# Supplementary material for: Scaffolding protein functional sites using deep learning
Source: Science. Author manuscript; Available in PMC 2022 Oct 31. (PMC9621694; doi:10.1126/science.abn2100)
Supplement: Data S1 [file NIHMS1830590-supplement-Data_S1.zip › ace2_1007_AF.pdb]

ATOM      1  N   ALA A   1      67.007 -30.006 155.678  1.00  0.00           N  
ATOM      2  CA  ALA A   1      66.803 -30.116 157.120  1.00  0.00           C  
ATOM      3  C   ALA A   1      68.076 -30.586 157.819  1.00  0.00           C  
ATOM      4  O   ALA A   1      68.402 -30.116 158.910  1.00  0.00           O  
ATOM      5  CB  ALA A   1      65.649 -31.068 157.424  1.00  0.00           C  
ATOM      6  N   GLU A   2      68.824 -31.519 157.131  1.00  0.00           N  
ATOM      7  CA  GLU A   2      70.072 -32.075 157.647  1.00  0.00           C  
ATOM      8  C   GLU A   2      71.177 -31.023 157.667  1.00  0.00           C  
ATOM      9  O   GLU A   2      71.943 -30.939 158.630  1.00  0.00           O  
ATOM     10  CB  GLU A   2      70.509 -33.282 156.812  1.00  0.00           C  
ATOM     11  CG  GLU A   2      69.718 -34.549 157.103  1.00  0.00           C  
ATOM     12  CD  GLU A   2      70.118 -35.721 156.220  1.00  0.00           C  
ATOM     13  OE1 GLU A   2      69.444 -36.775 156.269  1.00  0.00           O  
ATOM     14  OE2 GLU A   2      71.114 -35.585 155.475  1.00  0.00           O1-
ATOM     15  N   GLU A   3      71.167 -30.128 156.674  1.00  0.00           N  
ATOM     16  CA  GLU A   3      72.189 -29.088 156.612  1.00  0.00           C  
ATOM     17  C   GLU A   3      71.956 -28.021 157.678  1.00  0.00           C  
ATOM     18  O   GLU A   3      72.905 -27.542 158.303  1.00  0.00           O  
ATOM     19  CB  GLU A   3      72.219 -28.445 155.223  1.00  0.00           C  
ATOM     20  CG  GLU A   3      72.800 -29.345 154.142  1.00  0.00           C  
ATOM     21  CD  GLU A   3      72.806 -28.701 152.765  1.00  0.00           C  
ATOM     22  OE1 GLU A   3      73.224 -29.362 151.787  1.00  0.00           O  
ATOM     23  OE2 GLU A   3      72.391 -27.524 152.663  1.00  0.00           O1-
ATOM     24  N   ARG A   4      70.688 -27.807 157.893  1.00  0.00           N  
ATOM     25  CA  ARG A   4      70.333 -26.813 158.901  1.00  0.00           C  
ATOM     26  C   ARG A   4      70.762 -27.268 160.292  1.00  0.00           C  
ATOM     27  O   ARG A   4      71.301 -26.478 161.070  1.00  0.00           O  
ATOM     28  CB  ARG A   4      68.828 -26.539 158.880  1.00  0.00           C  
ATOM     29  CG  ARG A   4      68.395 -25.403 159.793  1.00  0.00           C  
ATOM     30  CD  ARG A   4      66.925 -25.058 159.608  1.00  0.00           C  
ATOM     31  NE  ARG A   4      66.522 -23.941 160.457  1.00  0.00           N  
ATOM     32  CZ  ARG A   4      65.262 -23.595 160.708  1.00  0.00           C  
ATOM     33  NH1 ARG A   4      64.253 -24.277 160.176  1.00  0.00           N1+
ATOM     34  NH2 ARG A   4      65.008 -22.561 161.496  1.00  0.00           N  
ATOM     35  N   GLN A   5      70.454 -28.588 160.524  1.00  0.00           N  
ATOM     36  CA  GLN A   5      70.789 -29.129 161.837  1.00  0.00           C  
ATOM     37  C   GLN A   5      72.298 -29.115 162.070  1.00  0.00           C  
ATOM     38  O   GLN A   5      72.757 -28.848 163.181  1.00  0.00           O  
ATOM     39  CB  GLN A   5      70.249 -30.551 161.986  1.00  0.00           C  
ATOM     40  CG  GLN A   5      68.744 -30.617 162.212  1.00  0.00           C  
ATOM     41  CD  GLN A   5      68.230 -32.039 162.337  1.00  0.00           C  
ATOM     42  NE2 GLN A   5      66.911 -32.191 162.381  1.00  0.00           N  
ATOM     43  OE1 GLN A   5      69.012 -32.993 162.392  1.00  0.00           O  
ATOM     44  N   GLN A   6      73.049 -29.434 160.980  1.00  0.00           N  
ATOM     45  CA  GLN A   6      74.505 -29.432 161.074  1.00  0.00           C  
ATOM     46  C   GLN A   6      75.033 -28.040 161.410  1.00  0.00           C  
ATOM     47  O   GLN A   6      75.890 -27.890 162.284  1.00  0.00           O  
ATOM     48  CB  GLN A   6      75.128 -29.929 159.767  1.00  0.00           C  
ATOM     49  CG  GLN A   6      76.645 -30.039 159.813  1.00  0.00           C  
ATOM     50  CD  GLN A   6      77.233 -30.582 158.524  1.00  0.00           C  
ATOM     51  NE2 GLN A   6      78.558 -30.575 158.426  1.00  0.00           N  
ATOM     52  OE1 GLN A   6      76.503 -31.007 157.624  1.00  0.00           O  
ATOM     53  N   TYR A   7      74.402 -26.971 160.893  1.00  0.00           N  
ATOM     54  CA  TYR A   7      74.925 -25.623 161.086  1.00  0.00           C  
ATOM     55  C   TYR A   7      74.507 -25.065 162.441  1.00  0.00           C  
ATOM     56  O   TYR A   7      75.268 -24.336 163.080  1.00  0.00           O  
ATOM     57  CB  TYR A   7      74.442 -24.694 159.967  1.00  0.00           C  
ATOM     58  CG  TYR A   7      75.077 -24.977 158.628  1.00  0.00           C  
ATOM     59  CD1 TYR A   7      76.454 -24.869 158.450  1.00  0.00           C  
ATOM     60  CD2 TYR A   7      74.300 -25.353 157.536  1.00  0.00           C  
ATOM     61  CE1 TYR A   7      77.043 -25.126 157.216  1.00  0.00           C  
ATOM     62  CE2 TYR A   7      74.878 -25.613 156.298  1.00  0.00           C  
ATOM     63  CZ  TYR A   7      76.248 -25.497 156.148  1.00  0.00           C  
ATOM     64  OH  TYR A   7      76.825 -25.754 154.924  1.00  0.00           O  
ATOM     65  N   ASP A   8      73.360 -25.534 162.776  1.00  0.00           N  
ATOM     66  CA  ASP A   8      72.909 -25.133 164.105  1.00  0.00           C  
ATOM     67  C   ASP A   8      73.871 -25.625 165.184  1.00  0.00           C  
ATOM     68  O   ASP A   8      74.161 -24.903 166.140  1.00  0.00           O  
ATOM     69  CB  ASP A   8      71.499 -25.661 164.376  1.00  0.00           C  
ATOM     70  CG  ASP A   8      70.421 -24.870 163.656  1.00  0.00           C  
ATOM     71  OD1 ASP A   8      70.715 -23.775 163.132  1.00  0.00           O  
ATOM     72  OD2 ASP A   8      69.266 -25.346 163.615  1.00  0.00           O1-
ATOM     73  N   GLY A   9      74.312 -26.857 165.037  1.00  0.00           N  
ATOM     74  CA  GLY A   9      75.299 -27.386 165.965  1.00  0.00           C  
ATOM     75  C   GLY A   9      76.592 -26.591 165.976  1.00  0.00           C  
ATOM     76  O   GLY A   9      77.148 -26.316 167.042  1.00  0.00           O  
ATOM     77  N   GLN A  10      77.041 -26.144 164.814  1.00  0.00           N  
ATOM     78  CA  GLN A  10      78.272 -25.371 164.695  1.00  0.00           C  
ATOM     79  C   GLN A  10      78.117 -23.989 165.324  1.00  0.00           C  
ATOM     80  O   GLN A  10      79.030 -23.499 165.992  1.00  0.00           O  
ATOM     81  CB  GLN A  10      78.684 -25.237 163.228  1.00  0.00           C  
ATOM     82  CG  GLN A  10      79.130 -26.548 162.592  1.00  0.00           C  
ATOM     83  CD  GLN A  10      79.529 -26.388 161.138  1.00  0.00           C  
ATOM     84  NE2 GLN A  10      80.614 -27.047 160.745  1.00  0.00           N  
ATOM     85  OE1 GLN A  10      78.867 -25.679 160.373  1.00  0.00           O  
ATOM     86  N   VAL A  11      76.938 -23.397 165.068  1.00  0.00           N  
ATOM     87  CA  VAL A  11      76.665 -22.083 165.642  1.00  0.00           C  
ATOM     88  C   VAL A  11      76.673 -22.174 167.167  1.00  0.00           C  
ATOM     89  O   VAL A  11      77.253 -21.320 167.842  1.00  0.00           O  
ATOM     90  CB  VAL A  11      75.314 -21.519 165.149  1.00  0.00           C  
ATOM     91  CG1 VAL A  11      74.927 -20.273 165.945  1.00  0.00           C  
ATOM     92  CG2 VAL A  11      75.381 -21.203 163.656  1.00  0.00           C  
ATOM     93  N   LYS A  12      76.055 -23.179 167.725  1.00  0.00           N  
ATOM     94  CA  LYS A  12      76.033 -23.409 169.167  1.00  0.00           C  
ATOM     95  C   LYS A  12      77.445 -23.600 169.716  1.00  0.00           C  
ATOM     96  O   LYS A  12      77.791 -23.041 170.758  1.00  0.00           O  
ATOM     97  CB  LYS A  12      75.171 -24.627 169.503  1.00  0.00           C  
ATOM     98  CG  LYS A  12      74.936 -24.828 170.993  1.00  0.00           C  
ATOM     99  CD  LYS A  12      74.025 -26.018 171.260  1.00  0.00           C  
ATOM    100  CE  LYS A  12      73.826 -26.248 172.753  1.00  0.00           C  
ATOM    101  NZ  LYS A  12      72.968 -27.441 173.020  1.00  0.00           N1+
ATOM    102  N   GLU A  13      78.190 -24.356 169.085  1.00  0.00           N  
ATOM    103  CA  GLU A  13      79.573 -24.586 169.493  1.00  0.00           C  
ATOM    104  C   GLU A  13      80.375 -23.288 169.483  1.00  0.00           C  
ATOM    105  O   GLU A  13      81.165 -23.033 170.395  1.00  0.00           O  
ATOM    106  CB  GLU A  13      80.237 -25.622 168.582  1.00  0.00           C  
ATOM    107  CG  GLU A  13      79.763 -27.047 168.823  1.00  0.00           C  
ATOM    108  CD  GLU A  13      80.421 -28.062 167.902  1.00  0.00           C  
ATOM    109  OE1 GLU A  13      80.029 -29.251 167.929  1.00  0.00           O  
ATOM    110  OE2 GLU A  13      81.338 -27.666 167.148  1.00  0.00           O1-
ATOM    111  N   LEU A  14      80.155 -22.534 168.411  1.00  0.00           N  
ATOM    112  CA  LEU A  14      80.833 -21.245 168.317  1.00  0.00           C  
ATOM    113  C   LEU A  14      80.422 -20.329 169.464  1.00  0.00           C  
ATOM    114  O   LEU A  14      81.270 -19.686 170.085  1.00  0.00           O  
ATOM    115  CB  LEU A  14      80.523 -20.574 166.975  1.00  0.00           C  
ATOM    116  CG  LEU A  14      81.173 -19.210 166.734  1.00  0.00           C  
ATOM    117  CD1 LEU A  14      82.692 -19.328 166.798  1.00  0.00           C  
ATOM    118  CD2 LEU A  14      80.732 -18.638 165.391  1.00  0.00           C  
ATOM    119  N   GLU A  15      79.206 -20.299 169.718  1.00  0.00           N  
ATOM    120  CA  GLU A  15      78.695 -19.500 170.827  1.00  0.00           C  
ATOM    121  C   GLU A  15      79.330 -19.922 172.150  1.00  0.00           C  
ATOM    122  O   GLU A  15      79.748 -19.074 172.942  1.00  0.00           O  
ATOM    123  CB  GLU A  15      77.170 -19.614 170.917  1.00  0.00           C  
ATOM    124  CG  GLU A  15      76.548 -18.722 171.982  1.00  0.00           C  
ATOM    125  CD  GLU A  15      75.030 -18.794 172.012  1.00  0.00           C  
ATOM    126  OE1 GLU A  15      74.394 -17.926 172.652  1.00  0.00           O  
ATOM    127  OE2 GLU A  15      74.472 -19.726 171.392  1.00  0.00           O1-
ATOM    128  N   GLU A  16      79.346 -21.125 172.376  1.00  0.00           N  
ATOM    129  CA  GLU A  16      79.942 -21.636 173.606  1.00  0.00           C  
ATOM    130  C   GLU A  16      81.419 -21.265 173.700  1.00  0.00           C  
ATOM    131  O   GLU A  16      81.903 -20.889 174.770  1.00  0.00           O  
ATOM    132  CB  GLU A  16      79.775 -23.156 173.694  1.00  0.00           C  
ATOM    133  CG  GLU A  16      78.355 -23.601 174.009  1.00  0.00           C  
ATOM    134  CD  GLU A  16      78.184 -25.112 174.001  1.00  0.00           C  
ATOM    135  OE1 GLU A  16      77.057 -25.597 174.252  1.00  0.00           O  
ATOM    136  OE2 GLU A  16      79.185 -25.817 173.741  1.00  0.00           O1-
ATOM    137  N   TRP A  17      82.051 -21.457 172.630  1.00  0.00           N  
ATOM    138  CA  TRP A  17      83.463 -21.093 172.593  1.00  0.00           C  
ATOM    139  C   TRP A  17      83.654 -19.620 172.941  1.00  0.00           C  
ATOM    140  O   TRP A  17      84.506 -19.276 173.763  1.00  0.00           O  
ATOM    141  CB  TRP A  17      84.058 -21.385 171.213  1.00  0.00           C  
ATOM    142  CG  TRP A  17      85.513 -21.041 171.091  1.00  0.00           C  
ATOM    143  CD1 TRP A  17      86.577 -21.836 171.414  1.00  0.00           C  
ATOM    144  CD2 TRP A  17      86.061 -19.808 170.618  1.00  0.00           C  
ATOM    145  CE2 TRP A  17      87.468 -19.925 170.680  1.00  0.00           C  
ATOM    146  CE3 TRP A  17      85.501 -18.613 170.146  1.00  0.00           C  
ATOM    147  NE1 TRP A  17      87.756 -21.172 171.168  1.00  0.00           N  
ATOM    148  CZ2 TRP A  17      88.322 -18.892 170.286  1.00  0.00           C  
ATOM    149  CZ3 TRP A  17      86.353 -17.586 169.755  1.00  0.00           C  
ATOM    150  CH2 TRP A  17      87.747 -17.735 169.828  1.00  0.00           C  
ATOM    151  N   ILE A  18      82.894 -18.767 172.237  1.00  0.00           N  
ATOM    152  CA  ILE A  18      82.971 -17.334 172.495  1.00  0.00           C  
ATOM    153  C   ILE A  18      82.712 -17.060 173.974  1.00  0.00           C  
ATOM    154  O   ILE A  18      83.448 -16.302 174.610  1.00  0.00           O  
ATOM    155  CB  ILE A  18      81.970 -16.547 171.620  1.00  0.00           C  
ATOM    156  CG1 ILE A  18      82.408 -16.574 170.151  1.00  0.00           C  
ATOM    157  CG2 ILE A  18      81.829 -15.107 172.123  1.00  0.00           C  
ATOM    158  CD1 ILE A  18      81.355 -16.053 169.182  1.00  0.00           C  
ATOM    159  N   ASN A  19      81.702 -17.681 174.569  1.00  0.00           N  
ATOM    160  CA  ASN A  19      81.321 -17.470 175.962  1.00  0.00           C  
ATOM    161  C   ASN A  19      82.417 -17.929 176.920  1.00  0.00           C  
ATOM    162  O   ASN A  19      82.530 -17.415 178.033  1.00  0.00           O  
ATOM    163  CB  ASN A  19      80.007 -18.188 176.274  1.00  0.00           C  
ATOM    164  CG  ASN A  19      78.809 -17.524 175.627  1.00  0.00           C  
ATOM    165  ND2 ASN A  19      77.756 -18.298 175.391  1.00  0.00           N  
ATOM    166  OD1 ASN A  19      78.829 -16.323 175.339  1.00  0.00           O  
ATOM    167  N   ASN A  20      83.162 -18.864 176.491  1.00  0.00           N  
ATOM    168  CA  ASN A  20      84.254 -19.353 177.325  1.00  0.00           C  
ATOM    169  C   ASN A  20      85.516 -18.513 177.147  1.00  0.00           C  
ATOM    170  O   ASN A  20      86.304 -18.363 178.082  1.00  0.00           O  
ATOM    171  CB  ASN A  20      84.547 -20.823 177.017  1.00  0.00           C  
ATOM    172  CG  ASN A  20      83.433 -21.748 177.467  1.00  0.00           C  
ATOM    173  ND2 ASN A  20      83.239 -22.840 176.738  1.00  0.00           N  
ATOM    174  OD1 ASN A  20      82.753 -21.482 178.460  1.00  0.00           O  
ATOM    175  N   GLN A  21      85.695 -17.964 175.928  1.00  0.00           N  
ATOM    176  CA  GLN A  21      86.941 -17.276 175.609  1.00  0.00           C  
ATOM    177  C   GLN A  21      86.895 -15.818 176.056  1.00  0.00           C  
ATOM    178  O   GLN A  21      87.927 -15.234 176.394  1.00  0.00           O  
ATOM    179  CB  GLN A  21      87.229 -17.355 174.109  1.00  0.00           C  
ATOM    180  CG  GLN A  21      87.546 -18.761 173.616  1.00  0.00           C  
ATOM    181  CD  GLN A  21      88.770 -19.355 174.287  1.00  0.00           C  
ATOM    182  NE2 GLN A  21      88.789 -20.677 174.422  1.00  0.00           N  
ATOM    183  OE1 GLN A  21      89.691 -18.632 174.680  1.00  0.00           O  
ATOM    184  N   GLU A  22      85.738 -15.324 176.186  1.00  0.00           N  
ATOM    185  CA  GLU A  22      85.606 -13.900 176.483  1.00  0.00           C  
ATOM    186  C   GLU A  22      86.188 -13.566 177.853  1.00  0.00           C  
ATOM    187  O   GLU A  22      87.023 -12.667 177.977  1.00  0.00           O  
ATOM    188  CB  GLU A  22      84.138 -13.470 176.416  1.00  0.00           C  
ATOM    189  CG  GLU A  22      83.934 -11.964 176.485  1.00  0.00           C  
ATOM    190  CD  GLU A  22      82.470 -11.555 176.477  1.00  0.00           C  
ATOM    191  OE1 GLU A  22      82.172 -10.362 176.710  1.00  0.00           O  
ATOM    192  OE2 GLU A  22      81.614 -12.436 176.236  1.00  0.00           O1-
ATOM    193  N   PRO A  23      85.765 -14.322 178.788  1.00  0.00           N  
ATOM    194  CA  PRO A  23      86.328 -13.990 180.098  1.00  0.00           C  
ATOM    195  C   PRO A  23      87.847 -14.131 180.141  1.00  0.00           C  
ATOM    196  O   PRO A  23      88.530 -13.319 180.772  1.00  0.00           O  
ATOM    197  CB  PRO A  23      85.660 -14.999 181.036  1.00  0.00           C  
ATOM    198  CG  PRO A  23      84.371 -15.348 180.364  1.00  0.00           C  
ATOM    199  CD  PRO A  23      84.587 -15.332 178.878  1.00  0.00           C  
ATOM    200  N   THR A  24      88.325 -15.110 179.543  1.00  0.00           N  
ATOM    201  CA  THR A  24      89.764 -15.342 179.503  1.00  0.00           C  
ATOM    202  C   THR A  24      90.479 -14.190 178.802  1.00  0.00           C  
ATOM    203  O   THR A  24      91.488 -13.686 179.299  1.00  0.00           O  
ATOM    204  CB  THR A  24      90.095 -16.666 178.790  1.00  0.00           C  
ATOM    205  CG2 THR A  24      91.601 -16.907 178.750  1.00  0.00           C  
ATOM    206  OG1 THR A  24      89.468 -17.748 179.488  1.00  0.00           O  
ATOM    207  N   ALA A  25      89.981 -13.809 177.671  1.00  0.00           N  
ATOM    208  CA  ALA A  25      90.570 -12.701 176.923  1.00  0.00           C  
ATOM    209  C   ALA A  25      90.527 -11.409 177.732  1.00  0.00           C  
ATOM    210  O   ALA A  25      91.494 -10.643 177.744  1.00  0.00           O  
ATOM    211  CB  ALA A  25      89.848 -12.516 175.590  1.00  0.00           C  
ATOM    212  N   ARG A  26      89.450 -11.208 178.424  1.00  0.00           N  
ATOM    213  CA  ARG A  26      89.329 -10.013 179.253  1.00  0.00           C  
ATOM    214  C   ARG A  26      90.329 -10.040 180.404  1.00  0.00           C  
ATOM    215  O   ARG A  26      90.949  -9.022 180.717  1.00  0.00           O  
ATOM    216  CB  ARG A  26      87.906  -9.878 179.798  1.00  0.00           C  
ATOM    217  CG  ARG A  26      86.888  -9.429 178.763  1.00  0.00           C  
ATOM    218  CD  ARG A  26      85.533  -9.138 179.393  1.00  0.00           C  
ATOM    219  NE  ARG A  26      84.493  -8.975 178.381  1.00  0.00           N  
ATOM    220  CZ  ARG A  26      84.154  -7.818 177.821  1.00  0.00           C  
ATOM    221  NH1 ARG A  26      84.771  -6.692 178.165  1.00  0.00           N1+
ATOM    222  NH2 ARG A  26      83.192  -7.783 176.910  1.00  0.00           N  
ATOM    223  N   GLN A  27      90.374 -11.141 181.016  1.00  0.00           N  
ATOM    224  CA  GLN A  27      91.353 -11.307 182.085  1.00  0.00           C  
ATOM    225  C   GLN A  27      92.771 -11.064 181.576  1.00  0.00           C  
ATOM    226  O   GLN A  27      93.564 -10.387 182.233  1.00  0.00           O  
ATOM    227  CB  GLN A  27      91.247 -12.704 182.699  1.00  0.00           C  
ATOM    228  CG  GLN A  27      92.148 -12.915 183.909  1.00  0.00           C  
ATOM    229  CD  GLN A  27      91.994 -14.294 184.521  1.00  0.00           C  
ATOM    230  NE2 GLN A  27      92.638 -14.511 185.662  1.00  0.00           N  
ATOM    231  OE1 GLN A  27      91.303 -15.158 183.972  1.00  0.00           O  
ATOM    232  N   MET A  28      93.128 -11.562 180.461  1.00  0.00           N  
ATOM    233  CA  MET A  28      94.433 -11.352 179.842  1.00  0.00           C  
ATOM    234  C   MET A  28      94.678  -9.870 179.578  1.00  0.00           C  
ATOM    235  O   MET A  28      95.784  -9.372 179.792  1.00  0.00           O  
ATOM    236  CB  MET A  28      94.542 -12.141 178.535  1.00  0.00           C  
ATOM    237  CG  MET A  28      94.634 -13.645 178.733  1.00  0.00           C  
ATOM    238  SD  MET A  28      94.741 -14.558 177.145  1.00  0.00           S  
ATOM    239  CE  MET A  28      96.315 -13.914 176.511  1.00  0.00           C  
ATOM    240  N   ALA A  29      93.664  -9.260 179.128  1.00  0.00           N  
ATOM    241  CA  ALA A  29      93.775  -7.828 178.866  1.00  0.00           C  
ATOM    242  C   ALA A  29      94.116  -7.061 180.140  1.00  0.00           C  
ATOM    243  O   ALA A  29      94.963  -6.165 180.126  1.00  0.00           O  
ATOM    244  CB  ALA A  29      92.480  -7.296 178.259  1.00  0.00           C  
ATOM    245  N   ARG A  30      93.412  -7.489 181.096  1.00  0.00           N  
ATOM    246  CA  ARG A  30      93.682  -6.840 182.374  1.00  0.00           C  
ATOM    247  C   ARG A  30      95.116  -7.094 182.826  1.00  0.00           C  
ATOM    248  O   ARG A  30      95.800  -6.176 183.281  1.00  0.00           O  
ATOM    249  CB  ARG A  30      92.701  -7.328 183.443  1.00  0.00           C  
ATOM    250  CG  ARG A  30      91.289  -6.789 183.276  1.00  0.00           C  
ATOM    251  CD  ARG A  30      90.434  -7.057 184.506  1.00  0.00           C  
ATOM    252  NE  ARG A  30      90.209  -8.486 184.705  1.00  0.00           N  
ATOM    253  CZ  ARG A  30      89.070  -9.119 184.437  1.00  0.00           C  
ATOM    254  NH1 ARG A  30      88.026  -8.459 183.952  1.00  0.00           N1+
ATOM    255  NH2 ARG A  30      88.975 -10.422 184.655  1.00  0.00           N  
ATOM    256  N   GLN A  31      95.617  -8.223 182.742  1.00  0.00           N  
ATOM    257  CA  GLN A  31      96.977  -8.595 183.118  1.00  0.00           C  
ATOM    258  C   GLN A  31      98.005  -7.849 182.273  1.00  0.00           C  
ATOM    259  O   GLN A  31      99.019  -7.378 182.792  1.00  0.00           O  
ATOM    260  CB  GLN A  31      97.179 -10.105 182.979  1.00  0.00           C  
ATOM    261  CG  GLN A  31      96.413 -10.925 184.009  1.00  0.00           C  
ATOM    262  CD  GLN A  31      96.595 -12.420 183.821  1.00  0.00           C  
ATOM    263  NE2 GLN A  31      96.533 -13.166 184.918  1.00  0.00           N  
ATOM    264  OE1 GLN A  31      96.790 -12.900 182.700  1.00  0.00           O  
ATOM    265  N   ALA A  32      97.684  -7.783 181.015  1.00  0.00           N  
ATOM    266  CA  ALA A  32      98.587  -7.057 180.125  1.00  0.00           C  
ATOM    267  C   ALA A  32      98.663  -5.582 180.505  1.00  0.00           C  
ATOM    268  O   ALA A  32      99.741  -4.982 180.478  1.00  0.00           O  
ATOM    269  CB  ALA A  32      98.136  -7.207 178.674  1.00  0.00           C  
ATOM    270  N   GLU A  33      97.558  -5.009 180.870  1.00  0.00           N  
ATOM    271  CA  GLU A  33      97.516  -3.620 181.320  1.00  0.00           C  
ATOM    272  C   GLU A  33      98.338  -3.426 182.589  1.00  0.00           C  
ATOM    273  O   GLU A  33      99.105  -2.466 182.699  1.00  0.00           O  
ATOM    274  CB  GLU A  33      96.069  -3.175 181.556  1.00  0.00           C  
ATOM    275  CG  GLU A  33      95.927  -1.697 181.885  1.00  0.00           C  
ATOM    276  CD  GLU A  33      94.482  -1.261 182.075  1.00  0.00           C  
ATOM    277  OE1 GLU A  33      94.234  -0.048 182.254  1.00  0.00           O  
ATOM    278  OE2 GLU A  33      93.594  -2.140 182.044  1.00  0.00           O1-
ATOM    279  N   ASP A  34      98.056  -4.244 183.483  1.00  0.00           N  
ATOM    280  CA  ASP A  34      98.802  -4.174 184.736  1.00  0.00           C  
ATOM    281  C   ASP A  34     100.305  -4.285 184.488  1.00  0.00           C  
ATOM    282  O   ASP A  34     101.095  -3.565 185.100  1.00  0.00           O  
ATOM    283  CB  ASP A  34      98.344  -5.275 185.695  1.00  0.00           C  
ATOM    284  CG  ASP A  34      96.956  -5.029 186.261  1.00  0.00           C  
ATOM    285  OD1 ASP A  34      96.468  -3.881 186.201  1.00  0.00           O  
ATOM    286  OD2 ASP A  34      96.348  -5.993 186.774  1.00  0.00           O1-
ATOM    287  N   TYR A  35     100.508  -5.066 183.543  1.00  0.00           N  
ATOM    288  CA  TYR A  35     101.910  -5.249 183.189  1.00  0.00           C  
ATOM    289  C   TYR A  35     102.487  -3.982 182.568  1.00  0.00           C  
ATOM    290  O   TYR A  35     103.587  -3.553 182.925  1.00  0.00           O  
ATOM    291  CB  TYR A  35     102.071  -6.425 182.219  1.00  0.00           C  
ATOM    292  CG  TYR A  35     103.482  -6.612 181.719  1.00  0.00           C  
ATOM    293  CD1 TYR A  35     103.833  -6.264 180.416  1.00  0.00           C  
ATOM    294  CD2 TYR A  35     104.469  -7.136 182.548  1.00  0.00           C  
ATOM    295  CE1 TYR A  35     105.132  -6.437 179.950  1.00  0.00           C  
ATOM    296  CE2 TYR A  35     105.771  -7.313 182.092  1.00  0.00           C  
ATOM    297  CZ  TYR A  35     106.093  -6.960 180.795  1.00  0.00           C  
ATOM    298  OH  TYR A  35     107.380  -7.133 180.339  1.00  0.00           O  
ATOM    299  N   ALA A  36     101.937  -3.453 181.674  1.00  0.00           N  
ATOM    300  CA  ALA A  36     102.392  -2.228 181.021  1.00  0.00           C  
ATOM    301  C   ALA A  36     102.592  -1.105 182.037  1.00  0.00           C  
ATOM    302  O   ALA A  36     103.552  -0.339 181.944  1.00  0.00           O  
ATOM    303  CB  ALA A  36     101.396  -1.796 179.946  1.00  0.00           C  
ATOM    304  N   ARG A  37     101.765  -1.121 183.052  1.00  0.00           N  
ATOM    305  CA  ARG A  37     101.864  -0.092 184.083  1.00  0.00           C  
ATOM    306  C   ARG A  37     103.087  -0.319 184.966  1.00  0.00           C  
ATOM    307  O   ARG A  37     103.808   0.627 185.293  1.00  0.00           O  
ATOM    308  CB  ARG A  37     100.597  -0.066 184.941  1.00  0.00           C  
ATOM    309  CG  ARG A  37     100.537   1.099 185.916  1.00  0.00           C  
ATOM    310  CD  ARG A  37      99.299   1.032 186.798  1.00  0.00           C  
ATOM    311  NE  ARG A  37      98.074   1.223 186.026  1.00  0.00           N  
ATOM    312  CZ  ARG A  37      96.909   0.641 186.295  1.00  0.00           C  
ATOM    313  NH1 ARG A  37      96.786  -0.184 187.328  1.00  0.00           N1+
ATOM    314  NH2 ARG A  37      95.859   0.886 185.526  1.00  0.00           N  
ATOM    315  N   GLU A  38     103.384  -1.543 185.295  1.00  0.00           N  
ATOM    316  CA  GLU A  38     104.471  -1.881 186.210  1.00  0.00           C  
ATOM    317  C   GLU A  38     105.823  -1.824 185.505  1.00  0.00           C  
ATOM    318  O   GLU A  38     106.837  -1.489 186.123  1.00  0.00           O  
ATOM    319  CB  GLU A  38     104.252  -3.271 186.815  1.00  0.00           C  
ATOM    320  CG  GLU A  38     103.088  -3.340 187.792  1.00  0.00           C  
ATOM    321  CD  GLU A  38     102.811  -4.746 188.298  1.00  0.00           C  
ATOM    322  OE1 GLU A  38     101.833  -4.937 189.056  1.00  0.00           O  
ATOM    323  OE2 GLU A  38     103.578  -5.665 187.933  1.00  0.00           O1-
ATOM    324  N   SER A  39     105.908  -2.133 184.185  1.00  0.00           N  
ATOM    325  CA  SER A  39     107.145  -2.205 183.415  1.00  0.00           C  
ATOM    326  C   SER A  39     107.527  -0.839 182.854  1.00  0.00           C  
ATOM    327  O   SER A  39     108.664  -0.634 182.423  1.00  0.00           O  
ATOM    328  CB  SER A  39     107.010  -3.213 182.274  1.00  0.00           C  
ATOM    329  OG  SER A  39     105.998  -2.812 181.366  1.00  0.00           O  
ATOM    330  N   GLY A  40     106.663   0.183 183.084  1.00  0.00           N  
ATOM    331  CA  GLY A  40     106.925   1.467 182.454  1.00  0.00           C  
ATOM    332  C   GLY A  40     106.404   1.551 181.032  1.00  0.00           C  
ATOM    333  O   GLY A  40     106.581   0.620 180.243  1.00  0.00           O  
ATOM    334  N   ALA A  41     105.191   2.131 180.796  1.00  0.00           N  
ATOM    335  CA  ALA A  41     104.366   2.285 179.600  1.00  0.00           C  
ATOM    336  C   ALA A  41     105.220   2.261 178.337  1.00  0.00           C  
ATOM    337  O   ALA A  41     104.743   1.884 177.263  1.00  0.00           O  
ATOM    338  CB  ALA A  41     103.561   3.581 179.670  1.00  0.00           C  
ATOM    339  N   SER A  42     106.596   2.380 178.473  1.00  0.00           N  
ATOM    340  CA  SER A  42     107.382   2.456 177.245  1.00  0.00           C  
ATOM    341  C   SER A  42     108.026   1.112 176.917  1.00  0.00           C  
ATOM    342  O   SER A  42     108.759   0.993 175.934  1.00  0.00           O  
ATOM    343  CB  SER A  42     108.462   3.532 177.365  1.00  0.00           C  
ATOM    344  OG  SER A  42     109.267   3.311 178.511  1.00  0.00           O  
ATOM    345  N   ASP A  43     107.746   0.096 177.609  1.00  0.00           N  
ATOM    346  CA  ASP A  43     108.323  -1.216 177.338  1.00  0.00           C  
ATOM    347  C   ASP A  43     107.689  -1.849 176.100  1.00  0.00           C  
ATOM    348  O   ASP A  43     106.490  -2.134 176.087  1.00  0.00           O  
ATOM    349  CB  ASP A  43     108.151  -2.139 178.546  1.00  0.00           C  
ATOM    350  CG  ASP A  43     108.938  -3.431 178.422  1.00  0.00           C  
ATOM    351  OD1 ASP A  43     109.362  -3.782 177.300  1.00  0.00           O  
ATOM    352  OD2 ASP A  43     109.135  -4.106 179.456  1.00  0.00           O1-
ATOM    353  N   ALA A  44     108.404  -1.796 174.939  1.00  0.00           N  
ATOM    354  CA  ALA A  44     107.971  -2.293 173.636  1.00  0.00           C  
ATOM    355  C   ALA A  44     107.290  -3.652 173.765  1.00  0.00           C  
ATOM    356  O   ALA A  44     106.286  -3.916 173.098  1.00  0.00           O  
ATOM    357  CB  ALA A  44     109.158  -2.384 172.680  1.00  0.00           C  
ATOM    358  N   ASP A  45     107.708  -4.415 174.705  1.00  0.00           N  
ATOM    359  CA  ASP A  45     107.150  -5.751 174.885  1.00  0.00           C  
ATOM    360  C   ASP A  45     105.746  -5.685 175.484  1.00  0.00           C  
ATOM    361  O   ASP A  45     104.842  -6.396 175.041  1.00  0.00           O  
ATOM    362  CB  ASP A  45     108.061  -6.598 175.776  1.00  0.00           C  
ATOM    363  CG  ASP A  45     109.368  -6.974 175.101  1.00  0.00           C  
ATOM    364  OD1 ASP A  45     109.406  -7.065 173.854  1.00  0.00           O  
ATOM    365  OD2 ASP A  45     110.368  -7.183 175.820  1.00  0.00           O1-
ATOM    366  N   ALA A  46     105.608  -4.877 176.531  1.00  0.00           N  
ATOM    367  CA  ALA A  46     104.301  -4.700 177.158  1.00  0.00           C  
ATOM    368  C   ALA A  46     103.277  -4.178 176.154  1.00  0.00           C  
ATOM    369  O   ALA A  46     102.135  -4.642 176.124  1.00  0.00           O  
ATOM    370  CB  ALA A  46     104.406  -3.752 178.350  1.00  0.00           C  
ATOM    371  N   GLN A  47     103.716  -3.276 175.306  1.00  0.00           N  
ATOM    372  CA  GLN A  47     102.826  -2.717 174.293  1.00  0.00           C  
ATOM    373  C   GLN A  47     102.415  -3.779 173.276  1.00  0.00           C  
ATOM    374  O   GLN A  47     101.259  -3.821 172.849  1.00  0.00           O  
ATOM    375  CB  GLN A  47     103.494  -1.539 173.582  1.00  0.00           C  
ATOM    376  CG  GLN A  47     103.654  -0.303 174.457  1.00  0.00           C  
ATOM    377  CD  GLN A  47     104.372   0.829 173.747  1.00  0.00           C  
ATOM    378  NE2 GLN A  47     104.303   2.027 174.320  1.00  0.00           N  
ATOM    379  OE1 GLN A  47     104.984   0.630 172.692  1.00  0.00           O  
ATOM    380  N   ASP A  48     103.386  -4.626 172.925  1.00  0.00           N  
ATOM    381  CA  ASP A  48     103.119  -5.689 171.960  1.00  0.00           C  
ATOM    382  C   ASP A  48     102.092  -6.680 172.502  1.00  0.00           C  
ATOM    383  O   ASP A  48     101.193  -7.110 171.776  1.00  0.00           O  
ATOM    384  CB  ASP A  48     104.413  -6.420 171.596  1.00  0.00           C  
ATOM    385  CG  ASP A  48     105.302  -5.623 170.657  1.00  0.00           C  
ATOM    386  OD1 ASP A  48     104.832  -4.619 170.080  1.00  0.00           O  
ATOM    387  OD2 ASP A  48     106.480  -6.005 170.490  1.00  0.00           O1-
ATOM    388  N   ILE A  49     102.186  -7.028 173.758  1.00  0.00           N  
ATOM    389  CA  ILE A  49     101.250  -7.952 174.390  1.00  0.00           C  
ATOM    390  C   ILE A  49      99.856  -7.330 174.425  1.00  0.00           C  
ATOM    391  O   ILE A  49      98.870  -7.981 174.073  1.00  0.00           O  
ATOM    392  CB  ILE A  49     101.705  -8.328 175.819  1.00  0.00           C  
ATOM    393  CG1 ILE A  49     102.982  -9.174 175.767  1.00  0.00           C  
ATOM    394  CG2 ILE A  49     100.589  -9.066 176.563  1.00  0.00           C  
ATOM    395  CD1 ILE A  49     103.666  -9.346 177.116  1.00  0.00           C  
ATOM    396  N   GLN A  50      99.824  -6.056 174.797  1.00  0.00           N  
ATOM    397  CA  GLN A  50      98.546  -5.356 174.844  1.00  0.00           C  
ATOM    398  C   GLN A  50      97.888  -5.319 173.468  1.00  0.00           C  
ATOM    399  O   GLN A  50      96.682  -5.543 173.344  1.00  0.00           O  
ATOM    400  CB  GLN A  50      98.732  -3.933 175.374  1.00  0.00           C  
ATOM    401  CG  GLN A  50      98.937  -3.861 176.882  1.00  0.00           C  
ATOM    402  CD  GLN A  50      99.066  -2.437 177.388  1.00  0.00           C  
ATOM    403  NE2 GLN A  50      98.741  -2.229 178.660  1.00  0.00           N  
ATOM    404  OE1 GLN A  50      99.455  -1.531 176.645  1.00  0.00           O  
ATOM    405  N   ALA A  51      98.786  -5.019 172.518  1.00  0.00           N  
ATOM    406  CA  ALA A  51      98.254  -4.945 171.159  1.00  0.00           C  
ATOM    407  C   ALA A  51      97.705  -6.297 170.711  1.00  0.00           C  
ATOM    408  O   ALA A  51      96.638  -6.368 170.097  1.00  0.00           O  
ATOM    409  CB  ALA A  51      99.332  -4.464 170.191  1.00  0.00           C  
ATOM    410  N   ALA A  52      98.416  -7.334 171.034  1.00  0.00           N  
ATOM    411  CA  ALA A  52      97.982  -8.678 170.663  1.00  0.00           C  
ATOM    412  C   ALA A  52      96.676  -9.045 171.361  1.00  0.00           C  
ATOM    413  O   ALA A  52      95.771  -9.611 170.744  1.00  0.00           O  
ATOM    414  CB  ALA A  52      99.066  -9.699 170.997  1.00  0.00           C  
ATOM    415  N   ILE A  53      96.504  -8.761 172.656  1.00  0.00           N  
ATOM    416  CA  ILE A  53      95.311  -9.073 173.435  1.00  0.00           C  
ATOM    417  C   ILE A  53      94.132  -8.247 172.926  1.00  0.00           C  
ATOM    418  O   ILE A  53      93.029  -8.770 172.750  1.00  0.00           O  
ATOM    419  CB  ILE A  53      95.536  -8.814 174.942  1.00  0.00           C  
ATOM    420  CG1 ILE A  53      96.528  -9.833 175.515  1.00  0.00           C  
ATOM    421  CG2 ILE A  53      94.207  -8.856 175.701  1.00  0.00           C  
ATOM    422  CD1 ILE A  53      96.984  -9.520 176.934  1.00  0.00           C  
ATOM    423  N   ARG A  54      94.353  -6.998 172.559  1.00  0.00           N  
ATOM    424  CA  ARG A  54      93.309  -6.145 172.001  1.00  0.00           C  
ATOM    425  C   ARG A  54      92.800  -6.699 170.674  1.00  0.00           C  
ATOM    426  O   ARG A  54      91.594  -6.698 170.416  1.00  0.00           O  
ATOM    427  CB  ARG A  54      93.825  -4.717 171.810  1.00  0.00           C  
ATOM    428  CG  ARG A  54      92.742  -3.714 171.443  1.00  0.00           C  
ATOM    429  CD  ARG A  54      93.306  -2.310 171.280  1.00  0.00           C  
ATOM    430  NE  ARG A  54      93.445  -1.632 172.565  1.00  0.00           N  
ATOM    431  CZ  ARG A  54      94.306  -0.649 172.815  1.00  0.00           C  
ATOM    432  NH1 ARG A  54      95.124  -0.209 171.866  1.00  0.00           N1+
ATOM    433  NH2 ARG A  54      94.350  -0.103 174.021  1.00  0.00           N  
ATOM    434  N   ALA A  55      93.767  -7.056 169.904  1.00  0.00           N  
ATOM    435  CA  ALA A  55      93.382  -7.653 168.627  1.00  0.00           C  
ATOM    436  C   ALA A  55      92.545  -8.911 168.839  1.00  0.00           C  
ATOM    437  O   ALA A  55      91.561  -9.137 168.131  1.00  0.00           O  
ATOM    438  CB  ALA A  55      94.622  -7.977 167.796  1.00  0.00           C  
ATOM    439  N   ALA A  56      92.912  -9.766 169.816  1.00  0.00           N  
ATOM    440  CA  ALA A  56      92.169 -10.982 170.135  1.00  0.00           C  
ATOM    441  C   ALA A  56      90.750 -10.655 170.590  1.00  0.00           C  
ATOM    442  O   ALA A  56      89.788 -11.290 170.150  1.00  0.00           O  
ATOM    443  CB  ALA A  56      92.898 -11.786 171.210  1.00  0.00           C  
ATOM    444  N   ILE A  57      90.584  -9.682 171.480  1.00  0.00           N  
ATOM    445  CA  ILE A  57      89.275  -9.274 171.977  1.00  0.00           C  
ATOM    446  C   ILE A  57      88.419  -8.766 170.820  1.00  0.00           C  
ATOM    447  O   ILE A  57      87.236  -9.102 170.719  1.00  0.00           O  
ATOM    448  CB  ILE A  57      89.399  -8.188 173.070  1.00  0.00           C  
ATOM    449  CG1 ILE A  57      89.992  -8.784 174.351  1.00  0.00           C  
ATOM    450  CG2 ILE A  57      88.038  -7.542 173.345  1.00  0.00           C  
ATOM    451  CD1 ILE A  57      90.321  -7.752 175.420  1.00  0.00           C  
ATOM    452  N   THR A  58      89.005  -7.920 170.002  1.00  0.00           N  
ATOM    453  CA  THR A  58      88.278  -7.400 168.848  1.00  0.00           C  
ATOM    454  C   THR A  58      87.764  -8.541 167.974  1.00  0.00           C  
ATOM    455  O   THR A  58      86.629  -8.499 167.495  1.00  0.00           O  
ATOM    456  CB  THR A  58      89.164  -6.463 168.007  1.00  0.00           C  
ATOM    457  CG2 THR A  58      88.426  -5.980 166.763  1.00  0.00           C  
ATOM    458  OG1 THR A  58      89.537  -5.329 168.798  1.00  0.00           O  
ATOM    459  N   MET A  59      88.520  -9.476 167.829  1.00  0.00           N  
ATOM    460  CA  MET A  59      88.148 -10.630 167.016  1.00  0.00           C  
ATOM    461  C   MET A  59      86.993 -11.395 167.652  1.00  0.00           C  
ATOM    462  O   MET A  59      86.077 -11.837 166.956  1.00  0.00           O  
ATOM    463  CB  MET A  59      89.348 -11.560 166.823  1.00  0.00           C  
ATOM    464  CG  MET A  59      90.404 -11.011 165.879  1.00  0.00           C  
ATOM    465  SD  MET A  59      91.720 -12.233 165.507  1.00  0.00           S  
ATOM    466  CE  MET A  59      92.726 -12.088 167.011  1.00  0.00           C  
ATOM    467  N   ILE A  60      87.052 -11.613 169.012  1.00  0.00           N  
ATOM    468  CA  ILE A  60      85.956 -12.260 169.723  1.00  0.00           C  
ATOM    469  C   ILE A  60      84.667 -11.466 169.517  1.00  0.00           C  
ATOM    470  O   ILE A  60      83.611 -12.045 169.252  1.00  0.00           O  
ATOM    471  CB  ILE A  60      86.264 -12.399 171.231  1.00  0.00           C  
ATOM    472  CG1 ILE A  60      87.377 -13.429 171.455  1.00  0.00           C  
ATOM    473  CG2 ILE A  60      85.000 -12.779 172.007  1.00  0.00           C  
ATOM    474  CD1 ILE A  60      87.899 -13.473 172.885  1.00  0.00           C  
ATOM    475  N   GLN A  61      84.799 -10.164 169.568  1.00  0.00           N  
ATOM    476  CA  GLN A  61      83.640  -9.299 169.376  1.00  0.00           C  
ATOM    477  C   GLN A  61      83.076  -9.439 167.965  1.00  0.00           C  
ATOM    478  O   GLN A  61      81.858  -9.432 167.775  1.00  0.00           O  
ATOM    479  CB  GLN A  61      84.007  -7.840 169.652  1.00  0.00           C  
ATOM    480  CG  GLN A  61      84.245  -7.533 171.125  1.00  0.00           C  
ATOM    481  CD  GLN A  61      84.787  -6.135 171.353  1.00  0.00           C  
ATOM    482  NE2 GLN A  61      84.625  -5.628 172.570  1.00  0.00           N  
ATOM    483  OE1 GLN A  61      85.348  -5.516 170.443  1.00  0.00           O  
ATOM    484  N   ARG A  62      83.913  -9.545 167.070  1.00  0.00           N  
ATOM    485  CA  ARG A  62      83.481  -9.738 165.690  1.00  0.00           C  
ATOM    486  C   ARG A  62      82.738 -11.060 165.529  1.00  0.00           C  
ATOM    487  O   ARG A  62      81.728 -11.129 164.826  1.00  0.00           O  
ATOM    488  CB  ARG A  62      84.678  -9.691 164.738  1.00  0.00           C  
ATOM    489  CG  ARG A  62      85.243  -8.294 164.528  1.00  0.00           C  
ATOM    490  CD  ARG A  62      86.251  -8.261 163.389  1.00  0.00           C  
ATOM    491  NE  ARG A  62      87.533  -8.838 163.785  1.00  0.00           N  
ATOM    492  CZ  ARG A  62      88.613  -8.892 163.011  1.00  0.00           C  
ATOM    493  NH1 ARG A  62      88.587  -8.402 161.777  1.00  0.00           N1+
ATOM    494  NH2 ARG A  62      89.727  -9.441 163.473  1.00  0.00           N  
ATOM    495  N   LEU A  63      83.256 -12.079 166.151  1.00  0.00           N  
ATOM    496  CA  LEU A  63      82.581 -13.372 166.115  1.00  0.00           C  
ATOM    497  C   LEU A  63      81.192 -13.278 166.737  1.00  0.00           C  
ATOM    498  O   LEU A  63      80.234 -13.857 166.218  1.00  0.00           O  
ATOM    499  CB  LEU A  63      83.410 -14.431 166.847  1.00  0.00           C  
ATOM    500  CG  LEU A  63      84.678 -14.910 166.135  1.00  0.00           C  
ATOM    501  CD1 LEU A  63      85.478 -15.835 167.046  1.00  0.00           C  
ATOM    502  CD2 LEU A  63      84.323 -15.613 164.828  1.00  0.00           C  
ATOM    503  N   ARG A  64      81.067 -12.511 167.737  1.00  0.00           N  
ATOM    504  CA  ARG A  64      79.766 -12.307 168.365  1.00  0.00           C  
ATOM    505  C   ARG A  64      78.803 -11.604 167.414  1.00  0.00           C  
ATOM    506  O   ARG A  64      77.629 -11.970 167.331  1.00  0.00           O  
ATOM    507  CB  ARG A  64      79.913 -11.497 169.655  1.00  0.00           C  
ATOM    508  CG  ARG A  64      78.649 -11.446 170.497  1.00  0.00           C  
ATOM    509  CD  ARG A  64      78.894 -10.778 171.843  1.00  0.00           C  
ATOM    510  NE  ARG A  64      79.626 -11.654 172.754  1.00  0.00           N  
ATOM    511  CZ  ARG A  64      80.320 -11.239 173.810  1.00  0.00           C  
ATOM    512  NH1 ARG A  64      80.390  -9.948 174.111  1.00  0.00           N1+
ATOM    513  NH2 ARG A  64      80.949 -12.123 174.572  1.00  0.00           N  
ATOM    514  N   ASP A  65      79.299 -10.586 166.801  1.00  0.00           N  
ATOM    515  CA  ASP A  65      78.482  -9.877 165.821  1.00  0.00           C  
ATOM    516  C   ASP A  65      78.022 -10.817 164.708  1.00  0.00           C  
ATOM    517  O   ASP A  65      76.869 -10.757 164.274  1.00  0.00           O  
ATOM    518  CB  ASP A  65      79.256  -8.699 165.228  1.00  0.00           C  
ATOM    519  CG  ASP A  65      79.479  -7.575 166.225  1.00  0.00           C  
ATOM    520  OD1 ASP A  65      78.766  -7.518 167.250  1.00  0.00           O  
ATOM    521  OD2 ASP A  65      80.372  -6.735 165.981  1.00  0.00           O1-
ATOM    522  N   TYR A  66      78.872 -11.645 164.397  1.00  0.00           N  
ATOM    523  CA  TYR A  66      78.553 -12.607 163.348  1.00  0.00           C  
ATOM    524  C   TYR A  66      77.451 -13.558 163.799  1.00  0.00           C  
ATOM    525  O   TYR A  66      76.540 -13.873 163.029  1.00  0.00           O  
ATOM    526  CB  TYR A  66      79.799 -13.403 162.951  1.00  0.00           C  
ATOM    527  CG  TYR A  66      80.848 -12.577 162.246  1.00  0.00           C  
ATOM    528  CD1 TYR A  66      80.488 -11.500 161.438  1.00  0.00           C  
ATOM    529  CD2 TYR A  66      82.200 -12.871 162.386  1.00  0.00           C  
ATOM    530  CE1 TYR A  66      81.450 -10.737 160.786  1.00  0.00           C  
ATOM    531  CE2 TYR A  66      83.171 -12.115 161.738  1.00  0.00           C  
ATOM    532  CZ  TYR A  66      82.787 -11.051 160.941  1.00  0.00           C  
ATOM    533  OH  TYR A  66      83.744 -10.299 160.297  1.00  0.00           O  
ATOM    534  N   LEU A  67      77.620 -14.022 164.962  1.00  0.00           N  
ATOM    535  CA  LEU A  67      76.585 -14.899 165.501  1.00  0.00           C  
ATOM    536  C   LEU A  67      75.225 -14.210 165.480  1.00  0.00           C  
ATOM    537  O   LEU A  67      74.214 -14.833 165.150  1.00  0.00           O  
ATOM    538  CB  LEU A  67      76.935 -15.324 166.929  1.00  0.00           C  
ATOM    539  CG  LEU A  67      77.952 -16.458 167.070  1.00  0.00           C  
ATOM    540  CD1 LEU A  67      78.276 -16.700 168.540  1.00  0.00           C  
ATOM    541  CD2 LEU A  67      77.428 -17.732 166.415  1.00  0.00           C  
ATOM    542  N   ARG A  68      75.244 -12.971 165.780  1.00  0.00           N  
ATOM    543  CA  ARG A  68      74.000 -12.207 165.748  1.00  0.00           C  
ATOM    544  C   ARG A  68      73.441 -12.131 164.331  1.00  0.00           C  
ATOM    545  O   ARG A  68      72.235 -12.282 164.126  1.00  0.00           O  
ATOM    546  CB  ARG A  68      74.221 -10.798 166.301  1.00  0.00           C  
ATOM    547  CG  ARG A  68      74.417 -10.752 167.809  1.00  0.00           C  
ATOM    548  CD  ARG A  68      74.574  -9.324 168.313  1.00  0.00           C  
ATOM    549  NE  ARG A  68      75.050  -9.290 169.693  1.00  0.00           N  
ATOM    550  CZ  ARG A  68      75.537  -8.212 170.299  1.00  0.00           C  
ATOM    551  NH1 ARG A  68      75.624  -7.052 169.657  1.00  0.00           N1+
ATOM    552  NH2 ARG A  68      75.941  -8.292 171.559  1.00  0.00           N  
ATOM    553  N   GLU A  69      74.308 -11.968 163.347  1.00  0.00           N  
ATOM    554  CA  GLU A  69      73.909 -11.890 161.945  1.00  0.00           C  
ATOM    555  C   GLU A  69      73.375 -13.232 161.448  1.00  0.00           C  
ATOM    556  O   GLU A  69      72.384 -13.279 160.718  1.00  0.00           O  
ATOM    557  CB  GLU A  69      75.083 -11.437 161.075  1.00  0.00           C  
ATOM    558  CG  GLU A  69      75.462  -9.975 161.266  1.00  0.00           C  
ATOM    559  CD  GLU A  69      76.638  -9.543 160.406  1.00  0.00           C  
ATOM    560  OE1 GLU A  69      77.243  -8.484 160.691  1.00  0.00           O  
ATOM    561  OE2 GLU A  69      76.958 -10.268 159.437  1.00  0.00           O1-
ATOM    562  N   ILE A  70      74.017 -14.295 161.851  1.00  0.00           N  
ATOM    563  CA  ILE A  70      73.596 -15.634 161.454  1.00  0.00           C  
ATOM    564  C   ILE A  70      72.218 -15.936 162.037  1.00  0.00           C  
ATOM    565  O   ILE A  70      71.331 -16.421 161.330  1.00  0.00           O  
ATOM    566  CB  ILE A  70      74.615 -16.703 161.906  1.00  0.00           C  
ATOM    567  CG1 ILE A  70      75.911 -16.582 161.097  1.00  0.00           C  
ATOM    568  CG2 ILE A  70      74.017 -18.107 161.777  1.00  0.00           C  
ATOM    569  CD1 ILE A  70      77.070 -17.393 161.660  1.00  0.00           C  
ATOM    570  N   ARG A  71      72.067 -15.597 163.300  1.00  0.00           N  
ATOM    571  CA  ARG A  71      70.787 -15.844 163.955  1.00  0.00           C  
ATOM    572  C   ARG A  71      69.676 -15.021 163.314  1.00  0.00           C  
ATOM    573  O   ARG A  71      68.549 -15.498 163.165  1.00  0.00           O  
ATOM    574  CB  ARG A  71      70.878 -15.528 165.450  1.00  0.00           C  
ATOM    575  CG  ARG A  71      71.680 -16.544 166.247  1.00  0.00           C  
ATOM    576  CD  ARG A  71      71.720 -16.194 167.728  1.00  0.00           C  
ATOM    577  NE  ARG A  71      72.590 -17.101 168.472  1.00  0.00           N  
ATOM    578  CZ  ARG A  71      73.073 -16.860 169.688  1.00  0.00           C  
ATOM    579  NH1 ARG A  71      72.782 -15.730 170.322  1.00  0.00           N1+
ATOM    580  NH2 ARG A  71      73.856 -17.754 170.273  1.00  0.00           N  
ATOM    581  N   ALA A  72      69.925 -13.826 162.961  1.00  0.00           N  
ATOM    582  CA  ALA A  72      68.956 -12.970 162.281  1.00  0.00           C  
ATOM    583  C   ALA A  72      68.553 -13.561 160.933  1.00  0.00           C  
ATOM    584  O   ALA A  72      67.375 -13.550 160.570  1.00  0.00           O  
ATOM    585  CB  ALA A  72      69.526 -11.566 162.094  1.00  0.00           C  
ATOM    586  N   ALA A  73      69.565 -14.043 160.181  1.00  0.00           N  
ATOM    587  CA  ALA A  73      69.313 -14.660 158.882  1.00  0.00           C  
ATOM    588  C   ALA A  73      68.471 -15.924 159.029  1.00  0.00           C  
ATOM    589  O   ALA A  73      67.584 -16.184 158.213  1.00  0.00           O  
ATOM    590  CB  ALA A  73      70.632 -14.982 158.182  1.00  0.00           C  
ATOM    591  N   GLN A  74      68.745 -16.705 160.098  1.00  0.00           N  
ATOM    592  CA  GLN A  74      67.984 -17.923 160.357  1.00  0.00           C  
ATOM    593  C   GLN A  74      66.525 -17.604 160.669  1.00  0.00           C  
ATOM    594  O   GLN A  74      65.620 -18.311 160.221  1.00  0.00           O  
ATOM    595  CB  GLN A  74      68.607 -18.711 161.510  1.00  0.00           C  
ATOM    596  CG  GLN A  74      69.914 -19.401 161.147  1.00  0.00           C  
ATOM    597  CD  GLN A  74      70.514 -20.170 162.309  1.00  0.00           C  
ATOM    598  NE2 GLN A  74      71.084 -21.335 162.019  1.00  0.00           N  
ATOM    599  OE1 GLN A  74      70.466 -19.721 163.459  1.00  0.00           O  
ATOM    600  N   ARG A  75      66.309 -16.494 161.396  1.00  0.00           N  
ATOM    601  CA  ARG A  75      64.959 -16.075 161.761  1.00  0.00           C  
ATOM    602  C   ARG A  75      64.194 -15.566 160.543  1.00  0.00           C  
ATOM    603  O   ARG A  75      62.969 -15.687 160.478  1.00  0.00           O  
ATOM    604  CB  ARG A  75      65.006 -14.991 162.841  1.00  0.00           C  
ATOM    605  CG  ARG A  75      65.374 -15.512 164.221  1.00  0.00           C  
ATOM    606  CD  ARG A  75      65.105 -14.478 165.304  1.00  0.00           C  
ATOM    607  NE  ARG A  75      65.982 -13.318 165.172  1.00  0.00           N  
ATOM    608  CZ  ARG A  75      67.080 -13.111 165.893  1.00  0.00           C  
ATOM    609  NH1 ARG A  75      67.459 -13.987 166.816  1.00  0.00           N1+
ATOM    610  NH2 ARG A  75      67.804 -12.020 165.690  1.00  0.00           N  
ATOM    611  N   SER A  76      64.894 -15.056 159.547  1.00  0.00           N  
ATOM    612  CA  SER A  76      64.273 -14.462 158.368  1.00  0.00           C  
ATOM    613  C   SER A  76      63.976 -15.517 157.308  1.00  0.00           C  
ATOM    614  O   SER A  76      63.249 -15.253 156.348  1.00  0.00           O  
ATOM    615  CB  SER A  76      65.173 -13.374 157.778  1.00  0.00           C  
ATOM    616  OG  SER A  76      66.344 -13.940 157.216  1.00  0.00           O  
ATOM    617  N   GLY A  77      64.340 -16.693 157.507  1.00  0.00           N  
ATOM    618  CA  GLY A  77      64.071 -17.760 156.557  1.00  0.00           C  
ATOM    619  C   GLY A  77      64.996 -17.737 155.356  1.00  0.00           C  
ATOM    620  O   GLY A  77      64.748 -18.422 154.361  1.00  0.00           O  
ATOM    621  N   GLU A  78      66.019 -16.774 155.293  1.00  0.00           N  
ATOM    622  CA  GLU A  78      67.017 -16.708 154.231  1.00  0.00           C  
ATOM    623  C   GLU A  78      68.088 -17.780 154.411  1.00  0.00           C  
ATOM    624  O   GLU A  78      69.209 -17.482 154.827  1.00  0.00           O  
ATOM    625  CB  GLU A  78      67.664 -15.321 154.187  1.00  0.00           C  
ATOM    626  CG  GLU A  78      66.686 -14.196 153.884  1.00  0.00           C  
ATOM    627  CD  GLU A  78      67.341 -12.824 153.848  1.00  0.00           C  
ATOM    628  OE1 GLU A  78      66.614 -11.805 153.826  1.00  0.00           O  
ATOM    629  OE2 GLU A  78      68.591 -12.769 153.841  1.00  0.00           O1-
ATOM    630  N   GLU A  79      67.769 -19.046 154.193  1.00  0.00           N  
ATOM    631  CA  GLU A  79      68.560 -20.230 154.517  1.00  0.00           C  
ATOM    632  C   GLU A  79      69.865 -20.255 153.725  1.00  0.00           C  
ATOM    633  O   GLU A  79      70.917 -20.602 154.266  1.00  0.00           O  
ATOM    634  CB  GLU A  79      67.756 -21.504 154.247  1.00  0.00           C  
ATOM    635  CG  GLU A  79      66.628 -21.741 155.240  1.00  0.00           C  
ATOM    636  CD  GLU A  79      65.869 -23.034 154.989  1.00  0.00           C  
ATOM    637  OE1 GLU A  79      64.909 -23.331 155.736  1.00  0.00           O  
ATOM    638  OE2 GLU A  79      66.239 -23.759 154.037  1.00  0.00           O1-
ATOM    639  N   LYS A  80      69.775 -19.826 152.485  1.00  0.00           N  
ATOM    640  CA  LYS A  80      70.970 -19.808 151.648  1.00  0.00           C  
ATOM    641  C   LYS A  80      71.978 -18.777 152.148  1.00  0.00           C  
ATOM    642  O   LYS A  80      73.176 -19.056 152.221  1.00  0.00           O  
ATOM    643  CB  LYS A  80      70.601 -19.516 150.192  1.00  0.00           C  
ATOM    644  CG  LYS A  80      70.251 -20.755 149.382  1.00  0.00           C  
ATOM    645  CD  LYS A  80      70.055 -20.423 147.908  1.00  0.00           C  
ATOM    646  CE  LYS A  80      69.690 -21.660 147.099  1.00  0.00           C  
ATOM    647  NZ  LYS A  80      69.518 -21.343 145.650  1.00  0.00           N1+
ATOM    648  N   GLN A  81      71.433 -17.637 152.522  1.00  0.00           N  
ATOM    649  CA  GLN A  81      72.288 -16.577 153.045  1.00  0.00           C  
ATOM    650  C   GLN A  81      72.926 -16.986 154.370  1.00  0.00           C  
ATOM    651  O   GLN A  81      74.112 -16.736 154.597  1.00  0.00           O  
ATOM    652  CB  GLN A  81      71.491 -15.283 153.225  1.00  0.00           C  
ATOM    653  CG  GLN A  81      71.143 -14.588 151.915  1.00  0.00           C  
ATOM    654  CD  GLN A  81      70.299 -13.344 152.117  1.00  0.00           C  
ATOM    655  NE2 GLN A  81      69.723 -12.837 151.033  1.00  0.00           N  
ATOM    656  OE1 GLN A  81      70.165 -12.843 153.238  1.00  0.00           O  
ATOM    657  N   ALA A  82      72.166 -17.647 155.228  1.00  0.00           N  
ATOM    658  CA  ALA A  82      72.664 -18.087 156.528  1.00  0.00           C  
ATOM    659  C   ALA A  82      73.778 -19.118 156.369  1.00  0.00           C  
ATOM    660  O   ALA A  82      74.810 -19.035 157.038  1.00  0.00           O  
ATOM    661  CB  ALA A  82      71.526 -18.663 157.366  1.00  0.00           C  
ATOM    662  N   THR A  83      73.502 -20.014 155.451  1.00  0.00           N  
ATOM    663  CA  THR A  83      74.479 -21.070 155.206  1.00  0.00           C  
ATOM    664  C   THR A  83      75.780 -20.485 154.660  1.00  0.00           C  
ATOM    665  O   THR A  83      76.869 -20.872 155.090  1.00  0.00           O  
ATOM    666  CB  THR A  83      73.932 -22.120 154.221  1.00  0.00           C  
ATOM    667  CG2 THR A  83      74.958 -23.219 153.964  1.00  0.00           C  
ATOM    668  OG1 THR A  83      72.746 -22.708 154.770  1.00  0.00           O  
ATOM    669  N   GLU A  84      75.705 -19.612 153.757  1.00  0.00           N  
ATOM    670  CA  GLU A  84      76.880 -18.977 153.166  1.00  0.00           C  
ATOM    671  C   GLU A  84      77.643 -18.158 154.203  1.00  0.00           C  
ATOM    672  O   GLU A  84      78.875 -18.180 154.233  1.00  0.00           O  
ATOM    673  CB  GLU A  84      76.475 -18.088 151.988  1.00  0.00           C  
ATOM    674  CG  GLU A  84      77.654 -17.559 151.183  1.00  0.00           C  
ATOM    675  CD  GLU A  84      77.235 -16.768 149.954  1.00  0.00           C  
ATOM    676  OE1 GLU A  84      78.120 -16.296 149.205  1.00  0.00           O  
ATOM    677  OE2 GLU A  84      76.011 -16.618 149.739  1.00  0.00           O1-
ATOM    678  N   LEU A  85      76.901 -17.535 155.021  1.00  0.00           N  
ATOM    679  CA  LEU A  85      77.512 -16.745 156.084  1.00  0.00           C  
ATOM    680  C   LEU A  85      78.267 -17.641 157.060  1.00  0.00           C  
ATOM    681  O   LEU A  85      79.391 -17.322 157.459  1.00  0.00           O  
ATOM    682  CB  LEU A  85      76.446 -15.940 156.834  1.00  0.00           C  
ATOM    683  CG  LEU A  85      75.999 -14.633 156.179  1.00  0.00           C  
ATOM    684  CD1 LEU A  85      74.518 -14.383 156.449  1.00  0.00           C  
ATOM    685  CD2 LEU A  85      76.844 -13.467 156.683  1.00  0.00           C  
ATOM    686  N   ILE A  86      77.696 -18.769 157.391  1.00  0.00           N  
ATOM    687  CA  ILE A  86      78.298 -19.720 158.318  1.00  0.00           C  
ATOM    688  C   ILE A  86      79.599 -20.263 157.730  1.00  0.00           C  
ATOM    689  O   ILE A  86      80.621 -20.322 158.416  1.00  0.00           O  
ATOM    690  CB  ILE A  86      77.332 -20.882 158.643  1.00  0.00           C  
ATOM    691  CG1 ILE A  86      76.154 -20.377 159.484  1.00  0.00           C  
ATOM    692  CG2 ILE A  86      78.071 -22.014 159.361  1.00  0.00           C  
ATOM    693  CD1 ILE A  86      75.016 -21.378 159.620  1.00  0.00           C  
ATOM    694  N   GLN A  87      79.601 -20.621 156.466  1.00  0.00           N  
ATOM    695  CA  GLN A  87      80.766 -21.191 155.797  1.00  0.00           C  
ATOM    696  C   GLN A  87      81.923 -20.197 155.766  1.00  0.00           C  
ATOM    697  O   GLN A  87      83.070 -20.563 156.027  1.00  0.00           O  
ATOM    698  CB  GLN A  87      80.410 -21.627 154.375  1.00  0.00           C  
ATOM    699  CG  GLN A  87      79.560 -22.888 154.313  1.00  0.00           C  
ATOM    700  CD  GLN A  87      79.164 -23.262 152.896  1.00  0.00           C  
ATOM    701  NE2 GLN A  87      78.706 -24.495 152.714  1.00  0.00           N  
ATOM    702  OE1 GLN A  87      79.269 -22.447 151.974  1.00  0.00           O  
ATOM    703  N   ARG A  88      81.647 -19.020 155.359  1.00  0.00           N  
ATOM    704  CA  ARG A  88      82.675 -17.985 155.303  1.00  0.00           C  
ATOM    705  C   ARG A  88      83.291 -17.751 156.678  1.00  0.00           C  
ATOM    706  O   ARG A  88      84.513 -17.649 156.808  1.00  0.00           O  
ATOM    707  CB  ARG A  88      82.094 -16.679 154.759  1.00  0.00           C  
ATOM    708  CG  ARG A  88      81.876 -16.681 153.254  1.00  0.00           C  
ATOM    709  CD  ARG A  88      81.339 -15.345 152.760  1.00  0.00           C  
ATOM    710  NE  ARG A  88      80.914 -15.418 151.364  1.00  0.00           N  
ATOM    711  CZ  ARG A  88      80.457 -14.388 150.657  1.00  0.00           C  
ATOM    712  NH1 ARG A  88      80.357 -13.182 151.203  1.00  0.00           N1+
ATOM    713  NH2 ARG A  88      80.098 -14.566 149.395  1.00  0.00           N  
ATOM    714  N   ARG A  89      82.493 -18.003 157.613  1.00  0.00           N  
ATOM    715  CA  ARG A  89      82.960 -17.602 158.937  1.00  0.00           C  
ATOM    716  C   ARG A  89      83.688 -18.748 159.630  1.00  0.00           C  
ATOM    717  O   ARG A  89      84.580 -18.517 160.450  1.00  0.00           O  
ATOM    718  CB  ARG A  89      81.787 -17.129 159.799  1.00  0.00           C  
ATOM    719  CG  ARG A  89      81.152 -15.835 159.316  1.00  0.00           C  
ATOM    720  CD  ARG A  89      82.123 -14.665 159.392  1.00  0.00           C  
ATOM    721  NE  ARG A  89      81.498 -13.417 158.963  1.00  0.00           N  
ATOM    722  CZ  ARG A  89      82.129 -12.250 158.861  1.00  0.00           C  
ATOM    723  NH1 ARG A  89      83.420 -12.148 159.155  1.00  0.00           N1+
ATOM    724  NH2 ARG A  89      81.464 -11.176 158.460  1.00  0.00           N  
ATOM    725  N   LEU A  90      83.256 -19.863 159.364  1.00  0.00           N  
ATOM    726  CA  LEU A  90      83.964 -21.024 159.893  1.00  0.00           C  
ATOM    727  C   LEU A  90      85.409 -21.048 159.406  1.00  0.00           C  
ATOM    728  O   LEU A  90      86.310 -21.461 160.141  1.00  0.00           O  
ATOM    729  CB  LEU A  90      83.253 -22.317 159.485  1.00  0.00           C  
ATOM    730  CG  LEU A  90      82.011 -22.692 160.294  1.00  0.00           C  
ATOM    731  CD1 LEU A  90      81.319 -23.901 159.672  1.00  0.00           C  
ATOM    732  CD2 LEU A  90      82.381 -22.969 161.746  1.00  0.00           C  
ATOM    733  N   ARG A  91      85.638 -20.406 158.277  1.00  0.00           N  
ATOM    734  CA  ARG A  91      86.991 -20.363 157.731  1.00  0.00           C  
ATOM    735  C   ARG A  91      87.855 -19.361 158.488  1.00  0.00           C  
ATOM    736  O   ARG A  91      89.034 -19.620 158.745  1.00  0.00           O  
ATOM    737  CB  ARG A  91      86.959 -20.008 156.243  1.00  0.00           C  
ATOM    738  CG  ARG A  91      86.464 -21.136 155.350  1.00  0.00           C  
ATOM    739  CD  ARG A  91      86.667 -20.817 153.876  1.00  0.00           C  
ATOM    740  NE  ARG A  91      85.689 -19.846 153.395  1.00  0.00           N  
ATOM    741  CZ  ARG A  91      85.472 -19.560 152.114  1.00  0.00           C  
ATOM    742  NH1 ARG A  91      86.162 -20.168 151.156  1.00  0.00           N1+
ATOM    743  NH2 ARG A  91      84.557 -18.658 151.787  1.00  0.00           N  
ATOM    744  N   ILE A  92      87.281 -18.290 158.986  1.00  0.00           N  
ATOM    745  CA  ILE A  92      88.025 -17.208 159.620  1.00  0.00           C  
ATOM    746  C   ILE A  92      88.238 -17.527 161.098  1.00  0.00           C  
ATOM    747  O   ILE A  92      89.194 -17.045 161.712  1.00  0.00           O  
ATOM    748  CB  ILE A  92      87.298 -15.854 159.464  1.00  0.00           C  
ATOM    749  CG1 ILE A  92      87.174 -15.482 157.982  1.00  0.00           C  
ATOM    750  CG2 ILE A  92      88.026 -14.756 160.245  1.00  0.00           C  
ATOM    751  CD1 ILE A  92      86.250 -14.303 157.714  1.00  0.00           C  
ATOM    752  N   ARG A  93      87.372 -18.408 161.549  1.00  0.00           N  
ATOM    753  CA  ARG A  93      87.442 -18.790 162.957  1.00  0.00           C  
ATOM    754  C   ARG A  93      88.808 -19.378 163.297  1.00  0.00           C  
ATOM    755  O   ARG A  93      89.403 -19.026 164.318  1.00  0.00           O  
ATOM    756  CB  ARG A  93      86.339 -19.794 163.298  1.00  0.00           C  
ATOM    757  CG  ARG A  93      86.398 -20.313 164.725  1.00  0.00           C  
ATOM    758  CD  ARG A  93      85.414 -21.451 164.952  1.00  0.00           C  
ATOM    759  NE  ARG A  93      85.701 -22.173 166.189  1.00  0.00           N  
ATOM    760  CZ  ARG A  93      84.960 -23.164 166.678  1.00  0.00           C  
ATOM    761  NH1 ARG A  93      83.868 -23.571 166.042  1.00  0.00           N1+
ATOM    762  NH2 ARG A  93      85.314 -23.751 167.811  1.00  0.00           N  
ATOM    763  N   GLN A  94      89.255 -20.262 162.571  1.00  0.00           N  
ATOM    764  CA  GLN A  94      90.526 -20.924 162.842  1.00  0.00           C  
ATOM    765  C   GLN A  94      91.664 -19.913 162.940  1.00  0.00           C  
ATOM    766  O   GLN A  94      92.517 -20.012 163.824  1.00  0.00           O  
ATOM    767  CB  GLN A  94      90.835 -21.959 161.760  1.00  0.00           C  
ATOM    768  CG  GLN A  94      91.326 -23.293 162.307  1.00  0.00           C  
ATOM    769  CD  GLN A  94      91.483 -24.348 161.228  1.00  0.00           C  
ATOM    770  NE2 GLN A  94      91.880 -25.551 161.628  1.00  0.00           N  
ATOM    771  OE1 GLN A  94      91.247 -24.085 160.044  1.00  0.00           O  
ATOM    772  N   GLN A  95      91.633 -18.983 162.065  1.00  0.00           N  
ATOM    773  CA  GLN A  95      92.659 -17.946 162.104  1.00  0.00           C  
ATOM    774  C   GLN A  95      92.554 -17.116 163.381  1.00  0.00           C  
ATOM    775  O   GLN A  95      93.569 -16.788 163.999  1.00  0.00           O  
ATOM    776  CB  GLN A  95      92.552 -17.038 160.878  1.00  0.00           C  
ATOM    777  CG  GLN A  95      92.963 -17.713 159.576  1.00  0.00           C  
ATOM    778  CD  GLN A  95      92.758 -16.823 158.364  1.00  0.00           C  
ATOM    779  NE2 GLN A  95      93.241 -17.273 157.210  1.00  0.00           N  
ATOM    780  OE1 GLN A  95      92.171 -15.742 158.463  1.00  0.00           O  
ATOM    781  N   GLU A  96      91.308 -16.935 163.816  1.00  0.00           N  
ATOM    782  CA  GLU A  96      91.069 -16.108 164.996  1.00  0.00           C  
ATOM    783  C   GLU A  96      91.487 -16.834 166.271  1.00  0.00           C  
ATOM    784  O   GLU A  96      92.077 -16.232 167.171  1.00  0.00           O  
ATOM    785  CB  GLU A  96      89.596 -15.704 165.079  1.00  0.00           C  
ATOM    786  CG  GLU A  96      89.136 -14.813 163.934  1.00  0.00           C  
ATOM    787  CD  GLU A  96      89.777 -13.434 163.953  1.00  0.00           C  
ATOM    788  OE1 GLU A  96      89.823 -12.772 162.892  1.00  0.00           O  
ATOM    789  OE2 GLU A  96      90.236 -13.013 165.039  1.00  0.00           O1-
ATOM    790  N   GLN A  97      91.283 -18.062 166.260  1.00  0.00           N  
ATOM    791  CA  GLN A  97      91.674 -18.893 167.394  1.00  0.00           C  
ATOM    792  C   GLN A  97      93.191 -18.936 167.549  1.00  0.00           C  
ATOM    793  O   GLN A  97      93.707 -18.888 168.667  1.00  0.00           O  
ATOM    794  CB  GLN A  97      91.120 -20.311 167.237  1.00  0.00           C  
ATOM    795  CG  GLN A  97      89.631 -20.427 167.529  1.00  0.00           C  
ATOM    796  CD  GLN A  97      89.097 -21.829 167.307  1.00  0.00           C  
ATOM    797  NE2 GLN A  97      87.916 -22.107 167.851  1.00  0.00           N  
ATOM    798  OE1 GLN A  97      89.739 -22.655 166.651  1.00  0.00           O  
ATOM    799  N   GLU A  98      93.792 -19.022 166.443  1.00  0.00           N  
ATOM    800  CA  GLU A  98      95.252 -19.037 166.473  1.00  0.00           C  
ATOM    801  C   GLU A  98      95.806 -17.713 166.991  1.00  0.00           C  
ATOM    802  O   GLU A  98      96.784 -17.694 167.741  1.00  0.00           O  
ATOM    803  CB  GLU A  98      95.815 -19.336 165.081  1.00  0.00           C  
ATOM    804  CG  GLU A  98      97.332 -19.447 165.044  1.00  0.00           C  
ATOM    805  CD  GLU A  98      97.871 -20.584 165.898  1.00  0.00           C  
ATOM    806  OE1 GLU A  98      99.079 -20.573 166.232  1.00  0.00           O  
ATOM    807  OE2 GLU A  98      97.081 -21.493 166.235  1.00  0.00           O1-
ATOM    808  N   ALA A  99      95.232 -16.715 166.618  1.00  0.00           N  
ATOM    809  CA  ALA A  99      95.670 -15.402 167.085  1.00  0.00           C  
ATOM    810  C   ALA A  99      95.536 -15.287 168.601  1.00  0.00           C  
ATOM    811  O   ALA A  99      96.424 -14.756 169.271  1.00  0.00           O  
ATOM    812  CB  ALA A  99      94.870 -14.298 166.398  1.00  0.00           C  
ATOM    813  N   ILE A 100      94.440 -15.823 169.154  1.00  0.00           N  
ATOM    814  CA  ILE A 100      94.219 -15.798 170.596  1.00  0.00           C  
ATOM    815  C   ILE A 100      95.249 -16.687 171.291  1.00  0.00           C  
ATOM    816  O   ILE A 100      95.805 -16.310 172.324  1.00  0.00           O  
ATOM    817  CB  ILE A 100      92.788 -16.255 170.957  1.00  0.00           C  
ATOM    818  CG1 ILE A 100      91.763 -15.214 170.490  1.00  0.00           C  
ATOM    819  CG2 ILE A 100      92.665 -16.508 172.462  1.00  0.00           C  
ATOM    820  CD1 ILE A 100      90.317 -15.675 170.607  1.00  0.00           C  
ATOM    821  N   ARG A 101      95.475 -17.763 170.691  1.00  0.00           N  
ATOM    822  CA  ARG A 101      96.465 -18.676 171.252  1.00  0.00           C  
ATOM    823  C   ARG A 101      97.843 -18.027 171.299  1.00  0.00           C  
ATOM    824  O   ARG A 101      98.556 -18.141 172.299  1.00  0.00           O  
ATOM    825  CB  ARG A 101      96.523 -19.973 170.441  1.00  0.00           C  
ATOM    826  CG  ARG A 101      97.340 -21.074 171.097  1.00  0.00           C  
ATOM    827  CD  ARG A 101      97.447 -22.303 170.206  1.00  0.00           C  
ATOM    828  NE  ARG A 101      96.148 -22.940 170.006  1.00  0.00           N  
ATOM    829  CZ  ARG A 101      95.709 -23.417 168.844  1.00  0.00           C  
ATOM    830  NH1 ARG A 101      96.458 -23.337 167.751  1.00  0.00           N1+
ATOM    831  NH2 ARG A 101      94.510 -23.977 168.775  1.00  0.00           N  
ATOM    832  N   ARG A 102      98.171 -17.377 170.367  1.00  0.00           N  
ATOM    833  CA  ARG A 102      99.463 -16.701 170.310  1.00  0.00           C  
ATOM    834  C   ARG A 102      99.553 -15.603 171.364  1.00  0.00           C  
ATOM    835  O   ARG A 102     100.593 -15.436 172.005  1.00  0.00           O  
ATOM    836  CB  ARG A 102      99.700 -16.111 168.917  1.00  0.00           C  
ATOM    837  CG  ARG A 102     100.009 -17.150 167.852  1.00  0.00           C  
ATOM    838  CD  ARG A 102     100.412 -16.505 166.534  1.00  0.00           C  
ATOM    839  NE  ARG A 102     100.182 -17.399 165.402  1.00  0.00           N  
ATOM    840  CZ  ARG A 102     100.541 -17.141 164.148  1.00  0.00           C  
ATOM    841  NH1 ARG A 102     101.156 -16.006 163.837  1.00  0.00           N1+
ATOM    842  NH2 ARG A 102     100.281 -18.026 163.196  1.00  0.00           N  
ATOM    843  N   ALA A 103      98.530 -14.885 171.471  1.00  0.00           N  
ATOM    844  CA  ALA A 103      98.501 -13.841 172.493  1.00  0.00           C  
ATOM    845  C   ALA A 103      98.673 -14.435 173.887  1.00  0.00           C  
ATOM    846  O   ALA A 103      99.418 -13.899 174.710  1.00  0.00           O  
ATOM    847  CB  ALA A 103      97.196 -13.052 172.410  1.00  0.00           C  
ATOM    848  N   GLU A 104      98.044 -15.603 174.079  1.00  0.00           N  
ATOM    849  CA  GLU A 104      98.144 -16.301 175.357  1.00  0.00           C  
ATOM    850  C   GLU A 104      99.574 -16.763 175.623  1.00  0.00           C  
ATOM    851  O   GLU A 104     100.068 -16.654 176.747  1.00  0.00           O  
ATOM    852  CB  GLU A 104      97.190 -17.497 175.394  1.00  0.00           C  
ATOM    853  CG  GLU A 104      95.726 -17.111 175.561  1.00  0.00           C  
ATOM    854  CD  GLU A 104      94.787 -18.306 175.551  1.00  0.00           C  
ATOM    855  OE1 GLU A 104      93.573 -18.126 175.805  1.00  0.00           O  
ATOM    856  OE2 GLU A 104      95.267 -19.431 175.289  1.00  0.00           O1-
ATOM    857  N   GLN A 105     100.128 -17.366 174.638  1.00  0.00           N  
ATOM    858  CA  GLN A 105     101.497 -17.856 174.755  1.00  0.00           C  
ATOM    859  C   GLN A 105     102.462 -16.720 175.081  1.00  0.00           C  
ATOM    860  O   GLN A 105     103.356 -16.878 175.915  1.00  0.00           O  
ATOM    861  CB  GLN A 105     101.928 -18.557 173.466  1.00  0.00           C  
ATOM    862  CG  GLN A 105     102.922 -19.691 173.685  1.00  0.00           C  
ATOM    863  CD  GLN A 105     103.233 -20.454 172.411  1.00  0.00           C  
ATOM    864  NE2 GLN A 105     104.099 -21.455 172.516  1.00  0.00           N  
ATOM    865  OE1 GLN A 105     102.697 -20.147 171.341  1.00  0.00           O  
ATOM    866  N   LYS A 106     102.272 -15.571 174.479  1.00  0.00           N  
ATOM    867  CA  LYS A 106     103.122 -14.409 174.724  1.00  0.00           C  
ATOM    868  C   LYS A 106     102.996 -13.930 176.167  1.00  0.00           C  
ATOM    869  O   LYS A 106     103.995 -13.588 176.802  1.00  0.00           O  
ATOM    870  CB  LYS A 106     102.767 -13.273 173.762  1.00  0.00           C  
ATOM    871  CG  LYS A 106     103.253 -13.494 172.338  1.00  0.00           C  
ATOM    872  CD  LYS A 106     102.969 -12.285 171.456  1.00  0.00           C  
ATOM    873  CE  LYS A 106     103.427 -12.516 170.023  1.00  0.00           C  
ATOM    874  NZ  LYS A 106     103.147 -11.334 169.154  1.00  0.00           N1+
ATOM    875  N   LEU A 107     101.789 -13.913 176.625  1.00  0.00           N  
ATOM    876  CA  LEU A 107     101.551 -13.507 178.005  1.00  0.00           C  
ATOM    877  C   LEU A 107     102.224 -14.468 178.979  1.00  0.00           C  
ATOM    878  O   LEU A 107     102.855 -14.038 179.947  1.00  0.00           O  
ATOM    879  CB  LEU A 107     100.050 -13.439 178.294  1.00  0.00           C  
ATOM    880  CG  LEU A 107      99.647 -12.981 179.697  1.00  0.00           C  
ATOM    881  CD1 LEU A 107     100.166 -11.572 179.963  1.00  0.00           C  
ATOM    882  CD2 LEU A 107      98.134 -13.042 179.866  1.00  0.00           C  
ATOM    883  N   ARG A 108     102.065 -15.749 178.658  1.00  0.00           N  
ATOM    884  CA  ARG A 108     102.664 -16.762 179.520  1.00  0.00           C  
ATOM    885  C   ARG A 108     104.181 -16.617 179.565  1.00  0.00           C  
ATOM    886  O   ARG A 108     104.790 -16.741 180.629  1.00  0.00           O  
ATOM    887  CB  ARG A 108     102.285 -18.166 179.044  1.00  0.00           C  
ATOM    888  CG  ARG A 108     100.859 -18.567 179.384  1.00  0.00           C  
ATOM    889  CD  ARG A 108     100.636 -20.063 179.204  1.00  0.00           C  
ATOM    890  NE  ARG A 108     100.659 -20.446 177.795  1.00  0.00           N  
ATOM    891  CZ  ARG A 108      99.588 -20.795 177.087  1.00  0.00           C  
ATOM    892  NH1 ARG A 108      98.384 -20.817 177.645  1.00  0.00           N1+
ATOM    893  NH2 ARG A 108      99.724 -21.126 175.811  1.00  0.00           N  
ATOM    894  N   ARG A 109     104.790 -16.560 178.453  1.00  0.00           N  
ATOM    895  CA  ARG A 109     106.236 -16.390 178.364  1.00  0.00           C  
ATOM    896  C   ARG A 109     106.702 -15.214 179.216  1.00  0.00           C  
ATOM    897  O   ARG A 109     107.711 -15.310 179.917  1.00  0.00           O  
ATOM    898  CB  ARG A 109     106.667 -16.187 176.910  1.00  0.00           C  
ATOM    899  CG  ARG A 109     106.617 -17.453 176.070  1.00  0.00           C  
ATOM    900  CD  ARG A 109     107.149 -17.218 174.663  1.00  0.00           C  
ATOM    901  NE  ARG A 109     107.050 -18.421 173.841  1.00  0.00           N  
ATOM    902  CZ  ARG A 109     107.441 -18.507 172.573  1.00  0.00           C  
ATOM    903  NH1 ARG A 109     107.966 -17.456 171.953  1.00  0.00           N1+
ATOM    904  NH2 ARG A 109     107.306 -19.651 171.918  1.00  0.00           N  
ATOM    905  N   TYR A 110     105.958 -14.369 179.305  1.00  0.00           N  
ATOM    906  CA  TYR A 110     106.401 -13.178 180.022  1.00  0.00           C  
ATOM    907  C   TYR A 110     106.171 -13.327 181.521  1.00  0.00           C  
ATOM    908  O   TYR A 110     106.962 -12.835 182.329  1.00  0.00           O  
ATOM    909  CB  TYR A 110     105.672 -11.935 179.503  1.00  0.00           C  
ATOM    910  CG  TYR A 110     106.116 -11.502 178.126  1.00  0.00           C  
ATOM    911  CD1 TYR A 110     107.339 -10.864 177.937  1.00  0.00           C  
ATOM    912  CD2 TYR A 110     105.312 -11.729 177.015  1.00  0.00           C  
ATOM    913  CE1 TYR A 110     107.751 -10.462 176.670  1.00  0.00           C  
ATOM    914  CE2 TYR A 110     105.713 -11.330 175.744  1.00  0.00           C  
ATOM    915  CZ  TYR A 110     106.933 -10.699 175.581  1.00  0.00           C  
ATOM    916  OH  TYR A 110     107.336 -10.302 174.326  1.00  0.00           O  
ATOM    917  N   GLN A 111     105.080 -13.845 181.886  1.00  0.00           N  
ATOM    918  CA  GLN A 111     104.798 -14.127 183.289  1.00  0.00           C  
ATOM    919  C   GLN A 111     105.884 -15.005 183.903  1.00  0.00           C  
ATOM    920  O   GLN A 111     106.247 -14.828 185.069  1.00  0.00           O  
ATOM    921  CB  GLN A 111     103.433 -14.802 183.437  1.00  0.00           C  
ATOM    922  CG  GLN A 111     102.255 -13.866 183.197  1.00  0.00           C  
ATOM    923  CD  GLN A 111     100.915 -14.568 183.314  1.00  0.00           C  
ATOM    924  NE2 GLN A 111      99.858 -13.793 183.536  1.00  0.00           N  
ATOM    925  OE1 GLN A 111     100.830 -15.795 183.205  1.00  0.00           O  
ATOM    926  N   ARG A 112     106.355 -15.894 183.065  1.00  0.00           N  
ATOM    927  CA  ARG A 112     107.396 -16.796 183.546  1.00  0.00           C  
ATOM    928  C   ARG A 112     108.704 -16.049 183.779  1.00  0.00           C  
ATOM    929  O   ARG A 112     109.418 -16.323 184.747  1.00  0.00           O  
ATOM    930  CB  ARG A 112     107.616 -17.941 182.554  1.00  0.00           C  
ATOM    931  CG  ARG A 112     106.503 -18.976 182.551  1.00  0.00           C  
ATOM    932  CD  ARG A 112     106.813 -20.135 181.613  1.00  0.00           C  
ATOM    933  NE  ARG A 112     105.693 -21.067 181.520  1.00  0.00           N  
ATOM    934  CZ  ARG A 112     105.632 -22.097 180.680  1.00  0.00           C  
ATOM    935  NH1 ARG A 112     106.630 -22.347 179.841  1.00  0.00           N1+
ATOM    936  NH2 ARG A 112     104.566 -22.883 180.679  1.00  0.00           N  
ATOM    937  N   ALA A 113     109.091 -15.170 182.928  1.00  0.00           N  
ATOM    938  CA  ALA A 113     110.320 -14.391 183.050  1.00  0.00           C  
ATOM    939  C   ALA A 113     110.293 -13.514 184.298  1.00  0.00           C  
ATOM    940  O   ALA A 113     111.330 -13.286 184.926  1.00  0.00           O  
ATOM    941  CB  ALA A 113     110.531 -13.532 181.805  1.00  0.00           C  
ATOM    942  N   ARG A 114     109.212 -13.226 184.919  1.00  0.00           N  
ATOM    943  CA  ARG A 114     109.065 -12.402 186.114  1.00  0.00           C  
ATOM    944  C   ARG A 114     109.340 -13.213 187.375  1.00  0.00           C  
ATOM    945  O   ARG A 114     109.890 -12.691 188.348  1.00  0.00           O  
ATOM    946  CB  ARG A 114     107.662 -11.793 186.178  1.00  0.00           C  
ATOM    947  CG  ARG A 114     107.505 -10.718 187.241  1.00  0.00           C  
ATOM    948  CD  ARG A 114     106.109 -10.113 187.231  1.00  0.00           C  
ATOM    949  NE  ARG A 114     105.910  -9.196 188.348  1.00  0.00           N  
ATOM    950  CZ  ARG A 114     104.746  -8.638 188.673  1.00  0.00           C  
ATOM    951  NH1 ARG A 114     103.650  -8.896 187.969  1.00  0.00           N1+
ATOM    952  NH2 ARG A 114     104.679  -7.816 189.711  1.00  0.00           N  
ATOM    953  N   ARG A 115     108.863 -14.493 187.320  1.00  0.00           N  
ATOM    954  CA  ARG A 115     109.015 -15.309 188.521  1.00  0.00           C  
ATOM    955  C   ARG A 115     110.464 -15.745 188.705  1.00  0.00           C  
ATOM    956  O   ARG A 115     110.917 -15.954 189.834  1.00  0.00           O  
ATOM    957  CB  ARG A 115     108.103 -16.536 188.456  1.00  0.00           C  
ATOM    958  CG  ARG A 115     106.627 -16.216 188.628  1.00  0.00           C  
ATOM    959  CD  ARG A 115     105.770 -17.474 188.604  1.00  0.00           C  
ATOM    960  NE  ARG A 115     104.346 -17.156 188.554  1.00  0.00           N  
ATOM    961  CZ  ARG A 115     103.373 -18.052 188.416  1.00  0.00           C  
ATOM    962  NH1 ARG A 115     103.653 -19.347 188.314  1.00  0.00           N1+
ATOM    963  NH2 ARG A 115     102.110 -17.653 188.383  1.00  0.00           N  
ATOM    964  N   ALA A 116     111.346 -15.669 187.644  1.00  0.00           N  
ATOM    965  CA  ALA A 116     112.751 -16.042 187.786  1.00  0.00           C  
ATOM    966  C   ALA A 116     113.574 -14.881 188.337  1.00  0.00           C  
ATOM    967  O   ALA A 116     114.448 -15.077 189.184  1.00  0.00           O  
ATOM    968  CB  ALA A 116     113.317 -16.503 186.446  1.00  0.00           C  
TER   
END
