# Supplementary material for: Scaffolding protein functional sites using deep learning
Source: Science. Author manuscript; Available in PMC 2022 Oct 31. (PMC9621694; doi:10.1126/science.abn2100)
Supplement: Data S1 [file NIHMS1830590-supplement-Data_S1.zip › ace2_1007_RF.pdb]

ATOM      1  N   ALA A   1      65.967 -30.865 157.283  1.00  0.00           N  
ATOM      2  CA  ALA A   1      67.204 -30.325 156.727  1.00  0.00           C  
ATOM      3  C   ALA A   1      68.347 -30.471 157.713  1.00  0.00           C  
ATOM      4  O   ALA A   1      68.533 -29.627 158.601  1.00  0.00           O  
ATOM      5  CB  ALA A   1      67.028 -28.860 156.367  1.00  0.00           C  
ATOM      6 1H   ALA A   1      65.361 -31.159 156.532  1.00  0.00           H  
ATOM      7 2H   ALA A   1      66.182 -31.659 157.871  1.00  0.00           H  
ATOM      8 3H   ALA A   1      65.501 -30.157 157.832  1.00  0.00           H  
ATOM      9  HA  ALA A   1      67.452 -30.891 155.830  1.00  0.00           H  
ATOM     10 1HB  ALA A   1      67.955 -28.473 155.933  1.00  0.00           H  
ATOM     11 2HB  ALA A   1      66.222 -28.754 155.642  1.00  0.00           H  
ATOM     12 3HB  ALA A   1      66.784 -28.305 157.260  1.00  0.00           H  
ATOM     13  N   GLU A   2      69.171 -31.495 157.513  1.00  0.00           N  
ATOM     14  CA  GLU A   2      70.299 -31.724 158.412  1.00  0.00           C  
ATOM     15  C   GLU A   2      71.238 -30.540 158.407  1.00  0.00           C  
ATOM     16  O   GLU A   2      71.805 -30.196 159.438  1.00  0.00           O  
ATOM     17  CB  GLU A   2      71.068 -32.979 158.030  1.00  0.00           C  
ATOM     18  CG  GLU A   2      70.310 -34.276 158.292  1.00  0.00           C  
ATOM     19  CD  GLU A   2      71.073 -35.512 157.873  1.00  0.00           C  
ATOM     20  OE1 GLU A   2      72.111 -35.375 157.269  1.00  0.00           O  
ATOM     21  OE2 GLU A   2      70.613 -36.593 158.159  1.00  0.00           O1-
ATOM     22  H   GLU A   2      69.017 -32.138 156.747  1.00  0.00           H  
ATOM     23  HA  GLU A   2      69.916 -31.852 159.427  1.00  0.00           H  
ATOM     24 1HB  GLU A   2      71.323 -32.939 156.968  1.00  0.00           H  
ATOM     25 2HB  GLU A   2      72.004 -33.014 158.590  1.00  0.00           H  
ATOM     26 1HG  GLU A   2      70.093 -34.340 159.361  1.00  0.00           H  
ATOM     27 2HG  GLU A   2      69.362 -34.241 157.761  1.00  0.00           H  
ATOM     28  N   GLU A   3      71.384 -29.893 157.260  1.00  0.00           N  
ATOM     29  CA  GLU A   3      72.253 -28.739 157.185  1.00  0.00           C  
ATOM     30  C   GLU A   3      71.821 -27.646 158.151  1.00  0.00           C  
ATOM     31  O   GLU A   3      72.664 -26.942 158.691  1.00  0.00           O  
ATOM     32  CB  GLU A   3      72.302 -28.199 155.764  1.00  0.00           C  
ATOM     33  CG  GLU A   3      73.016 -29.143 154.773  1.00  0.00           C  
ATOM     34  CD  GLU A   3      72.135 -30.256 154.218  1.00  0.00           C  
ATOM     35  OE1 GLU A   3      70.977 -30.304 154.561  1.00  0.00           O  
ATOM     36  OE2 GLU A   3      72.628 -31.051 153.454  1.00  0.00           O1-
ATOM     37  H   GLU A   3      70.898 -30.216 156.439  1.00  0.00           H  
ATOM     38  HA  GLU A   3      73.259 -29.051 157.458  1.00  0.00           H  
ATOM     39 1HB  GLU A   3      71.288 -28.020 155.404  1.00  0.00           H  
ATOM     40 2HB  GLU A   3      72.820 -27.256 155.756  1.00  0.00           H  
ATOM     41 1HG  GLU A   3      73.394 -28.549 153.943  1.00  0.00           H  
ATOM     42 2HG  GLU A   3      73.871 -29.589 155.283  1.00  0.00           H  
ATOM     43  N   ARG A   4      70.520 -27.500 158.417  1.00  0.00           N  
ATOM     44  CA  ARG A   4      70.116 -26.436 159.313  1.00  0.00           C  
ATOM     45  C   ARG A   4      70.493 -26.844 160.719  1.00  0.00           C  
ATOM     46  O   ARG A   4      70.851 -26.003 161.542  1.00  0.00           O  
ATOM     47  CB  ARG A   4      68.639 -26.145 159.218  1.00  0.00           C  
ATOM     48  CG  ARG A   4      68.221 -25.552 157.880  1.00  0.00           C  
ATOM     49  CD  ARG A   4      66.764 -25.266 157.811  1.00  0.00           C  
ATOM     50  NE  ARG A   4      66.355 -24.897 156.462  1.00  0.00           N  
ATOM     51  CZ  ARG A   4      65.119 -24.477 156.119  1.00  0.00           C  
ATOM     52  NH1 ARG A   4      64.189 -24.341 157.044  1.00  0.00           N1+
ATOM     53  NH2 ARG A   4      64.833 -24.203 154.855  1.00  0.00           N  
ATOM     54  H   ARG A   4      69.825 -28.133 158.035  1.00  0.00           H  
ATOM     55  HA  ARG A   4      70.654 -25.529 159.051  1.00  0.00           H  
ATOM     56 1HB  ARG A   4      68.079 -27.068 159.365  1.00  0.00           H  
ATOM     57 2HB  ARG A   4      68.349 -25.451 160.003  1.00  0.00           H  
ATOM     58 1HG  ARG A   4      68.753 -24.613 157.724  1.00  0.00           H  
ATOM     59 2HG  ARG A   4      68.479 -26.242 157.075  1.00  0.00           H  
ATOM     60 1HD  ARG A   4      66.197 -26.142 158.114  1.00  0.00           H  
ATOM     61 2HD  ARG A   4      66.528 -24.436 158.475  1.00  0.00           H  
ATOM     62  HE  ARG A   4      67.050 -25.020 155.711  1.00  0.00           H  
ATOM     63 1HH1 ARG A   4      64.404 -24.547 158.010  1.00  0.00           H  
ATOM     64 2HH1 ARG A   4      63.264 -24.029 156.788  1.00  0.00           H  
ATOM     65 1HH2 ARG A   4      65.543 -24.313 154.134  1.00  0.00           H  
ATOM     66 2HH2 ARG A   4      63.908 -23.895 154.602  1.00  0.00           H  
ATOM     67  N   GLN A   5      70.436 -28.151 160.995  1.00  0.00           N  
ATOM     68  CA  GLN A   5      70.825 -28.639 162.314  1.00  0.00           C  
ATOM     69  C   GLN A   5      72.319 -28.404 162.502  1.00  0.00           C  
ATOM     70  O   GLN A   5      72.767 -28.013 163.582  1.00  0.00           O  
ATOM     71  CB  GLN A   5      70.548 -30.129 162.465  1.00  0.00           C  
ATOM     72  CG  GLN A   5      69.080 -30.502 162.469  1.00  0.00           C  
ATOM     73  CD  GLN A   5      68.858 -32.015 162.540  1.00  0.00           C  
ATOM     74  NE2 GLN A   5      67.675 -32.412 163.000  1.00  0.00           N  
ATOM     75  OE1 GLN A   5      69.734 -32.816 162.191  1.00  0.00           O  
ATOM     76  H   GLN A   5      70.106 -28.796 160.274  1.00  0.00           H  
ATOM     77  HA  GLN A   5      70.282 -28.085 163.078  1.00  0.00           H  
ATOM     78 1HB  GLN A   5      71.034 -30.681 161.673  1.00  0.00           H  
ATOM     79 2HB  GLN A   5      70.977 -30.476 163.403  1.00  0.00           H  
ATOM     80 1HG  GLN A   5      68.595 -30.038 163.324  1.00  0.00           H  
ATOM     81 2HG  GLN A   5      68.635 -30.137 161.538  1.00  0.00           H  
ATOM     82 1HE2 GLN A   5      67.467 -33.389 163.073  1.00  0.00           H  
ATOM     83 2HE2 GLN A   5      66.992 -31.734 163.274  1.00  0.00           H  
ATOM     84  N   GLN A   6      73.090 -28.609 161.427  1.00  0.00           N  
ATOM     85  CA  GLN A   6      74.530 -28.398 161.477  1.00  0.00           C  
ATOM     86  C   GLN A   6      74.810 -26.939 161.721  1.00  0.00           C  
ATOM     87  O   GLN A   6      75.694 -26.593 162.511  1.00  0.00           O  
ATOM     88  CB  GLN A   6      75.200 -28.793 160.166  1.00  0.00           C  
ATOM     89  CG  GLN A   6      75.191 -30.291 159.884  1.00  0.00           C  
ATOM     90  CD  GLN A   6      75.737 -30.646 158.503  1.00  0.00           C  
ATOM     91  NE2 GLN A   6      76.095 -31.914 158.323  1.00  0.00           N  
ATOM     92  OE1 GLN A   6      75.835 -29.800 157.608  1.00  0.00           O  
ATOM     93  H   GLN A   6      72.658 -28.956 160.571  1.00  0.00           H  
ATOM     94  HA  GLN A   6      74.948 -28.979 162.296  1.00  0.00           H  
ATOM     95 1HB  GLN A   6      74.707 -28.290 159.340  1.00  0.00           H  
ATOM     96 2HB  GLN A   6      76.235 -28.459 160.172  1.00  0.00           H  
ATOM     97 1HG  GLN A   6      75.810 -30.787 160.630  1.00  0.00           H  
ATOM     98 2HG  GLN A   6      74.172 -30.655 159.952  1.00  0.00           H  
ATOM     99 1HE2 GLN A   6      76.459 -32.212 157.440  1.00  0.00           H  
ATOM    100 2HE2 GLN A   6      75.995 -32.572 159.071  1.00  0.00           H  
ATOM    101  N   TYR A   7      74.024 -26.073 161.078  1.00  0.00           N  
ATOM    102  CA  TYR A   7      74.229 -24.661 161.259  1.00  0.00           C  
ATOM    103  C   TYR A   7      73.894 -24.320 162.680  1.00  0.00           C  
ATOM    104  O   TYR A   7      74.655 -23.622 163.328  1.00  0.00           O  
ATOM    105  CB  TYR A   7      73.345 -23.847 160.326  1.00  0.00           C  
ATOM    106  CG  TYR A   7      73.613 -24.124 158.894  1.00  0.00           C  
ATOM    107  CD1 TYR A   7      72.670 -23.798 157.965  1.00  0.00           C  
ATOM    108  CD2 TYR A   7      74.776 -24.782 158.508  1.00  0.00           C  
ATOM    109  CE1 TYR A   7      72.876 -24.116 156.664  1.00  0.00           C  
ATOM    110  CE2 TYR A   7      74.979 -25.093 157.187  1.00  0.00           C  
ATOM    111  CZ  TYR A   7      74.021 -24.762 156.268  1.00  0.00           C  
ATOM    112  OH  TYR A   7      74.189 -25.095 154.941  1.00  0.00           O  
ATOM    113  H   TYR A   7      73.322 -26.407 160.419  1.00  0.00           H  
ATOM    114  HA  TYR A   7      75.275 -24.432 161.088  1.00  0.00           H  
ATOM    115 1HB  TYR A   7      72.300 -24.077 160.526  1.00  0.00           H  
ATOM    116 2HB  TYR A   7      73.478 -22.783 160.511  1.00  0.00           H  
ATOM    117  HD1 TYR A   7      71.750 -23.300 158.269  1.00  0.00           H  
ATOM    118  HD2 TYR A   7      75.519 -25.063 159.250  1.00  0.00           H  
ATOM    119  HE1 TYR A   7      72.137 -23.875 155.950  1.00  0.00           H  
ATOM    120  HE2 TYR A   7      75.882 -25.615 156.875  1.00  0.00           H  
ATOM    121  HH  TYR A   7      73.449 -24.756 154.430  1.00  0.00           H  
ATOM    122  N   ASP A   8      72.808 -24.882 163.211  1.00  0.00           N  
ATOM    123  CA  ASP A   8      72.406 -24.571 164.569  1.00  0.00           C  
ATOM    124  C   ASP A   8      73.482 -25.017 165.527  1.00  0.00           C  
ATOM    125  O   ASP A   8      73.789 -24.318 166.494  1.00  0.00           O  
ATOM    126  CB  ASP A   8      71.100 -25.274 164.901  1.00  0.00           C  
ATOM    127  CG  ASP A   8      70.420 -24.781 166.197  1.00  0.00           C  
ATOM    128  OD1 ASP A   8      70.019 -23.615 166.214  1.00  0.00           O  
ATOM    129  OD2 ASP A   8      70.273 -25.562 167.143  1.00  0.00           O1-
ATOM    130  H   ASP A   8      72.215 -25.477 162.639  1.00  0.00           H  
ATOM    131  HA  ASP A   8      72.273 -23.493 164.657  1.00  0.00           H  
ATOM    132 1HB  ASP A   8      70.411 -25.165 164.064  1.00  0.00           H  
ATOM    133 2HB  ASP A   8      71.296 -26.344 165.005  1.00  0.00           H  
ATOM    134  N   GLY A   9      74.116 -26.145 165.209  1.00  0.00           N  
ATOM    135  CA  GLY A   9      75.212 -26.660 165.989  1.00  0.00           C  
ATOM    136  C   GLY A   9      76.299 -25.609 166.026  1.00  0.00           C  
ATOM    137  O   GLY A   9      76.696 -25.164 167.097  1.00  0.00           O  
ATOM    138  H   GLY A   9      73.790 -26.685 164.410  1.00  0.00           H  
ATOM    139 1HA  GLY A   9      74.877 -26.898 166.997  1.00  0.00           H  
ATOM    140 2HA  GLY A   9      75.588 -27.573 165.526  1.00  0.00           H  
ATOM    141  N   GLN A  10      76.736 -25.158 164.852  1.00  0.00           N  
ATOM    142  CA  GLN A  10      77.802 -24.168 164.765  1.00  0.00           C  
ATOM    143  C   GLN A  10      77.427 -22.822 165.367  1.00  0.00           C  
ATOM    144  O   GLN A  10      78.281 -22.113 165.908  1.00  0.00           O  
ATOM    145  CB  GLN A  10      78.208 -23.966 163.315  1.00  0.00           C  
ATOM    146  CG  GLN A  10      78.895 -25.181 162.707  1.00  0.00           C  
ATOM    147  CD  GLN A  10      80.153 -25.536 163.457  1.00  0.00           C  
ATOM    148  NE2 GLN A  10      80.372 -26.823 163.689  1.00  0.00           N  
ATOM    149  OE1 GLN A  10      80.927 -24.655 163.825  1.00  0.00           O  
ATOM    150  H   GLN A  10      76.334 -25.548 163.997  1.00  0.00           H  
ATOM    151  HA  GLN A  10      78.660 -24.555 165.314  1.00  0.00           H  
ATOM    152 1HB  GLN A  10      77.317 -23.750 162.719  1.00  0.00           H  
ATOM    153 2HB  GLN A  10      78.876 -23.114 163.234  1.00  0.00           H  
ATOM    154 1HG  GLN A  10      78.211 -26.029 162.764  1.00  0.00           H  
ATOM    155 2HG  GLN A  10      79.150 -24.980 161.675  1.00  0.00           H  
ATOM    156 1HE2 GLN A  10      81.194 -27.111 164.196  1.00  0.00           H  
ATOM    157 2HE2 GLN A  10      79.717 -27.509 163.377  1.00  0.00           H  
ATOM    158  N   VAL A  11      76.161 -22.447 165.274  1.00  0.00           N  
ATOM    159  CA  VAL A  11      75.713 -21.194 165.841  1.00  0.00           C  
ATOM    160  C   VAL A  11      75.824 -21.254 167.333  1.00  0.00           C  
ATOM    161  O   VAL A  11      76.336 -20.328 167.948  1.00  0.00           O  
ATOM    162  CB  VAL A  11      74.277 -20.908 165.441  1.00  0.00           C  
ATOM    163  CG1 VAL A  11      73.733 -19.748 166.156  1.00  0.00           C  
ATOM    164  CG2 VAL A  11      74.241 -20.591 164.041  1.00  0.00           C  
ATOM    165  H   VAL A  11      75.493 -23.045 164.794  1.00  0.00           H  
ATOM    166  HA  VAL A  11      76.349 -20.389 165.472  1.00  0.00           H  
ATOM    167  HB  VAL A  11      73.660 -21.777 165.665  1.00  0.00           H  
ATOM    168 1HG1 VAL A  11      72.721 -19.583 165.818  1.00  0.00           H  
ATOM    169 2HG1 VAL A  11      73.749 -19.928 167.230  1.00  0.00           H  
ATOM    170 3HG1 VAL A  11      74.317 -18.905 165.920  1.00  0.00           H  
ATOM    171 1HG2 VAL A  11      73.227 -20.364 163.742  1.00  0.00           H  
ATOM    172 2HG2 VAL A  11      74.848 -19.762 163.925  1.00  0.00           H  
ATOM    173 3HG2 VAL A  11      74.617 -21.373 163.444  1.00  0.00           H  
ATOM    174  N   LYS A  12      75.358 -22.352 167.916  1.00  0.00           N  
ATOM    175  CA  LYS A  12      75.431 -22.556 169.348  1.00  0.00           C  
ATOM    176  C   LYS A  12      76.851 -22.754 169.828  1.00  0.00           C  
ATOM    177  O   LYS A  12      77.230 -22.206 170.857  1.00  0.00           O  
ATOM    178  CB  LYS A  12      74.547 -23.721 169.725  1.00  0.00           C  
ATOM    179  CG  LYS A  12      73.076 -23.363 169.632  1.00  0.00           C  
ATOM    180  CD  LYS A  12      72.162 -24.535 169.849  1.00  0.00           C  
ATOM    181  CE  LYS A  12      70.706 -24.062 169.914  1.00  0.00           C  
ATOM    182  NZ  LYS A  12      69.754 -25.175 169.812  1.00  0.00           N1+
ATOM    183  H   LYS A  12      74.928 -23.082 167.344  1.00  0.00           H  
ATOM    184  HA  LYS A  12      75.036 -21.665 169.836  1.00  0.00           H  
ATOM    185 1HB  LYS A  12      74.740 -24.558 169.044  1.00  0.00           H  
ATOM    186 2HB  LYS A  12      74.775 -24.052 170.737  1.00  0.00           H  
ATOM    187 1HG  LYS A  12      72.844 -22.588 170.361  1.00  0.00           H  
ATOM    188 2HG  LYS A  12      72.880 -22.964 168.633  1.00  0.00           H  
ATOM    189 1HD  LYS A  12      72.264 -25.231 169.007  1.00  0.00           H  
ATOM    190 2HD  LYS A  12      72.423 -25.053 170.769  1.00  0.00           H  
ATOM    191 1HE  LYS A  12      70.556 -23.563 170.869  1.00  0.00           H  
ATOM    192 2HE  LYS A  12      70.509 -23.354 169.107  1.00  0.00           H  
ATOM    193 1HZ  LYS A  12      68.813 -24.830 169.862  1.00  0.00           H  
ATOM    194 2HZ  LYS A  12      69.914 -25.578 168.883  1.00  0.00           H  
ATOM    195 3HZ  LYS A  12      69.907 -25.853 170.530  1.00  0.00           H  
ATOM    196  N   GLU A  13      77.671 -23.492 169.086  1.00  0.00           N  
ATOM    197  CA  GLU A  13      79.040 -23.656 169.535  1.00  0.00           C  
ATOM    198  C   GLU A  13      79.729 -22.317 169.546  1.00  0.00           C  
ATOM    199  O   GLU A  13      80.486 -22.005 170.469  1.00  0.00           O  
ATOM    200  CB  GLU A  13      79.822 -24.604 168.635  1.00  0.00           C  
ATOM    201  CG  GLU A  13      79.424 -26.098 168.755  1.00  0.00           C  
ATOM    202  CD  GLU A  13      80.233 -27.027 167.857  1.00  0.00           C  
ATOM    203  OE1 GLU A  13      81.073 -26.553 167.129  1.00  0.00           O  
ATOM    204  OE2 GLU A  13      79.999 -28.213 167.901  1.00  0.00           O1-
ATOM    205  H   GLU A  13      77.342 -23.951 168.242  1.00  0.00           H  
ATOM    206  HA  GLU A  13      79.032 -24.051 170.552  1.00  0.00           H  
ATOM    207 1HB  GLU A  13      79.675 -24.309 167.594  1.00  0.00           H  
ATOM    208 2HB  GLU A  13      80.885 -24.517 168.850  1.00  0.00           H  
ATOM    209 1HG  GLU A  13      79.569 -26.406 169.789  1.00  0.00           H  
ATOM    210 2HG  GLU A  13      78.375 -26.209 168.529  1.00  0.00           H  
ATOM    211  N   LEU A  14      79.457 -21.514 168.521  1.00  0.00           N  
ATOM    212  CA  LEU A  14      80.031 -20.201 168.456  1.00  0.00           C  
ATOM    213  C   LEU A  14      79.460 -19.346 169.563  1.00  0.00           C  
ATOM    214  O   LEU A  14      80.214 -18.720 170.282  1.00  0.00           O  
ATOM    215  CB  LEU A  14      79.872 -19.585 167.079  1.00  0.00           C  
ATOM    216  CG  LEU A  14      80.624 -18.284 166.897  1.00  0.00           C  
ATOM    217  CD1 LEU A  14      79.753 -17.147 167.231  1.00  0.00           C  
ATOM    218  CD2 LEU A  14      81.765 -18.310 167.774  1.00  0.00           C  
ATOM    219  H   LEU A  14      78.853 -21.823 167.760  1.00  0.00           H  
ATOM    220  HA  LEU A  14      81.098 -20.301 168.621  1.00  0.00           H  
ATOM    221 1HB  LEU A  14      80.241 -20.305 166.366  1.00  0.00           H  
ATOM    222 2HB  LEU A  14      78.807 -19.410 166.890  1.00  0.00           H  
ATOM    223  HG  LEU A  14      80.981 -18.191 165.911  1.00  0.00           H  
ATOM    224 1HD1 LEU A  14      80.274 -16.221 167.127  1.00  0.00           H  
ATOM    225 2HD1 LEU A  14      78.934 -17.160 166.546  1.00  0.00           H  
ATOM    226 3HD1 LEU A  14      79.391 -17.245 168.247  1.00  0.00           H  
ATOM    227 1HD2 LEU A  14      82.296 -17.405 167.654  1.00  0.00           H  
ATOM    228 2HD2 LEU A  14      81.419 -18.400 168.782  1.00  0.00           H  
ATOM    229 3HD2 LEU A  14      82.399 -19.146 167.528  1.00  0.00           H  
ATOM    230  N   GLU A  15      78.150 -19.328 169.749  1.00  0.00           N  
ATOM    231  CA  GLU A  15      77.587 -18.513 170.807  1.00  0.00           C  
ATOM    232  C   GLU A  15      78.216 -18.851 172.146  1.00  0.00           C  
ATOM    233  O   GLU A  15      78.579 -17.947 172.904  1.00  0.00           O  
ATOM    234  CB  GLU A  15      76.080 -18.712 170.883  1.00  0.00           C  
ATOM    235  CG  GLU A  15      75.371 -17.867 171.952  1.00  0.00           C  
ATOM    236  CD  GLU A  15      73.841 -17.974 171.932  1.00  0.00           C  
ATOM    237  OE1 GLU A  15      73.300 -18.688 171.118  1.00  0.00           O  
ATOM    238  OE2 GLU A  15      73.222 -17.326 172.743  1.00  0.00           O1-
ATOM    239  H   GLU A  15      77.536 -19.860 169.147  1.00  0.00           H  
ATOM    240  HA  GLU A  15      77.803 -17.473 170.593  1.00  0.00           H  
ATOM    241 1HB  GLU A  15      75.632 -18.507 169.924  1.00  0.00           H  
ATOM    242 2HB  GLU A  15      75.876 -19.756 171.111  1.00  0.00           H  
ATOM    243 1HG  GLU A  15      75.720 -18.215 172.922  1.00  0.00           H  
ATOM    244 2HG  GLU A  15      75.666 -16.826 171.853  1.00  0.00           H  
ATOM    245  N   GLU A  16      78.387 -20.146 172.435  1.00  0.00           N  
ATOM    246  CA  GLU A  16      79.021 -20.530 173.680  1.00  0.00           C  
ATOM    247  C   GLU A  16      80.452 -20.015 173.715  1.00  0.00           C  
ATOM    248  O   GLU A  16      80.865 -19.425 174.711  1.00  0.00           O  
ATOM    249  CB  GLU A  16      79.003 -22.046 173.842  1.00  0.00           C  
ATOM    250  CG  GLU A  16      77.613 -22.645 174.140  1.00  0.00           C  
ATOM    251  CD  GLU A  16      77.619 -24.161 174.229  1.00  0.00           C  
ATOM    252  OE1 GLU A  16      78.643 -24.756 173.984  1.00  0.00           O  
ATOM    253  OE2 GLU A  16      76.593 -24.720 174.547  1.00  0.00           O1-
ATOM    254  H   GLU A  16      78.061 -20.861 171.788  1.00  0.00           H  
ATOM    255  HA  GLU A  16      78.471 -20.080 174.505  1.00  0.00           H  
ATOM    256 1HB  GLU A  16      79.368 -22.508 172.924  1.00  0.00           H  
ATOM    257 2HB  GLU A  16      79.678 -22.335 174.646  1.00  0.00           H  
ATOM    258 1HG  GLU A  16      77.258 -22.239 175.086  1.00  0.00           H  
ATOM    259 2HG  GLU A  16      76.919 -22.330 173.365  1.00  0.00           H  
ATOM    260  N   TRP A  17      81.166 -20.138 172.594  1.00  0.00           N  
ATOM    261  CA  TRP A  17      82.516 -19.617 172.456  1.00  0.00           C  
ATOM    262  C   TRP A  17      82.561 -18.134 172.743  1.00  0.00           C  
ATOM    263  O   TRP A  17      83.451 -17.669 173.438  1.00  0.00           O  
ATOM    264  CB  TRP A  17      83.082 -19.885 171.066  1.00  0.00           C  
ATOM    265  CG  TRP A  17      84.361 -19.182 170.803  1.00  0.00           C  
ATOM    266  CD1 TRP A  17      84.473 -18.067 170.057  1.00  0.00           C  
ATOM    267  CD2 TRP A  17      85.701 -19.491 171.244  1.00  0.00           C  
ATOM    268  CE2 TRP A  17      86.527 -18.509 170.713  1.00  0.00           C  
ATOM    269  CE3 TRP A  17      86.256 -20.498 172.032  1.00  0.00           C  
ATOM    270  NE1 TRP A  17      85.752 -17.661 170.002  1.00  0.00           N  
ATOM    271  CZ2 TRP A  17      87.888 -18.490 170.937  1.00  0.00           C  
ATOM    272  CZ3 TRP A  17      87.628 -20.479 172.261  1.00  0.00           C  
ATOM    273  CH2 TRP A  17      88.420 -19.496 171.726  1.00  0.00           C  
ATOM    274  H   TRP A  17      80.766 -20.641 171.802  1.00  0.00           H  
ATOM    275  HA  TRP A  17      83.151 -20.123 173.181  1.00  0.00           H  
ATOM    276 1HB  TRP A  17      83.228 -20.951 170.941  1.00  0.00           H  
ATOM    277 2HB  TRP A  17      82.404 -19.587 170.344  1.00  0.00           H  
ATOM    278  HD1 TRP A  17      83.654 -17.563 169.582  1.00  0.00           H  
ATOM    279  HE1 TRP A  17      86.097 -16.830 169.506  1.00  0.00           H  
ATOM    280  HE3 TRP A  17      85.630 -21.278 172.461  1.00  0.00           H  
ATOM    281  HZ2 TRP A  17      88.533 -17.709 170.519  1.00  0.00           H  
ATOM    282  HZ3 TRP A  17      88.059 -21.261 172.883  1.00  0.00           H  
ATOM    283  HH2 TRP A  17      89.491 -19.502 171.933  1.00  0.00           H  
ATOM    284  N   ILE A  18      81.618 -17.375 172.207  1.00  0.00           N  
ATOM    285  CA  ILE A  18      81.632 -15.938 172.390  1.00  0.00           C  
ATOM    286  C   ILE A  18      81.362 -15.580 173.830  1.00  0.00           C  
ATOM    287  O   ILE A  18      82.091 -14.792 174.439  1.00  0.00           O  
ATOM    288  CB  ILE A  18      80.551 -15.286 171.515  1.00  0.00           C  
ATOM    289  CG1 ILE A  18      80.861 -15.558 170.152  1.00  0.00           C  
ATOM    290  CG2 ILE A  18      80.414 -13.790 171.780  1.00  0.00           C  
ATOM    291  CD1 ILE A  18      82.104 -15.080 169.786  1.00  0.00           C  
ATOM    292  H   ILE A  18      80.900 -17.814 171.642  1.00  0.00           H  
ATOM    293  HA  ILE A  18      82.608 -15.566 172.102  1.00  0.00           H  
ATOM    294  HB  ILE A  18      79.595 -15.770 171.729  1.00  0.00           H  
ATOM    295 1HG1 ILE A  18      80.892 -16.581 170.037  1.00  0.00           H  
ATOM    296 2HG1 ILE A  18      80.102 -15.144 169.490  1.00  0.00           H  
ATOM    297 1HG2 ILE A  18      79.629 -13.386 171.146  1.00  0.00           H  
ATOM    298 2HG2 ILE A  18      80.154 -13.630 172.827  1.00  0.00           H  
ATOM    299 3HG2 ILE A  18      81.334 -13.290 171.564  1.00  0.00           H  
ATOM    300 1HD1 ILE A  18      82.282 -15.378 168.823  1.00  0.00           H  
ATOM    301 2HD1 ILE A  18      82.107 -14.005 169.858  1.00  0.00           H  
ATOM    302 3HD1 ILE A  18      82.860 -15.510 170.430  1.00  0.00           H  
ATOM    303  N   ASN A  19      80.358 -16.226 174.405  1.00  0.00           N  
ATOM    304  CA  ASN A  19      79.983 -15.994 175.780  1.00  0.00           C  
ATOM    305  C   ASN A  19      81.079 -16.385 176.761  1.00  0.00           C  
ATOM    306  O   ASN A  19      81.258 -15.745 177.798  1.00  0.00           O  
ATOM    307  CB  ASN A  19      78.712 -16.743 176.068  1.00  0.00           C  
ATOM    308  CG  ASN A  19      77.511 -16.077 175.444  1.00  0.00           C  
ATOM    309  ND2 ASN A  19      76.436 -16.803 175.312  1.00  0.00           N  
ATOM    310  OD1 ASN A  19      77.552 -14.886 175.103  1.00  0.00           O  
ATOM    311  H   ASN A  19      79.810 -16.887 173.854  1.00  0.00           H  
ATOM    312  HA  ASN A  19      79.799 -14.927 175.907  1.00  0.00           H  
ATOM    313 1HB  ASN A  19      78.798 -17.757 175.671  1.00  0.00           H  
ATOM    314 2HB  ASN A  19      78.567 -16.823 177.145  1.00  0.00           H  
ATOM    315 1HD2 ASN A  19      75.606 -16.395 174.925  1.00  0.00           H  
ATOM    316 2HD2 ASN A  19      76.438 -17.757 175.602  1.00  0.00           H  
ATOM    317  N   ASN A  20      81.831 -17.421 176.420  1.00  0.00           N  
ATOM    318  CA  ASN A  20      82.916 -17.888 177.251  1.00  0.00           C  
ATOM    319  C   ASN A  20      84.175 -17.070 177.040  1.00  0.00           C  
ATOM    320  O   ASN A  20      84.839 -16.669 177.994  1.00  0.00           O  
ATOM    321  CB  ASN A  20      83.224 -19.329 176.914  1.00  0.00           C  
ATOM    322  CG  ASN A  20      82.152 -20.292 177.359  1.00  0.00           C  
ATOM    323  ND2 ASN A  20      82.104 -21.428 176.712  1.00  0.00           N  
ATOM    324  OD1 ASN A  20      81.364 -20.019 178.276  1.00  0.00           O  
ATOM    325  H   ASN A  20      81.614 -17.936 175.569  1.00  0.00           H  
ATOM    326  HA  ASN A  20      82.623 -17.797 178.297  1.00  0.00           H  
ATOM    327 1HB  ASN A  20      83.347 -19.422 175.832  1.00  0.00           H  
ATOM    328 2HB  ASN A  20      84.168 -19.613 177.375  1.00  0.00           H  
ATOM    329 1HD2 ASN A  20      81.415 -22.112 176.948  1.00  0.00           H  
ATOM    330 2HD2 ASN A  20      82.754 -21.605 175.976  1.00  0.00           H  
ATOM    331  N   GLN A  21      84.532 -16.860 175.783  1.00  0.00           N  
ATOM    332  CA  GLN A  21      85.769 -16.198 175.452  1.00  0.00           C  
ATOM    333  C   GLN A  21      85.807 -14.715 175.771  1.00  0.00           C  
ATOM    334  O   GLN A  21      86.830 -14.239 176.249  1.00  0.00           O  
ATOM    335  CB  GLN A  21      86.131 -16.420 173.983  1.00  0.00           C  
ATOM    336  CG  GLN A  21      87.487 -15.926 173.625  1.00  0.00           C  
ATOM    337  CD  GLN A  21      88.564 -16.653 174.409  1.00  0.00           C  
ATOM    338  NE2 GLN A  21      89.417 -15.889 175.074  1.00  0.00           N  
ATOM    339  OE1 GLN A  21      88.645 -17.885 174.423  1.00  0.00           O  
ATOM    340  H   GLN A  21      83.947 -17.183 175.027  1.00  0.00           H  
ATOM    341  HA  GLN A  21      86.547 -16.679 176.040  1.00  0.00           H  
ATOM    342 1HB  GLN A  21      86.106 -17.488 173.766  1.00  0.00           H  
ATOM    343 2HB  GLN A  21      85.402 -15.960 173.340  1.00  0.00           H  
ATOM    344 1HG  GLN A  21      87.651 -16.095 172.567  1.00  0.00           H  
ATOM    345 2HG  GLN A  21      87.550 -14.862 173.845  1.00  0.00           H  
ATOM    346 1HE2 GLN A  21      90.142 -16.306 175.624  1.00  0.00           H  
ATOM    347 2HE2 GLN A  21      89.328 -14.899 175.042  1.00  0.00           H  
ATOM    348  N   GLU A  22      84.720 -13.964 175.564  1.00  0.00           N  
ATOM    349  CA  GLU A  22      84.820 -12.522 175.793  1.00  0.00           C  
ATOM    350  C   GLU A  22      85.443 -12.143 177.133  1.00  0.00           C  
ATOM    351  O   GLU A  22      86.446 -11.428 177.122  1.00  0.00           O  
ATOM    352  CB  GLU A  22      83.496 -11.787 175.575  1.00  0.00           C  
ATOM    353  CG  GLU A  22      83.643 -10.272 175.741  1.00  0.00           C  
ATOM    354  CD  GLU A  22      82.390  -9.467 175.428  1.00  0.00           C  
ATOM    355  OE1 GLU A  22      81.374 -10.038 175.120  1.00  0.00           O  
ATOM    356  OE2 GLU A  22      82.477  -8.253 175.495  1.00  0.00           O1-
ATOM    357  H   GLU A  22      83.851 -14.365 175.198  1.00  0.00           H  
ATOM    358  HA  GLU A  22      85.500 -12.125 175.042  1.00  0.00           H  
ATOM    359 1HB  GLU A  22      83.126 -11.971 174.576  1.00  0.00           H  
ATOM    360 2HB  GLU A  22      82.730 -12.137 176.236  1.00  0.00           H  
ATOM    361 1HG  GLU A  22      83.933 -10.073 176.772  1.00  0.00           H  
ATOM    362 2HG  GLU A  22      84.457  -9.931 175.098  1.00  0.00           H  
ATOM    363  N   PRO A  23      84.935 -12.583 178.301  1.00  0.00           N  
ATOM    364  CA  PRO A  23      85.499 -12.259 179.588  1.00  0.00           C  
ATOM    365  C   PRO A  23      86.890 -12.815 179.782  1.00  0.00           C  
ATOM    366  O   PRO A  23      87.616 -12.342 180.649  1.00  0.00           O  
ATOM    367  CB  PRO A  23      84.524 -12.883 180.572  1.00  0.00           C  
ATOM    368  CG  PRO A  23      83.831 -13.967 179.801  1.00  0.00           C  
ATOM    369  CD  PRO A  23      83.711 -13.431 178.405  1.00  0.00           C  
ATOM    370  HA  PRO A  23      85.503 -11.166 179.701  1.00  0.00           H  
ATOM    371 1HB  PRO A  23      85.074 -13.277 181.440  1.00  0.00           H  
ATOM    372 2HB  PRO A  23      83.831 -12.119 180.950  1.00  0.00           H  
ATOM    373 1HG  PRO A  23      84.423 -14.896 179.838  1.00  0.00           H  
ATOM    374 2HG  PRO A  23      82.852 -14.202 180.244  1.00  0.00           H  
ATOM    375 1HD  PRO A  23      83.689 -14.283 177.759  1.00  0.00           H  
ATOM    376 2HD  PRO A  23      82.803 -12.832 178.330  1.00  0.00           H  
ATOM    377  N   THR A  24      87.303 -13.807 178.996  1.00  0.00           N  
ATOM    378  CA  THR A  24      88.635 -14.324 179.203  1.00  0.00           C  
ATOM    379  C   THR A  24      89.578 -13.524 178.333  1.00  0.00           C  
ATOM    380  O   THR A  24      90.752 -13.382 178.649  1.00  0.00           O  
ATOM    381  CB  THR A  24      88.729 -15.803 178.849  1.00  0.00           C  
ATOM    382  CG2 THR A  24      87.692 -16.552 179.637  1.00  0.00           C  
ATOM    383  OG1 THR A  24      88.488 -15.981 177.479  1.00  0.00           O  
ATOM    384  H   THR A  24      86.738 -14.182 178.243  1.00  0.00           H  
ATOM    385  HA  THR A  24      88.918 -14.194 180.245  1.00  0.00           H  
ATOM    386  HB  THR A  24      89.719 -16.186 179.090  1.00  0.00           H  
ATOM    387  HG1 THR A  24      87.771 -15.386 177.199  1.00  0.00           H  
ATOM    388 1HG2 THR A  24      87.733 -17.611 179.388  1.00  0.00           H  
ATOM    389 2HG2 THR A  24      87.875 -16.418 180.700  1.00  0.00           H  
ATOM    390 3HG2 THR A  24      86.718 -16.159 179.390  1.00  0.00           H  
ATOM    391  N   ALA A  25      89.060 -12.960 177.241  1.00  0.00           N  
ATOM    392  CA  ALA A  25      89.889 -12.112 176.408  1.00  0.00           C  
ATOM    393  C   ALA A  25      90.086 -10.826 177.178  1.00  0.00           C  
ATOM    394  O   ALA A  25      91.195 -10.320 177.300  1.00  0.00           O  
ATOM    395  CB  ALA A  25      89.252 -11.858 175.051  1.00  0.00           C  
ATOM    396  H   ALA A  25      88.091 -13.131 176.992  1.00  0.00           H  
ATOM    397  HA  ALA A  25      90.857 -12.590 176.267  1.00  0.00           H  
ATOM    398 1HB  ALA A  25      89.902 -11.215 174.467  1.00  0.00           H  
ATOM    399 2HB  ALA A  25      89.112 -12.800 174.527  1.00  0.00           H  
ATOM    400 3HB  ALA A  25      88.285 -11.375 175.188  1.00  0.00           H  
ATOM    401  N   ARG A  26      89.006 -10.334 177.775  1.00  0.00           N  
ATOM    402  CA  ARG A  26      89.089  -9.119 178.551  1.00  0.00           C  
ATOM    403  C   ARG A  26      89.919  -9.330 179.804  1.00  0.00           C  
ATOM    404  O   ARG A  26      90.738  -8.477 180.159  1.00  0.00           O  
ATOM    405  CB  ARG A  26      87.712  -8.639 178.900  1.00  0.00           C  
ATOM    406  CG  ARG A  26      86.939  -8.094 177.700  1.00  0.00           C  
ATOM    407  CD  ARG A  26      85.625  -7.559 178.081  1.00  0.00           C  
ATOM    408  NE  ARG A  26      84.871  -7.110 176.930  1.00  0.00           N  
ATOM    409  CZ  ARG A  26      85.047  -5.952 176.292  1.00  0.00           C  
ATOM    410  NH1 ARG A  26      85.982  -5.098 176.660  1.00  0.00           N1+
ATOM    411  NH2 ARG A  26      84.250  -5.699 175.288  1.00  0.00           N  
ATOM    412  H   ARG A  26      88.103 -10.792 177.652  1.00  0.00           H  
ATOM    413  HA  ARG A  26      89.571  -8.356 177.943  1.00  0.00           H  
ATOM    414 1HB  ARG A  26      87.140  -9.461 179.319  1.00  0.00           H  
ATOM    415 2HB  ARG A  26      87.774  -7.857 179.653  1.00  0.00           H  
ATOM    416 1HG  ARG A  26      87.512  -7.291 177.241  1.00  0.00           H  
ATOM    417 2HG  ARG A  26      86.789  -8.891 176.970  1.00  0.00           H  
ATOM    418 1HD  ARG A  26      85.051  -8.345 178.574  1.00  0.00           H  
ATOM    419 2HD  ARG A  26      85.750  -6.719 178.759  1.00  0.00           H  
ATOM    420  HE  ARG A  26      84.107  -7.701 176.571  1.00  0.00           H  
ATOM    421 1HH1 ARG A  26      86.585  -5.316 177.440  1.00  0.00           H  
ATOM    422 2HH1 ARG A  26      86.096  -4.227 176.164  1.00  0.00           H  
ATOM    423 1HH2 ARG A  26      83.530  -6.406 175.065  1.00  0.00           H  
ATOM    424 2HH2 ARG A  26      84.329  -4.838 174.774  1.00  0.00           H  
ATOM    425  N   GLN A  27      89.758 -10.479 180.464  1.00  0.00           N  
ATOM    426  CA  GLN A  27      90.583 -10.739 181.621  1.00  0.00           C  
ATOM    427  C   GLN A  27      92.018 -10.898 181.187  1.00  0.00           C  
ATOM    428  O   GLN A  27      92.911 -10.420 181.876  1.00  0.00           O  
ATOM    429  CB  GLN A  27      90.136 -11.977 182.375  1.00  0.00           C  
ATOM    430  CG  GLN A  27      90.901 -12.225 183.684  1.00  0.00           C  
ATOM    431  CD  GLN A  27      90.699 -11.116 184.743  1.00  0.00           C  
ATOM    432  NE2 GLN A  27      91.801 -10.555 185.241  1.00  0.00           N  
ATOM    433  OE1 GLN A  27      89.566 -10.778 185.119  1.00  0.00           O  
ATOM    434  H   GLN A  27      89.058 -11.164 180.197  1.00  0.00           H  
ATOM    435  HA  GLN A  27      90.525  -9.885 182.292  1.00  0.00           H  
ATOM    436 1HB  GLN A  27      89.080 -11.894 182.617  1.00  0.00           H  
ATOM    437 2HB  GLN A  27      90.261 -12.849 181.737  1.00  0.00           H  
ATOM    438 1HG  GLN A  27      90.565 -13.169 184.109  1.00  0.00           H  
ATOM    439 2HG  GLN A  27      91.959 -12.281 183.447  1.00  0.00           H  
ATOM    440 1HE2 GLN A  27      91.732  -9.845 185.944  1.00  0.00           H  
ATOM    441 2HE2 GLN A  27      92.698 -10.853 184.926  1.00  0.00           H  
ATOM    442  N   MET A  28      92.257 -11.539 180.034  1.00  0.00           N  
ATOM    443  CA  MET A  28      93.616 -11.698 179.562  1.00  0.00           C  
ATOM    444  C   MET A  28      94.203 -10.331 179.319  1.00  0.00           C  
ATOM    445  O   MET A  28      95.372 -10.118 179.597  1.00  0.00           O  
ATOM    446  CB  MET A  28      93.742 -12.523 178.286  1.00  0.00           C  
ATOM    447  CG  MET A  28      95.231 -12.835 177.961  1.00  0.00           C  
ATOM    448  SD  MET A  28      95.518 -13.771 176.433  1.00  0.00           S  
ATOM    449  CE  MET A  28      95.078 -15.416 176.920  1.00  0.00           C  
ATOM    450  H   MET A  28      91.507 -11.949 179.490  1.00  0.00           H  
ATOM    451  HA  MET A  28      94.199 -12.187 180.338  1.00  0.00           H  
ATOM    452 1HB  MET A  28      93.217 -13.462 178.402  1.00  0.00           H  
ATOM    453 2HB  MET A  28      93.293 -11.985 177.449  1.00  0.00           H  
ATOM    454 1HG  MET A  28      95.804 -11.930 177.942  1.00  0.00           H  
ATOM    455 2HG  MET A  28      95.618 -13.432 178.788  1.00  0.00           H  
ATOM    456 1HE  MET A  28      95.208 -16.091 176.078  1.00  0.00           H  
ATOM    457 2HE  MET A  28      95.720 -15.739 177.741  1.00  0.00           H  
ATOM    458 3HE  MET A  28      94.038 -15.435 177.241  1.00  0.00           H  
ATOM    459  N   ALA A  29      93.411  -9.398 178.770  1.00  0.00           N  
ATOM    460  CA  ALA A  29      93.908  -8.051 178.523  1.00  0.00           C  
ATOM    461  C   ALA A  29      94.329  -7.408 179.817  1.00  0.00           C  
ATOM    462  O   ALA A  29      95.396  -6.799 179.896  1.00  0.00           O  
ATOM    463  CB  ALA A  29      92.847  -7.198 177.870  1.00  0.00           C  
ATOM    464  H   ALA A  29      92.457  -9.638 178.505  1.00  0.00           H  
ATOM    465  HA  ALA A  29      94.773  -8.105 177.876  1.00  0.00           H  
ATOM    466 1HB  ALA A  29      93.251  -6.204 177.695  1.00  0.00           H  
ATOM    467 2HB  ALA A  29      92.530  -7.613 176.937  1.00  0.00           H  
ATOM    468 3HB  ALA A  29      91.991  -7.125 178.525  1.00  0.00           H  
ATOM    469  N   ARG A  30      93.524  -7.591 180.858  1.00  0.00           N  
ATOM    470  CA  ARG A  30      93.869  -7.048 182.153  1.00  0.00           C  
ATOM    471  C   ARG A  30      95.111  -7.721 182.703  1.00  0.00           C  
ATOM    472  O   ARG A  30      95.992  -7.059 183.243  1.00  0.00           O  
ATOM    473  CB  ARG A  30      92.715  -7.201 183.113  1.00  0.00           C  
ATOM    474  CG  ARG A  30      91.535  -6.268 182.822  1.00  0.00           C  
ATOM    475  CD  ARG A  30      90.543  -6.227 183.941  1.00  0.00           C  
ATOM    476  NE  ARG A  30      89.800  -7.477 184.100  1.00  0.00           N  
ATOM    477  CZ  ARG A  30      88.641  -7.759 183.468  1.00  0.00           C  
ATOM    478  NH1 ARG A  30      88.104  -6.880 182.651  1.00  0.00           N1+
ATOM    479  NH2 ARG A  30      88.040  -8.912 183.679  1.00  0.00           N  
ATOM    480  H   ARG A  30      92.641  -8.093 180.733  1.00  0.00           H  
ATOM    481  HA  ARG A  30      94.076  -5.984 182.036  1.00  0.00           H  
ATOM    482 1HB  ARG A  30      92.345  -8.223 183.077  1.00  0.00           H  
ATOM    483 2HB  ARG A  30      93.058  -7.012 184.130  1.00  0.00           H  
ATOM    484 1HG  ARG A  30      91.909  -5.260 182.651  1.00  0.00           H  
ATOM    485 2HG  ARG A  30      91.023  -6.620 181.926  1.00  0.00           H  
ATOM    486 1HD  ARG A  30      91.067  -6.027 184.875  1.00  0.00           H  
ATOM    487 2HD  ARG A  30      89.826  -5.430 183.752  1.00  0.00           H  
ATOM    488  HE  ARG A  30      90.175  -8.182 184.722  1.00  0.00           H  
ATOM    489 1HH1 ARG A  30      88.563  -5.995 182.490  1.00  0.00           H  
ATOM    490 2HH1 ARG A  30      87.232  -7.089 182.194  1.00  0.00           H  
ATOM    491 1HH2 ARG A  30      88.460  -9.597 184.316  1.00  0.00           H  
ATOM    492 2HH2 ARG A  30      87.175  -9.125 183.215  1.00  0.00           H  
ATOM    493  N   GLN A  31      95.217  -9.035 182.519  1.00  0.00           N  
ATOM    494  CA  GLN A  31      96.383  -9.758 182.989  1.00  0.00           C  
ATOM    495  C   GLN A  31      97.600  -9.303 182.232  1.00  0.00           C  
ATOM    496  O   GLN A  31      98.644  -9.085 182.819  1.00  0.00           O  
ATOM    497  CB  GLN A  31      96.218 -11.256 182.783  1.00  0.00           C  
ATOM    498  CG  GLN A  31      95.208 -11.924 183.670  1.00  0.00           C  
ATOM    499  CD  GLN A  31      94.991 -13.374 183.282  1.00  0.00           C  
ATOM    500  NE2 GLN A  31      94.323 -14.133 184.149  1.00  0.00           N  
ATOM    501  OE1 GLN A  31      95.421 -13.812 182.208  1.00  0.00           O  
ATOM    502  H   GLN A  31      94.464  -9.541 182.067  1.00  0.00           H  
ATOM    503  HA  GLN A  31      96.529  -9.547 184.048  1.00  0.00           H  
ATOM    504 1HB  GLN A  31      95.928 -11.440 181.757  1.00  0.00           H  
ATOM    505 2HB  GLN A  31      97.162 -11.740 182.930  1.00  0.00           H  
ATOM    506 1HG  GLN A  31      95.578 -11.897 184.694  1.00  0.00           H  
ATOM    507 2HG  GLN A  31      94.273 -11.398 183.603  1.00  0.00           H  
ATOM    508 1HE2 GLN A  31      94.152 -15.098 183.940  1.00  0.00           H  
ATOM    509 2HE2 GLN A  31      93.994 -13.742 185.007  1.00  0.00           H  
ATOM    510  N   ALA A  32      97.450  -9.096 180.933  1.00  0.00           N  
ATOM    511  CA  ALA A  32      98.526  -8.652 180.082  1.00  0.00           C  
ATOM    512  C   ALA A  32      99.031  -7.314 180.512  1.00  0.00           C  
ATOM    513  O   ALA A  32     100.237  -7.091 180.588  1.00  0.00           O  
ATOM    514  CB  ALA A  32      98.033  -8.533 178.670  1.00  0.00           C  
ATOM    515  H   ALA A  32      96.555  -9.281 180.510  1.00  0.00           H  
ATOM    516  HA  ALA A  32      99.341  -9.372 180.144  1.00  0.00           H  
ATOM    517 1HB  ALA A  32      98.842  -8.189 178.052  1.00  0.00           H  
ATOM    518 2HB  ALA A  32      97.673  -9.495 178.326  1.00  0.00           H  
ATOM    519 3HB  ALA A  32      97.231  -7.816 178.622  1.00  0.00           H  
ATOM    520  N   GLU A  33      98.106  -6.421 180.844  1.00  0.00           N  
ATOM    521  CA  GLU A  33      98.494  -5.109 181.285  1.00  0.00           C  
ATOM    522  C   GLU A  33      99.187  -5.192 182.624  1.00  0.00           C  
ATOM    523  O   GLU A  33     100.291  -4.671 182.791  1.00  0.00           O  
ATOM    524  CB  GLU A  33      97.287  -4.188 181.381  1.00  0.00           C  
ATOM    525  CG  GLU A  33      97.673  -2.768 181.836  1.00  0.00           C  
ATOM    526  CD  GLU A  33      96.528  -1.765 181.934  1.00  0.00           C  
ATOM    527  OE1 GLU A  33      95.407  -2.089 181.622  1.00  0.00           O  
ATOM    528  OE2 GLU A  33      96.805  -0.659 182.357  1.00  0.00           O1-
ATOM    529  H   GLU A  33      97.116  -6.653 180.754  1.00  0.00           H  
ATOM    530  HA  GLU A  33      99.196  -4.694 180.565  1.00  0.00           H  
ATOM    531 1HB  GLU A  33      96.789  -4.128 180.413  1.00  0.00           H  
ATOM    532 2HB  GLU A  33      96.570  -4.598 182.096  1.00  0.00           H  
ATOM    533 1HG  GLU A  33      98.137  -2.854 182.818  1.00  0.00           H  
ATOM    534 2HG  GLU A  33      98.426  -2.378 181.151  1.00  0.00           H  
ATOM    535  N   ASP A  34      98.568  -5.880 183.580  1.00  0.00           N  
ATOM    536  CA  ASP A  34      99.162  -5.978 184.895  1.00  0.00           C  
ATOM    537  C   ASP A  34     100.510  -6.659 184.841  1.00  0.00           C  
ATOM    538  O   ASP A  34     101.477  -6.171 185.417  1.00  0.00           O  
ATOM    539  CB  ASP A  34      98.247  -6.762 185.831  1.00  0.00           C  
ATOM    540  CG  ASP A  34      96.996  -5.980 186.283  1.00  0.00           C  
ATOM    541  OD1 ASP A  34      96.949  -4.782 186.087  1.00  0.00           O  
ATOM    542  OD2 ASP A  34      96.117  -6.587 186.859  1.00  0.00           O1-
ATOM    543  H   ASP A  34      97.668  -6.320 183.397  1.00  0.00           H  
ATOM    544  HA  ASP A  34      99.298  -4.973 185.289  1.00  0.00           H  
ATOM    545 1HB  ASP A  34      97.919  -7.671 185.321  1.00  0.00           H  
ATOM    546 2HB  ASP A  34      98.813  -7.071 186.714  1.00  0.00           H  
ATOM    547  N   TYR A  35     100.603  -7.741 184.084  1.00  0.00           N  
ATOM    548  CA  TYR A  35     101.838  -8.474 183.987  1.00  0.00           C  
ATOM    549  C   TYR A  35     102.887  -7.646 183.317  1.00  0.00           C  
ATOM    550  O   TYR A  35     104.032  -7.650 183.753  1.00  0.00           O  
ATOM    551  CB  TYR A  35     101.634  -9.784 183.246  1.00  0.00           C  
ATOM    552  CG  TYR A  35     100.861 -10.788 184.075  1.00  0.00           C  
ATOM    553  CD1 TYR A  35     100.873 -10.705 185.461  1.00  0.00           C  
ATOM    554  CD2 TYR A  35     100.143 -11.770 183.459  1.00  0.00           C  
ATOM    555  CE1 TYR A  35     100.159 -11.617 186.208  1.00  0.00           C  
ATOM    556  CE2 TYR A  35      99.430 -12.689 184.199  1.00  0.00           C  
ATOM    557  CZ  TYR A  35      99.434 -12.615 185.568  1.00  0.00           C  
ATOM    558  OH  TYR A  35      98.721 -13.525 186.313  1.00  0.00           O  
ATOM    559  H   TYR A  35      99.792  -8.085 183.598  1.00  0.00           H  
ATOM    560  HA  TYR A  35     102.184  -8.698 184.994  1.00  0.00           H  
ATOM    561 1HB  TYR A  35     101.093  -9.605 182.314  1.00  0.00           H  
ATOM    562 2HB  TYR A  35     102.601 -10.219 182.989  1.00  0.00           H  
ATOM    563  HD1 TYR A  35     101.442  -9.920 185.965  1.00  0.00           H  
ATOM    564  HD2 TYR A  35     100.137 -11.811 182.390  1.00  0.00           H  
ATOM    565  HE1 TYR A  35     100.166 -11.550 187.296  1.00  0.00           H  
ATOM    566  HE2 TYR A  35      98.856 -13.470 183.695  1.00  0.00           H  
ATOM    567  HH  TYR A  35      98.254 -14.123 185.724  1.00  0.00           H  
ATOM    568  N   ALA A  36     102.523  -6.917 182.268  1.00  0.00           N  
ATOM    569  CA  ALA A  36     103.490  -6.086 181.594  1.00  0.00           C  
ATOM    570  C   ALA A  36     104.027  -5.029 182.562  1.00  0.00           C  
ATOM    571  O   ALA A  36     105.242  -4.786 182.645  1.00  0.00           O  
ATOM    572  CB  ALA A  36     102.842  -5.447 180.385  1.00  0.00           C  
ATOM    573  H   ALA A  36     101.569  -6.945 181.911  1.00  0.00           H  
ATOM    574  HA  ALA A  36     104.317  -6.714 181.271  1.00  0.00           H  
ATOM    575 1HB  ALA A  36     103.574  -4.850 179.889  1.00  0.00           H  
ATOM    576 2HB  ALA A  36     102.479  -6.221 179.712  1.00  0.00           H  
ATOM    577 3HB  ALA A  36     102.007  -4.823 180.705  1.00  0.00           H  
ATOM    578  N   ARG A  37     103.124  -4.450 183.361  1.00  0.00           N  
ATOM    579  CA  ARG A  37     103.506  -3.441 184.336  1.00  0.00           C  
ATOM    580  C   ARG A  37     104.406  -4.021 185.429  1.00  0.00           C  
ATOM    581  O   ARG A  37     105.403  -3.403 185.817  1.00  0.00           O  
ATOM    582  CB  ARG A  37     102.258  -2.811 184.949  1.00  0.00           C  
ATOM    583  CG  ARG A  37     101.471  -1.857 184.028  1.00  0.00           C  
ATOM    584  CD  ARG A  37     100.282  -1.281 184.731  1.00  0.00           C  
ATOM    585  NE  ARG A  37      99.480  -0.406 183.871  1.00  0.00           N  
ATOM    586  CZ  ARG A  37      99.745   0.879 183.605  1.00  0.00           C  
ATOM    587  NH1 ARG A  37     100.807   1.480 184.105  1.00  0.00           N1+
ATOM    588  NH2 ARG A  37      98.905   1.520 182.828  1.00  0.00           N  
ATOM    589  H   ARG A  37     102.135  -4.687 183.264  1.00  0.00           H  
ATOM    590  HA  ARG A  37     104.058  -2.660 183.815  1.00  0.00           H  
ATOM    591 1HB  ARG A  37     101.571  -3.600 185.251  1.00  0.00           H  
ATOM    592 2HB  ARG A  37     102.533  -2.262 185.847  1.00  0.00           H  
ATOM    593 1HG  ARG A  37     102.117  -1.036 183.724  1.00  0.00           H  
ATOM    594 2HG  ARG A  37     101.127  -2.386 183.145  1.00  0.00           H  
ATOM    595 1HD  ARG A  37      99.641  -2.099 185.067  1.00  0.00           H  
ATOM    596 2HD  ARG A  37     100.611  -0.702 185.591  1.00  0.00           H  
ATOM    597  HE  ARG A  37      98.620  -0.776 183.440  1.00  0.00           H  
ATOM    598 1HH1 ARG A  37     101.442   0.971 184.702  1.00  0.00           H  
ATOM    599 2HH1 ARG A  37     100.984   2.451 183.890  1.00  0.00           H  
ATOM    600 1HH2 ARG A  37      98.088   0.999 182.475  1.00  0.00           H  
ATOM    601 2HH2 ARG A  37      99.053   2.487 182.595  1.00  0.00           H  
ATOM    602  N   GLU A  38     104.095  -5.240 185.871  1.00  0.00           N  
ATOM    603  CA  GLU A  38     104.860  -5.948 186.894  1.00  0.00           C  
ATOM    604  C   GLU A  38     106.181  -6.490 186.339  1.00  0.00           C  
ATOM    605  O   GLU A  38     107.168  -6.642 187.076  1.00  0.00           O  
ATOM    606  CB  GLU A  38     104.022  -7.099 187.478  1.00  0.00           C  
ATOM    607  CG  GLU A  38     102.808  -6.657 188.332  1.00  0.00           C  
ATOM    608  CD  GLU A  38     101.973  -7.821 188.860  1.00  0.00           C  
ATOM    609  OE1 GLU A  38     102.285  -8.953 188.564  1.00  0.00           O  
ATOM    610  OE2 GLU A  38     101.018  -7.563 189.558  1.00  0.00           O1-
ATOM    611  H   GLU A  38     103.252  -5.685 185.511  1.00  0.00           H  
ATOM    612  HA  GLU A  38     105.090  -5.245 187.694  1.00  0.00           H  
ATOM    613 1HB  GLU A  38     103.646  -7.713 186.663  1.00  0.00           H  
ATOM    614 2HB  GLU A  38     104.657  -7.731 188.097  1.00  0.00           H  
ATOM    615 1HG  GLU A  38     103.181  -6.090 189.183  1.00  0.00           H  
ATOM    616 2HG  GLU A  38     102.180  -5.994 187.753  1.00  0.00           H  
ATOM    617  N   SER A  39     106.187  -6.765 185.031  1.00  0.00           N  
ATOM    618  CA  SER A  39     107.333  -7.304 184.329  1.00  0.00           C  
ATOM    619  C   SER A  39     108.361  -6.237 184.016  1.00  0.00           C  
ATOM    620  O   SER A  39     109.551  -6.531 183.887  1.00  0.00           O  
ATOM    621  CB  SER A  39     106.915  -7.956 183.023  1.00  0.00           C  
ATOM    622  OG  SER A  39     106.098  -9.075 183.247  1.00  0.00           O  
ATOM    623  H   SER A  39     105.330  -6.640 184.505  1.00  0.00           H  
ATOM    624  HA  SER A  39     107.770  -8.054 184.954  1.00  0.00           H  
ATOM    625 1HB  SER A  39     106.381  -7.234 182.420  1.00  0.00           H  
ATOM    626 2HB  SER A  39     107.801  -8.256 182.465  1.00  0.00           H  
ATOM    627  HG  SER A  39     105.306  -8.728 183.693  1.00  0.00           H  
ATOM    628  N   GLY A  40     107.905  -4.992 183.891  1.00  0.00           N  
ATOM    629  CA  GLY A  40     108.784  -3.909 183.487  1.00  0.00           C  
ATOM    630  C   GLY A  40     108.903  -3.940 181.971  1.00  0.00           C  
ATOM    631  O   GLY A  40     109.886  -3.475 181.390  1.00  0.00           O  
ATOM    632  H   GLY A  40     106.908  -4.806 184.001  1.00  0.00           H  
ATOM    633 1HA  GLY A  40     108.366  -2.956 183.812  1.00  0.00           H  
ATOM    634 2HA  GLY A  40     109.761  -4.023 183.950  1.00  0.00           H  
ATOM    635  N   ALA A  41     107.915  -4.577 181.344  1.00  0.00           N  
ATOM    636  CA  ALA A  41     107.847  -4.740 179.909  1.00  0.00           C  
ATOM    637  C   ALA A  41     107.722  -3.362 179.290  1.00  0.00           C  
ATOM    638  O   ALA A  41     107.191  -2.447 179.924  1.00  0.00           O  
ATOM    639  CB  ALA A  41     106.679  -5.644 179.538  1.00  0.00           C  
ATOM    640  H   ALA A  41     107.124  -4.905 181.893  1.00  0.00           H  
ATOM    641  HA  ALA A  41     108.777  -5.191 179.561  1.00  0.00           H  
ATOM    642 1HB  ALA A  41     106.639  -5.772 178.485  1.00  0.00           H  
ATOM    643 2HB  ALA A  41     106.805  -6.616 180.011  1.00  0.00           H  
ATOM    644 3HB  ALA A  41     105.779  -5.186 179.884  1.00  0.00           H  
ATOM    645  N   SER A  42     108.238  -3.187 178.086  1.00  0.00           N  
ATOM    646  CA  SER A  42     108.126  -1.906 177.416  1.00  0.00           C  
ATOM    647  C   SER A  42     106.685  -1.612 177.181  1.00  0.00           C  
ATOM    648  O   SER A  42     105.912  -2.540 176.956  1.00  0.00           O  
ATOM    649  CB  SER A  42     108.823  -1.893 176.072  1.00  0.00           C  
ATOM    650  OG  SER A  42     108.569  -0.671 175.387  1.00  0.00           O  
ATOM    651  H   SER A  42     108.648  -3.972 177.566  1.00  0.00           H  
ATOM    652  HA  SER A  42     108.545  -1.130 178.057  1.00  0.00           H  
ATOM    653 1HB  SER A  42     109.891  -2.023 176.217  1.00  0.00           H  
ATOM    654 2HB  SER A  42     108.474  -2.722 175.467  1.00  0.00           H  
ATOM    655  HG  SER A  42     109.235  -0.623 174.689  1.00  0.00           H  
ATOM    656  N   ASP A  43     106.304  -0.343 177.142  1.00  0.00           N  
ATOM    657  CA  ASP A  43     104.925  -0.066 176.777  1.00  0.00           C  
ATOM    658  C   ASP A  43     104.638  -0.758 175.447  1.00  0.00           C  
ATOM    659  O   ASP A  43     103.533  -1.227 175.225  1.00  0.00           O  
ATOM    660  CB  ASP A  43     104.662   1.426 176.603  1.00  0.00           C  
ATOM    661  CG  ASP A  43     104.647   2.233 177.907  1.00  0.00           C  
ATOM    662  OD1 ASP A  43     104.572   1.650 178.961  1.00  0.00           O  
ATOM    663  OD2 ASP A  43     104.715   3.435 177.825  1.00  0.00           O1-
ATOM    664  H   ASP A  43     106.958   0.399 177.343  1.00  0.00           H  
ATOM    665  HA  ASP A  43     104.262  -0.469 177.543  1.00  0.00           H  
ATOM    666 1HB  ASP A  43     105.423   1.846 175.945  1.00  0.00           H  
ATOM    667 2HB  ASP A  43     103.701   1.561 176.104  1.00  0.00           H  
ATOM    668  N   ALA A  44     105.637  -0.841 174.559  1.00  0.00           N  
ATOM    669  CA  ALA A  44     105.456  -1.494 173.271  1.00  0.00           C  
ATOM    670  C   ALA A  44     105.084  -2.965 173.427  1.00  0.00           C  
ATOM    671  O   ALA A  44     104.361  -3.521 172.602  1.00  0.00           O  
ATOM    672  CB  ALA A  44     106.718  -1.412 172.458  1.00  0.00           C  
ATOM    673  H   ALA A  44     106.563  -0.491 174.807  1.00  0.00           H  
ATOM    674  HA  ALA A  44     104.648  -0.985 172.745  1.00  0.00           H  
ATOM    675 1HB  ALA A  44     106.556  -1.885 171.491  1.00  0.00           H  
ATOM    676 2HB  ALA A  44     106.987  -0.367 172.315  1.00  0.00           H  
ATOM    677 3HB  ALA A  44     107.520  -1.929 172.986  1.00  0.00           H  
ATOM    678  N   ASP A  45     105.591  -3.609 174.474  1.00  0.00           N  
ATOM    679  CA  ASP A  45     105.371  -5.027 174.671  1.00  0.00           C  
ATOM    680  C   ASP A  45     104.003  -5.169 175.283  1.00  0.00           C  
ATOM    681  O   ASP A  45     103.229  -6.062 174.939  1.00  0.00           O  
ATOM    682  CB  ASP A  45     106.382  -5.586 175.661  1.00  0.00           C  
ATOM    683  CG  ASP A  45     107.898  -5.570 175.221  1.00  0.00           C  
ATOM    684  OD1 ASP A  45     108.227  -6.060 174.149  1.00  0.00           O  
ATOM    685  OD2 ASP A  45     108.723  -5.100 176.016  1.00  0.00           O1-
ATOM    686  H   ASP A  45     106.109  -3.102 175.178  1.00  0.00           H  
ATOM    687  HA  ASP A  45     105.413  -5.553 173.717  1.00  0.00           H  
ATOM    688 1HB  ASP A  45     106.317  -4.962 176.529  1.00  0.00           H  
ATOM    689 2HB  ASP A  45     106.083  -6.574 175.968  1.00  0.00           H  
ATOM    690  N   ALA A  46     103.669  -4.238 176.171  1.00  0.00           N  
ATOM    691  CA  ALA A  46     102.369  -4.279 176.795  1.00  0.00           C  
ATOM    692  C   ALA A  46     101.311  -4.111 175.730  1.00  0.00           C  
ATOM    693  O   ALA A  46     100.326  -4.845 175.689  1.00  0.00           O  
ATOM    694  CB  ALA A  46     102.241  -3.175 177.806  1.00  0.00           C  
ATOM    695  H   ALA A  46     104.342  -3.512 176.419  1.00  0.00           H  
ATOM    696  HA  ALA A  46     102.245  -5.250 177.274  1.00  0.00           H  
ATOM    697 1HB  ALA A  46     101.272  -3.215 178.276  1.00  0.00           H  
ATOM    698 2HB  ALA A  46     103.006  -3.258 178.552  1.00  0.00           H  
ATOM    699 3HB  ALA A  46     102.358  -2.219 177.303  1.00  0.00           H  
ATOM    700  N   GLN A  47     101.569  -3.163 174.825  1.00  0.00           N  
ATOM    701  CA  GLN A  47     100.703  -2.834 173.713  1.00  0.00           C  
ATOM    702  C   GLN A  47     100.593  -3.970 172.738  1.00  0.00           C  
ATOM    703  O   GLN A  47      99.530  -4.177 172.181  1.00  0.00           O  
ATOM    704  CB  GLN A  47     101.193  -1.584 173.003  1.00  0.00           C  
ATOM    705  CG  GLN A  47     100.994  -0.290 173.801  1.00  0.00           C  
ATOM    706  CD  GLN A  47     101.681   0.910 173.160  1.00  0.00           C  
ATOM    707  NE2 GLN A  47     101.238   2.105 173.535  1.00  0.00           N  
ATOM    708  OE1 GLN A  47     102.603   0.774 172.345  1.00  0.00           O  
ATOM    709  H   GLN A  47     102.410  -2.606 174.937  1.00  0.00           H  
ATOM    710  HA  GLN A  47      99.709  -2.630 174.107  1.00  0.00           H  
ATOM    711 1HB  GLN A  47     102.254  -1.690 172.792  1.00  0.00           H  
ATOM    712 2HB  GLN A  47     100.679  -1.483 172.049  1.00  0.00           H  
ATOM    713 1HG  GLN A  47      99.926  -0.080 173.826  1.00  0.00           H  
ATOM    714 2HG  GLN A  47     101.355  -0.413 174.812  1.00  0.00           H  
ATOM    715 1HE2 GLN A  47     101.648   2.933 173.155  1.00  0.00           H  
ATOM    716 2HE2 GLN A  47     100.495   2.175 174.200  1.00  0.00           H  
ATOM    717  N   ASP A  48     101.671  -4.723 172.537  1.00  0.00           N  
ATOM    718  CA  ASP A  48     101.659  -5.848 171.615  1.00  0.00           C  
ATOM    719  C   ASP A  48     100.840  -6.988 172.188  1.00  0.00           C  
ATOM    720  O   ASP A  48     100.019  -7.593 171.489  1.00  0.00           O  
ATOM    721  CB  ASP A  48     103.074  -6.327 171.346  1.00  0.00           C  
ATOM    722  CG  ASP A  48     103.192  -7.326 170.214  1.00  0.00           C  
ATOM    723  OD1 ASP A  48     102.401  -7.271 169.300  1.00  0.00           O  
ATOM    724  OD2 ASP A  48     104.098  -8.150 170.260  1.00  0.00           O1-
ATOM    725  H   ASP A  48     102.550  -4.478 172.991  1.00  0.00           H  
ATOM    726  HA  ASP A  48     101.207  -5.527 170.678  1.00  0.00           H  
ATOM    727 1HB  ASP A  48     103.703  -5.468 171.115  1.00  0.00           H  
ATOM    728 2HB  ASP A  48     103.477  -6.778 172.257  1.00  0.00           H  
ATOM    729  N   ILE A  49     101.031  -7.282 173.474  1.00  0.00           N  
ATOM    730  CA  ILE A  49     100.266  -8.369 174.050  1.00  0.00           C  
ATOM    731  C   ILE A  49      98.810  -7.937 173.989  1.00  0.00           C  
ATOM    732  O   ILE A  49      97.936  -8.670 173.530  1.00  0.00           O  
ATOM    733  CB  ILE A  49     100.519  -8.584 175.534  1.00  0.00           C  
ATOM    734  CG1 ILE A  49     101.897  -9.017 175.924  1.00  0.00           C  
ATOM    735  CG2 ILE A  49      99.624  -9.757 175.912  1.00  0.00           C  
ATOM    736  CD1 ILE A  49     102.081  -8.872 177.452  1.00  0.00           C  
ATOM    737  H   ILE A  49     101.717  -6.771 174.030  1.00  0.00           H  
ATOM    738  HA  ILE A  49     100.411  -9.284 173.477  1.00  0.00           H  
ATOM    739  HB  ILE A  49     100.260  -7.689 176.104  1.00  0.00           H  
ATOM    740 1HG1 ILE A  49     102.038 -10.047 175.671  1.00  0.00           H  
ATOM    741 2HG1 ILE A  49     102.641  -8.418 175.406  1.00  0.00           H  
ATOM    742 1HG2 ILE A  49      99.729  -9.988 176.961  1.00  0.00           H  
ATOM    743 2HG2 ILE A  49      98.602  -9.504 175.688  1.00  0.00           H  
ATOM    744 3HG2 ILE A  49      99.917 -10.629 175.330  1.00  0.00           H  
ATOM    745 1HD1 ILE A  49     103.058  -9.179 177.763  1.00  0.00           H  
ATOM    746 2HD1 ILE A  49     101.938  -7.825 177.727  1.00  0.00           H  
ATOM    747 3HD1 ILE A  49     101.339  -9.481 177.965  1.00  0.00           H  
ATOM    748  N   GLN A  50      98.552  -6.707 174.440  1.00  0.00           N  
ATOM    749  CA  GLN A  50      97.210  -6.179 174.455  1.00  0.00           C  
ATOM    750  C   GLN A  50      96.640  -6.080 173.064  1.00  0.00           C  
ATOM    751  O   GLN A  50      95.460  -6.318 172.898  1.00  0.00           O  
ATOM    752  CB  GLN A  50      97.170  -4.824 175.146  1.00  0.00           C  
ATOM    753  CG  GLN A  50      97.378  -4.896 176.648  1.00  0.00           C  
ATOM    754  CD  GLN A  50      97.546  -3.527 177.253  1.00  0.00           C  
ATOM    755  NE2 GLN A  50      98.563  -3.417 178.074  1.00  0.00           N  
ATOM    756  OE1 GLN A  50      96.796  -2.578 176.979  1.00  0.00           O  
ATOM    757  H   GLN A  50      99.304  -6.120 174.799  1.00  0.00           H  
ATOM    758  HA  GLN A  50      96.585  -6.858 175.026  1.00  0.00           H  
ATOM    759 1HB  GLN A  50      97.940  -4.184 174.724  1.00  0.00           H  
ATOM    760 2HB  GLN A  50      96.210  -4.348 174.956  1.00  0.00           H  
ATOM    761 1HG  GLN A  50      96.503  -5.364 177.106  1.00  0.00           H  
ATOM    762 2HG  GLN A  50      98.266  -5.488 176.869  1.00  0.00           H  
ATOM    763 1HE2 GLN A  50      98.763  -2.543 178.520  1.00  0.00           H  
ATOM    764 2HE2 GLN A  50      99.128  -4.230 178.234  1.00  0.00           H  
ATOM    765  N   ALA A  51      97.436  -5.730 172.056  1.00  0.00           N  
ATOM    766  CA  ALA A  51      96.922  -5.636 170.700  1.00  0.00           C  
ATOM    767  C   ALA A  51      96.424  -6.975 170.242  1.00  0.00           C  
ATOM    768  O   ALA A  51      95.374  -7.073 169.618  1.00  0.00           O  
ATOM    769  CB  ALA A  51      97.983  -5.164 169.744  1.00  0.00           C  
ATOM    770  H   ALA A  51      98.408  -5.517 172.220  1.00  0.00           H  
ATOM    771  HA  ALA A  51      96.093  -4.933 170.695  1.00  0.00           H  
ATOM    772 1HB  ALA A  51      97.564  -5.100 168.743  1.00  0.00           H  
ATOM    773 2HB  ALA A  51      98.342  -4.186 170.045  1.00  0.00           H  
ATOM    774 3HB  ALA A  51      98.811  -5.872 169.749  1.00  0.00           H  
ATOM    775  N   ALA A  52      97.164  -8.025 170.579  1.00  0.00           N  
ATOM    776  CA  ALA A  52      96.766  -9.375 170.237  1.00  0.00           C  
ATOM    777  C   ALA A  52      95.431  -9.709 170.904  1.00  0.00           C  
ATOM    778  O   ALA A  52      94.567 -10.372 170.329  1.00  0.00           O  
ATOM    779  CB  ALA A  52      97.858 -10.330 170.658  1.00  0.00           C  
ATOM    780  H   ALA A  52      98.049  -7.881 171.076  1.00  0.00           H  
ATOM    781  HA  ALA A  52      96.631  -9.436 169.159  1.00  0.00           H  
ATOM    782 1HB  ALA A  52      97.584 -11.341 170.390  1.00  0.00           H  
ATOM    783 2HB  ALA A  52      98.787 -10.060 170.154  1.00  0.00           H  
ATOM    784 3HB  ALA A  52      98.007 -10.261 171.717  1.00  0.00           H  
ATOM    785  N   ILE A  53      95.244  -9.210 172.111  1.00  0.00           N  
ATOM    786  CA  ILE A  53      94.030  -9.486 172.845  1.00  0.00           C  
ATOM    787  C   ILE A  53      92.887  -8.635 172.330  1.00  0.00           C  
ATOM    788  O   ILE A  53      91.774  -9.117 172.177  1.00  0.00           O  
ATOM    789  CB  ILE A  53      94.235  -9.245 174.308  1.00  0.00           C  
ATOM    790  CG1 ILE A  53      95.267 -10.163 174.735  1.00  0.00           C  
ATOM    791  CG2 ILE A  53      92.965  -9.592 175.001  1.00  0.00           C  
ATOM    792  CD1 ILE A  53      95.809  -9.910 176.042  1.00  0.00           C  
ATOM    793  H   ILE A  53      96.000  -8.683 172.551  1.00  0.00           H  
ATOM    794  HA  ILE A  53      93.774 -10.535 172.705  1.00  0.00           H  
ATOM    795  HB  ILE A  53      94.543  -8.223 174.514  1.00  0.00           H  
ATOM    796 1HG1 ILE A  53      94.871 -11.175 174.709  1.00  0.00           H  
ATOM    797 2HG1 ILE A  53      96.059 -10.078 174.026  1.00  0.00           H  
ATOM    798 1HG2 ILE A  53      93.120  -9.497 176.045  1.00  0.00           H  
ATOM    799 2HG2 ILE A  53      92.166  -8.930 174.675  1.00  0.00           H  
ATOM    800 3HG2 ILE A  53      92.692 -10.623 174.779  1.00  0.00           H  
ATOM    801 1HD1 ILE A  53      96.587 -10.629 176.261  1.00  0.00           H  
ATOM    802 2HD1 ILE A  53      96.222  -8.911 176.082  1.00  0.00           H  
ATOM    803 3HD1 ILE A  53      95.027 -10.010 176.733  1.00  0.00           H  
ATOM    804  N   ARG A  54      93.155  -7.367 172.074  1.00  0.00           N  
ATOM    805  CA  ARG A  54      92.167  -6.455 171.544  1.00  0.00           C  
ATOM    806  C   ARG A  54      91.748  -6.966 170.193  1.00  0.00           C  
ATOM    807  O   ARG A  54      90.590  -6.829 169.811  1.00  0.00           O  
ATOM    808  CB  ARG A  54      92.730  -5.065 171.423  1.00  0.00           C  
ATOM    809  CG  ARG A  54      92.954  -4.363 172.768  1.00  0.00           C  
ATOM    810  CD  ARG A  54      93.672  -3.079 172.606  1.00  0.00           C  
ATOM    811  NE  ARG A  54      93.967  -2.456 173.889  1.00  0.00           N  
ATOM    812  CZ  ARG A  54      94.746  -1.369 174.050  1.00  0.00           C  
ATOM    813  NH1 ARG A  54      95.285  -0.783 173.004  1.00  0.00           N1+
ATOM    814  NH2 ARG A  54      94.973  -0.893 175.261  1.00  0.00           N  
ATOM    815  H   ARG A  54      94.086  -7.026 172.236  1.00  0.00           H  
ATOM    816  HA  ARG A  54      91.309  -6.432 172.208  1.00  0.00           H  
ATOM    817 1HB  ARG A  54      93.686  -5.110 170.908  1.00  0.00           H  
ATOM    818 2HB  ARG A  54      92.062  -4.448 170.824  1.00  0.00           H  
ATOM    819 1HG  ARG A  54      91.982  -4.147 173.213  1.00  0.00           H  
ATOM    820 2HG  ARG A  54      93.511  -5.002 173.441  1.00  0.00           H  
ATOM    821 1HD  ARG A  54      94.618  -3.265 172.094  1.00  0.00           H  
ATOM    822 2HD  ARG A  54      93.067  -2.389 172.020  1.00  0.00           H  
ATOM    823  HE  ARG A  54      93.572  -2.878 174.719  1.00  0.00           H  
ATOM    824 1HH1 ARG A  54      95.115  -1.148 172.078  1.00  0.00           H  
ATOM    825 2HH1 ARG A  54      95.868   0.031 173.128  1.00  0.00           H  
ATOM    826 1HH2 ARG A  54      94.575  -1.352 176.071  1.00  0.00           H  
ATOM    827 2HH2 ARG A  54      95.561  -0.086 175.386  1.00  0.00           H  
ATOM    828  N   ALA A  55      92.694  -7.549 169.450  1.00  0.00           N  
ATOM    829  CA  ALA A  55      92.375  -8.176 168.193  1.00  0.00           C  
ATOM    830  C   ALA A  55      91.446  -9.336 168.466  1.00  0.00           C  
ATOM    831  O   ALA A  55      90.457  -9.497 167.769  1.00  0.00           O  
ATOM    832  CB  ALA A  55      93.617  -8.661 167.489  1.00  0.00           C  
ATOM    833  H   ALA A  55      93.654  -7.571 169.771  1.00  0.00           H  
ATOM    834  HA  ALA A  55      91.862  -7.453 167.562  1.00  0.00           H  
ATOM    835 1HB  ALA A  55      93.342  -9.129 166.546  1.00  0.00           H  
ATOM    836 2HB  ALA A  55      94.279  -7.817 167.300  1.00  0.00           H  
ATOM    837 3HB  ALA A  55      94.127  -9.381 168.109  1.00  0.00           H  
ATOM    838  N   ALA A  56      91.713 -10.124 169.518  1.00  0.00           N  
ATOM    839  CA  ALA A  56      90.813 -11.225 169.840  1.00  0.00           C  
ATOM    840  C   ALA A  56      89.429 -10.685 170.153  1.00  0.00           C  
ATOM    841  O   ALA A  56      88.429 -11.234 169.708  1.00  0.00           O  
ATOM    842  CB  ALA A  56      91.312 -12.026 171.023  1.00  0.00           C  
ATOM    843  H   ALA A  56      92.565  -9.991 170.063  1.00  0.00           H  
ATOM    844  HA  ALA A  56      90.754 -11.873 168.968  1.00  0.00           H  
ATOM    845 1HB  ALA A  56      90.622 -12.847 171.209  1.00  0.00           H  
ATOM    846 2HB  ALA A  56      92.303 -12.416 170.789  1.00  0.00           H  
ATOM    847 3HB  ALA A  56      91.372 -11.419 171.903  1.00  0.00           H  
ATOM    848  N   ILE A  57      89.371  -9.569 170.861  1.00  0.00           N  
ATOM    849  CA  ILE A  57      88.111  -8.940 171.201  1.00  0.00           C  
ATOM    850  C   ILE A  57      87.448  -8.417 169.934  1.00  0.00           C  
ATOM    851  O   ILE A  57      86.256  -8.563 169.732  1.00  0.00           O  
ATOM    852  CB  ILE A  57      88.291  -7.850 172.249  1.00  0.00           C  
ATOM    853  CG1 ILE A  57      88.736  -8.519 173.572  1.00  0.00           C  
ATOM    854  CG2 ILE A  57      86.972  -7.085 172.424  1.00  0.00           C  
ATOM    855  CD1 ILE A  57      89.243  -7.582 174.641  1.00  0.00           C  
ATOM    856  H   ILE A  57      90.242  -9.170 171.206  1.00  0.00           H  
ATOM    857  HA  ILE A  57      87.468  -9.699 171.640  1.00  0.00           H  
ATOM    858  HB  ILE A  57      89.072  -7.168 171.937  1.00  0.00           H  
ATOM    859 1HG1 ILE A  57      87.890  -9.072 173.980  1.00  0.00           H  
ATOM    860 2HG1 ILE A  57      89.530  -9.219 173.342  1.00  0.00           H  
ATOM    861 1HG2 ILE A  57      87.100  -6.307 173.175  1.00  0.00           H  
ATOM    862 2HG2 ILE A  57      86.692  -6.629 171.472  1.00  0.00           H  
ATOM    863 3HG2 ILE A  57      86.188  -7.773 172.742  1.00  0.00           H  
ATOM    864 1HD1 ILE A  57      89.533  -8.163 175.515  1.00  0.00           H  
ATOM    865 2HD1 ILE A  57      90.109  -7.041 174.266  1.00  0.00           H  
ATOM    866 3HD1 ILE A  57      88.462  -6.878 174.911  1.00  0.00           H  
ATOM    867  N   THR A  58      88.209  -7.803 169.060  1.00  0.00           N  
ATOM    868  CA  THR A  58      87.645  -7.323 167.823  1.00  0.00           C  
ATOM    869  C   THR A  58      87.040  -8.498 167.086  1.00  0.00           C  
ATOM    870  O   THR A  58      85.914  -8.425 166.592  1.00  0.00           O  
ATOM    871  CB  THR A  58      88.722  -6.700 166.948  1.00  0.00           C  
ATOM    872  CG2 THR A  58      88.133  -6.255 165.621  1.00  0.00           C  
ATOM    873  OG1 THR A  58      89.311  -5.585 167.639  1.00  0.00           O  
ATOM    874  H   THR A  58      89.189  -7.665 169.246  1.00  0.00           H  
ATOM    875  HA  THR A  58      86.866  -6.592 168.039  1.00  0.00           H  
ATOM    876  HB  THR A  58      89.492  -7.433 166.753  1.00  0.00           H  
ATOM    877  HG1 THR A  58      89.662  -5.903 168.506  1.00  0.00           H  
ATOM    878 1HG2 THR A  58      88.919  -5.820 165.005  1.00  0.00           H  
ATOM    879 2HG2 THR A  58      87.703  -7.118 165.109  1.00  0.00           H  
ATOM    880 3HG2 THR A  58      87.356  -5.513 165.800  1.00  0.00           H  
ATOM    881  N   MET A  59      87.778  -9.604 167.034  1.00  0.00           N  
ATOM    882  CA  MET A  59      87.303 -10.789 166.372  1.00  0.00           C  
ATOM    883  C   MET A  59      86.107 -11.369 167.103  1.00  0.00           C  
ATOM    884  O   MET A  59      85.194 -11.863 166.455  1.00  0.00           O  
ATOM    885  CB  MET A  59      88.401 -11.837 166.295  1.00  0.00           C  
ATOM    886  CG  MET A  59      89.609 -11.498 165.386  1.00  0.00           C  
ATOM    887  SD  MET A  59      89.193 -11.294 163.661  1.00  0.00           S  
ATOM    888  CE  MET A  59      90.766 -10.807 162.985  1.00  0.00           C  
ATOM    889  H   MET A  59      88.702  -9.607 167.453  1.00  0.00           H  
ATOM    890  HA  MET A  59      86.993 -10.525 165.365  1.00  0.00           H  
ATOM    891 1HB  MET A  59      88.788 -12.014 167.291  1.00  0.00           H  
ATOM    892 2HB  MET A  59      87.978 -12.771 165.948  1.00  0.00           H  
ATOM    893 1HG  MET A  59      90.068 -10.587 165.717  1.00  0.00           H  
ATOM    894 2HG  MET A  59      90.347 -12.295 165.468  1.00  0.00           H  
ATOM    895 1HE  MET A  59      90.668 -10.654 161.911  1.00  0.00           H  
ATOM    896 2HE  MET A  59      91.095  -9.882 163.460  1.00  0.00           H  
ATOM    897 3HE  MET A  59      91.495 -11.587 163.172  1.00  0.00           H  
ATOM    898  N   ILE A  60      86.052 -11.263 168.435  1.00  0.00           N  
ATOM    899  CA  ILE A  60      84.933 -11.861 169.138  1.00  0.00           C  
ATOM    900  C   ILE A  60      83.691 -11.037 168.858  1.00  0.00           C  
ATOM    901  O   ILE A  60      82.586 -11.570 168.741  1.00  0.00           O  
ATOM    902  CB  ILE A  60      85.177 -11.970 170.650  1.00  0.00           C  
ATOM    903  CG1 ILE A  60      84.390 -13.010 171.146  1.00  0.00           C  
ATOM    904  CG2 ILE A  60      84.704 -10.737 171.457  1.00  0.00           C  
ATOM    905  CD1 ILE A  60      84.752 -13.354 172.452  1.00  0.00           C  
ATOM    906  H   ILE A  60      86.821 -10.855 168.955  1.00  0.00           H  
ATOM    907  HA  ILE A  60      84.779 -12.860 168.762  1.00  0.00           H  
ATOM    908  HB  ILE A  60      86.236 -12.173 170.836  1.00  0.00           H  
ATOM    909 1HG1 ILE A  60      83.377 -12.692 171.143  1.00  0.00           H  
ATOM    910 2HG1 ILE A  60      84.513 -13.885 170.514  1.00  0.00           H  
ATOM    911 1HG2 ILE A  60      84.877 -10.915 172.514  1.00  0.00           H  
ATOM    912 2HG2 ILE A  60      85.210  -9.885 171.189  1.00  0.00           H  
ATOM    913 3HG2 ILE A  60      83.639 -10.580 171.298  1.00  0.00           H  
ATOM    914 1HD1 ILE A  60      84.122 -14.137 172.818  1.00  0.00           H  
ATOM    915 2HD1 ILE A  60      85.791 -13.674 172.465  1.00  0.00           H  
ATOM    916 3HD1 ILE A  60      84.632 -12.488 173.035  1.00  0.00           H  
ATOM    917  N   GLN A  61      83.885  -9.729 168.699  1.00  0.00           N  
ATOM    918  CA  GLN A  61      82.815  -8.828 168.337  1.00  0.00           C  
ATOM    919  C   GLN A  61      82.384  -9.132 166.917  1.00  0.00           C  
ATOM    920  O   GLN A  61      81.194  -9.184 166.622  1.00  0.00           O  
ATOM    921  CB  GLN A  61      83.270  -7.386 168.496  1.00  0.00           C  
ATOM    922  CG  GLN A  61      83.466  -6.984 169.955  1.00  0.00           C  
ATOM    923  CD  GLN A  61      84.087  -5.628 170.112  1.00  0.00           C  
ATOM    924  NE2 GLN A  61      83.786  -4.985 171.230  1.00  0.00           N  
ATOM    925  OE1 GLN A  61      84.828  -5.147 169.252  1.00  0.00           O  
ATOM    926  H   GLN A  61      84.817  -9.348 168.856  1.00  0.00           H  
ATOM    927  HA  GLN A  61      81.969  -9.000 168.999  1.00  0.00           H  
ATOM    928 1HB  GLN A  61      84.214  -7.241 167.982  1.00  0.00           H  
ATOM    929 2HB  GLN A  61      82.540  -6.719 168.042  1.00  0.00           H  
ATOM    930 1HG  GLN A  61      82.494  -6.968 170.437  1.00  0.00           H  
ATOM    931 2HG  GLN A  61      84.100  -7.711 170.445  1.00  0.00           H  
ATOM    932 1HE2 GLN A  61      84.164  -4.073 171.398  1.00  0.00           H  
ATOM    933 2HE2 GLN A  61      83.177  -5.411 171.895  1.00  0.00           H  
ATOM    934  N   ARG A  62      83.342  -9.417 166.033  1.00  0.00           N  
ATOM    935  CA  ARG A  62      82.950  -9.772 164.685  1.00  0.00           C  
ATOM    936  C   ARG A  62      82.165 -11.067 164.717  1.00  0.00           C  
ATOM    937  O   ARG A  62      81.127 -11.170 164.072  1.00  0.00           O  
ATOM    938  CB  ARG A  62      84.142  -9.960 163.774  1.00  0.00           C  
ATOM    939  CG  ARG A  62      84.903  -8.712 163.389  1.00  0.00           C  
ATOM    940  CD  ARG A  62      86.006  -9.035 162.448  1.00  0.00           C  
ATOM    941  NE  ARG A  62      85.485  -9.446 161.147  1.00  0.00           N  
ATOM    942  CZ  ARG A  62      86.189 -10.078 160.188  1.00  0.00           C  
ATOM    943  NH1 ARG A  62      87.455 -10.382 160.386  1.00  0.00           N1+
ATOM    944  NH2 ARG A  62      85.599 -10.396 159.038  1.00  0.00           N  
ATOM    945  H   ARG A  62      84.324  -9.343 166.289  1.00  0.00           H  
ATOM    946  HA  ARG A  62      82.316  -8.981 164.282  1.00  0.00           H  
ATOM    947 1HB  ARG A  62      84.845 -10.634 164.241  1.00  0.00           H  
ATOM    948 2HB  ARG A  62      83.816 -10.427 162.865  1.00  0.00           H  
ATOM    949 1HG  ARG A  62      84.223  -8.013 162.902  1.00  0.00           H  
ATOM    950 2HG  ARG A  62      85.324  -8.247 164.265  1.00  0.00           H  
ATOM    951 1HD  ARG A  62      86.645  -8.164 162.309  1.00  0.00           H  
ATOM    952 2HD  ARG A  62      86.590  -9.857 162.854  1.00  0.00           H  
ATOM    953  HE  ARG A  62      84.516  -9.232 160.945  1.00  0.00           H  
ATOM    954 1HH1 ARG A  62      87.902 -10.142 161.262  1.00  0.00           H  
ATOM    955 2HH1 ARG A  62      87.982 -10.861 159.669  1.00  0.00           H  
ATOM    956 1HH2 ARG A  62      84.600 -10.173 158.880  1.00  0.00           H  
ATOM    957 2HH2 ARG A  62      86.127 -10.869 158.321  1.00  0.00           H  
ATOM    958  N   LEU A  63      82.603 -12.029 165.526  1.00  0.00           N  
ATOM    959  CA  LEU A  63      81.904 -13.293 165.628  1.00  0.00           C  
ATOM    960  C   LEU A  63      80.514 -13.097 166.158  1.00  0.00           C  
ATOM    961  O   LEU A  63      79.586 -13.711 165.651  1.00  0.00           O  
ATOM    962  CB  LEU A  63      82.651 -14.228 166.538  1.00  0.00           C  
ATOM    963  CG  LEU A  63      83.881 -14.764 166.022  1.00  0.00           C  
ATOM    964  CD1 LEU A  63      84.661 -15.480 167.069  1.00  0.00           C  
ATOM    965  CD2 LEU A  63      83.540 -15.687 164.960  1.00  0.00           C  
ATOM    966  H   LEU A  63      83.462 -11.893 166.045  1.00  0.00           H  
ATOM    967  HA  LEU A  63      81.846 -13.735 164.637  1.00  0.00           H  
ATOM    968 1HB  LEU A  63      82.877 -13.703 167.445  1.00  0.00           H  
ATOM    969 2HB  LEU A  63      82.018 -15.047 166.731  1.00  0.00           H  
ATOM    970  HG  LEU A  63      84.465 -13.976 165.661  1.00  0.00           H  
ATOM    971 1HD1 LEU A  63      85.563 -15.842 166.633  1.00  0.00           H  
ATOM    972 2HD1 LEU A  63      84.907 -14.809 167.862  1.00  0.00           H  
ATOM    973 3HD1 LEU A  63      84.116 -16.296 167.467  1.00  0.00           H  
ATOM    974 1HD2 LEU A  63      84.443 -16.091 164.563  1.00  0.00           H  
ATOM    975 2HD2 LEU A  63      82.927 -16.493 165.349  1.00  0.00           H  
ATOM    976 3HD2 LEU A  63      83.000 -15.152 164.194  1.00  0.00           H  
ATOM    977  N   ARG A  64      80.365 -12.226 167.151  1.00  0.00           N  
ATOM    978  CA  ARG A  64      79.078 -11.861 167.715  1.00  0.00           C  
ATOM    979  C   ARG A  64      78.177 -11.305 166.630  1.00  0.00           C  
ATOM    980  O   ARG A  64      77.014 -11.688 166.501  1.00  0.00           O  
ATOM    981  CB  ARG A  64      79.246 -10.808 168.767  1.00  0.00           C  
ATOM    982  CG  ARG A  64      77.984 -10.333 169.422  1.00  0.00           C  
ATOM    983  CD  ARG A  64      78.222  -9.039 170.115  1.00  0.00           C  
ATOM    984  NE  ARG A  64      78.523  -7.956 169.156  1.00  0.00           N  
ATOM    985  CZ  ARG A  64      79.110  -6.787 169.460  1.00  0.00           C  
ATOM    986  NH1 ARG A  64      79.487  -6.502 170.700  1.00  0.00           N1+
ATOM    987  NH2 ARG A  64      79.296  -5.929 168.483  1.00  0.00           N  
ATOM    988  H   ARG A  64      81.196 -11.793 167.548  1.00  0.00           H  
ATOM    989  HA  ARG A  64      78.622 -12.747 168.154  1.00  0.00           H  
ATOM    990 1HB  ARG A  64      79.924 -11.172 169.539  1.00  0.00           H  
ATOM    991 2HB  ARG A  64      79.696  -9.934 168.334  1.00  0.00           H  
ATOM    992 1HG  ARG A  64      77.212 -10.180 168.662  1.00  0.00           H  
ATOM    993 2HG  ARG A  64      77.645 -11.068 170.151  1.00  0.00           H  
ATOM    994 1HD  ARG A  64      77.336  -8.758 170.680  1.00  0.00           H  
ATOM    995 2HD  ARG A  64      79.071  -9.142 170.790  1.00  0.00           H  
ATOM    996  HE  ARG A  64      78.275  -8.078 168.151  1.00  0.00           H  
ATOM    997 1HH1 ARG A  64      79.338  -7.174 171.444  1.00  0.00           H  
ATOM    998 2HH1 ARG A  64      79.924  -5.614 170.901  1.00  0.00           H  
ATOM    999 1HH2 ARG A  64      78.978  -6.201 167.526  1.00  0.00           H  
ATOM   1000 2HH2 ARG A  64      79.731  -5.039 168.647  1.00  0.00           H  
ATOM   1001  N   ASP A  65      78.697 -10.363 165.856  1.00  0.00           N  
ATOM   1002  CA  ASP A  65      77.897  -9.786 164.803  1.00  0.00           C  
ATOM   1003  C   ASP A  65      77.529 -10.841 163.777  1.00  0.00           C  
ATOM   1004  O   ASP A  65      76.388 -10.893 163.317  1.00  0.00           O  
ATOM   1005  CB  ASP A  65      78.643  -8.665 164.123  1.00  0.00           C  
ATOM   1006  CG  ASP A  65      78.790  -7.401 165.043  1.00  0.00           C  
ATOM   1007  OD1 ASP A  65      78.156  -7.343 166.099  1.00  0.00           O  
ATOM   1008  OD2 ASP A  65      79.501  -6.501 164.661  1.00  0.00           O1-
ATOM   1009  H   ASP A  65      79.659 -10.052 166.000  1.00  0.00           H  
ATOM   1010  HA  ASP A  65      76.982  -9.391 165.236  1.00  0.00           H  
ATOM   1011 1HB  ASP A  65      79.640  -9.014 163.848  1.00  0.00           H  
ATOM   1012 2HB  ASP A  65      78.129  -8.385 163.203  1.00  0.00           H  
ATOM   1013  N   TYR A  66      78.467 -11.734 163.474  1.00  0.00           N  
ATOM   1014  CA  TYR A  66      78.203 -12.782 162.518  1.00  0.00           C  
ATOM   1015  C   TYR A  66      77.272 -13.816 163.128  1.00  0.00           C  
ATOM   1016  O   TYR A  66      76.551 -14.486 162.406  1.00  0.00           O  
ATOM   1017  CB  TYR A  66      79.481 -13.423 161.995  1.00  0.00           C  
ATOM   1018  CG  TYR A  66      80.265 -12.531 161.029  1.00  0.00           C  
ATOM   1019  CD1 TYR A  66      81.514 -12.110 161.342  1.00  0.00           C  
ATOM   1020  CD2 TYR A  66      79.699 -12.114 159.843  1.00  0.00           C  
ATOM   1021  CE1 TYR A  66      82.205 -11.284 160.491  1.00  0.00           C  
ATOM   1022  CE2 TYR A  66      80.398 -11.292 158.976  1.00  0.00           C  
ATOM   1023  CZ  TYR A  66      81.665 -10.880 159.314  1.00  0.00           C  
ATOM   1024  OH  TYR A  66      82.408 -10.054 158.484  1.00  0.00           O  
ATOM   1025  H   TYR A  66      79.394 -11.650 163.883  1.00  0.00           H  
ATOM   1026  HA  TYR A  66      77.698 -12.336 161.663  1.00  0.00           H  
ATOM   1027 1HB  TYR A  66      80.119 -13.652 162.835  1.00  0.00           H  
ATOM   1028 2HB  TYR A  66      79.220 -14.326 161.474  1.00  0.00           H  
ATOM   1029  HD1 TYR A  66      81.971 -12.430 162.269  1.00  0.00           H  
ATOM   1030  HD2 TYR A  66      78.704 -12.423 159.595  1.00  0.00           H  
ATOM   1031  HE1 TYR A  66      83.191 -10.956 160.753  1.00  0.00           H  
ATOM   1032  HE2 TYR A  66      79.939 -10.968 158.040  1.00  0.00           H  
ATOM   1033  HH  TYR A  66      81.863  -9.786 157.735  1.00  0.00           H  
ATOM   1034  N   LEU A  67      77.292 -13.954 164.457  1.00  0.00           N  
ATOM   1035  CA  LEU A  67      76.408 -14.839 165.208  1.00  0.00           C  
ATOM   1036  C   LEU A  67      74.988 -14.333 165.036  1.00  0.00           C  
ATOM   1037  O   LEU A  67      74.039 -15.082 164.795  1.00  0.00           O  
ATOM   1038  CB  LEU A  67      76.769 -14.874 166.663  1.00  0.00           C  
ATOM   1039  CG  LEU A  67      75.931 -15.697 167.562  1.00  0.00           C  
ATOM   1040  CD1 LEU A  67      75.968 -17.135 167.144  1.00  0.00           C  
ATOM   1041  CD2 LEU A  67      76.442 -15.497 168.969  1.00  0.00           C  
ATOM   1042  H   LEU A  67      77.958 -13.409 164.986  1.00  0.00           H  
ATOM   1043  HA  LEU A  67      76.527 -15.845 164.841  1.00  0.00           H  
ATOM   1044 1HB  LEU A  67      77.792 -15.172 166.765  1.00  0.00           H  
ATOM   1045 2HB  LEU A  67      76.681 -13.896 167.049  1.00  0.00           H  
ATOM   1046  HG  LEU A  67      74.898 -15.361 167.492  1.00  0.00           H  
ATOM   1047 1HD1 LEU A  67      75.324 -17.716 167.798  1.00  0.00           H  
ATOM   1048 2HD1 LEU A  67      75.614 -17.195 166.128  1.00  0.00           H  
ATOM   1049 3HD1 LEU A  67      76.950 -17.532 167.200  1.00  0.00           H  
ATOM   1050 1HD2 LEU A  67      75.832 -16.067 169.652  1.00  0.00           H  
ATOM   1051 2HD2 LEU A  67      77.476 -15.825 169.025  1.00  0.00           H  
ATOM   1052 3HD2 LEU A  67      76.385 -14.440 169.227  1.00  0.00           H  
ATOM   1053  N   ARG A  68      74.828 -13.034 165.165  1.00  0.00           N  
ATOM   1054  CA  ARG A  68      73.530 -12.457 164.945  1.00  0.00           C  
ATOM   1055  C   ARG A  68      73.097 -12.666 163.497  1.00  0.00           C  
ATOM   1056  O   ARG A  68      71.953 -13.057 163.240  1.00  0.00           O  
ATOM   1057  CB  ARG A  68      73.594 -10.994 165.256  1.00  0.00           C  
ATOM   1058  CG  ARG A  68      73.736 -10.671 166.741  1.00  0.00           C  
ATOM   1059  CD  ARG A  68      73.972  -9.222 166.969  1.00  0.00           C  
ATOM   1060  NE  ARG A  68      74.040  -8.891 168.382  1.00  0.00           N  
ATOM   1061  CZ  ARG A  68      74.570  -7.753 168.875  1.00  0.00           C  
ATOM   1062  NH1 ARG A  68      75.101  -6.864 168.060  1.00  0.00           N1+
ATOM   1063  NH2 ARG A  68      74.555  -7.530 170.179  1.00  0.00           N  
ATOM   1064  H   ARG A  68      75.623 -12.447 165.416  1.00  0.00           H  
ATOM   1065  HA  ARG A  68      72.813 -12.939 165.609  1.00  0.00           H  
ATOM   1066 1HB  ARG A  68      74.440 -10.548 164.752  1.00  0.00           H  
ATOM   1067 2HB  ARG A  68      72.699 -10.501 164.886  1.00  0.00           H  
ATOM   1068 1HG  ARG A  68      72.827 -10.961 167.264  1.00  0.00           H  
ATOM   1069 2HG  ARG A  68      74.582 -11.225 167.149  1.00  0.00           H  
ATOM   1070 1HD  ARG A  68      74.921  -8.940 166.511  1.00  0.00           H  
ATOM   1071 2HD  ARG A  68      73.167  -8.645 166.519  1.00  0.00           H  
ATOM   1072  HE  ARG A  68      73.643  -9.550 169.037  1.00  0.00           H  
ATOM   1073 1HH1 ARG A  68      75.128  -7.038 167.061  1.00  0.00           H  
ATOM   1074 2HH1 ARG A  68      75.495  -6.012 168.431  1.00  0.00           H  
ATOM   1075 1HH2 ARG A  68      74.143  -8.213 170.803  1.00  0.00           H  
ATOM   1076 2HH2 ARG A  68      74.946  -6.678 170.550  1.00  0.00           H  
ATOM   1077  N   GLU A  69      74.026 -12.471 162.551  1.00  0.00           N  
ATOM   1078  CA  GLU A  69      73.702 -12.673 161.146  1.00  0.00           C  
ATOM   1079  C   GLU A  69      73.380 -14.123 160.833  1.00  0.00           C  
ATOM   1080  O   GLU A  69      72.469 -14.386 160.053  1.00  0.00           O  
ATOM   1081  CB  GLU A  69      74.834 -12.197 160.235  1.00  0.00           C  
ATOM   1082  CG  GLU A  69      75.019 -10.667 160.205  1.00  0.00           C  
ATOM   1083  CD  GLU A  69      76.143 -10.174 159.302  1.00  0.00           C  
ATOM   1084  OE1 GLU A  69      76.838 -10.976 158.734  1.00  0.00           O  
ATOM   1085  OE2 GLU A  69      76.292  -8.980 159.184  1.00  0.00           O1-
ATOM   1086  H   GLU A  69      74.952 -12.133 162.815  1.00  0.00           H  
ATOM   1087  HA  GLU A  69      72.820 -12.078 160.917  1.00  0.00           H  
ATOM   1088 1HB  GLU A  69      75.761 -12.658 160.538  1.00  0.00           H  
ATOM   1089 2HB  GLU A  69      74.631 -12.511 159.218  1.00  0.00           H  
ATOM   1090 1HG  GLU A  69      74.086 -10.219 159.870  1.00  0.00           H  
ATOM   1091 2HG  GLU A  69      75.202 -10.319 161.214  1.00  0.00           H  
ATOM   1092  N   ILE A  70      74.110 -15.067 161.427  1.00  0.00           N  
ATOM   1093  CA  ILE A  70      73.846 -16.475 161.195  1.00  0.00           C  
ATOM   1094  C   ILE A  70      72.540 -16.893 161.778  1.00  0.00           C  
ATOM   1095  O   ILE A  70      71.819 -17.690 161.185  1.00  0.00           O  
ATOM   1096  CB  ILE A  70      74.967 -17.364 161.739  1.00  0.00           C  
ATOM   1097  CG1 ILE A  70      74.735 -18.721 161.327  1.00  0.00           C  
ATOM   1098  CG2 ILE A  70      75.085 -17.269 163.100  1.00  0.00           C  
ATOM   1099  CD1 ILE A  70      74.795 -18.856 160.039  1.00  0.00           C  
ATOM   1100  H   ILE A  70      74.870 -14.798 162.035  1.00  0.00           H  
ATOM   1101  HA  ILE A  70      73.798 -16.634 160.123  1.00  0.00           H  
ATOM   1102  HB  ILE A  70      75.904 -17.038 161.289  1.00  0.00           H  
ATOM   1103 1HG1 ILE A  70      75.457 -19.355 161.736  1.00  0.00           H  
ATOM   1104 2HG1 ILE A  70      73.747 -19.046 161.657  1.00  0.00           H  
ATOM   1105 1HG2 ILE A  70      75.905 -17.847 163.459  1.00  0.00           H  
ATOM   1106 2HG2 ILE A  70      75.253 -16.287 163.240  1.00  0.00           H  
ATOM   1107 3HG2 ILE A  70      74.201 -17.581 163.617  1.00  0.00           H  
ATOM   1108 1HD1 ILE A  70      74.633 -19.890 159.815  1.00  0.00           H  
ATOM   1109 2HD1 ILE A  70      74.032 -18.234 159.606  1.00  0.00           H  
ATOM   1110 3HD1 ILE A  70      75.765 -18.552 159.707  1.00  0.00           H  
ATOM   1111  N   ARG A  71      72.181 -16.316 162.909  1.00  0.00           N  
ATOM   1112  CA  ARG A  71      70.919 -16.642 163.486  1.00  0.00           C  
ATOM   1113  C   ARG A  71      69.842 -16.129 162.550  1.00  0.00           C  
ATOM   1114  O   ARG A  71      68.880 -16.829 162.237  1.00  0.00           O  
ATOM   1115  CB  ARG A  71      70.817 -16.028 164.860  1.00  0.00           C  
ATOM   1116  CG  ARG A  71      69.507 -16.299 165.571  1.00  0.00           C  
ATOM   1117  CD  ARG A  71      69.277 -17.764 165.847  1.00  0.00           C  
ATOM   1118  NE  ARG A  71      70.130 -18.301 166.910  1.00  0.00           N  
ATOM   1119  CZ  ARG A  71      70.271 -19.624 167.167  1.00  0.00           C  
ATOM   1120  NH1 ARG A  71      69.633 -20.498 166.421  1.00  0.00           N1+
ATOM   1121  NH2 ARG A  71      71.047 -20.036 168.153  1.00  0.00           N  
ATOM   1122  H   ARG A  71      72.812 -15.677 163.395  1.00  0.00           H  
ATOM   1123  HA  ARG A  71      70.836 -17.725 163.573  1.00  0.00           H  
ATOM   1124 1HB  ARG A  71      71.632 -16.401 165.484  1.00  0.00           H  
ATOM   1125 2HB  ARG A  71      70.938 -14.948 164.782  1.00  0.00           H  
ATOM   1126 1HG  ARG A  71      69.489 -15.760 166.517  1.00  0.00           H  
ATOM   1127 2HG  ARG A  71      68.701 -15.940 164.939  1.00  0.00           H  
ATOM   1128 1HD  ARG A  71      68.242 -17.914 166.142  1.00  0.00           H  
ATOM   1129 2HD  ARG A  71      69.474 -18.334 164.936  1.00  0.00           H  
ATOM   1130  HE  ARG A  71      70.636 -17.647 167.495  1.00  0.00           H  
ATOM   1131 1HH1 ARG A  71      69.046 -20.176 165.668  1.00  0.00           H  
ATOM   1132 2HH1 ARG A  71      69.743 -21.520 166.576  1.00  0.00           H  
ATOM   1133 1HH2 ARG A  71      71.547 -19.363 168.733  1.00  0.00           H  
ATOM   1134 2HH2 ARG A  71      71.147 -21.025 168.327  1.00  0.00           H  
ATOM   1135  N   ALA A  72      70.028 -14.912 162.040  1.00  0.00           N  
ATOM   1136  CA  ALA A  72      69.075 -14.341 161.114  1.00  0.00           C  
ATOM   1137  C   ALA A  72      68.977 -15.162 159.823  1.00  0.00           C  
ATOM   1138  O   ALA A  72      67.876 -15.447 159.341  1.00  0.00           O  
ATOM   1139  CB  ALA A  72      69.492 -12.920 160.795  1.00  0.00           C  
ATOM   1140  H   ALA A  72      70.835 -14.356 162.327  1.00  0.00           H  
ATOM   1141  HA  ALA A  72      68.098 -14.337 161.594  1.00  0.00           H  
ATOM   1142 1HB  ALA A  72      68.764 -12.472 160.122  1.00  0.00           H  
ATOM   1143 2HB  ALA A  72      69.543 -12.342 161.717  1.00  0.00           H  
ATOM   1144 3HB  ALA A  72      70.464 -12.923 160.321  1.00  0.00           H  
ATOM   1145  N   ALA A  73      70.128 -15.576 159.282  1.00  0.00           N  
ATOM   1146  CA  ALA A  73      70.174 -16.350 158.051  1.00  0.00           C  
ATOM   1147  C   ALA A  73      69.496 -17.686 158.233  1.00  0.00           C  
ATOM   1148  O   ALA A  73      68.700 -18.134 157.402  1.00  0.00           O  
ATOM   1149  CB  ALA A  73      71.610 -16.571 157.637  1.00  0.00           C  
ATOM   1150  H   ALA A  73      71.002 -15.314 159.723  1.00  0.00           H  
ATOM   1151  HA  ALA A  73      69.651 -15.792 157.275  1.00  0.00           H  
ATOM   1152 1HB  ALA A  73      71.634 -17.136 156.708  1.00  0.00           H  
ATOM   1153 2HB  ALA A  73      72.098 -15.609 157.491  1.00  0.00           H  
ATOM   1154 3HB  ALA A  73      72.126 -17.125 158.412  1.00  0.00           H  
ATOM   1155  N   GLN A  74      69.777 -18.310 159.366  1.00  0.00           N  
ATOM   1156  CA  GLN A  74      69.217 -19.595 159.693  1.00  0.00           C  
ATOM   1157  C   GLN A  74      67.701 -19.475 159.807  1.00  0.00           C  
ATOM   1158  O   GLN A  74      66.955 -20.220 159.168  1.00  0.00           O  
ATOM   1159  CB  GLN A  74      69.869 -20.091 160.981  1.00  0.00           C  
ATOM   1160  CG  GLN A  74      69.424 -21.452 161.437  1.00  0.00           C  
ATOM   1161  CD  GLN A  74      70.138 -21.880 162.702  1.00  0.00           C  
ATOM   1162  NE2 GLN A  74      69.394 -22.504 163.602  1.00  0.00           N  
ATOM   1163  OE1 GLN A  74      71.333 -21.648 162.867  1.00  0.00           O  
ATOM   1164  H   GLN A  74      70.433 -17.897 160.025  1.00  0.00           H  
ATOM   1165  HA  GLN A  74      69.449 -20.291 158.889  1.00  0.00           H  
ATOM   1166 1HB  GLN A  74      70.951 -20.119 160.848  1.00  0.00           H  
ATOM   1167 2HB  GLN A  74      69.663 -19.383 161.784  1.00  0.00           H  
ATOM   1168 1HG  GLN A  74      68.354 -21.422 161.638  1.00  0.00           H  
ATOM   1169 2HG  GLN A  74      69.642 -22.180 160.654  1.00  0.00           H  
ATOM   1170 1HE2 GLN A  74      69.795 -22.845 164.491  1.00  0.00           H  
ATOM   1171 2HE2 GLN A  74      68.429 -22.674 163.420  1.00  0.00           H  
ATOM   1172  N   ARG A  75      67.245 -18.454 160.540  1.00  0.00           N  
ATOM   1173  CA  ARG A  75      65.824 -18.176 160.728  1.00  0.00           C  
ATOM   1174  C   ARG A  75      65.112 -17.852 159.423  1.00  0.00           C  
ATOM   1175  O   ARG A  75      63.938 -18.183 159.245  1.00  0.00           O  
ATOM   1176  CB  ARG A  75      65.630 -17.008 161.686  1.00  0.00           C  
ATOM   1177  CG  ARG A  75      65.877 -17.297 163.165  1.00  0.00           C  
ATOM   1178  CD  ARG A  75      65.742 -16.051 163.965  1.00  0.00           C  
ATOM   1179  NE  ARG A  75      65.864 -16.287 165.394  1.00  0.00           N  
ATOM   1180  CZ  ARG A  75      65.981 -15.313 166.320  1.00  0.00           C  
ATOM   1181  NH1 ARG A  75      66.006 -14.053 165.949  1.00  0.00           N1+
ATOM   1182  NH2 ARG A  75      66.071 -15.624 167.603  1.00  0.00           N  
ATOM   1183  H   ARG A  75      67.909 -17.850 161.021  1.00  0.00           H  
ATOM   1184  HA  ARG A  75      65.363 -19.060 161.163  1.00  0.00           H  
ATOM   1185 1HB  ARG A  75      66.306 -16.205 161.401  1.00  0.00           H  
ATOM   1186 2HB  ARG A  75      64.616 -16.628 161.587  1.00  0.00           H  
ATOM   1187 1HG  ARG A  75      65.136 -18.010 163.521  1.00  0.00           H  
ATOM   1188 2HG  ARG A  75      66.871 -17.711 163.312  1.00  0.00           H  
ATOM   1189 1HD  ARG A  75      66.528 -15.355 163.666  1.00  0.00           H  
ATOM   1190 2HD  ARG A  75      64.769 -15.603 163.774  1.00  0.00           H  
ATOM   1191  HE  ARG A  75      65.843 -17.245 165.715  1.00  0.00           H  
ATOM   1192 1HH1 ARG A  75      65.936 -13.814 164.969  1.00  0.00           H  
ATOM   1193 2HH1 ARG A  75      66.092 -13.323 166.643  1.00  0.00           H  
ATOM   1194 1HH2 ARG A  75      66.046 -16.591 167.895  1.00  0.00           H  
ATOM   1195 2HH2 ARG A  75      66.157 -14.892 168.295  1.00  0.00           H  
ATOM   1196  N   SER A  76      65.841 -17.235 158.502  1.00  0.00           N  
ATOM   1197  CA  SER A  76      65.320 -16.831 157.215  1.00  0.00           C  
ATOM   1198  C   SER A  76      65.300 -17.971 156.194  1.00  0.00           C  
ATOM   1199  O   SER A  76      64.772 -17.804 155.093  1.00  0.00           O  
ATOM   1200  CB  SER A  76      66.180 -15.703 156.672  1.00  0.00           C  
ATOM   1201  OG  SER A  76      66.117 -14.574 157.504  1.00  0.00           O  
ATOM   1202  H   SER A  76      66.798 -16.969 158.729  1.00  0.00           H  
ATOM   1203  HA  SER A  76      64.300 -16.474 157.354  1.00  0.00           H  
ATOM   1204 1HB  SER A  76      67.212 -16.040 156.589  1.00  0.00           H  
ATOM   1205 2HB  SER A  76      65.840 -15.441 155.673  1.00  0.00           H  
ATOM   1206  HG  SER A  76      66.621 -14.817 158.311  1.00  0.00           H  
ATOM   1207  N   GLY A  77      65.905 -19.120 156.527  1.00  0.00           N  
ATOM   1208  CA  GLY A  77      65.996 -20.231 155.588  1.00  0.00           C  
ATOM   1209  C   GLY A  77      67.147 -20.045 154.594  1.00  0.00           C  
ATOM   1210  O   GLY A  77      67.296 -20.813 153.636  1.00  0.00           O  
ATOM   1211  H   GLY A  77      66.302 -19.246 157.459  1.00  0.00           H  
ATOM   1212 1HA  GLY A  77      66.143 -21.155 156.147  1.00  0.00           H  
ATOM   1213 2HA  GLY A  77      65.055 -20.328 155.049  1.00  0.00           H  
ATOM   1214  N   GLU A  78      67.978 -19.029 154.812  1.00  0.00           N  
ATOM   1215  CA  GLU A  78      69.066 -18.717 153.901  1.00  0.00           C  
ATOM   1216  C   GLU A  78      70.265 -19.577 154.203  1.00  0.00           C  
ATOM   1217  O   GLU A  78      71.279 -19.087 154.683  1.00  0.00           O  
ATOM   1218  CB  GLU A  78      69.462 -17.248 154.006  1.00  0.00           C  
ATOM   1219  CG  GLU A  78      68.400 -16.243 153.541  1.00  0.00           C  
ATOM   1220  CD  GLU A  78      68.167 -16.227 152.028  1.00  0.00           C  
ATOM   1221  OE1 GLU A  78      68.879 -16.901 151.319  1.00  0.00           O  
ATOM   1222  OE2 GLU A  78      67.286 -15.520 151.592  1.00  0.00           O1-
ATOM   1223  H   GLU A  78      67.874 -18.469 155.656  1.00  0.00           H  
ATOM   1224  HA  GLU A  78      68.739 -18.925 152.882  1.00  0.00           H  
ATOM   1225 1HB  GLU A  78      69.714 -17.013 155.035  1.00  0.00           H  
ATOM   1226 2HB  GLU A  78      70.349 -17.076 153.404  1.00  0.00           H  
ATOM   1227 1HG  GLU A  78      67.460 -16.497 154.027  1.00  0.00           H  
ATOM   1228 2HG  GLU A  78      68.693 -15.248 153.873  1.00  0.00           H  
ATOM   1229  N   GLU A  79      70.159 -20.852 153.879  1.00  0.00           N  
ATOM   1230  CA  GLU A  79      71.199 -21.822 154.189  1.00  0.00           C  
ATOM   1231  C   GLU A  79      72.526 -21.466 153.534  1.00  0.00           C  
ATOM   1232  O   GLU A  79      73.595 -21.690 154.101  1.00  0.00           O  
ATOM   1233  CB  GLU A  79      70.776 -23.193 153.712  1.00  0.00           C  
ATOM   1234  CG  GLU A  79      69.597 -23.819 154.471  1.00  0.00           C  
ATOM   1235  CD  GLU A  79      69.118 -25.096 153.822  1.00  0.00           C  
ATOM   1236  OE1 GLU A  79      69.628 -25.432 152.780  1.00  0.00           O  
ATOM   1237  OE2 GLU A  79      68.229 -25.724 154.352  1.00  0.00           O1-
ATOM   1238  H   GLU A  79      69.266 -21.138 153.472  1.00  0.00           H  
ATOM   1239  HA  GLU A  79      71.331 -21.837 155.270  1.00  0.00           H  
ATOM   1240 1HB  GLU A  79      70.480 -23.123 152.666  1.00  0.00           H  
ATOM   1241 2HB  GLU A  79      71.620 -23.877 153.754  1.00  0.00           H  
ATOM   1242 1HG  GLU A  79      69.890 -24.032 155.496  1.00  0.00           H  
ATOM   1243 2HG  GLU A  79      68.775 -23.100 154.501  1.00  0.00           H  
ATOM   1244  N   LYS A  80      72.481 -20.915 152.323  1.00  0.00           N  
ATOM   1245  CA  LYS A  80      73.727 -20.558 151.654  1.00  0.00           C  
ATOM   1246  C   LYS A  80      74.431 -19.431 152.379  1.00  0.00           C  
ATOM   1247  O   LYS A  80      75.660 -19.419 152.481  1.00  0.00           O  
ATOM   1248  CB  LYS A  80      73.480 -20.141 150.228  1.00  0.00           C  
ATOM   1249  CG  LYS A  80      73.057 -21.283 149.306  1.00  0.00           C  
ATOM   1250  CD  LYS A  80      72.807 -20.790 147.885  1.00  0.00           C  
ATOM   1251  CE  LYS A  80      72.384 -21.931 146.966  1.00  0.00           C  
ATOM   1252  NZ  LYS A  80      72.100 -21.454 145.585  1.00  0.00           N1+
ATOM   1253  H   LYS A  80      71.587 -20.746 151.880  1.00  0.00           H  
ATOM   1254  HA  LYS A  80      74.387 -21.427 151.660  1.00  0.00           H  
ATOM   1255 1HB  LYS A  80      72.700 -19.379 150.201  1.00  0.00           H  
ATOM   1256 2HB  LYS A  80      74.387 -19.697 149.819  1.00  0.00           H  
ATOM   1257 1HG  LYS A  80      73.840 -22.040 149.287  1.00  0.00           H  
ATOM   1258 2HG  LYS A  80      72.146 -21.739 149.692  1.00  0.00           H  
ATOM   1259 1HD  LYS A  80      72.022 -20.033 147.895  1.00  0.00           H  
ATOM   1260 2HD  LYS A  80      73.718 -20.337 147.491  1.00  0.00           H  
ATOM   1261 1HE  LYS A  80      73.181 -22.671 146.927  1.00  0.00           H  
ATOM   1262 2HE  LYS A  80      71.485 -22.399 147.368  1.00  0.00           H  
ATOM   1263 1HZ  LYS A  80      71.824 -22.236 145.007  1.00  0.00           H  
ATOM   1264 2HZ  LYS A  80      71.353 -20.774 145.610  1.00  0.00           H  
ATOM   1265 3HZ  LYS A  80      72.930 -21.028 145.198  1.00  0.00           H  
ATOM   1266  N   GLN A  81      73.648 -18.483 152.897  1.00  0.00           N  
ATOM   1267  CA  GLN A  81      74.223 -17.351 153.593  1.00  0.00           C  
ATOM   1268  C   GLN A  81      74.659 -17.838 154.934  1.00  0.00           C  
ATOM   1269  O   GLN A  81      75.709 -17.456 155.430  1.00  0.00           O  
ATOM   1270  CB  GLN A  81      73.233 -16.216 153.785  1.00  0.00           C  
ATOM   1271  CG  GLN A  81      73.844 -14.995 154.433  1.00  0.00           C  
ATOM   1272  CD  GLN A  81      72.867 -13.843 154.622  1.00  0.00           C  
ATOM   1273  NE2 GLN A  81      73.406 -12.666 154.916  1.00  0.00           N  
ATOM   1274  OE1 GLN A  81      71.650 -13.997 154.509  1.00  0.00           O  
ATOM   1275  H   GLN A  81      72.642 -18.555 152.811  1.00  0.00           H  
ATOM   1276  HA  GLN A  81      75.094 -16.991 153.048  1.00  0.00           H  
ATOM   1277 1HB  GLN A  81      72.807 -15.929 152.825  1.00  0.00           H  
ATOM   1278 2HB  GLN A  81      72.420 -16.555 154.420  1.00  0.00           H  
ATOM   1279 1HG  GLN A  81      74.197 -15.299 155.398  1.00  0.00           H  
ATOM   1280 2HG  GLN A  81      74.680 -14.648 153.825  1.00  0.00           H  
ATOM   1281 1HE2 GLN A  81      72.819 -11.867 155.052  1.00  0.00           H  
ATOM   1282 2HE2 GLN A  81      74.400 -12.573 154.999  1.00  0.00           H  
ATOM   1283  N   ALA A  82      73.850 -18.700 155.533  1.00  0.00           N  
ATOM   1284  CA  ALA A  82      74.199 -19.216 156.820  1.00  0.00           C  
ATOM   1285  C   ALA A  82      75.515 -19.943 156.721  1.00  0.00           C  
ATOM   1286  O   ALA A  82      76.393 -19.754 157.552  1.00  0.00           O  
ATOM   1287  CB  ALA A  82      73.119 -20.145 157.329  1.00  0.00           C  
ATOM   1288  H   ALA A  82      72.985 -18.986 155.096  1.00  0.00           H  
ATOM   1289  HA  ALA A  82      74.323 -18.373 157.477  1.00  0.00           H  
ATOM   1290 1HB  ALA A  82      73.346 -20.552 158.286  1.00  0.00           H  
ATOM   1291 2HB  ALA A  82      72.175 -19.606 157.385  1.00  0.00           H  
ATOM   1292 3HB  ALA A  82      73.021 -20.962 156.629  1.00  0.00           H  
ATOM   1293  N   THR A  83      75.708 -20.699 155.651  1.00  0.00           N  
ATOM   1294  CA  THR A  83      76.952 -21.400 155.474  1.00  0.00           C  
ATOM   1295  C   THR A  83      78.092 -20.424 155.342  1.00  0.00           C  
ATOM   1296  O   THR A  83      79.122 -20.584 155.991  1.00  0.00           O  
ATOM   1297  CB  THR A  83      76.919 -22.265 154.240  1.00  0.00           C  
ATOM   1298  CG2 THR A  83      78.261 -22.946 154.070  1.00  0.00           C  
ATOM   1299  OG1 THR A  83      75.901 -23.236 154.369  1.00  0.00           O  
ATOM   1300  H   THR A  83      74.961 -20.837 154.976  1.00  0.00           H  
ATOM   1301  HA  THR A  83      77.128 -22.030 156.342  1.00  0.00           H  
ATOM   1302  HB  THR A  83      76.710 -21.650 153.367  1.00  0.00           H  
ATOM   1303  HG1 THR A  83      75.029 -22.775 154.373  1.00  0.00           H  
ATOM   1304 1HG2 THR A  83      78.241 -23.568 153.179  1.00  0.00           H  
ATOM   1305 2HG2 THR A  83      79.030 -22.183 153.965  1.00  0.00           H  
ATOM   1306 3HG2 THR A  83      78.472 -23.561 154.941  1.00  0.00           H  
ATOM   1307  N   GLU A  84      77.921 -19.393 154.512  1.00  0.00           N  
ATOM   1308  CA  GLU A  84      78.975 -18.407 154.355  1.00  0.00           C  
ATOM   1309  C   GLU A  84      79.337 -17.780 155.681  1.00  0.00           C  
ATOM   1310  O   GLU A  84      80.513 -17.643 156.009  1.00  0.00           O  
ATOM   1311  CB  GLU A  84      78.543 -17.294 153.415  1.00  0.00           C  
ATOM   1312  CG  GLU A  84      79.604 -16.189 153.240  1.00  0.00           C  
ATOM   1313  CD  GLU A  84      79.205 -15.072 152.277  1.00  0.00           C  
ATOM   1314  OE1 GLU A  84      78.313 -15.261 151.485  1.00  0.00           O  
ATOM   1315  OE2 GLU A  84      79.790 -14.009 152.374  1.00  0.00           O1-
ATOM   1316  H   GLU A  84      77.059 -19.306 153.970  1.00  0.00           H  
ATOM   1317  HA  GLU A  84      79.859 -18.903 153.950  1.00  0.00           H  
ATOM   1318 1HB  GLU A  84      78.311 -17.714 152.436  1.00  0.00           H  
ATOM   1319 2HB  GLU A  84      77.636 -16.828 153.794  1.00  0.00           H  
ATOM   1320 1HG  GLU A  84      79.794 -15.752 154.219  1.00  0.00           H  
ATOM   1321 2HG  GLU A  84      80.531 -16.647 152.896  1.00  0.00           H  
ATOM   1322  N   LEU A  85      78.326 -17.414 156.450  1.00  0.00           N  
ATOM   1323  CA  LEU A  85      78.523 -16.795 157.739  1.00  0.00           C  
ATOM   1324  C   LEU A  85      79.201 -17.733 158.700  1.00  0.00           C  
ATOM   1325  O   LEU A  85      80.089 -17.315 159.428  1.00  0.00           O  
ATOM   1326  CB  LEU A  85      77.189 -16.380 158.272  1.00  0.00           C  
ATOM   1327  CG  LEU A  85      76.550 -15.248 157.541  1.00  0.00           C  
ATOM   1328  CD1 LEU A  85      75.161 -15.136 157.991  1.00  0.00           C  
ATOM   1329  CD2 LEU A  85      77.288 -14.012 157.852  1.00  0.00           C  
ATOM   1330  H   LEU A  85      77.376 -17.558 156.116  1.00  0.00           H  
ATOM   1331  HA  LEU A  85      79.143 -15.913 157.607  1.00  0.00           H  
ATOM   1332 1HB  LEU A  85      76.524 -17.213 158.164  1.00  0.00           H  
ATOM   1333 2HB  LEU A  85      77.273 -16.120 159.327  1.00  0.00           H  
ATOM   1334  HG  LEU A  85      76.569 -15.425 156.470  1.00  0.00           H  
ATOM   1335 1HD1 LEU A  85      74.666 -14.305 157.498  1.00  0.00           H  
ATOM   1336 2HD1 LEU A  85      74.631 -16.054 157.776  1.00  0.00           H  
ATOM   1337 3HD1 LEU A  85      75.193 -14.969 159.029  1.00  0.00           H  
ATOM   1338 1HD2 LEU A  85      76.827 -13.164 157.345  1.00  0.00           H  
ATOM   1339 2HD2 LEU A  85      77.244 -13.857 158.927  1.00  0.00           H  
ATOM   1340 3HD2 LEU A  85      78.322 -14.108 157.533  1.00  0.00           H  
ATOM   1341  N   ILE A  86      78.840 -19.007 158.671  1.00  0.00           N  
ATOM   1342  CA  ILE A  86      79.489 -19.988 159.517  1.00  0.00           C  
ATOM   1343  C   ILE A  86      80.936 -20.102 159.141  1.00  0.00           C  
ATOM   1344  O   ILE A  86      81.798 -20.117 160.010  1.00  0.00           O  
ATOM   1345  CB  ILE A  86      78.829 -21.351 159.401  1.00  0.00           C  
ATOM   1346  CG1 ILE A  86      77.505 -21.307 159.994  1.00  0.00           C  
ATOM   1347  CG2 ILE A  86      79.695 -22.394 160.078  1.00  0.00           C  
ATOM   1348  CD1 ILE A  86      76.661 -22.400 159.662  1.00  0.00           C  
ATOM   1349  H   ILE A  86      78.081 -19.304 158.061  1.00  0.00           H  
ATOM   1350  HA  ILE A  86      79.424 -19.657 160.546  1.00  0.00           H  
ATOM   1351  HB  ILE A  86      78.707 -21.606 158.349  1.00  0.00           H  
ATOM   1352 1HG1 ILE A  86      77.615 -21.355 161.029  1.00  0.00           H  
ATOM   1353 2HG1 ILE A  86      77.048 -20.397 159.734  1.00  0.00           H  
ATOM   1354 1HG2 ILE A  86      79.224 -23.364 159.980  1.00  0.00           H  
ATOM   1355 2HG2 ILE A  86      80.668 -22.415 159.600  1.00  0.00           H  
ATOM   1356 3HG2 ILE A  86      79.817 -22.147 161.132  1.00  0.00           H  
ATOM   1357 1HD1 ILE A  86      75.729 -22.264 160.182  1.00  0.00           H  
ATOM   1358 2HD1 ILE A  86      76.489 -22.409 158.590  1.00  0.00           H  
ATOM   1359 3HD1 ILE A  86      77.134 -23.328 159.969  1.00  0.00           H  
ATOM   1360  N   GLN A  87      81.216 -20.173 157.847  1.00  0.00           N  
ATOM   1361  CA  GLN A  87      82.583 -20.269 157.391  1.00  0.00           C  
ATOM   1362  C   GLN A  87      83.347 -19.024 157.795  1.00  0.00           C  
ATOM   1363  O   GLN A  87      84.477 -19.108 158.275  1.00  0.00           O  
ATOM   1364  CB  GLN A  87      82.602 -20.449 155.887  1.00  0.00           C  
ATOM   1365  CG  GLN A  87      82.089 -21.804 155.420  1.00  0.00           C  
ATOM   1366  CD  GLN A  87      81.959 -21.885 153.911  1.00  0.00           C  
ATOM   1367  NE2 GLN A  87      81.810 -23.104 153.404  1.00  0.00           N  
ATOM   1368  OE1 GLN A  87      81.985 -20.874 153.200  1.00  0.00           O  
ATOM   1369  H   GLN A  87      80.458 -20.166 157.166  1.00  0.00           H  
ATOM   1370  HA  GLN A  87      83.051 -21.132 157.864  1.00  0.00           H  
ATOM   1371 1HB  GLN A  87      81.983 -19.682 155.425  1.00  0.00           H  
ATOM   1372 2HB  GLN A  87      83.617 -20.317 155.515  1.00  0.00           H  
ATOM   1373 1HG  GLN A  87      82.794 -22.567 155.739  1.00  0.00           H  
ATOM   1374 2HG  GLN A  87      81.118 -21.993 155.865  1.00  0.00           H  
ATOM   1375 1HE2 GLN A  87      81.716 -23.228 152.417  1.00  0.00           H  
ATOM   1376 2HE2 GLN A  87      81.790 -23.897 154.013  1.00  0.00           H  
ATOM   1377  N   ARG A  88      82.713 -17.853 157.679  1.00  0.00           N  
ATOM   1378  CA  ARG A  88      83.379 -16.643 158.111  1.00  0.00           C  
ATOM   1379  C   ARG A  88      83.636 -16.716 159.590  1.00  0.00           C  
ATOM   1380  O   ARG A  88      84.737 -16.423 160.039  1.00  0.00           O  
ATOM   1381  CB  ARG A  88      82.546 -15.407 157.820  1.00  0.00           C  
ATOM   1382  CG  ARG A  88      82.486 -14.983 156.358  1.00  0.00           C  
ATOM   1383  CD  ARG A  88      81.629 -13.780 156.162  1.00  0.00           C  
ATOM   1384  NE  ARG A  88      81.568 -13.381 154.758  1.00  0.00           N  
ATOM   1385  CZ  ARG A  88      82.456 -12.593 154.141  1.00  0.00           C  
ATOM   1386  NH1 ARG A  88      83.486 -12.087 154.789  1.00  0.00           N1+
ATOM   1387  NH2 ARG A  88      82.266 -12.340 152.869  1.00  0.00           N  
ATOM   1388  H   ARG A  88      81.787 -17.805 157.266  1.00  0.00           H  
ATOM   1389  HA  ARG A  88      84.329 -16.559 157.588  1.00  0.00           H  
ATOM   1390 1HB  ARG A  88      81.527 -15.576 158.149  1.00  0.00           H  
ATOM   1391 2HB  ARG A  88      82.934 -14.567 158.396  1.00  0.00           H  
ATOM   1392 1HG  ARG A  88      83.490 -14.741 156.015  1.00  0.00           H  
ATOM   1393 2HG  ARG A  88      82.089 -15.788 155.751  1.00  0.00           H  
ATOM   1394 1HD  ARG A  88      80.617 -14.002 156.496  1.00  0.00           H  
ATOM   1395 2HD  ARG A  88      82.028 -12.947 156.739  1.00  0.00           H  
ATOM   1396  HE  ARG A  88      80.803 -13.736 154.164  1.00  0.00           H  
ATOM   1397 1HH1 ARG A  88      83.614 -12.295 155.769  1.00  0.00           H  
ATOM   1398 2HH1 ARG A  88      84.144 -11.495 154.306  1.00  0.00           H  
ATOM   1399 1HH2 ARG A  88      81.444 -12.763 152.414  1.00  0.00           H  
ATOM   1400 2HH2 ARG A  88      82.904 -11.751 152.358  1.00  0.00           H  
ATOM   1401  N   ARG A  89      82.656 -17.173 160.355  1.00  0.00           N  
ATOM   1402  CA  ARG A  89      82.835 -17.259 161.780  1.00  0.00           C  
ATOM   1403  C   ARG A  89      83.895 -18.253 162.170  1.00  0.00           C  
ATOM   1404  O   ARG A  89      84.650 -18.029 163.108  1.00  0.00           O  
ATOM   1405  CB  ARG A  89      81.554 -17.597 162.499  1.00  0.00           C  
ATOM   1406  CG  ARG A  89      80.604 -16.497 162.560  1.00  0.00           C  
ATOM   1407  CD  ARG A  89      79.556 -16.818 163.445  1.00  0.00           C  
ATOM   1408  NE  ARG A  89      78.630 -17.757 162.963  1.00  0.00           N  
ATOM   1409  CZ  ARG A  89      78.693 -19.043 163.292  1.00  0.00           C  
ATOM   1410  NH1 ARG A  89      79.713 -19.478 163.933  1.00  0.00           N1+
ATOM   1411  NH2 ARG A  89      77.767 -19.844 162.963  1.00  0.00           N  
ATOM   1412  H   ARG A  89      81.765 -17.427 159.949  1.00  0.00           H  
ATOM   1413  HA  ARG A  89      83.146 -16.278 162.125  1.00  0.00           H  
ATOM   1414 1HB  ARG A  89      81.069 -18.428 161.994  1.00  0.00           H  
ATOM   1415 2HB  ARG A  89      81.774 -17.913 163.516  1.00  0.00           H  
ATOM   1416 1HG  ARG A  89      81.116 -15.624 162.922  1.00  0.00           H  
ATOM   1417 2HG  ARG A  89      80.200 -16.315 161.586  1.00  0.00           H  
ATOM   1418 1HD  ARG A  89      79.981 -17.206 164.316  1.00  0.00           H  
ATOM   1419 2HD  ARG A  89      79.025 -15.926 163.702  1.00  0.00           H  
ATOM   1420  HE  ARG A  89      77.822 -17.421 162.453  1.00  0.00           H  
ATOM   1421 1HH1 ARG A  89      80.466 -18.842 164.153  1.00  0.00           H  
ATOM   1422 2HH1 ARG A  89      79.783 -20.456 164.191  1.00  0.00           H  
ATOM   1423 1HH2 ARG A  89      76.993 -19.490 162.441  1.00  0.00           H  
ATOM   1424 2HH2 ARG A  89      77.825 -20.823 163.202  1.00  0.00           H  
ATOM   1425  N   LEU A  90      83.985 -19.358 161.465  1.00  0.00           N  
ATOM   1426  CA  LEU A  90      85.010 -20.313 161.792  1.00  0.00           C  
ATOM   1427  C   LEU A  90      86.375 -19.730 161.498  1.00  0.00           C  
ATOM   1428  O   LEU A  90      87.289 -19.861 162.306  1.00  0.00           O  
ATOM   1429  CB  LEU A  90      84.763 -21.596 161.034  1.00  0.00           C  
ATOM   1430  CG  LEU A  90      83.541 -22.384 161.522  1.00  0.00           C  
ATOM   1431  CD1 LEU A  90      83.263 -23.546 160.590  1.00  0.00           C  
ATOM   1432  CD2 LEU A  90      83.814 -22.856 162.927  1.00  0.00           C  
ATOM   1433  H   LEU A  90      83.333 -19.542 160.710  1.00  0.00           H  
ATOM   1434  HA  LEU A  90      84.951 -20.533 162.854  1.00  0.00           H  
ATOM   1435 1HB  LEU A  90      84.601 -21.348 159.985  1.00  0.00           H  
ATOM   1436 2HB  LEU A  90      85.643 -22.232 161.111  1.00  0.00           H  
ATOM   1437  HG  LEU A  90      82.672 -21.745 161.533  1.00  0.00           H  
ATOM   1438 1HD1 LEU A  90      82.389 -24.094 160.949  1.00  0.00           H  
ATOM   1439 2HD1 LEU A  90      83.066 -23.163 159.589  1.00  0.00           H  
ATOM   1440 3HD1 LEU A  90      84.125 -24.208 160.564  1.00  0.00           H  
ATOM   1441 1HD2 LEU A  90      82.960 -23.402 163.294  1.00  0.00           H  
ATOM   1442 2HD2 LEU A  90      84.689 -23.504 162.932  1.00  0.00           H  
ATOM   1443 3HD2 LEU A  90      83.996 -21.996 163.570  1.00  0.00           H  
ATOM   1444  N   ARG A  91      86.499 -19.011 160.386  1.00  0.00           N  
ATOM   1445  CA  ARG A  91      87.761 -18.385 160.037  1.00  0.00           C  
ATOM   1446  C   ARG A  91      88.133 -17.316 161.048  1.00  0.00           C  
ATOM   1447  O   ARG A  91      89.279 -17.243 161.490  1.00  0.00           O  
ATOM   1448  CB  ARG A  91      87.642 -17.771 158.667  1.00  0.00           C  
ATOM   1449  CG  ARG A  91      87.579 -18.794 157.529  1.00  0.00           C  
ATOM   1450  CD  ARG A  91      87.274 -18.155 156.225  1.00  0.00           C  
ATOM   1451  NE  ARG A  91      87.180 -19.130 155.147  1.00  0.00           N  
ATOM   1452  CZ  ARG A  91      86.691 -18.870 153.918  1.00  0.00           C  
ATOM   1453  NH1 ARG A  91      86.258 -17.663 153.621  1.00  0.00           N1+
ATOM   1454  NH2 ARG A  91      86.647 -19.827 153.007  1.00  0.00           N  
ATOM   1455  H   ARG A  91      85.710 -18.928 159.744  1.00  0.00           H  
ATOM   1456  HA  ARG A  91      88.538 -19.149 160.023  1.00  0.00           H  
ATOM   1457 1HB  ARG A  91      86.742 -17.166 158.613  1.00  0.00           H  
ATOM   1458 2HB  ARG A  91      88.492 -17.114 158.487  1.00  0.00           H  
ATOM   1459 1HG  ARG A  91      88.549 -19.285 157.445  1.00  0.00           H  
ATOM   1460 2HG  ARG A  91      86.823 -19.541 157.745  1.00  0.00           H  
ATOM   1461 1HD  ARG A  91      86.316 -17.640 156.301  1.00  0.00           H  
ATOM   1462 2HD  ARG A  91      88.054 -17.438 155.974  1.00  0.00           H  
ATOM   1463  HE  ARG A  91      87.503 -20.070 155.336  1.00  0.00           H  
ATOM   1464 1HH1 ARG A  91      86.290 -16.931 154.318  1.00  0.00           H  
ATOM   1465 2HH1 ARG A  91      85.891 -17.470 152.700  1.00  0.00           H  
ATOM   1466 1HH2 ARG A  91      86.978 -20.754 153.233  1.00  0.00           H  
ATOM   1467 2HH2 ARG A  91      86.280 -19.632 152.088  1.00  0.00           H  
ATOM   1468  N   ILE A  92      87.149 -16.533 161.469  1.00  0.00           N  
ATOM   1469  CA  ILE A  92      87.343 -15.483 162.449  1.00  0.00           C  
ATOM   1470  C   ILE A  92      87.716 -16.087 163.772  1.00  0.00           C  
ATOM   1471  O   ILE A  92      88.598 -15.581 164.447  1.00  0.00           O  
ATOM   1472  CB  ILE A  92      86.112 -14.618 162.565  1.00  0.00           C  
ATOM   1473  CG1 ILE A  92      85.946 -13.879 161.301  1.00  0.00           C  
ATOM   1474  CG2 ILE A  92      86.264 -13.653 163.689  1.00  0.00           C  
ATOM   1475  CD1 ILE A  92      84.649 -13.280 161.194  1.00  0.00           C  
ATOM   1476  H   ILE A  92      86.224 -16.646 161.064  1.00  0.00           H  
ATOM   1477  HA  ILE A  92      88.165 -14.849 162.116  1.00  0.00           H  
ATOM   1478  HB  ILE A  92      85.252 -15.240 162.697  1.00  0.00           H  
ATOM   1479 1HG1 ILE A  92      86.702 -13.096 161.252  1.00  0.00           H  
ATOM   1480 2HG1 ILE A  92      86.108 -14.546 160.469  1.00  0.00           H  
ATOM   1481 1HG2 ILE A  92      85.381 -13.023 163.759  1.00  0.00           H  
ATOM   1482 2HG2 ILE A  92      86.410 -14.195 164.616  1.00  0.00           H  
ATOM   1483 3HG2 ILE A  92      87.110 -13.054 163.501  1.00  0.00           H  
ATOM   1484 1HD1 ILE A  92      84.591 -12.757 160.251  1.00  0.00           H  
ATOM   1485 2HD1 ILE A  92      83.886 -14.057 161.227  1.00  0.00           H  
ATOM   1486 3HD1 ILE A  92      84.505 -12.592 162.020  1.00  0.00           H  
ATOM   1487  N   ARG A  93      87.021 -17.154 164.161  1.00  0.00           N  
ATOM   1488  CA  ARG A  93      87.301 -17.866 165.393  1.00  0.00           C  
ATOM   1489  C   ARG A  93      88.717 -18.398 165.352  1.00  0.00           C  
ATOM   1490  O   ARG A  93      89.449 -18.287 166.323  1.00  0.00           O  
ATOM   1491  CB  ARG A  93      86.301 -18.989 165.602  1.00  0.00           C  
ATOM   1492  CG  ARG A  93      86.456 -19.746 166.893  1.00  0.00           C  
ATOM   1493  CD  ARG A  93      85.348 -20.705 167.087  1.00  0.00           C  
ATOM   1494  NE  ARG A  93      85.501 -21.481 168.301  1.00  0.00           N  
ATOM   1495  CZ  ARG A  93      84.644 -22.434 168.712  1.00  0.00           C  
ATOM   1496  NH1 ARG A  93      83.577 -22.711 168.003  1.00  0.00           N1+
ATOM   1497  NH2 ARG A  93      84.872 -23.102 169.829  1.00  0.00           N  
ATOM   1498  H   ARG A  93      86.274 -17.502 163.574  1.00  0.00           H  
ATOM   1499  HA  ARG A  93      87.229 -17.178 166.230  1.00  0.00           H  
ATOM   1500 1HB  ARG A  93      85.292 -18.580 165.578  1.00  0.00           H  
ATOM   1501 2HB  ARG A  93      86.384 -19.703 164.786  1.00  0.00           H  
ATOM   1502 1HG  ARG A  93      87.393 -20.299 166.871  1.00  0.00           H  
ATOM   1503 2HG  ARG A  93      86.468 -19.047 167.720  1.00  0.00           H  
ATOM   1504 1HD  ARG A  93      84.416 -20.160 167.152  1.00  0.00           H  
ATOM   1505 2HD  ARG A  93      85.309 -21.390 166.241  1.00  0.00           H  
ATOM   1506  HE  ARG A  93      86.311 -21.295 168.878  1.00  0.00           H  
ATOM   1507 1HH1 ARG A  93      83.387 -22.210 167.150  1.00  0.00           H  
ATOM   1508 2HH1 ARG A  93      82.945 -23.438 168.314  1.00  0.00           H  
ATOM   1509 1HH2 ARG A  93      85.691 -22.899 170.383  1.00  0.00           H  
ATOM   1510 2HH2 ARG A  93      84.224 -23.817 170.128  1.00  0.00           H  
ATOM   1511  N   GLN A  94      89.144 -18.936 164.217  1.00  0.00           N  
ATOM   1512  CA  GLN A  94      90.513 -19.410 164.115  1.00  0.00           C  
ATOM   1513  C   GLN A  94      91.490 -18.243 164.260  1.00  0.00           C  
ATOM   1514  O   GLN A  94      92.498 -18.364 164.958  1.00  0.00           O  
ATOM   1515  CB  GLN A  94      90.708 -20.116 162.781  1.00  0.00           C  
ATOM   1516  CG  GLN A  94      89.990 -21.459 162.687  1.00  0.00           C  
ATOM   1517  CD  GLN A  94      89.986 -22.038 161.278  1.00  0.00           C  
ATOM   1518  NE2 GLN A  94      89.781 -23.347 161.188  1.00  0.00           N  
ATOM   1519  OE1 GLN A  94      90.158 -21.326 160.281  1.00  0.00           O  
ATOM   1520  H   GLN A  94      88.512 -19.050 163.428  1.00  0.00           H  
ATOM   1521  HA  GLN A  94      90.697 -20.118 164.920  1.00  0.00           H  
ATOM   1522 1HB  GLN A  94      90.338 -19.485 161.979  1.00  0.00           H  
ATOM   1523 2HB  GLN A  94      91.768 -20.280 162.608  1.00  0.00           H  
ATOM   1524 1HG  GLN A  94      90.516 -22.161 163.331  1.00  0.00           H  
ATOM   1525 2HG  GLN A  94      88.974 -21.357 163.034  1.00  0.00           H  
ATOM   1526 1HE2 GLN A  94      89.763 -23.790 160.293  1.00  0.00           H  
ATOM   1527 2HE2 GLN A  94      89.643 -23.888 162.017  1.00  0.00           H  
ATOM   1528  N   GLN A  95      91.163 -17.093 163.654  1.00  0.00           N  
ATOM   1529  CA  GLN A  95      91.986 -15.892 163.763  1.00  0.00           C  
ATOM   1530  C   GLN A  95      92.002 -15.376 165.191  1.00  0.00           C  
ATOM   1531  O   GLN A  95      93.033 -14.911 165.676  1.00  0.00           O  
ATOM   1532  CB  GLN A  95      91.467 -14.792 162.847  1.00  0.00           C  
ATOM   1533  CG  GLN A  95      91.657 -15.052 161.358  1.00  0.00           C  
ATOM   1534  CD  GLN A  95      90.948 -14.019 160.465  1.00  0.00           C  
ATOM   1535  NE2 GLN A  95      91.449 -13.882 159.244  1.00  0.00           N  
ATOM   1536  OE1 GLN A  95      89.972 -13.364 160.848  1.00  0.00           O  
ATOM   1537  H   GLN A  95      90.329 -17.063 163.067  1.00  0.00           H  
ATOM   1538  HA  GLN A  95      93.006 -16.144 163.477  1.00  0.00           H  
ATOM   1539 1HB  GLN A  95      90.413 -14.629 163.030  1.00  0.00           H  
ATOM   1540 2HB  GLN A  95      91.978 -13.870 163.087  1.00  0.00           H  
ATOM   1541 1HG  GLN A  95      92.722 -14.995 161.144  1.00  0.00           H  
ATOM   1542 2HG  GLN A  95      91.295 -16.036 161.112  1.00  0.00           H  
ATOM   1543 1HE2 GLN A  95      91.040 -13.232 158.604  1.00  0.00           H  
ATOM   1544 2HE2 GLN A  95      92.236 -14.431 158.964  1.00  0.00           H  
ATOM   1545  N   GLU A  96      90.858 -15.459 165.860  1.00  0.00           N  
ATOM   1546  CA  GLU A  96      90.710 -15.033 167.234  1.00  0.00           C  
ATOM   1547  C   GLU A  96      91.575 -15.897 168.098  1.00  0.00           C  
ATOM   1548  O   GLU A  96      92.330 -15.396 168.916  1.00  0.00           O  
ATOM   1549  CB  GLU A  96      89.286 -15.195 167.714  1.00  0.00           C  
ATOM   1550  CG  GLU A  96      89.063 -14.686 169.091  1.00  0.00           C  
ATOM   1551  CD  GLU A  96      87.726 -14.941 169.555  1.00  0.00           C  
ATOM   1552  OE1 GLU A  96      87.000 -15.544 168.827  1.00  0.00           O  
ATOM   1553  OE2 GLU A  96      87.394 -14.554 170.636  1.00  0.00           O1-
ATOM   1554  H   GLU A  96      90.047 -15.827 165.385  1.00  0.00           H  
ATOM   1555  HA  GLU A  96      91.025 -13.995 167.327  1.00  0.00           H  
ATOM   1556 1HB  GLU A  96      88.602 -14.704 167.035  1.00  0.00           H  
ATOM   1557 2HB  GLU A  96      89.023 -16.244 167.725  1.00  0.00           H  
ATOM   1558 1HG  GLU A  96      89.771 -15.155 169.745  1.00  0.00           H  
ATOM   1559 2HG  GLU A  96      89.238 -13.630 169.104  1.00  0.00           H  
ATOM   1560  N   GLN A  97      91.476 -17.207 167.897  1.00  0.00           N  
ATOM   1561  CA  GLN A  97      92.238 -18.169 168.656  1.00  0.00           C  
ATOM   1562  C   GLN A  97      93.697 -17.943 168.421  1.00  0.00           C  
ATOM   1563  O   GLN A  97      94.482 -17.999 169.357  1.00  0.00           O  
ATOM   1564  CB  GLN A  97      91.844 -19.582 168.268  1.00  0.00           C  
ATOM   1565  CG  GLN A  97      90.462 -19.984 168.750  1.00  0.00           C  
ATOM   1566  CD  GLN A  97      89.995 -21.292 168.168  1.00  0.00           C  
ATOM   1567  NE2 GLN A  97      89.106 -21.965 168.884  1.00  0.00           N  
ATOM   1568  OE1 GLN A  97      90.424 -21.706 167.085  1.00  0.00           O  
ATOM   1569  H   GLN A  97      90.823 -17.549 167.199  1.00  0.00           H  
ATOM   1570  HA  GLN A  97      92.033 -18.031 169.711  1.00  0.00           H  
ATOM   1571 1HB  GLN A  97      91.872 -19.681 167.183  1.00  0.00           H  
ATOM   1572 2HB  GLN A  97      92.554 -20.277 168.684  1.00  0.00           H  
ATOM   1573 1HG  GLN A  97      90.524 -20.112 169.823  1.00  0.00           H  
ATOM   1574 2HG  GLN A  97      89.741 -19.209 168.518  1.00  0.00           H  
ATOM   1575 1HE2 GLN A  97      88.762 -22.844 168.553  1.00  0.00           H  
ATOM   1576 2HE2 GLN A  97      88.798 -21.596 169.761  1.00  0.00           H  
ATOM   1577  N   GLU A  98      94.076 -17.618 167.192  1.00  0.00           N  
ATOM   1578  CA  GLU A  98      95.468 -17.343 166.945  1.00  0.00           C  
ATOM   1579  C   GLU A  98      95.866 -16.062 167.653  1.00  0.00           C  
ATOM   1580  O   GLU A  98      96.930 -15.998 168.252  1.00  0.00           O  
ATOM   1581  CB  GLU A  98      95.751 -17.247 165.455  1.00  0.00           C  
ATOM   1582  CG  GLU A  98      97.226 -16.974 165.120  1.00  0.00           C  
ATOM   1583  CD  GLU A  98      98.228 -18.063 165.556  1.00  0.00           C  
ATOM   1584  OE1 GLU A  98      97.842 -19.198 165.808  1.00  0.00           O  
ATOM   1585  OE2 GLU A  98      99.400 -17.731 165.631  1.00  0.00           O1-
ATOM   1586  H   GLU A  98      93.406 -17.605 166.425  1.00  0.00           H  
ATOM   1587  HA  GLU A  98      96.061 -18.154 167.354  1.00  0.00           H  
ATOM   1588 1HB  GLU A  98      95.448 -18.170 164.964  1.00  0.00           H  
ATOM   1589 2HB  GLU A  98      95.156 -16.442 165.027  1.00  0.00           H  
ATOM   1590 1HG  GLU A  98      97.318 -16.823 164.046  1.00  0.00           H  
ATOM   1591 2HG  GLU A  98      97.491 -16.043 165.607  1.00  0.00           H  
ATOM   1592  N   ALA A  99      95.015 -15.041 167.626  1.00  0.00           N  
ATOM   1593  CA  ALA A  99      95.334 -13.801 168.311  1.00  0.00           C  
ATOM   1594  C   ALA A  99      95.490 -14.032 169.808  1.00  0.00           C  
ATOM   1595  O   ALA A  99      96.414 -13.511 170.428  1.00  0.00           O  
ATOM   1596  CB  ALA A  99      94.257 -12.789 168.057  1.00  0.00           C  
ATOM   1597  H   ALA A  99      94.148 -15.113 167.102  1.00  0.00           H  
ATOM   1598  HA  ALA A  99      96.279 -13.431 167.918  1.00  0.00           H  
ATOM   1599 1HB  ALA A  99      94.509 -11.870 168.533  1.00  0.00           H  
ATOM   1600 2HB  ALA A  99      94.161 -12.626 166.984  1.00  0.00           H  
ATOM   1601 3HB  ALA A  99      93.313 -13.149 168.446  1.00  0.00           H  
ATOM   1602  N   ILE A 100      94.623 -14.876 170.366  1.00  0.00           N  
ATOM   1603  CA  ILE A 100      94.652 -15.236 171.770  1.00  0.00           C  
ATOM   1604  C   ILE A 100      95.902 -16.010 172.078  1.00  0.00           C  
ATOM   1605  O   ILE A 100      96.575 -15.714 173.053  1.00  0.00           O  
ATOM   1606  CB  ILE A 100      93.452 -16.087 172.149  1.00  0.00           C  
ATOM   1607  CG1 ILE A 100      92.196 -15.289 172.061  1.00  0.00           C  
ATOM   1608  CG2 ILE A 100      93.628 -16.614 173.551  1.00  0.00           C  
ATOM   1609  CD1 ILE A 100      90.974 -16.128 172.093  1.00  0.00           C  
ATOM   1610  H   ILE A 100      93.886 -15.261 169.784  1.00  0.00           H  
ATOM   1611  HA  ILE A 100      94.644 -14.325 172.366  1.00  0.00           H  
ATOM   1612  HB  ILE A 100      93.367 -16.918 171.455  1.00  0.00           H  
ATOM   1613 1HG1 ILE A 100      92.162 -14.607 172.907  1.00  0.00           H  
ATOM   1614 2HG1 ILE A 100      92.204 -14.714 171.164  1.00  0.00           H  
ATOM   1615 1HG2 ILE A 100      92.772 -17.231 173.817  1.00  0.00           H  
ATOM   1616 2HG2 ILE A 100      94.539 -17.213 173.610  1.00  0.00           H  
ATOM   1617 3HG2 ILE A 100      93.700 -15.775 174.238  1.00  0.00           H  
ATOM   1618 1HD1 ILE A 100      90.095 -15.488 172.047  1.00  0.00           H  
ATOM   1619 2HD1 ILE A 100      90.970 -16.799 171.251  1.00  0.00           H  
ATOM   1620 3HD1 ILE A 100      90.968 -16.702 173.003  1.00  0.00           H  
ATOM   1621  N   ARG A 101      96.223 -16.997 171.238  1.00  0.00           N  
ATOM   1622  CA  ARG A 101      97.431 -17.774 171.413  1.00  0.00           C  
ATOM   1623  C   ARG A 101      98.639 -16.881 171.331  1.00  0.00           C  
ATOM   1624  O   ARG A 101      99.547 -16.993 172.141  1.00  0.00           O  
ATOM   1625  CB  ARG A 101      97.551 -18.858 170.351  1.00  0.00           C  
ATOM   1626  CG  ARG A 101      96.654 -20.103 170.516  1.00  0.00           C  
ATOM   1627  CD  ARG A 101      97.077 -21.194 169.561  1.00  0.00           C  
ATOM   1628  NE  ARG A 101      96.756 -20.877 168.154  1.00  0.00           N  
ATOM   1629  CZ  ARG A 101      95.612 -21.227 167.531  1.00  0.00           C  
ATOM   1630  NH1 ARG A 101      94.692 -21.931 168.154  1.00  0.00           N1+
ATOM   1631  NH2 ARG A 101      95.437 -20.855 166.282  1.00  0.00           N  
ATOM   1632  H   ARG A 101      95.615 -17.208 170.457  1.00  0.00           H  
ATOM   1633  HA  ARG A 101      97.402 -18.245 172.397  1.00  0.00           H  
ATOM   1634 1HB  ARG A 101      97.323 -18.423 169.382  1.00  0.00           H  
ATOM   1635 2HB  ARG A 101      98.585 -19.201 170.308  1.00  0.00           H  
ATOM   1636 1HG  ARG A 101      96.750 -20.480 171.534  1.00  0.00           H  
ATOM   1637 2HG  ARG A 101      95.621 -19.863 170.323  1.00  0.00           H  
ATOM   1638 1HD  ARG A 101      98.153 -21.339 169.636  1.00  0.00           H  
ATOM   1639 2HD  ARG A 101      96.568 -22.119 169.824  1.00  0.00           H  
ATOM   1640  HE  ARG A 101      97.422 -20.319 167.592  1.00  0.00           H  
ATOM   1641 1HH1 ARG A 101      94.835 -22.214 169.112  1.00  0.00           H  
ATOM   1642 2HH1 ARG A 101      93.847 -22.195 167.664  1.00  0.00           H  
ATOM   1643 1HH2 ARG A 101      96.179 -20.297 165.831  1.00  0.00           H  
ATOM   1644 2HH2 ARG A 101      94.596 -21.096 165.786  1.00  0.00           H  
ATOM   1645  N   ARG A 102      98.647 -15.937 170.404  1.00  0.00           N  
ATOM   1646  CA  ARG A 102      99.774 -15.042 170.323  1.00  0.00           C  
ATOM   1647  C   ARG A 102      99.834 -14.192 171.569  1.00  0.00           C  
ATOM   1648  O   ARG A 102     100.895 -14.009 172.152  1.00  0.00           O  
ATOM   1649  CB  ARG A 102      99.674 -14.166 169.097  1.00  0.00           C  
ATOM   1650  CG  ARG A 102      99.921 -14.903 167.774  1.00  0.00           C  
ATOM   1651  CD  ARG A 102      99.744 -14.016 166.598  1.00  0.00           C  
ATOM   1652  NE  ARG A 102      99.915 -14.741 165.342  1.00  0.00           N  
ATOM   1653  CZ  ARG A 102      99.949 -14.166 164.122  1.00  0.00           C  
ATOM   1654  NH1 ARG A 102      99.858 -12.855 164.005  1.00  0.00           N1+
ATOM   1655  NH2 ARG A 102     100.075 -14.913 163.036  1.00  0.00           N  
ATOM   1656  H   ARG A 102      97.891 -15.862 169.732  1.00  0.00           H  
ATOM   1657  HA  ARG A 102     100.685 -15.635 170.252  1.00  0.00           H  
ATOM   1658 1HB  ARG A 102      98.677 -13.733 169.047  1.00  0.00           H  
ATOM   1659 2HB  ARG A 102     100.379 -13.354 169.168  1.00  0.00           H  
ATOM   1660 1HG  ARG A 102     100.946 -15.270 167.762  1.00  0.00           H  
ATOM   1661 2HG  ARG A 102      99.251 -15.749 167.676  1.00  0.00           H  
ATOM   1662 1HD  ARG A 102      98.736 -13.603 166.616  1.00  0.00           H  
ATOM   1663 2HD  ARG A 102     100.473 -13.210 166.630  1.00  0.00           H  
ATOM   1664  HE  ARG A 102      99.952 -15.774 165.392  1.00  0.00           H  
ATOM   1665 1HH1 ARG A 102      99.762 -12.280 164.829  1.00  0.00           H  
ATOM   1666 2HH1 ARG A 102      99.883 -12.426 163.091  1.00  0.00           H  
ATOM   1667 1HH2 ARG A 102     100.154 -15.923 163.112  1.00  0.00           H  
ATOM   1668 2HH2 ARG A 102     100.100 -14.479 162.129  1.00  0.00           H  
ATOM   1669  N   ALA A 103      98.689 -13.711 172.035  1.00  0.00           N  
ATOM   1670  CA  ALA A 103      98.679 -12.910 173.238  1.00  0.00           C  
ATOM   1671  C   ALA A 103      99.174 -13.688 174.428  1.00  0.00           C  
ATOM   1672  O   ALA A 103      99.944 -13.173 175.233  1.00  0.00           O  
ATOM   1673  CB  ALA A 103      97.300 -12.465 173.548  1.00  0.00           C  
ATOM   1674  H   ALA A 103      97.818 -13.873 171.536  1.00  0.00           H  
ATOM   1675  HA  ALA A 103      99.327 -12.049 173.082  1.00  0.00           H  
ATOM   1676 1HB  ALA A 103      97.357 -11.879 174.441  1.00  0.00           H  
ATOM   1677 2HB  ALA A 103      96.886 -11.893 172.745  1.00  0.00           H  
ATOM   1678 3HB  ALA A 103      96.673 -13.322 173.714  1.00  0.00           H  
ATOM   1679  N   GLU A 104      98.747 -14.942 174.526  1.00  0.00           N  
ATOM   1680  CA  GLU A 104      99.130 -15.809 175.612  1.00  0.00           C  
ATOM   1681  C   GLU A 104     100.606 -16.094 175.551  1.00  0.00           C  
ATOM   1682  O   GLU A 104     101.292 -16.032 176.562  1.00  0.00           O  
ATOM   1683  CB  GLU A 104      98.352 -17.112 175.573  1.00  0.00           C  
ATOM   1684  CG  GLU A 104      98.666 -18.042 176.748  1.00  0.00           C  
ATOM   1685  CD  GLU A 104      97.810 -19.303 176.811  1.00  0.00           C  
ATOM   1686  OE1 GLU A 104      96.946 -19.475 175.987  1.00  0.00           O  
ATOM   1687  OE2 GLU A 104      98.056 -20.104 177.692  1.00  0.00           O1-
ATOM   1688  H   GLU A 104      98.108 -15.299 173.826  1.00  0.00           H  
ATOM   1689  HA  GLU A 104      98.911 -15.303 176.551  1.00  0.00           H  
ATOM   1690 1HB  GLU A 104      97.293 -16.907 175.559  1.00  0.00           H  
ATOM   1691 2HB  GLU A 104      98.588 -17.643 174.651  1.00  0.00           H  
ATOM   1692 1HG  GLU A 104      99.710 -18.335 176.665  1.00  0.00           H  
ATOM   1693 2HG  GLU A 104      98.551 -17.482 177.677  1.00  0.00           H  
ATOM   1694  N   GLN A 105     101.110 -16.381 174.357  1.00  0.00           N  
ATOM   1695  CA  GLN A 105     102.520 -16.649 174.185  1.00  0.00           C  
ATOM   1696  C   GLN A 105     103.330 -15.426 174.532  1.00  0.00           C  
ATOM   1697  O   GLN A 105     104.353 -15.534 175.194  1.00  0.00           O  
ATOM   1698  CB  GLN A 105     102.808 -17.052 172.745  1.00  0.00           C  
ATOM   1699  CG  GLN A 105     102.292 -18.434 172.357  1.00  0.00           C  
ATOM   1700  CD  GLN A 105     102.411 -18.697 170.865  1.00  0.00           C  
ATOM   1701  NE2 GLN A 105     102.270 -19.964 170.482  1.00  0.00           N  
ATOM   1702  OE1 GLN A 105     102.623 -17.782 170.059  1.00  0.00           O  
ATOM   1703  H   GLN A 105     100.497 -16.430 173.551  1.00  0.00           H  
ATOM   1704  HA  GLN A 105     102.807 -17.459 174.850  1.00  0.00           H  
ATOM   1705 1HB  GLN A 105     102.347 -16.327 172.076  1.00  0.00           H  
ATOM   1706 2HB  GLN A 105     103.881 -17.024 172.567  1.00  0.00           H  
ATOM   1707 1HG  GLN A 105     102.901 -19.175 172.872  1.00  0.00           H  
ATOM   1708 2HG  GLN A 105     101.261 -18.548 172.661  1.00  0.00           H  
ATOM   1709 1HE2 GLN A 105     102.338 -20.204 169.515  1.00  0.00           H  
ATOM   1710 2HE2 GLN A 105     102.100 -20.675 171.165  1.00  0.00           H  
ATOM   1711  N   LYS A 106     102.858 -14.245 174.149  1.00  0.00           N  
ATOM   1712  CA  LYS A 106     103.600 -13.042 174.456  1.00  0.00           C  
ATOM   1713  C   LYS A 106     103.565 -12.805 175.944  1.00  0.00           C  
ATOM   1714  O   LYS A 106     104.608 -12.608 176.560  1.00  0.00           O  
ATOM   1715  CB  LYS A 106     102.984 -11.868 173.718  1.00  0.00           C  
ATOM   1716  CG  LYS A 106     103.200 -11.891 172.209  1.00  0.00           C  
ATOM   1717  CD  LYS A 106     102.411 -10.790 171.526  1.00  0.00           C  
ATOM   1718  CE  LYS A 106     102.468 -10.928 170.005  1.00  0.00           C  
ATOM   1719  NZ  LYS A 106     103.831 -10.704 169.464  1.00  0.00           N1+
ATOM   1720  H   LYS A 106     102.005 -14.187 173.598  1.00  0.00           H  
ATOM   1721  HA  LYS A 106     104.634 -13.168 174.144  1.00  0.00           H  
ATOM   1722 1HB  LYS A 106     101.909 -11.844 173.900  1.00  0.00           H  
ATOM   1723 2HB  LYS A 106     103.403 -10.949 174.085  1.00  0.00           H  
ATOM   1724 1HG  LYS A 106     104.259 -11.715 172.012  1.00  0.00           H  
ATOM   1725 2HG  LYS A 106     102.941 -12.853 171.793  1.00  0.00           H  
ATOM   1726 1HD  LYS A 106     101.367 -10.842 171.838  1.00  0.00           H  
ATOM   1727 2HD  LYS A 106     102.810  -9.815 171.813  1.00  0.00           H  
ATOM   1728 1HE  LYS A 106     102.144 -11.923 169.734  1.00  0.00           H  
ATOM   1729 2HE  LYS A 106     101.789 -10.196 169.559  1.00  0.00           H  
ATOM   1730 1HZ  LYS A 106     103.827 -10.790 168.466  1.00  0.00           H  
ATOM   1731 2HZ  LYS A 106     104.106  -9.757 169.717  1.00  0.00           H  
ATOM   1732 3HZ  LYS A 106     104.472 -11.360 169.860  1.00  0.00           H  
ATOM   1733  N   LEU A 107     102.390 -12.954 176.541  1.00  0.00           N  
ATOM   1734  CA  LEU A 107     102.206 -12.766 177.961  1.00  0.00           C  
ATOM   1735  C   LEU A 107     103.132 -13.693 178.711  1.00  0.00           C  
ATOM   1736  O   LEU A 107     103.871 -13.250 179.590  1.00  0.00           O  
ATOM   1737  CB  LEU A 107     100.744 -13.034 178.314  1.00  0.00           C  
ATOM   1738  CG  LEU A 107     100.289 -12.792 179.742  1.00  0.00           C  
ATOM   1739  CD1 LEU A 107      98.763 -12.497 179.731  1.00  0.00           C  
ATOM   1740  CD2 LEU A 107     100.615 -14.051 180.583  1.00  0.00           C  
ATOM   1741  H   LEU A 107     101.570 -13.160 175.982  1.00  0.00           H  
ATOM   1742  HA  LEU A 107     102.457 -11.740 178.216  1.00  0.00           H  
ATOM   1743 1HB  LEU A 107     100.125 -12.414 177.671  1.00  0.00           H  
ATOM   1744 2HB  LEU A 107     100.525 -14.071 178.080  1.00  0.00           H  
ATOM   1745  HG  LEU A 107     100.800 -11.923 180.157  1.00  0.00           H  
ATOM   1746 1HD1 LEU A 107      98.409 -12.320 180.745  1.00  0.00           H  
ATOM   1747 2HD1 LEU A 107      98.564 -11.619 179.125  1.00  0.00           H  
ATOM   1748 3HD1 LEU A 107      98.232 -13.351 179.309  1.00  0.00           H  
ATOM   1749 1HD2 LEU A 107     100.290 -13.923 181.602  1.00  0.00           H  
ATOM   1750 2HD2 LEU A 107     100.104 -14.913 180.153  1.00  0.00           H  
ATOM   1751 3HD2 LEU A 107     101.687 -14.229 180.576  1.00  0.00           H  
ATOM   1752  N   ARG A 108     103.105 -14.978 178.353  1.00  0.00           N  
ATOM   1753  CA  ARG A 108     103.952 -15.970 178.977  1.00  0.00           C  
ATOM   1754  C   ARG A 108     105.420 -15.684 178.741  1.00  0.00           C  
ATOM   1755  O   ARG A 108     106.221 -15.835 179.650  1.00  0.00           O  
ATOM   1756  CB  ARG A 108     103.608 -17.365 178.487  1.00  0.00           C  
ATOM   1757  CG  ARG A 108     102.284 -17.916 179.034  1.00  0.00           C  
ATOM   1758  CD  ARG A 108     102.030 -19.303 178.571  1.00  0.00           C  
ATOM   1759  NE  ARG A 108     100.740 -19.815 179.031  1.00  0.00           N  
ATOM   1760  CZ  ARG A 108     100.484 -20.333 180.236  1.00  0.00           C  
ATOM   1761  NH1 ARG A 108     101.415 -20.417 181.165  1.00  0.00           N1+
ATOM   1762  NH2 ARG A 108      99.262 -20.753 180.457  1.00  0.00           N  
ATOM   1763  H   ARG A 108     102.474 -15.277 177.622  1.00  0.00           H  
ATOM   1764  HA  ARG A 108     103.764 -15.945 180.049  1.00  0.00           H  
ATOM   1765 1HB  ARG A 108     103.538 -17.354 177.398  1.00  0.00           H  
ATOM   1766 2HB  ARG A 108     104.404 -18.057 178.758  1.00  0.00           H  
ATOM   1767 1HG  ARG A 108     102.322 -17.919 180.123  1.00  0.00           H  
ATOM   1768 2HG  ARG A 108     101.458 -17.286 178.708  1.00  0.00           H  
ATOM   1769 1HD  ARG A 108     102.028 -19.316 177.481  1.00  0.00           H  
ATOM   1770 2HD  ARG A 108     102.812 -19.963 178.941  1.00  0.00           H  
ATOM   1771  HE  ARG A 108      99.940 -19.799 178.384  1.00  0.00           H  
ATOM   1772 1HH1 ARG A 108     102.348 -20.080 180.977  1.00  0.00           H  
ATOM   1773 2HH1 ARG A 108     101.195 -20.809 182.068  1.00  0.00           H  
ATOM   1774 1HH2 ARG A 108      98.582 -20.662 179.687  1.00  0.00           H  
ATOM   1775 2HH2 ARG A 108      99.005 -21.155 181.344  1.00  0.00           H  
ATOM   1776  N   ARG A 109     105.797 -15.222 177.553  1.00  0.00           N  
ATOM   1777  CA  ARG A 109     107.190 -14.887 177.309  1.00  0.00           C  
ATOM   1778  C   ARG A 109     107.642 -13.732 178.185  1.00  0.00           C  
ATOM   1779  O   ARG A 109     108.769 -13.736 178.683  1.00  0.00           O  
ATOM   1780  CB  ARG A 109     107.406 -14.557 175.849  1.00  0.00           C  
ATOM   1781  CG  ARG A 109     107.367 -15.783 174.915  1.00  0.00           C  
ATOM   1782  CD  ARG A 109     107.354 -15.397 173.481  1.00  0.00           C  
ATOM   1783  NE  ARG A 109     107.258 -16.561 172.610  1.00  0.00           N  
ATOM   1784  CZ  ARG A 109     106.975 -16.514 171.293  1.00  0.00           C  
ATOM   1785  NH1 ARG A 109     106.769 -15.358 170.703  1.00  0.00           N1+
ATOM   1786  NH2 ARG A 109     106.903 -17.633 170.594  1.00  0.00           N  
ATOM   1787  H   ARG A 109     105.125 -15.117 176.797  1.00  0.00           H  
ATOM   1788  HA  ARG A 109     107.797 -15.760 177.549  1.00  0.00           H  
ATOM   1789 1HB  ARG A 109     106.638 -13.863 175.520  1.00  0.00           H  
ATOM   1790 2HB  ARG A 109     108.368 -14.063 175.724  1.00  0.00           H  
ATOM   1791 1HG  ARG A 109     108.276 -16.357 175.078  1.00  0.00           H  
ATOM   1792 2HG  ARG A 109     106.523 -16.417 175.132  1.00  0.00           H  
ATOM   1793 1HD  ARG A 109     106.489 -14.759 173.293  1.00  0.00           H  
ATOM   1794 2HD  ARG A 109     108.267 -14.858 173.236  1.00  0.00           H  
ATOM   1795  HE  ARG A 109     107.410 -17.470 173.025  1.00  0.00           H  
ATOM   1796 1HH1 ARG A 109     106.823 -14.503 171.238  1.00  0.00           H  
ATOM   1797 2HH1 ARG A 109     106.554 -15.328 169.717  1.00  0.00           H  
ATOM   1798 1HH2 ARG A 109     107.058 -18.523 171.047  1.00  0.00           H  
ATOM   1799 2HH2 ARG A 109     106.686 -17.599 169.609  1.00  0.00           H  
ATOM   1800  N   TYR A 110     106.758 -12.764 178.415  1.00  0.00           N  
ATOM   1801  CA  TYR A 110     107.115 -11.621 179.233  1.00  0.00           C  
ATOM   1802  C   TYR A 110     107.116 -12.014 180.708  1.00  0.00           C  
ATOM   1803  O   TYR A 110     108.003 -11.612 181.470  1.00  0.00           O  
ATOM   1804  CB  TYR A 110     106.175 -10.443 178.924  1.00  0.00           C  
ATOM   1805  CG  TYR A 110     106.471  -9.866 177.538  1.00  0.00           C  
ATOM   1806  CD1 TYR A 110     105.526  -9.897 176.547  1.00  0.00           C  
ATOM   1807  CD2 TYR A 110     107.728  -9.360 177.258  1.00  0.00           C  
ATOM   1808  CE1 TYR A 110     105.798  -9.444 175.292  1.00  0.00           C  
ATOM   1809  CE2 TYR A 110     108.011  -8.897 175.986  1.00  0.00           C  
ATOM   1810  CZ  TYR A 110     107.037  -8.952 175.003  1.00  0.00           C  
ATOM   1811  OH  TYR A 110     107.288  -8.495 173.729  1.00  0.00           O  
ATOM   1812  H   TYR A 110     105.840 -12.804 177.969  1.00  0.00           H  
ATOM   1813  HA  TYR A 110     108.125 -11.316 178.972  1.00  0.00           H  
ATOM   1814 1HB  TYR A 110     105.136 -10.786 178.945  1.00  0.00           H  
ATOM   1815 2HB  TYR A 110     106.292  -9.657 179.670  1.00  0.00           H  
ATOM   1816  HD1 TYR A 110     104.557 -10.291 176.758  1.00  0.00           H  
ATOM   1817  HD2 TYR A 110     108.494  -9.335 178.034  1.00  0.00           H  
ATOM   1818  HE1 TYR A 110     105.035  -9.476 174.520  1.00  0.00           H  
ATOM   1819  HE2 TYR A 110     108.998  -8.496 175.752  1.00  0.00           H  
ATOM   1820  HH  TYR A 110     107.838  -7.680 173.772  1.00  0.00           H  
ATOM   1821  N   GLN A 111     106.170 -12.858 181.102  1.00  0.00           N  
ATOM   1822  CA  GLN A 111     106.108 -13.329 182.472  1.00  0.00           C  
ATOM   1823  C   GLN A 111     107.358 -14.160 182.759  1.00  0.00           C  
ATOM   1824  O   GLN A 111     108.022 -13.979 183.780  1.00  0.00           O  
ATOM   1825  CB  GLN A 111     104.824 -14.131 182.687  1.00  0.00           C  
ATOM   1826  CG  GLN A 111     104.583 -14.578 184.110  1.00  0.00           C  
ATOM   1827  CD  GLN A 111     103.233 -15.273 184.286  1.00  0.00           C  
ATOM   1828  NE2 GLN A 111     102.454 -14.796 185.246  1.00  0.00           N  
ATOM   1829  OE1 GLN A 111     102.899 -16.229 183.576  1.00  0.00           O  
ATOM   1830  H   GLN A 111     105.454 -13.153 180.446  1.00  0.00           H  
ATOM   1831  HA  GLN A 111     106.103 -12.468 183.139  1.00  0.00           H  
ATOM   1832 1HB  GLN A 111     103.968 -13.535 182.363  1.00  0.00           H  
ATOM   1833 2HB  GLN A 111     104.853 -15.018 182.057  1.00  0.00           H  
ATOM   1834 1HG  GLN A 111     105.369 -15.276 184.388  1.00  0.00           H  
ATOM   1835 2HG  GLN A 111     104.607 -13.705 184.763  1.00  0.00           H  
ATOM   1836 1HE2 GLN A 111     101.561 -15.216 185.416  1.00  0.00           H  
ATOM   1837 2HE2 GLN A 111     102.763 -14.026 185.804  1.00  0.00           H  
ATOM   1838  N   ARG A 112     107.715 -15.047 181.828  1.00  0.00           N  
ATOM   1839  CA  ARG A 112     108.901 -15.876 181.963  1.00  0.00           C  
ATOM   1840  C   ARG A 112     110.158 -15.026 181.994  1.00  0.00           C  
ATOM   1841  O   ARG A 112     111.051 -15.282 182.799  1.00  0.00           O  
ATOM   1842  CB  ARG A 112     108.986 -16.874 180.819  1.00  0.00           C  
ATOM   1843  CG  ARG A 112     107.983 -18.031 180.877  1.00  0.00           C  
ATOM   1844  CD  ARG A 112     108.036 -18.848 179.637  1.00  0.00           C  
ATOM   1845  NE  ARG A 112     107.104 -19.966 179.670  1.00  0.00           N  
ATOM   1846  CZ  ARG A 112     106.828 -20.758 178.615  1.00  0.00           C  
ATOM   1847  NH1 ARG A 112     107.412 -20.537 177.457  1.00  0.00           N1+
ATOM   1848  NH2 ARG A 112     105.975 -21.759 178.740  1.00  0.00           N  
ATOM   1849  H   ARG A 112     107.141 -15.165 181.003  1.00  0.00           H  
ATOM   1850  HA  ARG A 112     108.826 -16.431 182.894  1.00  0.00           H  
ATOM   1851 1HB  ARG A 112     108.829 -16.351 179.879  1.00  0.00           H  
ATOM   1852 2HB  ARG A 112     109.987 -17.303 180.788  1.00  0.00           H  
ATOM   1853 1HG  ARG A 112     108.247 -18.679 181.712  1.00  0.00           H  
ATOM   1854 2HG  ARG A 112     106.975 -17.660 181.026  1.00  0.00           H  
ATOM   1855 1HD  ARG A 112     107.777 -18.214 178.788  1.00  0.00           H  
ATOM   1856 2HD  ARG A 112     109.041 -19.243 179.503  1.00  0.00           H  
ATOM   1857  HE  ARG A 112     106.641 -20.168 180.545  1.00  0.00           H  
ATOM   1858 1HH1 ARG A 112     108.065 -19.772 177.361  1.00  0.00           H  
ATOM   1859 2HH1 ARG A 112     107.209 -21.132 176.667  1.00  0.00           H  
ATOM   1860 1HH2 ARG A 112     105.530 -21.935 179.630  1.00  0.00           H  
ATOM   1861 2HH2 ARG A 112     105.775 -22.354 177.949  1.00  0.00           H  
ATOM   1862  N   ALA A 113     110.202 -13.974 181.163  1.00  0.00           N  
ATOM   1863  CA  ALA A 113     111.340 -13.062 181.111  1.00  0.00           C  
ATOM   1864  C   ALA A 113     111.557 -12.404 182.469  1.00  0.00           C  
ATOM   1865  O   ALA A 113     112.690 -12.142 182.875  1.00  0.00           O  
ATOM   1866  CB  ALA A 113     111.104 -12.003 180.043  1.00  0.00           C  
ATOM   1867  H   ALA A 113     109.446 -13.820 180.499  1.00  0.00           H  
ATOM   1868  HA  ALA A 113     112.230 -13.639 180.865  1.00  0.00           H  
ATOM   1869 1HB  ALA A 113     111.965 -11.339 179.997  1.00  0.00           H  
ATOM   1870 2HB  ALA A 113     110.966 -12.486 179.077  1.00  0.00           H  
ATOM   1871 3HB  ALA A 113     110.221 -11.431 180.290  1.00  0.00           H  
ATOM   1872  N   ARG A 114     110.461 -12.154 183.177  1.00  0.00           N  
ATOM   1873  CA  ARG A 114     110.496 -11.549 184.495  1.00  0.00           C  
ATOM   1874  C   ARG A 114     110.862 -12.568 185.572  1.00  0.00           C  
ATOM   1875  O   ARG A 114     111.632 -12.270 186.486  1.00  0.00           O  
ATOM   1876  CB  ARG A 114     109.138 -10.949 184.782  1.00  0.00           C  
ATOM   1877  CG  ARG A 114     108.923 -10.318 186.165  1.00  0.00           C  
ATOM   1878  CD  ARG A 114     109.826  -9.142 186.423  1.00  0.00           C  
ATOM   1879  NE  ARG A 114     109.486  -8.477 187.676  1.00  0.00           N  
ATOM   1880  CZ  ARG A 114     109.957  -8.792 188.903  1.00  0.00           C  
ATOM   1881  NH1 ARG A 114     110.824  -9.770 189.054  1.00  0.00           N1+
ATOM   1882  NH2 ARG A 114     109.546  -8.111 189.960  1.00  0.00           N  
ATOM   1883  H   ARG A 114     109.551 -12.351 182.757  1.00  0.00           H  
ATOM   1884  HA  ARG A 114     111.242 -10.757 184.490  1.00  0.00           H  
ATOM   1885 1HB  ARG A 114     108.929 -10.183 184.038  1.00  0.00           H  
ATOM   1886 2HB  ARG A 114     108.377 -11.708 184.665  1.00  0.00           H  
ATOM   1887 1HG  ARG A 114     107.888  -9.991 186.257  1.00  0.00           H  
ATOM   1888 2HG  ARG A 114     109.127 -11.070 186.927  1.00  0.00           H  
ATOM   1889 1HD  ARG A 114     110.844  -9.515 186.515  1.00  0.00           H  
ATOM   1890 2HD  ARG A 114     109.801  -8.422 185.627  1.00  0.00           H  
ATOM   1891  HE  ARG A 114     108.789  -7.713 187.598  1.00  0.00           H  
ATOM   1892 1HH1 ARG A 114     111.142 -10.293 188.250  1.00  0.00           H  
ATOM   1893 2HH1 ARG A 114     111.172  -9.998 189.974  1.00  0.00           H  
ATOM   1894 1HH2 ARG A 114     108.881  -7.354 189.855  1.00  0.00           H  
ATOM   1895 2HH2 ARG A 114     109.896  -8.346 190.875  1.00  0.00           H  
ATOM   1896  N   ARG A 115     110.326 -13.781 185.459  1.00  0.00           N  
ATOM   1897  CA  ARG A 115     110.595 -14.834 186.432  1.00  0.00           C  
ATOM   1898  C   ARG A 115     112.052 -15.319 186.441  1.00  0.00           C  
ATOM   1899  O   ARG A 115     112.591 -15.633 187.507  1.00  0.00           O  
ATOM   1900  CB  ARG A 115     109.681 -16.025 186.185  1.00  0.00           C  
ATOM   1901  CG  ARG A 115     108.207 -15.803 186.544  1.00  0.00           C  
ATOM   1902  CD  ARG A 115     107.358 -16.967 186.154  1.00  0.00           C  
ATOM   1903  NE  ARG A 115     107.678 -18.167 186.929  1.00  0.00           N  
ATOM   1904  CZ  ARG A 115     107.248 -19.414 186.636  1.00  0.00           C  
ATOM   1905  NH1 ARG A 115     106.482 -19.619 185.587  1.00  0.00           N1+
ATOM   1906  NH2 ARG A 115     107.597 -20.432 187.406  1.00  0.00           N  
ATOM   1907  H   ARG A 115     109.683 -13.968 184.690  1.00  0.00           H  
ATOM   1908  HA  ARG A 115     110.366 -14.436 187.420  1.00  0.00           H  
ATOM   1909 1HB  ARG A 115     109.727 -16.289 185.133  1.00  0.00           H  
ATOM   1910 2HB  ARG A 115     110.041 -16.880 186.753  1.00  0.00           H  
ATOM   1911 1HG  ARG A 115     108.121 -15.668 187.621  1.00  0.00           H  
ATOM   1912 2HG  ARG A 115     107.835 -14.917 186.044  1.00  0.00           H  
ATOM   1913 1HD  ARG A 115     106.310 -16.723 186.321  1.00  0.00           H  
ATOM   1914 2HD  ARG A 115     107.514 -17.188 185.097  1.00  0.00           H  
ATOM   1915  HE  ARG A 115     108.265 -18.055 187.745  1.00  0.00           H  
ATOM   1916 1HH1 ARG A 115     106.212 -18.844 184.999  1.00  0.00           H  
ATOM   1917 2HH1 ARG A 115     106.160 -20.553 185.374  1.00  0.00           H  
ATOM   1918 1HH2 ARG A 115     108.186 -20.277 188.213  1.00  0.00           H  
ATOM   1919 2HH2 ARG A 115     107.276 -21.363 187.187  1.00  0.00           H  
ATOM   1920  N   ALA A 116     112.685 -15.397 185.267  1.00  0.00           N  
ATOM   1921  CA  ALA A 116     114.061 -15.882 185.189  1.00  0.00           C  
ATOM   1922  C   ALA A 116     114.758 -15.425 183.908  1.00  0.00           C  
ATOM   1923  O   ALA A 116     115.816 -14.796 183.982  1.00  0.00           O  
ATOM   1924  CB  ALA A 116     114.082 -17.403 185.274  1.00  0.00           C  
ATOM   1925  OXT ALA A 116     114.479 -16.001 182.856  1.00  0.00           O1-
ATOM   1926  H   ALA A 116     112.185 -15.147 184.413  1.00  0.00           H  
ATOM   1927  HA  ALA A 116     114.610 -15.468 186.033  1.00  0.00           H  
ATOM   1928 1HB  ALA A 116     115.113 -17.752 185.247  1.00  0.00           H  
ATOM   1929 2HB  ALA A 116     113.616 -17.724 186.205  1.00  0.00           H  
ATOM   1930 3HB  ALA A 116     113.535 -17.818 184.431  1.00  0.00           H  
TER   
END
