# Supplementary material for: Scaffolding protein functional sites using deep learning
Source: Science. Author manuscript; Available in PMC 2022 Oct 31. (PMC9621694; doi:10.1126/science.abn2100)
Supplement: Data S1 [file NIHMS1830590-supplement-Data_S1.zip › ace2_109_AF.pdb]

ATOM      1  N   SER A   1      66.755 -39.966 153.733  1.00  0.00           N  
ATOM      2  CA  SER A   1      65.693 -39.154 153.149  1.00  0.00           C  
ATOM      3  C   SER A   1      66.039 -37.669 153.205  1.00  0.00           C  
ATOM      4  O   SER A   1      66.955 -37.267 153.925  1.00  0.00           O  
ATOM      5  CB  SER A   1      64.368 -39.406 153.869  1.00  0.00           C  
ATOM      6  OG  SER A   1      64.392 -38.854 155.174  1.00  0.00           O  
ATOM      7  N   GLU A   2      65.540 -36.953 152.191  1.00  0.00           N  
ATOM      8  CA  GLU A   2      65.707 -35.502 152.199  1.00  0.00           C  
ATOM      9  C   GLU A   2      65.375 -34.916 153.568  1.00  0.00           C  
ATOM     10  O   GLU A   2      66.069 -34.018 154.050  1.00  0.00           O  
ATOM     11  CB  GLU A   2      64.832 -34.854 151.124  1.00  0.00           C  
ATOM     12  CG  GLU A   2      65.088 -33.365 150.937  1.00  0.00           C  
ATOM     13  CD  GLU A   2      64.282 -32.756 149.801  1.00  0.00           C  
ATOM     14  OE1 GLU A   2      64.294 -31.513 149.647  1.00  0.00           O  
ATOM     15  OE2 GLU A   2      63.632 -33.526 149.060  1.00  0.00           O1-
ATOM     16  N   GLU A   3      64.383 -35.446 154.212  1.00  0.00           N  
ATOM     17  CA  GLU A   3      63.981 -34.977 155.534  1.00  0.00           C  
ATOM     18  C   GLU A   3      65.070 -35.243 156.569  1.00  0.00           C  
ATOM     19  O   GLU A   3      65.364 -34.383 157.402  1.00  0.00           O  
ATOM     20  CB  GLU A   3      62.671 -35.644 155.965  1.00  0.00           C  
ATOM     21  CG  GLU A   3      62.068 -35.051 157.231  1.00  0.00           C  
ATOM     22  CD  GLU A   3      60.719 -35.654 157.591  1.00  0.00           C  
ATOM     23  OE1 GLU A   3      60.159 -35.297 158.651  1.00  0.00           O  
ATOM     24  OE2 GLU A   3      60.219 -36.491 156.806  1.00  0.00           O1-
ATOM     25  N   GLU A   4      65.587 -36.408 156.473  1.00  0.00           N  
ATOM     26  CA  GLU A   4      66.661 -36.766 157.395  1.00  0.00           C  
ATOM     27  C   GLU A   4      67.866 -35.847 157.223  1.00  0.00           C  
ATOM     28  O   GLU A   4      68.452 -35.392 158.208  1.00  0.00           O  
ATOM     29  CB  GLU A   4      67.078 -38.225 157.193  1.00  0.00           C  
ATOM     30  CG  GLU A   4      66.060 -39.233 157.705  1.00  0.00           C  
ATOM     31  CD  GLU A   4      66.442 -40.674 157.410  1.00  0.00           C  
ATOM     32  OE1 GLU A   4      65.731 -41.597 157.869  1.00  0.00           O  
ATOM     33  OE2 GLU A   4      67.460 -40.884 156.714  1.00  0.00           O1-
ATOM     34  N   MET A   5      68.157 -35.486 156.001  1.00  0.00           N  
ATOM     35  CA  MET A   5      69.287 -34.607 155.710  1.00  0.00           C  
ATOM     36  C   MET A   5      69.023 -33.194 156.221  1.00  0.00           C  
ATOM     37  O   MET A   5      69.906 -32.567 156.808  1.00  0.00           O  
ATOM     38  CB  MET A   5      69.570 -34.575 154.207  1.00  0.00           C  
ATOM     39  CG  MET A   5      70.222 -35.843 153.680  1.00  0.00           C  
ATOM     40  SD  MET A   5      70.782 -35.674 151.940  1.00  0.00           S  
ATOM     41  CE  MET A   5      69.180 -35.674 151.087  1.00  0.00           C  
ATOM     42  N   ARG A   6      67.818 -32.766 155.952  1.00  0.00           N  
ATOM     43  CA  ARG A   6      67.433 -31.447 156.445  1.00  0.00           C  
ATOM     44  C   ARG A   6      67.557 -31.373 157.963  1.00  0.00           C  
ATOM     45  O   ARG A   6      68.080 -30.396 158.502  1.00  0.00           O  
ATOM     46  CB  ARG A   6      66.004 -31.108 156.018  1.00  0.00           C  
ATOM     47  CG  ARG A   6      65.558 -29.710 156.416  1.00  0.00           C  
ATOM     48  CD  ARG A   6      64.122 -29.434 155.990  1.00  0.00           C  
ATOM     49  NE  ARG A   6      64.036 -29.097 154.572  1.00  0.00           N  
ATOM     50  CZ  ARG A   6      63.008 -28.477 154.001  1.00  0.00           C  
ATOM     51  NH1 ARG A   6      61.952 -28.112 154.720  1.00  0.00           N1+
ATOM     52  NH2 ARG A   6      63.033 -28.219 152.701  1.00  0.00           N  
ATOM     53  N   TRP A   7      67.090 -32.394 158.506  1.00  0.00           N  
ATOM     54  CA  TRP A   7      67.156 -32.443 159.962  1.00  0.00           C  
ATOM     55  C   TRP A   7      68.601 -32.383 160.445  1.00  0.00           C  
ATOM     56  O   TRP A   7      68.923 -31.634 161.371  1.00  0.00           O  
ATOM     57  CB  TRP A   7      66.481 -33.711 160.490  1.00  0.00           C  
ATOM     58  CG  TRP A   7      66.449 -33.807 161.986  1.00  0.00           C  
ATOM     59  CD1 TRP A   7      65.485 -33.318 162.824  1.00  0.00           C  
ATOM     60  CD2 TRP A   7      67.431 -34.428 162.823  1.00  0.00           C  
ATOM     61  CE2 TRP A   7      66.995 -34.279 164.159  1.00  0.00           C  
ATOM     62  CE3 TRP A   7      68.636 -35.098 162.572  1.00  0.00           C  
ATOM     63  NE1 TRP A   7      65.808 -33.599 164.130  1.00  0.00           N  
ATOM     64  CZ2 TRP A   7      67.725 -34.775 165.241  1.00  0.00           C  
ATOM     65  CZ3 TRP A   7      69.359 -35.591 163.651  1.00  0.00           C  
ATOM     66  CH2 TRP A   7      68.900 -35.426 164.968  1.00  0.00           C  
ATOM     67  N   GLU A   8      69.503 -33.070 159.838  1.00  0.00           N  
ATOM     68  CA  GLU A   8      70.913 -33.103 160.216  1.00  0.00           C  
ATOM     69  C   GLU A   8      71.565 -31.735 160.034  1.00  0.00           C  
ATOM     70  O   GLU A   8      72.329 -31.288 160.892  1.00  0.00           O  
ATOM     71  CB  GLU A   8      71.664 -34.157 159.399  1.00  0.00           C  
ATOM     72  CG  GLU A   8      71.343 -35.590 159.800  1.00  0.00           C  
ATOM     73  CD  GLU A   8      72.201 -36.620 159.082  1.00  0.00           C  
ATOM     74  OE1 GLU A   8      71.752 -37.777 158.921  1.00  0.00           O  
ATOM     75  OE2 GLU A   8      73.332 -36.267 158.680  1.00  0.00           O1-
ATOM     76  N   ILE A   9      71.216 -31.141 158.918  1.00  0.00           N  
ATOM     77  CA  ILE A   9      71.765 -29.818 158.647  1.00  0.00           C  
ATOM     78  C   ILE A   9      71.281 -28.831 159.707  1.00  0.00           C  
ATOM     79  O   ILE A   9      72.071 -28.053 160.247  1.00  0.00           O  
ATOM     80  CB  ILE A   9      71.375 -29.322 157.236  1.00  0.00           C  
ATOM     81  CG1 ILE A   9      72.099 -30.142 156.163  1.00  0.00           C  
ATOM     82  CG2 ILE A   9      71.682 -27.829 157.084  1.00  0.00           C  
ATOM     83  CD1 ILE A   9      71.624 -29.862 154.743  1.00  0.00           C  
ATOM     84  N   GLU A  10      70.047 -28.924 160.008  1.00  0.00           N  
ATOM     85  CA  GLU A  10      69.493 -28.037 161.027  1.00  0.00           C  
ATOM     86  C   GLU A  10      70.168 -28.258 162.377  1.00  0.00           C  
ATOM     87  O   GLU A  10      70.458 -27.299 163.096  1.00  0.00           O  
ATOM     88  CB  GLU A  10      67.982 -28.242 161.154  1.00  0.00           C  
ATOM     89  CG  GLU A  10      67.185 -27.692 159.981  1.00  0.00           C  
ATOM     90  CD  GLU A  10      65.699 -28.005 160.064  1.00  0.00           C  
ATOM     91  OE1 GLU A  10      64.923 -27.492 159.228  1.00  0.00           O  
ATOM     92  OE2 GLU A  10      65.309 -28.769 160.975  1.00  0.00           O1-
ATOM     93  N   GLN A  11      70.483 -29.456 162.684  1.00  0.00           N  
ATOM     94  CA  GLN A  11      71.139 -29.759 163.951  1.00  0.00           C  
ATOM     95  C   GLN A  11      72.564 -29.215 163.977  1.00  0.00           C  
ATOM     96  O   GLN A  11      73.010 -28.676 164.992  1.00  0.00           O  
ATOM     97  CB  GLN A  11      71.150 -31.268 164.203  1.00  0.00           C  
ATOM     98  CG  GLN A  11      69.787 -31.840 164.568  1.00  0.00           C  
ATOM     99  CD  GLN A  11      69.192 -31.193 165.806  1.00  0.00           C  
ATOM    100  NE2 GLN A  11      67.969 -30.689 165.682  1.00  0.00           N  
ATOM    101  OE1 GLN A  11      69.827 -31.148 166.864  1.00  0.00           O  
ATOM    102  N   ILE A  12      73.223 -29.361 162.853  1.00  0.00           N  
ATOM    103  CA  ILE A  12      74.583 -28.840 162.765  1.00  0.00           C  
ATOM    104  C   ILE A  12      74.567 -27.323 162.942  1.00  0.00           C  
ATOM    105  O   ILE A  12      75.366 -26.772 163.702  1.00  0.00           O  
ATOM    106  CB  ILE A  12      75.247 -29.215 161.421  1.00  0.00           C  
ATOM    107  CG1 ILE A  12      75.557 -30.716 161.380  1.00  0.00           C  
ATOM    108  CG2 ILE A  12      76.515 -28.387 161.195  1.00  0.00           C  
ATOM    109  CD1 ILE A  12      75.999 -31.219 160.013  1.00  0.00           C  
ATOM    110  N   LEU A  13      73.592 -26.725 162.352  1.00  0.00           N  
ATOM    111  CA  LEU A  13      73.512 -25.270 162.428  1.00  0.00           C  
ATOM    112  C   LEU A  13      73.193 -24.817 163.850  1.00  0.00           C  
ATOM    113  O   LEU A  13      73.756 -23.832 164.332  1.00  0.00           O  
ATOM    114  CB  LEU A  13      72.451 -24.739 161.462  1.00  0.00           C  
ATOM    115  CG  LEU A  13      72.773 -24.857 159.971  1.00  0.00           C  
ATOM    116  CD1 LEU A  13      71.577 -24.415 159.134  1.00  0.00           C  
ATOM    117  CD2 LEU A  13      74.008 -24.034 159.623  1.00  0.00           C  
ATOM    118  N   VAL A  14      72.309 -25.465 164.482  1.00  0.00           N  
ATOM    119  CA  VAL A  14      71.976 -25.135 165.864  1.00  0.00           C  
ATOM    120  C   VAL A  14      73.205 -25.320 166.750  1.00  0.00           C  
ATOM    121  O   VAL A  14      73.527 -24.452 167.565  1.00  0.00           O  
ATOM    122  CB  VAL A  14      70.805 -25.998 166.387  1.00  0.00           C  
ATOM    123  CG1 VAL A  14      70.644 -25.829 167.897  1.00  0.00           C  
ATOM    124  CG2 VAL A  14      69.510 -25.634 165.664  1.00  0.00           C  
ATOM    125  N   TRP A  15      73.843 -26.423 166.577  1.00  0.00           N  
ATOM    126  CA  TRP A  15      75.017 -26.697 167.400  1.00  0.00           C  
ATOM    127  C   TRP A  15      76.120 -25.679 167.133  1.00  0.00           C  
ATOM    128  O   TRP A  15      76.775 -25.205 168.063  1.00  0.00           O  
ATOM    129  CB  TRP A  15      75.537 -28.114 167.139  1.00  0.00           C  
ATOM    130  CG  TRP A  15      74.729 -29.191 167.799  1.00  0.00           C  
ATOM    131  CD1 TRP A  15      73.577 -29.760 167.332  1.00  0.00           C  
ATOM    132  CD2 TRP A  15      75.011 -29.824 169.051  1.00  0.00           C  
ATOM    133  CE2 TRP A  15      73.987 -30.770 169.281  1.00  0.00           C  
ATOM    134  CE3 TRP A  15      76.032 -29.685 170.001  1.00  0.00           C  
ATOM    135  NE1 TRP A  15      73.126 -30.710 168.218  1.00  0.00           N  
ATOM    136  CZ2 TRP A  15      73.955 -31.572 170.423  1.00  0.00           C  
ATOM    137  CZ3 TRP A  15      75.998 -30.486 171.136  1.00  0.00           C  
ATOM    138  CH2 TRP A  15      74.966 -31.417 171.336  1.00  0.00           C  
ATOM    139  N   LEU A  16      76.221 -25.366 165.895  1.00  0.00           N  
ATOM    140  CA  LEU A  16      77.208 -24.358 165.520  1.00  0.00           C  
ATOM    141  C   LEU A  16      76.879 -23.013 166.159  1.00  0.00           C  
ATOM    142  O   LEU A  16      77.764 -22.343 166.697  1.00  0.00           O  
ATOM    143  CB  LEU A  16      77.274 -24.212 163.998  1.00  0.00           C  
ATOM    144  CG  LEU A  16      78.349 -23.270 163.454  1.00  0.00           C  
ATOM    145  CD1 LEU A  16      79.737 -23.853 163.697  1.00  0.00           C  
ATOM    146  CD2 LEU A  16      78.127 -23.006 161.968  1.00  0.00           C  
ATOM    147  N   ASP A  17      75.650 -22.667 166.069  1.00  0.00           N  
ATOM    148  CA  ASP A  17      75.204 -21.415 166.675  1.00  0.00           C  
ATOM    149  C   ASP A  17      75.484 -21.400 168.175  1.00  0.00           C  
ATOM    150  O   ASP A  17      75.997 -20.414 168.707  1.00  0.00           O  
ATOM    151  CB  ASP A  17      73.712 -21.195 166.416  1.00  0.00           C  
ATOM    152  CG  ASP A  17      73.209 -19.863 166.943  1.00  0.00           C  
ATOM    153  OD1 ASP A  17      73.640 -18.804 166.437  1.00  0.00           O  
ATOM    154  OD2 ASP A  17      72.377 -19.871 167.876  1.00  0.00           O1-
ATOM    155  N   GLN A  18      75.247 -22.412 168.866  1.00  0.00           N  
ATOM    156  CA  GLN A  18      75.460 -22.513 170.306  1.00  0.00           C  
ATOM    157  C   GLN A  18      76.948 -22.484 170.645  1.00  0.00           C  
ATOM    158  O   GLN A  18      77.355 -21.844 171.618  1.00  0.00           O  
ATOM    159  CB  GLN A  18      74.822 -23.791 170.855  1.00  0.00           C  
ATOM    160  CG  GLN A  18      73.301 -23.740 170.917  1.00  0.00           C  
ATOM    161  CD  GLN A  18      72.686 -25.064 171.332  1.00  0.00           C  
ATOM    162  NE2 GLN A  18      71.386 -25.054 171.605  1.00  0.00           N  
ATOM    163  OE1 GLN A  18      73.374 -26.087 171.404  1.00  0.00           O  
ATOM    164  N   TRP A  19      77.629 -23.180 169.851  1.00  0.00           N  
ATOM    165  CA  TRP A  19      79.073 -23.222 170.053  1.00  0.00           C  
ATOM    166  C   TRP A  19      79.690 -21.841 169.855  1.00  0.00           C  
ATOM    167  O   TRP A  19      80.484 -21.385 170.682  1.00  0.00           O  
ATOM    168  CB  TRP A  19      79.723 -24.227 169.099  1.00  0.00           C  
ATOM    169  CG  TRP A  19      81.219 -24.275 169.189  1.00  0.00           C  
ATOM    170  CD1 TRP A  19      81.969 -24.554 170.297  1.00  0.00           C  
ATOM    171  CD2 TRP A  19      82.147 -24.030 168.128  1.00  0.00           C  
ATOM    172  CE2 TRP A  19      83.445 -24.180 168.665  1.00  0.00           C  
ATOM    173  CE3 TRP A  19      82.007 -23.700 166.773  1.00  0.00           C  
ATOM    174  NE1 TRP A  19      83.308 -24.499 169.989  1.00  0.00           N  
ATOM    175  CZ2 TRP A  19      84.596 -24.010 167.893  1.00  0.00           C  
ATOM    176  CZ3 TRP A  19      83.154 -23.531 166.007  1.00  0.00           C  
ATOM    177  CH2 TRP A  19      84.431 -23.687 166.571  1.00  0.00           C  
ATOM    178  N   LEU A  20      79.305 -21.146 168.835  1.00  0.00           N  
ATOM    179  CA  LEU A  20      79.807 -19.799 168.584  1.00  0.00           C  
ATOM    180  C   LEU A  20      79.406 -18.852 169.711  1.00  0.00           C  
ATOM    181  O   LEU A  20      80.198 -18.002 170.124  1.00  0.00           O  
ATOM    182  CB  LEU A  20      79.281 -19.270 167.247  1.00  0.00           C  
ATOM    183  CG  LEU A  20      79.895 -19.884 165.987  1.00  0.00           C  
ATOM    184  CD1 LEU A  20      79.182 -19.364 164.743  1.00  0.00           C  
ATOM    185  CD2 LEU A  20      81.389 -19.582 165.920  1.00  0.00           C  
ATOM    186  N   GLN A  21      78.231 -18.986 170.157  1.00  0.00           N  
ATOM    187  CA  GLN A  21      77.783 -18.185 171.292  1.00  0.00           C  
ATOM    188  C   GLN A  21      78.623 -18.469 172.533  1.00  0.00           C  
ATOM    189  O   GLN A  21      79.008 -17.547 173.254  1.00  0.00           O  
ATOM    190  CB  GLN A  21      76.306 -18.450 171.586  1.00  0.00           C  
ATOM    191  CG  GLN A  21      75.704 -17.502 172.616  1.00  0.00           C  
ATOM    192  CD  GLN A  21      74.210 -17.697 172.790  1.00  0.00           C  
ATOM    193  NE2 GLN A  21      73.612 -16.924 173.689  1.00  0.00           N  
ATOM    194  OE1 GLN A  21      73.598 -18.536 172.121  1.00  0.00           O  
ATOM    195  N   TRP A  22      78.846 -19.731 172.759  1.00  0.00           N  
ATOM    196  CA  TRP A  22      79.682 -20.123 173.887  1.00  0.00           C  
ATOM    197  C   TRP A  22      81.091 -19.556 173.745  1.00  0.00           C  
ATOM    198  O   TRP A  22      81.663 -19.050 174.713  1.00  0.00           O  
ATOM    199  CB  TRP A  22      79.743 -21.648 174.008  1.00  0.00           C  
ATOM    200  CG  TRP A  22      80.686 -22.139 175.065  1.00  0.00           C  
ATOM    201  CD1 TRP A  22      80.446 -22.225 176.408  1.00  0.00           C  
ATOM    202  CD2 TRP A  22      82.024 -22.606 174.866  1.00  0.00           C  
ATOM    203  CE2 TRP A  22      82.536 -22.961 176.133  1.00  0.00           C  
ATOM    204  CE3 TRP A  22      82.840 -22.760 173.738  1.00  0.00           C  
ATOM    205  NE1 TRP A  22      81.554 -22.719 177.057  1.00  0.00           N  
ATOM    206  CZ2 TRP A  22      83.829 -23.461 176.304  1.00  0.00           C  
ATOM    207  CZ3 TRP A  22      84.126 -23.258 173.909  1.00  0.00           C  
ATOM    208  CH2 TRP A  22      84.606 -23.602 175.183  1.00  0.00           C  
ATOM    209  N   LEU A  23      81.686 -19.647 172.537  1.00  0.00           N  
ATOM    210  CA  LEU A  23      83.008 -19.086 172.282  1.00  0.00           C  
ATOM    211  C   LEU A  23      83.044 -17.601 172.627  1.00  0.00           C  
ATOM    212  O   LEU A  23      83.981 -17.132 173.277  1.00  0.00           O  
ATOM    213  CB  LEU A  23      83.405 -19.292 170.818  1.00  0.00           C  
ATOM    214  CG  LEU A  23      83.866 -20.698 170.432  1.00  0.00           C  
ATOM    215  CD1 LEU A  23      84.070 -20.793 168.923  1.00  0.00           C  
ATOM    216  CD2 LEU A  23      85.145 -21.065 171.174  1.00  0.00           C  
ATOM    217  N   HIS A  24      82.044 -16.890 172.292  1.00  0.00           N  
ATOM    218  CA  HIS A  24      81.968 -15.449 172.503  1.00  0.00           C  
ATOM    219  C   HIS A  24      81.844 -15.115 173.986  1.00  0.00           C  
ATOM    220  O   HIS A  24      82.577 -14.266 174.499  1.00  0.00           O  
ATOM    221  CB  HIS A  24      80.788 -14.856 171.731  1.00  0.00           C  
ATOM    222  CG  HIS A  24      80.644 -13.377 171.899  1.00  0.00           C  
ATOM    223  CD2 HIS A  24      79.713 -12.643 172.552  1.00  0.00           C  
ATOM    224  ND1 HIS A  24      81.532 -12.476 171.352  1.00  0.00           N  
ATOM    225  CE1 HIS A  24      81.151 -11.248 171.663  1.00  0.00           C  
ATOM    226  NE2 HIS A  24      80.050 -11.322 172.391  1.00  0.00           N  
ATOM    227  N   VAL A  25      81.047 -15.811 174.711  1.00  0.00           N  
ATOM    228  CA  VAL A  25      80.734 -15.460 176.093  1.00  0.00           C  
ATOM    229  C   VAL A  25      81.844 -15.957 177.018  1.00  0.00           C  
ATOM    230  O   VAL A  25      82.049 -15.409 178.102  1.00  0.00           O  
ATOM    231  CB  VAL A  25      79.373 -16.044 176.532  1.00  0.00           C  
ATOM    232  CG1 VAL A  25      78.229 -15.383 175.766  1.00  0.00           C  
ATOM    233  CG2 VAL A  25      79.352 -17.557 176.329  1.00  0.00           C  
ATOM    234  N   SER A  26      82.502 -17.020 176.554  1.00  0.00           N  
ATOM    235  CA  SER A  26      83.544 -17.584 177.407  1.00  0.00           C  
ATOM    236  C   SER A  26      84.848 -16.804 177.276  1.00  0.00           C  
ATOM    237  O   SER A  26      85.593 -16.663 178.249  1.00  0.00           O  
ATOM    238  CB  SER A  26      83.784 -19.054 177.060  1.00  0.00           C  
ATOM    239  OG  SER A  26      82.614 -19.822 177.291  1.00  0.00           O  
ATOM    240  N   LEU A  27      85.161 -16.183 176.185  1.00  0.00           N  
ATOM    241  CA  LEU A  27      86.458 -15.559 175.946  1.00  0.00           C  
ATOM    242  C   LEU A  27      86.445 -14.096 176.372  1.00  0.00           C  
ATOM    243  O   LEU A  27      87.477 -13.551 176.771  1.00  0.00           O  
ATOM    244  CB  LEU A  27      86.841 -15.669 174.467  1.00  0.00           C  
ATOM    245  CG  LEU A  27      87.298 -17.047 173.984  1.00  0.00           C  
ATOM    246  CD1 LEU A  27      87.496 -17.040 172.473  1.00  0.00           C  
ATOM    247  CD2 LEU A  27      88.580 -17.465 174.697  1.00  0.00           C  
ATOM    248  N   SER A  28      85.268 -13.488 176.450  1.00  0.00           N  
ATOM    249  CA  SER A  28      85.153 -12.059 176.721  1.00  0.00           C  
ATOM    250  C   SER A  28      85.584 -11.730 178.147  1.00  0.00           C  
ATOM    251  O   SER A  28      86.364 -10.802 178.367  1.00  0.00           O  
ATOM    252  CB  SER A  28      83.719 -11.583 176.491  1.00  0.00           C  
ATOM    253  OG  SER A  28      83.613 -10.186 176.702  1.00  0.00           O  
ATOM    254  N   PRO A  29      85.194 -12.470 179.121  1.00  0.00           N  
ATOM    255  CA  PRO A  29      85.577 -12.119 180.491  1.00  0.00           C  
ATOM    256  C   PRO A  29      87.061 -12.349 180.766  1.00  0.00           C  
ATOM    257  O   PRO A  29      87.681 -11.586 181.512  1.00  0.00           O  
ATOM    258  CB  PRO A  29      84.713 -13.047 181.347  1.00  0.00           C  
ATOM    259  CG  PRO A  29      83.553 -13.403 180.475  1.00  0.00           C  
ATOM    260  CD  PRO A  29      84.015 -13.409 179.045  1.00  0.00           C  
ATOM    261  N   VAL A  30      87.605 -13.442 180.117  1.00  0.00           N  
ATOM    262  CA  VAL A  30      89.009 -13.772 180.333  1.00  0.00           C  
ATOM    263  C   VAL A  30      89.894 -12.679 179.740  1.00  0.00           C  
ATOM    264  O   VAL A  30      90.835 -12.213 180.388  1.00  0.00           O  
ATOM    265  CB  VAL A  30      89.370 -15.143 179.717  1.00  0.00           C  
ATOM    266  CG1 VAL A  30      90.868 -15.415 179.845  1.00  0.00           C  
ATOM    267  CG2 VAL A  30      88.564 -16.256 180.384  1.00  0.00           C  
ATOM    268  N   THR A  31      89.519 -12.191 178.594  1.00  0.00           N  
ATOM    269  CA  THR A  31      90.310 -11.147 177.954  1.00  0.00           C  
ATOM    270  C   THR A  31      90.161  -9.822 178.694  1.00  0.00           C  
ATOM    271  O   THR A  31      91.127  -9.070 178.836  1.00  0.00           O  
ATOM    272  CB  THR A  31      89.904 -10.962 176.480  1.00  0.00           C  
ATOM    273  CG2 THR A  31      90.298 -12.175 175.644  1.00  0.00           C  
ATOM    274  OG1 THR A  31      88.485 -10.782 176.400  1.00  0.00           O  
ATOM    275  N   ALA A  32      88.969  -9.539 179.211  1.00  0.00           N  
ATOM    276  CA  ALA A  32      88.743  -8.306 179.960  1.00  0.00           C  
ATOM    277  C   ALA A  32      89.534  -8.303 181.266  1.00  0.00           C  
ATOM    278  O   ALA A  32      90.136  -7.292 181.632  1.00  0.00           O  
ATOM    279  CB  ALA A  32      87.254  -8.119 180.244  1.00  0.00           C  
ATOM    280  N   GLN A  33      89.493  -9.417 181.940  1.00  0.00           N  
ATOM    281  CA  GLN A  33      90.196  -9.532 183.213  1.00  0.00           C  
ATOM    282  C   GLN A  33      91.708  -9.476 183.014  1.00  0.00           C  
ATOM    283  O   GLN A  33      92.428  -8.918 183.845  1.00  0.00           O  
ATOM    284  CB  GLN A  33      89.809 -10.829 183.926  1.00  0.00           C  
ATOM    285  CG  GLN A  33      90.271 -10.896 185.376  1.00  0.00           C  
ATOM    286  CD  GLN A  33      89.691 -12.083 186.122  1.00  0.00           C  
ATOM    287  NE2 GLN A  33      89.906 -12.123 187.432  1.00  0.00           N  
ATOM    288  OE1 GLN A  33      89.055 -12.958 185.525  1.00  0.00           O  
ATOM    289  N   MET A  34      92.170  -9.996 181.984  1.00  0.00           N  
ATOM    290  CA  MET A  34      93.596 -10.012 181.671  1.00  0.00           C  
ATOM    291  C   MET A  34      94.131  -8.596 181.491  1.00  0.00           C  
ATOM    292  O   MET A  34      95.261  -8.300 181.883  1.00  0.00           O  
ATOM    293  CB  MET A  34      93.860 -10.835 180.408  1.00  0.00           C  
ATOM    294  CG  MET A  34      95.329 -11.151 180.179  1.00  0.00           C  
ATOM    295  SD  MET A  34      95.574 -12.537 179.000  1.00  0.00           S  
ATOM    296  CE  MET A  34      95.320 -11.667 177.428  1.00  0.00           C  
ATOM    297  N   GLN A  35      93.400  -7.708 181.019  1.00  0.00           N  
ATOM    298  CA  GLN A  35      93.796  -6.324 180.777  1.00  0.00           C  
ATOM    299  C   GLN A  35      93.801  -5.519 182.073  1.00  0.00           C  
ATOM    300  O   GLN A  35      94.546  -4.545 182.202  1.00  0.00           O  
ATOM    301  CB  GLN A  35      92.865  -5.669 179.756  1.00  0.00           C  
ATOM    302  CG  GLN A  35      93.041  -6.193 178.337  1.00  0.00           C  
ATOM    303  CD  GLN A  35      92.093  -5.542 177.349  1.00  0.00           C  
ATOM    304  NE2 GLN A  35      92.355  -5.735 176.061  1.00  0.00           N  
ATOM    305  OE1 GLN A  35      91.132  -4.871 177.739  1.00  0.00           O  
ATOM    306  N   ARG A  36      93.152  -6.068 183.065  1.00  0.00           N  
ATOM    307  CA  ARG A  36      92.918  -5.266 184.262  1.00  0.00           C  
ATOM    308  C   ARG A  36      93.827  -5.708 185.404  1.00  0.00           C  
ATOM    309  O   ARG A  36      94.208  -4.896 186.250  1.00  0.00           O  
ATOM    310  CB  ARG A  36      91.452  -5.358 184.692  1.00  0.00           C  
ATOM    311  CG  ARG A  36      90.490  -4.638 183.760  1.00  0.00           C  
ATOM    312  CD  ARG A  36      89.057  -4.703 184.269  1.00  0.00           C  
ATOM    313  NE  ARG A  36      88.106  -4.232 183.266  1.00  0.00           N  
ATOM    314  CZ  ARG A  36      86.783  -4.277 183.395  1.00  0.00           C  
ATOM    315  NH1 ARG A  36      86.226  -4.776 184.493  1.00  0.00           N1+
ATOM    316  NH2 ARG A  36      86.011  -3.821 182.420  1.00  0.00           N  
ATOM    317  N   THR A  37      94.254  -6.933 185.402  1.00  0.00           N  
ATOM    318  CA  THR A  37      94.942  -7.442 186.583  1.00  0.00           C  
ATOM    319  C   THR A  37      96.455  -7.365 186.403  1.00  0.00           C  
ATOM    320  O   THR A  37      96.966  -7.583 185.302  1.00  0.00           O  
ATOM    321  CB  THR A  37      94.531  -8.896 186.883  1.00  0.00           C  
ATOM    322  CG2 THR A  37      94.881  -9.818 185.719  1.00  0.00           C  
ATOM    323  OG1 THR A  37      95.218  -9.347 188.058  1.00  0.00           O  
ATOM    324  N   ASP A  38      97.220  -6.908 187.406  1.00  0.00           N  
ATOM    325  CA  ASP A  38      98.680  -6.872 187.402  1.00  0.00           C  
ATOM    326  C   ASP A  38      99.259  -8.025 188.219  1.00  0.00           C  
ATOM    327  O   ASP A  38     100.480  -8.148 188.349  1.00  0.00           O  
ATOM    328  CB  ASP A  38      99.185  -5.535 187.946  1.00  0.00           C  
ATOM    329  CG  ASP A  38      98.846  -4.361 187.044  1.00  0.00           C  
ATOM    330  OD1 ASP A  38      98.878  -4.517 185.803  1.00  0.00           O  
ATOM    331  OD2 ASP A  38      98.549  -3.271 187.577  1.00  0.00           O1-
ATOM    332  N   SER A  39      98.387  -8.896 188.734  1.00  0.00           N  
ATOM    333  CA  SER A  39      98.847  -9.982 189.593  1.00  0.00           C  
ATOM    334  C   SER A  39      99.321 -11.175 188.768  1.00  0.00           C  
ATOM    335  O   SER A  39      98.588 -11.675 187.913  1.00  0.00           O  
ATOM    336  CB  SER A  39      97.733 -10.420 190.545  1.00  0.00           C  
ATOM    337  OG  SER A  39      98.077 -11.630 191.198  1.00  0.00           O  
ATOM    338  N   THR A  40     100.539 -11.636 189.060  1.00  0.00           N  
ATOM    339  CA  THR A  40     101.097 -12.806 188.389  1.00  0.00           C  
ATOM    340  C   THR A  40     100.216 -14.031 188.618  1.00  0.00           C  
ATOM    341  O   THR A  40      99.973 -14.809 187.693  1.00  0.00           O  
ATOM    342  CB  THR A  40     102.528 -13.100 188.876  1.00  0.00           C  
ATOM    343  CG2 THR A  40     103.123 -14.297 188.141  1.00  0.00           C  
ATOM    344  OG1 THR A  40     103.351 -11.952 188.641  1.00  0.00           O  
ATOM    345  N   GLU A  41      99.734 -14.219 189.820  1.00  0.00           N  
ATOM    346  CA  GLU A  41      98.895 -15.364 190.163  1.00  0.00           C  
ATOM    347  C   GLU A  41      97.599 -15.361 189.357  1.00  0.00           C  
ATOM    348  O   GLU A  41      97.181 -16.398 188.839  1.00  0.00           O  
ATOM    349  CB  GLU A  41      98.584 -15.373 191.661  1.00  0.00           C  
ATOM    350  CG  GLU A  41      99.776 -15.738 192.535  1.00  0.00           C  
ATOM    351  CD  GLU A  41      99.464 -15.693 194.023  1.00  0.00           C  
ATOM    352  OE1 GLU A  41     100.386 -15.910 194.843  1.00  0.00           O  
ATOM    353  OE2 GLU A  41      98.290 -15.439 194.372  1.00  0.00           O1-
ATOM    354  N   GLU A  42      96.951 -14.212 189.310  1.00  0.00           N  
ATOM    355  CA  GLU A  42      95.723 -14.079 188.531  1.00  0.00           C  
ATOM    356  C   GLU A  42      95.971 -14.371 187.054  1.00  0.00           C  
ATOM    357  O   GLU A  42      95.165 -15.039 186.404  1.00  0.00           O  
ATOM    358  CB  GLU A  42      95.130 -12.678 188.698  1.00  0.00           C  
ATOM    359  CG  GLU A  42      94.505 -12.433 190.065  1.00  0.00           C  
ATOM    360  CD  GLU A  42      93.839 -11.072 190.184  1.00  0.00           C  
ATOM    361  OE1 GLU A  42      93.188 -10.804 191.220  1.00  0.00           O  
ATOM    362  OE2 GLU A  42      93.970 -10.267 189.236  1.00  0.00           O1-
ATOM    363  N   HIS A  43      97.163 -13.927 186.550  1.00  0.00           N  
ATOM    364  CA  HIS A  43      97.510 -14.189 185.158  1.00  0.00           C  
ATOM    365  C   HIS A  43      97.667 -15.684 184.900  1.00  0.00           C  
ATOM    366  O   HIS A  43      97.214 -16.191 183.872  1.00  0.00           O  
ATOM    367  CB  HIS A  43      98.797 -13.453 184.779  1.00  0.00           C  
ATOM    368  CG  HIS A  43      98.572 -12.042 184.334  1.00  0.00           C  
ATOM    369  CD2 HIS A  43      98.693 -10.870 185.000  1.00  0.00           C  
ATOM    370  ND1 HIS A  43      98.168 -11.721 183.057  1.00  0.00           N  
ATOM    371  CE1 HIS A  43      98.051 -10.407 182.956  1.00  0.00           C  
ATOM    372  NE2 HIS A  43      98.364  -9.868 184.121  1.00  0.00           N  
ATOM    373  N   ASP A  44      98.270 -16.384 185.840  1.00  0.00           N  
ATOM    374  CA  ASP A  44      98.444 -17.827 185.708  1.00  0.00           C  
ATOM    375  C   ASP A  44      97.095 -18.540 185.668  1.00  0.00           C  
ATOM    376  O   ASP A  44      96.901 -19.468 184.879  1.00  0.00           O  
ATOM    377  CB  ASP A  44      99.293 -18.374 186.858  1.00  0.00           C  
ATOM    378  CG  ASP A  44     100.757 -17.983 186.751  1.00  0.00           C  
ATOM    379  OD1 ASP A  44     101.202 -17.576 185.657  1.00  0.00           O  
ATOM    380  OD2 ASP A  44     101.473 -18.086 187.771  1.00  0.00           O1-
ATOM    381  N   GLU A  45      96.172 -18.084 186.502  1.00  0.00           N  
ATOM    382  CA  GLU A  45      94.839 -18.680 186.540  1.00  0.00           C  
ATOM    383  C   GLU A  45      94.091 -18.442 185.232  1.00  0.00           C  
ATOM    384  O   GLU A  45      93.439 -19.348 184.710  1.00  0.00           O  
ATOM    385  CB  GLU A  45      94.033 -18.123 187.717  1.00  0.00           C  
ATOM    386  CG  GLU A  45      94.526 -18.593 189.077  1.00  0.00           C  
ATOM    387  CD  GLU A  45      93.772 -17.967 190.238  1.00  0.00           C  
ATOM    388  OE1 GLU A  45      94.135 -18.224 191.409  1.00  0.00           O  
ATOM    389  OE2 GLU A  45      92.808 -17.212 189.975  1.00  0.00           O1-
ATOM    390  N   LEU A  46      94.222 -17.230 184.735  1.00  0.00           N  
ATOM    391  CA  LEU A  46      93.549 -16.884 183.489  1.00  0.00           C  
ATOM    392  C   LEU A  46      94.115 -17.687 182.323  1.00  0.00           C  
ATOM    393  O   LEU A  46      93.370 -18.121 181.442  1.00  0.00           O  
ATOM    394  CB  LEU A  46      93.684 -15.386 183.206  1.00  0.00           C  
ATOM    395  CG  LEU A  46      92.860 -14.451 184.092  1.00  0.00           C  
ATOM    396  CD1 LEU A  46      93.234 -12.997 183.823  1.00  0.00           C  
ATOM    397  CD2 LEU A  46      91.369 -14.675 183.866  1.00  0.00           C  
ATOM    398  N   GLU A  47      95.385 -17.954 182.447  1.00  0.00           N  
ATOM    399  CA  GLU A  47      96.015 -18.791 181.430  1.00  0.00           C  
ATOM    400  C   GLU A  47      95.454 -20.209 181.457  1.00  0.00           C  
ATOM    401  O   GLU A  47      95.170 -20.791 180.407  1.00  0.00           O  
ATOM    402  CB  GLU A  47      97.534 -18.821 181.623  1.00  0.00           C  
ATOM    403  CG  GLU A  47      98.276 -19.589 180.539  1.00  0.00           C  
ATOM    404  CD  GLU A  47      99.787 -19.541 180.697  1.00  0.00           C  
ATOM    405  OE1 GLU A  47     100.507 -20.040 179.803  1.00  0.00           O  
ATOM    406  OE2 GLU A  47     100.255 -18.999 181.723  1.00  0.00           O1-
ATOM    407  N   GLU A  48      95.363 -20.707 182.586  1.00  0.00           N  
ATOM    408  CA  GLU A  48      94.808 -22.051 182.719  1.00  0.00           C  
ATOM    409  C   GLU A  48      93.391 -22.122 182.160  1.00  0.00           C  
ATOM    410  O   GLU A  48      93.032 -23.089 181.483  1.00  0.00           O  
ATOM    411  CB  GLU A  48      94.818 -22.493 184.185  1.00  0.00           C  
ATOM    412  CG  GLU A  48      96.207 -22.797 184.726  1.00  0.00           C  
ATOM    413  CD  GLU A  48      96.211 -23.151 186.205  1.00  0.00           C  
ATOM    414  OE1 GLU A  48      97.306 -23.317 186.786  1.00  0.00           O  
ATOM    415  OE2 GLU A  48      95.109 -23.263 186.786  1.00  0.00           O1-
ATOM    416  N   GLN A  49      92.672 -21.085 182.394  1.00  0.00           N  
ATOM    417  CA  GLN A  49      91.308 -21.024 181.882  1.00  0.00           C  
ATOM    418  C   GLN A  49      91.295 -20.947 180.358  1.00  0.00           C  
ATOM    419  O   GLN A  49      90.478 -21.601 179.705  1.00  0.00           O  
ATOM    420  CB  GLN A  49      90.565 -19.825 182.474  1.00  0.00           C  
ATOM    421  CG  GLN A  49      90.222 -19.982 183.949  1.00  0.00           C  
ATOM    422  CD  GLN A  49      89.431 -18.808 184.496  1.00  0.00           C  
ATOM    423  NE2 GLN A  49      88.882 -18.970 185.695  1.00  0.00           N  
ATOM    424  OE1 GLN A  49      89.315 -17.765 183.846  1.00  0.00           O  
ATOM    425  N   LEU A  50      92.211 -20.096 179.867  1.00  0.00           N  
ATOM    426  CA  LEU A  50      92.296 -19.970 178.417  1.00  0.00           C  
ATOM    427  C   LEU A  50      92.709 -21.292 177.779  1.00  0.00           C  
ATOM    428  O   LEU A  50      92.154 -21.691 176.752  1.00  0.00           O  
ATOM    429  CB  LEU A  50      93.290 -18.871 178.031  1.00  0.00           C  
ATOM    430  CG  LEU A  50      93.415 -18.564 176.538  1.00  0.00           C  
ATOM    431  CD1 LEU A  50      92.089 -18.045 175.991  1.00  0.00           C  
ATOM    432  CD2 LEU A  50      94.533 -17.555 176.291  1.00  0.00           C  
ATOM    433  N   GLN A  51      93.630 -21.997 178.361  1.00  0.00           N  
ATOM    434  CA  GLN A  51      94.070 -23.287 177.838  1.00  0.00           C  
ATOM    435  C   GLN A  51      92.941 -24.312 177.882  1.00  0.00           C  
ATOM    436  O   GLN A  51      92.757 -25.081 176.936  1.00  0.00           O  
ATOM    437  CB  GLN A  51      95.278 -23.801 178.621  1.00  0.00           C  
ATOM    438  CG  GLN A  51      96.568 -23.044 178.332  1.00  0.00           C  
ATOM    439  CD  GLN A  51      97.745 -23.562 179.135  1.00  0.00           C  
ATOM    440  NE2 GLN A  51      98.954 -23.198 178.718  1.00  0.00           N  
ATOM    441  OE1 GLN A  51      97.571 -24.285 180.121  1.00  0.00           O  
ATOM    442  N   GLU A  52      92.287 -24.292 178.947  1.00  0.00           N  
ATOM    443  CA  GLU A  52      91.145 -25.196 179.060  1.00  0.00           C  
ATOM    444  C   GLU A  52      90.071 -24.858 178.029  1.00  0.00           C  
ATOM    445  O   GLU A  52      89.507 -25.754 177.396  1.00  0.00           O  
ATOM    446  CB  GLU A  52      90.556 -25.143 180.471  1.00  0.00           C  
ATOM    447  CG  GLU A  52      89.424 -26.135 180.702  1.00  0.00           C  
ATOM    448  CD  GLU A  52      88.886 -26.110 182.124  1.00  0.00           C  
ATOM    449  OE1 GLU A  52      87.948 -26.881 182.432  1.00  0.00           O  
ATOM    450  OE2 GLU A  52      89.406 -25.313 182.937  1.00  0.00           O1-
ATOM    451  N   PHE A  53      89.853 -23.610 177.930  1.00  0.00           N  
ATOM    452  CA  PHE A  53      88.899 -23.154 176.926  1.00  0.00           C  
ATOM    453  C   PHE A  53      89.317 -23.610 175.533  1.00  0.00           C  
ATOM    454  O   PHE A  53      88.494 -24.110 174.764  1.00  0.00           O  
ATOM    455  CB  PHE A  53      88.768 -21.627 176.962  1.00  0.00           C  
ATOM    456  CG  PHE A  53      87.894 -21.068 175.872  1.00  0.00           C  
ATOM    457  CD1 PHE A  53      88.450 -20.601 174.687  1.00  0.00           C  
ATOM    458  CD2 PHE A  53      86.516 -21.007 176.033  1.00  0.00           C  
ATOM    459  CE1 PHE A  53      87.643 -20.082 173.677  1.00  0.00           C  
ATOM    460  CE2 PHE A  53      85.704 -20.490 175.029  1.00  0.00           C  
ATOM    461  CZ  PHE A  53      86.269 -20.027 173.851  1.00  0.00           C  
ATOM    462  N   GLN A  54      90.516 -23.422 175.174  1.00  0.00           N  
ATOM    463  CA  GLN A  54      91.023 -23.840 173.872  1.00  0.00           C  
ATOM    464  C   GLN A  54      90.862 -25.344 173.675  1.00  0.00           C  
ATOM    465  O   GLN A  54      90.480 -25.798 172.596  1.00  0.00           O  
ATOM    466  CB  GLN A  54      92.492 -23.443 173.713  1.00  0.00           C  
ATOM    467  CG  GLN A  54      92.705 -21.953 173.485  1.00  0.00           C  
ATOM    468  CD  GLN A  54      94.172 -21.574 173.409  1.00  0.00           C  
ATOM    469  NE2 GLN A  54      94.458 -20.423 172.812  1.00  0.00           N  
ATOM    470  OE1 GLN A  54      95.042 -22.311 173.884  1.00  0.00           O  
ATOM    471  N   ARG A  55      91.105 -26.064 174.629  1.00  0.00           N  
ATOM    472  CA  ARG A  55      90.993 -27.516 174.543  1.00  0.00           C  
ATOM    473  C   ARG A  55      89.554 -27.939 174.264  1.00  0.00           C  
ATOM    474  O   ARG A  55      89.301 -28.741 173.363  1.00  0.00           O  
ATOM    475  CB  ARG A  55      91.490 -28.172 175.833  1.00  0.00           C  
ATOM    476  CG  ARG A  55      91.534 -29.690 175.775  1.00  0.00           C  
ATOM    477  CD  ARG A  55      91.991 -30.292 177.097  1.00  0.00           C  
ATOM    478  NE  ARG A  55      91.246 -29.742 178.226  1.00  0.00           N  
ATOM    479  CZ  ARG A  55      90.442 -30.445 179.019  1.00  0.00           C  
ATOM    480  NH1 ARG A  55      90.261 -31.745 178.820  1.00  0.00           N1+
ATOM    481  NH2 ARG A  55      89.812 -29.843 180.017  1.00  0.00           N  
ATOM    482  N   VAL A  56      88.690 -27.405 175.097  1.00  0.00           N  
ATOM    483  CA  VAL A  56      87.283 -27.760 174.944  1.00  0.00           C  
ATOM    484  C   VAL A  56      86.782 -27.309 173.574  1.00  0.00           C  
ATOM    485  O   VAL A  56      86.072 -28.051 172.891  1.00  0.00           O  
ATOM    486  CB  VAL A  56      86.416 -27.138 176.060  1.00  0.00           C  
ATOM    487  CG1 VAL A  56      84.931 -27.364 175.780  1.00  0.00           C  
ATOM    488  CG2 VAL A  56      86.800 -27.717 177.420  1.00  0.00           C  
ATOM    489  N   SER A  57      87.182 -26.113 173.202  1.00  0.00           N  
ATOM    490  CA  SER A  57      86.756 -25.592 171.906  1.00  0.00           C  
ATOM    491  C   SER A  57      87.251 -26.475 170.766  1.00  0.00           C  
ATOM    492  O   SER A  57      86.511 -26.748 169.818  1.00  0.00           O  
ATOM    493  CB  SER A  57      87.262 -24.163 171.711  1.00  0.00           C  
ATOM    494  OG  SER A  57      88.675 -24.138 171.608  1.00  0.00           O  
ATOM    495  N   GLN A  58      88.412 -26.960 170.808  1.00  0.00           N  
ATOM    496  CA  GLN A  58      88.983 -27.819 169.776  1.00  0.00           C  
ATOM    497  C   GLN A  58      88.266 -29.165 169.722  1.00  0.00           C  
ATOM    498  O   GLN A  58      88.061 -29.722 168.641  1.00  0.00           O  
ATOM    499  CB  GLN A  58      90.479 -28.029 170.018  1.00  0.00           C  
ATOM    500  CG  GLN A  58      91.331 -26.808 169.700  1.00  0.00           C  
ATOM    501  CD  GLN A  58      92.795 -27.008 170.045  1.00  0.00           C  
ATOM    502  NE2 GLN A  58      93.646 -26.110 169.561  1.00  0.00           N  
ATOM    503  OE1 GLN A  58      93.158 -27.961 170.742  1.00  0.00           O  
ATOM    504  N   GLN A  59      87.945 -29.607 170.853  1.00  0.00           N  
ATOM    505  CA  GLN A  59      87.216 -30.869 170.923  1.00  0.00           C  
ATOM    506  C   GLN A  59      85.842 -30.746 170.270  1.00  0.00           C  
ATOM    507  O   GLN A  59      85.441 -31.613 169.490  1.00  0.00           O  
ATOM    508  CB  GLN A  59      87.068 -31.324 172.376  1.00  0.00           C  
ATOM    509  CG  GLN A  59      86.442 -32.703 172.527  1.00  0.00           C  
ATOM    510  CD  GLN A  59      86.386 -33.167 173.971  1.00  0.00           C  
ATOM    511  NE2 GLN A  59      85.778 -34.326 174.198  1.00  0.00           N  
ATOM    512  OE1 GLN A  59      86.886 -32.488 174.874  1.00  0.00           O  
ATOM    513  N   VAL A  60      85.143 -29.695 170.617  1.00  0.00           N  
ATOM    514  CA  VAL A  60      83.817 -29.471 170.051  1.00  0.00           C  
ATOM    515  C   VAL A  60      83.922 -29.311 168.536  1.00  0.00           C  
ATOM    516  O   VAL A  60      83.139 -29.900 167.787  1.00  0.00           O  
ATOM    517  CB  VAL A  60      83.138 -28.230 170.672  1.00  0.00           C  
ATOM    518  CG1 VAL A  60      81.846 -27.893 169.929  1.00  0.00           C  
ATOM    519  CG2 VAL A  60      82.860 -28.461 172.156  1.00  0.00           C  
ATOM    520  N   TRP A  61      84.914 -28.576 168.121  1.00  0.00           N  
ATOM    521  CA  TRP A  61      85.091 -28.387 166.685  1.00  0.00           C  
ATOM    522  C   TRP A  61      85.400 -29.711 165.995  1.00  0.00           C  
ATOM    523  O   TRP A  61      84.886 -29.987 164.908  1.00  0.00           O  
ATOM    524  CB  TRP A  61      86.210 -27.379 166.409  1.00  0.00           C  
ATOM    525  CG  TRP A  61      86.548 -27.227 164.957  1.00  0.00           C  
ATOM    526  CD1 TRP A  61      87.720 -27.574 164.343  1.00  0.00           C  
ATOM    527  CD2 TRP A  61      85.705 -26.683 163.936  1.00  0.00           C  
ATOM    528  CE2 TRP A  61      86.431 -26.732 162.725  1.00  0.00           C  
ATOM    529  CE3 TRP A  61      84.406 -26.159 163.928  1.00  0.00           C  
ATOM    530  NE1 TRP A  61      87.656 -27.279 163.001  1.00  0.00           N  
ATOM    531  CZ2 TRP A  61      85.899 -26.275 161.517  1.00  0.00           C  
ATOM    532  CZ3 TRP A  61      83.878 -25.705 162.724  1.00  0.00           C  
ATOM    533  CH2 TRP A  61      84.627 -25.768 161.537  1.00  0.00           C  
ATOM    534  N   TRP A  62      86.261 -30.472 166.624  1.00  0.00           N  
ATOM    535  CA  TRP A  62      86.580 -31.781 166.064  1.00  0.00           C  
ATOM    536  C   TRP A  62      85.315 -32.601 165.839  1.00  0.00           C  
ATOM    537  O   TRP A  62      85.120 -33.172 164.763  1.00  0.00           O  
ATOM    538  CB  TRP A  62      87.539 -32.540 166.985  1.00  0.00           C  
ATOM    539  CG  TRP A  62      87.907 -33.906 166.488  1.00  0.00           C  
ATOM    540  CD1 TRP A  62      88.828 -34.213 165.524  1.00  0.00           C  
ATOM    541  CD2 TRP A  62      87.357 -35.153 166.927  1.00  0.00           C  
ATOM    542  CE2 TRP A  62      87.992 -36.174 166.186  1.00  0.00           C  
ATOM    543  CE3 TRP A  62      86.389 -35.504 167.877  1.00  0.00           C  
ATOM    544  NE1 TRP A  62      88.883 -35.575 165.339  1.00  0.00           N  
ATOM    545  CZ2 TRP A  62      87.688 -37.526 166.367  1.00  0.00           C  
ATOM    546  CZ3 TRP A  62      86.088 -36.850 168.056  1.00  0.00           C  
ATOM    547  CH2 TRP A  62      86.737 -37.842 167.303  1.00  0.00           C  
ATOM    548  N   GLN A  63      84.454 -32.595 166.744  1.00  0.00           N  
ATOM    549  CA  GLN A  63      83.210 -33.352 166.640  1.00  0.00           C  
ATOM    550  C   GLN A  63      82.304 -32.773 165.557  1.00  0.00           C  
ATOM    551  O   GLN A  63      81.723 -33.517 164.763  1.00  0.00           O  
ATOM    552  CB  GLN A  63      82.478 -33.370 167.984  1.00  0.00           C  
ATOM    553  CG  GLN A  63      83.175 -34.202 169.051  1.00  0.00           C  
ATOM    554  CD  GLN A  63      82.455 -34.165 170.386  1.00  0.00           C  
ATOM    555  NE2 GLN A  63      82.941 -34.945 171.345  1.00  0.00           N  
ATOM    556  OE1 GLN A  63      81.468 -33.440 170.555  1.00  0.00           O  
ATOM    557  N   LEU A  64      82.249 -31.513 165.477  1.00  0.00           N  
ATOM    558  CA  LEU A  64      81.393 -30.848 164.503  1.00  0.00           C  
ATOM    559  C   LEU A  64      81.923 -31.048 163.086  1.00  0.00           C  
ATOM    560  O   LEU A  64      81.152 -31.318 162.163  1.00  0.00           O  
ATOM    561  CB  LEU A  64      81.289 -29.352 164.813  1.00  0.00           C  
ATOM    562  CG  LEU A  64      80.366 -28.962 165.970  1.00  0.00           C  
ATOM    563  CD1 LEU A  64      80.464 -27.465 166.243  1.00  0.00           C  
ATOM    564  CD2 LEU A  64      78.928 -29.363 165.664  1.00  0.00           C  
ATOM    565  N   SER A  65      83.164 -30.977 162.990  1.00  0.00           N  
ATOM    566  CA  SER A  65      83.755 -31.133 161.665  1.00  0.00           C  
ATOM    567  C   SER A  65      83.530 -32.539 161.121  1.00  0.00           C  
ATOM    568  O   SER A  65      83.279 -32.715 159.926  1.00  0.00           O  
ATOM    569  CB  SER A  65      85.253 -30.827 161.706  1.00  0.00           C  
ATOM    570  OG  SER A  65      85.931 -31.748 162.544  1.00  0.00           O  
ATOM    571  N   ARG A  66      83.602 -33.462 161.946  1.00  0.00           N  
ATOM    572  CA  ARG A  66      83.380 -34.841 161.523  1.00  0.00           C  
ATOM    573  C   ARG A  66      81.936 -35.052 161.079  1.00  0.00           C  
ATOM    574  O   ARG A  66      81.679 -35.751 160.097  1.00  0.00           O  
ATOM    575  CB  ARG A  66      83.729 -35.812 162.652  1.00  0.00           C  
ATOM    576  CG  ARG A  66      85.219 -35.928 162.926  1.00  0.00           C  
ATOM    577  CD  ARG A  66      85.937 -36.701 161.828  1.00  0.00           C  
ATOM    578  NE  ARG A  66      85.931 -38.138 162.090  1.00  0.00           N  
ATOM    579  CZ  ARG A  66      86.651 -39.034 161.419  1.00  0.00           C  
ATOM    580  NH1 ARG A  66      87.452 -38.655 160.429  1.00  0.00           N1+
ATOM    581  NH2 ARG A  66      86.569 -40.317 161.740  1.00  0.00           N  
ATOM    582  N   ARG A  67      81.103 -34.497 161.798  1.00  0.00           N  
ATOM    583  CA  ARG A  67      79.692 -34.597 161.441  1.00  0.00           C  
ATOM    584  C   ARG A  67      79.418 -33.927 160.098  1.00  0.00           C  
ATOM    585  O   ARG A  67      78.674 -34.461 159.272  1.00  0.00           O  
ATOM    586  CB  ARG A  67      78.816 -33.968 162.528  1.00  0.00           C  
ATOM    587  CG  ARG A  67      78.729 -34.794 163.801  1.00  0.00           C  
ATOM    588  CD  ARG A  67      77.840 -34.130 164.844  1.00  0.00           C  
ATOM    589  NE  ARG A  67      76.426 -34.384 164.587  1.00  0.00           N  
ATOM    590  CZ  ARG A  67      75.424 -33.905 165.319  1.00  0.00           C  
ATOM    591  NH1 ARG A  67      75.664 -33.134 166.374  1.00  0.00           N1+
ATOM    592  NH2 ARG A  67      74.173 -34.199 164.996  1.00  0.00           N  
ATOM    593  N   ILE A  68      79.983 -32.805 159.871  1.00  0.00           N  
ATOM    594  CA  ILE A  68      79.817 -32.078 158.618  1.00  0.00           C  
ATOM    595  C   ILE A  68      80.420 -32.884 157.469  1.00  0.00           C  
ATOM    596  O   ILE A  68      79.815 -33.002 156.401  1.00  0.00           O  
ATOM    597  CB  ILE A  68      80.463 -30.676 158.687  1.00  0.00           C  
ATOM    598  CG1 ILE A  68      79.698 -29.783 159.669  1.00  0.00           C  
ATOM    599  CG2 ILE A  68      80.519 -30.038 157.296  1.00  0.00           C  
ATOM    600  CD1 ILE A  68      80.364 -28.440 159.932  1.00  0.00           C  
ATOM    601  N   GLU A  69      81.550 -33.446 157.741  1.00  0.00           N  
ATOM    602  CA  GLU A  69      82.223 -34.247 156.721  1.00  0.00           C  
ATOM    603  C   GLU A  69      81.373 -35.446 156.313  1.00  0.00           C  
ATOM    604  O   GLU A  69      81.261 -35.759 155.126  1.00  0.00           O  
ATOM    605  CB  GLU A  69      83.590 -34.718 157.223  1.00  0.00           C  
ATOM    606  CG  GLU A  69      84.650 -33.625 157.238  1.00  0.00           C  
ATOM    607  CD  GLU A  69      85.963 -34.073 157.860  1.00  0.00           C  
ATOM    608  OE1 GLU A  69      86.906 -33.251 157.943  1.00  0.00           O  
ATOM    609  OE2 GLU A  69      86.051 -35.252 158.265  1.00  0.00           O1-
ATOM    610  N   ARG A  70      80.798 -36.074 157.270  1.00  0.00           N  
ATOM    611  CA  ARG A  70      79.954 -37.227 156.971  1.00  0.00           C  
ATOM    612  C   ARG A  70      78.728 -36.814 156.165  1.00  0.00           C  
ATOM    613  O   ARG A  70      78.329 -37.510 155.229  1.00  0.00           O  
ATOM    614  CB  ARG A  70      79.523 -37.928 158.261  1.00  0.00           C  
ATOM    615  CG  ARG A  70      80.634 -38.715 158.936  1.00  0.00           C  
ATOM    616  CD  ARG A  70      80.095 -39.624 160.032  1.00  0.00           C  
ATOM    617  NE  ARG A  70      79.658 -38.862 161.198  1.00  0.00           N  
ATOM    618  CZ  ARG A  70      80.423 -38.581 162.249  1.00  0.00           C  
ATOM    619  NH1 ARG A  70      81.684 -38.995 162.302  1.00  0.00           N1+
ATOM    620  NH2 ARG A  70      79.924 -37.879 163.257  1.00  0.00           N  
ATOM    621  N   LEU A  71      78.143 -35.704 156.558  1.00  0.00           N  
ATOM    622  CA  LEU A  71      77.000 -35.170 155.825  1.00  0.00           C  
ATOM    623  C   LEU A  71      77.394 -34.795 154.400  1.00  0.00           C  
ATOM    624  O   LEU A  71      76.656 -35.078 153.453  1.00  0.00           O  
ATOM    625  CB  LEU A  71      76.423 -33.950 156.547  1.00  0.00           C  
ATOM    626  CG  LEU A  71      75.184 -33.313 155.917  1.00  0.00           C  
ATOM    627  CD1 LEU A  71      74.051 -34.331 155.829  1.00  0.00           C  
ATOM    628  CD2 LEU A  71      74.748 -32.088 156.714  1.00  0.00           C  
ATOM    629  N   PHE A  72      78.492 -34.275 154.332  1.00  0.00           N  
ATOM    630  CA  PHE A  72      79.016 -33.910 153.022  1.00  0.00           C  
ATOM    631  C   PHE A  72      79.149 -35.137 152.129  1.00  0.00           C  
ATOM    632  O   PHE A  72      78.711 -35.124 150.977  1.00  0.00           O  
ATOM    633  CB  PHE A  72      80.374 -33.212 153.161  1.00  0.00           C  
ATOM    634  CG  PHE A  72      81.034 -32.902 151.845  1.00  0.00           C  
ATOM    635  CD1 PHE A  72      81.986 -33.762 151.309  1.00  0.00           C  
ATOM    636  CD2 PHE A  72      80.704 -31.750 151.143  1.00  0.00           C  
ATOM    637  CE1 PHE A  72      82.599 -33.478 150.091  1.00  0.00           C  
ATOM    638  CE2 PHE A  72      81.312 -31.459 149.925  1.00  0.00           C  
ATOM    639  CZ  PHE A  72      82.261 -32.324 149.402  1.00  0.00           C  
ATOM    640  N   GLU A  73      79.801 -36.158 152.610  1.00  0.00           N  
ATOM    641  CA  GLU A  73      80.014 -37.388 151.851  1.00  0.00           C  
ATOM    642  C   GLU A  73      78.688 -37.999 151.409  1.00  0.00           C  
ATOM    643  O   GLU A  73      78.569 -38.486 150.283  1.00  0.00           O  
ATOM    644  CB  GLU A  73      80.810 -38.400 152.681  1.00  0.00           C  
ATOM    645  CG  GLU A  73      82.273 -38.026 152.868  1.00  0.00           C  
ATOM    646  CD  GLU A  73      83.016 -38.965 153.806  1.00  0.00           C  
ATOM    647  OE1 GLU A  73      84.236 -38.773 154.015  1.00  0.00           O  
ATOM    648  OE2 GLU A  73      82.374 -39.900 154.334  1.00  0.00           O1-
ATOM    649  N   ARG A  74      77.813 -37.911 152.305  1.00  0.00           N  
ATOM    650  CA  ARG A  74      76.500 -38.464 151.989  1.00  0.00           C  
ATOM    651  C   ARG A  74      75.814 -37.655 150.894  1.00  0.00           C  
ATOM    652  O   ARG A  74      75.212 -38.223 149.980  1.00  0.00           O  
ATOM    653  CB  ARG A  74      75.619 -38.507 153.240  1.00  0.00           C  
ATOM    654  CG  ARG A  74      75.965 -39.634 154.199  1.00  0.00           C  
ATOM    655  CD  ARG A  74      74.901 -39.804 155.275  1.00  0.00           C  
ATOM    656  NE  ARG A  74      74.646 -38.555 155.985  1.00  0.00           N  
ATOM    657  CZ  ARG A  74      74.557 -38.439 157.307  1.00  0.00           C  
ATOM    658  NH1 ARG A  74      74.700 -39.500 158.092  1.00  0.00           N1+
ATOM    659  NH2 ARG A  74      74.321 -37.253 157.848  1.00  0.00           N  
ATOM    660  N   LEU A  75      75.874 -36.361 150.979  1.00  0.00           N  
ATOM    661  CA  LEU A  75      75.308 -35.493 149.951  1.00  0.00           C  
ATOM    662  C   LEU A  75      75.961 -35.756 148.599  1.00  0.00           C  
ATOM    663  O   LEU A  75      75.279 -35.791 147.572  1.00  0.00           O  
ATOM    664  CB  LEU A  75      75.480 -34.022 150.337  1.00  0.00           C  
ATOM    665  CG  LEU A  75      74.550 -33.495 151.431  1.00  0.00           C  
ATOM    666  CD1 LEU A  75      75.006 -32.115 151.894  1.00  0.00           C  
ATOM    667  CD2 LEU A  75      73.110 -33.449 150.934  1.00  0.00           C  
ATOM    668  N   GLU A  76      77.207 -36.078 148.592  1.00  0.00           N  
ATOM    669  CA  GLU A  76      77.942 -36.340 147.360  1.00  0.00           C  
ATOM    670  C   GLU A  76      77.504 -37.658 146.725  1.00  0.00           C  
ATOM    671  O   GLU A  76      77.363 -37.747 145.503  1.00  0.00           O  
ATOM    672  CB  GLU A  76      79.449 -36.361 147.627  1.00  0.00           C  
ATOM    673  CG  GLU A  76      80.082 -34.977 147.691  1.00  0.00           C  
ATOM    674  CD  GLU A  76      81.591 -35.000 147.513  1.00  0.00           C  
ATOM    675  OE1 GLU A  76      82.075 -34.726 146.392  1.00  0.00           O  
ATOM    676  OE2 GLU A  76      82.297 -35.293 148.505  1.00  0.00           O1-
ATOM    677  N   ARG A  77      77.215 -38.587 147.568  1.00  0.00           N  
ATOM    678  CA  ARG A  77      76.815 -39.899 147.071  1.00  0.00           C  
ATOM    679  C   ARG A  77      75.399 -39.863 146.508  1.00  0.00           C  
ATOM    680  O   ARG A  77      75.076 -40.604 145.578  1.00  0.00           O  
ATOM    681  CB  ARG A  77      76.911 -40.947 148.182  1.00  0.00           C  
ATOM    682  CG  ARG A  77      78.337 -41.338 148.538  1.00  0.00           C  
ATOM    683  CD  ARG A  77      78.373 -42.464 149.561  1.00  0.00           C  
ATOM    684  NE  ARG A  77      79.713 -42.648 150.115  1.00  0.00           N  
ATOM    685  CZ  ARG A  77      80.010 -43.450 151.133  1.00  0.00           C  
ATOM    686  NH1 ARG A  77      79.062 -44.163 151.732  1.00  0.00           N1+
ATOM    687  NH2 ARG A  77      81.262 -43.541 151.556  1.00  0.00           N  
ATOM    688  N   GLN A  78      74.611 -38.899 146.936  1.00  0.00           N  
ATOM    689  CA  GLN A  78      73.229 -38.778 146.483  1.00  0.00           C  
ATOM    690  C   GLN A  78      73.127 -37.864 145.266  1.00  0.00           C  
ATOM    691  O   GLN A  78      72.035 -37.647 144.735  1.00  0.00           O  
ATOM    692  CB  GLN A  78      72.338 -38.254 147.609  1.00  0.00           C  
ATOM    693  CG  GLN A  78      72.172 -39.228 148.768  1.00  0.00           C  
ATOM    694  CD  GLN A  78      71.311 -38.672 149.885  1.00  0.00           C  
ATOM    695  NE2 GLN A  78      70.882 -39.542 150.793  1.00  0.00           N  
ATOM    696  OE1 GLN A  78      71.033 -37.469 149.932  1.00  0.00           O  
ATOM    697  N   GLY A  79      74.295 -37.378 144.797  1.00  0.00           N  
ATOM    698  CA  GLY A  79      74.336 -36.538 143.611  1.00  0.00           C  
ATOM    699  C   GLY A  79      73.872 -35.117 143.872  1.00  0.00           C  
ATOM    700  O   GLY A  79      73.509 -34.396 142.940  1.00  0.00           O  
ATOM    701  N   ASN A  80      73.741 -34.769 145.129  1.00  0.00           N  
ATOM    702  CA  ASN A  80      73.383 -33.398 145.480  1.00  0.00           C  
ATOM    703  C   ASN A  80      74.614 -32.499 145.553  1.00  0.00           C  
ATOM    704  O   ASN A  80      75.044 -32.115 146.642  1.00  0.00           O  
ATOM    705  CB  ASN A  80      72.621 -33.364 146.806  1.00  0.00           C  
ATOM    706  CG  ASN A  80      71.235 -33.968 146.699  1.00  0.00           C  
ATOM    707  ND2 ASN A  80      70.912 -34.878 147.609  1.00  0.00           N  
ATOM    708  OD1 ASN A  80      70.461 -33.619 145.804  1.00  0.00           O  
ATOM    709  N   GLU A  81      75.226 -32.103 144.521  1.00  0.00           N  
ATOM    710  CA  GLU A  81      76.518 -31.430 144.436  1.00  0.00           C  
ATOM    711  C   GLU A  81      76.430 -29.998 144.954  1.00  0.00           C  
ATOM    712  O   GLU A  81      77.343 -29.519 145.629  1.00  0.00           O  
ATOM    713  CB  GLU A  81      77.033 -31.436 142.993  1.00  0.00           C  
ATOM    714  CG  GLU A  81      77.385 -32.823 142.472  1.00  0.00           C  
ATOM    715  CD  GLU A  81      77.916 -32.812 141.048  1.00  0.00           C  
ATOM    716  OE1 GLU A  81      78.200 -33.900 140.497  1.00  0.00           O  
ATOM    717  OE2 GLU A  81      78.049 -31.706 140.477  1.00  0.00           O1-
ATOM    718  N   ALA A  82      75.323 -29.378 144.616  1.00  0.00           N  
ATOM    719  CA  ALA A  82      75.157 -27.993 145.051  1.00  0.00           C  
ATOM    720  C   ALA A  82      75.111 -27.899 146.574  1.00  0.00           C  
ATOM    721  O   ALA A  82      75.780 -27.052 147.170  1.00  0.00           O  
ATOM    722  CB  ALA A  82      73.891 -27.393 144.445  1.00  0.00           C  
ATOM    723  N   ARG A  83      74.354 -28.735 147.201  1.00  0.00           N  
ATOM    724  CA  ARG A  83      74.241 -28.754 148.656  1.00  0.00           C  
ATOM    725  C   ARG A  83      75.562 -29.158 149.302  1.00  0.00           C  
ATOM    726  O   ARG A  83      75.950 -28.606 150.334  1.00  0.00           O  
ATOM    727  CB  ARG A  83      73.129 -29.707 149.098  1.00  0.00           C  
ATOM    728  CG  ARG A  83      71.727 -29.174 148.851  1.00  0.00           C  
ATOM    729  CD  ARG A  83      70.660 -30.119 149.389  1.00  0.00           C  
ATOM    730  NE  ARG A  83      69.321 -29.708 148.981  1.00  0.00           N  
ATOM    731  CZ  ARG A  83      68.389 -30.527 148.501  1.00  0.00           C  
ATOM    732  NH1 ARG A  83      68.635 -31.825 148.359  1.00  0.00           N1+
ATOM    733  NH2 ARG A  83      67.202 -30.047 148.160  1.00  0.00           N  
ATOM    734  N   ALA A  84      76.227 -30.067 148.712  1.00  0.00           N  
ATOM    735  CA  ALA A  84      77.535 -30.470 149.220  1.00  0.00           C  
ATOM    736  C   ALA A  84      78.527 -29.311 149.166  1.00  0.00           C  
ATOM    737  O   ALA A  84      79.266 -29.072 150.123  1.00  0.00           O  
ATOM    738  CB  ALA A  84      78.070 -31.661 148.429  1.00  0.00           C  
ATOM    739  N   ALA A  85      78.559 -28.623 148.028  1.00  0.00           N  
ATOM    740  CA  ALA A  85      79.454 -27.480 147.869  1.00  0.00           C  
ATOM    741  C   ALA A  85      79.152 -26.399 148.903  1.00  0.00           C  
ATOM    742  O   ALA A  85      80.068 -25.824 149.495  1.00  0.00           O  
ATOM    743  CB  ALA A  85      79.342 -26.909 146.458  1.00  0.00           C  
ATOM    744  N   ARG A  86      77.878 -26.173 149.097  1.00  0.00           N  
ATOM    745  CA  ARG A  86      77.475 -25.171 150.079  1.00  0.00           C  
ATOM    746  C   ARG A  86      77.889 -25.586 151.487  1.00  0.00           C  
ATOM    747  O   ARG A  86      78.362 -24.759 152.268  1.00  0.00           O  
ATOM    748  CB  ARG A  86      75.962 -24.943 150.023  1.00  0.00           C  
ATOM    749  CG  ARG A  86      75.506 -24.129 148.824  1.00  0.00           C  
ATOM    750  CD  ARG A  86      74.008 -23.858 148.862  1.00  0.00           C  
ATOM    751  NE  ARG A  86      73.522 -23.333 147.589  1.00  0.00           N  
ATOM    752  CZ  ARG A  86      72.248 -23.063 147.318  1.00  0.00           C  
ATOM    753  NH1 ARG A  86      71.304 -23.264 148.228  1.00  0.00           N1+
ATOM    754  NH2 ARG A  86      71.917 -22.587 146.127  1.00  0.00           N  
ATOM    755  N   LEU A  87      77.662 -26.800 151.808  1.00  0.00           N  
ATOM    756  CA  LEU A  87      78.063 -27.308 153.114  1.00  0.00           C  
ATOM    757  C   LEU A  87      79.571 -27.181 153.308  1.00  0.00           C  
ATOM    758  O   LEU A  87      80.031 -26.766 154.373  1.00  0.00           O  
ATOM    759  CB  LEU A  87      77.638 -28.770 153.275  1.00  0.00           C  
ATOM    760  CG  LEU A  87      77.941 -29.419 154.626  1.00  0.00           C  
ATOM    761  CD1 LEU A  87      77.206 -28.686 155.743  1.00  0.00           C  
ATOM    762  CD2 LEU A  87      77.559 -30.895 154.608  1.00  0.00           C  
ATOM    763  N   TYR A  88      80.283 -27.515 152.325  1.00  0.00           N  
ATOM    764  CA  TYR A  88      81.736 -27.408 152.387  1.00  0.00           C  
ATOM    765  C   TYR A  88      82.167 -25.963 152.610  1.00  0.00           C  
ATOM    766  O   TYR A  88      83.044 -25.689 153.431  1.00  0.00           O  
ATOM    767  CB  TYR A  88      82.371 -27.949 151.103  1.00  0.00           C  
ATOM    768  CG  TYR A  88      83.880 -27.928 151.117  1.00  0.00           C  
ATOM    769  CD1 TYR A  88      84.589 -26.974 150.390  1.00  0.00           C  
ATOM    770  CD2 TYR A  88      84.600 -28.862 151.854  1.00  0.00           C  
ATOM    771  CE1 TYR A  88      85.981 -26.952 150.398  1.00  0.00           C  
ATOM    772  CE2 TYR A  88      85.991 -28.848 151.869  1.00  0.00           C  
ATOM    773  CZ  TYR A  88      86.671 -27.891 151.140  1.00  0.00           C  
ATOM    774  OH  TYR A  88      88.048 -27.874 151.150  1.00  0.00           O  
ATOM    775  N   TYR A  89      81.588 -25.078 151.817  1.00  0.00           N  
ATOM    776  CA  TYR A  89      81.877 -23.659 151.992  1.00  0.00           C  
ATOM    777  C   TYR A  89      81.626 -23.225 153.431  1.00  0.00           C  
ATOM    778  O   TYR A  89      82.453 -22.536 154.032  1.00  0.00           O  
ATOM    779  CB  TYR A  89      81.026 -22.815 151.037  1.00  0.00           C  
ATOM    780  CG  TYR A  89      81.203 -21.327 151.220  1.00  0.00           C  
ATOM    781  CD1 TYR A  89      80.300 -20.587 151.981  1.00  0.00           C  
ATOM    782  CD2 TYR A  89      82.271 -20.659 150.633  1.00  0.00           C  
ATOM    783  CE1 TYR A  89      80.458 -19.216 152.151  1.00  0.00           C  
ATOM    784  CE2 TYR A  89      82.439 -19.287 150.796  1.00  0.00           C  
ATOM    785  CZ  TYR A  89      81.529 -18.576 151.556  1.00  0.00           C  
ATOM    786  OH  TYR A  89      81.690 -17.218 151.721  1.00  0.00           O  
ATOM    787  N   LEU A  90      80.474 -23.599 154.018  1.00  0.00           N  
ATOM    788  CA  LEU A  90      80.123 -23.282 155.398  1.00  0.00           C  
ATOM    789  C   LEU A  90      81.155 -23.848 156.366  1.00  0.00           C  
ATOM    790  O   LEU A  90      81.565 -23.170 157.311  1.00  0.00           O  
ATOM    791  CB  LEU A  90      78.733 -23.827 155.736  1.00  0.00           C  
ATOM    792  CG  LEU A  90      77.543 -23.057 155.163  1.00  0.00           C  
ATOM    793  CD1 LEU A  90      76.270 -23.889 155.273  1.00  0.00           C  
ATOM    794  CD2 LEU A  90      77.377 -21.720 155.878  1.00  0.00           C  
ATOM    795  N   TYR A  91      81.540 -25.040 156.022  1.00  0.00           N  
ATOM    796  CA  TYR A  91      82.543 -25.702 156.850  1.00  0.00           C  
ATOM    797  C   TYR A  91      83.840 -24.903 156.879  1.00  0.00           C  
ATOM    798  O   TYR A  91      84.366 -24.601 157.953  1.00  0.00           O  
ATOM    799  CB  TYR A  91      82.815 -27.119 156.334  1.00  0.00           C  
ATOM    800  CG  TYR A  91      84.028 -27.767 156.954  1.00  0.00           C  
ATOM    801  CD1 TYR A  91      85.202 -27.936 156.223  1.00  0.00           C  
ATOM    802  CD2 TYR A  91      84.004 -28.215 158.271  1.00  0.00           C  
ATOM    803  CE1 TYR A  91      86.323 -28.536 156.789  1.00  0.00           C  
ATOM    804  CE2 TYR A  91      85.118 -28.816 158.847  1.00  0.00           C  
ATOM    805  CZ  TYR A  91      86.271 -28.971 158.100  1.00  0.00           C  
ATOM    806  OH  TYR A  91      87.377 -29.565 158.666  1.00  0.00           O  
ATOM    807  N   VAL A  92      84.371 -24.555 155.788  1.00  0.00           N  
ATOM    808  CA  VAL A  92      85.626 -23.817 155.690  1.00  0.00           C  
ATOM    809  C   VAL A  92      85.469 -22.443 156.337  1.00  0.00           C  
ATOM    810  O   VAL A  92      86.374 -21.970 157.030  1.00  0.00           O  
ATOM    811  CB  VAL A  92      86.081 -23.666 154.221  1.00  0.00           C  
ATOM    812  CG1 VAL A  92      87.253 -22.693 154.117  1.00  0.00           C  
ATOM    813  CG2 VAL A  92      86.458 -25.027 153.638  1.00  0.00           C  
ATOM    814  N   TYR A  93      84.429 -21.801 156.023  1.00  0.00           N  
ATOM    815  CA  TYR A  93      84.162 -20.487 156.597  1.00  0.00           C  
ATOM    816  C   TYR A  93      84.191 -20.540 158.119  1.00  0.00           C  
ATOM    817  O   TYR A  93      84.872 -19.737 158.763  1.00  0.00           O  
ATOM    818  CB  TYR A  93      82.808 -19.956 156.119  1.00  0.00           C  
ATOM    819  CG  TYR A  93      82.402 -18.654 156.767  1.00  0.00           C  
ATOM    820  CD1 TYR A  93      81.482 -18.630 157.811  1.00  0.00           C  
ATOM    821  CD2 TYR A  93      82.939 -17.446 156.335  1.00  0.00           C  
ATOM    822  CE1 TYR A  93      81.103 -17.433 158.410  1.00  0.00           C  
ATOM    823  CE2 TYR A  93      82.569 -16.242 156.927  1.00  0.00           C  
ATOM    824  CZ  TYR A  93      81.653 -16.246 157.962  1.00  0.00           C  
ATOM    825  OH  TYR A  93      81.282 -15.058 158.551  1.00  0.00           O  
ATOM    826  N   ILE A  94      83.525 -21.431 158.723  1.00  0.00           N  
ATOM    827  CA  ILE A  94      83.442 -21.556 160.174  1.00  0.00           C  
ATOM    828  C   ILE A  94      84.821 -21.880 160.744  1.00  0.00           C  
ATOM    829  O   ILE A  94      85.238 -21.295 161.747  1.00  0.00           O  
ATOM    830  CB  ILE A  94      82.422 -22.637 160.591  1.00  0.00           C  
ATOM    831  CG1 ILE A  94      80.996 -22.188 160.249  1.00  0.00           C  
ATOM    832  CG2 ILE A  94      82.552 -22.957 162.083  1.00  0.00           C  
ATOM    833  CD1 ILE A  94      79.958 -23.297 160.342  1.00  0.00           C  
ATOM    834  N   GLN A  95      85.466 -22.837 160.096  1.00  0.00           N  
ATOM    835  CA  GLN A  95      86.817 -23.176 160.533  1.00  0.00           C  
ATOM    836  C   GLN A  95      87.708 -21.937 160.579  1.00  0.00           C  
ATOM    837  O   GLN A  95      88.480 -21.756 161.523  1.00  0.00           O  
ATOM    838  CB  GLN A  95      87.431 -24.230 159.611  1.00  0.00           C  
ATOM    839  CG  GLN A  95      88.797 -24.726 160.067  1.00  0.00           C  
ATOM    840  CD  GLN A  95      89.353 -25.819 159.175  1.00  0.00           C  
ATOM    841  NE2 GLN A  95      90.575 -26.255 159.462  1.00  0.00           N  
ATOM    842  OE1 GLN A  95      88.690 -26.269 158.236  1.00  0.00           O  
ATOM    843  N   SER A  96      87.585 -21.095 159.637  1.00  0.00           N  
ATOM    844  CA  SER A  96      88.415 -19.897 159.576  1.00  0.00           C  
ATOM    845  C   SER A  96      88.037 -18.906 160.673  1.00  0.00           C  
ATOM    846  O   SER A  96      88.911 -18.296 161.293  1.00  0.00           O  
ATOM    847  CB  SER A  96      88.290 -19.226 158.208  1.00  0.00           C  
ATOM    848  OG  SER A  96      88.683 -20.114 157.175  1.00  0.00           O  
ATOM    849  N   GLN A  97      86.764 -18.766 160.947  1.00  0.00           N  
ATOM    850  CA  GLN A  97      86.304 -17.849 161.985  1.00  0.00           C  
ATOM    851  C   GLN A  97      86.775 -18.299 163.365  1.00  0.00           C  
ATOM    852  O   GLN A  97      87.215 -17.478 164.173  1.00  0.00           O  
ATOM    853  CB  GLN A  97      84.779 -17.735 161.962  1.00  0.00           C  
ATOM    854  CG  GLN A  97      84.235 -17.006 160.740  1.00  0.00           C  
ATOM    855  CD  GLN A  97      84.721 -15.571 160.648  1.00  0.00           C  
ATOM    856  NE2 GLN A  97      84.245 -14.724 161.553  1.00  0.00           N  
ATOM    857  OE1 GLN A  97      85.519 -15.228 159.770  1.00  0.00           O  
ATOM    858  N   VAL A  98      86.696 -19.549 163.574  1.00  0.00           N  
ATOM    859  CA  VAL A  98      87.129 -20.088 164.860  1.00  0.00           C  
ATOM    860  C   VAL A  98      88.635 -19.895 165.020  1.00  0.00           C  
ATOM    861  O   VAL A  98      89.101 -19.437 166.066  1.00  0.00           O  
ATOM    862  CB  VAL A  98      86.765 -21.583 165.001  1.00  0.00           C  
ATOM    863  CG1 VAL A  98      87.415 -22.182 166.247  1.00  0.00           C  
ATOM    864  CG2 VAL A  98      85.248 -21.760 165.048  1.00  0.00           C  
ATOM    865  N   ALA A  99      89.388 -20.207 163.992  1.00  0.00           N  
ATOM    866  CA  ALA A  99      90.837 -20.029 164.022  1.00  0.00           C  
ATOM    867  C   ALA A  99      91.205 -18.572 164.289  1.00  0.00           C  
ATOM    868  O   ALA A  99      92.105 -18.288 165.082  1.00  0.00           O  
ATOM    869  CB  ALA A  99      91.458 -20.500 162.710  1.00  0.00           C  
ATOM    870  N   LEU A 100      90.618 -17.679 163.635  1.00  0.00           N  
ATOM    871  CA  LEU A 100      90.906 -16.257 163.787  1.00  0.00           C  
ATOM    872  C   LEU A 100      90.602 -15.790 165.206  1.00  0.00           C  
ATOM    873  O   LEU A 100      91.406 -15.083 165.817  1.00  0.00           O  
ATOM    874  CB  LEU A 100      90.096 -15.436 162.782  1.00  0.00           C  
ATOM    875  CG  LEU A 100      90.343 -13.926 162.786  1.00  0.00           C  
ATOM    876  CD1 LEU A 100      91.804 -13.627 162.467  1.00  0.00           C  
ATOM    877  CD2 LEU A 100      89.420 -13.231 161.790  1.00  0.00           C  
ATOM    878  N   LYS A 101      89.464 -16.227 165.714  1.00  0.00           N  
ATOM    879  CA  LYS A 101      89.079 -15.825 167.064  1.00  0.00           C  
ATOM    880  C   LYS A 101      90.051 -16.380 168.101  1.00  0.00           C  
ATOM    881  O   LYS A 101      90.451 -15.671 169.027  1.00  0.00           O  
ATOM    882  CB  LYS A 101      87.656 -16.289 167.377  1.00  0.00           C  
ATOM    883  CG  LYS A 101      87.085 -15.709 168.663  1.00  0.00           C  
ATOM    884  CD  LYS A 101      86.882 -14.203 168.555  1.00  0.00           C  
ATOM    885  CE  LYS A 101      86.246 -13.632 169.815  1.00  0.00           C  
ATOM    886  NZ  LYS A 101      85.994 -12.164 169.692  1.00  0.00           N1+
ATOM    887  N   LEU A 102      90.435 -17.562 167.985  1.00  0.00           N  
ATOM    888  CA  LEU A 102      91.394 -18.160 168.907  1.00  0.00           C  
ATOM    889  C   LEU A 102      92.746 -17.459 168.816  1.00  0.00           C  
ATOM    890  O   LEU A 102      93.390 -17.208 169.836  1.00  0.00           O  
ATOM    891  CB  LEU A 102      91.560 -19.654 168.616  1.00  0.00           C  
ATOM    892  CG  LEU A 102      90.406 -20.561 169.045  1.00  0.00           C  
ATOM    893  CD1 LEU A 102      90.659 -21.994 168.589  1.00  0.00           C  
ATOM    894  CD2 LEU A 102      90.212 -20.501 170.556  1.00  0.00           C  
ATOM    895  N   TYR A 103      93.138 -17.224 167.629  1.00  0.00           N  
ATOM    896  CA  TYR A 103      94.386 -16.499 167.419  1.00  0.00           C  
ATOM    897  C   TYR A 103      94.335 -15.124 168.075  1.00  0.00           C  
ATOM    898  O   TYR A 103      95.294 -14.704 168.726  1.00  0.00           O  
ATOM    899  CB  TYR A 103      94.678 -16.353 165.923  1.00  0.00           C  
ATOM    900  CG  TYR A 103      95.913 -15.538 165.623  1.00  0.00           C  
ATOM    901  CD1 TYR A 103      95.811 -14.240 165.128  1.00  0.00           C  
ATOM    902  CD2 TYR A 103      97.183 -16.065 165.831  1.00  0.00           C  
ATOM    903  CE1 TYR A 103      96.946 -13.485 164.848  1.00  0.00           C  
ATOM    904  CE2 TYR A 103      98.325 -15.321 165.554  1.00  0.00           C  
ATOM    905  CZ  TYR A 103      98.196 -14.034 165.064  1.00  0.00           C  
ATOM    906  OH  TYR A 103      99.323 -13.292 164.788  1.00  0.00           O  
ATOM    907  N   GLU A 104      93.274 -14.382 167.932  1.00  0.00           N  
ATOM    908  CA  GLU A 104      93.118 -13.052 168.512  1.00  0.00           C  
ATOM    909  C   GLU A 104      93.229 -13.099 170.033  1.00  0.00           C  
ATOM    910  O   GLU A 104      93.888 -12.250 170.639  1.00  0.00           O  
ATOM    911  CB  GLU A 104      91.777 -12.439 168.101  1.00  0.00           C  
ATOM    912  CG  GLU A 104      91.725 -11.994 166.647  1.00  0.00           C  
ATOM    913  CD  GLU A 104      90.368 -11.446 166.235  1.00  0.00           C  
ATOM    914  OE1 GLU A 104      90.240 -10.932 165.101  1.00  0.00           O  
ATOM    915  OE2 GLU A 104      89.426 -11.530 167.055  1.00  0.00           O1-
ATOM    916  N   VAL A 105      92.637 -14.024 170.588  1.00  0.00           N  
ATOM    917  CA  VAL A 105      92.677 -14.169 172.040  1.00  0.00           C  
ATOM    918  C   VAL A 105      94.098 -14.502 172.486  1.00  0.00           C  
ATOM    919  O   VAL A 105      94.606 -13.920 173.448  1.00  0.00           O  
ATOM    920  CB  VAL A 105      91.695 -15.256 172.529  1.00  0.00           C  
ATOM    921  CG1 VAL A 105      91.916 -15.556 174.010  1.00  0.00           C  
ATOM    922  CG2 VAL A 105      90.251 -14.822 172.278  1.00  0.00           C  
ATOM    923  N   GLN A 106      94.737 -15.397 171.756  1.00  0.00           N  
ATOM    924  CA  GLN A 106      96.103 -15.781 172.095  1.00  0.00           C  
ATOM    925  C   GLN A 106      97.056 -14.596 171.967  1.00  0.00           C  
ATOM    926  O   GLN A 106      97.933 -14.404 172.813  1.00  0.00           O  
ATOM    927  CB  GLN A 106      96.575 -16.933 171.205  1.00  0.00           C  
ATOM    928  CG  GLN A 106      95.945 -18.275 171.551  1.00  0.00           C  
ATOM    929  CD  GLN A 106      96.393 -19.390 170.626  1.00  0.00           C  
ATOM    930  NE2 GLN A 106      96.267 -20.630 171.085  1.00  0.00           N  
ATOM    931  OE1 GLN A 106      96.849 -19.139 169.505  1.00  0.00           O  
ATOM    932  N   ARG A 107      96.879 -13.929 170.983  1.00  0.00           N  
ATOM    933  CA  ARG A 107      97.718 -12.759 170.747  1.00  0.00           C  
ATOM    934  C   ARG A 107      97.573 -11.744 171.876  1.00  0.00           C  
ATOM    935  O   ARG A 107      98.568 -11.213 172.371  1.00  0.00           O  
ATOM    936  CB  ARG A 107      97.366 -12.106 169.408  1.00  0.00           C  
ATOM    937  CG  ARG A 107      98.285 -10.958 169.023  1.00  0.00           C  
ATOM    938  CD  ARG A 107      97.892 -10.347 167.684  1.00  0.00           C  
ATOM    939  NE  ARG A 107      98.664  -9.142 167.395  1.00  0.00           N  
ATOM    940  CZ  ARG A 107      98.379  -8.273 166.429  1.00  0.00           C  
ATOM    941  NH1 ARG A 107      97.329  -8.459 165.637  1.00  0.00           N1+
ATOM    942  NH2 ARG A 107      99.149  -7.210 166.253  1.00  0.00           N  
ATOM    943  N   LYS A 108      96.388 -11.372 172.238  1.00  0.00           N  
ATOM    944  CA  LYS A 108      96.150 -10.427 173.325  1.00  0.00           C  
ATOM    945  C   LYS A 108      96.780 -10.916 174.626  1.00  0.00           C  
ATOM    946  O   LYS A 108      97.360 -10.128 175.376  1.00  0.00           O  
ATOM    947  CB  LYS A 108      94.651 -10.200 173.522  1.00  0.00           C  
ATOM    948  CG  LYS A 108      94.001  -9.372 172.423  1.00  0.00           C  
ATOM    949  CD  LYS A 108      92.518  -9.151 172.692  1.00  0.00           C  
ATOM    950  CE  LYS A 108      91.857  -8.362 171.571  1.00  0.00           C  
ATOM    951  NZ  LYS A 108      90.387  -8.209 171.793  1.00  0.00           N1+
ATOM    952  N   TYR A 109      96.705 -12.176 174.830  1.00  0.00           N  
ATOM    953  CA  TYR A 109      97.332 -12.763 176.010  1.00  0.00           C  
ATOM    954  C   TYR A 109      98.843 -12.569 175.977  1.00  0.00           C  
ATOM    955  O   TYR A 109      99.440 -12.128 176.962  1.00  0.00           O  
ATOM    956  CB  TYR A 109      97.000 -14.255 176.108  1.00  0.00           C  
ATOM    957  CG  TYR A 109      97.807 -14.989 177.150  1.00  0.00           C  
ATOM    958  CD1 TYR A 109      98.931 -15.732 176.794  1.00  0.00           C  
ATOM    959  CD2 TYR A 109      97.449 -14.943 178.493  1.00  0.00           C  
ATOM    960  CE1 TYR A 109      99.677 -16.412 177.751  1.00  0.00           C  
ATOM    961  CE2 TYR A 109      98.187 -15.620 179.458  1.00  0.00           C  
ATOM    962  CZ  TYR A 109      99.298 -16.350 179.078  1.00  0.00           C  
ATOM    963  OH  TYR A 109     100.034 -17.020 180.030  1.00  0.00           O  
ATOM    964  N   TYR A 110      99.522 -12.943 174.935  1.00  0.00           N  
ATOM    965  CA  TYR A 110     100.977 -12.918 174.836  1.00  0.00           C  
ATOM    966  C   TYR A 110     101.503 -11.490 174.901  1.00  0.00           C  
ATOM    967  O   TYR A 110     102.563 -11.237 175.481  1.00  0.00           O  
ATOM    968  CB  TYR A 110     101.440 -13.585 173.536  1.00  0.00           C  
ATOM    969  CG  TYR A 110     101.400 -15.094 173.582  1.00  0.00           C  
ATOM    970  CD1 TYR A 110     102.178 -15.803 174.495  1.00  0.00           C  
ATOM    971  CD2 TYR A 110     100.587 -15.812 172.712  1.00  0.00           C  
ATOM    972  CE1 TYR A 110     102.146 -17.193 174.538  1.00  0.00           C  
ATOM    973  CE2 TYR A 110     100.547 -17.202 172.746  1.00  0.00           C  
ATOM    974  CZ  TYR A 110     101.329 -17.882 173.663  1.00  0.00           C  
ATOM    975  OH  TYR A 110     101.293 -19.259 173.701  1.00  0.00           O  
ATOM    976  N   ARG A 111     100.708 -10.595 174.349  1.00  0.00           N  
ATOM    977  CA  ARG A 111     101.089  -9.190 174.448  1.00  0.00           C  
ATOM    978  C   ARG A 111     101.018  -8.704 175.892  1.00  0.00           C  
ATOM    979  O   ARG A 111     101.908  -7.988 176.356  1.00  0.00           O  
ATOM    980  CB  ARG A 111     100.193  -8.325 173.559  1.00  0.00           C  
ATOM    981  CG  ARG A 111     100.552  -8.381 172.082  1.00  0.00           C  
ATOM    982  CD  ARG A 111      99.705  -7.421 171.259  1.00  0.00           C  
ATOM    983  NE  ARG A 111      99.935  -7.591 169.827  1.00  0.00           N  
ATOM    984  CZ  ARG A 111      99.342  -6.878 168.875  1.00  0.00           C  
ATOM    985  NH1 ARG A 111      98.466  -5.929 169.184  1.00  0.00           N1+
ATOM    986  NH2 ARG A 111      99.626  -7.115 167.602  1.00  0.00           N  
ATOM    987  N   ALA A 112      99.950  -8.998 176.554  1.00  0.00           N  
ATOM    988  CA  ALA A 112      99.795  -8.598 177.949  1.00  0.00           C  
ATOM    989  C   ALA A 112     100.903  -9.191 178.815  1.00  0.00           C  
ATOM    990  O   ALA A 112     101.431  -8.519 179.705  1.00  0.00           O  
ATOM    991  CB  ALA A 112      98.428  -9.023 178.477  1.00  0.00           C  
ATOM    992  N   ARG A 113     101.276 -10.332 178.512  1.00  0.00           N  
ATOM    993  CA  ARG A 113     102.356 -10.981 179.248  1.00  0.00           C  
ATOM    994  C   ARG A 113     103.688 -10.285 178.993  1.00  0.00           C  
ATOM    995  O   ARG A 113     104.478 -10.086 179.919  1.00  0.00           O  
ATOM    996  CB  ARG A 113     102.455 -12.459 178.865  1.00  0.00           C  
ATOM    997  CG  ARG A 113     103.400 -13.261 179.745  1.00  0.00           C  
ATOM    998  CD  ARG A 113     103.457 -14.724 179.326  1.00  0.00           C  
ATOM    999  NE  ARG A 113     104.379 -15.489 180.160  1.00  0.00           N  
ATOM   1000  CZ  ARG A 113     104.506 -16.813 180.132  1.00  0.00           C  
ATOM   1001  NH1 ARG A 113     103.769 -17.548 179.307  1.00  0.00           N1+
ATOM   1002  NH2 ARG A 113     105.377 -17.406 180.935  1.00  0.00           N  
ATOM   1003  N   GLU A 114     104.021 -10.040 177.738  1.00  0.00           N  
ATOM   1004  CA  GLU A 114     105.247  -9.339 177.369  1.00  0.00           C  
ATOM   1005  C   GLU A 114     105.350  -7.993 178.079  1.00  0.00           C  
ATOM   1006  O   GLU A 114     106.420  -7.620 178.565  1.00  0.00           O  
ATOM   1007  CB  GLU A 114     105.317  -9.140 175.853  1.00  0.00           C  
ATOM   1008  CG  GLU A 114     105.640 -10.411 175.080  1.00  0.00           C  
ATOM   1009  CD  GLU A 114     105.684 -10.204 173.575  1.00  0.00           C  
ATOM   1010  OE1 GLU A 114     106.209 -11.084 172.855  1.00  0.00           O  
ATOM   1011  OE2 GLU A 114     105.192  -9.151 173.110  1.00  0.00           O1-
ATOM   1012  N   GLU A 115     104.273  -7.263 178.173  1.00  0.00           N  
ATOM   1013  CA  GLU A 115     104.246  -5.961 178.831  1.00  0.00           C  
ATOM   1014  C   GLU A 115     104.521  -6.093 180.326  1.00  0.00           C  
ATOM   1015  O   GLU A 115     105.219  -5.262 180.911  1.00  0.00           O  
ATOM   1016  CB  GLU A 115     102.898  -5.271 178.604  1.00  0.00           C  
ATOM   1017  CG  GLU A 115     102.684  -4.798 177.173  1.00  0.00           C  
ATOM   1018  CD  GLU A 115     101.283  -4.262 176.922  1.00  0.00           C  
ATOM   1019  OE1 GLU A 115     101.001  -3.806 175.791  1.00  0.00           O  
ATOM   1020  OE2 GLU A 115     100.461  -4.299 177.864  1.00  0.00           O1-
ATOM   1021  N   GLN A 116     104.050  -7.086 180.933  1.00  0.00           N  
ATOM   1022  CA  GLN A 116     104.327  -7.370 182.336  1.00  0.00           C  
ATOM   1023  C   GLN A 116     105.800  -7.704 182.550  1.00  0.00           C  
ATOM   1024  O   GLN A 116     106.405  -7.267 183.532  1.00  0.00           O  
ATOM   1025  CB  GLN A 116     103.451  -8.521 182.834  1.00  0.00           C  
ATOM   1026  CG  GLN A 116     103.505  -8.727 184.342  1.00  0.00           C  
ATOM   1027  CD  GLN A 116     102.687  -9.919 184.801  1.00  0.00           C  
ATOM   1028  NE2 GLN A 116     102.559 -10.082 186.114  1.00  0.00           N  
ATOM   1029  OE1 GLN A 116     102.172 -10.688 183.983  1.00  0.00           O  
ATOM   1030  N   GLU A 117     106.292  -8.552 181.643  1.00  0.00           N  
ATOM   1031  CA  GLU A 117     107.696  -8.941 181.732  1.00  0.00           C  
ATOM   1032  C   GLU A 117     108.616  -7.741 181.531  1.00  0.00           C  
ATOM   1033  O   GLU A 117     109.649  -7.625 182.195  1.00  0.00           O  
ATOM   1034  CB  GLU A 117     108.020 -10.028 180.702  1.00  0.00           C  
ATOM   1035  CG  GLU A 117     107.445 -11.395 181.050  1.00  0.00           C  
ATOM   1036  CD  GLU A 117     107.664 -12.432 179.960  1.00  0.00           C  
ATOM   1037  OE1 GLU A 117     107.293 -13.610 180.161  1.00  0.00           O  
ATOM   1038  OE2 GLU A 117     108.212 -12.063 178.897  1.00  0.00           O1-
ATOM   1039  N   GLU A 118     108.229  -6.719 180.710  1.00  0.00           N  
ATOM   1040  CA  GLU A 118     109.000  -5.504 180.464  1.00  0.00           C  
ATOM   1041  C   GLU A 118     108.969  -4.575 181.674  1.00  0.00           C  
ATOM   1042  O   GLU A 118     109.959  -3.907 181.976  1.00  0.00           O  
ATOM   1043  CB  GLU A 118     108.472  -4.772 179.227  1.00  0.00           C  
ATOM   1044  CG  GLU A 118     108.822  -5.456 177.912  1.00  0.00           C  
ATOM   1045  CD  GLU A 118     108.218  -4.767 176.699  1.00  0.00           C  
ATOM   1046  OE1 GLU A 118     108.433  -5.243 175.562  1.00  0.00           O  
ATOM   1047  OE2 GLU A 118     107.522  -3.744 176.888  1.00  0.00           O1-
ATOM   1048  N   LYS A 119     107.854  -4.576 182.494  1.00  0.00           N  
ATOM   1049  CA  LYS A 119     107.718  -3.725 183.673  1.00  0.00           C  
ATOM   1050  C   LYS A 119     108.491  -4.299 184.857  1.00  0.00           C  
ATOM   1051  O   LYS A 119     108.949  -3.554 185.725  1.00  0.00           O  
ATOM   1052  CB  LYS A 119     106.245  -3.553 184.043  1.00  0.00           C  
ATOM   1053  CG  LYS A 119     105.476  -2.628 183.111  1.00  0.00           C  
ATOM   1054  CD  LYS A 119     104.038  -2.433 183.577  1.00  0.00           C  
ATOM   1055  CE  LYS A 119     103.263  -1.523 182.634  1.00  0.00           C  
ATOM   1056  NZ  LYS A 119     101.842  -1.361 183.065  1.00  0.00           N1+
ATOM   1057  N   ARG A 120     108.779  -5.657 184.796  1.00  0.00           N  
ATOM   1058  CA  ARG A 120     109.585  -6.332 185.808  1.00  0.00           C  
ATOM   1059  C   ARG A 120     111.074  -6.167 185.521  1.00  0.00           C  
ATOM   1060  O   ARG A 120     111.868  -5.941 186.438  1.00  0.00           O  
ATOM   1061  CB  ARG A 120     109.227  -7.818 185.879  1.00  0.00           C  
ATOM   1062  CG  ARG A 120     107.897  -8.099 186.562  1.00  0.00           C  
ATOM   1063  CD  ARG A 120     107.708  -9.584 186.837  1.00  0.00           C  
ATOM   1064  NE  ARG A 120     107.383 -10.321 185.618  1.00  0.00           N  
ATOM   1065  CZ  ARG A 120     106.571 -11.373 185.563  1.00  0.00           C  
ATOM   1066  NH1 ARG A 120     105.984 -11.835 186.660  1.00  0.00           N1+
ATOM   1067  NH2 ARG A 120     106.346 -11.968 184.401  1.00  0.00           N  
TER   
END
