# Supplementary material for: Scaffolding protein functional sites using deep learning
Source: Science. Author manuscript; Available in PMC 2022 Oct 31. (PMC9621694; doi:10.1126/science.abn2100)
Supplement: Data S1 [file NIHMS1830590-supplement-Data_S1.zip › ace2_109_RF.pdb]

ATOM      1  N   SER A   1      64.452 -38.506 151.010  1.00  0.00           N  
ATOM      2  CA  SER A   1      65.771 -38.541 151.638  1.00  0.00           C  
ATOM      3  C   SER A   1      66.438 -37.174 151.738  1.00  0.00           C  
ATOM      4  O   SER A   1      67.116 -36.881 152.727  1.00  0.00           O  
ATOM      5  CB  SER A   1      66.695 -39.474 150.889  1.00  0.00           C  
ATOM      6  OG  SER A   1      66.229 -40.795 150.950  1.00  0.00           O  
ATOM      7 1H   SER A   1      64.548 -38.467 150.008  1.00  0.00           H  
ATOM      8 2H   SER A   1      63.939 -39.335 151.263  1.00  0.00           H  
ATOM      9 3H   SER A   1      63.932 -37.689 151.330  1.00  0.00           H  
ATOM     10  HA  SER A   1      65.648 -38.925 152.656  1.00  0.00           H  
ATOM     11 1HB  SER A   1      66.767 -39.155 149.850  1.00  0.00           H  
ATOM     12 2HB  SER A   1      67.695 -39.418 151.320  1.00  0.00           H  
ATOM     13  HG  SER A   1      66.194 -41.017 151.888  1.00  0.00           H  
ATOM     14  N   GLU A   2      66.240 -36.305 150.746  1.00  0.00           N  
ATOM     15  CA  GLU A   2      66.903 -35.001 150.796  1.00  0.00           C  
ATOM     16  C   GLU A   2      66.497 -34.227 152.038  1.00  0.00           C  
ATOM     17  O   GLU A   2      67.285 -33.441 152.563  1.00  0.00           O  
ATOM     18  CB  GLU A   2      66.573 -34.152 149.577  1.00  0.00           C  
ATOM     19  CG  GLU A   2      67.157 -34.655 148.258  1.00  0.00           C  
ATOM     20  CD  GLU A   2      66.837 -33.741 147.069  1.00  0.00           C  
ATOM     21  OE1 GLU A   2      66.125 -32.772 147.248  1.00  0.00           O  
ATOM     22  OE2 GLU A   2      67.324 -34.007 145.998  1.00  0.00           O1-
ATOM     23  H   GLU A   2      65.668 -36.527 149.947  1.00  0.00           H  
ATOM     24  HA  GLU A   2      67.981 -35.162 150.828  1.00  0.00           H  
ATOM     25 1HB  GLU A   2      65.490 -34.093 149.463  1.00  0.00           H  
ATOM     26 2HB  GLU A   2      66.934 -33.151 149.746  1.00  0.00           H  
ATOM     27 1HG  GLU A   2      68.243 -34.729 148.360  1.00  0.00           H  
ATOM     28 2HG  GLU A   2      66.770 -35.653 148.059  1.00  0.00           H  
ATOM     29  N   GLU A   3      65.270 -34.434 152.498  1.00  0.00           N  
ATOM     30  CA  GLU A   3      64.764 -33.761 153.675  1.00  0.00           C  
ATOM     31  C   GLU A   3      65.621 -34.086 154.886  1.00  0.00           C  
ATOM     32  O   GLU A   3      65.836 -33.235 155.739  1.00  0.00           O  
ATOM     33  CB  GLU A   3      63.363 -34.248 153.964  1.00  0.00           C  
ATOM     34  CG  GLU A   3      62.420 -34.099 152.794  1.00  0.00           C  
ATOM     35  CD  GLU A   3      62.557 -35.289 151.816  1.00  0.00           C  
ATOM     36  OE1 GLU A   3      63.331 -36.192 152.103  1.00  0.00           O  
ATOM     37  OE2 GLU A   3      61.916 -35.287 150.801  1.00  0.00           O1-
ATOM     38  H   GLU A   3      64.672 -35.075 152.007  1.00  0.00           H  
ATOM     39  HA  GLU A   3      64.773 -32.683 153.505  1.00  0.00           H  
ATOM     40 1HB  GLU A   3      63.390 -35.298 154.260  1.00  0.00           H  
ATOM     41 2HB  GLU A   3      62.953 -33.685 154.794  1.00  0.00           H  
ATOM     42 1HG  GLU A   3      61.394 -34.049 153.162  1.00  0.00           H  
ATOM     43 2HG  GLU A   3      62.642 -33.170 152.272  1.00  0.00           H  
ATOM     44  N   GLU A   4      66.147 -35.319 154.944  1.00  0.00           N  
ATOM     45  CA  GLU A   4      66.951 -35.730 156.077  1.00  0.00           C  
ATOM     46  C   GLU A   4      68.250 -35.001 156.011  1.00  0.00           C  
ATOM     47  O   GLU A   4      68.756 -34.524 157.019  1.00  0.00           O  
ATOM     48  CB  GLU A   4      67.188 -37.233 156.076  1.00  0.00           C  
ATOM     49  CG  GLU A   4      65.921 -38.055 156.326  1.00  0.00           C  
ATOM     50  CD  GLU A   4      66.135 -39.552 156.234  1.00  0.00           C  
ATOM     51  OE1 GLU A   4      67.211 -39.964 155.876  1.00  0.00           O  
ATOM     52  OE2 GLU A   4      65.210 -40.279 156.514  1.00  0.00           O1-
ATOM     53  H   GLU A   4      66.013 -35.965 154.178  1.00  0.00           H  
ATOM     54  HA  GLU A   4      66.447 -35.450 156.994  1.00  0.00           H  
ATOM     55 1HB  GLU A   4      67.613 -37.537 155.122  1.00  0.00           H  
ATOM     56 2HB  GLU A   4      67.914 -37.483 156.849  1.00  0.00           H  
ATOM     57 1HG  GLU A   4      65.533 -37.811 157.315  1.00  0.00           H  
ATOM     58 2HG  GLU A   4      65.170 -37.756 155.591  1.00  0.00           H  
ATOM     59  N   MET A   5      68.777 -34.864 154.802  1.00  0.00           N  
ATOM     60  CA  MET A   5      70.023 -34.145 154.650  1.00  0.00           C  
ATOM     61  C   MET A   5      69.829 -32.689 154.988  1.00  0.00           C  
ATOM     62  O   MET A   5      70.660 -32.081 155.657  1.00  0.00           O  
ATOM     63  CB  MET A   5      70.523 -34.306 153.243  1.00  0.00           C  
ATOM     64  CG  MET A   5      70.958 -35.722 152.901  1.00  0.00           C  
ATOM     65  SD  MET A   5      72.341 -36.294 153.943  1.00  0.00           S  
ATOM     66  CE  MET A   5      71.476 -37.196 155.222  1.00  0.00           C  
ATOM     67  H   MET A   5      68.300 -35.290 154.003  1.00  0.00           H  
ATOM     68  HA  MET A   5      70.755 -34.560 155.343  1.00  0.00           H  
ATOM     69 1HB  MET A   5      69.720 -34.063 152.558  1.00  0.00           H  
ATOM     70 2HB  MET A   5      71.273 -33.615 153.064  1.00  0.00           H  
ATOM     71 1HG  MET A   5      70.113 -36.403 153.035  1.00  0.00           H  
ATOM     72 2HG  MET A   5      71.268 -35.772 151.858  1.00  0.00           H  
ATOM     73 1HE  MET A   5      72.197 -37.605 155.931  1.00  0.00           H  
ATOM     74 2HE  MET A   5      70.799 -36.523 155.752  1.00  0.00           H  
ATOM     75 3HE  MET A   5      70.901 -38.008 154.775  1.00  0.00           H  
ATOM     76  N   ARG A   6      68.689 -32.130 154.598  1.00  0.00           N  
ATOM     77  CA  ARG A   6      68.405 -30.760 154.957  1.00  0.00           C  
ATOM     78  C   ARG A   6      68.380 -30.636 156.456  1.00  0.00           C  
ATOM     79  O   ARG A   6      69.021 -29.753 157.019  1.00  0.00           O  
ATOM     80  CB  ARG A   6      67.083 -30.292 154.401  1.00  0.00           C  
ATOM     81  CG  ARG A   6      66.712 -28.870 154.796  1.00  0.00           C  
ATOM     82  CD  ARG A   6      65.498 -28.381 154.097  1.00  0.00           C  
ATOM     83  NE  ARG A   6      65.092 -27.074 154.590  1.00  0.00           N  
ATOM     84  CZ  ARG A   6      64.205 -26.258 153.988  1.00  0.00           C  
ATOM     85  NH1 ARG A   6      63.642 -26.607 152.848  1.00  0.00           N1+
ATOM     86  NH2 ARG A   6      63.902 -25.102 154.548  1.00  0.00           N  
ATOM     87  H   ARG A   6      68.030 -32.659 154.032  1.00  0.00           H  
ATOM     88  HA  ARG A   6      69.196 -30.122 154.564  1.00  0.00           H  
ATOM     89 1HB  ARG A   6      67.096 -30.363 153.315  1.00  0.00           H  
ATOM     90 2HB  ARG A   6      66.289 -30.941 154.760  1.00  0.00           H  
ATOM     91 1HG  ARG A   6      66.510 -28.845 155.871  1.00  0.00           H  
ATOM     92 2HG  ARG A   6      67.538 -28.195 154.574  1.00  0.00           H  
ATOM     93 1HD  ARG A   6      65.696 -28.299 153.030  1.00  0.00           H  
ATOM     94 2HD  ARG A   6      64.680 -29.080 154.266  1.00  0.00           H  
ATOM     95  HE  ARG A   6      65.488 -26.764 155.492  1.00  0.00           H  
ATOM     96 1HH1 ARG A   6      63.874 -27.491 152.420  1.00  0.00           H  
ATOM     97 2HH1 ARG A   6      62.979 -25.990 152.402  1.00  0.00           H  
ATOM     98 1HH2 ARG A   6      64.337 -24.839 155.429  1.00  0.00           H  
ATOM     99 2HH2 ARG A   6      63.241 -24.483 154.107  1.00  0.00           H  
ATOM    100  N   TRP A   7      67.666 -31.545 157.112  1.00  0.00           N  
ATOM    101  CA  TRP A   7      67.538 -31.492 158.548  1.00  0.00           C  
ATOM    102  C   TRP A   7      68.883 -31.654 159.219  1.00  0.00           C  
ATOM    103  O   TRP A   7      69.181 -30.922 160.156  1.00  0.00           O  
ATOM    104  CB  TRP A   7      66.586 -32.577 159.014  1.00  0.00           C  
ATOM    105  CG  TRP A   7      65.181 -32.322 158.548  1.00  0.00           C  
ATOM    106  CD1 TRP A   7      64.637 -31.107 158.246  1.00  0.00           C  
ATOM    107  CD2 TRP A   7      64.146 -33.306 158.275  1.00  0.00           C  
ATOM    108  CE2 TRP A   7      63.028 -32.604 157.820  1.00  0.00           C  
ATOM    109  CE3 TRP A   7      64.089 -34.702 158.365  1.00  0.00           C  
ATOM    110  NE1 TRP A   7      63.340 -31.264 157.816  1.00  0.00           N  
ATOM    111  CZ2 TRP A   7      61.858 -33.249 157.457  1.00  0.00           C  
ATOM    112  CZ3 TRP A   7      62.922 -35.349 157.995  1.00  0.00           C  
ATOM    113  CH2 TRP A   7      61.834 -34.642 157.553  1.00  0.00           C  
ATOM    114  H   TRP A   7      67.165 -32.267 156.598  1.00  0.00           H  
ATOM    115  HA  TRP A   7      67.125 -30.521 158.822  1.00  0.00           H  
ATOM    116 1HB  TRP A   7      66.911 -33.540 158.625  1.00  0.00           H  
ATOM    117 2HB  TRP A   7      66.596 -32.637 160.101  1.00  0.00           H  
ATOM    118  HD1 TRP A   7      65.157 -30.147 158.331  1.00  0.00           H  
ATOM    119  HE1 TRP A   7      62.725 -30.516 157.533  1.00  0.00           H  
ATOM    120  HE3 TRP A   7      64.947 -35.268 158.716  1.00  0.00           H  
ATOM    121  HZ2 TRP A   7      60.985 -32.706 157.099  1.00  0.00           H  
ATOM    122  HZ3 TRP A   7      62.892 -36.436 158.065  1.00  0.00           H  
ATOM    123  HH2 TRP A   7      60.931 -35.182 157.268  1.00  0.00           H  
ATOM    124  N   GLU A   8      69.728 -32.567 158.734  1.00  0.00           N  
ATOM    125  CA  GLU A   8      71.032 -32.702 159.355  1.00  0.00           C  
ATOM    126  C   GLU A   8      71.848 -31.439 159.162  1.00  0.00           C  
ATOM    127  O   GLU A   8      72.534 -31.008 160.084  1.00  0.00           O  
ATOM    128  CB  GLU A   8      71.806 -33.922 158.850  1.00  0.00           C  
ATOM    129  CG  GLU A   8      71.244 -35.267 159.339  1.00  0.00           C  
ATOM    130  CD  GLU A   8      72.090 -36.491 158.975  1.00  0.00           C  
ATOM    131  OE1 GLU A   8      72.998 -36.401 158.175  1.00  0.00           O  
ATOM    132  OE2 GLU A   8      71.824 -37.531 159.532  1.00  0.00           O1-
ATOM    133  H   GLU A   8      69.456 -33.168 157.963  1.00  0.00           H  
ATOM    134  HA  GLU A   8      70.883 -32.842 160.424  1.00  0.00           H  
ATOM    135 1HB  GLU A   8      71.807 -33.927 157.756  1.00  0.00           H  
ATOM    136 2HB  GLU A   8      72.832 -33.863 159.183  1.00  0.00           H  
ATOM    137 1HG  GLU A   8      71.149 -35.220 160.426  1.00  0.00           H  
ATOM    138 2HG  GLU A   8      70.247 -35.393 158.928  1.00  0.00           H  
ATOM    139  N   ILE A   9      71.757 -30.808 157.991  1.00  0.00           N  
ATOM    140  CA  ILE A   9      72.499 -29.579 157.761  1.00  0.00           C  
ATOM    141  C   ILE A   9      71.993 -28.499 158.688  1.00  0.00           C  
ATOM    142  O   ILE A   9      72.789 -27.752 159.251  1.00  0.00           O  
ATOM    143  CB  ILE A   9      72.417 -29.092 156.319  1.00  0.00           C  
ATOM    144  CG1 ILE A   9      73.149 -30.055 155.383  1.00  0.00           C  
ATOM    145  CG2 ILE A   9      73.054 -27.700 156.232  1.00  0.00           C  
ATOM    146  CD1 ILE A   9      72.859 -29.800 153.941  1.00  0.00           C  
ATOM    147  H   ILE A   9      71.184 -31.198 157.241  1.00  0.00           H  
ATOM    148  HA  ILE A   9      73.548 -29.760 157.991  1.00  0.00           H  
ATOM    149  HB  ILE A   9      71.373 -29.047 156.005  1.00  0.00           H  
ATOM    150 1HG1 ILE A   9      74.218 -29.959 155.536  1.00  0.00           H  
ATOM    151 2HG1 ILE A   9      72.859 -31.071 155.621  1.00  0.00           H  
ATOM    152 1HG2 ILE A   9      72.998 -27.339 155.207  1.00  0.00           H  
ATOM    153 2HG2 ILE A   9      72.518 -27.015 156.890  1.00  0.00           H  
ATOM    154 3HG2 ILE A   9      74.098 -27.755 156.541  1.00  0.00           H  
ATOM    155 1HD1 ILE A   9      73.392 -30.505 153.345  1.00  0.00           H  
ATOM    156 2HD1 ILE A   9      71.789 -29.915 153.767  1.00  0.00           H  
ATOM    157 3HD1 ILE A   9      73.169 -28.791 153.676  1.00  0.00           H  
ATOM    158  N   GLU A  10      70.670 -28.389 158.829  1.00  0.00           N  
ATOM    159  CA  GLU A  10      70.087 -27.414 159.734  1.00  0.00           C  
ATOM    160  C   GLU A  10      70.521 -27.706 161.166  1.00  0.00           C  
ATOM    161  O   GLU A  10      70.843 -26.789 161.917  1.00  0.00           O  
ATOM    162  CB  GLU A  10      68.561 -27.419 159.639  1.00  0.00           C  
ATOM    163  CG  GLU A  10      67.978 -26.836 158.332  1.00  0.00           C  
ATOM    164  CD  GLU A  10      66.466 -26.960 158.258  1.00  0.00           C  
ATOM    165  OE1 GLU A  10      65.898 -27.589 159.118  1.00  0.00           O  
ATOM    166  OE2 GLU A  10      65.877 -26.426 157.339  1.00  0.00           O1-
ATOM    167  H   GLU A  10      70.062 -29.013 158.306  1.00  0.00           H  
ATOM    168  HA  GLU A  10      70.447 -26.424 159.457  1.00  0.00           H  
ATOM    169 1HB  GLU A  10      68.204 -28.443 159.728  1.00  0.00           H  
ATOM    170 2HB  GLU A  10      68.145 -26.858 160.474  1.00  0.00           H  
ATOM    171 1HG  GLU A  10      68.247 -25.782 158.269  1.00  0.00           H  
ATOM    172 2HG  GLU A  10      68.425 -27.344 157.483  1.00  0.00           H  
ATOM    173  N   GLN A  11      70.592 -28.987 161.550  1.00  0.00           N  
ATOM    174  CA  GLN A  11      71.049 -29.315 162.892  1.00  0.00           C  
ATOM    175  C   GLN A  11      72.479 -28.867 163.050  1.00  0.00           C  
ATOM    176  O   GLN A  11      72.816 -28.238 164.050  1.00  0.00           O  
ATOM    177  CB  GLN A  11      70.961 -30.806 163.168  1.00  0.00           C  
ATOM    178  CG  GLN A  11      69.564 -31.358 163.326  1.00  0.00           C  
ATOM    179  CD  GLN A  11      69.551 -32.876 163.427  1.00  0.00           C  
ATOM    180  NE2 GLN A  11      68.437 -33.418 163.906  1.00  0.00           N  
ATOM    181  OE1 GLN A  11      70.521 -33.561 163.078  1.00  0.00           O  
ATOM    182  H   GLN A  11      70.295 -29.725 160.919  1.00  0.00           H  
ATOM    183  HA  GLN A  11      70.438 -28.780 163.616  1.00  0.00           H  
ATOM    184 1HB  GLN A  11      71.449 -31.351 162.368  1.00  0.00           H  
ATOM    185 2HB  GLN A  11      71.498 -31.018 164.068  1.00  0.00           H  
ATOM    186 1HG  GLN A  11      69.156 -30.962 164.254  1.00  0.00           H  
ATOM    187 2HG  GLN A  11      68.946 -31.051 162.503  1.00  0.00           H  
ATOM    188 1HE2 GLN A  11      68.360 -34.411 163.995  1.00  0.00           H  
ATOM    189 2HE2 GLN A  11      67.673 -32.831 164.174  1.00  0.00           H  
ATOM    190  N   ILE A  12      73.300 -29.076 162.016  1.00  0.00           N  
ATOM    191  CA  ILE A  12      74.661 -28.604 162.090  1.00  0.00           C  
ATOM    192  C   ILE A  12      74.694 -27.110 162.196  1.00  0.00           C  
ATOM    193  O   ILE A  12      75.368 -26.592 163.061  1.00  0.00           O  
ATOM    194  CB  ILE A  12      75.491 -28.986 160.855  1.00  0.00           C  
ATOM    195  CG1 ILE A  12      75.737 -30.461 160.753  1.00  0.00           C  
ATOM    196  CG2 ILE A  12      76.753 -28.220 160.814  1.00  0.00           C  
ATOM    197  CD1 ILE A  12      76.485 -31.036 161.861  1.00  0.00           C  
ATOM    198  H   ILE A  12      72.980 -29.600 161.204  1.00  0.00           H  
ATOM    199  HA  ILE A  12      75.129 -29.026 162.974  1.00  0.00           H  
ATOM    200  HB  ILE A  12      74.924 -28.720 159.974  1.00  0.00           H  
ATOM    201 1HG1 ILE A  12      74.802 -30.974 160.680  1.00  0.00           H  
ATOM    202 2HG1 ILE A  12      76.313 -30.638 159.874  1.00  0.00           H  
ATOM    203 1HG2 ILE A  12      77.267 -28.458 159.909  1.00  0.00           H  
ATOM    204 2HG2 ILE A  12      76.518 -27.167 160.819  1.00  0.00           H  
ATOM    205 3HG2 ILE A  12      77.373 -28.465 161.676  1.00  0.00           H  
ATOM    206 1HD1 ILE A  12      76.602 -32.090 161.669  1.00  0.00           H  
ATOM    207 2HD1 ILE A  12      77.461 -30.557 161.942  1.00  0.00           H  
ATOM    208 3HD1 ILE A  12      75.935 -30.892 162.755  1.00  0.00           H  
ATOM    209  N   LEU A  13      73.914 -26.409 161.393  1.00  0.00           N  
ATOM    210  CA  LEU A  13      73.933 -24.964 161.434  1.00  0.00           C  
ATOM    211  C   LEU A  13      73.576 -24.458 162.812  1.00  0.00           C  
ATOM    212  O   LEU A  13      74.266 -23.591 163.359  1.00  0.00           O  
ATOM    213  CB  LEU A  13      72.977 -24.407 160.403  1.00  0.00           C  
ATOM    214  CG  LEU A  13      72.883 -22.901 160.356  1.00  0.00           C  
ATOM    215  CD1 LEU A  13      74.249 -22.335 160.023  1.00  0.00           C  
ATOM    216  CD2 LEU A  13      71.863 -22.508 159.307  1.00  0.00           C  
ATOM    217  H   LEU A  13      73.340 -26.888 160.709  1.00  0.00           H  
ATOM    218  HA  LEU A  13      74.939 -24.627 161.197  1.00  0.00           H  
ATOM    219 1HB  LEU A  13      73.278 -24.764 159.419  1.00  0.00           H  
ATOM    220 2HB  LEU A  13      71.982 -24.791 160.614  1.00  0.00           H  
ATOM    221  HG  LEU A  13      72.577 -22.517 161.331  1.00  0.00           H  
ATOM    222 1HD1 LEU A  13      74.197 -21.248 159.986  1.00  0.00           H  
ATOM    223 2HD1 LEU A  13      74.965 -22.638 160.789  1.00  0.00           H  
ATOM    224 3HD1 LEU A  13      74.565 -22.717 159.056  1.00  0.00           H  
ATOM    225 1HD2 LEU A  13      71.787 -21.420 159.260  1.00  0.00           H  
ATOM    226 2HD2 LEU A  13      72.177 -22.894 158.335  1.00  0.00           H  
ATOM    227 3HD2 LEU A  13      70.893 -22.930 159.571  1.00  0.00           H  
ATOM    228  N   VAL A  14      72.515 -25.007 163.389  1.00  0.00           N  
ATOM    229  CA  VAL A  14      72.104 -24.617 164.720  1.00  0.00           C  
ATOM    230  C   VAL A  14      73.182 -24.928 165.730  1.00  0.00           C  
ATOM    231  O   VAL A  14      73.506 -24.094 166.570  1.00  0.00           O  
ATOM    232  CB  VAL A  14      70.821 -25.341 165.119  1.00  0.00           C  
ATOM    233  CG1 VAL A  14      70.542 -25.103 166.598  1.00  0.00           C  
ATOM    234  CG2 VAL A  14      69.662 -24.808 164.277  1.00  0.00           C  
ATOM    235  H   VAL A  14      71.982 -25.716 162.888  1.00  0.00           H  
ATOM    236  HA  VAL A  14      71.918 -23.544 164.722  1.00  0.00           H  
ATOM    237  HB  VAL A  14      70.942 -26.415 164.956  1.00  0.00           H  
ATOM    238 1HG1 VAL A  14      69.630 -25.621 166.885  1.00  0.00           H  
ATOM    239 2HG1 VAL A  14      71.377 -25.488 167.183  1.00  0.00           H  
ATOM    240 3HG1 VAL A  14      70.428 -24.035 166.783  1.00  0.00           H  
ATOM    241 1HG2 VAL A  14      68.744 -25.323 164.555  1.00  0.00           H  
ATOM    242 2HG2 VAL A  14      69.549 -23.739 164.453  1.00  0.00           H  
ATOM    243 3HG2 VAL A  14      69.865 -24.977 163.225  1.00  0.00           H  
ATOM    244  N   TRP A  15      73.770 -26.109 165.643  1.00  0.00           N  
ATOM    245  CA  TRP A  15      74.808 -26.466 166.578  1.00  0.00           C  
ATOM    246  C   TRP A  15      76.010 -25.552 166.431  1.00  0.00           C  
ATOM    247  O   TRP A  15      76.547 -25.087 167.429  1.00  0.00           O  
ATOM    248  CB  TRP A  15      75.233 -27.908 166.347  1.00  0.00           C  
ATOM    249  CG  TRP A  15      74.164 -28.889 166.733  1.00  0.00           C  
ATOM    250  CD1 TRP A  15      73.148 -28.685 167.618  1.00  0.00           C  
ATOM    251  CD2 TRP A  15      73.985 -30.228 166.220  1.00  0.00           C  
ATOM    252  CE2 TRP A  15      72.855 -30.759 166.842  1.00  0.00           C  
ATOM    253  CE3 TRP A  15      74.676 -30.994 165.302  1.00  0.00           C  
ATOM    254  NE1 TRP A  15      72.357 -29.808 167.694  1.00  0.00           N  
ATOM    255  CZ2 TRP A  15      72.402 -32.040 166.566  1.00  0.00           C  
ATOM    256  CZ3 TRP A  15      74.228 -32.276 165.014  1.00  0.00           C  
ATOM    257  CH2 TRP A  15      73.119 -32.787 165.631  1.00  0.00           C  
ATOM    258  H   TRP A  15      73.482 -26.780 164.936  1.00  0.00           H  
ATOM    259  HA  TRP A  15      74.412 -26.368 167.589  1.00  0.00           H  
ATOM    260 1HB  TRP A  15      75.468 -28.049 165.293  1.00  0.00           H  
ATOM    261 2HB  TRP A  15      76.133 -28.122 166.918  1.00  0.00           H  
ATOM    262  HD1 TRP A  15      72.985 -27.765 168.181  1.00  0.00           H  
ATOM    263  HE1 TRP A  15      71.540 -29.910 168.276  1.00  0.00           H  
ATOM    264  HE3 TRP A  15      75.551 -30.585 164.826  1.00  0.00           H  
ATOM    265  HZ2 TRP A  15      71.518 -32.460 167.045  1.00  0.00           H  
ATOM    266  HZ3 TRP A  15      74.779 -32.867 164.285  1.00  0.00           H  
ATOM    267  HH2 TRP A  15      72.789 -33.797 165.383  1.00  0.00           H  
ATOM    268  N   LEU A  16      76.396 -25.232 165.194  1.00  0.00           N  
ATOM    269  CA  LEU A  16      77.552 -24.386 164.952  1.00  0.00           C  
ATOM    270  C   LEU A  16      77.296 -23.004 165.495  1.00  0.00           C  
ATOM    271  O   LEU A  16      78.191 -22.382 166.059  1.00  0.00           O  
ATOM    272  CB  LEU A  16      77.828 -24.233 163.469  1.00  0.00           C  
ATOM    273  CG  LEU A  16      78.246 -25.468 162.724  1.00  0.00           C  
ATOM    274  CD1 LEU A  16      78.401 -25.086 161.312  1.00  0.00           C  
ATOM    275  CD2 LEU A  16      79.385 -26.089 163.341  1.00  0.00           C  
ATOM    276  H   LEU A  16      75.897 -25.619 164.405  1.00  0.00           H  
ATOM    277  HA  LEU A  16      78.419 -24.816 165.451  1.00  0.00           H  
ATOM    278 1HB  LEU A  16      76.911 -23.879 162.995  1.00  0.00           H  
ATOM    279 2HB  LEU A  16      78.584 -23.480 163.330  1.00  0.00           H  
ATOM    280  HG  LEU A  16      77.502 -26.162 162.770  1.00  0.00           H  
ATOM    281 1HD1 LEU A  16      78.651 -25.943 160.711  1.00  0.00           H  
ATOM    282 2HD1 LEU A  16      77.464 -24.673 160.983  1.00  0.00           H  
ATOM    283 3HD1 LEU A  16      79.165 -24.348 161.212  1.00  0.00           H  
ATOM    284 1HD2 LEU A  16      79.633 -26.998 162.824  1.00  0.00           H  
ATOM    285 2HD2 LEU A  16      80.221 -25.461 163.348  1.00  0.00           H  
ATOM    286 3HD2 LEU A  16      79.093 -26.316 164.348  1.00  0.00           H  
ATOM    287  N   ASP A  17      76.055 -22.535 165.341  1.00  0.00           N  
ATOM    288  CA  ASP A  17      75.623 -21.239 165.827  1.00  0.00           C  
ATOM    289  C   ASP A  17      75.746 -21.243 167.334  1.00  0.00           C  
ATOM    290  O   ASP A  17      76.387 -20.370 167.915  1.00  0.00           O  
ATOM    291  CB  ASP A  17      74.181 -20.950 165.396  1.00  0.00           C  
ATOM    292  CG  ASP A  17      73.680 -19.540 165.752  1.00  0.00           C  
ATOM    293  OD1 ASP A  17      74.487 -18.717 166.135  1.00  0.00           O  
ATOM    294  OD2 ASP A  17      72.493 -19.296 165.649  1.00  0.00           O1-
ATOM    295  H   ASP A  17      75.375 -23.101 164.832  1.00  0.00           H  
ATOM    296  HA  ASP A  17      76.278 -20.469 165.423  1.00  0.00           H  
ATOM    297 1HB  ASP A  17      74.094 -21.094 164.318  1.00  0.00           H  
ATOM    298 2HB  ASP A  17      73.518 -21.671 165.864  1.00  0.00           H  
ATOM    299  N   GLN A  18      75.148 -22.244 167.974  1.00  0.00           N  
ATOM    300  CA  GLN A  18      75.173 -22.344 169.420  1.00  0.00           C  
ATOM    301  C   GLN A  18      76.596 -22.466 169.932  1.00  0.00           C  
ATOM    302  O   GLN A  18      76.936 -21.859 170.948  1.00  0.00           O  
ATOM    303  CB  GLN A  18      74.370 -23.560 169.857  1.00  0.00           C  
ATOM    304  CG  GLN A  18      72.864 -23.413 169.652  1.00  0.00           C  
ATOM    305  CD  GLN A  18      72.106 -24.703 169.910  1.00  0.00           C  
ATOM    306  NE2 GLN A  18      70.799 -24.575 170.104  1.00  0.00           N  
ATOM    307  OE1 GLN A  18      72.673 -25.802 169.930  1.00  0.00           O  
ATOM    308  H   GLN A  18      74.643 -22.949 167.442  1.00  0.00           H  
ATOM    309  HA  GLN A  18      74.728 -21.442 169.836  1.00  0.00           H  
ATOM    310 1HB  GLN A  18      74.701 -24.430 169.288  1.00  0.00           H  
ATOM    311 2HB  GLN A  18      74.558 -23.765 170.908  1.00  0.00           H  
ATOM    312 1HG  GLN A  18      72.497 -22.663 170.350  1.00  0.00           H  
ATOM    313 2HG  GLN A  18      72.669 -23.089 168.634  1.00  0.00           H  
ATOM    314 1HE2 GLN A  18      70.237 -25.382 170.278  1.00  0.00           H  
ATOM    315 2HE2 GLN A  18      70.378 -23.669 170.076  1.00  0.00           H  
ATOM    316  N   TRP A  19      77.443 -23.209 169.221  1.00  0.00           N  
ATOM    317  CA  TRP A  19      78.823 -23.357 169.626  1.00  0.00           C  
ATOM    318  C   TRP A  19      79.618 -22.091 169.377  1.00  0.00           C  
ATOM    319  O   TRP A  19      80.495 -21.747 170.161  1.00  0.00           O  
ATOM    320  CB  TRP A  19      79.493 -24.544 168.943  1.00  0.00           C  
ATOM    321  CG  TRP A  19      79.088 -25.845 169.560  1.00  0.00           C  
ATOM    322  CD1 TRP A  19      78.422 -26.871 168.982  1.00  0.00           C  
ATOM    323  CD2 TRP A  19      79.294 -26.230 170.939  1.00  0.00           C  
ATOM    324  CE2 TRP A  19      78.745 -27.499 171.095  1.00  0.00           C  
ATOM    325  CE3 TRP A  19      79.894 -25.602 172.042  1.00  0.00           C  
ATOM    326  NE1 TRP A  19      78.220 -27.880 169.893  1.00  0.00           N  
ATOM    327  CZ2 TRP A  19      78.771 -28.167 172.307  1.00  0.00           C  
ATOM    328  CZ3 TRP A  19      79.914 -26.273 173.264  1.00  0.00           C  
ATOM    329  CH2 TRP A  19      79.370 -27.520 173.387  1.00  0.00           C  
ATOM    330  H   TRP A  19      77.112 -23.704 168.400  1.00  0.00           H  
ATOM    331  HA  TRP A  19      78.834 -23.560 170.693  1.00  0.00           H  
ATOM    332 1HB  TRP A  19      79.217 -24.557 167.887  1.00  0.00           H  
ATOM    333 2HB  TRP A  19      80.576 -24.444 169.003  1.00  0.00           H  
ATOM    334  HD1 TRP A  19      78.102 -26.893 167.950  1.00  0.00           H  
ATOM    335  HE1 TRP A  19      77.754 -28.751 169.716  1.00  0.00           H  
ATOM    336  HE3 TRP A  19      80.330 -24.612 171.941  1.00  0.00           H  
ATOM    337  HZ2 TRP A  19      78.343 -29.161 172.430  1.00  0.00           H  
ATOM    338  HZ3 TRP A  19      80.375 -25.792 174.119  1.00  0.00           H  
ATOM    339  HH2 TRP A  19      79.406 -28.018 174.356  1.00  0.00           H  
ATOM    340  N   LEU A  20      79.289 -21.350 168.328  1.00  0.00           N  
ATOM    341  CA  LEU A  20      79.991 -20.111 168.079  1.00  0.00           C  
ATOM    342  C   LEU A  20      79.634 -19.164 169.206  1.00  0.00           C  
ATOM    343  O   LEU A  20      80.507 -18.501 169.764  1.00  0.00           O  
ATOM    344  CB  LEU A  20      79.586 -19.512 166.741  1.00  0.00           C  
ATOM    345  CG  LEU A  20      80.313 -18.223 166.305  1.00  0.00           C  
ATOM    346  CD1 LEU A  20      81.821 -18.489 166.198  1.00  0.00           C  
ATOM    347  CD2 LEU A  20      79.761 -17.783 164.958  1.00  0.00           C  
ATOM    348  H   LEU A  20      78.573 -21.655 167.675  1.00  0.00           H  
ATOM    349  HA  LEU A  20      81.064 -20.295 168.087  1.00  0.00           H  
ATOM    350 1HB  LEU A  20      79.722 -20.252 165.980  1.00  0.00           H  
ATOM    351 2HB  LEU A  20      78.519 -19.285 166.786  1.00  0.00           H  
ATOM    352  HG  LEU A  20      80.152 -17.441 167.048  1.00  0.00           H  
ATOM    353 1HD1 LEU A  20      82.332 -17.577 165.891  1.00  0.00           H  
ATOM    354 2HD1 LEU A  20      82.205 -18.808 167.167  1.00  0.00           H  
ATOM    355 3HD1 LEU A  20      82.000 -19.267 165.458  1.00  0.00           H  
ATOM    356 1HD2 LEU A  20      80.265 -16.873 164.630  1.00  0.00           H  
ATOM    357 2HD2 LEU A  20      79.928 -18.572 164.228  1.00  0.00           H  
ATOM    358 3HD2 LEU A  20      78.690 -17.595 165.049  1.00  0.00           H  
ATOM    359  N   GLN A  21      78.340 -19.122 169.558  1.00  0.00           N  
ATOM    360  CA  GLN A  21      77.869 -18.276 170.639  1.00  0.00           C  
ATOM    361  C   GLN A  21      78.485 -18.705 171.955  1.00  0.00           C  
ATOM    362  O   GLN A  21      78.931 -17.854 172.716  1.00  0.00           O  
ATOM    363  CB  GLN A  21      76.342 -18.320 170.748  1.00  0.00           C  
ATOM    364  CG  GLN A  21      75.604 -17.622 169.607  1.00  0.00           C  
ATOM    365  CD  GLN A  21      74.093 -17.761 169.714  1.00  0.00           C  
ATOM    366  NE2 GLN A  21      73.440 -17.886 168.578  1.00  0.00           N  
ATOM    367  OE1 GLN A  21      73.520 -17.749 170.816  1.00  0.00           O  
ATOM    368  H   GLN A  21      77.664 -19.687 169.045  1.00  0.00           H  
ATOM    369  HA  GLN A  21      78.173 -17.252 170.433  1.00  0.00           H  
ATOM    370 1HB  GLN A  21      76.016 -19.359 170.757  1.00  0.00           H  
ATOM    371 2HB  GLN A  21      76.029 -17.870 171.687  1.00  0.00           H  
ATOM    372 1HG  GLN A  21      75.849 -16.562 169.627  1.00  0.00           H  
ATOM    373 2HG  GLN A  21      75.915 -18.055 168.655  1.00  0.00           H  
ATOM    374 1HE2 GLN A  21      72.450 -17.989 168.560  1.00  0.00           H  
ATOM    375 2HE2 GLN A  21      73.952 -17.908 167.686  1.00  0.00           H  
ATOM    376  N   TRP A  22      78.589 -20.017 172.189  1.00  0.00           N  
ATOM    377  CA  TRP A  22      79.210 -20.542 173.393  1.00  0.00           C  
ATOM    378  C   TRP A  22      80.640 -20.073 173.492  1.00  0.00           C  
ATOM    379  O   TRP A  22      81.090 -19.587 174.537  1.00  0.00           O  
ATOM    380  CB  TRP A  22      79.213 -22.054 173.401  1.00  0.00           C  
ATOM    381  CG  TRP A  22      79.901 -22.598 174.585  1.00  0.00           C  
ATOM    382  CD1 TRP A  22      81.122 -23.195 174.623  1.00  0.00           C  
ATOM    383  CD2 TRP A  22      79.421 -22.576 175.939  1.00  0.00           C  
ATOM    384  CE2 TRP A  22      80.398 -23.185 176.725  1.00  0.00           C  
ATOM    385  CE3 TRP A  22      78.257 -22.090 176.541  1.00  0.00           C  
ATOM    386  NE1 TRP A  22      81.424 -23.559 175.907  1.00  0.00           N  
ATOM    387  CZ2 TRP A  22      80.252 -23.327 178.092  1.00  0.00           C  
ATOM    388  CZ3 TRP A  22      78.108 -22.229 177.912  1.00  0.00           C  
ATOM    389  CH2 TRP A  22      79.081 -22.834 178.669  1.00  0.00           C  
ATOM    390  H   TRP A  22      78.185 -20.676 171.531  1.00  0.00           H  
ATOM    391  HA  TRP A  22      78.650 -20.197 174.254  1.00  0.00           H  
ATOM    392 1HB  TRP A  22      78.192 -22.433 173.363  1.00  0.00           H  
ATOM    393 2HB  TRP A  22      79.730 -22.411 172.525  1.00  0.00           H  
ATOM    394  HD1 TRP A  22      81.764 -23.360 173.758  1.00  0.00           H  
ATOM    395  HE1 TRP A  22      82.267 -24.018 176.206  1.00  0.00           H  
ATOM    396  HE3 TRP A  22      77.483 -21.609 175.941  1.00  0.00           H  
ATOM    397  HZ2 TRP A  22      81.014 -23.801 178.709  1.00  0.00           H  
ATOM    398  HZ3 TRP A  22      77.198 -21.847 178.376  1.00  0.00           H  
ATOM    399  HH2 TRP A  22      78.934 -22.927 179.745  1.00  0.00           H  
ATOM    400  N   LEU A  23      81.373 -20.236 172.402  1.00  0.00           N  
ATOM    401  CA  LEU A  23      82.747 -19.829 172.388  1.00  0.00           C  
ATOM    402  C   LEU A  23      82.853 -18.330 172.544  1.00  0.00           C  
ATOM    403  O   LEU A  23      83.701 -17.847 173.279  1.00  0.00           O  
ATOM    404  CB  LEU A  23      83.413 -20.332 171.119  1.00  0.00           C  
ATOM    405  CG  LEU A  23      83.558 -21.865 171.109  1.00  0.00           C  
ATOM    406  CD1 LEU A  23      84.147 -22.324 169.774  1.00  0.00           C  
ATOM    407  CD2 LEU A  23      84.392 -22.284 172.315  1.00  0.00           C  
ATOM    408  H   LEU A  23      80.967 -20.655 171.567  1.00  0.00           H  
ATOM    409  HA  LEU A  23      83.248 -20.295 173.232  1.00  0.00           H  
ATOM    410 1HB  LEU A  23      82.801 -20.039 170.262  1.00  0.00           H  
ATOM    411 2HB  LEU A  23      84.399 -19.883 171.025  1.00  0.00           H  
ATOM    412  HG  LEU A  23      82.579 -22.317 171.209  1.00  0.00           H  
ATOM    413 1HD1 LEU A  23      84.228 -23.414 169.767  1.00  0.00           H  
ATOM    414 2HD1 LEU A  23      83.491 -22.003 168.963  1.00  0.00           H  
ATOM    415 3HD1 LEU A  23      85.133 -21.882 169.647  1.00  0.00           H  
ATOM    416 1HD2 LEU A  23      84.472 -23.362 172.345  1.00  0.00           H  
ATOM    417 2HD2 LEU A  23      85.382 -21.841 172.243  1.00  0.00           H  
ATOM    418 3HD2 LEU A  23      83.910 -21.941 173.228  1.00  0.00           H  
ATOM    419  N   HIS A  24      81.939 -17.581 171.945  1.00  0.00           N  
ATOM    420  CA  HIS A  24      81.955 -16.139 172.084  1.00  0.00           C  
ATOM    421  C   HIS A  24      81.808 -15.756 173.551  1.00  0.00           C  
ATOM    422  O   HIS A  24      82.621 -14.992 174.077  1.00  0.00           O  
ATOM    423  CB  HIS A  24      80.824 -15.505 171.268  1.00  0.00           C  
ATOM    424  CG  HIS A  24      80.764 -14.014 171.337  1.00  0.00           C  
ATOM    425  CD2 HIS A  24      79.938 -13.193 172.026  1.00  0.00           C  
ATOM    426  ND1 HIS A  24      81.630 -13.193 170.636  1.00  0.00           N  
ATOM    427  CE1 HIS A  24      81.333 -11.928 170.894  1.00  0.00           C  
ATOM    428  NE2 HIS A  24      80.312 -11.902 171.732  1.00  0.00           N  
ATOM    429  H   HIS A  24      81.243 -18.007 171.341  1.00  0.00           H  
ATOM    430  HA  HIS A  24      82.903 -15.746 171.723  1.00  0.00           H  
ATOM    431 1HB  HIS A  24      80.919 -15.803 170.224  1.00  0.00           H  
ATOM    432 2HB  HIS A  24      79.877 -15.878 171.620  1.00  0.00           H  
ATOM    433  HD2 HIS A  24      79.128 -13.501 172.690  1.00  0.00           H  
ATOM    434  HE1 HIS A  24      81.842 -11.056 170.487  1.00  0.00           H  
ATOM    435  HE2 HIS A  24      79.874 -11.070 172.102  1.00  0.00           H  
ATOM    436  N   VAL A  25      80.788 -16.297 174.228  1.00  0.00           N  
ATOM    437  CA  VAL A  25      80.553 -15.944 175.624  1.00  0.00           C  
ATOM    438  C   VAL A  25      81.613 -16.503 176.574  1.00  0.00           C  
ATOM    439  O   VAL A  25      81.825 -15.944 177.646  1.00  0.00           O  
ATOM    440  CB  VAL A  25      79.142 -16.379 176.087  1.00  0.00           C  
ATOM    441  CG1 VAL A  25      78.096 -15.698 175.212  1.00  0.00           C  
ATOM    442  CG2 VAL A  25      78.995 -17.873 176.051  1.00  0.00           C  
ATOM    443  H   VAL A  25      80.156 -16.941 173.752  1.00  0.00           H  
ATOM    444  HA  VAL A  25      80.587 -14.856 175.692  1.00  0.00           H  
ATOM    445  HB  VAL A  25      78.987 -16.035 177.107  1.00  0.00           H  
ATOM    446 1HG1 VAL A  25      77.098 -15.976 175.552  1.00  0.00           H  
ATOM    447 2HG1 VAL A  25      78.215 -14.618 175.281  1.00  0.00           H  
ATOM    448 3HG1 VAL A  25      78.225 -16.009 174.181  1.00  0.00           H  
ATOM    449 1HG2 VAL A  25      78.000 -18.156 176.382  1.00  0.00           H  
ATOM    450 2HG2 VAL A  25      79.138 -18.180 175.060  1.00  0.00           H  
ATOM    451 3HG2 VAL A  25      79.732 -18.349 176.692  1.00  0.00           H  
ATOM    452  N   SER A  26      82.279 -17.599 176.200  1.00  0.00           N  
ATOM    453  CA  SER A  26      83.354 -18.165 177.012  1.00  0.00           C  
ATOM    454  C   SER A  26      84.647 -17.345 176.865  1.00  0.00           C  
ATOM    455  O   SER A  26      85.288 -16.925 177.844  1.00  0.00           O  
ATOM    456  CB  SER A  26      83.610 -19.585 176.537  1.00  0.00           C  
ATOM    457  OG  SER A  26      82.490 -20.398 176.749  1.00  0.00           O  
ATOM    458  H   SER A  26      82.020 -18.072 175.335  1.00  0.00           H  
ATOM    459  HA  SER A  26      83.046 -18.165 178.057  1.00  0.00           H  
ATOM    460 1HB  SER A  26      83.858 -19.576 175.479  1.00  0.00           H  
ATOM    461 2HB  SER A  26      84.459 -19.987 177.061  1.00  0.00           H  
ATOM    462  HG  SER A  26      81.815 -20.087 176.100  1.00  0.00           H  
ATOM    463  N   LEU A  27      84.977 -17.057 175.615  1.00  0.00           N  
ATOM    464  CA  LEU A  27      86.177 -16.348 175.276  1.00  0.00           C  
ATOM    465  C   LEU A  27      86.087 -14.868 175.604  1.00  0.00           C  
ATOM    466  O   LEU A  27      87.086 -14.253 175.971  1.00  0.00           O  
ATOM    467  CB  LEU A  27      86.493 -16.573 173.809  1.00  0.00           C  
ATOM    468  CG  LEU A  27      86.914 -18.075 173.439  1.00  0.00           C  
ATOM    469  CD1 LEU A  27      87.069 -18.242 171.935  1.00  0.00           C  
ATOM    470  CD2 LEU A  27      88.224 -18.433 174.121  1.00  0.00           C  
ATOM    471  H   LEU A  27      84.393 -17.385 174.856  1.00  0.00           H  
ATOM    472  HA  LEU A  27      86.981 -16.790 175.850  1.00  0.00           H  
ATOM    473 1HB  LEU A  27      85.606 -16.324 173.231  1.00  0.00           H  
ATOM    474 2HB  LEU A  27      87.234 -15.898 173.533  1.00  0.00           H  
ATOM    475  HG  LEU A  27      86.124 -18.753 173.776  1.00  0.00           H  
ATOM    476 1HD1 LEU A  27      87.339 -19.275 171.707  1.00  0.00           H  
ATOM    477 2HD1 LEU A  27      86.128 -17.999 171.450  1.00  0.00           H  
ATOM    478 3HD1 LEU A  27      87.855 -17.583 171.580  1.00  0.00           H  
ATOM    479 1HD2 LEU A  27      88.491 -19.455 173.865  1.00  0.00           H  
ATOM    480 2HD2 LEU A  27      88.995 -17.782 173.774  1.00  0.00           H  
ATOM    481 3HD2 LEU A  27      88.117 -18.336 175.199  1.00  0.00           H  
ATOM    482  N   SER A  28      84.905 -14.275 175.485  1.00  0.00           N  
ATOM    483  CA  SER A  28      84.764 -12.871 175.817  1.00  0.00           C  
ATOM    484  C   SER A  28      85.359 -12.517 177.188  1.00  0.00           C  
ATOM    485  O   SER A  28      86.253 -11.676 177.223  1.00  0.00           O  
ATOM    486  CB  SER A  28      83.327 -12.401 175.676  1.00  0.00           C  
ATOM    487  OG  SER A  28      82.943 -12.395 174.335  1.00  0.00           O  
ATOM    488  H   SER A  28      84.091 -14.783 175.144  1.00  0.00           H  
ATOM    489  HA  SER A  28      85.330 -12.307 175.075  1.00  0.00           H  
ATOM    490 1HB  SER A  28      82.655 -13.057 176.196  1.00  0.00           H  
ATOM    491 2HB  SER A  28      83.220 -11.406 176.099  1.00  0.00           H  
ATOM    492  HG  SER A  28      82.963 -13.333 174.061  1.00  0.00           H  
ATOM    493  N   PRO A  29      84.903 -13.060 178.346  1.00  0.00           N  
ATOM    494  CA  PRO A  29      85.479 -12.736 179.624  1.00  0.00           C  
ATOM    495  C   PRO A  29      86.922 -13.162 179.777  1.00  0.00           C  
ATOM    496  O   PRO A  29      87.647 -12.485 180.500  1.00  0.00           O  
ATOM    497  CB  PRO A  29      84.590 -13.495 180.605  1.00  0.00           C  
ATOM    498  CG  PRO A  29      83.968 -14.575 179.796  1.00  0.00           C  
ATOM    499  CD  PRO A  29      83.803 -13.985 178.421  1.00  0.00           C  
ATOM    500  HA  PRO A  29      85.379 -11.657 179.788  1.00  0.00           H  
ATOM    501 1HB  PRO A  29      85.196 -13.897 181.424  1.00  0.00           H  
ATOM    502 2HB  PRO A  29      83.850 -12.814 181.050  1.00  0.00           H  
ATOM    503 1HG  PRO A  29      84.614 -15.465 179.793  1.00  0.00           H  
ATOM    504 2HG  PRO A  29      83.007 -14.888 180.227  1.00  0.00           H  
ATOM    505 1HD  PRO A  29      83.895 -14.769 177.715  1.00  0.00           H  
ATOM    506 2HD  PRO A  29      82.840 -13.475 178.365  1.00  0.00           H  
ATOM    507  N   VAL A  30      87.420 -14.191 179.065  1.00  0.00           N  
ATOM    508  CA  VAL A  30      88.848 -14.408 179.297  1.00  0.00           C  
ATOM    509  C   VAL A  30      89.595 -13.295 178.592  1.00  0.00           C  
ATOM    510  O   VAL A  30      90.567 -12.762 179.114  1.00  0.00           O  
ATOM    511  CB  VAL A  30      89.374 -15.800 178.842  1.00  0.00           C  
ATOM    512  CG1 VAL A  30      89.488 -15.943 177.354  1.00  0.00           C  
ATOM    513  CG2 VAL A  30      90.742 -16.049 179.477  1.00  0.00           C  
ATOM    514  H   VAL A  30      86.854 -14.814 178.475  1.00  0.00           H  
ATOM    515  HA  VAL A  30      89.044 -14.336 180.368  1.00  0.00           H  
ATOM    516  HB  VAL A  30      88.690 -16.539 179.183  1.00  0.00           H  
ATOM    517 1HG1 VAL A  30      89.841 -16.935 177.110  1.00  0.00           H  
ATOM    518 2HG1 VAL A  30      88.549 -15.797 176.939  1.00  0.00           H  
ATOM    519 3HG1 VAL A  30      90.168 -15.228 176.952  1.00  0.00           H  
ATOM    520 1HG2 VAL A  30      91.099 -17.035 179.199  1.00  0.00           H  
ATOM    521 2HG2 VAL A  30      91.450 -15.307 179.144  1.00  0.00           H  
ATOM    522 3HG2 VAL A  30      90.647 -15.992 180.554  1.00  0.00           H  
ATOM    523  N   THR A  31      89.079 -12.864 177.446  1.00  0.00           N  
ATOM    524  CA  THR A  31      89.726 -11.830 176.675  1.00  0.00           C  
ATOM    525  C   THR A  31      89.711 -10.532 177.450  1.00  0.00           C  
ATOM    526  O   THR A  31      90.727  -9.838 177.560  1.00  0.00           O  
ATOM    527  CB  THR A  31      88.991 -11.613 175.361  1.00  0.00           C  
ATOM    528  CG2 THR A  31      89.736 -10.615 174.529  1.00  0.00           C  
ATOM    529  OG1 THR A  31      88.947 -12.817 174.663  1.00  0.00           O  
ATOM    530  H   THR A  31      88.245 -13.312 177.064  1.00  0.00           H  
ATOM    531  HA  THR A  31      90.755 -12.114 176.480  1.00  0.00           H  
ATOM    532  HB  THR A  31      87.985 -11.258 175.543  1.00  0.00           H  
ATOM    533  HG1 THR A  31      88.283 -13.398 175.094  1.00  0.00           H  
ATOM    534 1HG2 THR A  31      89.217 -10.472 173.585  1.00  0.00           H  
ATOM    535 2HG2 THR A  31      89.789  -9.667 175.065  1.00  0.00           H  
ATOM    536 3HG2 THR A  31      90.738 -10.989 174.339  1.00  0.00           H  
ATOM    537  N   ALA A  32      88.536 -10.205 177.997  1.00  0.00           N  
ATOM    538  CA  ALA A  32      88.361  -8.989 178.757  1.00  0.00           C  
ATOM    539  C   ALA A  32      89.247  -8.990 179.983  1.00  0.00           C  
ATOM    540  O   ALA A  32      89.914  -7.996 180.266  1.00  0.00           O  
ATOM    541  CB  ALA A  32      86.914  -8.843 179.168  1.00  0.00           C  
ATOM    542  H   ALA A  32      87.741 -10.824 177.855  1.00  0.00           H  
ATOM    543  HA  ALA A  32      88.647  -8.148 178.126  1.00  0.00           H  
ATOM    544 1HB  ALA A  32      86.786  -7.921 179.721  1.00  0.00           H  
ATOM    545 2HB  ALA A  32      86.282  -8.832 178.281  1.00  0.00           H  
ATOM    546 3HB  ALA A  32      86.640  -9.683 179.797  1.00  0.00           H  
ATOM    547  N   GLN A  33      89.313 -10.121 180.679  1.00  0.00           N  
ATOM    548  CA  GLN A  33      90.153 -10.209 181.848  1.00  0.00           C  
ATOM    549  C   GLN A  33      91.612 -10.057 181.464  1.00  0.00           C  
ATOM    550  O   GLN A  33      92.367  -9.390 182.154  1.00  0.00           O  
ATOM    551  CB  GLN A  33      89.908 -11.515 182.584  1.00  0.00           C  
ATOM    552  CG  GLN A  33      88.554 -11.613 183.313  1.00  0.00           C  
ATOM    553  CD  GLN A  33      88.291 -13.031 183.873  1.00  0.00           C  
ATOM    554  NE2 GLN A  33      87.145 -13.592 183.525  1.00  0.00           N  
ATOM    555  OE1 GLN A  33      89.096 -13.599 184.631  1.00  0.00           O  
ATOM    556  H   GLN A  33      88.754 -10.933 180.420  1.00  0.00           H  
ATOM    557  HA  GLN A  33      89.896  -9.392 182.517  1.00  0.00           H  
ATOM    558 1HB  GLN A  33      89.964 -12.336 181.872  1.00  0.00           H  
ATOM    559 2HB  GLN A  33      90.681 -11.643 183.322  1.00  0.00           H  
ATOM    560 1HG  GLN A  33      88.568 -10.918 184.150  1.00  0.00           H  
ATOM    561 2HG  GLN A  33      87.752 -11.346 182.632  1.00  0.00           H  
ATOM    562 1HE2 GLN A  33      86.905 -14.505 183.856  1.00  0.00           H  
ATOM    563 2HE2 GLN A  33      86.504 -13.094 182.938  1.00  0.00           H  
ATOM    564  N   MET A  34      92.026 -10.616 180.337  1.00  0.00           N  
ATOM    565  CA  MET A  34      93.417 -10.462 179.947  1.00  0.00           C  
ATOM    566  C   MET A  34      93.723  -8.998 179.649  1.00  0.00           C  
ATOM    567  O   MET A  34      94.730  -8.461 180.109  1.00  0.00           O  
ATOM    568  CB  MET A  34      93.696 -11.411 178.794  1.00  0.00           C  
ATOM    569  CG  MET A  34      93.702 -12.841 179.260  1.00  0.00           C  
ATOM    570  SD  MET A  34      94.190 -13.989 178.088  1.00  0.00           S  
ATOM    571  CE  MET A  34      92.970 -13.878 176.855  1.00  0.00           C  
ATOM    572  H   MET A  34      91.395 -11.185 179.773  1.00  0.00           H  
ATOM    573  HA  MET A  34      94.055 -10.747 180.777  1.00  0.00           H  
ATOM    574 1HB  MET A  34      92.925 -11.301 178.033  1.00  0.00           H  
ATOM    575 2HB  MET A  34      94.659 -11.179 178.341  1.00  0.00           H  
ATOM    576 1HG  MET A  34      94.433 -12.890 180.057  1.00  0.00           H  
ATOM    577 2HG  MET A  34      92.763 -13.134 179.668  1.00  0.00           H  
ATOM    578 1HE  MET A  34      93.198 -14.573 176.066  1.00  0.00           H  
ATOM    579 2HE  MET A  34      92.024 -14.102 177.274  1.00  0.00           H  
ATOM    580 3HE  MET A  34      92.960 -12.875 176.459  1.00  0.00           H  
ATOM    581  N   GLN A  35      92.792  -8.307 179.000  1.00  0.00           N  
ATOM    582  CA  GLN A  35      92.954  -6.889 178.704  1.00  0.00           C  
ATOM    583  C   GLN A  35      93.002  -6.024 179.976  1.00  0.00           C  
ATOM    584  O   GLN A  35      93.718  -5.023 180.042  1.00  0.00           O  
ATOM    585  CB  GLN A  35      91.807  -6.425 177.802  1.00  0.00           C  
ATOM    586  CG  GLN A  35      91.900  -4.957 177.348  1.00  0.00           C  
ATOM    587  CD  GLN A  35      93.115  -4.632 176.465  1.00  0.00           C  
ATOM    588  NE2 GLN A  35      93.880  -3.631 176.894  1.00  0.00           N  
ATOM    589  OE1 GLN A  35      93.374  -5.251 175.414  1.00  0.00           O  
ATOM    590  H   GLN A  35      91.960  -8.793 178.658  1.00  0.00           H  
ATOM    591  HA  GLN A  35      93.896  -6.758 178.174  1.00  0.00           H  
ATOM    592 1HB  GLN A  35      91.754  -7.067 176.923  1.00  0.00           H  
ATOM    593 2HB  GLN A  35      90.867  -6.543 178.339  1.00  0.00           H  
ATOM    594 1HG  GLN A  35      90.999  -4.715 176.789  1.00  0.00           H  
ATOM    595 2HG  GLN A  35      91.958  -4.335 178.242  1.00  0.00           H  
ATOM    596 1HE2 GLN A  35      94.697  -3.360 176.376  1.00  0.00           H  
ATOM    597 2HE2 GLN A  35      93.646  -3.154 177.744  1.00  0.00           H  
ATOM    598  N   ARG A  36      92.224  -6.420 180.976  1.00  0.00           N  
ATOM    599  CA  ARG A  36      92.067  -5.713 182.244  1.00  0.00           C  
ATOM    600  C   ARG A  36      93.035  -6.095 183.372  1.00  0.00           C  
ATOM    601  O   ARG A  36      92.911  -5.560 184.478  1.00  0.00           O  
ATOM    602  CB  ARG A  36      90.660  -5.961 182.747  1.00  0.00           C  
ATOM    603  CG  ARG A  36      89.556  -5.355 181.883  1.00  0.00           C  
ATOM    604  CD  ARG A  36      88.214  -5.830 182.298  1.00  0.00           C  
ATOM    605  NE  ARG A  36      87.159  -5.288 181.454  1.00  0.00           N  
ATOM    606  CZ  ARG A  36      85.864  -5.650 181.525  1.00  0.00           C  
ATOM    607  NH1 ARG A  36      85.482  -6.555 182.398  1.00  0.00           N1+
ATOM    608  NH2 ARG A  36      84.979  -5.099 180.714  1.00  0.00           N  
ATOM    609  H   ARG A  36      91.650  -7.251 180.834  1.00  0.00           H  
ATOM    610  HA  ARG A  36      92.188  -4.651 182.042  1.00  0.00           H  
ATOM    611 1HB  ARG A  36      90.489  -7.034 182.798  1.00  0.00           H  
ATOM    612 2HB  ARG A  36      90.558  -5.563 183.754  1.00  0.00           H  
ATOM    613 1HG  ARG A  36      89.579  -4.271 181.988  1.00  0.00           H  
ATOM    614 2HG  ARG A  36      89.716  -5.614 180.839  1.00  0.00           H  
ATOM    615 1HD  ARG A  36      88.185  -6.919 182.225  1.00  0.00           H  
ATOM    616 2HD  ARG A  36      88.019  -5.529 183.326  1.00  0.00           H  
ATOM    617  HE  ARG A  36      87.417  -4.589 180.770  1.00  0.00           H  
ATOM    618 1HH1 ARG A  36      86.160  -6.976 183.017  1.00  0.00           H  
ATOM    619 2HH1 ARG A  36      84.511  -6.829 182.451  1.00  0.00           H  
ATOM    620 1HH2 ARG A  36      85.273  -4.405 180.041  1.00  0.00           H  
ATOM    621 2HH2 ARG A  36      84.008  -5.372 180.767  1.00  0.00           H  
ATOM    622  N   THR A  37      93.964  -7.017 183.132  1.00  0.00           N  
ATOM    623  CA  THR A  37      94.855  -7.496 184.198  1.00  0.00           C  
ATOM    624  C   THR A  37      96.335  -7.265 183.960  1.00  0.00           C  
ATOM    625  O   THR A  37      96.747  -6.955 182.840  1.00  0.00           O  
ATOM    626  CB  THR A  37      94.608  -8.985 184.439  1.00  0.00           C  
ATOM    627  CG2 THR A  37      93.217  -9.231 185.056  1.00  0.00           C  
ATOM    628  OG1 THR A  37      94.775  -9.692 183.214  1.00  0.00           O  
ATOM    629  H   THR A  37      94.055  -7.419 182.194  1.00  0.00           H  
ATOM    630  HA  THR A  37      94.595  -6.973 185.118  1.00  0.00           H  
ATOM    631  HB  THR A  37      95.362  -9.347 185.118  1.00  0.00           H  
ATOM    632  HG1 THR A  37      93.981  -9.538 182.666  1.00  0.00           H  
ATOM    633 1HG2 THR A  37      93.080 -10.292 185.233  1.00  0.00           H  
ATOM    634 2HG2 THR A  37      93.151  -8.696 185.999  1.00  0.00           H  
ATOM    635 3HG2 THR A  37      92.438  -8.875 184.413  1.00  0.00           H  
ATOM    636  N   ASP A  38      97.147  -7.370 185.031  1.00  0.00           N  
ATOM    637  CA  ASP A  38      98.591  -7.228 184.820  1.00  0.00           C  
ATOM    638  C   ASP A  38      99.513  -7.996 185.784  1.00  0.00           C  
ATOM    639  O   ASP A  38     100.732  -7.805 185.729  1.00  0.00           O  
ATOM    640  CB  ASP A  38      98.996  -5.748 184.780  1.00  0.00           C  
ATOM    641  CG  ASP A  38      98.791  -4.940 186.068  1.00  0.00           C  
ATOM    642  OD1 ASP A  38      98.514  -5.499 187.097  1.00  0.00           O  
ATOM    643  OD2 ASP A  38      98.926  -3.728 185.994  1.00  0.00           O1-
ATOM    644  H   ASP A  38      96.760  -7.632 185.946  1.00  0.00           H  
ATOM    645  HA  ASP A  38      98.801  -7.595 183.824  1.00  0.00           H  
ATOM    646 1HB  ASP A  38     100.049  -5.691 184.508  1.00  0.00           H  
ATOM    647 2HB  ASP A  38      98.441  -5.255 183.978  1.00  0.00           H  
ATOM    648  N   SER A  39      98.978  -8.868 186.650  1.00  0.00           N  
ATOM    649  CA  SER A  39      99.856  -9.625 187.544  1.00  0.00           C  
ATOM    650  C   SER A  39     100.143 -11.000 187.016  1.00  0.00           C  
ATOM    651  O   SER A  39      99.346 -11.558 186.266  1.00  0.00           O  
ATOM    652  CB  SER A  39      99.243  -9.771 188.908  1.00  0.00           C  
ATOM    653  OG  SER A  39      98.083 -10.519 188.853  1.00  0.00           O  
ATOM    654  H   SER A  39      97.966  -8.996 186.721  1.00  0.00           H  
ATOM    655  HA  SER A  39     100.798  -9.102 187.640  1.00  0.00           H  
ATOM    656 1HB  SER A  39      99.955 -10.247 189.580  1.00  0.00           H  
ATOM    657 2HB  SER A  39      99.020  -8.783 189.310  1.00  0.00           H  
ATOM    658  HG  SER A  39      97.449  -9.963 188.328  1.00  0.00           H  
ATOM    659  N   THR A  40     101.210 -11.614 187.512  1.00  0.00           N  
ATOM    660  CA  THR A  40     101.510 -12.968 187.102  1.00  0.00           C  
ATOM    661  C   THR A  40     100.403 -13.911 187.480  1.00  0.00           C  
ATOM    662  O   THR A  40      99.986 -14.723 186.666  1.00  0.00           O  
ATOM    663  CB  THR A  40     102.795 -13.488 187.739  1.00  0.00           C  
ATOM    664  CG2 THR A  40     103.013 -14.928 187.334  1.00  0.00           C  
ATOM    665  OG1 THR A  40     103.914 -12.686 187.325  1.00  0.00           O  
ATOM    666  H   THR A  40     101.827 -11.129 188.146  1.00  0.00           H  
ATOM    667  HA  THR A  40     101.605 -12.994 186.020  1.00  0.00           H  
ATOM    668  HB  THR A  40     102.707 -13.434 188.822  1.00  0.00           H  
ATOM    669  HG1 THR A  40     104.672 -12.891 187.884  1.00  0.00           H  
ATOM    670 1HG2 THR A  40     103.923 -15.305 187.795  1.00  0.00           H  
ATOM    671 2HG2 THR A  40     102.164 -15.535 187.664  1.00  0.00           H  
ATOM    672 3HG2 THR A  40     103.098 -15.001 186.251  1.00  0.00           H  
ATOM    673  N   GLU A  41      99.906 -13.807 188.708  1.00  0.00           N  
ATOM    674  CA  GLU A  41      98.868 -14.734 189.107  1.00  0.00           C  
ATOM    675  C   GLU A  41      97.631 -14.562 188.256  1.00  0.00           C  
ATOM    676  O   GLU A  41      97.047 -15.548 187.810  1.00  0.00           O  
ATOM    677  CB  GLU A  41      98.505 -14.535 190.563  1.00  0.00           C  
ATOM    678  CG  GLU A  41      99.595 -14.966 191.540  1.00  0.00           C  
ATOM    679  CD  GLU A  41      99.245 -14.694 192.988  1.00  0.00           C  
ATOM    680  OE1 GLU A  41      98.238 -14.073 193.232  1.00  0.00           O  
ATOM    681  OE2 GLU A  41      99.988 -15.112 193.845  1.00  0.00           O1-
ATOM    682  H   GLU A  41     100.256 -13.110 189.346  1.00  0.00           H  
ATOM    683  HA  GLU A  41      99.241 -15.750 188.969  1.00  0.00           H  
ATOM    684 1HB  GLU A  41      98.289 -13.479 190.740  1.00  0.00           H  
ATOM    685 2HB  GLU A  41      97.598 -15.097 190.792  1.00  0.00           H  
ATOM    686 1HG  GLU A  41      99.775 -16.035 191.415  1.00  0.00           H  
ATOM    687 2HG  GLU A  41     100.516 -14.441 191.287  1.00  0.00           H  
ATOM    688  N   GLU A  42      97.256 -13.318 187.948  1.00  0.00           N  
ATOM    689  CA  GLU A  42      96.081 -13.152 187.115  1.00  0.00           C  
ATOM    690  C   GLU A  42      96.317 -13.739 185.747  1.00  0.00           C  
ATOM    691  O   GLU A  42      95.457 -14.423 185.202  1.00  0.00           O  
ATOM    692  CB  GLU A  42      95.751 -11.685 186.940  1.00  0.00           C  
ATOM    693  CG  GLU A  42      95.168 -10.946 188.161  1.00  0.00           C  
ATOM    694  CD  GLU A  42      95.180  -9.418 187.966  1.00  0.00           C  
ATOM    695  OE1 GLU A  42      96.178  -8.907 187.438  1.00  0.00           O  
ATOM    696  OE2 GLU A  42      94.228  -8.778 188.336  1.00  0.00           O1-
ATOM    697  H   GLU A  42      97.751 -12.497 188.296  1.00  0.00           H  
ATOM    698  HA  GLU A  42      95.241 -13.672 187.580  1.00  0.00           H  
ATOM    699 1HB  GLU A  42      96.650 -11.154 186.623  1.00  0.00           H  
ATOM    700 2HB  GLU A  42      95.030 -11.591 186.131  1.00  0.00           H  
ATOM    701 1HG  GLU A  42      94.135 -11.267 188.291  1.00  0.00           H  
ATOM    702 2HG  GLU A  42      95.711 -11.221 189.061  1.00  0.00           H  
ATOM    703  N   HIS A  43      97.512 -13.535 185.208  1.00  0.00           N  
ATOM    704  CA  HIS A  43      97.770 -14.029 183.882  1.00  0.00           C  
ATOM    705  C   HIS A  43      97.831 -15.524 183.869  1.00  0.00           C  
ATOM    706  O   HIS A  43      97.339 -16.124 182.924  1.00  0.00           O  
ATOM    707  CB  HIS A  43      99.015 -13.420 183.283  1.00  0.00           C  
ATOM    708  CG  HIS A  43      98.788 -12.007 182.961  1.00  0.00           C  
ATOM    709  CD2 HIS A  43      99.429 -10.904 183.344  1.00  0.00           C  
ATOM    710  ND1 HIS A  43      97.778 -11.590 182.125  1.00  0.00           N  
ATOM    711  CE1 HIS A  43      97.812 -10.283 182.035  1.00  0.00           C  
ATOM    712  NE2 HIS A  43      98.816  -9.858 182.744  1.00  0.00           N  
ATOM    713  H   HIS A  43      98.217 -12.984 185.695  1.00  0.00           H  
ATOM    714  HA  HIS A  43      96.949 -13.735 183.236  1.00  0.00           H  
ATOM    715 1HB  HIS A  43      99.834 -13.488 184.005  1.00  0.00           H  
ATOM    716 2HB  HIS A  43      99.310 -13.956 182.383  1.00  0.00           H  
ATOM    717  HD1 HIS A  43      97.122 -12.172 181.654  1.00  0.00           H  
ATOM    718  HD2 HIS A  43     100.278 -10.732 183.991  1.00  0.00           H  
ATOM    719  HE1 HIS A  43      97.075  -9.732 181.445  1.00  0.00           H  
ATOM    720  N   ASP A  44      98.395 -16.142 184.904  1.00  0.00           N  
ATOM    721  CA  ASP A  44      98.421 -17.588 184.955  1.00  0.00           C  
ATOM    722  C   ASP A  44      97.001 -18.127 185.028  1.00  0.00           C  
ATOM    723  O   ASP A  44      96.664 -19.086 184.339  1.00  0.00           O  
ATOM    724  CB  ASP A  44      99.193 -18.102 186.165  1.00  0.00           C  
ATOM    725  CG  ASP A  44     100.743 -17.943 186.103  1.00  0.00           C  
ATOM    726  OD1 ASP A  44     101.276 -17.629 185.062  1.00  0.00           O  
ATOM    727  OD2 ASP A  44     101.372 -18.205 187.112  1.00  0.00           O1-
ATOM    728  H   ASP A  44      98.808 -15.600 185.656  1.00  0.00           H  
ATOM    729  HA  ASP A  44      98.893 -17.964 184.046  1.00  0.00           H  
ATOM    730 1HB  ASP A  44      98.838 -17.565 187.049  1.00  0.00           H  
ATOM    731 2HB  ASP A  44      98.957 -19.156 186.316  1.00  0.00           H  
ATOM    732  N   GLU A  45      96.133 -17.482 185.816  1.00  0.00           N  
ATOM    733  CA  GLU A  45      94.753 -17.948 185.892  1.00  0.00           C  
ATOM    734  C   GLU A  45      94.075 -17.816 184.547  1.00  0.00           C  
ATOM    735  O   GLU A  45      93.323 -18.693 184.127  1.00  0.00           O  
ATOM    736  CB  GLU A  45      93.953 -17.160 186.925  1.00  0.00           C  
ATOM    737  CG  GLU A  45      94.316 -17.450 188.389  1.00  0.00           C  
ATOM    738  CD  GLU A  45      93.526 -16.613 189.380  1.00  0.00           C  
ATOM    739  OE1 GLU A  45      92.780 -15.756 188.957  1.00  0.00           O  
ATOM    740  OE2 GLU A  45      93.665 -16.839 190.561  1.00  0.00           O1-
ATOM    741  H   GLU A  45      96.438 -16.687 186.383  1.00  0.00           H  
ATOM    742  HA  GLU A  45      94.759 -19.002 186.174  1.00  0.00           H  
ATOM    743 1HB  GLU A  45      94.101 -16.094 186.755  1.00  0.00           H  
ATOM    744 2HB  GLU A  45      92.891 -17.365 186.791  1.00  0.00           H  
ATOM    745 1HG  GLU A  45      94.126 -18.504 188.590  1.00  0.00           H  
ATOM    746 2HG  GLU A  45      95.376 -17.272 188.532  1.00  0.00           H  
ATOM    747  N   LEU A  46      94.360 -16.724 183.857  1.00  0.00           N  
ATOM    748  CA  LEU A  46      93.804 -16.464 182.552  1.00  0.00           C  
ATOM    749  C   LEU A  46      94.388 -17.382 181.514  1.00  0.00           C  
ATOM    750  O   LEU A  46      93.690 -17.790 180.589  1.00  0.00           O  
ATOM    751  CB  LEU A  46      94.022 -15.016 182.224  1.00  0.00           C  
ATOM    752  CG  LEU A  46      93.196 -14.164 183.122  1.00  0.00           C  
ATOM    753  CD1 LEU A  46      93.564 -12.725 183.018  1.00  0.00           C  
ATOM    754  CD2 LEU A  46      91.803 -14.387 182.735  1.00  0.00           C  
ATOM    755  H   LEU A  46      94.968 -16.021 184.279  1.00  0.00           H  
ATOM    756  HA  LEU A  46      92.735 -16.642 182.598  1.00  0.00           H  
ATOM    757 1HB  LEU A  46      95.066 -14.767 182.346  1.00  0.00           H  
ATOM    758 2HB  LEU A  46      93.724 -14.851 181.205  1.00  0.00           H  
ATOM    759  HG  LEU A  46      93.331 -14.483 184.149  1.00  0.00           H  
ATOM    760 1HD1 LEU A  46      92.939 -12.139 183.677  1.00  0.00           H  
ATOM    761 2HD1 LEU A  46      94.609 -12.583 183.298  1.00  0.00           H  
ATOM    762 3HD1 LEU A  46      93.414 -12.417 182.033  1.00  0.00           H  
ATOM    763 1HD2 LEU A  46      91.179 -13.833 183.384  1.00  0.00           H  
ATOM    764 2HD2 LEU A  46      91.649 -14.071 181.703  1.00  0.00           H  
ATOM    765 3HD2 LEU A  46      91.577 -15.431 182.828  1.00  0.00           H  
ATOM    766  N   GLU A  47      95.660 -17.747 181.666  1.00  0.00           N  
ATOM    767  CA  GLU A  47      96.246 -18.680 180.741  1.00  0.00           C  
ATOM    768  C   GLU A  47      95.482 -19.966 180.912  1.00  0.00           C  
ATOM    769  O   GLU A  47      95.072 -20.567 179.934  1.00  0.00           O  
ATOM    770  CB  GLU A  47      97.722 -18.956 180.996  1.00  0.00           C  
ATOM    771  CG  GLU A  47      98.328 -19.856 179.880  1.00  0.00           C  
ATOM    772  CD  GLU A  47      99.805 -20.195 180.001  1.00  0.00           C  
ATOM    773  OE1 GLU A  47     100.418 -19.820 180.963  1.00  0.00           O  
ATOM    774  OE2 GLU A  47     100.317 -20.816 179.095  1.00  0.00           O1-
ATOM    775  H   GLU A  47      96.215 -17.369 182.420  1.00  0.00           H  
ATOM    776  HA  GLU A  47      96.115 -18.317 179.721  1.00  0.00           H  
ATOM    777 1HB  GLU A  47      98.274 -18.043 181.093  1.00  0.00           H  
ATOM    778 2HB  GLU A  47      97.827 -19.490 181.940  1.00  0.00           H  
ATOM    779 1HG  GLU A  47      97.769 -20.779 179.883  1.00  0.00           H  
ATOM    780 2HG  GLU A  47      98.154 -19.371 178.920  1.00  0.00           H  
ATOM    781  N   GLU A  48      95.262 -20.378 182.165  1.00  0.00           N  
ATOM    782  CA  GLU A  48      94.526 -21.601 182.433  1.00  0.00           C  
ATOM    783  C   GLU A  48      93.089 -21.522 181.932  1.00  0.00           C  
ATOM    784  O   GLU A  48      92.589 -22.479 181.340  1.00  0.00           O  
ATOM    785  CB  GLU A  48      94.550 -21.933 183.920  1.00  0.00           C  
ATOM    786  CG  GLU A  48      95.916 -22.401 184.445  1.00  0.00           C  
ATOM    787  CD  GLU A  48      95.933 -22.677 185.938  1.00  0.00           C  
ATOM    788  OE1 GLU A  48      94.947 -22.421 186.591  1.00  0.00           O  
ATOM    789  OE2 GLU A  48      96.938 -23.151 186.421  1.00  0.00           O1-
ATOM    790  H   GLU A  48      95.638 -19.838 182.946  1.00  0.00           H  
ATOM    791  HA  GLU A  48      95.026 -22.413 181.903  1.00  0.00           H  
ATOM    792 1HB  GLU A  48      94.262 -21.055 184.493  1.00  0.00           H  
ATOM    793 2HB  GLU A  48      93.821 -22.714 184.129  1.00  0.00           H  
ATOM    794 1HG  GLU A  48      96.196 -23.312 183.914  1.00  0.00           H  
ATOM    795 2HG  GLU A  48      96.659 -21.641 184.209  1.00  0.00           H  
ATOM    796  N   GLN A  49      92.422 -20.366 182.092  1.00  0.00           N  
ATOM    797  CA  GLN A  49      91.066 -20.249 181.562  1.00  0.00           C  
ATOM    798  C   GLN A  49      91.112 -20.392 180.066  1.00  0.00           C  
ATOM    799  O   GLN A  49      90.287 -21.085 179.480  1.00  0.00           O  
ATOM    800  CB  GLN A  49      90.423 -18.890 181.845  1.00  0.00           C  
ATOM    801  CG  GLN A  49      90.017 -18.586 183.279  1.00  0.00           C  
ATOM    802  CD  GLN A  49      89.427 -17.165 183.397  1.00  0.00           C  
ATOM    803  NE2 GLN A  49      89.694 -16.480 184.513  1.00  0.00           N  
ATOM    804  OE1 GLN A  49      88.735 -16.703 182.475  1.00  0.00           O  
ATOM    805  H   GLN A  49      92.844 -19.603 182.615  1.00  0.00           H  
ATOM    806  HA  GLN A  49      90.449 -21.046 181.972  1.00  0.00           H  
ATOM    807 1HB  GLN A  49      91.127 -18.123 181.555  1.00  0.00           H  
ATOM    808 2HB  GLN A  49      89.544 -18.772 181.215  1.00  0.00           H  
ATOM    809 1HG  GLN A  49      89.263 -19.303 183.596  1.00  0.00           H  
ATOM    810 2HG  GLN A  49      90.887 -18.649 183.920  1.00  0.00           H  
ATOM    811 1HE2 GLN A  49      89.347 -15.521 184.632  1.00  0.00           H  
ATOM    812 2HE2 GLN A  49      90.256 -16.891 185.231  1.00  0.00           H  
ATOM    813  N   LEU A  50      92.122 -19.789 179.455  1.00  0.00           N  
ATOM    814  CA  LEU A  50      92.274 -19.834 178.031  1.00  0.00           C  
ATOM    815  C   LEU A  50      92.598 -21.217 177.541  1.00  0.00           C  
ATOM    816  O   LEU A  50      92.053 -21.637 176.528  1.00  0.00           O  
ATOM    817  CB  LEU A  50      93.313 -18.851 177.541  1.00  0.00           C  
ATOM    818  CG  LEU A  50      93.440 -18.906 176.071  1.00  0.00           C  
ATOM    819  CD1 LEU A  50      92.085 -18.697 175.510  1.00  0.00           C  
ATOM    820  CD2 LEU A  50      94.348 -17.831 175.614  1.00  0.00           C  
ATOM    821  H   LEU A  50      92.787 -19.241 179.993  1.00  0.00           H  
ATOM    822  HA  LEU A  50      91.326 -19.534 177.595  1.00  0.00           H  
ATOM    823 1HB  LEU A  50      93.034 -17.841 177.841  1.00  0.00           H  
ATOM    824 2HB  LEU A  50      94.277 -19.096 177.985  1.00  0.00           H  
ATOM    825  HG  LEU A  50      93.822 -19.877 175.745  1.00  0.00           H  
ATOM    826 1HD1 LEU A  50      92.123 -18.702 174.419  1.00  0.00           H  
ATOM    827 2HD1 LEU A  50      91.426 -19.483 175.848  1.00  0.00           H  
ATOM    828 3HD1 LEU A  50      91.732 -17.761 175.876  1.00  0.00           H  
ATOM    829 1HD2 LEU A  50      94.391 -17.876 174.545  1.00  0.00           H  
ATOM    830 2HD2 LEU A  50      93.955 -16.870 175.930  1.00  0.00           H  
ATOM    831 3HD2 LEU A  50      95.340 -17.980 176.038  1.00  0.00           H  
ATOM    832  N   GLN A  51      93.488 -21.924 178.229  1.00  0.00           N  
ATOM    833  CA  GLN A  51      93.845 -23.276 177.855  1.00  0.00           C  
ATOM    834  C   GLN A  51      92.620 -24.151 177.955  1.00  0.00           C  
ATOM    835  O   GLN A  51      92.382 -24.992 177.090  1.00  0.00           O  
ATOM    836  CB  GLN A  51      94.936 -23.830 178.760  1.00  0.00           C  
ATOM    837  CG  GLN A  51      96.314 -23.224 178.570  1.00  0.00           C  
ATOM    838  CD  GLN A  51      97.298 -23.718 179.622  1.00  0.00           C  
ATOM    839  NE2 GLN A  51      98.583 -23.550 179.354  1.00  0.00           N  
ATOM    840  OE1 GLN A  51      96.899 -24.249 180.669  1.00  0.00           O  
ATOM    841  H   GLN A  51      93.923 -21.506 179.040  1.00  0.00           H  
ATOM    842  HA  GLN A  51      94.196 -23.277 176.824  1.00  0.00           H  
ATOM    843 1HB  GLN A  51      94.645 -23.677 179.800  1.00  0.00           H  
ATOM    844 2HB  GLN A  51      95.023 -24.894 178.599  1.00  0.00           H  
ATOM    845 1HG  GLN A  51      96.689 -23.528 177.594  1.00  0.00           H  
ATOM    846 2HG  GLN A  51      96.257 -22.151 178.611  1.00  0.00           H  
ATOM    847 1HE2 GLN A  51      99.281 -23.840 180.008  1.00  0.00           H  
ATOM    848 2HE2 GLN A  51      98.862 -23.108 178.496  1.00  0.00           H  
ATOM    849  N   GLU A  52      91.804 -23.922 178.983  1.00  0.00           N  
ATOM    850  CA  GLU A  52      90.599 -24.700 179.109  1.00  0.00           C  
ATOM    851  C   GLU A  52      89.674 -24.334 177.983  1.00  0.00           C  
ATOM    852  O   GLU A  52      89.074 -25.208 177.376  1.00  0.00           O  
ATOM    853  CB  GLU A  52      89.921 -24.466 180.447  1.00  0.00           C  
ATOM    854  CG  GLU A  52      88.645 -25.312 180.671  1.00  0.00           C  
ATOM    855  CD  GLU A  52      88.863 -26.840 180.686  1.00  0.00           C  
ATOM    856  OE1 GLU A  52      89.990 -27.303 180.815  1.00  0.00           O  
ATOM    857  OE2 GLU A  52      87.879 -27.539 180.596  1.00  0.00           O1-
ATOM    858  H   GLU A  52      92.038 -23.229 179.693  1.00  0.00           H  
ATOM    859  HA  GLU A  52      90.846 -25.752 179.021  1.00  0.00           H  
ATOM    860 1HB  GLU A  52      90.622 -24.680 181.252  1.00  0.00           H  
ATOM    861 2HB  GLU A  52      89.642 -23.415 180.530  1.00  0.00           H  
ATOM    862 1HG  GLU A  52      88.198 -25.014 181.617  1.00  0.00           H  
ATOM    863 2HG  GLU A  52      87.934 -25.065 179.878  1.00  0.00           H  
ATOM    864  N   PHE A  53      89.589 -23.056 177.642  1.00  0.00           N  
ATOM    865  CA  PHE A  53      88.733 -22.682 176.548  1.00  0.00           C  
ATOM    866  C   PHE A  53      89.249 -23.320 175.270  1.00  0.00           C  
ATOM    867  O   PHE A  53      88.459 -23.809 174.474  1.00  0.00           O  
ATOM    868  CB  PHE A  53      88.602 -21.177 176.456  1.00  0.00           C  
ATOM    869  CG  PHE A  53      87.770 -20.676 177.585  1.00  0.00           C  
ATOM    870  CD1 PHE A  53      87.949 -19.428 178.144  1.00  0.00           C  
ATOM    871  CD2 PHE A  53      86.801 -21.512 178.128  1.00  0.00           C  
ATOM    872  CE1 PHE A  53      87.169 -19.031 179.214  1.00  0.00           C  
ATOM    873  CE2 PHE A  53      86.034 -21.112 179.188  1.00  0.00           C  
ATOM    874  CZ  PHE A  53      86.219 -19.870 179.729  1.00  0.00           C  
ATOM    875  H   PHE A  53      90.084 -22.344 178.171  1.00  0.00           H  
ATOM    876  HA  PHE A  53      87.740 -23.083 176.740  1.00  0.00           H  
ATOM    877 1HB  PHE A  53      89.569 -20.710 176.492  1.00  0.00           H  
ATOM    878 2HB  PHE A  53      88.120 -20.919 175.533  1.00  0.00           H  
ATOM    879  HD1 PHE A  53      88.705 -18.771 177.742  1.00  0.00           H  
ATOM    880  HD2 PHE A  53      86.656 -22.505 177.705  1.00  0.00           H  
ATOM    881  HE1 PHE A  53      87.293 -18.059 179.661  1.00  0.00           H  
ATOM    882  HE2 PHE A  53      85.280 -21.780 179.602  1.00  0.00           H  
ATOM    883  HZ  PHE A  53      85.613 -19.546 180.572  1.00  0.00           H  
ATOM    884  N   GLN A  54      90.564 -23.365 175.084  1.00  0.00           N  
ATOM    885  CA  GLN A  54      91.171 -24.008 173.929  1.00  0.00           C  
ATOM    886  C   GLN A  54      90.818 -25.491 173.881  1.00  0.00           C  
ATOM    887  O   GLN A  54      90.627 -26.045 172.809  1.00  0.00           O  
ATOM    888  CB  GLN A  54      92.676 -23.807 173.914  1.00  0.00           C  
ATOM    889  CG  GLN A  54      93.353 -24.444 172.718  1.00  0.00           C  
ATOM    890  CD  GLN A  54      94.803 -24.033 172.584  1.00  0.00           C  
ATOM    891  NE2 GLN A  54      95.625 -24.957 172.098  1.00  0.00           N  
ATOM    892  OE1 GLN A  54      95.192 -22.892 172.909  1.00  0.00           O  
ATOM    893  H   GLN A  54      91.168 -22.928 175.765  1.00  0.00           H  
ATOM    894  HA  GLN A  54      90.775 -23.537 173.032  1.00  0.00           H  
ATOM    895 1HB  GLN A  54      92.903 -22.740 173.933  1.00  0.00           H  
ATOM    896 2HB  GLN A  54      93.105 -24.247 174.806  1.00  0.00           H  
ATOM    897 1HG  GLN A  54      93.329 -25.528 172.857  1.00  0.00           H  
ATOM    898 2HG  GLN A  54      92.817 -24.195 171.815  1.00  0.00           H  
ATOM    899 1HE2 GLN A  54      96.598 -24.758 171.984  1.00  0.00           H  
ATOM    900 2HE2 GLN A  54      95.266 -25.864 171.843  1.00  0.00           H  
ATOM    901  N   ARG A  55      90.685 -26.123 175.050  1.00  0.00           N  
ATOM    902  CA  ARG A  55      90.327 -27.538 175.170  1.00  0.00           C  
ATOM    903  C   ARG A  55      88.820 -27.794 175.069  1.00  0.00           C  
ATOM    904  O   ARG A  55      88.367 -28.934 175.191  1.00  0.00           O  
ATOM    905  CB  ARG A  55      90.810 -28.107 176.490  1.00  0.00           C  
ATOM    906  CG  ARG A  55      92.325 -28.296 176.657  1.00  0.00           C  
ATOM    907  CD  ARG A  55      92.626 -29.047 177.930  1.00  0.00           C  
ATOM    908  NE  ARG A  55      92.371 -28.248 179.144  1.00  0.00           N  
ATOM    909  CZ  ARG A  55      93.301 -27.525 179.800  1.00  0.00           C  
ATOM    910  NH1 ARG A  55      94.557 -27.517 179.403  1.00  0.00           N1+
ATOM    911  NH2 ARG A  55      92.925 -26.835 180.857  1.00  0.00           N  
ATOM    912  H   ARG A  55      90.892 -25.610 175.909  1.00  0.00           H  
ATOM    913  HA  ARG A  55      90.817 -28.079 174.359  1.00  0.00           H  
ATOM    914 1HB  ARG A  55      90.480 -27.452 177.294  1.00  0.00           H  
ATOM    915 2HB  ARG A  55      90.340 -29.073 176.654  1.00  0.00           H  
ATOM    916 1HG  ARG A  55      92.713 -28.871 175.817  1.00  0.00           H  
ATOM    917 2HG  ARG A  55      92.823 -27.338 176.695  1.00  0.00           H  
ATOM    918 1HD  ARG A  55      92.001 -29.937 177.977  1.00  0.00           H  
ATOM    919 2HD  ARG A  55      93.673 -29.341 177.933  1.00  0.00           H  
ATOM    920  HE  ARG A  55      91.409 -28.193 179.522  1.00  0.00           H  
ATOM    921 1HH1 ARG A  55      94.832 -28.053 178.593  1.00  0.00           H  
ATOM    922 2HH1 ARG A  55      95.249 -26.986 179.919  1.00  0.00           H  
ATOM    923 1HH2 ARG A  55      91.929 -26.866 181.130  1.00  0.00           H  
ATOM    924 2HH2 ARG A  55      93.589 -26.285 181.374  1.00  0.00           H  
ATOM    925  N   VAL A  56      88.057 -26.723 174.886  1.00  0.00           N  
ATOM    926  CA  VAL A  56      86.616 -26.715 174.690  1.00  0.00           C  
ATOM    927  C   VAL A  56      86.324 -26.303 173.266  1.00  0.00           C  
ATOM    928  O   VAL A  56      85.369 -26.777 172.657  1.00  0.00           O  
ATOM    929  CB  VAL A  56      85.908 -25.766 175.656  1.00  0.00           C  
ATOM    930  CG1 VAL A  56      84.430 -25.666 175.285  1.00  0.00           C  
ATOM    931  CG2 VAL A  56      86.036 -26.303 177.081  1.00  0.00           C  
ATOM    932  H   VAL A  56      88.507 -25.818 174.839  1.00  0.00           H  
ATOM    933  HA  VAL A  56      86.235 -27.725 174.846  1.00  0.00           H  
ATOM    934  HB  VAL A  56      86.352 -24.779 175.584  1.00  0.00           H  
ATOM    935 1HG1 VAL A  56      83.942 -24.990 175.975  1.00  0.00           H  
ATOM    936 2HG1 VAL A  56      84.335 -25.283 174.266  1.00  0.00           H  
ATOM    937 3HG1 VAL A  56      83.970 -26.651 175.347  1.00  0.00           H  
ATOM    938 1HG2 VAL A  56      85.535 -25.628 177.771  1.00  0.00           H  
ATOM    939 2HG2 VAL A  56      85.578 -27.288 177.137  1.00  0.00           H  
ATOM    940 3HG2 VAL A  56      87.067 -26.389 177.360  1.00  0.00           H  
ATOM    941  N   SER A  57      87.131 -25.357 172.769  1.00  0.00           N  
ATOM    942  CA  SER A  57      87.057 -24.789 171.433  1.00  0.00           C  
ATOM    943  C   SER A  57      87.345 -25.881 170.442  1.00  0.00           C  
ATOM    944  O   SER A  57      86.326 -26.442 170.081  1.00  0.00           O  
ATOM    945  CB  SER A  57      88.066 -23.682 171.287  1.00  0.00           C  
ATOM    946  OG  SER A  57      87.786 -22.618 172.161  1.00  0.00           O  
ATOM    947  H   SER A  57      87.861 -25.004 173.363  1.00  0.00           H  
ATOM    948  HA  SER A  57      86.059 -24.416 171.245  1.00  0.00           H  
ATOM    949 1HB  SER A  57      89.062 -24.072 171.477  1.00  0.00           H  
ATOM    950 2HB  SER A  57      88.051 -23.321 170.296  1.00  0.00           H  
ATOM    951  HG  SER A  57      87.834 -23.004 173.061  1.00  0.00           H  
ATOM    952  N   GLN A  58      88.385 -26.620 170.813  1.00  0.00           N  
ATOM    953  CA  GLN A  58      89.142 -27.390 169.829  1.00  0.00           C  
ATOM    954  C   GLN A  58      88.849 -28.804 170.268  1.00  0.00           C  
ATOM    955  O   GLN A  58      89.558 -29.345 171.112  1.00  0.00           O  
ATOM    956  CB  GLN A  58      90.625 -27.062 169.895  1.00  0.00           C  
ATOM    957  CG  GLN A  58      91.456 -27.697 168.869  1.00  0.00           C  
ATOM    958  CD  GLN A  58      92.898 -27.212 168.935  1.00  0.00           C  
ATOM    959  NE2 GLN A  58      93.475 -26.903 167.777  1.00  0.00           N  
ATOM    960  OE1 GLN A  58      93.496 -27.109 170.015  1.00  0.00           O  
ATOM    961  H   GLN A  58      88.168 -27.216 171.600  1.00  0.00           H  
ATOM    962  HA  GLN A  58      88.758 -27.233 168.833  1.00  0.00           H  
ATOM    963 1HB  GLN A  58      90.764 -25.981 169.844  1.00  0.00           H  
ATOM    964 2HB  GLN A  58      91.015 -27.399 170.849  1.00  0.00           H  
ATOM    965 1HG  GLN A  58      91.439 -28.758 169.075  1.00  0.00           H  
ATOM    966 2HG  GLN A  58      91.053 -27.496 167.881  1.00  0.00           H  
ATOM    967 1HE2 GLN A  58      94.422 -26.578 167.763  1.00  0.00           H  
ATOM    968 2HE2 GLN A  58      92.973 -26.995 166.919  1.00  0.00           H  
ATOM    969  N   GLN A  59      87.794 -29.379 169.693  1.00  0.00           N  
ATOM    970  CA  GLN A  59      87.096 -30.529 170.285  1.00  0.00           C  
ATOM    971  C   GLN A  59      86.392 -29.847 171.437  1.00  0.00           C  
ATOM    972  O   GLN A  59      86.907 -29.860 172.548  1.00  0.00           O  
ATOM    973  CB  GLN A  59      88.019 -31.618 170.847  1.00  0.00           C  
ATOM    974  CG  GLN A  59      87.292 -32.861 171.296  1.00  0.00           C  
ATOM    975  CD  GLN A  59      88.246 -33.961 171.722  1.00  0.00           C  
ATOM    976  NE2 GLN A  59      88.448 -34.100 173.029  1.00  0.00           N  
ATOM    977  OE1 GLN A  59      88.801 -34.676 170.879  1.00  0.00           O  
ATOM    978  H   GLN A  59      87.368 -28.886 168.931  1.00  0.00           H  
ATOM    979  HA  GLN A  59      86.367 -30.950 169.597  1.00  0.00           H  
ATOM    980 1HB  GLN A  59      88.774 -31.875 170.136  1.00  0.00           H  
ATOM    981 2HB  GLN A  59      88.505 -31.278 171.753  1.00  0.00           H  
ATOM    982 1HG  GLN A  59      86.649 -32.608 172.141  1.00  0.00           H  
ATOM    983 2HG  GLN A  59      86.694 -33.233 170.470  1.00  0.00           H  
ATOM    984 1HE2 GLN A  59      89.069 -34.809 173.369  1.00  0.00           H  
ATOM    985 2HE2 GLN A  59      87.982 -33.489 173.673  1.00  0.00           H  
ATOM    986  N   VAL A  60      85.307 -29.105 171.192  1.00  0.00           N  
ATOM    987  CA  VAL A  60      84.326 -29.089 170.091  1.00  0.00           C  
ATOM    988  C   VAL A  60      84.634 -28.926 168.586  1.00  0.00           C  
ATOM    989  O   VAL A  60      84.039 -29.644 167.791  1.00  0.00           O  
ATOM    990  CB  VAL A  60      83.345 -27.980 170.454  1.00  0.00           C  
ATOM    991  CG1 VAL A  60      82.412 -27.719 169.363  1.00  0.00           C  
ATOM    992  CG2 VAL A  60      82.618 -28.395 171.693  1.00  0.00           C  
ATOM    993  H   VAL A  60      85.087 -28.445 171.933  1.00  0.00           H  
ATOM    994  HA  VAL A  60      83.789 -30.031 170.186  1.00  0.00           H  
ATOM    995  HB  VAL A  60      83.896 -27.060 170.637  1.00  0.00           H  
ATOM    996 1HG1 VAL A  60      81.747 -26.925 169.652  1.00  0.00           H  
ATOM    997 2HG1 VAL A  60      82.967 -27.424 168.494  1.00  0.00           H  
ATOM    998 3HG1 VAL A  60      81.838 -28.619 169.155  1.00  0.00           H  
ATOM    999 1HG2 VAL A  60      81.949 -27.618 171.970  1.00  0.00           H  
ATOM   1000 2HG2 VAL A  60      82.063 -29.315 171.505  1.00  0.00           H  
ATOM   1001 3HG2 VAL A  60      83.339 -28.558 172.496  1.00  0.00           H  
ATOM   1002  N   TRP A  61      85.542 -28.065 168.155  1.00  0.00           N  
ATOM   1003  CA  TRP A  61      85.744 -27.861 166.713  1.00  0.00           C  
ATOM   1004  C   TRP A  61      85.907 -29.147 165.949  1.00  0.00           C  
ATOM   1005  O   TRP A  61      85.331 -29.301 164.880  1.00  0.00           O  
ATOM   1006  CB  TRP A  61      87.026 -27.130 166.394  1.00  0.00           C  
ATOM   1007  CG  TRP A  61      87.133 -25.844 166.931  1.00  0.00           C  
ATOM   1008  CD1 TRP A  61      86.176 -25.107 167.513  1.00  0.00           C  
ATOM   1009  CD2 TRP A  61      88.321 -25.062 166.952  1.00  0.00           C  
ATOM   1010  CE2 TRP A  61      88.010 -23.885 167.568  1.00  0.00           C  
ATOM   1011  CE3 TRP A  61      89.614 -25.279 166.495  1.00  0.00           C  
ATOM   1012  NE1 TRP A  61      86.695 -23.935 167.922  1.00  0.00           N  
ATOM   1013  CZ2 TRP A  61      88.931 -22.904 167.746  1.00  0.00           C  
ATOM   1014  CZ3 TRP A  61      90.548 -24.292 166.674  1.00  0.00           C  
ATOM   1015  CH2 TRP A  61      90.210 -23.139 167.281  1.00  0.00           C  
ATOM   1016  H   TRP A  61      86.018 -27.493 168.828  1.00  0.00           H  
ATOM   1017  HA  TRP A  61      84.889 -27.316 166.316  1.00  0.00           H  
ATOM   1018 1HB  TRP A  61      87.877 -27.718 166.731  1.00  0.00           H  
ATOM   1019 2HB  TRP A  61      87.119 -27.042 165.312  1.00  0.00           H  
ATOM   1020  HD1 TRP A  61      85.144 -25.421 167.658  1.00  0.00           H  
ATOM   1021  HE1 TRP A  61      86.189 -23.209 168.401  1.00  0.00           H  
ATOM   1022  HE3 TRP A  61      89.876 -26.215 166.000  1.00  0.00           H  
ATOM   1023  HZ2 TRP A  61      88.679 -21.968 168.229  1.00  0.00           H  
ATOM   1024  HZ3 TRP A  61      91.563 -24.460 166.311  1.00  0.00           H  
ATOM   1025  HH2 TRP A  61      90.965 -22.375 167.396  1.00  0.00           H  
ATOM   1026  N   TRP A  62      86.700 -30.067 166.484  1.00  0.00           N  
ATOM   1027  CA  TRP A  62      86.975 -31.322 165.823  1.00  0.00           C  
ATOM   1028  C   TRP A  62      85.736 -32.200 165.757  1.00  0.00           C  
ATOM   1029  O   TRP A  62      85.598 -33.050 164.879  1.00  0.00           O  
ATOM   1030  CB  TRP A  62      88.088 -32.029 166.565  1.00  0.00           C  
ATOM   1031  CG  TRP A  62      89.389 -31.299 166.453  1.00  0.00           C  
ATOM   1032  CD1 TRP A  62      89.693 -30.339 165.536  1.00  0.00           C  
ATOM   1033  CD2 TRP A  62      90.572 -31.460 167.272  1.00  0.00           C  
ATOM   1034  CE2 TRP A  62      91.531 -30.574 166.777  1.00  0.00           C  
ATOM   1035  CE3 TRP A  62      90.893 -32.274 168.363  1.00  0.00           C  
ATOM   1036  NE1 TRP A  62      90.974 -29.897 165.721  1.00  0.00           N  
ATOM   1037  CZ2 TRP A  62      92.796 -30.478 167.334  1.00  0.00           C  
ATOM   1038  CZ3 TRP A  62      92.154 -32.168 168.927  1.00  0.00           C  
ATOM   1039  CH2 TRP A  62      93.082 -31.294 168.425  1.00  0.00           C  
ATOM   1040  H   TRP A  62      87.138 -29.889 167.370  1.00  0.00           H  
ATOM   1041  HA  TRP A  62      87.312 -31.110 164.810  1.00  0.00           H  
ATOM   1042 1HB  TRP A  62      87.826 -32.121 167.618  1.00  0.00           H  
ATOM   1043 2HB  TRP A  62      88.213 -33.036 166.168  1.00  0.00           H  
ATOM   1044  HD1 TRP A  62      89.016 -29.978 164.762  1.00  0.00           H  
ATOM   1045  HE1 TRP A  62      91.435 -29.194 165.164  1.00  0.00           H  
ATOM   1046  HE3 TRP A  62      90.166 -32.980 168.766  1.00  0.00           H  
ATOM   1047  HZ2 TRP A  62      93.548 -29.789 166.951  1.00  0.00           H  
ATOM   1048  HZ3 TRP A  62      92.391 -32.804 169.781  1.00  0.00           H  
ATOM   1049  HH2 TRP A  62      94.066 -31.238 168.891  1.00  0.00           H  
ATOM   1050  N   GLN A  63      84.825 -32.018 166.703  1.00  0.00           N  
ATOM   1051  CA  GLN A  63      83.621 -32.811 166.725  1.00  0.00           C  
ATOM   1052  C   GLN A  63      82.735 -32.286 165.626  1.00  0.00           C  
ATOM   1053  O   GLN A  63      82.148 -33.051 164.861  1.00  0.00           O  
ATOM   1054  CB  GLN A  63      82.921 -32.666 168.070  1.00  0.00           C  
ATOM   1055  CG  GLN A  63      83.727 -33.233 169.234  1.00  0.00           C  
ATOM   1056  CD  GLN A  63      83.087 -32.991 170.597  1.00  0.00           C  
ATOM   1057  NE2 GLN A  63      83.443 -33.827 171.567  1.00  0.00           N  
ATOM   1058  OE1 GLN A  63      82.287 -32.067 170.778  1.00  0.00           O  
ATOM   1059  H   GLN A  63      84.930 -31.276 167.378  1.00  0.00           H  
ATOM   1060  HA  GLN A  63      83.860 -33.855 166.528  1.00  0.00           H  
ATOM   1061 1HB  GLN A  63      82.698 -31.624 168.268  1.00  0.00           H  
ATOM   1062 2HB  GLN A  63      81.968 -33.193 168.034  1.00  0.00           H  
ATOM   1063 1HG  GLN A  63      83.844 -34.304 169.093  1.00  0.00           H  
ATOM   1064 2HG  GLN A  63      84.698 -32.748 169.229  1.00  0.00           H  
ATOM   1065 1HE2 GLN A  63      83.054 -33.725 172.485  1.00  0.00           H  
ATOM   1066 2HE2 GLN A  63      84.093 -34.567 171.380  1.00  0.00           H  
ATOM   1067  N   LEU A  64      82.692 -30.957 165.522  1.00  0.00           N  
ATOM   1068  CA  LEU A  64      81.876 -30.300 164.526  1.00  0.00           C  
ATOM   1069  C   LEU A  64      82.429 -30.600 163.167  1.00  0.00           C  
ATOM   1070  O   LEU A  64      81.680 -30.892 162.242  1.00  0.00           O  
ATOM   1071  CB  LEU A  64      81.881 -28.801 164.749  1.00  0.00           C  
ATOM   1072  CG  LEU A  64      81.213 -28.386 166.033  1.00  0.00           C  
ATOM   1073  CD1 LEU A  64      81.417 -26.872 166.249  1.00  0.00           C  
ATOM   1074  CD2 LEU A  64      79.743 -28.819 166.005  1.00  0.00           C  
ATOM   1075  H   LEU A  64      83.224 -30.399 166.190  1.00  0.00           H  
ATOM   1076  HA  LEU A  64      80.859 -30.679 164.589  1.00  0.00           H  
ATOM   1077 1HB  LEU A  64      82.909 -28.455 164.785  1.00  0.00           H  
ATOM   1078 2HB  LEU A  64      81.380 -28.316 163.920  1.00  0.00           H  
ATOM   1079  HG  LEU A  64      81.693 -28.902 166.855  1.00  0.00           H  
ATOM   1080 1HD1 LEU A  64      80.959 -26.576 167.183  1.00  0.00           H  
ATOM   1081 2HD1 LEU A  64      82.485 -26.659 166.282  1.00  0.00           H  
ATOM   1082 3HD1 LEU A  64      80.989 -26.312 165.469  1.00  0.00           H  
ATOM   1083 1HD2 LEU A  64      79.278 -28.557 166.937  1.00  0.00           H  
ATOM   1084 2HD2 LEU A  64      79.216 -28.346 165.195  1.00  0.00           H  
ATOM   1085 3HD2 LEU A  64      79.698 -29.896 165.876  1.00  0.00           H  
ATOM   1086  N   SER A  65      83.753 -30.602 163.058  1.00  0.00           N  
ATOM   1087  CA  SER A  65      84.383 -30.889 161.799  1.00  0.00           C  
ATOM   1088  C   SER A  65      84.029 -32.275 161.364  1.00  0.00           C  
ATOM   1089  O   SER A  65      83.594 -32.459 160.241  1.00  0.00           O  
ATOM   1090  CB  SER A  65      85.884 -30.736 161.898  1.00  0.00           C  
ATOM   1091  OG  SER A  65      86.533 -31.056 160.678  1.00  0.00           O  
ATOM   1092  H   SER A  65      84.325 -30.356 163.855  1.00  0.00           H  
ATOM   1093  HA  SER A  65      83.982 -30.198 161.069  1.00  0.00           H  
ATOM   1094 1HB  SER A  65      86.121 -29.713 162.185  1.00  0.00           H  
ATOM   1095 2HB  SER A  65      86.255 -31.385 162.684  1.00  0.00           H  
ATOM   1096  HG  SER A  65      86.517 -32.024 160.606  1.00  0.00           H  
ATOM   1097  N   ARG A  66      84.158 -33.255 162.255  1.00  0.00           N  
ATOM   1098  CA  ARG A  66      83.808 -34.613 161.889  1.00  0.00           C  
ATOM   1099  C   ARG A  66      82.336 -34.744 161.543  1.00  0.00           C  
ATOM   1100  O   ARG A  66      81.983 -35.424 160.583  1.00  0.00           O  
ATOM   1101  CB  ARG A  66      84.137 -35.546 163.021  1.00  0.00           C  
ATOM   1102  CG  ARG A  66      85.632 -35.769 163.237  1.00  0.00           C  
ATOM   1103  CD  ARG A  66      85.906 -36.548 164.473  1.00  0.00           C  
ATOM   1104  NE  ARG A  66      87.333 -36.727 164.701  1.00  0.00           N  
ATOM   1105  CZ  ARG A  66      87.876 -37.178 165.849  1.00  0.00           C  
ATOM   1106  NH1 ARG A  66      87.104 -37.493 166.866  1.00  0.00           N1+
ATOM   1107  NH2 ARG A  66      89.188 -37.301 165.957  1.00  0.00           N  
ATOM   1108  H   ARG A  66      84.528 -33.071 163.189  1.00  0.00           H  
ATOM   1109  HA  ARG A  66      84.402 -34.895 161.019  1.00  0.00           H  
ATOM   1110 1HB  ARG A  66      83.729 -35.142 163.949  1.00  0.00           H  
ATOM   1111 2HB  ARG A  66      83.669 -36.515 162.848  1.00  0.00           H  
ATOM   1112 1HG  ARG A  66      86.030 -36.333 162.392  1.00  0.00           H  
ATOM   1113 2HG  ARG A  66      86.147 -34.816 163.296  1.00  0.00           H  
ATOM   1114 1HD  ARG A  66      85.490 -36.010 165.327  1.00  0.00           H  
ATOM   1115 2HD  ARG A  66      85.443 -37.530 164.399  1.00  0.00           H  
ATOM   1116  HE  ARG A  66      87.960 -36.493 163.943  1.00  0.00           H  
ATOM   1117 1HH1 ARG A  66      86.102 -37.397 166.785  1.00  0.00           H  
ATOM   1118 2HH1 ARG A  66      87.513 -37.827 167.727  1.00  0.00           H  
ATOM   1119 1HH2 ARG A  66      89.785 -37.060 165.178  1.00  0.00           H  
ATOM   1120 2HH2 ARG A  66      89.594 -37.637 166.819  1.00  0.00           H  
ATOM   1121  N   ARG A  67      81.451 -34.063 162.271  1.00  0.00           N  
ATOM   1122  CA  ARG A  67      80.044 -34.169 161.919  1.00  0.00           C  
ATOM   1123  C   ARG A  67      79.816 -33.602 160.537  1.00  0.00           C  
ATOM   1124  O   ARG A  67      79.169 -34.225 159.696  1.00  0.00           O  
ATOM   1125  CB  ARG A  67      79.180 -33.391 162.879  1.00  0.00           C  
ATOM   1126  CG  ARG A  67      79.046 -33.957 164.277  1.00  0.00           C  
ATOM   1127  CD  ARG A  67      78.265 -33.039 165.147  1.00  0.00           C  
ATOM   1128  NE  ARG A  67      78.168 -33.523 166.511  1.00  0.00           N  
ATOM   1129  CZ  ARG A  67      77.637 -32.825 167.534  1.00  0.00           C  
ATOM   1130  NH1 ARG A  67      77.149 -31.628 167.329  1.00  0.00           N1+
ATOM   1131  NH2 ARG A  67      77.608 -33.347 168.745  1.00  0.00           N  
ATOM   1132  H   ARG A  67      81.743 -33.510 163.076  1.00  0.00           H  
ATOM   1133  HA  ARG A  67      79.754 -35.218 161.930  1.00  0.00           H  
ATOM   1134 1HB  ARG A  67      79.547 -32.369 162.960  1.00  0.00           H  
ATOM   1135 2HB  ARG A  67      78.190 -33.356 162.478  1.00  0.00           H  
ATOM   1136 1HG  ARG A  67      78.515 -34.906 164.226  1.00  0.00           H  
ATOM   1137 2HG  ARG A  67      80.017 -34.121 164.716  1.00  0.00           H  
ATOM   1138 1HD  ARG A  67      78.752 -32.069 165.166  1.00  0.00           H  
ATOM   1139 2HD  ARG A  67      77.261 -32.931 164.750  1.00  0.00           H  
ATOM   1140  HE  ARG A  67      78.534 -34.447 166.709  1.00  0.00           H  
ATOM   1141 1HH1 ARG A  67      77.155 -31.235 166.401  1.00  0.00           H  
ATOM   1142 2HH1 ARG A  67      76.744 -31.111 168.093  1.00  0.00           H  
ATOM   1143 1HH2 ARG A  67      77.985 -34.271 168.908  1.00  0.00           H  
ATOM   1144 2HH2 ARG A  67      77.210 -32.823 169.511  1.00  0.00           H  
ATOM   1145  N   ILE A  68      80.420 -32.456 160.273  1.00  0.00           N  
ATOM   1146  CA  ILE A  68      80.284 -31.801 159.000  1.00  0.00           C  
ATOM   1147  C   ILE A  68      80.888 -32.598 157.881  1.00  0.00           C  
ATOM   1148  O   ILE A  68      80.284 -32.710 156.824  1.00  0.00           O  
ATOM   1149  CB  ILE A  68      80.889 -30.419 159.019  1.00  0.00           C  
ATOM   1150  CG1 ILE A  68      80.083 -29.523 159.894  1.00  0.00           C  
ATOM   1151  CG2 ILE A  68      80.894 -29.912 157.721  1.00  0.00           C  
ATOM   1152  CD1 ILE A  68      80.744 -28.223 160.178  1.00  0.00           C  
ATOM   1153  H   ILE A  68      80.973 -32.001 160.995  1.00  0.00           H  
ATOM   1154  HA  ILE A  68      79.220 -31.688 158.796  1.00  0.00           H  
ATOM   1155  HB  ILE A  68      81.904 -30.459 159.418  1.00  0.00           H  
ATOM   1156 1HG1 ILE A  68      79.159 -29.337 159.393  1.00  0.00           H  
ATOM   1157 2HG1 ILE A  68      79.872 -30.027 160.832  1.00  0.00           H  
ATOM   1158 1HG2 ILE A  68      81.280 -28.959 157.782  1.00  0.00           H  
ATOM   1159 2HG2 ILE A  68      81.492 -30.533 157.055  1.00  0.00           H  
ATOM   1160 3HG2 ILE A  68      79.900 -29.882 157.403  1.00  0.00           H  
ATOM   1161 1HD1 ILE A  68      80.105 -27.637 160.787  1.00  0.00           H  
ATOM   1162 2HD1 ILE A  68      81.685 -28.398 160.700  1.00  0.00           H  
ATOM   1163 3HD1 ILE A  68      80.927 -27.703 159.245  1.00  0.00           H  
ATOM   1164  N   GLU A  69      82.079 -33.140 158.086  1.00  0.00           N  
ATOM   1165  CA  GLU A  69      82.712 -33.951 157.072  1.00  0.00           C  
ATOM   1166  C   GLU A  69      81.855 -35.165 156.786  1.00  0.00           C  
ATOM   1167  O   GLU A  69      81.678 -35.541 155.632  1.00  0.00           O  
ATOM   1168  CB  GLU A  69      84.103 -34.380 157.512  1.00  0.00           C  
ATOM   1169  CG  GLU A  69      85.165 -33.269 157.509  1.00  0.00           C  
ATOM   1170  CD  GLU A  69      86.490 -33.719 158.107  1.00  0.00           C  
ATOM   1171  OE1 GLU A  69      86.524 -34.755 158.731  1.00  0.00           O  
ATOM   1172  OE2 GLU A  69      87.469 -33.041 157.908  1.00  0.00           O1-
ATOM   1173  H   GLU A  69      82.547 -32.994 158.969  1.00  0.00           H  
ATOM   1174  HA  GLU A  69      82.802 -33.361 156.162  1.00  0.00           H  
ATOM   1175 1HB  GLU A  69      84.046 -34.779 158.525  1.00  0.00           H  
ATOM   1176 2HB  GLU A  69      84.453 -35.185 156.865  1.00  0.00           H  
ATOM   1177 1HG  GLU A  69      85.337 -32.957 156.480  1.00  0.00           H  
ATOM   1178 2HG  GLU A  69      84.794 -32.404 158.055  1.00  0.00           H  
ATOM   1179  N   ARG A  70      81.265 -35.756 157.824  1.00  0.00           N  
ATOM   1180  CA  ARG A  70      80.384 -36.886 157.614  1.00  0.00           C  
ATOM   1181  C   ARG A  70      79.163 -36.466 156.824  1.00  0.00           C  
ATOM   1182  O   ARG A  70      78.740 -37.181 155.917  1.00  0.00           O  
ATOM   1183  CB  ARG A  70      79.979 -37.487 158.933  1.00  0.00           C  
ATOM   1184  CG  ARG A  70      81.100 -38.253 159.633  1.00  0.00           C  
ATOM   1185  CD  ARG A  70      80.726 -38.659 161.006  1.00  0.00           C  
ATOM   1186  NE  ARG A  70      81.799 -39.393 161.664  1.00  0.00           N  
ATOM   1187  CZ  ARG A  70      81.839 -39.687 162.978  1.00  0.00           C  
ATOM   1188  NH1 ARG A  70      80.865 -39.297 163.771  1.00  0.00           N1+
ATOM   1189  NH2 ARG A  70      82.858 -40.369 163.472  1.00  0.00           N  
ATOM   1190  H   ARG A  70      81.447 -35.438 158.776  1.00  0.00           H  
ATOM   1191  HA  ARG A  70      80.924 -37.642 157.043  1.00  0.00           H  
ATOM   1192 1HB  ARG A  70      79.650 -36.702 159.605  1.00  0.00           H  
ATOM   1193 2HB  ARG A  70      79.140 -38.165 158.784  1.00  0.00           H  
ATOM   1194 1HG  ARG A  70      81.309 -39.159 159.065  1.00  0.00           H  
ATOM   1195 2HG  ARG A  70      82.001 -37.652 159.671  1.00  0.00           H  
ATOM   1196 1HD  ARG A  70      80.515 -37.765 161.595  1.00  0.00           H  
ATOM   1197 2HD  ARG A  70      79.842 -39.294 160.975  1.00  0.00           H  
ATOM   1198  HE  ARG A  70      82.567 -39.713 161.088  1.00  0.00           H  
ATOM   1199 1HH1 ARG A  70      80.086 -38.775 163.394  1.00  0.00           H  
ATOM   1200 2HH1 ARG A  70      80.896 -39.519 164.756  1.00  0.00           H  
ATOM   1201 1HH2 ARG A  70      83.607 -40.671 162.862  1.00  0.00           H  
ATOM   1202 2HH2 ARG A  70      82.886 -40.592 164.456  1.00  0.00           H  
ATOM   1203  N   LEU A  71      78.616 -35.282 157.098  1.00  0.00           N  
ATOM   1204  CA  LEU A  71      77.479 -34.877 156.301  1.00  0.00           C  
ATOM   1205  C   LEU A  71      77.928 -34.575 154.892  1.00  0.00           C  
ATOM   1206  O   LEU A  71      77.250 -34.939 153.947  1.00  0.00           O  
ATOM   1207  CB  LEU A  71      76.816 -33.611 156.788  1.00  0.00           C  
ATOM   1208  CG  LEU A  71      75.692 -33.650 157.758  1.00  0.00           C  
ATOM   1209  CD1 LEU A  71      76.153 -34.097 159.117  1.00  0.00           C  
ATOM   1210  CD2 LEU A  71      75.117 -32.266 157.748  1.00  0.00           C  
ATOM   1211  H   LEU A  71      78.960 -34.707 157.867  1.00  0.00           H  
ATOM   1212  HA  LEU A  71      76.754 -35.686 156.283  1.00  0.00           H  
ATOM   1213 1HB  LEU A  71      77.585 -33.026 157.262  1.00  0.00           H  
ATOM   1214 2HB  LEU A  71      76.447 -33.095 155.920  1.00  0.00           H  
ATOM   1215  HG  LEU A  71      74.930 -34.368 157.433  1.00  0.00           H  
ATOM   1216 1HD1 LEU A  71      75.306 -34.105 159.802  1.00  0.00           H  
ATOM   1217 2HD1 LEU A  71      76.579 -35.099 159.052  1.00  0.00           H  
ATOM   1218 3HD1 LEU A  71      76.900 -33.403 159.476  1.00  0.00           H  
ATOM   1219 1HD2 LEU A  71      74.302 -32.212 158.424  1.00  0.00           H  
ATOM   1220 2HD2 LEU A  71      75.875 -31.569 158.029  1.00  0.00           H  
ATOM   1221 3HD2 LEU A  71      74.784 -32.036 156.745  1.00  0.00           H  
ATOM   1222  N   PHE A  72      79.075 -33.926 154.741  1.00  0.00           N  
ATOM   1223  CA  PHE A  72      79.588 -33.547 153.440  1.00  0.00           C  
ATOM   1224  C   PHE A  72      79.703 -34.776 152.597  1.00  0.00           C  
ATOM   1225  O   PHE A  72      79.217 -34.799 151.469  1.00  0.00           O  
ATOM   1226  CB  PHE A  72      80.951 -32.891 153.554  1.00  0.00           C  
ATOM   1227  CG  PHE A  72      81.561 -32.545 152.244  1.00  0.00           C  
ATOM   1228  CD1 PHE A  72      81.317 -31.336 151.655  1.00  0.00           C  
ATOM   1229  CD2 PHE A  72      82.355 -33.463 151.573  1.00  0.00           C  
ATOM   1230  CE1 PHE A  72      81.863 -31.031 150.412  1.00  0.00           C  
ATOM   1231  CE2 PHE A  72      82.891 -33.167 150.344  1.00  0.00           C  
ATOM   1232  CZ  PHE A  72      82.645 -31.947 149.762  1.00  0.00           C  
ATOM   1233  H   PHE A  72      79.603 -33.664 155.560  1.00  0.00           H  
ATOM   1234  HA  PHE A  72      78.895 -32.861 152.961  1.00  0.00           H  
ATOM   1235 1HB  PHE A  72      80.872 -31.984 154.154  1.00  0.00           H  
ATOM   1236 2HB  PHE A  72      81.627 -33.559 154.067  1.00  0.00           H  
ATOM   1237  HD1 PHE A  72      80.686 -30.616 152.177  1.00  0.00           H  
ATOM   1238  HD2 PHE A  72      82.548 -34.437 152.026  1.00  0.00           H  
ATOM   1239  HE1 PHE A  72      81.659 -30.067 149.948  1.00  0.00           H  
ATOM   1240  HE2 PHE A  72      83.509 -33.905 149.823  1.00  0.00           H  
ATOM   1241  HZ  PHE A  72      83.067 -31.719 148.783  1.00  0.00           H  
ATOM   1242  N   GLU A  73      80.343 -35.809 153.145  1.00  0.00           N  
ATOM   1243  CA  GLU A  73      80.488 -37.048 152.427  1.00  0.00           C  
ATOM   1244  C   GLU A  73      79.135 -37.687 152.146  1.00  0.00           C  
ATOM   1245  O   GLU A  73      78.901 -38.155 151.038  1.00  0.00           O  
ATOM   1246  CB  GLU A  73      81.397 -38.010 153.193  1.00  0.00           C  
ATOM   1247  CG  GLU A  73      82.895 -37.629 153.185  1.00  0.00           C  
ATOM   1248  CD  GLU A  73      83.794 -38.635 153.911  1.00  0.00           C  
ATOM   1249  OE1 GLU A  73      83.281 -39.495 154.593  1.00  0.00           O  
ATOM   1250  OE2 GLU A  73      84.993 -38.545 153.758  1.00  0.00           O1-
ATOM   1251  H   GLU A  73      80.732 -35.724 154.081  1.00  0.00           H  
ATOM   1252  HA  GLU A  73      80.963 -36.830 151.469  1.00  0.00           H  
ATOM   1253 1HB  GLU A  73      81.070 -38.055 154.235  1.00  0.00           H  
ATOM   1254 2HB  GLU A  73      81.299 -39.008 152.777  1.00  0.00           H  
ATOM   1255 1HG  GLU A  73      83.226 -37.544 152.150  1.00  0.00           H  
ATOM   1256 2HG  GLU A  73      83.004 -36.649 153.650  1.00  0.00           H  
ATOM   1257  N   ARG A  74      78.201 -37.649 153.097  1.00  0.00           N  
ATOM   1258  CA  ARG A  74      76.890 -38.224 152.827  1.00  0.00           C  
ATOM   1259  C   ARG A  74      76.192 -37.487 151.699  1.00  0.00           C  
ATOM   1260  O   ARG A  74      75.551 -38.098 150.860  1.00  0.00           O  
ATOM   1261  CB  ARG A  74      76.005 -38.174 154.062  1.00  0.00           C  
ATOM   1262  CG  ARG A  74      76.368 -39.141 155.169  1.00  0.00           C  
ATOM   1263  CD  ARG A  74      75.552 -38.904 156.398  1.00  0.00           C  
ATOM   1264  NE  ARG A  74      75.926 -39.807 157.466  1.00  0.00           N  
ATOM   1265  CZ  ARG A  74      75.504 -39.714 158.744  1.00  0.00           C  
ATOM   1266  NH1 ARG A  74      74.684 -38.751 159.125  1.00  0.00           N1+
ATOM   1267  NH2 ARG A  74      75.918 -40.608 159.630  1.00  0.00           N  
ATOM   1268  H   ARG A  74      78.404 -37.261 154.018  1.00  0.00           H  
ATOM   1269  HA  ARG A  74      77.021 -39.263 152.534  1.00  0.00           H  
ATOM   1270 1HB  ARG A  74      76.028 -37.173 154.479  1.00  0.00           H  
ATOM   1271 2HB  ARG A  74      74.973 -38.374 153.770  1.00  0.00           H  
ATOM   1272 1HG  ARG A  74      76.153 -40.152 154.824  1.00  0.00           H  
ATOM   1273 2HG  ARG A  74      77.416 -39.075 155.410  1.00  0.00           H  
ATOM   1274 1HD  ARG A  74      75.706 -37.882 156.747  1.00  0.00           H  
ATOM   1275 2HD  ARG A  74      74.496 -39.052 156.176  1.00  0.00           H  
ATOM   1276  HE  ARG A  74      76.551 -40.567 157.236  1.00  0.00           H  
ATOM   1277 1HH1 ARG A  74      74.327 -38.034 158.472  1.00  0.00           H  
ATOM   1278 2HH1 ARG A  74      74.370 -38.703 160.083  1.00  0.00           H  
ATOM   1279 1HH2 ARG A  74      76.542 -41.350 159.349  1.00  0.00           H  
ATOM   1280 2HH2 ARG A  74      75.602 -40.546 160.588  1.00  0.00           H  
ATOM   1281  N   LEU A  75      76.351 -36.178 151.648  1.00  0.00           N  
ATOM   1282  CA  LEU A  75      75.721 -35.373 150.625  1.00  0.00           C  
ATOM   1283  C   LEU A  75      76.386 -35.618 149.270  1.00  0.00           C  
ATOM   1284  O   LEU A  75      75.718 -35.893 148.259  1.00  0.00           O  
ATOM   1285  CB  LEU A  75      75.896 -33.914 151.054  1.00  0.00           C  
ATOM   1286  CG  LEU A  75      75.140 -33.502 152.305  1.00  0.00           C  
ATOM   1287  CD1 LEU A  75      75.647 -32.181 152.805  1.00  0.00           C  
ATOM   1288  CD2 LEU A  75      73.755 -33.397 152.006  1.00  0.00           C  
ATOM   1289  H   LEU A  75      76.900 -35.722 152.369  1.00  0.00           H  
ATOM   1290  HA  LEU A  75      74.666 -35.636 150.570  1.00  0.00           H  
ATOM   1291 1HB  LEU A  75      76.942 -33.740 151.255  1.00  0.00           H  
ATOM   1292 2HB  LEU A  75      75.583 -33.264 150.236  1.00  0.00           H  
ATOM   1293  HG  LEU A  75      75.262 -34.238 153.070  1.00  0.00           H  
ATOM   1294 1HD1 LEU A  75      75.108 -31.910 153.703  1.00  0.00           H  
ATOM   1295 2HD1 LEU A  75      76.695 -32.270 153.038  1.00  0.00           H  
ATOM   1296 3HD1 LEU A  75      75.508 -31.432 152.062  1.00  0.00           H  
ATOM   1297 1HD2 LEU A  75      73.275 -33.095 152.918  1.00  0.00           H  
ATOM   1298 2HD2 LEU A  75      73.599 -32.670 151.252  1.00  0.00           H  
ATOM   1299 3HD2 LEU A  75      73.381 -34.358 151.665  1.00  0.00           H  
ATOM   1300  N   GLU A  76      77.718 -35.595 149.268  1.00  0.00           N  
ATOM   1301  CA  GLU A  76      78.507 -35.765 148.064  1.00  0.00           C  
ATOM   1302  C   GLU A  76      78.223 -37.119 147.418  1.00  0.00           C  
ATOM   1303  O   GLU A  76      77.985 -37.198 146.213  1.00  0.00           O  
ATOM   1304  CB  GLU A  76      80.000 -35.595 148.391  1.00  0.00           C  
ATOM   1305  CG  GLU A  76      80.925 -35.649 147.167  1.00  0.00           C  
ATOM   1306  CD  GLU A  76      82.390 -35.382 147.482  1.00  0.00           C  
ATOM   1307  OE1 GLU A  76      82.962 -36.095 148.275  1.00  0.00           O  
ATOM   1308  OE2 GLU A  76      82.930 -34.455 146.924  1.00  0.00           O1-
ATOM   1309  H   GLU A  76      78.207 -35.410 150.137  1.00  0.00           H  
ATOM   1310  HA  GLU A  76      78.224 -34.987 147.355  1.00  0.00           H  
ATOM   1311 1HB  GLU A  76      80.156 -34.638 148.893  1.00  0.00           H  
ATOM   1312 2HB  GLU A  76      80.308 -36.378 149.085  1.00  0.00           H  
ATOM   1313 1HG  GLU A  76      80.839 -36.638 146.715  1.00  0.00           H  
ATOM   1314 2HG  GLU A  76      80.577 -34.918 146.438  1.00  0.00           H  
ATOM   1315  N   ARG A  77      78.103 -38.167 148.244  1.00  0.00           N  
ATOM   1316  CA  ARG A  77      77.844 -39.537 147.791  1.00  0.00           C  
ATOM   1317  C   ARG A  77      76.523 -39.625 147.036  1.00  0.00           C  
ATOM   1318  O   ARG A  77      76.664 -39.634 145.815  1.00  0.00           O  
ATOM   1319  CB  ARG A  77      77.866 -40.479 148.983  1.00  0.00           C  
ATOM   1320  CG  ARG A  77      79.265 -40.739 149.542  1.00  0.00           C  
ATOM   1321  CD  ARG A  77      79.230 -41.497 150.811  1.00  0.00           C  
ATOM   1322  NE  ARG A  77      80.552 -41.596 151.410  1.00  0.00           N  
ATOM   1323  CZ  ARG A  77      80.807 -42.095 152.634  1.00  0.00           C  
ATOM   1324  NH1 ARG A  77      79.829 -42.577 153.371  1.00  0.00           N1+
ATOM   1325  NH2 ARG A  77      82.044 -42.094 153.100  1.00  0.00           N  
ATOM   1326  H   ARG A  77      78.270 -38.028 149.241  1.00  0.00           H  
ATOM   1327  HA  ARG A  77      78.647 -39.828 147.117  1.00  0.00           H  
ATOM   1328 1HB  ARG A  77      77.264 -40.050 149.786  1.00  0.00           H  
ATOM   1329 2HB  ARG A  77      77.420 -41.432 148.709  1.00  0.00           H  
ATOM   1330 1HG  ARG A  77      79.800 -41.357 148.822  1.00  0.00           H  
ATOM   1331 2HG  ARG A  77      79.816 -39.818 149.669  1.00  0.00           H  
ATOM   1332 1HD  ARG A  77      78.576 -40.982 151.515  1.00  0.00           H  
ATOM   1333 2HD  ARG A  77      78.856 -42.504 150.633  1.00  0.00           H  
ATOM   1334  HE  ARG A  77      81.332 -41.228 150.882  1.00  0.00           H  
ATOM   1335 1HH1 ARG A  77      78.883 -42.575 153.016  1.00  0.00           H  
ATOM   1336 2HH1 ARG A  77      80.029 -42.947 154.289  1.00  0.00           H  
ATOM   1337 1HH2 ARG A  77      82.798 -41.707 152.546  1.00  0.00           H  
ATOM   1338 2HH2 ARG A  77      82.240 -42.450 154.022  1.00  0.00           H  
ATOM   1339  N   GLN A  78      75.626 -38.794 147.557  1.00  0.00           N  
ATOM   1340  CA  GLN A  78      74.223 -38.985 147.251  1.00  0.00           C  
ATOM   1341  C   GLN A  78      73.893 -38.110 146.052  1.00  0.00           C  
ATOM   1342  O   GLN A  78      72.737 -38.011 145.638  1.00  0.00           O  
ATOM   1343  CB  GLN A  78      73.306 -38.643 148.430  1.00  0.00           C  
ATOM   1344  CG  GLN A  78      73.349 -39.623 149.586  1.00  0.00           C  
ATOM   1345  CD  GLN A  78      72.479 -39.159 150.756  1.00  0.00           C  
ATOM   1346  NE2 GLN A  78      72.435 -39.961 151.817  1.00  0.00           N  
ATOM   1347  OE1 GLN A  78      71.849 -38.097 150.699  1.00  0.00           O  
ATOM   1348  H   GLN A  78      75.842 -37.809 147.423  1.00  0.00           H  
ATOM   1349  HA  GLN A  78      74.059 -40.024 146.971  1.00  0.00           H  
ATOM   1350 1HB  GLN A  78      73.604 -37.669 148.827  1.00  0.00           H  
ATOM   1351 2HB  GLN A  78      72.279 -38.555 148.084  1.00  0.00           H  
ATOM   1352 1HG  GLN A  78      72.923 -40.557 149.226  1.00  0.00           H  
ATOM   1353 2HG  GLN A  78      74.358 -39.808 149.908  1.00  0.00           H  
ATOM   1354 1HE2 GLN A  78      71.875 -39.719 152.609  1.00  0.00           H  
ATOM   1355 2HE2 GLN A  78      72.957 -40.813 151.818  1.00  0.00           H  
ATOM   1356  N   GLY A  79      74.920 -37.438 145.519  1.00  0.00           N  
ATOM   1357  CA  GLY A  79      74.766 -36.534 144.393  1.00  0.00           C  
ATOM   1358  C   GLY A  79      74.341 -35.133 144.812  1.00  0.00           C  
ATOM   1359  O   GLY A  79      74.150 -34.255 143.967  1.00  0.00           O  
ATOM   1360  H   GLY A  79      75.868 -37.578 145.883  1.00  0.00           H  
ATOM   1361 1HA  GLY A  79      75.714 -36.479 143.858  1.00  0.00           H  
ATOM   1362 2HA  GLY A  79      74.034 -36.946 143.700  1.00  0.00           H  
ATOM   1363  N   ASN A  80      74.238 -34.876 146.116  1.00  0.00           N  
ATOM   1364  CA  ASN A  80      73.795 -33.578 146.600  1.00  0.00           C  
ATOM   1365  C   ASN A  80      74.980 -32.642 146.696  1.00  0.00           C  
ATOM   1366  O   ASN A  80      75.294 -32.121 147.767  1.00  0.00           O  
ATOM   1367  CB  ASN A  80      73.130 -33.728 147.954  1.00  0.00           C  
ATOM   1368  CG  ASN A  80      71.868 -34.561 147.897  1.00  0.00           C  
ATOM   1369  ND2 ASN A  80      71.693 -35.430 148.856  1.00  0.00           N  
ATOM   1370  OD1 ASN A  80      71.056 -34.413 146.978  1.00  0.00           O  
ATOM   1371  H   ASN A  80      74.481 -35.587 146.799  1.00  0.00           H  
ATOM   1372  HA  ASN A  80      73.086 -33.154 145.889  1.00  0.00           H  
ATOM   1373 1HB  ASN A  80      73.815 -34.175 148.657  1.00  0.00           H  
ATOM   1374 2HB  ASN A  80      72.872 -32.755 148.324  1.00  0.00           H  
ATOM   1375 1HD2 ASN A  80      70.880 -36.017 148.865  1.00  0.00           H  
ATOM   1376 2HD2 ASN A  80      72.381 -35.532 149.574  1.00  0.00           H  
ATOM   1377  N   GLU A  81      75.610 -32.400 145.555  1.00  0.00           N  
ATOM   1378  CA  GLU A  81      76.813 -31.587 145.505  1.00  0.00           C  
ATOM   1379  C   GLU A  81      76.554 -30.165 145.934  1.00  0.00           C  
ATOM   1380  O   GLU A  81      77.387 -29.559 146.593  1.00  0.00           O  
ATOM   1381  CB  GLU A  81      77.416 -31.598 144.114  1.00  0.00           C  
ATOM   1382  CG  GLU A  81      78.011 -32.945 143.708  1.00  0.00           C  
ATOM   1383  CD  GLU A  81      78.566 -32.958 142.301  1.00  0.00           C  
ATOM   1384  OE1 GLU A  81      78.394 -31.988 141.599  1.00  0.00           O  
ATOM   1385  OE2 GLU A  81      79.165 -33.942 141.932  1.00  0.00           O1-
ATOM   1386  H   GLU A  81      75.239 -32.854 144.721  1.00  0.00           H  
ATOM   1387  HA  GLU A  81      77.541 -32.023 146.187  1.00  0.00           H  
ATOM   1388 1HB  GLU A  81      76.651 -31.333 143.385  1.00  0.00           H  
ATOM   1389 2HB  GLU A  81      78.204 -30.847 144.054  1.00  0.00           H  
ATOM   1390 1HG  GLU A  81      78.808 -33.203 144.407  1.00  0.00           H  
ATOM   1391 2HG  GLU A  81      77.232 -33.707 143.796  1.00  0.00           H  
ATOM   1392  N   ALA A  82      75.396 -29.612 145.577  1.00  0.00           N  
ATOM   1393  CA  ALA A  82      75.098 -28.250 145.996  1.00  0.00           C  
ATOM   1394  C   ALA A  82      75.055 -28.159 147.501  1.00  0.00           C  
ATOM   1395  O   ALA A  82      75.469 -27.164 148.088  1.00  0.00           O  
ATOM   1396  CB  ALA A  82      73.777 -27.786 145.451  1.00  0.00           C  
ATOM   1397  H   ALA A  82      74.738 -30.141 145.024  1.00  0.00           H  
ATOM   1398  HA  ALA A  82      75.893 -27.599 145.632  1.00  0.00           H  
ATOM   1399 1HB  ALA A  82      73.592 -26.762 145.775  1.00  0.00           H  
ATOM   1400 2HB  ALA A  82      73.796 -27.826 144.363  1.00  0.00           H  
ATOM   1401 3HB  ALA A  82      72.983 -28.431 145.824  1.00  0.00           H  
ATOM   1402  N   ARG A  83      74.519 -29.194 148.139  1.00  0.00           N  
ATOM   1403  CA  ARG A  83      74.387 -29.160 149.575  1.00  0.00           C  
ATOM   1404  C   ARG A  83      75.719 -29.429 150.202  1.00  0.00           C  
ATOM   1405  O   ARG A  83      76.066 -28.814 151.208  1.00  0.00           O  
ATOM   1406  CB  ARG A  83      73.395 -30.172 150.057  1.00  0.00           C  
ATOM   1407  CG  ARG A  83      71.956 -29.880 149.701  1.00  0.00           C  
ATOM   1408  CD  ARG A  83      71.030 -30.871 150.307  1.00  0.00           C  
ATOM   1409  NE  ARG A  83      69.636 -30.582 149.996  1.00  0.00           N  
ATOM   1410  CZ  ARG A  83      68.988 -31.039 148.906  1.00  0.00           C  
ATOM   1411  NH1 ARG A  83      69.632 -31.779 148.036  1.00  0.00           N1+
ATOM   1412  NH2 ARG A  83      67.711 -30.745 148.729  1.00  0.00           N  
ATOM   1413  H   ARG A  83      74.217 -30.007 147.621  1.00  0.00           H  
ATOM   1414  HA  ARG A  83      74.046 -28.173 149.874  1.00  0.00           H  
ATOM   1415 1HB  ARG A  83      73.659 -31.122 149.632  1.00  0.00           H  
ATOM   1416 2HB  ARG A  83      73.464 -30.259 151.119  1.00  0.00           H  
ATOM   1417 1HG  ARG A  83      71.690 -28.888 150.062  1.00  0.00           H  
ATOM   1418 2HG  ARG A  83      71.841 -29.917 148.616  1.00  0.00           H  
ATOM   1419 1HD  ARG A  83      71.259 -31.868 149.937  1.00  0.00           H  
ATOM   1420 2HD  ARG A  83      71.144 -30.860 151.392  1.00  0.00           H  
ATOM   1421  HE  ARG A  83      69.113 -30.019 150.650  1.00  0.00           H  
ATOM   1422 1HH1 ARG A  83      70.605 -31.985 148.188  1.00  0.00           H  
ATOM   1423 2HH1 ARG A  83      69.162 -32.129 147.199  1.00  0.00           H  
ATOM   1424 1HH2 ARG A  83      67.224 -30.182 149.404  1.00  0.00           H  
ATOM   1425 2HH2 ARG A  83      67.194 -31.141 147.933  1.00  0.00           H  
ATOM   1426  N   ALA A  84      76.482 -30.343 149.608  1.00  0.00           N  
ATOM   1427  CA  ALA A  84      77.793 -30.644 150.132  1.00  0.00           C  
ATOM   1428  C   ALA A  84      78.637 -29.388 150.063  1.00  0.00           C  
ATOM   1429  O   ALA A  84      79.325 -29.043 151.015  1.00  0.00           O  
ATOM   1430  CB  ALA A  84      78.424 -31.767 149.344  1.00  0.00           C  
ATOM   1431  H   ALA A  84      76.139 -30.842 148.791  1.00  0.00           H  
ATOM   1432  HA  ALA A  84      77.698 -30.942 151.172  1.00  0.00           H  
ATOM   1433 1HB  ALA A  84      79.390 -32.010 149.732  1.00  0.00           H  
ATOM   1434 2HB  ALA A  84      77.805 -32.643 149.390  1.00  0.00           H  
ATOM   1435 3HB  ALA A  84      78.522 -31.462 148.309  1.00  0.00           H  
ATOM   1436  N   ALA A  85      78.526 -28.654 148.954  1.00  0.00           N  
ATOM   1437  CA  ALA A  85      79.258 -27.419 148.782  1.00  0.00           C  
ATOM   1438  C   ALA A  85      78.828 -26.389 149.795  1.00  0.00           C  
ATOM   1439  O   ALA A  85      79.677 -25.781 150.430  1.00  0.00           O  
ATOM   1440  CB  ALA A  85      79.044 -26.876 147.398  1.00  0.00           C  
ATOM   1441  H   ALA A  85      77.942 -28.979 148.191  1.00  0.00           H  
ATOM   1442  HA  ALA A  85      80.316 -27.626 148.928  1.00  0.00           H  
ATOM   1443 1HB  ALA A  85      79.615 -25.959 147.273  1.00  0.00           H  
ATOM   1444 2HB  ALA A  85      79.369 -27.614 146.666  1.00  0.00           H  
ATOM   1445 3HB  ALA A  85      77.986 -26.668 147.253  1.00  0.00           H  
ATOM   1446  N   ARG A  86      77.520 -26.251 150.019  1.00  0.00           N  
ATOM   1447  CA  ARG A  86      77.027 -25.298 151.001  1.00  0.00           C  
ATOM   1448  C   ARG A  86      77.486 -25.663 152.389  1.00  0.00           C  
ATOM   1449  O   ARG A  86      77.843 -24.790 153.184  1.00  0.00           O  
ATOM   1450  CB  ARG A  86      75.526 -25.245 150.958  1.00  0.00           C  
ATOM   1451  CG  ARG A  86      74.965 -24.546 149.714  1.00  0.00           C  
ATOM   1452  CD  ARG A  86      73.487 -24.681 149.608  1.00  0.00           C  
ATOM   1453  NE  ARG A  86      72.969 -24.057 148.398  1.00  0.00           N  
ATOM   1454  CZ  ARG A  86      71.699 -24.172 147.962  1.00  0.00           C  
ATOM   1455  NH1 ARG A  86      70.829 -24.883 148.646  1.00  0.00           N1+
ATOM   1456  NH2 ARG A  86      71.326 -23.569 146.846  1.00  0.00           N  
ATOM   1457  H   ARG A  86      76.844 -26.776 149.462  1.00  0.00           H  
ATOM   1458  HA  ARG A  86      77.414 -24.315 150.751  1.00  0.00           H  
ATOM   1459 1HB  ARG A  86      75.129 -26.257 150.980  1.00  0.00           H  
ATOM   1460 2HB  ARG A  86      75.151 -24.726 151.837  1.00  0.00           H  
ATOM   1461 1HG  ARG A  86      75.187 -23.483 149.794  1.00  0.00           H  
ATOM   1462 2HG  ARG A  86      75.433 -24.924 148.820  1.00  0.00           H  
ATOM   1463 1HD  ARG A  86      73.229 -25.740 149.579  1.00  0.00           H  
ATOM   1464 2HD  ARG A  86      73.013 -24.212 150.468  1.00  0.00           H  
ATOM   1465  HE  ARG A  86      73.608 -23.503 147.845  1.00  0.00           H  
ATOM   1466 1HH1 ARG A  86      71.114 -25.343 149.499  1.00  0.00           H  
ATOM   1467 2HH1 ARG A  86      69.877 -24.967 148.320  1.00  0.00           H  
ATOM   1468 1HH2 ARG A  86      71.993 -23.023 146.319  1.00  0.00           H  
ATOM   1469 2HH2 ARG A  86      70.375 -23.655 146.521  1.00  0.00           H  
ATOM   1470  N   LEU A  87      77.510 -26.957 152.674  1.00  0.00           N  
ATOM   1471  CA  LEU A  87      77.961 -27.441 153.950  1.00  0.00           C  
ATOM   1472  C   LEU A  87      79.438 -27.148 154.088  1.00  0.00           C  
ATOM   1473  O   LEU A  87      79.896 -26.763 155.154  1.00  0.00           O  
ATOM   1474  CB  LEU A  87      77.727 -28.916 154.095  1.00  0.00           C  
ATOM   1475  CG  LEU A  87      78.105 -29.416 155.377  1.00  0.00           C  
ATOM   1476  CD1 LEU A  87      77.287 -28.731 156.478  1.00  0.00           C  
ATOM   1477  CD2 LEU A  87      77.906 -30.804 155.394  1.00  0.00           C  
ATOM   1478  H   LEU A  87      77.184 -27.630 151.986  1.00  0.00           H  
ATOM   1479  HA  LEU A  87      77.419 -26.918 154.735  1.00  0.00           H  
ATOM   1480 1HB  LEU A  87      76.669 -29.129 153.931  1.00  0.00           H  
ATOM   1481 2HB  LEU A  87      78.307 -29.445 153.341  1.00  0.00           H  
ATOM   1482  HG  LEU A  87      79.147 -29.193 155.527  1.00  0.00           H  
ATOM   1483 1HD1 LEU A  87      77.585 -29.108 157.454  1.00  0.00           H  
ATOM   1484 2HD1 LEU A  87      77.464 -27.665 156.432  1.00  0.00           H  
ATOM   1485 3HD1 LEU A  87      76.234 -28.934 156.325  1.00  0.00           H  
ATOM   1486 1HD2 LEU A  87      78.219 -31.176 156.348  1.00  0.00           H  
ATOM   1487 2HD2 LEU A  87      76.858 -31.004 155.228  1.00  0.00           H  
ATOM   1488 3HD2 LEU A  87      78.495 -31.240 154.616  1.00  0.00           H  
ATOM   1489  N   TYR A  88      80.194 -27.376 153.019  1.00  0.00           N  
ATOM   1490  CA  TYR A  88      81.610 -27.079 152.984  1.00  0.00           C  
ATOM   1491  C   TYR A  88      81.820 -25.605 153.246  1.00  0.00           C  
ATOM   1492  O   TYR A  88      82.702 -25.229 154.004  1.00  0.00           O  
ATOM   1493  CB  TYR A  88      82.250 -27.468 151.672  1.00  0.00           C  
ATOM   1494  CG  TYR A  88      83.714 -27.187 151.652  1.00  0.00           C  
ATOM   1495  CD1 TYR A  88      84.580 -28.058 152.295  1.00  0.00           C  
ATOM   1496  CD2 TYR A  88      84.200 -26.070 151.000  1.00  0.00           C  
ATOM   1497  CE1 TYR A  88      85.936 -27.811 152.284  1.00  0.00           C  
ATOM   1498  CE2 TYR A  88      85.554 -25.819 150.984  1.00  0.00           C  
ATOM   1499  CZ  TYR A  88      86.426 -26.688 151.624  1.00  0.00           C  
ATOM   1500  OH  TYR A  88      87.782 -26.441 151.609  1.00  0.00           O  
ATOM   1501  H   TYR A  88      79.763 -27.749 152.180  1.00  0.00           H  
ATOM   1502  HA  TYR A  88      82.100 -27.640 153.778  1.00  0.00           H  
ATOM   1503 1HB  TYR A  88      82.100 -28.507 151.506  1.00  0.00           H  
ATOM   1504 2HB  TYR A  88      81.792 -26.931 150.858  1.00  0.00           H  
ATOM   1505  HD1 TYR A  88      84.187 -28.937 152.808  1.00  0.00           H  
ATOM   1506  HD2 TYR A  88      83.513 -25.395 150.500  1.00  0.00           H  
ATOM   1507  HE1 TYR A  88      86.620 -28.494 152.789  1.00  0.00           H  
ATOM   1508  HE2 TYR A  88      85.940 -24.939 150.470  1.00  0.00           H  
ATOM   1509  HH  TYR A  88      87.945 -25.575 151.225  1.00  0.00           H  
ATOM   1510  N   TYR A  89      81.043 -24.754 152.590  1.00  0.00           N  
ATOM   1511  CA  TYR A  89      81.190 -23.333 152.802  1.00  0.00           C  
ATOM   1512  C   TYR A  89      80.908 -23.039 154.270  1.00  0.00           C  
ATOM   1513  O   TYR A  89      81.667 -22.336 154.928  1.00  0.00           O  
ATOM   1514  CB  TYR A  89      80.221 -22.578 151.922  1.00  0.00           C  
ATOM   1515  CG  TYR A  89      80.495 -22.776 150.458  1.00  0.00           C  
ATOM   1516  CD1 TYR A  89      79.465 -22.649 149.534  1.00  0.00           C  
ATOM   1517  CD2 TYR A  89      81.763 -23.125 150.037  1.00  0.00           C  
ATOM   1518  CE1 TYR A  89      79.704 -22.873 148.196  1.00  0.00           C  
ATOM   1519  CE2 TYR A  89      82.005 -23.351 148.695  1.00  0.00           C  
ATOM   1520  CZ  TYR A  89      80.981 -23.227 147.778  1.00  0.00           C  
ATOM   1521  OH  TYR A  89      81.220 -23.456 146.441  1.00  0.00           O  
ATOM   1522  H   TYR A  89      80.347 -25.104 151.940  1.00  0.00           H  
ATOM   1523  HA  TYR A  89      82.201 -23.035 152.553  1.00  0.00           H  
ATOM   1524 1HB  TYR A  89      79.205 -22.900 152.129  1.00  0.00           H  
ATOM   1525 2HB  TYR A  89      80.281 -21.524 152.137  1.00  0.00           H  
ATOM   1526  HD1 TYR A  89      78.465 -22.380 149.869  1.00  0.00           H  
ATOM   1527  HD2 TYR A  89      82.568 -23.231 150.764  1.00  0.00           H  
ATOM   1528  HE1 TYR A  89      78.895 -22.778 147.475  1.00  0.00           H  
ATOM   1529  HE2 TYR A  89      83.004 -23.631 148.362  1.00  0.00           H  
ATOM   1530  HH  TYR A  89      80.409 -23.320 145.944  1.00  0.00           H  
ATOM   1531  N   LEU A  90      79.875 -23.678 154.824  1.00  0.00           N  
ATOM   1532  CA  LEU A  90      79.541 -23.509 156.226  1.00  0.00           C  
ATOM   1533  C   LEU A  90      80.712 -23.957 157.083  1.00  0.00           C  
ATOM   1534  O   LEU A  90      81.069 -23.279 158.042  1.00  0.00           O  
ATOM   1535  CB  LEU A  90      78.271 -24.295 156.571  1.00  0.00           C  
ATOM   1536  CG  LEU A  90      77.791 -24.207 158.000  1.00  0.00           C  
ATOM   1537  CD1 LEU A  90      77.507 -22.757 158.346  1.00  0.00           C  
ATOM   1538  CD2 LEU A  90      76.506 -25.073 158.163  1.00  0.00           C  
ATOM   1539  H   LEU A  90      79.273 -24.258 154.243  1.00  0.00           H  
ATOM   1540  HA  LEU A  90      79.357 -22.453 156.413  1.00  0.00           H  
ATOM   1541 1HB  LEU A  90      77.469 -23.964 155.915  1.00  0.00           H  
ATOM   1542 2HB  LEU A  90      78.449 -25.330 156.379  1.00  0.00           H  
ATOM   1543  HG  LEU A  90      78.570 -24.565 158.653  1.00  0.00           H  
ATOM   1544 1HD1 LEU A  90      77.172 -22.689 159.380  1.00  0.00           H  
ATOM   1545 2HD1 LEU A  90      78.417 -22.170 158.221  1.00  0.00           H  
ATOM   1546 3HD1 LEU A  90      76.731 -22.372 157.685  1.00  0.00           H  
ATOM   1547 1HD2 LEU A  90      76.143 -25.025 159.178  1.00  0.00           H  
ATOM   1548 2HD2 LEU A  90      75.731 -24.706 157.492  1.00  0.00           H  
ATOM   1549 3HD2 LEU A  90      76.730 -26.102 157.922  1.00  0.00           H  
ATOM   1550  N   TYR A  91      81.314 -25.089 156.725  1.00  0.00           N  
ATOM   1551  CA  TYR A  91      82.467 -25.652 157.401  1.00  0.00           C  
ATOM   1552  C   TYR A  91      83.624 -24.696 157.435  1.00  0.00           C  
ATOM   1553  O   TYR A  91      84.164 -24.400 158.496  1.00  0.00           O  
ATOM   1554  CB  TYR A  91      82.943 -26.903 156.681  1.00  0.00           C  
ATOM   1555  CG  TYR A  91      84.169 -27.507 157.216  1.00  0.00           C  
ATOM   1556  CD1 TYR A  91      84.139 -28.228 158.349  1.00  0.00           C  
ATOM   1557  CD2 TYR A  91      85.360 -27.353 156.520  1.00  0.00           C  
ATOM   1558  CE1 TYR A  91      85.267 -28.782 158.810  1.00  0.00           C  
ATOM   1559  CE2 TYR A  91      86.514 -27.923 156.998  1.00  0.00           C  
ATOM   1560  CZ  TYR A  91      86.452 -28.647 158.162  1.00  0.00           C  
ATOM   1561  OH  TYR A  91      87.564 -29.250 158.704  1.00  0.00           O  
ATOM   1562  H   TYR A  91      80.942 -25.594 155.935  1.00  0.00           H  
ATOM   1563  HA  TYR A  91      82.190 -25.899 158.420  1.00  0.00           H  
ATOM   1564 1HB  TYR A  91      82.182 -27.606 156.584  1.00  0.00           H  
ATOM   1565 2HB  TYR A  91      83.192 -26.641 155.702  1.00  0.00           H  
ATOM   1566  HD1 TYR A  91      83.223 -28.356 158.890  1.00  0.00           H  
ATOM   1567  HD2 TYR A  91      85.377 -26.785 155.601  1.00  0.00           H  
ATOM   1568  HE1 TYR A  91      85.242 -29.328 159.687  1.00  0.00           H  
ATOM   1569  HE2 TYR A  91      87.456 -27.807 156.460  1.00  0.00           H  
ATOM   1570  HH  TYR A  91      87.276 -29.849 159.429  1.00  0.00           H  
ATOM   1571  N   VAL A  92      84.010 -24.178 156.285  1.00  0.00           N  
ATOM   1572  CA  VAL A  92      85.155 -23.308 156.291  1.00  0.00           C  
ATOM   1573  C   VAL A  92      84.830 -21.991 156.960  1.00  0.00           C  
ATOM   1574  O   VAL A  92      85.705 -21.387 157.584  1.00  0.00           O  
ATOM   1575  CB  VAL A  92      85.697 -23.082 154.874  1.00  0.00           C  
ATOM   1576  CG1 VAL A  92      86.106 -24.394 154.269  1.00  0.00           C  
ATOM   1577  CG2 VAL A  92      84.676 -22.440 154.008  1.00  0.00           C  
ATOM   1578  H   VAL A  92      83.526 -24.420 155.420  1.00  0.00           H  
ATOM   1579  HA  VAL A  92      85.944 -23.797 156.862  1.00  0.00           H  
ATOM   1580  HB  VAL A  92      86.580 -22.451 154.931  1.00  0.00           H  
ATOM   1581 1HG1 VAL A  92      86.509 -24.217 153.279  1.00  0.00           H  
ATOM   1582 2HG1 VAL A  92      86.863 -24.868 154.890  1.00  0.00           H  
ATOM   1583 3HG1 VAL A  92      85.234 -25.041 154.196  1.00  0.00           H  
ATOM   1584 1HG2 VAL A  92      85.074 -22.297 153.008  1.00  0.00           H  
ATOM   1585 2HG2 VAL A  92      83.846 -23.090 153.976  1.00  0.00           H  
ATOM   1586 3HG2 VAL A  92      84.378 -21.487 154.408  1.00  0.00           H  
ATOM   1587  N   TYR A  93      83.565 -21.575 156.928  1.00  0.00           N  
ATOM   1588  CA  TYR A  93      83.218 -20.341 157.584  1.00  0.00           C  
ATOM   1589  C   TYR A  93      83.251 -20.534 159.079  1.00  0.00           C  
ATOM   1590  O   TYR A  93      83.885 -19.754 159.782  1.00  0.00           O  
ATOM   1591  CB  TYR A  93      81.825 -19.891 157.175  1.00  0.00           C  
ATOM   1592  CG  TYR A  93      81.718 -19.489 155.723  1.00  0.00           C  
ATOM   1593  CD1 TYR A  93      80.482 -19.518 155.090  1.00  0.00           C  
ATOM   1594  CD2 TYR A  93      82.850 -19.126 155.014  1.00  0.00           C  
ATOM   1595  CE1 TYR A  93      80.382 -19.183 153.756  1.00  0.00           C  
ATOM   1596  CE2 TYR A  93      82.751 -18.795 153.678  1.00  0.00           C  
ATOM   1597  CZ  TYR A  93      81.524 -18.823 153.049  1.00  0.00           C  
ATOM   1598  OH  TYR A  93      81.428 -18.494 151.715  1.00  0.00           O  
ATOM   1599  H   TYR A  93      82.858 -22.084 156.397  1.00  0.00           H  
ATOM   1600  HA  TYR A  93      83.948 -19.578 157.317  1.00  0.00           H  
ATOM   1601 1HB  TYR A  93      81.118 -20.702 157.353  1.00  0.00           H  
ATOM   1602 2HB  TYR A  93      81.518 -19.048 157.791  1.00  0.00           H  
ATOM   1603  HD1 TYR A  93      79.593 -19.812 155.648  1.00  0.00           H  
ATOM   1604  HD2 TYR A  93      83.821 -19.111 155.508  1.00  0.00           H  
ATOM   1605  HE1 TYR A  93      79.414 -19.208 153.259  1.00  0.00           H  
ATOM   1606  HE2 TYR A  93      83.643 -18.514 153.120  1.00  0.00           H  
ATOM   1607  HH  TYR A  93      80.518 -18.598 151.425  1.00  0.00           H  
ATOM   1608  N   ILE A  94      82.633 -21.600 159.580  1.00  0.00           N  
ATOM   1609  CA  ILE A  94      82.638 -21.783 161.012  1.00  0.00           C  
ATOM   1610  C   ILE A  94      84.002 -22.109 161.531  1.00  0.00           C  
ATOM   1611  O   ILE A  94      84.384 -21.607 162.577  1.00  0.00           O  
ATOM   1612  CB  ILE A  94      81.660 -22.864 161.484  1.00  0.00           C  
ATOM   1613  CG1 ILE A  94      81.530 -22.740 163.014  1.00  0.00           C  
ATOM   1614  CG2 ILE A  94      82.108 -24.287 161.101  1.00  0.00           C  
ATOM   1615  CD1 ILE A  94      80.934 -21.464 163.482  1.00  0.00           C  
ATOM   1616  H   ILE A  94      82.140 -22.250 158.982  1.00  0.00           H  
ATOM   1617  HA  ILE A  94      82.323 -20.843 161.466  1.00  0.00           H  
ATOM   1618  HB  ILE A  94      80.691 -22.659 161.037  1.00  0.00           H  
ATOM   1619 1HG1 ILE A  94      80.929 -23.510 163.381  1.00  0.00           H  
ATOM   1620 2HG1 ILE A  94      82.520 -22.836 163.452  1.00  0.00           H  
ATOM   1621 1HG2 ILE A  94      81.390 -25.009 161.434  1.00  0.00           H  
ATOM   1622 2HG2 ILE A  94      82.189 -24.337 160.043  1.00  0.00           H  
ATOM   1623 3HG2 ILE A  94      83.055 -24.527 161.552  1.00  0.00           H  
ATOM   1624 1HD1 ILE A  94      80.897 -21.484 164.563  1.00  0.00           H  
ATOM   1625 2HD1 ILE A  94      81.549 -20.630 163.156  1.00  0.00           H  
ATOM   1626 3HD1 ILE A  94      79.929 -21.349 163.085  1.00  0.00           H  
ATOM   1627  N   GLN A  95      84.796 -22.871 160.778  1.00  0.00           N  
ATOM   1628  CA  GLN A  95      86.113 -23.198 161.265  1.00  0.00           C  
ATOM   1629  C   GLN A  95      86.968 -21.953 161.272  1.00  0.00           C  
ATOM   1630  O   GLN A  95      87.744 -21.731 162.201  1.00  0.00           O  
ATOM   1631  CB  GLN A  95      86.741 -24.311 160.442  1.00  0.00           C  
ATOM   1632  CG  GLN A  95      86.077 -25.706 160.615  1.00  0.00           C  
ATOM   1633  CD  GLN A  95      86.176 -26.292 162.034  1.00  0.00           C  
ATOM   1634  NE2 GLN A  95      85.064 -26.837 162.548  1.00  0.00           N  
ATOM   1635  OE1 GLN A  95      87.243 -26.270 162.655  1.00  0.00           O  
ATOM   1636  H   GLN A  95      84.470 -23.268 159.900  1.00  0.00           H  
ATOM   1637  HA  GLN A  95      86.022 -23.572 162.276  1.00  0.00           H  
ATOM   1638 1HB  GLN A  95      86.678 -24.047 159.384  1.00  0.00           H  
ATOM   1639 2HB  GLN A  95      87.794 -24.402 160.695  1.00  0.00           H  
ATOM   1640 1HG  GLN A  95      85.025 -25.636 160.368  1.00  0.00           H  
ATOM   1641 2HG  GLN A  95      86.569 -26.389 159.936  1.00  0.00           H  
ATOM   1642 1HE2 GLN A  95      85.087 -27.253 163.467  1.00  0.00           H  
ATOM   1643 2HE2 GLN A  95      84.217 -26.845 162.017  1.00  0.00           H  
ATOM   1644  N   SER A  96      86.780 -21.083 160.282  1.00  0.00           N  
ATOM   1645  CA  SER A  96      87.523 -19.849 160.268  1.00  0.00           C  
ATOM   1646  C   SER A  96      87.089 -18.965 161.420  1.00  0.00           C  
ATOM   1647  O   SER A  96      87.920 -18.420 162.127  1.00  0.00           O  
ATOM   1648  CB  SER A  96      87.292 -19.110 158.973  1.00  0.00           C  
ATOM   1649  OG  SER A  96      87.808 -19.816 157.884  1.00  0.00           O  
ATOM   1650  H   SER A  96      86.148 -21.280 159.508  1.00  0.00           H  
ATOM   1651  HA  SER A  96      88.584 -20.073 160.376  1.00  0.00           H  
ATOM   1652 1HB  SER A  96      86.224 -18.948 158.831  1.00  0.00           H  
ATOM   1653 2HB  SER A  96      87.766 -18.131 159.033  1.00  0.00           H  
ATOM   1654  HG  SER A  96      87.193 -20.568 157.750  1.00  0.00           H  
ATOM   1655  N   GLN A  97      85.786 -18.867 161.668  1.00  0.00           N  
ATOM   1656  CA  GLN A  97      85.301 -18.006 162.735  1.00  0.00           C  
ATOM   1657  C   GLN A  97      85.766 -18.437 164.102  1.00  0.00           C  
ATOM   1658  O   GLN A  97      86.168 -17.603 164.919  1.00  0.00           O  
ATOM   1659  CB  GLN A  97      83.784 -17.987 162.735  1.00  0.00           C  
ATOM   1660  CG  GLN A  97      83.168 -17.237 161.562  1.00  0.00           C  
ATOM   1661  CD  GLN A  97      81.668 -17.434 161.456  1.00  0.00           C  
ATOM   1662  NE2 GLN A  97      81.007 -16.493 160.797  1.00  0.00           N  
ATOM   1663  OE1 GLN A  97      81.104 -18.411 161.945  1.00  0.00           O  
ATOM   1664  H   GLN A  97      85.117 -19.355 161.076  1.00  0.00           H  
ATOM   1665  HA  GLN A  97      85.673 -16.999 162.554  1.00  0.00           H  
ATOM   1666 1HB  GLN A  97      83.418 -19.011 162.711  1.00  0.00           H  
ATOM   1667 2HB  GLN A  97      83.426 -17.536 163.654  1.00  0.00           H  
ATOM   1668 1HG  GLN A  97      83.348 -16.175 161.717  1.00  0.00           H  
ATOM   1669 2HG  GLN A  97      83.634 -17.547 160.640  1.00  0.00           H  
ATOM   1670 1HE2 GLN A  97      80.016 -16.561 160.685  1.00  0.00           H  
ATOM   1671 2HE2 GLN A  97      81.502 -15.715 160.409  1.00  0.00           H  
ATOM   1672  N   VAL A  98      85.766 -19.736 164.358  1.00  0.00           N  
ATOM   1673  CA  VAL A  98      86.172 -20.173 165.669  1.00  0.00           C  
ATOM   1674  C   VAL A  98      87.678 -20.179 165.797  1.00  0.00           C  
ATOM   1675  O   VAL A  98      88.209 -19.863 166.866  1.00  0.00           O  
ATOM   1676  CB  VAL A  98      85.594 -21.554 165.962  1.00  0.00           C  
ATOM   1677  CG1 VAL A  98      84.079 -21.483 165.878  1.00  0.00           C  
ATOM   1678  CG2 VAL A  98      86.156 -22.596 165.011  1.00  0.00           C  
ATOM   1679  H   VAL A  98      85.431 -20.405 163.662  1.00  0.00           H  
ATOM   1680  HA  VAL A  98      85.764 -19.481 166.402  1.00  0.00           H  
ATOM   1681  HB  VAL A  98      85.814 -21.804 166.961  1.00  0.00           H  
ATOM   1682 1HG1 VAL A  98      83.653 -22.458 166.120  1.00  0.00           H  
ATOM   1683 2HG1 VAL A  98      83.718 -20.746 166.587  1.00  0.00           H  
ATOM   1684 3HG1 VAL A  98      83.778 -21.197 164.879  1.00  0.00           H  
ATOM   1685 1HG2 VAL A  98      85.717 -23.560 165.216  1.00  0.00           H  
ATOM   1686 2HG2 VAL A  98      85.931 -22.313 164.052  1.00  0.00           H  
ATOM   1687 3HG2 VAL A  98      87.224 -22.681 165.103  1.00  0.00           H  
ATOM   1688  N   ALA A  99      88.391 -20.472 164.707  1.00  0.00           N  
ATOM   1689  CA  ALA A  99      89.830 -20.438 164.760  1.00  0.00           C  
ATOM   1690  C   ALA A  99      90.283 -19.033 164.988  1.00  0.00           C  
ATOM   1691  O   ALA A  99      91.113 -18.783 165.850  1.00  0.00           O  
ATOM   1692  CB  ALA A  99      90.419 -20.965 163.488  1.00  0.00           C  
ATOM   1693  H   ALA A  99      87.942 -20.748 163.835  1.00  0.00           H  
ATOM   1694  HA  ALA A  99      90.163 -21.039 165.591  1.00  0.00           H  
ATOM   1695 1HB  ALA A  99      91.494 -20.938 163.547  1.00  0.00           H  
ATOM   1696 2HB  ALA A  99      90.089 -21.993 163.338  1.00  0.00           H  
ATOM   1697 3HB  ALA A  99      90.083 -20.349 162.653  1.00  0.00           H  
ATOM   1698  N   LEU A 100      89.681 -18.097 164.264  1.00  0.00           N  
ATOM   1699  CA  LEU A 100      90.036 -16.709 164.396  1.00  0.00           C  
ATOM   1700  C   LEU A 100      89.688 -16.194 165.757  1.00  0.00           C  
ATOM   1701  O   LEU A 100      90.484 -15.478 166.349  1.00  0.00           O  
ATOM   1702  CB  LEU A 100      89.347 -15.883 163.325  1.00  0.00           C  
ATOM   1703  CG  LEU A 100      89.884 -16.120 161.900  1.00  0.00           C  
ATOM   1704  CD1 LEU A 100      88.984 -15.418 160.897  1.00  0.00           C  
ATOM   1705  CD2 LEU A 100      91.308 -15.606 161.826  1.00  0.00           C  
ATOM   1706  H   LEU A 100      88.982 -18.352 163.575  1.00  0.00           H  
ATOM   1707  HA  LEU A 100      91.110 -16.617 164.257  1.00  0.00           H  
ATOM   1708 1HB  LEU A 100      88.283 -16.128 163.331  1.00  0.00           H  
ATOM   1709 2HB  LEU A 100      89.461 -14.826 163.566  1.00  0.00           H  
ATOM   1710  HG  LEU A 100      89.889 -17.180 161.676  1.00  0.00           H  
ATOM   1711 1HD1 LEU A 100      89.360 -15.589 159.889  1.00  0.00           H  
ATOM   1712 2HD1 LEU A 100      87.973 -15.824 160.981  1.00  0.00           H  
ATOM   1713 3HD1 LEU A 100      88.969 -14.350 161.105  1.00  0.00           H  
ATOM   1714 1HD2 LEU A 100      91.702 -15.775 160.824  1.00  0.00           H  
ATOM   1715 2HD2 LEU A 100      91.322 -14.539 162.047  1.00  0.00           H  
ATOM   1716 3HD2 LEU A 100      91.918 -16.136 162.551  1.00  0.00           H  
ATOM   1717  N   LYS A 101      88.545 -16.595 166.312  1.00  0.00           N  
ATOM   1718  CA  LYS A 101      88.230 -16.082 167.625  1.00  0.00           C  
ATOM   1719  C   LYS A 101      89.236 -16.639 168.604  1.00  0.00           C  
ATOM   1720  O   LYS A 101      89.764 -15.919 169.439  1.00  0.00           O  
ATOM   1721  CB  LYS A 101      86.831 -16.463 168.061  1.00  0.00           C  
ATOM   1722  CG  LYS A 101      86.420 -15.820 169.382  1.00  0.00           C  
ATOM   1723  CD  LYS A 101      86.314 -14.315 169.230  1.00  0.00           C  
ATOM   1724  CE  LYS A 101      85.820 -13.644 170.499  1.00  0.00           C  
ATOM   1725  NZ  LYS A 101      85.791 -12.161 170.343  1.00  0.00           N1+
ATOM   1726  H   LYS A 101      87.877 -17.187 165.816  1.00  0.00           H  
ATOM   1727  HA  LYS A 101      88.322 -14.994 167.615  1.00  0.00           H  
ATOM   1728 1HB  LYS A 101      86.117 -16.168 167.292  1.00  0.00           H  
ATOM   1729 2HB  LYS A 101      86.768 -17.549 168.167  1.00  0.00           H  
ATOM   1730 1HG  LYS A 101      85.470 -16.229 169.729  1.00  0.00           H  
ATOM   1731 2HG  LYS A 101      87.182 -16.013 170.120  1.00  0.00           H  
ATOM   1732 1HD  LYS A 101      87.299 -13.903 168.975  1.00  0.00           H  
ATOM   1733 2HD  LYS A 101      85.626 -14.079 168.418  1.00  0.00           H  
ATOM   1734 1HE  LYS A 101      84.811 -13.997 170.728  1.00  0.00           H  
ATOM   1735 2HE  LYS A 101      86.481 -13.902 171.330  1.00  0.00           H  
ATOM   1736 1HZ  LYS A 101      85.458 -11.738 171.196  1.00  0.00           H  
ATOM   1737 2HZ  LYS A 101      86.731 -11.824 170.136  1.00  0.00           H  
ATOM   1738 3HZ  LYS A 101      85.173 -11.917 169.582  1.00  0.00           H  
ATOM   1739  N   LEU A 102      89.560 -17.918 168.493  1.00  0.00           N  
ATOM   1740  CA  LEU A 102      90.529 -18.450 169.418  1.00  0.00           C  
ATOM   1741  C   LEU A 102      91.844 -17.709 169.257  1.00  0.00           C  
ATOM   1742  O   LEU A 102      92.474 -17.346 170.247  1.00  0.00           O  
ATOM   1743  CB  LEU A 102      90.765 -19.937 169.223  1.00  0.00           C  
ATOM   1744  CG  LEU A 102      91.805 -20.491 170.231  1.00  0.00           C  
ATOM   1745  CD1 LEU A 102      91.268 -20.288 171.675  1.00  0.00           C  
ATOM   1746  CD2 LEU A 102      92.106 -21.946 169.967  1.00  0.00           C  
ATOM   1747  H   LEU A 102      89.131 -18.522 167.793  1.00  0.00           H  
ATOM   1748  HA  LEU A 102      90.163 -18.289 170.431  1.00  0.00           H  
ATOM   1749 1HB  LEU A 102      89.830 -20.455 169.370  1.00  0.00           H  
ATOM   1750 2HB  LEU A 102      91.122 -20.109 168.205  1.00  0.00           H  
ATOM   1751  HG  LEU A 102      92.717 -19.924 170.124  1.00  0.00           H  
ATOM   1752 1HD1 LEU A 102      92.010 -20.646 172.392  1.00  0.00           H  
ATOM   1753 2HD1 LEU A 102      91.079 -19.228 171.851  1.00  0.00           H  
ATOM   1754 3HD1 LEU A 102      90.339 -20.848 171.804  1.00  0.00           H  
ATOM   1755 1HD2 LEU A 102      92.847 -22.271 170.680  1.00  0.00           H  
ATOM   1756 2HD2 LEU A 102      91.197 -22.543 170.075  1.00  0.00           H  
ATOM   1757 3HD2 LEU A 102      92.506 -22.054 168.963  1.00  0.00           H  
ATOM   1758  N   TYR A 103      92.265 -17.485 168.012  1.00  0.00           N  
ATOM   1759  CA  TYR A 103      93.527 -16.828 167.741  1.00  0.00           C  
ATOM   1760  C   TYR A 103      93.538 -15.428 168.315  1.00  0.00           C  
ATOM   1761  O   TYR A 103      94.534 -15.016 168.899  1.00  0.00           O  
ATOM   1762  CB  TYR A 103      93.779 -16.740 166.245  1.00  0.00           C  
ATOM   1763  CG  TYR A 103      93.961 -18.066 165.581  1.00  0.00           C  
ATOM   1764  CD1 TYR A 103      93.865 -18.163 164.202  1.00  0.00           C  
ATOM   1765  CD2 TYR A 103      94.170 -19.200 166.347  1.00  0.00           C  
ATOM   1766  CE1 TYR A 103      93.996 -19.386 163.589  1.00  0.00           C  
ATOM   1767  CE2 TYR A 103      94.298 -20.430 165.739  1.00  0.00           C  
ATOM   1768  CZ  TYR A 103      94.215 -20.526 164.363  1.00  0.00           C  
ATOM   1769  OH  TYR A 103      94.343 -21.754 163.752  1.00  0.00           O  
ATOM   1770  H   TYR A 103      91.704 -17.806 167.231  1.00  0.00           H  
ATOM   1771  HA  TYR A 103      94.326 -17.402 168.209  1.00  0.00           H  
ATOM   1772 1HB  TYR A 103      92.947 -16.232 165.770  1.00  0.00           H  
ATOM   1773 2HB  TYR A 103      94.664 -16.146 166.065  1.00  0.00           H  
ATOM   1774  HD1 TYR A 103      93.687 -17.272 163.608  1.00  0.00           H  
ATOM   1775  HD2 TYR A 103      94.227 -19.120 167.429  1.00  0.00           H  
ATOM   1776  HE1 TYR A 103      93.923 -19.463 162.505  1.00  0.00           H  
ATOM   1777  HE2 TYR A 103      94.462 -21.320 166.345  1.00  0.00           H  
ATOM   1778  HH  TYR A 103      94.243 -21.650 162.802  1.00  0.00           H  
ATOM   1779  N   GLU A 104      92.423 -14.702 168.203  1.00  0.00           N  
ATOM   1780  CA  GLU A 104      92.334 -13.352 168.744  1.00  0.00           C  
ATOM   1781  C   GLU A 104      92.551 -13.357 170.232  1.00  0.00           C  
ATOM   1782  O   GLU A 104      93.156 -12.435 170.780  1.00  0.00           O  
ATOM   1783  CB  GLU A 104      90.967 -12.725 168.480  1.00  0.00           C  
ATOM   1784  CG  GLU A 104      90.684 -12.289 167.033  1.00  0.00           C  
ATOM   1785  CD  GLU A 104      89.264 -11.757 166.839  1.00  0.00           C  
ATOM   1786  OE1 GLU A 104      88.477 -11.807 167.770  1.00  0.00           O  
ATOM   1787  OE2 GLU A 104      88.971 -11.295 165.759  1.00  0.00           O1-
ATOM   1788  H   GLU A 104      91.625 -15.089 167.704  1.00  0.00           H  
ATOM   1789  HA  GLU A 104      93.108 -12.740 168.283  1.00  0.00           H  
ATOM   1790 1HB  GLU A 104      90.192 -13.438 168.757  1.00  0.00           H  
ATOM   1791 2HB  GLU A 104      90.843 -11.854 169.120  1.00  0.00           H  
ATOM   1792 1HG  GLU A 104      91.385 -11.498 166.775  1.00  0.00           H  
ATOM   1793 2HG  GLU A 104      90.861 -13.108 166.358  1.00  0.00           H  
ATOM   1794  N   VAL A 105      92.045 -14.395 170.879  1.00  0.00           N  
ATOM   1795  CA  VAL A 105      92.137 -14.552 172.310  1.00  0.00           C  
ATOM   1796  C   VAL A 105      93.533 -14.986 172.716  1.00  0.00           C  
ATOM   1797  O   VAL A 105      94.065 -14.506 173.710  1.00  0.00           O  
ATOM   1798  CB  VAL A 105      91.123 -15.546 172.780  1.00  0.00           C  
ATOM   1799  CG1 VAL A 105      91.286 -15.734 174.196  1.00  0.00           C  
ATOM   1800  CG2 VAL A 105      89.808 -15.042 172.459  1.00  0.00           C  
ATOM   1801  H   VAL A 105      91.528 -15.095 170.341  1.00  0.00           H  
ATOM   1802  HA  VAL A 105      91.915 -13.592 172.776  1.00  0.00           H  
ATOM   1803  HB  VAL A 105      91.283 -16.501 172.286  1.00  0.00           H  
ATOM   1804 1HG1 VAL A 105      90.562 -16.434 174.546  1.00  0.00           H  
ATOM   1805 2HG1 VAL A 105      92.286 -16.092 174.379  1.00  0.00           H  
ATOM   1806 3HG1 VAL A 105      91.135 -14.781 174.698  1.00  0.00           H  
ATOM   1807 1HG2 VAL A 105      89.117 -15.739 172.773  1.00  0.00           H  
ATOM   1808 2HG2 VAL A 105      89.661 -14.123 172.940  1.00  0.00           H  
ATOM   1809 3HG2 VAL A 105      89.709 -14.885 171.425  1.00  0.00           H  
ATOM   1810  N   GLN A 106      94.123 -15.910 171.957  1.00  0.00           N  
ATOM   1811  CA  GLN A 106      95.488 -16.356 172.199  1.00  0.00           C  
ATOM   1812  C   GLN A 106      96.444 -15.198 172.021  1.00  0.00           C  
ATOM   1813  O   GLN A 106      97.404 -15.078 172.765  1.00  0.00           O  
ATOM   1814  CB  GLN A 106      95.893 -17.482 171.247  1.00  0.00           C  
ATOM   1815  CG  GLN A 106      95.237 -18.844 171.482  1.00  0.00           C  
ATOM   1816  CD  GLN A 106      95.646 -19.832 170.375  1.00  0.00           C  
ATOM   1817  NE2 GLN A 106      95.678 -21.133 170.666  1.00  0.00           N  
ATOM   1818  OE1 GLN A 106      95.947 -19.408 169.252  1.00  0.00           O  
ATOM   1819  H   GLN A 106      93.606 -16.303 171.176  1.00  0.00           H  
ATOM   1820  HA  GLN A 106      95.584 -16.696 173.217  1.00  0.00           H  
ATOM   1821 1HB  GLN A 106      95.663 -17.177 170.230  1.00  0.00           H  
ATOM   1822 2HB  GLN A 106      96.969 -17.621 171.303  1.00  0.00           H  
ATOM   1823 1HG  GLN A 106      95.574 -19.244 172.439  1.00  0.00           H  
ATOM   1824 2HG  GLN A 106      94.162 -18.728 171.489  1.00  0.00           H  
ATOM   1825 1HE2 GLN A 106      95.947 -21.790 169.964  1.00  0.00           H  
ATOM   1826 2HE2 GLN A 106      95.452 -21.482 171.597  1.00  0.00           H  
ATOM   1827  N   ARG A 107      96.137 -14.318 171.076  1.00  0.00           N  
ATOM   1828  CA  ARG A 107      96.946 -13.161 170.742  1.00  0.00           C  
ATOM   1829  C   ARG A 107      96.468 -11.901 171.464  1.00  0.00           C  
ATOM   1830  O   ARG A 107      96.377 -10.910 170.729  1.00  0.00           O  
ATOM   1831  CB  ARG A 107      96.870 -12.955 169.254  1.00  0.00           C  
ATOM   1832  CG  ARG A 107      97.444 -14.141 168.459  1.00  0.00           C  
ATOM   1833  CD  ARG A 107      97.165 -14.049 167.000  1.00  0.00           C  
ATOM   1834  NE  ARG A 107      97.586 -15.267 166.307  1.00  0.00           N  
ATOM   1835  CZ  ARG A 107      97.386 -15.523 164.999  1.00  0.00           C  
ATOM   1836  NH1 ARG A 107      96.780 -14.640 164.236  1.00  0.00           N1+
ATOM   1837  NH2 ARG A 107      97.794 -16.670 164.484  1.00  0.00           N  
ATOM   1838  H   ARG A 107      95.323 -14.498 170.494  1.00  0.00           H  
ATOM   1839  HA  ARG A 107      97.974 -13.365 171.025  1.00  0.00           H  
ATOM   1840 1HB  ARG A 107      95.832 -12.808 168.957  1.00  0.00           H  
ATOM   1841 2HB  ARG A 107      97.425 -12.060 168.978  1.00  0.00           H  
ATOM   1842 1HG  ARG A 107      98.523 -14.166 168.593  1.00  0.00           H  
ATOM   1843 2HG  ARG A 107      97.019 -15.073 168.831  1.00  0.00           H  
ATOM   1844 1HD  ARG A 107      96.093 -13.921 166.844  1.00  0.00           H  
ATOM   1845 2HD  ARG A 107      97.703 -13.206 166.572  1.00  0.00           H  
ATOM   1846  HE  ARG A 107      98.053 -15.977 166.856  1.00  0.00           H  
ATOM   1847 1HH1 ARG A 107      96.467 -13.763 164.630  1.00  0.00           H  
ATOM   1848 2HH1 ARG A 107      96.630 -14.836 163.258  1.00  0.00           H  
ATOM   1849 1HH2 ARG A 107      98.255 -17.352 165.070  1.00  0.00           H  
ATOM   1850 2HH2 ARG A 107      97.642 -16.867 163.506  1.00  0.00           H  
ATOM   1851  N   LYS A 108      95.465 -12.168 172.303  1.00  0.00           N  
ATOM   1852  CA  LYS A 108      95.334 -11.306 173.463  1.00  0.00           C  
ATOM   1853  C   LYS A 108      96.209 -11.827 174.585  1.00  0.00           C  
ATOM   1854  O   LYS A 108      96.950 -11.057 175.183  1.00  0.00           O  
ATOM   1855  CB  LYS A 108      93.898 -11.216 173.957  1.00  0.00           C  
ATOM   1856  CG  LYS A 108      93.705 -10.232 175.119  1.00  0.00           C  
ATOM   1857  CD  LYS A 108      93.941  -8.808 174.649  1.00  0.00           C  
ATOM   1858  CE  LYS A 108      92.827  -8.354 173.704  1.00  0.00           C  
ATOM   1859  NZ  LYS A 108      93.015  -6.954 173.252  1.00  0.00           N1+
ATOM   1860  H   LYS A 108      94.574 -12.282 171.836  1.00  0.00           H  
ATOM   1861  HA  LYS A 108      95.677 -10.307 173.198  1.00  0.00           H  
ATOM   1862 1HB  LYS A 108      93.248 -10.921 173.133  1.00  0.00           H  
ATOM   1863 2HB  LYS A 108      93.566 -12.183 174.291  1.00  0.00           H  
ATOM   1864 1HG  LYS A 108      92.700 -10.319 175.534  1.00  0.00           H  
ATOM   1865 2HG  LYS A 108      94.420 -10.465 175.905  1.00  0.00           H  
ATOM   1866 1HD  LYS A 108      93.965  -8.136 175.513  1.00  0.00           H  
ATOM   1867 2HD  LYS A 108      94.898  -8.743 174.131  1.00  0.00           H  
ATOM   1868 1HE  LYS A 108      92.795  -9.010 172.836  1.00  0.00           H  
ATOM   1869 2HE  LYS A 108      91.879  -8.421 174.236  1.00  0.00           H  
ATOM   1870 1HZ  LYS A 108      92.258  -6.683 172.649  1.00  0.00           H  
ATOM   1871 2HZ  LYS A 108      93.044  -6.330 174.065  1.00  0.00           H  
ATOM   1872 3HZ  LYS A 108      93.885  -6.876 172.753  1.00  0.00           H  
ATOM   1873  N   TYR A 109      96.156 -13.133 174.847  1.00  0.00           N  
ATOM   1874  CA  TYR A 109      96.940 -13.719 175.920  1.00  0.00           C  
ATOM   1875  C   TYR A 109      98.407 -13.475 175.759  1.00  0.00           C  
ATOM   1876  O   TYR A 109      99.066 -13.039 176.697  1.00  0.00           O  
ATOM   1877  CB  TYR A 109      96.744 -15.223 176.071  1.00  0.00           C  
ATOM   1878  CG  TYR A 109      97.735 -15.728 177.101  1.00  0.00           C  
ATOM   1879  CD1 TYR A 109      97.538 -15.520 178.465  1.00  0.00           C  
ATOM   1880  CD2 TYR A 109      98.864 -16.367 176.667  1.00  0.00           C  
ATOM   1881  CE1 TYR A 109      98.491 -15.935 179.364  1.00  0.00           C  
ATOM   1882  CE2 TYR A 109      99.817 -16.787 177.557  1.00  0.00           C  
ATOM   1883  CZ  TYR A 109      99.641 -16.570 178.905  1.00  0.00           C  
ATOM   1884  OH  TYR A 109     100.612 -16.973 179.796  1.00  0.00           O  
ATOM   1885  H   TYR A 109      95.530 -13.719 174.309  1.00  0.00           H  
ATOM   1886  HA  TYR A 109      96.648 -13.241 176.848  1.00  0.00           H  
ATOM   1887 1HB  TYR A 109      95.759 -15.467 176.369  1.00  0.00           H  
ATOM   1888 2HB  TYR A 109      96.942 -15.724 175.133  1.00  0.00           H  
ATOM   1889  HD1 TYR A 109      96.660 -15.019 178.829  1.00  0.00           H  
ATOM   1890  HD2 TYR A 109      98.999 -16.526 175.609  1.00  0.00           H  
ATOM   1891  HE1 TYR A 109      98.345 -15.757 180.431  1.00  0.00           H  
ATOM   1892  HE2 TYR A 109     100.713 -17.286 177.196  1.00  0.00           H  
ATOM   1893  HH  TYR A 109     100.206 -17.204 180.647  1.00  0.00           H  
ATOM   1894  N   TYR A 110      98.934 -13.755 174.583  1.00  0.00           N  
ATOM   1895  CA  TYR A 110     100.343 -13.602 174.340  1.00  0.00           C  
ATOM   1896  C   TYR A 110     100.735 -12.166 174.546  1.00  0.00           C  
ATOM   1897  O   TYR A 110     101.769 -11.881 175.136  1.00  0.00           O  
ATOM   1898  CB  TYR A 110     100.665 -14.005 172.915  1.00  0.00           C  
ATOM   1899  CG  TYR A 110     100.540 -15.489 172.657  1.00  0.00           C  
ATOM   1900  CD1 TYR A 110     100.125 -15.956 171.412  1.00  0.00           C  
ATOM   1901  CD2 TYR A 110     100.832 -16.377 173.658  1.00  0.00           C  
ATOM   1902  CE1 TYR A 110     100.005 -17.313 171.191  1.00  0.00           C  
ATOM   1903  CE2 TYR A 110     100.716 -17.732 173.445  1.00  0.00           C  
ATOM   1904  CZ  TYR A 110     100.305 -18.202 172.217  1.00  0.00           C  
ATOM   1905  OH  TYR A 110     100.192 -19.557 172.006  1.00  0.00           O  
ATOM   1906  H   TYR A 110      98.338 -14.113 173.850  1.00  0.00           H  
ATOM   1907  HA  TYR A 110     100.896 -14.222 175.046  1.00  0.00           H  
ATOM   1908 1HB  TYR A 110      99.998 -13.484 172.235  1.00  0.00           H  
ATOM   1909 2HB  TYR A 110     101.683 -13.699 172.674  1.00  0.00           H  
ATOM   1910  HD1 TYR A 110      99.890 -15.251 170.616  1.00  0.00           H  
ATOM   1911  HD2 TYR A 110     101.152 -16.006 174.628  1.00  0.00           H  
ATOM   1912  HE1 TYR A 110      99.677 -17.682 170.219  1.00  0.00           H  
ATOM   1913  HE2 TYR A 110     100.947 -18.429 174.249  1.00  0.00           H  
ATOM   1914  HH  TYR A 110      99.900 -19.716 171.104  1.00  0.00           H  
ATOM   1915  N   ARG A 111      99.886 -11.254 174.087  1.00  0.00           N  
ATOM   1916  CA  ARG A 111     100.172  -9.844 174.205  1.00  0.00           C  
ATOM   1917  C   ARG A 111     100.147  -9.447 175.661  1.00  0.00           C  
ATOM   1918  O   ARG A 111     101.014  -8.717 176.120  1.00  0.00           O  
ATOM   1919  CB  ARG A 111      99.127  -9.045 173.472  1.00  0.00           C  
ATOM   1920  CG  ARG A 111      99.159  -9.207 171.980  1.00  0.00           C  
ATOM   1921  CD  ARG A 111      98.108  -8.412 171.334  1.00  0.00           C  
ATOM   1922  NE  ARG A 111      97.979  -8.739 169.936  1.00  0.00           N  
ATOM   1923  CZ  ARG A 111      98.696  -8.187 168.932  1.00  0.00           C  
ATOM   1924  NH1 ARG A 111      99.595  -7.262 169.197  1.00  0.00           N1+
ATOM   1925  NH2 ARG A 111      98.500  -8.568 167.681  1.00  0.00           N  
ATOM   1926  H   ARG A 111      99.032 -11.556 173.644  1.00  0.00           H  
ATOM   1927  HA  ARG A 111     101.161  -9.641 173.788  1.00  0.00           H  
ATOM   1928 1HB  ARG A 111      98.138  -9.327 173.813  1.00  0.00           H  
ATOM   1929 2HB  ARG A 111      99.258  -7.986 173.698  1.00  0.00           H  
ATOM   1930 1HG  ARG A 111     100.127  -8.880 171.600  1.00  0.00           H  
ATOM   1931 2HG  ARG A 111      99.004 -10.256 171.726  1.00  0.00           H  
ATOM   1932 1HD  ARG A 111      97.153  -8.609 171.820  1.00  0.00           H  
ATOM   1933 2HD  ARG A 111      98.348  -7.354 171.417  1.00  0.00           H  
ATOM   1934  HE  ARG A 111      97.293  -9.476 169.723  1.00  0.00           H  
ATOM   1935 1HH1 ARG A 111      99.747  -6.968 170.151  1.00  0.00           H  
ATOM   1936 2HH1 ARG A 111     100.131  -6.849 168.447  1.00  0.00           H  
ATOM   1937 1HH2 ARG A 111      97.807  -9.270 167.468  1.00  0.00           H  
ATOM   1938 2HH2 ARG A 111      99.039  -8.150 166.937  1.00  0.00           H  
ATOM   1939  N   ALA A 112      99.162  -9.960 176.398  1.00  0.00           N  
ATOM   1940  CA  ALA A 112      99.019  -9.669 177.808  1.00  0.00           C  
ATOM   1941  C   ALA A 112     100.223 -10.185 178.564  1.00  0.00           C  
ATOM   1942  O   ALA A 112     100.751  -9.517 179.450  1.00  0.00           O  
ATOM   1943  CB  ALA A 112      97.756 -10.303 178.330  1.00  0.00           C  
ATOM   1944  H   ALA A 112      98.472 -10.559 175.961  1.00  0.00           H  
ATOM   1945  HA  ALA A 112      98.963  -8.586 177.935  1.00  0.00           H  
ATOM   1946 1HB  ALA A 112      97.647 -10.067 179.350  1.00  0.00           H  
ATOM   1947 2HB  ALA A 112      96.902  -9.916 177.777  1.00  0.00           H  
ATOM   1948 3HB  ALA A 112      97.806 -11.380 178.208  1.00  0.00           H  
ATOM   1949  N   ARG A 113     100.674 -11.377 178.178  1.00  0.00           N  
ATOM   1950  CA  ARG A 113     101.846 -11.998 178.746  1.00  0.00           C  
ATOM   1951  C   ARG A 113     103.036 -11.103 178.479  1.00  0.00           C  
ATOM   1952  O   ARG A 113     103.799 -10.794 179.385  1.00  0.00           O  
ATOM   1953  CB  ARG A 113     102.065 -13.380 178.165  1.00  0.00           C  
ATOM   1954  CG  ARG A 113     103.282 -14.114 178.706  1.00  0.00           C  
ATOM   1955  CD  ARG A 113     103.514 -15.425 178.020  1.00  0.00           C  
ATOM   1956  NE  ARG A 113     103.845 -15.272 176.599  1.00  0.00           N  
ATOM   1957  CZ  ARG A 113     103.839 -16.280 175.696  1.00  0.00           C  
ATOM   1958  NH1 ARG A 113     103.516 -17.501 176.069  1.00  0.00           N1+
ATOM   1959  NH2 ARG A 113     104.160 -16.047 174.432  1.00  0.00           N  
ATOM   1960  H   ARG A 113     100.173 -11.879 177.454  1.00  0.00           H  
ATOM   1961  HA  ARG A 113     101.708 -12.092 179.825  1.00  0.00           H  
ATOM   1962 1HB  ARG A 113     101.184 -13.992 178.348  1.00  0.00           H  
ATOM   1963 2HB  ARG A 113     102.189 -13.311 177.096  1.00  0.00           H  
ATOM   1964 1HG  ARG A 113     104.170 -13.493 178.562  1.00  0.00           H  
ATOM   1965 2HG  ARG A 113     103.146 -14.305 179.772  1.00  0.00           H  
ATOM   1966 1HD  ARG A 113     104.347 -15.933 178.507  1.00  0.00           H  
ATOM   1967 2HD  ARG A 113     102.624 -16.036 178.097  1.00  0.00           H  
ATOM   1968  HE  ARG A 113     104.103 -14.343 176.276  1.00  0.00           H  
ATOM   1969 1HH1 ARG A 113     103.275 -17.691 177.034  1.00  0.00           H  
ATOM   1970 2HH1 ARG A 113     103.517 -18.251 175.393  1.00  0.00           H  
ATOM   1971 1HH2 ARG A 113     104.414 -15.114 174.134  1.00  0.00           H  
ATOM   1972 2HH2 ARG A 113     104.151 -16.805 173.763  1.00  0.00           H  
ATOM   1973  N   GLU A 114     103.184 -10.646 177.237  1.00  0.00           N  
ATOM   1974  CA  GLU A 114     104.291  -9.770 176.918  1.00  0.00           C  
ATOM   1975  C   GLU A 114     104.206  -8.478 177.724  1.00  0.00           C  
ATOM   1976  O   GLU A 114     105.212  -8.032 178.266  1.00  0.00           O  
ATOM   1977  CB  GLU A 114     104.309  -9.469 175.417  1.00  0.00           C  
ATOM   1978  CG  GLU A 114     104.744 -10.645 174.534  1.00  0.00           C  
ATOM   1979  CD  GLU A 114     104.611 -10.372 173.046  1.00  0.00           C  
ATOM   1980  OE1 GLU A 114     104.085  -9.346 172.681  1.00  0.00           O  
ATOM   1981  OE2 GLU A 114     105.044 -11.202 172.276  1.00  0.00           O1-
ATOM   1982  H   GLU A 114     102.535 -10.926 176.505  1.00  0.00           H  
ATOM   1983  HA  GLU A 114     105.220 -10.279 177.179  1.00  0.00           H  
ATOM   1984 1HB  GLU A 114     103.317  -9.169 175.098  1.00  0.00           H  
ATOM   1985 2HB  GLU A 114     104.982  -8.631 175.225  1.00  0.00           H  
ATOM   1986 1HG  GLU A 114     105.789 -10.862 174.752  1.00  0.00           H  
ATOM   1987 2HG  GLU A 114     104.172 -11.526 174.796  1.00  0.00           H  
ATOM   1988  N   GLU A 115     103.000  -7.926 177.881  1.00  0.00           N  
ATOM   1989  CA  GLU A 115     102.826  -6.714 178.668  1.00  0.00           C  
ATOM   1990  C   GLU A 115     103.220  -6.968 180.115  1.00  0.00           C  
ATOM   1991  O   GLU A 115     103.840  -6.121 180.757  1.00  0.00           O  
ATOM   1992  CB  GLU A 115     101.382  -6.207 178.574  1.00  0.00           C  
ATOM   1993  CG  GLU A 115     101.004  -5.595 177.215  1.00  0.00           C  
ATOM   1994  CD  GLU A 115      99.545  -5.200 177.112  1.00  0.00           C  
ATOM   1995  OE1 GLU A 115      98.798  -5.496 178.012  1.00  0.00           O  
ATOM   1996  OE2 GLU A 115      99.184  -4.594 176.127  1.00  0.00           O1-
ATOM   1997  H   GLU A 115     102.201  -8.335 177.408  1.00  0.00           H  
ATOM   1998  HA  GLU A 115     103.487  -5.946 178.264  1.00  0.00           H  
ATOM   1999 1HB  GLU A 115     100.700  -7.026 178.767  1.00  0.00           H  
ATOM   2000 2HB  GLU A 115     101.213  -5.454 179.341  1.00  0.00           H  
ATOM   2001 1HG  GLU A 115     101.616  -4.707 177.060  1.00  0.00           H  
ATOM   2002 2HG  GLU A 115     101.246  -6.295 176.426  1.00  0.00           H  
ATOM   2003  N   GLN A 116     102.886  -8.150 180.633  1.00  0.00           N  
ATOM   2004  CA  GLN A 116     103.287  -8.522 181.976  1.00  0.00           C  
ATOM   2005  C   GLN A 116     104.801  -8.550 182.080  1.00  0.00           C  
ATOM   2006  O   GLN A 116     105.383  -7.900 182.945  1.00  0.00           O  
ATOM   2007  CB  GLN A 116     102.806  -9.928 182.318  1.00  0.00           C  
ATOM   2008  CG  GLN A 116     103.216 -10.394 183.694  1.00  0.00           C  
ATOM   2009  CD  GLN A 116     103.051 -11.890 183.840  1.00  0.00           C  
ATOM   2010  NE2 GLN A 116     103.947 -12.490 184.606  1.00  0.00           N  
ATOM   2011  OE1 GLN A 116     102.163 -12.514 183.262  1.00  0.00           O  
ATOM   2012  H   GLN A 116     102.328  -8.797 180.079  1.00  0.00           H  
ATOM   2013  HA  GLN A 116     102.889  -7.796 182.685  1.00  0.00           H  
ATOM   2014 1HB  GLN A 116     101.738  -9.966 182.209  1.00  0.00           H  
ATOM   2015 2HB  GLN A 116     103.216 -10.636 181.635  1.00  0.00           H  
ATOM   2016 1HG  GLN A 116     104.265 -10.146 183.856  1.00  0.00           H  
ATOM   2017 2HG  GLN A 116     102.590  -9.899 184.442  1.00  0.00           H  
ATOM   2018 1HE2 GLN A 116     103.910 -13.483 184.742  1.00  0.00           H  
ATOM   2019 2HE2 GLN A 116     104.666 -11.954 185.057  1.00  0.00           H  
ATOM   2020  N   GLU A 117     105.435  -9.255 181.142  1.00  0.00           N  
ATOM   2021  CA  GLU A 117     106.879  -9.454 181.119  1.00  0.00           C  
ATOM   2022  C   GLU A 117     107.640  -8.139 180.970  1.00  0.00           C  
ATOM   2023  O   GLU A 117     108.720  -7.964 181.537  1.00  0.00           O  
ATOM   2024  CB  GLU A 117     107.245 -10.447 180.003  1.00  0.00           C  
ATOM   2025  CG  GLU A 117     106.807 -11.909 180.276  1.00  0.00           C  
ATOM   2026  CD  GLU A 117     107.131 -12.872 179.142  1.00  0.00           C  
ATOM   2027  OE1 GLU A 117     107.664 -12.444 178.146  1.00  0.00           O  
ATOM   2028  OE2 GLU A 117     106.825 -14.038 179.278  1.00  0.00           O1-
ATOM   2029  H   GLU A 117     104.874  -9.721 180.431  1.00  0.00           H  
ATOM   2030  HA  GLU A 117     107.172  -9.898 182.071  1.00  0.00           H  
ATOM   2031 1HB  GLU A 117     106.776 -10.127 179.074  1.00  0.00           H  
ATOM   2032 2HB  GLU A 117     108.322 -10.436 179.845  1.00  0.00           H  
ATOM   2033 1HG  GLU A 117     107.311 -12.254 181.177  1.00  0.00           H  
ATOM   2034 2HG  GLU A 117     105.738 -11.929 180.473  1.00  0.00           H  
ATOM   2035  N   GLU A 118     107.060  -7.203 180.231  1.00  0.00           N  
ATOM   2036  CA  GLU A 118     107.653  -5.894 180.015  1.00  0.00           C  
ATOM   2037  C   GLU A 118     107.360  -4.905 181.156  1.00  0.00           C  
ATOM   2038  O   GLU A 118     107.858  -3.777 181.136  1.00  0.00           O  
ATOM   2039  CB  GLU A 118     107.163  -5.312 178.679  1.00  0.00           C  
ATOM   2040  CG  GLU A 118     107.673  -6.043 177.428  1.00  0.00           C  
ATOM   2041  CD  GLU A 118     107.153  -5.452 176.132  1.00  0.00           C  
ATOM   2042  OE1 GLU A 118     106.406  -4.500 176.182  1.00  0.00           O  
ATOM   2043  OE2 GLU A 118     107.514  -5.951 175.091  1.00  0.00           O1-
ATOM   2044  H   GLU A 118     106.184  -7.423 179.760  1.00  0.00           H  
ATOM   2045  HA  GLU A 118     108.732  -6.022 179.953  1.00  0.00           H  
ATOM   2046 1HB  GLU A 118     106.071  -5.344 178.659  1.00  0.00           H  
ATOM   2047 2HB  GLU A 118     107.460  -4.268 178.607  1.00  0.00           H  
ATOM   2048 1HG  GLU A 118     108.760  -5.995 177.420  1.00  0.00           H  
ATOM   2049 2HG  GLU A 118     107.392  -7.091 177.486  1.00  0.00           H  
ATOM   2050  N   LYS A 119     106.535  -5.309 182.131  1.00  0.00           N  
ATOM   2051  CA  LYS A 119     106.152  -4.442 183.238  1.00  0.00           C  
ATOM   2052  C   LYS A 119     106.700  -4.910 184.593  1.00  0.00           C  
ATOM   2053  O   LYS A 119     107.169  -4.093 185.389  1.00  0.00           O  
ATOM   2054  CB  LYS A 119     104.623  -4.322 183.311  1.00  0.00           C  
ATOM   2055  CG  LYS A 119     104.135  -3.351 184.399  1.00  0.00           C  
ATOM   2056  CD  LYS A 119     102.622  -3.112 184.338  1.00  0.00           C  
ATOM   2057  CE  LYS A 119     102.180  -2.104 185.409  1.00  0.00           C  
ATOM   2058  NZ  LYS A 119     100.719  -1.770 185.318  1.00  0.00           N1+
ATOM   2059  H   LYS A 119     106.162  -6.253 182.124  1.00  0.00           H  
ATOM   2060  HA  LYS A 119     106.558  -3.451 183.049  1.00  0.00           H  
ATOM   2061 1HB  LYS A 119     104.239  -3.985 182.348  1.00  0.00           H  
ATOM   2062 2HB  LYS A 119     104.191  -5.309 183.506  1.00  0.00           H  
ATOM   2063 1HG  LYS A 119     104.387  -3.763 185.378  1.00  0.00           H  
ATOM   2064 2HG  LYS A 119     104.649  -2.398 184.286  1.00  0.00           H  
ATOM   2065 1HD  LYS A 119     102.348  -2.733 183.353  1.00  0.00           H  
ATOM   2066 2HD  LYS A 119     102.097  -4.055 184.506  1.00  0.00           H  
ATOM   2067 1HE  LYS A 119     102.382  -2.523 186.395  1.00  0.00           H  
ATOM   2068 2HE  LYS A 119     102.757  -1.189 185.287  1.00  0.00           H  
ATOM   2069 1HZ  LYS A 119     100.481  -1.111 186.037  1.00  0.00           H  
ATOM   2070 2HZ  LYS A 119     100.513  -1.374 184.421  1.00  0.00           H  
ATOM   2071 3HZ  LYS A 119     100.138  -2.603 185.452  1.00  0.00           H  
ATOM   2072  N   ARG A 120     106.597  -6.212 184.860  1.00  0.00           N  
ATOM   2073  CA  ARG A 120     106.981  -6.798 186.139  1.00  0.00           C  
ATOM   2074  C   ARG A 120     108.179  -7.732 186.000  1.00  0.00           C  
ATOM   2075  O   ARG A 120     109.229  -7.475 186.592  1.00  0.00           O  
ATOM   2076  CB  ARG A 120     105.820  -7.585 186.723  1.00  0.00           C  
ATOM   2077  CG  ARG A 120     104.577  -6.769 187.056  1.00  0.00           C  
ATOM   2078  CD  ARG A 120     103.527  -7.630 187.656  1.00  0.00           C  
ATOM   2079  NE  ARG A 120     102.271  -6.927 187.861  1.00  0.00           N  
ATOM   2080  CZ  ARG A 120     101.950  -6.195 188.952  1.00  0.00           C  
ATOM   2081  NH1 ARG A 120     102.826  -6.061 189.930  1.00  0.00           N1+
ATOM   2082  NH2 ARG A 120     100.764  -5.611 189.055  1.00  0.00           N  
ATOM   2083  OXT ARG A 120     107.963  -8.890 185.636  1.00  0.00           O1-
ATOM   2084  H   ARG A 120     106.208  -6.823 184.149  1.00  0.00           H  
ATOM   2085  HA  ARG A 120     107.243  -5.993 186.825  1.00  0.00           H  
ATOM   2086 1HB  ARG A 120     105.516  -8.354 186.008  1.00  0.00           H  
ATOM   2087 2HB  ARG A 120     106.141  -8.089 187.633  1.00  0.00           H  
ATOM   2088 1HG  ARG A 120     104.830  -5.975 187.758  1.00  0.00           H  
ATOM   2089 2HG  ARG A 120     104.173  -6.333 186.140  1.00  0.00           H  
ATOM   2090 1HD  ARG A 120     103.332  -8.471 186.987  1.00  0.00           H  
ATOM   2091 2HD  ARG A 120     103.868  -8.006 188.619  1.00  0.00           H  
ATOM   2092  HE  ARG A 120     101.571  -7.036 187.119  1.00  0.00           H  
ATOM   2093 1HH1 ARG A 120     103.731  -6.503 189.861  1.00  0.00           H  
ATOM   2094 2HH1 ARG A 120     102.591  -5.517 190.748  1.00  0.00           H  
ATOM   2095 1HH2 ARG A 120     100.048  -5.690 188.305  1.00  0.00           H  
ATOM   2096 2HH2 ARG A 120     100.540  -5.071 189.872  1.00  0.00           H  
TER   
END
