# Supplementary material for: Scaffolding protein functional sites using deep learning
Source: Science. Author manuscript; Available in PMC 2022 Oct 31. (PMC9621694; doi:10.1126/science.abn2100)
Supplement: Data S1 [file NIHMS1830590-supplement-Data_S1.zip › ace2_1157_AF.pdb]

ATOM      1  N   GLY A   1     112.682  -8.971 185.837  1.00  0.00           N  
ATOM      2  CA  GLY A   1     113.289 -10.188 185.324  1.00  0.00           C  
ATOM      3  C   GLY A   1     112.923 -10.472 183.878  1.00  0.00           C  
ATOM      4  O   GLY A   1     111.793 -10.222 183.458  1.00  0.00           O  
ATOM      5  N   ALA A   2     113.714 -10.175 182.864  1.00  0.00           N  
ATOM      6  CA  ALA A   2     113.660 -10.345 181.415  1.00  0.00           C  
ATOM      7  C   ALA A   2     112.654 -11.424 181.026  1.00  0.00           C  
ATOM      8  O   ALA A   2     111.965 -11.302 180.011  1.00  0.00           O  
ATOM      9  CB  ALA A   2     115.043 -10.689 180.867  1.00  0.00           C  
ATOM     10  N   GLU A   3     112.295 -12.354 181.933  1.00  0.00           N  
ATOM     11  CA  GLU A   3     111.372 -13.448 181.654  1.00  0.00           C  
ATOM     12  C   GLU A   3     109.924 -13.020 181.876  1.00  0.00           C  
ATOM     13  O   GLU A   3     109.035 -13.399 181.112  1.00  0.00           O  
ATOM     14  CB  GLU A   3     111.700 -14.663 182.526  1.00  0.00           C  
ATOM     15  CG  GLU A   3     112.602 -15.683 181.846  1.00  0.00           C  
ATOM     16  CD  GLU A   3     113.063 -16.793 182.777  1.00  0.00           C  
ATOM     17  OE1 GLU A   3     112.433 -17.875 182.791  1.00  0.00           O  
ATOM     18  OE2 GLU A   3     114.062 -16.578 183.500  1.00  0.00           O1-
ATOM     19  N   ALA A   4     109.715 -12.174 182.802  1.00  0.00           N  
ATOM     20  CA  ALA A   4     108.367 -11.690 183.085  1.00  0.00           C  
ATOM     21  C   ALA A   4     107.883 -10.742 181.991  1.00  0.00           C  
ATOM     22  O   ALA A   4     106.707 -10.759 181.621  1.00  0.00           O  
ATOM     23  CB  ALA A   4     108.324 -10.995 184.444  1.00  0.00           C  
ATOM     24  N   ARG A   5     108.771 -10.039 181.371  1.00  0.00           N  
ATOM     25  CA  ARG A   5     108.409  -9.122 180.296  1.00  0.00           C  
ATOM     26  C   ARG A   5     108.010  -9.883 179.036  1.00  0.00           C  
ATOM     27  O   ARG A   5     107.056  -9.507 178.353  1.00  0.00           O  
ATOM     28  CB  ARG A   5     109.566  -8.170 179.988  1.00  0.00           C  
ATOM     29  CG  ARG A   5     109.777  -7.094 181.043  1.00  0.00           C  
ATOM     30  CD  ARG A   5     110.860  -6.107 180.633  1.00  0.00           C  
ATOM     31  NE  ARG A   5     111.392  -5.382 181.784  1.00  0.00           N  
ATOM     32  CZ  ARG A   5     112.295  -4.408 181.714  1.00  0.00           C  
ATOM     33  NH1 ARG A   5     112.787  -4.022 180.543  1.00  0.00           N1+
ATOM     34  NH2 ARG A   5     112.709  -3.815 182.825  1.00  0.00           N  
ATOM     35  N   LYS A   6     108.799 -10.926 178.778  1.00  0.00           N  
ATOM     36  CA  LYS A   6     108.502 -11.722 177.590  1.00  0.00           C  
ATOM     37  C   LYS A   6     107.146 -12.410 177.714  1.00  0.00           C  
ATOM     38  O   LYS A   6     106.371 -12.443 176.756  1.00  0.00           O  
ATOM     39  CB  LYS A   6     109.598 -12.762 177.353  1.00  0.00           C  
ATOM     40  CG  LYS A   6     109.485 -13.488 176.021  1.00  0.00           C  
ATOM     41  CD  LYS A   6     110.646 -14.451 175.808  1.00  0.00           C  
ATOM     42  CE  LYS A   6     110.497 -15.231 174.508  1.00  0.00           C  
ATOM     43  NZ  LYS A   6     111.607 -16.211 174.320  1.00  0.00           N1+
ATOM     44  N   ASP A   7     106.784 -12.910 178.856  1.00  0.00           N  
ATOM     45  CA  ASP A   7     105.501 -13.570 179.073  1.00  0.00           C  
ATOM     46  C   ASP A   7     104.346 -12.578 178.964  1.00  0.00           C  
ATOM     47  O   ASP A   7     103.297 -12.897 178.403  1.00  0.00           O  
ATOM     48  CB  ASP A   7     105.476 -14.258 180.440  1.00  0.00           C  
ATOM     49  CG  ASP A   7     106.321 -15.519 180.485  1.00  0.00           C  
ATOM     50  OD1 ASP A   7     106.493 -16.176 179.435  1.00  0.00           O  
ATOM     51  OD2 ASP A   7     106.816 -15.862 181.580  1.00  0.00           O1-
ATOM     52  N   GLN A   8     104.720 -11.337 179.422  1.00  0.00           N  
ATOM     53  CA  GLN A   8     103.721 -10.277 179.322  1.00  0.00           C  
ATOM     54  C   GLN A   8     103.463  -9.901 177.865  1.00  0.00           C  
ATOM     55  O   GLN A   8     102.314  -9.716 177.461  1.00  0.00           O  
ATOM     56  CB  GLN A   8     104.163  -9.045 180.112  1.00  0.00           C  
ATOM     57  CG  GLN A   8     103.086  -7.975 180.237  1.00  0.00           C  
ATOM     58  CD  GLN A   8     103.524  -6.797 181.087  1.00  0.00           C  
ATOM     59  NE2 GLN A   8     102.634  -5.827 181.260  1.00  0.00           N  
ATOM     60  OE1 GLN A   8     104.654  -6.760 181.585  1.00  0.00           O  
ATOM     61  N   GLU A   9     104.488  -9.736 177.148  1.00  0.00           N  
ATOM     62  CA  GLU A   9     104.357  -9.382 175.738  1.00  0.00           C  
ATOM     63  C   GLU A   9     103.628 -10.474 174.960  1.00  0.00           C  
ATOM     64  O   GLU A   9     102.761 -10.181 174.134  1.00  0.00           O  
ATOM     65  CB  GLU A   9     105.733  -9.124 175.119  1.00  0.00           C  
ATOM     66  CG  GLU A   9     106.374  -7.818 175.565  1.00  0.00           C  
ATOM     67  CD  GLU A   9     107.728  -7.564 174.923  1.00  0.00           C  
ATOM     68  OE1 GLU A   9     107.786  -6.884 173.874  1.00  0.00           O  
ATOM     69  OE2 GLU A   9     108.742  -8.051 175.475  1.00  0.00           O1-
ATOM     70  N   GLU A  10     103.973 -11.660 175.250  1.00  0.00           N  
ATOM     71  CA  GLU A  10     103.330 -12.789 174.585  1.00  0.00           C  
ATOM     72  C   GLU A  10     101.848 -12.866 174.939  1.00  0.00           C  
ATOM     73  O   GLU A  10     101.012 -13.150 174.078  1.00  0.00           O  
ATOM     74  CB  GLU A  10     104.028 -14.100 174.956  1.00  0.00           C  
ATOM     75  CG  GLU A  10     105.384 -14.284 174.289  1.00  0.00           C  
ATOM     76  CD  GLU A  10     106.024 -15.630 174.593  1.00  0.00           C  
ATOM     77  OE1 GLU A  10     106.060 -16.502 173.697  1.00  0.00           O  
ATOM     78  OE2 GLU A  10     106.493 -15.813 175.739  1.00  0.00           O1-
ATOM     79  N   LEU A  11     101.633 -12.467 176.218  1.00  0.00           N  
ATOM     80  CA  LEU A  11     100.249 -12.484 176.678  1.00  0.00           C  
ATOM     81  C   LEU A  11      99.432 -11.400 175.981  1.00  0.00           C  
ATOM     82  O   LEU A  11      98.324 -11.660 175.507  1.00  0.00           O  
ATOM     83  CB  LEU A  11     100.185 -12.291 178.195  1.00  0.00           C  
ATOM     84  CG  LEU A  11      98.816 -12.491 178.847  1.00  0.00           C  
ATOM     85  CD1 LEU A  11      98.827 -13.733 179.732  1.00  0.00           C  
ATOM     86  CD2 LEU A  11      98.420 -11.258 179.651  1.00  0.00           C  
ATOM     87  N   GLU A  12     100.053 -10.275 175.903  1.00  0.00           N  
ATOM     88  CA  GLU A  12      99.392  -9.163 175.227  1.00  0.00           C  
ATOM     89  C   GLU A  12      99.152  -9.478 173.753  1.00  0.00           C  
ATOM     90  O   GLU A  12      98.070  -9.213 173.224  1.00  0.00           O  
ATOM     91  CB  GLU A  12     100.220  -7.883 175.363  1.00  0.00           C  
ATOM     92  CG  GLU A  12      99.522  -6.639 174.830  1.00  0.00           C  
ATOM     93  CD  GLU A  12     100.338  -5.370 175.012  1.00  0.00           C  
ATOM     94  OE1 GLU A  12     100.394  -4.545 174.071  1.00  0.00           O  
ATOM     95  OE2 GLU A  12     100.924  -5.197 176.103  1.00  0.00           O1-
ATOM     96  N   ALA A  13     100.205 -10.045 173.158  1.00  0.00           N  
ATOM     97  CA  ALA A  13     100.100 -10.385 171.742  1.00  0.00           C  
ATOM     98  C   ALA A  13      99.038 -11.457 171.511  1.00  0.00           C  
ATOM     99  O   ALA A  13      98.239 -11.356 170.578  1.00  0.00           O  
ATOM    100  CB  ALA A  13     101.451 -10.856 171.206  1.00  0.00           C  
ATOM    101  N   ALA A  14      99.069 -12.456 172.422  1.00  0.00           N  
ATOM    102  CA  ALA A  14      98.081 -13.527 172.320  1.00  0.00           C  
ATOM    103  C   ALA A  14      96.664 -12.982 172.475  1.00  0.00           C  
ATOM    104  O   ALA A  14      95.765 -13.346 171.714  1.00  0.00           O  
ATOM    105  CB  ALA A  14      98.352 -14.602 173.370  1.00  0.00           C  
ATOM    106  N   TYR A  15      96.534 -12.098 173.400  1.00  0.00           N  
ATOM    107  CA  TYR A  15      95.245 -11.465 173.657  1.00  0.00           C  
ATOM    108  C   TYR A  15      94.784 -10.658 172.449  1.00  0.00           C  
ATOM    109  O   TYR A  15      93.640 -10.787 172.008  1.00  0.00           O  
ATOM    110  CB  TYR A  15      95.327 -10.559 174.889  1.00  0.00           C  
ATOM    111  CG  TYR A  15      94.198  -9.562 174.985  1.00  0.00           C  
ATOM    112  CD1 TYR A  15      94.398  -8.221 174.666  1.00  0.00           C  
ATOM    113  CD2 TYR A  15      92.929  -9.958 175.395  1.00  0.00           C  
ATOM    114  CE1 TYR A  15      93.362  -7.298 174.754  1.00  0.00           C  
ATOM    115  CE2 TYR A  15      91.886  -9.043 175.488  1.00  0.00           C  
ATOM    116  CZ  TYR A  15      92.110  -7.717 175.165  1.00  0.00           C  
ATOM    117  OH  TYR A  15      91.081  -6.808 175.255  1.00  0.00           O  
ATOM    118  N   ARG A  16      95.544  -9.791 171.971  1.00  0.00           N  
ATOM    119  CA  ARG A  16      95.197  -8.917 170.855  1.00  0.00           C  
ATOM    120  C   ARG A  16      94.815  -9.729 169.623  1.00  0.00           C  
ATOM    121  O   ARG A  16      93.827  -9.422 168.951  1.00  0.00           O  
ATOM    122  CB  ARG A  16      96.359  -7.979 170.525  1.00  0.00           C  
ATOM    123  CG  ARG A  16      95.986  -6.843 169.586  1.00  0.00           C  
ATOM    124  CD  ARG A  16      97.033  -5.737 169.594  1.00  0.00           C  
ATOM    125  NE  ARG A  16      96.637  -4.614 168.749  1.00  0.00           N  
ATOM    126  CZ  ARG A  16      97.361  -3.513 168.563  1.00  0.00           C  
ATOM    127  NH1 ARG A  16      98.537  -3.366 169.162  1.00  0.00           N1+
ATOM    128  NH2 ARG A  16      96.905  -2.553 167.773  1.00  0.00           N  
ATOM    129  N   LYS A  17      95.596 -10.728 169.444  1.00  0.00           N  
ATOM    130  CA  LYS A  17      95.343 -11.559 168.269  1.00  0.00           C  
ATOM    131  C   LYS A  17      94.031 -12.326 168.412  1.00  0.00           C  
ATOM    132  O   LYS A  17      93.264 -12.436 167.453  1.00  0.00           O  
ATOM    133  CB  LYS A  17      96.500 -12.534 168.043  1.00  0.00           C  
ATOM    134  CG  LYS A  17      97.771 -11.877 167.528  1.00  0.00           C  
ATOM    135  CD  LYS A  17      98.857 -12.907 167.243  1.00  0.00           C  
ATOM    136  CE  LYS A  17     100.127 -12.252 166.717  1.00  0.00           C  
ATOM    137  NZ  LYS A  17     101.201 -13.256 166.459  1.00  0.00           N1+
ATOM    138  N   ALA A  18      93.734 -12.838 169.578  1.00  0.00           N  
ATOM    139  CA  ALA A  18      92.474 -13.533 169.824  1.00  0.00           C  
ATOM    140  C   ALA A  18      91.288 -12.583 169.685  1.00  0.00           C  
ATOM    141  O   ALA A  18      90.282 -12.924 169.057  1.00  0.00           O  
ATOM    142  CB  ALA A  18      92.480 -14.171 171.211  1.00  0.00           C  
ATOM    143  N   GLU A  19      91.425 -11.410 170.257  1.00  0.00           N  
ATOM    144  CA  GLU A  19      90.377 -10.399 170.159  1.00  0.00           C  
ATOM    145  C   GLU A  19      90.106 -10.023 168.705  1.00  0.00           C  
ATOM    146  O   GLU A  19      88.951  -9.915 168.291  1.00  0.00           O  
ATOM    147  CB  GLU A  19      90.755  -9.152 170.963  1.00  0.00           C  
ATOM    148  CG  GLU A  19      89.645  -8.114 171.047  1.00  0.00           C  
ATOM    149  CD  GLU A  19      90.071  -6.835 171.751  1.00  0.00           C  
ATOM    150  OE1 GLU A  19      89.326  -6.352 172.633  1.00  0.00           O  
ATOM    151  OE2 GLU A  19      91.158  -6.313 171.416  1.00  0.00           O1-
ATOM    152  N   ASP A  20      91.161  -9.764 167.961  1.00  0.00           N  
ATOM    153  CA  ASP A  20      91.017  -9.422 166.548  1.00  0.00           C  
ATOM    154  C   ASP A  20      90.314 -10.541 165.782  1.00  0.00           C  
ATOM    155  O   ASP A  20      89.433 -10.279 164.960  1.00  0.00           O  
ATOM    156  CB  ASP A  20      92.383  -9.135 165.923  1.00  0.00           C  
ATOM    157  CG  ASP A  20      92.765  -7.667 165.981  1.00  0.00           C  
ATOM    158  OD1 ASP A  20      92.201  -6.859 165.210  1.00  0.00           O  
ATOM    159  OD2 ASP A  20      93.638  -7.314 166.802  1.00  0.00           O1-
ATOM    160  N   ALA A  21      90.663 -11.731 166.041  1.00  0.00           N  
ATOM    161  CA  ALA A  21      90.060 -12.884 165.377  1.00  0.00           C  
ATOM    162  C   ALA A  21      88.582 -13.014 165.739  1.00  0.00           C  
ATOM    163  O   ALA A  21      87.752 -13.328 164.884  1.00  0.00           O  
ATOM    164  CB  ALA A  21      90.809 -14.161 165.746  1.00  0.00           C  
ATOM    165  N   LEU A  22      88.344 -12.801 167.025  1.00  0.00           N  
ATOM    166  CA  LEU A  22      86.960 -12.846 167.483  1.00  0.00           C  
ATOM    167  C   LEU A  22      86.116 -11.793 166.770  1.00  0.00           C  
ATOM    168  O   LEU A  22      85.010 -12.084 166.311  1.00  0.00           O  
ATOM    169  CB  LEU A  22      86.888 -12.636 168.997  1.00  0.00           C  
ATOM    170  CG  LEU A  22      85.494 -12.683 169.623  1.00  0.00           C  
ATOM    171  CD1 LEU A  22      84.917 -14.091 169.527  1.00  0.00           C  
ATOM    172  CD2 LEU A  22      85.542 -12.217 171.074  1.00  0.00           C  
ATOM    173  N   THR A  23      86.611 -10.590 166.746  1.00  0.00           N  
ATOM    174  CA  THR A  23      85.932  -9.502 166.052  1.00  0.00           C  
ATOM    175  C   THR A  23      85.695  -9.858 164.588  1.00  0.00           C  
ATOM    176  O   THR A  23      84.608  -9.627 164.054  1.00  0.00           O  
ATOM    177  CB  THR A  23      86.737  -8.192 166.141  1.00  0.00           C  
ATOM    178  CG2 THR A  23      86.031  -7.060 165.402  1.00  0.00           C  
ATOM    179  OG1 THR A  23      86.894  -7.826 167.517  1.00  0.00           O  
ATOM    180  N   ALA A  24      86.692 -10.406 163.988  1.00  0.00           N  
ATOM    181  CA  ALA A  24      86.578 -10.794 162.585  1.00  0.00           C  
ATOM    182  C   ALA A  24      85.517 -11.876 162.399  1.00  0.00           C  
ATOM    183  O   ALA A  24      84.747 -11.841 161.437  1.00  0.00           O  
ATOM    184  CB  ALA A  24      87.925 -11.278 162.054  1.00  0.00           C  
ATOM    185  N   LEU A  25      85.525 -12.807 163.374  1.00  0.00           N  
ATOM    186  CA  LEU A  25      84.545 -13.886 163.327  1.00  0.00           C  
ATOM    187  C   LEU A  25      83.127 -13.339 163.460  1.00  0.00           C  
ATOM    188  O   LEU A  25      82.234 -13.727 162.703  1.00  0.00           O  
ATOM    189  CB  LEU A  25      84.816 -14.906 164.435  1.00  0.00           C  
ATOM    190  CG  LEU A  25      83.932 -16.154 164.440  1.00  0.00           C  
ATOM    191  CD1 LEU A  25      84.273 -17.050 163.254  1.00  0.00           C  
ATOM    192  CD2 LEU A  25      84.087 -16.915 165.753  1.00  0.00           C  
ATOM    193  N   LEU A  26      82.922 -12.421 164.362  1.00  0.00           N  
ATOM    194  CA  LEU A  26      81.620 -11.793 164.557  1.00  0.00           C  
ATOM    195  C   LEU A  26      81.177 -11.057 163.298  1.00  0.00           C  
ATOM    196  O   LEU A  26      80.007 -11.124 162.913  1.00  0.00           O  
ATOM    197  CB  LEU A  26      81.664 -10.823 165.741  1.00  0.00           C  
ATOM    198  CG  LEU A  26      81.683 -11.453 167.134  1.00  0.00           C  
ATOM    199  CD1 LEU A  26      81.989 -10.396 168.190  1.00  0.00           C  
ATOM    200  CD2 LEU A  26      80.354 -12.141 167.428  1.00  0.00           C  
ATOM    201  N   THR A  27      82.144 -10.367 162.760  1.00  0.00           N  
ATOM    202  CA  THR A  27      81.851  -9.623 161.541  1.00  0.00           C  
ATOM    203  C   THR A  27      81.427 -10.567 160.419  1.00  0.00           C  
ATOM    204  O   THR A  27      80.485 -10.276 159.679  1.00  0.00           O  
ATOM    205  CB  THR A  27      83.068  -8.796 161.085  1.00  0.00           C  
ATOM    206  CG2 THR A  27      82.770  -8.043 159.793  1.00  0.00           C  
ATOM    207  OG1 THR A  27      83.406  -7.851 162.108  1.00  0.00           O  
ATOM    208  N   LEU A  28      82.097 -11.731 160.384  1.00  0.00           N  
ATOM    209  CA  LEU A  28      81.788 -12.725 159.361  1.00  0.00           C  
ATOM    210  C   LEU A  28      80.393 -13.304 159.570  1.00  0.00           C  
ATOM    211  O   LEU A  28      79.638 -13.477 158.611  1.00  0.00           O  
ATOM    212  CB  LEU A  28      82.828 -13.849 159.373  1.00  0.00           C  
ATOM    213  CG  LEU A  28      84.155 -13.552 158.673  1.00  0.00           C  
ATOM    214  CD1 LEU A  28      85.196 -14.601 159.045  1.00  0.00           C  
ATOM    215  CD2 LEU A  28      83.962 -13.496 157.161  1.00  0.00           C  
ATOM    216  N   LEU A  29      80.061 -13.588 160.741  1.00  0.00           N  
ATOM    217  CA  LEU A  29      78.767 -14.178 161.067  1.00  0.00           C  
ATOM    218  C   LEU A  29      77.634 -13.198 160.783  1.00  0.00           C  
ATOM    219  O   LEU A  29      76.556 -13.600 160.341  1.00  0.00           O  
ATOM    220  CB  LEU A  29      78.730 -14.609 162.535  1.00  0.00           C  
ATOM    221  CG  LEU A  29      79.568 -15.834 162.906  1.00  0.00           C  
ATOM    222  CD1 LEU A  29      79.597 -16.018 164.419  1.00  0.00           C  
ATOM    223  CD2 LEU A  29      79.024 -17.082 162.220  1.00  0.00           C  
ATOM    224  N   GLU A  30      77.947 -11.917 160.915  1.00  0.00           N  
ATOM    225  CA  GLU A  30      76.965 -10.864 160.677  1.00  0.00           C  
ATOM    226  C   GLU A  30      76.799 -10.592 159.185  1.00  0.00           C  
ATOM    227  O   GLU A  30      75.717 -10.209 158.734  1.00  0.00           O  
ATOM    228  CB  GLU A  30      77.366  -9.578 161.405  1.00  0.00           C  
ATOM    229  CG  GLU A  30      77.120  -9.620 162.905  1.00  0.00           C  
ATOM    230  CD  GLU A  30      77.142  -8.244 163.555  1.00  0.00           C  
ATOM    231  OE1 GLU A  30      76.072  -7.763 163.992  1.00  0.00           O  
ATOM    232  OE2 GLU A  30      78.237  -7.644 163.626  1.00  0.00           O1-
ATOM    233  N   SER A  31      77.782 -10.912 158.365  1.00  0.00           N  
ATOM    234  CA  SER A  31      77.758 -10.640 156.932  1.00  0.00           C  
ATOM    235  C   SER A  31      77.160 -11.810 156.156  1.00  0.00           C  
ATOM    236  O   SER A  31      76.862 -11.685 154.967  1.00  0.00           O  
ATOM    237  CB  SER A  31      79.169 -10.346 156.418  1.00  0.00           C  
ATOM    238  OG  SER A  31      79.698  -9.188 157.040  1.00  0.00           O  
ATOM    239  N   GLY A  32      76.389 -12.757 156.728  1.00  0.00           N  
ATOM    240  CA  GLY A  32      75.638 -13.779 156.017  1.00  0.00           C  
ATOM    241  C   GLY A  32      76.480 -14.980 155.631  1.00  0.00           C  
ATOM    242  O   GLY A  32      76.095 -15.760 154.757  1.00  0.00           O  
ATOM    243  N   GLY A  33      77.499 -15.455 156.402  1.00  0.00           N  
ATOM    244  CA  GLY A  33      77.897 -16.834 156.640  1.00  0.00           C  
ATOM    245  C   GLY A  33      79.380 -17.072 156.424  1.00  0.00           C  
ATOM    246  O   GLY A  33      80.008 -16.400 155.605  1.00  0.00           O  
ATOM    247  N   PRO A  34      80.084 -17.773 157.247  1.00  0.00           N  
ATOM    248  CA  PRO A  34      81.520 -18.057 157.271  1.00  0.00           C  
ATOM    249  C   PRO A  34      82.003 -18.765 156.007  1.00  0.00           C  
ATOM    250  O   PRO A  34      81.283 -19.597 155.448  1.00  0.00           O  
ATOM    251  CB  PRO A  34      81.682 -18.958 158.498  1.00  0.00           C  
ATOM    252  CG  PRO A  34      80.311 -19.488 158.766  1.00  0.00           C  
ATOM    253  CD  PRO A  34      79.312 -18.587 158.098  1.00  0.00           C  
ATOM    254  N   HIS A  35      82.625 -17.955 155.076  1.00  0.00           N  
ATOM    255  CA  HIS A  35      83.359 -18.788 154.129  1.00  0.00           C  
ATOM    256  C   HIS A  35      84.176 -19.855 154.849  1.00  0.00           C  
ATOM    257  O   HIS A  35      84.892 -19.552 155.806  1.00  0.00           O  
ATOM    258  CB  HIS A  35      84.272 -17.926 153.255  1.00  0.00           C  
ATOM    259  CG  HIS A  35      83.536 -16.930 152.417  1.00  0.00           C  
ATOM    260  CD2 HIS A  35      83.431 -15.584 152.524  1.00  0.00           C  
ATOM    261  ND1 HIS A  35      82.792 -17.290 151.315  1.00  0.00           N  
ATOM    262  CE1 HIS A  35      82.258 -16.205 150.778  1.00  0.00           C  
ATOM    263  NE2 HIS A  35      82.632 -15.157 151.493  1.00  0.00           N  
ATOM    264  N   SER A  36      83.635 -20.956 155.082  1.00  0.00           N  
ATOM    265  CA  SER A  36      84.119 -22.119 155.818  1.00  0.00           C  
ATOM    266  C   SER A  36      85.631 -22.064 156.005  1.00  0.00           C  
ATOM    267  O   SER A  36      86.140 -22.383 157.081  1.00  0.00           O  
ATOM    268  CB  SER A  36      83.732 -23.410 155.095  1.00  0.00           C  
ATOM    269  OG  SER A  36      84.288 -23.443 153.793  1.00  0.00           O  
ATOM    270  N   GLU A  37      86.398 -21.457 155.041  1.00  0.00           N  
ATOM    271  CA  GLU A  37      87.847 -21.505 155.211  1.00  0.00           C  
ATOM    272  C   GLU A  37      88.327 -20.425 156.177  1.00  0.00           C  
ATOM    273  O   GLU A  37      89.205 -20.671 157.006  1.00  0.00           O  
ATOM    274  CB  GLU A  37      88.552 -21.353 153.860  1.00  0.00           C  
ATOM    275  CG  GLU A  37      88.535 -22.617 153.012  1.00  0.00           C  
ATOM    276  CD  GLU A  37      89.351 -22.493 151.735  1.00  0.00           C  
ATOM    277  OE1 GLU A  37      90.525 -22.927 151.719  1.00  0.00           O  
ATOM    278  OE2 GLU A  37      88.813 -21.955 150.742  1.00  0.00           O1-
ATOM    279  N   ASP A  38      87.657 -19.254 156.128  1.00  0.00           N  
ATOM    280  CA  ASP A  38      88.029 -18.140 156.994  1.00  0.00           C  
ATOM    281  C   ASP A  38      87.586 -18.392 158.433  1.00  0.00           C  
ATOM    282  O   ASP A  38      88.314 -18.074 159.376  1.00  0.00           O  
ATOM    283  CB  ASP A  38      87.422 -16.833 156.479  1.00  0.00           C  
ATOM    284  CG  ASP A  38      88.138 -16.288 155.255  1.00  0.00           C  
ATOM    285  OD1 ASP A  38      89.385 -16.207 155.266  1.00  0.00           O  
ATOM    286  OD2 ASP A  38      87.449 -15.933 154.275  1.00  0.00           O1-
ATOM    287  N   LEU A  39      86.475 -19.091 158.489  1.00  0.00           N  
ATOM    288  CA  LEU A  39      85.947 -19.392 159.815  1.00  0.00           C  
ATOM    289  C   LEU A  39      86.851 -20.377 160.549  1.00  0.00           C  
ATOM    290  O   LEU A  39      87.231 -20.141 161.697  1.00  0.00           O  
ATOM    291  CB  LEU A  39      84.530 -19.961 159.712  1.00  0.00           C  
ATOM    292  CG  LEU A  39      83.851 -20.332 161.031  1.00  0.00           C  
ATOM    293  CD1 LEU A  39      83.526 -19.076 161.832  1.00  0.00           C  
ATOM    294  CD2 LEU A  39      82.589 -21.149 160.772  1.00  0.00           C  
ATOM    295  N   ALA A  40      87.191 -21.426 159.839  1.00  0.00           N  
ATOM    296  CA  ALA A  40      88.050 -22.441 160.445  1.00  0.00           C  
ATOM    297  C   ALA A  40      89.397 -21.850 160.851  1.00  0.00           C  
ATOM    298  O   ALA A  40      89.916 -22.154 161.927  1.00  0.00           O  
ATOM    299  CB  ALA A  40      88.253 -23.609 159.483  1.00  0.00           C  
ATOM    300  N   TYR A  41      89.861 -21.008 159.994  1.00  0.00           N  
ATOM    301  CA  TYR A  41      91.147 -20.366 160.247  1.00  0.00           C  
ATOM    302  C   TYR A  41      91.084 -19.494 161.495  1.00  0.00           C  
ATOM    303  O   TYR A  41      91.967 -19.564 162.354  1.00  0.00           O  
ATOM    304  CB  TYR A  41      91.573 -19.522 159.041  1.00  0.00           C  
ATOM    305  CG  TYR A  41      92.802 -18.684 159.292  1.00  0.00           C  
ATOM    306  CD1 TYR A  41      92.694 -17.332 159.612  1.00  0.00           C  
ATOM    307  CD2 TYR A  41      94.074 -19.240 159.209  1.00  0.00           C  
ATOM    308  CE1 TYR A  41      93.824 -16.555 159.841  1.00  0.00           C  
ATOM    309  CE2 TYR A  41      95.212 -18.472 159.437  1.00  0.00           C  
ATOM    310  CZ  TYR A  41      95.077 -17.133 159.753  1.00  0.00           C  
ATOM    311  OH  TYR A  41      96.198 -16.368 159.979  1.00  0.00           O  
ATOM    312  N   LEU A  42      90.032 -18.743 161.555  1.00  0.00           N  
ATOM    313  CA  LEU A  42      89.871 -17.826 162.678  1.00  0.00           C  
ATOM    314  C   LEU A  42      89.670 -18.593 163.981  1.00  0.00           C  
ATOM    315  O   LEU A  42      90.245 -18.235 165.011  1.00  0.00           O  
ATOM    316  CB  LEU A  42      88.688 -16.886 162.436  1.00  0.00           C  
ATOM    317  CG  LEU A  42      88.864 -15.842 161.332  1.00  0.00           C  
ATOM    318  CD1 LEU A  42      87.537 -15.152 161.038  1.00  0.00           C  
ATOM    319  CD2 LEU A  42      89.928 -14.823 161.725  1.00  0.00           C  
ATOM    320  N   LEU A  43      88.951 -19.618 163.875  1.00  0.00           N  
ATOM    321  CA  LEU A  43      88.700 -20.427 165.063  1.00  0.00           C  
ATOM    322  C   LEU A  43      89.985 -21.088 165.552  1.00  0.00           C  
ATOM    323  O   LEU A  43      90.257 -21.111 166.754  1.00  0.00           O  
ATOM    324  CB  LEU A  43      87.643 -21.493 164.770  1.00  0.00           C  
ATOM    325  CG  LEU A  43      86.210 -20.994 164.576  1.00  0.00           C  
ATOM    326  CD1 LEU A  43      85.304 -22.138 164.133  1.00  0.00           C  
ATOM    327  CD2 LEU A  43      85.686 -20.357 165.859  1.00  0.00           C  
ATOM    328  N   ASN A  44      90.701 -21.573 164.590  1.00  0.00           N  
ATOM    329  CA  ASN A  44      91.975 -22.184 164.956  1.00  0.00           C  
ATOM    330  C   ASN A  44      92.946 -21.156 165.527  1.00  0.00           C  
ATOM    331  O   ASN A  44      93.688 -21.450 166.465  1.00  0.00           O  
ATOM    332  CB  ASN A  44      92.597 -22.891 163.750  1.00  0.00           C  
ATOM    333  CG  ASN A  44      92.002 -24.263 163.505  1.00  0.00           C  
ATOM    334  ND2 ASN A  44      91.919 -24.657 162.240  1.00  0.00           N  
ATOM    335  OD1 ASN A  44      91.619 -24.964 164.446  1.00  0.00           O  
ATOM    336  N   TYR A  45      92.849 -20.047 164.923  1.00  0.00           N  
ATOM    337  CA  TYR A  45      93.692 -18.947 165.375  1.00  0.00           C  
ATOM    338  C   TYR A  45      93.366 -18.566 166.814  1.00  0.00           C  
ATOM    339  O   TYR A  45      94.270 -18.364 167.629  1.00  0.00           O  
ATOM    340  CB  TYR A  45      93.521 -17.728 164.462  1.00  0.00           C  
ATOM    341  CG  TYR A  45      94.619 -16.703 164.606  1.00  0.00           C  
ATOM    342  CD1 TYR A  45      94.410 -15.526 165.322  1.00  0.00           C  
ATOM    343  CD2 TYR A  45      95.867 -16.908 164.028  1.00  0.00           C  
ATOM    344  CE1 TYR A  45      95.419 -14.578 165.457  1.00  0.00           C  
ATOM    345  CE2 TYR A  45      96.883 -15.966 164.156  1.00  0.00           C  
ATOM    346  CZ  TYR A  45      96.649 -14.806 164.872  1.00  0.00           C  
ATOM    347  OH  TYR A  45      97.651 -13.870 165.001  1.00  0.00           O  
ATOM    348  N   ILE A  46      92.147 -18.483 167.211  1.00  0.00           N  
ATOM    349  CA  ILE A  46      91.680 -18.193 168.563  1.00  0.00           C  
ATOM    350  C   ILE A  46      92.129 -19.301 169.513  1.00  0.00           C  
ATOM    351  O   ILE A  46      92.646 -19.025 170.597  1.00  0.00           O  
ATOM    352  CB  ILE A  46      90.143 -18.039 168.608  1.00  0.00           C  
ATOM    353  CG1 ILE A  46      89.706 -16.802 167.814  1.00  0.00           C  
ATOM    354  CG2 ILE A  46      89.650 -17.963 170.056  1.00  0.00           C  
ATOM    355  CD1 ILE A  46      88.209 -16.731 167.551  1.00  0.00           C  
ATOM    356  N   ALA A  47      92.007 -20.548 169.067  1.00  0.00           N  
ATOM    357  CA  ALA A  47      92.388 -21.695 169.887  1.00  0.00           C  
ATOM    358  C   ALA A  47      93.882 -21.675 170.197  1.00  0.00           C  
ATOM    359  O   ALA A  47      94.292 -21.953 171.326  1.00  0.00           O  
ATOM    360  CB  ALA A  47      92.011 -22.998 169.185  1.00  0.00           C  
ATOM    361  N   LYS A  48      94.656 -21.367 169.237  1.00  0.00           N  
ATOM    362  CA  LYS A  48      96.105 -21.300 169.406  1.00  0.00           C  
ATOM    363  C   LYS A  48      96.492 -20.228 170.420  1.00  0.00           C  
ATOM    364  O   LYS A  48      97.340 -20.460 171.284  1.00  0.00           O  
ATOM    365  CB  LYS A  48      96.789 -21.023 168.065  1.00  0.00           C  
ATOM    366  CG  LYS A  48      98.308 -21.011 168.137  1.00  0.00           C  
ATOM    367  CD  LYS A  48      98.930 -20.754 166.770  1.00  0.00           C  
ATOM    368  CE  LYS A  48     100.446 -20.651 166.856  1.00  0.00           C  
ATOM    369  NZ  LYS A  48     101.060 -20.380 165.521  1.00  0.00           N1+
ATOM    370  N   HIS A  49      95.798 -19.143 170.394  1.00  0.00           N  
ATOM    371  CA  HIS A  49      96.157 -18.038 171.276  1.00  0.00           C  
ATOM    372  C   HIS A  49      95.538 -18.215 172.659  1.00  0.00           C  
ATOM    373  O   HIS A  49      96.107 -17.771 173.659  1.00  0.00           O  
ATOM    374  CB  HIS A  49      95.714 -16.705 170.670  1.00  0.00           C  
ATOM    375  CG  HIS A  49      96.512 -16.296 169.473  1.00  0.00           C  
ATOM    376  CD2 HIS A  49      96.188 -16.260 168.158  1.00  0.00           C  
ATOM    377  ND1 HIS A  49      97.817 -15.862 169.561  1.00  0.00           N  
ATOM    378  CE1 HIS A  49      98.261 -15.575 168.348  1.00  0.00           C  
ATOM    379  NE2 HIS A  49      97.292 -15.807 167.479  1.00  0.00           N  
ATOM    380  N   ALA A  50      94.421 -18.773 172.696  1.00  0.00           N  
ATOM    381  CA  ALA A  50      93.860 -19.141 173.993  1.00  0.00           C  
ATOM    382  C   ALA A  50      94.784 -20.098 174.740  1.00  0.00           C  
ATOM    383  O   ALA A  50      94.944 -19.992 175.959  1.00  0.00           O  
ATOM    384  CB  ALA A  50      92.479 -19.768 173.817  1.00  0.00           C  
ATOM    385  N   ALA A  51      95.402 -21.000 174.073  1.00  0.00           N  
ATOM    386  CA  ALA A  51      96.370 -21.931 174.646  1.00  0.00           C  
ATOM    387  C   ALA A  51      97.611 -21.196 175.144  1.00  0.00           C  
ATOM    388  O   ALA A  51      98.149 -21.521 176.205  1.00  0.00           O  
ATOM    389  CB  ALA A  51      96.760 -22.992 173.620  1.00  0.00           C  
ATOM    390  N   ALA A  52      98.047 -20.308 174.322  1.00  0.00           N  
ATOM    391  CA  ALA A  52      99.193 -19.497 174.728  1.00  0.00           C  
ATOM    392  C   ALA A  52      98.892 -18.724 176.009  1.00  0.00           C  
ATOM    393  O   ALA A  52      99.745 -18.620 176.893  1.00  0.00           O  
ATOM    394  CB  ALA A  52      99.586 -18.535 173.609  1.00  0.00           C  
ATOM    395  N   TYR A  53      97.712 -18.142 176.117  1.00  0.00           N  
ATOM    396  CA  TYR A  53      97.271 -17.457 177.327  1.00  0.00           C  
ATOM    397  C   TYR A  53      97.267 -18.404 178.520  1.00  0.00           C  
ATOM    398  O   TYR A  53      97.744 -18.054 179.602  1.00  0.00           O  
ATOM    399  CB  TYR A  53      95.875 -16.860 177.128  1.00  0.00           C  
ATOM    400  CG  TYR A  53      95.290 -16.254 178.381  1.00  0.00           C  
ATOM    401  CD1 TYR A  53      94.387 -16.967 179.167  1.00  0.00           C  
ATOM    402  CD2 TYR A  53      95.638 -14.968 178.780  1.00  0.00           C  
ATOM    403  CE1 TYR A  53      93.844 -16.412 180.321  1.00  0.00           C  
ATOM    404  CE2 TYR A  53      95.101 -14.403 179.933  1.00  0.00           C  
ATOM    405  CZ  TYR A  53      94.207 -15.131 180.695  1.00  0.00           C  
ATOM    406  OH  TYR A  53      93.672 -14.577 181.837  1.00  0.00           O  
ATOM    407  N   ALA A  54      96.707 -19.620 178.390  1.00  0.00           N  
ATOM    408  CA  ALA A  54      96.673 -20.623 179.451  1.00  0.00           C  
ATOM    409  C   ALA A  54      98.082 -20.960 179.933  1.00  0.00           C  
ATOM    410  O   ALA A  54      98.306 -21.150 181.131  1.00  0.00           O  
ATOM    411  CB  ALA A  54      95.965 -21.886 178.966  1.00  0.00           C  
ATOM    412  N   LYS A  55      99.026 -20.956 179.059  1.00  0.00           N  
ATOM    413  CA  LYS A  55     100.419 -21.230 179.397  1.00  0.00           C  
ATOM    414  C   LYS A  55     101.016 -20.099 180.228  1.00  0.00           C  
ATOM    415  O   LYS A  55     101.752 -20.346 181.186  1.00  0.00           O  
ATOM    416  CB  LYS A  55     101.247 -21.442 178.128  1.00  0.00           C  
ATOM    417  CG  LYS A  55     102.667 -21.922 178.389  1.00  0.00           C  
ATOM    418  CD  LYS A  55     103.399 -22.234 177.090  1.00  0.00           C  
ATOM    419  CE  LYS A  55     104.824 -22.704 177.350  1.00  0.00           C  
ATOM    420  NZ  LYS A  55     105.543 -23.021 176.079  1.00  0.00           N1+
ATOM    421  N   ALA A  56     100.520 -18.939 179.952  1.00  0.00           N  
ATOM    422  CA  ALA A  56     101.073 -17.763 180.619  1.00  0.00           C  
ATOM    423  C   ALA A  56     100.408 -17.538 181.973  1.00  0.00           C  
ATOM    424  O   ALA A  56     101.069 -17.149 182.939  1.00  0.00           O  
ATOM    425  CB  ALA A  56     100.913 -16.528 179.738  1.00  0.00           C  
ATOM    426  N   THR A  57      99.095 -17.905 182.111  1.00  0.00           N  
ATOM    427  CA  THR A  57      98.353 -17.585 183.326  1.00  0.00           C  
ATOM    428  C   THR A  57      98.156 -18.832 184.183  1.00  0.00           C  
ATOM    429  O   THR A  57      97.866 -18.730 185.377  1.00  0.00           O  
ATOM    430  CB  THR A  57      96.983 -16.963 182.996  1.00  0.00           C  
ATOM    431  CG2 THR A  57      97.141 -15.690 182.171  1.00  0.00           C  
ATOM    432  OG1 THR A  57      96.203 -17.906 182.252  1.00  0.00           O  
ATOM    433  N   GLY A  58      98.403 -20.027 183.607  1.00  0.00           N  
ATOM    434  CA  GLY A  58      98.147 -21.276 184.306  1.00  0.00           C  
ATOM    435  C   GLY A  58      96.680 -21.664 184.315  1.00  0.00           C  
ATOM    436  O   GLY A  58      96.294 -22.639 184.964  1.00  0.00           O  
ATOM    437  N   ASP A  59      95.848 -20.823 183.720  1.00  0.00           N  
ATOM    438  CA  ASP A  59      94.415 -21.093 183.659  1.00  0.00           C  
ATOM    439  C   ASP A  59      94.072 -21.968 182.455  1.00  0.00           C  
ATOM    440  O   ASP A  59      93.799 -21.457 181.367  1.00  0.00           O  
ATOM    441  CB  ASP A  59      93.624 -19.784 183.599  1.00  0.00           C  
ATOM    442  CG  ASP A  59      92.135 -19.979 183.830  1.00  0.00           C  
ATOM    443  OD1 ASP A  59      91.650 -21.127 183.738  1.00  0.00           O  
ATOM    444  OD2 ASP A  59      91.442 -18.975 184.102  1.00  0.00           O1-
ATOM    445  N   LYS A  60      93.972 -23.275 182.676  1.00  0.00           N  
ATOM    446  CA  LYS A  60      93.781 -24.242 181.599  1.00  0.00           C  
ATOM    447  C   LYS A  60      92.298 -24.501 181.351  1.00  0.00           C  
ATOM    448  O   LYS A  60      91.923 -25.051 180.313  1.00  0.00           O  
ATOM    449  CB  LYS A  60      94.496 -25.554 181.922  1.00  0.00           C  
ATOM    450  CG  LYS A  60      96.011 -25.430 182.004  1.00  0.00           C  
ATOM    451  CD  LYS A  60      96.668 -26.776 182.279  1.00  0.00           C  
ATOM    452  CE  LYS A  60      98.182 -26.648 182.389  1.00  0.00           C  
ATOM    453  NZ  LYS A  60      98.832 -27.968 182.643  1.00  0.00           N1+
ATOM    454  N   LYS A  61      91.506 -24.119 182.256  1.00  0.00           N  
ATOM    455  CA  LYS A  61      90.082 -24.431 182.171  1.00  0.00           C  
ATOM    456  C   LYS A  61      89.419 -23.667 181.029  1.00  0.00           C  
ATOM    457  O   LYS A  61      88.684 -24.250 180.229  1.00  0.00           O  
ATOM    458  CB  LYS A  61      89.382 -24.110 183.492  1.00  0.00           C  
ATOM    459  CG  LYS A  61      89.677 -25.104 184.607  1.00  0.00           C  
ATOM    460  CD  LYS A  61      88.843 -24.815 185.848  1.00  0.00           C  
ATOM    461  CE  LYS A  61      89.154 -25.794 186.972  1.00  0.00           C  
ATOM    462  NZ  LYS A  61      88.328 -25.524 188.187  1.00  0.00           N1+
ATOM    463  N   GLU A  62      89.749 -22.429 180.860  1.00  0.00           N  
ATOM    464  CA  GLU A  62      89.104 -21.597 179.848  1.00  0.00           C  
ATOM    465  C   GLU A  62      89.596 -21.950 178.447  1.00  0.00           C  
ATOM    466  O   GLU A  62      88.799 -22.066 177.514  1.00  0.00           O  
ATOM    467  CB  GLU A  62      89.351 -20.113 180.134  1.00  0.00           C  
ATOM    468  CG  GLU A  62      88.578 -19.582 181.333  1.00  0.00           C  
ATOM    469  CD  GLU A  62      88.679 -18.073 181.490  1.00  0.00           C  
ATOM    470  OE1 GLU A  62      87.717 -17.359 181.123  1.00  0.00           O  
ATOM    471  OE2 GLU A  62      89.727 -17.600 181.982  1.00  0.00           O1-
ATOM    472  N   ALA A  63      90.923 -22.086 178.455  1.00  0.00           N  
ATOM    473  CA  ALA A  63      91.520 -22.462 177.177  1.00  0.00           C  
ATOM    474  C   ALA A  63      90.984 -23.807 176.694  1.00  0.00           C  
ATOM    475  O   ALA A  63      90.687 -23.975 175.509  1.00  0.00           O  
ATOM    476  CB  ALA A  63      93.041 -22.510 177.293  1.00  0.00           C  
ATOM    477  N   TYR A  64      90.826 -24.689 177.608  1.00  0.00           N  
ATOM    478  CA  TYR A  64      90.286 -26.002 177.272  1.00  0.00           C  
ATOM    479  C   TYR A  64      88.847 -25.891 176.783  1.00  0.00           C  
ATOM    480  O   TYR A  64      88.469 -26.524 175.795  1.00  0.00           O  
ATOM    481  CB  TYR A  64      90.356 -26.938 178.482  1.00  0.00           C  
ATOM    482  CG  TYR A  64      89.896 -28.345 178.189  1.00  0.00           C  
ATOM    483  CD1 TYR A  64      88.598 -28.751 178.486  1.00  0.00           C  
ATOM    484  CD2 TYR A  64      90.759 -29.272 177.613  1.00  0.00           C  
ATOM    485  CE1 TYR A  64      88.170 -30.048 178.219  1.00  0.00           C  
ATOM    486  CE2 TYR A  64      90.342 -30.571 177.341  1.00  0.00           C  
ATOM    487  CZ  TYR A  64      89.048 -30.949 177.647  1.00  0.00           C  
ATOM    488  OH  TYR A  64      88.630 -32.234 177.380  1.00  0.00           O  
ATOM    489  N   ALA A  65      88.067 -25.128 177.461  1.00  0.00           N  
ATOM    490  CA  ALA A  65      86.670 -24.938 177.078  1.00  0.00           C  
ATOM    491  C   ALA A  65      86.561 -24.341 175.677  1.00  0.00           C  
ATOM    492  O   ALA A  65      85.766 -24.807 174.858  1.00  0.00           O  
ATOM    493  CB  ALA A  65      85.958 -24.045 178.091  1.00  0.00           C  
ATOM    494  N   ILE A  66      87.382 -23.332 175.382  1.00  0.00           N  
ATOM    495  CA  ILE A  66      87.380 -22.672 174.081  1.00  0.00           C  
ATOM    496  C   ILE A  66      87.777 -23.671 172.996  1.00  0.00           C  
ATOM    497  O   ILE A  66      87.115 -23.769 171.960  1.00  0.00           O  
ATOM    498  CB  ILE A  66      88.331 -21.454 174.063  1.00  0.00           C  
ATOM    499  CG1 ILE A  66      87.797 -20.348 174.980  1.00  0.00           C  
ATOM    500  CG2 ILE A  66      88.518 -20.938 172.634  1.00  0.00           C  
ATOM    501  CD1 ILE A  66      88.799 -19.234 175.251  1.00  0.00           C  
ATOM    502  N   LYS A  67      88.763 -24.436 173.319  1.00  0.00           N  
ATOM    503  CA  LYS A  67      89.240 -25.440 172.372  1.00  0.00           C  
ATOM    504  C   LYS A  67      88.158 -26.476 172.077  1.00  0.00           C  
ATOM    505  O   LYS A  67      87.971 -26.875 170.926  1.00  0.00           O  
ATOM    506  CB  LYS A  67      90.495 -26.131 172.908  1.00  0.00           C  
ATOM    507  CG  LYS A  67      91.105 -27.140 171.946  1.00  0.00           C  
ATOM    508  CD  LYS A  67      92.379 -27.754 172.513  1.00  0.00           C  
ATOM    509  CE  LYS A  67      92.969 -28.791 171.568  1.00  0.00           C  
ATOM    510  NZ  LYS A  67      94.209 -29.406 172.127  1.00  0.00           N1+
ATOM    511  N   GLU A  68      87.515 -26.908 173.062  1.00  0.00           N  
ATOM    512  CA  GLU A  68      86.475 -27.921 172.915  1.00  0.00           C  
ATOM    513  C   GLU A  68      85.319 -27.406 172.063  1.00  0.00           C  
ATOM    514  O   GLU A  68      84.829 -28.112 171.179  1.00  0.00           O  
ATOM    515  CB  GLU A  68      85.960 -28.366 174.286  1.00  0.00           C  
ATOM    516  CG  GLU A  68      86.909 -29.300 175.024  1.00  0.00           C  
ATOM    517  CD  GLU A  68      87.086 -30.644 174.336  1.00  0.00           C  
ATOM    518  OE1 GLU A  68      88.194 -30.923 173.825  1.00  0.00           O  
ATOM    519  OE2 GLU A  68      86.107 -31.424 174.305  1.00  0.00           O1-
ATOM    520  N   TYR A  69      84.926 -26.235 172.301  1.00  0.00           N  
ATOM    521  CA  TYR A  69      83.841 -25.659 171.512  1.00  0.00           C  
ATOM    522  C   TYR A  69      84.243 -25.525 170.049  1.00  0.00           C  
ATOM    523  O   TYR A  69      83.466 -25.858 169.152  1.00  0.00           O  
ATOM    524  CB  TYR A  69      83.438 -24.291 172.071  1.00  0.00           C  
ATOM    525  CG  TYR A  69      82.481 -24.370 173.236  1.00  0.00           C  
ATOM    526  CD1 TYR A  69      81.179 -24.835 173.064  1.00  0.00           C  
ATOM    527  CD2 TYR A  69      82.876 -23.978 174.511  1.00  0.00           C  
ATOM    528  CE1 TYR A  69      80.294 -24.907 174.134  1.00  0.00           C  
ATOM    529  CE2 TYR A  69      82.000 -24.046 175.588  1.00  0.00           C  
ATOM    530  CZ  TYR A  69      80.712 -24.512 175.391  1.00  0.00           C  
ATOM    531  OH  TYR A  69      79.840 -24.581 176.454  1.00  0.00           O  
ATOM    532  N   ILE A  70      85.447 -25.020 169.831  1.00  0.00           N  
ATOM    533  CA  ILE A  70      85.948 -24.822 168.475  1.00  0.00           C  
ATOM    534  C   ILE A  70      86.021 -26.165 167.751  1.00  0.00           C  
ATOM    535  O   ILE A  70      85.637 -26.269 166.583  1.00  0.00           O  
ATOM    536  CB  ILE A  70      87.334 -24.139 168.478  1.00  0.00           C  
ATOM    537  CG1 ILE A  70      87.208 -22.679 168.929  1.00  0.00           C  
ATOM    538  CG2 ILE A  70      87.984 -24.232 167.096  1.00  0.00           C  
ATOM    539  CD1 ILE A  70      88.544 -21.982 169.149  1.00  0.00           C  
ATOM    540  N   LYS A  71      86.460 -27.190 168.471  1.00  0.00           N  
ATOM    541  CA  LYS A  71      86.531 -28.534 167.903  1.00  0.00           C  
ATOM    542  C   LYS A  71      85.154 -29.019 167.460  1.00  0.00           C  
ATOM    543  O   LYS A  71      85.009 -29.585 166.375  1.00  0.00           O  
ATOM    544  CB  LYS A  71      87.132 -29.513 168.914  1.00  0.00           C  
ATOM    545  CG  LYS A  71      87.410 -30.896 168.345  1.00  0.00           C  
ATOM    546  CD  LYS A  71      88.071 -31.802 169.377  1.00  0.00           C  
ATOM    547  CE  LYS A  71      88.290 -33.206 168.831  1.00  0.00           C  
ATOM    548  NZ  LYS A  71      88.943 -34.097 169.837  1.00  0.00           N1+
ATOM    549  N   LYS A  72      84.198 -28.820 168.301  1.00  0.00           N  
ATOM    550  CA  LYS A  72      82.829 -29.237 168.013  1.00  0.00           C  
ATOM    551  C   LYS A  72      82.277 -28.506 166.793  1.00  0.00           C  
ATOM    552  O   LYS A  72      81.608 -29.109 165.951  1.00  0.00           O  
ATOM    553  CB  LYS A  72      81.927 -28.990 169.223  1.00  0.00           C  
ATOM    554  CG  LYS A  72      82.169 -29.948 170.381  1.00  0.00           C  
ATOM    555  CD  LYS A  72      81.218 -29.677 171.539  1.00  0.00           C  
ATOM    556  CE  LYS A  72      81.483 -30.612 172.712  1.00  0.00           C  
ATOM    557  NZ  LYS A  72      80.567 -30.335 173.859  1.00  0.00           N1+
ATOM    558  N   ILE A  73      82.634 -27.218 166.625  1.00  0.00           N  
ATOM    559  CA  ILE A  73      82.173 -26.401 165.508  1.00  0.00           C  
ATOM    560  C   ILE A  73      82.828 -26.879 164.214  1.00  0.00           C  
ATOM    561  O   ILE A  73      82.159 -27.020 163.188  1.00  0.00           O  
ATOM    562  CB  ILE A  73      82.474 -24.904 165.740  1.00  0.00           C  
ATOM    563  CG1 ILE A  73      81.632 -24.364 166.904  1.00  0.00           C  
ATOM    564  CG2 ILE A  73      82.223 -24.098 164.462  1.00  0.00           C  
ATOM    565  CD1 ILE A  73      82.104 -23.018 167.435  1.00  0.00           C  
ATOM    566  N   GLN A  74      84.081 -27.279 164.299  1.00  0.00           N  
ATOM    567  CA  GLN A  74      84.838 -27.696 163.123  1.00  0.00           C  
ATOM    568  C   GLN A  74      84.413 -29.088 162.661  1.00  0.00           C  
ATOM    569  O   GLN A  74      84.530 -29.418 161.480  1.00  0.00           O  
ATOM    570  CB  GLN A  74      86.340 -27.676 163.416  1.00  0.00           C  
ATOM    571  CG  GLN A  74      86.921 -26.275 163.547  1.00  0.00           C  
ATOM    572  CD  GLN A  74      88.427 -26.280 163.725  1.00  0.00           C  
ATOM    573  NE2 GLN A  74      89.101 -25.319 163.101  1.00  0.00           N  
ATOM    574  OE1 GLN A  74      88.982 -27.139 164.417  1.00  0.00           O  
ATOM    575  N   GLN A  75      84.037 -29.956 163.548  1.00  0.00           N  
ATOM    576  CA  GLN A  75      83.644 -31.330 163.247  1.00  0.00           C  
ATOM    577  C   GLN A  75      82.264 -31.377 162.599  1.00  0.00           C  
ATOM    578  O   GLN A  75      81.910 -32.364 161.951  1.00  0.00           O  
ATOM    579  CB  GLN A  75      83.657 -32.181 164.517  1.00  0.00           C  
ATOM    580  CG  GLN A  75      85.053 -32.467 165.052  1.00  0.00           C  
ATOM    581  CD  GLN A  75      85.037 -33.282 166.332  1.00  0.00           C  
ATOM    582  NE2 GLN A  75      86.212 -33.497 166.914  1.00  0.00           N  
ATOM    583  OE1 GLN A  75      83.976 -33.715 166.794  1.00  0.00           O  
ATOM    584  N   MET A  76      81.586 -30.170 162.615  1.00  0.00           N  
ATOM    585  CA  MET A  76      80.262 -30.165 161.999  1.00  0.00           C  
ATOM    586  C   MET A  76      80.348 -29.770 160.529  1.00  0.00           C  
ATOM    587  O   MET A  76      81.021 -28.798 160.181  1.00  0.00           O  
ATOM    588  CB  MET A  76      79.326 -29.211 162.743  1.00  0.00           C  
ATOM    589  CG  MET A  76      78.867 -29.732 164.095  1.00  0.00           C  
ATOM    590  SD  MET A  76      77.578 -28.671 164.857  1.00  0.00           S  
ATOM    591  CE  MET A  76      78.320 -28.386 166.488  1.00  0.00           C  
ATOM    592  N   PRO A  77      79.876 -30.580 159.591  1.00  0.00           N  
ATOM    593  CA  PRO A  77      79.900 -30.252 158.164  1.00  0.00           C  
ATOM    594  C   PRO A  77      79.048 -29.031 157.825  1.00  0.00           C  
ATOM    595  O   PRO A  77      78.041 -28.772 158.489  1.00  0.00           O  
ATOM    596  CB  PRO A  77      79.336 -31.512 157.502  1.00  0.00           C  
ATOM    597  CG  PRO A  77      78.639 -32.243 158.605  1.00  0.00           C  
ATOM    598  CD  PRO A  77      79.173 -31.745 159.918  1.00  0.00           C  
ATOM    599  N   PRO A  78      79.657 -28.151 156.964  1.00  0.00           N  
ATOM    600  CA  PRO A  78      78.936 -26.963 156.500  1.00  0.00           C  
ATOM    601  C   PRO A  78      77.803 -27.301 155.534  1.00  0.00           C  
ATOM    602  O   PRO A  78      78.001 -28.067 154.587  1.00  0.00           O  
ATOM    603  CB  PRO A  78      80.022 -26.140 155.802  1.00  0.00           C  
ATOM    604  CG  PRO A  78      81.075 -27.135 155.433  1.00  0.00           C  
ATOM    605  CD  PRO A  78      81.002 -28.286 156.394  1.00  0.00           C  
ATOM    606  N   GLY A  79      76.642 -27.921 155.898  1.00  0.00           N  
ATOM    607  CA  GLY A  79      75.837 -28.156 154.711  1.00  0.00           C  
ATOM    608  C   GLY A  79      74.426 -28.617 155.029  1.00  0.00           C  
ATOM    609  O   GLY A  79      73.491 -28.331 154.279  1.00  0.00           O  
ATOM    610  N   GLU A  80      74.023 -28.865 156.352  1.00  0.00           N  
ATOM    611  CA  GLU A  80      72.646 -29.189 156.708  1.00  0.00           C  
ATOM    612  C   GLU A  80      72.035 -28.104 157.592  1.00  0.00           C  
ATOM    613  O   GLU A  80      72.718 -27.537 158.448  1.00  0.00           O  
ATOM    614  CB  GLU A  80      72.577 -30.544 157.415  1.00  0.00           C  
ATOM    615  CG  GLU A  80      72.921 -31.724 156.517  1.00  0.00           C  
ATOM    616  CD  GLU A  80      72.662 -33.072 157.172  1.00  0.00           C  
ATOM    617  OE1 GLU A  80      71.562 -33.637 156.985  1.00  0.00           O  
ATOM    618  OE2 GLU A  80      73.570 -33.566 157.879  1.00  0.00           O1-
ATOM    619  N   PRO A  81      70.819 -27.497 157.092  1.00  0.00           N  
ATOM    620  CA  PRO A  81      70.132 -26.502 157.918  1.00  0.00           C  
ATOM    621  C   PRO A  81      70.148 -26.855 159.404  1.00  0.00           C  
ATOM    622  O   PRO A  81      70.303 -25.971 160.250  1.00  0.00           O  
ATOM    623  CB  PRO A  81      68.703 -26.515 157.369  1.00  0.00           C  
ATOM    624  CG  PRO A  81      68.833 -27.046 155.978  1.00  0.00           C  
ATOM    625  CD  PRO A  81      70.046 -27.930 155.917  1.00  0.00           C  
ATOM    626  N   ARG A  82      69.966 -28.074 159.712  1.00  0.00           N  
ATOM    627  CA  ARG A  82      69.974 -28.509 161.105  1.00  0.00           C  
ATOM    628  C   ARG A  82      71.347 -28.304 161.735  1.00  0.00           C  
ATOM    629  O   ARG A  82      71.451 -27.876 162.886  1.00  0.00           O  
ATOM    630  CB  ARG A  82      69.562 -29.978 161.212  1.00  0.00           C  
ATOM    631  CG  ARG A  82      69.339 -30.453 162.639  1.00  0.00           C  
ATOM    632  CD  ARG A  82      68.815 -31.882 162.683  1.00  0.00           C  
ATOM    633  NE  ARG A  82      68.628 -32.346 164.055  1.00  0.00           N  
ATOM    634  CZ  ARG A  82      68.142 -33.536 164.392  1.00  0.00           C  
ATOM    635  NH1 ARG A  82      67.782 -34.412 163.460  1.00  0.00           N1+
ATOM    636  NH2 ARG A  82      68.014 -33.856 165.672  1.00  0.00           N  
ATOM    637  N   GLN A  83      72.309 -28.644 160.971  1.00  0.00           N  
ATOM    638  CA  GLN A  83      73.677 -28.508 161.459  1.00  0.00           C  
ATOM    639  C   GLN A  83      74.070 -27.039 161.591  1.00  0.00           C  
ATOM    640  O   GLN A  83      74.797 -26.667 162.514  1.00  0.00           O  
ATOM    641  CB  GLN A  83      74.653 -29.232 160.531  1.00  0.00           C  
ATOM    642  CG  GLN A  83      74.522 -30.748 160.563  1.00  0.00           C  
ATOM    643  CD  GLN A  83      75.431 -31.437 159.562  1.00  0.00           C  
ATOM    644  NE2 GLN A  83      75.354 -32.762 159.506  1.00  0.00           N  
ATOM    645  OE1 GLN A  83      76.195 -30.784 158.845  1.00  0.00           O  
ATOM    646  N   ARG A  84      73.559 -26.281 160.556  1.00  0.00           N  
ATOM    647  CA  ARG A  84      73.821 -24.848 160.642  1.00  0.00           C  
ATOM    648  C   ARG A  84      73.250 -24.264 161.930  1.00  0.00           C  
ATOM    649  O   ARG A  84      73.889 -23.433 162.578  1.00  0.00           O  
ATOM    650  CB  ARG A  84      73.234 -24.120 159.431  1.00  0.00           C  
ATOM    651  CG  ARG A  84      74.020 -24.330 158.146  1.00  0.00           C  
ATOM    652  CD  ARG A  84      73.545 -23.401 157.037  1.00  0.00           C  
ATOM    653  NE  ARG A  84      72.768 -24.118 156.030  1.00  0.00           N  
ATOM    654  CZ  ARG A  84      72.161 -23.547 154.993  1.00  0.00           C  
ATOM    655  NH1 ARG A  84      72.231 -22.234 154.805  1.00  0.00           N1+
ATOM    656  NH2 ARG A  84      71.480 -24.294 154.136  1.00  0.00           N  
ATOM    657  N   GLN A  85      72.089 -24.779 162.286  1.00  0.00           N  
ATOM    658  CA  GLN A  85      71.470 -24.322 163.526  1.00  0.00           C  
ATOM    659  C   GLN A  85      72.291 -24.747 164.740  1.00  0.00           C  
ATOM    660  O   GLN A  85      72.474 -23.966 165.676  1.00  0.00           O  
ATOM    661  CB  GLN A  85      70.043 -24.861 163.644  1.00  0.00           C  
ATOM    662  CG  GLN A  85      69.224 -24.198 164.743  1.00  0.00           C  
ATOM    663  CD  GLN A  85      67.777 -24.654 164.754  1.00  0.00           C  
ATOM    664  NE2 GLN A  85      66.856 -23.702 164.853  1.00  0.00           N  
ATOM    665  OE1 GLN A  85      67.489 -25.853 164.672  1.00  0.00           O  
ATOM    666  N   GLN A  86      72.735 -25.929 164.706  1.00  0.00           N  
ATOM    667  CA  GLN A  86      73.572 -26.427 165.792  1.00  0.00           C  
ATOM    668  C   GLN A  86      74.887 -25.655 165.871  1.00  0.00           C  
ATOM    669  O   GLN A  86      75.350 -25.318 166.963  1.00  0.00           O  
ATOM    670  CB  GLN A  86      73.851 -27.920 165.615  1.00  0.00           C  
ATOM    671  CG  GLN A  86      72.672 -28.813 165.976  1.00  0.00           C  
ATOM    672  CD  GLN A  86      72.967 -30.287 165.771  1.00  0.00           C  
ATOM    673  NE2 GLN A  86      72.365 -30.875 164.742  1.00  0.00           N  
ATOM    674  OE1 GLN A  86      73.731 -30.893 166.529  1.00  0.00           O  
ATOM    675  N   GLN A  87      75.448 -25.445 164.694  1.00  0.00           N  
ATOM    676  CA  GLN A  87      76.693 -24.689 164.635  1.00  0.00           C  
ATOM    677  C   GLN A  87      76.512 -23.284 165.205  1.00  0.00           C  
ATOM    678  O   GLN A  87      77.364 -22.797 165.950  1.00  0.00           O  
ATOM    679  CB  GLN A  87      77.206 -24.608 163.196  1.00  0.00           C  
ATOM    680  CG  GLN A  87      78.633 -24.091 163.079  1.00  0.00           C  
ATOM    681  CD  GLN A  87      79.166 -24.155 161.660  1.00  0.00           C  
ATOM    682  NE2 GLN A  87      80.472 -24.359 161.526  1.00  0.00           N  
ATOM    683  OE1 GLN A  87      78.411 -24.022 160.692  1.00  0.00           O  
ATOM    684  N   GLN A  88      75.401 -22.729 164.910  1.00  0.00           N  
ATOM    685  CA  GLN A  88      75.109 -21.393 165.418  1.00  0.00           C  
ATOM    686  C   GLN A  88      75.011 -21.392 166.941  1.00  0.00           C  
ATOM    687  O   GLN A  88      75.493 -20.467 167.599  1.00  0.00           O  
ATOM    688  CB  GLN A  88      73.812 -20.859 164.809  1.00  0.00           C  
ATOM    689  CG  GLN A  88      73.954 -20.405 163.362  1.00  0.00           C  
ATOM    690  CD  GLN A  88      72.664 -19.841 162.794  1.00  0.00           C  
ATOM    691  NE2 GLN A  88      72.548 -19.845 161.470  1.00  0.00           N  
ATOM    692  OE1 GLN A  88      71.780 -19.408 163.539  1.00  0.00           O  
ATOM    693  N   ARG A  89      74.336 -22.467 167.395  1.00  0.00           N  
ATOM    694  CA  ARG A  89      74.231 -22.593 168.845  1.00  0.00           C  
ATOM    695  C   ARG A  89      75.611 -22.695 169.486  1.00  0.00           C  
ATOM    696  O   ARG A  89      75.873 -22.063 170.512  1.00  0.00           O  
ATOM    697  CB  ARG A  89      73.387 -23.813 169.219  1.00  0.00           C  
ATOM    698  CG  ARG A  89      71.897 -23.628 168.984  1.00  0.00           C  
ATOM    699  CD  ARG A  89      71.095 -24.826 169.474  1.00  0.00           C  
ATOM    700  NE  ARG A  89      69.674 -24.681 169.173  1.00  0.00           N  
ATOM    701  CZ  ARG A  89      68.750 -25.608 169.414  1.00  0.00           C  
ATOM    702  NH1 ARG A  89      69.083 -26.769 169.967  1.00  0.00           N1+
ATOM    703  NH2 ARG A  89      67.484 -25.372 169.100  1.00  0.00           N  
ATOM    704  N   LEU A  90      76.422 -23.469 168.924  1.00  0.00           N  
ATOM    705  CA  LEU A  90      77.770 -23.659 169.446  1.00  0.00           C  
ATOM    706  C   LEU A  90      78.564 -22.359 169.388  1.00  0.00           C  
ATOM    707  O   LEU A  90      79.295 -22.030 170.324  1.00  0.00           O  
ATOM    708  CB  LEU A  90      78.501 -24.752 168.660  1.00  0.00           C  
ATOM    709  CG  LEU A  90      77.993 -26.181 168.855  1.00  0.00           C  
ATOM    710  CD1 LEU A  90      78.685 -27.128 167.880  1.00  0.00           C  
ATOM    711  CD2 LEU A  90      78.211 -26.635 170.294  1.00  0.00           C  
ATOM    712  N   TYR A  91      78.310 -21.656 168.307  1.00  0.00           N  
ATOM    713  CA  TYR A  91      78.986 -20.373 168.159  1.00  0.00           C  
ATOM    714  C   TYR A  91      78.581 -19.412 169.269  1.00  0.00           C  
ATOM    715  O   TYR A  91      79.427 -18.713 169.834  1.00  0.00           O  
ATOM    716  CB  TYR A  91      78.673 -19.755 166.793  1.00  0.00           C  
ATOM    717  CG  TYR A  91      79.591 -20.223 165.690  1.00  0.00           C  
ATOM    718  CD1 TYR A  91      80.961 -19.980 165.746  1.00  0.00           C  
ATOM    719  CD2 TYR A  91      79.089 -20.909 164.589  1.00  0.00           C  
ATOM    720  CE1 TYR A  91      81.810 -20.409 164.731  1.00  0.00           C  
ATOM    721  CE2 TYR A  91      79.928 -21.342 163.567  1.00  0.00           C  
ATOM    722  CZ  TYR A  91      81.285 -21.088 163.647  1.00  0.00           C  
ATOM    723  OH  TYR A  91      82.120 -21.515 162.640  1.00  0.00           O  
ATOM    724  N   ARG A  92      77.345 -19.442 169.462  1.00  0.00           N  
ATOM    725  CA  ARG A  92      76.832 -18.553 170.499  1.00  0.00           C  
ATOM    726  C   ARG A  92      77.408 -18.915 171.864  1.00  0.00           C  
ATOM    727  O   ARG A  92      77.793 -18.034 172.635  1.00  0.00           O  
ATOM    728  CB  ARG A  92      75.303 -18.606 170.546  1.00  0.00           C  
ATOM    729  CG  ARG A  92      74.627 -17.912 169.374  1.00  0.00           C  
ATOM    730  CD  ARG A  92      73.111 -17.915 169.514  1.00  0.00           C  
ATOM    731  NE  ARG A  92      72.460 -17.340 168.340  1.00  0.00           N  
ATOM    732  CZ  ARG A  92      71.172 -17.486 168.040  1.00  0.00           C  
ATOM    733  NH1 ARG A  92      70.369 -18.192 168.827  1.00  0.00           N1+
ATOM    734  NH2 ARG A  92      70.683 -16.920 166.947  1.00  0.00           N  
ATOM    735  N   LYS A  93      77.476 -20.172 172.060  1.00  0.00           N  
ATOM    736  CA  LYS A  93      78.044 -20.646 173.319  1.00  0.00           C  
ATOM    737  C   LYS A  93      79.517 -20.265 173.436  1.00  0.00           C  
ATOM    738  O   LYS A  93      79.976 -19.861 174.507  1.00  0.00           O  
ATOM    739  CB  LYS A  93      77.883 -22.161 173.444  1.00  0.00           C  
ATOM    740  CG  LYS A  93      76.446 -22.616 173.653  1.00  0.00           C  
ATOM    741  CD  LYS A  93      76.366 -24.117 173.905  1.00  0.00           C  
ATOM    742  CE  LYS A  93      74.929 -24.570 174.133  1.00  0.00           C  
ATOM    743  NZ  LYS A  93      74.843 -26.044 174.358  1.00  0.00           N1+
ATOM    744  N   LEU A  94      80.168 -20.421 172.302  1.00  0.00           N  
ATOM    745  CA  LEU A  94      81.577 -20.043 172.250  1.00  0.00           C  
ATOM    746  C   LEU A  94      81.754 -18.563 172.573  1.00  0.00           C  
ATOM    747  O   LEU A  94      82.596 -18.200 173.397  1.00  0.00           O  
ATOM    748  CB  LEU A  94      82.164 -20.351 170.871  1.00  0.00           C  
ATOM    749  CG  LEU A  94      83.625 -19.951 170.652  1.00  0.00           C  
ATOM    750  CD1 LEU A  94      84.544 -20.806 171.517  1.00  0.00           C  
ATOM    751  CD2 LEU A  94      83.999 -20.076 169.179  1.00  0.00           C  
ATOM    752  N   MET A  95      80.829 -17.745 171.957  1.00  0.00           N  
ATOM    753  CA  MET A  95      80.926 -16.301 172.156  1.00  0.00           C  
ATOM    754  C   MET A  95      80.647 -15.933 173.609  1.00  0.00           C  
ATOM    755  O   MET A  95      81.284 -15.033 174.159  1.00  0.00           O  
ATOM    756  CB  MET A  95      79.954 -15.565 171.233  1.00  0.00           C  
ATOM    757  CG  MET A  95      80.392 -15.534 169.778  1.00  0.00           C  
ATOM    758  SD  MET A  95      81.988 -14.660 169.544  1.00  0.00           S  
ATOM    759  CE  MET A  95      81.442 -12.939 169.728  1.00  0.00           C  
ATOM    760  N   LYS A  96      79.801 -16.585 174.217  1.00  0.00           N  
ATOM    761  CA  LYS A  96      79.448 -16.338 175.612  1.00  0.00           C  
ATOM    762  C   LYS A  96      80.619 -16.655 176.538  1.00  0.00           C  
ATOM    763  O   LYS A  96      80.780 -16.018 177.582  1.00  0.00           O  
ATOM    764  CB  LYS A  96      78.225 -17.165 176.011  1.00  0.00           C  
ATOM    765  CG  LYS A  96      76.909 -16.618 175.481  1.00  0.00           C  
ATOM    766  CD  LYS A  96      75.716 -17.316 176.120  1.00  0.00           C  
ATOM    767  CE  LYS A  96      74.397 -16.757 175.603  1.00  0.00           C  
ATOM    768  NZ  LYS A  96      73.223 -17.439 176.226  1.00  0.00           N1+
ATOM    769  N   LYS A  97      81.450 -17.591 176.110  1.00  0.00           N  
ATOM    770  CA  LYS A  97      82.615 -17.968 176.905  1.00  0.00           C  
ATOM    771  C   LYS A  97      83.818 -17.093 176.565  1.00  0.00           C  
ATOM    772  O   LYS A  97      84.616 -16.756 177.443  1.00  0.00           O  
ATOM    773  CB  LYS A  97      82.961 -19.442 176.687  1.00  0.00           C  
ATOM    774  CG  LYS A  97      81.922 -20.409 177.234  1.00  0.00           C  
ATOM    775  CD  LYS A  97      81.890 -20.392 178.757  1.00  0.00           C  
ATOM    776  CE  LYS A  97      80.925 -21.433 179.308  1.00  0.00           C  
ATOM    777  NZ  LYS A  97      80.798 -21.340 180.793  1.00  0.00           N1+
ATOM    778  N   LEU A  98      83.909 -16.747 175.319  1.00  0.00           N  
ATOM    779  CA  LEU A  98      85.068 -16.021 174.812  1.00  0.00           C  
ATOM    780  C   LEU A  98      85.073 -14.582 175.318  1.00  0.00           C  
ATOM    781  O   LEU A  98      86.120 -14.061 175.708  1.00  0.00           O  
ATOM    782  CB  LEU A  98      85.082 -16.036 173.282  1.00  0.00           C  
ATOM    783  CG  LEU A  98      85.748 -17.245 172.621  1.00  0.00           C  
ATOM    784  CD1 LEU A  98      85.466 -17.252 171.122  1.00  0.00           C  
ATOM    785  CD2 LEU A  98      87.250 -17.241 172.889  1.00  0.00           C  
ATOM    786  N   TRP A  99      83.821 -13.959 175.434  1.00  0.00           N  
ATOM    787  CA  TRP A  99      83.732 -12.552 175.810  1.00  0.00           C  
ATOM    788  C   TRP A  99      84.275 -12.331 177.217  1.00  0.00           C  
ATOM    789  O   TRP A  99      85.109 -11.448 177.437  1.00  0.00           O  
ATOM    790  CB  TRP A  99      82.284 -12.063 175.725  1.00  0.00           C  
ATOM    791  CG  TRP A  99      82.134 -10.577 175.855  1.00  0.00           C  
ATOM    792  CD1 TRP A  99      81.642  -9.889 176.929  1.00  0.00           C  
ATOM    793  CD2 TRP A  99      82.478  -9.595 174.872  1.00  0.00           C  
ATOM    794  CE2 TRP A  99      82.166  -8.330 175.419  1.00  0.00           C  
ATOM    795  CE3 TRP A  99      83.019  -9.662 173.581  1.00  0.00           C  
ATOM    796  NE1 TRP A  99      81.658  -8.537 176.672  1.00  0.00           N  
ATOM    797  CZ2 TRP A  99      82.379  -7.141 174.717  1.00  0.00           C  
ATOM    798  CZ3 TRP A  99      83.230  -8.478 172.884  1.00  0.00           C  
ATOM    799  CH2 TRP A  99      82.910  -7.235 173.457  1.00  0.00           C  
ATOM    800  N   PRO A 100      83.851 -13.124 178.186  1.00  0.00           N  
ATOM    801  CA  PRO A 100      84.428 -12.954 179.520  1.00  0.00           C  
ATOM    802  C   PRO A 100      85.912 -13.307 179.573  1.00  0.00           C  
ATOM    803  O   PRO A 100      86.663 -12.722 180.357  1.00  0.00           O  
ATOM    804  CB  PRO A 100      83.606 -13.913 180.384  1.00  0.00           C  
ATOM    805  CG  PRO A 100      82.362 -14.168 179.595  1.00  0.00           C  
ATOM    806  CD  PRO A 100      82.667 -13.946 178.142  1.00  0.00           C  
ATOM    807  N   TRP A 101      86.224 -14.307 178.797  1.00  0.00           N  
ATOM    808  CA  TRP A 101      87.633 -14.683 178.749  1.00  0.00           C  
ATOM    809  C   TRP A 101      88.490 -13.524 178.249  1.00  0.00           C  
ATOM    810  O   TRP A 101      89.525 -13.208 178.842  1.00  0.00           O  
ATOM    811  CB  TRP A 101      87.833 -15.906 177.850  1.00  0.00           C  
ATOM    812  CG  TRP A 101      89.270 -16.243 177.589  1.00  0.00           C  
ATOM    813  CD1 TRP A 101      90.127 -16.902 178.428  1.00  0.00           C  
ATOM    814  CD2 TRP A 101      90.021 -15.933 176.412  1.00  0.00           C  
ATOM    815  CE2 TRP A 101      91.327 -16.434 176.605  1.00  0.00           C  
ATOM    816  CE3 TRP A 101      89.715 -15.280 175.210  1.00  0.00           C  
ATOM    817  NE1 TRP A 101      91.365 -17.020 177.841  1.00  0.00           N  
ATOM    818  CZ2 TRP A 101      92.327 -16.302 175.638  1.00  0.00           C  
ATOM    819  CZ3 TRP A 101      90.712 -15.149 174.250  1.00  0.00           C  
ATOM    820  CH2 TRP A 101      92.001 -15.659 174.472  1.00  0.00           C  
ATOM    821  N   VAL A 102      88.015 -12.913 177.216  1.00  0.00           N  
ATOM    822  CA  VAL A 102      88.740 -11.780 176.651  1.00  0.00           C  
ATOM    823  C   VAL A 102      88.771 -10.632 177.657  1.00  0.00           C  
ATOM    824  O   VAL A 102      89.800  -9.972 177.824  1.00  0.00           O  
ATOM    825  CB  VAL A 102      88.111 -11.308 175.322  1.00  0.00           C  
ATOM    826  CG1 VAL A 102      88.751 -10.003 174.854  1.00  0.00           C  
ATOM    827  CG2 VAL A 102      88.250 -12.389 174.252  1.00  0.00           C  
ATOM    828  N   ALA A 103      87.687 -10.389 178.353  1.00  0.00           N  
ATOM    829  CA  ALA A 103      87.601  -9.336 179.361  1.00  0.00           C  
ATOM    830  C   ALA A 103      88.550  -9.611 180.524  1.00  0.00           C  
ATOM    831  O   ALA A 103      89.223  -8.701 181.012  1.00  0.00           O  
ATOM    832  CB  ALA A 103      86.167  -9.204 179.869  1.00  0.00           C  
ATOM    833  N   LYS A 104      88.552 -10.851 180.964  1.00  0.00           N  
ATOM    834  CA  LYS A 104      89.424 -11.253 182.064  1.00  0.00           C  
ATOM    835  C   LYS A 104      90.895 -11.122 181.677  1.00  0.00           C  
ATOM    836  O   LYS A 104      91.712 -10.646 182.468  1.00  0.00           O  
ATOM    837  CB  LYS A 104      89.121 -12.689 182.493  1.00  0.00           C  
ATOM    838  CG  LYS A 104      89.794 -13.102 183.794  1.00  0.00           C  
ATOM    839  CD  LYS A 104      89.340 -14.485 184.243  1.00  0.00           C  
ATOM    840  CE  LYS A 104      90.010 -14.899 185.546  1.00  0.00           C  
ATOM    841  NZ  LYS A 104      89.547 -16.242 186.006  1.00  0.00           N1+
ATOM    842  N   ALA A 105      91.178 -11.585 180.461  1.00  0.00           N  
ATOM    843  CA  ALA A 105      92.547 -11.512 179.959  1.00  0.00           C  
ATOM    844  C   ALA A 105      93.026 -10.066 179.876  1.00  0.00           C  
ATOM    845  O   ALA A 105      94.176  -9.767 180.204  1.00  0.00           O  
ATOM    846  CB  ALA A 105      92.648 -12.182 178.590  1.00  0.00           C  
ATOM    847  N   LYS A 106      92.111  -9.154 179.446  1.00  0.00           N  
ATOM    848  CA  LYS A 106      92.426  -7.730 179.382  1.00  0.00           C  
ATOM    849  C   LYS A 106      92.733  -7.172 180.769  1.00  0.00           C  
ATOM    850  O   LYS A 106      93.683  -6.405 180.939  1.00  0.00           O  
ATOM    851  CB  LYS A 106      91.271  -6.953 178.748  1.00  0.00           C  
ATOM    852  CG  LYS A 106      91.570  -5.480 178.514  1.00  0.00           C  
ATOM    853  CD  LYS A 106      90.413  -4.777 177.817  1.00  0.00           C  
ATOM    854  CE  LYS A 106      90.706  -3.301 177.593  1.00  0.00           C  
ATOM    855  NZ  LYS A 106      89.563  -2.602 176.931  1.00  0.00           N1+
ATOM    856  N   LYS A 107      91.911  -7.580 181.676  1.00  0.00           N  
ATOM    857  CA  LYS A 107      92.079  -7.135 183.057  1.00  0.00           C  
ATOM    858  C   LYS A 107      93.404  -7.625 183.635  1.00  0.00           C  
ATOM    859  O   LYS A 107      94.102  -6.877 184.322  1.00  0.00           O  
ATOM    860  CB  LYS A 107      90.918  -7.623 183.923  1.00  0.00           C  
ATOM    861  CG  LYS A 107      90.916  -7.053 185.335  1.00  0.00           C  
ATOM    862  CD  LYS A 107      89.676  -7.479 186.109  1.00  0.00           C  
ATOM    863  CE  LYS A 107      89.695  -6.946 187.535  1.00  0.00           C  
ATOM    864  NZ  LYS A 107      88.469  -7.341 188.291  1.00  0.00           N1+
ATOM    865  N   GLN A 108      93.789  -8.890 183.276  1.00  0.00           N  
ATOM    866  CA  GLN A 108      95.046  -9.456 183.754  1.00  0.00           C  
ATOM    867  C   GLN A 108      96.242  -8.736 183.141  1.00  0.00           C  
ATOM    868  O   GLN A 108      97.256  -8.523 183.810  1.00  0.00           O  
ATOM    869  CB  GLN A 108      95.115 -10.952 183.438  1.00  0.00           C  
ATOM    870  CG  GLN A 108      94.663 -11.844 184.587  1.00  0.00           C  
ATOM    871  CD  GLN A 108      95.401 -11.555 185.881  1.00  0.00           C  
ATOM    872  NE2 GLN A 108      96.140 -12.542 186.374  1.00  0.00           N  
ATOM    873  OE1 GLN A 108      95.309 -10.453 186.431  1.00  0.00           O  
ATOM    874  N   LEU A 109      96.122  -8.331 181.944  1.00  0.00           N  
ATOM    875  CA  LEU A 109      97.162  -7.576 181.256  1.00  0.00           C  
ATOM    876  C   LEU A 109      97.387  -6.224 181.927  1.00  0.00           C  
ATOM    877  O   LEU A 109      98.528  -5.780 182.076  1.00  0.00           O  
ATOM    878  CB  LEU A 109      96.795  -7.374 179.785  1.00  0.00           C  
ATOM    879  CG  LEU A 109      96.920  -8.600 178.880  1.00  0.00           C  
ATOM    880  CD1 LEU A 109      96.357  -8.297 177.495  1.00  0.00           C  
ATOM    881  CD2 LEU A 109      98.375  -9.047 178.784  1.00  0.00           C  
ATOM    882  N   LYS A 110      96.267  -5.575 182.340  1.00  0.00           N  
ATOM    883  CA  LYS A 110      96.362  -4.275 182.997  1.00  0.00           C  
ATOM    884  C   LYS A 110      97.061  -4.391 184.348  1.00  0.00           C  
ATOM    885  O   LYS A 110      97.792  -3.485 184.755  1.00  0.00           O  
ATOM    886  CB  LYS A 110      94.971  -3.662 183.177  1.00  0.00           C  
ATOM    887  CG  LYS A 110      94.380  -3.083 181.900  1.00  0.00           C  
ATOM    888  CD  LYS A 110      93.106  -2.298 182.180  1.00  0.00           C  
ATOM    889  CE  LYS A 110      92.533  -1.687 180.909  1.00  0.00           C  
ATOM    890  NZ  LYS A 110      91.295  -0.897 181.182  1.00  0.00           N1+
ATOM    891  N   LYS A 111      96.890  -5.530 184.974  1.00  0.00           N  
ATOM    892  CA  LYS A 111      97.509  -5.745 186.279  1.00  0.00           C  
ATOM    893  C   LYS A 111      99.006  -6.000 186.141  1.00  0.00           C  
ATOM    894  O   LYS A 111      99.791  -5.605 187.006  1.00  0.00           O  
ATOM    895  CB  LYS A 111      96.842  -6.917 187.002  1.00  0.00           C  
ATOM    896  CG  LYS A 111      97.254  -7.060 188.460  1.00  0.00           C  
ATOM    897  CD  LYS A 111      96.448  -8.143 189.165  1.00  0.00           C  
ATOM    898  CE  LYS A 111      96.889  -8.317 190.612  1.00  0.00           C  
ATOM    899  NZ  LYS A 111      96.097  -9.373 191.309  1.00  0.00           N1+
ATOM    900  N   LEU A 112      99.379  -6.609 184.979  1.00  0.00           N  
ATOM    901  CA  LEU A 112     100.779  -6.936 184.737  1.00  0.00           C  
ATOM    902  C   LEU A 112     101.568  -5.692 184.343  1.00  0.00           C  
ATOM    903  O   LEU A 112     102.773  -5.611 184.593  1.00  0.00           O  
ATOM    904  CB  LEU A 112     100.900  -7.999 183.643  1.00  0.00           C  
ATOM    905  CG  LEU A 112     100.614  -9.442 184.064  1.00  0.00           C  
ATOM    906  CD1 LEU A 112     100.418 -10.324 182.836  1.00  0.00           C  
ATOM    907  CD2 LEU A 112     101.741  -9.978 184.939  1.00  0.00           C  
ATOM    908  N   ARG A 113     100.838  -4.539 183.784  1.00  0.00           N  
ATOM    909  CA  ARG A 113     101.503  -3.287 183.442  1.00  0.00           C  
ATOM    910  C   ARG A 113     101.904  -2.519 184.697  1.00  0.00           C  
ATOM    911  O   ARG A 113     102.961  -1.885 184.733  1.00  0.00           O  
ATOM    912  CB  ARG A 113     100.600  -2.420 182.564  1.00  0.00           C  
ATOM    913  CG  ARG A 113     100.436  -2.939 181.144  1.00  0.00           C  
ATOM    914  CD  ARG A 113      99.579  -2.009 180.297  1.00  0.00           C  
ATOM    915  NE  ARG A 113      99.363  -2.546 178.957  1.00  0.00           N  
ATOM    916  CZ  ARG A 113      98.632  -1.959 178.014  1.00  0.00           C  
ATOM    917  NH1 ARG A 113      98.028  -0.799 178.248  1.00  0.00           N1+
ATOM    918  NH2 ARG A 113      98.502  -2.534 176.828  1.00  0.00           N  
TER   
END
