# Supplementary material for: Scaffolding protein functional sites using deep learning
Source: Science. Author manuscript; Available in PMC 2022 Oct 31. (PMC9621694; doi:10.1126/science.abn2100)
Supplement: Data S1 [file NIHMS1830590-supplement-Data_S1.zip › ace2_1157_RF.pdb]

ATOM      1  N   GLY A   1     112.864  -9.121 186.169  1.00  0.00           N  
ATOM      2  CA  GLY A   1     112.170 -10.391 186.002  1.00  0.00           C  
ATOM      3  C   GLY A   1     111.899 -10.687 184.533  1.00  0.00           C  
ATOM      4  O   GLY A   1     110.810 -10.410 184.021  1.00  0.00           O  
ATOM      5 1H   GLY A   1     113.561  -9.210 186.894  1.00  0.00           H  
ATOM      6 2H   GLY A   1     113.312  -8.863 185.301  1.00  0.00           H  
ATOM      7 3H   GLY A   1     112.199  -8.406 186.431  1.00  0.00           H  
ATOM      8 1HA  GLY A   1     112.770 -11.193 186.433  1.00  0.00           H  
ATOM      9 2HA  GLY A   1     111.229 -10.366 186.550  1.00  0.00           H  
ATOM     10  N   ALA A   2     112.881 -11.278 183.851  1.00  0.00           N  
ATOM     11  CA  ALA A   2     112.724 -11.596 182.430  1.00  0.00           C  
ATOM     12  C   ALA A   2     111.546 -12.526 182.180  1.00  0.00           C  
ATOM     13  O   ALA A   2     110.854 -12.397 181.171  1.00  0.00           O  
ATOM     14  CB  ALA A   2     113.980 -12.237 181.884  1.00  0.00           C  
ATOM     15  H   ALA A   2     113.755 -11.511 184.306  1.00  0.00           H  
ATOM     16  HA  ALA A   2     112.539 -10.664 181.895  1.00  0.00           H  
ATOM     17 1HB  ALA A   2     113.851 -12.438 180.821  1.00  0.00           H  
ATOM     18 2HB  ALA A   2     114.825 -11.565 182.026  1.00  0.00           H  
ATOM     19 3HB  ALA A   2     114.168 -13.173 182.409  1.00  0.00           H  
ATOM     20  N   GLU A   3     111.299 -13.461 183.097  1.00  0.00           N  
ATOM     21  CA  GLU A   3     110.201 -14.384 182.869  1.00  0.00           C  
ATOM     22  C   GLU A   3     108.883 -13.625 182.883  1.00  0.00           C  
ATOM     23  O   GLU A   3     107.991 -13.902 182.081  1.00  0.00           O  
ATOM     24  CB  GLU A   3     110.184 -15.475 183.940  1.00  0.00           C  
ATOM     25  CG  GLU A   3     111.375 -16.459 183.899  1.00  0.00           C  
ATOM     26  CD  GLU A   3     111.447 -17.316 182.643  1.00  0.00           C  
ATOM     27  OE1 GLU A   3     110.469 -17.941 182.308  1.00  0.00           O  
ATOM     28  OE2 GLU A   3     112.493 -17.334 182.012  1.00  0.00           O1-
ATOM     29  H   GLU A   3     111.875 -13.537 183.921  1.00  0.00           H  
ATOM     30  HA  GLU A   3     110.321 -14.845 181.893  1.00  0.00           H  
ATOM     31 1HB  GLU A   3     110.170 -15.011 184.925  1.00  0.00           H  
ATOM     32 2HB  GLU A   3     109.266 -16.058 183.844  1.00  0.00           H  
ATOM     33 1HG  GLU A   3     112.297 -15.883 183.977  1.00  0.00           H  
ATOM     34 2HG  GLU A   3     111.316 -17.112 184.769  1.00  0.00           H  
ATOM     35  N   ALA A   4     108.767 -12.632 183.768  1.00  0.00           N  
ATOM     36  CA  ALA A   4     107.541 -11.857 183.830  1.00  0.00           C  
ATOM     37  C   ALA A   4     107.339 -11.124 182.526  1.00  0.00           C  
ATOM     38  O   ALA A   4     106.227 -11.074 181.999  1.00  0.00           O  
ATOM     39  CB  ALA A   4     107.576 -10.869 184.975  1.00  0.00           C  
ATOM     40  H   ALA A   4     109.535 -12.415 184.386  1.00  0.00           H  
ATOM     41  HA  ALA A   4     106.706 -12.547 183.971  1.00  0.00           H  
ATOM     42 1HB  ALA A   4     106.643 -10.312 185.002  1.00  0.00           H  
ATOM     43 2HB  ALA A   4     107.708 -11.405 185.913  1.00  0.00           H  
ATOM     44 3HB  ALA A   4     108.403 -10.179 184.832  1.00  0.00           H  
ATOM     45  N   ARG A   5     108.431 -10.597 181.971  1.00  0.00           N  
ATOM     46  CA  ARG A   5     108.319  -9.872 180.719  1.00  0.00           C  
ATOM     47  C   ARG A   5     107.870 -10.803 179.606  1.00  0.00           C  
ATOM     48  O   ARG A   5     107.025 -10.440 178.787  1.00  0.00           O  
ATOM     49  CB  ARG A   5     109.641  -9.226 180.352  1.00  0.00           C  
ATOM     50  CG  ARG A   5     110.038  -8.055 181.238  1.00  0.00           C  
ATOM     51  CD  ARG A   5     111.369  -7.502 180.861  1.00  0.00           C  
ATOM     52  NE  ARG A   5     111.738  -6.357 181.684  1.00  0.00           N  
ATOM     53  CZ  ARG A   5     112.943  -5.751 181.663  1.00  0.00           C  
ATOM     54  NH1 ARG A   5     113.889  -6.189 180.862  1.00  0.00           N1+
ATOM     55  NH2 ARG A   5     113.173  -4.713 182.449  1.00  0.00           N  
ATOM     56  H   ARG A   5     109.330 -10.674 182.452  1.00  0.00           H  
ATOM     57  HA  ARG A   5     107.576  -9.085 180.842  1.00  0.00           H  
ATOM     58 1HB  ARG A   5     110.434  -9.967 180.405  1.00  0.00           H  
ATOM     59 2HB  ARG A   5     109.595  -8.868 179.324  1.00  0.00           H  
ATOM     60 1HG  ARG A   5     109.292  -7.265 181.156  1.00  0.00           H  
ATOM     61 2HG  ARG A   5     110.091  -8.401 182.275  1.00  0.00           H  
ATOM     62 1HD  ARG A   5     112.128  -8.272 180.990  1.00  0.00           H  
ATOM     63 2HD  ARG A   5     111.349  -7.182 179.821  1.00  0.00           H  
ATOM     64  HE  ARG A   5     111.037  -5.987 182.312  1.00  0.00           H  
ATOM     65 1HH1 ARG A   5     113.714  -6.981 180.260  1.00  0.00           H  
ATOM     66 2HH1 ARG A   5     114.790  -5.735 180.848  1.00  0.00           H  
ATOM     67 1HH2 ARG A   5     112.447  -4.372 183.063  1.00  0.00           H  
ATOM     68 2HH2 ARG A   5     114.075  -4.259 182.433  1.00  0.00           H  
ATOM     69  N   LYS A   6     108.400 -12.026 179.585  1.00  0.00           N  
ATOM     70  CA  LYS A   6     107.991 -12.961 178.548  1.00  0.00           C  
ATOM     71  C   LYS A   6     106.515 -13.319 178.689  1.00  0.00           C  
ATOM     72  O   LYS A   6     105.793 -13.380 177.688  1.00  0.00           O  
ATOM     73  CB  LYS A   6     108.866 -14.209 178.572  1.00  0.00           C  
ATOM     74  CG  LYS A   6     110.299 -13.965 178.073  1.00  0.00           C  
ATOM     75  CD  LYS A   6     111.075 -15.264 177.932  1.00  0.00           C  
ATOM     76  CE  LYS A   6     111.436 -15.817 179.291  1.00  0.00           C  
ATOM     77  NZ  LYS A   6     112.302 -17.032 179.208  1.00  0.00           N1+
ATOM     78  H   LYS A   6     109.107 -12.290 180.274  1.00  0.00           H  
ATOM     79  HA  LYS A   6     108.123 -12.475 177.579  1.00  0.00           H  
ATOM     80 1HB  LYS A   6     108.926 -14.585 179.597  1.00  0.00           H  
ATOM     81 2HB  LYS A   6     108.412 -14.987 177.963  1.00  0.00           H  
ATOM     82 1HG  LYS A   6     110.263 -13.462 177.106  1.00  0.00           H  
ATOM     83 2HG  LYS A   6     110.816 -13.318 178.779  1.00  0.00           H  
ATOM     84 1HD  LYS A   6     110.472 -15.998 177.400  1.00  0.00           H  
ATOM     85 2HD  LYS A   6     111.988 -15.086 177.367  1.00  0.00           H  
ATOM     86 1HE  LYS A   6     111.963 -15.048 179.860  1.00  0.00           H  
ATOM     87 2HE  LYS A   6     110.521 -16.079 179.822  1.00  0.00           H  
ATOM     88 1HZ  LYS A   6     112.488 -17.328 180.181  1.00  0.00           H  
ATOM     89 2HZ  LYS A   6     111.823 -17.766 178.716  1.00  0.00           H  
ATOM     90 3HZ  LYS A   6     113.165 -16.818 178.745  1.00  0.00           H  
ATOM     91  N   ASP A   7     106.042 -13.502 179.929  1.00  0.00           N  
ATOM     92  CA  ASP A   7     104.628 -13.802 180.122  1.00  0.00           C  
ATOM     93  C   ASP A   7     103.782 -12.632 179.641  1.00  0.00           C  
ATOM     94  O   ASP A   7     102.763 -12.831 178.985  1.00  0.00           O  
ATOM     95  CB  ASP A   7     104.308 -14.103 181.590  1.00  0.00           C  
ATOM     96  CG  ASP A   7     104.825 -15.478 182.082  1.00  0.00           C  
ATOM     97  OD1 ASP A   7     105.191 -16.299 181.265  1.00  0.00           O  
ATOM     98  OD2 ASP A   7     104.834 -15.688 183.277  1.00  0.00           O1-
ATOM     99  H   ASP A   7     106.671 -13.455 180.731  1.00  0.00           H  
ATOM    100  HA  ASP A   7     104.374 -14.677 179.525  1.00  0.00           H  
ATOM    101 1HB  ASP A   7     104.753 -13.326 182.213  1.00  0.00           H  
ATOM    102 2HB  ASP A   7     103.228 -14.061 181.739  1.00  0.00           H  
ATOM    103  N   GLN A   8     104.235 -11.404 179.900  1.00  0.00           N  
ATOM    104  CA  GLN A   8     103.488 -10.233 179.467  1.00  0.00           C  
ATOM    105  C   GLN A   8     103.400 -10.176 177.951  1.00  0.00           C  
ATOM    106  O   GLN A   8     102.328  -9.908 177.403  1.00  0.00           O  
ATOM    107  CB  GLN A   8     104.164  -8.968 179.988  1.00  0.00           C  
ATOM    108  CG  GLN A   8     104.055  -8.766 181.473  1.00  0.00           C  
ATOM    109  CD  GLN A   8     104.990  -7.670 181.977  1.00  0.00           C  
ATOM    110  NE2 GLN A   8     105.372  -7.763 183.248  1.00  0.00           N  
ATOM    111  OE1 GLN A   8     105.379  -6.764 181.229  1.00  0.00           O  
ATOM    112  H   GLN A   8     105.088 -11.284 180.449  1.00  0.00           H  
ATOM    113  HA  GLN A   8     102.480 -10.290 179.869  1.00  0.00           H  
ATOM    114 1HB  GLN A   8     105.217  -8.990 179.734  1.00  0.00           H  
ATOM    115 2HB  GLN A   8     103.733  -8.098 179.498  1.00  0.00           H  
ATOM    116 1HG  GLN A   8     103.040  -8.454 181.676  1.00  0.00           H  
ATOM    117 2HG  GLN A   8     104.266  -9.688 181.994  1.00  0.00           H  
ATOM    118 1HE2 GLN A   8     105.985  -7.076 183.640  1.00  0.00           H  
ATOM    119 2HE2 GLN A   8     105.030  -8.515 183.808  1.00  0.00           H  
ATOM    120  N   GLU A   9     104.506 -10.484 177.261  1.00  0.00           N  
ATOM    121  CA  GLU A   9     104.485 -10.471 175.804  1.00  0.00           C  
ATOM    122  C   GLU A   9     103.537 -11.534 175.255  1.00  0.00           C  
ATOM    123  O   GLU A   9     102.820 -11.286 174.281  1.00  0.00           O  
ATOM    124  CB  GLU A   9     105.893 -10.657 175.215  1.00  0.00           C  
ATOM    125  CG  GLU A   9     106.839  -9.455 175.399  1.00  0.00           C  
ATOM    126  CD  GLU A   9     108.221  -9.658 174.774  1.00  0.00           C  
ATOM    127  OE1 GLU A   9     108.497 -10.736 174.296  1.00  0.00           O  
ATOM    128  OE2 GLU A   9     108.990  -8.722 174.772  1.00  0.00           O1-
ATOM    129  H   GLU A   9     105.371 -10.694 177.761  1.00  0.00           H  
ATOM    130  HA  GLU A   9     104.115  -9.498 175.481  1.00  0.00           H  
ATOM    131 1HB  GLU A   9     106.365 -11.521 175.688  1.00  0.00           H  
ATOM    132 2HB  GLU A   9     105.818 -10.869 174.150  1.00  0.00           H  
ATOM    133 1HG  GLU A   9     106.379  -8.575 174.951  1.00  0.00           H  
ATOM    134 2HG  GLU A   9     106.955  -9.263 176.464  1.00  0.00           H  
ATOM    135  N   GLU A  10     103.501 -12.708 175.895  1.00  0.00           N  
ATOM    136  CA  GLU A  10     102.616 -13.775 175.438  1.00  0.00           C  
ATOM    137  C   GLU A  10     101.156 -13.397 175.697  1.00  0.00           C  
ATOM    138  O   GLU A  10     100.285 -13.617 174.851  1.00  0.00           O  
ATOM    139  CB  GLU A  10     102.943 -15.091 176.143  1.00  0.00           C  
ATOM    140  CG  GLU A  10     102.148 -16.313 175.625  1.00  0.00           C  
ATOM    141  CD  GLU A  10     102.487 -16.673 174.181  1.00  0.00           C  
ATOM    142  OE1 GLU A  10     103.528 -16.274 173.717  1.00  0.00           O  
ATOM    143  OE2 GLU A  10     101.706 -17.346 173.552  1.00  0.00           O1-
ATOM    144  H   GLU A  10     104.128 -12.871 176.684  1.00  0.00           H  
ATOM    145  HA  GLU A  10     102.754 -13.905 174.366  1.00  0.00           H  
ATOM    146 1HB  GLU A  10     104.008 -15.304 176.036  1.00  0.00           H  
ATOM    147 2HB  GLU A  10     102.742 -14.987 177.212  1.00  0.00           H  
ATOM    148 1HG  GLU A  10     102.360 -17.169 176.264  1.00  0.00           H  
ATOM    149 2HG  GLU A  10     101.081 -16.093 175.702  1.00  0.00           H  
ATOM    150  N   LEU A  11     100.885 -12.798 176.858  1.00  0.00           N  
ATOM    151  CA  LEU A  11      99.534 -12.380 177.198  1.00  0.00           C  
ATOM    152  C   LEU A  11      99.040 -11.314 176.228  1.00  0.00           C  
ATOM    153  O   LEU A  11      97.879 -11.348 175.814  1.00  0.00           O  
ATOM    154  CB  LEU A  11      99.512 -11.823 178.624  1.00  0.00           C  
ATOM    155  CG  LEU A  11      99.689 -12.811 179.768  1.00  0.00           C  
ATOM    156  CD1 LEU A  11      99.919 -12.048 181.046  1.00  0.00           C  
ATOM    157  CD2 LEU A  11      98.469 -13.604 179.898  1.00  0.00           C  
ATOM    158  H   LEU A  11     101.633 -12.649 177.534  1.00  0.00           H  
ATOM    159  HA  LEU A  11      98.876 -13.246 177.137  1.00  0.00           H  
ATOM    160 1HB  LEU A  11     100.343 -11.137 178.711  1.00  0.00           H  
ATOM    161 2HB  LEU A  11      98.581 -11.279 178.782  1.00  0.00           H  
ATOM    162  HG  LEU A  11     100.528 -13.465 179.578  1.00  0.00           H  
ATOM    163 1HD1 LEU A  11     100.030 -12.748 181.872  1.00  0.00           H  
ATOM    164 2HD1 LEU A  11     100.820 -11.455 180.953  1.00  0.00           H  
ATOM    165 3HD1 LEU A  11      99.071 -11.393 181.230  1.00  0.00           H  
ATOM    166 1HD2 LEU A  11      98.570 -14.304 180.728  1.00  0.00           H  
ATOM    167 2HD2 LEU A  11      97.662 -12.927 180.098  1.00  0.00           H  
ATOM    168 3HD2 LEU A  11      98.290 -14.145 178.978  1.00  0.00           H  
ATOM    169  N   GLU A  12      99.921 -10.379 175.847  1.00  0.00           N  
ATOM    170  CA  GLU A  12      99.542  -9.313 174.929  1.00  0.00           C  
ATOM    171  C   GLU A  12      99.344  -9.838 173.525  1.00  0.00           C  
ATOM    172  O   GLU A  12      98.350  -9.507 172.872  1.00  0.00           O  
ATOM    173  CB  GLU A  12     100.558  -8.169 174.939  1.00  0.00           C  
ATOM    174  CG  GLU A  12     100.148  -7.007 174.030  1.00  0.00           C  
ATOM    175  CD  GLU A  12     101.016  -5.766 174.154  1.00  0.00           C  
ATOM    176  OE1 GLU A  12     101.829  -5.694 175.047  1.00  0.00           O  
ATOM    177  OE2 GLU A  12     100.853  -4.889 173.330  1.00  0.00           O1-
ATOM    178  H   GLU A  12     100.865 -10.388 176.236  1.00  0.00           H  
ATOM    179  HA  GLU A  12      98.597  -8.903 175.245  1.00  0.00           H  
ATOM    180 1HB  GLU A  12     100.679  -7.793 175.949  1.00  0.00           H  
ATOM    181 2HB  GLU A  12     101.530  -8.543 174.611  1.00  0.00           H  
ATOM    182 1HG  GLU A  12     100.187  -7.357 172.997  1.00  0.00           H  
ATOM    183 2HG  GLU A  12      99.114  -6.743 174.250  1.00  0.00           H  
ATOM    184  N   ALA A  13     100.274 -10.658 173.043  1.00  0.00           N  
ATOM    185  CA  ALA A  13     100.126 -11.205 171.711  1.00  0.00           C  
ATOM    186  C   ALA A  13      98.859 -12.036 171.616  1.00  0.00           C  
ATOM    187  O   ALA A  13      98.147 -11.990 170.620  1.00  0.00           O  
ATOM    188  CB  ALA A  13     101.324 -12.055 171.357  1.00  0.00           C  
ATOM    189  H   ALA A  13     101.094 -10.907 173.598  1.00  0.00           H  
ATOM    190  HA  ALA A  13     100.044 -10.375 171.007  1.00  0.00           H  
ATOM    191 1HB  ALA A  13     101.210 -12.449 170.351  1.00  0.00           H  
ATOM    192 2HB  ALA A  13     102.229 -11.451 171.415  1.00  0.00           H  
ATOM    193 3HB  ALA A  13     101.397 -12.884 172.070  1.00  0.00           H  
ATOM    194  N   ALA A  14      98.553 -12.802 172.662  1.00  0.00           N  
ATOM    195  CA  ALA A  14      97.339 -13.595 172.661  1.00  0.00           C  
ATOM    196  C   ALA A  14      96.099 -12.702 172.697  1.00  0.00           C  
ATOM    197  O   ALA A  14      95.163 -12.881 171.912  1.00  0.00           O  
ATOM    198  CB  ALA A  14      97.359 -14.525 173.848  1.00  0.00           C  
ATOM    199  H   ALA A  14      99.172 -12.852 173.472  1.00  0.00           H  
ATOM    200  HA  ALA A  14      97.311 -14.179 171.743  1.00  0.00           H  
ATOM    201 1HB  ALA A  14      96.470 -15.127 173.844  1.00  0.00           H  
ATOM    202 2HB  ALA A  14      98.239 -15.167 173.799  1.00  0.00           H  
ATOM    203 3HB  ALA A  14      97.395 -13.937 174.765  1.00  0.00           H  
ATOM    204  N   TYR A  15      96.121 -11.692 173.569  1.00  0.00           N  
ATOM    205  CA  TYR A  15      95.016 -10.761 173.734  1.00  0.00           C  
ATOM    206  C   TYR A  15      94.620 -10.072 172.460  1.00  0.00           C  
ATOM    207  O   TYR A  15      93.440 -10.063 172.099  1.00  0.00           O  
ATOM    208  CB  TYR A  15      95.375  -9.731 174.783  1.00  0.00           C  
ATOM    209  CG  TYR A  15      94.459  -8.568 174.844  1.00  0.00           C  
ATOM    210  CD1 TYR A  15      93.231  -8.658 175.423  1.00  0.00           C  
ATOM    211  CD2 TYR A  15      94.889  -7.368 174.305  1.00  0.00           C  
ATOM    212  CE1 TYR A  15      92.413  -7.562 175.456  1.00  0.00           C  
ATOM    213  CE2 TYR A  15      94.075  -6.270 174.336  1.00  0.00           C  
ATOM    214  CZ  TYR A  15      92.837  -6.365 174.909  1.00  0.00           C  
ATOM    215  OH  TYR A  15      92.013  -5.272 174.937  1.00  0.00           O  
ATOM    216  H   TYR A  15      96.923 -11.573 174.186  1.00  0.00           H  
ATOM    217  HA  TYR A  15      94.152 -11.323 174.083  1.00  0.00           H  
ATOM    218 1HB  TYR A  15      95.395 -10.203 175.761  1.00  0.00           H  
ATOM    219 2HB  TYR A  15      96.371  -9.359 174.589  1.00  0.00           H  
ATOM    220  HD1 TYR A  15      92.895  -9.592 175.842  1.00  0.00           H  
ATOM    221  HD2 TYR A  15      95.878  -7.304 173.849  1.00  0.00           H  
ATOM    222  HE1 TYR A  15      91.428  -7.638 175.908  1.00  0.00           H  
ATOM    223  HE2 TYR A  15      94.412  -5.325 173.906  1.00  0.00           H  
ATOM    224  HH  TYR A  15      91.193  -5.510 175.377  1.00  0.00           H  
ATOM    225  N   ARG A  16      95.603  -9.512 171.759  1.00  0.00           N  
ATOM    226  CA  ARG A  16      95.354  -8.777 170.530  1.00  0.00           C  
ATOM    227  C   ARG A  16      94.684  -9.647 169.485  1.00  0.00           C  
ATOM    228  O   ARG A  16      93.468  -9.485 169.409  1.00  0.00           O  
ATOM    229  CB  ARG A  16      96.647  -8.199 169.997  1.00  0.00           C  
ATOM    230  CG  ARG A  16      97.177  -7.009 170.801  1.00  0.00           C  
ATOM    231  CD  ARG A  16      98.438  -6.454 170.241  1.00  0.00           C  
ATOM    232  NE  ARG A  16      98.925  -5.309 171.015  1.00  0.00           N  
ATOM    233  CZ  ARG A  16      98.522  -4.040 170.855  1.00  0.00           C  
ATOM    234  NH1 ARG A  16      97.624  -3.715 169.945  1.00  0.00           N1+
ATOM    235  NH2 ARG A  16      99.054  -3.130 171.635  1.00  0.00           N  
ATOM    236  H   ARG A  16      96.561  -9.581 172.108  1.00  0.00           H  
ATOM    237  HA  ARG A  16      94.684  -7.948 170.762  1.00  0.00           H  
ATOM    238 1HB  ARG A  16      97.415  -8.979 170.021  1.00  0.00           H  
ATOM    239 2HB  ARG A  16      96.515  -7.894 168.960  1.00  0.00           H  
ATOM    240 1HG  ARG A  16      96.428  -6.219 170.820  1.00  0.00           H  
ATOM    241 2HG  ARG A  16      97.381  -7.334 171.823  1.00  0.00           H  
ATOM    242 1HD  ARG A  16      99.206  -7.228 170.264  1.00  0.00           H  
ATOM    243 2HD  ARG A  16      98.276  -6.130 169.216  1.00  0.00           H  
ATOM    244  HE  ARG A  16      99.628  -5.459 171.754  1.00  0.00           H  
ATOM    245 1HH1 ARG A  16      97.225  -4.429 169.352  1.00  0.00           H  
ATOM    246 2HH1 ARG A  16      97.335  -2.754 169.842  1.00  0.00           H  
ATOM    247 1HH2 ARG A  16      99.751  -3.439 172.327  1.00  0.00           H  
ATOM    248 2HH2 ARG A  16      98.786  -2.163 171.556  1.00  0.00           H  
ATOM    249  N   LYS A  17      95.151 -10.889 169.510  1.00  0.00           N  
ATOM    250  CA  LYS A  17      94.916 -11.624 168.300  1.00  0.00           C  
ATOM    251  C   LYS A  17      93.635 -12.378 168.544  1.00  0.00           C  
ATOM    252  O   LYS A  17      92.849 -12.631 167.626  1.00  0.00           O  
ATOM    253  CB  LYS A  17      96.101 -12.496 167.941  1.00  0.00           C  
ATOM    254  CG  LYS A  17      97.336 -11.671 167.612  1.00  0.00           C  
ATOM    255  CD  LYS A  17      97.044 -10.795 166.387  1.00  0.00           C  
ATOM    256  CE  LYS A  17      98.216  -9.931 165.980  1.00  0.00           C  
ATOM    257  NZ  LYS A  17      97.857  -9.054 164.819  1.00  0.00           N1+
ATOM    258  H   LYS A  17      94.867 -11.459 170.314  1.00  0.00           H  
ATOM    259  HA  LYS A  17      94.751 -10.923 167.483  1.00  0.00           H  
ATOM    260 1HB  LYS A  17      96.345 -13.130 168.791  1.00  0.00           H  
ATOM    261 2HB  LYS A  17      95.859 -13.124 167.092  1.00  0.00           H  
ATOM    262 1HG  LYS A  17      97.581 -11.026 168.450  1.00  0.00           H  
ATOM    263 2HG  LYS A  17      98.181 -12.330 167.415  1.00  0.00           H  
ATOM    264 1HD  LYS A  17      96.773 -11.434 165.546  1.00  0.00           H  
ATOM    265 2HD  LYS A  17      96.196 -10.138 166.601  1.00  0.00           H  
ATOM    266 1HE  LYS A  17      98.504  -9.303 166.823  1.00  0.00           H  
ATOM    267 2HE  LYS A  17      99.060 -10.562 165.705  1.00  0.00           H  
ATOM    268 1HZ  LYS A  17      98.644  -8.478 164.567  1.00  0.00           H  
ATOM    269 2HZ  LYS A  17      97.594  -9.629 164.034  1.00  0.00           H  
ATOM    270 3HZ  LYS A  17      97.063  -8.458 165.079  1.00  0.00           H  
ATOM    271  N   ALA A  18      93.387 -12.692 169.817  1.00  0.00           N  
ATOM    272  CA  ALA A  18      92.144 -13.340 170.176  1.00  0.00           C  
ATOM    273  C   ALA A  18      90.991 -12.385 169.915  1.00  0.00           C  
ATOM    274  O   ALA A  18      89.981 -12.776 169.341  1.00  0.00           O  
ATOM    275  CB  ALA A  18      92.138 -13.765 171.634  1.00  0.00           C  
ATOM    276  H   ALA A  18      94.071 -12.478 170.538  1.00  0.00           H  
ATOM    277  HA  ALA A  18      92.026 -14.208 169.538  1.00  0.00           H  
ATOM    278 1HB  ALA A  18      91.197 -14.253 171.873  1.00  0.00           H  
ATOM    279 2HB  ALA A  18      92.962 -14.457 171.813  1.00  0.00           H  
ATOM    280 3HB  ALA A  18      92.262 -12.882 172.264  1.00  0.00           H  
ATOM    281  N   GLU A  19      91.170 -11.103 170.266  1.00  0.00           N  
ATOM    282  CA  GLU A  19      90.113 -10.127 170.058  1.00  0.00           C  
ATOM    283  C   GLU A  19      89.926  -9.858 168.570  1.00  0.00           C  
ATOM    284  O   GLU A  19      88.789  -9.722 168.092  1.00  0.00           O  
ATOM    285  CB  GLU A  19      90.414  -8.828 170.812  1.00  0.00           C  
ATOM    286  CG  GLU A  19      89.301  -7.763 170.717  1.00  0.00           C  
ATOM    287  CD  GLU A  19      87.960  -8.216 171.294  1.00  0.00           C  
ATOM    288  OE1 GLU A  19      87.925  -9.210 171.968  1.00  0.00           O  
ATOM    289  OE2 GLU A  19      86.980  -7.550 171.055  1.00  0.00           O1-
ATOM    290  H   GLU A  19      92.036 -10.795 170.721  1.00  0.00           H  
ATOM    291  HA  GLU A  19      89.186 -10.536 170.450  1.00  0.00           H  
ATOM    292 1HB  GLU A  19      90.598  -9.050 171.860  1.00  0.00           H  
ATOM    293 2HB  GLU A  19      91.328  -8.387 170.415  1.00  0.00           H  
ATOM    294 1HG  GLU A  19      89.629  -6.873 171.251  1.00  0.00           H  
ATOM    295 2HG  GLU A  19      89.167  -7.495 169.668  1.00  0.00           H  
ATOM    296  N   ASP A  20      91.032  -9.795 167.814  1.00  0.00           N  
ATOM    297  CA  ASP A  20      90.897  -9.560 166.379  1.00  0.00           C  
ATOM    298  C   ASP A  20      90.060 -10.687 165.765  1.00  0.00           C  
ATOM    299  O   ASP A  20      89.128 -10.438 164.988  1.00  0.00           O  
ATOM    300  CB  ASP A  20      92.270  -9.562 165.674  1.00  0.00           C  
ATOM    301  CG  ASP A  20      93.205  -8.341 165.936  1.00  0.00           C  
ATOM    302  OD1 ASP A  20      92.757  -7.332 166.430  1.00  0.00           O  
ATOM    303  OD2 ASP A  20      94.387  -8.462 165.619  1.00  0.00           O1-
ATOM    304  H   ASP A  20      91.946  -9.888 168.258  1.00  0.00           H  
ATOM    305  HA  ASP A  20      90.392  -8.609 166.217  1.00  0.00           H  
ATOM    306 1HB  ASP A  20      92.807 -10.462 165.971  1.00  0.00           H  
ATOM    307 2HB  ASP A  20      92.108  -9.637 164.600  1.00  0.00           H  
ATOM    308  N   ALA A  21      90.383 -11.931 166.151  1.00  0.00           N  
ATOM    309  CA  ALA A  21      89.675 -13.100 165.658  1.00  0.00           C  
ATOM    310  C   ALA A  21      88.220 -13.112 166.117  1.00  0.00           C  
ATOM    311  O   ALA A  21      87.341 -13.405 165.317  1.00  0.00           O  
ATOM    312  CB  ALA A  21      90.393 -14.363 166.094  1.00  0.00           C  
ATOM    313  H   ALA A  21      91.165 -12.075 166.793  1.00  0.00           H  
ATOM    314  HA  ALA A  21      89.678 -13.060 164.572  1.00  0.00           H  
ATOM    315 1HB  ALA A  21      89.879 -15.241 165.695  1.00  0.00           H  
ATOM    316 2HB  ALA A  21      91.418 -14.344 165.727  1.00  0.00           H  
ATOM    317 3HB  ALA A  21      90.406 -14.408 167.171  1.00  0.00           H  
ATOM    318  N   LEU A  22      87.938 -12.740 167.372  1.00  0.00           N  
ATOM    319  CA  LEU A  22      86.550 -12.727 167.839  1.00  0.00           C  
ATOM    320  C   LEU A  22      85.707 -11.711 167.091  1.00  0.00           C  
ATOM    321  O   LEU A  22      84.554 -11.982 166.740  1.00  0.00           O  
ATOM    322  CB  LEU A  22      86.485 -12.420 169.338  1.00  0.00           C  
ATOM    323  CG  LEU A  22      86.972 -13.504 170.244  1.00  0.00           C  
ATOM    324  CD1 LEU A  22      87.077 -12.991 171.640  1.00  0.00           C  
ATOM    325  CD2 LEU A  22      86.010 -14.664 170.184  1.00  0.00           C  
ATOM    326  H   LEU A  22      88.690 -12.507 168.021  1.00  0.00           H  
ATOM    327  HA  LEU A  22      86.128 -13.711 167.673  1.00  0.00           H  
ATOM    328 1HB  LEU A  22      87.086 -11.529 169.534  1.00  0.00           H  
ATOM    329 2HB  LEU A  22      85.453 -12.200 169.605  1.00  0.00           H  
ATOM    330  HG  LEU A  22      87.923 -13.807 169.932  1.00  0.00           H  
ATOM    331 1HD1 LEU A  22      87.446 -13.770 172.287  1.00  0.00           H  
ATOM    332 2HD1 LEU A  22      87.764 -12.148 171.654  1.00  0.00           H  
ATOM    333 3HD1 LEU A  22      86.111 -12.676 171.972  1.00  0.00           H  
ATOM    334 1HD2 LEU A  22      86.362 -15.438 170.828  1.00  0.00           H  
ATOM    335 2HD2 LEU A  22      85.029 -14.330 170.518  1.00  0.00           H  
ATOM    336 3HD2 LEU A  22      85.944 -15.035 169.170  1.00  0.00           H  
ATOM    337  N   THR A  23      86.286 -10.549 166.800  1.00  0.00           N  
ATOM    338  CA  THR A  23      85.552  -9.532 166.075  1.00  0.00           C  
ATOM    339  C   THR A  23      85.194 -10.077 164.699  1.00  0.00           C  
ATOM    340  O   THR A  23      84.048  -9.955 164.235  1.00  0.00           O  
ATOM    341  CB  THR A  23      86.395  -8.252 165.924  1.00  0.00           C  
ATOM    342  CG2 THR A  23      85.630  -7.210 165.126  1.00  0.00           C  
ATOM    343  OG1 THR A  23      86.711  -7.731 167.220  1.00  0.00           O  
ATOM    344  H   THR A  23      87.239 -10.356 167.118  1.00  0.00           H  
ATOM    345  HA  THR A  23      84.633  -9.300 166.611  1.00  0.00           H  
ATOM    346  HB  THR A  23      87.327  -8.492 165.408  1.00  0.00           H  
ATOM    347  HG1 THR A  23      87.291  -8.376 167.685  1.00  0.00           H  
ATOM    348 1HG2 THR A  23      86.238  -6.313 165.023  1.00  0.00           H  
ATOM    349 2HG2 THR A  23      85.400  -7.610 164.136  1.00  0.00           H  
ATOM    350 3HG2 THR A  23      84.703  -6.966 165.642  1.00  0.00           H  
ATOM    351  N   ALA A  24      86.193 -10.673 164.039  1.00  0.00           N  
ATOM    352  CA  ALA A  24      86.017 -11.253 162.722  1.00  0.00           C  
ATOM    353  C   ALA A  24      85.029 -12.427 162.726  1.00  0.00           C  
ATOM    354  O   ALA A  24      84.206 -12.548 161.816  1.00  0.00           O  
ATOM    355  CB  ALA A  24      87.364 -11.687 162.203  1.00  0.00           C  
ATOM    356  H   ALA A  24      87.120 -10.720 164.472  1.00  0.00           H  
ATOM    357  HA  ALA A  24      85.615 -10.482 162.068  1.00  0.00           H  
ATOM    358 1HB  ALA A  24      87.260 -12.089 161.203  1.00  0.00           H  
ATOM    359 2HB  ALA A  24      88.041 -10.835 162.186  1.00  0.00           H  
ATOM    360 3HB  ALA A  24      87.755 -12.442 162.867  1.00  0.00           H  
ATOM    361  N   LEU A  25      85.071 -13.282 163.761  1.00  0.00           N  
ATOM    362  CA  LEU A  25      84.147 -14.413 163.837  1.00  0.00           C  
ATOM    363  C   LEU A  25      82.725 -13.931 163.965  1.00  0.00           C  
ATOM    364  O   LEU A  25      81.837 -14.395 163.256  1.00  0.00           O  
ATOM    365  CB  LEU A  25      84.456 -15.310 165.057  1.00  0.00           C  
ATOM    366  CG  LEU A  25      85.714 -16.204 164.993  1.00  0.00           C  
ATOM    367  CD1 LEU A  25      86.030 -16.797 166.354  1.00  0.00           C  
ATOM    368  CD2 LEU A  25      85.442 -17.318 164.034  1.00  0.00           C  
ATOM    369  H   LEU A  25      85.772 -13.164 164.486  1.00  0.00           H  
ATOM    370  HA  LEU A  25      84.234 -14.998 162.924  1.00  0.00           H  
ATOM    371 1HB  LEU A  25      84.568 -14.661 165.924  1.00  0.00           H  
ATOM    372 2HB  LEU A  25      83.596 -15.957 165.231  1.00  0.00           H  
ATOM    373  HG  LEU A  25      86.563 -15.623 164.665  1.00  0.00           H  
ATOM    374 1HD1 LEU A  25      86.912 -17.427 166.260  1.00  0.00           H  
ATOM    375 2HD1 LEU A  25      86.230 -16.000 167.055  1.00  0.00           H  
ATOM    376 3HD1 LEU A  25      85.190 -17.393 166.705  1.00  0.00           H  
ATOM    377 1HD2 LEU A  25      86.306 -17.970 163.971  1.00  0.00           H  
ATOM    378 2HD2 LEU A  25      84.583 -17.898 164.374  1.00  0.00           H  
ATOM    379 3HD2 LEU A  25      85.235 -16.881 163.066  1.00  0.00           H  
ATOM    380  N   LEU A  26      82.506 -12.935 164.812  1.00  0.00           N  
ATOM    381  CA  LEU A  26      81.156 -12.446 164.997  1.00  0.00           C  
ATOM    382  C   LEU A  26      80.643 -11.814 163.713  1.00  0.00           C  
ATOM    383  O   LEU A  26      79.544 -12.136 163.253  1.00  0.00           O  
ATOM    384  CB  LEU A  26      81.105 -11.430 166.141  1.00  0.00           C  
ATOM    385  CG  LEU A  26      79.724 -10.850 166.429  1.00  0.00           C  
ATOM    386  CD1 LEU A  26      78.781 -11.979 166.816  1.00  0.00           C  
ATOM    387  CD2 LEU A  26      79.824  -9.831 167.546  1.00  0.00           C  
ATOM    388  H   LEU A  26      83.269 -12.549 165.370  1.00  0.00           H  
ATOM    389  HA  LEU A  26      80.515 -13.289 165.251  1.00  0.00           H  
ATOM    390 1HB  LEU A  26      81.473 -11.905 167.048  1.00  0.00           H  
ATOM    391 2HB  LEU A  26      81.779 -10.604 165.898  1.00  0.00           H  
ATOM    392  HG  LEU A  26      79.331 -10.369 165.527  1.00  0.00           H  
ATOM    393 1HD1 LEU A  26      77.788 -11.568 167.011  1.00  0.00           H  
ATOM    394 2HD1 LEU A  26      78.722 -12.699 165.999  1.00  0.00           H  
ATOM    395 3HD1 LEU A  26      79.153 -12.470 167.711  1.00  0.00           H  
ATOM    396 1HD2 LEU A  26      78.832  -9.419 167.746  1.00  0.00           H  
ATOM    397 2HD2 LEU A  26      80.206 -10.309 168.441  1.00  0.00           H  
ATOM    398 3HD2 LEU A  26      80.498  -9.030 167.244  1.00  0.00           H  
ATOM    399  N   THR A  27      81.463 -10.955 163.101  1.00  0.00           N  
ATOM    400  CA  THR A  27      81.075 -10.241 161.896  1.00  0.00           C  
ATOM    401  C   THR A  27      80.716 -11.214 160.774  1.00  0.00           C  
ATOM    402  O   THR A  27      79.704 -11.046 160.082  1.00  0.00           O  
ATOM    403  CB  THR A  27      82.231  -9.341 161.431  1.00  0.00           C  
ATOM    404  CG2 THR A  27      81.845  -8.598 160.160  1.00  0.00           C  
ATOM    405  OG1 THR A  27      82.545  -8.397 162.472  1.00  0.00           O  
ATOM    406  H   THR A  27      82.378 -10.752 163.510  1.00  0.00           H  
ATOM    407  HA  THR A  27      80.201  -9.630 162.118  1.00  0.00           H  
ATOM    408  HB  THR A  27      83.112  -9.956 161.239  1.00  0.00           H  
ATOM    409  HG1 THR A  27      82.933  -8.896 163.234  1.00  0.00           H  
ATOM    410 1HG2 THR A  27      82.675  -7.968 159.843  1.00  0.00           H  
ATOM    411 2HG2 THR A  27      81.617  -9.321 159.374  1.00  0.00           H  
ATOM    412 3HG2 THR A  27      80.971  -7.979 160.349  1.00  0.00           H  
ATOM    413  N   LEU A  28      81.559 -12.226 160.586  1.00  0.00           N  
ATOM    414  CA  LEU A  28      81.363 -13.226 159.552  1.00  0.00           C  
ATOM    415  C   LEU A  28      80.043 -13.952 159.751  1.00  0.00           C  
ATOM    416  O   LEU A  28      79.234 -14.071 158.818  1.00  0.00           O  
ATOM    417  CB  LEU A  28      82.496 -14.244 159.606  1.00  0.00           C  
ATOM    418  CG  LEU A  28      82.594 -15.238 158.484  1.00  0.00           C  
ATOM    419  CD1 LEU A  28      84.008 -15.799 158.517  1.00  0.00           C  
ATOM    420  CD2 LEU A  28      81.521 -16.308 158.630  1.00  0.00           C  
ATOM    421  H   LEU A  28      82.386 -12.311 161.180  1.00  0.00           H  
ATOM    422  HA  LEU A  28      81.357 -12.731 158.583  1.00  0.00           H  
ATOM    423 1HB  LEU A  28      83.437 -13.699 159.637  1.00  0.00           H  
ATOM    424 2HB  LEU A  28      82.411 -14.805 160.542  1.00  0.00           H  
ATOM    425  HG  LEU A  28      82.463 -14.736 157.528  1.00  0.00           H  
ATOM    426 1HD1 LEU A  28      84.145 -16.514 157.730  1.00  0.00           H  
ATOM    427 2HD1 LEU A  28      84.727 -14.990 158.397  1.00  0.00           H  
ATOM    428 3HD1 LEU A  28      84.167 -16.280 159.468  1.00  0.00           H  
ATOM    429 1HD2 LEU A  28      81.613 -17.035 157.824  1.00  0.00           H  
ATOM    430 2HD2 LEU A  28      81.633 -16.801 159.572  1.00  0.00           H  
ATOM    431 3HD2 LEU A  28      80.540 -15.845 158.586  1.00  0.00           H  
ATOM    432  N   LEU A  29      79.834 -14.457 160.969  1.00  0.00           N  
ATOM    433  CA  LEU A  29      78.658 -15.243 161.290  1.00  0.00           C  
ATOM    434  C   LEU A  29      77.382 -14.434 161.132  1.00  0.00           C  
ATOM    435  O   LEU A  29      76.388 -14.940 160.606  1.00  0.00           O  
ATOM    436  CB  LEU A  29      78.810 -15.739 162.723  1.00  0.00           C  
ATOM    437  CG  LEU A  29      79.935 -16.751 162.903  1.00  0.00           C  
ATOM    438  CD1 LEU A  29      80.178 -16.964 164.370  1.00  0.00           C  
ATOM    439  CD2 LEU A  29      79.573 -18.029 162.220  1.00  0.00           C  
ATOM    440  H   LEU A  29      80.528 -14.309 161.706  1.00  0.00           H  
ATOM    441  HA  LEU A  29      78.619 -16.094 160.613  1.00  0.00           H  
ATOM    442 1HB  LEU A  29      79.026 -14.880 163.367  1.00  0.00           H  
ATOM    443 2HB  LEU A  29      77.877 -16.194 163.045  1.00  0.00           H  
ATOM    444  HG  LEU A  29      80.842 -16.373 162.453  1.00  0.00           H  
ATOM    445 1HD1 LEU A  29      80.989 -17.659 164.487  1.00  0.00           H  
ATOM    446 2HD1 LEU A  29      80.449 -16.016 164.835  1.00  0.00           H  
ATOM    447 3HD1 LEU A  29      79.277 -17.353 164.833  1.00  0.00           H  
ATOM    448 1HD2 LEU A  29      80.378 -18.729 162.349  1.00  0.00           H  
ATOM    449 2HD2 LEU A  29      78.663 -18.435 162.657  1.00  0.00           H  
ATOM    450 3HD2 LEU A  29      79.417 -17.843 161.159  1.00  0.00           H  
ATOM    451  N   GLU A  30      77.409 -13.160 161.548  1.00  0.00           N  
ATOM    452  CA  GLU A  30      76.244 -12.301 161.375  1.00  0.00           C  
ATOM    453  C   GLU A  30      75.989 -11.996 159.898  1.00  0.00           C  
ATOM    454  O   GLU A  30      74.836 -11.922 159.468  1.00  0.00           O  
ATOM    455  CB  GLU A  30      76.377 -10.994 162.174  1.00  0.00           C  
ATOM    456  CG  GLU A  30      76.282 -11.160 163.708  1.00  0.00           C  
ATOM    457  CD  GLU A  30      76.390  -9.846 164.477  1.00  0.00           C  
ATOM    458  OE1 GLU A  30      76.708  -8.844 163.879  1.00  0.00           O  
ATOM    459  OE2 GLU A  30      76.127  -9.852 165.660  1.00  0.00           O1-
ATOM    460  H   GLU A  30      78.245 -12.788 162.000  1.00  0.00           H  
ATOM    461  HA  GLU A  30      75.375 -12.833 161.757  1.00  0.00           H  
ATOM    462 1HB  GLU A  30      77.348 -10.540 161.954  1.00  0.00           H  
ATOM    463 2HB  GLU A  30      75.606 -10.293 161.859  1.00  0.00           H  
ATOM    464 1HG  GLU A  30      75.330 -11.631 163.950  1.00  0.00           H  
ATOM    465 2HG  GLU A  30      77.076 -11.830 164.035  1.00  0.00           H  
ATOM    466  N   SER A  31      77.066 -11.821 159.113  1.00  0.00           N  
ATOM    467  CA  SER A  31      76.935 -11.516 157.693  1.00  0.00           C  
ATOM    468  C   SER A  31      76.292 -12.683 156.940  1.00  0.00           C  
ATOM    469  O   SER A  31      75.431 -12.483 156.082  1.00  0.00           O  
ATOM    470  CB  SER A  31      78.302 -11.214 157.105  1.00  0.00           C  
ATOM    471  OG  SER A  31      78.850 -10.055 157.682  1.00  0.00           O  
ATOM    472  H   SER A  31      78.001 -11.861 159.517  1.00  0.00           H  
ATOM    473  HA  SER A  31      76.297 -10.638 157.585  1.00  0.00           H  
ATOM    474 1HB  SER A  31      78.968 -12.054 157.276  1.00  0.00           H  
ATOM    475 2HB  SER A  31      78.211 -11.080 156.030  1.00  0.00           H  
ATOM    476  HG  SER A  31      79.009 -10.289 158.628  1.00  0.00           H  
ATOM    477  N   GLY A  32      76.723 -13.909 157.259  1.00  0.00           N  
ATOM    478  CA  GLY A  32      76.152 -15.124 156.674  1.00  0.00           C  
ATOM    479  C   GLY A  32      76.581 -15.444 155.234  1.00  0.00           C  
ATOM    480  O   GLY A  32      75.954 -16.274 154.574  1.00  0.00           O  
ATOM    481  H   GLY A  32      77.469 -14.002 157.953  1.00  0.00           H  
ATOM    482 1HA  GLY A  32      76.414 -15.964 157.317  1.00  0.00           H  
ATOM    483 2HA  GLY A  32      75.066 -15.045 156.710  1.00  0.00           H  
ATOM    484  N   GLY A  33      77.626 -14.791 154.736  1.00  0.00           N  
ATOM    485  CA  GLY A  33      78.056 -15.004 153.354  1.00  0.00           C  
ATOM    486  C   GLY A  33      78.910 -16.270 153.199  1.00  0.00           C  
ATOM    487  O   GLY A  33      79.172 -16.973 154.178  1.00  0.00           O  
ATOM    488  H   GLY A  33      78.106 -14.125 155.322  1.00  0.00           H  
ATOM    489 1HA  GLY A  33      77.174 -15.072 152.717  1.00  0.00           H  
ATOM    490 2HA  GLY A  33      78.615 -14.127 153.034  1.00  0.00           H  
ATOM    491  N   PRO A  34      79.449 -16.532 151.994  1.00  0.00           N  
ATOM    492  CA  PRO A  34      80.214 -17.719 151.615  1.00  0.00           C  
ATOM    493  C   PRO A  34      81.642 -17.661 152.129  1.00  0.00           C  
ATOM    494  O   PRO A  34      82.605 -17.637 151.363  1.00  0.00           O  
ATOM    495  CB  PRO A  34      80.159 -17.653 150.090  1.00  0.00           C  
ATOM    496  CG  PRO A  34      80.134 -16.167 149.788  1.00  0.00           C  
ATOM    497  CD  PRO A  34      79.305 -15.545 150.907  1.00  0.00           C  
ATOM    498  HA  PRO A  34      79.700 -18.616 151.994  1.00  0.00           H  
ATOM    499 1HB  PRO A  34      81.035 -18.160 149.660  1.00  0.00           H  
ATOM    500 2HB  PRO A  34      79.269 -18.183 149.720  1.00  0.00           H  
ATOM    501 1HG  PRO A  34      81.162 -15.773 149.761  1.00  0.00           H  
ATOM    502 2HG  PRO A  34      79.702 -15.991 148.790  1.00  0.00           H  
ATOM    503 1HD  PRO A  34      79.764 -14.585 151.186  1.00  0.00           H  
ATOM    504 2HD  PRO A  34      78.255 -15.444 150.601  1.00  0.00           H  
ATOM    505  N   HIS A  35      81.755 -17.652 153.442  1.00  0.00           N  
ATOM    506  CA  HIS A  35      83.008 -17.492 154.153  1.00  0.00           C  
ATOM    507  C   HIS A  35      83.370 -18.669 155.051  1.00  0.00           C  
ATOM    508  O   HIS A  35      84.037 -18.487 156.069  1.00  0.00           O  
ATOM    509  CB  HIS A  35      82.921 -16.220 154.982  1.00  0.00           C  
ATOM    510  CG  HIS A  35      82.828 -14.990 154.200  1.00  0.00           C  
ATOM    511  CD2 HIS A  35      81.787 -14.168 153.958  1.00  0.00           C  
ATOM    512  ND1 HIS A  35      83.917 -14.442 153.556  1.00  0.00           N  
ATOM    513  CE1 HIS A  35      83.544 -13.335 152.940  1.00  0.00           C  
ATOM    514  NE2 HIS A  35      82.249 -13.145 153.166  1.00  0.00           N  
ATOM    515  H   HIS A  35      80.892 -17.703 153.983  1.00  0.00           H  
ATOM    516  HA  HIS A  35      83.816 -17.367 153.433  1.00  0.00           H  
ATOM    517 1HB  HIS A  35      82.051 -16.273 155.625  1.00  0.00           H  
ATOM    518 2HB  HIS A  35      83.786 -16.134 155.591  1.00  0.00           H  
ATOM    519  HD1 HIS A  35      84.890 -14.804 153.593  1.00  0.00           H  
ATOM    520  HD2 HIS A  35      80.749 -14.195 154.269  1.00  0.00           H  
ATOM    521  HE1 HIS A  35      84.268 -12.753 152.370  1.00  0.00           H  
ATOM    522  N   SER A  36      82.968 -19.880 154.673  1.00  0.00           N  
ATOM    523  CA  SER A  36      83.257 -21.047 155.506  1.00  0.00           C  
ATOM    524  C   SER A  36      84.757 -21.278 155.721  1.00  0.00           C  
ATOM    525  O   SER A  36      85.181 -21.586 156.835  1.00  0.00           O  
ATOM    526  CB  SER A  36      82.649 -22.292 154.890  1.00  0.00           C  
ATOM    527  OG  SER A  36      81.245 -22.227 154.892  1.00  0.00           O  
ATOM    528  H   SER A  36      82.438 -19.980 153.816  1.00  0.00           H  
ATOM    529  HA  SER A  36      82.797 -20.887 156.483  1.00  0.00           H  
ATOM    530 1HB  SER A  36      83.009 -22.400 153.867  1.00  0.00           H  
ATOM    531 2HB  SER A  36      82.976 -23.169 155.445  1.00  0.00           H  
ATOM    532  HG  SER A  36      80.945 -23.019 154.435  1.00  0.00           H  
ATOM    533  N   GLU A  37      85.573 -21.113 154.675  1.00  0.00           N  
ATOM    534  CA  GLU A  37      87.009 -21.314 154.866  1.00  0.00           C  
ATOM    535  C   GLU A  37      87.584 -20.242 155.785  1.00  0.00           C  
ATOM    536  O   GLU A  37      88.400 -20.533 156.659  1.00  0.00           O  
ATOM    537  CB  GLU A  37      87.755 -21.300 153.532  1.00  0.00           C  
ATOM    538  CG  GLU A  37      87.479 -22.500 152.636  1.00  0.00           C  
ATOM    539  CD  GLU A  37      88.208 -22.429 151.311  1.00  0.00           C  
ATOM    540  OE1 GLU A  37      88.806 -21.417 151.035  1.00  0.00           O  
ATOM    541  OE2 GLU A  37      88.167 -23.392 150.582  1.00  0.00           O1-
ATOM    542  H   GLU A  37      85.199 -20.858 153.772  1.00  0.00           H  
ATOM    543  HA  GLU A  37      87.164 -22.283 155.339  1.00  0.00           H  
ATOM    544 1HB  GLU A  37      87.491 -20.397 152.981  1.00  0.00           H  
ATOM    545 2HB  GLU A  37      88.825 -21.263 153.721  1.00  0.00           H  
ATOM    546 1HG  GLU A  37      87.788 -23.405 153.158  1.00  0.00           H  
ATOM    547 2HG  GLU A  37      86.407 -22.566 152.456  1.00  0.00           H  
ATOM    548  N   ASP A  38      87.122 -19.000 155.614  1.00  0.00           N  
ATOM    549  CA  ASP A  38      87.626 -17.891 156.414  1.00  0.00           C  
ATOM    550  C   ASP A  38      87.291 -18.145 157.870  1.00  0.00           C  
ATOM    551  O   ASP A  38      88.120 -17.940 158.758  1.00  0.00           O  
ATOM    552  CB  ASP A  38      86.979 -16.587 155.958  1.00  0.00           C  
ATOM    553  CG  ASP A  38      87.446 -16.100 154.569  1.00  0.00           C  
ATOM    554  OD1 ASP A  38      88.466 -16.559 154.104  1.00  0.00           O  
ATOM    555  OD2 ASP A  38      86.729 -15.321 153.950  1.00  0.00           O1-
ATOM    556  H   ASP A  38      86.424 -18.829 154.906  1.00  0.00           H  
ATOM    557  HA  ASP A  38      88.706 -17.825 156.303  1.00  0.00           H  
ATOM    558 1HB  ASP A  38      85.915 -16.726 155.928  1.00  0.00           H  
ATOM    559 2HB  ASP A  38      87.180 -15.807 156.692  1.00  0.00           H  
ATOM    560  N   LEU A  39      86.095 -18.674 158.092  1.00  0.00           N  
ATOM    561  CA  LEU A  39      85.590 -18.987 159.409  1.00  0.00           C  
ATOM    562  C   LEU A  39      86.453 -20.068 160.032  1.00  0.00           C  
ATOM    563  O   LEU A  39      86.854 -19.953 161.191  1.00  0.00           O  
ATOM    564  CB  LEU A  39      84.120 -19.377 159.262  1.00  0.00           C  
ATOM    565  CG  LEU A  39      83.343 -19.729 160.458  1.00  0.00           C  
ATOM    566  CD1 LEU A  39      83.383 -18.588 161.450  1.00  0.00           C  
ATOM    567  CD2 LEU A  39      81.906 -19.988 159.960  1.00  0.00           C  
ATOM    568  H   LEU A  39      85.471 -18.818 157.299  1.00  0.00           H  
ATOM    569  HA  LEU A  39      85.653 -18.099 160.029  1.00  0.00           H  
ATOM    570 1HB  LEU A  39      83.597 -18.589 158.753  1.00  0.00           H  
ATOM    571 2HB  LEU A  39      84.082 -20.243 158.619  1.00  0.00           H  
ATOM    572  HG  LEU A  39      83.751 -20.618 160.936  1.00  0.00           H  
ATOM    573 1HD1 LEU A  39      82.800 -18.828 162.322  1.00  0.00           H  
ATOM    574 2HD1 LEU A  39      84.410 -18.448 161.726  1.00  0.00           H  
ATOM    575 3HD1 LEU A  39      83.003 -17.690 161.016  1.00  0.00           H  
ATOM    576 1HD2 LEU A  39      81.249 -20.235 160.764  1.00  0.00           H  
ATOM    577 2HD2 LEU A  39      81.529 -19.102 159.474  1.00  0.00           H  
ATOM    578 3HD2 LEU A  39      81.922 -20.809 159.242  1.00  0.00           H  
ATOM    579  N   ALA A  40      86.775 -21.112 159.267  1.00  0.00           N  
ATOM    580  CA  ALA A  40      87.633 -22.164 159.790  1.00  0.00           C  
ATOM    581  C   ALA A  40      88.998 -21.610 160.193  1.00  0.00           C  
ATOM    582  O   ALA A  40      89.545 -21.984 161.238  1.00  0.00           O  
ATOM    583  CB  ALA A  40      87.812 -23.249 158.753  1.00  0.00           C  
ATOM    584  H   ALA A  40      86.404 -21.182 158.318  1.00  0.00           H  
ATOM    585  HA  ALA A  40      87.158 -22.580 160.673  1.00  0.00           H  
ATOM    586 1HB  ALA A  40      88.438 -24.042 159.157  1.00  0.00           H  
ATOM    587 2HB  ALA A  40      86.837 -23.653 158.481  1.00  0.00           H  
ATOM    588 3HB  ALA A  40      88.289 -22.827 157.868  1.00  0.00           H  
ATOM    589  N   TYR A  41      89.541 -20.688 159.394  1.00  0.00           N  
ATOM    590  CA  TYR A  41      90.842 -20.133 159.731  1.00  0.00           C  
ATOM    591  C   TYR A  41      90.728 -19.293 160.990  1.00  0.00           C  
ATOM    592  O   TYR A  41      91.581 -19.368 161.878  1.00  0.00           O  
ATOM    593  CB  TYR A  41      91.409 -19.328 158.563  1.00  0.00           C  
ATOM    594  CG  TYR A  41      91.797 -20.210 157.388  1.00  0.00           C  
ATOM    595  CD1 TYR A  41      91.275 -19.965 156.127  1.00  0.00           C  
ATOM    596  CD2 TYR A  41      92.651 -21.282 157.582  1.00  0.00           C  
ATOM    597  CE1 TYR A  41      91.601 -20.781 155.067  1.00  0.00           C  
ATOM    598  CE2 TYR A  41      92.981 -22.102 156.518  1.00  0.00           C  
ATOM    599  CZ  TYR A  41      92.455 -21.853 155.262  1.00  0.00           C  
ATOM    600  OH  TYR A  41      92.776 -22.669 154.201  1.00  0.00           O  
ATOM    601  H   TYR A  41      89.065 -20.408 158.533  1.00  0.00           H  
ATOM    602  HA  TYR A  41      91.526 -20.954 159.940  1.00  0.00           H  
ATOM    603 1HB  TYR A  41      90.664 -18.607 158.221  1.00  0.00           H  
ATOM    604 2HB  TYR A  41      92.286 -18.775 158.885  1.00  0.00           H  
ATOM    605  HD1 TYR A  41      90.600 -19.128 155.974  1.00  0.00           H  
ATOM    606  HD2 TYR A  41      93.057 -21.481 158.574  1.00  0.00           H  
ATOM    607  HE1 TYR A  41      91.181 -20.581 154.079  1.00  0.00           H  
ATOM    608  HE2 TYR A  41      93.652 -22.948 156.670  1.00  0.00           H  
ATOM    609  HH  TYR A  41      92.269 -22.400 153.429  1.00  0.00           H  
ATOM    610  N   LEU A  42      89.646 -18.533 161.114  1.00  0.00           N  
ATOM    611  CA  LEU A  42      89.451 -17.718 162.296  1.00  0.00           C  
ATOM    612  C   LEU A  42      89.320 -18.580 163.535  1.00  0.00           C  
ATOM    613  O   LEU A  42      89.852 -18.230 164.589  1.00  0.00           O  
ATOM    614  CB  LEU A  42      88.229 -16.853 162.136  1.00  0.00           C  
ATOM    615  CG  LEU A  42      88.323 -15.730 161.165  1.00  0.00           C  
ATOM    616  CD1 LEU A  42      86.938 -15.130 160.981  1.00  0.00           C  
ATOM    617  CD2 LEU A  42      89.293 -14.718 161.723  1.00  0.00           C  
ATOM    618  H   LEU A  42      88.965 -18.494 160.354  1.00  0.00           H  
ATOM    619  HA  LEU A  42      90.316 -17.073 162.417  1.00  0.00           H  
ATOM    620 1HB  LEU A  42      87.401 -17.481 161.829  1.00  0.00           H  
ATOM    621 2HB  LEU A  42      88.009 -16.420 163.093  1.00  0.00           H  
ATOM    622  HG  LEU A  42      88.679 -16.082 160.207  1.00  0.00           H  
ATOM    623 1HD1 LEU A  42      86.981 -14.302 160.281  1.00  0.00           H  
ATOM    624 2HD1 LEU A  42      86.271 -15.889 160.598  1.00  0.00           H  
ATOM    625 3HD1 LEU A  42      86.576 -14.784 161.936  1.00  0.00           H  
ATOM    626 1HD2 LEU A  42      89.376 -13.874 161.040  1.00  0.00           H  
ATOM    627 2HD2 LEU A  42      88.929 -14.380 162.689  1.00  0.00           H  
ATOM    628 3HD2 LEU A  42      90.271 -15.183 161.848  1.00  0.00           H  
ATOM    629  N   LEU A  43      88.651 -19.726 163.406  1.00  0.00           N  
ATOM    630  CA  LEU A  43      88.537 -20.654 164.515  1.00  0.00           C  
ATOM    631  C   LEU A  43      89.897 -21.199 164.921  1.00  0.00           C  
ATOM    632  O   LEU A  43      90.199 -21.337 166.108  1.00  0.00           O  
ATOM    633  CB  LEU A  43      87.602 -21.790 164.169  1.00  0.00           C  
ATOM    634  CG  LEU A  43      86.162 -21.428 164.117  1.00  0.00           C  
ATOM    635  CD1 LEU A  43      85.385 -22.597 163.555  1.00  0.00           C  
ATOM    636  CD2 LEU A  43      85.730 -21.095 165.547  1.00  0.00           C  
ATOM    637  H   LEU A  43      88.200 -19.947 162.518  1.00  0.00           H  
ATOM    638  HA  LEU A  43      88.092 -20.122 165.342  1.00  0.00           H  
ATOM    639 1HB  LEU A  43      87.879 -22.169 163.189  1.00  0.00           H  
ATOM    640 2HB  LEU A  43      87.732 -22.576 164.878  1.00  0.00           H  
ATOM    641  HG  LEU A  43      86.013 -20.563 163.471  1.00  0.00           H  
ATOM    642 1HD1 LEU A  43      84.349 -22.363 163.507  1.00  0.00           H  
ATOM    643 2HD1 LEU A  43      85.739 -22.814 162.553  1.00  0.00           H  
ATOM    644 3HD1 LEU A  43      85.531 -23.464 164.191  1.00  0.00           H  
ATOM    645 1HD2 LEU A  43      84.711 -20.826 165.608  1.00  0.00           H  
ATOM    646 2HD2 LEU A  43      85.888 -21.969 166.147  1.00  0.00           H  
ATOM    647 3HD2 LEU A  43      86.330 -20.267 165.924  1.00  0.00           H  
ATOM    648  N   ASN A  44      90.755 -21.464 163.940  1.00  0.00           N  
ATOM    649  CA  ASN A  44      92.082 -21.956 164.262  1.00  0.00           C  
ATOM    650  C   ASN A  44      92.870 -20.882 165.007  1.00  0.00           C  
ATOM    651  O   ASN A  44      93.618 -21.182 165.944  1.00  0.00           O  
ATOM    652  CB  ASN A  44      92.804 -22.358 162.999  1.00  0.00           C  
ATOM    653  CG  ASN A  44      92.224 -23.603 162.392  1.00  0.00           C  
ATOM    654  ND2 ASN A  44      92.445 -23.790 161.116  1.00  0.00           N  
ATOM    655  OD1 ASN A  44      91.573 -24.398 163.079  1.00  0.00           O  
ATOM    656  H   ASN A  44      90.468 -21.359 162.964  1.00  0.00           H  
ATOM    657  HA  ASN A  44      91.988 -22.821 164.920  1.00  0.00           H  
ATOM    658 1HB  ASN A  44      92.747 -21.553 162.271  1.00  0.00           H  
ATOM    659 2HB  ASN A  44      93.856 -22.524 163.219  1.00  0.00           H  
ATOM    660 1HD2 ASN A  44      92.081 -24.599 160.656  1.00  0.00           H  
ATOM    661 2HD2 ASN A  44      92.977 -23.120 160.603  1.00  0.00           H  
ATOM    662  N   TYR A  45      92.666 -19.616 164.632  1.00  0.00           N  
ATOM    663  CA  TYR A  45      93.402 -18.547 165.281  1.00  0.00           C  
ATOM    664  C   TYR A  45      92.847 -18.255 166.668  1.00  0.00           C  
ATOM    665  O   TYR A  45      93.607 -18.082 167.624  1.00  0.00           O  
ATOM    666  CB  TYR A  45      93.390 -17.272 164.421  1.00  0.00           C  
ATOM    667  CG  TYR A  45      94.237 -17.372 163.166  1.00  0.00           C  
ATOM    668  CD1 TYR A  45      93.659 -17.259 161.909  1.00  0.00           C  
ATOM    669  CD2 TYR A  45      95.598 -17.599 163.280  1.00  0.00           C  
ATOM    670  CE1 TYR A  45      94.432 -17.370 160.775  1.00  0.00           C  
ATOM    671  CE2 TYR A  45      96.377 -17.710 162.144  1.00  0.00           C  
ATOM    672  CZ  TYR A  45      95.797 -17.596 160.895  1.00  0.00           C  
ATOM    673  OH  TYR A  45      96.572 -17.707 159.763  1.00  0.00           O  
ATOM    674  H   TYR A  45      92.044 -19.419 163.846  1.00  0.00           H  
ATOM    675  HA  TYR A  45      94.436 -18.866 165.401  1.00  0.00           H  
ATOM    676 1HB  TYR A  45      92.361 -17.058 164.118  1.00  0.00           H  
ATOM    677 2HB  TYR A  45      93.738 -16.426 165.005  1.00  0.00           H  
ATOM    678  HD1 TYR A  45      92.592 -17.082 161.817  1.00  0.00           H  
ATOM    679  HD2 TYR A  45      96.054 -17.693 164.269  1.00  0.00           H  
ATOM    680  HE1 TYR A  45      93.974 -17.279 159.792  1.00  0.00           H  
ATOM    681  HE2 TYR A  45      97.449 -17.888 162.234  1.00  0.00           H  
ATOM    682  HH  TYR A  45      97.485 -17.868 160.017  1.00  0.00           H  
ATOM    683  N   ILE A  46      91.525 -18.261 166.832  1.00  0.00           N  
ATOM    684  CA  ILE A  46      91.024 -17.991 168.166  1.00  0.00           C  
ATOM    685  C   ILE A  46      91.402 -19.119 169.103  1.00  0.00           C  
ATOM    686  O   ILE A  46      91.753 -18.874 170.253  1.00  0.00           O  
ATOM    687  CB  ILE A  46      89.491 -17.771 168.188  1.00  0.00           C  
ATOM    688  CG1 ILE A  46      89.095 -17.203 169.480  1.00  0.00           C  
ATOM    689  CG2 ILE A  46      88.744 -19.029 168.022  1.00  0.00           C  
ATOM    690  CD1 ILE A  46      89.669 -15.908 169.742  1.00  0.00           C  
ATOM    691  H   ILE A  46      90.899 -18.411 166.049  1.00  0.00           H  
ATOM    692  HA  ILE A  46      91.489 -17.078 168.527  1.00  0.00           H  
ATOM    693  HB  ILE A  46      89.222 -17.078 167.391  1.00  0.00           H  
ATOM    694 1HG1 ILE A  46      88.013 -17.108 169.495  1.00  0.00           H  
ATOM    695 2HG1 ILE A  46      89.402 -17.888 170.269  1.00  0.00           H  
ATOM    696 1HG2 ILE A  46      87.685 -18.824 168.033  1.00  0.00           H  
ATOM    697 2HG2 ILE A  46      89.022 -19.447 167.106  1.00  0.00           H  
ATOM    698 3HG2 ILE A  46      88.977 -19.709 168.826  1.00  0.00           H  
ATOM    699 1HD1 ILE A  46      89.341 -15.537 170.711  1.00  0.00           H  
ATOM    700 2HD1 ILE A  46      90.742 -16.007 169.741  1.00  0.00           H  
ATOM    701 3HD1 ILE A  46      89.359 -15.225 168.969  1.00  0.00           H  
ATOM    702  N   ALA A  47      91.439 -20.357 168.604  1.00  0.00           N  
ATOM    703  CA  ALA A  47      91.817 -21.458 169.457  1.00  0.00           C  
ATOM    704  C   ALA A  47      93.235 -21.329 169.943  1.00  0.00           C  
ATOM    705  O   ALA A  47      93.516 -21.492 171.128  1.00  0.00           O  
ATOM    706  CB  ALA A  47      91.712 -22.749 168.701  1.00  0.00           C  
ATOM    707  H   ALA A  47      91.148 -20.544 167.645  1.00  0.00           H  
ATOM    708  HA  ALA A  47      91.143 -21.467 170.312  1.00  0.00           H  
ATOM    709 1HB  ALA A  47      91.969 -23.581 169.351  1.00  0.00           H  
ATOM    710 2HB  ALA A  47      90.731 -22.871 168.327  1.00  0.00           H  
ATOM    711 3HB  ALA A  47      92.398 -22.720 167.855  1.00  0.00           H  
ATOM    712  N   LYS A  48      94.144 -20.983 169.030  1.00  0.00           N  
ATOM    713  CA  LYS A  48      95.544 -20.886 169.393  1.00  0.00           C  
ATOM    714  C   LYS A  48      95.836 -19.735 170.323  1.00  0.00           C  
ATOM    715  O   LYS A  48      96.557 -19.891 171.315  1.00  0.00           O  
ATOM    716  CB  LYS A  48      96.387 -20.737 168.129  1.00  0.00           C  
ATOM    717  CG  LYS A  48      96.477 -22.003 167.284  1.00  0.00           C  
ATOM    718  CD  LYS A  48      97.283 -21.767 166.017  1.00  0.00           C  
ATOM    719  CE  LYS A  48      97.363 -23.030 165.173  1.00  0.00           C  
ATOM    720  NZ  LYS A  48      98.142 -22.816 163.920  1.00  0.00           N1+
ATOM    721  H   LYS A  48      93.871 -20.844 168.054  1.00  0.00           H  
ATOM    722  HA  LYS A  48      95.827 -21.807 169.901  1.00  0.00           H  
ATOM    723 1HB  LYS A  48      95.950 -19.952 167.501  1.00  0.00           H  
ATOM    724 2HB  LYS A  48      97.394 -20.422 168.393  1.00  0.00           H  
ATOM    725 1HG  LYS A  48      96.960 -22.785 167.866  1.00  0.00           H  
ATOM    726 2HG  LYS A  48      95.480 -22.342 167.023  1.00  0.00           H  
ATOM    727 1HD  LYS A  48      96.802 -20.978 165.431  1.00  0.00           H  
ATOM    728 2HD  LYS A  48      98.290 -21.444 166.277  1.00  0.00           H  
ATOM    729 1HE  LYS A  48      97.838 -23.817 165.755  1.00  0.00           H  
ATOM    730 2HE  LYS A  48      96.351 -23.345 164.910  1.00  0.00           H  
ATOM    731 1HZ  LYS A  48      98.170 -23.675 163.389  1.00  0.00           H  
ATOM    732 2HZ  LYS A  48      97.699 -22.094 163.370  1.00  0.00           H  
ATOM    733 3HZ  LYS A  48      99.084 -22.533 164.152  1.00  0.00           H  
ATOM    734  N   HIS A  49      95.251 -18.582 170.045  1.00  0.00           N  
ATOM    735  CA  HIS A  49      95.553 -17.427 170.856  1.00  0.00           C  
ATOM    736  C   HIS A  49      94.810 -17.464 172.171  1.00  0.00           C  
ATOM    737  O   HIS A  49      95.385 -17.168 173.220  1.00  0.00           O  
ATOM    738  CB  HIS A  49      95.241 -16.162 170.084  1.00  0.00           C  
ATOM    739  CG  HIS A  49      96.159 -15.981 168.902  1.00  0.00           C  
ATOM    740  CD2 HIS A  49      95.911 -15.968 167.569  1.00  0.00           C  
ATOM    741  ND1 HIS A  49      97.524 -15.780 169.036  1.00  0.00           N  
ATOM    742  CE1 HIS A  49      98.066 -15.654 167.840  1.00  0.00           C  
ATOM    743  NE2 HIS A  49      97.114 -15.759 166.933  1.00  0.00           N  
ATOM    744  H   HIS A  49      94.631 -18.494 169.237  1.00  0.00           H  
ATOM    745  HA  HIS A  49      96.618 -17.416 171.083  1.00  0.00           H  
ATOM    746 1HB  HIS A  49      94.210 -16.204 169.716  1.00  0.00           H  
ATOM    747 2HB  HIS A  49      95.325 -15.294 170.732  1.00  0.00           H  
ATOM    748  HD1 HIS A  49      98.048 -15.746 169.886  1.00  0.00           H  
ATOM    749  HD2 HIS A  49      95.003 -16.075 166.987  1.00  0.00           H  
ATOM    750  HE1 HIS A  49      99.138 -15.486 167.735  1.00  0.00           H  
ATOM    751  N   ALA A  50      93.538 -17.835 172.146  1.00  0.00           N  
ATOM    752  CA  ALA A  50      92.804 -17.885 173.384  1.00  0.00           C  
ATOM    753  C   ALA A  50      93.402 -18.933 174.305  1.00  0.00           C  
ATOM    754  O   ALA A  50      93.518 -18.708 175.514  1.00  0.00           O  
ATOM    755  CB  ALA A  50      91.371 -18.184 173.121  1.00  0.00           C  
ATOM    756  H   ALA A  50      93.063 -18.098 171.286  1.00  0.00           H  
ATOM    757  HA  ALA A  50      92.886 -16.913 173.869  1.00  0.00           H  
ATOM    758 1HB  ALA A  50      90.879 -18.186 174.053  1.00  0.00           H  
ATOM    759 2HB  ALA A  50      90.945 -17.421 172.470  1.00  0.00           H  
ATOM    760 3HB  ALA A  50      91.292 -19.145 172.647  1.00  0.00           H  
ATOM    761  N   ALA A  51      93.803 -20.084 173.738  1.00  0.00           N  
ATOM    762  CA  ALA A  51      94.432 -21.105 174.545  1.00  0.00           C  
ATOM    763  C   ALA A  51      95.745 -20.576 175.103  1.00  0.00           C  
ATOM    764  O   ALA A  51      96.055 -20.826 176.262  1.00  0.00           O  
ATOM    765  CB  ALA A  51      94.663 -22.369 173.742  1.00  0.00           C  
ATOM    766  H   ALA A  51      93.680 -20.271 172.741  1.00  0.00           H  
ATOM    767  HA  ALA A  51      93.773 -21.334 175.380  1.00  0.00           H  
ATOM    768 1HB  ALA A  51      95.120 -23.124 174.374  1.00  0.00           H  
ATOM    769 2HB  ALA A  51      93.707 -22.738 173.367  1.00  0.00           H  
ATOM    770 3HB  ALA A  51      95.321 -22.146 172.902  1.00  0.00           H  
ATOM    771  N   ALA A  52      96.516 -19.815 174.297  1.00  0.00           N  
ATOM    772  CA  ALA A  52      97.783 -19.278 174.789  1.00  0.00           C  
ATOM    773  C   ALA A  52      97.549 -18.385 175.985  1.00  0.00           C  
ATOM    774  O   ALA A  52      98.272 -18.469 176.981  1.00  0.00           O  
ATOM    775  CB  ALA A  52      98.488 -18.476 173.713  1.00  0.00           C  
ATOM    776  H   ALA A  52      96.255 -19.640 173.327  1.00  0.00           H  
ATOM    777  HA  ALA A  52      98.413 -20.111 175.094  1.00  0.00           H  
ATOM    778 1HB  ALA A  52      99.432 -18.100 174.103  1.00  0.00           H  
ATOM    779 2HB  ALA A  52      98.677 -19.112 172.850  1.00  0.00           H  
ATOM    780 3HB  ALA A  52      97.868 -17.643 173.413  1.00  0.00           H  
ATOM    781  N   TYR A  53      96.501 -17.566 175.920  1.00  0.00           N  
ATOM    782  CA  TYR A  53      96.175 -16.722 177.050  1.00  0.00           C  
ATOM    783  C   TYR A  53      95.879 -17.550 178.276  1.00  0.00           C  
ATOM    784  O   TYR A  53      96.456 -17.333 179.345  1.00  0.00           O  
ATOM    785  CB  TYR A  53      94.990 -15.810 176.763  1.00  0.00           C  
ATOM    786  CG  TYR A  53      94.547 -15.163 178.019  1.00  0.00           C  
ATOM    787  CD1 TYR A  53      95.307 -14.179 178.559  1.00  0.00           C  
ATOM    788  CD2 TYR A  53      93.365 -15.569 178.643  1.00  0.00           C  
ATOM    789  CE1 TYR A  53      94.919 -13.607 179.736  1.00  0.00           C  
ATOM    790  CE2 TYR A  53      92.974 -14.971 179.816  1.00  0.00           C  
ATOM    791  CZ  TYR A  53      93.758 -13.998 180.353  1.00  0.00           C  
ATOM    792  OH  TYR A  53      93.413 -13.397 181.512  1.00  0.00           O  
ATOM    793  H   TYR A  53      95.941 -17.529 175.067  1.00  0.00           H  
ATOM    794  HA  TYR A  53      97.040 -16.098 177.271  1.00  0.00           H  
ATOM    795 1HB  TYR A  53      95.269 -15.037 176.049  1.00  0.00           H  
ATOM    796 2HB  TYR A  53      94.163 -16.376 176.345  1.00  0.00           H  
ATOM    797  HD1 TYR A  53      96.222 -13.862 178.063  1.00  0.00           H  
ATOM    798  HD2 TYR A  53      92.758 -16.361 178.202  1.00  0.00           H  
ATOM    799  HE1 TYR A  53      95.519 -12.828 180.189  1.00  0.00           H  
ATOM    800  HE2 TYR A  53      92.054 -15.276 180.318  1.00  0.00           H  
ATOM    801  HH  TYR A  53      94.126 -12.809 181.790  1.00  0.00           H  
ATOM    802  N   ALA A  54      94.985 -18.513 178.116  1.00  0.00           N  
ATOM    803  CA  ALA A  54      94.579 -19.351 179.219  1.00  0.00           C  
ATOM    804  C   ALA A  54      95.780 -20.104 179.805  1.00  0.00           C  
ATOM    805  O   ALA A  54      95.912 -20.255 181.026  1.00  0.00           O  
ATOM    806  CB  ALA A  54      93.515 -20.295 178.714  1.00  0.00           C  
ATOM    807  H   ALA A  54      94.559 -18.651 177.197  1.00  0.00           H  
ATOM    808  HA  ALA A  54      94.167 -18.719 180.002  1.00  0.00           H  
ATOM    809 1HB  ALA A  54      93.174 -20.927 179.525  1.00  0.00           H  
ATOM    810 2HB  ALA A  54      92.677 -19.722 178.320  1.00  0.00           H  
ATOM    811 3HB  ALA A  54      93.934 -20.896 177.925  1.00  0.00           H  
ATOM    812  N   LYS A  55      96.706 -20.541 178.957  1.00  0.00           N  
ATOM    813  CA  LYS A  55      97.877 -21.221 179.473  1.00  0.00           C  
ATOM    814  C   LYS A  55      98.781 -20.249 180.230  1.00  0.00           C  
ATOM    815  O   LYS A  55      99.270 -20.569 181.313  1.00  0.00           O  
ATOM    816  CB  LYS A  55      98.649 -21.886 178.343  1.00  0.00           C  
ATOM    817  CG  LYS A  55      97.947 -23.101 177.735  1.00  0.00           C  
ATOM    818  CD  LYS A  55      98.757 -23.670 176.595  1.00  0.00           C  
ATOM    819  CE  LYS A  55      98.075 -24.859 175.958  1.00  0.00           C  
ATOM    820  NZ  LYS A  55      98.882 -25.400 174.828  1.00  0.00           N1+
ATOM    821  H   LYS A  55      96.584 -20.425 177.953  1.00  0.00           H  
ATOM    822  HA  LYS A  55      97.549 -21.991 180.171  1.00  0.00           H  
ATOM    823 1HB  LYS A  55      98.799 -21.156 177.542  1.00  0.00           H  
ATOM    824 2HB  LYS A  55      99.631 -22.192 178.697  1.00  0.00           H  
ATOM    825 1HG  LYS A  55      97.821 -23.865 178.501  1.00  0.00           H  
ATOM    826 2HG  LYS A  55      96.967 -22.816 177.374  1.00  0.00           H  
ATOM    827 1HD  LYS A  55      98.894 -22.895 175.837  1.00  0.00           H  
ATOM    828 2HD  LYS A  55      99.737 -23.974 176.961  1.00  0.00           H  
ATOM    829 1HE  LYS A  55      97.937 -25.639 176.704  1.00  0.00           H  
ATOM    830 2HE  LYS A  55      97.097 -24.551 175.581  1.00  0.00           H  
ATOM    831 1HZ  LYS A  55      98.410 -26.187 174.418  1.00  0.00           H  
ATOM    832 2HZ  LYS A  55      99.007 -24.681 174.129  1.00  0.00           H  
ATOM    833 3HZ  LYS A  55      99.786 -25.693 175.171  1.00  0.00           H  
ATOM    834  N   ALA A  56      98.948 -19.031 179.695  1.00  0.00           N  
ATOM    835  CA  ALA A  56      99.797 -18.006 180.302  1.00  0.00           C  
ATOM    836  C   ALA A  56      99.321 -17.651 181.706  1.00  0.00           C  
ATOM    837  O   ALA A  56     100.131 -17.364 182.588  1.00  0.00           O  
ATOM    838  CB  ALA A  56      99.819 -16.754 179.434  1.00  0.00           C  
ATOM    839  H   ALA A  56      98.501 -18.815 178.806  1.00  0.00           H  
ATOM    840  HA  ALA A  56     100.807 -18.403 180.377  1.00  0.00           H  
ATOM    841 1HB  ALA A  56     100.470 -16.009 179.882  1.00  0.00           H  
ATOM    842 2HB  ALA A  56     100.181 -17.005 178.436  1.00  0.00           H  
ATOM    843 3HB  ALA A  56      98.813 -16.375 179.363  1.00  0.00           H  
ATOM    844  N   THR A  57      98.010 -17.697 181.924  1.00  0.00           N  
ATOM    845  CA  THR A  57      97.451 -17.372 183.228  1.00  0.00           C  
ATOM    846  C   THR A  57      97.319 -18.579 184.155  1.00  0.00           C  
ATOM    847  O   THR A  57      96.896 -18.434 185.304  1.00  0.00           O  
ATOM    848  CB  THR A  57      96.069 -16.728 183.097  1.00  0.00           C  
ATOM    849  CG2 THR A  57      96.173 -15.530 182.296  1.00  0.00           C  
ATOM    850  OG1 THR A  57      95.157 -17.644 182.488  1.00  0.00           O  
ATOM    851  H   THR A  57      97.388 -17.908 181.139  1.00  0.00           H  
ATOM    852  HA  THR A  57      98.114 -16.654 183.707  1.00  0.00           H  
ATOM    853  HB  THR A  57      95.704 -16.475 184.089  1.00  0.00           H  
ATOM    854  HG1 THR A  57      94.245 -17.504 182.842  1.00  0.00           H  
ATOM    855 1HG2 THR A  57      95.212 -15.087 182.250  1.00  0.00           H  
ATOM    856 2HG2 THR A  57      96.865 -14.863 182.773  1.00  0.00           H  
ATOM    857 3HG2 THR A  57      96.527 -15.772 181.301  1.00  0.00           H  
ATOM    858  N   GLY A  58      97.648 -19.772 183.659  1.00  0.00           N  
ATOM    859  CA  GLY A  58      97.491 -20.998 184.424  1.00  0.00           C  
ATOM    860  C   GLY A  58      96.068 -21.567 184.370  1.00  0.00           C  
ATOM    861  O   GLY A  58      95.776 -22.590 184.995  1.00  0.00           O  
ATOM    862  H   GLY A  58      98.045 -19.842 182.724  1.00  0.00           H  
ATOM    863 1HA  GLY A  58      98.191 -21.740 184.039  1.00  0.00           H  
ATOM    864 2HA  GLY A  58      97.768 -20.811 185.460  1.00  0.00           H  
ATOM    865  N   ASP A  59      95.172 -20.949 183.593  1.00  0.00           N  
ATOM    866  CA  ASP A  59      93.782 -21.396 183.531  1.00  0.00           C  
ATOM    867  C   ASP A  59      93.668 -22.519 182.497  1.00  0.00           C  
ATOM    868  O   ASP A  59      92.917 -22.425 181.522  1.00  0.00           O  
ATOM    869  CB  ASP A  59      92.872 -20.215 183.144  1.00  0.00           C  
ATOM    870  CG  ASP A  59      92.763 -19.067 184.214  1.00  0.00           C  
ATOM    871  OD1 ASP A  59      92.684 -19.355 185.381  1.00  0.00           O  
ATOM    872  OD2 ASP A  59      92.768 -17.886 183.821  1.00  0.00           O1-
ATOM    873  H   ASP A  59      95.462 -20.170 183.004  1.00  0.00           H  
ATOM    874  HA  ASP A  59      93.485 -21.779 184.507  1.00  0.00           H  
ATOM    875 1HB  ASP A  59      93.245 -19.783 182.213  1.00  0.00           H  
ATOM    876 2HB  ASP A  59      91.868 -20.591 182.944  1.00  0.00           H  
ATOM    877  N   LYS A  60      94.339 -23.629 182.785  1.00  0.00           N  
ATOM    878  CA  LYS A  60      94.424 -24.752 181.856  1.00  0.00           C  
ATOM    879  C   LYS A  60      93.068 -25.345 181.535  1.00  0.00           C  
ATOM    880  O   LYS A  60      92.807 -25.725 180.396  1.00  0.00           O  
ATOM    881  CB  LYS A  60      95.348 -25.830 182.415  1.00  0.00           C  
ATOM    882  CG  LYS A  60      96.813 -25.415 182.418  1.00  0.00           C  
ATOM    883  CD  LYS A  60      97.706 -26.500 182.993  1.00  0.00           C  
ATOM    884  CE  LYS A  60      99.163 -26.064 182.997  1.00  0.00           C  
ATOM    885  NZ  LYS A  60     100.050 -27.100 183.591  1.00  0.00           N1+
ATOM    886  H   LYS A  60      94.875 -23.623 183.654  1.00  0.00           H  
ATOM    887  HA  LYS A  60      94.857 -24.386 180.925  1.00  0.00           H  
ATOM    888 1HB  LYS A  60      95.058 -26.068 183.438  1.00  0.00           H  
ATOM    889 2HB  LYS A  60      95.253 -26.736 181.824  1.00  0.00           H  
ATOM    890 1HG  LYS A  60      97.128 -25.194 181.396  1.00  0.00           H  
ATOM    891 2HG  LYS A  60      96.926 -24.506 183.015  1.00  0.00           H  
ATOM    892 1HD  LYS A  60      97.397 -26.719 184.016  1.00  0.00           H  
ATOM    893 2HD  LYS A  60      97.607 -27.407 182.396  1.00  0.00           H  
ATOM    894 1HE  LYS A  60      99.480 -25.870 181.973  1.00  0.00           H  
ATOM    895 2HE  LYS A  60      99.258 -25.143 183.576  1.00  0.00           H  
ATOM    896 1HZ  LYS A  60     101.006 -26.773 183.575  1.00  0.00           H  
ATOM    897 2HZ  LYS A  60      99.770 -27.277 184.545  1.00  0.00           H  
ATOM    898 3HZ  LYS A  60      99.977 -27.952 183.055  1.00  0.00           H  
ATOM    899  N   LYS A  61      92.168 -25.379 182.507  1.00  0.00           N  
ATOM    900  CA  LYS A  61      90.859 -25.952 182.244  1.00  0.00           C  
ATOM    901  C   LYS A  61      90.142 -25.176 181.143  1.00  0.00           C  
ATOM    902  O   LYS A  61      89.385 -25.757 180.358  1.00  0.00           O  
ATOM    903  CB  LYS A  61      90.012 -25.979 183.517  1.00  0.00           C  
ATOM    904  CG  LYS A  61      90.482 -26.986 184.564  1.00  0.00           C  
ATOM    905  CD  LYS A  61      89.602 -26.949 185.808  1.00  0.00           C  
ATOM    906  CE  LYS A  61      90.074 -27.950 186.855  1.00  0.00           C  
ATOM    907  NZ  LYS A  61      89.243 -27.895 188.090  1.00  0.00           N1+
ATOM    908  H   LYS A  61      92.405 -25.029 183.425  1.00  0.00           H  
ATOM    909  HA  LYS A  61      90.994 -26.977 181.895  1.00  0.00           H  
ATOM    910 1HB  LYS A  61      90.015 -24.989 183.972  1.00  0.00           H  
ATOM    911 2HB  LYS A  61      88.979 -26.214 183.260  1.00  0.00           H  
ATOM    912 1HG  LYS A  61      90.451 -27.991 184.138  1.00  0.00           H  
ATOM    913 2HG  LYS A  61      91.509 -26.763 184.846  1.00  0.00           H  
ATOM    914 1HD  LYS A  61      89.625 -25.947 186.241  1.00  0.00           H  
ATOM    915 2HD  LYS A  61      88.573 -27.183 185.535  1.00  0.00           H  
ATOM    916 1HE  LYS A  61      90.020 -28.955 186.439  1.00  0.00           H  
ATOM    917 2HE  LYS A  61      91.110 -27.731 187.117  1.00  0.00           H  
ATOM    918 1HZ  LYS A  61      89.586 -28.570 188.757  1.00  0.00           H  
ATOM    919 2HZ  LYS A  61      89.296 -26.968 188.490  1.00  0.00           H  
ATOM    920 3HZ  LYS A  61      88.283 -28.107 187.859  1.00  0.00           H  
ATOM    921  N   GLU A  62      90.374 -23.859 181.088  1.00  0.00           N  
ATOM    922  CA  GLU A  62      89.721 -23.030 180.099  1.00  0.00           C  
ATOM    923  C   GLU A  62      90.438 -23.212 178.780  1.00  0.00           C  
ATOM    924  O   GLU A  62      89.807 -23.274 177.731  1.00  0.00           O  
ATOM    925  CB  GLU A  62      89.695 -21.576 180.550  1.00  0.00           C  
ATOM    926  CG  GLU A  62      88.865 -21.364 181.805  1.00  0.00           C  
ATOM    927  CD  GLU A  62      87.357 -21.661 181.617  1.00  0.00           C  
ATOM    928  OE1 GLU A  62      86.748 -21.123 180.705  1.00  0.00           O  
ATOM    929  OE2 GLU A  62      86.823 -22.400 182.411  1.00  0.00           O1-
ATOM    930  H   GLU A  62      91.060 -23.430 181.700  1.00  0.00           H  
ATOM    931  HA  GLU A  62      88.693 -23.367 179.984  1.00  0.00           H  
ATOM    932 1HB  GLU A  62      90.710 -21.232 180.745  1.00  0.00           H  
ATOM    933 2HB  GLU A  62      89.284 -20.952 179.757  1.00  0.00           H  
ATOM    934 1HG  GLU A  62      89.249 -22.033 182.575  1.00  0.00           H  
ATOM    935 2HG  GLU A  62      89.019 -20.357 182.152  1.00  0.00           H  
ATOM    936  N   ALA A  63      91.762 -23.406 178.823  1.00  0.00           N  
ATOM    937  CA  ALA A  63      92.493 -23.610 177.572  1.00  0.00           C  
ATOM    938  C   ALA A  63      91.904 -24.803 176.843  1.00  0.00           C  
ATOM    939  O   ALA A  63      91.723 -24.788 175.618  1.00  0.00           O  
ATOM    940  CB  ALA A  63      93.969 -23.880 177.827  1.00  0.00           C  
ATOM    941  H   ALA A  63      92.249 -23.351 179.719  1.00  0.00           H  
ATOM    942  HA  ALA A  63      92.376 -22.723 176.954  1.00  0.00           H  
ATOM    943 1HB  ALA A  63      94.478 -24.027 176.876  1.00  0.00           H  
ATOM    944 2HB  ALA A  63      94.425 -23.052 178.353  1.00  0.00           H  
ATOM    945 3HB  ALA A  63      94.071 -24.777 178.429  1.00  0.00           H  
ATOM    946  N   TYR A  64      91.544 -25.824 177.621  1.00  0.00           N  
ATOM    947  CA  TYR A  64      90.989 -27.016 177.034  1.00  0.00           C  
ATOM    948  C   TYR A  64      89.529 -26.809 176.658  1.00  0.00           C  
ATOM    949  O   TYR A  64      89.124 -27.220 175.575  1.00  0.00           O  
ATOM    950  CB  TYR A  64      91.157 -28.200 177.981  1.00  0.00           C  
ATOM    951  CG  TYR A  64      92.611 -28.585 178.175  1.00  0.00           C  
ATOM    952  CD1 TYR A  64      93.196 -28.496 179.426  1.00  0.00           C  
ATOM    953  CD2 TYR A  64      93.370 -28.987 177.086  1.00  0.00           C  
ATOM    954  CE1 TYR A  64      94.524 -28.815 179.599  1.00  0.00           C  
ATOM    955  CE2 TYR A  64      94.703 -29.309 177.259  1.00  0.00           C  
ATOM    956  CZ  TYR A  64      95.279 -29.223 178.512  1.00  0.00           C  
ATOM    957  OH  TYR A  64      96.606 -29.544 178.684  1.00  0.00           O  
ATOM    958  H   TYR A  64      91.723 -25.774 178.627  1.00  0.00           H  
ATOM    959  HA  TYR A  64      91.536 -27.234 176.118  1.00  0.00           H  
ATOM    960 1HB  TYR A  64      90.736 -27.943 178.957  1.00  0.00           H  
ATOM    961 2HB  TYR A  64      90.614 -29.063 177.597  1.00  0.00           H  
ATOM    962  HD1 TYR A  64      92.600 -28.174 180.278  1.00  0.00           H  
ATOM    963  HD2 TYR A  64      92.915 -29.050 176.097  1.00  0.00           H  
ATOM    964  HE1 TYR A  64      94.975 -28.747 180.587  1.00  0.00           H  
ATOM    965  HE2 TYR A  64      95.301 -29.628 176.405  1.00  0.00           H  
ATOM    966  HH  TYR A  64      96.976 -29.835 177.847  1.00  0.00           H  
ATOM    967  N   ALA A  65      88.738 -26.122 177.492  1.00  0.00           N  
ATOM    968  CA  ALA A  65      87.333 -25.912 177.143  1.00  0.00           C  
ATOM    969  C   ALA A  65      87.209 -25.161 175.824  1.00  0.00           C  
ATOM    970  O   ALA A  65      86.366 -25.481 174.982  1.00  0.00           O  
ATOM    971  CB  ALA A  65      86.630 -25.127 178.230  1.00  0.00           C  
ATOM    972  H   ALA A  65      89.089 -25.790 178.391  1.00  0.00           H  
ATOM    973  HA  ALA A  65      86.860 -26.887 177.031  1.00  0.00           H  
ATOM    974 1HB  ALA A  65      85.583 -24.992 177.967  1.00  0.00           H  
ATOM    975 2HB  ALA A  65      86.705 -25.666 179.175  1.00  0.00           H  
ATOM    976 3HB  ALA A  65      87.107 -24.153 178.333  1.00  0.00           H  
ATOM    977  N   ILE A  66      88.092 -24.191 175.620  1.00  0.00           N  
ATOM    978  CA  ILE A  66      88.083 -23.398 174.409  1.00  0.00           C  
ATOM    979  C   ILE A  66      88.368 -24.283 173.227  1.00  0.00           C  
ATOM    980  O   ILE A  66      87.612 -24.287 172.257  1.00  0.00           O  
ATOM    981  CB  ILE A  66      89.163 -22.325 174.498  1.00  0.00           C  
ATOM    982  CG1 ILE A  66      88.790 -21.318 175.602  1.00  0.00           C  
ATOM    983  CG2 ILE A  66      89.353 -21.637 173.131  1.00  0.00           C  
ATOM    984  CD1 ILE A  66      89.956 -20.442 176.035  1.00  0.00           C  
ATOM    985  H   ILE A  66      88.773 -23.974 176.349  1.00  0.00           H  
ATOM    986  HA  ILE A  66      87.102 -22.939 174.287  1.00  0.00           H  
ATOM    987  HB  ILE A  66      90.105 -22.793 174.797  1.00  0.00           H  
ATOM    988 1HG1 ILE A  66      87.992 -20.688 175.228  1.00  0.00           H  
ATOM    989 2HG1 ILE A  66      88.406 -21.849 176.462  1.00  0.00           H  
ATOM    990 1HG2 ILE A  66      90.130 -20.907 173.225  1.00  0.00           H  
ATOM    991 2HG2 ILE A  66      89.640 -22.374 172.383  1.00  0.00           H  
ATOM    992 3HG2 ILE A  66      88.427 -21.153 172.826  1.00  0.00           H  
ATOM    993 1HD1 ILE A  66      89.627 -19.746 176.806  1.00  0.00           H  
ATOM    994 2HD1 ILE A  66      90.748 -21.068 176.433  1.00  0.00           H  
ATOM    995 3HD1 ILE A  66      90.326 -19.909 175.203  1.00  0.00           H  
ATOM    996  N   LYS A  67      89.433 -25.082 173.319  1.00  0.00           N  
ATOM    997  CA  LYS A  67      89.765 -25.960 172.217  1.00  0.00           C  
ATOM    998  C   LYS A  67      88.651 -26.973 171.953  1.00  0.00           C  
ATOM    999  O   LYS A  67      88.365 -27.290 170.794  1.00  0.00           O  
ATOM   1000  CB  LYS A  67      91.096 -26.655 172.479  1.00  0.00           C  
ATOM   1001  CG  LYS A  67      92.311 -25.732 172.350  1.00  0.00           C  
ATOM   1002  CD  LYS A  67      93.595 -26.470 172.683  1.00  0.00           C  
ATOM   1003  CE  LYS A  67      93.891 -27.530 171.616  1.00  0.00           C  
ATOM   1004  NZ  LYS A  67      95.180 -28.230 171.850  1.00  0.00           N1+
ATOM   1005  H   LYS A  67      90.035 -25.060 174.146  1.00  0.00           H  
ATOM   1006  HA  LYS A  67      89.878 -25.351 171.322  1.00  0.00           H  
ATOM   1007 1HB  LYS A  67      91.089 -27.061 173.494  1.00  0.00           H  
ATOM   1008 2HB  LYS A  67      91.215 -27.488 171.790  1.00  0.00           H  
ATOM   1009 1HG  LYS A  67      92.373 -25.336 171.337  1.00  0.00           H  
ATOM   1010 2HG  LYS A  67      92.197 -24.894 173.041  1.00  0.00           H  
ATOM   1011 1HD  LYS A  67      94.421 -25.758 172.728  1.00  0.00           H  
ATOM   1012 2HD  LYS A  67      93.494 -26.949 173.660  1.00  0.00           H  
ATOM   1013 1HE  LYS A  67      93.088 -28.264 171.614  1.00  0.00           H  
ATOM   1014 2HE  LYS A  67      93.928 -27.045 170.640  1.00  0.00           H  
ATOM   1015 1HZ  LYS A  67      95.328 -28.913 171.121  1.00  0.00           H  
ATOM   1016 2HZ  LYS A  67      95.933 -27.559 171.837  1.00  0.00           H  
ATOM   1017 3HZ  LYS A  67      95.156 -28.694 172.745  1.00  0.00           H  
ATOM   1018  N   GLU A  68      87.987 -27.468 173.004  1.00  0.00           N  
ATOM   1019  CA  GLU A  68      86.913 -28.427 172.775  1.00  0.00           C  
ATOM   1020  C   GLU A  68      85.753 -27.768 172.030  1.00  0.00           C  
ATOM   1021  O   GLU A  68      85.186 -28.367 171.114  1.00  0.00           O  
ATOM   1022  CB  GLU A  68      86.413 -29.038 174.089  1.00  0.00           C  
ATOM   1023  CG  GLU A  68      87.398 -30.011 174.804  1.00  0.00           C  
ATOM   1024  CD  GLU A  68      87.728 -31.268 174.016  1.00  0.00           C  
ATOM   1025  OE1 GLU A  68      86.825 -31.931 173.567  1.00  0.00           O  
ATOM   1026  OE2 GLU A  68      88.906 -31.566 173.873  1.00  0.00           O1-
ATOM   1027  H   GLU A  68      88.247 -27.202 173.953  1.00  0.00           H  
ATOM   1028  HA  GLU A  68      87.298 -29.229 172.153  1.00  0.00           H  
ATOM   1029 1HB  GLU A  68      86.191 -28.232 174.791  1.00  0.00           H  
ATOM   1030 2HB  GLU A  68      85.483 -29.574 173.907  1.00  0.00           H  
ATOM   1031 1HG  GLU A  68      88.324 -29.486 174.996  1.00  0.00           H  
ATOM   1032 2HG  GLU A  68      86.972 -30.292 175.765  1.00  0.00           H  
ATOM   1033  N   TYR A  69      85.427 -26.508 172.349  1.00  0.00           N  
ATOM   1034  CA  TYR A  69      84.352 -25.858 171.604  1.00  0.00           C  
ATOM   1035  C   TYR A  69      84.743 -25.712 170.147  1.00  0.00           C  
ATOM   1036  O   TYR A  69      83.942 -25.977 169.250  1.00  0.00           O  
ATOM   1037  CB  TYR A  69      84.001 -24.487 172.179  1.00  0.00           C  
ATOM   1038  CG  TYR A  69      83.132 -24.512 173.413  1.00  0.00           C  
ATOM   1039  CD1 TYR A  69      83.609 -24.016 174.620  1.00  0.00           C  
ATOM   1040  CD2 TYR A  69      81.848 -25.032 173.333  1.00  0.00           C  
ATOM   1041  CE1 TYR A  69      82.810 -24.050 175.741  1.00  0.00           C  
ATOM   1042  CE2 TYR A  69      81.048 -25.065 174.455  1.00  0.00           C  
ATOM   1043  CZ  TYR A  69      81.526 -24.575 175.659  1.00  0.00           C  
ATOM   1044  OH  TYR A  69      80.735 -24.616 176.786  1.00  0.00           O  
ATOM   1045  H   TYR A  69      85.900 -26.030 173.121  1.00  0.00           H  
ATOM   1046  HA  TYR A  69      83.467 -26.490 171.650  1.00  0.00           H  
ATOM   1047 1HB  TYR A  69      84.929 -23.968 172.437  1.00  0.00           H  
ATOM   1048 2HB  TYR A  69      83.498 -23.890 171.418  1.00  0.00           H  
ATOM   1049  HD1 TYR A  69      84.618 -23.608 174.680  1.00  0.00           H  
ATOM   1050  HD2 TYR A  69      81.474 -25.418 172.384  1.00  0.00           H  
ATOM   1051  HE1 TYR A  69      83.188 -23.672 176.686  1.00  0.00           H  
ATOM   1052  HE2 TYR A  69      80.044 -25.477 174.392  1.00  0.00           H  
ATOM   1053  HH  TYR A  69      79.985 -25.194 176.629  1.00  0.00           H  
ATOM   1054  N   ILE A  70      85.999 -25.369 169.900  1.00  0.00           N  
ATOM   1055  CA  ILE A  70      86.452 -25.182 168.536  1.00  0.00           C  
ATOM   1056  C   ILE A  70      86.362 -26.474 167.746  1.00  0.00           C  
ATOM   1057  O   ILE A  70      85.888 -26.483 166.603  1.00  0.00           O  
ATOM   1058  CB  ILE A  70      87.894 -24.702 168.540  1.00  0.00           C  
ATOM   1059  CG1 ILE A  70      87.968 -23.349 169.211  1.00  0.00           C  
ATOM   1060  CG2 ILE A  70      88.386 -24.631 167.099  1.00  0.00           C  
ATOM   1061  CD1 ILE A  70      87.338 -22.305 168.466  1.00  0.00           C  
ATOM   1062  H   ILE A  70      86.633 -25.183 170.681  1.00  0.00           H  
ATOM   1063  HA  ILE A  70      85.825 -24.434 168.056  1.00  0.00           H  
ATOM   1064  HB  ILE A  70      88.518 -25.388 169.106  1.00  0.00           H  
ATOM   1065 1HG1 ILE A  70      87.442 -23.404 170.132  1.00  0.00           H  
ATOM   1066 2HG1 ILE A  70      88.970 -23.096 169.425  1.00  0.00           H  
ATOM   1067 1HG2 ILE A  70      89.414 -24.286 167.063  1.00  0.00           H  
ATOM   1068 2HG2 ILE A  70      88.324 -25.621 166.645  1.00  0.00           H  
ATOM   1069 3HG2 ILE A  70      87.758 -23.950 166.559  1.00  0.00           H  
ATOM   1070 1HD1 ILE A  70      87.406 -21.396 169.026  1.00  0.00           H  
ATOM   1071 2HD1 ILE A  70      87.846 -22.182 167.508  1.00  0.00           H  
ATOM   1072 3HD1 ILE A  70      86.301 -22.570 168.312  1.00  0.00           H  
ATOM   1073  N   LYS A  71      86.794 -27.579 168.356  1.00  0.00           N  
ATOM   1074  CA  LYS A  71      86.728 -28.857 167.672  1.00  0.00           C  
ATOM   1075  C   LYS A  71      85.285 -29.256 167.403  1.00  0.00           C  
ATOM   1076  O   LYS A  71      84.960 -29.695 166.301  1.00  0.00           O  
ATOM   1077  CB  LYS A  71      87.437 -29.941 168.482  1.00  0.00           C  
ATOM   1078  CG  LYS A  71      88.962 -29.819 168.509  1.00  0.00           C  
ATOM   1079  CD  LYS A  71      89.583 -31.045 169.156  1.00  0.00           C  
ATOM   1080  CE  LYS A  71      89.283 -31.070 170.642  1.00  0.00           C  
ATOM   1081  NZ  LYS A  71      89.930 -32.221 171.341  1.00  0.00           N1+
ATOM   1082  H   LYS A  71      87.189 -27.519 169.296  1.00  0.00           H  
ATOM   1083  HA  LYS A  71      87.234 -28.758 166.712  1.00  0.00           H  
ATOM   1084 1HB  LYS A  71      87.083 -29.896 169.518  1.00  0.00           H  
ATOM   1085 2HB  LYS A  71      87.174 -30.922 168.088  1.00  0.00           H  
ATOM   1086 1HG  LYS A  71      89.337 -29.717 167.491  1.00  0.00           H  
ATOM   1087 2HG  LYS A  71      89.244 -28.933 169.073  1.00  0.00           H  
ATOM   1088 1HD  LYS A  71      89.183 -31.948 168.696  1.00  0.00           H  
ATOM   1089 2HD  LYS A  71      90.662 -31.028 169.012  1.00  0.00           H  
ATOM   1090 1HE  LYS A  71      89.637 -30.140 171.092  1.00  0.00           H  
ATOM   1091 2HE  LYS A  71      88.203 -31.138 170.784  1.00  0.00           H  
ATOM   1092 1HZ  LYS A  71      89.664 -32.152 172.333  1.00  0.00           H  
ATOM   1093 2HZ  LYS A  71      89.596 -33.090 170.962  1.00  0.00           H  
ATOM   1094 3HZ  LYS A  71      90.928 -32.174 171.250  1.00  0.00           H  
ATOM   1095  N   LYS A  72      84.391 -29.032 168.369  1.00  0.00           N  
ATOM   1096  CA  LYS A  72      82.998 -29.397 168.155  1.00  0.00           C  
ATOM   1097  C   LYS A  72      82.416 -28.620 166.991  1.00  0.00           C  
ATOM   1098  O   LYS A  72      81.634 -29.155 166.216  1.00  0.00           O  
ATOM   1099  CB  LYS A  72      82.165 -29.167 169.414  1.00  0.00           C  
ATOM   1100  CG  LYS A  72      82.446 -30.155 170.541  1.00  0.00           C  
ATOM   1101  CD  LYS A  72      81.623 -29.840 171.782  1.00  0.00           C  
ATOM   1102  CE  LYS A  72      81.924 -30.839 172.898  1.00  0.00           C  
ATOM   1103  NZ  LYS A  72      81.146 -30.553 174.135  1.00  0.00           N1+
ATOM   1104  H   LYS A  72      84.682 -28.651 169.270  1.00  0.00           H  
ATOM   1105  HA  LYS A  72      82.957 -30.458 167.903  1.00  0.00           H  
ATOM   1106 1HB  LYS A  72      82.354 -28.160 169.792  1.00  0.00           H  
ATOM   1107 2HB  LYS A  72      81.111 -29.236 169.168  1.00  0.00           H  
ATOM   1108 1HG  LYS A  72      82.201 -31.162 170.201  1.00  0.00           H  
ATOM   1109 2HG  LYS A  72      83.502 -30.134 170.795  1.00  0.00           H  
ATOM   1110 1HD  LYS A  72      81.867 -28.833 172.128  1.00  0.00           H  
ATOM   1111 2HD  LYS A  72      80.561 -29.877 171.539  1.00  0.00           H  
ATOM   1112 1HE  LYS A  72      81.679 -31.842 172.551  1.00  0.00           H  
ATOM   1113 2HE  LYS A  72      82.990 -30.796 173.133  1.00  0.00           H  
ATOM   1114 1HZ  LYS A  72      81.376 -31.236 174.843  1.00  0.00           H  
ATOM   1115 2HZ  LYS A  72      81.378 -29.632 174.472  1.00  0.00           H  
ATOM   1116 3HZ  LYS A  72      80.159 -30.600 173.932  1.00  0.00           H  
ATOM   1117  N   ILE A  73      82.811 -27.359 166.839  1.00  0.00           N  
ATOM   1118  CA  ILE A  73      82.312 -26.562 165.732  1.00  0.00           C  
ATOM   1119  C   ILE A  73      82.817 -27.078 164.395  1.00  0.00           C  
ATOM   1120  O   ILE A  73      82.028 -27.341 163.483  1.00  0.00           O  
ATOM   1121  CB  ILE A  73      82.766 -25.101 165.862  1.00  0.00           C  
ATOM   1122  CG1 ILE A  73      82.117 -24.449 167.059  1.00  0.00           C  
ATOM   1123  CG2 ILE A  73      82.374 -24.365 164.640  1.00  0.00           C  
ATOM   1124  CD1 ILE A  73      82.734 -23.130 167.482  1.00  0.00           C  
ATOM   1125  H   ILE A  73      83.442 -26.940 167.525  1.00  0.00           H  
ATOM   1126  HA  ILE A  73      81.225 -26.604 165.732  1.00  0.00           H  
ATOM   1127  HB  ILE A  73      83.845 -25.054 165.994  1.00  0.00           H  
ATOM   1128 1HG1 ILE A  73      81.083 -24.255 166.802  1.00  0.00           H  
ATOM   1129 2HG1 ILE A  73      82.148 -25.137 167.889  1.00  0.00           H  
ATOM   1130 1HG2 ILE A  73      82.698 -23.359 164.759  1.00  0.00           H  
ATOM   1131 2HG2 ILE A  73      82.850 -24.803 163.766  1.00  0.00           H  
ATOM   1132 3HG2 ILE A  73      81.291 -24.392 164.520  1.00  0.00           H  
ATOM   1133 1HD1 ILE A  73      82.191 -22.730 168.338  1.00  0.00           H  
ATOM   1134 2HD1 ILE A  73      83.771 -23.294 167.757  1.00  0.00           H  
ATOM   1135 3HD1 ILE A  73      82.687 -22.434 166.666  1.00  0.00           H  
ATOM   1136  N   GLN A  74      84.132 -27.290 164.300  1.00  0.00           N  
ATOM   1137  CA  GLN A  74      84.759 -27.727 163.057  1.00  0.00           C  
ATOM   1138  C   GLN A  74      84.290 -29.110 162.599  1.00  0.00           C  
ATOM   1139  O   GLN A  74      84.213 -29.376 161.400  1.00  0.00           O  
ATOM   1140  CB  GLN A  74      86.287 -27.647 163.184  1.00  0.00           C  
ATOM   1141  CG  GLN A  74      86.779 -26.186 163.245  1.00  0.00           C  
ATOM   1142  CD  GLN A  74      88.281 -26.024 163.386  1.00  0.00           C  
ATOM   1143  NE2 GLN A  74      88.833 -25.088 162.625  1.00  0.00           N  
ATOM   1144  OE1 GLN A  74      88.940 -26.730 164.156  1.00  0.00           O  
ATOM   1145  H   GLN A  74      84.723 -27.097 165.113  1.00  0.00           H  
ATOM   1146  HA  GLN A  74      84.469 -27.022 162.280  1.00  0.00           H  
ATOM   1147 1HB  GLN A  74      86.601 -28.154 164.102  1.00  0.00           H  
ATOM   1148 2HB  GLN A  74      86.759 -28.149 162.343  1.00  0.00           H  
ATOM   1149 1HG  GLN A  74      86.464 -25.667 162.342  1.00  0.00           H  
ATOM   1150 2HG  GLN A  74      86.317 -25.724 164.118  1.00  0.00           H  
ATOM   1151 1HE2 GLN A  74      89.835 -24.923 162.674  1.00  0.00           H  
ATOM   1152 2HE2 GLN A  74      88.264 -24.548 162.007  1.00  0.00           H  
ATOM   1153  N   GLN A  75      83.957 -29.985 163.545  1.00  0.00           N  
ATOM   1154  CA  GLN A  75      83.464 -31.325 163.227  1.00  0.00           C  
ATOM   1155  C   GLN A  75      82.075 -31.349 162.578  1.00  0.00           C  
ATOM   1156  O   GLN A  75      81.703 -32.360 161.978  1.00  0.00           O  
ATOM   1157  CB  GLN A  75      83.430 -32.192 164.489  1.00  0.00           C  
ATOM   1158  CG  GLN A  75      84.801 -32.570 165.031  1.00  0.00           C  
ATOM   1159  CD  GLN A  75      84.730 -33.274 166.377  1.00  0.00           C  
ATOM   1160  NE2 GLN A  75      85.791 -34.000 166.708  1.00  0.00           N  
ATOM   1161  OE1 GLN A  75      83.743 -33.170 167.117  1.00  0.00           O  
ATOM   1162  H   GLN A  75      84.075 -29.730 164.527  1.00  0.00           H  
ATOM   1163  HA  GLN A  75      84.165 -31.775 162.525  1.00  0.00           H  
ATOM   1164 1HB  GLN A  75      82.902 -31.643 165.278  1.00  0.00           H  
ATOM   1165 2HB  GLN A  75      82.869 -33.103 164.293  1.00  0.00           H  
ATOM   1166 1HG  GLN A  75      85.255 -33.262 164.323  1.00  0.00           H  
ATOM   1167 2HG  GLN A  75      85.422 -31.694 165.119  1.00  0.00           H  
ATOM   1168 1HE2 GLN A  75      85.809 -34.490 167.581  1.00  0.00           H  
ATOM   1169 2HE2 GLN A  75      86.570 -34.059 166.085  1.00  0.00           H  
ATOM   1170  N   MET A  76      81.270 -30.296 162.750  1.00  0.00           N  
ATOM   1171  CA  MET A  76      79.918 -30.299 162.191  1.00  0.00           C  
ATOM   1172  C   MET A  76      79.983 -29.923 160.705  1.00  0.00           C  
ATOM   1173  O   MET A  76      80.562 -28.887 160.385  1.00  0.00           O  
ATOM   1174  CB  MET A  76      79.046 -29.259 162.881  1.00  0.00           C  
ATOM   1175  CG  MET A  76      78.861 -29.399 164.366  1.00  0.00           C  
ATOM   1176  SD  MET A  76      78.028 -30.870 164.884  1.00  0.00           S  
ATOM   1177  CE  MET A  76      79.454 -31.819 165.416  1.00  0.00           C  
ATOM   1178  H   MET A  76      81.610 -29.458 163.228  1.00  0.00           H  
ATOM   1179  HA  MET A  76      79.481 -31.280 162.334  1.00  0.00           H  
ATOM   1180 1HB  MET A  76      79.504 -28.307 162.722  1.00  0.00           H  
ATOM   1181 2HB  MET A  76      78.059 -29.236 162.416  1.00  0.00           H  
ATOM   1182 1HG  MET A  76      79.822 -29.387 164.812  1.00  0.00           H  
ATOM   1183 2HG  MET A  76      78.305 -28.537 164.744  1.00  0.00           H  
ATOM   1184 1HE  MET A  76      79.130 -32.788 165.790  1.00  0.00           H  
ATOM   1185 2HE  MET A  76      80.123 -31.962 164.577  1.00  0.00           H  
ATOM   1186 3HE  MET A  76      79.981 -31.276 166.209  1.00  0.00           H  
ATOM   1187  N   PRO A  77      79.436 -30.705 159.760  1.00  0.00           N  
ATOM   1188  CA  PRO A  77      79.399 -30.337 158.358  1.00  0.00           C  
ATOM   1189  C   PRO A  77      78.640 -29.010 158.234  1.00  0.00           C  
ATOM   1190  O   PRO A  77      77.637 -28.841 158.907  1.00  0.00           O  
ATOM   1191  CB  PRO A  77      78.627 -31.502 157.723  1.00  0.00           C  
ATOM   1192  CG  PRO A  77      78.856 -32.666 158.672  1.00  0.00           C  
ATOM   1193  CD  PRO A  77      78.908 -32.041 160.060  1.00  0.00           C  
ATOM   1194  HA  PRO A  77      80.433 -30.288 157.995  1.00  0.00           H  
ATOM   1195 1HB  PRO A  77      77.565 -31.240 157.625  1.00  0.00           H  
ATOM   1196 2HB  PRO A  77      79.008 -31.698 156.710  1.00  0.00           H  
ATOM   1197 1HG  PRO A  77      78.044 -33.401 158.574  1.00  0.00           H  
ATOM   1198 2HG  PRO A  77      79.789 -33.187 158.412  1.00  0.00           H  
ATOM   1199 1HD  PRO A  77      77.920 -31.977 160.520  1.00  0.00           H  
ATOM   1200 2HD  PRO A  77      79.613 -32.628 160.659  1.00  0.00           H  
ATOM   1201  N   PRO A  78      79.053 -28.073 157.373  1.00  0.00           N  
ATOM   1202  CA  PRO A  78      78.405 -26.786 157.131  1.00  0.00           C  
ATOM   1203  C   PRO A  78      77.162 -26.838 156.241  1.00  0.00           C  
ATOM   1204  O   PRO A  78      76.500 -25.818 156.044  1.00  0.00           O  
ATOM   1205  CB  PRO A  78      79.522 -26.001 156.445  1.00  0.00           C  
ATOM   1206  CG  PRO A  78      80.313 -27.061 155.695  1.00  0.00           C  
ATOM   1207  CD  PRO A  78      80.286 -28.282 156.601  1.00  0.00           C  
ATOM   1208  HA  PRO A  78      78.157 -26.329 158.106  1.00  0.00           H  
ATOM   1209 1HB  PRO A  78      79.087 -25.241 155.780  1.00  0.00           H  
ATOM   1210 2HB  PRO A  78      80.120 -25.466 157.197  1.00  0.00           H  
ATOM   1211 1HG  PRO A  78      79.847 -27.252 154.716  1.00  0.00           H  
ATOM   1212 2HG  PRO A  78      81.334 -26.702 155.495  1.00  0.00           H  
ATOM   1213 1HD  PRO A  78      80.224 -29.197 155.994  1.00  0.00           H  
ATOM   1214 2HD  PRO A  78      81.164 -28.273 157.274  1.00  0.00           H  
ATOM   1215  N   GLY A  79      76.927 -27.985 155.596  1.00  0.00           N  
ATOM   1216  CA  GLY A  79      75.868 -28.115 154.593  1.00  0.00           C  
ATOM   1217  C   GLY A  79      74.424 -28.076 155.104  1.00  0.00           C  
ATOM   1218  O   GLY A  79      73.633 -27.229 154.692  1.00  0.00           O  
ATOM   1219  H   GLY A  79      77.495 -28.791 155.804  1.00  0.00           H  
ATOM   1220 1HA  GLY A  79      75.998 -27.326 153.854  1.00  0.00           H  
ATOM   1221 2HA  GLY A  79      76.020 -29.050 154.056  1.00  0.00           H  
ATOM   1222  N   GLU A  80      74.070 -29.032 155.956  1.00  0.00           N  
ATOM   1223  CA  GLU A  80      72.695 -29.185 156.429  1.00  0.00           C  
ATOM   1224  C   GLU A  80      72.303 -28.100 157.448  1.00  0.00           C  
ATOM   1225  O   GLU A  80      73.036 -27.894 158.414  1.00  0.00           O  
ATOM   1226  CB  GLU A  80      72.533 -30.571 157.056  1.00  0.00           C  
ATOM   1227  CG  GLU A  80      71.136 -30.912 157.512  1.00  0.00           C  
ATOM   1228  CD  GLU A  80      71.022 -32.277 158.108  1.00  0.00           C  
ATOM   1229  OE1 GLU A  80      72.009 -32.960 158.213  1.00  0.00           O  
ATOM   1230  OE2 GLU A  80      69.926 -32.644 158.462  1.00  0.00           O1-
ATOM   1231  H   GLU A  80      74.774 -29.684 156.269  1.00  0.00           H  
ATOM   1232  HA  GLU A  80      72.056 -29.154 155.557  1.00  0.00           H  
ATOM   1233 1HB  GLU A  80      72.838 -31.330 156.337  1.00  0.00           H  
ATOM   1234 2HB  GLU A  80      73.189 -30.652 157.902  1.00  0.00           H  
ATOM   1235 1HG  GLU A  80      70.820 -30.199 158.243  1.00  0.00           H  
ATOM   1236 2HG  GLU A  80      70.462 -30.844 156.662  1.00  0.00           H  
ATOM   1237  N   PRO A  81      71.134 -27.437 157.318  1.00  0.00           N  
ATOM   1238  CA  PRO A  81      70.625 -26.440 158.250  1.00  0.00           C  
ATOM   1239  C   PRO A  81      70.665 -26.867 159.716  1.00  0.00           C  
ATOM   1240  O   PRO A  81      70.969 -26.053 160.583  1.00  0.00           O  
ATOM   1241  CB  PRO A  81      69.183 -26.266 157.768  1.00  0.00           C  
ATOM   1242  CG  PRO A  81      69.262 -26.523 156.283  1.00  0.00           C  
ATOM   1243  CD  PRO A  81      70.265 -27.641 156.133  1.00  0.00           C  
ATOM   1244  HA  PRO A  81      71.175 -25.509 158.114  1.00  0.00           H  
ATOM   1245 1HB  PRO A  81      68.519 -26.969 158.294  1.00  0.00           H  
ATOM   1246 2HB  PRO A  81      68.826 -25.252 158.006  1.00  0.00           H  
ATOM   1247 1HG  PRO A  81      68.267 -26.789 155.891  1.00  0.00           H  
ATOM   1248 2HG  PRO A  81      69.576 -25.608 155.758  1.00  0.00           H  
ATOM   1249 1HD  PRO A  81      69.770 -28.619 156.155  1.00  0.00           H  
ATOM   1250 2HD  PRO A  81      70.823 -27.459 155.198  1.00  0.00           H  
ATOM   1251  N   ARG A  82      70.448 -28.146 160.014  1.00  0.00           N  
ATOM   1252  CA  ARG A  82      70.489 -28.553 161.417  1.00  0.00           C  
ATOM   1253  C   ARG A  82      71.905 -28.490 161.973  1.00  0.00           C  
ATOM   1254  O   ARG A  82      72.107 -28.272 163.174  1.00  0.00           O  
ATOM   1255  CB  ARG A  82      69.950 -29.957 161.607  1.00  0.00           C  
ATOM   1256  CG  ARG A  82      68.456 -30.105 161.363  1.00  0.00           C  
ATOM   1257  CD  ARG A  82      67.954 -31.465 161.746  1.00  0.00           C  
ATOM   1258  NE  ARG A  82      68.477 -32.518 160.894  1.00  0.00           N  
ATOM   1259  CZ  ARG A  82      68.354 -33.839 161.124  1.00  0.00           C  
ATOM   1260  NH1 ARG A  82      67.716 -34.288 162.185  1.00  0.00           N1+
ATOM   1261  NH2 ARG A  82      68.893 -34.668 160.258  1.00  0.00           N  
ATOM   1262  H   ARG A  82      70.222 -28.823 159.301  1.00  0.00           H  
ATOM   1263  HA  ARG A  82      69.862 -27.869 161.991  1.00  0.00           H  
ATOM   1264 1HB  ARG A  82      70.464 -30.638 160.925  1.00  0.00           H  
ATOM   1265 2HB  ARG A  82      70.157 -30.292 162.622  1.00  0.00           H  
ATOM   1266 1HG  ARG A  82      67.919 -29.356 161.948  1.00  0.00           H  
ATOM   1267 2HG  ARG A  82      68.255 -29.950 160.301  1.00  0.00           H  
ATOM   1268 1HD  ARG A  82      68.249 -31.682 162.772  1.00  0.00           H  
ATOM   1269 2HD  ARG A  82      66.869 -31.480 161.673  1.00  0.00           H  
ATOM   1270  HE  ARG A  82      68.987 -32.260 160.041  1.00  0.00           H  
ATOM   1271 1HH1 ARG A  82      67.309 -33.638 162.840  1.00  0.00           H  
ATOM   1272 2HH1 ARG A  82      67.635 -35.281 162.340  1.00  0.00           H  
ATOM   1273 1HH2 ARG A  82      69.385 -34.261 159.448  1.00  0.00           H  
ATOM   1274 2HH2 ARG A  82      68.831 -35.663 160.386  1.00  0.00           H  
ATOM   1275  N   GLN A  83      72.897 -28.686 161.106  1.00  0.00           N  
ATOM   1276  CA  GLN A  83      74.271 -28.669 161.555  1.00  0.00           C  
ATOM   1277  C   GLN A  83      74.674 -27.228 161.685  1.00  0.00           C  
ATOM   1278  O   GLN A  83      75.381 -26.858 162.619  1.00  0.00           O  
ATOM   1279  CB  GLN A  83      75.195 -29.348 160.559  1.00  0.00           C  
ATOM   1280  CG  GLN A  83      74.953 -30.822 160.313  1.00  0.00           C  
ATOM   1281  CD  GLN A  83      75.142 -31.691 161.508  1.00  0.00           C  
ATOM   1282  NE2 GLN A  83      74.260 -32.672 161.646  1.00  0.00           N  
ATOM   1283  OE1 GLN A  83      76.065 -31.519 162.301  1.00  0.00           O  
ATOM   1284  H   GLN A  83      72.709 -28.806 160.115  1.00  0.00           H  
ATOM   1285  HA  GLN A  83      74.348 -29.153 162.527  1.00  0.00           H  
ATOM   1286 1HB  GLN A  83      75.123 -28.838 159.597  1.00  0.00           H  
ATOM   1287 2HB  GLN A  83      76.218 -29.239 160.901  1.00  0.00           H  
ATOM   1288 1HG  GLN A  83      73.923 -30.943 159.992  1.00  0.00           H  
ATOM   1289 2HG  GLN A  83      75.630 -31.155 159.526  1.00  0.00           H  
ATOM   1290 1HE2 GLN A  83      74.327 -33.303 162.419  1.00  0.00           H  
ATOM   1291 2HE2 GLN A  83      73.524 -32.790 160.966  1.00  0.00           H  
ATOM   1292  N   ARG A  84      74.152 -26.392 160.780  1.00  0.00           N  
ATOM   1293  CA  ARG A  84      74.484 -24.978 160.801  1.00  0.00           C  
ATOM   1294  C   ARG A  84      73.979 -24.387 162.112  1.00  0.00           C  
ATOM   1295  O   ARG A  84      74.680 -23.612 162.763  1.00  0.00           O  
ATOM   1296  CB  ARG A  84      73.836 -24.257 159.625  1.00  0.00           C  
ATOM   1297  CG  ARG A  84      74.406 -24.618 158.246  1.00  0.00           C  
ATOM   1298  CD  ARG A  84      73.685 -23.912 157.147  1.00  0.00           C  
ATOM   1299  NE  ARG A  84      74.143 -24.313 155.829  1.00  0.00           N  
ATOM   1300  CZ  ARG A  84      73.527 -23.967 154.678  1.00  0.00           C  
ATOM   1301  NH1 ARG A  84      72.447 -23.219 154.718  1.00  0.00           N1+
ATOM   1302  NH2 ARG A  84      73.994 -24.370 153.510  1.00  0.00           N  
ATOM   1303  H   ARG A  84      73.569 -26.773 160.034  1.00  0.00           H  
ATOM   1304  HA  ARG A  84      75.567 -24.865 160.742  1.00  0.00           H  
ATOM   1305 1HB  ARG A  84      72.775 -24.465 159.615  1.00  0.00           H  
ATOM   1306 2HB  ARG A  84      73.954 -23.183 159.758  1.00  0.00           H  
ATOM   1307 1HG  ARG A  84      75.463 -24.350 158.197  1.00  0.00           H  
ATOM   1308 2HG  ARG A  84      74.307 -25.693 158.079  1.00  0.00           H  
ATOM   1309 1HD  ARG A  84      72.630 -24.112 157.205  1.00  0.00           H  
ATOM   1310 2HD  ARG A  84      73.852 -22.843 157.248  1.00  0.00           H  
ATOM   1311  HE  ARG A  84      74.982 -24.910 155.776  1.00  0.00           H  
ATOM   1312 1HH1 ARG A  84      72.082 -22.912 155.606  1.00  0.00           H  
ATOM   1313 2HH1 ARG A  84      71.982 -22.961 153.861  1.00  0.00           H  
ATOM   1314 1HH2 ARG A  84      74.820 -24.952 153.459  1.00  0.00           H  
ATOM   1315 2HH2 ARG A  84      73.521 -24.106 152.664  1.00  0.00           H  
ATOM   1316  N   GLN A  85      72.783 -24.813 162.535  1.00  0.00           N  
ATOM   1317  CA  GLN A  85      72.213 -24.357 163.795  1.00  0.00           C  
ATOM   1318  C   GLN A  85      73.058 -24.833 164.971  1.00  0.00           C  
ATOM   1319  O   GLN A  85      73.298 -24.074 165.915  1.00  0.00           O  
ATOM   1320  CB  GLN A  85      70.780 -24.863 163.938  1.00  0.00           C  
ATOM   1321  CG  GLN A  85      69.793 -24.217 162.983  1.00  0.00           C  
ATOM   1322  CD  GLN A  85      68.430 -24.888 163.014  1.00  0.00           C  
ATOM   1323  NE2 GLN A  85      67.429 -24.206 162.474  1.00  0.00           N  
ATOM   1324  OE1 GLN A  85      68.275 -26.012 163.511  1.00  0.00           O  
ATOM   1325  H   GLN A  85      72.237 -25.437 161.941  1.00  0.00           H  
ATOM   1326  HA  GLN A  85      72.202 -23.267 163.796  1.00  0.00           H  
ATOM   1327 1HB  GLN A  85      70.761 -25.940 163.762  1.00  0.00           H  
ATOM   1328 2HB  GLN A  85      70.437 -24.688 164.953  1.00  0.00           H  
ATOM   1329 1HG  GLN A  85      69.664 -23.176 163.281  1.00  0.00           H  
ATOM   1330 2HG  GLN A  85      70.183 -24.257 161.977  1.00  0.00           H  
ATOM   1331 1HE2 GLN A  85      66.508 -24.594 162.459  1.00  0.00           H  
ATOM   1332 2HE2 GLN A  85      67.597 -23.302 162.080  1.00  0.00           H  
ATOM   1333  N   GLN A  86      73.557 -26.077 164.912  1.00  0.00           N  
ATOM   1334  CA  GLN A  86      74.406 -26.558 165.996  1.00  0.00           C  
ATOM   1335  C   GLN A  86      75.690 -25.747 166.040  1.00  0.00           C  
ATOM   1336  O   GLN A  86      76.163 -25.376 167.119  1.00  0.00           O  
ATOM   1337  CB  GLN A  86      74.735 -28.041 165.816  1.00  0.00           C  
ATOM   1338  CG  GLN A  86      75.522 -28.694 166.970  1.00  0.00           C  
ATOM   1339  CD  GLN A  86      74.758 -28.720 168.300  1.00  0.00           C  
ATOM   1340  NE2 GLN A  86      75.392 -28.247 169.361  1.00  0.00           N  
ATOM   1341  OE1 GLN A  86      73.613 -29.190 168.370  1.00  0.00           O  
ATOM   1342  H   GLN A  86      73.317 -26.700 164.138  1.00  0.00           H  
ATOM   1343  HA  GLN A  86      73.886 -26.418 166.940  1.00  0.00           H  
ATOM   1344 1HB  GLN A  86      73.813 -28.600 165.659  1.00  0.00           H  
ATOM   1345 2HB  GLN A  86      75.336 -28.160 164.911  1.00  0.00           H  
ATOM   1346 1HG  GLN A  86      75.749 -29.719 166.689  1.00  0.00           H  
ATOM   1347 2HG  GLN A  86      76.448 -28.136 167.114  1.00  0.00           H  
ATOM   1348 1HE2 GLN A  86      74.952 -28.259 170.259  1.00  0.00           H  
ATOM   1349 2HE2 GLN A  86      76.321 -27.892 169.266  1.00  0.00           H  
ATOM   1350  N   GLN A  87      76.227 -25.403 164.868  1.00  0.00           N  
ATOM   1351  CA  GLN A  87      77.437 -24.610 164.844  1.00  0.00           C  
ATOM   1352  C   GLN A  87      77.170 -23.246 165.447  1.00  0.00           C  
ATOM   1353  O   GLN A  87      77.977 -22.766 166.233  1.00  0.00           O  
ATOM   1354  CB  GLN A  87      77.990 -24.455 163.426  1.00  0.00           C  
ATOM   1355  CG  GLN A  87      78.574 -25.699 162.830  1.00  0.00           C  
ATOM   1356  CD  GLN A  87      79.037 -25.504 161.379  1.00  0.00           C  
ATOM   1357  NE2 GLN A  87      80.245 -25.982 161.086  1.00  0.00           N  
ATOM   1358  OE1 GLN A  87      78.332 -24.921 160.542  1.00  0.00           O  
ATOM   1359  H   GLN A  87      75.808 -25.728 163.998  1.00  0.00           H  
ATOM   1360  HA  GLN A  87      78.191 -25.107 165.450  1.00  0.00           H  
ATOM   1361 1HB  GLN A  87      77.211 -24.082 162.765  1.00  0.00           H  
ATOM   1362 2HB  GLN A  87      78.771 -23.745 163.444  1.00  0.00           H  
ATOM   1363 1HG  GLN A  87      79.440 -25.997 163.430  1.00  0.00           H  
ATOM   1364 2HG  GLN A  87      77.821 -26.478 162.848  1.00  0.00           H  
ATOM   1365 1HE2 GLN A  87      80.617 -25.900 160.166  1.00  0.00           H  
ATOM   1366 2HE2 GLN A  87      80.797 -26.455 161.797  1.00  0.00           H  
ATOM   1367  N   GLN A  88      76.014 -22.641 165.144  1.00  0.00           N  
ATOM   1368  CA  GLN A  88      75.691 -21.321 165.689  1.00  0.00           C  
ATOM   1369  C   GLN A  88      75.585 -21.384 167.203  1.00  0.00           C  
ATOM   1370  O   GLN A  88      76.092 -20.510 167.913  1.00  0.00           O  
ATOM   1371  CB  GLN A  88      74.391 -20.798 165.078  1.00  0.00           C  
ATOM   1372  CG  GLN A  88      74.514 -20.423 163.609  1.00  0.00           C  
ATOM   1373  CD  GLN A  88      73.173 -20.101 162.968  1.00  0.00           C  
ATOM   1374  NE2 GLN A  88      73.218 -19.418 161.829  1.00  0.00           N  
ATOM   1375  OE1 GLN A  88      72.107 -20.460 163.483  1.00  0.00           O  
ATOM   1376  H   GLN A  88      75.376 -23.083 164.481  1.00  0.00           H  
ATOM   1377  HA  GLN A  88      76.483 -20.628 165.437  1.00  0.00           H  
ATOM   1378 1HB  GLN A  88      73.620 -21.560 165.168  1.00  0.00           H  
ATOM   1379 2HB  GLN A  88      74.054 -19.923 165.631  1.00  0.00           H  
ATOM   1380 1HG  GLN A  88      75.143 -19.538 163.533  1.00  0.00           H  
ATOM   1381 2HG  GLN A  88      74.971 -21.239 163.069  1.00  0.00           H  
ATOM   1382 1HE2 GLN A  88      72.370 -19.177 161.357  1.00  0.00           H  
ATOM   1383 2HE2 GLN A  88      74.101 -19.143 161.443  1.00  0.00           H  
ATOM   1384  N   ARG A  89      74.987 -22.451 167.727  1.00  0.00           N  
ATOM   1385  CA  ARG A  89      74.896 -22.575 169.172  1.00  0.00           C  
ATOM   1386  C   ARG A  89      76.291 -22.671 169.790  1.00  0.00           C  
ATOM   1387  O   ARG A  89      76.582 -22.021 170.802  1.00  0.00           O  
ATOM   1388  CB  ARG A  89      74.051 -23.786 169.550  1.00  0.00           C  
ATOM   1389  CG  ARG A  89      72.542 -23.618 169.296  1.00  0.00           C  
ATOM   1390  CD  ARG A  89      71.722 -24.703 169.934  1.00  0.00           C  
ATOM   1391  NE  ARG A  89      71.890 -26.011 169.288  1.00  0.00           N  
ATOM   1392  CZ  ARG A  89      71.127 -26.458 168.261  1.00  0.00           C  
ATOM   1393  NH1 ARG A  89      70.155 -25.712 167.782  1.00  0.00           N1+
ATOM   1394  NH2 ARG A  89      71.342 -27.650 167.738  1.00  0.00           N  
ATOM   1395  H   ARG A  89      74.569 -23.157 167.117  1.00  0.00           H  
ATOM   1396  HA  ARG A  89      74.407 -21.683 169.562  1.00  0.00           H  
ATOM   1397 1HB  ARG A  89      74.387 -24.650 168.972  1.00  0.00           H  
ATOM   1398 2HB  ARG A  89      74.197 -24.018 170.602  1.00  0.00           H  
ATOM   1399 1HG  ARG A  89      72.215 -22.659 169.695  1.00  0.00           H  
ATOM   1400 2HG  ARG A  89      72.357 -23.642 168.223  1.00  0.00           H  
ATOM   1401 1HD  ARG A  89      72.013 -24.803 170.978  1.00  0.00           H  
ATOM   1402 2HD  ARG A  89      70.669 -24.432 169.879  1.00  0.00           H  
ATOM   1403  HE  ARG A  89      72.621 -26.621 169.627  1.00  0.00           H  
ATOM   1404 1HH1 ARG A  89      69.979 -24.798 168.174  1.00  0.00           H  
ATOM   1405 2HH1 ARG A  89      69.577 -26.063 167.031  1.00  0.00           H  
ATOM   1406 1HH2 ARG A  89      72.097 -28.245 168.095  1.00  0.00           H  
ATOM   1407 2HH2 ARG A  89      70.771 -27.976 166.976  1.00  0.00           H  
ATOM   1408  N   LEU A  90      77.174 -23.432 169.144  1.00  0.00           N  
ATOM   1409  CA  LEU A  90      78.535 -23.597 169.624  1.00  0.00           C  
ATOM   1410  C   LEU A  90      79.362 -22.315 169.478  1.00  0.00           C  
ATOM   1411  O   LEU A  90      80.156 -21.996 170.365  1.00  0.00           O  
ATOM   1412  CB  LEU A  90      79.189 -24.733 168.864  1.00  0.00           C  
ATOM   1413  CG  LEU A  90      78.661 -26.140 169.134  1.00  0.00           C  
ATOM   1414  CD1 LEU A  90      79.228 -27.097 168.079  1.00  0.00           C  
ATOM   1415  CD2 LEU A  90      79.103 -26.573 170.529  1.00  0.00           C  
ATOM   1416  H   LEU A  90      76.878 -23.943 168.311  1.00  0.00           H  
ATOM   1417  HA  LEU A  90      78.496 -23.859 170.678  1.00  0.00           H  
ATOM   1418 1HB  LEU A  90      79.072 -24.544 167.805  1.00  0.00           H  
ATOM   1419 2HB  LEU A  90      80.237 -24.733 169.117  1.00  0.00           H  
ATOM   1420  HG  LEU A  90      77.575 -26.147 169.070  1.00  0.00           H  
ATOM   1421 1HD1 LEU A  90      78.867 -28.109 168.257  1.00  0.00           H  
ATOM   1422 2HD1 LEU A  90      78.914 -26.774 167.087  1.00  0.00           H  
ATOM   1423 3HD1 LEU A  90      80.302 -27.079 168.141  1.00  0.00           H  
ATOM   1424 1HD2 LEU A  90      78.737 -27.579 170.732  1.00  0.00           H  
ATOM   1425 2HD2 LEU A  90      80.194 -26.565 170.579  1.00  0.00           H  
ATOM   1426 3HD2 LEU A  90      78.701 -25.882 171.269  1.00  0.00           H  
ATOM   1427  N   TYR A  91      79.168 -21.560 168.382  1.00  0.00           N  
ATOM   1428  CA  TYR A  91      79.901 -20.308 168.188  1.00  0.00           C  
ATOM   1429  C   TYR A  91      79.522 -19.335 169.279  1.00  0.00           C  
ATOM   1430  O   TYR A  91      80.376 -18.646 169.835  1.00  0.00           O  
ATOM   1431  CB  TYR A  91      79.597 -19.649 166.832  1.00  0.00           C  
ATOM   1432  CG  TYR A  91      80.279 -20.238 165.615  1.00  0.00           C  
ATOM   1433  CD1 TYR A  91      79.534 -20.835 164.630  1.00  0.00           C  
ATOM   1434  CD2 TYR A  91      81.637 -20.140 165.458  1.00  0.00           C  
ATOM   1435  CE1 TYR A  91      80.122 -21.365 163.536  1.00  0.00           C  
ATOM   1436  CE2 TYR A  91      82.205 -20.668 164.340  1.00  0.00           C  
ATOM   1437  CZ  TYR A  91      81.452 -21.294 163.403  1.00  0.00           C  
ATOM   1438  OH  TYR A  91      82.043 -21.865 162.320  1.00  0.00           O  
ATOM   1439  H   TYR A  91      78.517 -21.872 167.672  1.00  0.00           H  
ATOM   1440  HA  TYR A  91      80.969 -20.506 168.261  1.00  0.00           H  
ATOM   1441 1HB  TYR A  91      78.521 -19.686 166.661  1.00  0.00           H  
ATOM   1442 2HB  TYR A  91      79.872 -18.609 166.888  1.00  0.00           H  
ATOM   1443  HD1 TYR A  91      78.475 -20.890 164.725  1.00  0.00           H  
ATOM   1444  HD2 TYR A  91      82.250 -19.646 166.210  1.00  0.00           H  
ATOM   1445  HE1 TYR A  91      79.523 -21.843 162.768  1.00  0.00           H  
ATOM   1446  HE2 TYR A  91      83.251 -20.602 164.184  1.00  0.00           H  
ATOM   1447  HH  TYR A  91      81.368 -22.221 161.736  1.00  0.00           H  
ATOM   1448  N   ARG A  92      78.237 -19.307 169.631  1.00  0.00           N  
ATOM   1449  CA  ARG A  92      77.792 -18.425 170.688  1.00  0.00           C  
ATOM   1450  C   ARG A  92      78.418 -18.837 172.018  1.00  0.00           C  
ATOM   1451  O   ARG A  92      78.893 -17.983 172.765  1.00  0.00           O  
ATOM   1452  CB  ARG A  92      76.274 -18.437 170.764  1.00  0.00           C  
ATOM   1453  CG  ARG A  92      75.591 -17.740 169.587  1.00  0.00           C  
ATOM   1454  CD  ARG A  92      74.120 -17.912 169.620  1.00  0.00           C  
ATOM   1455  NE  ARG A  92      73.473 -17.259 168.490  1.00  0.00           N  
ATOM   1456  CZ  ARG A  92      72.171 -17.397 168.168  1.00  0.00           C  
ATOM   1457  NH1 ARG A  92      71.390 -18.164 168.895  1.00  0.00           N1+
ATOM   1458  NH2 ARG A  92      71.680 -16.760 167.119  1.00  0.00           N  
ATOM   1459  H   ARG A  92      77.556 -19.886 169.135  1.00  0.00           H  
ATOM   1460  HA  ARG A  92      78.114 -17.413 170.454  1.00  0.00           H  
ATOM   1461 1HB  ARG A  92      75.922 -19.468 170.784  1.00  0.00           H  
ATOM   1462 2HB  ARG A  92      75.947 -17.958 171.684  1.00  0.00           H  
ATOM   1463 1HG  ARG A  92      75.812 -16.674 169.626  1.00  0.00           H  
ATOM   1464 2HG  ARG A  92      75.967 -18.147 168.653  1.00  0.00           H  
ATOM   1465 1HD  ARG A  92      73.887 -18.977 169.577  1.00  0.00           H  
ATOM   1466 2HD  ARG A  92      73.719 -17.487 170.537  1.00  0.00           H  
ATOM   1467  HE  ARG A  92      74.041 -16.661 167.906  1.00  0.00           H  
ATOM   1468 1HH1 ARG A  92      71.766 -18.651 169.697  1.00  0.00           H  
ATOM   1469 2HH1 ARG A  92      70.415 -18.265 168.655  1.00  0.00           H  
ATOM   1470 1HH2 ARG A  92      72.280 -16.171 166.558  1.00  0.00           H  
ATOM   1471 2HH2 ARG A  92      70.705 -16.863 166.877  1.00  0.00           H  
ATOM   1472  N   LYS A  93      78.504 -20.147 172.293  1.00  0.00           N  
ATOM   1473  CA  LYS A  93      79.127 -20.584 173.544  1.00  0.00           C  
ATOM   1474  C   LYS A  93      80.614 -20.238 173.561  1.00  0.00           C  
ATOM   1475  O   LYS A  93      81.141 -19.751 174.565  1.00  0.00           O  
ATOM   1476  CB  LYS A  93      78.936 -22.086 173.749  1.00  0.00           C  
ATOM   1477  CG  LYS A  93      77.501 -22.487 174.067  1.00  0.00           C  
ATOM   1478  CD  LYS A  93      77.348 -23.990 174.234  1.00  0.00           C  
ATOM   1479  CE  LYS A  93      75.898 -24.356 174.536  1.00  0.00           C  
ATOM   1480  NZ  LYS A  93      75.709 -25.828 174.698  1.00  0.00           N1+
ATOM   1481  H   LYS A  93      78.090 -20.834 171.660  1.00  0.00           H  
ATOM   1482  HA  LYS A  93      78.651 -20.057 174.369  1.00  0.00           H  
ATOM   1483 1HB  LYS A  93      79.247 -22.617 172.848  1.00  0.00           H  
ATOM   1484 2HB  LYS A  93      79.571 -22.423 174.565  1.00  0.00           H  
ATOM   1485 1HG  LYS A  93      77.190 -21.998 174.988  1.00  0.00           H  
ATOM   1486 2HG  LYS A  93      76.850 -22.150 173.267  1.00  0.00           H  
ATOM   1487 1HD  LYS A  93      77.661 -24.490 173.316  1.00  0.00           H  
ATOM   1488 2HD  LYS A  93      77.978 -24.330 175.051  1.00  0.00           H  
ATOM   1489 1HE  LYS A  93      75.591 -23.859 175.455  1.00  0.00           H  
ATOM   1490 2HE  LYS A  93      75.266 -24.008 173.717  1.00  0.00           H  
ATOM   1491 1HZ  LYS A  93      74.739 -26.022 174.899  1.00  0.00           H  
ATOM   1492 2HZ  LYS A  93      75.977 -26.301 173.848  1.00  0.00           H  
ATOM   1493 3HZ  LYS A  93      76.281 -26.159 175.462  1.00  0.00           H  
ATOM   1494  N   LEU A  94      81.278 -20.409 172.420  1.00  0.00           N  
ATOM   1495  CA  LEU A  94      82.692 -20.099 172.304  1.00  0.00           C  
ATOM   1496  C   LEU A  94      82.931 -18.636 172.629  1.00  0.00           C  
ATOM   1497  O   LEU A  94      83.761 -18.302 173.478  1.00  0.00           O  
ATOM   1498  CB  LEU A  94      83.152 -20.341 170.867  1.00  0.00           C  
ATOM   1499  CG  LEU A  94      84.568 -20.009 170.533  1.00  0.00           C  
ATOM   1500  CD1 LEU A  94      85.514 -20.959 171.305  1.00  0.00           C  
ATOM   1501  CD2 LEU A  94      84.726 -20.063 169.017  1.00  0.00           C  
ATOM   1502  H   LEU A  94      80.795 -20.810 171.619  1.00  0.00           H  
ATOM   1503  HA  LEU A  94      83.253 -20.722 172.998  1.00  0.00           H  
ATOM   1504 1HB  LEU A  94      82.989 -21.392 170.630  1.00  0.00           H  
ATOM   1505 2HB  LEU A  94      82.531 -19.758 170.205  1.00  0.00           H  
ATOM   1506  HG  LEU A  94      84.779 -19.004 170.858  1.00  0.00           H  
ATOM   1507 1HD1 LEU A  94      86.546 -20.713 171.085  1.00  0.00           H  
ATOM   1508 2HD1 LEU A  94      85.343 -20.856 172.378  1.00  0.00           H  
ATOM   1509 3HD1 LEU A  94      85.319 -21.988 171.004  1.00  0.00           H  
ATOM   1510 1HD2 LEU A  94      85.732 -19.797 168.744  1.00  0.00           H  
ATOM   1511 2HD2 LEU A  94      84.503 -21.063 168.667  1.00  0.00           H  
ATOM   1512 3HD2 LEU A  94      84.030 -19.357 168.558  1.00  0.00           H  
ATOM   1513  N   MET A  95      82.171 -17.759 171.970  1.00  0.00           N  
ATOM   1514  CA  MET A  95      82.337 -16.330 172.155  1.00  0.00           C  
ATOM   1515  C   MET A  95      81.983 -15.889 173.566  1.00  0.00           C  
ATOM   1516  O   MET A  95      82.707 -15.086 174.157  1.00  0.00           O  
ATOM   1517  CB  MET A  95      81.507 -15.593 171.115  1.00  0.00           C  
ATOM   1518  CG  MET A  95      82.069 -15.720 169.683  1.00  0.00           C  
ATOM   1519  SD  MET A  95      81.248 -14.668 168.465  1.00  0.00           S  
ATOM   1520  CE  MET A  95      79.704 -15.544 168.263  1.00  0.00           C  
ATOM   1521  H   MET A  95      81.481 -18.097 171.300  1.00  0.00           H  
ATOM   1522  HA  MET A  95      83.385 -16.087 171.988  1.00  0.00           H  
ATOM   1523 1HB  MET A  95      80.484 -15.977 171.126  1.00  0.00           H  
ATOM   1524 2HB  MET A  95      81.475 -14.567 171.372  1.00  0.00           H  
ATOM   1525 1HG  MET A  95      83.121 -15.471 169.689  1.00  0.00           H  
ATOM   1526 2HG  MET A  95      81.978 -16.755 169.357  1.00  0.00           H  
ATOM   1527 1HE  MET A  95      79.082 -15.029 167.535  1.00  0.00           H  
ATOM   1528 2HE  MET A  95      79.906 -16.550 167.918  1.00  0.00           H  
ATOM   1529 3HE  MET A  95      79.187 -15.588 169.221  1.00  0.00           H  
ATOM   1530  N   LYS A  96      80.928 -16.465 174.156  1.00  0.00           N  
ATOM   1531  CA  LYS A  96      80.561 -16.105 175.521  1.00  0.00           C  
ATOM   1532  C   LYS A  96      81.656 -16.476 176.508  1.00  0.00           C  
ATOM   1533  O   LYS A  96      81.883 -15.753 177.476  1.00  0.00           O  
ATOM   1534  CB  LYS A  96      79.230 -16.734 175.934  1.00  0.00           C  
ATOM   1535  CG  LYS A  96      78.005 -16.103 175.258  1.00  0.00           C  
ATOM   1536  CD  LYS A  96      76.719 -16.790 175.689  1.00  0.00           C  
ATOM   1537  CE  LYS A  96      75.502 -16.161 175.025  1.00  0.00           C  
ATOM   1538  NZ  LYS A  96      74.234 -16.829 175.443  1.00  0.00           N1+
ATOM   1539  H   LYS A  96      80.349 -17.133 173.647  1.00  0.00           H  
ATOM   1540  HA  LYS A  96      80.442 -15.025 175.564  1.00  0.00           H  
ATOM   1541 1HB  LYS A  96      79.243 -17.797 175.677  1.00  0.00           H  
ATOM   1542 2HB  LYS A  96      79.107 -16.655 177.011  1.00  0.00           H  
ATOM   1543 1HG  LYS A  96      77.950 -15.050 175.532  1.00  0.00           H  
ATOM   1544 2HG  LYS A  96      78.106 -16.162 174.180  1.00  0.00           H  
ATOM   1545 1HD  LYS A  96      76.769 -17.845 175.407  1.00  0.00           H  
ATOM   1546 2HD  LYS A  96      76.613 -16.723 176.769  1.00  0.00           H  
ATOM   1547 1HE  LYS A  96      75.454 -15.108 175.295  1.00  0.00           H  
ATOM   1548 2HE  LYS A  96      75.605 -16.245 173.942  1.00  0.00           H  
ATOM   1549 1HZ  LYS A  96      73.451 -16.386 174.984  1.00  0.00           H  
ATOM   1550 2HZ  LYS A  96      74.264 -17.806 175.187  1.00  0.00           H  
ATOM   1551 3HZ  LYS A  96      74.123 -16.748 176.445  1.00  0.00           H  
ATOM   1552  N   LYS A  97      82.355 -17.590 176.263  1.00  0.00           N  
ATOM   1553  CA  LYS A  97      83.442 -17.991 177.146  1.00  0.00           C  
ATOM   1554  C   LYS A  97      84.693 -17.153 176.914  1.00  0.00           C  
ATOM   1555  O   LYS A  97      85.390 -16.799 177.861  1.00  0.00           O  
ATOM   1556  CB  LYS A  97      83.791 -19.470 176.938  1.00  0.00           C  
ATOM   1557  CG  LYS A  97      82.731 -20.451 177.404  1.00  0.00           C  
ATOM   1558  CD  LYS A  97      82.574 -20.430 178.914  1.00  0.00           C  
ATOM   1559  CE  LYS A  97      81.583 -21.486 179.380  1.00  0.00           C  
ATOM   1560  NZ  LYS A  97      81.409 -21.467 180.863  1.00  0.00           N1+
ATOM   1561  H   LYS A  97      82.107 -18.183 175.469  1.00  0.00           H  
ATOM   1562  HA  LYS A  97      83.124 -17.842 178.177  1.00  0.00           H  
ATOM   1563 1HB  LYS A  97      83.954 -19.648 175.869  1.00  0.00           H  
ATOM   1564 2HB  LYS A  97      84.722 -19.699 177.455  1.00  0.00           H  
ATOM   1565 1HG  LYS A  97      81.776 -20.191 176.951  1.00  0.00           H  
ATOM   1566 2HG  LYS A  97      83.000 -21.443 177.084  1.00  0.00           H  
ATOM   1567 1HD  LYS A  97      83.545 -20.619 179.385  1.00  0.00           H  
ATOM   1568 2HD  LYS A  97      82.222 -19.447 179.228  1.00  0.00           H  
ATOM   1569 1HE  LYS A  97      80.620 -21.304 178.905  1.00  0.00           H  
ATOM   1570 2HE  LYS A  97      81.945 -22.470 179.076  1.00  0.00           H  
ATOM   1571 1HZ  LYS A  97      80.747 -22.182 181.131  1.00  0.00           H  
ATOM   1572 2HZ  LYS A  97      82.302 -21.647 181.310  1.00  0.00           H  
ATOM   1573 3HZ  LYS A  97      81.063 -20.563 181.151  1.00  0.00           H  
ATOM   1574  N   LEU A  98      84.968 -16.804 175.663  1.00  0.00           N  
ATOM   1575  CA  LEU A  98      86.176 -16.054 175.373  1.00  0.00           C  
ATOM   1576  C   LEU A  98      86.108 -14.582 175.715  1.00  0.00           C  
ATOM   1577  O   LEU A  98      87.075 -14.036 176.239  1.00  0.00           O  
ATOM   1578  CB  LEU A  98      86.538 -16.237 173.920  1.00  0.00           C  
ATOM   1579  CG  LEU A  98      86.966 -17.615 173.603  1.00  0.00           C  
ATOM   1580  CD1 LEU A  98      87.174 -17.746 172.191  1.00  0.00           C  
ATOM   1581  CD2 LEU A  98      88.189 -17.850 174.312  1.00  0.00           C  
ATOM   1582  H   LEU A  98      84.364 -17.112 174.901  1.00  0.00           H  
ATOM   1583  HA  LEU A  98      86.977 -16.487 175.967  1.00  0.00           H  
ATOM   1584 1HB  LEU A  98      85.670 -15.993 173.305  1.00  0.00           H  
ATOM   1585 2HB  LEU A  98      87.352 -15.570 173.674  1.00  0.00           H  
ATOM   1586  HG  LEU A  98      86.212 -18.340 173.906  1.00  0.00           H  
ATOM   1587 1HD1 LEU A  98      87.522 -18.747 171.956  1.00  0.00           H  
ATOM   1588 2HD1 LEU A  98      86.250 -17.547 171.674  1.00  0.00           H  
ATOM   1589 3HD1 LEU A  98      87.916 -17.026 171.917  1.00  0.00           H  
ATOM   1590 1HD2 LEU A  98      88.537 -18.833 174.070  1.00  0.00           H  
ATOM   1591 2HD2 LEU A  98      88.908 -17.108 173.990  1.00  0.00           H  
ATOM   1592 3HD2 LEU A  98      88.026 -17.762 175.383  1.00  0.00           H  
ATOM   1593  N   TRP A  99      84.970 -13.947 175.487  1.00  0.00           N  
ATOM   1594  CA  TRP A  99      84.820 -12.533 175.800  1.00  0.00           C  
ATOM   1595  C   TRP A  99      85.395 -12.148 177.187  1.00  0.00           C  
ATOM   1596  O   TRP A  99      86.258 -11.268 177.238  1.00  0.00           O  
ATOM   1597  CB  TRP A  99      83.354 -12.123 175.601  1.00  0.00           C  
ATOM   1598  CG  TRP A  99      83.035 -11.896 174.122  1.00  0.00           C  
ATOM   1599  CD1 TRP A  99      83.927 -11.487 173.187  1.00  0.00           C  
ATOM   1600  CD2 TRP A  99      81.779 -12.107 173.401  1.00  0.00           C  
ATOM   1601  CE2 TRP A  99      82.023 -11.785 172.058  1.00  0.00           C  
ATOM   1602  CE3 TRP A  99      80.500 -12.541 173.777  1.00  0.00           C  
ATOM   1603  NE1 TRP A  99      83.329 -11.408 171.950  1.00  0.00           N  
ATOM   1604  CZ2 TRP A  99      81.036 -11.874 171.083  1.00  0.00           C  
ATOM   1605  CZ3 TRP A  99      79.509 -12.637 172.797  1.00  0.00           C  
ATOM   1606  CH2 TRP A  99      79.772 -12.307 171.480  1.00  0.00           C  
ATOM   1607  H   TRP A  99      84.189 -14.443 175.058  1.00  0.00           H  
ATOM   1608  HA  TRP A  99      85.392 -11.977 175.056  1.00  0.00           H  
ATOM   1609 1HB  TRP A  99      82.692 -12.917 175.946  1.00  0.00           H  
ATOM   1610 2HB  TRP A  99      83.130 -11.220 176.166  1.00  0.00           H  
ATOM   1611  HD1 TRP A  99      84.970 -11.249 173.390  1.00  0.00           H  
ATOM   1612  HE1 TRP A  99      83.789 -11.122 171.098  1.00  0.00           H  
ATOM   1613  HE3 TRP A  99      80.288 -12.801 174.811  1.00  0.00           H  
ATOM   1614  HZ2 TRP A  99      81.233 -11.626 170.041  1.00  0.00           H  
ATOM   1615  HZ3 TRP A  99      78.519 -12.979 173.098  1.00  0.00           H  
ATOM   1616  HH2 TRP A  99      78.978 -12.393 170.736  1.00  0.00           H  
ATOM   1617  N   PRO A 100      84.961 -12.736 178.333  1.00  0.00           N  
ATOM   1618  CA  PRO A 100      85.490 -12.437 179.651  1.00  0.00           C  
ATOM   1619  C   PRO A 100      86.959 -12.825 179.817  1.00  0.00           C  
ATOM   1620  O   PRO A 100      87.628 -12.314 180.717  1.00  0.00           O  
ATOM   1621  CB  PRO A 100      84.583 -13.246 180.587  1.00  0.00           C  
ATOM   1622  CG  PRO A 100      84.028 -14.334 179.732  1.00  0.00           C  
ATOM   1623  CD  PRO A 100      83.868 -13.715 178.362  1.00  0.00           C  
ATOM   1624  HA  PRO A 100      85.359 -11.363 179.842  1.00  0.00           H  
ATOM   1625 1HB  PRO A 100      85.175 -13.640 181.429  1.00  0.00           H  
ATOM   1626 2HB  PRO A 100      83.805 -12.598 181.013  1.00  0.00           H  
ATOM   1627 1HG  PRO A 100      84.722 -15.189 179.720  1.00  0.00           H  
ATOM   1628 2HG  PRO A 100      83.076 -14.708 180.135  1.00  0.00           H  
ATOM   1629 1HD  PRO A 100      83.987 -14.505 177.666  1.00  0.00           H  
ATOM   1630 2HD  PRO A 100      82.891 -13.231 178.276  1.00  0.00           H  
ATOM   1631  N   TRP A 101      87.488 -13.735 178.988  1.00  0.00           N  
ATOM   1632  CA  TRP A 101      88.890 -14.077 179.167  1.00  0.00           C  
ATOM   1633  C   TRP A 101      89.716 -12.984 178.535  1.00  0.00           C  
ATOM   1634  O   TRP A 101      90.767 -12.599 179.044  1.00  0.00           O  
ATOM   1635  CB  TRP A 101      89.259 -15.447 178.599  1.00  0.00           C  
ATOM   1636  CG  TRP A 101      88.647 -16.560 179.382  1.00  0.00           C  
ATOM   1637  CD1 TRP A 101      88.020 -17.679 178.917  1.00  0.00           C  
ATOM   1638  CD2 TRP A 101      88.509 -16.599 180.822  1.00  0.00           C  
ATOM   1639  CE2 TRP A 101      87.826 -17.767 181.137  1.00  0.00           C  
ATOM   1640  CE3 TRP A 101      88.894 -15.739 181.856  1.00  0.00           C  
ATOM   1641  NE1 TRP A 101      87.554 -18.425 179.975  1.00  0.00           N  
ATOM   1642  CZ2 TRP A 101      87.519 -18.105 182.444  1.00  0.00           C  
ATOM   1643  CZ3 TRP A 101      88.578 -16.089 183.162  1.00  0.00           C  
ATOM   1644  CH2 TRP A 101      87.912 -17.239 183.443  1.00  0.00           C  
ATOM   1645  H   TRP A 101      86.972 -14.147 178.220  1.00  0.00           H  
ATOM   1646  HA  TRP A 101      89.113 -14.097 180.229  1.00  0.00           H  
ATOM   1647 1HB  TRP A 101      88.905 -15.516 177.567  1.00  0.00           H  
ATOM   1648 2HB  TRP A 101      90.331 -15.569 178.585  1.00  0.00           H  
ATOM   1649  HD1 TRP A 101      87.915 -17.952 177.870  1.00  0.00           H  
ATOM   1650  HE1 TRP A 101      87.063 -19.332 179.941  1.00  0.00           H  
ATOM   1651  HE3 TRP A 101      89.426 -14.813 181.643  1.00  0.00           H  
ATOM   1652  HZ2 TRP A 101      86.979 -19.020 182.690  1.00  0.00           H  
ATOM   1653  HZ3 TRP A 101      88.867 -15.425 183.959  1.00  0.00           H  
ATOM   1654  HH2 TRP A 101      87.679 -17.480 184.481  1.00  0.00           H  
ATOM   1655  N   VAL A 102      89.196 -12.439 177.447  1.00  0.00           N  
ATOM   1656  CA  VAL A 102      89.860 -11.349 176.773  1.00  0.00           C  
ATOM   1657  C   VAL A 102      89.807 -10.127 177.689  1.00  0.00           C  
ATOM   1658  O   VAL A 102      90.803  -9.417 177.846  1.00  0.00           O  
ATOM   1659  CB  VAL A 102      89.221 -11.096 175.402  1.00  0.00           C  
ATOM   1660  CG1 VAL A 102      89.794  -9.868 174.783  1.00  0.00           C  
ATOM   1661  CG2 VAL A 102      89.497 -12.295 174.501  1.00  0.00           C  
ATOM   1662  H   VAL A 102      88.324 -12.815 177.072  1.00  0.00           H  
ATOM   1663  HA  VAL A 102      90.902 -11.621 176.610  1.00  0.00           H  
ATOM   1664  HB  VAL A 102      88.148 -10.951 175.519  1.00  0.00           H  
ATOM   1665 1HG1 VAL A 102      89.332  -9.707 173.821  1.00  0.00           H  
ATOM   1666 2HG1 VAL A 102      89.598  -9.016 175.425  1.00  0.00           H  
ATOM   1667 3HG1 VAL A 102      90.858  -9.999 174.649  1.00  0.00           H  
ATOM   1668 1HG2 VAL A 102      89.055 -12.116 173.535  1.00  0.00           H  
ATOM   1669 2HG2 VAL A 102      90.573 -12.419 174.388  1.00  0.00           H  
ATOM   1670 3HG2 VAL A 102      89.070 -13.192 174.941  1.00  0.00           H  
ATOM   1671  N   ALA A 103      88.648  -9.878 178.311  1.00  0.00           N  
ATOM   1672  CA  ALA A 103      88.551  -8.766 179.251  1.00  0.00           C  
ATOM   1673  C   ALA A 103      89.520  -8.952 180.429  1.00  0.00           C  
ATOM   1674  O   ALA A 103      90.202  -8.002 180.832  1.00  0.00           O  
ATOM   1675  CB  ALA A 103      87.137  -8.643 179.772  1.00  0.00           C  
ATOM   1676  H   ALA A 103      87.834 -10.464 178.118  1.00  0.00           H  
ATOM   1677  HA  ALA A 103      88.823  -7.852 178.724  1.00  0.00           H  
ATOM   1678 1HB  ALA A 103      87.071  -7.800 180.453  1.00  0.00           H  
ATOM   1679 2HB  ALA A 103      86.455  -8.497 178.937  1.00  0.00           H  
ATOM   1680 3HB  ALA A 103      86.874  -9.556 180.299  1.00  0.00           H  
ATOM   1681  N   LYS A 104      89.624 -10.187 180.950  1.00  0.00           N  
ATOM   1682  CA  LYS A 104      90.564 -10.469 182.028  1.00  0.00           C  
ATOM   1683  C   LYS A 104      91.973 -10.164 181.556  1.00  0.00           C  
ATOM   1684  O   LYS A 104      92.751  -9.538 182.280  1.00  0.00           O  
ATOM   1685  CB  LYS A 104      90.483 -11.932 182.497  1.00  0.00           C  
ATOM   1686  CG  LYS A 104      91.454 -12.295 183.673  1.00  0.00           C  
ATOM   1687  CD  LYS A 104      91.337 -13.790 184.090  1.00  0.00           C  
ATOM   1688  CE  LYS A 104      92.400 -14.199 185.134  1.00  0.00           C  
ATOM   1689  NZ  LYS A 104      92.281 -15.666 185.572  1.00  0.00           N1+
ATOM   1690  H   LYS A 104      89.026 -10.943 180.619  1.00  0.00           H  
ATOM   1691  HA  LYS A 104      90.339  -9.818 182.871  1.00  0.00           H  
ATOM   1692 1HB  LYS A 104      89.462 -12.163 182.801  1.00  0.00           H  
ATOM   1693 2HB  LYS A 104      90.726 -12.587 181.661  1.00  0.00           H  
ATOM   1694 1HG  LYS A 104      92.478 -12.067 183.393  1.00  0.00           H  
ATOM   1695 2HG  LYS A 104      91.198 -11.681 184.534  1.00  0.00           H  
ATOM   1696 1HD  LYS A 104      90.361 -13.945 184.524  1.00  0.00           H  
ATOM   1697 2HD  LYS A 104      91.442 -14.428 183.208  1.00  0.00           H  
ATOM   1698 1HE  LYS A 104      93.392 -14.041 184.704  1.00  0.00           H  
ATOM   1699 2HE  LYS A 104      92.288 -13.563 186.010  1.00  0.00           H  
ATOM   1700 1HZ  LYS A 104      92.996 -15.877 186.250  1.00  0.00           H  
ATOM   1701 2HZ  LYS A 104      91.380 -15.831 185.984  1.00  0.00           H  
ATOM   1702 3HZ  LYS A 104      92.402 -16.333 184.780  1.00  0.00           H  
ATOM   1703  N   ALA A 105      92.300 -10.594 180.331  1.00  0.00           N  
ATOM   1704  CA  ALA A 105      93.617 -10.382 179.759  1.00  0.00           C  
ATOM   1705  C   ALA A 105      93.949  -8.914 179.668  1.00  0.00           C  
ATOM   1706  O   ALA A 105      95.056  -8.498 180.005  1.00  0.00           O  
ATOM   1707  CB  ALA A 105      93.670 -10.970 178.364  1.00  0.00           C  
ATOM   1708  H   ALA A 105      91.619 -11.123 179.790  1.00  0.00           H  
ATOM   1709  HA  ALA A 105      94.342 -10.864 180.406  1.00  0.00           H  
ATOM   1710 1HB  ALA A 105      94.661 -10.833 177.944  1.00  0.00           H  
ATOM   1711 2HB  ALA A 105      93.415 -12.002 178.365  1.00  0.00           H  
ATOM   1712 3HB  ALA A 105      92.959 -10.468 177.770  1.00  0.00           H  
ATOM   1713  N   LYS A 106      92.969  -8.105 179.281  1.00  0.00           N  
ATOM   1714  CA  LYS A 106      93.193  -6.676 179.186  1.00  0.00           C  
ATOM   1715  C   LYS A 106      93.605  -6.134 180.546  1.00  0.00           C  
ATOM   1716  O   LYS A 106      94.584  -5.386 180.669  1.00  0.00           O  
ATOM   1717  CB  LYS A 106      91.930  -5.962 178.722  1.00  0.00           C  
ATOM   1718  CG  LYS A 106      92.090  -4.455 178.541  1.00  0.00           C  
ATOM   1719  CD  LYS A 106      90.791  -3.803 178.061  1.00  0.00           C  
ATOM   1720  CE  LYS A 106      90.949  -2.290 177.927  1.00  0.00           C  
ATOM   1721  NZ  LYS A 106      89.689  -1.629 177.477  1.00  0.00           N1+
ATOM   1722  H   LYS A 106      92.069  -8.500 179.005  1.00  0.00           H  
ATOM   1723  HA  LYS A 106      94.000  -6.492 178.476  1.00  0.00           H  
ATOM   1724 1HB  LYS A 106      91.568  -6.393 177.813  1.00  0.00           H  
ATOM   1725 2HB  LYS A 106      91.152  -6.106 179.466  1.00  0.00           H  
ATOM   1726 1HG  LYS A 106      92.386  -4.007 179.489  1.00  0.00           H  
ATOM   1727 2HG  LYS A 106      92.873  -4.263 177.805  1.00  0.00           H  
ATOM   1728 1HD  LYS A 106      90.510  -4.220 177.095  1.00  0.00           H  
ATOM   1729 2HD  LYS A 106      89.995  -4.017 178.775  1.00  0.00           H  
ATOM   1730 1HE  LYS A 106      91.240  -1.877 178.892  1.00  0.00           H  
ATOM   1731 2HE  LYS A 106      91.735  -2.079 177.201  1.00  0.00           H  
ATOM   1732 1HZ  LYS A 106      89.840  -0.633 177.402  1.00  0.00           H  
ATOM   1733 2HZ  LYS A 106      89.418  -1.997 176.575  1.00  0.00           H  
ATOM   1734 3HZ  LYS A 106      88.955  -1.807 178.148  1.00  0.00           H  
ATOM   1735  N   LYS A 107      92.854  -6.526 181.578  1.00  0.00           N  
ATOM   1736  CA  LYS A 107      93.109  -6.048 182.927  1.00  0.00           C  
ATOM   1737  C   LYS A 107      94.453  -6.542 183.453  1.00  0.00           C  
ATOM   1738  O   LYS A 107      95.205  -5.782 184.071  1.00  0.00           O  
ATOM   1739  CB  LYS A 107      91.977  -6.505 183.843  1.00  0.00           C  
ATOM   1740  CG  LYS A 107      90.644  -5.813 183.564  1.00  0.00           C  
ATOM   1741  CD  LYS A 107      89.541  -6.342 184.464  1.00  0.00           C  
ATOM   1742  CE  LYS A 107      88.206  -5.677 184.155  1.00  0.00           C  
ATOM   1743  NZ  LYS A 107      87.109  -6.214 185.008  1.00  0.00           N1+
ATOM   1744  H   LYS A 107      92.064  -7.155 181.407  1.00  0.00           H  
ATOM   1745  HA  LYS A 107      93.132  -4.959 182.907  1.00  0.00           H  
ATOM   1746 1HB  LYS A 107      91.825  -7.577 183.719  1.00  0.00           H  
ATOM   1747 2HB  LYS A 107      92.250  -6.327 184.881  1.00  0.00           H  
ATOM   1748 1HG  LYS A 107      90.753  -4.740 183.719  1.00  0.00           H  
ATOM   1749 2HG  LYS A 107      90.367  -5.987 182.523  1.00  0.00           H  
ATOM   1750 1HD  LYS A 107      89.443  -7.418 184.311  1.00  0.00           H  
ATOM   1751 2HD  LYS A 107      89.796  -6.160 185.506  1.00  0.00           H  
ATOM   1752 1HE  LYS A 107      88.293  -4.604 184.321  1.00  0.00           H  
ATOM   1753 2HE  LYS A 107      87.956  -5.853 183.106  1.00  0.00           H  
ATOM   1754 1HZ  LYS A 107      86.241  -5.752 184.774  1.00  0.00           H  
ATOM   1755 2HZ  LYS A 107      87.016  -7.207 184.849  1.00  0.00           H  
ATOM   1756 3HZ  LYS A 107      87.326  -6.047 185.981  1.00  0.00           H  
ATOM   1757  N   GLN A 108      94.789  -7.803 183.179  1.00  0.00           N  
ATOM   1758  CA  GLN A 108      96.059  -8.337 183.645  1.00  0.00           C  
ATOM   1759  C   GLN A 108      97.212  -7.577 183.018  1.00  0.00           C  
ATOM   1760  O   GLN A 108      98.156  -7.196 183.711  1.00  0.00           O  
ATOM   1761  CB  GLN A 108      96.177  -9.827 183.352  1.00  0.00           C  
ATOM   1762  CG  GLN A 108      97.450 -10.440 183.874  1.00  0.00           C  
ATOM   1763  CD  GLN A 108      97.504 -11.922 183.676  1.00  0.00           C  
ATOM   1764  NE2 GLN A 108      98.284 -12.603 184.517  1.00  0.00           N  
ATOM   1765  OE1 GLN A 108      96.852 -12.451 182.776  1.00  0.00           O  
ATOM   1766  H   GLN A 108      94.140  -8.399 182.668  1.00  0.00           H  
ATOM   1767  HA  GLN A 108      96.114  -8.199 184.723  1.00  0.00           H  
ATOM   1768 1HB  GLN A 108      95.325 -10.354 183.782  1.00  0.00           H  
ATOM   1769 2HB  GLN A 108      96.144  -9.981 182.269  1.00  0.00           H  
ATOM   1770 1HG  GLN A 108      98.269  -9.996 183.322  1.00  0.00           H  
ATOM   1771 2HG  GLN A 108      97.552 -10.223 184.937  1.00  0.00           H  
ATOM   1772 1HE2 GLN A 108      98.387 -13.596 184.451  1.00  0.00           H  
ATOM   1773 2HE2 GLN A 108      98.780 -12.118 185.237  1.00  0.00           H  
ATOM   1774  N   LEU A 109      97.117  -7.312 181.719  1.00  0.00           N  
ATOM   1775  CA  LEU A 109      98.154  -6.583 181.013  1.00  0.00           C  
ATOM   1776  C   LEU A 109      98.309  -5.175 181.555  1.00  0.00           C  
ATOM   1777  O   LEU A 109      99.426  -4.683 181.678  1.00  0.00           O  
ATOM   1778  CB  LEU A 109      97.804  -6.565 179.535  1.00  0.00           C  
ATOM   1779  CG  LEU A 109      97.938  -7.896 178.867  1.00  0.00           C  
ATOM   1780  CD1 LEU A 109      97.290  -7.859 177.497  1.00  0.00           C  
ATOM   1781  CD2 LEU A 109      99.424  -8.198 178.772  1.00  0.00           C  
ATOM   1782  H   LEU A 109      96.306  -7.644 181.193  1.00  0.00           H  
ATOM   1783  HA  LEU A 109      99.096  -7.111 181.148  1.00  0.00           H  
ATOM   1784 1HB  LEU A 109      96.768  -6.242 179.427  1.00  0.00           H  
ATOM   1785 2HB  LEU A 109      98.448  -5.852 179.025  1.00  0.00           H  
ATOM   1786  HG  LEU A 109      97.443  -8.667 179.455  1.00  0.00           H  
ATOM   1787 1HD1 LEU A 109      97.389  -8.832 177.044  1.00  0.00           H  
ATOM   1788 2HD1 LEU A 109      96.228  -7.626 177.609  1.00  0.00           H  
ATOM   1789 3HD1 LEU A 109      97.765  -7.101 176.876  1.00  0.00           H  
ATOM   1790 1HD2 LEU A 109      99.568  -9.122 178.292  1.00  0.00           H  
ATOM   1791 2HD2 LEU A 109      99.911  -7.422 178.189  1.00  0.00           H  
ATOM   1792 3HD2 LEU A 109      99.860  -8.230 179.771  1.00  0.00           H  
ATOM   1793  N   LYS A 110      97.195  -4.527 181.903  1.00  0.00           N  
ATOM   1794  CA  LYS A 110      97.252  -3.196 182.493  1.00  0.00           C  
ATOM   1795  C   LYS A 110      98.025  -3.231 183.814  1.00  0.00           C  
ATOM   1796  O   LYS A 110      98.839  -2.348 184.095  1.00  0.00           O  
ATOM   1797  CB  LYS A 110      95.842  -2.646 182.718  1.00  0.00           C  
ATOM   1798  CG  LYS A 110      95.787  -1.229 183.286  1.00  0.00           C  
ATOM   1799  CD  LYS A 110      94.343  -0.740 183.409  1.00  0.00           C  
ATOM   1800  CE  LYS A 110      94.274   0.662 184.004  1.00  0.00           C  
ATOM   1801  NZ  LYS A 110      92.871   1.143 184.125  1.00  0.00           N1+
ATOM   1802  H   LYS A 110      96.286  -4.962 181.737  1.00  0.00           H  
ATOM   1803  HA  LYS A 110      97.783  -2.536 181.809  1.00  0.00           H  
ATOM   1804 1HB  LYS A 110      95.291  -2.666 181.777  1.00  0.00           H  
ATOM   1805 2HB  LYS A 110      95.313  -3.297 183.412  1.00  0.00           H  
ATOM   1806 1HG  LYS A 110      96.251  -1.223 184.274  1.00  0.00           H  
ATOM   1807 2HG  LYS A 110      96.341  -0.552 182.638  1.00  0.00           H  
ATOM   1808 1HD  LYS A 110      93.875  -0.733 182.423  1.00  0.00           H  
ATOM   1809 2HD  LYS A 110      93.785  -1.424 184.050  1.00  0.00           H  
ATOM   1810 1HE  LYS A 110      94.731   0.653 184.992  1.00  0.00           H  
ATOM   1811 2HE  LYS A 110      94.829   1.348 183.364  1.00  0.00           H  
ATOM   1812 1HZ  LYS A 110      92.866   2.073 184.522  1.00  0.00           H  
ATOM   1813 2HZ  LYS A 110      92.442   1.165 183.211  1.00  0.00           H  
ATOM   1814 3HZ  LYS A 110      92.352   0.519 184.726  1.00  0.00           H  
ATOM   1815  N   LYS A 111      97.738  -4.249 184.637  1.00  0.00           N  
ATOM   1816  CA  LYS A 111      98.381  -4.415 185.938  1.00  0.00           C  
ATOM   1817  C   LYS A 111      99.861  -4.794 185.843  1.00  0.00           C  
ATOM   1818  O   LYS A 111     100.691  -4.295 186.608  1.00  0.00           O  
ATOM   1819  CB  LYS A 111      97.643  -5.476 186.753  1.00  0.00           C  
ATOM   1820  CG  LYS A 111      96.253  -5.050 187.235  1.00  0.00           C  
ATOM   1821  CD  LYS A 111      95.567  -6.171 188.004  1.00  0.00           C  
ATOM   1822  CE  LYS A 111      94.178  -5.759 188.469  1.00  0.00           C  
ATOM   1823  NZ  LYS A 111      93.491  -6.861 189.205  1.00  0.00           N1+
ATOM   1824  H   LYS A 111      97.032  -4.928 184.348  1.00  0.00           H  
ATOM   1825  HA  LYS A 111      98.317  -3.465 186.467  1.00  0.00           H  
ATOM   1826 1HB  LYS A 111      97.522  -6.372 186.143  1.00  0.00           H  
ATOM   1827 2HB  LYS A 111      98.240  -5.749 187.621  1.00  0.00           H  
ATOM   1828 1HG  LYS A 111      96.343  -4.177 187.880  1.00  0.00           H  
ATOM   1829 2HG  LYS A 111      95.641  -4.781 186.375  1.00  0.00           H  
ATOM   1830 1HD  LYS A 111      95.478  -7.044 187.355  1.00  0.00           H  
ATOM   1831 2HD  LYS A 111      96.169  -6.442 188.870  1.00  0.00           H  
ATOM   1832 1HE  LYS A 111      94.264  -4.895 189.126  1.00  0.00           H  
ATOM   1833 2HE  LYS A 111      93.578  -5.487 187.599  1.00  0.00           H  
ATOM   1834 1HZ  LYS A 111      92.575  -6.553 189.496  1.00  0.00           H  
ATOM   1835 2HZ  LYS A 111      93.399  -7.664 188.598  1.00  0.00           H  
ATOM   1836 3HZ  LYS A 111      94.035  -7.114 190.016  1.00  0.00           H  
ATOM   1837  N   LEU A 112     100.217  -5.643 184.881  1.00  0.00           N  
ATOM   1838  CA  LEU A 112     101.600  -6.104 184.758  1.00  0.00           C  
ATOM   1839  C   LEU A 112     102.486  -5.132 183.994  1.00  0.00           C  
ATOM   1840  O   LEU A 112     102.958  -5.440 182.895  1.00  0.00           O  
ATOM   1841  CB  LEU A 112     101.663  -7.454 184.040  1.00  0.00           C  
ATOM   1842  CG  LEU A 112     100.963  -8.626 184.685  1.00  0.00           C  
ATOM   1843  CD1 LEU A 112     101.099  -9.835 183.761  1.00  0.00           C  
ATOM   1844  CD2 LEU A 112     101.567  -8.882 186.042  1.00  0.00           C  
ATOM   1845  H   LEU A 112      99.503  -6.022 184.260  1.00  0.00           H  
ATOM   1846  HA  LEU A 112     102.008  -6.221 185.760  1.00  0.00           H  
ATOM   1847 1HB  LEU A 112     101.234  -7.325 183.044  1.00  0.00           H  
ATOM   1848 2HB  LEU A 112     102.696  -7.723 183.938  1.00  0.00           H  
ATOM   1849  HG  LEU A 112      99.912  -8.409 184.807  1.00  0.00           H  
ATOM   1850 1HD1 LEU A 112     100.595 -10.691 184.199  1.00  0.00           H  
ATOM   1851 2HD1 LEU A 112     100.647  -9.601 182.796  1.00  0.00           H  
ATOM   1852 3HD1 LEU A 112     102.152 -10.071 183.620  1.00  0.00           H  
ATOM   1853 1HD2 LEU A 112     101.064  -9.728 186.510  1.00  0.00           H  
ATOM   1854 2HD2 LEU A 112     102.629  -9.106 185.931  1.00  0.00           H  
ATOM   1855 3HD2 LEU A 112     101.445  -7.995 186.666  1.00  0.00           H  
ATOM   1856  N   ARG A 113     102.710  -3.972 184.594  1.00  0.00           N  
ATOM   1857  CA  ARG A 113     103.509  -2.914 183.993  1.00  0.00           C  
ATOM   1858  C   ARG A 113     104.400  -2.240 185.028  1.00  0.00           C  
ATOM   1859  O   ARG A 113     104.455  -1.012 185.105  1.00  0.00           O  
ATOM   1860  CB  ARG A 113     102.623  -1.871 183.310  1.00  0.00           C  
ATOM   1861  CG  ARG A 113     101.866  -2.358 182.057  1.00  0.00           C  
ATOM   1862  CD  ARG A 113     102.816  -2.603 180.921  1.00  0.00           C  
ATOM   1863  NE  ARG A 113     102.157  -2.983 179.668  1.00  0.00           N  
ATOM   1864  CZ  ARG A 113     101.799  -4.242 179.311  1.00  0.00           C  
ATOM   1865  NH1 ARG A 113     102.009  -5.262 180.112  1.00  0.00           N1+
ATOM   1866  NH2 ARG A 113     101.236  -4.446 178.129  1.00  0.00           N  
ATOM   1867  OXT ARG A 113     105.247  -2.923 185.604  1.00  0.00           O1-
ATOM   1868  H   ARG A 113     102.251  -3.839 185.496  1.00  0.00           H  
ATOM   1869  HA  ARG A 113     104.148  -3.358 183.230  1.00  0.00           H  
ATOM   1870 1HB  ARG A 113     101.867  -1.527 184.018  1.00  0.00           H  
ATOM   1871 2HB  ARG A 113     103.222  -1.008 183.023  1.00  0.00           H  
ATOM   1872 1HG  ARG A 113     101.339  -3.274 182.275  1.00  0.00           H  
ATOM   1873 2HG  ARG A 113     101.143  -1.603 181.752  1.00  0.00           H  
ATOM   1874 1HD  ARG A 113     103.394  -1.699 180.737  1.00  0.00           H  
ATOM   1875 2HD  ARG A 113     103.495  -3.411 181.199  1.00  0.00           H  
ATOM   1876  HE  ARG A 113     101.970  -2.247 179.005  1.00  0.00           H  
ATOM   1877 1HH1 ARG A 113     102.443  -5.130 181.039  1.00  0.00           H  
ATOM   1878 2HH1 ARG A 113     101.719  -6.177 179.824  1.00  0.00           H  
ATOM   1879 1HH2 ARG A 113     101.078  -3.673 177.497  1.00  0.00           H  
ATOM   1880 2HH2 ARG A 113     100.986  -5.380 177.838  1.00  0.00           H  
TER   
END
