# Supplementary material for: Scaffolding protein functional sites using deep learning
Source: Science. Author manuscript; Available in PMC 2022 Oct 31. (PMC9621694; doi:10.1126/science.abn2100)
Supplement: Data S1 [file NIHMS1830590-supplement-Data_S1.zip › ace2_1846_AF.pdb]

ATOM      1  N   GLY A   1      76.778 -37.815 150.722  1.00  0.00           N  
ATOM      2  CA  GLY A   1      76.052 -39.018 151.095  1.00  0.00           C  
ATOM      3  C   GLY A   1      75.961 -39.219 152.597  1.00  0.00           C  
ATOM      4  O   GLY A   1      76.567 -38.470 153.366  1.00  0.00           O  
ATOM      5  N   ALA A   2      74.876 -39.576 153.200  1.00  0.00           N  
ATOM      6  CA  ALA A   2      74.581 -39.809 154.612  1.00  0.00           C  
ATOM      7  C   ALA A   2      75.831 -40.253 155.368  1.00  0.00           C  
ATOM      8  O   ALA A   2      76.048 -39.847 156.512  1.00  0.00           O  
ATOM      9  CB  ALA A   2      73.476 -40.852 154.759  1.00  0.00           C  
ATOM     10  N   ALA A   3      76.829 -40.990 154.730  1.00  0.00           N  
ATOM     11  CA  ALA A   3      78.056 -41.452 155.373  1.00  0.00           C  
ATOM     12  C   ALA A   3      79.009 -40.289 155.634  1.00  0.00           C  
ATOM     13  O   ALA A   3      79.661 -40.235 156.680  1.00  0.00           O  
ATOM     14  CB  ALA A   3      78.740 -42.514 154.515  1.00  0.00           C  
ATOM     15  N   ALA A   4      79.100 -39.286 154.725  1.00  0.00           N  
ATOM     16  CA  ALA A   4      79.943 -38.109 154.920  1.00  0.00           C  
ATOM     17  C   ALA A   4      79.411 -37.234 156.052  1.00  0.00           C  
ATOM     18  O   ALA A   4      80.182 -36.736 156.875  1.00  0.00           O  
ATOM     19  CB  ALA A   4      80.037 -37.302 153.628  1.00  0.00           C  
ATOM     20  N   THR A   5      78.078 -37.205 156.101  1.00  0.00           N  
ATOM     21  CA  THR A   5      77.457 -36.392 157.142  1.00  0.00           C  
ATOM     22  C   THR A   5      77.735 -36.976 158.524  1.00  0.00           C  
ATOM     23  O   THR A   5      78.072 -36.244 159.456  1.00  0.00           O  
ATOM     24  CB  THR A   5      75.936 -36.277 156.927  1.00  0.00           C  
ATOM     25  CG2 THR A   5      75.293 -35.411 158.005  1.00  0.00           C  
ATOM     26  OG1 THR A   5      75.683 -35.689 155.644  1.00  0.00           O  
ATOM     27  N   ALA A   6      77.601 -38.265 158.656  1.00  0.00           N  
ATOM     28  CA  ALA A   6      77.848 -38.914 159.941  1.00  0.00           C  
ATOM     29  C   ALA A   6      79.298 -38.730 160.378  1.00  0.00           C  
ATOM     30  O   ALA A   6      79.572 -38.498 161.558  1.00  0.00           O  
ATOM     31  CB  ALA A   6      77.503 -40.399 159.863  1.00  0.00           C  
ATOM     32  N   LYS A   7      80.192 -38.854 159.454  1.00  0.00           N  
ATOM     33  CA  LYS A   7      81.610 -38.669 159.749  1.00  0.00           C  
ATOM     34  C   LYS A   7      81.895 -37.238 160.197  1.00  0.00           C  
ATOM     35  O   LYS A   7      82.606 -37.020 161.181  1.00  0.00           O  
ATOM     36  CB  LYS A   7      82.463 -39.014 158.526  1.00  0.00           C  
ATOM     37  CG  LYS A   7      83.961 -38.927 158.774  1.00  0.00           C  
ATOM     38  CD  LYS A   7      84.756 -39.319 157.534  1.00  0.00           C  
ATOM     39  CE  LYS A   7      86.255 -39.174 157.761  1.00  0.00           C  
ATOM     40  NZ  LYS A   7      87.036 -39.524 156.536  1.00  0.00           N1+
ATOM     41  N   TYR A   8      81.308 -36.301 159.586  1.00  0.00           N  
ATOM     42  CA  TYR A   8      81.543 -34.899 159.915  1.00  0.00           C  
ATOM     43  C   TYR A   8      80.947 -34.551 161.275  1.00  0.00           C  
ATOM     44  O   TYR A   8      81.553 -33.813 162.054  1.00  0.00           O  
ATOM     45  CB  TYR A   8      80.949 -33.987 158.837  1.00  0.00           C  
ATOM     46  CG  TYR A   8      81.727 -33.991 157.544  1.00  0.00           C  
ATOM     47  CD1 TYR A   8      83.070 -33.622 157.515  1.00  0.00           C  
ATOM     48  CD2 TYR A   8      81.122 -34.364 156.349  1.00  0.00           C  
ATOM     49  CE1 TYR A   8      83.791 -33.622 156.324  1.00  0.00           C  
ATOM     50  CE2 TYR A   8      81.832 -34.369 155.153  1.00  0.00           C  
ATOM     51  CZ  TYR A   8      83.165 -33.998 155.151  1.00  0.00           C  
ATOM     52  OH  TYR A   8      83.872 -34.000 153.970  1.00  0.00           O  
ATOM     53  N   GLU A   9      79.856 -35.220 161.482  1.00  0.00           N  
ATOM     54  CA  GLU A   9      79.244 -35.002 162.789  1.00  0.00           C  
ATOM     55  C   GLU A   9      80.105 -35.585 163.906  1.00  0.00           C  
ATOM     56  O   GLU A   9      80.282 -34.957 164.952  1.00  0.00           O  
ATOM     57  CB  GLU A   9      77.840 -35.611 162.834  1.00  0.00           C  
ATOM     58  CG  GLU A   9      76.794 -34.799 162.085  1.00  0.00           C  
ATOM     59  CD  GLU A   9      75.404 -35.415 162.141  1.00  0.00           C  
ATOM     60  OE1 GLU A   9      74.434 -34.765 161.691  1.00  0.00           O  
ATOM     61  OE2 GLU A   9      75.286 -36.555 162.641  1.00  0.00           O1-
ATOM     62  N   ALA A  10      80.586 -36.755 163.689  1.00  0.00           N  
ATOM     63  CA  ALA A  10      81.461 -37.378 164.678  1.00  0.00           C  
ATOM     64  C   ALA A  10      82.720 -36.544 164.900  1.00  0.00           C  
ATOM     65  O   ALA A  10      83.155 -36.354 166.039  1.00  0.00           O  
ATOM     66  CB  ALA A  10      81.834 -38.793 164.243  1.00  0.00           C  
ATOM     67  N   ASN A  11      83.268 -36.052 163.858  1.00  0.00           N  
ATOM     68  CA  ASN A  11      84.464 -35.224 163.964  1.00  0.00           C  
ATOM     69  C   ASN A  11      84.182 -33.924 164.714  1.00  0.00           C  
ATOM     70  O   ASN A  11      85.010 -33.466 165.502  1.00  0.00           O  
ATOM     71  CB  ASN A  11      85.034 -34.923 162.576  1.00  0.00           C  
ATOM     72  CG  ASN A  11      85.714 -36.125 161.951  1.00  0.00           C  
ATOM     73  ND2 ASN A  11      85.834 -36.117 160.628  1.00  0.00           N  
ATOM     74  OD1 ASN A  11      86.128 -37.052 162.651  1.00  0.00           O  
ATOM     75  N   PHE A  12      82.993 -33.349 164.378  1.00  0.00           N  
ATOM     76  CA  PHE A  12      82.599 -32.136 165.084  1.00  0.00           C  
ATOM     77  C   PHE A  12      82.541 -32.381 166.588  1.00  0.00           C  
ATOM     78  O   PHE A  12      83.054 -31.581 167.372  1.00  0.00           O  
ATOM     79  CB  PHE A  12      81.240 -31.637 164.581  1.00  0.00           C  
ATOM     80  CG  PHE A  12      80.668 -30.510 165.397  1.00  0.00           C  
ATOM     81  CD1 PHE A  12      79.689 -30.752 166.353  1.00  0.00           C  
ATOM     82  CD2 PHE A  12      81.109 -29.206 165.208  1.00  0.00           C  
ATOM     83  CE1 PHE A  12      79.157 -29.711 167.110  1.00  0.00           C  
ATOM     84  CE2 PHE A  12      80.582 -28.160 165.959  1.00  0.00           C  
ATOM     85  CZ  PHE A  12      79.606 -28.415 166.909  1.00  0.00           C  
ATOM     86  N   GLU A  13      81.946 -33.437 166.963  1.00  0.00           N  
ATOM     87  CA  GLU A  13      81.831 -33.756 168.384  1.00  0.00           C  
ATOM     88  C   GLU A  13      83.206 -33.931 169.023  1.00  0.00           C  
ATOM     89  O   GLU A  13      83.431 -33.492 170.152  1.00  0.00           O  
ATOM     90  CB  GLU A  13      80.993 -35.021 168.585  1.00  0.00           C  
ATOM     91  CG  GLU A  13      79.512 -34.830 168.293  1.00  0.00           C  
ATOM     92  CD  GLU A  13      78.828 -33.874 169.257  1.00  0.00           C  
ATOM     93  OE1 GLU A  13      77.786 -33.283 168.891  1.00  0.00           O  
ATOM     94  OE2 GLU A  13      79.338 -33.713 170.389  1.00  0.00           O1-
ATOM     95  N   ALA A  14      84.091 -34.568 168.326  1.00  0.00           N  
ATOM     96  CA  ALA A  14      85.456 -34.723 168.821  1.00  0.00           C  
ATOM     97  C   ALA A  14      86.132 -33.366 169.001  1.00  0.00           C  
ATOM     98  O   ALA A  14      86.801 -33.127 170.009  1.00  0.00           O  
ATOM     99  CB  ALA A  14      86.271 -35.598 167.873  1.00  0.00           C  
ATOM    100  N   ILE A  15      85.941 -32.504 168.056  1.00  0.00           N  
ATOM    101  CA  ILE A  15      86.518 -31.166 168.118  1.00  0.00           C  
ATOM    102  C   ILE A  15      85.906 -30.393 169.286  1.00  0.00           C  
ATOM    103  O   ILE A  15      86.616 -29.706 170.024  1.00  0.00           O  
ATOM    104  CB  ILE A  15      86.305 -30.395 166.796  1.00  0.00           C  
ATOM    105  CG1 ILE A  15      87.161 -31.005 165.680  1.00  0.00           C  
ATOM    106  CG2 ILE A  15      86.622 -28.908 166.979  1.00  0.00           C  
ATOM    107  CD1 ILE A  15      86.808 -30.503 164.286  1.00  0.00           C  
ATOM    108  N   TYR A  16      84.638 -30.572 169.399  1.00  0.00           N  
ATOM    109  CA  TYR A  16      83.952 -29.909 170.502  1.00  0.00           C  
ATOM    110  C   TYR A  16      84.512 -30.365 171.845  1.00  0.00           C  
ATOM    111  O   TYR A  16      84.780 -29.542 172.724  1.00  0.00           O  
ATOM    112  CB  TYR A  16      82.446 -30.185 170.444  1.00  0.00           C  
ATOM    113  CG  TYR A  16      81.665 -29.527 171.555  1.00  0.00           C  
ATOM    114  CD1 TYR A  16      81.109 -30.283 172.585  1.00  0.00           C  
ATOM    115  CD2 TYR A  16      81.480 -28.149 171.576  1.00  0.00           C  
ATOM    116  CE1 TYR A  16      80.387 -29.680 173.610  1.00  0.00           C  
ATOM    117  CE2 TYR A  16      80.759 -27.536 172.596  1.00  0.00           C  
ATOM    118  CZ  TYR A  16      80.217 -28.309 173.607  1.00  0.00           C  
ATOM    119  OH  TYR A  16      79.504 -27.708 174.618  1.00  0.00           O  
ATOM    120  N   LYS A  17      84.703 -31.596 172.028  1.00  0.00           N  
ATOM    121  CA  LYS A  17      85.269 -32.128 173.264  1.00  0.00           C  
ATOM    122  C   LYS A  17      86.683 -31.602 173.493  1.00  0.00           C  
ATOM    123  O   LYS A  17      87.041 -31.239 174.615  1.00  0.00           O  
ATOM    124  CB  LYS A  17      85.277 -33.658 173.236  1.00  0.00           C  
ATOM    125  CG  LYS A  17      83.904 -34.288 173.421  1.00  0.00           C  
ATOM    126  CD  LYS A  17      83.983 -35.808 173.431  1.00  0.00           C  
ATOM    127  CE  LYS A  17      82.603 -36.441 173.549  1.00  0.00           C  
ATOM    128  NZ  LYS A  17      82.670 -37.931 173.488  1.00  0.00           N1+
ATOM    129  N   THR A  18      87.435 -31.610 172.459  1.00  0.00           N  
ATOM    130  CA  THR A  18      88.794 -31.088 172.540  1.00  0.00           C  
ATOM    131  C   THR A  18      88.783 -29.601 172.885  1.00  0.00           C  
ATOM    132  O   THR A  18      89.604 -29.137 173.678  1.00  0.00           O  
ATOM    133  CB  THR A  18      89.556 -31.306 171.220  1.00  0.00           C  
ATOM    134  CG2 THR A  18      90.974 -30.752 171.304  1.00  0.00           C  
ATOM    135  OG1 THR A  18      89.619 -32.709 170.937  1.00  0.00           O  
ATOM    136  N   PHE A  19      87.862 -29.026 172.341  1.00  0.00           N  
ATOM    137  CA  PHE A  19      87.684 -27.604 172.604  1.00  0.00           C  
ATOM    138  C   PHE A  19      87.401 -27.357 174.082  1.00  0.00           C  
ATOM    139  O   PHE A  19      87.981 -26.454 174.688  1.00  0.00           O  
ATOM    140  CB  PHE A  19      86.545 -27.036 171.750  1.00  0.00           C  
ATOM    141  CG  PHE A  19      86.314 -25.562 171.951  1.00  0.00           C  
ATOM    142  CD1 PHE A  19      85.295 -25.111 172.781  1.00  0.00           C  
ATOM    143  CD2 PHE A  19      87.114 -24.628 171.307  1.00  0.00           C  
ATOM    144  CE1 PHE A  19      85.077 -23.748 172.968  1.00  0.00           C  
ATOM    145  CE2 PHE A  19      86.903 -23.264 171.489  1.00  0.00           C  
ATOM    146  CZ  PHE A  19      85.884 -22.826 172.319  1.00  0.00           C  
ATOM    147  N   LYS A  20      86.600 -28.042 174.635  1.00  0.00           N  
ATOM    148  CA  LYS A  20      86.286 -27.908 176.054  1.00  0.00           C  
ATOM    149  C   LYS A  20      87.530 -28.115 176.914  1.00  0.00           C  
ATOM    150  O   LYS A  20      87.758 -27.375 177.872  1.00  0.00           O  
ATOM    151  CB  LYS A  20      85.197 -28.903 176.460  1.00  0.00           C  
ATOM    152  CG  LYS A  20      83.791 -28.473 176.071  1.00  0.00           C  
ATOM    153  CD  LYS A  20      82.739 -29.409 176.652  1.00  0.00           C  
ATOM    154  CE  LYS A  20      81.330 -28.978 176.266  1.00  0.00           C  
ATOM    155  NZ  LYS A  20      80.296 -29.900 176.825  1.00  0.00           N1+
ATOM    156  N   LYS A  21      88.229 -29.112 176.570  1.00  0.00           N  
ATOM    157  CA  LYS A  21      89.466 -29.379 177.299  1.00  0.00           C  
ATOM    158  C   LYS A  21      90.449 -28.221 177.155  1.00  0.00           C  
ATOM    159  O   LYS A  21      91.112 -27.838 178.122  1.00  0.00           O  
ATOM    160  CB  LYS A  21      90.109 -30.677 176.809  1.00  0.00           C  
ATOM    161  CG  LYS A  21      89.344 -31.933 177.199  1.00  0.00           C  
ATOM    162  CD  LYS A  21      90.051 -33.191 176.712  1.00  0.00           C  
ATOM    163  CE  LYS A  21      89.247 -34.444 177.035  1.00  0.00           C  
ATOM    164  NZ  LYS A  21      89.896 -35.674 176.488  1.00  0.00           N1+
ATOM    165  N   PHE A  22      90.545 -27.731 176.001  1.00  0.00           N  
ATOM    166  CA  PHE A  22      91.432 -26.609 175.718  1.00  0.00           C  
ATOM    167  C   PHE A  22      91.063 -25.400 176.569  1.00  0.00           C  
ATOM    168  O   PHE A  22      91.933 -24.771 177.173  1.00  0.00           O  
ATOM    169  CB  PHE A  22      91.380 -26.241 174.232  1.00  0.00           C  
ATOM    170  CG  PHE A  22      92.107 -24.968 173.895  1.00  0.00           C  
ATOM    171  CD1 PHE A  22      91.403 -23.803 173.612  1.00  0.00           C  
ATOM    172  CD2 PHE A  22      93.495 -24.935 173.862  1.00  0.00           C  
ATOM    173  CE1 PHE A  22      92.073 -22.623 173.301  1.00  0.00           C  
ATOM    174  CE2 PHE A  22      94.171 -23.758 173.552  1.00  0.00           C  
ATOM    175  CZ  PHE A  22      93.459 -22.604 173.270  1.00  0.00           C  
ATOM    176  N   PHE A  23      89.804 -25.052 176.668  1.00  0.00           N  
ATOM    177  CA  PHE A  23      89.399 -23.892 177.455  1.00  0.00           C  
ATOM    178  C   PHE A  23      89.707 -24.107 178.932  1.00  0.00           C  
ATOM    179  O   PHE A  23      90.068 -23.165 179.640  1.00  0.00           O  
ATOM    180  CB  PHE A  23      87.906 -23.607 177.265  1.00  0.00           C  
ATOM    181  CG  PHE A  23      87.608 -22.658 176.135  1.00  0.00           C  
ATOM    182  CD1 PHE A  23      87.875 -21.300 176.261  1.00  0.00           C  
ATOM    183  CD2 PHE A  23      87.063 -23.125 174.947  1.00  0.00           C  
ATOM    184  CE1 PHE A  23      87.600 -20.420 175.217  1.00  0.00           C  
ATOM    185  CE2 PHE A  23      86.786 -22.253 173.899  1.00  0.00           C  
ATOM    186  CZ  PHE A  23      87.054 -20.900 174.036  1.00  0.00           C  
ATOM    187  N   LYS A  24      89.483 -25.302 179.313  1.00  0.00           N  
ATOM    188  CA  LYS A  24      89.875 -25.591 180.689  1.00  0.00           C  
ATOM    189  C   LYS A  24      91.369 -25.363 180.893  1.00  0.00           C  
ATOM    190  O   LYS A  24      91.786 -24.833 181.926  1.00  0.00           O  
ATOM    191  CB  LYS A  24      89.507 -27.028 181.061  1.00  0.00           C  
ATOM    192  CG  LYS A  24      88.020 -27.246 181.297  1.00  0.00           C  
ATOM    193  CD  LYS A  24      87.727 -28.676 181.734  1.00  0.00           C  
ATOM    194  CE  LYS A  24      86.235 -28.903 181.940  1.00  0.00           C  
ATOM    195  NZ  LYS A  24      85.934 -30.325 182.285  1.00  0.00           N1+
ATOM    196  N   TRP A  25      92.091 -25.856 179.948  1.00  0.00           N  
ATOM    197  CA  TRP A  25      93.531 -25.622 179.969  1.00  0.00           C  
ATOM    198  C   TRP A  25      93.840 -24.129 179.987  1.00  0.00           C  
ATOM    199  O   TRP A  25      94.661 -23.667 180.784  1.00  0.00           O  
ATOM    200  CB  TRP A  25      94.201 -26.280 178.759  1.00  0.00           C  
ATOM    201  CG  TRP A  25      95.646 -25.918 178.592  1.00  0.00           C  
ATOM    202  CD1 TRP A  25      96.721 -26.523 179.182  1.00  0.00           C  
ATOM    203  CD2 TRP A  25      96.174 -24.863 177.782  1.00  0.00           C  
ATOM    204  CE2 TRP A  25      97.579 -24.887 177.928  1.00  0.00           C  
ATOM    205  CE3 TRP A  25      95.596 -23.900 176.944  1.00  0.00           C  
ATOM    206  NE1 TRP A  25      97.886 -25.907 178.788  1.00  0.00           N  
ATOM    207  CZ2 TRP A  25      98.414 -23.982 177.268  1.00  0.00           C  
ATOM    208  CZ3 TRP A  25      96.428 -23.001 176.288  1.00  0.00           C  
ATOM    209  CH2 TRP A  25      97.822 -23.050 176.455  1.00  0.00           C  
ATOM    210  N   VAL A  26      93.286 -23.317 179.080  1.00  0.00           N  
ATOM    211  CA  VAL A  26      93.473 -21.872 179.006  1.00  0.00           C  
ATOM    212  C   VAL A  26      93.151 -21.239 180.357  1.00  0.00           C  
ATOM    213  O   VAL A  26      93.905 -20.396 180.851  1.00  0.00           O  
ATOM    214  CB  VAL A  26      92.597 -21.242 177.901  1.00  0.00           C  
ATOM    215  CG1 VAL A  26      92.591 -19.719 178.018  1.00  0.00           C  
ATOM    216  CG2 VAL A  26      93.088 -21.674 176.520  1.00  0.00           C  
ATOM    217  N   GLU A  27      92.069 -21.741 180.930  1.00  0.00           N  
ATOM    218  CA  GLU A  27      91.673 -21.241 182.242  1.00  0.00           C  
ATOM    219  C   GLU A  27      92.766 -21.485 183.280  1.00  0.00           C  
ATOM    220  O   GLU A  27      93.095 -20.593 184.063  1.00  0.00           O  
ATOM    221  CB  GLU A  27      90.364 -21.895 182.695  1.00  0.00           C  
ATOM    222  CG  GLU A  27      89.130 -21.348 181.994  1.00  0.00           C  
ATOM    223  CD  GLU A  27      87.838 -22.007 182.451  1.00  0.00           C  
ATOM    224  OE1 GLU A  27      86.753 -21.615 181.967  1.00  0.00           O  
ATOM    225  OE2 GLU A  27      87.914 -22.924 183.299  1.00  0.00           O1-
ATOM    226  N   LYS A  28      93.325 -22.576 183.308  1.00  0.00           N  
ATOM    227  CA  LYS A  28      94.364 -22.944 184.266  1.00  0.00           C  
ATOM    228  C   LYS A  28      95.629 -22.120 184.045  1.00  0.00           C  
ATOM    229  O   LYS A  28      96.252 -21.659 185.005  1.00  0.00           O  
ATOM    230  CB  LYS A  28      94.685 -24.435 184.164  1.00  0.00           C  
ATOM    231  CG  LYS A  28      93.601 -25.342 184.726  1.00  0.00           C  
ATOM    232  CD  LYS A  28      93.991 -26.811 184.622  1.00  0.00           C  
ATOM    233  CE  LYS A  28      92.887 -27.721 185.141  1.00  0.00           C  
ATOM    234  NZ  LYS A  28      93.227 -29.164 184.959  1.00  0.00           N1+
ATOM    235  N   MET A  29      96.013 -21.884 182.776  1.00  0.00           N  
ATOM    236  CA  MET A  29      97.221 -21.132 182.448  1.00  0.00           C  
ATOM    237  C   MET A  29      97.055 -19.656 182.795  1.00  0.00           C  
ATOM    238  O   MET A  29      97.996 -19.015 183.264  1.00  0.00           O  
ATOM    239  CB  MET A  29      97.564 -21.285 180.966  1.00  0.00           C  
ATOM    240  CG  MET A  29      98.007 -22.688 180.580  1.00  0.00           C  
ATOM    241  SD  MET A  29      99.507 -23.226 181.492  1.00  0.00           S  
ATOM    242  CE  MET A  29     100.751 -22.151 180.725  1.00  0.00           C  
ATOM    243  N   LEU A  30      95.818 -19.193 182.541  1.00  0.00           N  
ATOM    244  CA  LEU A  30      95.549 -17.798 182.875  1.00  0.00           C  
ATOM    245  C   LEU A  30      95.594 -17.582 184.383  1.00  0.00           C  
ATOM    246  O   LEU A  30      96.002 -16.515 184.849  1.00  0.00           O  
ATOM    247  CB  LEU A  30      94.185 -17.371 182.326  1.00  0.00           C  
ATOM    248  CG  LEU A  30      94.107 -17.124 180.819  1.00  0.00           C  
ATOM    249  CD1 LEU A  30      92.668 -16.843 180.400  1.00  0.00           C  
ATOM    250  CD2 LEU A  30      95.021 -15.970 180.417  1.00  0.00           C  
ATOM    251  N   GLU A  31      95.143 -18.569 185.124  1.00  0.00           N  
ATOM    252  CA  GLU A  31      95.267 -18.524 186.579  1.00  0.00           C  
ATOM    253  C   GLU A  31      96.730 -18.431 187.005  1.00  0.00           C  
ATOM    254  O   GLU A  31      97.065 -17.696 187.935  1.00  0.00           O  
ATOM    255  CB  GLU A  31      94.611 -19.752 187.213  1.00  0.00           C  
ATOM    256  CG  GLU A  31      93.092 -19.755 187.121  1.00  0.00           C  
ATOM    257  CD  GLU A  31      92.462 -21.037 187.642  1.00  0.00           C  
ATOM    258  OE1 GLU A  31      91.217 -21.163 187.598  1.00  0.00           O  
ATOM    259  OE2 GLU A  31      93.218 -21.922 188.101  1.00  0.00           O1-
ATOM    260  N   LYS A  32      97.583 -19.098 186.236  1.00  0.00           N  
ATOM    261  CA  LYS A  32      99.016 -19.050 186.507  1.00  0.00           C  
ATOM    262  C   LYS A  32      99.606 -17.700 186.106  1.00  0.00           C  
ATOM    263  O   LYS A  32     100.492 -17.178 186.785  1.00  0.00           O  
ATOM    264  CB  LYS A  32      99.740 -20.177 185.770  1.00  0.00           C  
ATOM    265  CG  LYS A  32      99.463 -21.564 186.334  1.00  0.00           C  
ATOM    266  CD  LYS A  32     100.274 -22.633 185.614  1.00  0.00           C  
ATOM    267  CE  LYS A  32      99.993 -24.021 186.173  1.00  0.00           C  
ATOM    268  NZ  LYS A  32     100.777 -25.074 185.462  1.00  0.00           N1+
ATOM    269  N   ALA A  33      99.180 -17.159 184.939  1.00  0.00           N  
ATOM    270  CA  ALA A  33      99.651 -15.881 184.412  1.00  0.00           C  
ATOM    271  C   ALA A  33      99.335 -14.741 185.375  1.00  0.00           C  
ATOM    272  O   ALA A  33     100.101 -13.781 185.484  1.00  0.00           O  
ATOM    273  CB  ALA A  33      99.028 -15.608 183.045  1.00  0.00           C  
ATOM    274  N   GLU A  34      98.213 -14.819 186.037  1.00  0.00           N  
ATOM    275  CA  GLU A  34      97.813 -13.821 187.023  1.00  0.00           C  
ATOM    276  C   GLU A  34      98.880 -13.652 188.102  1.00  0.00           C  
ATOM    277  O   GLU A  34      99.012 -12.576 188.688  1.00  0.00           O  
ATOM    278  CB  GLU A  34      96.475 -14.200 187.662  1.00  0.00           C  
ATOM    279  CG  GLU A  34      95.268 -13.893 186.788  1.00  0.00           C  
ATOM    280  CD  GLU A  34      93.943 -14.238 187.452  1.00  0.00           C  
ATOM    281  OE1 GLU A  34      92.878 -14.000 186.840  1.00  0.00           O  
ATOM    282  OE2 GLU A  34      93.973 -14.749 188.593  1.00  0.00           O1-
ATOM    283  N   LYS A  35      99.774 -14.607 188.241  1.00  0.00           N  
ATOM    284  CA  LYS A  35     100.905 -14.473 189.154  1.00  0.00           C  
ATOM    285  C   LYS A  35     102.069 -13.748 188.485  1.00  0.00           C  
ATOM    286  O   LYS A  35     103.186 -13.742 189.006  1.00  0.00           O  
ATOM    287  CB  LYS A  35     101.361 -15.847 189.650  1.00  0.00           C  
ATOM    288  CG  LYS A  35     100.348 -16.549 190.543  1.00  0.00           C  
ATOM    289  CD  LYS A  35     100.876 -17.888 191.042  1.00  0.00           C  
ATOM    290  CE  LYS A  35      99.852 -18.607 191.909  1.00  0.00           C  
ATOM    291  NZ  LYS A  35     100.327 -19.961 192.321  1.00  0.00           N1+
ATOM    292  N   GLN A  36     101.757 -12.875 187.309  1.00  0.00           N  
ATOM    293  CA  GLN A  36     102.547 -11.868 186.608  1.00  0.00           C  
ATOM    294  C   GLN A  36     103.652 -12.515 185.778  1.00  0.00           C  
ATOM    295  O   GLN A  36     104.775 -12.010 185.728  1.00  0.00           O  
ATOM    296  CB  GLN A  36     103.152 -10.874 187.601  1.00  0.00           C  
ATOM    297  CG  GLN A  36     102.115 -10.069 188.373  1.00  0.00           C  
ATOM    298  CD  GLN A  36     102.740  -9.083 189.341  1.00  0.00           C  
ATOM    299  NE2 GLN A  36     101.932  -8.559 190.258  1.00  0.00           N  
ATOM    300  OE1 GLN A  36     103.939  -8.794 189.268  1.00  0.00           O  
ATOM    301  N   ASP A  37     103.442 -13.639 185.234  1.00  0.00           N  
ATOM    302  CA  ASP A  37     104.421 -14.179 184.296  1.00  0.00           C  
ATOM    303  C   ASP A  37     104.069 -13.803 182.858  1.00  0.00           C  
ATOM    304  O   ASP A  37     103.242 -14.462 182.224  1.00  0.00           O  
ATOM    305  CB  ASP A  37     104.514 -15.701 184.433  1.00  0.00           C  
ATOM    306  CG  ASP A  37     105.717 -16.288 183.717  1.00  0.00           C  
ATOM    307  OD1 ASP A  37     106.160 -15.715 182.698  1.00  0.00           O  
ATOM    308  OD2 ASP A  37     106.226 -17.335 184.174  1.00  0.00           O1-
ATOM    309  N   TRP A  38     104.539 -12.564 182.403  1.00  0.00           N  
ATOM    310  CA  TRP A  38     104.269 -12.021 181.076  1.00  0.00           C  
ATOM    311  C   TRP A  38     104.493 -13.078 180.000  1.00  0.00           C  
ATOM    312  O   TRP A  38     103.712 -13.182 179.050  1.00  0.00           O  
ATOM    313  CB  TRP A  38     105.152 -10.801 180.803  1.00  0.00           C  
ATOM    314  CG  TRP A  38     104.980 -10.219 179.432  1.00  0.00           C  
ATOM    315  CD1 TRP A  38     105.859 -10.297 178.388  1.00  0.00           C  
ATOM    316  CD2 TRP A  38     103.859  -9.467 178.958  1.00  0.00           C  
ATOM    317  CE2 TRP A  38     104.126  -9.119 177.615  1.00  0.00           C  
ATOM    318  CE3 TRP A  38     102.652  -9.053 179.538  1.00  0.00           C  
ATOM    319  NE1 TRP A  38     105.352  -9.636 177.292  1.00  0.00           N  
ATOM    320  CZ2 TRP A  38     103.229  -8.376 176.844  1.00  0.00           C  
ATOM    321  CZ3 TRP A  38     101.762  -8.314 178.769  1.00  0.00           C  
ATOM    322  CH2 TRP A  38     102.057  -7.984 177.435  1.00  0.00           C  
ATOM    323  N   ASP A  39     105.450 -13.887 180.108  1.00  0.00           N  
ATOM    324  CA  ASP A  39     105.755 -14.931 179.134  1.00  0.00           C  
ATOM    325  C   ASP A  39     104.611 -15.937 179.030  1.00  0.00           C  
ATOM    326  O   ASP A  39     104.277 -16.394 177.936  1.00  0.00           O  
ATOM    327  CB  ASP A  39     107.054 -15.648 179.505  1.00  0.00           C  
ATOM    328  CG  ASP A  39     108.286 -14.781 179.312  1.00  0.00           C  
ATOM    329  OD1 ASP A  39     108.252 -13.849 178.481  1.00  0.00           O  
ATOM    330  OD2 ASP A  39     109.300 -15.034 179.998  1.00  0.00           O1-
ATOM    331  N   VAL A  40     104.083 -16.250 180.180  1.00  0.00           N  
ATOM    332  CA  VAL A  40     102.966 -17.188 180.193  1.00  0.00           C  
ATOM    333  C   VAL A  40     101.763 -16.570 179.483  1.00  0.00           C  
ATOM    334  O   VAL A  40     101.089 -17.238 178.695  1.00  0.00           O  
ATOM    335  CB  VAL A  40     102.583 -17.596 181.633  1.00  0.00           C  
ATOM    336  CG1 VAL A  40     101.312 -18.445 181.634  1.00  0.00           C  
ATOM    337  CG2 VAL A  40     103.733 -18.350 182.298  1.00  0.00           C  
ATOM    338  N   PHE A  41     101.674 -15.249 179.713  1.00  0.00           N  
ATOM    339  CA  PHE A  41     100.583 -14.534 179.061  1.00  0.00           C  
ATOM    340  C   PHE A  41     100.706 -14.626 177.545  1.00  0.00           C  
ATOM    341  O   PHE A  41      99.748 -14.990 176.861  1.00  0.00           O  
ATOM    342  CB  PHE A  41     100.564 -13.066 179.498  1.00  0.00           C  
ATOM    343  CG  PHE A  41      99.689 -12.190 178.644  1.00  0.00           C  
ATOM    344  CD1 PHE A  41     100.236 -11.424 177.621  1.00  0.00           C  
ATOM    345  CD2 PHE A  41      98.319 -12.133 178.862  1.00  0.00           C  
ATOM    346  CE1 PHE A  41      99.428 -10.611 176.828  1.00  0.00           C  
ATOM    347  CE2 PHE A  41      97.506 -11.323 178.074  1.00  0.00           C  
ATOM    348  CZ  PHE A  41      98.062 -10.563 177.058  1.00  0.00           C  
ATOM    349  N   VAL A  42     101.829 -14.193 176.954  1.00  0.00           N  
ATOM    350  CA  VAL A  42     102.056 -14.183 175.513  1.00  0.00           C  
ATOM    351  C   VAL A  42     101.824 -15.582 174.943  1.00  0.00           C  
ATOM    352  O   VAL A  42     101.205 -15.733 173.887  1.00  0.00           O  
ATOM    353  CB  VAL A  42     103.482 -13.697 175.167  1.00  0.00           C  
ATOM    354  CG1 VAL A  42     103.760 -13.862 173.673  1.00  0.00           C  
ATOM    355  CG2 VAL A  42     103.665 -12.241 175.589  1.00  0.00           C  
ATOM    356  N   TYR A  43     102.233 -16.504 175.696  1.00  0.00           N  
ATOM    357  CA  TYR A  43     102.082 -17.887 175.255  1.00  0.00           C  
ATOM    358  C   TYR A  43     100.610 -18.276 175.178  1.00  0.00           C  
ATOM    359  O   TYR A  43     100.154 -18.803 174.159  1.00  0.00           O  
ATOM    360  CB  TYR A  43     102.823 -18.837 176.200  1.00  0.00           C  
ATOM    361  CG  TYR A  43     102.656 -20.295 175.850  1.00  0.00           C  
ATOM    362  CD1 TYR A  43     101.862 -21.132 176.630  1.00  0.00           C  
ATOM    363  CD2 TYR A  43     103.292 -20.838 174.738  1.00  0.00           C  
ATOM    364  CE1 TYR A  43     101.706 -22.478 176.311  1.00  0.00           C  
ATOM    365  CE2 TYR A  43     103.144 -22.182 174.411  1.00  0.00           C  
ATOM    366  CZ  TYR A  43     102.349 -22.992 175.202  1.00  0.00           C  
ATOM    367  OH  TYR A  43     102.199 -24.323 174.882  1.00  0.00           O  
ATOM    368  N   VAL A  44      99.861 -18.067 176.258  1.00  0.00           N  
ATOM    369  CA  VAL A  44      98.445 -18.416 176.299  1.00  0.00           C  
ATOM    370  C   VAL A  44      97.700 -17.682 175.186  1.00  0.00           C  
ATOM    371  O   VAL A  44      96.877 -18.276 174.485  1.00  0.00           O  
ATOM    372  CB  VAL A  44      97.817 -18.081 177.671  1.00  0.00           C  
ATOM    373  CG1 VAL A  44      96.300 -18.252 177.627  1.00  0.00           C  
ATOM    374  CG2 VAL A  44      98.426 -18.957 178.764  1.00  0.00           C  
ATOM    375  N   TYR A  45      98.030 -16.372 174.983  1.00  0.00           N  
ATOM    376  CA  TYR A  45      97.407 -15.581 173.928  1.00  0.00           C  
ATOM    377  C   TYR A  45      97.661 -16.201 172.559  1.00  0.00           C  
ATOM    378  O   TYR A  45      96.738 -16.345 171.754  1.00  0.00           O  
ATOM    379  CB  TYR A  45      97.931 -14.142 173.954  1.00  0.00           C  
ATOM    380  CG  TYR A  45      97.371 -13.272 172.854  1.00  0.00           C  
ATOM    381  CD1 TYR A  45      98.051 -13.115 171.649  1.00  0.00           C  
ATOM    382  CD2 TYR A  45      96.161 -12.606 173.019  1.00  0.00           C  
ATOM    383  CE1 TYR A  45      97.539 -12.314 170.634  1.00  0.00           C  
ATOM    384  CE2 TYR A  45      95.640 -11.800 172.011  1.00  0.00           C  
ATOM    385  CZ  TYR A  45      96.335 -11.661 170.823  1.00  0.00           C  
ATOM    386  OH  TYR A  45      95.824 -10.867 169.822  1.00  0.00           O  
ATOM    387  N   THR A  46      98.853 -16.497 172.250  1.00  0.00           N  
ATOM    388  CA  THR A  46      99.239 -17.085 170.972  1.00  0.00           C  
ATOM    389  C   THR A  46      98.519 -18.412 170.747  1.00  0.00           C  
ATOM    390  O   THR A  46      97.977 -18.656 169.668  1.00  0.00           O  
ATOM    391  CB  THR A  46     100.761 -17.305 170.894  1.00  0.00           C  
ATOM    392  CG2 THR A  46     101.157 -17.949 169.570  1.00  0.00           C  
ATOM    393  OG1 THR A  46     101.426 -16.041 171.016  1.00  0.00           O  
ATOM    394  N   VAL A  47      98.514 -19.260 171.746  1.00  0.00           N  
ATOM    395  CA  VAL A  47      97.892 -20.575 171.634  1.00  0.00           C  
ATOM    396  C   VAL A  47      96.392 -20.420 171.391  1.00  0.00           C  
ATOM    397  O   VAL A  47      95.821 -21.104 170.539  1.00  0.00           O  
ATOM    398  CB  VAL A  47      98.142 -21.431 172.896  1.00  0.00           C  
ATOM    399  CG1 VAL A  47      97.263 -22.680 172.885  1.00  0.00           C  
ATOM    400  CG2 VAL A  47      99.618 -21.812 172.997  1.00  0.00           C  
ATOM    401  N   VAL A  48      95.755 -19.480 172.153  1.00  0.00           N  
ATOM    402  CA  VAL A  48      94.319 -19.263 172.012  1.00  0.00           C  
ATOM    403  C   VAL A  48      94.005 -18.777 170.599  1.00  0.00           C  
ATOM    404  O   VAL A  48      93.091 -19.291 169.949  1.00  0.00           O  
ATOM    405  CB  VAL A  48      93.794 -18.247 173.053  1.00  0.00           C  
ATOM    406  CG1 VAL A  48      92.375 -17.804 172.707  1.00  0.00           C  
ATOM    407  CG2 VAL A  48      93.843 -18.848 174.456  1.00  0.00           C  
ATOM    408  N   TYR A  49      94.751 -17.839 170.093  1.00  0.00           N  
ATOM    409  CA  TYR A  49      94.534 -17.304 168.754  1.00  0.00           C  
ATOM    410  C   TYR A  49      94.689 -18.395 167.700  1.00  0.00           C  
ATOM    411  O   TYR A  49      93.882 -18.489 166.773  1.00  0.00           O  
ATOM    412  CB  TYR A  49      95.510 -16.160 168.467  1.00  0.00           C  
ATOM    413  CG  TYR A  49      95.224 -15.426 167.179  1.00  0.00           C  
ATOM    414  CD1 TYR A  49      95.877 -15.772 165.998  1.00  0.00           C  
ATOM    415  CD2 TYR A  49      94.302 -14.386 167.141  1.00  0.00           C  
ATOM    416  CE1 TYR A  49      95.617 -15.097 164.809  1.00  0.00           C  
ATOM    417  CE2 TYR A  49      94.034 -13.705 165.958  1.00  0.00           C  
ATOM    418  CZ  TYR A  49      94.696 -14.068 164.798  1.00  0.00           C  
ATOM    419  OH  TYR A  49      94.435 -13.396 163.625  1.00  0.00           O  
ATOM    420  N   ASN A  50      95.766 -19.169 167.742  1.00  0.00           N  
ATOM    421  CA  ASN A  50      95.999 -20.251 166.791  1.00  0.00           C  
ATOM    422  C   ASN A  50      94.880 -21.288 166.836  1.00  0.00           C  
ATOM    423  O   ASN A  50      94.447 -21.787 165.796  1.00  0.00           O  
ATOM    424  CB  ASN A  50      97.350 -20.917 167.055  1.00  0.00           C  
ATOM    425  CG  ASN A  50      98.521 -20.046 166.644  1.00  0.00           C  
ATOM    426  ND2 ASN A  50      99.678 -20.281 167.253  1.00  0.00           N  
ATOM    427  OD1 ASN A  50      98.387 -19.167 165.788  1.00  0.00           O  
ATOM    428  N   TRP A  51      94.418 -21.511 168.005  1.00  0.00           N  
ATOM    429  CA  TRP A  51      93.375 -22.518 168.161  1.00  0.00           C  
ATOM    430  C   TRP A  51      92.052 -22.029 167.581  1.00  0.00           C  
ATOM    431  O   TRP A  51      91.312 -22.801 166.969  1.00  0.00           O  
ATOM    432  CB  TRP A  51      93.194 -22.881 169.638  1.00  0.00           C  
ATOM    433  CG  TRP A  51      93.438 -24.329 169.943  1.00  0.00           C  
ATOM    434  CD1 TRP A  51      94.640 -24.927 170.196  1.00  0.00           C  
ATOM    435  CD2 TRP A  51      92.451 -25.362 170.023  1.00  0.00           C  
ATOM    436  CE2 TRP A  51      93.128 -26.564 170.329  1.00  0.00           C  
ATOM    437  CE3 TRP A  51      91.058 -25.388 169.867  1.00  0.00           C  
ATOM    438  NE1 TRP A  51      94.461 -26.271 170.428  1.00  0.00           N  
ATOM    439  CZ2 TRP A  51      92.458 -27.780 170.481  1.00  0.00           C  
ATOM    440  CZ3 TRP A  51      90.394 -26.600 170.019  1.00  0.00           C  
ATOM    441  CH2 TRP A  51      91.096 -27.777 170.322  1.00  0.00           C  
ATOM    442  N   ILE A  52      91.777 -20.728 167.692  1.00  0.00           N  
ATOM    443  CA  ILE A  52      90.583 -20.136 167.098  1.00  0.00           C  
ATOM    444  C   ILE A  52      90.657 -20.244 165.576  1.00  0.00           C  
ATOM    445  O   ILE A  52      89.677 -20.615 164.927  1.00  0.00           O  
ATOM    446  CB  ILE A  52      90.413 -18.661 167.523  1.00  0.00           C  
ATOM    447  CG1 ILE A  52      90.059 -18.571 169.012  1.00  0.00           C  
ATOM    448  CG2 ILE A  52      89.348 -17.971 166.665  1.00  0.00           C  
ATOM    449  CD1 ILE A  52      90.125 -17.160 169.580  1.00  0.00           C  
ATOM    450  N   GLU A  53      91.794 -19.975 165.086  1.00  0.00           N  
ATOM    451  CA  GLU A  53      91.995 -20.070 163.644  1.00  0.00           C  
ATOM    452  C   GLU A  53      91.765 -21.494 163.148  1.00  0.00           C  
ATOM    453  O   GLU A  53      91.106 -21.703 162.126  1.00  0.00           O  
ATOM    454  CB  GLU A  53      93.404 -19.602 163.265  1.00  0.00           C  
ATOM    455  CG  GLU A  53      93.577 -18.090 163.296  1.00  0.00           C  
ATOM    456  CD  GLU A  53      94.954 -17.635 162.839  1.00  0.00           C  
ATOM    457  OE1 GLU A  53      95.140 -16.425 162.583  1.00  0.00           O  
ATOM    458  OE2 GLU A  53      95.855 -18.498 162.736  1.00  0.00           O1-
ATOM    459  N   LEU A  54      92.331 -22.361 163.913  1.00  0.00           N  
ATOM    460  CA  LEU A  54      92.183 -23.765 163.544  1.00  0.00           C  
ATOM    461  C   LEU A  54      90.720 -24.192 163.608  1.00  0.00           C  
ATOM    462  O   LEU A  54      90.221 -24.852 162.694  1.00  0.00           O  
ATOM    463  CB  LEU A  54      93.028 -24.653 164.461  1.00  0.00           C  
ATOM    464  CG  LEU A  54      93.006 -26.152 164.160  1.00  0.00           C  
ATOM    465  CD1 LEU A  54      93.578 -26.423 162.772  1.00  0.00           C  
ATOM    466  CD2 LEU A  54      93.782 -26.923 165.224  1.00  0.00           C  
ATOM    467  N   PHE A  55      90.143 -23.689 164.490  1.00  0.00           N  
ATOM    468  CA  PHE A  55      88.750 -24.062 164.704  1.00  0.00           C  
ATOM    469  C   PHE A  55      87.864 -23.507 163.596  1.00  0.00           C  
ATOM    470  O   PHE A  55      87.025 -24.224 163.046  1.00  0.00           O  
ATOM    471  CB  PHE A  55      88.262 -23.561 166.066  1.00  0.00           C  
ATOM    472  CG  PHE A  55      86.893 -24.060 166.443  1.00  0.00           C  
ATOM    473  CD1 PHE A  55      85.775 -23.248 166.289  1.00  0.00           C  
ATOM    474  CD2 PHE A  55      86.723 -25.342 166.949  1.00  0.00           C  
ATOM    475  CE1 PHE A  55      84.507 -23.708 166.636  1.00  0.00           C  
ATOM    476  CE2 PHE A  55      85.459 -25.809 167.299  1.00  0.00           C  
ATOM    477  CZ  PHE A  55      84.352 -24.990 167.141  1.00  0.00           C  
ATOM    478  N   MET A  56      87.956 -22.215 163.276  1.00  0.00           N  
ATOM    479  CA  MET A  56      87.191 -21.597 162.196  1.00  0.00           C  
ATOM    480  C   MET A  56      87.502 -22.262 160.860  1.00  0.00           C  
ATOM    481  O   MET A  56      86.620 -22.400 160.010  1.00  0.00           O  
ATOM    482  CB  MET A  56      87.487 -20.098 162.117  1.00  0.00           C  
ATOM    483  CG  MET A  56      86.994 -19.311 163.320  1.00  0.00           C  
ATOM    484  SD  MET A  56      85.179 -19.439 163.549  1.00  0.00           S  
ATOM    485  CE  MET A  56      84.606 -18.538 162.082  1.00  0.00           C  
ATOM    486  N   PHE A  57      88.698 -22.672 160.767  1.00  0.00           N  
ATOM    487  CA  PHE A  57      89.107 -23.391 159.566  1.00  0.00           C  
ATOM    488  C   PHE A  57      88.327 -24.691 159.421  1.00  0.00           C  
ATOM    489  O   PHE A  57      87.780 -24.978 158.355  1.00  0.00           O  
ATOM    490  CB  PHE A  57      90.610 -23.680 159.596  1.00  0.00           C  
ATOM    491  CG  PHE A  57      91.095 -24.497 158.429  1.00  0.00           C  
ATOM    492  CD1 PHE A  57      91.356 -25.854 158.574  1.00  0.00           C  
ATOM    493  CD2 PHE A  57      91.290 -23.908 157.187  1.00  0.00           C  
ATOM    494  CE1 PHE A  57      91.804 -26.613 157.496  1.00  0.00           C  
ATOM    495  CE2 PHE A  57      91.738 -24.660 156.105  1.00  0.00           C  
ATOM    496  CZ  PHE A  57      91.995 -26.012 156.262  1.00  0.00           C  
ATOM    497  N   TYR A  58      88.121 -25.530 160.474  1.00  0.00           N  
ATOM    498  CA  TYR A  58      87.394 -26.794 160.428  1.00  0.00           C  
ATOM    499  C   TYR A  58      85.906 -26.559 160.196  1.00  0.00           C  
ATOM    500  O   TYR A  58      85.253 -27.329 159.487  1.00  0.00           O  
ATOM    501  CB  TYR A  58      87.602 -27.581 161.725  1.00  0.00           C  
ATOM    502  CG  TYR A  58      88.907 -28.337 161.774  1.00  0.00           C  
ATOM    503  CD1 TYR A  58      89.108 -29.470 160.989  1.00  0.00           C  
ATOM    504  CD2 TYR A  58      89.941 -27.922 162.607  1.00  0.00           C  
ATOM    505  CE1 TYR A  58      90.308 -30.171 161.031  1.00  0.00           C  
ATOM    506  CE2 TYR A  58      91.146 -28.616 162.657  1.00  0.00           C  
ATOM    507  CZ  TYR A  58      91.320 -29.737 161.867  1.00  0.00           C  
ATOM    508  OH  TYR A  58      92.511 -30.428 161.913  1.00  0.00           O  
ATOM    509  N   PHE A  59      85.449 -25.506 160.850  1.00  0.00           N  
ATOM    510  CA  PHE A  59      84.057 -25.156 160.592  1.00  0.00           C  
ATOM    511  C   PHE A  59      83.823 -24.926 159.104  1.00  0.00           C  
ATOM    512  O   PHE A  59      82.870 -25.457 158.531  1.00  0.00           O  
ATOM    513  CB  PHE A  59      83.661 -23.906 161.385  1.00  0.00           C  
ATOM    514  CG  PHE A  59      82.325 -23.336 160.991  1.00  0.00           C  
ATOM    515  CD1 PHE A  59      82.243 -22.250 160.128  1.00  0.00           C  
ATOM    516  CD2 PHE A  59      81.149 -23.887 161.486  1.00  0.00           C  
ATOM    517  CE1 PHE A  59      81.008 -21.722 159.762  1.00  0.00           C  
ATOM    518  CE2 PHE A  59      79.911 -23.363 161.124  1.00  0.00           C  
ATOM    519  CZ  PHE A  59      79.843 -22.280 160.264  1.00  0.00           C  
ATOM    520  N   ALA A  60      84.639 -24.135 158.523  1.00  0.00           N  
ATOM    521  CA  ALA A  60      84.481 -23.779 157.116  1.00  0.00           C  
ATOM    522  C   ALA A  60      84.483 -25.023 156.232  1.00  0.00           C  
ATOM    523  O   ALA A  60      83.656 -25.151 155.327  1.00  0.00           O  
ATOM    524  CB  ALA A  60      85.588 -22.821 156.682  1.00  0.00           C  
ATOM    525  N   ILE A  61      85.353 -25.955 156.610  1.00  0.00           N  
ATOM    526  CA  ILE A  61      85.459 -27.178 155.821  1.00  0.00           C  
ATOM    527  C   ILE A  61      84.196 -28.017 155.996  1.00  0.00           C  
ATOM    528  O   ILE A  61      83.621 -28.497 155.016  1.00  0.00           O  
ATOM    529  CB  ILE A  61      86.707 -27.999 156.217  1.00  0.00           C  
ATOM    530  CG1 ILE A  61      87.986 -27.237 155.850  1.00  0.00           C  
ATOM    531  CG2 ILE A  61      86.681 -29.377 155.550  1.00  0.00           C  
ATOM    532  CD1 ILE A  61      89.263 -27.891 156.359  1.00  0.00           C  
ATOM    533  N   TYR A  62      83.736 -28.116 157.217  1.00  0.00           N  
ATOM    534  CA  TYR A  62      82.573 -28.954 157.487  1.00  0.00           C  
ATOM    535  C   TYR A  62      81.313 -28.351 156.878  1.00  0.00           C  
ATOM    536  O   TYR A  62      80.499 -29.063 156.287  1.00  0.00           O  
ATOM    537  CB  TYR A  62      82.384 -29.142 158.995  1.00  0.00           C  
ATOM    538  CG  TYR A  62      83.464 -29.975 159.642  1.00  0.00           C  
ATOM    539  CD1 TYR A  62      84.411 -30.645 158.870  1.00  0.00           C  
ATOM    540  CD2 TYR A  62      83.540 -30.094 161.026  1.00  0.00           C  
ATOM    541  CE1 TYR A  62      85.407 -31.415 159.462  1.00  0.00           C  
ATOM    542  CE2 TYR A  62      84.532 -30.861 161.628  1.00  0.00           C  
ATOM    543  CZ  TYR A  62      85.459 -31.516 160.840  1.00  0.00           C  
ATOM    544  OH  TYR A  62      86.443 -32.277 161.431  1.00  0.00           O  
ATOM    545  N   TYR A  63      81.171 -27.068 157.074  1.00  0.00           N  
ATOM    546  CA  TYR A  63      79.976 -26.394 156.578  1.00  0.00           C  
ATOM    547  C   TYR A  63      79.860 -26.533 155.065  1.00  0.00           C  
ATOM    548  O   TYR A  63      78.769 -26.763 154.538  1.00  0.00           O  
ATOM    549  CB  TYR A  63      79.993 -24.913 156.967  1.00  0.00           C  
ATOM    550  CG  TYR A  63      78.725 -24.177 156.610  1.00  0.00           C  
ATOM    551  CD1 TYR A  63      78.691 -23.287 155.537  1.00  0.00           C  
ATOM    552  CD2 TYR A  63      77.558 -24.368 157.343  1.00  0.00           C  
ATOM    553  CE1 TYR A  63      77.525 -22.605 155.206  1.00  0.00           C  
ATOM    554  CE2 TYR A  63      76.387 -23.691 157.020  1.00  0.00           C  
ATOM    555  CZ  TYR A  63      76.380 -22.813 155.951  1.00  0.00           C  
ATOM    556  OH  TYR A  63      75.223 -22.141 155.626  1.00  0.00           O  
ATOM    557  N   LYS A  64      81.002 -26.378 154.353  1.00  0.00           N  
ATOM    558  CA  LYS A  64      81.034 -26.490 152.898  1.00  0.00           C  
ATOM    559  C   LYS A  64      80.694 -27.908 152.447  1.00  0.00           C  
ATOM    560  O   LYS A  64      80.157 -28.107 151.356  1.00  0.00           O  
ATOM    561  CB  LYS A  64      82.405 -26.082 152.357  1.00  0.00           C  
ATOM    562  CG  LYS A  64      82.636 -24.578 152.325  1.00  0.00           C  
ATOM    563  CD  LYS A  64      83.958 -24.230 151.653  1.00  0.00           C  
ATOM    564  CE  LYS A  64      84.182 -22.725 151.603  1.00  0.00           C  
ATOM    565  NZ  LYS A  64      85.476 -22.378 150.943  1.00  0.00           N1+
ATOM    566  N   ALA A  65      80.960 -28.845 153.287  1.00  0.00           N  
ATOM    567  CA  ALA A  65      80.766 -30.251 152.940  1.00  0.00           C  
ATOM    568  C   ALA A  65      79.323 -30.683 153.187  1.00  0.00           C  
ATOM    569  O   ALA A  65      78.878 -31.708 152.667  1.00  0.00           O  
ATOM    570  CB  ALA A  65      81.726 -31.133 153.734  1.00  0.00           C  
ATOM    571  N   LEU A  66      78.596 -29.874 153.984  1.00  0.00           N  
ATOM    572  CA  LEU A  66      77.229 -30.228 154.353  1.00  0.00           C  
ATOM    573  C   LEU A  66      76.222 -29.398 153.563  1.00  0.00           C  
ATOM    574  O   LEU A  66      76.541 -28.301 153.100  1.00  0.00           O  
ATOM    575  CB  LEU A  66      77.009 -30.027 155.853  1.00  0.00           C  
ATOM    576  CG  LEU A  66      77.891 -30.860 156.785  1.00  0.00           C  
ATOM    577  CD1 LEU A  66      77.739 -30.381 158.226  1.00  0.00           C  
ATOM    578  CD2 LEU A  66      77.544 -32.339 156.669  1.00  0.00           C  
ATOM    579  N   SER A  67      75.027 -29.975 153.170  1.00  0.00           N  
ATOM    580  CA  SER A  67      73.966 -29.218 152.515  1.00  0.00           C  
ATOM    581  C   SER A  67      72.593 -29.616 153.045  1.00  0.00           C  
ATOM    582  O   SER A  67      72.470 -30.585 153.798  1.00  0.00           O  
ATOM    583  CB  SER A  67      74.017 -29.426 151.000  1.00  0.00           C  
ATOM    584  OG  SER A  67      73.772 -30.781 150.670  1.00  0.00           O  
ATOM    585  N   GLY A  68      71.613 -28.772 152.869  1.00  0.00           N  
ATOM    586  CA  GLY A  68      70.239 -29.060 153.244  1.00  0.00           C  
ATOM    587  C   GLY A  68      70.026 -29.101 154.746  1.00  0.00           C  
ATOM    588  O   GLY A  68      70.502 -28.224 155.470  1.00  0.00           O  
ATOM    589  N   ALA A  69      69.231 -30.014 155.230  1.00  0.00           N  
ATOM    590  CA  ALA A  69      68.855 -30.117 156.637  1.00  0.00           C  
ATOM    591  C   ALA A  69      70.074 -30.393 157.512  1.00  0.00           C  
ATOM    592  O   ALA A  69      70.159 -29.904 158.642  1.00  0.00           O  
ATOM    593  CB  ALA A  69      67.809 -31.212 156.828  1.00  0.00           C  
ATOM    594  N   ALA A  70      71.064 -31.094 156.938  1.00  0.00           N  
ATOM    595  CA  ALA A  70      72.279 -31.398 157.689  1.00  0.00           C  
ATOM    596  C   ALA A  70      73.084 -30.131 157.966  1.00  0.00           C  
ATOM    597  O   ALA A  70      73.598 -29.944 159.072  1.00  0.00           O  
ATOM    598  CB  ALA A  70      73.134 -32.413 156.931  1.00  0.00           C  
ATOM    599  N   ALA A  71      73.196 -29.266 156.939  1.00  0.00           N  
ATOM    600  CA  ALA A  71      73.922 -28.009 157.099  1.00  0.00           C  
ATOM    601  C   ALA A  71      73.239 -27.109 158.124  1.00  0.00           C  
ATOM    602  O   ALA A  71      73.908 -26.460 158.933  1.00  0.00           O  
ATOM    603  CB  ALA A  71      74.040 -27.289 155.758  1.00  0.00           C  
ATOM    604  N   GLU A  72      71.959 -27.156 158.118  1.00  0.00           N  
ATOM    605  CA  GLU A  72      71.205 -26.319 159.047  1.00  0.00           C  
ATOM    606  C   GLU A  72      71.399 -26.783 160.488  1.00  0.00           C  
ATOM    607  O   GLU A  72      71.577 -25.962 161.391  1.00  0.00           O  
ATOM    608  CB  GLU A  72      69.717 -26.323 158.689  1.00  0.00           C  
ATOM    609  CG  GLU A  72      69.396 -25.599 157.390  1.00  0.00           C  
ATOM    610  CD  GLU A  72      69.817 -24.138 157.398  1.00  0.00           C  
ATOM    611  OE1 GLU A  72      70.369 -23.660 156.380  1.00  0.00           O  
ATOM    612  OE2 GLU A  72      69.594 -23.466 158.430  1.00  0.00           O1-
ATOM    613  N   LYS A  73      71.240 -28.092 160.669  1.00  0.00           N  
ATOM    614  CA  LYS A  73      71.481 -28.653 161.995  1.00  0.00           C  
ATOM    615  C   LYS A  73      72.899 -28.352 162.469  1.00  0.00           C  
ATOM    616  O   LYS A  73      73.108 -27.987 163.628  1.00  0.00           O  
ATOM    617  CB  LYS A  73      71.238 -30.163 161.991  1.00  0.00           C  
ATOM    618  CG  LYS A  73      71.296 -30.802 163.370  1.00  0.00           C  
ATOM    619  CD  LYS A  73      70.973 -32.290 163.311  1.00  0.00           C  
ATOM    620  CE  LYS A  73      71.088 -32.943 164.682  1.00  0.00           C  
ATOM    621  NZ  LYS A  73      70.803 -34.408 164.623  1.00  0.00           N1+
ATOM    622  N   PHE A  74      73.859 -28.554 161.666  1.00  0.00           N  
ATOM    623  CA  PHE A  74      75.253 -28.263 161.976  1.00  0.00           C  
ATOM    624  C   PHE A  74      75.431 -26.795 162.346  1.00  0.00           C  
ATOM    625  O   PHE A  74      76.096 -26.474 163.333  1.00  0.00           O  
ATOM    626  CB  PHE A  74      76.155 -28.619 160.790  1.00  0.00           C  
ATOM    627  CG  PHE A  74      77.602 -28.260 160.999  1.00  0.00           C  
ATOM    628  CD1 PHE A  74      78.136 -27.111 160.429  1.00  0.00           C  
ATOM    629  CD2 PHE A  74      78.427 -29.072 161.764  1.00  0.00           C  
ATOM    630  CE1 PHE A  74      79.474 -26.775 160.620  1.00  0.00           C  
ATOM    631  CE2 PHE A  74      79.766 -28.745 161.959  1.00  0.00           C  
ATOM    632  CZ  PHE A  74      80.288 -27.596 161.385  1.00  0.00           C  
ATOM    633  N   LYS A  75      74.790 -25.916 161.581  1.00  0.00           N  
ATOM    634  CA  LYS A  75      74.861 -24.480 161.836  1.00  0.00           C  
ATOM    635  C   LYS A  75      74.339 -24.143 163.229  1.00  0.00           C  
ATOM    636  O   LYS A  75      74.943 -23.344 163.947  1.00  0.00           O  
ATOM    637  CB  LYS A  75      74.071 -23.707 160.778  1.00  0.00           C  
ATOM    638  CG  LYS A  75      74.213 -22.196 160.881  1.00  0.00           C  
ATOM    639  CD  LYS A  75      73.419 -21.484 159.794  1.00  0.00           C  
ATOM    640  CE  LYS A  75      73.505 -19.970 159.937  1.00  0.00           C  
ATOM    641  NZ  LYS A  75      72.680 -19.268 158.909  1.00  0.00           N1+
ATOM    642  N   LYS A  76      73.266 -24.711 163.603  1.00  0.00           N  
ATOM    643  CA  LYS A  76      72.676 -24.446 164.911  1.00  0.00           C  
ATOM    644  C   LYS A  76      73.582 -24.939 166.035  1.00  0.00           C  
ATOM    645  O   LYS A  76      73.779 -24.242 167.032  1.00  0.00           O  
ATOM    646  CB  LYS A  76      71.299 -25.102 165.022  1.00  0.00           C  
ATOM    647  CG  LYS A  76      70.216 -24.410 164.208  1.00  0.00           C  
ATOM    648  CD  LYS A  76      68.863 -25.085 164.389  1.00  0.00           C  
ATOM    649  CE  LYS A  76      67.790 -24.431 163.529  1.00  0.00           C  
ATOM    650  NZ  LYS A  76      66.483 -25.148 163.631  1.00  0.00           N1+
ATOM    651  N   LYS A  77      74.098 -26.141 165.860  1.00  0.00           N  
ATOM    652  CA  LYS A  77      75.019 -26.686 166.853  1.00  0.00           C  
ATOM    653  C   LYS A  77      76.276 -25.829 166.964  1.00  0.00           C  
ATOM    654  O   LYS A  77      76.750 -25.553 168.069  1.00  0.00           O  
ATOM    655  CB  LYS A  77      75.397 -28.126 166.503  1.00  0.00           C  
ATOM    656  CG  LYS A  77      74.285 -29.136 166.751  1.00  0.00           C  
ATOM    657  CD  LYS A  77      74.753 -30.560 166.483  1.00  0.00           C  
ATOM    658  CE  LYS A  77      73.651 -31.574 166.761  1.00  0.00           C  
ATOM    659  NZ  LYS A  77      74.095 -32.969 166.468  1.00  0.00           N1+
ATOM    660  N   TRP A  78      76.723 -25.451 165.821  1.00  0.00           N  
ATOM    661  CA  TRP A  78      77.930 -24.629 165.789  1.00  0.00           C  
ATOM    662  C   TRP A  78      77.673 -23.261 166.411  1.00  0.00           C  
ATOM    663  O   TRP A  78      78.511 -22.742 167.152  1.00  0.00           O  
ATOM    664  CB  TRP A  78      78.430 -24.465 164.352  1.00  0.00           C  
ATOM    665  CG  TRP A  78      79.772 -23.806 164.246  1.00  0.00           C  
ATOM    666  CD1 TRP A  78      80.024 -22.478 164.036  1.00  0.00           C  
ATOM    667  CD2 TRP A  78      81.048 -24.446 164.340  1.00  0.00           C  
ATOM    668  CE2 TRP A  78      82.031 -23.445 164.179  1.00  0.00           C  
ATOM    669  CE3 TRP A  78      81.456 -25.771 164.546  1.00  0.00           C  
ATOM    670  NE1 TRP A  78      81.381 -22.254 163.995  1.00  0.00           N  
ATOM    671  CZ2 TRP A  78      83.398 -23.728 164.217  1.00  0.00           C  
ATOM    672  CZ3 TRP A  78      82.817 -26.050 164.584  1.00  0.00           C  
ATOM    673  CH2 TRP A  78      83.771 -25.033 164.420  1.00  0.00           C  
ATOM    674  N   ALA A  79      76.569 -22.640 166.122  1.00  0.00           N  
ATOM    675  CA  ALA A  79      76.212 -21.353 166.713  1.00  0.00           C  
ATOM    676  C   ALA A  79      76.207 -21.432 168.237  1.00  0.00           C  
ATOM    677  O   ALA A  79      76.700 -20.526 168.913  1.00  0.00           O  
ATOM    678  CB  ALA A  79      74.849 -20.891 166.202  1.00  0.00           C  
ATOM    679  N   LYS A  80      75.617 -22.461 168.757  1.00  0.00           N  
ATOM    680  CA  LYS A  80      75.613 -22.647 170.206  1.00  0.00           C  
ATOM    681  C   LYS A  80      77.034 -22.771 170.748  1.00  0.00           C  
ATOM    682  O   LYS A  80      77.360 -22.193 171.787  1.00  0.00           O  
ATOM    683  CB  LYS A  80      74.798 -23.884 170.586  1.00  0.00           C  
ATOM    684  CG  LYS A  80      73.295 -23.709 170.423  1.00  0.00           C  
ATOM    685  CD  LYS A  80      72.536 -24.958 170.854  1.00  0.00           C  
ATOM    686  CE  LYS A  80      71.039 -24.814 170.618  1.00  0.00           C  
ATOM    687  NZ  LYS A  80      70.302 -26.069 170.952  1.00  0.00           N1+
ATOM    688  N   PHE A  81      77.700 -23.459 170.087  1.00  0.00           N  
ATOM    689  CA  PHE A  81      79.099 -23.611 170.469  1.00  0.00           C  
ATOM    690  C   PHE A  81      79.812 -22.264 170.453  1.00  0.00           C  
ATOM    691  O   PHE A  81      80.514 -21.915 171.405  1.00  0.00           O  
ATOM    692  CB  PHE A  81      79.810 -24.592 169.532  1.00  0.00           C  
ATOM    693  CG  PHE A  81      81.307 -24.609 169.692  1.00  0.00           C  
ATOM    694  CD1 PHE A  81      82.120 -23.879 168.834  1.00  0.00           C  
ATOM    695  CD2 PHE A  81      81.899 -25.355 170.702  1.00  0.00           C  
ATOM    696  CE1 PHE A  81      83.505 -23.892 168.981  1.00  0.00           C  
ATOM    697  CE2 PHE A  81      83.283 -25.374 170.854  1.00  0.00           C  
ATOM    698  CZ  PHE A  81      84.084 -24.643 169.991  1.00  0.00           C  
ATOM    699  N   PHE A  82      79.694 -21.601 169.318  1.00  0.00           N  
ATOM    700  CA  PHE A  82      80.335 -20.301 169.163  1.00  0.00           C  
ATOM    701  C   PHE A  82      79.892 -19.345 170.265  1.00  0.00           C  
ATOM    702  O   PHE A  82      80.693 -18.556 170.769  1.00  0.00           O  
ATOM    703  CB  PHE A  82      80.016 -19.702 167.790  1.00  0.00           C  
ATOM    704  CG  PHE A  82      80.878 -18.523 167.426  1.00  0.00           C  
ATOM    705  CD1 PHE A  82      80.364 -17.233 167.456  1.00  0.00           C  
ATOM    706  CD2 PHE A  82      82.204 -18.707 167.054  1.00  0.00           C  
ATOM    707  CE1 PHE A  82      81.160 -16.141 167.119  1.00  0.00           C  
ATOM    708  CE2 PHE A  82      83.005 -17.621 166.717  1.00  0.00           C  
ATOM    709  CZ  PHE A  82      82.481 -16.338 166.748  1.00  0.00           C  
ATOM    710  N   ASP A  83      78.654 -19.471 170.570  1.00  0.00           N  
ATOM    711  CA  ASP A  83      78.153 -18.655 171.673  1.00  0.00           C  
ATOM    712  C   ASP A  83      78.933 -18.929 172.957  1.00  0.00           C  
ATOM    713  O   ASP A  83      79.341 -17.997 173.653  1.00  0.00           O  
ATOM    714  CB  ASP A  83      76.663 -18.914 171.898  1.00  0.00           C  
ATOM    715  CG  ASP A  83      76.025 -17.919 172.851  1.00  0.00           C  
ATOM    716  OD1 ASP A  83      76.209 -16.696 172.668  1.00  0.00           O  
ATOM    717  OD2 ASP A  83      75.334 -18.361 173.794  1.00  0.00           O1-
ATOM    718  N   VAL A  84      79.098 -20.157 173.335  1.00  0.00           N  
ATOM    719  CA  VAL A  84      79.855 -20.548 174.520  1.00  0.00           C  
ATOM    720  C   VAL A  84      81.304 -20.085 174.383  1.00  0.00           C  
ATOM    721  O   VAL A  84      81.878 -19.535 175.326  1.00  0.00           O  
ATOM    722  CB  VAL A  84      79.803 -22.075 174.748  1.00  0.00           C  
ATOM    723  CG1 VAL A  84      80.721 -22.481 175.900  1.00  0.00           C  
ATOM    724  CG2 VAL A  84      78.369 -22.525 175.020  1.00  0.00           C  
ATOM    725  N   PHE A  85      81.787 -20.195 173.207  1.00  0.00           N  
ATOM    726  CA  PHE A  85      83.153 -19.775 172.917  1.00  0.00           C  
ATOM    727  C   PHE A  85      83.326 -18.282 173.173  1.00  0.00           C  
ATOM    728  O   PHE A  85      84.245 -17.872 173.885  1.00  0.00           O  
ATOM    729  CB  PHE A  85      83.521 -20.104 171.466  1.00  0.00           C  
ATOM    730  CG  PHE A  85      84.804 -19.467 171.006  1.00  0.00           C  
ATOM    731  CD1 PHE A  85      84.785 -18.302 170.247  1.00  0.00           C  
ATOM    732  CD2 PHE A  85      86.030 -20.031 171.332  1.00  0.00           C  
ATOM    733  CE1 PHE A  85      85.970 -17.709 169.820  1.00  0.00           C  
ATOM    734  CE2 PHE A  85      87.220 -19.444 170.908  1.00  0.00           C  
ATOM    735  CZ  PHE A  85      87.187 -18.285 170.151  1.00  0.00           C  
ATOM    736  N   VAL A  86      82.530 -17.482 172.565  1.00  0.00           N  
ATOM    737  CA  VAL A  86      82.639 -16.031 172.673  1.00  0.00           C  
ATOM    738  C   VAL A  86      82.501 -15.609 174.133  1.00  0.00           C  
ATOM    739  O   VAL A  86      83.207 -14.710 174.596  1.00  0.00           O  
ATOM    740  CB  VAL A  86      81.577 -15.316 171.808  1.00  0.00           C  
ATOM    741  CG1 VAL A  86      81.500 -13.832 172.166  1.00  0.00           C  
ATOM    742  CG2 VAL A  86      81.889 -15.495 170.323  1.00  0.00           C  
ATOM    743  N   LYS A  87      81.606 -16.244 174.795  1.00  0.00           N  
ATOM    744  CA  LYS A  87      81.409 -15.932 176.207  1.00  0.00           C  
ATOM    745  C   LYS A  87      82.682 -16.185 177.009  1.00  0.00           C  
ATOM    746  O   LYS A  87      83.114 -15.331 177.785  1.00  0.00           O  
ATOM    747  CB  LYS A  87      80.255 -16.754 176.783  1.00  0.00           C  
ATOM    748  CG  LYS A  87      79.922 -16.425 178.231  1.00  0.00           C  
ATOM    749  CD  LYS A  87      78.749 -17.256 178.737  1.00  0.00           C  
ATOM    750  CE  LYS A  87      78.491 -17.015 180.219  1.00  0.00           C  
ATOM    751  NZ  LYS A  87      77.357 -17.844 180.725  1.00  0.00           N1+
ATOM    752  N   TYR A  88      83.288 -17.315 176.774  1.00  0.00           N  
ATOM    753  CA  TYR A  88      84.493 -17.668 177.515  1.00  0.00           C  
ATOM    754  C   TYR A  88      85.682 -16.835 177.052  1.00  0.00           C  
ATOM    755  O   TYR A  88      86.466 -16.349 177.872  1.00  0.00           O  
ATOM    756  CB  TYR A  88      84.807 -19.159 177.355  1.00  0.00           C  
ATOM    757  CG  TYR A  88      84.031 -20.048 178.297  1.00  0.00           C  
ATOM    758  CD1 TYR A  88      84.360 -20.117 179.649  1.00  0.00           C  
ATOM    759  CD2 TYR A  88      82.970 -20.819 177.838  1.00  0.00           C  
ATOM    760  CE1 TYR A  88      83.649 -20.936 180.521  1.00  0.00           C  
ATOM    761  CE2 TYR A  88      82.252 -21.641 178.700  1.00  0.00           C  
ATOM    762  CZ  TYR A  88      82.599 -21.692 180.038  1.00  0.00           C  
ATOM    763  OH  TYR A  88      81.892 -22.505 180.897  1.00  0.00           O  
ATOM    764  N   PHE A  89      85.759 -16.722 175.761  1.00  0.00           N  
ATOM    765  CA  PHE A  89      86.832 -15.929 175.175  1.00  0.00           C  
ATOM    766  C   PHE A  89      86.792 -14.495 175.692  1.00  0.00           C  
ATOM    767  O   PHE A  89      87.819 -13.947 176.097  1.00  0.00           O  
ATOM    768  CB  PHE A  89      86.735 -15.937 173.646  1.00  0.00           C  
ATOM    769  CG  PHE A  89      87.822 -15.151 172.964  1.00  0.00           C  
ATOM    770  CD1 PHE A  89      87.587 -13.857 172.515  1.00  0.00           C  
ATOM    771  CD2 PHE A  89      89.081 -15.706 172.772  1.00  0.00           C  
ATOM    772  CE1 PHE A  89      88.592 -13.127 171.883  1.00  0.00           C  
ATOM    773  CE2 PHE A  89      90.090 -14.983 172.141  1.00  0.00           C  
ATOM    774  CZ  PHE A  89      89.842 -13.694 171.697  1.00  0.00           C  
ATOM    775  N   SER A  90      85.661 -13.887 175.661  1.00  0.00           N  
ATOM    776  CA  SER A  90      85.516 -12.505 176.108  1.00  0.00           C  
ATOM    777  C   SER A  90      85.906 -12.355 177.575  1.00  0.00           C  
ATOM    778  O   SER A  90      86.587 -11.396 177.946  1.00  0.00           O  
ATOM    779  CB  SER A  90      84.080 -12.022 175.901  1.00  0.00           C  
ATOM    780  OG  SER A  90      83.745 -12.015 174.525  1.00  0.00           O  
ATOM    781  N   LYS A  91      85.465 -13.211 178.372  1.00  0.00           N  
ATOM    782  CA  LYS A  91      85.785 -13.171 179.797  1.00  0.00           C  
ATOM    783  C   LYS A  91      87.294 -13.205 180.021  1.00  0.00           C  
ATOM    784  O   LYS A  91      87.835 -12.381 180.761  1.00  0.00           O  
ATOM    785  CB  LYS A  91      85.119 -14.337 180.529  1.00  0.00           C  
ATOM    786  CG  LYS A  91      85.415 -14.379 182.021  1.00  0.00           C  
ATOM    787  CD  LYS A  91      84.743 -15.571 182.690  1.00  0.00           C  
ATOM    788  CE  LYS A  91      85.106 -15.663 184.166  1.00  0.00           C  
ATOM    789  NZ  LYS A  91      84.473 -16.848 184.820  1.00  0.00           N1+
ATOM    790  N   TYR A  92      87.998 -13.995 179.266  1.00  0.00           N  
ATOM    791  CA  TYR A  92      89.414 -14.222 179.537  1.00  0.00           C  
ATOM    792  C   TYR A  92      90.281 -13.222 178.783  1.00  0.00           C  
ATOM    793  O   TYR A  92      91.354 -12.842 179.255  1.00  0.00           O  
ATOM    794  CB  TYR A  92      89.811 -15.651 179.154  1.00  0.00           C  
ATOM    795  CG  TYR A  92      89.237 -16.707 180.068  1.00  0.00           C  
ATOM    796  CD1 TYR A  92      89.609 -16.773 181.409  1.00  0.00           C  
ATOM    797  CD2 TYR A  92      88.323 -17.641 179.592  1.00  0.00           C  
ATOM    798  CE1 TYR A  92      89.084 -17.745 182.254  1.00  0.00           C  
ATOM    799  CE2 TYR A  92      87.792 -18.617 180.428  1.00  0.00           C  
ATOM    800  CZ  TYR A  92      88.177 -18.661 181.755  1.00  0.00           C  
ATOM    801  OH  TYR A  92      87.654 -19.625 182.588  1.00  0.00           O  
ATOM    802  N   MET A  93      89.803 -12.820 177.557  1.00  0.00           N  
ATOM    803  CA  MET A  93      90.513 -11.778 176.822  1.00  0.00           C  
ATOM    804  C   MET A  93      90.494 -10.461 177.591  1.00  0.00           C  
ATOM    805  O   MET A  93      91.493  -9.738 177.617  1.00  0.00           O  
ATOM    806  CB  MET A  93      89.897 -11.581 175.435  1.00  0.00           C  
ATOM    807  CG  MET A  93      90.256 -12.679 174.446  1.00  0.00           C  
ATOM    808  SD  MET A  93      92.060 -12.774 174.124  1.00  0.00           S  
ATOM    809  CE  MET A  93      92.310 -11.209 173.240  1.00  0.00           C  
ATOM    810  N   VAL A  94      89.420 -10.195 178.230  1.00  0.00           N  
ATOM    811  CA  VAL A  94      89.318  -8.978 179.029  1.00  0.00           C  
ATOM    812  C   VAL A  94      90.313  -9.034 180.186  1.00  0.00           C  
ATOM    813  O   VAL A  94      91.015  -8.057 180.456  1.00  0.00           O  
ATOM    814  CB  VAL A  94      87.885  -8.773 179.569  1.00  0.00           C  
ATOM    815  CG1 VAL A  94      87.854  -7.650 180.605  1.00  0.00           C  
ATOM    816  CG2 VAL A  94      86.921  -8.472 178.422  1.00  0.00           C  
ATOM    817  N   LYS A  95      90.407 -10.100 180.792  1.00  0.00           N  
ATOM    818  CA  LYS A  95      91.355 -10.272 181.889  1.00  0.00           C  
ATOM    819  C   LYS A  95      92.792 -10.114 181.404  1.00  0.00           C  
ATOM    820  O   LYS A  95      93.611  -9.475 182.069  1.00  0.00           O  
ATOM    821  CB  LYS A  95      91.171 -11.642 182.546  1.00  0.00           C  
ATOM    822  CG  LYS A  95      89.926 -11.751 183.414  1.00  0.00           C  
ATOM    823  CD  LYS A  95      89.840 -13.106 184.102  1.00  0.00           C  
ATOM    824  CE  LYS A  95      88.579 -13.227 184.946  1.00  0.00           C  
ATOM    825  NZ  LYS A  95      88.472 -14.570 185.593  1.00  0.00           N1+
ATOM    826  N   MET A  96      92.984 -10.659 180.238  1.00  0.00           N  
ATOM    827  CA  MET A  96      94.321 -10.599 179.654  1.00  0.00           C  
ATOM    828  C   MET A  96      94.701  -9.161 179.313  1.00  0.00           C  
ATOM    829  O   MET A  96      95.827  -8.734 179.575  1.00  0.00           O  
ATOM    830  CB  MET A  96      94.400 -11.471 178.401  1.00  0.00           C  
ATOM    831  CG  MET A  96      94.540 -12.956 178.695  1.00  0.00           C  
ATOM    832  SD  MET A  96      94.884 -13.943 177.187  1.00  0.00           S  
ATOM    833  CE  MET A  96      93.566 -13.335 176.099  1.00  0.00           C  
ATOM    834  N   PHE A  97      93.788  -8.453 178.729  1.00  0.00           N  
ATOM    835  CA  PHE A  97      94.045  -7.069 178.351  1.00  0.00           C  
ATOM    836  C   PHE A  97      94.282  -6.204 179.583  1.00  0.00           C  
ATOM    837  O   PHE A  97      95.130  -5.311 179.567  1.00  0.00           O  
ATOM    838  CB  PHE A  97      92.877  -6.508 177.533  1.00  0.00           C  
ATOM    839  CG  PHE A  97      92.892  -6.924 176.087  1.00  0.00           C  
ATOM    840  CD1 PHE A  97      93.953  -6.574 175.260  1.00  0.00           C  
ATOM    841  CD2 PHE A  97      91.847  -7.667 175.554  1.00  0.00           C  
ATOM    842  CE1 PHE A  97      93.971  -6.958 173.921  1.00  0.00           C  
ATOM    843  CE2 PHE A  97      91.858  -8.054 174.217  1.00  0.00           C  
ATOM    844  CZ  PHE A  97      92.920  -7.698 173.402  1.00  0.00           C  
ATOM    845  N   ASN A  98      93.499  -6.444 180.606  1.00  0.00           N  
ATOM    846  CA  ASN A  98      93.687  -5.702 181.847  1.00  0.00           C  
ATOM    847  C   ASN A  98      95.078  -5.930 182.433  1.00  0.00           C  
ATOM    848  O   ASN A  98      95.703  -4.999 182.942  1.00  0.00           O  
ATOM    849  CB  ASN A  98      92.613  -6.083 182.868  1.00  0.00           C  
ATOM    850  CG  ASN A  98      91.248  -5.529 182.514  1.00  0.00           C  
ATOM    851  ND2 ASN A  98      90.199  -6.167 183.021  1.00  0.00           N  
ATOM    852  OD1 ASN A  98      91.135  -4.537 181.789  1.00  0.00           O  
ATOM    853  N   TYR A  99      95.511  -7.172 182.282  1.00  0.00           N  
ATOM    854  CA  TYR A  99      96.853  -7.506 182.743  1.00  0.00           C  
ATOM    855  C   TYR A  99      97.910  -6.815 181.889  1.00  0.00           C  
ATOM    856  O   TYR A  99      98.895  -6.288 182.414  1.00  0.00           O  
ATOM    857  CB  TYR A  99      97.070  -9.022 182.715  1.00  0.00           C  
ATOM    858  CG  TYR A  99      96.438  -9.747 183.879  1.00  0.00           C  
ATOM    859  CD1 TYR A  99      97.010  -9.699 185.149  1.00  0.00           C  
ATOM    860  CD2 TYR A  99      95.269 -10.480 183.712  1.00  0.00           C  
ATOM    861  CE1 TYR A  99      96.432 -10.366 186.223  1.00  0.00           C  
ATOM    862  CE2 TYR A  99      94.682 -11.151 184.780  1.00  0.00           C  
ATOM    863  CZ  TYR A  99      95.270 -11.088 186.030  1.00  0.00           C  
ATOM    864  OH  TYR A  99      94.694 -11.751 187.090  1.00  0.00           O  
ATOM    865  N   TYR A 100      97.800  -6.929 180.604  1.00  0.00           N  
ATOM    866  CA  TYR A 100      98.702  -6.289 179.652  1.00  0.00           C  
ATOM    867  C   TYR A 100      98.808  -4.793 179.921  1.00  0.00           C  
ATOM    868  O   TYR A 100      99.907  -4.235 179.941  1.00  0.00           O  
ATOM    869  CB  TYR A 100      98.228  -6.530 178.216  1.00  0.00           C  
ATOM    870  CG  TYR A 100      99.094  -5.868 177.172  1.00  0.00           C  
ATOM    871  CD1 TYR A 100      98.673  -4.709 176.524  1.00  0.00           C  
ATOM    872  CD2 TYR A 100     100.332  -6.401 176.830  1.00  0.00           C  
ATOM    873  CE1 TYR A 100      99.467  -4.096 175.559  1.00  0.00           C  
ATOM    874  CE2 TYR A 100     101.134  -5.797 175.867  1.00  0.00           C  
ATOM    875  CZ  TYR A 100     100.693  -4.646 175.239  1.00  0.00           C  
ATOM    876  OH  TYR A 100     101.483  -4.044 174.285  1.00  0.00           O  
ATOM    877  N   ALA A 101      97.707  -4.168 180.138  1.00  0.00           N  
ATOM    878  CA  ALA A 101      97.677  -2.734 180.416  1.00  0.00           C  
ATOM    879  C   ALA A 101      98.423  -2.410 181.708  1.00  0.00           C  
ATOM    880  O   ALA A 101      99.166  -1.428 181.773  1.00  0.00           O  
ATOM    881  CB  ALA A 101      96.236  -2.238 180.498  1.00  0.00           C  
ATOM    882  N   ALA A 102      98.281  -3.238 182.747  1.00  0.00           N  
ATOM    883  CA  ALA A 102      98.959  -3.069 184.030  1.00  0.00           C  
ATOM    884  C   ALA A 102     100.466  -3.251 183.880  1.00  0.00           C  
ATOM    885  O   ALA A 102     101.249  -2.521 184.495  1.00  0.00           O  
ATOM    886  CB  ALA A 102      98.407  -4.055 185.057  1.00  0.00           C  
ATOM    887  N   ALA A 103     100.861  -4.337 183.089  1.00  0.00           N  
ATOM    888  CA  ALA A 103     102.273  -4.617 182.841  1.00  0.00           C  
ATOM    889  C   ALA A 103     102.933  -3.473 182.077  1.00  0.00           C  
ATOM    890  O   ALA A 103     104.085  -3.121 182.347  1.00  0.00           O  
ATOM    891  CB  ALA A 103     102.429  -5.926 182.071  1.00  0.00           C  
ATOM    892  N   GLN A 104     102.171  -2.931 181.029  1.00  0.00           N  
ATOM    893  CA  GLN A 104     102.703  -1.806 180.267  1.00  0.00           C  
ATOM    894  C   GLN A 104     102.784  -0.548 181.127  1.00  0.00           C  
ATOM    895  O   GLN A 104     103.698   0.264 180.966  1.00  0.00           O  
ATOM    896  CB  GLN A 104     101.843  -1.541 179.031  1.00  0.00           C  
ATOM    897  CG  GLN A 104     102.025  -2.570 177.924  1.00  0.00           C  
ATOM    898  CD  GLN A 104     103.360  -2.443 177.215  1.00  0.00           C  
ATOM    899  NE2 GLN A 104     103.356  -2.640 175.901  1.00  0.00           N  
ATOM    900  OE1 GLN A 104     104.388  -2.166 177.843  1.00  0.00           O  
ATOM    901  N   ASN A 105     101.885  -0.322 182.081  1.00  0.00           N  
ATOM    902  CA  ASN A 105     101.915   0.841 182.961  1.00  0.00           C  
ATOM    903  C   ASN A 105     103.038   0.740 183.987  1.00  0.00           C  
ATOM    904  O   ASN A 105     103.503   1.755 184.507  1.00  0.00           O  
ATOM    905  CB  ASN A 105     100.566   1.015 183.665  1.00  0.00           C  
ATOM    906  CG  ASN A 105      99.504   1.599 182.755  1.00  0.00           C  
ATOM    907  ND2 ASN A 105      98.241   1.366 183.093  1.00  0.00           N  
ATOM    908  OD1 ASN A 105      99.814   2.254 181.757  1.00  0.00           O  
ATOM    909  N   GLY A 106     103.463  -0.473 184.417  1.00  0.00           N  
ATOM    910  CA  GLY A 106     104.565  -0.685 185.342  1.00  0.00           C  
ATOM    911  C   GLY A 106     105.927  -0.502 184.699  1.00  0.00           C  
ATOM    912  O   GLY A 106     106.886  -0.111 185.368  1.00  0.00           O  
ATOM    913  N   LYS A 107     106.090  -0.651 183.377  1.00  0.00           N  
ATOM    914  CA  LYS A 107     107.350  -0.492 182.657  1.00  0.00           C  
ATOM    915  C   LYS A 107     107.637   0.979 182.370  1.00  0.00           C  
ATOM    916  O   LYS A 107     108.797   1.387 182.288  1.00  0.00           O  
ATOM    917  CB  LYS A 107     107.327  -1.286 181.351  1.00  0.00           C  
ATOM    918  CG  LYS A 107     107.655  -2.763 181.518  1.00  0.00           C  
ATOM    919  CD  LYS A 107     107.814  -3.456 180.171  1.00  0.00           C  
ATOM    920  CE  LYS A 107     108.069  -4.948 180.336  1.00  0.00           C  
ATOM    921  NZ  LYS A 107     108.305  -5.619 179.022  1.00  0.00           N1+
ATOM    922  N   ASN A 108     106.566   1.872 182.553  1.00  0.00           N  
ATOM    923  CA  ASN A 108     106.855   3.283 182.321  1.00  0.00           C  
ATOM    924  C   ASN A 108     107.311   3.979 183.601  1.00  0.00           C  
ATOM    925  O   ASN A 108     107.525   5.192 183.610  1.00  0.00           O  
ATOM    926  CB  ASN A 108     105.631   3.992 181.738  1.00  0.00           C  
ATOM    927  CG  ASN A 108     105.431   3.695 180.265  1.00  0.00           C  
ATOM    928  ND2 ASN A 108     104.218   3.922 179.774  1.00  0.00           N  
ATOM    929  OD1 ASN A 108     106.358   3.264 179.574  1.00  0.00           O  
ATOM    930  N   LYS A 109     107.873   3.222 184.694  1.00  0.00           N  
ATOM    931  CA  LYS A 109     108.517   3.915 185.806  1.00  0.00           C  
ATOM    932  C   LYS A 109     110.021   3.659 185.817  1.00  0.00           C  
ATOM    933  O   LYS A 109     110.797   4.500 186.277  1.00  0.00           O  
ATOM    934  CB  LYS A 109     107.902   3.481 187.138  1.00  0.00           C  
ATOM    935  CG  LYS A 109     106.498   4.018 187.375  1.00  0.00           C  
ATOM    936  CD  LYS A 109     106.016   3.716 188.788  1.00  0.00           C  
ATOM    937  CE  LYS A 109     104.605   4.241 189.022  1.00  0.00           C  
ATOM    938  NZ  LYS A 109     104.122   3.932 190.401  1.00  0.00           N1+
TER   
END
