# Supplementary material for: Scaffolding protein functional sites using deep learning
Source: Science. Author manuscript; Available in PMC 2022 Oct 31. (PMC9621694; doi:10.1126/science.abn2100)
Supplement: Data S1 [file NIHMS1830590-supplement-Data_S1.zip › ace2_1846_RF.pdb]

ATOM      1  N   GLY A   1      74.287 -41.511 153.459  1.00  0.00           N  
ATOM      2  CA  GLY A   1      74.194 -40.120 153.895  1.00  0.00           C  
ATOM      3  C   GLY A   1      74.467 -40.004 155.385  1.00  0.00           C  
ATOM      4  O   GLY A   1      75.198 -39.114 155.838  1.00  0.00           O  
ATOM      5  H   GLY A   1      74.077 -41.737 152.496  1.00  0.00           H  
ATOM      6 1HA  GLY A   1      74.909 -39.514 153.338  1.00  0.00           H  
ATOM      7 2HA  GLY A   1      73.199 -39.735 153.669  1.00  0.00           H  
ATOM      8  N   ALA A   2      73.889 -40.920 156.154  1.00  0.00           N  
ATOM      9  CA  ALA A   2      74.061 -40.905 157.603  1.00  0.00           C  
ATOM     10  C   ALA A   2      75.521 -41.015 157.986  1.00  0.00           C  
ATOM     11  O   ALA A   2      75.946 -40.416 158.970  1.00  0.00           O  
ATOM     12  CB  ALA A   2      73.300 -42.033 158.248  1.00  0.00           C  
ATOM     13  H   ALA A   2      73.318 -41.631 155.712  1.00  0.00           H  
ATOM     14  HA  ALA A   2      73.678 -39.954 157.978  1.00  0.00           H  
ATOM     15 1HB  ALA A   2      73.426 -41.986 159.329  1.00  0.00           H  
ATOM     16 2HB  ALA A   2      72.242 -41.947 158.001  1.00  0.00           H  
ATOM     17 3HB  ALA A   2      73.683 -42.983 157.880  1.00  0.00           H  
ATOM     18  N   ALA A   3      76.296 -41.792 157.228  1.00  0.00           N  
ATOM     19  CA  ALA A   3      77.704 -41.928 157.557  1.00  0.00           C  
ATOM     20  C   ALA A   3      78.398 -40.591 157.469  1.00  0.00           C  
ATOM     21  O   ALA A   3      79.245 -40.270 158.298  1.00  0.00           O  
ATOM     22  CB  ALA A   3      78.389 -42.890 156.625  1.00  0.00           C  
ATOM     23  H   ALA A   3      75.906 -42.270 156.429  1.00  0.00           H  
ATOM     24  HA  ALA A   3      77.784 -42.292 158.580  1.00  0.00           H  
ATOM     25 1HB  ALA A   3      79.439 -42.979 156.904  1.00  0.00           H  
ATOM     26 2HB  ALA A   3      77.911 -43.865 156.693  1.00  0.00           H  
ATOM     27 3HB  ALA A   3      78.315 -42.519 155.604  1.00  0.00           H  
ATOM     28  N   ALA A   4      78.046 -39.792 156.459  1.00  0.00           N  
ATOM     29  CA  ALA A   4      78.687 -38.501 156.331  1.00  0.00           C  
ATOM     30  C   ALA A   4      78.334 -37.668 157.523  1.00  0.00           C  
ATOM     31  O   ALA A   4      79.192 -37.014 158.109  1.00  0.00           O  
ATOM     32  CB  ALA A   4      78.257 -37.794 155.072  1.00  0.00           C  
ATOM     33  H   ALA A   4      77.325 -40.071 155.808  1.00  0.00           H  
ATOM     34  HA  ALA A   4      79.766 -38.648 156.316  1.00  0.00           H  
ATOM     35 1HB  ALA A   4      78.754 -36.842 155.008  1.00  0.00           H  
ATOM     36 2HB  ALA A   4      78.520 -38.399 154.209  1.00  0.00           H  
ATOM     37 3HB  ALA A   4      77.179 -37.639 155.093  1.00  0.00           H  
ATOM     38  N   THR A   5      77.066 -37.742 157.927  1.00  0.00           N  
ATOM     39  CA  THR A   5      76.627 -36.950 159.052  1.00  0.00           C  
ATOM     40  C   THR A   5      77.410 -37.347 160.270  1.00  0.00           C  
ATOM     41  O   THR A   5      77.893 -36.481 160.989  1.00  0.00           O  
ATOM     42  CB  THR A   5      75.138 -37.135 159.335  1.00  0.00           C  
ATOM     43  CG2 THR A   5      74.731 -36.328 160.555  1.00  0.00           C  
ATOM     44  OG1 THR A   5      74.379 -36.699 158.198  1.00  0.00           O  
ATOM     45  H   THR A   5      76.404 -38.322 157.408  1.00  0.00           H  
ATOM     46  HA  THR A   5      76.816 -35.901 158.841  1.00  0.00           H  
ATOM     47  HB  THR A   5      74.929 -38.181 159.518  1.00  0.00           H  
ATOM     48  HG1 THR A   5      74.625 -37.236 157.427  1.00  0.00           H  
ATOM     49 1HG2 THR A   5      73.670 -36.470 160.746  1.00  0.00           H  
ATOM     50 2HG2 THR A   5      75.304 -36.666 161.422  1.00  0.00           H  
ATOM     51 3HG2 THR A   5      74.924 -35.283 160.383  1.00  0.00           H  
ATOM     52  N   ALA A   6      77.559 -38.649 160.494  1.00  0.00           N  
ATOM     53  CA  ALA A   6      78.301 -39.162 161.632  1.00  0.00           C  
ATOM     54  C   ALA A   6      79.752 -38.710 161.614  1.00  0.00           C  
ATOM     55  O   ALA A   6      80.314 -38.369 162.656  1.00  0.00           O  
ATOM     56  CB  ALA A   6      78.251 -40.666 161.632  1.00  0.00           C  
ATOM     57  H   ALA A   6      77.121 -39.310 159.853  1.00  0.00           H  
ATOM     58  HA  ALA A   6      77.833 -38.781 162.538  1.00  0.00           H  
ATOM     59 1HB  ALA A   6      78.784 -41.049 162.499  1.00  0.00           H  
ATOM     60 2HB  ALA A   6      77.212 -40.992 161.664  1.00  0.00           H  
ATOM     61 3HB  ALA A   6      78.718 -41.038 160.724  1.00  0.00           H  
ATOM     62  N   LYS A   7      80.365 -38.672 160.432  1.00  0.00           N  
ATOM     63  CA  LYS A   7      81.742 -38.221 160.333  1.00  0.00           C  
ATOM     64  C   LYS A   7      81.829 -36.750 160.665  1.00  0.00           C  
ATOM     65  O   LYS A   7      82.730 -36.310 161.384  1.00  0.00           O  
ATOM     66  CB  LYS A   7      82.277 -38.473 158.935  1.00  0.00           C  
ATOM     67  CG  LYS A   7      82.508 -39.950 158.616  1.00  0.00           C  
ATOM     68  CD  LYS A   7      82.963 -40.145 157.184  1.00  0.00           C  
ATOM     69  CE  LYS A   7      83.155 -41.617 156.865  1.00  0.00           C  
ATOM     70  NZ  LYS A   7      83.567 -41.828 155.452  1.00  0.00           N1+
ATOM     71  H   LYS A   7      79.876 -38.985 159.593  1.00  0.00           H  
ATOM     72  HA  LYS A   7      82.346 -38.774 161.052  1.00  0.00           H  
ATOM     73 1HB  LYS A   7      81.569 -38.082 158.205  1.00  0.00           H  
ATOM     74 2HB  LYS A   7      83.216 -37.938 158.801  1.00  0.00           H  
ATOM     75 1HG  LYS A   7      83.274 -40.340 159.282  1.00  0.00           H  
ATOM     76 2HG  LYS A   7      81.600 -40.509 158.784  1.00  0.00           H  
ATOM     77 1HD  LYS A   7      82.208 -39.734 156.511  1.00  0.00           H  
ATOM     78 2HD  LYS A   7      83.900 -39.616 157.020  1.00  0.00           H  
ATOM     79 1HE  LYS A   7      83.919 -42.026 157.523  1.00  0.00           H  
ATOM     80 2HE  LYS A   7      82.215 -42.143 157.042  1.00  0.00           H  
ATOM     81 1HZ  LYS A   7      83.684 -42.815 155.276  1.00  0.00           H  
ATOM     82 2HZ  LYS A   7      82.855 -41.457 154.837  1.00  0.00           H  
ATOM     83 3HZ  LYS A   7      84.441 -41.350 155.280  1.00  0.00           H  
ATOM     84  N   TYR A   8      80.866 -35.979 160.181  1.00  0.00           N  
ATOM     85  CA  TYR A   8      80.876 -34.565 160.459  1.00  0.00           C  
ATOM     86  C   TYR A   8      80.592 -34.328 161.923  1.00  0.00           C  
ATOM     87  O   TYR A   8      81.263 -33.512 162.541  1.00  0.00           O  
ATOM     88  CB  TYR A   8      79.881 -33.854 159.571  1.00  0.00           C  
ATOM     89  CG  TYR A   8      80.334 -33.772 158.144  1.00  0.00           C  
ATOM     90  CD1 TYR A   8      79.556 -34.313 157.159  1.00  0.00           C  
ATOM     91  CD2 TYR A   8      81.533 -33.164 157.819  1.00  0.00           C  
ATOM     92  CE1 TYR A   8      79.934 -34.257 155.853  1.00  0.00           C  
ATOM     93  CE2 TYR A   8      81.920 -33.117 156.496  1.00  0.00           C  
ATOM     94  CZ  TYR A   8      81.103 -33.665 155.515  1.00  0.00           C  
ATOM     95  OH  TYR A   8      81.459 -33.624 154.191  1.00  0.00           O  
ATOM     96  H   TYR A   8      80.139 -36.382 159.590  1.00  0.00           H  
ATOM     97  HA  TYR A   8      81.867 -34.173 160.243  1.00  0.00           H  
ATOM     98 1HB  TYR A   8      78.949 -34.409 159.587  1.00  0.00           H  
ATOM     99 2HB  TYR A   8      79.688 -32.872 159.932  1.00  0.00           H  
ATOM    100  HD1 TYR A   8      78.616 -34.786 157.421  1.00  0.00           H  
ATOM    101  HD2 TYR A   8      82.162 -32.732 158.596  1.00  0.00           H  
ATOM    102  HE1 TYR A   8      79.299 -34.680 155.086  1.00  0.00           H  
ATOM    103  HE2 TYR A   8      82.860 -32.642 156.222  1.00  0.00           H  
ATOM    104  HH  TYR A   8      80.746 -33.166 153.674  1.00  0.00           H  
ATOM    105  N   GLU A   9      79.679 -35.106 162.505  1.00  0.00           N  
ATOM    106  CA  GLU A   9      79.358 -34.969 163.914  1.00  0.00           C  
ATOM    107  C   GLU A   9      80.614 -35.222 164.705  1.00  0.00           C  
ATOM    108  O   GLU A   9      80.946 -34.451 165.595  1.00  0.00           O  
ATOM    109  CB  GLU A   9      78.303 -35.989 164.353  1.00  0.00           C  
ATOM    110  CG  GLU A   9      77.870 -35.898 165.850  1.00  0.00           C  
ATOM    111  CD  GLU A   9      76.876 -34.800 166.175  1.00  0.00           C  
ATOM    112  OE1 GLU A   9      76.062 -34.488 165.340  1.00  0.00           O  
ATOM    113  OE2 GLU A   9      76.895 -34.266 167.270  1.00  0.00           O1-
ATOM    114  H   GLU A   9      79.170 -35.776 161.948  1.00  0.00           H  
ATOM    115  HA  GLU A   9      79.011 -33.957 164.109  1.00  0.00           H  
ATOM    116 1HB  GLU A   9      77.418 -35.900 163.738  1.00  0.00           H  
ATOM    117 2HB  GLU A   9      78.696 -36.988 164.197  1.00  0.00           H  
ATOM    118 1HG  GLU A   9      77.435 -36.854 166.136  1.00  0.00           H  
ATOM    119 2HG  GLU A   9      78.767 -35.750 166.455  1.00  0.00           H  
ATOM    120  N   ALA A  10      81.336 -36.292 164.348  1.00  0.00           N  
ATOM    121  CA  ALA A  10      82.570 -36.668 165.017  1.00  0.00           C  
ATOM    122  C   ALA A  10      83.622 -35.580 164.912  1.00  0.00           C  
ATOM    123  O   ALA A  10      84.375 -35.340 165.861  1.00  0.00           O  
ATOM    124  CB  ALA A  10      83.111 -37.935 164.396  1.00  0.00           C  
ATOM    125  H   ALA A  10      80.994 -36.895 163.602  1.00  0.00           H  
ATOM    126  HA  ALA A  10      82.349 -36.839 166.069  1.00  0.00           H  
ATOM    127 1HB  ALA A  10      84.023 -38.230 164.912  1.00  0.00           H  
ATOM    128 2HB  ALA A  10      82.367 -38.726 164.481  1.00  0.00           H  
ATOM    129 3HB  ALA A  10      83.331 -37.759 163.348  1.00  0.00           H  
ATOM    130  N   ASN A  11      83.684 -34.913 163.767  1.00  0.00           N  
ATOM    131  CA  ASN A  11      84.658 -33.857 163.583  1.00  0.00           C  
ATOM    132  C   ASN A  11      84.258 -32.642 164.389  1.00  0.00           C  
ATOM    133  O   ASN A  11      85.091 -32.007 165.029  1.00  0.00           O  
ATOM    134  CB  ASN A  11      84.756 -33.511 162.122  1.00  0.00           C  
ATOM    135  CG  ASN A  11      85.434 -34.604 161.320  1.00  0.00           C  
ATOM    136  ND2 ASN A  11      85.126 -34.673 160.051  1.00  0.00           N  
ATOM    137  OD1 ASN A  11      86.225 -35.395 161.852  1.00  0.00           O  
ATOM    138  H   ASN A  11      83.069 -35.170 162.995  1.00  0.00           H  
ATOM    139  HA  ASN A  11      85.627 -34.199 163.943  1.00  0.00           H  
ATOM    140 1HB  ASN A  11      83.756 -33.344 161.719  1.00  0.00           H  
ATOM    141 2HB  ASN A  11      85.312 -32.586 162.005  1.00  0.00           H  
ATOM    142 1HD2 ASN A  11      85.535 -35.381 159.476  1.00  0.00           H  
ATOM    143 2HD2 ASN A  11      84.477 -34.028 159.660  1.00  0.00           H  
ATOM    144  N   PHE A  12      82.972 -32.344 164.410  1.00  0.00           N  
ATOM    145  CA  PHE A  12      82.466 -31.200 165.133  1.00  0.00           C  
ATOM    146  C   PHE A  12      82.634 -31.417 166.613  1.00  0.00           C  
ATOM    147  O   PHE A  12      83.010 -30.500 167.338  1.00  0.00           O  
ATOM    148  CB  PHE A  12      81.023 -30.982 164.746  1.00  0.00           C  
ATOM    149  CG  PHE A  12      80.968 -30.490 163.353  1.00  0.00           C  
ATOM    150  CD1 PHE A  12      79.981 -30.879 162.488  1.00  0.00           C  
ATOM    151  CD2 PHE A  12      81.944 -29.649 162.902  1.00  0.00           C  
ATOM    152  CE1 PHE A  12      79.980 -30.445 161.190  1.00  0.00           C  
ATOM    153  CE2 PHE A  12      81.939 -29.211 161.632  1.00  0.00           C  
ATOM    154  CZ  PHE A  12      80.952 -29.621 160.762  1.00  0.00           C  
ATOM    155  H   PHE A  12      82.320 -32.911 163.872  1.00  0.00           H  
ATOM    156  HA  PHE A  12      83.046 -30.323 164.850  1.00  0.00           H  
ATOM    157 1HB  PHE A  12      80.473 -31.922 164.807  1.00  0.00           H  
ATOM    158 2HB  PHE A  12      80.550 -30.268 165.396  1.00  0.00           H  
ATOM    159  HD1 PHE A  12      79.220 -31.550 162.843  1.00  0.00           H  
ATOM    160  HD2 PHE A  12      82.728 -29.331 163.578  1.00  0.00           H  
ATOM    161  HE1 PHE A  12      79.203 -30.755 160.510  1.00  0.00           H  
ATOM    162  HE2 PHE A  12      82.710 -28.530 161.309  1.00  0.00           H  
ATOM    163  HZ  PHE A  12      80.939 -29.269 159.742  1.00  0.00           H  
ATOM    164  N   GLU A  13      82.387 -32.649 167.050  1.00  0.00           N  
ATOM    165  CA  GLU A  13      82.561 -33.054 168.423  1.00  0.00           C  
ATOM    166  C   GLU A  13      84.013 -32.921 168.801  1.00  0.00           C  
ATOM    167  O   GLU A  13      84.332 -32.322 169.818  1.00  0.00           O  
ATOM    168  CB  GLU A  13      82.119 -34.502 168.610  1.00  0.00           C  
ATOM    169  CG  GLU A  13      82.281 -35.053 170.014  1.00  0.00           C  
ATOM    170  CD  GLU A  13      81.843 -36.512 170.152  1.00  0.00           C  
ATOM    171  OE1 GLU A  13      81.394 -37.086 169.195  1.00  0.00           O  
ATOM    172  OE2 GLU A  13      81.978 -37.050 171.237  1.00  0.00           O1-
ATOM    173  H   GLU A  13      82.053 -33.342 166.392  1.00  0.00           H  
ATOM    174  HA  GLU A  13      81.968 -32.405 169.064  1.00  0.00           H  
ATOM    175 1HB  GLU A  13      81.068 -34.598 168.332  1.00  0.00           H  
ATOM    176 2HB  GLU A  13      82.686 -35.139 167.937  1.00  0.00           H  
ATOM    177 1HG  GLU A  13      83.331 -34.981 170.270  1.00  0.00           H  
ATOM    178 2HG  GLU A  13      81.719 -34.431 170.707  1.00  0.00           H  
ATOM    179  N   ALA A  14      84.906 -33.446 167.960  1.00  0.00           N  
ATOM    180  CA  ALA A  14      86.326 -33.357 168.223  1.00  0.00           C  
ATOM    181  C   ALA A  14      86.798 -31.913 168.283  1.00  0.00           C  
ATOM    182  O   ALA A  14      87.587 -31.554 169.160  1.00  0.00           O  
ATOM    183  CB  ALA A  14      87.083 -34.084 167.141  1.00  0.00           C  
ATOM    184  H   ALA A  14      84.597 -33.951 167.130  1.00  0.00           H  
ATOM    185  HA  ALA A  14      86.521 -33.823 169.185  1.00  0.00           H  
ATOM    186 1HB  ALA A  14      88.150 -34.039 167.348  1.00  0.00           H  
ATOM    187 2HB  ALA A  14      86.757 -35.123 167.109  1.00  0.00           H  
ATOM    188 3HB  ALA A  14      86.878 -33.612 166.182  1.00  0.00           H  
ATOM    189  N   ILE A  15      86.302 -31.056 167.395  1.00  0.00           N  
ATOM    190  CA  ILE A  15      86.715 -29.664 167.417  1.00  0.00           C  
ATOM    191  C   ILE A  15      86.180 -28.992 168.662  1.00  0.00           C  
ATOM    192  O   ILE A  15      86.905 -28.282 169.349  1.00  0.00           O  
ATOM    193  CB  ILE A  15      86.247 -28.872 166.201  1.00  0.00           C  
ATOM    194  CG1 ILE A  15      86.887 -29.358 164.907  1.00  0.00           C  
ATOM    195  CG2 ILE A  15      86.678 -27.419 166.401  1.00  0.00           C  
ATOM    196  CD1 ILE A  15      86.198 -28.800 163.677  1.00  0.00           C  
ATOM    197  H   ILE A  15      85.657 -31.380 166.671  1.00  0.00           H  
ATOM    198  HA  ILE A  15      87.806 -29.630 167.448  1.00  0.00           H  
ATOM    199  HB  ILE A  15      85.165 -28.953 166.103  1.00  0.00           H  
ATOM    200 1HG1 ILE A  15      87.930 -29.038 164.890  1.00  0.00           H  
ATOM    201 2HG1 ILE A  15      86.867 -30.436 164.870  1.00  0.00           H  
ATOM    202 1HG2 ILE A  15      86.364 -26.819 165.548  1.00  0.00           H  
ATOM    203 2HG2 ILE A  15      86.239 -27.022 167.313  1.00  0.00           H  
ATOM    204 3HG2 ILE A  15      87.753 -27.395 166.481  1.00  0.00           H  
ATOM    205 1HD1 ILE A  15      86.698 -29.164 162.797  1.00  0.00           H  
ATOM    206 2HD1 ILE A  15      85.160 -29.124 163.667  1.00  0.00           H  
ATOM    207 3HD1 ILE A  15      86.239 -27.711 163.696  1.00  0.00           H  
ATOM    208  N   TYR A  16      84.896 -29.219 168.947  1.00  0.00           N  
ATOM    209  CA  TYR A  16      84.222 -28.664 170.108  1.00  0.00           C  
ATOM    210  C   TYR A  16      84.940 -29.073 171.387  1.00  0.00           C  
ATOM    211  O   TYR A  16      85.233 -28.236 172.239  1.00  0.00           O  
ATOM    212  CB  TYR A  16      82.777 -29.138 170.149  1.00  0.00           C  
ATOM    213  CG  TYR A  16      82.003 -28.630 171.331  1.00  0.00           C  
ATOM    214  CD1 TYR A  16      81.488 -27.360 171.296  1.00  0.00           C  
ATOM    215  CD2 TYR A  16      81.816 -29.421 172.446  1.00  0.00           C  
ATOM    216  CE1 TYR A  16      80.782 -26.853 172.363  1.00  0.00           C  
ATOM    217  CE2 TYR A  16      81.108 -28.928 173.524  1.00  0.00           C  
ATOM    218  CZ  TYR A  16      80.591 -27.643 173.483  1.00  0.00           C  
ATOM    219  OH  TYR A  16      79.881 -27.149 174.551  1.00  0.00           O  
ATOM    220  H   TYR A  16      84.351 -29.811 168.333  1.00  0.00           H  
ATOM    221  HA  TYR A  16      84.245 -27.579 170.036  1.00  0.00           H  
ATOM    222 1HB  TYR A  16      82.265 -28.815 169.242  1.00  0.00           H  
ATOM    223 2HB  TYR A  16      82.749 -30.224 170.167  1.00  0.00           H  
ATOM    224  HD1 TYR A  16      81.638 -26.749 170.411  1.00  0.00           H  
ATOM    225  HD2 TYR A  16      82.227 -30.431 172.475  1.00  0.00           H  
ATOM    226  HE1 TYR A  16      80.377 -25.841 172.319  1.00  0.00           H  
ATOM    227  HE2 TYR A  16      80.957 -29.550 174.407  1.00  0.00           H  
ATOM    228  HH  TYR A  16      79.770 -27.842 175.208  1.00  0.00           H  
ATOM    229  N   LYS A  17      85.207 -30.364 171.539  1.00  0.00           N  
ATOM    230  CA  LYS A  17      85.915 -30.871 172.695  1.00  0.00           C  
ATOM    231  C   LYS A  17      87.345 -30.377 172.739  1.00  0.00           C  
ATOM    232  O   LYS A  17      87.855 -30.070 173.811  1.00  0.00           O  
ATOM    233  CB  LYS A  17      85.821 -32.385 172.770  1.00  0.00           C  
ATOM    234  CG  LYS A  17      84.419 -32.834 173.173  1.00  0.00           C  
ATOM    235  CD  LYS A  17      84.254 -34.331 173.259  1.00  0.00           C  
ATOM    236  CE  LYS A  17      82.868 -34.663 173.819  1.00  0.00           C  
ATOM    237  NZ  LYS A  17      82.570 -36.109 173.803  1.00  0.00           N1+
ATOM    238  H   LYS A  17      84.925 -31.019 170.818  1.00  0.00           H  
ATOM    239  HA  LYS A  17      85.414 -30.484 173.583  1.00  0.00           H  
ATOM    240 1HB  LYS A  17      86.061 -32.814 171.793  1.00  0.00           H  
ATOM    241 2HB  LYS A  17      86.538 -32.768 173.494  1.00  0.00           H  
ATOM    242 1HG  LYS A  17      84.156 -32.389 174.132  1.00  0.00           H  
ATOM    243 2HG  LYS A  17      83.715 -32.467 172.422  1.00  0.00           H  
ATOM    244 1HD  LYS A  17      84.370 -34.778 172.278  1.00  0.00           H  
ATOM    245 2HD  LYS A  17      85.011 -34.747 173.920  1.00  0.00           H  
ATOM    246 1HE  LYS A  17      82.834 -34.316 174.850  1.00  0.00           H  
ATOM    247 2HE  LYS A  17      82.107 -34.140 173.240  1.00  0.00           H  
ATOM    248 1HZ  LYS A  17      81.660 -36.269 174.194  1.00  0.00           H  
ATOM    249 2HZ  LYS A  17      82.564 -36.446 172.834  1.00  0.00           H  
ATOM    250 3HZ  LYS A  17      83.256 -36.614 174.333  1.00  0.00           H  
ATOM    251  N   THR A  18      88.005 -30.256 171.587  1.00  0.00           N  
ATOM    252  CA  THR A  18      89.353 -29.717 171.599  1.00  0.00           C  
ATOM    253  C   THR A  18      89.279 -28.289 172.109  1.00  0.00           C  
ATOM    254  O   THR A  18      90.079 -27.884 172.949  1.00  0.00           O  
ATOM    255  CB  THR A  18      90.008 -29.737 170.217  1.00  0.00           C  
ATOM    256  CG2 THR A  18      91.401 -29.122 170.307  1.00  0.00           C  
ATOM    257  OG1 THR A  18      90.111 -31.086 169.747  1.00  0.00           O  
ATOM    258  H   THR A  18      87.596 -30.548 170.703  1.00  0.00           H  
ATOM    259  HA  THR A  18      89.966 -30.299 172.286  1.00  0.00           H  
ATOM    260  HB  THR A  18      89.399 -29.161 169.521  1.00  0.00           H  
ATOM    261  HG1 THR A  18      89.206 -31.448 169.642  1.00  0.00           H  
ATOM    262 1HG2 THR A  18      91.866 -29.128 169.323  1.00  0.00           H  
ATOM    263 2HG2 THR A  18      91.320 -28.107 170.664  1.00  0.00           H  
ATOM    264 3HG2 THR A  18      92.008 -29.700 171.000  1.00  0.00           H  
ATOM    265  N   PHE A  19      88.295 -27.531 171.613  1.00  0.00           N  
ATOM    266  CA  PHE A  19      88.066 -26.161 172.028  1.00  0.00           C  
ATOM    267  C   PHE A  19      87.851 -26.110 173.525  1.00  0.00           C  
ATOM    268  O   PHE A  19      88.443 -25.292 174.215  1.00  0.00           O  
ATOM    269  CB  PHE A  19      86.824 -25.555 171.392  1.00  0.00           C  
ATOM    270  CG  PHE A  19      86.623 -24.146 171.859  1.00  0.00           C  
ATOM    271  CD1 PHE A  19      86.991 -23.117 171.078  1.00  0.00           C  
ATOM    272  CD2 PHE A  19      86.131 -23.863 173.130  1.00  0.00           C  
ATOM    273  CE1 PHE A  19      86.859 -21.840 171.497  1.00  0.00           C  
ATOM    274  CE2 PHE A  19      86.001 -22.577 173.568  1.00  0.00           C  
ATOM    275  CZ  PHE A  19      86.358 -21.561 172.760  1.00  0.00           C  
ATOM    276  H   PHE A  19      87.684 -27.926 170.906  1.00  0.00           H  
ATOM    277  HA  PHE A  19      88.936 -25.561 171.789  1.00  0.00           H  
ATOM    278 1HB  PHE A  19      86.923 -25.558 170.304  1.00  0.00           H  
ATOM    279 2HB  PHE A  19      85.951 -26.108 171.644  1.00  0.00           H  
ATOM    280  HD1 PHE A  19      87.369 -23.329 170.104  1.00  0.00           H  
ATOM    281  HD2 PHE A  19      85.842 -24.669 173.782  1.00  0.00           H  
ATOM    282  HE1 PHE A  19      87.150 -21.058 170.828  1.00  0.00           H  
ATOM    283  HE2 PHE A  19      85.614 -22.379 174.560  1.00  0.00           H  
ATOM    284  HZ  PHE A  19      86.244 -20.542 173.113  1.00  0.00           H  
ATOM    285  N   LYS A  20      86.967 -26.964 174.036  1.00  0.00           N  
ATOM    286  CA  LYS A  20      86.672 -26.990 175.453  1.00  0.00           C  
ATOM    287  C   LYS A  20      87.925 -27.286 176.265  1.00  0.00           C  
ATOM    288  O   LYS A  20      88.245 -26.573 177.221  1.00  0.00           O  
ATOM    289  CB  LYS A  20      85.590 -28.019 175.726  1.00  0.00           C  
ATOM    290  CG  LYS A  20      85.138 -28.126 177.174  1.00  0.00           C  
ATOM    291  CD  LYS A  20      84.005 -29.147 177.313  1.00  0.00           C  
ATOM    292  CE  LYS A  20      83.566 -29.301 178.763  1.00  0.00           C  
ATOM    293  NZ  LYS A  20      82.460 -30.293 178.906  1.00  0.00           N1+
ATOM    294  H   LYS A  20      86.479 -27.605 173.414  1.00  0.00           H  
ATOM    295  HA  LYS A  20      86.307 -26.008 175.749  1.00  0.00           H  
ATOM    296 1HB  LYS A  20      84.717 -27.800 175.107  1.00  0.00           H  
ATOM    297 2HB  LYS A  20      85.956 -28.997 175.429  1.00  0.00           H  
ATOM    298 1HG  LYS A  20      85.983 -28.440 177.790  1.00  0.00           H  
ATOM    299 2HG  LYS A  20      84.794 -27.155 177.522  1.00  0.00           H  
ATOM    300 1HD  LYS A  20      83.153 -28.824 176.711  1.00  0.00           H  
ATOM    301 2HD  LYS A  20      84.345 -30.114 176.937  1.00  0.00           H  
ATOM    302 1HE  LYS A  20      84.415 -29.629 179.361  1.00  0.00           H  
ATOM    303 2HE  LYS A  20      83.226 -28.336 179.137  1.00  0.00           H  
ATOM    304 1HZ  LYS A  20      82.197 -30.366 179.879  1.00  0.00           H  
ATOM    305 2HZ  LYS A  20      81.664 -29.990 178.364  1.00  0.00           H  
ATOM    306 3HZ  LYS A  20      82.770 -31.193 178.574  1.00  0.00           H  
ATOM    307  N   LYS A  21      88.673 -28.315 175.861  1.00  0.00           N  
ATOM    308  CA  LYS A  21      89.903 -28.686 176.544  1.00  0.00           C  
ATOM    309  C   LYS A  21      90.914 -27.564 176.498  1.00  0.00           C  
ATOM    310  O   LYS A  21      91.619 -27.332 177.481  1.00  0.00           O  
ATOM    311  CB  LYS A  21      90.493 -29.939 175.928  1.00  0.00           C  
ATOM    312  CG  LYS A  21      89.708 -31.222 176.228  1.00  0.00           C  
ATOM    313  CD  LYS A  21      90.338 -32.422 175.540  1.00  0.00           C  
ATOM    314  CE  LYS A  21      89.563 -33.704 175.824  1.00  0.00           C  
ATOM    315  NZ  LYS A  21      90.173 -34.877 175.139  1.00  0.00           N1+
ATOM    316  H   LYS A  21      88.376 -28.866 175.060  1.00  0.00           H  
ATOM    317  HA  LYS A  21      89.669 -28.885 177.591  1.00  0.00           H  
ATOM    318 1HB  LYS A  21      90.526 -29.817 174.843  1.00  0.00           H  
ATOM    319 2HB  LYS A  21      91.516 -30.072 176.273  1.00  0.00           H  
ATOM    320 1HG  LYS A  21      89.702 -31.393 177.304  1.00  0.00           H  
ATOM    321 2HG  LYS A  21      88.680 -31.110 175.895  1.00  0.00           H  
ATOM    322 1HD  LYS A  21      90.345 -32.247 174.462  1.00  0.00           H  
ATOM    323 2HD  LYS A  21      91.364 -32.542 175.881  1.00  0.00           H  
ATOM    324 1HE  LYS A  21      89.552 -33.884 176.897  1.00  0.00           H  
ATOM    325 2HE  LYS A  21      88.535 -33.584 175.474  1.00  0.00           H  
ATOM    326 1HZ  LYS A  21      89.637 -35.708 175.347  1.00  0.00           H  
ATOM    327 2HZ  LYS A  21      90.177 -34.720 174.142  1.00  0.00           H  
ATOM    328 3HZ  LYS A  21      91.122 -35.000 175.463  1.00  0.00           H  
ATOM    329  N   PHE A  22      90.951 -26.853 175.363  1.00  0.00           N  
ATOM    330  CA  PHE A  22      91.802 -25.701 175.131  1.00  0.00           C  
ATOM    331  C   PHE A  22      91.386 -24.646 176.117  1.00  0.00           C  
ATOM    332  O   PHE A  22      92.012 -24.689 177.160  1.00  0.00           O  
ATOM    333  CB  PHE A  22      91.733 -25.241 173.691  1.00  0.00           C  
ATOM    334  CG  PHE A  22      92.588 -24.109 173.397  1.00  0.00           C  
ATOM    335  CD1 PHE A  22      93.964 -24.261 173.412  1.00  0.00           C  
ATOM    336  CD2 PHE A  22      92.045 -22.911 173.037  1.00  0.00           C  
ATOM    337  CE1 PHE A  22      94.782 -23.225 173.080  1.00  0.00           C  
ATOM    338  CE2 PHE A  22      92.851 -21.880 172.698  1.00  0.00           C  
ATOM    339  CZ  PHE A  22      94.235 -22.044 172.720  1.00  0.00           C  
ATOM    340  H   PHE A  22      90.350 -27.137 174.593  1.00  0.00           H  
ATOM    341  HA  PHE A  22      92.836 -25.977 175.342  1.00  0.00           H  
ATOM    342 1HB  PHE A  22      92.006 -26.061 173.034  1.00  0.00           H  
ATOM    343 2HB  PHE A  22      90.721 -24.963 173.449  1.00  0.00           H  
ATOM    344  HD1 PHE A  22      94.389 -25.225 173.686  1.00  0.00           H  
ATOM    345  HD2 PHE A  22      90.956 -22.800 173.015  1.00  0.00           H  
ATOM    346  HE1 PHE A  22      95.867 -23.349 173.090  1.00  0.00           H  
ATOM    347  HE2 PHE A  22      92.407 -20.936 172.407  1.00  0.00           H  
ATOM    348  HZ  PHE A  22      94.882 -21.240 172.452  1.00  0.00           H  
ATOM    349  N   PHE A  23      90.062 -24.504 176.164  1.00  0.00           N  
ATOM    350  CA  PHE A  23      89.571 -23.275 176.725  1.00  0.00           C  
ATOM    351  C   PHE A  23      89.894 -23.406 178.209  1.00  0.00           C  
ATOM    352  O   PHE A  23      90.419 -22.494 178.838  1.00  0.00           O  
ATOM    353  CB  PHE A  23      88.106 -23.046 176.507  1.00  0.00           C  
ATOM    354  CG  PHE A  23      87.683 -21.773 177.080  1.00  0.00           C  
ATOM    355  CD1 PHE A  23      88.044 -20.575 176.477  1.00  0.00           C  
ATOM    356  CD2 PHE A  23      86.941 -21.750 178.229  1.00  0.00           C  
ATOM    357  CE1 PHE A  23      87.674 -19.389 177.039  1.00  0.00           C  
ATOM    358  CE2 PHE A  23      86.568 -20.567 178.786  1.00  0.00           C  
ATOM    359  CZ  PHE A  23      86.940 -19.390 178.202  1.00  0.00           C  
ATOM    360  H   PHE A  23      89.572 -25.276 176.608  1.00  0.00           H  
ATOM    361  HA  PHE A  23      90.085 -22.439 176.273  1.00  0.00           H  
ATOM    362 1HB  PHE A  23      87.915 -23.037 175.451  1.00  0.00           H  
ATOM    363 2HB  PHE A  23      87.524 -23.853 176.949  1.00  0.00           H  
ATOM    364  HD1 PHE A  23      88.633 -20.593 175.559  1.00  0.00           H  
ATOM    365  HD2 PHE A  23      86.656 -22.690 178.702  1.00  0.00           H  
ATOM    366  HE1 PHE A  23      87.955 -18.455 176.575  1.00  0.00           H  
ATOM    367  HE2 PHE A  23      85.977 -20.556 179.705  1.00  0.00           H  
ATOM    368  HZ  PHE A  23      86.627 -18.463 178.662  1.00  0.00           H  
ATOM    369  N   LYS A  24      89.572 -24.577 178.762  1.00  0.00           N  
ATOM    370  CA  LYS A  24      89.858 -24.886 180.152  1.00  0.00           C  
ATOM    371  C   LYS A  24      91.353 -24.745 180.453  1.00  0.00           C  
ATOM    372  O   LYS A  24      91.743 -24.160 181.468  1.00  0.00           O  
ATOM    373  CB  LYS A  24      89.413 -26.307 180.451  1.00  0.00           C  
ATOM    374  CG  LYS A  24      89.619 -26.750 181.895  1.00  0.00           C  
ATOM    375  CD  LYS A  24      89.092 -28.164 182.119  1.00  0.00           C  
ATOM    376  CE  LYS A  24      89.325 -28.625 183.549  1.00  0.00           C  
ATOM    377  NZ  LYS A  24      88.805 -29.999 183.779  1.00  0.00           N1+
ATOM    378  H   LYS A  24      89.128 -25.289 178.188  1.00  0.00           H  
ATOM    379  HA  LYS A  24      89.313 -24.186 180.788  1.00  0.00           H  
ATOM    380 1HB  LYS A  24      88.355 -26.410 180.207  1.00  0.00           H  
ATOM    381 2HB  LYS A  24      89.961 -26.995 179.802  1.00  0.00           H  
ATOM    382 1HG  LYS A  24      90.685 -26.727 182.129  1.00  0.00           H  
ATOM    383 2HG  LYS A  24      89.102 -26.063 182.565  1.00  0.00           H  
ATOM    384 1HD  LYS A  24      88.024 -28.194 181.901  1.00  0.00           H  
ATOM    385 2HD  LYS A  24      89.602 -28.849 181.438  1.00  0.00           H  
ATOM    386 1HE  LYS A  24      90.393 -28.613 183.758  1.00  0.00           H  
ATOM    387 2HE  LYS A  24      88.824 -27.939 184.232  1.00  0.00           H  
ATOM    388 1HZ  LYS A  24      88.978 -30.269 184.737  1.00  0.00           H  
ATOM    389 2HZ  LYS A  24      87.811 -30.015 183.598  1.00  0.00           H  
ATOM    390 3HZ  LYS A  24      89.271 -30.643 183.158  1.00  0.00           H  
ATOM    391  N   TRP A  25      92.202 -25.281 179.570  1.00  0.00           N  
ATOM    392  CA  TRP A  25      93.640 -25.183 179.733  1.00  0.00           C  
ATOM    393  C   TRP A  25      94.042 -23.731 179.696  1.00  0.00           C  
ATOM    394  O   TRP A  25      94.827 -23.293 180.531  1.00  0.00           O  
ATOM    395  CB  TRP A  25      94.387 -25.989 178.658  1.00  0.00           C  
ATOM    396  CG  TRP A  25      95.898 -25.916 178.750  1.00  0.00           C  
ATOM    397  CD1 TRP A  25      96.713 -26.669 179.543  1.00  0.00           C  
ATOM    398  CD2 TRP A  25      96.776 -25.060 177.977  1.00  0.00           C  
ATOM    399  CE2 TRP A  25      98.080 -25.335 178.380  1.00  0.00           C  
ATOM    400  CE3 TRP A  25      96.557 -24.111 176.998  1.00  0.00           C  
ATOM    401  NE1 TRP A  25      98.029 -26.323 179.334  1.00  0.00           N  
ATOM    402  CZ2 TRP A  25      99.169 -24.668 177.838  1.00  0.00           C  
ATOM    403  CZ3 TRP A  25      97.637 -23.436 176.448  1.00  0.00           C  
ATOM    404  CH2 TRP A  25      98.910 -23.703 176.865  1.00  0.00           C  
ATOM    405  H   TRP A  25      91.858 -25.761 178.733  1.00  0.00           H  
ATOM    406  HA  TRP A  25      93.905 -25.592 180.706  1.00  0.00           H  
ATOM    407 1HB  TRP A  25      94.083 -27.034 178.713  1.00  0.00           H  
ATOM    408 2HB  TRP A  25      94.118 -25.635 177.676  1.00  0.00           H  
ATOM    409  HD1 TRP A  25      96.372 -27.430 180.242  1.00  0.00           H  
ATOM    410  HE1 TRP A  25      98.828 -26.727 179.800  1.00  0.00           H  
ATOM    411  HE3 TRP A  25      95.556 -23.917 176.678  1.00  0.00           H  
ATOM    412  HZ2 TRP A  25     100.191 -24.873 178.155  1.00  0.00           H  
ATOM    413  HZ3 TRP A  25      97.444 -22.686 175.679  1.00  0.00           H  
ATOM    414  HH2 TRP A  25      99.733 -23.157 176.432  1.00  0.00           H  
ATOM    415  N   VAL A  26      93.513 -22.963 178.749  1.00  0.00           N  
ATOM    416  CA  VAL A  26      93.929 -21.578 178.679  1.00  0.00           C  
ATOM    417  C   VAL A  26      93.404 -20.796 179.879  1.00  0.00           C  
ATOM    418  O   VAL A  26      94.073 -19.862 180.318  1.00  0.00           O  
ATOM    419  CB  VAL A  26      93.557 -20.911 177.341  1.00  0.00           C  
ATOM    420  CG1 VAL A  26      94.200 -21.642 176.251  1.00  0.00           C  
ATOM    421  CG2 VAL A  26      92.174 -20.907 177.112  1.00  0.00           C  
ATOM    422  H   VAL A  26      92.840 -23.372 178.103  1.00  0.00           H  
ATOM    423  HA  VAL A  26      95.019 -21.565 178.721  1.00  0.00           H  
ATOM    424  HB  VAL A  26      93.926 -19.936 177.333  1.00  0.00           H  
ATOM    425 1HG1 VAL A  26      93.969 -21.171 175.332  1.00  0.00           H  
ATOM    426 2HG1 VAL A  26      95.266 -21.636 176.396  1.00  0.00           H  
ATOM    427 3HG1 VAL A  26      93.827 -22.664 176.239  1.00  0.00           H  
ATOM    428 1HG2 VAL A  26      91.953 -20.449 176.148  1.00  0.00           H  
ATOM    429 2HG2 VAL A  26      91.933 -21.918 177.105  1.00  0.00           H  
ATOM    430 3HG2 VAL A  26      91.637 -20.383 177.895  1.00  0.00           H  
ATOM    431  N   GLU A  27      92.259 -21.195 180.471  1.00  0.00           N  
ATOM    432  CA  GLU A  27      91.842 -20.550 181.714  1.00  0.00           C  
ATOM    433  C   GLU A  27      92.839 -20.858 182.815  1.00  0.00           C  
ATOM    434  O   GLU A  27      93.186 -19.977 183.597  1.00  0.00           O  
ATOM    435  CB  GLU A  27      90.440 -20.964 182.185  1.00  0.00           C  
ATOM    436  CG  GLU A  27      89.271 -20.388 181.402  1.00  0.00           C  
ATOM    437  CD  GLU A  27      87.926 -20.788 182.006  1.00  0.00           C  
ATOM    438  OE1 GLU A  27      87.852 -21.804 182.657  1.00  0.00           O  
ATOM    439  OE2 GLU A  27      86.991 -20.028 181.871  1.00  0.00           O1-
ATOM    440  H   GLU A  27      91.693 -21.930 180.053  1.00  0.00           H  
ATOM    441  HA  GLU A  27      91.830 -19.475 181.561  1.00  0.00           H  
ATOM    442 1HB  GLU A  27      90.354 -22.049 182.140  1.00  0.00           H  
ATOM    443 2HB  GLU A  27      90.315 -20.675 183.227  1.00  0.00           H  
ATOM    444 1HG  GLU A  27      89.348 -19.305 181.399  1.00  0.00           H  
ATOM    445 2HG  GLU A  27      89.324 -20.734 180.372  1.00  0.00           H  
ATOM    446  N   LYS A  28      93.332 -22.100 182.853  1.00  0.00           N  
ATOM    447  CA  LYS A  28      94.332 -22.496 183.832  1.00  0.00           C  
ATOM    448  C   LYS A  28      95.594 -21.672 183.627  1.00  0.00           C  
ATOM    449  O   LYS A  28      96.225 -21.206 184.573  1.00  0.00           O  
ATOM    450  CB  LYS A  28      94.655 -23.983 183.713  1.00  0.00           C  
ATOM    451  CG  LYS A  28      95.625 -24.503 184.776  1.00  0.00           C  
ATOM    452  CD  LYS A  28      95.865 -25.998 184.618  1.00  0.00           C  
ATOM    453  CE  LYS A  28      96.859 -26.513 185.651  1.00  0.00           C  
ATOM    454  NZ  LYS A  28      97.089 -27.978 185.521  1.00  0.00           N1+
ATOM    455  H   LYS A  28      92.973 -22.795 182.196  1.00  0.00           H  
ATOM    456  HA  LYS A  28      93.951 -22.293 184.831  1.00  0.00           H  
ATOM    457 1HB  LYS A  28      93.733 -24.562 183.756  1.00  0.00           H  
ATOM    458 2HB  LYS A  28      95.113 -24.181 182.755  1.00  0.00           H  
ATOM    459 1HG  LYS A  28      96.571 -23.973 184.710  1.00  0.00           H  
ATOM    460 2HG  LYS A  28      95.199 -24.319 185.762  1.00  0.00           H  
ATOM    461 1HD  LYS A  28      94.921 -26.531 184.733  1.00  0.00           H  
ATOM    462 2HD  LYS A  28      96.256 -26.194 183.618  1.00  0.00           H  
ATOM    463 1HE  LYS A  28      97.810 -25.993 185.520  1.00  0.00           H  
ATOM    464 2HE  LYS A  28      96.478 -26.302 186.650  1.00  0.00           H  
ATOM    465 1HZ  LYS A  28      97.751 -28.281 186.221  1.00  0.00           H  
ATOM    466 2HZ  LYS A  28      96.214 -28.468 185.652  1.00  0.00           H  
ATOM    467 3HZ  LYS A  28      97.453 -28.184 184.604  1.00  0.00           H  
ATOM    468  N   MET A  29      95.973 -21.483 182.373  1.00  0.00           N  
ATOM    469  CA  MET A  29      97.173 -20.726 182.099  1.00  0.00           C  
ATOM    470  C   MET A  29      96.937 -19.253 182.421  1.00  0.00           C  
ATOM    471  O   MET A  29      97.856 -18.540 182.829  1.00  0.00           O  
ATOM    472  CB  MET A  29      97.545 -20.841 180.661  1.00  0.00           C  
ATOM    473  CG  MET A  29      97.920 -22.228 180.193  1.00  0.00           C  
ATOM    474  SD  MET A  29      99.230 -22.994 181.058  1.00  0.00           S  
ATOM    475  CE  MET A  29      98.219 -23.979 182.127  1.00  0.00           C  
ATOM    476  H   MET A  29      95.442 -21.911 181.617  1.00  0.00           H  
ATOM    477  HA  MET A  29      97.980 -21.096 182.724  1.00  0.00           H  
ATOM    478 1HB  MET A  29      96.725 -20.477 180.051  1.00  0.00           H  
ATOM    479 2HB  MET A  29      98.407 -20.199 180.505  1.00  0.00           H  
ATOM    480 1HG  MET A  29      97.076 -22.870 180.261  1.00  0.00           H  
ATOM    481 2HG  MET A  29      98.194 -22.172 179.160  1.00  0.00           H  
ATOM    482 1HE  MET A  29      98.838 -24.590 182.765  1.00  0.00           H  
ATOM    483 2HE  MET A  29      97.616 -23.327 182.725  1.00  0.00           H  
ATOM    484 3HE  MET A  29      97.569 -24.617 181.533  1.00  0.00           H  
ATOM    485  N   LEU A  30      95.704 -18.788 182.251  1.00  0.00           N  
ATOM    486  CA  LEU A  30      95.374 -17.419 182.568  1.00  0.00           C  
ATOM    487  C   LEU A  30      95.508 -17.305 184.093  1.00  0.00           C  
ATOM    488  O   LEU A  30      96.048 -16.329 184.598  1.00  0.00           O  
ATOM    489  CB  LEU A  30      93.991 -17.044 182.028  1.00  0.00           C  
ATOM    490  CG  LEU A  30      93.628 -15.576 182.121  1.00  0.00           C  
ATOM    491  CD1 LEU A  30      94.648 -14.777 181.352  1.00  0.00           C  
ATOM    492  CD2 LEU A  30      92.292 -15.316 181.521  1.00  0.00           C  
ATOM    493  H   LEU A  30      94.980 -19.390 181.868  1.00  0.00           H  
ATOM    494  HA  LEU A  30      96.106 -16.760 182.104  1.00  0.00           H  
ATOM    495 1HB  LEU A  30      93.945 -17.335 180.989  1.00  0.00           H  
ATOM    496 2HB  LEU A  30      93.240 -17.611 182.577  1.00  0.00           H  
ATOM    497  HG  LEU A  30      93.630 -15.274 183.153  1.00  0.00           H  
ATOM    498 1HD1 LEU A  30      94.397 -13.725 181.410  1.00  0.00           H  
ATOM    499 2HD1 LEU A  30      95.630 -14.944 181.773  1.00  0.00           H  
ATOM    500 3HD1 LEU A  30      94.641 -15.091 180.313  1.00  0.00           H  
ATOM    501 1HD2 LEU A  30      92.098 -14.277 181.592  1.00  0.00           H  
ATOM    502 2HD2 LEU A  30      92.309 -15.590 180.487  1.00  0.00           H  
ATOM    503 3HD2 LEU A  30      91.521 -15.883 182.045  1.00  0.00           H  
ATOM    504  N   GLU A  31      95.083 -18.333 184.836  1.00  0.00           N  
ATOM    505  CA  GLU A  31      95.309 -18.324 186.279  1.00  0.00           C  
ATOM    506  C   GLU A  31      96.816 -18.182 186.546  1.00  0.00           C  
ATOM    507  O   GLU A  31      97.241 -17.407 187.403  1.00  0.00           O  
ATOM    508  CB  GLU A  31      94.790 -19.591 186.958  1.00  0.00           C  
ATOM    509  CG  GLU A  31      94.996 -19.574 188.471  1.00  0.00           C  
ATOM    510  CD  GLU A  31      94.505 -20.810 189.199  1.00  0.00           C  
ATOM    511  OE1 GLU A  31      93.944 -21.681 188.581  1.00  0.00           O  
ATOM    512  OE2 GLU A  31      94.725 -20.880 190.390  1.00  0.00           O1-
ATOM    513  H   GLU A  31      94.598 -19.111 184.397  1.00  0.00           H  
ATOM    514  HA  GLU A  31      94.798 -17.464 186.713  1.00  0.00           H  
ATOM    515 1HB  GLU A  31      93.731 -19.719 186.738  1.00  0.00           H  
ATOM    516 2HB  GLU A  31      95.306 -20.451 186.592  1.00  0.00           H  
ATOM    517 1HG  GLU A  31      96.064 -19.459 188.654  1.00  0.00           H  
ATOM    518 2HG  GLU A  31      94.495 -18.697 188.880  1.00  0.00           H  
ATOM    519  N   LYS A  32      97.647 -18.882 185.769  1.00  0.00           N  
ATOM    520  CA  LYS A  32      99.079 -18.715 185.975  1.00  0.00           C  
ATOM    521  C   LYS A  32      99.472 -17.247 185.739  1.00  0.00           C  
ATOM    522  O   LYS A  32     100.376 -16.733 186.400  1.00  0.00           O  
ATOM    523  CB  LYS A  32      99.917 -19.633 185.087  1.00  0.00           C  
ATOM    524  CG  LYS A  32      99.888 -21.099 185.434  1.00  0.00           C  
ATOM    525  CD  LYS A  32     100.861 -21.859 184.539  1.00  0.00           C  
ATOM    526  CE  LYS A  32     100.919 -23.329 184.883  1.00  0.00           C  
ATOM    527  NZ  LYS A  32     101.952 -24.041 184.072  1.00  0.00           N1+
ATOM    528  H   LYS A  32      97.272 -19.541 185.089  1.00  0.00           H  
ATOM    529  HA  LYS A  32      99.305 -18.961 187.008  1.00  0.00           H  
ATOM    530 1HB  LYS A  32      99.599 -19.543 184.071  1.00  0.00           H  
ATOM    531 2HB  LYS A  32     100.956 -19.319 185.125  1.00  0.00           H  
ATOM    532 1HG  LYS A  32     100.161 -21.240 186.478  1.00  0.00           H  
ATOM    533 2HG  LYS A  32      98.876 -21.482 185.276  1.00  0.00           H  
ATOM    534 1HD  LYS A  32     100.544 -21.755 183.504  1.00  0.00           H  
ATOM    535 2HD  LYS A  32     101.861 -21.424 184.633  1.00  0.00           H  
ATOM    536 1HE  LYS A  32     101.157 -23.445 185.939  1.00  0.00           H  
ATOM    537 2HE  LYS A  32      99.946 -23.772 184.692  1.00  0.00           H  
ATOM    538 1HZ  LYS A  32     101.964 -25.020 184.325  1.00  0.00           H  
ATOM    539 2HZ  LYS A  32     101.766 -23.953 183.082  1.00  0.00           H  
ATOM    540 3HZ  LYS A  32     102.855 -23.630 184.268  1.00  0.00           H  
ATOM    541  N   ALA A  33      98.807 -16.566 184.799  1.00  0.00           N  
ATOM    542  CA  ALA A  33      99.051 -15.141 184.571  1.00  0.00           C  
ATOM    543  C   ALA A  33      98.682 -14.326 185.816  1.00  0.00           C  
ATOM    544  O   ALA A  33      99.363 -13.361 186.165  1.00  0.00           O  
ATOM    545  CB  ALA A  33      98.268 -14.640 183.400  1.00  0.00           C  
ATOM    546  H   ALA A  33      98.120 -17.061 184.233  1.00  0.00           H  
ATOM    547  HA  ALA A  33     100.111 -15.018 184.357  1.00  0.00           H  
ATOM    548 1HB  ALA A  33      98.511 -13.594 183.221  1.00  0.00           H  
ATOM    549 2HB  ALA A  33      98.537 -15.250 182.583  1.00  0.00           H  
ATOM    550 3HB  ALA A  33      97.233 -14.713 183.562  1.00  0.00           H  
ATOM    551  N   GLU A  34      97.618 -14.740 186.522  1.00  0.00           N  
ATOM    552  CA  GLU A  34      97.184 -14.068 187.760  1.00  0.00           C  
ATOM    553  C   GLU A  34      98.299 -14.174 188.798  1.00  0.00           C  
ATOM    554  O   GLU A  34      98.522 -13.273 189.611  1.00  0.00           O  
ATOM    555  CB  GLU A  34      95.890 -14.668 188.325  1.00  0.00           C  
ATOM    556  CG  GLU A  34      94.675 -14.411 187.504  1.00  0.00           C  
ATOM    557  CD  GLU A  34      93.395 -14.999 188.064  1.00  0.00           C  
ATOM    558  OE1 GLU A  34      93.456 -15.761 189.002  1.00  0.00           O  
ATOM    559  OE2 GLU A  34      92.342 -14.655 187.554  1.00  0.00           O1-
ATOM    560  H   GLU A  34      97.085 -15.536 186.163  1.00  0.00           H  
ATOM    561  HA  GLU A  34      97.011 -13.013 187.541  1.00  0.00           H  
ATOM    562 1HB  GLU A  34      95.986 -15.728 188.466  1.00  0.00           H  
ATOM    563 2HB  GLU A  34      95.705 -14.237 189.307  1.00  0.00           H  
ATOM    564 1HG  GLU A  34      94.557 -13.339 187.399  1.00  0.00           H  
ATOM    565 2HG  GLU A  34      94.863 -14.842 186.526  1.00  0.00           H  
ATOM    566  N   LYS A  35      99.040 -15.271 188.696  1.00  0.00           N  
ATOM    567  CA  LYS A  35     100.190 -15.621 189.518  1.00  0.00           C  
ATOM    568  C   LYS A  35     101.481 -15.018 188.926  1.00  0.00           C  
ATOM    569  O   LYS A  35     102.591 -15.374 189.328  1.00  0.00           O  
ATOM    570  CB  LYS A  35     100.282 -17.138 189.644  1.00  0.00           C  
ATOM    571  CG  LYS A  35      99.102 -17.751 190.400  1.00  0.00           C  
ATOM    572  CD  LYS A  35      99.166 -19.270 190.435  1.00  0.00           C  
ATOM    573  CE  LYS A  35      97.999 -19.846 191.235  1.00  0.00           C  
ATOM    574  NZ  LYS A  35      97.955 -21.339 191.187  1.00  0.00           N1+
ATOM    575  H   LYS A  35      98.729 -15.959 188.005  1.00  0.00           H  
ATOM    576  HA  LYS A  35     100.049 -15.196 190.513  1.00  0.00           H  
ATOM    577 1HB  LYS A  35     100.325 -17.589 188.670  1.00  0.00           H  
ATOM    578 2HB  LYS A  35     101.197 -17.405 190.167  1.00  0.00           H  
ATOM    579 1HG  LYS A  35      99.087 -17.370 191.420  1.00  0.00           H  
ATOM    580 2HG  LYS A  35      98.171 -17.451 189.907  1.00  0.00           H  
ATOM    581 1HD  LYS A  35      99.116 -19.656 189.414  1.00  0.00           H  
ATOM    582 2HD  LYS A  35     100.105 -19.589 190.883  1.00  0.00           H  
ATOM    583 1HE  LYS A  35      98.100 -19.531 192.272  1.00  0.00           H  
ATOM    584 2HE  LYS A  35      97.065 -19.454 190.838  1.00  0.00           H  
ATOM    585 1HZ  LYS A  35      97.167 -21.666 191.733  1.00  0.00           H  
ATOM    586 2HZ  LYS A  35      97.840 -21.635 190.226  1.00  0.00           H  
ATOM    587 3HZ  LYS A  35      98.809 -21.723 191.562  1.00  0.00           H  
ATOM    588  N   GLN A  36     101.297 -14.085 187.977  1.00  0.00           N  
ATOM    589  CA  GLN A  36     102.286 -13.285 187.259  1.00  0.00           C  
ATOM    590  C   GLN A  36     103.172 -14.015 186.252  1.00  0.00           C  
ATOM    591  O   GLN A  36     104.227 -13.507 185.848  1.00  0.00           O  
ATOM    592  CB  GLN A  36     103.155 -12.563 188.283  1.00  0.00           C  
ATOM    593  CG  GLN A  36     102.330 -11.700 189.255  1.00  0.00           C  
ATOM    594  CD  GLN A  36     103.162 -10.957 190.283  1.00  0.00           C  
ATOM    595  NE2 GLN A  36     102.726  -9.750 190.635  1.00  0.00           N  
ATOM    596  OE1 GLN A  36     104.180 -11.467 190.766  1.00  0.00           O  
ATOM    597  H   GLN A  36     100.344 -13.885 187.703  1.00  0.00           H  
ATOM    598  HA  GLN A  36     101.733 -12.527 186.704  1.00  0.00           H  
ATOM    599 1HB  GLN A  36     103.748 -13.272 188.854  1.00  0.00           H  
ATOM    600 2HB  GLN A  36     103.848 -11.905 187.764  1.00  0.00           H  
ATOM    601 1HG  GLN A  36     101.782 -10.971 188.667  1.00  0.00           H  
ATOM    602 2HG  GLN A  36     101.626 -12.330 189.792  1.00  0.00           H  
ATOM    603 1HE2 GLN A  36     103.236  -9.204 191.306  1.00  0.00           H  
ATOM    604 2HE2 GLN A  36     101.883  -9.371 190.204  1.00  0.00           H  
ATOM    605  N   ASP A  37     102.714 -15.149 185.734  1.00  0.00           N  
ATOM    606  CA  ASP A  37     103.503 -15.807 184.708  1.00  0.00           C  
ATOM    607  C   ASP A  37     103.209 -15.227 183.337  1.00  0.00           C  
ATOM    608  O   ASP A  37     102.464 -15.790 182.536  1.00  0.00           O  
ATOM    609  CB  ASP A  37     103.265 -17.312 184.720  1.00  0.00           C  
ATOM    610  CG  ASP A  37     104.168 -18.126 183.732  1.00  0.00           C  
ATOM    611  OD1 ASP A  37     104.743 -17.539 182.827  1.00  0.00           O  
ATOM    612  OD2 ASP A  37     104.282 -19.316 183.910  1.00  0.00           O1-
ATOM    613  H   ASP A  37     101.843 -15.564 186.060  1.00  0.00           H  
ATOM    614  HA  ASP A  37     104.556 -15.640 184.926  1.00  0.00           H  
ATOM    615 1HB  ASP A  37     103.414 -17.689 185.733  1.00  0.00           H  
ATOM    616 2HB  ASP A  37     102.228 -17.491 184.466  1.00  0.00           H  
ATOM    617  N   TRP A  38     103.869 -14.116 183.062  1.00  0.00           N  
ATOM    618  CA  TRP A  38     103.712 -13.399 181.806  1.00  0.00           C  
ATOM    619  C   TRP A  38     104.105 -14.259 180.615  1.00  0.00           C  
ATOM    620  O   TRP A  38     103.467 -14.190 179.567  1.00  0.00           O  
ATOM    621  CB  TRP A  38     104.486 -12.098 181.809  1.00  0.00           C  
ATOM    622  CG  TRP A  38     104.409 -11.313 180.520  1.00  0.00           C  
ATOM    623  CD1 TRP A  38     103.450 -10.422 180.161  1.00  0.00           C  
ATOM    624  CD2 TRP A  38     105.361 -11.329 179.435  1.00  0.00           C  
ATOM    625  CE2 TRP A  38     104.914 -10.415 178.487  1.00  0.00           C  
ATOM    626  CE3 TRP A  38     106.536 -12.023 179.204  1.00  0.00           C  
ATOM    627  NE1 TRP A  38     103.745  -9.874 178.945  1.00  0.00           N  
ATOM    628  CZ2 TRP A  38     105.609 -10.177 177.309  1.00  0.00           C  
ATOM    629  CZ3 TRP A  38     107.230 -11.798 178.029  1.00  0.00           C  
ATOM    630  CH2 TRP A  38     106.780 -10.895 177.103  1.00  0.00           C  
ATOM    631  H   TRP A  38     104.446 -13.737 183.814  1.00  0.00           H  
ATOM    632  HA  TRP A  38     102.666 -13.129 181.709  1.00  0.00           H  
ATOM    633 1HB  TRP A  38     104.117 -11.465 182.618  1.00  0.00           H  
ATOM    634 2HB  TRP A  38     105.535 -12.308 182.012  1.00  0.00           H  
ATOM    635  HD1 TRP A  38     102.585 -10.182 180.750  1.00  0.00           H  
ATOM    636  HE1 TRP A  38     103.195  -9.177 178.455  1.00  0.00           H  
ATOM    637  HE3 TRP A  38     106.905 -12.740 179.935  1.00  0.00           H  
ATOM    638  HZ2 TRP A  38     105.259  -9.461 176.565  1.00  0.00           H  
ATOM    639  HZ3 TRP A  38     108.151 -12.365 177.870  1.00  0.00           H  
ATOM    640  HH2 TRP A  38     107.352 -10.741 176.188  1.00  0.00           H  
ATOM    641  N   ASP A  39     105.189 -15.019 180.719  1.00  0.00           N  
ATOM    642  CA  ASP A  39     105.595 -15.813 179.566  1.00  0.00           C  
ATOM    643  C   ASP A  39     104.526 -16.803 179.119  1.00  0.00           C  
ATOM    644  O   ASP A  39     104.218 -16.883 177.921  1.00  0.00           O  
ATOM    645  CB  ASP A  39     106.833 -16.638 179.875  1.00  0.00           C  
ATOM    646  CG  ASP A  39     108.145 -15.843 180.000  1.00  0.00           C  
ATOM    647  OD1 ASP A  39     108.176 -14.706 179.615  1.00  0.00           O  
ATOM    648  OD2 ASP A  39     109.110 -16.402 180.467  1.00  0.00           O1-
ATOM    649  H   ASP A  39     105.690 -15.081 181.596  1.00  0.00           H  
ATOM    650  HA  ASP A  39     105.808 -15.134 178.739  1.00  0.00           H  
ATOM    651 1HB  ASP A  39     106.668 -17.173 180.819  1.00  0.00           H  
ATOM    652 2HB  ASP A  39     106.961 -17.394 179.102  1.00  0.00           H  
ATOM    653  N   VAL A  40     103.902 -17.537 180.065  1.00  0.00           N  
ATOM    654  CA  VAL A  40     102.892 -18.487 179.609  1.00  0.00           C  
ATOM    655  C   VAL A  40     101.714 -17.705 179.127  1.00  0.00           C  
ATOM    656  O   VAL A  40     101.067 -18.069 178.165  1.00  0.00           O  
ATOM    657  CB  VAL A  40     102.430 -19.490 180.680  1.00  0.00           C  
ATOM    658  CG1 VAL A  40     101.429 -18.893 181.671  1.00  0.00           C  
ATOM    659  CG2 VAL A  40     101.810 -20.682 179.995  1.00  0.00           C  
ATOM    660  H   VAL A  40     104.157 -17.465 181.062  1.00  0.00           H  
ATOM    661  HA  VAL A  40     103.302 -19.056 178.772  1.00  0.00           H  
ATOM    662  HB  VAL A  40     103.306 -19.799 181.257  1.00  0.00           H  
ATOM    663 1HG1 VAL A  40     101.182 -19.646 182.395  1.00  0.00           H  
ATOM    664 2HG1 VAL A  40     101.862 -18.061 182.167  1.00  0.00           H  
ATOM    665 3HG1 VAL A  40     100.520 -18.583 181.165  1.00  0.00           H  
ATOM    666 1HG2 VAL A  40     101.531 -21.391 180.752  1.00  0.00           H  
ATOM    667 2HG2 VAL A  40     100.932 -20.369 179.436  1.00  0.00           H  
ATOM    668 3HG2 VAL A  40     102.533 -21.133 179.317  1.00  0.00           H  
ATOM    669  N   PHE A  41     101.458 -16.591 179.772  1.00  0.00           N  
ATOM    670  CA  PHE A  41     100.358 -15.750 179.415  1.00  0.00           C  
ATOM    671  C   PHE A  41     100.397 -15.278 177.974  1.00  0.00           C  
ATOM    672  O   PHE A  41      99.401 -15.416 177.263  1.00  0.00           O  
ATOM    673  CB  PHE A  41     100.356 -14.597 180.350  1.00  0.00           C  
ATOM    674  CG  PHE A  41      99.486 -13.630 180.066  1.00  0.00           C  
ATOM    675  CD1 PHE A  41      98.162 -13.756 180.295  1.00  0.00           C  
ATOM    676  CD2 PHE A  41      99.990 -12.510 179.568  1.00  0.00           C  
ATOM    677  CE1 PHE A  41      97.374 -12.755 180.026  1.00  0.00           C  
ATOM    678  CE2 PHE A  41      99.217 -11.532 179.273  1.00  0.00           C  
ATOM    679  CZ  PHE A  41      97.889 -11.650 179.503  1.00  0.00           C  
ATOM    680  H   PHE A  41     102.027 -16.326 180.581  1.00  0.00           H  
ATOM    681  HA  PHE A  41      99.438 -16.317 179.562  1.00  0.00           H  
ATOM    682 1HB  PHE A  41     100.238 -14.933 181.351  1.00  0.00           H  
ATOM    683 2HB  PHE A  41     101.290 -14.153 180.306  1.00  0.00           H  
ATOM    684  HD1 PHE A  41      97.754 -14.673 180.691  1.00  0.00           H  
ATOM    685  HD2 PHE A  41     101.059 -12.442 179.406  1.00  0.00           H  
ATOM    686  HE1 PHE A  41      96.314 -12.831 180.201  1.00  0.00           H  
ATOM    687  HE2 PHE A  41      99.642 -10.655 178.858  1.00  0.00           H  
ATOM    688  HZ  PHE A  41      97.241 -10.870 179.266  1.00  0.00           H  
ATOM    689  N   VAL A  42     101.528 -14.723 177.522  1.00  0.00           N  
ATOM    690  CA  VAL A  42     101.577 -14.275 176.136  1.00  0.00           C  
ATOM    691  C   VAL A  42     101.653 -15.445 175.173  1.00  0.00           C  
ATOM    692  O   VAL A  42     101.159 -15.358 174.038  1.00  0.00           O  
ATOM    693  CB  VAL A  42     102.719 -13.289 175.891  1.00  0.00           C  
ATOM    694  CG1 VAL A  42     102.488 -12.098 176.725  1.00  0.00           C  
ATOM    695  CG2 VAL A  42     104.072 -13.903 176.218  1.00  0.00           C  
ATOM    696  H   VAL A  42     102.327 -14.613 178.148  1.00  0.00           H  
ATOM    697  HA  VAL A  42     100.659 -13.730 175.938  1.00  0.00           H  
ATOM    698  HB  VAL A  42     102.695 -12.976 174.849  1.00  0.00           H  
ATOM    699 1HG1 VAL A  42     103.255 -11.382 176.522  1.00  0.00           H  
ATOM    700 2HG1 VAL A  42     101.523 -11.667 176.487  1.00  0.00           H  
ATOM    701 3HG1 VAL A  42     102.517 -12.390 177.769  1.00  0.00           H  
ATOM    702 1HG2 VAL A  42     104.857 -13.172 176.043  1.00  0.00           H  
ATOM    703 2HG2 VAL A  42     104.087 -14.199 177.251  1.00  0.00           H  
ATOM    704 3HG2 VAL A  42     104.252 -14.776 175.597  1.00  0.00           H  
ATOM    705  N   TYR A  43     102.217 -16.570 175.613  1.00  0.00           N  
ATOM    706  CA  TYR A  43     102.172 -17.767 174.796  1.00  0.00           C  
ATOM    707  C   TYR A  43     100.722 -18.080 174.537  1.00  0.00           C  
ATOM    708  O   TYR A  43     100.310 -18.273 173.395  1.00  0.00           O  
ATOM    709  CB  TYR A  43     102.835 -18.947 175.474  1.00  0.00           C  
ATOM    710  CG  TYR A  43     102.708 -20.240 174.697  1.00  0.00           C  
ATOM    711  CD1 TYR A  43     103.537 -20.485 173.614  1.00  0.00           C  
ATOM    712  CD2 TYR A  43     101.760 -21.189 175.073  1.00  0.00           C  
ATOM    713  CE1 TYR A  43     103.427 -21.667 172.910  1.00  0.00           C  
ATOM    714  CE2 TYR A  43     101.655 -22.371 174.364  1.00  0.00           C  
ATOM    715  CZ  TYR A  43     102.483 -22.612 173.292  1.00  0.00           C  
ATOM    716  OH  TYR A  43     102.381 -23.799 172.596  1.00  0.00           O  
ATOM    717  H   TYR A  43     102.672 -16.611 176.531  1.00  0.00           H  
ATOM    718  HA  TYR A  43     102.660 -17.567 173.839  1.00  0.00           H  
ATOM    719 1HB  TYR A  43     103.893 -18.733 175.628  1.00  0.00           H  
ATOM    720 2HB  TYR A  43     102.399 -19.105 176.443  1.00  0.00           H  
ATOM    721  HD1 TYR A  43     104.279 -19.742 173.319  1.00  0.00           H  
ATOM    722  HD2 TYR A  43     101.104 -20.998 175.924  1.00  0.00           H  
ATOM    723  HE1 TYR A  43     104.082 -21.860 172.061  1.00  0.00           H  
ATOM    724  HE2 TYR A  43     100.924 -23.119 174.645  1.00  0.00           H  
ATOM    725  HH  TYR A  43     102.919 -23.751 171.802  1.00  0.00           H  
ATOM    726  N   VAL A  44      99.950 -18.115 175.620  1.00  0.00           N  
ATOM    727  CA  VAL A  44      98.545 -18.402 175.586  1.00  0.00           C  
ATOM    728  C   VAL A  44      97.787 -17.391 174.775  1.00  0.00           C  
ATOM    729  O   VAL A  44      97.007 -17.771 173.928  1.00  0.00           O  
ATOM    730  CB  VAL A  44      97.994 -18.566 176.956  1.00  0.00           C  
ATOM    731  CG1 VAL A  44      96.510 -18.671 176.928  1.00  0.00           C  
ATOM    732  CG2 VAL A  44      98.543 -19.820 177.450  1.00  0.00           C  
ATOM    733  H   VAL A  44     100.372 -17.933 176.526  1.00  0.00           H  
ATOM    734  HA  VAL A  44      98.425 -19.381 175.160  1.00  0.00           H  
ATOM    735  HB  VAL A  44      98.286 -17.724 177.584  1.00  0.00           H  
ATOM    736 1HG1 VAL A  44      96.138 -18.822 177.943  1.00  0.00           H  
ATOM    737 2HG1 VAL A  44      96.090 -17.767 176.514  1.00  0.00           H  
ATOM    738 3HG1 VAL A  44      96.234 -19.505 176.307  1.00  0.00           H  
ATOM    739 1HG2 VAL A  44      98.190 -19.957 178.379  1.00  0.00           H  
ATOM    740 2HG2 VAL A  44      98.226 -20.626 176.804  1.00  0.00           H  
ATOM    741 3HG2 VAL A  44      99.615 -19.787 177.469  1.00  0.00           H  
ATOM    742  N   TYR A  45      98.061 -16.108 174.947  1.00  0.00           N  
ATOM    743  CA  TYR A  45      97.399 -15.120 174.118  1.00  0.00           C  
ATOM    744  C   TYR A  45      97.562 -15.472 172.656  1.00  0.00           C  
ATOM    745  O   TYR A  45      96.589 -15.491 171.898  1.00  0.00           O  
ATOM    746  CB  TYR A  45      97.976 -13.732 174.330  1.00  0.00           C  
ATOM    747  CG  TYR A  45      97.402 -12.717 173.361  1.00  0.00           C  
ATOM    748  CD1 TYR A  45      96.170 -12.171 173.579  1.00  0.00           C  
ATOM    749  CD2 TYR A  45      98.128 -12.346 172.237  1.00  0.00           C  
ATOM    750  CE1 TYR A  45      95.637 -11.267 172.699  1.00  0.00           C  
ATOM    751  CE2 TYR A  45      97.598 -11.435 171.342  1.00  0.00           C  
ATOM    752  CZ  TYR A  45      96.351 -10.895 171.574  1.00  0.00           C  
ATOM    753  OH  TYR A  45      95.813  -9.988 170.688  1.00  0.00           O  
ATOM    754  H   TYR A  45      98.712 -15.819 175.671  1.00  0.00           H  
ATOM    755  HA  TYR A  45      96.333 -15.117 174.350  1.00  0.00           H  
ATOM    756 1HB  TYR A  45      97.817 -13.394 175.339  1.00  0.00           H  
ATOM    757 2HB  TYR A  45      99.048 -13.770 174.172  1.00  0.00           H  
ATOM    758  HD1 TYR A  45      95.617 -12.459 174.433  1.00  0.00           H  
ATOM    759  HD2 TYR A  45      99.115 -12.781 172.054  1.00  0.00           H  
ATOM    760  HE1 TYR A  45      94.657 -10.855 172.885  1.00  0.00           H  
ATOM    761  HE2 TYR A  45      98.165 -11.146 170.458  1.00  0.00           H  
ATOM    762  HH  TYR A  45      96.389  -9.910 169.923  1.00  0.00           H  
ATOM    763  N   THR A  46      98.809 -15.741 172.265  1.00  0.00           N  
ATOM    764  CA  THR A  46      99.131 -16.055 170.895  1.00  0.00           C  
ATOM    765  C   THR A  46      98.426 -17.309 170.416  1.00  0.00           C  
ATOM    766  O   THR A  46      97.811 -17.307 169.344  1.00  0.00           O  
ATOM    767  CB  THR A  46     100.639 -16.257 170.739  1.00  0.00           C  
ATOM    768  CG2 THR A  46     100.964 -16.648 169.310  1.00  0.00           C  
ATOM    769  OG1 THR A  46     101.328 -15.047 171.091  1.00  0.00           O  
ATOM    770  H   THR A  46      99.568 -15.712 172.947  1.00  0.00           H  
ATOM    771  HA  THR A  46      98.812 -15.223 170.267  1.00  0.00           H  
ATOM    772  HB  THR A  46     100.969 -17.047 171.399  1.00  0.00           H  
ATOM    773  HG1 THR A  46     101.252 -14.919 172.063  1.00  0.00           H  
ATOM    774 1HG2 THR A  46     102.038 -16.794 169.212  1.00  0.00           H  
ATOM    775 2HG2 THR A  46     100.445 -17.573 169.068  1.00  0.00           H  
ATOM    776 3HG2 THR A  46     100.640 -15.860 168.632  1.00  0.00           H  
ATOM    777  N   VAL A  47      98.482 -18.386 171.208  1.00  0.00           N  
ATOM    778  CA  VAL A  47      97.842 -19.607 170.760  1.00  0.00           C  
ATOM    779  C   VAL A  47      96.331 -19.493 170.832  1.00  0.00           C  
ATOM    780  O   VAL A  47      95.643 -20.123 170.052  1.00  0.00           O  
ATOM    781  CB  VAL A  47      98.355 -20.853 171.509  1.00  0.00           C  
ATOM    782  CG1 VAL A  47      99.847 -20.984 171.274  1.00  0.00           C  
ATOM    783  CG2 VAL A  47      98.082 -20.765 172.916  1.00  0.00           C  
ATOM    784  H   VAL A  47      98.993 -18.347 172.090  1.00  0.00           H  
ATOM    785  HA  VAL A  47      98.116 -19.758 169.719  1.00  0.00           H  
ATOM    786  HB  VAL A  47      97.868 -21.736 171.100  1.00  0.00           H  
ATOM    787 1HG1 VAL A  47     100.205 -21.875 171.774  1.00  0.00           H  
ATOM    788 2HG1 VAL A  47     100.042 -21.063 170.207  1.00  0.00           H  
ATOM    789 3HG1 VAL A  47     100.360 -20.111 171.675  1.00  0.00           H  
ATOM    790 1HG2 VAL A  47      98.467 -21.646 173.431  1.00  0.00           H  
ATOM    791 2HG2 VAL A  47      98.590 -19.912 173.212  1.00  0.00           H  
ATOM    792 3HG2 VAL A  47      97.024 -20.667 173.112  1.00  0.00           H  
ATOM    793  N   VAL A  48      95.785 -18.674 171.720  1.00  0.00           N  
ATOM    794  CA  VAL A  48      94.349 -18.485 171.728  1.00  0.00           C  
ATOM    795  C   VAL A  48      93.950 -17.776 170.479  1.00  0.00           C  
ATOM    796  O   VAL A  48      93.055 -18.224 169.780  1.00  0.00           O  
ATOM    797  CB  VAL A  48      93.857 -17.711 172.959  1.00  0.00           C  
ATOM    798  CG1 VAL A  48      92.395 -17.355 172.803  1.00  0.00           C  
ATOM    799  CG2 VAL A  48      93.977 -18.576 174.184  1.00  0.00           C  
ATOM    800  H   VAL A  48      96.363 -18.179 172.382  1.00  0.00           H  
ATOM    801  HA  VAL A  48      93.863 -19.444 171.718  1.00  0.00           H  
ATOM    802  HB  VAL A  48      94.451 -16.800 173.073  1.00  0.00           H  
ATOM    803 1HG1 VAL A  48      92.056 -16.818 173.679  1.00  0.00           H  
ATOM    804 2HG1 VAL A  48      92.277 -16.728 171.926  1.00  0.00           H  
ATOM    805 3HG1 VAL A  48      91.808 -18.263 172.686  1.00  0.00           H  
ATOM    806 1HG2 VAL A  48      93.640 -18.035 175.053  1.00  0.00           H  
ATOM    807 2HG2 VAL A  48      93.367 -19.444 174.047  1.00  0.00           H  
ATOM    808 3HG2 VAL A  48      94.992 -18.880 174.332  1.00  0.00           H  
ATOM    809  N   TYR A  49      94.642 -16.704 170.137  1.00  0.00           N  
ATOM    810  CA  TYR A  49      94.284 -16.010 168.924  1.00  0.00           C  
ATOM    811  C   TYR A  49      94.330 -16.977 167.744  1.00  0.00           C  
ATOM    812  O   TYR A  49      93.373 -17.092 166.968  1.00  0.00           O  
ATOM    813  CB  TYR A  49      95.241 -14.864 168.661  1.00  0.00           C  
ATOM    814  CG  TYR A  49      94.877 -14.127 167.410  1.00  0.00           C  
ATOM    815  CD1 TYR A  49      93.892 -13.150 167.457  1.00  0.00           C  
ATOM    816  CD2 TYR A  49      95.473 -14.455 166.209  1.00  0.00           C  
ATOM    817  CE1 TYR A  49      93.515 -12.499 166.304  1.00  0.00           C  
ATOM    818  CE2 TYR A  49      95.092 -13.812 165.059  1.00  0.00           C  
ATOM    819  CZ  TYR A  49      94.118 -12.836 165.102  1.00  0.00           C  
ATOM    820  OH  TYR A  49      93.722 -12.216 163.944  1.00  0.00           O  
ATOM    821  H   TYR A  49      95.400 -16.356 170.727  1.00  0.00           H  
ATOM    822  HA  TYR A  49      93.268 -15.630 169.019  1.00  0.00           H  
ATOM    823 1HB  TYR A  49      95.229 -14.164 169.501  1.00  0.00           H  
ATOM    824 2HB  TYR A  49      96.259 -15.244 168.561  1.00  0.00           H  
ATOM    825  HD1 TYR A  49      93.415 -12.904 168.406  1.00  0.00           H  
ATOM    826  HD2 TYR A  49      96.233 -15.232 166.171  1.00  0.00           H  
ATOM    827  HE1 TYR A  49      92.740 -11.735 166.336  1.00  0.00           H  
ATOM    828  HE2 TYR A  49      95.552 -14.079 164.105  1.00  0.00           H  
ATOM    829  HH  TYR A  49      93.654 -12.898 163.237  1.00  0.00           H  
ATOM    830  N   ASN A  50      95.463 -17.677 167.614  1.00  0.00           N  
ATOM    831  CA  ASN A  50      95.676 -18.589 166.509  1.00  0.00           C  
ATOM    832  C   ASN A  50      94.704 -19.753 166.510  1.00  0.00           C  
ATOM    833  O   ASN A  50      94.226 -20.153 165.450  1.00  0.00           O  
ATOM    834  CB  ASN A  50      97.085 -19.125 166.550  1.00  0.00           C  
ATOM    835  CG  ASN A  50      98.130 -18.104 166.157  1.00  0.00           C  
ATOM    836  ND2 ASN A  50      99.354 -18.357 166.543  1.00  0.00           N  
ATOM    837  OD1 ASN A  50      97.842 -17.098 165.502  1.00  0.00           O  
ATOM    838  H   ASN A  50      96.212 -17.554 168.298  1.00  0.00           H  
ATOM    839  HA  ASN A  50      95.523 -18.038 165.579  1.00  0.00           H  
ATOM    840 1HB  ASN A  50      97.299 -19.470 167.557  1.00  0.00           H  
ATOM    841 2HB  ASN A  50      97.162 -19.987 165.890  1.00  0.00           H  
ATOM    842 1HD2 ASN A  50     100.091 -17.723 166.310  1.00  0.00           H  
ATOM    843 2HD2 ASN A  50      99.552 -19.181 167.066  1.00  0.00           H  
ATOM    844  N   TRP A  51      94.379 -20.282 167.687  1.00  0.00           N  
ATOM    845  CA  TRP A  51      93.486 -21.415 167.737  1.00  0.00           C  
ATOM    846  C   TRP A  51      92.076 -20.984 167.488  1.00  0.00           C  
ATOM    847  O   TRP A  51      91.313 -21.739 166.909  1.00  0.00           O  
ATOM    848  CB  TRP A  51      93.574 -22.177 169.047  1.00  0.00           C  
ATOM    849  CG  TRP A  51      94.824 -23.011 169.159  1.00  0.00           C  
ATOM    850  CD1 TRP A  51      96.077 -22.709 168.708  1.00  0.00           C  
ATOM    851  CD2 TRP A  51      94.916 -24.329 169.725  1.00  0.00           C  
ATOM    852  CE2 TRP A  51      96.239 -24.740 169.604  1.00  0.00           C  
ATOM    853  CE3 TRP A  51      93.994 -25.177 170.309  1.00  0.00           C  
ATOM    854  NE1 TRP A  51      96.938 -23.740 168.982  1.00  0.00           N  
ATOM    855  CZ2 TRP A  51      96.663 -25.976 170.062  1.00  0.00           C  
ATOM    856  CZ3 TRP A  51      94.403 -26.414 170.769  1.00  0.00           C  
ATOM    857  CH2 TRP A  51      95.705 -26.806 170.652  1.00  0.00           C  
ATOM    858  H   TRP A  51      94.777 -19.930 168.544  1.00  0.00           H  
ATOM    859  HA  TRP A  51      93.774 -22.104 166.953  1.00  0.00           H  
ATOM    860 1HB  TRP A  51      93.540 -21.473 169.870  1.00  0.00           H  
ATOM    861 2HB  TRP A  51      92.720 -22.831 169.143  1.00  0.00           H  
ATOM    862  HD1 TRP A  51      96.352 -21.783 168.213  1.00  0.00           H  
ATOM    863  HE1 TRP A  51      97.922 -23.764 168.756  1.00  0.00           H  
ATOM    864  HE3 TRP A  51      92.979 -24.861 170.413  1.00  0.00           H  
ATOM    865  HZ2 TRP A  51      97.699 -26.306 169.973  1.00  0.00           H  
ATOM    866  HZ3 TRP A  51      93.661 -27.064 171.232  1.00  0.00           H  
ATOM    867  HH2 TRP A  51      96.001 -27.787 171.026  1.00  0.00           H  
ATOM    868  N   ILE A  52      91.717 -19.757 167.845  1.00  0.00           N  
ATOM    869  CA  ILE A  52      90.379 -19.324 167.521  1.00  0.00           C  
ATOM    870  C   ILE A  52      90.245 -19.287 166.024  1.00  0.00           C  
ATOM    871  O   ILE A  52      89.285 -19.826 165.472  1.00  0.00           O  
ATOM    872  CB  ILE A  52      90.045 -17.942 168.063  1.00  0.00           C  
ATOM    873  CG1 ILE A  52      89.963 -17.956 169.549  1.00  0.00           C  
ATOM    874  CG2 ILE A  52      88.704 -17.490 167.465  1.00  0.00           C  
ATOM    875  CD1 ILE A  52      89.946 -16.560 170.168  1.00  0.00           C  
ATOM    876  H   ILE A  52      92.351 -19.141 168.352  1.00  0.00           H  
ATOM    877  HA  ILE A  52      89.664 -20.041 167.920  1.00  0.00           H  
ATOM    878  HB  ILE A  52      90.835 -17.240 167.784  1.00  0.00           H  
ATOM    879 1HG1 ILE A  52      89.073 -18.466 169.797  1.00  0.00           H  
ATOM    880 2HG1 ILE A  52      90.777 -18.519 169.952  1.00  0.00           H  
ATOM    881 1HG2 ILE A  52      88.459 -16.498 167.836  1.00  0.00           H  
ATOM    882 2HG2 ILE A  52      88.780 -17.463 166.376  1.00  0.00           H  
ATOM    883 3HG2 ILE A  52      87.920 -18.191 167.755  1.00  0.00           H  
ATOM    884 1HD1 ILE A  52      89.865 -16.632 171.248  1.00  0.00           H  
ATOM    885 2HD1 ILE A  52      90.872 -16.046 169.911  1.00  0.00           H  
ATOM    886 3HD1 ILE A  52      89.098 -16.002 169.781  1.00  0.00           H  
ATOM    887  N   GLU A  53      91.227 -18.689 165.340  1.00  0.00           N  
ATOM    888  CA  GLU A  53      91.099 -18.663 163.898  1.00  0.00           C  
ATOM    889  C   GLU A  53      91.086 -20.070 163.321  1.00  0.00           C  
ATOM    890  O   GLU A  53      90.203 -20.384 162.523  1.00  0.00           O  
ATOM    891  CB  GLU A  53      92.221 -17.856 163.243  1.00  0.00           C  
ATOM    892  CG  GLU A  53      92.126 -16.328 163.414  1.00  0.00           C  
ATOM    893  CD  GLU A  53      93.208 -15.561 162.631  1.00  0.00           C  
ATOM    894  OE1 GLU A  53      94.121 -16.178 162.135  1.00  0.00           O  
ATOM    895  OE2 GLU A  53      93.081 -14.356 162.503  1.00  0.00           O1-
ATOM    896  H   GLU A  53      92.018 -18.254 165.822  1.00  0.00           H  
ATOM    897  HA  GLU A  53      90.151 -18.191 163.646  1.00  0.00           H  
ATOM    898 1HB  GLU A  53      93.179 -18.175 163.665  1.00  0.00           H  
ATOM    899 2HB  GLU A  53      92.249 -18.071 162.188  1.00  0.00           H  
ATOM    900 1HG  GLU A  53      91.144 -15.997 163.083  1.00  0.00           H  
ATOM    901 2HG  GLU A  53      92.222 -16.093 164.478  1.00  0.00           H  
ATOM    902  N   LEU A  54      91.952 -20.955 163.819  1.00  0.00           N  
ATOM    903  CA  LEU A  54      91.981 -22.315 163.307  1.00  0.00           C  
ATOM    904  C   LEU A  54      90.695 -23.051 163.575  1.00  0.00           C  
ATOM    905  O   LEU A  54      90.215 -23.771 162.711  1.00  0.00           O  
ATOM    906  CB  LEU A  54      93.126 -23.090 163.927  1.00  0.00           C  
ATOM    907  CG  LEU A  54      94.507 -22.674 163.490  1.00  0.00           C  
ATOM    908  CD1 LEU A  54      95.535 -23.380 164.360  1.00  0.00           C  
ATOM    909  CD2 LEU A  54      94.675 -23.026 162.024  1.00  0.00           C  
ATOM    910  H   LEU A  54      92.646 -20.661 164.507  1.00  0.00           H  
ATOM    911  HA  LEU A  54      92.135 -22.272 162.235  1.00  0.00           H  
ATOM    912 1HB  LEU A  54      93.060 -22.992 164.999  1.00  0.00           H  
ATOM    913 2HB  LEU A  54      93.006 -24.127 163.677  1.00  0.00           H  
ATOM    914  HG  LEU A  54      94.629 -21.609 163.609  1.00  0.00           H  
ATOM    915 1HD1 LEU A  54      96.536 -23.084 164.051  1.00  0.00           H  
ATOM    916 2HD1 LEU A  54      95.381 -23.100 165.403  1.00  0.00           H  
ATOM    917 3HD1 LEU A  54      95.424 -24.456 164.251  1.00  0.00           H  
ATOM    918 1HD2 LEU A  54      95.668 -22.729 161.691  1.00  0.00           H  
ATOM    919 2HD2 LEU A  54      94.552 -24.098 161.890  1.00  0.00           H  
ATOM    920 3HD2 LEU A  54      93.926 -22.502 161.444  1.00  0.00           H  
ATOM    921  N   PHE A  55      90.101 -22.859 164.741  1.00  0.00           N  
ATOM    922  CA  PHE A  55      88.857 -23.524 165.062  1.00  0.00           C  
ATOM    923  C   PHE A  55      87.768 -23.050 164.141  1.00  0.00           C  
ATOM    924  O   PHE A  55      86.997 -23.846 163.611  1.00  0.00           O  
ATOM    925  CB  PHE A  55      88.451 -23.220 166.492  1.00  0.00           C  
ATOM    926  CG  PHE A  55      89.210 -23.982 167.544  1.00  0.00           C  
ATOM    927  CD1 PHE A  55      89.547 -23.382 168.742  1.00  0.00           C  
ATOM    928  CD2 PHE A  55      89.557 -25.302 167.350  1.00  0.00           C  
ATOM    929  CE1 PHE A  55      90.204 -24.080 169.720  1.00  0.00           C  
ATOM    930  CE2 PHE A  55      90.214 -26.007 168.332  1.00  0.00           C  
ATOM    931  CZ  PHE A  55      90.531 -25.390 169.516  1.00  0.00           C  
ATOM    932  H   PHE A  55      90.527 -22.254 165.432  1.00  0.00           H  
ATOM    933  HA  PHE A  55      88.986 -24.600 164.934  1.00  0.00           H  
ATOM    934 1HB  PHE A  55      88.592 -22.154 166.680  1.00  0.00           H  
ATOM    935 2HB  PHE A  55      87.389 -23.430 166.618  1.00  0.00           H  
ATOM    936  HD1 PHE A  55      89.278 -22.340 168.902  1.00  0.00           H  
ATOM    937  HD2 PHE A  55      89.299 -25.781 166.410  1.00  0.00           H  
ATOM    938  HE1 PHE A  55      90.458 -23.593 170.659  1.00  0.00           H  
ATOM    939  HE2 PHE A  55      90.478 -27.052 168.174  1.00  0.00           H  
ATOM    940  HZ  PHE A  55      91.040 -25.939 170.297  1.00  0.00           H  
ATOM    941  N   MET A  56      87.732 -21.747 163.874  1.00  0.00           N  
ATOM    942  CA  MET A  56      86.699 -21.237 162.998  1.00  0.00           C  
ATOM    943  C   MET A  56      86.923 -21.722 161.577  1.00  0.00           C  
ATOM    944  O   MET A  56      85.960 -21.950 160.837  1.00  0.00           O  
ATOM    945  CB  MET A  56      86.649 -19.725 163.054  1.00  0.00           C  
ATOM    946  CG  MET A  56      86.200 -19.131 164.411  1.00  0.00           C  
ATOM    947  SD  MET A  56      84.558 -19.685 164.930  1.00  0.00           S  
ATOM    948  CE  MET A  56      84.967 -20.916 166.173  1.00  0.00           C  
ATOM    949  H   MET A  56      88.395 -21.104 164.310  1.00  0.00           H  
ATOM    950  HA  MET A  56      85.740 -21.624 163.334  1.00  0.00           H  
ATOM    951 1HB  MET A  56      87.651 -19.335 162.841  1.00  0.00           H  
ATOM    952 2HB  MET A  56      85.982 -19.353 162.280  1.00  0.00           H  
ATOM    953 1HG  MET A  56      86.907 -19.427 165.177  1.00  0.00           H  
ATOM    954 2HG  MET A  56      86.200 -18.044 164.356  1.00  0.00           H  
ATOM    955 1HE  MET A  56      84.050 -21.357 166.566  1.00  0.00           H  
ATOM    956 2HE  MET A  56      85.585 -21.682 165.732  1.00  0.00           H  
ATOM    957 3HE  MET A  56      85.520 -20.442 166.985  1.00  0.00           H  
ATOM    958  N   PHE A  57      88.190 -21.921 161.199  1.00  0.00           N  
ATOM    959  CA  PHE A  57      88.519 -22.410 159.876  1.00  0.00           C  
ATOM    960  C   PHE A  57      88.140 -23.867 159.772  1.00  0.00           C  
ATOM    961  O   PHE A  57      87.491 -24.266 158.817  1.00  0.00           O  
ATOM    962  CB  PHE A  57      90.013 -22.300 159.586  1.00  0.00           C  
ATOM    963  CG  PHE A  57      90.540 -20.899 159.499  1.00  0.00           C  
ATOM    964  CD1 PHE A  57      89.698 -19.829 159.251  1.00  0.00           C  
ATOM    965  CD2 PHE A  57      91.895 -20.650 159.674  1.00  0.00           C  
ATOM    966  CE1 PHE A  57      90.198 -18.540 159.187  1.00  0.00           C  
ATOM    967  CE2 PHE A  57      92.397 -19.371 159.611  1.00  0.00           C  
ATOM    968  CZ  PHE A  57      91.546 -18.312 159.367  1.00  0.00           C  
ATOM    969  H   PHE A  57      88.946 -21.681 161.842  1.00  0.00           H  
ATOM    970  HA  PHE A  57      87.957 -21.842 159.135  1.00  0.00           H  
ATOM    971 1HB  PHE A  57      90.566 -22.820 160.362  1.00  0.00           H  
ATOM    972 2HB  PHE A  57      90.231 -22.804 158.648  1.00  0.00           H  
ATOM    973  HD1 PHE A  57      88.631 -20.010 159.115  1.00  0.00           H  
ATOM    974  HD2 PHE A  57      92.561 -21.484 159.868  1.00  0.00           H  
ATOM    975  HE1 PHE A  57      89.527 -17.704 158.995  1.00  0.00           H  
ATOM    976  HE2 PHE A  57      93.462 -19.191 159.757  1.00  0.00           H  
ATOM    977  HZ  PHE A  57      91.943 -17.297 159.321  1.00  0.00           H  
ATOM    978  N   TYR A  58      88.521 -24.670 160.765  1.00  0.00           N  
ATOM    979  CA  TYR A  58      88.260 -26.097 160.724  1.00  0.00           C  
ATOM    980  C   TYR A  58      86.778 -26.319 160.660  1.00  0.00           C  
ATOM    981  O   TYR A  58      86.281 -27.088 159.835  1.00  0.00           O  
ATOM    982  CB  TYR A  58      88.796 -26.765 161.977  1.00  0.00           C  
ATOM    983  CG  TYR A  58      90.297 -26.764 162.098  1.00  0.00           C  
ATOM    984  CD1 TYR A  58      90.880 -26.848 163.360  1.00  0.00           C  
ATOM    985  CD2 TYR A  58      91.095 -26.659 160.967  1.00  0.00           C  
ATOM    986  CE1 TYR A  58      92.257 -26.843 163.485  1.00  0.00           C  
ATOM    987  CE2 TYR A  58      92.472 -26.653 161.094  1.00  0.00           C  
ATOM    988  CZ  TYR A  58      93.053 -26.747 162.346  1.00  0.00           C  
ATOM    989  OH  TYR A  58      94.425 -26.751 162.466  1.00  0.00           O  
ATOM    990  H   TYR A  58      89.029 -24.287 161.547  1.00  0.00           H  
ATOM    991  HA  TYR A  58      88.716 -26.529 159.836  1.00  0.00           H  
ATOM    992 1HB  TYR A  58      88.384 -26.264 162.858  1.00  0.00           H  
ATOM    993 2HB  TYR A  58      88.463 -27.795 162.002  1.00  0.00           H  
ATOM    994  HD1 TYR A  58      90.249 -26.921 164.246  1.00  0.00           H  
ATOM    995  HD2 TYR A  58      90.638 -26.586 159.981  1.00  0.00           H  
ATOM    996  HE1 TYR A  58      92.715 -26.913 164.470  1.00  0.00           H  
ATOM    997  HE2 TYR A  58      93.101 -26.575 160.207  1.00  0.00           H  
ATOM    998  HH  TYR A  58      94.664 -26.726 163.396  1.00  0.00           H  
ATOM    999  N   PHE A  59      86.061 -25.541 161.458  1.00  0.00           N  
ATOM   1000  CA  PHE A  59      84.632 -25.584 161.460  1.00  0.00           C  
ATOM   1001  C   PHE A  59      84.106 -25.260 160.087  1.00  0.00           C  
ATOM   1002  O   PHE A  59      83.398 -26.072 159.505  1.00  0.00           O  
ATOM   1003  CB  PHE A  59      84.054 -24.617 162.475  1.00  0.00           C  
ATOM   1004  CG  PHE A  59      83.927 -25.146 163.906  1.00  0.00           C  
ATOM   1005  CD1 PHE A  59      84.330 -24.382 164.946  1.00  0.00           C  
ATOM   1006  CD2 PHE A  59      83.384 -26.397 164.184  1.00  0.00           C  
ATOM   1007  CE1 PHE A  59      84.203 -24.800 166.241  1.00  0.00           C  
ATOM   1008  CE2 PHE A  59      83.238 -26.843 165.485  1.00  0.00           C  
ATOM   1009  CZ  PHE A  59      83.648 -26.036 166.523  1.00  0.00           C  
ATOM   1010  H   PHE A  59      86.528 -24.910 162.112  1.00  0.00           H  
ATOM   1011  HA  PHE A  59      84.316 -26.594 161.720  1.00  0.00           H  
ATOM   1012 1HB  PHE A  59      84.699 -23.748 162.510  1.00  0.00           H  
ATOM   1013 2HB  PHE A  59      83.113 -24.255 162.138  1.00  0.00           H  
ATOM   1014  HD1 PHE A  59      84.752 -23.421 164.722  1.00  0.00           H  
ATOM   1015  HD2 PHE A  59      83.067 -27.018 163.360  1.00  0.00           H  
ATOM   1016  HE1 PHE A  59      84.545 -24.150 167.031  1.00  0.00           H  
ATOM   1017  HE2 PHE A  59      82.807 -27.826 165.692  1.00  0.00           H  
ATOM   1018  HZ  PHE A  59      83.542 -26.377 167.556  1.00  0.00           H  
ATOM   1019  N   ALA A  60      84.461 -24.090 159.549  1.00  0.00           N  
ATOM   1020  CA  ALA A  60      83.957 -23.671 158.250  1.00  0.00           C  
ATOM   1021  C   ALA A  60      84.283 -24.678 157.155  1.00  0.00           C  
ATOM   1022  O   ALA A  60      83.453 -24.939 156.287  1.00  0.00           O  
ATOM   1023  CB  ALA A  60      84.558 -22.333 157.888  1.00  0.00           C  
ATOM   1024  H   ALA A  60      85.076 -23.454 160.053  1.00  0.00           H  
ATOM   1025  HA  ALA A  60      82.875 -23.578 158.321  1.00  0.00           H  
ATOM   1026 1HB  ALA A  60      84.167 -22.004 156.934  1.00  0.00           H  
ATOM   1027 2HB  ALA A  60      84.317 -21.606 158.654  1.00  0.00           H  
ATOM   1028 3HB  ALA A  60      85.643 -22.441 157.824  1.00  0.00           H  
ATOM   1029  N   ILE A  61      85.466 -25.282 157.212  1.00  0.00           N  
ATOM   1030  CA  ILE A  61      85.868 -26.273 156.232  1.00  0.00           C  
ATOM   1031  C   ILE A  61      84.932 -27.454 156.255  1.00  0.00           C  
ATOM   1032  O   ILE A  61      84.493 -27.936 155.206  1.00  0.00           O  
ATOM   1033  CB  ILE A  61      87.313 -26.729 156.495  1.00  0.00           C  
ATOM   1034  CG1 ILE A  61      88.292 -25.580 156.156  1.00  0.00           C  
ATOM   1035  CG2 ILE A  61      87.628 -27.999 155.720  1.00  0.00           C  
ATOM   1036  CD1 ILE A  61      89.692 -25.796 156.691  1.00  0.00           C  
ATOM   1037  H   ILE A  61      86.118 -25.030 157.950  1.00  0.00           H  
ATOM   1038  HA  ILE A  61      85.824 -25.821 155.246  1.00  0.00           H  
ATOM   1039  HB  ILE A  61      87.427 -26.932 157.556  1.00  0.00           H  
ATOM   1040 1HG1 ILE A  61      88.358 -25.496 155.071  1.00  0.00           H  
ATOM   1041 2HG1 ILE A  61      87.902 -24.649 156.536  1.00  0.00           H  
ATOM   1042 1HG2 ILE A  61      88.647 -28.311 155.941  1.00  0.00           H  
ATOM   1043 2HG2 ILE A  61      86.936 -28.788 156.018  1.00  0.00           H  
ATOM   1044 3HG2 ILE A  61      87.526 -27.809 154.653  1.00  0.00           H  
ATOM   1045 1HD1 ILE A  61      90.326 -24.959 156.402  1.00  0.00           H  
ATOM   1046 2HD1 ILE A  61      89.654 -25.862 157.773  1.00  0.00           H  
ATOM   1047 3HD1 ILE A  61      90.100 -26.721 156.284  1.00  0.00           H  
ATOM   1048  N   TYR A  62      84.591 -27.914 157.445  1.00  0.00           N  
ATOM   1049  CA  TYR A  62      83.675 -29.022 157.530  1.00  0.00           C  
ATOM   1050  C   TYR A  62      82.222 -28.605 157.305  1.00  0.00           C  
ATOM   1051  O   TYR A  62      81.470 -29.338 156.687  1.00  0.00           O  
ATOM   1052  CB  TYR A  62      83.818 -29.713 158.859  1.00  0.00           C  
ATOM   1053  CG  TYR A  62      85.087 -30.458 159.038  1.00  0.00           C  
ATOM   1054  CD1 TYR A  62      85.924 -30.119 160.073  1.00  0.00           C  
ATOM   1055  CD2 TYR A  62      85.433 -31.464 158.159  1.00  0.00           C  
ATOM   1056  CE1 TYR A  62      87.117 -30.785 160.250  1.00  0.00           C  
ATOM   1057  CE2 TYR A  62      86.627 -32.137 158.327  1.00  0.00           C  
ATOM   1058  CZ  TYR A  62      87.467 -31.802 159.372  1.00  0.00           C  
ATOM   1059  OH  TYR A  62      88.658 -32.468 159.542  1.00  0.00           O  
ATOM   1060  H   TYR A  62      84.987 -27.498 158.293  1.00  0.00           H  
ATOM   1061  HA  TYR A  62      83.935 -29.735 156.749  1.00  0.00           H  
ATOM   1062 1HB  TYR A  62      83.803 -28.949 159.602  1.00  0.00           H  
ATOM   1063 2HB  TYR A  62      82.992 -30.393 159.018  1.00  0.00           H  
ATOM   1064  HD1 TYR A  62      85.637 -29.319 160.751  1.00  0.00           H  
ATOM   1065  HD2 TYR A  62      84.770 -31.723 157.335  1.00  0.00           H  
ATOM   1066  HE1 TYR A  62      87.778 -30.514 161.074  1.00  0.00           H  
ATOM   1067  HE2 TYR A  62      86.905 -32.932 157.636  1.00  0.00           H  
ATOM   1068  HH  TYR A  62      88.744 -33.148 158.868  1.00  0.00           H  
ATOM   1069  N   TYR A  63      81.807 -27.411 157.726  1.00  0.00           N  
ATOM   1070  CA  TYR A  63      80.393 -27.060 157.558  1.00  0.00           C  
ATOM   1071  C   TYR A  63      80.070 -26.863 156.080  1.00  0.00           C  
ATOM   1072  O   TYR A  63      79.007 -27.262 155.605  1.00  0.00           O  
ATOM   1073  CB  TYR A  63      80.014 -25.825 158.391  1.00  0.00           C  
ATOM   1074  CG  TYR A  63      79.940 -26.121 159.902  1.00  0.00           C  
ATOM   1075  CD1 TYR A  63      80.802 -25.546 160.749  1.00  0.00           C  
ATOM   1076  CD2 TYR A  63      79.022 -26.990 160.413  1.00  0.00           C  
ATOM   1077  CE1 TYR A  63      80.777 -25.838 162.080  1.00  0.00           C  
ATOM   1078  CE2 TYR A  63      79.028 -27.265 161.798  1.00  0.00           C  
ATOM   1079  CZ  TYR A  63      79.909 -26.698 162.589  1.00  0.00           C  
ATOM   1080  OH  TYR A  63      79.921 -26.964 163.936  1.00  0.00           O  
ATOM   1081  H   TYR A  63      82.443 -26.789 158.207  1.00  0.00           H  
ATOM   1082  HA  TYR A  63      79.791 -27.890 157.919  1.00  0.00           H  
ATOM   1083 1HB  TYR A  63      80.756 -25.038 158.233  1.00  0.00           H  
ATOM   1084 2HB  TYR A  63      79.048 -25.444 158.067  1.00  0.00           H  
ATOM   1085  HD1 TYR A  63      81.513 -24.838 160.371  1.00  0.00           H  
ATOM   1086  HD2 TYR A  63      78.311 -27.468 159.749  1.00  0.00           H  
ATOM   1087  HE1 TYR A  63      81.444 -25.369 162.736  1.00  0.00           H  
ATOM   1088  HE2 TYR A  63      78.340 -27.947 162.254  1.00  0.00           H  
ATOM   1089  HH  TYR A  63      80.725 -26.603 164.312  1.00  0.00           H  
ATOM   1090  N   LYS A  64      81.038 -26.351 155.320  1.00  0.00           N  
ATOM   1091  CA  LYS A  64      80.895 -26.155 153.883  1.00  0.00           C  
ATOM   1092  C   LYS A  64      80.818 -27.488 153.137  1.00  0.00           C  
ATOM   1093  O   LYS A  64      80.449 -27.535 151.962  1.00  0.00           O  
ATOM   1094  CB  LYS A  64      82.051 -25.317 153.333  1.00  0.00           C  
ATOM   1095  CG  LYS A  64      82.024 -23.836 153.741  1.00  0.00           C  
ATOM   1096  CD  LYS A  64      83.242 -23.097 153.200  1.00  0.00           C  
ATOM   1097  CE  LYS A  64      83.218 -21.626 153.586  1.00  0.00           C  
ATOM   1098  NZ  LYS A  64      84.414 -20.895 153.064  1.00  0.00           N1+
ATOM   1099  H   LYS A  64      81.905 -26.033 155.757  1.00  0.00           H  
ATOM   1100  HA  LYS A  64      79.963 -25.621 153.700  1.00  0.00           H  
ATOM   1101 1HB  LYS A  64      82.997 -25.740 153.692  1.00  0.00           H  
ATOM   1102 2HB  LYS A  64      82.060 -25.372 152.247  1.00  0.00           H  
ATOM   1103 1HG  LYS A  64      81.130 -23.376 153.325  1.00  0.00           H  
ATOM   1104 2HG  LYS A  64      81.978 -23.738 154.817  1.00  0.00           H  
ATOM   1105 1HD  LYS A  64      84.143 -23.554 153.614  1.00  0.00           H  
ATOM   1106 2HD  LYS A  64      83.274 -23.184 152.115  1.00  0.00           H  
ATOM   1107 1HE  LYS A  64      82.318 -21.166 153.184  1.00  0.00           H  
ATOM   1108 2HE  LYS A  64      83.201 -21.546 154.671  1.00  0.00           H  
ATOM   1109 1HZ  LYS A  64      84.364 -19.926 153.343  1.00  0.00           H  
ATOM   1110 2HZ  LYS A  64      85.252 -21.312 153.442  1.00  0.00           H  
ATOM   1111 3HZ  LYS A  64      84.433 -20.956 152.056  1.00  0.00           H  
ATOM   1112  N   ALA A  65      81.227 -28.566 153.806  1.00  0.00           N  
ATOM   1113  CA  ALA A  65      81.275 -29.898 153.251  1.00  0.00           C  
ATOM   1114  C   ALA A  65      79.925 -30.623 153.389  1.00  0.00           C  
ATOM   1115  O   ALA A  65      79.805 -31.801 153.014  1.00  0.00           O  
ATOM   1116  CB  ALA A  65      82.403 -30.668 153.904  1.00  0.00           C  
ATOM   1117  H   ALA A  65      81.484 -28.485 154.784  1.00  0.00           H  
ATOM   1118  HA  ALA A  65      81.495 -29.806 152.187  1.00  0.00           H  
ATOM   1119 1HB  ALA A  65      82.490 -31.633 153.452  1.00  0.00           H  
ATOM   1120 2HB  ALA A  65      83.336 -30.123 153.765  1.00  0.00           H  
ATOM   1121 3HB  ALA A  65      82.209 -30.770 154.949  1.00  0.00           H  
ATOM   1122  N   LEU A  66      78.911 -29.936 153.949  1.00  0.00           N  
ATOM   1123  CA  LEU A  66      77.585 -30.531 154.074  1.00  0.00           C  
ATOM   1124  C   LEU A  66      76.538 -29.705 153.333  1.00  0.00           C  
ATOM   1125  O   LEU A  66      76.576 -28.477 153.347  1.00  0.00           O  
ATOM   1126  CB  LEU A  66      77.095 -30.606 155.515  1.00  0.00           C  
ATOM   1127  CG  LEU A  66      77.764 -31.455 156.414  1.00  0.00           C  
ATOM   1128  CD1 LEU A  66      78.482 -30.604 157.446  1.00  0.00           C  
ATOM   1129  CD2 LEU A  66      76.731 -32.402 156.958  1.00  0.00           C  
ATOM   1130  H   LEU A  66      79.056 -28.987 154.296  1.00  0.00           H  
ATOM   1131  HA  LEU A  66      77.602 -31.529 153.648  1.00  0.00           H  
ATOM   1132 1HB  LEU A  66      77.119 -29.600 155.935  1.00  0.00           H  
ATOM   1133 2HB  LEU A  66      76.077 -30.956 155.496  1.00  0.00           H  
ATOM   1134  HG  LEU A  66      78.522 -32.000 155.902  1.00  0.00           H  
ATOM   1135 1HD1 LEU A  66      79.017 -31.230 158.142  1.00  0.00           H  
ATOM   1136 2HD1 LEU A  66      79.175 -29.965 156.929  1.00  0.00           H  
ATOM   1137 3HD1 LEU A  66      77.765 -29.993 157.987  1.00  0.00           H  
ATOM   1138 1HD2 LEU A  66      77.166 -33.081 157.657  1.00  0.00           H  
ATOM   1139 2HD2 LEU A  66      75.956 -31.843 157.433  1.00  0.00           H  
ATOM   1140 3HD2 LEU A  66      76.298 -32.964 156.131  1.00  0.00           H  
ATOM   1141  N   SER A  67      75.556 -30.380 152.730  1.00  0.00           N  
ATOM   1142  CA  SER A  67      74.476 -29.659 152.057  1.00  0.00           C  
ATOM   1143  C   SER A  67      73.043 -30.140 152.361  1.00  0.00           C  
ATOM   1144  O   SER A  67      72.081 -29.551 151.867  1.00  0.00           O  
ATOM   1145  CB  SER A  67      74.715 -29.725 150.574  1.00  0.00           C  
ATOM   1146  OG  SER A  67      74.673 -31.051 150.122  1.00  0.00           O  
ATOM   1147  H   SER A  67      75.576 -31.389 152.723  1.00  0.00           H  
ATOM   1148  HA  SER A  67      74.532 -28.612 152.362  1.00  0.00           H  
ATOM   1149 1HB  SER A  67      73.963 -29.135 150.054  1.00  0.00           H  
ATOM   1150 2HB  SER A  67      75.689 -29.291 150.348  1.00  0.00           H  
ATOM   1151  HG  SER A  67      73.776 -31.357 150.285  1.00  0.00           H  
ATOM   1152  N   GLY A  68      72.891 -31.213 153.136  1.00  0.00           N  
ATOM   1153  CA  GLY A  68      71.555 -31.757 153.416  1.00  0.00           C  
ATOM   1154  C   GLY A  68      71.003 -31.236 154.738  1.00  0.00           C  
ATOM   1155  O   GLY A  68      71.533 -30.282 155.304  1.00  0.00           O  
ATOM   1156  H   GLY A  68      73.704 -31.659 153.525  1.00  0.00           H  
ATOM   1157 1HA  GLY A  68      70.876 -31.496 152.605  1.00  0.00           H  
ATOM   1158 2HA  GLY A  68      71.610 -32.844 153.447  1.00  0.00           H  
ATOM   1159  N   ALA A  69      69.987 -31.913 155.287  1.00  0.00           N  
ATOM   1160  CA  ALA A  69      69.409 -31.468 156.561  1.00  0.00           C  
ATOM   1161  C   ALA A  69      70.483 -31.449 157.623  1.00  0.00           C  
ATOM   1162  O   ALA A  69      70.456 -30.628 158.538  1.00  0.00           O  
ATOM   1163  CB  ALA A  69      68.290 -32.370 157.015  1.00  0.00           C  
ATOM   1164  H   ALA A  69      69.590 -32.704 154.801  1.00  0.00           H  
ATOM   1165  HA  ALA A  69      69.028 -30.453 156.432  1.00  0.00           H  
ATOM   1166 1HB  ALA A  69      67.887 -32.002 157.957  1.00  0.00           H  
ATOM   1167 2HB  ALA A  69      67.502 -32.380 156.262  1.00  0.00           H  
ATOM   1168 3HB  ALA A  69      68.670 -33.381 157.155  1.00  0.00           H  
ATOM   1169  N   ALA A  70      71.434 -32.371 157.502  1.00  0.00           N  
ATOM   1170  CA  ALA A  70      72.527 -32.440 158.441  1.00  0.00           C  
ATOM   1171  C   ALA A  70      73.281 -31.141 158.451  1.00  0.00           C  
ATOM   1172  O   ALA A  70      73.752 -30.724 159.498  1.00  0.00           O  
ATOM   1173  CB  ALA A  70      73.479 -33.539 158.074  1.00  0.00           C  
ATOM   1174  H   ALA A  70      71.393 -33.024 156.736  1.00  0.00           H  
ATOM   1175  HA  ALA A  70      72.123 -32.620 159.434  1.00  0.00           H  
ATOM   1176 1HB  ALA A  70      74.292 -33.573 158.793  1.00  0.00           H  
ATOM   1177 2HB  ALA A  70      72.954 -34.492 158.076  1.00  0.00           H  
ATOM   1178 3HB  ALA A  70      73.885 -33.355 157.083  1.00  0.00           H  
ATOM   1179  N   ALA A  71      73.403 -30.484 157.291  1.00  0.00           N  
ATOM   1180  CA  ALA A  71      74.142 -29.245 157.249  1.00  0.00           C  
ATOM   1181  C   ALA A  71      73.475 -28.246 158.116  1.00  0.00           C  
ATOM   1182  O   ALA A  71      74.132 -27.527 158.855  1.00  0.00           O  
ATOM   1183  CB  ALA A  71      74.190 -28.668 155.863  1.00  0.00           C  
ATOM   1184  H   ALA A  71      72.936 -30.804 156.454  1.00  0.00           H  
ATOM   1185  HA  ALA A  71      75.150 -29.433 157.613  1.00  0.00           H  
ATOM   1186 1HB  ALA A  71      74.758 -27.742 155.868  1.00  0.00           H  
ATOM   1187 2HB  ALA A  71      74.631 -29.344 155.203  1.00  0.00           H  
ATOM   1188 3HB  ALA A  71      73.179 -28.460 155.521  1.00  0.00           H  
ATOM   1189  N   GLU A  72      72.150 -28.225 158.056  1.00  0.00           N  
ATOM   1190  CA  GLU A  72      71.421 -27.239 158.830  1.00  0.00           C  
ATOM   1191  C   GLU A  72      71.516 -27.563 160.308  1.00  0.00           C  
ATOM   1192  O   GLU A  72      71.668 -26.672 161.146  1.00  0.00           O  
ATOM   1193  CB  GLU A  72      69.974 -27.178 158.383  1.00  0.00           C  
ATOM   1194  CG  GLU A  72      69.786 -26.665 156.931  1.00  0.00           C  
ATOM   1195  CD  GLU A  72      70.326 -25.257 156.675  1.00  0.00           C  
ATOM   1196  OE1 GLU A  72      70.004 -24.362 157.414  1.00  0.00           O  
ATOM   1197  OE2 GLU A  72      71.067 -25.090 155.716  1.00  0.00           O1-
ATOM   1198  H   GLU A  72      71.675 -28.884 157.430  1.00  0.00           H  
ATOM   1199  HA  GLU A  72      71.872 -26.265 158.664  1.00  0.00           H  
ATOM   1200 1HB  GLU A  72      69.530 -28.172 158.448  1.00  0.00           H  
ATOM   1201 2HB  GLU A  72      69.415 -26.522 159.050  1.00  0.00           H  
ATOM   1202 1HG  GLU A  72      70.298 -27.361 156.260  1.00  0.00           H  
ATOM   1203 2HG  GLU A  72      68.725 -26.691 156.688  1.00  0.00           H  
ATOM   1204  N   LYS A  73      71.502 -28.850 160.644  1.00  0.00           N  
ATOM   1205  CA  LYS A  73      71.617 -29.222 162.046  1.00  0.00           C  
ATOM   1206  C   LYS A  73      72.980 -28.807 162.554  1.00  0.00           C  
ATOM   1207  O   LYS A  73      73.121 -28.271 163.655  1.00  0.00           O  
ATOM   1208  CB  LYS A  73      71.462 -30.720 162.208  1.00  0.00           C  
ATOM   1209  CG  LYS A  73      70.044 -31.219 161.934  1.00  0.00           C  
ATOM   1210  CD  LYS A  73      69.932 -32.733 162.046  1.00  0.00           C  
ATOM   1211  CE  LYS A  73      68.519 -33.197 161.712  1.00  0.00           C  
ATOM   1212  NZ  LYS A  73      68.384 -34.681 161.784  1.00  0.00           N1+
ATOM   1213  H   LYS A  73      71.366 -29.559 159.921  1.00  0.00           H  
ATOM   1214  HA  LYS A  73      70.854 -28.701 162.621  1.00  0.00           H  
ATOM   1215 1HB  LYS A  73      72.138 -31.229 161.522  1.00  0.00           H  
ATOM   1216 2HB  LYS A  73      71.743 -31.010 163.218  1.00  0.00           H  
ATOM   1217 1HG  LYS A  73      69.361 -30.762 162.648  1.00  0.00           H  
ATOM   1218 2HG  LYS A  73      69.748 -30.915 160.934  1.00  0.00           H  
ATOM   1219 1HD  LYS A  73      70.632 -33.201 161.355  1.00  0.00           H  
ATOM   1220 2HD  LYS A  73      70.181 -33.046 163.060  1.00  0.00           H  
ATOM   1221 1HE  LYS A  73      67.820 -32.744 162.414  1.00  0.00           H  
ATOM   1222 2HE  LYS A  73      68.269 -32.869 160.702  1.00  0.00           H  
ATOM   1223 1HZ  LYS A  73      67.436 -34.945 161.555  1.00  0.00           H  
ATOM   1224 2HZ  LYS A  73      69.020 -35.109 161.127  1.00  0.00           H  
ATOM   1225 3HZ  LYS A  73      68.603 -34.996 162.719  1.00  0.00           H  
ATOM   1226  N   PHE A  74      73.977 -29.019 161.713  1.00  0.00           N  
ATOM   1227  CA  PHE A  74      75.341 -28.673 162.005  1.00  0.00           C  
ATOM   1228  C   PHE A  74      75.546 -27.174 162.081  1.00  0.00           C  
ATOM   1229  O   PHE A  74      76.248 -26.706 162.971  1.00  0.00           O  
ATOM   1230  CB  PHE A  74      76.224 -29.350 160.989  1.00  0.00           C  
ATOM   1231  CG  PHE A  74      76.407 -30.746 161.313  1.00  0.00           C  
ATOM   1232  CD1 PHE A  74      76.514 -31.657 160.352  1.00  0.00           C  
ATOM   1233  CD2 PHE A  74      76.467 -31.140 162.613  1.00  0.00           C  
ATOM   1234  CE1 PHE A  74      76.678 -32.973 160.632  1.00  0.00           C  
ATOM   1235  CE2 PHE A  74      76.635 -32.448 162.922  1.00  0.00           C  
ATOM   1236  CZ  PHE A  74      76.740 -33.374 161.917  1.00  0.00           C  
ATOM   1237  H   PHE A  74      73.782 -29.473 160.824  1.00  0.00           H  
ATOM   1238  HA  PHE A  74      75.591 -29.088 162.977  1.00  0.00           H  
ATOM   1239 1HB  PHE A  74      75.761 -29.286 160.015  1.00  0.00           H  
ATOM   1240 2HB  PHE A  74      77.138 -28.921 160.907  1.00  0.00           H  
ATOM   1241  HD1 PHE A  74      76.460 -31.307 159.365  1.00  0.00           H  
ATOM   1242  HD2 PHE A  74      76.386 -30.394 163.397  1.00  0.00           H  
ATOM   1243  HE1 PHE A  74      76.758 -33.700 159.837  1.00  0.00           H  
ATOM   1244  HE2 PHE A  74      76.686 -32.757 163.958  1.00  0.00           H  
ATOM   1245  HZ  PHE A  74      76.872 -34.425 162.150  1.00  0.00           H  
ATOM   1246  N   LYS A  75      74.909 -26.409 161.201  1.00  0.00           N  
ATOM   1247  CA  LYS A  75      75.014 -24.959 161.252  1.00  0.00           C  
ATOM   1248  C   LYS A  75      74.416 -24.458 162.549  1.00  0.00           C  
ATOM   1249  O   LYS A  75      74.962 -23.550 163.174  1.00  0.00           O  
ATOM   1250  CB  LYS A  75      74.281 -24.314 160.091  1.00  0.00           C  
ATOM   1251  CG  LYS A  75      74.919 -24.449 158.709  1.00  0.00           C  
ATOM   1252  CD  LYS A  75      73.977 -23.853 157.677  1.00  0.00           C  
ATOM   1253  CE  LYS A  75      74.454 -24.034 156.260  1.00  0.00           C  
ATOM   1254  NZ  LYS A  75      73.439 -23.505 155.292  1.00  0.00           N1+
ATOM   1255  H   LYS A  75      74.358 -26.838 160.469  1.00  0.00           H  
ATOM   1256  HA  LYS A  75      76.067 -24.681 161.222  1.00  0.00           H  
ATOM   1257 1HB  LYS A  75      73.281 -24.744 160.025  1.00  0.00           H  
ATOM   1258 2HB  LYS A  75      74.158 -23.252 160.293  1.00  0.00           H  
ATOM   1259 1HG  LYS A  75      75.853 -23.887 158.694  1.00  0.00           H  
ATOM   1260 2HG  LYS A  75      75.143 -25.469 158.466  1.00  0.00           H  
ATOM   1261 1HD  LYS A  75      73.002 -24.335 157.767  1.00  0.00           H  
ATOM   1262 2HD  LYS A  75      73.848 -22.791 157.873  1.00  0.00           H  
ATOM   1263 1HE  LYS A  75      75.394 -23.506 156.120  1.00  0.00           H  
ATOM   1264 2HE  LYS A  75      74.608 -25.097 156.065  1.00  0.00           H  
ATOM   1265 1HZ  LYS A  75      73.757 -23.639 154.349  1.00  0.00           H  
ATOM   1266 2HZ  LYS A  75      72.547 -24.022 155.433  1.00  0.00           H  
ATOM   1267 3HZ  LYS A  75      73.282 -22.526 155.459  1.00  0.00           H  
ATOM   1268  N   LYS A  76      73.309 -25.069 162.977  1.00  0.00           N  
ATOM   1269  CA  LYS A  76      72.695 -24.691 164.236  1.00  0.00           C  
ATOM   1270  C   LYS A  76      73.611 -25.052 165.389  1.00  0.00           C  
ATOM   1271  O   LYS A  76      73.795 -24.255 166.310  1.00  0.00           O  
ATOM   1272  CB  LYS A  76      71.339 -25.353 164.389  1.00  0.00           C  
ATOM   1273  CG  LYS A  76      70.264 -24.790 163.456  1.00  0.00           C  
ATOM   1274  CD  LYS A  76      68.945 -25.526 163.612  1.00  0.00           C  
ATOM   1275  CE  LYS A  76      67.889 -24.974 162.667  1.00  0.00           C  
ATOM   1276  NZ  LYS A  76      66.600 -25.706 162.791  1.00  0.00           N1+
ATOM   1277  H   LYS A  76      72.872 -25.796 162.409  1.00  0.00           H  
ATOM   1278  HA  LYS A  76      72.555 -23.610 164.242  1.00  0.00           H  
ATOM   1279 1HB  LYS A  76      71.433 -26.417 164.175  1.00  0.00           H  
ATOM   1280 2HB  LYS A  76      70.995 -25.254 165.416  1.00  0.00           H  
ATOM   1281 1HG  LYS A  76      70.107 -23.737 163.688  1.00  0.00           H  
ATOM   1282 2HG  LYS A  76      70.596 -24.864 162.425  1.00  0.00           H  
ATOM   1283 1HD  LYS A  76      69.101 -26.584 163.388  1.00  0.00           H  
ATOM   1284 2HD  LYS A  76      68.593 -25.435 164.637  1.00  0.00           H  
ATOM   1285 1HE  LYS A  76      67.722 -23.922 162.894  1.00  0.00           H  
ATOM   1286 2HE  LYS A  76      68.249 -25.063 161.640  1.00  0.00           H  
ATOM   1287 1HZ  LYS A  76      65.925 -25.315 162.149  1.00  0.00           H  
ATOM   1288 2HZ  LYS A  76      66.748 -26.682 162.571  1.00  0.00           H  
ATOM   1289 3HZ  LYS A  76      66.253 -25.624 163.737  1.00  0.00           H  
ATOM   1290  N   LYS A  77      74.247 -26.228 165.324  1.00  0.00           N  
ATOM   1291  CA  LYS A  77      75.179 -26.575 166.378  1.00  0.00           C  
ATOM   1292  C   LYS A  77      76.341 -25.608 166.375  1.00  0.00           C  
ATOM   1293  O   LYS A  77      76.762 -25.175 167.441  1.00  0.00           O  
ATOM   1294  CB  LYS A  77      75.682 -28.015 166.261  1.00  0.00           C  
ATOM   1295  CG  LYS A  77      74.635 -29.072 166.624  1.00  0.00           C  
ATOM   1296  CD  LYS A  77      75.175 -30.505 166.518  1.00  0.00           C  
ATOM   1297  CE  LYS A  77      74.108 -31.510 166.956  1.00  0.00           C  
ATOM   1298  NZ  LYS A  77      74.575 -32.933 166.898  1.00  0.00           N1+
ATOM   1299  H   LYS A  77      74.055 -26.882 164.566  1.00  0.00           H  
ATOM   1300  HA  LYS A  77      74.671 -26.479 167.335  1.00  0.00           H  
ATOM   1301 1HB  LYS A  77      76.013 -28.200 165.242  1.00  0.00           H  
ATOM   1302 2HB  LYS A  77      76.541 -28.152 166.911  1.00  0.00           H  
ATOM   1303 1HG  LYS A  77      74.300 -28.901 167.647  1.00  0.00           H  
ATOM   1304 2HG  LYS A  77      73.779 -28.969 165.964  1.00  0.00           H  
ATOM   1305 1HD  LYS A  77      75.448 -30.719 165.492  1.00  0.00           H  
ATOM   1306 2HD  LYS A  77      76.058 -30.625 167.146  1.00  0.00           H  
ATOM   1307 1HE  LYS A  77      73.819 -31.281 167.979  1.00  0.00           H  
ATOM   1308 2HE  LYS A  77      73.237 -31.403 166.309  1.00  0.00           H  
ATOM   1309 1HZ  LYS A  77      73.842 -33.540 167.199  1.00  0.00           H  
ATOM   1310 2HZ  LYS A  77      74.859 -33.225 165.963  1.00  0.00           H  
ATOM   1311 3HZ  LYS A  77      75.399 -33.107 167.485  1.00  0.00           H  
ATOM   1312  N   TRP A  78      76.799 -25.198 165.191  1.00  0.00           N  
ATOM   1313  CA  TRP A  78      77.902 -24.265 165.072  1.00  0.00           C  
ATOM   1314  C   TRP A  78      77.509 -22.969 165.697  1.00  0.00           C  
ATOM   1315  O   TRP A  78      78.289 -22.365 166.414  1.00  0.00           O  
ATOM   1316  CB  TRP A  78      78.288 -23.950 163.650  1.00  0.00           C  
ATOM   1317  CG  TRP A  78      79.621 -23.162 163.588  1.00  0.00           C  
ATOM   1318  CD1 TRP A  78      80.489 -22.961 164.634  1.00  0.00           C  
ATOM   1319  CD2 TRP A  78      80.256 -22.546 162.435  1.00  0.00           C  
ATOM   1320  CE2 TRP A  78      81.478 -22.001 162.878  1.00  0.00           C  
ATOM   1321  CE3 TRP A  78      79.905 -22.425 161.086  1.00  0.00           C  
ATOM   1322  NE1 TRP A  78      81.593 -22.250 164.212  1.00  0.00           N  
ATOM   1323  CZ2 TRP A  78      82.346 -21.354 162.018  1.00  0.00           C  
ATOM   1324  CZ3 TRP A  78      80.782 -21.777 160.225  1.00  0.00           C  
ATOM   1325  CH2 TRP A  78      81.969 -21.255 160.684  1.00  0.00           C  
ATOM   1326  H   TRP A  78      76.402 -25.587 164.344  1.00  0.00           H  
ATOM   1327  HA  TRP A  78      78.766 -24.673 165.594  1.00  0.00           H  
ATOM   1328 1HB  TRP A  78      78.286 -24.809 163.060  1.00  0.00           H  
ATOM   1329 2HB  TRP A  78      77.526 -23.304 163.224  1.00  0.00           H  
ATOM   1330  HD1 TRP A  78      80.327 -23.307 165.647  1.00  0.00           H  
ATOM   1331  HE1 TRP A  78      82.377 -21.963 164.786  1.00  0.00           H  
ATOM   1332  HE3 TRP A  78      78.966 -22.843 160.719  1.00  0.00           H  
ATOM   1333  HZ2 TRP A  78      83.297 -20.935 162.353  1.00  0.00           H  
ATOM   1334  HZ3 TRP A  78      80.505 -21.691 159.175  1.00  0.00           H  
ATOM   1335  HH2 TRP A  78      82.630 -20.752 159.984  1.00  0.00           H  
ATOM   1336  N   ALA A  79      76.316 -22.489 165.369  1.00  0.00           N  
ATOM   1337  CA  ALA A  79      75.843 -21.234 165.898  1.00  0.00           C  
ATOM   1338  C   ALA A  79      75.816 -21.277 167.413  1.00  0.00           C  
ATOM   1339  O   ALA A  79      76.169 -20.300 168.077  1.00  0.00           O  
ATOM   1340  CB  ALA A  79      74.461 -20.958 165.365  1.00  0.00           C  
ATOM   1341  H   ALA A  79      75.720 -23.014 164.735  1.00  0.00           H  
ATOM   1342  HA  ALA A  79      76.527 -20.446 165.584  1.00  0.00           H  
ATOM   1343 1HB  ALA A  79      74.106 -20.005 165.749  1.00  0.00           H  
ATOM   1344 2HB  ALA A  79      74.495 -20.926 164.275  1.00  0.00           H  
ATOM   1345 3HB  ALA A  79      73.789 -21.751 165.682  1.00  0.00           H  
ATOM   1346  N   LYS A  80      75.421 -22.420 167.969  1.00  0.00           N  
ATOM   1347  CA  LYS A  80      75.399 -22.590 169.407  1.00  0.00           C  
ATOM   1348  C   LYS A  80      76.806 -22.689 169.971  1.00  0.00           C  
ATOM   1349  O   LYS A  80      77.095 -22.100 171.011  1.00  0.00           O  
ATOM   1350  CB  LYS A  80      74.591 -23.818 169.778  1.00  0.00           C  
ATOM   1351  CG  LYS A  80      73.090 -23.670 169.540  1.00  0.00           C  
ATOM   1352  CD  LYS A  80      72.345 -24.944 169.896  1.00  0.00           C  
ATOM   1353  CE  LYS A  80      70.852 -24.797 169.647  1.00  0.00           C  
ATOM   1354  NZ  LYS A  80      70.111 -26.046 169.976  1.00  0.00           N1+
ATOM   1355  H   LYS A  80      75.104 -23.188 167.373  1.00  0.00           H  
ATOM   1356  HA  LYS A  80      74.921 -21.715 169.848  1.00  0.00           H  
ATOM   1357 1HB  LYS A  80      74.937 -24.667 169.190  1.00  0.00           H  
ATOM   1358 2HB  LYS A  80      74.750 -24.058 170.826  1.00  0.00           H  
ATOM   1359 1HG  LYS A  80      72.709 -22.853 170.152  1.00  0.00           H  
ATOM   1360 2HG  LYS A  80      72.909 -23.428 168.495  1.00  0.00           H  
ATOM   1361 1HD  LYS A  80      72.725 -25.763 169.283  1.00  0.00           H  
ATOM   1362 2HD  LYS A  80      72.511 -25.185 170.944  1.00  0.00           H  
ATOM   1363 1HE  LYS A  80      70.467 -23.984 170.260  1.00  0.00           H  
ATOM   1364 2HE  LYS A  80      70.690 -24.556 168.595  1.00  0.00           H  
ATOM   1365 1HZ  LYS A  80      69.125 -25.911 169.799  1.00  0.00           H  
ATOM   1366 2HZ  LYS A  80      70.456 -26.802 169.403  1.00  0.00           H  
ATOM   1367 3HZ  LYS A  80      70.248 -26.272 170.951  1.00  0.00           H  
ATOM   1368  N   PHE A  81      77.699 -23.392 169.266  1.00  0.00           N  
ATOM   1369  CA  PHE A  81      79.066 -23.553 169.728  1.00  0.00           C  
ATOM   1370  C   PHE A  81      79.724 -22.202 169.722  1.00  0.00           C  
ATOM   1371  O   PHE A  81      80.369 -21.806 170.680  1.00  0.00           O  
ATOM   1372  CB  PHE A  81      79.890 -24.390 168.758  1.00  0.00           C  
ATOM   1373  CG  PHE A  81      79.585 -25.841 168.631  1.00  0.00           C  
ATOM   1374  CD1 PHE A  81      78.798 -26.524 169.533  1.00  0.00           C  
ATOM   1375  CD2 PHE A  81      80.133 -26.535 167.568  1.00  0.00           C  
ATOM   1376  CE1 PHE A  81      78.570 -27.884 169.370  1.00  0.00           C  
ATOM   1377  CE2 PHE A  81      79.915 -27.872 167.398  1.00  0.00           C  
ATOM   1378  CZ  PHE A  81      79.134 -28.558 168.299  1.00  0.00           C  
ATOM   1379  H   PHE A  81      77.407 -23.855 168.415  1.00  0.00           H  
ATOM   1380  HA  PHE A  81      79.075 -23.980 170.729  1.00  0.00           H  
ATOM   1381 1HB  PHE A  81      79.798 -23.958 167.777  1.00  0.00           H  
ATOM   1382 2HB  PHE A  81      80.928 -24.301 169.032  1.00  0.00           H  
ATOM   1383  HD1 PHE A  81      78.362 -25.988 170.375  1.00  0.00           H  
ATOM   1384  HD2 PHE A  81      80.752 -25.993 166.857  1.00  0.00           H  
ATOM   1385  HE1 PHE A  81      77.951 -28.421 170.086  1.00  0.00           H  
ATOM   1386  HE2 PHE A  81      80.360 -28.385 166.556  1.00  0.00           H  
ATOM   1387  HZ  PHE A  81      78.960 -29.625 168.170  1.00  0.00           H  
ATOM   1388  N   PHE A  82      79.508 -21.475 168.639  1.00  0.00           N  
ATOM   1389  CA  PHE A  82      80.050 -20.162 168.429  1.00  0.00           C  
ATOM   1390  C   PHE A  82      79.544 -19.260 169.506  1.00  0.00           C  
ATOM   1391  O   PHE A  82      80.325 -18.577 170.143  1.00  0.00           O  
ATOM   1392  CB  PHE A  82      79.687 -19.640 167.057  1.00  0.00           C  
ATOM   1393  CG  PHE A  82      80.188 -18.276 166.749  1.00  0.00           C  
ATOM   1394  CD1 PHE A  82      81.511 -18.092 166.406  1.00  0.00           C  
ATOM   1395  CD2 PHE A  82      79.341 -17.183 166.770  1.00  0.00           C  
ATOM   1396  CE1 PHE A  82      81.996 -16.839 166.093  1.00  0.00           C  
ATOM   1397  CE2 PHE A  82      79.814 -15.924 166.457  1.00  0.00           C  
ATOM   1398  CZ  PHE A  82      81.147 -15.751 166.117  1.00  0.00           C  
ATOM   1399  H   PHE A  82      78.940 -21.865 167.906  1.00  0.00           H  
ATOM   1400  HA  PHE A  82      81.136 -20.219 168.498  1.00  0.00           H  
ATOM   1401 1HB  PHE A  82      80.069 -20.324 166.300  1.00  0.00           H  
ATOM   1402 2HB  PHE A  82      78.604 -19.631 166.958  1.00  0.00           H  
ATOM   1403  HD1 PHE A  82      82.168 -18.954 166.386  1.00  0.00           H  
ATOM   1404  HD2 PHE A  82      78.293 -17.328 167.037  1.00  0.00           H  
ATOM   1405  HE1 PHE A  82      83.045 -16.711 165.825  1.00  0.00           H  
ATOM   1406  HE2 PHE A  82      79.142 -15.065 166.475  1.00  0.00           H  
ATOM   1407  HZ  PHE A  82      81.523 -14.759 165.871  1.00  0.00           H  
ATOM   1408  N   ASP A  83      78.234 -19.260 169.740  1.00  0.00           N  
ATOM   1409  CA  ASP A  83      77.696 -18.409 170.773  1.00  0.00           C  
ATOM   1410  C   ASP A  83      78.335 -18.688 172.112  1.00  0.00           C  
ATOM   1411  O   ASP A  83      78.748 -17.749 172.800  1.00  0.00           O  
ATOM   1412  CB  ASP A  83      76.185 -18.562 170.883  1.00  0.00           C  
ATOM   1413  CG  ASP A  83      75.598 -17.647 171.956  1.00  0.00           C  
ATOM   1414  OD1 ASP A  83      75.783 -16.440 171.885  1.00  0.00           O  
ATOM   1415  OD2 ASP A  83      74.938 -18.118 172.868  1.00  0.00           O1-
ATOM   1416  H   ASP A  83      77.598 -19.831 169.188  1.00  0.00           H  
ATOM   1417  HA  ASP A  83      77.910 -17.376 170.504  1.00  0.00           H  
ATOM   1418 1HB  ASP A  83      75.724 -18.342 169.919  1.00  0.00           H  
ATOM   1419 2HB  ASP A  83      75.948 -19.599 171.129  1.00  0.00           H  
ATOM   1420  N   VAL A  84      78.462 -19.955 172.507  1.00  0.00           N  
ATOM   1421  CA  VAL A  84      79.063 -20.143 173.807  1.00  0.00           C  
ATOM   1422  C   VAL A  84      80.545 -19.808 173.765  1.00  0.00           C  
ATOM   1423  O   VAL A  84      81.053 -19.251 174.729  1.00  0.00           O  
ATOM   1424  CB  VAL A  84      78.828 -21.564 174.367  1.00  0.00           C  
ATOM   1425  CG1 VAL A  84      77.345 -21.808 174.492  1.00  0.00           C  
ATOM   1426  CG2 VAL A  84      79.451 -22.617 173.514  1.00  0.00           C  
ATOM   1427  H   VAL A  84      78.125 -20.736 171.940  1.00  0.00           H  
ATOM   1428  HA  VAL A  84      78.579 -19.455 174.500  1.00  0.00           H  
ATOM   1429  HB  VAL A  84      79.253 -21.617 175.361  1.00  0.00           H  
ATOM   1430 1HG1 VAL A  84      77.173 -22.795 174.920  1.00  0.00           H  
ATOM   1431 2HG1 VAL A  84      76.906 -21.048 175.138  1.00  0.00           H  
ATOM   1432 3HG1 VAL A  84      76.885 -21.753 173.506  1.00  0.00           H  
ATOM   1433 1HG2 VAL A  84      79.266 -23.597 173.945  1.00  0.00           H  
ATOM   1434 2HG2 VAL A  84      79.011 -22.565 172.547  1.00  0.00           H  
ATOM   1435 3HG2 VAL A  84      80.502 -22.458 173.446  1.00  0.00           H  
ATOM   1436  N   PHE A  85      81.213 -20.011 172.623  1.00  0.00           N  
ATOM   1437  CA  PHE A  85      82.625 -19.682 172.508  1.00  0.00           C  
ATOM   1438  C   PHE A  85      82.820 -18.186 172.633  1.00  0.00           C  
ATOM   1439  O   PHE A  85      83.734 -17.730 173.314  1.00  0.00           O  
ATOM   1440  CB  PHE A  85      83.195 -20.172 171.184  1.00  0.00           C  
ATOM   1441  CG  PHE A  85      83.239 -21.674 171.102  1.00  0.00           C  
ATOM   1442  CD1 PHE A  85      82.980 -22.432 172.226  1.00  0.00           C  
ATOM   1443  CD2 PHE A  85      83.538 -22.334 169.924  1.00  0.00           C  
ATOM   1444  CE1 PHE A  85      83.010 -23.803 172.186  1.00  0.00           C  
ATOM   1445  CE2 PHE A  85      83.577 -23.714 169.897  1.00  0.00           C  
ATOM   1446  CZ  PHE A  85      83.316 -24.434 171.023  1.00  0.00           C  
ATOM   1447  H   PHE A  85      80.749 -20.458 171.838  1.00  0.00           H  
ATOM   1448  HA  PHE A  85      83.164 -20.171 173.313  1.00  0.00           H  
ATOM   1449 1HB  PHE A  85      82.591 -19.800 170.367  1.00  0.00           H  
ATOM   1450 2HB  PHE A  85      84.203 -19.790 171.055  1.00  0.00           H  
ATOM   1451  HD1 PHE A  85      82.746 -21.924 173.146  1.00  0.00           H  
ATOM   1452  HD2 PHE A  85      83.746 -21.757 169.027  1.00  0.00           H  
ATOM   1453  HE1 PHE A  85      82.806 -24.383 173.086  1.00  0.00           H  
ATOM   1454  HE2 PHE A  85      83.815 -24.236 168.998  1.00  0.00           H  
ATOM   1455  HZ  PHE A  85      83.365 -25.503 170.990  1.00  0.00           H  
ATOM   1456  N   VAL A  86      81.925 -17.415 172.021  1.00  0.00           N  
ATOM   1457  CA  VAL A  86      81.970 -15.971 172.095  1.00  0.00           C  
ATOM   1458  C   VAL A  86      81.734 -15.526 173.514  1.00  0.00           C  
ATOM   1459  O   VAL A  86      82.461 -14.671 174.019  1.00  0.00           O  
ATOM   1460  CB  VAL A  86      80.931 -15.339 171.159  1.00  0.00           C  
ATOM   1461  CG1 VAL A  86      80.829 -13.845 171.416  1.00  0.00           C  
ATOM   1462  CG2 VAL A  86      81.361 -15.549 169.718  1.00  0.00           C  
ATOM   1463  H   VAL A  86      81.197 -17.853 171.473  1.00  0.00           H  
ATOM   1464  HA  VAL A  86      82.958 -15.638 171.781  1.00  0.00           H  
ATOM   1465  HB  VAL A  86      79.955 -15.798 171.336  1.00  0.00           H  
ATOM   1466 1HG1 VAL A  86      80.090 -13.415 170.742  1.00  0.00           H  
ATOM   1467 2HG1 VAL A  86      80.523 -13.672 172.449  1.00  0.00           H  
ATOM   1468 3HG1 VAL A  86      81.798 -13.378 171.241  1.00  0.00           H  
ATOM   1469 1HG2 VAL A  86      80.623 -15.100 169.067  1.00  0.00           H  
ATOM   1470 2HG2 VAL A  86      82.327 -15.077 169.554  1.00  0.00           H  
ATOM   1471 3HG2 VAL A  86      81.444 -16.599 169.495  1.00  0.00           H  
ATOM   1472  N   LYS A  87      80.734 -16.105 174.174  1.00  0.00           N  
ATOM   1473  CA  LYS A  87      80.462 -15.760 175.557  1.00  0.00           C  
ATOM   1474  C   LYS A  87      81.635 -16.146 176.460  1.00  0.00           C  
ATOM   1475  O   LYS A  87      81.951 -15.444 177.421  1.00  0.00           O  
ATOM   1476  CB  LYS A  87      79.170 -16.416 176.021  1.00  0.00           C  
ATOM   1477  CG  LYS A  87      77.875 -15.782 175.425  1.00  0.00           C  
ATOM   1478  CD  LYS A  87      76.622 -16.422 176.024  1.00  0.00           C  
ATOM   1479  CE  LYS A  87      75.324 -15.646 175.672  1.00  0.00           C  
ATOM   1480  NZ  LYS A  87      74.842 -15.873 174.270  1.00  0.00           N1+
ATOM   1481  H   LYS A  87      80.144 -16.794 173.706  1.00  0.00           H  
ATOM   1482  HA  LYS A  87      80.334 -14.680 175.618  1.00  0.00           H  
ATOM   1483 1HB  LYS A  87      79.185 -17.467 175.737  1.00  0.00           H  
ATOM   1484 2HB  LYS A  87      79.107 -16.372 177.105  1.00  0.00           H  
ATOM   1485 1HG  LYS A  87      77.865 -14.711 175.623  1.00  0.00           H  
ATOM   1486 2HG  LYS A  87      77.859 -15.933 174.341  1.00  0.00           H  
ATOM   1487 1HD  LYS A  87      76.529 -17.437 175.624  1.00  0.00           H  
ATOM   1488 2HD  LYS A  87      76.721 -16.483 177.105  1.00  0.00           H  
ATOM   1489 1HE  LYS A  87      74.539 -15.955 176.361  1.00  0.00           H  
ATOM   1490 2HE  LYS A  87      75.510 -14.583 175.804  1.00  0.00           H  
ATOM   1491 1HZ  LYS A  87      74.007 -15.360 174.106  1.00  0.00           H  
ATOM   1492 2HZ  LYS A  87      75.515 -15.616 173.543  1.00  0.00           H  
ATOM   1493 3HZ  LYS A  87      74.650 -16.861 174.103  1.00  0.00           H  
ATOM   1494  N   TYR A  88      82.305 -17.253 176.146  1.00  0.00           N  
ATOM   1495  CA  TYR A  88      83.453 -17.688 176.919  1.00  0.00           C  
ATOM   1496  C   TYR A  88      84.603 -16.700 176.722  1.00  0.00           C  
ATOM   1497  O   TYR A  88      85.206 -16.208 177.682  1.00  0.00           O  
ATOM   1498  CB  TYR A  88      83.896 -19.076 176.441  1.00  0.00           C  
ATOM   1499  CG  TYR A  88      82.989 -20.232 176.769  1.00  0.00           C  
ATOM   1500  CD1 TYR A  88      83.056 -21.377 175.989  1.00  0.00           C  
ATOM   1501  CD2 TYR A  88      82.089 -20.158 177.808  1.00  0.00           C  
ATOM   1502  CE1 TYR A  88      82.230 -22.442 176.236  1.00  0.00           C  
ATOM   1503  CE2 TYR A  88      81.254 -21.231 178.066  1.00  0.00           C  
ATOM   1504  CZ  TYR A  88      81.322 -22.369 177.282  1.00  0.00           C  
ATOM   1505  OH  TYR A  88      80.485 -23.433 177.542  1.00  0.00           O  
ATOM   1506  H   TYR A  88      81.993 -17.828 175.368  1.00  0.00           H  
ATOM   1507  HA  TYR A  88      83.189 -17.710 177.977  1.00  0.00           H  
ATOM   1508 1HB  TYR A  88      84.010 -19.053 175.368  1.00  0.00           H  
ATOM   1509 2HB  TYR A  88      84.822 -19.293 176.812  1.00  0.00           H  
ATOM   1510  HD1 TYR A  88      83.761 -21.417 175.177  1.00  0.00           H  
ATOM   1511  HD2 TYR A  88      82.033 -19.257 178.418  1.00  0.00           H  
ATOM   1512  HE1 TYR A  88      82.286 -23.334 175.612  1.00  0.00           H  
ATOM   1513  HE2 TYR A  88      80.536 -21.176 178.885  1.00  0.00           H  
ATOM   1514  HH  TYR A  88      80.572 -24.087 176.846  1.00  0.00           H  
ATOM   1515  N   PHE A  89      84.822 -16.321 175.464  1.00  0.00           N  
ATOM   1516  CA  PHE A  89      85.864 -15.391 175.070  1.00  0.00           C  
ATOM   1517  C   PHE A  89      85.590 -13.968 175.499  1.00  0.00           C  
ATOM   1518  O   PHE A  89      86.506 -13.214 175.804  1.00  0.00           O  
ATOM   1519  CB  PHE A  89      86.121 -15.486 173.579  1.00  0.00           C  
ATOM   1520  CG  PHE A  89      86.961 -16.643 173.261  1.00  0.00           C  
ATOM   1521  CD1 PHE A  89      88.044 -16.981 174.079  1.00  0.00           C  
ATOM   1522  CD2 PHE A  89      86.698 -17.391 172.176  1.00  0.00           C  
ATOM   1523  CE1 PHE A  89      88.838 -18.059 173.791  1.00  0.00           C  
ATOM   1524  CE2 PHE A  89      87.466 -18.447 171.883  1.00  0.00           C  
ATOM   1525  CZ  PHE A  89      88.553 -18.804 172.686  1.00  0.00           C  
ATOM   1526  H   PHE A  89      84.266 -16.743 174.726  1.00  0.00           H  
ATOM   1527  HA  PHE A  89      86.778 -15.709 175.550  1.00  0.00           H  
ATOM   1528 1HB  PHE A  89      85.175 -15.579 173.046  1.00  0.00           H  
ATOM   1529 2HB  PHE A  89      86.618 -14.584 173.227  1.00  0.00           H  
ATOM   1530  HD1 PHE A  89      88.257 -16.375 174.951  1.00  0.00           H  
ATOM   1531  HD2 PHE A  89      85.853 -17.128 171.538  1.00  0.00           H  
ATOM   1532  HE1 PHE A  89      89.683 -18.312 174.436  1.00  0.00           H  
ATOM   1533  HE2 PHE A  89      87.228 -19.011 171.004  1.00  0.00           H  
ATOM   1534  HZ  PHE A  89      89.171 -19.665 172.430  1.00  0.00           H  
ATOM   1535  N   SER A  90      84.331 -13.608 175.641  1.00  0.00           N  
ATOM   1536  CA  SER A  90      83.981 -12.264 176.051  1.00  0.00           C  
ATOM   1537  C   SER A  90      84.292 -12.040 177.527  1.00  0.00           C  
ATOM   1538  O   SER A  90      84.182 -10.922 178.027  1.00  0.00           O  
ATOM   1539  CB  SER A  90      82.524 -12.016 175.790  1.00  0.00           C  
ATOM   1540  OG  SER A  90      82.247 -12.063 174.416  1.00  0.00           O  
ATOM   1541  H   SER A  90      83.589 -14.250 175.382  1.00  0.00           H  
ATOM   1542  HA  SER A  90      84.570 -11.558 175.465  1.00  0.00           H  
ATOM   1543 1HB  SER A  90      81.937 -12.775 176.308  1.00  0.00           H  
ATOM   1544 2HB  SER A  90      82.240 -11.046 176.192  1.00  0.00           H  
ATOM   1545  HG  SER A  90      82.502 -12.969 174.141  1.00  0.00           H  
ATOM   1546  N   LYS A  91      84.643 -13.112 178.234  1.00  0.00           N  
ATOM   1547  CA  LYS A  91      85.046 -13.026 179.612  1.00  0.00           C  
ATOM   1548  C   LYS A  91      86.548 -13.284 179.668  1.00  0.00           C  
ATOM   1549  O   LYS A  91      87.312 -12.510 180.250  1.00  0.00           O  
ATOM   1550  CB  LYS A  91      84.277 -14.055 180.418  1.00  0.00           C  
ATOM   1551  CG  LYS A  91      82.775 -13.778 180.466  1.00  0.00           C  
ATOM   1552  CD  LYS A  91      82.032 -14.817 181.282  1.00  0.00           C  
ATOM   1553  CE  LYS A  91      80.538 -14.531 181.303  1.00  0.00           C  
ATOM   1554  NZ  LYS A  91      79.789 -15.557 182.078  1.00  0.00           N1+
ATOM   1555  H   LYS A  91      84.678 -14.028 177.796  1.00  0.00           H  
ATOM   1556  HA  LYS A  91      84.848 -12.024 179.993  1.00  0.00           H  
ATOM   1557 1HB  LYS A  91      84.417 -15.044 179.974  1.00  0.00           H  
ATOM   1558 2HB  LYS A  91      84.659 -14.090 181.436  1.00  0.00           H  
ATOM   1559 1HG  LYS A  91      82.600 -12.790 180.893  1.00  0.00           H  
ATOM   1560 2HG  LYS A  91      82.381 -13.788 179.448  1.00  0.00           H  
ATOM   1561 1HD  LYS A  91      82.196 -15.801 180.836  1.00  0.00           H  
ATOM   1562 2HD  LYS A  91      82.410 -14.827 182.302  1.00  0.00           H  
ATOM   1563 1HE  LYS A  91      80.368 -13.554 181.750  1.00  0.00           H  
ATOM   1564 2HE  LYS A  91      80.165 -14.521 180.276  1.00  0.00           H  
ATOM   1565 1HZ  LYS A  91      78.803 -15.337 182.068  1.00  0.00           H  
ATOM   1566 2HZ  LYS A  91      79.937 -16.464 181.657  1.00  0.00           H  
ATOM   1567 3HZ  LYS A  91      80.121 -15.568 183.032  1.00  0.00           H  
ATOM   1568  N   TYR A  92      86.972 -14.365 179.011  1.00  0.00           N  
ATOM   1569  CA  TYR A  92      88.367 -14.771 178.972  1.00  0.00           C  
ATOM   1570  C   TYR A  92      89.265 -13.737 178.335  1.00  0.00           C  
ATOM   1571  O   TYR A  92      90.301 -13.394 178.900  1.00  0.00           O  
ATOM   1572  CB  TYR A  92      88.518 -16.070 178.221  1.00  0.00           C  
ATOM   1573  CG  TYR A  92      89.889 -16.538 178.078  1.00  0.00           C  
ATOM   1574  CD1 TYR A  92      90.456 -17.292 179.061  1.00  0.00           C  
ATOM   1575  CD2 TYR A  92      90.608 -16.181 176.975  1.00  0.00           C  
ATOM   1576  CE1 TYR A  92      91.745 -17.681 178.939  1.00  0.00           C  
ATOM   1577  CE2 TYR A  92      91.899 -16.560 176.860  1.00  0.00           C  
ATOM   1578  CZ  TYR A  92      92.464 -17.306 177.848  1.00  0.00           C  
ATOM   1579  OH  TYR A  92      93.752 -17.660 177.764  1.00  0.00           O  
ATOM   1580  H   TYR A  92      86.296 -14.956 178.529  1.00  0.00           H  
ATOM   1581  HA  TYR A  92      88.709 -14.917 179.996  1.00  0.00           H  
ATOM   1582 1HB  TYR A  92      87.974 -16.816 178.755  1.00  0.00           H  
ATOM   1583 2HB  TYR A  92      88.089 -15.979 177.256  1.00  0.00           H  
ATOM   1584  HD1 TYR A  92      89.880 -17.570 179.940  1.00  0.00           H  
ATOM   1585  HD2 TYR A  92      90.146 -15.581 176.210  1.00  0.00           H  
ATOM   1586  HE1 TYR A  92      92.206 -18.267 179.711  1.00  0.00           H  
ATOM   1587  HE2 TYR A  92      92.482 -16.258 175.993  1.00  0.00           H  
ATOM   1588  HH  TYR A  92      93.956 -18.293 178.464  1.00  0.00           H  
ATOM   1589  N   MET A  93      88.898 -13.250 177.142  1.00  0.00           N  
ATOM   1590  CA  MET A  93      89.750 -12.308 176.454  1.00  0.00           C  
ATOM   1591  C   MET A  93      89.777 -10.997 177.188  1.00  0.00           C  
ATOM   1592  O   MET A  93      90.775 -10.295 177.154  1.00  0.00           O  
ATOM   1593  CB  MET A  93      89.340 -12.085 175.009  1.00  0.00           C  
ATOM   1594  CG  MET A  93      89.551 -13.296 174.105  1.00  0.00           C  
ATOM   1595  SD  MET A  93      91.252 -13.946 174.168  1.00  0.00           S  
ATOM   1596  CE  MET A  93      92.236 -12.598 173.559  1.00  0.00           C  
ATOM   1597  H   MET A  93      88.023 -13.517 176.708  1.00  0.00           H  
ATOM   1598  HA  MET A  93      90.750 -12.719 176.440  1.00  0.00           H  
ATOM   1599 1HB  MET A  93      88.297 -11.790 174.962  1.00  0.00           H  
ATOM   1600 2HB  MET A  93      89.921 -11.267 174.599  1.00  0.00           H  
ATOM   1601 1HG  MET A  93      88.871 -14.082 174.419  1.00  0.00           H  
ATOM   1602 2HG  MET A  93      89.316 -13.036 173.075  1.00  0.00           H  
ATOM   1603 1HE  MET A  93      93.278 -12.900 173.548  1.00  0.00           H  
ATOM   1604 2HE  MET A  93      91.924 -12.338 172.548  1.00  0.00           H  
ATOM   1605 3HE  MET A  93      92.116 -11.732 174.214  1.00  0.00           H  
ATOM   1606  N   VAL A  94      88.713 -10.670 177.903  1.00  0.00           N  
ATOM   1607  CA  VAL A  94      88.741  -9.442 178.668  1.00  0.00           C  
ATOM   1608  C   VAL A  94      89.765  -9.585 179.770  1.00  0.00           C  
ATOM   1609  O   VAL A  94      90.607  -8.707 179.962  1.00  0.00           O  
ATOM   1610  CB  VAL A  94      87.378  -9.126 179.255  1.00  0.00           C  
ATOM   1611  CG1 VAL A  94      87.481  -7.954 180.195  1.00  0.00           C  
ATOM   1612  CG2 VAL A  94      86.430  -8.827 178.125  1.00  0.00           C  
ATOM   1613  H   VAL A  94      87.900 -11.272 177.919  1.00  0.00           H  
ATOM   1614  HA  VAL A  94      89.038  -8.623 178.014  1.00  0.00           H  
ATOM   1615  HB  VAL A  94      87.017  -9.982 179.821  1.00  0.00           H  
ATOM   1616 1HG1 VAL A  94      86.496  -7.740 180.611  1.00  0.00           H  
ATOM   1617 2HG1 VAL A  94      88.171  -8.200 180.998  1.00  0.00           H  
ATOM   1618 3HG1 VAL A  94      87.846  -7.080 179.654  1.00  0.00           H  
ATOM   1619 1HG2 VAL A  94      85.439  -8.610 178.527  1.00  0.00           H  
ATOM   1620 2HG2 VAL A  94      86.791  -7.969 177.562  1.00  0.00           H  
ATOM   1621 3HG2 VAL A  94      86.371  -9.695 177.467  1.00  0.00           H  
ATOM   1622  N   LYS A  95      89.734 -10.723 180.469  1.00  0.00           N  
ATOM   1623  CA  LYS A  95      90.714 -10.955 181.516  1.00  0.00           C  
ATOM   1624  C   LYS A  95      92.112 -10.989 180.916  1.00  0.00           C  
ATOM   1625  O   LYS A  95      93.028 -10.377 181.454  1.00  0.00           O  
ATOM   1626  CB  LYS A  95      90.414 -12.254 182.239  1.00  0.00           C  
ATOM   1627  CG  LYS A  95      89.191 -12.223 183.123  1.00  0.00           C  
ATOM   1628  CD  LYS A  95      88.963 -13.581 183.759  1.00  0.00           C  
ATOM   1629  CE  LYS A  95      87.714 -13.593 184.625  1.00  0.00           C  
ATOM   1630  NZ  LYS A  95      87.472 -14.933 185.227  1.00  0.00           N1+
ATOM   1631  H   LYS A  95      89.011 -11.422 180.281  1.00  0.00           H  
ATOM   1632  HA  LYS A  95      90.667 -10.135 182.231  1.00  0.00           H  
ATOM   1633 1HB  LYS A  95      90.242 -13.032 181.501  1.00  0.00           H  
ATOM   1634 2HB  LYS A  95      91.267 -12.536 182.850  1.00  0.00           H  
ATOM   1635 1HG  LYS A  95      89.333 -11.480 183.908  1.00  0.00           H  
ATOM   1636 2HG  LYS A  95      88.321 -11.946 182.532  1.00  0.00           H  
ATOM   1637 1HD  LYS A  95      88.858 -14.328 182.970  1.00  0.00           H  
ATOM   1638 2HD  LYS A  95      89.829 -13.843 184.372  1.00  0.00           H  
ATOM   1639 1HE  LYS A  95      87.825 -12.859 185.423  1.00  0.00           H  
ATOM   1640 2HE  LYS A  95      86.853 -13.321 184.011  1.00  0.00           H  
ATOM   1641 1HZ  LYS A  95      86.637 -14.904 185.795  1.00  0.00           H  
ATOM   1642 2HZ  LYS A  95      87.359 -15.620 184.493  1.00  0.00           H  
ATOM   1643 3HZ  LYS A  95      88.264 -15.186 185.808  1.00  0.00           H  
ATOM   1644  N   MET A  96      92.257 -11.604 179.749  1.00  0.00           N  
ATOM   1645  CA  MET A  96      93.531 -11.670 179.058  1.00  0.00           C  
ATOM   1646  C   MET A  96      94.048 -10.284 178.754  1.00  0.00           C  
ATOM   1647  O   MET A  96      95.178  -9.955 179.082  1.00  0.00           O  
ATOM   1648  CB  MET A  96      93.330 -12.437 177.763  1.00  0.00           C  
ATOM   1649  CG  MET A  96      94.467 -12.572 176.808  1.00  0.00           C  
ATOM   1650  SD  MET A  96      95.810 -13.530 177.345  1.00  0.00           S  
ATOM   1651  CE  MET A  96      95.177 -15.120 177.273  1.00  0.00           C  
ATOM   1652  H   MET A  96      91.460 -12.087 179.345  1.00  0.00           H  
ATOM   1653  HA  MET A  96      94.251 -12.172 179.690  1.00  0.00           H  
ATOM   1654 1HB  MET A  96      92.928 -13.429 177.979  1.00  0.00           H  
ATOM   1655 2HB  MET A  96      92.602 -11.916 177.197  1.00  0.00           H  
ATOM   1656 1HG  MET A  96      94.069 -13.032 175.913  1.00  0.00           H  
ATOM   1657 2HG  MET A  96      94.833 -11.577 176.548  1.00  0.00           H  
ATOM   1658 1HE  MET A  96      95.943 -15.812 177.616  1.00  0.00           H  
ATOM   1659 2HE  MET A  96      94.320 -15.178 177.929  1.00  0.00           H  
ATOM   1660 3HE  MET A  96      94.886 -15.364 176.254  1.00  0.00           H  
ATOM   1661  N   PHE A  97      93.210  -9.438 178.176  1.00  0.00           N  
ATOM   1662  CA  PHE A  97      93.641  -8.099 177.855  1.00  0.00           C  
ATOM   1663  C   PHE A  97      93.944  -7.294 179.105  1.00  0.00           C  
ATOM   1664  O   PHE A  97      94.920  -6.537 179.139  1.00  0.00           O  
ATOM   1665  CB  PHE A  97      92.595  -7.401 177.007  1.00  0.00           C  
ATOM   1666  CG  PHE A  97      92.582  -7.888 175.566  1.00  0.00           C  
ATOM   1667  CD1 PHE A  97      91.426  -8.387 174.974  1.00  0.00           C  
ATOM   1668  CD2 PHE A  97      93.745  -7.862 174.809  1.00  0.00           C  
ATOM   1669  CE1 PHE A  97      91.437  -8.842 173.668  1.00  0.00           C  
ATOM   1670  CE2 PHE A  97      93.755  -8.310 173.507  1.00  0.00           C  
ATOM   1671  CZ  PHE A  97      92.601  -8.803 172.936  1.00  0.00           C  
ATOM   1672  H   PHE A  97      92.275  -9.738 177.933  1.00  0.00           H  
ATOM   1673  HA  PHE A  97      94.553  -8.169 177.266  1.00  0.00           H  
ATOM   1674 1HB  PHE A  97      91.607  -7.579 177.440  1.00  0.00           H  
ATOM   1675 2HB  PHE A  97      92.771  -6.327 177.012  1.00  0.00           H  
ATOM   1676  HD1 PHE A  97      90.504  -8.421 175.554  1.00  0.00           H  
ATOM   1677  HD2 PHE A  97      94.661  -7.477 175.258  1.00  0.00           H  
ATOM   1678  HE1 PHE A  97      90.525  -9.230 173.220  1.00  0.00           H  
ATOM   1679  HE2 PHE A  97      94.680  -8.282 172.926  1.00  0.00           H  
ATOM   1680  HZ  PHE A  97      92.614  -9.158 171.906  1.00  0.00           H  
ATOM   1681  N   ASN A  98      93.145  -7.464 180.157  1.00  0.00           N  
ATOM   1682  CA  ASN A  98      93.396  -6.750 181.397  1.00  0.00           C  
ATOM   1683  C   ASN A  98      94.705  -7.182 182.035  1.00  0.00           C  
ATOM   1684  O   ASN A  98      95.432  -6.358 182.596  1.00  0.00           O  
ATOM   1685  CB  ASN A  98      92.270  -6.970 182.375  1.00  0.00           C  
ATOM   1686  CG  ASN A  98      91.014  -6.203 182.025  1.00  0.00           C  
ATOM   1687  ND2 ASN A  98      89.914  -6.596 182.613  1.00  0.00           N  
ATOM   1688  OD1 ASN A  98      91.040  -5.234 181.253  1.00  0.00           O  
ATOM   1689  H   ASN A  98      92.341  -8.087 180.094  1.00  0.00           H  
ATOM   1690  HA  ASN A  98      93.474  -5.687 181.175  1.00  0.00           H  
ATOM   1691 1HB  ASN A  98      92.030  -8.032 182.402  1.00  0.00           H  
ATOM   1692 2HB  ASN A  98      92.595  -6.685 183.374  1.00  0.00           H  
ATOM   1693 1HD2 ASN A  98      89.059  -6.101 182.450  1.00  0.00           H  
ATOM   1694 2HD2 ASN A  98      89.934  -7.372 183.239  1.00  0.00           H  
ATOM   1695  N   TYR A  99      95.005  -8.479 181.948  1.00  0.00           N  
ATOM   1696  CA  TYR A  99      96.206  -9.040 182.536  1.00  0.00           C  
ATOM   1697  C   TYR A  99      97.394  -8.623 181.700  1.00  0.00           C  
ATOM   1698  O   TYR A  99      98.456  -8.302 182.230  1.00  0.00           O  
ATOM   1699  CB  TYR A  99      96.100 -10.569 182.611  1.00  0.00           C  
ATOM   1700  CG  TYR A  99      95.020 -11.052 183.579  1.00  0.00           C  
ATOM   1701  CD1 TYR A  99      94.144 -10.141 184.173  1.00  0.00           C  
ATOM   1702  CD2 TYR A  99      94.877 -12.389 183.843  1.00  0.00           C  
ATOM   1703  CE1 TYR A  99      93.139 -10.578 185.005  1.00  0.00           C  
ATOM   1704  CE2 TYR A  99      93.867 -12.823 184.672  1.00  0.00           C  
ATOM   1705  CZ  TYR A  99      93.000 -11.930 185.252  1.00  0.00           C  
ATOM   1706  OH  TYR A  99      91.987 -12.367 186.092  1.00  0.00           O  
ATOM   1707  H   TYR A  99      94.350  -9.109 181.489  1.00  0.00           H  
ATOM   1708  HA  TYR A  99      96.332  -8.639 183.539  1.00  0.00           H  
ATOM   1709 1HB  TYR A  99      95.846 -10.945 181.626  1.00  0.00           H  
ATOM   1710 2HB  TYR A  99      97.054 -11.001 182.902  1.00  0.00           H  
ATOM   1711  HD1 TYR A  99      94.243  -9.084 183.972  1.00  0.00           H  
ATOM   1712  HD2 TYR A  99      95.550 -13.100 183.389  1.00  0.00           H  
ATOM   1713  HE1 TYR A  99      92.455  -9.864 185.460  1.00  0.00           H  
ATOM   1714  HE2 TYR A  99      93.748 -13.879 184.871  1.00  0.00           H  
ATOM   1715  HH  TYR A  99      92.205 -13.257 186.463  1.00  0.00           H  
ATOM   1716  N   TYR A 100      97.205  -8.599 180.383  1.00  0.00           N  
ATOM   1717  CA  TYR A 100      98.258  -8.212 179.475  1.00  0.00           C  
ATOM   1718  C   TYR A 100      98.628  -6.803 179.778  1.00  0.00           C  
ATOM   1719  O   TYR A 100      99.798  -6.498 179.985  1.00  0.00           O  
ATOM   1720  CB  TYR A 100      97.823  -8.310 178.006  1.00  0.00           C  
ATOM   1721  CG  TYR A 100      98.945  -7.973 177.035  1.00  0.00           C  
ATOM   1722  CD1 TYR A 100      99.754  -8.993 176.533  1.00  0.00           C  
ATOM   1723  CD2 TYR A 100      99.203  -6.652 176.682  1.00  0.00           C  
ATOM   1724  CE1 TYR A 100     100.794  -8.699 175.682  1.00  0.00           C  
ATOM   1725  CE2 TYR A 100     100.252  -6.361 175.827  1.00  0.00           C  
ATOM   1726  CZ  TYR A 100     101.044  -7.382 175.328  1.00  0.00           C  
ATOM   1727  OH  TYR A 100     102.087  -7.099 174.477  1.00  0.00           O  
ATOM   1728  H   TYR A 100      96.312  -8.888 179.999  1.00  0.00           H  
ATOM   1729  HA  TYR A 100      99.140  -8.802 179.663  1.00  0.00           H  
ATOM   1730 1HB  TYR A 100      97.459  -9.301 177.773  1.00  0.00           H  
ATOM   1731 2HB  TYR A 100      97.001  -7.621 177.827  1.00  0.00           H  
ATOM   1732  HD1 TYR A 100      99.562 -10.025 176.805  1.00  0.00           H  
ATOM   1733  HD2 TYR A 100      98.584  -5.849 177.080  1.00  0.00           H  
ATOM   1734  HE1 TYR A 100     101.421  -9.498 175.289  1.00  0.00           H  
ATOM   1735  HE2 TYR A 100     100.458  -5.328 175.548  1.00  0.00           H  
ATOM   1736  HH  TYR A 100     102.182  -6.146 174.394  1.00  0.00           H  
ATOM   1737  N   ALA A 101      97.621  -5.940 179.820  1.00  0.00           N  
ATOM   1738  CA  ALA A 101      97.831  -4.546 180.097  1.00  0.00           C  
ATOM   1739  C   ALA A 101      98.463  -4.351 181.462  1.00  0.00           C  
ATOM   1740  O   ALA A 101      99.372  -3.540 181.622  1.00  0.00           O  
ATOM   1741  CB  ALA A 101      96.503  -3.833 180.034  1.00  0.00           C  
ATOM   1742  H   ALA A 101      96.671  -6.258 179.642  1.00  0.00           H  
ATOM   1743  HA  ALA A 101      98.503  -4.142 179.344  1.00  0.00           H  
ATOM   1744 1HB  ALA A 101      96.649  -2.772 180.223  1.00  0.00           H  
ATOM   1745 2HB  ALA A 101      96.066  -3.973 179.046  1.00  0.00           H  
ATOM   1746 3HB  ALA A 101      95.837  -4.252 180.789  1.00  0.00           H  
ATOM   1747  N   ALA A 102      98.016  -5.107 182.459  1.00  0.00           N  
ATOM   1748  CA  ALA A 102      98.586  -4.964 183.778  1.00  0.00           C  
ATOM   1749  C   ALA A 102     100.057  -5.321 183.782  1.00  0.00           C  
ATOM   1750  O   ALA A 102     100.900  -4.625 184.362  1.00  0.00           O  
ATOM   1751  CB  ALA A 102      97.839  -5.866 184.742  1.00  0.00           C  
ATOM   1752  H   ALA A 102      97.246  -5.761 182.321  1.00  0.00           H  
ATOM   1753  HA  ALA A 102      98.491  -3.926 184.074  1.00  0.00           H  
ATOM   1754 1HB  ALA A 102      98.245  -5.756 185.742  1.00  0.00           H  
ATOM   1755 2HB  ALA A 102      96.785  -5.596 184.745  1.00  0.00           H  
ATOM   1756 3HB  ALA A 102      97.946  -6.896 184.421  1.00  0.00           H  
ATOM   1757  N   ALA A 103     100.387  -6.406 183.098  1.00  0.00           N  
ATOM   1758  CA  ALA A 103     101.758  -6.853 183.024  1.00  0.00           C  
ATOM   1759  C   ALA A 103     102.615  -5.857 182.244  1.00  0.00           C  
ATOM   1760  O   ALA A 103     103.681  -5.431 182.697  1.00  0.00           O  
ATOM   1761  CB  ALA A 103     101.784  -8.226 182.373  1.00  0.00           C  
ATOM   1762  H   ALA A 103      99.666  -6.956 182.634  1.00  0.00           H  
ATOM   1763  HA  ALA A 103     102.154  -6.919 184.033  1.00  0.00           H  
ATOM   1764 1HB  ALA A 103     102.811  -8.572 182.341  1.00  0.00           H  
ATOM   1765 2HB  ALA A 103     101.177  -8.918 182.954  1.00  0.00           H  
ATOM   1766 3HB  ALA A 103     101.380  -8.151 181.362  1.00  0.00           H  
ATOM   1767  N   GLN A 104     102.083  -5.413 181.111  1.00  0.00           N  
ATOM   1768  CA  GLN A 104     102.743  -4.510 180.180  1.00  0.00           C  
ATOM   1769  C   GLN A 104     103.018  -3.151 180.789  1.00  0.00           C  
ATOM   1770  O   GLN A 104     104.048  -2.529 180.519  1.00  0.00           O  
ATOM   1771  CB  GLN A 104     101.870  -4.352 178.933  1.00  0.00           C  
ATOM   1772  CG  GLN A 104     102.480  -3.533 177.808  1.00  0.00           C  
ATOM   1773  CD  GLN A 104     103.713  -4.178 177.181  1.00  0.00           C  
ATOM   1774  NE2 GLN A 104     104.807  -3.427 177.110  1.00  0.00           N  
ATOM   1775  OE1 GLN A 104     103.676  -5.337 176.759  1.00  0.00           O  
ATOM   1776  H   GLN A 104     101.174  -5.767 180.838  1.00  0.00           H  
ATOM   1777  HA  GLN A 104     103.694  -4.954 179.893  1.00  0.00           H  
ATOM   1778 1HB  GLN A 104     101.624  -5.338 178.539  1.00  0.00           H  
ATOM   1779 2HB  GLN A 104     100.932  -3.877 179.219  1.00  0.00           H  
ATOM   1780 1HG  GLN A 104     101.729  -3.405 177.030  1.00  0.00           H  
ATOM   1781 2HG  GLN A 104     102.767  -2.560 178.212  1.00  0.00           H  
ATOM   1782 1HE2 GLN A 104     105.645  -3.799 176.707  1.00  0.00           H  
ATOM   1783 2HE2 GLN A 104     104.794  -2.492 177.464  1.00  0.00           H  
ATOM   1784  N   ASN A 105     102.115  -2.704 181.649  1.00  0.00           N  
ATOM   1785  CA  ASN A 105     102.226  -1.402 182.268  1.00  0.00           C  
ATOM   1786  C   ASN A 105     102.975  -1.430 183.600  1.00  0.00           C  
ATOM   1787  O   ASN A 105     103.067  -0.406 184.278  1.00  0.00           O  
ATOM   1788  CB  ASN A 105     100.840  -0.824 182.455  1.00  0.00           C  
ATOM   1789  CG  ASN A 105     100.196  -0.472 181.128  1.00  0.00           C  
ATOM   1790  ND2 ASN A 105      98.907  -0.659 181.032  1.00  0.00           N  
ATOM   1791  OD1 ASN A 105     100.873  -0.026 180.193  1.00  0.00           O  
ATOM   1792  H   ASN A 105     101.277  -3.255 181.830  1.00  0.00           H  
ATOM   1793  HA  ASN A 105     102.787  -0.753 181.596  1.00  0.00           H  
ATOM   1794 1HB  ASN A 105     100.212  -1.547 182.981  1.00  0.00           H  
ATOM   1795 2HB  ASN A 105     100.898   0.070 183.072  1.00  0.00           H  
ATOM   1796 1HD2 ASN A 105      98.433  -0.443 180.181  1.00  0.00           H  
ATOM   1797 2HD2 ASN A 105      98.403  -1.027 181.810  1.00  0.00           H  
ATOM   1798  N   GLY A 106     103.515  -2.590 183.985  1.00  0.00           N  
ATOM   1799  CA  GLY A 106     104.270  -2.685 185.225  1.00  0.00           C  
ATOM   1800  C   GLY A 106     103.432  -2.738 186.504  1.00  0.00           C  
ATOM   1801  O   GLY A 106     103.958  -2.490 187.590  1.00  0.00           O  
ATOM   1802  H   GLY A 106     103.433  -3.428 183.408  1.00  0.00           H  
ATOM   1803 1HA  GLY A 106     104.892  -3.579 185.175  1.00  0.00           H  
ATOM   1804 2HA  GLY A 106     104.955  -1.842 185.282  1.00  0.00           H  
ATOM   1805  N   LYS A 107     102.144  -3.088 186.425  1.00  0.00           N  
ATOM   1806  CA  LYS A 107     101.321  -3.109 187.640  1.00  0.00           C  
ATOM   1807  C   LYS A 107     101.761  -4.227 188.581  1.00  0.00           C  
ATOM   1808  O   LYS A 107     101.430  -4.225 189.766  1.00  0.00           O  
ATOM   1809  CB  LYS A 107      99.835  -3.244 187.330  1.00  0.00           C  
ATOM   1810  CG  LYS A 107      99.223  -2.027 186.635  1.00  0.00           C  
ATOM   1811  CD  LYS A 107      97.710  -2.180 186.448  1.00  0.00           C  
ATOM   1812  CE  LYS A 107      97.118  -0.989 185.707  1.00  0.00           C  
ATOM   1813  NZ  LYS A 107      95.643  -1.130 185.521  1.00  0.00           N1+
ATOM   1814  H   LYS A 107     101.721  -3.347 185.535  1.00  0.00           H  
ATOM   1815  HA  LYS A 107     101.464  -2.164 188.164  1.00  0.00           H  
ATOM   1816 1HB  LYS A 107      99.686  -4.106 186.692  1.00  0.00           H  
ATOM   1817 2HB  LYS A 107      99.285  -3.421 188.254  1.00  0.00           H  
ATOM   1818 1HG  LYS A 107      99.431  -1.128 187.214  1.00  0.00           H  
ATOM   1819 2HG  LYS A 107      99.690  -1.921 185.651  1.00  0.00           H  
ATOM   1820 1HD  LYS A 107      97.480  -3.087 185.912  1.00  0.00           H  
ATOM   1821 2HD  LYS A 107      97.241  -2.241 187.429  1.00  0.00           H  
ATOM   1822 1HE  LYS A 107      97.318  -0.080 186.271  1.00  0.00           H  
ATOM   1823 2HE  LYS A 107      97.592  -0.910 184.726  1.00  0.00           H  
ATOM   1824 1HZ  LYS A 107      95.287  -0.323 185.025  1.00  0.00           H  
ATOM   1825 2HZ  LYS A 107      95.446  -1.967 184.987  1.00  0.00           H  
ATOM   1826 3HZ  LYS A 107      95.194  -1.192 186.424  1.00  0.00           H  
ATOM   1827  N   ASN A 108     102.504  -5.184 188.032  1.00  0.00           N  
ATOM   1828  CA  ASN A 108     103.031  -6.323 188.762  1.00  0.00           C  
ATOM   1829  C   ASN A 108     104.488  -6.129 189.206  1.00  0.00           C  
ATOM   1830  O   ASN A 108     105.137  -7.100 189.598  1.00  0.00           O  
ATOM   1831  CB  ASN A 108     102.907  -7.586 187.925  1.00  0.00           C  
ATOM   1832  CG  ASN A 108     101.471  -8.052 187.769  1.00  0.00           C  
ATOM   1833  ND2 ASN A 108     100.940  -7.946 186.586  1.00  0.00           N  
ATOM   1834  OD1 ASN A 108     100.864  -8.550 188.732  1.00  0.00           O  
ATOM   1835  H   ASN A 108     102.714  -5.105 187.049  1.00  0.00           H  
ATOM   1836  HA  ASN A 108     102.440  -6.448 189.671  1.00  0.00           H  
ATOM   1837 1HB  ASN A 108     103.320  -7.393 186.934  1.00  0.00           H  
ATOM   1838 2HB  ASN A 108     103.501  -8.379 188.369  1.00  0.00           H  
ATOM   1839 1HD2 ASN A 108     100.007  -8.275 186.429  1.00  0.00           H  
ATOM   1840 2HD2 ASN A 108     101.482  -7.575 185.836  1.00  0.00           H  
ATOM   1841  N   LYS A 109     105.004  -4.896 189.107  1.00  0.00           N  
ATOM   1842  CA  LYS A 109     106.370  -4.589 189.523  1.00  0.00           C  
ATOM   1843  C   LYS A 109     106.624  -4.994 190.973  1.00  0.00           C  
ATOM   1844  O   LYS A 109     107.773  -5.214 191.358  1.00  0.00           O  
ATOM   1845  CB  LYS A 109     106.656  -3.094 189.342  1.00  0.00           C  
ATOM   1846  CG  LYS A 109     108.088  -2.661 189.691  1.00  0.00           C  
ATOM   1847  CD  LYS A 109     108.302  -1.169 189.421  1.00  0.00           C  
ATOM   1848  CE  LYS A 109     109.724  -0.738 189.767  1.00  0.00           C  
ATOM   1849  NZ  LYS A 109     109.941   0.713 189.512  1.00  0.00           N1+
ATOM   1850  OXT LYS A 109     105.740  -4.791 191.807  1.00  0.00           O1-
ATOM   1851  H   LYS A 109     104.438  -4.130 188.740  1.00  0.00           H  
ATOM   1852  HA  LYS A 109     107.057  -5.154 188.894  1.00  0.00           H  
ATOM   1853 1HB  LYS A 109     106.470  -2.815 188.304  1.00  0.00           H  
ATOM   1854 2HB  LYS A 109     105.964  -2.516 189.957  1.00  0.00           H  
ATOM   1855 1HG  LYS A 109     108.280  -2.859 190.746  1.00  0.00           H  
ATOM   1856 2HG  LYS A 109     108.796  -3.235 189.097  1.00  0.00           H  
ATOM   1857 1HD  LYS A 109     108.111  -0.960 188.368  1.00  0.00           H  
ATOM   1858 2HD  LYS A 109     107.600  -0.588 190.021  1.00  0.00           H  
ATOM   1859 1HE  LYS A 109     109.914  -0.944 190.819  1.00  0.00           H  
ATOM   1860 2HE  LYS A 109     110.427  -1.311 189.161  1.00  0.00           H  
ATOM   1861 1HZ  LYS A 109     110.892   0.958 189.751  1.00  0.00           H  
ATOM   1862 2HZ  LYS A 109     109.779   0.912 188.535  1.00  0.00           H  
ATOM   1863 3HZ  LYS A 109     109.302   1.253 190.076  1.00  0.00           H  
TER   
END
