# Supplementary material for: Scaffolding protein functional sites using deep learning
Source: Science. Author manuscript; Available in PMC 2022 Oct 31. (PMC9621694; doi:10.1126/science.abn2100)
Supplement: Data S1 [file NIHMS1830590-supplement-Data_S1.zip › ace2_600_AF.pdb]

ATOM      1  N   MET A   1     112.317 -16.039 172.649  1.00  0.00           N  
ATOM      2  CA  MET A   1     111.264 -15.779 173.626  1.00  0.00           C  
ATOM      3  C   MET A   1     109.886 -15.891 172.983  1.00  0.00           C  
ATOM      4  O   MET A   1     109.684 -15.444 171.854  1.00  0.00           O  
ATOM      5  CB  MET A   1     111.439 -14.392 174.249  1.00  0.00           C  
ATOM      6  CG  MET A   1     112.561 -14.317 175.271  1.00  0.00           C  
ATOM      7  SD  MET A   1     112.643 -12.685 176.107  1.00  0.00           S  
ATOM      8  CE  MET A   1     114.102 -12.935 177.155  1.00  0.00           C  
ATOM      9  N   LYS A   2     109.019 -16.975 173.345  1.00  0.00           N  
ATOM     10  CA  LYS A   2     107.689 -17.150 172.771  1.00  0.00           C  
ATOM     11  C   LYS A   2     106.796 -15.951 173.079  1.00  0.00           C  
ATOM     12  O   LYS A   2     106.906 -15.347 174.147  1.00  0.00           O  
ATOM     13  CB  LYS A   2     107.043 -18.434 173.293  1.00  0.00           C  
ATOM     14  CG  LYS A   2     107.667 -19.709 172.746  1.00  0.00           C  
ATOM     15  CD  LYS A   2     106.930 -20.948 173.236  1.00  0.00           C  
ATOM     16  CE  LYS A   2     107.582 -22.226 172.726  1.00  0.00           C  
ATOM     17  NZ  LYS A   2     106.826 -23.441 173.151  1.00  0.00           N1+
ATOM     18  N   ASP A   3     106.212 -15.269 172.098  1.00  0.00           N  
ATOM     19  CA  ASP A   3     105.190 -14.228 172.056  1.00  0.00           C  
ATOM     20  C   ASP A   3     104.052 -14.536 173.026  1.00  0.00           C  
ATOM     21  O   ASP A   3     103.538 -15.657 173.051  1.00  0.00           O  
ATOM     22  CB  ASP A   3     104.644 -14.068 170.637  1.00  0.00           C  
ATOM     23  CG  ASP A   3     103.690 -12.896 170.496  1.00  0.00           C  
ATOM     24  OD1 ASP A   3     102.470 -13.073 170.707  1.00  0.00           O  
ATOM     25  OD2 ASP A   3     104.161 -11.785 170.171  1.00  0.00           O1-
ATOM     26  N   PRO A   4     103.857 -13.781 174.170  1.00  0.00           N  
ATOM     27  CA  PRO A   4     102.787 -14.000 175.146  1.00  0.00           C  
ATOM     28  C   PRO A   4     101.444 -14.313 174.489  1.00  0.00           C  
ATOM     29  O   PRO A   4     100.676 -15.127 175.005  1.00  0.00           O  
ATOM     30  CB  PRO A   4     102.727 -12.674 175.907  1.00  0.00           C  
ATOM     31  CG  PRO A   4     104.076 -12.059 175.710  1.00  0.00           C  
ATOM     32  CD  PRO A   4     104.650 -12.574 174.421  1.00  0.00           C  
ATOM     33  N   LEU A   5     101.186 -13.729 173.348  1.00  0.00           N  
ATOM     34  CA  LEU A   5      99.928 -13.975 172.650  1.00  0.00           C  
ATOM     35  C   LEU A   5      99.872 -15.403 172.119  1.00  0.00           C  
ATOM     36  O   LEU A   5      98.817 -16.043 172.156  1.00  0.00           O  
ATOM     37  CB  LEU A   5      99.751 -12.982 171.498  1.00  0.00           C  
ATOM     38  CG  LEU A   5      99.432 -11.539 171.891  1.00  0.00           C  
ATOM     39  CD1 LEU A   5      99.349 -10.658 170.649  1.00  0.00           C  
ATOM     40  CD2 LEU A   5      98.132 -11.475 172.686  1.00  0.00           C  
ATOM     41  N   GLN A   6     101.075 -15.899 171.712  1.00  0.00           N  
ATOM     42  CA  GLN A   6     101.159 -17.271 171.222  1.00  0.00           C  
ATOM     43  C   GLN A   6     100.925 -18.271 172.350  1.00  0.00           C  
ATOM     44  O   GLN A   6     100.258 -19.290 172.154  1.00  0.00           O  
ATOM     45  CB  GLN A   6     102.517 -17.525 170.567  1.00  0.00           C  
ATOM     46  CG  GLN A   6     102.646 -18.904 169.935  1.00  0.00           C  
ATOM     47  CD  GLN A   6     101.723 -19.094 168.747  1.00  0.00           C  
ATOM     48  NE2 GLN A   6     101.304 -20.334 168.513  1.00  0.00           N  
ATOM     49  OE1 GLN A   6     101.387 -18.135 168.045  1.00  0.00           O  
ATOM     50  N   LEU A   7     101.510 -18.039 173.481  1.00  0.00           N  
ATOM     51  CA  LEU A   7     101.294 -18.906 174.634  1.00  0.00           C  
ATOM     52  C   LEU A   7      99.819 -18.938 175.021  1.00  0.00           C  
ATOM     53  O   LEU A   7      99.273 -20.004 175.318  1.00  0.00           O  
ATOM     54  CB  LEU A   7     102.135 -18.437 175.824  1.00  0.00           C  
ATOM     55  CG  LEU A   7     103.645 -18.665 175.719  1.00  0.00           C  
ATOM     56  CD1 LEU A   7     104.368 -17.952 176.857  1.00  0.00           C  
ATOM     57  CD2 LEU A   7     103.962 -20.156 175.727  1.00  0.00           C  
ATOM     58  N   LEU A   8      99.198 -17.739 174.949  1.00  0.00           N  
ATOM     59  CA  LEU A   8      97.772 -17.621 175.232  1.00  0.00           C  
ATOM     60  C   LEU A   8      96.950 -18.429 174.233  1.00  0.00           C  
ATOM     61  O   LEU A   8      96.019 -19.138 174.618  1.00  0.00           O  
ATOM     62  CB  LEU A   8      97.339 -16.153 175.196  1.00  0.00           C  
ATOM     63  CG  LEU A   8      95.867 -15.873 175.504  1.00  0.00           C  
ATOM     64  CD1 LEU A   8      95.526 -16.327 176.919  1.00  0.00           C  
ATOM     65  CD2 LEU A   8      95.555 -14.392 175.322  1.00  0.00           C  
ATOM     66  N   LEU A   9      97.364 -18.287 173.019  1.00  0.00           N  
ATOM     67  CA  LEU A   9      96.703 -19.074 171.984  1.00  0.00           C  
ATOM     68  C   LEU A   9      96.740 -20.560 172.325  1.00  0.00           C  
ATOM     69  O   LEU A   9      95.712 -21.240 172.267  1.00  0.00           O  
ATOM     70  CB  LEU A   9      97.363 -18.834 170.623  1.00  0.00           C  
ATOM     71  CG  LEU A   9      96.825 -19.660 169.454  1.00  0.00           C  
ATOM     72  CD1 LEU A   9      95.366 -19.307 169.182  1.00  0.00           C  
ATOM     73  CD2 LEU A   9      97.675 -19.440 168.207  1.00  0.00           C  
ATOM     74  N   GLU A  10      97.848 -20.987 172.691  1.00  0.00           N  
ATOM     75  CA  GLU A  10      98.025 -22.405 172.992  1.00  0.00           C  
ATOM     76  C   GLU A  10      97.173 -22.827 174.186  1.00  0.00           C  
ATOM     77  O   GLU A  10      96.550 -23.890 174.166  1.00  0.00           O  
ATOM     78  CB  GLU A  10      99.499 -22.718 173.261  1.00  0.00           C  
ATOM     79  CG  GLU A  10     100.386 -22.607 172.029  1.00  0.00           C  
ATOM     80  CD  GLU A  10     101.839 -22.961 172.302  1.00  0.00           C  
ATOM     81  OE1 GLU A  10     102.418 -23.773 171.545  1.00  0.00           O  
ATOM     82  OE2 GLU A  10     102.403 -22.423 173.281  1.00  0.00           O1-
ATOM     83  N   GLU A  11      97.114 -21.959 175.138  1.00  0.00           N  
ATOM     84  CA  GLU A  11      96.320 -22.246 176.330  1.00  0.00           C  
ATOM     85  C   GLU A  11      94.832 -22.308 175.999  1.00  0.00           C  
ATOM     86  O   GLU A  11      94.128 -23.217 176.447  1.00  0.00           O  
ATOM     87  CB  GLU A  11      96.575 -21.195 177.413  1.00  0.00           C  
ATOM     88  CG  GLU A  11      97.943 -21.306 178.068  1.00  0.00           C  
ATOM     89  CD  GLU A  11      98.175 -20.269 179.155  1.00  0.00           C  
ATOM     90  OE1 GLU A  11      98.867 -20.576 180.151  1.00  0.00           O  
ATOM     91  OE2 GLU A  11      97.660 -19.138 179.008  1.00  0.00           O1-
ATOM     92  N   LEU A  12      94.448 -21.384 175.201  1.00  0.00           N  
ATOM     93  CA  LEU A  12      93.040 -21.334 174.822  1.00  0.00           C  
ATOM     94  C   LEU A  12      92.657 -22.555 173.992  1.00  0.00           C  
ATOM     95  O   LEU A  12      91.602 -23.154 174.210  1.00  0.00           O  
ATOM     96  CB  LEU A  12      92.740 -20.055 174.037  1.00  0.00           C  
ATOM     97  CG  LEU A  12      92.799 -18.746 174.827  1.00  0.00           C  
ATOM     98  CD1 LEU A  12      92.600 -17.555 173.894  1.00  0.00           C  
ATOM     99  CD2 LEU A  12      91.753 -18.743 175.936  1.00  0.00           C  
ATOM    100  N   LEU A  13      93.579 -22.921 173.132  1.00  0.00           N  
ATOM    101  CA  LEU A  13      93.318 -24.080 172.285  1.00  0.00           C  
ATOM    102  C   LEU A  13      93.281 -25.361 173.114  1.00  0.00           C  
ATOM    103  O   LEU A  13      92.451 -26.238 172.871  1.00  0.00           O  
ATOM    104  CB  LEU A  13      94.384 -24.197 171.192  1.00  0.00           C  
ATOM    105  CG  LEU A  13      94.343 -23.138 170.090  1.00  0.00           C  
ATOM    106  CD1 LEU A  13      95.521 -23.317 169.139  1.00  0.00           C  
ATOM    107  CD2 LEU A  13      93.021 -23.207 169.331  1.00  0.00           C  
ATOM    108  N   ASN A  14      94.152 -25.454 174.053  1.00  0.00           N  
ATOM    109  CA  ASN A  14      94.177 -26.616 174.934  1.00  0.00           C  
ATOM    110  C   ASN A  14      92.896 -26.724 175.757  1.00  0.00           C  
ATOM    111  O   ASN A  14      92.329 -27.810 175.890  1.00  0.00           O  
ATOM    112  CB  ASN A  14      95.397 -26.563 175.856  1.00  0.00           C  
ATOM    113  CG  ASN A  14      96.683 -26.940 175.145  1.00  0.00           C  
ATOM    114  ND2 ASN A  14      97.803 -26.420 175.631  1.00  0.00           N  
ATOM    115  OD1 ASN A  14      96.668 -27.692 174.168  1.00  0.00           O  
ATOM    116  N   GLU A  15      92.451 -25.591 176.311  1.00  0.00           N  
ATOM    117  CA  GLU A  15      91.221 -25.560 177.098  1.00  0.00           C  
ATOM    118  C   GLU A  15      90.004 -25.863 176.229  1.00  0.00           C  
ATOM    119  O   GLU A  15      89.099 -26.587 176.651  1.00  0.00           O  
ATOM    120  CB  GLU A  15      91.054 -24.201 177.782  1.00  0.00           C  
ATOM    121  CG  GLU A  15      92.073 -23.938 178.883  1.00  0.00           C  
ATOM    122  CD  GLU A  15      91.830 -22.634 179.626  1.00  0.00           C  
ATOM    123  OE1 GLU A  15      90.777 -22.502 180.291  1.00  0.00           O  
ATOM    124  OE2 GLU A  15      92.698 -21.738 179.541  1.00  0.00           O1-
ATOM    125  N   LEU A  16      90.096 -25.256 175.046  1.00  0.00           N  
ATOM    126  CA  LEU A  16      89.018 -25.505 174.095  1.00  0.00           C  
ATOM    127  C   LEU A  16      88.938 -26.986 173.739  1.00  0.00           C  
ATOM    128  O   LEU A  16      87.845 -27.549 173.651  1.00  0.00           O  
ATOM    129  CB  LEU A  16      89.220 -24.673 172.826  1.00  0.00           C  
ATOM    130  CG  LEU A  16      88.033 -24.605 171.864  1.00  0.00           C  
ATOM    131  CD1 LEU A  16      87.572 -23.161 171.692  1.00  0.00           C  
ATOM    132  CD2 LEU A  16      88.400 -25.218 170.517  1.00  0.00           C  
ATOM    133  N   GLY A  17      90.011 -27.659 173.528  1.00  0.00           N  
ATOM    134  CA  GLY A  17      90.069 -29.075 173.203  1.00  0.00           C  
ATOM    135  C   GLY A  17      89.449 -29.958 174.271  1.00  0.00           C  
ATOM    136  O   GLY A  17      88.752 -30.924 173.956  1.00  0.00           O  
ATOM    137  N   GLU A  18      89.562 -29.487 175.558  1.00  0.00           N  
ATOM    138  CA  GLU A  18      89.030 -30.263 176.674  1.00  0.00           C  
ATOM    139  C   GLU A  18      87.528 -30.047 176.830  1.00  0.00           C  
ATOM    140  O   GLU A  18      86.783 -30.994 177.089  1.00  0.00           O  
ATOM    141  CB  GLU A  18      89.752 -29.899 177.974  1.00  0.00           C  
ATOM    142  CG  GLU A  18      91.214 -30.324 178.006  1.00  0.00           C  
ATOM    143  CD  GLU A  18      91.869 -30.116 179.361  1.00  0.00           C  
ATOM    144  OE1 GLU A  18      92.305 -31.111 179.984  1.00  0.00           O  
ATOM    145  OE2 GLU A  18      91.946 -28.949 179.806  1.00  0.00           O1-
ATOM    146  N   GLU A  19      87.128 -28.780 176.572  1.00  0.00           N  
ATOM    147  CA  GLU A  19      85.731 -28.412 176.788  1.00  0.00           C  
ATOM    148  C   GLU A  19      84.866 -28.807 175.595  1.00  0.00           C  
ATOM    149  O   GLU A  19      83.693 -29.150 175.758  1.00  0.00           O  
ATOM    150  CB  GLU A  19      85.606 -26.910 177.056  1.00  0.00           C  
ATOM    151  CG  GLU A  19      86.148 -26.479 178.410  1.00  0.00           C  
ATOM    152  CD  GLU A  19      85.214 -26.811 179.563  1.00  0.00           C  
ATOM    153  OE1 GLU A  19      85.526 -27.735 180.350  1.00  0.00           O  
ATOM    154  OE2 GLU A  19      84.163 -26.143 179.682  1.00  0.00           O1-
ATOM    155  N   LEU A  20      85.454 -29.014 174.483  1.00  0.00           N  
ATOM    156  CA  LEU A  20      84.608 -29.214 173.312  1.00  0.00           C  
ATOM    157  C   LEU A  20      84.737 -30.640 172.786  1.00  0.00           C  
ATOM    158  O   LEU A  20      84.446 -30.903 171.617  1.00  0.00           O  
ATOM    159  CB  LEU A  20      84.974 -28.215 172.210  1.00  0.00           C  
ATOM    160  CG  LEU A  20      84.680 -26.744 172.504  1.00  0.00           C  
ATOM    161  CD1 LEU A  20      85.191 -25.865 171.367  1.00  0.00           C  
ATOM    162  CD2 LEU A  20      83.186 -26.529 172.722  1.00  0.00           C  
ATOM    163  N   GLU A  21      85.054 -31.539 173.726  1.00  0.00           N  
ATOM    164  CA  GLU A  21      85.024 -32.958 173.383  1.00  0.00           C  
ATOM    165  C   GLU A  21      83.681 -33.350 172.772  1.00  0.00           C  
ATOM    166  O   GLU A  21      82.626 -32.985 173.294  1.00  0.00           O  
ATOM    167  CB  GLU A  21      85.311 -33.816 174.618  1.00  0.00           C  
ATOM    168  CG  GLU A  21      85.704 -35.249 174.292  1.00  0.00           C  
ATOM    169  CD  GLU A  21      85.973 -36.093 175.528  1.00  0.00           C  
ATOM    170  OE1 GLU A  21      85.144 -36.972 175.854  1.00  0.00           O  
ATOM    171  OE2 GLU A  21      87.021 -35.873 176.176  1.00  0.00           O1-
ATOM    172  N   GLY A  22      83.584 -33.351 171.459  1.00  0.00           N  
ATOM    173  CA  GLY A  22      82.394 -33.720 170.707  1.00  0.00           C  
ATOM    174  C   GLY A  22      82.114 -32.790 169.541  1.00  0.00           C  
ATOM    175  O   GLY A  22      81.101 -32.937 168.855  1.00  0.00           O  
ATOM    176  N   THR A  23      83.018 -31.765 169.336  1.00  0.00           N  
ATOM    177  CA  THR A  23      82.851 -30.829 168.230  1.00  0.00           C  
ATOM    178  C   THR A  23      83.378 -31.430 166.930  1.00  0.00           C  
ATOM    179  O   THR A  23      84.301 -32.247 166.946  1.00  0.00           O  
ATOM    180  CB  THR A  23      83.573 -29.497 168.512  1.00  0.00           C  
ATOM    181  CG2 THR A  23      82.872 -28.715 169.617  1.00  0.00           C  
ATOM    182  OG1 THR A  23      84.921 -29.766 168.914  1.00  0.00           O  
ATOM    183  N   SER A  24      82.702 -31.256 165.895  1.00  0.00           N  
ATOM    184  CA  SER A  24      83.109 -31.760 164.588  1.00  0.00           C  
ATOM    185  C   SER A  24      84.394 -31.091 164.113  1.00  0.00           C  
ATOM    186  O   SER A  24      84.769 -30.029 164.615  1.00  0.00           O  
ATOM    187  CB  SER A  24      82.000 -31.541 163.560  1.00  0.00           C  
ATOM    188  OG  SER A  24      81.858 -30.163 163.257  1.00  0.00           O  
ATOM    189  N   PRO A  25      85.182 -31.727 163.316  1.00  0.00           N  
ATOM    190  CA  PRO A  25      86.418 -31.155 162.779  1.00  0.00           C  
ATOM    191  C   PRO A  25      86.222 -29.753 162.207  1.00  0.00           C  
ATOM    192  O   PRO A  25      87.077 -28.883 162.387  1.00  0.00           O  
ATOM    193  CB  PRO A  25      86.814 -32.144 161.679  1.00  0.00           C  
ATOM    194  CG  PRO A  25      86.236 -33.451 162.114  1.00  0.00           C  
ATOM    195  CD  PRO A  25      84.940 -33.186 162.824  1.00  0.00           C  
ATOM    196  N   ALA A  26      85.146 -29.477 161.612  1.00  0.00           N  
ATOM    197  CA  ALA A  26      84.867 -28.166 161.031  1.00  0.00           C  
ATOM    198  C   ALA A  26      84.718 -27.104 162.117  1.00  0.00           C  
ATOM    199  O   ALA A  26      85.230 -25.991 161.979  1.00  0.00           O  
ATOM    200  CB  ALA A  26      83.607 -28.222 160.170  1.00  0.00           C  
ATOM    201  N   GLN A  27      83.981 -27.495 163.205  1.00  0.00           N  
ATOM    202  CA  GLN A  27      83.779 -26.582 164.326  1.00  0.00           C  
ATOM    203  C   GLN A  27      85.101 -26.261 165.019  1.00  0.00           C  
ATOM    204  O   GLN A  27      85.358 -25.108 165.373  1.00  0.00           O  
ATOM    205  CB  GLN A  27      82.790 -27.173 165.331  1.00  0.00           C  
ATOM    206  CG  GLN A  27      81.357 -27.231 164.822  1.00  0.00           C  
ATOM    207  CD  GLN A  27      80.421 -27.942 165.781  1.00  0.00           C  
ATOM    208  NE2 GLN A  27      79.154 -27.541 165.781  1.00  0.00           N  
ATOM    209  OE1 GLN A  27      80.833 -28.846 166.516  1.00  0.00           O  
ATOM    210  N   TRP A  28      85.895 -27.306 165.042  1.00  0.00           N  
ATOM    211  CA  TRP A  28      87.205 -27.133 165.663  1.00  0.00           C  
ATOM    212  C   TRP A  28      88.068 -26.173 164.852  1.00  0.00           C  
ATOM    213  O   TRP A  28      88.712 -25.282 165.413  1.00  0.00           O  
ATOM    214  CB  TRP A  28      87.916 -28.482 165.805  1.00  0.00           C  
ATOM    215  CG  TRP A  28      89.164 -28.428 166.635  1.00  0.00           C  
ATOM    216  CD1 TRP A  28      90.450 -28.334 166.183  1.00  0.00           C  
ATOM    217  CD2 TRP A  28      89.242 -28.469 168.063  1.00  0.00           C  
ATOM    218  CE2 TRP A  28      90.609 -28.396 168.409  1.00  0.00           C  
ATOM    219  CE3 TRP A  28      88.287 -28.561 169.085  1.00  0.00           C  
ATOM    220  NE1 TRP A  28      91.325 -28.314 167.245  1.00  0.00           N  
ATOM    221  CZ2 TRP A  28      91.046 -28.411 169.736  1.00  0.00           C  
ATOM    222  CZ3 TRP A  28      88.724 -28.576 170.404  1.00  0.00           C  
ATOM    223  CH2 TRP A  28      90.091 -28.501 170.716  1.00  0.00           C  
ATOM    224  N   ILE A  29      88.062 -26.371 163.636  1.00  0.00           N  
ATOM    225  CA  ILE A  29      88.853 -25.528 162.746  1.00  0.00           C  
ATOM    226  C   ILE A  29      88.369 -24.083 162.837  1.00  0.00           C  
ATOM    227  O   ILE A  29      89.176 -23.157 162.941  1.00  0.00           O  
ATOM    228  CB  ILE A  29      88.782 -26.027 161.285  1.00  0.00           C  
ATOM    229  CG1 ILE A  29      89.503 -27.372 161.144  1.00  0.00           C  
ATOM    230  CG2 ILE A  29      89.374 -24.986 160.329  1.00  0.00           C  
ATOM    231  CD1 ILE A  29      89.293 -28.048 159.796  1.00  0.00           C  
ATOM    232  N   PHE A  30      87.149 -23.997 162.829  1.00  0.00           N  
ATOM    233  CA  PHE A  30      86.580 -22.658 162.918  1.00  0.00           C  
ATOM    234  C   PHE A  30      86.993 -21.979 164.218  1.00  0.00           C  
ATOM    235  O   PHE A  30      87.407 -20.817 164.215  1.00  0.00           O  
ATOM    236  CB  PHE A  30      85.052 -22.714 162.817  1.00  0.00           C  
ATOM    237  CG  PHE A  30      84.381 -21.382 163.014  1.00  0.00           C  
ATOM    238  CD1 PHE A  30      83.874 -21.019 164.255  1.00  0.00           C  
ATOM    239  CD2 PHE A  30      84.257 -20.491 161.955  1.00  0.00           C  
ATOM    240  CE1 PHE A  30      83.252 -19.786 164.440  1.00  0.00           C  
ATOM    241  CE2 PHE A  30      83.637 -19.257 162.132  1.00  0.00           C  
ATOM    242  CZ  PHE A  30      83.135 -18.907 163.375  1.00  0.00           C  
ATOM    243  N   LEU A  31      86.867 -22.699 165.315  1.00  0.00           N  
ATOM    244  CA  LEU A  31      87.228 -22.148 166.616  1.00  0.00           C  
ATOM    245  C   LEU A  31      88.686 -21.701 166.633  1.00  0.00           C  
ATOM    246  O   LEU A  31      89.001 -20.613 167.118  1.00  0.00           O  
ATOM    247  CB  LEU A  31      86.984 -23.180 167.722  1.00  0.00           C  
ATOM    248  CG  LEU A  31      85.529 -23.396 168.138  1.00  0.00           C  
ATOM    249  CD1 LEU A  31      85.426 -24.561 169.116  1.00  0.00           C  
ATOM    250  CD2 LEU A  31      84.953 -22.125 168.752  1.00  0.00           C  
ATOM    251  N   LYS A  32      89.485 -22.574 166.135  1.00  0.00           N  
ATOM    252  CA  LYS A  32      90.900 -22.220 166.073  1.00  0.00           C  
ATOM    253  C   LYS A  32      91.105 -20.906 165.323  1.00  0.00           C  
ATOM    254  O   LYS A  32      91.847 -20.034 165.780  1.00  0.00           O  
ATOM    255  CB  LYS A  32      91.705 -23.335 165.407  1.00  0.00           C  
ATOM    256  CG  LYS A  32      91.935 -24.549 166.296  1.00  0.00           C  
ATOM    257  CD  LYS A  32      92.807 -25.591 165.606  1.00  0.00           C  
ATOM    258  CE  LYS A  32      92.988 -26.831 166.470  1.00  0.00           C  
ATOM    259  NZ  LYS A  32      93.813 -27.869 165.784  1.00  0.00           N1+
ATOM    260  N   LYS A  33      90.391 -20.794 164.250  1.00  0.00           N  
ATOM    261  CA  LYS A  33      90.525 -19.592 163.431  1.00  0.00           C  
ATOM    262  C   LYS A  33      89.982 -18.367 164.160  1.00  0.00           C  
ATOM    263  O   LYS A  33      90.562 -17.282 164.077  1.00  0.00           O  
ATOM    264  CB  LYS A  33      89.802 -19.771 162.095  1.00  0.00           C  
ATOM    265  CG  LYS A  33      90.515 -20.699 161.123  1.00  0.00           C  
ATOM    266  CD  LYS A  33      89.807 -20.750 159.776  1.00  0.00           C  
ATOM    267  CE  LYS A  33      90.541 -21.651 158.792  1.00  0.00           C  
ATOM    268  NZ  LYS A  33      89.840 -21.717 157.473  1.00  0.00           N1+
ATOM    269  N   LEU A  34      88.906 -18.613 164.893  1.00  0.00           N  
ATOM    270  CA  LEU A  34      88.287 -17.521 165.636  1.00  0.00           C  
ATOM    271  C   LEU A  34      89.221 -17.006 166.725  1.00  0.00           C  
ATOM    272  O   LEU A  34      89.384 -15.795 166.888  1.00  0.00           O  
ATOM    273  CB  LEU A  34      86.963 -17.977 166.255  1.00  0.00           C  
ATOM    274  CG  LEU A  34      86.096 -16.884 166.881  1.00  0.00           C  
ATOM    275  CD1 LEU A  34      85.602 -15.919 165.808  1.00  0.00           C  
ATOM    276  CD2 LEU A  34      84.921 -17.498 167.635  1.00  0.00           C  
ATOM    277  N   ILE A  35      89.806 -17.879 167.421  1.00  0.00           N  
ATOM    278  CA  ILE A  35      90.737 -17.512 168.482  1.00  0.00           C  
ATOM    279  C   ILE A  35      91.923 -16.756 167.890  1.00  0.00           C  
ATOM    280  O   ILE A  35      92.313 -15.703 168.400  1.00  0.00           O  
ATOM    281  CB  ILE A  35      91.226 -18.755 169.258  1.00  0.00           C  
ATOM    282  CG1 ILE A  35      90.066 -19.393 170.031  1.00  0.00           C  
ATOM    283  CG2 ILE A  35      92.375 -18.386 170.201  1.00  0.00           C  
ATOM    284  CD1 ILE A  35      90.413 -20.728 170.677  1.00  0.00           C  
ATOM    285  N   ILE A  36      92.455 -17.301 166.851  1.00  0.00           N  
ATOM    286  CA  ILE A  36      93.587 -16.659 166.192  1.00  0.00           C  
ATOM    287  C   ILE A  36      93.190 -15.258 165.733  1.00  0.00           C  
ATOM    288  O   ILE A  36      93.931 -14.294 165.947  1.00  0.00           O  
ATOM    289  CB  ILE A  36      94.091 -17.493 164.993  1.00  0.00           C  
ATOM    290  CG1 ILE A  36      94.702 -18.812 165.480  1.00  0.00           C  
ATOM    291  CG2 ILE A  36      95.102 -16.693 164.166  1.00  0.00           C  
ATOM    292  CD1 ILE A  36      95.050 -19.782 164.359  1.00  0.00           C  
ATOM    293  N   PHE A  37      92.111 -15.159 165.158  1.00  0.00           N  
ATOM    294  CA  PHE A  37      91.586 -13.872 164.719  1.00  0.00           C  
ATOM    295  C   PHE A  37      91.459 -12.909 165.895  1.00  0.00           C  
ATOM    296  O   PHE A  37      91.904 -11.762 165.815  1.00  0.00           O  
ATOM    297  CB  PHE A  37      90.226 -14.049 164.036  1.00  0.00           C  
ATOM    298  CG  PHE A  37      89.582 -12.755 163.618  1.00  0.00           C  
ATOM    299  CD1 PHE A  37      88.460 -12.274 164.280  1.00  0.00           C  
ATOM    300  CD2 PHE A  37      90.102 -12.017 162.562  1.00  0.00           C  
ATOM    301  CE1 PHE A  37      87.862 -11.076 163.895  1.00  0.00           C  
ATOM    302  CE2 PHE A  37      89.511 -10.819 162.171  1.00  0.00           C  
ATOM    303  CZ  PHE A  37      88.391 -10.351 162.838  1.00  0.00           C  
ATOM    304  N   GLY A  38      90.809 -13.305 166.997  1.00  0.00           N  
ATOM    305  CA  GLY A  38      90.663 -12.475 168.182  1.00  0.00           C  
ATOM    306  C   GLY A  38      91.989 -11.991 168.738  1.00  0.00           C  
ATOM    307  O   GLY A  38      92.142 -10.808 169.049  1.00  0.00           O  
ATOM    308  N   LEU A  39      92.966 -12.876 168.742  1.00  0.00           N  
ATOM    309  CA  LEU A  39      94.286 -12.522 169.251  1.00  0.00           C  
ATOM    310  C   LEU A  39      94.968 -11.510 168.338  1.00  0.00           C  
ATOM    311  O   LEU A  39      95.646 -10.596 168.813  1.00  0.00           O  
ATOM    312  CB  LEU A  39      95.160 -13.772 169.389  1.00  0.00           C  
ATOM    313  CG  LEU A  39      94.756 -14.764 170.480  1.00  0.00           C  
ATOM    314  CD1 LEU A  39      95.674 -15.981 170.456  1.00  0.00           C  
ATOM    315  CD2 LEU A  39      94.784 -14.094 171.849  1.00  0.00           C  
ATOM    316  N   SER A  40      94.778 -11.699 167.077  1.00  0.00           N  
ATOM    317  CA  SER A  40      95.348 -10.767 166.112  1.00  0.00           C  
ATOM    318  C   SER A  40      94.788  -9.362 166.301  1.00  0.00           C  
ATOM    319  O   SER A  40      95.515  -8.375 166.171  1.00  0.00           O  
ATOM    320  CB  SER A  40      95.081 -11.244 164.684  1.00  0.00           C  
ATOM    321  OG  SER A  40      95.586 -10.315 163.740  1.00  0.00           O  
ATOM    322  N   LEU A  41      93.555  -9.313 166.631  1.00  0.00           N  
ATOM    323  CA  LEU A  41      92.920  -8.017 166.844  1.00  0.00           C  
ATOM    324  C   LEU A  41      93.510  -7.317 168.064  1.00  0.00           C  
ATOM    325  O   LEU A  41      93.609  -6.088 168.092  1.00  0.00           O  
ATOM    326  CB  LEU A  41      91.408  -8.185 167.018  1.00  0.00           C  
ATOM    327  CG  LEU A  41      90.620  -8.577 165.767  1.00  0.00           C  
ATOM    328  CD1 LEU A  41      89.155  -8.813 166.115  1.00  0.00           C  
ATOM    329  CD2 LEU A  41      90.754  -7.503 164.692  1.00  0.00           C  
ATOM    330  N   LEU A  42      93.907  -8.113 168.985  1.00  0.00           N  
ATOM    331  CA  LEU A  42      94.475  -7.558 170.208  1.00  0.00           C  
ATOM    332  C   LEU A  42      95.803  -6.864 169.924  1.00  0.00           C  
ATOM    333  O   LEU A  42      96.233  -5.998 170.689  1.00  0.00           O  
ATOM    334  CB  LEU A  42      94.674  -8.658 171.254  1.00  0.00           C  
ATOM    335  CG  LEU A  42      93.409  -9.189 171.928  1.00  0.00           C  
ATOM    336  CD1 LEU A  42      93.743 -10.378 172.823  1.00  0.00           C  
ATOM    337  CD2 LEU A  42      92.726  -8.086 172.731  1.00  0.00           C  
ATOM    338  N   LYS A  43      96.357  -7.175 168.836  1.00  0.00           N  
ATOM    339  CA  LYS A  43      97.622  -6.560 168.442  1.00  0.00           C  
ATOM    340  C   LYS A  43      97.404  -5.146 167.911  1.00  0.00           C  
ATOM    341  O   LYS A  43      98.354  -4.371 167.788  1.00  0.00           O  
ATOM    342  CB  LYS A  43      98.328  -7.413 167.386  1.00  0.00           C  
ATOM    343  CG  LYS A  43      98.885  -8.724 167.921  1.00  0.00           C  
ATOM    344  CD  LYS A  43      99.664  -9.477 166.850  1.00  0.00           C  
ATOM    345  CE  LYS A  43     100.233 -10.784 167.387  1.00  0.00           C  
ATOM    346  NZ  LYS A  43     101.029 -11.508 166.352  1.00  0.00           N1+
ATOM    347  N   LYS A  44      96.122  -4.832 167.684  1.00  0.00           N  
ATOM    348  CA  LYS A  44      95.795  -3.490 167.210  1.00  0.00           C  
ATOM    349  C   LYS A  44      95.741  -2.496 168.366  1.00  0.00           C  
ATOM    350  O   LYS A  44      95.152  -2.782 169.411  1.00  0.00           O  
ATOM    351  CB  LYS A  44      94.461  -3.496 166.461  1.00  0.00           C  
ATOM    352  CG  LYS A  44      94.476  -4.309 165.175  1.00  0.00           C  
ATOM    353  CD  LYS A  44      93.204  -4.097 164.365  1.00  0.00           C  
ATOM    354  CE  LYS A  44      93.246  -4.859 163.048  1.00  0.00           C  
ATOM    355  NZ  LYS A  44      91.981  -4.692 162.270  1.00  0.00           N1+
ATOM    356  N   PRO A  45      96.505  -1.341 168.312  1.00  0.00           N  
ATOM    357  CA  PRO A  45      96.743  -0.329 169.343  1.00  0.00           C  
ATOM    358  C   PRO A  45      95.469   0.405 169.756  1.00  0.00           C  
ATOM    359  O   PRO A  45      95.337   0.820 170.910  1.00  0.00           O  
ATOM    360  CB  PRO A  45      97.732   0.630 168.675  1.00  0.00           C  
ATOM    361  CG  PRO A  45      97.590   0.365 167.211  1.00  0.00           C  
ATOM    362  CD  PRO A  45      97.098  -1.041 167.026  1.00  0.00           C  
ATOM    363  N   ASP A  46      94.234  -0.058 169.532  1.00  0.00           N  
ATOM    364  CA  ASP A  46      93.006   0.643 169.895  1.00  0.00           C  
ATOM    365  C   ASP A  46      91.834  -0.328 170.017  1.00  0.00           C  
ATOM    366  O   ASP A  46      90.672   0.085 169.978  1.00  0.00           O  
ATOM    367  CB  ASP A  46      92.684   1.730 168.867  1.00  0.00           C  
ATOM    368  CG  ASP A  46      93.693   2.864 168.867  1.00  0.00           C  
ATOM    369  OD1 ASP A  46      94.159   3.266 169.955  1.00  0.00           O  
ATOM    370  OD2 ASP A  46      94.025   3.363 167.770  1.00  0.00           O1-
ATOM    371  N   MET A  47      92.333  -1.430 170.021  1.00  0.00           N  
ATOM    372  CA  MET A  47      91.258  -2.412 170.136  1.00  0.00           C  
ATOM    373  C   MET A  47      90.741  -2.487 171.569  1.00  0.00           C  
ATOM    374  O   MET A  47      91.506  -2.755 172.497  1.00  0.00           O  
ATOM    375  CB  MET A  47      91.738  -3.791 169.679  1.00  0.00           C  
ATOM    376  CG  MET A  47      90.649  -4.850 169.679  1.00  0.00           C  
ATOM    377  SD  MET A  47      89.323  -4.495 168.460  1.00  0.00           S  
ATOM    378  CE  MET A  47      90.236  -4.741 166.913  1.00  0.00           C  
ATOM    379  N   THR A  48      89.442  -2.107 171.710  1.00  0.00           N  
ATOM    380  CA  THR A  48      88.787  -2.256 173.005  1.00  0.00           C  
ATOM    381  C   THR A  48      88.139  -3.631 173.127  1.00  0.00           C  
ATOM    382  O   THR A  48      87.957  -4.329 172.127  1.00  0.00           O  
ATOM    383  CB  THR A  48      87.725  -1.162 173.223  1.00  0.00           C  
ATOM    384  CG2 THR A  48      88.310   0.227 172.991  1.00  0.00           C  
ATOM    385  OG1 THR A  48      86.639  -1.371 172.312  1.00  0.00           O  
ATOM    386  N   TYR A  49      87.970  -3.956 174.332  1.00  0.00           N  
ATOM    387  CA  TYR A  49      87.311  -5.228 174.600  1.00  0.00           C  
ATOM    388  C   TYR A  49      85.986  -5.324 173.854  1.00  0.00           C  
ATOM    389  O   TYR A  49      85.703  -6.335 173.206  1.00  0.00           O  
ATOM    390  CB  TYR A  49      87.080  -5.409 176.103  1.00  0.00           C  
ATOM    391  CG  TYR A  49      86.299  -6.652 176.452  1.00  0.00           C  
ATOM    392  CD1 TYR A  49      84.981  -6.568 176.898  1.00  0.00           C  
ATOM    393  CD2 TYR A  49      86.876  -7.912 176.337  1.00  0.00           C  
ATOM    394  CE1 TYR A  49      84.258  -7.711 177.223  1.00  0.00           C  
ATOM    395  CE2 TYR A  49      86.162  -9.062 176.660  1.00  0.00           C  
ATOM    396  CZ  TYR A  49      84.856  -8.952 177.100  1.00  0.00           C  
ATOM    397  OH  TYR A  49      84.145 -10.087 177.421  1.00  0.00           O  
ATOM    398  N   SER A  50      85.120  -4.265 173.963  1.00  0.00           N  
ATOM    399  CA  SER A  50      83.821  -4.263 173.298  1.00  0.00           C  
ATOM    400  C   SER A  50      83.972  -4.437 171.791  1.00  0.00           C  
ATOM    401  O   SER A  50      83.212  -5.180 171.167  1.00  0.00           O  
ATOM    402  CB  SER A  50      83.068  -2.967 173.598  1.00  0.00           C  
ATOM    403  OG  SER A  50      82.792  -2.854 174.983  1.00  0.00           O  
ATOM    404  N   GLU A  51      84.962  -3.838 171.221  1.00  0.00           N  
ATOM    405  CA  GLU A  51      85.231  -3.941 169.790  1.00  0.00           C  
ATOM    406  C   GLU A  51      85.726  -5.336 169.421  1.00  0.00           C  
ATOM    407  O   GLU A  51      85.334  -5.887 168.390  1.00  0.00           O  
ATOM    408  CB  GLU A  51      86.254  -2.888 169.358  1.00  0.00           C  
ATOM    409  CG  GLU A  51      85.691  -1.476 169.284  1.00  0.00           C  
ATOM    410  CD  GLU A  51      84.675  -1.293 168.168  1.00  0.00           C  
ATOM    411  OE1 GLU A  51      83.549  -0.821 168.443  1.00  0.00           O  
ATOM    412  OE2 GLU A  51      85.008  -1.626 167.009  1.00  0.00           O1-
ATOM    413  N   LEU A  52      86.529  -5.847 170.292  1.00  0.00           N  
ATOM    414  CA  LEU A  52      87.036  -7.198 170.080  1.00  0.00           C  
ATOM    415  C   LEU A  52      85.891  -8.204 170.001  1.00  0.00           C  
ATOM    416  O   LEU A  52      85.808  -8.984 169.050  1.00  0.00           O  
ATOM    417  CB  LEU A  52      88.000  -7.592 171.202  1.00  0.00           C  
ATOM    418  CG  LEU A  52      88.541  -9.022 171.161  1.00  0.00           C  
ATOM    419  CD1 LEU A  52      89.446  -9.213 169.949  1.00  0.00           C  
ATOM    420  CD2 LEU A  52      89.288  -9.349 172.450  1.00  0.00           C  
ATOM    421  N   ILE A  53      84.989  -8.096 170.961  1.00  0.00           N  
ATOM    422  CA  ILE A  53      83.861  -9.019 171.025  1.00  0.00           C  
ATOM    423  C   ILE A  53      82.964  -8.822 169.806  1.00  0.00           C  
ATOM    424  O   ILE A  53      82.520  -9.795 169.190  1.00  0.00           O  
ATOM    425  CB  ILE A  53      83.048  -8.828 172.325  1.00  0.00           C  
ATOM    426  CG1 ILE A  53      83.930  -9.088 173.551  1.00  0.00           C  
ATOM    427  CG2 ILE A  53      81.818  -9.742 172.331  1.00  0.00           C  
ATOM    428  CD1 ILE A  53      84.612 -10.449 173.545  1.00  0.00           C  
ATOM    429  N   LYS A  54      82.764  -7.578 169.421  1.00  0.00           N  
ATOM    430  CA  LYS A  54      81.957  -7.274 168.243  1.00  0.00           C  
ATOM    431  C   LYS A  54      82.555  -7.908 166.989  1.00  0.00           C  
ATOM    432  O   LYS A  54      81.837  -8.511 166.190  1.00  0.00           O  
ATOM    433  CB  LYS A  54      81.828  -5.762 168.056  1.00  0.00           C  
ATOM    434  CG  LYS A  54      80.838  -5.354 166.974  1.00  0.00           C  
ATOM    435  CD  LYS A  54      80.694  -3.841 166.891  1.00  0.00           C  
ATOM    436  CE  LYS A  54      79.764  -3.429 165.758  1.00  0.00           C  
ATOM    437  NZ  LYS A  54      79.627  -1.944 165.665  1.00  0.00           N1+
ATOM    438  N   HIS A  55      83.822  -7.863 166.843  1.00  0.00           N  
ATOM    439  CA  HIS A  55      84.498  -8.431 165.682  1.00  0.00           C  
ATOM    440  C   HIS A  55      84.411  -9.953 165.683  1.00  0.00           C  
ATOM    441  O   HIS A  55      84.219 -10.569 164.632  1.00  0.00           O  
ATOM    442  CB  HIS A  55      85.962  -7.989 165.646  1.00  0.00           C  
ATOM    443  CG  HIS A  55      86.155  -6.589 165.156  1.00  0.00           C  
ATOM    444  CD2 HIS A  55      86.363  -5.432 165.828  1.00  0.00           C  
ATOM    445  ND1 HIS A  55      86.140  -6.261 163.818  1.00  0.00           N  
ATOM    446  CE1 HIS A  55      86.333  -4.959 163.688  1.00  0.00           C  
ATOM    447  NE2 HIS A  55      86.470  -4.433 164.893  1.00  0.00           N  
ATOM    448  N   LEU A  56      84.529 -10.492 166.839  1.00  0.00           N  
ATOM    449  CA  LEU A  56      84.437 -11.945 166.930  1.00  0.00           C  
ATOM    450  C   LEU A  56      83.056 -12.431 166.501  1.00  0.00           C  
ATOM    451  O   LEU A  56      82.940 -13.396 165.743  1.00  0.00           O  
ATOM    452  CB  LEU A  56      84.735 -12.414 168.357  1.00  0.00           C  
ATOM    453  CG  LEU A  56      86.177 -12.247 168.837  1.00  0.00           C  
ATOM    454  CD1 LEU A  56      86.299 -12.662 170.300  1.00  0.00           C  
ATOM    455  CD2 LEU A  56      87.130 -13.056 167.965  1.00  0.00           C  
ATOM    456  N   TYR A  57      82.024 -11.757 166.947  1.00  0.00           N  
ATOM    457  CA  TYR A  57      80.668 -12.138 166.566  1.00  0.00           C  
ATOM    458  C   TYR A  57      80.440 -11.922 165.074  1.00  0.00           C  
ATOM    459  O   TYR A  57      79.766 -12.722 164.420  1.00  0.00           O  
ATOM    460  CB  TYR A  57      79.639 -11.341 167.373  1.00  0.00           C  
ATOM    461  CG  TYR A  57      79.286 -11.970 168.697  1.00  0.00           C  
ATOM    462  CD1 TYR A  57      78.383 -13.028 168.771  1.00  0.00           C  
ATOM    463  CD2 TYR A  57      79.856 -11.508 169.880  1.00  0.00           C  
ATOM    464  CE1 TYR A  57      78.054 -13.610 169.990  1.00  0.00           C  
ATOM    465  CE2 TYR A  57      79.534 -12.083 171.105  1.00  0.00           C  
ATOM    466  CZ  TYR A  57      78.634 -13.131 171.150  1.00  0.00           C  
ATOM    467  OH  TYR A  57      78.311 -13.704 172.361  1.00  0.00           O  
ATOM    468  N   LYS A  58      80.956 -10.832 164.621  1.00  0.00           N  
ATOM    469  CA  LYS A  58      80.825 -10.559 163.192  1.00  0.00           C  
ATOM    470  C   LYS A  58      81.504 -11.643 162.361  1.00  0.00           C  
ATOM    471  O   LYS A  58      80.946 -12.109 161.365  1.00  0.00           O  
ATOM    472  CB  LYS A  58      81.414  -9.189 162.851  1.00  0.00           C  
ATOM    473  CG  LYS A  58      81.123  -8.727 161.431  1.00  0.00           C  
ATOM    474  CD  LYS A  58      81.631  -7.312 161.188  1.00  0.00           C  
ATOM    475  CE  LYS A  58      81.369  -6.860 159.758  1.00  0.00           C  
ATOM    476  NZ  LYS A  58      81.846  -5.465 159.521  1.00  0.00           N1+
ATOM    477  N   LYS A  59      82.725 -11.997 162.783  1.00  0.00           N  
ATOM    478  CA  LYS A  59      83.452 -13.057 162.092  1.00  0.00           C  
ATOM    479  C   LYS A  59      82.693 -14.379 162.162  1.00  0.00           C  
ATOM    480  O   LYS A  59      82.629 -15.117 161.176  1.00  0.00           O  
ATOM    481  CB  LYS A  59      84.851 -13.225 162.686  1.00  0.00           C  
ATOM    482  CG  LYS A  59      85.718 -14.237 161.952  1.00  0.00           C  
ATOM    483  CD  LYS A  59      86.150 -13.718 160.587  1.00  0.00           C  
ATOM    484  CE  LYS A  59      87.130 -14.666 159.911  1.00  0.00           C  
ATOM    485  NZ  LYS A  59      87.582 -14.146 158.586  1.00  0.00           N1+
ATOM    486  N   ALA A  60      82.095 -14.640 163.279  1.00  0.00           N  
ATOM    487  CA  ALA A  60      81.290 -15.846 163.460  1.00  0.00           C  
ATOM    488  C   ALA A  60      80.070 -15.834 162.544  1.00  0.00           C  
ATOM    489  O   ALA A  60      79.743 -16.848 161.923  1.00  0.00           O  
ATOM    490  CB  ALA A  60      80.856 -15.981 164.918  1.00  0.00           C  
ATOM    491  N   GLU A  61      79.458 -14.740 162.482  1.00  0.00           N  
ATOM    492  CA  GLU A  61      78.292 -14.573 161.619  1.00  0.00           C  
ATOM    493  C   GLU A  61      78.663 -14.759 160.150  1.00  0.00           C  
ATOM    494  O   GLU A  61      77.911 -15.372 159.388  1.00  0.00           O  
ATOM    495  CB  GLU A  61      77.658 -13.196 161.831  1.00  0.00           C  
ATOM    496  CG  GLU A  61      76.318 -13.022 161.130  1.00  0.00           C  
ATOM    497  CD  GLU A  61      75.669 -11.675 161.405  1.00  0.00           C  
ATOM    498  OE1 GLU A  61      75.957 -10.701 160.672  1.00  0.00           O  
ATOM    499  OE2 GLU A  61      74.865 -11.592 162.360  1.00  0.00           O1-
ATOM    500  N   GLN A  62      79.709 -14.232 159.756  1.00  0.00           N  
ATOM    501  CA  GLN A  62      80.189 -14.366 158.384  1.00  0.00           C  
ATOM    502  C   GLN A  62      80.450 -15.828 158.033  1.00  0.00           C  
ATOM    503  O   GLN A  62      80.141 -16.269 156.924  1.00  0.00           O  
ATOM    504  CB  GLN A  62      81.461 -13.542 158.178  1.00  0.00           C  
ATOM    505  CG  GLN A  62      81.218 -12.039 158.124  1.00  0.00           C  
ATOM    506  CD  GLN A  62      82.491 -11.248 157.891  1.00  0.00           C  
ATOM    507  NE2 GLN A  62      82.599 -10.094 158.541  1.00  0.00           N  
ATOM    508  OE1 GLN A  62      83.371 -11.670 157.134  1.00  0.00           O  
ATOM    509  N   ALA A  63      81.004 -16.488 159.005  1.00  0.00           N  
ATOM    510  CA  ALA A  63      81.259 -17.911 158.792  1.00  0.00           C  
ATOM    511  C   ALA A  63      79.954 -18.681 158.609  1.00  0.00           C  
ATOM    512  O   ALA A  63      79.877 -19.597 157.787  1.00  0.00           O  
ATOM    513  CB  ALA A  63      82.055 -18.489 159.960  1.00  0.00           C  
ATOM    514  N   LEU A  64      78.912 -18.262 159.256  1.00  0.00           N  
ATOM    515  CA  LEU A  64      77.605 -18.900 159.149  1.00  0.00           C  
ATOM    516  C   LEU A  64      76.996 -18.664 157.771  1.00  0.00           C  
ATOM    517  O   LEU A  64      76.295 -19.528 157.240  1.00  0.00           O  
ATOM    518  CB  LEU A  64      76.662 -18.373 160.233  1.00  0.00           C  
ATOM    519  CG  LEU A  64      76.949 -18.835 161.664  1.00  0.00           C  
ATOM    520  CD1 LEU A  64      76.022 -18.125 162.645  1.00  0.00           C  
ATOM    521  CD2 LEU A  64      76.798 -20.348 161.777  1.00  0.00           C  
ATOM    522  N   LYS A  65      77.298 -17.528 157.174  1.00  0.00           N  
ATOM    523  CA  LYS A  65      76.752 -17.186 155.864  1.00  0.00           C  
ATOM    524  C   LYS A  65      77.385 -18.037 154.766  1.00  0.00           C  
ATOM    525  O   LYS A  65      76.773 -18.263 153.719  1.00  0.00           O  
ATOM    526  CB  LYS A  65      76.967 -15.701 155.565  1.00  0.00           C  
ATOM    527  CG  LYS A  65      76.106 -14.769 156.404  1.00  0.00           C  
ATOM    528  CD  LYS A  65      76.301 -13.314 156.001  1.00  0.00           C  
ATOM    529  CE  LYS A  65      75.433 -12.381 156.834  1.00  0.00           C  
ATOM    530  NZ  LYS A  65      75.630 -10.951 156.452  1.00  0.00           N1+
ATOM    531  N   LEU A  66      78.542 -18.541 155.047  1.00  0.00           N  
ATOM    532  CA  LEU A  66      79.252 -19.318 154.037  1.00  0.00           C  
ATOM    533  C   LEU A  66      78.825 -20.782 154.079  1.00  0.00           C  
ATOM    534  O   LEU A  66      79.063 -21.530 153.129  1.00  0.00           O  
ATOM    535  CB  LEU A  66      80.765 -19.211 154.242  1.00  0.00           C  
ATOM    536  CG  LEU A  66      81.401 -17.862 153.901  1.00  0.00           C  
ATOM    537  CD1 LEU A  66      82.854 -17.828 154.363  1.00  0.00           C  
ATOM    538  CD2 LEU A  66      81.304 -17.587 152.404  1.00  0.00           C  
ATOM    539  N   PHE A  67      78.051 -21.143 155.099  1.00  0.00           N  
ATOM    540  CA  PHE A  67      77.648 -22.544 155.155  1.00  0.00           C  
ATOM    541  C   PHE A  67      76.402 -22.782 154.311  1.00  0.00           C  
ATOM    542  O   PHE A  67      75.306 -22.960 154.849  1.00  0.00           O  
ATOM    543  CB  PHE A  67      77.392 -22.973 156.603  1.00  0.00           C  
ATOM    544  CG  PHE A  67      78.638 -23.039 157.445  1.00  0.00           C  
ATOM    545  CD1 PHE A  67      79.620 -23.987 157.185  1.00  0.00           C  
ATOM    546  CD2 PHE A  67      78.826 -22.154 158.499  1.00  0.00           C  
ATOM    547  CE1 PHE A  67      80.774 -24.050 157.963  1.00  0.00           C  
ATOM    548  CE2 PHE A  67      79.976 -22.211 159.281  1.00  0.00           C  
ATOM    549  CZ  PHE A  67      80.948 -23.161 159.012  1.00  0.00           C  
ATOM    550  N   PRO A  68      76.289 -22.056 152.989  1.00  0.00           N  
ATOM    551  CA  PRO A  68      75.059 -22.091 152.195  1.00  0.00           C  
ATOM    552  C   PRO A  68      74.567 -23.512 151.930  1.00  0.00           C  
ATOM    553  O   PRO A  68      73.394 -23.711 151.605  1.00  0.00           O  
ATOM    554  CB  PRO A  68      75.463 -21.401 150.889  1.00  0.00           C  
ATOM    555  CG  PRO A  68      76.957 -21.367 150.921  1.00  0.00           C  
ATOM    556  CD  PRO A  68      77.411 -21.669 152.321  1.00  0.00           C  
ATOM    557  N   LYS A  69      74.941 -24.552 152.736  1.00  0.00           N  
ATOM    558  CA  LYS A  69      74.396 -25.862 152.393  1.00  0.00           C  
ATOM    559  C   LYS A  69      73.763 -26.531 153.610  1.00  0.00           C  
ATOM    560  O   LYS A  69      73.247 -27.647 153.514  1.00  0.00           O  
ATOM    561  CB  LYS A  69      75.487 -26.761 151.809  1.00  0.00           C  
ATOM    562  CG  LYS A  69      75.927 -26.369 150.407  1.00  0.00           C  
ATOM    563  CD  LYS A  69      76.922 -27.370 149.832  1.00  0.00           C  
ATOM    564  CE  LYS A  69      77.440 -26.927 148.471  1.00  0.00           C  
ATOM    565  NZ  LYS A  69      78.357 -27.941 147.870  1.00  0.00           N1+
ATOM    566  N   ASN A  70      73.393 -25.665 154.605  1.00  0.00           N  
ATOM    567  CA  ASN A  70      72.889 -26.418 155.747  1.00  0.00           C  
ATOM    568  C   ASN A  70      71.444 -26.048 156.070  1.00  0.00           C  
ATOM    569  O   ASN A  70      70.981 -24.964 155.708  1.00  0.00           O  
ATOM    570  CB  ASN A  70      73.779 -26.198 156.972  1.00  0.00           C  
ATOM    571  CG  ASN A  70      75.160 -26.802 156.806  1.00  0.00           C  
ATOM    572  ND2 ASN A  70      76.160 -26.172 157.414  1.00  0.00           N  
ATOM    573  OD1 ASN A  70      75.327 -27.824 156.137  1.00  0.00           O  
ATOM    574  N   SER A  71      70.534 -27.043 156.195  1.00  0.00           N  
ATOM    575  CA  SER A  71      69.164 -26.981 156.696  1.00  0.00           C  
ATOM    576  C   SER A  71      69.047 -26.008 157.864  1.00  0.00           C  
ATOM    577  O   SER A  71      70.047 -25.671 158.502  1.00  0.00           O  
ATOM    578  CB  SER A  71      68.689 -28.369 157.129  1.00  0.00           C  
ATOM    579  OG  SER A  71      69.478 -28.860 158.198  1.00  0.00           O  
ATOM    580  N   PRO A  72      68.002 -25.132 157.940  1.00  0.00           N  
ATOM    581  CA  PRO A  72      67.758 -24.238 159.075  1.00  0.00           C  
ATOM    582  C   PRO A  72      68.218 -24.832 160.404  1.00  0.00           C  
ATOM    583  O   PRO A  72      68.722 -24.108 161.267  1.00  0.00           O  
ATOM    584  CB  PRO A  72      66.238 -24.053 159.058  1.00  0.00           C  
ATOM    585  CG  PRO A  72      65.838 -24.311 157.640  1.00  0.00           C  
ATOM    586  CD  PRO A  72      66.776 -25.330 157.058  1.00  0.00           C  
ATOM    587  N   GLU A  73      68.135 -26.131 160.605  1.00  0.00           N  
ATOM    588  CA  GLU A  73      68.531 -26.820 161.829  1.00  0.00           C  
ATOM    589  C   GLU A  73      70.042 -26.760 162.032  1.00  0.00           C  
ATOM    590  O   GLU A  73      70.516 -26.487 163.136  1.00  0.00           O  
ATOM    591  CB  GLU A  73      68.060 -28.276 161.804  1.00  0.00           C  
ATOM    592  CG  GLU A  73      68.238 -29.004 163.129  1.00  0.00           C  
ATOM    593  CD  GLU A  73      67.673 -30.414 163.119  1.00  0.00           C  
ATOM    594  OE1 GLU A  73      68.392 -31.354 162.712  1.00  0.00           O  
ATOM    595  OE2 GLU A  73      66.499 -30.582 163.522  1.00  0.00           O1-
ATOM    596  N   GLU A  74      70.723 -26.964 160.995  1.00  0.00           N  
ATOM    597  CA  GLU A  74      72.180 -26.925 161.069  1.00  0.00           C  
ATOM    598  C   GLU A  74      72.680 -25.513 161.363  1.00  0.00           C  
ATOM    599  O   GLU A  74      73.603 -25.329 162.160  1.00  0.00           O  
ATOM    600  CB  GLU A  74      72.798 -27.442 159.768  1.00  0.00           C  
ATOM    601  CG  GLU A  74      72.670 -28.946 159.580  1.00  0.00           C  
ATOM    602  CD  GLU A  74      73.399 -29.462 158.350  1.00  0.00           C  
ATOM    603  OE1 GLU A  74      74.532 -29.976 158.486  1.00  0.00           O  
ATOM    604  OE2 GLU A  74      72.832 -29.350 157.240  1.00  0.00           O1-
ATOM    605  N   ARG A  75      72.038 -24.599 160.784  1.00  0.00           N  
ATOM    606  CA  ARG A  75      72.399 -23.206 161.025  1.00  0.00           C  
ATOM    607  C   ARG A  75      72.248 -22.848 162.500  1.00  0.00           C  
ATOM    608  O   ARG A  75      73.107 -22.174 163.072  1.00  0.00           O  
ATOM    609  CB  ARG A  75      71.543 -22.271 160.168  1.00  0.00           C  
ATOM    610  CG  ARG A  75      71.928 -22.260 158.697  1.00  0.00           C  
ATOM    611  CD  ARG A  75      71.106 -21.251 157.907  1.00  0.00           C  
ATOM    612  NE  ARG A  75      71.439 -21.278 156.485  1.00  0.00           N  
ATOM    613  CZ  ARG A  75      70.849 -20.534 155.554  1.00  0.00           C  
ATOM    614  NH1 ARG A  75      69.880 -19.686 155.877  1.00  0.00           N1+
ATOM    615  NH2 ARG A  75      71.231 -20.639 154.289  1.00  0.00           N  
ATOM    616  N   GLU A  76      71.151 -23.372 162.994  1.00  0.00           N  
ATOM    617  CA  GLU A  76      70.897 -23.112 164.407  1.00  0.00           C  
ATOM    618  C   GLU A  76      71.959 -23.766 165.288  1.00  0.00           C  
ATOM    619  O   GLU A  76      72.426 -23.163 166.256  1.00  0.00           O  
ATOM    620  CB  GLU A  76      69.505 -23.609 164.805  1.00  0.00           C  
ATOM    621  CG  GLU A  76      68.368 -22.769 164.242  1.00  0.00           C  
ATOM    622  CD  GLU A  76      67.002 -23.181 164.766  1.00  0.00           C  
ATOM    623  OE1 GLU A  76      66.535 -22.596 165.770  1.00  0.00           O  
ATOM    624  OE2 GLU A  76      66.393 -24.096 164.168  1.00  0.00           O1-
ATOM    625  N   LYS A  77      72.342 -24.921 164.901  1.00  0.00           N  
ATOM    626  CA  LYS A  77      73.370 -25.625 165.664  1.00  0.00           C  
ATOM    627  C   LYS A  77      74.698 -24.876 165.615  1.00  0.00           C  
ATOM    628  O   LYS A  77      75.396 -24.771 166.628  1.00  0.00           O  
ATOM    629  CB  LYS A  77      73.550 -27.048 165.136  1.00  0.00           C  
ATOM    630  CG  LYS A  77      72.408 -27.989 165.489  1.00  0.00           C  
ATOM    631  CD  LYS A  77      72.693 -29.413 165.030  1.00  0.00           C  
ATOM    632  CE  LYS A  77      71.570 -30.363 165.422  1.00  0.00           C  
ATOM    633  NZ  LYS A  77      71.822 -31.751 164.930  1.00  0.00           N1+
ATOM    634  N   TRP A  78      74.962 -24.390 164.517  1.00  0.00           N  
ATOM    635  CA  TRP A  78      76.197 -23.627 164.367  1.00  0.00           C  
ATOM    636  C   TRP A  78      76.127 -22.319 165.147  1.00  0.00           C  
ATOM    637  O   TRP A  78      77.093 -21.931 165.809  1.00  0.00           O  
ATOM    638  CB  TRP A  78      76.477 -23.340 162.889  1.00  0.00           C  
ATOM    639  CG  TRP A  78      77.283 -24.403 162.204  1.00  0.00           C  
ATOM    640  CD1 TRP A  78      76.829 -25.335 161.313  1.00  0.00           C  
ATOM    641  CD2 TRP A  78      78.684 -24.645 162.360  1.00  0.00           C  
ATOM    642  CE2 TRP A  78      79.014 -25.740 161.531  1.00  0.00           C  
ATOM    643  CE3 TRP A  78      79.694 -24.040 163.120  1.00  0.00           C  
ATOM    644  NE1 TRP A  78      77.865 -26.142 160.904  1.00  0.00           N  
ATOM    645  CZ2 TRP A  78      80.314 -26.244 161.441  1.00  0.00           C  
ATOM    646  CZ3 TRP A  78      80.987 -24.543 163.029  1.00  0.00           C  
ATOM    647  CH2 TRP A  78      81.283 -25.635 162.195  1.00  0.00           C  
ATOM    648  N   LYS A  79      74.960 -21.755 164.997  1.00  0.00           N  
ATOM    649  CA  LYS A  79      74.774 -20.519 165.752  1.00  0.00           C  
ATOM    650  C   LYS A  79      74.972 -20.753 167.247  1.00  0.00           C  
ATOM    651  O   LYS A  79      75.647 -19.971 167.918  1.00  0.00           O  
ATOM    652  CB  LYS A  79      73.384 -19.936 165.492  1.00  0.00           C  
ATOM    653  CG  LYS A  79      73.177 -18.546 166.078  1.00  0.00           C  
ATOM    654  CD  LYS A  79      71.824 -17.969 165.682  1.00  0.00           C  
ATOM    655  CE  LYS A  79      71.589 -16.607 166.320  1.00  0.00           C  
ATOM    656  NZ  LYS A  79      70.252 -16.048 165.954  1.00  0.00           N1+
ATOM    657  N   GLU A  80      74.419 -21.763 167.710  1.00  0.00           N  
ATOM    658  CA  GLU A  80      74.554 -22.096 169.124  1.00  0.00           C  
ATOM    659  C   GLU A  80      76.010 -22.372 169.489  1.00  0.00           C  
ATOM    660  O   GLU A  80      76.501 -21.889 170.511  1.00  0.00           O  
ATOM    661  CB  GLU A  80      73.686 -23.306 169.479  1.00  0.00           C  
ATOM    662  CG  GLU A  80      72.193 -23.007 169.491  1.00  0.00           C  
ATOM    663  CD  GLU A  80      71.348 -24.198 169.915  1.00  0.00           C  
ATOM    664  OE1 GLU A  80      70.142 -24.015 170.200  1.00  0.00           O  
ATOM    665  OE2 GLU A  80      71.895 -25.322 169.965  1.00  0.00           O1-
ATOM    666  N   PHE A  81      76.547 -23.120 168.645  1.00  0.00           N  
ATOM    667  CA  PHE A  81      77.952 -23.452 168.845  1.00  0.00           C  
ATOM    668  C   PHE A  81      78.805 -22.191 168.897  1.00  0.00           C  
ATOM    669  O   PHE A  81      79.634 -22.032 169.796  1.00  0.00           O  
ATOM    670  CB  PHE A  81      78.450 -24.377 167.729  1.00  0.00           C  
ATOM    671  CG  PHE A  81      79.930 -24.644 167.777  1.00  0.00           C  
ATOM    672  CD1 PHE A  81      80.793 -24.009 166.892  1.00  0.00           C  
ATOM    673  CD2 PHE A  81      80.458 -25.529 168.707  1.00  0.00           C  
ATOM    674  CE1 PHE A  81      82.164 -24.254 166.933  1.00  0.00           C  
ATOM    675  CE2 PHE A  81      81.827 -25.778 168.755  1.00  0.00           C  
ATOM    676  CZ  PHE A  81      82.678 -25.141 167.867  1.00  0.00           C  
ATOM    677  N   LEU A  82      78.541 -21.289 168.016  1.00  0.00           N  
ATOM    678  CA  LEU A  82      79.313 -20.052 167.947  1.00  0.00           C  
ATOM    679  C   LEU A  82      79.059 -19.184 169.174  1.00  0.00           C  
ATOM    680  O   LEU A  82      79.994 -18.615 169.742  1.00  0.00           O  
ATOM    681  CB  LEU A  82      78.966 -19.274 166.675  1.00  0.00           C  
ATOM    682  CG  LEU A  82      79.454 -19.875 165.356  1.00  0.00           C  
ATOM    683  CD1 LEU A  82      78.913 -19.076 164.176  1.00  0.00           C  
ATOM    684  CD2 LEU A  82      80.978 -19.925 165.323  1.00  0.00           C  
ATOM    685  N   ASP A  83      77.858 -19.155 169.526  1.00  0.00           N  
ATOM    686  CA  ASP A  83      77.492 -18.371 170.702  1.00  0.00           C  
ATOM    687  C   ASP A  83      78.191 -18.899 171.953  1.00  0.00           C  
ATOM    688  O   ASP A  83      78.754 -18.123 172.729  1.00  0.00           O  
ATOM    689  CB  ASP A  83      75.975 -18.383 170.904  1.00  0.00           C  
ATOM    690  CG  ASP A  83      75.507 -17.377 171.941  1.00  0.00           C  
ATOM    691  OD1 ASP A  83      75.683 -16.158 171.731  1.00  0.00           O  
ATOM    692  OD2 ASP A  83      74.959 -17.808 172.979  1.00  0.00           O1-
ATOM    693  N   VAL A  84      78.182 -20.169 172.109  1.00  0.00           N  
ATOM    694  CA  VAL A  84      78.793 -20.788 173.281  1.00  0.00           C  
ATOM    695  C   VAL A  84      80.307 -20.598 173.235  1.00  0.00           C  
ATOM    696  O   VAL A  84      80.937 -20.332 174.263  1.00  0.00           O  
ATOM    697  CB  VAL A  84      78.447 -22.291 173.373  1.00  0.00           C  
ATOM    698  CG1 VAL A  84      79.277 -22.969 174.463  1.00  0.00           C  
ATOM    699  CG2 VAL A  84      76.955 -22.479 173.639  1.00  0.00           C  
ATOM    700  N   SER A  85      80.853 -20.678 172.057  1.00  0.00           N  
ATOM    701  CA  SER A  85      82.297 -20.529 171.901  1.00  0.00           C  
ATOM    702  C   SER A  85      82.747 -19.113 172.241  1.00  0.00           C  
ATOM    703  O   SER A  85      83.722 -18.925 172.973  1.00  0.00           O  
ATOM    704  CB  SER A  85      82.722 -20.879 170.475  1.00  0.00           C  
ATOM    705  OG  SER A  85      82.409 -22.228 170.173  1.00  0.00           O  
ATOM    706  N   ILE A  86      82.039 -18.158 171.703  1.00  0.00           N  
ATOM    707  CA  ILE A  86      82.382 -16.762 171.946  1.00  0.00           C  
ATOM    708  C   ILE A  86      82.186 -16.432 173.425  1.00  0.00           C  
ATOM    709  O   ILE A  86      83.025 -15.765 174.034  1.00  0.00           O  
ATOM    710  CB  ILE A  86      81.537 -15.811 171.068  1.00  0.00           C  
ATOM    711  CG1 ILE A  86      81.920 -15.966 169.592  1.00  0.00           C  
ATOM    712  CG2 ILE A  86      81.704 -14.360 171.528  1.00  0.00           C  
ATOM    713  CD1 ILE A  86      81.054 -15.154 168.639  1.00  0.00           C  
ATOM    714  N   ASN A  87      81.115 -16.863 174.024  1.00  0.00           N  
ATOM    715  CA  ASN A  87      80.843 -16.627 175.438  1.00  0.00           C  
ATOM    716  C   ASN A  87      81.916 -17.251 176.327  1.00  0.00           C  
ATOM    717  O   ASN A  87      82.256 -16.702 177.376  1.00  0.00           O  
ATOM    718  CB  ASN A  87      79.462 -17.164 175.817  1.00  0.00           C  
ATOM    719  CG  ASN A  87      78.334 -16.287 175.308  1.00  0.00           C  
ATOM    720  ND2 ASN A  87      77.164 -16.882 175.107  1.00  0.00           N  
ATOM    721  OD1 ASN A  87      78.513 -15.085 175.097  1.00  0.00           O  
ATOM    722  N   TRP A  88      82.329 -18.415 175.858  1.00  0.00           N  
ATOM    723  CA  TRP A  88      83.416 -19.068 176.582  1.00  0.00           C  
ATOM    724  C   TRP A  88      84.711 -18.275 176.449  1.00  0.00           C  
ATOM    725  O   TRP A  88      85.437 -18.089 177.429  1.00  0.00           O  
ATOM    726  CB  TRP A  88      83.621 -20.496 176.071  1.00  0.00           C  
ATOM    727  CG  TRP A  88      84.777 -21.209 176.706  1.00  0.00           C  
ATOM    728  CD1 TRP A  88      84.764 -21.925 177.871  1.00  0.00           C  
ATOM    729  CD2 TRP A  88      86.119 -21.271 176.212  1.00  0.00           C  
ATOM    730  CE2 TRP A  88      86.867 -22.043 177.128  1.00  0.00           C  
ATOM    731  CE3 TRP A  88      86.761 -20.750 175.081  1.00  0.00           C  
ATOM    732  NE1 TRP A  88      86.018 -22.429 178.131  1.00  0.00           N  
ATOM    733  CZ2 TRP A  88      88.227 -22.305 176.949  1.00  0.00           C  
ATOM    734  CZ3 TRP A  88      88.115 -21.011 174.904  1.00  0.00           C  
ATOM    735  CH2 TRP A  88      88.831 -21.782 175.834  1.00  0.00           C  
ATOM    736  N   LEU A  89      84.948 -17.756 175.288  1.00  0.00           N  
ATOM    737  CA  LEU A  89      86.196 -17.079 174.952  1.00  0.00           C  
ATOM    738  C   LEU A  89      86.234 -15.678 175.556  1.00  0.00           C  
ATOM    739  O   LEU A  89      87.294 -15.207 175.974  1.00  0.00           O  
ATOM    740  CB  LEU A  89      86.370 -16.997 173.433  1.00  0.00           C  
ATOM    741  CG  LEU A  89      87.698 -16.429 172.932  1.00  0.00           C  
ATOM    742  CD1 LEU A  89      88.858 -17.303 173.397  1.00  0.00           C  
ATOM    743  CD2 LEU A  89      87.689 -16.308 171.412  1.00  0.00           C  
ATOM    744  N   THR A  90      85.173 -15.012 175.725  1.00  0.00           N  
ATOM    745  CA  THR A  90      85.045 -13.609 176.100  1.00  0.00           C  
ATOM    746  C   THR A  90      85.699 -13.349 177.454  1.00  0.00           C  
ATOM    747  O   THR A  90      86.521 -12.439 177.588  1.00  0.00           O  
ATOM    748  CB  THR A  90      83.568 -13.176 176.149  1.00  0.00           C  
ATOM    749  CG2 THR A  90      83.437 -11.715 176.567  1.00  0.00           C  
ATOM    750  OG1 THR A  90      82.983 -13.344 174.851  1.00  0.00           O  
ATOM    751  N   PRO A  91      85.327 -14.108 178.482  1.00  0.00           N  
ATOM    752  CA  PRO A  91      85.965 -13.815 179.768  1.00  0.00           C  
ATOM    753  C   PRO A  91      87.475 -14.041 179.743  1.00  0.00           C  
ATOM    754  O   PRO A  91      88.218 -13.349 180.444  1.00  0.00           O  
ATOM    755  CB  PRO A  91      85.283 -14.792 180.730  1.00  0.00           C  
ATOM    756  CG  PRO A  91      84.698 -15.849 179.850  1.00  0.00           C  
ATOM    757  CD  PRO A  91      84.359 -15.233 178.524  1.00  0.00           C  
ATOM    758  N   LYS A  92      87.949 -15.011 178.948  1.00  0.00           N  
ATOM    759  CA  LYS A  92      89.369 -15.322 178.816  1.00  0.00           C  
ATOM    760  C   LYS A  92      90.114 -14.197 178.102  1.00  0.00           C  
ATOM    761  O   LYS A  92      91.209 -13.811 178.515  1.00  0.00           O  
ATOM    762  CB  LYS A  92      89.564 -16.639 178.063  1.00  0.00           C  
ATOM    763  CG  LYS A  92      89.038 -17.859 178.805  1.00  0.00           C  
ATOM    764  CD  LYS A  92      89.233 -19.133 177.993  1.00  0.00           C  
ATOM    765  CE  LYS A  92      88.598 -20.337 178.678  1.00  0.00           C  
ATOM    766  NZ  LYS A  92      89.040 -20.462 180.100  1.00  0.00           N1+
ATOM    767  N   LEU A  93      89.471 -13.643 177.143  1.00  0.00           N  
ATOM    768  CA  LEU A  93      90.066 -12.533 176.407  1.00  0.00           C  
ATOM    769  C   LEU A  93      90.078 -11.264 177.251  1.00  0.00           C  
ATOM    770  O   LEU A  93      91.030 -10.483 177.193  1.00  0.00           O  
ATOM    771  CB  LEU A  93      89.306 -12.285 175.102  1.00  0.00           C  
ATOM    772  CG  LEU A  93      89.498 -13.324 173.996  1.00  0.00           C  
ATOM    773  CD1 LEU A  93      88.638 -12.976 172.786  1.00  0.00           C  
ATOM    774  CD2 LEU A  93      90.968 -13.424 173.604  1.00  0.00           C  
ATOM    775  N   ARG A  94      88.999 -11.100 177.904  1.00  0.00           N  
ATOM    776  CA  ARG A  94      88.911  -9.951 178.799  1.00  0.00           C  
ATOM    777  C   ARG A  94      90.080  -9.927 179.778  1.00  0.00           C  
ATOM    778  O   ARG A  94      90.680  -8.876 180.009  1.00  0.00           O  
ATOM    779  CB  ARG A  94      87.586  -9.966 179.565  1.00  0.00           C  
ATOM    780  CG  ARG A  94      87.396  -8.776 180.491  1.00  0.00           C  
ATOM    781  CD  ARG A  94      86.037  -8.807 181.178  1.00  0.00           C  
ATOM    782  NE  ARG A  94      85.723  -7.528 181.808  1.00  0.00           N  
ATOM    783  CZ  ARG A  94      84.601  -7.267 182.474  1.00  0.00           C  
ATOM    784  NH1 ARG A  94      83.660  -8.194 182.609  1.00  0.00           N1+
ATOM    785  NH2 ARG A  94      84.418  -6.068 183.008  1.00  0.00           N  
ATOM    786  N   GLU A  95      90.376 -11.066 180.362  1.00  0.00           N  
ATOM    787  CA  GLU A  95      91.474 -11.175 181.318  1.00  0.00           C  
ATOM    788  C   GLU A  95      92.806 -10.802 180.674  1.00  0.00           C  
ATOM    789  O   GLU A  95      93.632 -10.125 181.290  1.00  0.00           O  
ATOM    790  CB  GLU A  95      91.548 -12.592 181.894  1.00  0.00           C  
ATOM    791  CG  GLU A  95      90.381 -12.947 182.804  1.00  0.00           C  
ATOM    792  CD  GLU A  95      90.530 -14.307 183.467  1.00  0.00           C  
ATOM    793  OE1 GLU A  95      91.053 -14.375 184.602  1.00  0.00           O  
ATOM    794  OE2 GLU A  95      90.120 -15.314 182.846  1.00  0.00           O1-
ATOM    795  N   VAL A  96      92.937 -11.118 179.442  1.00  0.00           N  
ATOM    796  CA  VAL A  96      94.172 -10.853 178.710  1.00  0.00           C  
ATOM    797  C   VAL A  96      94.292  -9.358 178.424  1.00  0.00           C  
ATOM    798  O   VAL A  96      95.360  -8.768 178.607  1.00  0.00           O  
ATOM    799  CB  VAL A  96      94.233 -11.656 177.391  1.00  0.00           C  
ATOM    800  CG1 VAL A  96      95.466 -11.264 176.578  1.00  0.00           C  
ATOM    801  CG2 VAL A  96      94.233 -13.155 177.679  1.00  0.00           C  
ATOM    802  N   VAL A  97      93.217  -8.816 177.917  1.00  0.00           N  
ATOM    803  CA  VAL A  97      93.200  -7.392 177.602  1.00  0.00           C  
ATOM    804  C   VAL A  97      93.523  -6.581 178.855  1.00  0.00           C  
ATOM    805  O   VAL A  97      94.248  -5.586 178.788  1.00  0.00           O  
ATOM    806  CB  VAL A  97      91.835  -6.956 177.023  1.00  0.00           C  
ATOM    807  CG1 VAL A  97      91.740  -5.433 176.950  1.00  0.00           C  
ATOM    808  CG2 VAL A  97      91.619  -7.574 175.643  1.00  0.00           C  
ATOM    809  N   GLN A  98      93.083  -6.998 180.050  1.00  0.00           N  
ATOM    810  CA  GLN A  98      93.313  -6.313 181.318  1.00  0.00           C  
ATOM    811  C   GLN A  98      94.775  -6.419 181.742  1.00  0.00           C  
ATOM    812  O   GLN A  98      95.328  -5.483 182.325  1.00  0.00           O  
ATOM    813  CB  GLN A  98      92.407  -6.885 182.410  1.00  0.00           C  
ATOM    814  CG  GLN A  98      90.949  -6.464 182.281  1.00  0.00           C  
ATOM    815  CD  GLN A  98      90.081  -7.007 183.401  1.00  0.00           C  
ATOM    816  NE2 GLN A  98      88.909  -6.407 183.587  1.00  0.00           N  
ATOM    817  OE1 GLN A  98      90.459  -7.958 184.092  1.00  0.00           O  
ATOM    818  N   GLN A  99      95.423  -7.575 181.386  1.00  0.00           N  
ATOM    819  CA  GLN A  99      96.819  -7.790 181.752  1.00  0.00           C  
ATOM    820  C   GLN A  99      97.752  -6.964 180.870  1.00  0.00           C  
ATOM    821  O   GLN A  99      98.836  -6.570 181.303  1.00  0.00           O  
ATOM    822  CB  GLN A  99      97.179  -9.273 181.652  1.00  0.00           C  
ATOM    823  CG  GLN A  99      96.492 -10.143 182.696  1.00  0.00           C  
ATOM    824  CD  GLN A  99      96.886 -11.605 182.592  1.00  0.00           C  
ATOM    825  NE2 GLN A  99      96.865 -12.307 183.720  1.00  0.00           N  
ATOM    826  OE1 GLN A  99      97.206 -12.101 181.506  1.00  0.00           O  
ATOM    827  N   TYR A 100      97.298  -6.604 179.679  1.00  0.00           N  
ATOM    828  CA  TYR A 100      98.107  -5.856 178.724  1.00  0.00           C  
ATOM    829  C   TYR A 100      97.851  -4.359 178.845  1.00  0.00           C  
ATOM    830  O   TYR A 100      98.630  -3.545 178.344  1.00  0.00           O  
ATOM    831  CB  TYR A 100      97.817  -6.320 177.293  1.00  0.00           C  
ATOM    832  CG  TYR A 100      98.514  -7.606 176.919  1.00  0.00           C  
ATOM    833  CD1 TYR A 100      99.762  -7.590 176.301  1.00  0.00           C  
ATOM    834  CD2 TYR A 100      97.926  -8.838 177.183  1.00  0.00           C  
ATOM    835  CE1 TYR A 100     100.408  -8.773 175.953  1.00  0.00           C  
ATOM    836  CE2 TYR A 100      98.562 -10.027 176.839  1.00  0.00           C  
ATOM    837  CZ  TYR A 100      99.800  -9.984 176.226  1.00  0.00           C  
ATOM    838  OH  TYR A 100     100.435 -11.157 175.884  1.00  0.00           O  
ATOM    839  N   GLU A 101      96.869  -3.883 179.502  1.00  0.00           N  
ATOM    840  CA  GLU A 101      96.687  -2.467 179.809  1.00  0.00           C  
ATOM    841  C   GLU A 101      97.504  -2.057 181.031  1.00  0.00           C  
ATOM    842  O   GLU A 101      98.099  -0.978 181.053  1.00  0.00           O  
ATOM    843  CB  GLU A 101      95.207  -2.152 180.035  1.00  0.00           C  
ATOM    844  CG  GLU A 101      94.374  -2.162 178.762  1.00  0.00           C  
ATOM    845  CD  GLU A 101      92.958  -1.645 178.968  1.00  0.00           C  
ATOM    846  OE1 GLU A 101      92.690  -0.466 178.644  1.00  0.00           O  
ATOM    847  OE2 GLU A 101      92.111  -2.425 179.456  1.00  0.00           O1-
TER   
END
