# Supplementary material for: Scaffolding protein functional sites using deep learning
Source: Science. Author manuscript; Available in PMC 2022 Oct 31. (PMC9621694; doi:10.1126/science.abn2100)
Supplement: Data S1 [file NIHMS1830590-supplement-Data_S1.zip › ace2_600_RF.pdb]

ATOM      1  N   MET A   1     109.293 -15.015 174.448  1.00  0.00           N  
ATOM      2  CA  MET A   1     108.021 -15.377 175.065  1.00  0.00           C  
ATOM      3  C   MET A   1     106.847 -14.847 174.259  1.00  0.00           C  
ATOM      4  O   MET A   1     107.012 -14.014 173.369  1.00  0.00           O  
ATOM      5  CB  MET A   1     107.944 -14.827 176.490  1.00  0.00           C  
ATOM      6  CG  MET A   1     109.030 -15.326 177.433  1.00  0.00           C  
ATOM      7  SD  MET A   1     108.938 -17.108 177.723  1.00  0.00           S  
ATOM      8  CE  MET A   1     107.488 -17.206 178.781  1.00  0.00           C  
ATOM      9 1H   MET A   1     110.029 -15.082 175.135  1.00  0.00           H  
ATOM     10 2H   MET A   1     109.486 -15.641 173.682  1.00  0.00           H  
ATOM     11 3H   MET A   1     109.237 -14.067 174.105  1.00  0.00           H  
ATOM     12  HA  MET A   1     107.944 -16.462 175.092  1.00  0.00           H  
ATOM     13 1HB  MET A   1     108.012 -13.740 176.459  1.00  0.00           H  
ATOM     14 2HB  MET A   1     106.975 -15.074 176.927  1.00  0.00           H  
ATOM     15 1HG  MET A   1     110.010 -15.097 177.014  1.00  0.00           H  
ATOM     16 2HG  MET A   1     108.943 -14.816 178.391  1.00  0.00           H  
ATOM     17 1HE  MET A   1     107.301 -18.248 179.045  1.00  0.00           H  
ATOM     18 2HE  MET A   1     107.661 -16.627 179.689  1.00  0.00           H  
ATOM     19 3HE  MET A   1     106.622 -16.804 178.251  1.00  0.00           H  
ATOM     20  N   LYS A   2     105.657 -15.330 174.591  1.00  0.00           N  
ATOM     21  CA  LYS A   2     104.423 -14.877 173.953  1.00  0.00           C  
ATOM     22  C   LYS A   2     103.673 -13.997 174.932  1.00  0.00           C  
ATOM     23  O   LYS A   2     103.850 -14.115 176.145  1.00  0.00           O  
ATOM     24  CB  LYS A   2     103.567 -16.057 173.530  1.00  0.00           C  
ATOM     25  CG  LYS A   2     104.180 -16.934 172.452  1.00  0.00           C  
ATOM     26  CD  LYS A   2     103.283 -18.120 172.126  1.00  0.00           C  
ATOM     27  CE  LYS A   2     103.873 -18.984 171.024  1.00  0.00           C  
ATOM     28  NZ  LYS A   2     103.048 -20.196 170.781  1.00  0.00           N1+
ATOM     29  H   LYS A   2     105.588 -16.028 175.317  1.00  0.00           H  
ATOM     30  HA  LYS A   2     104.663 -14.276 173.073  1.00  0.00           H  
ATOM     31 1HB  LYS A   2     103.396 -16.663 174.383  1.00  0.00           H  
ATOM     32 2HB  LYS A   2     102.595 -15.695 173.177  1.00  0.00           H  
ATOM     33 1HG  LYS A   2     104.340 -16.344 171.548  1.00  0.00           H  
ATOM     34 2HG  LYS A   2     105.142 -17.308 172.795  1.00  0.00           H  
ATOM     35 1HD  LYS A   2     103.159 -18.740 173.008  1.00  0.00           H  
ATOM     36 2HD  LYS A   2     102.294 -17.771 171.813  1.00  0.00           H  
ATOM     37 1HE  LYS A   2     103.921 -18.401 170.109  1.00  0.00           H  
ATOM     38 2HE  LYS A   2     104.880 -19.292 171.303  1.00  0.00           H  
ATOM     39 1HZ  LYS A   2     103.449 -20.748 170.045  1.00  0.00           H  
ATOM     40 2HZ  LYS A   2     102.997 -20.747 171.626  1.00  0.00           H  
ATOM     41 3HZ  LYS A   2     102.092 -19.928 170.519  1.00  0.00           H  
ATOM     42  N   ASP A   3     102.861 -13.094 174.420  1.00  0.00           N  
ATOM     43  CA  ASP A   3     102.089 -12.214 175.281  1.00  0.00           C  
ATOM     44  C   ASP A   3     101.005 -13.028 175.985  1.00  0.00           C  
ATOM     45  O   ASP A   3     100.366 -13.841 175.323  1.00  0.00           O  
ATOM     46  CB  ASP A   3     101.428 -11.103 174.473  1.00  0.00           C  
ATOM     47  CG  ASP A   3     100.927  -9.985 175.330  1.00  0.00           C  
ATOM     48  OD1 ASP A   3      99.921 -10.134 175.990  1.00  0.00           O  
ATOM     49  OD2 ASP A   3     101.567  -8.966 175.333  1.00  0.00           O1-
ATOM     50  H   ASP A   3     102.726 -13.041 173.406  1.00  0.00           H  
ATOM     51  HA  ASP A   3     102.770 -11.763 175.997  1.00  0.00           H  
ATOM     52 1HB  ASP A   3     102.123 -10.715 173.726  1.00  0.00           H  
ATOM     53 2HB  ASP A   3     100.592 -11.506 173.949  1.00  0.00           H  
ATOM     54  N   PRO A   4     100.713 -12.832 177.282  1.00  0.00           N  
ATOM     55  CA  PRO A   4      99.598 -13.452 177.982  1.00  0.00           C  
ATOM     56  C   PRO A   4      98.283 -13.346 177.217  1.00  0.00           C  
ATOM     57  O   PRO A   4      97.433 -14.228 177.331  1.00  0.00           O  
ATOM     58  CB  PRO A   4      99.541 -12.650 179.272  1.00  0.00           C  
ATOM     59  CG  PRO A   4     100.987 -12.254 179.518  1.00  0.00           C  
ATOM     60  CD  PRO A   4     101.559 -11.974 178.139  1.00  0.00           C  
ATOM     61  HA  PRO A   4      99.843 -14.496 178.203  1.00  0.00           H  
ATOM     62 1HB  PRO A   4      98.873 -11.778 179.141  1.00  0.00           H  
ATOM     63 2HB  PRO A   4      99.114 -13.259 180.080  1.00  0.00           H  
ATOM     64 1HG  PRO A   4     101.029 -11.377 180.183  1.00  0.00           H  
ATOM     65 2HG  PRO A   4     101.513 -13.070 180.033  1.00  0.00           H  
ATOM     66 1HD  PRO A   4     101.446 -10.912 177.888  1.00  0.00           H  
ATOM     67 2HD  PRO A   4     102.605 -12.311 178.116  1.00  0.00           H  
ATOM     68  N   LEU A   5      98.088 -12.279 176.436  1.00  0.00           N  
ATOM     69  CA  LEU A   5      96.845 -12.146 175.689  1.00  0.00           C  
ATOM     70  C   LEU A   5      96.767 -13.265 174.639  1.00  0.00           C  
ATOM     71  O   LEU A   5      95.702 -13.837 174.369  1.00  0.00           O  
ATOM     72  CB  LEU A   5      96.854 -10.829 174.919  1.00  0.00           C  
ATOM     73  CG  LEU A   5      96.876  -9.503 175.702  1.00  0.00           C  
ATOM     74  CD1 LEU A   5      97.091  -8.354 174.733  1.00  0.00           C  
ATOM     75  CD2 LEU A   5      95.652  -9.335 176.420  1.00  0.00           C  
ATOM     76  H   LEU A   5      98.798 -11.541 176.343  1.00  0.00           H  
ATOM     77  HA  LEU A   5      95.996 -12.210 176.362  1.00  0.00           H  
ATOM     78 1HB  LEU A   5      97.701 -10.825 174.235  1.00  0.00           H  
ATOM     79 2HB  LEU A   5      95.947 -10.801 174.357  1.00  0.00           H  
ATOM     80  HG  LEU A   5      97.703  -9.506 176.409  1.00  0.00           H  
ATOM     81 1HD1 LEU A   5      97.123  -7.427 175.281  1.00  0.00           H  
ATOM     82 2HD1 LEU A   5      98.040  -8.499 174.213  1.00  0.00           H  
ATOM     83 3HD1 LEU A   5      96.296  -8.307 174.021  1.00  0.00           H  
ATOM     84 1HD2 LEU A   5      95.681  -8.407 176.963  1.00  0.00           H  
ATOM     85 2HD2 LEU A   5      94.816  -9.333 175.729  1.00  0.00           H  
ATOM     86 3HD2 LEU A   5      95.581 -10.149 177.091  1.00  0.00           H  
ATOM     87  N   GLN A   6      97.926 -13.551 174.031  1.00  0.00           N  
ATOM     88  CA  GLN A   6      98.060 -14.507 172.941  1.00  0.00           C  
ATOM     89  C   GLN A   6      98.005 -15.895 173.509  1.00  0.00           C  
ATOM     90  O   GLN A   6      97.336 -16.781 172.974  1.00  0.00           O  
ATOM     91  CB  GLN A   6      99.409 -14.319 172.249  1.00  0.00           C  
ATOM     92  CG  GLN A   6      99.572 -12.960 171.555  1.00  0.00           C  
ATOM     93  CD  GLN A   6     101.000 -12.716 171.001  1.00  0.00           C  
ATOM     94  NE2 GLN A   6     101.056 -12.125 169.810  1.00  0.00           N  
ATOM     95  OE1 GLN A   6     102.040 -13.031 171.625  1.00  0.00           O  
ATOM     96  H   GLN A   6      98.770 -13.103 174.369  1.00  0.00           H  
ATOM     97  HA  GLN A   6      97.239 -14.376 172.236  1.00  0.00           H  
ATOM     98 1HB  GLN A   6     100.212 -14.436 172.967  1.00  0.00           H  
ATOM     99 2HB  GLN A   6      99.538 -15.099 171.499  1.00  0.00           H  
ATOM    100 1HG  GLN A   6      98.884 -12.883 170.743  1.00  0.00           H  
ATOM    101 2HG  GLN A   6      99.341 -12.184 172.271  1.00  0.00           H  
ATOM    102 1HE2 GLN A   6     101.944 -11.931 169.393  1.00  0.00           H  
ATOM    103 2HE2 GLN A   6     100.216 -11.856 169.335  1.00  0.00           H  
ATOM    104  N   LEU A   7      98.689 -16.064 174.640  1.00  0.00           N  
ATOM    105  CA  LEU A   7      98.730 -17.345 175.307  1.00  0.00           C  
ATOM    106  C   LEU A   7      97.350 -17.705 175.748  1.00  0.00           C  
ATOM    107  O   LEU A   7      96.941 -18.854 175.619  1.00  0.00           O  
ATOM    108  CB  LEU A   7      99.654 -17.289 176.503  1.00  0.00           C  
ATOM    109  CG  LEU A   7     101.118 -17.182 176.154  1.00  0.00           C  
ATOM    110  CD1 LEU A   7     101.940 -16.876 177.392  1.00  0.00           C  
ATOM    111  CD2 LEU A   7     101.538 -18.520 175.544  1.00  0.00           C  
ATOM    112  H   LEU A   7      99.212 -15.276 175.023  1.00  0.00           H  
ATOM    113  HA  LEU A   7      99.085 -18.100 174.606  1.00  0.00           H  
ATOM    114 1HB  LEU A   7      99.387 -16.434 177.103  1.00  0.00           H  
ATOM    115 2HB  LEU A   7      99.511 -18.189 177.101  1.00  0.00           H  
ATOM    116  HG  LEU A   7     101.273 -16.372 175.441  1.00  0.00           H  
ATOM    117 1HD1 LEU A   7     102.994 -16.810 177.120  1.00  0.00           H  
ATOM    118 2HD1 LEU A   7     101.624 -15.927 177.812  1.00  0.00           H  
ATOM    119 3HD1 LEU A   7     101.802 -17.665 178.129  1.00  0.00           H  
ATOM    120 1HD2 LEU A   7     102.584 -18.506 175.286  1.00  0.00           H  
ATOM    121 2HD2 LEU A   7     101.367 -19.313 176.272  1.00  0.00           H  
ATOM    122 3HD2 LEU A   7     100.940 -18.719 174.647  1.00  0.00           H  
ATOM    123  N   LEU A   8      96.597 -16.717 176.220  1.00  0.00           N  
ATOM    124  CA  LEU A   8      95.261 -17.019 176.631  1.00  0.00           C  
ATOM    125  C   LEU A   8      94.466 -17.495 175.441  1.00  0.00           C  
ATOM    126  O   LEU A   8      93.763 -18.482 175.554  1.00  0.00           O  
ATOM    127  CB  LEU A   8      94.576 -15.863 177.305  1.00  0.00           C  
ATOM    128  CG  LEU A   8      93.207 -16.248 177.725  1.00  0.00           C  
ATOM    129  CD1 LEU A   8      93.268 -17.439 178.644  1.00  0.00           C  
ATOM    130  CD2 LEU A   8      92.595 -15.177 178.416  1.00  0.00           C  
ATOM    131  H   LEU A   8      96.958 -15.774 176.341  1.00  0.00           H  
ATOM    132  HA  LEU A   8      95.306 -17.830 177.355  1.00  0.00           H  
ATOM    133 1HB  LEU A   8      95.150 -15.562 178.180  1.00  0.00           H  
ATOM    134 2HB  LEU A   8      94.513 -15.020 176.611  1.00  0.00           H  
ATOM    135  HG  LEU A   8      92.656 -16.501 176.868  1.00  0.00           H  
ATOM    136 1HD1 LEU A   8      92.264 -17.726 178.932  1.00  0.00           H  
ATOM    137 2HD1 LEU A   8      93.739 -18.268 178.132  1.00  0.00           H  
ATOM    138 3HD1 LEU A   8      93.849 -17.193 179.532  1.00  0.00           H  
ATOM    139 1HD2 LEU A   8      91.627 -15.456 178.721  1.00  0.00           H  
ATOM    140 2HD2 LEU A   8      93.196 -14.959 179.287  1.00  0.00           H  
ATOM    141 3HD2 LEU A   8      92.537 -14.330 177.776  1.00  0.00           H  
ATOM    142  N   LEU A   9      94.584 -16.858 174.280  1.00  0.00           N  
ATOM    143  CA  LEU A   9      93.846 -17.406 173.148  1.00  0.00           C  
ATOM    144  C   LEU A   9      94.245 -18.826 172.823  1.00  0.00           C  
ATOM    145  O   LEU A   9      93.384 -19.641 172.484  1.00  0.00           O  
ATOM    146  CB  LEU A   9      94.060 -16.592 171.909  1.00  0.00           C  
ATOM    147  CG  LEU A   9      93.399 -15.331 171.840  1.00  0.00           C  
ATOM    148  CD1 LEU A   9      93.911 -14.695 170.727  1.00  0.00           C  
ATOM    149  CD2 LEU A   9      91.901 -15.530 171.631  1.00  0.00           C  
ATOM    150  H   LEU A   9      95.147 -16.009 174.192  1.00  0.00           H  
ATOM    151  HA  LEU A   9      92.793 -17.387 173.389  1.00  0.00           H  
ATOM    152 1HB  LEU A   9      95.123 -16.381 171.832  1.00  0.00           H  
ATOM    153 2HB  LEU A   9      93.794 -17.161 171.060  1.00  0.00           H  
ATOM    154  HG  LEU A   9      93.605 -14.741 172.736  1.00  0.00           H  
ATOM    155 1HD1 LEU A   9      93.440 -13.725 170.622  1.00  0.00           H  
ATOM    156 2HD1 LEU A   9      94.978 -14.592 170.849  1.00  0.00           H  
ATOM    157 3HD1 LEU A   9      93.699 -15.319 169.867  1.00  0.00           H  
ATOM    158 1HD2 LEU A   9      91.441 -14.555 171.527  1.00  0.00           H  
ATOM    159 2HD2 LEU A   9      91.734 -16.104 170.720  1.00  0.00           H  
ATOM    160 3HD2 LEU A   9      91.471 -16.061 172.475  1.00  0.00           H  
ATOM    161  N   GLU A  10      95.531 -19.149 172.932  1.00  0.00           N  
ATOM    162  CA  GLU A  10      95.925 -20.523 172.663  1.00  0.00           C  
ATOM    163  C   GLU A  10      95.293 -21.456 173.697  1.00  0.00           C  
ATOM    164  O   GLU A  10      94.809 -22.540 173.355  1.00  0.00           O  
ATOM    165  CB  GLU A  10      97.447 -20.668 172.680  1.00  0.00           C  
ATOM    166  CG  GLU A  10      98.154 -19.991 171.498  1.00  0.00           C  
ATOM    167  CD  GLU A  10      99.667 -20.186 171.488  1.00  0.00           C  
ATOM    168  OE1 GLU A  10     100.202 -20.754 172.416  1.00  0.00           O  
ATOM    169  OE2 GLU A  10     100.295 -19.769 170.527  1.00  0.00           O1-
ATOM    170  H   GLU A  10      96.217 -18.436 173.185  1.00  0.00           H  
ATOM    171  HA  GLU A  10      95.561 -20.804 171.678  1.00  0.00           H  
ATOM    172 1HB  GLU A  10      97.843 -20.234 173.597  1.00  0.00           H  
ATOM    173 2HB  GLU A  10      97.710 -21.724 172.676  1.00  0.00           H  
ATOM    174 1HG  GLU A  10      97.740 -20.383 170.571  1.00  0.00           H  
ATOM    175 2HG  GLU A  10      97.936 -18.923 171.536  1.00  0.00           H  
ATOM    176  N   GLU A  11      95.242 -21.020 174.956  1.00  0.00           N  
ATOM    177  CA  GLU A  11      94.617 -21.821 175.992  1.00  0.00           C  
ATOM    178  C   GLU A  11      93.123 -21.959 175.727  1.00  0.00           C  
ATOM    179  O   GLU A  11      92.572 -23.042 175.876  1.00  0.00           O  
ATOM    180  CB  GLU A  11      94.862 -21.211 177.370  1.00  0.00           C  
ATOM    181  CG  GLU A  11      96.313 -21.317 177.873  1.00  0.00           C  
ATOM    182  CD  GLU A  11      96.546 -20.632 179.208  1.00  0.00           C  
ATOM    183  OE1 GLU A  11      95.646 -19.995 179.704  1.00  0.00           O  
ATOM    184  OE2 GLU A  11      97.630 -20.752 179.731  1.00  0.00           O1-
ATOM    185  H   GLU A  11      95.667 -20.123 175.194  1.00  0.00           H  
ATOM    186  HA  GLU A  11      95.061 -22.816 175.972  1.00  0.00           H  
ATOM    187 1HB  GLU A  11      94.610 -20.171 177.335  1.00  0.00           H  
ATOM    188 2HB  GLU A  11      94.206 -21.685 178.101  1.00  0.00           H  
ATOM    189 1HG  GLU A  11      96.573 -22.369 177.970  1.00  0.00           H  
ATOM    190 2HG  GLU A  11      96.974 -20.882 177.128  1.00  0.00           H  
ATOM    191  N   LEU A  12      92.488 -20.876 175.275  1.00  0.00           N  
ATOM    192  CA  LEU A  12      91.066 -20.861 174.976  1.00  0.00           C  
ATOM    193  C   LEU A  12      90.783 -21.795 173.818  1.00  0.00           C  
ATOM    194  O   LEU A  12      89.805 -22.532 173.834  1.00  0.00           O  
ATOM    195  CB  LEU A  12      90.612 -19.433 174.670  1.00  0.00           C  
ATOM    196  CG  LEU A  12      90.650 -18.489 175.907  1.00  0.00           C  
ATOM    197  CD1 LEU A  12      90.435 -17.014 175.525  1.00  0.00           C  
ATOM    198  CD2 LEU A  12      89.620 -18.915 176.839  1.00  0.00           C  
ATOM    199  H   LEU A  12      93.014 -20.020 175.175  1.00  0.00           H  
ATOM    200  HA  LEU A  12      90.523 -21.217 175.852  1.00  0.00           H  
ATOM    201 1HB  LEU A  12      91.232 -19.022 173.888  1.00  0.00           H  
ATOM    202 2HB  LEU A  12      89.598 -19.487 174.319  1.00  0.00           H  
ATOM    203  HG  LEU A  12      91.599 -18.589 176.387  1.00  0.00           H  
ATOM    204 1HD1 LEU A  12      90.472 -16.398 176.414  1.00  0.00           H  
ATOM    205 2HD1 LEU A  12      91.209 -16.704 174.849  1.00  0.00           H  
ATOM    206 3HD1 LEU A  12      89.509 -16.864 175.076  1.00  0.00           H  
ATOM    207 1HD2 LEU A  12      89.674 -18.303 177.706  1.00  0.00           H  
ATOM    208 2HD2 LEU A  12      88.645 -18.817 176.374  1.00  0.00           H  
ATOM    209 3HD2 LEU A  12      89.794 -19.954 177.123  1.00  0.00           H  
ATOM    210  N   LEU A  13      91.681 -21.832 172.838  1.00  0.00           N  
ATOM    211  CA  LEU A  13      91.530 -22.765 171.740  1.00  0.00           C  
ATOM    212  C   LEU A  13      91.548 -24.167 172.275  1.00  0.00           C  
ATOM    213  O   LEU A  13      90.677 -24.974 171.950  1.00  0.00           O  
ATOM    214  CB  LEU A  13      92.665 -22.642 170.737  1.00  0.00           C  
ATOM    215  CG  LEU A  13      92.650 -23.679 169.577  1.00  0.00           C  
ATOM    216  CD1 LEU A  13      91.383 -23.546 168.771  1.00  0.00           C  
ATOM    217  CD2 LEU A  13      93.854 -23.438 168.690  1.00  0.00           C  
ATOM    218  H   LEU A  13      92.468 -21.187 172.845  1.00  0.00           H  
ATOM    219  HA  LEU A  13      90.576 -22.585 171.249  1.00  0.00           H  
ATOM    220 1HB  LEU A  13      92.651 -21.683 170.331  1.00  0.00           H  
ATOM    221 2HB  LEU A  13      93.601 -22.765 171.256  1.00  0.00           H  
ATOM    222  HG  LEU A  13      92.691 -24.688 169.993  1.00  0.00           H  
ATOM    223 1HD1 LEU A  13      91.380 -24.279 167.962  1.00  0.00           H  
ATOM    224 2HD1 LEU A  13      90.519 -23.712 169.412  1.00  0.00           H  
ATOM    225 3HD1 LEU A  13      91.349 -22.562 168.362  1.00  0.00           H  
ATOM    226 1HD2 LEU A  13      93.859 -24.164 167.882  1.00  0.00           H  
ATOM    227 2HD2 LEU A  13      93.804 -22.428 168.279  1.00  0.00           H  
ATOM    228 3HD2 LEU A  13      94.764 -23.545 169.283  1.00  0.00           H  
ATOM    229  N   ASN A  14      92.543 -24.464 173.106  1.00  0.00           N  
ATOM    230  CA  ASN A  14      92.670 -25.792 173.655  1.00  0.00           C  
ATOM    231  C   ASN A  14      91.447 -26.164 174.489  1.00  0.00           C  
ATOM    232  O   ASN A  14      90.929 -27.273 174.347  1.00  0.00           O  
ATOM    233  CB  ASN A  14      93.935 -25.868 174.480  1.00  0.00           C  
ATOM    234  CG  ASN A  14      95.181 -25.874 173.622  1.00  0.00           C  
ATOM    235  ND2 ASN A  14      96.299 -25.543 174.221  1.00  0.00           N  
ATOM    236  OD1 ASN A  14      95.138 -26.176 172.421  1.00  0.00           O  
ATOM    237  H   ASN A  14      93.238 -23.753 173.339  1.00  0.00           H  
ATOM    238  HA  ASN A  14      92.737 -26.502 172.831  1.00  0.00           H  
ATOM    239 1HB  ASN A  14      93.983 -25.018 175.152  1.00  0.00           H  
ATOM    240 2HB  ASN A  14      93.917 -26.768 175.092  1.00  0.00           H  
ATOM    241 1HD2 ASN A  14      97.156 -25.524 173.706  1.00  0.00           H  
ATOM    242 2HD2 ASN A  14      96.294 -25.303 175.190  1.00  0.00           H  
ATOM    243  N   GLU A  15      90.943 -25.223 175.301  1.00  0.00           N  
ATOM    244  CA  GLU A  15      89.766 -25.473 176.126  1.00  0.00           C  
ATOM    245  C   GLU A  15      88.538 -25.720 175.274  1.00  0.00           C  
ATOM    246  O   GLU A  15      87.775 -26.643 175.539  1.00  0.00           O  
ATOM    247  CB  GLU A  15      89.510 -24.285 177.064  1.00  0.00           C  
ATOM    248  CG  GLU A  15      90.524 -24.153 178.209  1.00  0.00           C  
ATOM    249  CD  GLU A  15      90.404 -22.876 179.032  1.00  0.00           C  
ATOM    250  OE1 GLU A  15      89.667 -21.977 178.676  1.00  0.00           O  
ATOM    251  OE2 GLU A  15      91.056 -22.815 180.052  1.00  0.00           O1-
ATOM    252  H   GLU A  15      91.418 -24.327 175.368  1.00  0.00           H  
ATOM    253  HA  GLU A  15      89.952 -26.364 176.728  1.00  0.00           H  
ATOM    254 1HB  GLU A  15      89.535 -23.362 176.487  1.00  0.00           H  
ATOM    255 2HB  GLU A  15      88.512 -24.370 177.497  1.00  0.00           H  
ATOM    256 1HG  GLU A  15      90.387 -25.003 178.877  1.00  0.00           H  
ATOM    257 2HG  GLU A  15      91.526 -24.223 177.801  1.00  0.00           H  
ATOM    258  N   LEU A  16      88.376 -24.929 174.219  1.00  0.00           N  
ATOM    259  CA  LEU A  16      87.262 -25.081 173.302  1.00  0.00           C  
ATOM    260  C   LEU A  16      87.385 -26.395 172.546  1.00  0.00           C  
ATOM    261  O   LEU A  16      86.396 -27.083 172.280  1.00  0.00           O  
ATOM    262  CB  LEU A  16      87.200 -23.869 172.388  1.00  0.00           C  
ATOM    263  CG  LEU A  16      86.735 -22.537 173.101  1.00  0.00           C  
ATOM    264  CD1 LEU A  16      86.892 -21.339 172.179  1.00  0.00           C  
ATOM    265  CD2 LEU A  16      85.276 -22.681 173.514  1.00  0.00           C  
ATOM    266  H   LEU A  16      89.040 -24.175 174.057  1.00  0.00           H  
ATOM    267  HA  LEU A  16      86.340 -25.105 173.884  1.00  0.00           H  
ATOM    268 1HB  LEU A  16      88.196 -23.700 171.974  1.00  0.00           H  
ATOM    269 2HB  LEU A  16      86.537 -24.101 171.604  1.00  0.00           H  
ATOM    270  HG  LEU A  16      87.346 -22.373 173.985  1.00  0.00           H  
ATOM    271 1HD1 LEU A  16      86.571 -20.440 172.700  1.00  0.00           H  
ATOM    272 2HD1 LEU A  16      87.935 -21.250 171.902  1.00  0.00           H  
ATOM    273 3HD1 LEU A  16      86.283 -21.472 171.288  1.00  0.00           H  
ATOM    274 1HD2 LEU A  16      84.949 -21.779 174.025  1.00  0.00           H  
ATOM    275 2HD2 LEU A  16      84.655 -22.844 172.632  1.00  0.00           H  
ATOM    276 3HD2 LEU A  16      85.174 -23.531 174.190  1.00  0.00           H  
ATOM    277  N   GLY A  17      88.620 -26.776 172.242  1.00  0.00           N  
ATOM    278  CA  GLY A  17      88.907 -28.043 171.611  1.00  0.00           C  
ATOM    279  C   GLY A  17      88.369 -29.132 172.524  1.00  0.00           C  
ATOM    280  O   GLY A  17      87.593 -29.984 172.093  1.00  0.00           O  
ATOM    281  H   GLY A  17      89.398 -26.156 172.446  1.00  0.00           H  
ATOM    282 1HA  GLY A  17      88.435 -28.093 170.631  1.00  0.00           H  
ATOM    283 2HA  GLY A  17      89.983 -28.152 171.485  1.00  0.00           H  
ATOM    284  N   GLU A  18      88.760 -29.083 173.806  1.00  0.00           N  
ATOM    285  CA  GLU A  18      88.304 -30.045 174.808  1.00  0.00           C  
ATOM    286  C   GLU A  18      86.782 -30.010 175.015  1.00  0.00           C  
ATOM    287  O   GLU A  18      86.165 -31.049 175.242  1.00  0.00           O  
ATOM    288  CB  GLU A  18      89.023 -29.821 176.149  1.00  0.00           C  
ATOM    289  CG  GLU A  18      90.510 -30.209 176.159  1.00  0.00           C  
ATOM    290  CD  GLU A  18      91.195 -29.988 177.506  1.00  0.00           C  
ATOM    291  OE1 GLU A  18      90.579 -29.447 178.395  1.00  0.00           O  
ATOM    292  OE2 GLU A  18      92.335 -30.376 177.636  1.00  0.00           O1-
ATOM    293  H   GLU A  18      89.412 -28.351 174.085  1.00  0.00           H  
ATOM    294  HA  GLU A  18      88.564 -31.045 174.455  1.00  0.00           H  
ATOM    295 1HB  GLU A  18      88.957 -28.769 176.419  1.00  0.00           H  
ATOM    296 2HB  GLU A  18      88.520 -30.391 176.927  1.00  0.00           H  
ATOM    297 1HG  GLU A  18      90.595 -31.262 175.890  1.00  0.00           H  
ATOM    298 2HG  GLU A  18      91.028 -29.630 175.396  1.00  0.00           H  
ATOM    299  N   GLU A  19      86.159 -28.828 174.943  1.00  0.00           N  
ATOM    300  CA  GLU A  19      84.704 -28.762 175.080  1.00  0.00           C  
ATOM    301  C   GLU A  19      83.986 -29.512 173.961  1.00  0.00           C  
ATOM    302  O   GLU A  19      82.928 -30.107 174.186  1.00  0.00           O  
ATOM    303  CB  GLU A  19      84.160 -27.318 175.095  1.00  0.00           C  
ATOM    304  CG  GLU A  19      84.439 -26.503 176.356  1.00  0.00           C  
ATOM    305  CD  GLU A  19      83.766 -25.135 176.339  1.00  0.00           C  
ATOM    306  OE1 GLU A  19      83.207 -24.768 175.330  1.00  0.00           O  
ATOM    307  OE2 GLU A  19      83.799 -24.474 177.348  1.00  0.00           O1-
ATOM    308  H   GLU A  19      86.705 -27.980 174.816  1.00  0.00           H  
ATOM    309  HA  GLU A  19      84.434 -29.233 176.025  1.00  0.00           H  
ATOM    310 1HB  GLU A  19      84.583 -26.774 174.252  1.00  0.00           H  
ATOM    311 2HB  GLU A  19      83.082 -27.343 174.949  1.00  0.00           H  
ATOM    312 1HG  GLU A  19      84.083 -27.061 177.219  1.00  0.00           H  
ATOM    313 2HG  GLU A  19      85.505 -26.369 176.465  1.00  0.00           H  
ATOM    314  N   LEU A  20      84.545 -29.467 172.752  1.00  0.00           N  
ATOM    315  CA  LEU A  20      83.900 -30.094 171.609  1.00  0.00           C  
ATOM    316  C   LEU A  20      84.396 -31.511 171.267  1.00  0.00           C  
ATOM    317  O   LEU A  20      83.593 -32.435 171.137  1.00  0.00           O  
ATOM    318  CB  LEU A  20      84.115 -29.185 170.392  1.00  0.00           C  
ATOM    319  CG  LEU A  20      83.521 -27.774 170.517  1.00  0.00           C  
ATOM    320  CD1 LEU A  20      83.861 -27.007 169.268  1.00  0.00           C  
ATOM    321  CD2 LEU A  20      82.012 -27.844 170.768  1.00  0.00           C  
ATOM    322  H   LEU A  20      85.408 -28.935 172.627  1.00  0.00           H  
ATOM    323  HA  LEU A  20      82.835 -30.155 171.819  1.00  0.00           H  
ATOM    324 1HB  LEU A  20      85.189 -29.070 170.238  1.00  0.00           H  
ATOM    325 2HB  LEU A  20      83.688 -29.660 169.514  1.00  0.00           H  
ATOM    326  HG  LEU A  20      83.991 -27.256 171.358  1.00  0.00           H  
ATOM    327 1HD1 LEU A  20      83.466 -25.999 169.344  1.00  0.00           H  
ATOM    328 2HD1 LEU A  20      84.944 -26.975 169.154  1.00  0.00           H  
ATOM    329 3HD1 LEU A  20      83.429 -27.492 168.404  1.00  0.00           H  
ATOM    330 1HD2 LEU A  20      81.620 -26.833 170.860  1.00  0.00           H  
ATOM    331 2HD2 LEU A  20      81.514 -28.344 169.954  1.00  0.00           H  
ATOM    332 3HD2 LEU A  20      81.825 -28.392 171.692  1.00  0.00           H  
ATOM    333  N   GLU A  21      85.708 -31.655 171.039  1.00  0.00           N  
ATOM    334  CA  GLU A  21      86.386 -32.884 170.578  1.00  0.00           C  
ATOM    335  C   GLU A  21      85.791 -33.490 169.300  1.00  0.00           C  
ATOM    336  O   GLU A  21      85.999 -34.671 169.015  1.00  0.00           O  
ATOM    337  CB  GLU A  21      86.418 -33.973 171.657  1.00  0.00           C  
ATOM    338  CG  GLU A  21      87.198 -33.625 172.916  1.00  0.00           C  
ATOM    339  CD  GLU A  21      87.337 -34.800 173.886  1.00  0.00           C  
ATOM    340  OE1 GLU A  21      86.571 -35.733 173.788  1.00  0.00           O  
ATOM    341  OE2 GLU A  21      88.231 -34.765 174.701  1.00  0.00           O1-
ATOM    342  H   GLU A  21      86.304 -30.859 171.226  1.00  0.00           H  
ATOM    343  HA  GLU A  21      87.422 -32.618 170.362  1.00  0.00           H  
ATOM    344 1HB  GLU A  21      85.399 -34.211 171.960  1.00  0.00           H  
ATOM    345 2HB  GLU A  21      86.849 -34.881 171.239  1.00  0.00           H  
ATOM    346 1HG  GLU A  21      88.191 -33.274 172.635  1.00  0.00           H  
ATOM    347 2HG  GLU A  21      86.688 -32.805 173.415  1.00  0.00           H  
ATOM    348  N   GLY A  22      85.109 -32.665 168.516  1.00  0.00           N  
ATOM    349  CA  GLY A  22      84.445 -33.070 167.291  1.00  0.00           C  
ATOM    350  C   GLY A  22      82.959 -33.331 167.607  1.00  0.00           C  
ATOM    351  O   GLY A  22      82.688 -34.181 168.454  1.00  0.00           O  
ATOM    352  H   GLY A  22      85.007 -31.709 168.818  1.00  0.00           H  
ATOM    353 1HA  GLY A  22      84.594 -32.309 166.550  1.00  0.00           H  
ATOM    354 2HA  GLY A  22      84.902 -33.980 166.908  1.00  0.00           H  
ATOM    355  N   THR A  23      81.952 -32.689 166.966  1.00  0.00           N  
ATOM    356  CA  THR A  23      81.895 -31.681 165.888  1.00  0.00           C  
ATOM    357  C   THR A  23      82.634 -32.044 164.614  1.00  0.00           C  
ATOM    358  O   THR A  23      83.529 -32.886 164.592  1.00  0.00           O  
ATOM    359  CB  THR A  23      82.326 -30.254 166.342  1.00  0.00           C  
ATOM    360  CG2 THR A  23      81.482 -29.842 167.477  1.00  0.00           C  
ATOM    361  OG1 THR A  23      83.692 -30.202 166.725  1.00  0.00           O  
ATOM    362  H   THR A  23      81.039 -32.979 167.286  1.00  0.00           H  
ATOM    363  HA  THR A  23      80.845 -31.583 165.608  1.00  0.00           H  
ATOM    364  HB  THR A  23      82.166 -29.562 165.521  1.00  0.00           H  
ATOM    365  HG1 THR A  23      84.230 -30.189 165.920  1.00  0.00           H  
ATOM    366 1HG2 THR A  23      81.741 -28.836 167.763  1.00  0.00           H  
ATOM    367 2HG2 THR A  23      80.457 -29.877 167.159  1.00  0.00           H  
ATOM    368 3HG2 THR A  23      81.625 -30.517 168.319  1.00  0.00           H  
ATOM    369  N   SER A  24      82.216 -31.436 163.523  1.00  0.00           N  
ATOM    370  CA  SER A  24      82.912 -31.675 162.287  1.00  0.00           C  
ATOM    371  C   SER A  24      84.222 -30.933 162.359  1.00  0.00           C  
ATOM    372  O   SER A  24      84.273 -29.896 163.031  1.00  0.00           O  
ATOM    373  CB  SER A  24      82.124 -31.107 161.145  1.00  0.00           C  
ATOM    374  OG  SER A  24      82.058 -29.713 161.232  1.00  0.00           O  
ATOM    375  H   SER A  24      81.446 -30.784 163.562  1.00  0.00           H  
ATOM    376  HA  SER A  24      83.052 -32.746 162.168  1.00  0.00           H  
ATOM    377 1HB  SER A  24      82.577 -31.394 160.198  1.00  0.00           H  
ATOM    378 2HB  SER A  24      81.119 -31.520 161.162  1.00  0.00           H  
ATOM    379  HG  SER A  24      81.415 -29.446 160.572  1.00  0.00           H  
ATOM    380  N   PRO A  25      85.271 -31.367 161.654  1.00  0.00           N  
ATOM    381  CA  PRO A  25      86.482 -30.614 161.470  1.00  0.00           C  
ATOM    382  C   PRO A  25      86.181 -29.227 160.970  1.00  0.00           C  
ATOM    383  O   PRO A  25      86.839 -28.286 161.365  1.00  0.00           O  
ATOM    384  CB  PRO A  25      87.224 -31.424 160.424  1.00  0.00           C  
ATOM    385  CG  PRO A  25      86.754 -32.848 160.663  1.00  0.00           C  
ATOM    386  CD  PRO A  25      85.288 -32.709 161.044  1.00  0.00           C  
ATOM    387  HA  PRO A  25      87.038 -30.580 162.420  1.00  0.00           H  
ATOM    388 1HB  PRO A  25      86.978 -31.052 159.416  1.00  0.00           H  
ATOM    389 2HB  PRO A  25      88.308 -31.302 160.552  1.00  0.00           H  
ATOM    390 1HG  PRO A  25      86.905 -33.457 159.756  1.00  0.00           H  
ATOM    391 2HG  PRO A  25      87.355 -33.313 161.459  1.00  0.00           H  
ATOM    392 1HD  PRO A  25      84.641 -32.761 160.159  1.00  0.00           H  
ATOM    393 2HD  PRO A  25      85.051 -33.483 161.791  1.00  0.00           H  
ATOM    394  N   ALA A  26      85.152 -29.063 160.131  1.00  0.00           N  
ATOM    395  CA  ALA A  26      84.853 -27.733 159.629  1.00  0.00           C  
ATOM    396  C   ALA A  26      84.473 -26.788 160.735  1.00  0.00           C  
ATOM    397  O   ALA A  26      84.938 -25.651 160.770  1.00  0.00           O  
ATOM    398  CB  ALA A  26      83.721 -27.769 158.637  1.00  0.00           C  
ATOM    399  H   ALA A  26      84.599 -29.849 159.826  1.00  0.00           H  
ATOM    400  HA  ALA A  26      85.749 -27.349 159.143  1.00  0.00           H  
ATOM    401 1HB  ALA A  26      83.535 -26.764 158.261  1.00  0.00           H  
ATOM    402 2HB  ALA A  26      83.985 -28.425 157.807  1.00  0.00           H  
ATOM    403 3HB  ALA A  26      82.828 -28.144 159.125  1.00  0.00           H  
ATOM    404  N   GLN A  27      83.658 -27.257 161.679  1.00  0.00           N  
ATOM    405  CA  GLN A  27      83.236 -26.348 162.726  1.00  0.00           C  
ATOM    406  C   GLN A  27      84.427 -26.053 163.599  1.00  0.00           C  
ATOM    407  O   GLN A  27      84.630 -24.912 164.019  1.00  0.00           O  
ATOM    408  CB  GLN A  27      82.136 -26.918 163.597  1.00  0.00           C  
ATOM    409  CG  GLN A  27      81.358 -25.838 164.363  1.00  0.00           C  
ATOM    410  CD  GLN A  27      81.998 -25.330 165.634  1.00  0.00           C  
ATOM    411  NE2 GLN A  27      81.779 -24.044 165.892  1.00  0.00           N  
ATOM    412  OE1 GLN A  27      82.668 -26.046 166.375  1.00  0.00           O  
ATOM    413  H   GLN A  27      83.307 -28.212 161.639  1.00  0.00           H  
ATOM    414  HA  GLN A  27      82.888 -25.421 162.279  1.00  0.00           H  
ATOM    415 1HB  GLN A  27      81.443 -27.486 162.984  1.00  0.00           H  
ATOM    416 2HB  GLN A  27      82.569 -27.600 164.318  1.00  0.00           H  
ATOM    417 1HG  GLN A  27      81.188 -24.988 163.699  1.00  0.00           H  
ATOM    418 2HG  GLN A  27      80.419 -26.273 164.642  1.00  0.00           H  
ATOM    419 1HE2 GLN A  27      82.165 -23.619 166.715  1.00  0.00           H  
ATOM    420 2HE2 GLN A  27      81.227 -23.498 165.261  1.00  0.00           H  
ATOM    421  N   TRP A  28      85.229 -27.086 163.868  1.00  0.00           N  
ATOM    422  CA  TRP A  28      86.399 -26.919 164.704  1.00  0.00           C  
ATOM    423  C   TRP A  28      87.341 -25.926 164.056  1.00  0.00           C  
ATOM    424  O   TRP A  28      87.891 -25.068 164.738  1.00  0.00           O  
ATOM    425  CB  TRP A  28      87.108 -28.228 164.980  1.00  0.00           C  
ATOM    426  CG  TRP A  28      88.297 -28.023 165.856  1.00  0.00           C  
ATOM    427  CD1 TRP A  28      88.321 -27.981 167.225  1.00  0.00           C  
ATOM    428  CD2 TRP A  28      89.659 -27.836 165.426  1.00  0.00           C  
ATOM    429  CE2 TRP A  28      90.435 -27.681 166.577  1.00  0.00           C  
ATOM    430  CE3 TRP A  28      90.271 -27.788 164.174  1.00  0.00           C  
ATOM    431  NE1 TRP A  28      89.605 -27.770 167.664  1.00  0.00           N  
ATOM    432  CZ2 TRP A  28      91.798 -27.482 166.513  1.00  0.00           C  
ATOM    433  CZ3 TRP A  28      91.633 -27.594 164.107  1.00  0.00           C  
ATOM    434  CH2 TRP A  28      92.377 -27.448 165.246  1.00  0.00           C  
ATOM    435  H   TRP A  28      85.008 -28.010 163.486  1.00  0.00           H  
ATOM    436  HA  TRP A  28      86.076 -26.510 165.661  1.00  0.00           H  
ATOM    437 1HB  TRP A  28      86.420 -28.927 165.459  1.00  0.00           H  
ATOM    438 2HB  TRP A  28      87.436 -28.672 164.041  1.00  0.00           H  
ATOM    439  HD1 TRP A  28      87.449 -28.093 167.870  1.00  0.00           H  
ATOM    440  HE1 TRP A  28      89.899 -27.695 168.625  1.00  0.00           H  
ATOM    441  HE3 TRP A  28      89.682 -27.911 163.275  1.00  0.00           H  
ATOM    442  HZ2 TRP A  28      92.411 -27.361 167.408  1.00  0.00           H  
ATOM    443  HZ3 TRP A  28      92.101 -27.564 163.123  1.00  0.00           H  
ATOM    444  HH2 TRP A  28      93.451 -27.301 165.158  1.00  0.00           H  
ATOM    445  N   ILE A  29      87.546 -26.051 162.748  1.00  0.00           N  
ATOM    446  CA  ILE A  29      88.375 -25.138 161.991  1.00  0.00           C  
ATOM    447  C   ILE A  29      87.830 -23.739 162.084  1.00  0.00           C  
ATOM    448  O   ILE A  29      88.600 -22.817 162.298  1.00  0.00           O  
ATOM    449  CB  ILE A  29      88.505 -25.552 160.528  1.00  0.00           C  
ATOM    450  CG1 ILE A  29      89.351 -26.837 160.412  1.00  0.00           C  
ATOM    451  CG2 ILE A  29      89.100 -24.413 159.722  1.00  0.00           C  
ATOM    452  CD1 ILE A  29      89.262 -27.497 159.065  1.00  0.00           C  
ATOM    453  H   ILE A  29      87.086 -26.802 162.249  1.00  0.00           H  
ATOM    454  HA  ILE A  29      89.373 -25.147 162.431  1.00  0.00           H  
ATOM    455  HB  ILE A  29      87.517 -25.786 160.139  1.00  0.00           H  
ATOM    456 1HG1 ILE A  29      90.392 -26.580 160.598  1.00  0.00           H  
ATOM    457 2HG1 ILE A  29      89.046 -27.536 161.161  1.00  0.00           H  
ATOM    458 1HG2 ILE A  29      89.170 -24.707 158.678  1.00  0.00           H  
ATOM    459 2HG2 ILE A  29      88.457 -23.539 159.810  1.00  0.00           H  
ATOM    460 3HG2 ILE A  29      90.092 -24.174 160.103  1.00  0.00           H  
ATOM    461 1HD1 ILE A  29      89.888 -28.386 159.056  1.00  0.00           H  
ATOM    462 2HD1 ILE A  29      88.226 -27.780 158.875  1.00  0.00           H  
ATOM    463 3HD1 ILE A  29      89.599 -26.806 158.296  1.00  0.00           H  
ATOM    464  N   PHE A  30      86.519 -23.556 161.939  1.00  0.00           N  
ATOM    465  CA  PHE A  30      85.955 -22.223 162.098  1.00  0.00           C  
ATOM    466  C   PHE A  30      86.196 -21.679 163.494  1.00  0.00           C  
ATOM    467  O   PHE A  30      86.511 -20.500 163.659  1.00  0.00           O  
ATOM    468  CB  PHE A  30      84.487 -22.195 161.731  1.00  0.00           C  
ATOM    469  CG  PHE A  30      84.274 -21.910 160.265  1.00  0.00           C  
ATOM    470  CD1 PHE A  30      83.963 -22.888 159.349  1.00  0.00           C  
ATOM    471  CD2 PHE A  30      84.376 -20.604 159.816  1.00  0.00           C  
ATOM    472  CE1 PHE A  30      83.761 -22.568 158.015  1.00  0.00           C  
ATOM    473  CE2 PHE A  30      84.173 -20.283 158.501  1.00  0.00           C  
ATOM    474  CZ  PHE A  30      83.861 -21.265 157.595  1.00  0.00           C  
ATOM    475  H   PHE A  30      85.909 -24.347 161.723  1.00  0.00           H  
ATOM    476  HA  PHE A  30      86.465 -21.566 161.394  1.00  0.00           H  
ATOM    477 1HB  PHE A  30      84.038 -23.161 161.964  1.00  0.00           H  
ATOM    478 2HB  PHE A  30      83.968 -21.438 162.316  1.00  0.00           H  
ATOM    479  HD1 PHE A  30      83.867 -23.912 159.675  1.00  0.00           H  
ATOM    480  HD2 PHE A  30      84.619 -19.819 160.530  1.00  0.00           H  
ATOM    481  HE1 PHE A  30      83.511 -23.353 157.300  1.00  0.00           H  
ATOM    482  HE2 PHE A  30      84.256 -19.249 158.180  1.00  0.00           H  
ATOM    483  HZ  PHE A  30      83.693 -21.015 156.547  1.00  0.00           H  
ATOM    484  N   LEU A  31      86.072 -22.533 164.502  1.00  0.00           N  
ATOM    485  CA  LEU A  31      86.357 -22.125 165.862  1.00  0.00           C  
ATOM    486  C   LEU A  31      87.823 -21.715 165.951  1.00  0.00           C  
ATOM    487  O   LEU A  31      88.153 -20.674 166.518  1.00  0.00           O  
ATOM    488  CB  LEU A  31      86.042 -23.229 166.851  1.00  0.00           C  
ATOM    489  CG  LEU A  31      86.146 -22.816 168.306  1.00  0.00           C  
ATOM    490  CD1 LEU A  31      85.210 -23.673 169.101  1.00  0.00           C  
ATOM    491  CD2 LEU A  31      87.605 -22.969 168.781  1.00  0.00           C  
ATOM    492  H   LEU A  31      85.772 -23.490 164.321  1.00  0.00           H  
ATOM    493  HA  LEU A  31      85.738 -21.263 166.104  1.00  0.00           H  
ATOM    494 1HB  LEU A  31      85.032 -23.596 166.660  1.00  0.00           H  
ATOM    495 2HB  LEU A  31      86.735 -24.050 166.694  1.00  0.00           H  
ATOM    496  HG  LEU A  31      85.825 -21.777 168.415  1.00  0.00           H  
ATOM    497 1HD1 LEU A  31      85.227 -23.382 170.126  1.00  0.00           H  
ATOM    498 2HD1 LEU A  31      84.195 -23.548 168.723  1.00  0.00           H  
ATOM    499 3HD1 LEU A  31      85.516 -24.704 168.999  1.00  0.00           H  
ATOM    500 1HD2 LEU A  31      87.695 -22.682 169.809  1.00  0.00           H  
ATOM    501 2HD2 LEU A  31      87.917 -24.008 168.668  1.00  0.00           H  
ATOM    502 3HD2 LEU A  31      88.252 -22.334 168.181  1.00  0.00           H  
ATOM    503  N   LYS A  32      88.719 -22.552 165.434  1.00  0.00           N  
ATOM    504  CA  LYS A  32      90.121 -22.211 165.450  1.00  0.00           C  
ATOM    505  C   LYS A  32      90.359 -20.912 164.705  1.00  0.00           C  
ATOM    506  O   LYS A  32      91.151 -20.094 165.158  1.00  0.00           O  
ATOM    507  CB  LYS A  32      90.994 -23.324 164.895  1.00  0.00           C  
ATOM    508  CG  LYS A  32      92.488 -22.963 164.970  1.00  0.00           C  
ATOM    509  CD  LYS A  32      93.393 -24.114 164.599  1.00  0.00           C  
ATOM    510  CE  LYS A  32      94.864 -23.698 164.609  1.00  0.00           C  
ATOM    511  NZ  LYS A  32      95.781 -24.830 164.267  1.00  0.00           N1+
ATOM    512  H   LYS A  32      88.416 -23.418 165.010  1.00  0.00           H  
ATOM    513  HA  LYS A  32      90.413 -22.041 166.475  1.00  0.00           H  
ATOM    514 1HB  LYS A  32      90.814 -24.251 165.443  1.00  0.00           H  
ATOM    515 2HB  LYS A  32      90.735 -23.503 163.850  1.00  0.00           H  
ATOM    516 1HG  LYS A  32      92.672 -22.142 164.286  1.00  0.00           H  
ATOM    517 2HG  LYS A  32      92.728 -22.627 165.975  1.00  0.00           H  
ATOM    518 1HD  LYS A  32      93.265 -24.880 165.343  1.00  0.00           H  
ATOM    519 2HD  LYS A  32      93.119 -24.512 163.622  1.00  0.00           H  
ATOM    520 1HE  LYS A  32      95.007 -22.912 163.884  1.00  0.00           H  
ATOM    521 2HE  LYS A  32      95.122 -23.319 165.598  1.00  0.00           H  
ATOM    522 1HZ  LYS A  32      96.737 -24.501 164.278  1.00  0.00           H  
ATOM    523 2HZ  LYS A  32      95.682 -25.572 164.944  1.00  0.00           H  
ATOM    524 3HZ  LYS A  32      95.557 -25.179 163.346  1.00  0.00           H  
ATOM    525  N   LYS A  33      89.676 -20.708 163.575  1.00  0.00           N  
ATOM    526  CA  LYS A  33      89.817 -19.476 162.823  1.00  0.00           C  
ATOM    527  C   LYS A  33      89.378 -18.316 163.689  1.00  0.00           C  
ATOM    528  O   LYS A  33      90.031 -17.287 163.681  1.00  0.00           O  
ATOM    529  CB  LYS A  33      89.052 -19.526 161.499  1.00  0.00           C  
ATOM    530  CG  LYS A  33      89.721 -20.405 160.436  1.00  0.00           C  
ATOM    531  CD  LYS A  33      88.869 -20.558 159.173  1.00  0.00           C  
ATOM    532  CE  LYS A  33      88.797 -19.254 158.393  1.00  0.00           C  
ATOM    533  NZ  LYS A  33      88.111 -19.423 157.078  1.00  0.00           N1+
ATOM    534  H   LYS A  33      89.054 -21.423 163.230  1.00  0.00           H  
ATOM    535  HA  LYS A  33      90.859 -19.334 162.582  1.00  0.00           H  
ATOM    536 1HB  LYS A  33      88.054 -19.894 161.671  1.00  0.00           H  
ATOM    537 2HB  LYS A  33      88.967 -18.530 161.096  1.00  0.00           H  
ATOM    538 1HG  LYS A  33      90.671 -19.949 160.157  1.00  0.00           H  
ATOM    539 2HG  LYS A  33      89.931 -21.384 160.848  1.00  0.00           H  
ATOM    540 1HD  LYS A  33      89.295 -21.333 158.537  1.00  0.00           H  
ATOM    541 2HD  LYS A  33      87.858 -20.862 159.452  1.00  0.00           H  
ATOM    542 1HE  LYS A  33      88.250 -18.522 158.983  1.00  0.00           H  
ATOM    543 2HE  LYS A  33      89.808 -18.886 158.219  1.00  0.00           H  
ATOM    544 1HZ  LYS A  33      88.083 -18.537 156.595  1.00  0.00           H  
ATOM    545 2HZ  LYS A  33      88.615 -20.096 156.517  1.00  0.00           H  
ATOM    546 3HZ  LYS A  33      87.166 -19.754 157.228  1.00  0.00           H  
ATOM    547  N   LEU A  34      88.326 -18.496 164.489  1.00  0.00           N  
ATOM    548  CA  LEU A  34      87.855 -17.461 165.403  1.00  0.00           C  
ATOM    549  C   LEU A  34      88.987 -17.106 166.376  1.00  0.00           C  
ATOM    550  O   LEU A  34      89.281 -15.927 166.595  1.00  0.00           O  
ATOM    551  CB  LEU A  34      86.596 -17.949 166.136  1.00  0.00           C  
ATOM    552  CG  LEU A  34      85.960 -17.014 167.104  1.00  0.00           C  
ATOM    553  CD1 LEU A  34      85.525 -15.785 166.364  1.00  0.00           C  
ATOM    554  CD2 LEU A  34      84.762 -17.724 167.773  1.00  0.00           C  
ATOM    555  H   LEU A  34      87.809 -19.370 164.433  1.00  0.00           H  
ATOM    556  HA  LEU A  34      87.598 -16.575 164.832  1.00  0.00           H  
ATOM    557 1HB  LEU A  34      85.852 -18.236 165.395  1.00  0.00           H  
ATOM    558 2HB  LEU A  34      86.840 -18.808 166.706  1.00  0.00           H  
ATOM    559  HG  LEU A  34      86.682 -16.728 167.864  1.00  0.00           H  
ATOM    560 1HD1 LEU A  34      85.078 -15.111 167.057  1.00  0.00           H  
ATOM    561 2HD1 LEU A  34      86.385 -15.307 165.900  1.00  0.00           H  
ATOM    562 3HD1 LEU A  34      84.802 -16.050 165.595  1.00  0.00           H  
ATOM    563 1HD2 LEU A  34      84.291 -17.062 168.483  1.00  0.00           H  
ATOM    564 2HD2 LEU A  34      84.040 -18.014 167.011  1.00  0.00           H  
ATOM    565 3HD2 LEU A  34      85.118 -18.613 168.292  1.00  0.00           H  
ATOM    566  N   ILE A  35      89.657 -18.125 166.921  1.00  0.00           N  
ATOM    567  CA  ILE A  35      90.797 -17.905 167.814  1.00  0.00           C  
ATOM    568  C   ILE A  35      91.946 -17.198 167.108  1.00  0.00           C  
ATOM    569  O   ILE A  35      92.560 -16.291 167.672  1.00  0.00           O  
ATOM    570  CB  ILE A  35      91.345 -19.215 168.359  1.00  0.00           C  
ATOM    571  CG1 ILE A  35      90.334 -19.885 169.250  1.00  0.00           C  
ATOM    572  CG2 ILE A  35      92.608 -18.908 169.104  1.00  0.00           C  
ATOM    573  CD1 ILE A  35      90.037 -19.122 170.465  1.00  0.00           C  
ATOM    574  H   ILE A  35      89.350 -19.077 166.708  1.00  0.00           H  
ATOM    575  HA  ILE A  35      90.467 -17.283 168.646  1.00  0.00           H  
ATOM    576  HB  ILE A  35      91.570 -19.889 167.546  1.00  0.00           H  
ATOM    577 1HG1 ILE A  35      89.411 -20.026 168.691  1.00  0.00           H  
ATOM    578 2HG1 ILE A  35      90.691 -20.831 169.548  1.00  0.00           H  
ATOM    579 1HG2 ILE A  35      93.051 -19.788 169.494  1.00  0.00           H  
ATOM    580 2HG2 ILE A  35      93.322 -18.426 168.440  1.00  0.00           H  
ATOM    581 3HG2 ILE A  35      92.352 -18.251 169.907  1.00  0.00           H  
ATOM    582 1HD1 ILE A  35      89.318 -19.680 171.024  1.00  0.00           H  
ATOM    583 2HD1 ILE A  35      90.950 -18.994 171.060  1.00  0.00           H  
ATOM    584 3HD1 ILE A  35      89.633 -18.146 170.200  1.00  0.00           H  
ATOM    585  N   ILE A  36      92.222 -17.612 165.868  1.00  0.00           N  
ATOM    586  CA  ILE A  36      93.257 -17.014 165.036  1.00  0.00           C  
ATOM    587  C   ILE A  36      92.920 -15.573 164.763  1.00  0.00           C  
ATOM    588  O   ILE A  36      93.807 -14.717 164.754  1.00  0.00           O  
ATOM    589  CB  ILE A  36      93.424 -17.735 163.700  1.00  0.00           C  
ATOM    590  CG1 ILE A  36      94.029 -19.124 163.908  1.00  0.00           C  
ATOM    591  CG2 ILE A  36      94.279 -16.887 162.774  1.00  0.00           C  
ATOM    592  CD1 ILE A  36      93.955 -19.997 162.674  1.00  0.00           C  
ATOM    593  H   ILE A  36      91.687 -18.389 165.491  1.00  0.00           H  
ATOM    594  HA  ILE A  36      94.200 -17.059 165.569  1.00  0.00           H  
ATOM    595  HB  ILE A  36      92.460 -17.870 163.246  1.00  0.00           H  
ATOM    596 1HG1 ILE A  36      95.076 -19.009 164.184  1.00  0.00           H  
ATOM    597 2HG1 ILE A  36      93.515 -19.622 164.724  1.00  0.00           H  
ATOM    598 1HG2 ILE A  36      94.381 -17.390 161.815  1.00  0.00           H  
ATOM    599 2HG2 ILE A  36      93.801 -15.917 162.624  1.00  0.00           H  
ATOM    600 3HG2 ILE A  36      95.264 -16.742 163.217  1.00  0.00           H  
ATOM    601 1HD1 ILE A  36      94.408 -20.951 162.880  1.00  0.00           H  
ATOM    602 2HD1 ILE A  36      92.923 -20.149 162.390  1.00  0.00           H  
ATOM    603 3HD1 ILE A  36      94.487 -19.516 161.860  1.00  0.00           H  
ATOM    604  N   PHE A  37      91.651 -15.298 164.495  1.00  0.00           N  
ATOM    605  CA  PHE A  37      91.225 -13.947 164.259  1.00  0.00           C  
ATOM    606  C   PHE A  37      91.484 -13.180 165.535  1.00  0.00           C  
ATOM    607  O   PHE A  37      92.050 -12.101 165.490  1.00  0.00           O  
ATOM    608  CB  PHE A  37      89.759 -13.925 163.865  1.00  0.00           C  
ATOM    609  CG  PHE A  37      89.551 -14.521 162.498  1.00  0.00           C  
ATOM    610  CD1 PHE A  37      88.402 -15.228 162.197  1.00  0.00           C  
ATOM    611  CD2 PHE A  37      90.522 -14.399 161.525  1.00  0.00           C  
ATOM    612  CE1 PHE A  37      88.219 -15.790 160.959  1.00  0.00           C  
ATOM    613  CE2 PHE A  37      90.348 -14.962 160.283  1.00  0.00           C  
ATOM    614  CZ  PHE A  37      89.194 -15.658 159.998  1.00  0.00           C  
ATOM    615  H   PHE A  37      90.972 -16.044 164.467  1.00  0.00           H  
ATOM    616  HA  PHE A  37      91.819 -13.516 163.455  1.00  0.00           H  
ATOM    617 1HB  PHE A  37      89.169 -14.483 164.579  1.00  0.00           H  
ATOM    618 2HB  PHE A  37      89.399 -12.901 163.860  1.00  0.00           H  
ATOM    619  HD1 PHE A  37      87.648 -15.340 162.956  1.00  0.00           H  
ATOM    620  HD2 PHE A  37      91.439 -13.854 161.749  1.00  0.00           H  
ATOM    621  HE1 PHE A  37      87.307 -16.344 160.743  1.00  0.00           H  
ATOM    622  HE2 PHE A  37      91.124 -14.860 159.526  1.00  0.00           H  
ATOM    623  HZ  PHE A  37      89.058 -16.101 159.018  1.00  0.00           H  
ATOM    624  N   GLY A  38      91.192 -13.789 166.682  1.00  0.00           N  
ATOM    625  CA  GLY A  38      91.460 -13.184 167.977  1.00  0.00           C  
ATOM    626  C   GLY A  38      92.908 -12.794 168.046  1.00  0.00           C  
ATOM    627  O   GLY A  38      93.247 -11.657 168.356  1.00  0.00           O  
ATOM    628  H   GLY A  38      90.716 -14.690 166.656  1.00  0.00           H  
ATOM    629 1HA  GLY A  38      90.828 -12.318 168.140  1.00  0.00           H  
ATOM    630 2HA  GLY A  38      91.239 -13.908 168.761  1.00  0.00           H  
ATOM    631  N   LEU A  39      93.768 -13.748 167.753  1.00  0.00           N  
ATOM    632  CA  LEU A  39      95.196 -13.561 167.800  1.00  0.00           C  
ATOM    633  C   LEU A  39      95.625 -12.436 166.862  1.00  0.00           C  
ATOM    634  O   LEU A  39      96.397 -11.555 167.248  1.00  0.00           O  
ATOM    635  CB  LEU A  39      95.861 -14.896 167.465  1.00  0.00           C  
ATOM    636  CG  LEU A  39      97.336 -14.908 167.474  1.00  0.00           C  
ATOM    637  CD1 LEU A  39      97.800 -14.556 168.859  1.00  0.00           C  
ATOM    638  CD2 LEU A  39      97.824 -16.282 167.060  1.00  0.00           C  
ATOM    639  H   LEU A  39      93.394 -14.666 167.512  1.00  0.00           H  
ATOM    640  HA  LEU A  39      95.475 -13.280 168.807  1.00  0.00           H  
ATOM    641 1HB  LEU A  39      95.509 -15.650 168.168  1.00  0.00           H  
ATOM    642 2HB  LEU A  39      95.551 -15.192 166.474  1.00  0.00           H  
ATOM    643  HG  LEU A  39      97.709 -14.164 166.784  1.00  0.00           H  
ATOM    644 1HD1 LEU A  39      98.889 -14.550 168.889  1.00  0.00           H  
ATOM    645 2HD1 LEU A  39      97.419 -13.569 169.114  1.00  0.00           H  
ATOM    646 3HD1 LEU A  39      97.421 -15.291 169.574  1.00  0.00           H  
ATOM    647 1HD2 LEU A  39      98.913 -16.304 167.066  1.00  0.00           H  
ATOM    648 2HD2 LEU A  39      97.440 -17.029 167.759  1.00  0.00           H  
ATOM    649 3HD2 LEU A  39      97.458 -16.506 166.055  1.00  0.00           H  
ATOM    650  N   SER A  40      95.100 -12.452 165.645  1.00  0.00           N  
ATOM    651  CA  SER A  40      95.420 -11.458 164.644  1.00  0.00           C  
ATOM    652  C   SER A  40      95.002 -10.065 165.126  1.00  0.00           C  
ATOM    653  O   SER A  40      95.720  -9.089 164.930  1.00  0.00           O  
ATOM    654  CB  SER A  40      94.708 -11.819 163.357  1.00  0.00           C  
ATOM    655  OG  SER A  40      95.180 -13.044 162.852  1.00  0.00           O  
ATOM    656  H   SER A  40      94.465 -13.200 165.396  1.00  0.00           H  
ATOM    657  HA  SER A  40      96.496 -11.463 164.478  1.00  0.00           H  
ATOM    658 1HB  SER A  40      93.642 -11.882 163.533  1.00  0.00           H  
ATOM    659 2HB  SER A  40      94.869 -11.033 162.623  1.00  0.00           H  
ATOM    660  HG  SER A  40      94.875 -13.724 163.495  1.00  0.00           H  
ATOM    661  N   LEU A  41      93.842  -9.989 165.777  1.00  0.00           N  
ATOM    662  CA  LEU A  41      93.301  -8.761 166.346  1.00  0.00           C  
ATOM    663  C   LEU A  41      94.184  -8.295 167.518  1.00  0.00           C  
ATOM    664  O   LEU A  41      94.478  -7.112 167.662  1.00  0.00           O  
ATOM    665  CB  LEU A  41      91.871  -9.057 166.801  1.00  0.00           C  
ATOM    666  CG  LEU A  41      90.855  -9.347 165.673  1.00  0.00           C  
ATOM    667  CD1 LEU A  41      89.602  -9.975 166.284  1.00  0.00           C  
ATOM    668  CD2 LEU A  41      90.533  -8.096 164.980  1.00  0.00           C  
ATOM    669  H   LEU A  41      93.294 -10.838 165.876  1.00  0.00           H  
ATOM    670  HA  LEU A  41      93.292  -7.988 165.581  1.00  0.00           H  
ATOM    671 1HB  LEU A  41      91.885  -9.913 167.441  1.00  0.00           H  
ATOM    672 2HB  LEU A  41      91.503  -8.205 167.371  1.00  0.00           H  
ATOM    673  HG  LEU A  41      91.275 -10.019 164.956  1.00  0.00           H  
ATOM    674 1HD1 LEU A  41      88.884 -10.195 165.508  1.00  0.00           H  
ATOM    675 2HD1 LEU A  41      89.866 -10.891 166.773  1.00  0.00           H  
ATOM    676 3HD1 LEU A  41      89.172  -9.304 167.007  1.00  0.00           H  
ATOM    677 1HD2 LEU A  41      89.819  -8.287 164.182  1.00  0.00           H  
ATOM    678 2HD2 LEU A  41      90.109  -7.411 165.693  1.00  0.00           H  
ATOM    679 3HD2 LEU A  41      91.444  -7.678 164.558  1.00  0.00           H  
ATOM    680  N   LEU A  42      94.689  -9.241 168.320  1.00  0.00           N  
ATOM    681  CA  LEU A  42      95.565  -8.899 169.444  1.00  0.00           C  
ATOM    682  C   LEU A  42      96.885  -8.305 168.947  1.00  0.00           C  
ATOM    683  O   LEU A  42      97.499  -7.472 169.620  1.00  0.00           O  
ATOM    684  CB  LEU A  42      95.908 -10.112 170.299  1.00  0.00           C  
ATOM    685  CG  LEU A  42      94.823 -10.765 171.100  1.00  0.00           C  
ATOM    686  CD1 LEU A  42      95.449 -11.926 171.730  1.00  0.00           C  
ATOM    687  CD2 LEU A  42      94.234  -9.816 172.095  1.00  0.00           C  
ATOM    688  H   LEU A  42      94.417 -10.212 168.176  1.00  0.00           H  
ATOM    689  HA  LEU A  42      95.061  -8.161 170.064  1.00  0.00           H  
ATOM    690 1HB  LEU A  42      96.324 -10.875 169.652  1.00  0.00           H  
ATOM    691 2HB  LEU A  42      96.686  -9.816 171.002  1.00  0.00           H  
ATOM    692  HG  LEU A  42      94.040 -11.111 170.467  1.00  0.00           H  
ATOM    693 1HD1 LEU A  42      94.724 -12.464 172.333  1.00  0.00           H  
ATOM    694 2HD1 LEU A  42      95.847 -12.564 170.966  1.00  0.00           H  
ATOM    695 3HD1 LEU A  42      96.251 -11.593 172.337  1.00  0.00           H  
ATOM    696 1HD2 LEU A  42      93.471 -10.332 172.675  1.00  0.00           H  
ATOM    697 2HD2 LEU A  42      94.998  -9.467 172.742  1.00  0.00           H  
ATOM    698 3HD2 LEU A  42      93.788  -8.972 171.571  1.00  0.00           H  
ATOM    699  N   LYS A  43      97.291  -8.693 167.734  1.00  0.00           N  
ATOM    700  CA  LYS A  43      98.515  -8.209 167.094  1.00  0.00           C  
ATOM    701  C   LYS A  43      98.347  -6.801 166.513  1.00  0.00           C  
ATOM    702  O   LYS A  43      99.274  -6.260 165.902  1.00  0.00           O  
ATOM    703  CB  LYS A  43      98.993  -9.166 166.002  1.00  0.00           C  
ATOM    704  CG  LYS A  43      99.520 -10.519 166.501  1.00  0.00           C  
ATOM    705  CD  LYS A  43      99.962 -11.401 165.333  1.00  0.00           C  
ATOM    706  CE  LYS A  43     100.524 -12.737 165.800  1.00  0.00           C  
ATOM    707  NZ  LYS A  43     100.919 -13.601 164.646  1.00  0.00           N1+
ATOM    708  H   LYS A  43      96.745  -9.412 167.255  1.00  0.00           H  
ATOM    709  HA  LYS A  43      99.294  -8.157 167.854  1.00  0.00           H  
ATOM    710 1HB  LYS A  43      98.172  -9.370 165.321  1.00  0.00           H  
ATOM    711 2HB  LYS A  43      99.781  -8.690 165.423  1.00  0.00           H  
ATOM    712 1HG  LYS A  43     100.373 -10.349 167.157  1.00  0.00           H  
ATOM    713 2HG  LYS A  43      98.754 -11.029 167.068  1.00  0.00           H  
ATOM    714 1HD  LYS A  43      99.104 -11.590 164.686  1.00  0.00           H  
ATOM    715 2HD  LYS A  43     100.722 -10.878 164.752  1.00  0.00           H  
ATOM    716 1HE  LYS A  43     101.397 -12.560 166.426  1.00  0.00           H  
ATOM    717 2HE  LYS A  43      99.776 -13.252 166.387  1.00  0.00           H  
ATOM    718 1HZ  LYS A  43     101.287 -14.479 164.987  1.00  0.00           H  
ATOM    719 2HZ  LYS A  43     100.109 -13.778 164.067  1.00  0.00           H  
ATOM    720 3HZ  LYS A  43     101.629 -13.131 164.098  1.00  0.00           H  
ATOM    721  N   LYS A  44      97.178  -6.204 166.736  1.00  0.00           N  
ATOM    722  CA  LYS A  44      96.858  -4.855 166.332  1.00  0.00           C  
ATOM    723  C   LYS A  44      96.635  -4.090 167.635  1.00  0.00           C  
ATOM    724  O   LYS A  44      95.494  -3.841 168.000  1.00  0.00           O  
ATOM    725  CB  LYS A  44      95.573  -4.816 165.500  1.00  0.00           C  
ATOM    726  CG  LYS A  44      95.603  -5.676 164.249  1.00  0.00           C  
ATOM    727  CD  LYS A  44      96.598  -5.164 163.226  1.00  0.00           C  
ATOM    728  CE  LYS A  44      96.569  -6.012 161.958  1.00  0.00           C  
ATOM    729  NZ  LYS A  44      97.571  -5.544 160.951  1.00  0.00           N1+
ATOM    730  H   LYS A  44      96.441  -6.717 167.219  1.00  0.00           H  
ATOM    731  HA  LYS A  44      97.672  -4.442 165.749  1.00  0.00           H  
ATOM    732 1HB  LYS A  44      94.752  -5.163 166.112  1.00  0.00           H  
ATOM    733 2HB  LYS A  44      95.352  -3.791 165.205  1.00  0.00           H  
ATOM    734 1HG  LYS A  44      95.888  -6.681 164.533  1.00  0.00           H  
ATOM    735 2HG  LYS A  44      94.611  -5.719 163.806  1.00  0.00           H  
ATOM    736 1HD  LYS A  44      96.366  -4.129 162.975  1.00  0.00           H  
ATOM    737 2HD  LYS A  44      97.603  -5.204 163.653  1.00  0.00           H  
ATOM    738 1HE  LYS A  44      96.787  -7.047 162.221  1.00  0.00           H  
ATOM    739 2HE  LYS A  44      95.574  -5.961 161.517  1.00  0.00           H  
ATOM    740 1HZ  LYS A  44      97.525  -6.130 160.129  1.00  0.00           H  
ATOM    741 2HZ  LYS A  44      97.370  -4.588 160.694  1.00  0.00           H  
ATOM    742 3HZ  LYS A  44      98.497  -5.599 161.353  1.00  0.00           H  
ATOM    743  N   PRO A  45      97.709  -3.616 168.306  1.00  0.00           N  
ATOM    744  CA  PRO A  45      97.759  -3.159 169.696  1.00  0.00           C  
ATOM    745  C   PRO A  45      96.879  -1.959 169.991  1.00  0.00           C  
ATOM    746  O   PRO A  45      96.632  -1.635 171.152  1.00  0.00           O  
ATOM    747  CB  PRO A  45      99.236  -2.807 169.887  1.00  0.00           C  
ATOM    748  CG  PRO A  45      99.737  -2.481 168.504  1.00  0.00           C  
ATOM    749  CD  PRO A  45      98.983  -3.406 167.583  1.00  0.00           C  
ATOM    750  HA  PRO A  45      97.479  -4.001 170.348  1.00  0.00           H  
ATOM    751 1HB  PRO A  45      99.329  -1.960 170.583  1.00  0.00           H  
ATOM    752 2HB  PRO A  45      99.765  -3.658 170.341  1.00  0.00           H  
ATOM    753 1HG  PRO A  45      99.545  -1.414 168.280  1.00  0.00           H  
ATOM    754 2HG  PRO A  45     100.826  -2.625 168.451  1.00  0.00           H  
ATOM    755 1HD  PRO A  45      98.830  -2.877 166.634  1.00  0.00           H  
ATOM    756 2HD  PRO A  45      99.530  -4.347 167.462  1.00  0.00           H  
ATOM    757  N   ASP A  46      96.418  -1.295 168.947  1.00  0.00           N  
ATOM    758  CA  ASP A  46      95.554  -0.147 169.097  1.00  0.00           C  
ATOM    759  C   ASP A  46      94.106  -0.577 169.311  1.00  0.00           C  
ATOM    760  O   ASP A  46      93.257   0.247 169.659  1.00  0.00           O  
ATOM    761  CB  ASP A  46      95.627   0.712 167.850  1.00  0.00           C  
ATOM    762  CG  ASP A  46      96.990   1.361 167.665  1.00  0.00           C  
ATOM    763  OD1 ASP A  46      97.562   1.804 168.633  1.00  0.00           O  
ATOM    764  OD2 ASP A  46      97.455   1.392 166.555  1.00  0.00           O1-
ATOM    765  H   ASP A  46      96.653  -1.600 168.018  1.00  0.00           H  
ATOM    766  HA  ASP A  46      95.880   0.429 169.962  1.00  0.00           H  
ATOM    767 1HB  ASP A  46      95.406   0.098 166.977  1.00  0.00           H  
ATOM    768 2HB  ASP A  46      94.868   1.493 167.903  1.00  0.00           H  
ATOM    769  N   MET A  47      93.810  -1.861 169.088  1.00  0.00           N  
ATOM    770  CA  MET A  47      92.445  -2.318 169.256  1.00  0.00           C  
ATOM    771  C   MET A  47      92.099  -2.483 170.716  1.00  0.00           C  
ATOM    772  O   MET A  47      92.890  -2.981 171.521  1.00  0.00           O  
ATOM    773  CB  MET A  47      92.180  -3.629 168.505  1.00  0.00           C  
ATOM    774  CG  MET A  47      92.189  -3.494 167.008  1.00  0.00           C  
ATOM    775  SD  MET A  47      91.771  -5.026 166.195  1.00  0.00           S  
ATOM    776  CE  MET A  47      91.758  -4.514 164.486  1.00  0.00           C  
ATOM    777  H   MET A  47      94.528  -2.523 168.806  1.00  0.00           H  
ATOM    778  HA  MET A  47      91.781  -1.560 168.847  1.00  0.00           H  
ATOM    779 1HB  MET A  47      92.944  -4.363 168.773  1.00  0.00           H  
ATOM    780 2HB  MET A  47      91.210  -4.033 168.810  1.00  0.00           H  
ATOM    781 1HG  MET A  47      91.467  -2.731 166.710  1.00  0.00           H  
ATOM    782 2HG  MET A  47      93.180  -3.182 166.680  1.00  0.00           H  
ATOM    783 1HE  MET A  47      91.515  -5.362 163.850  1.00  0.00           H  
ATOM    784 2HE  MET A  47      91.011  -3.733 164.347  1.00  0.00           H  
ATOM    785 3HE  MET A  47      92.739  -4.127 164.217  1.00  0.00           H  
ATOM    786  N   THR A  48      90.885  -2.101 171.034  1.00  0.00           N  
ATOM    787  CA  THR A  48      90.347  -2.221 172.369  1.00  0.00           C  
ATOM    788  C   THR A  48      89.756  -3.570 172.615  1.00  0.00           C  
ATOM    789  O   THR A  48      89.538  -4.344 171.684  1.00  0.00           O  
ATOM    790  CB  THR A  48      89.235  -1.196 172.606  1.00  0.00           C  
ATOM    791  CG2 THR A  48      89.763   0.201 172.323  1.00  0.00           C  
ATOM    792  OG1 THR A  48      88.121  -1.459 171.733  1.00  0.00           O  
ATOM    793  H   THR A  48      90.307  -1.685 170.296  1.00  0.00           H  
ATOM    794  HA  THR A  48      91.155  -2.057 173.084  1.00  0.00           H  
ATOM    795  HB  THR A  48      88.901  -1.252 173.639  1.00  0.00           H  
ATOM    796  HG1 THR A  48      88.400  -1.246 170.808  1.00  0.00           H  
ATOM    797 1HG2 THR A  48      88.974   0.933 172.491  1.00  0.00           H  
ATOM    798 2HG2 THR A  48      90.606   0.415 172.981  1.00  0.00           H  
ATOM    799 3HG2 THR A  48      90.095   0.255 171.280  1.00  0.00           H  
ATOM    800  N   TYR A  49      89.426  -3.823 173.866  1.00  0.00           N  
ATOM    801  CA  TYR A  49      88.658  -4.995 174.209  1.00  0.00           C  
ATOM    802  C   TYR A  49      87.377  -5.060 173.432  1.00  0.00           C  
ATOM    803  O   TYR A  49      87.064  -6.088 172.841  1.00  0.00           O  
ATOM    804  CB  TYR A  49      88.339  -5.003 175.678  1.00  0.00           C  
ATOM    805  CG  TYR A  49      87.247  -5.910 176.039  1.00  0.00           C  
ATOM    806  CD1 TYR A  49      87.424  -7.232 176.067  1.00  0.00           C  
ATOM    807  CD2 TYR A  49      86.024  -5.351 176.382  1.00  0.00           C  
ATOM    808  CE1 TYR A  49      86.376  -8.041 176.425  1.00  0.00           C  
ATOM    809  CE2 TYR A  49      84.983  -6.145 176.747  1.00  0.00           C  
ATOM    810  CZ  TYR A  49      85.153  -7.485 176.770  1.00  0.00           C  
ATOM    811  OH  TYR A  49      84.122  -8.286 177.142  1.00  0.00           O  
ATOM    812  H   TYR A  49      89.680  -3.164 174.590  1.00  0.00           H  
ATOM    813  HA  TYR A  49      89.247  -5.882 173.962  1.00  0.00           H  
ATOM    814 1HB  TYR A  49      89.197  -5.303 176.241  1.00  0.00           H  
ATOM    815 2HB  TYR A  49      88.069  -3.999 175.999  1.00  0.00           H  
ATOM    816  HD1 TYR A  49      88.384  -7.646 175.799  1.00  0.00           H  
ATOM    817  HD2 TYR A  49      85.898  -4.269 176.362  1.00  0.00           H  
ATOM    818  HE1 TYR A  49      86.511  -9.120 176.439  1.00  0.00           H  
ATOM    819  HE2 TYR A  49      84.024  -5.705 177.019  1.00  0.00           H  
ATOM    820  HH  TYR A  49      84.415  -9.204 177.113  1.00  0.00           H  
ATOM    821  N   SER A  50      86.620  -3.966 173.432  1.00  0.00           N  
ATOM    822  CA  SER A  50      85.359  -4.021 172.740  1.00  0.00           C  
ATOM    823  C   SER A  50      85.558  -4.292 171.265  1.00  0.00           C  
ATOM    824  O   SER A  50      84.756  -4.998 170.667  1.00  0.00           O  
ATOM    825  CB  SER A  50      84.618  -2.725 172.920  1.00  0.00           C  
ATOM    826  OG  SER A  50      85.243  -1.636 172.244  1.00  0.00           O  
ATOM    827  H   SER A  50      86.915  -3.128 173.908  1.00  0.00           H  
ATOM    828  HA  SER A  50      84.767  -4.834 173.165  1.00  0.00           H  
ATOM    829 1HB  SER A  50      83.597  -2.838 172.561  1.00  0.00           H  
ATOM    830 2HB  SER A  50      84.565  -2.501 173.983  1.00  0.00           H  
ATOM    831  HG  SER A  50      86.215  -1.744 172.301  1.00  0.00           H  
ATOM    832  N   GLU A  51      86.660  -3.817 170.684  1.00  0.00           N  
ATOM    833  CA  GLU A  51      86.911  -4.103 169.284  1.00  0.00           C  
ATOM    834  C   GLU A  51      87.291  -5.554 169.078  1.00  0.00           C  
ATOM    835  O   GLU A  51      86.758  -6.199 168.184  1.00  0.00           O  
ATOM    836  CB  GLU A  51      87.961  -3.158 168.735  1.00  0.00           C  
ATOM    837  CG  GLU A  51      87.439  -1.736 168.567  1.00  0.00           C  
ATOM    838  CD  GLU A  51      88.487  -0.745 168.265  1.00  0.00           C  
ATOM    839  OE1 GLU A  51      89.522  -0.819 168.879  1.00  0.00           O  
ATOM    840  OE2 GLU A  51      88.276   0.089 167.418  1.00  0.00           O1-
ATOM    841  H   GLU A  51      87.297  -3.226 171.205  1.00  0.00           H  
ATOM    842  HA  GLU A  51      85.990  -3.920 168.732  1.00  0.00           H  
ATOM    843 1HB  GLU A  51      88.813  -3.136 169.404  1.00  0.00           H  
ATOM    844 2HB  GLU A  51      88.312  -3.512 167.769  1.00  0.00           H  
ATOM    845 1HG  GLU A  51      86.722  -1.738 167.748  1.00  0.00           H  
ATOM    846 2HG  GLU A  51      86.903  -1.444 169.467  1.00  0.00           H  
ATOM    847  N   LEU A  52      88.117  -6.109 169.961  1.00  0.00           N  
ATOM    848  CA  LEU A  52      88.502  -7.513 169.873  1.00  0.00           C  
ATOM    849  C   LEU A  52      87.267  -8.363 169.875  1.00  0.00           C  
ATOM    850  O   LEU A  52      87.118  -9.260 169.048  1.00  0.00           O  
ATOM    851  CB  LEU A  52      89.360  -7.908 171.072  1.00  0.00           C  
ATOM    852  CG  LEU A  52      89.798  -9.397 171.228  1.00  0.00           C  
ATOM    853  CD1 LEU A  52      90.674  -9.828 170.074  1.00  0.00           C  
ATOM    854  CD2 LEU A  52      90.531  -9.532 172.556  1.00  0.00           C  
ATOM    855  H   LEU A  52      88.520  -5.530 170.696  1.00  0.00           H  
ATOM    856  HA  LEU A  52      89.051  -7.673 168.947  1.00  0.00           H  
ATOM    857 1HB  LEU A  52      90.264  -7.298 171.054  1.00  0.00           H  
ATOM    858 2HB  LEU A  52      88.814  -7.652 171.975  1.00  0.00           H  
ATOM    859  HG  LEU A  52      88.918 -10.038 171.237  1.00  0.00           H  
ATOM    860 1HD1 LEU A  52      90.969 -10.870 170.207  1.00  0.00           H  
ATOM    861 2HD1 LEU A  52      90.116  -9.725 169.157  1.00  0.00           H  
ATOM    862 3HD1 LEU A  52      91.571  -9.205 170.032  1.00  0.00           H  
ATOM    863 1HD2 LEU A  52      90.845 -10.559 172.695  1.00  0.00           H  
ATOM    864 2HD2 LEU A  52      91.404  -8.886 172.552  1.00  0.00           H  
ATOM    865 3HD2 LEU A  52      89.864  -9.235 173.373  1.00  0.00           H  
ATOM    866  N   ILE A  53      86.372  -8.076 170.810  1.00  0.00           N  
ATOM    867  CA  ILE A  53      85.192  -8.881 170.951  1.00  0.00           C  
ATOM    868  C   ILE A  53      84.195  -8.631 169.844  1.00  0.00           C  
ATOM    869  O   ILE A  53      83.596  -9.577 169.347  1.00  0.00           O  
ATOM    870  CB  ILE A  53      84.528  -8.678 172.291  1.00  0.00           C  
ATOM    871  CG1 ILE A  53      85.499  -9.047 173.376  1.00  0.00           C  
ATOM    872  CG2 ILE A  53      83.264  -9.523 172.374  1.00  0.00           C  
ATOM    873  CD1 ILE A  53      86.093 -10.399 173.243  1.00  0.00           C  
ATOM    874  H   ILE A  53      86.547  -7.304 171.455  1.00  0.00           H  
ATOM    875  HA  ILE A  53      85.491  -9.925 170.899  1.00  0.00           H  
ATOM    876  HB  ILE A  53      84.280  -7.619 172.417  1.00  0.00           H  
ATOM    877 1HG1 ILE A  53      86.298  -8.322 173.413  1.00  0.00           H  
ATOM    878 2HG1 ILE A  53      84.958  -9.016 174.301  1.00  0.00           H  
ATOM    879 1HG2 ILE A  53      82.787  -9.374 173.342  1.00  0.00           H  
ATOM    880 2HG2 ILE A  53      82.579  -9.224 171.582  1.00  0.00           H  
ATOM    881 3HG2 ILE A  53      83.520 -10.579 172.255  1.00  0.00           H  
ATOM    882 1HD1 ILE A  53      86.759 -10.584 174.090  1.00  0.00           H  
ATOM    883 2HD1 ILE A  53      85.307 -11.143 173.210  1.00  0.00           H  
ATOM    884 3HD1 ILE A  53      86.656 -10.431 172.334  1.00  0.00           H  
ATOM    885  N   LYS A  54      83.983  -7.378 169.445  1.00  0.00           N  
ATOM    886  CA  LYS A  54      83.073  -7.128 168.339  1.00  0.00           C  
ATOM    887  C   LYS A  54      83.581  -7.785 167.074  1.00  0.00           C  
ATOM    888  O   LYS A  54      82.788  -8.323 166.300  1.00  0.00           O  
ATOM    889  CB  LYS A  54      82.882  -5.639 168.092  1.00  0.00           C  
ATOM    890  CG  LYS A  54      82.026  -4.913 169.137  1.00  0.00           C  
ATOM    891  CD  LYS A  54      81.933  -3.427 168.830  1.00  0.00           C  
ATOM    892  CE  LYS A  54      81.097  -2.693 169.867  1.00  0.00           C  
ATOM    893  NZ  LYS A  54      81.011  -1.232 169.577  1.00  0.00           N1+
ATOM    894  H   LYS A  54      84.456  -6.597 169.886  1.00  0.00           H  
ATOM    895  HA  LYS A  54      82.106  -7.563 168.582  1.00  0.00           H  
ATOM    896 1HB  LYS A  54      83.862  -5.156 168.075  1.00  0.00           H  
ATOM    897 2HB  LYS A  54      82.429  -5.490 167.114  1.00  0.00           H  
ATOM    898 1HG  LYS A  54      81.020  -5.331 169.111  1.00  0.00           H  
ATOM    899 2HG  LYS A  54      82.424  -5.062 170.131  1.00  0.00           H  
ATOM    900 1HD  LYS A  54      82.941  -3.003 168.826  1.00  0.00           H  
ATOM    901 2HD  LYS A  54      81.491  -3.283 167.845  1.00  0.00           H  
ATOM    902 1HE  LYS A  54      80.092  -3.112 169.878  1.00  0.00           H  
ATOM    903 2HE  LYS A  54      81.550  -2.832 170.849  1.00  0.00           H  
ATOM    904 1HZ  LYS A  54      80.454  -0.779 170.286  1.00  0.00           H  
ATOM    905 2HZ  LYS A  54      81.942  -0.837 169.577  1.00  0.00           H  
ATOM    906 3HZ  LYS A  54      80.585  -1.091 168.672  1.00  0.00           H  
ATOM    907  N   HIS A  55      84.898  -7.782 166.870  1.00  0.00           N  
ATOM    908  CA  HIS A  55      85.471  -8.417 165.706  1.00  0.00           C  
ATOM    909  C   HIS A  55      85.348  -9.931 165.835  1.00  0.00           C  
ATOM    910  O   HIS A  55      84.977 -10.594 164.875  1.00  0.00           O  
ATOM    911  CB  HIS A  55      86.927  -8.032 165.510  1.00  0.00           C  
ATOM    912  CG  HIS A  55      87.209  -6.622 165.006  1.00  0.00           C  
ATOM    913  CD2 HIS A  55      87.963  -5.616 165.524  1.00  0.00           C  
ATOM    914  ND1 HIS A  55      86.738  -6.156 163.796  1.00  0.00           N  
ATOM    915  CE1 HIS A  55      87.168  -4.916 163.609  1.00  0.00           C  
ATOM    916  NE2 HIS A  55      87.911  -4.570 164.642  1.00  0.00           N  
ATOM    917  H   HIS A  55      85.515  -7.311 167.525  1.00  0.00           H  
ATOM    918  HA  HIS A  55      84.924  -8.110 164.818  1.00  0.00           H  
ATOM    919 1HB  HIS A  55      87.423  -8.125 166.462  1.00  0.00           H  
ATOM    920 2HB  HIS A  55      87.377  -8.721 164.814  1.00  0.00           H  
ATOM    921  HD2 HIS A  55      88.513  -5.634 166.458  1.00  0.00           H  
ATOM    922  HE1 HIS A  55      86.952  -4.289 162.745  1.00  0.00           H  
ATOM    923  HE2 HIS A  55      88.376  -3.682 164.767  1.00  0.00           H  
ATOM    924  N   LEU A  56      85.606 -10.497 167.021  1.00  0.00           N  
ATOM    925  CA  LEU A  56      85.426 -11.936 167.158  1.00  0.00           C  
ATOM    926  C   LEU A  56      83.980 -12.310 166.940  1.00  0.00           C  
ATOM    927  O   LEU A  56      83.688 -13.279 166.236  1.00  0.00           O  
ATOM    928  CB  LEU A  56      85.853 -12.409 168.545  1.00  0.00           C  
ATOM    929  CG  LEU A  56      87.332 -12.466 168.800  1.00  0.00           C  
ATOM    930  CD1 LEU A  56      87.591 -12.721 170.251  1.00  0.00           C  
ATOM    931  CD2 LEU A  56      87.875 -13.584 167.998  1.00  0.00           C  
ATOM    932  H   LEU A  56      85.945  -9.948 167.806  1.00  0.00           H  
ATOM    933  HA  LEU A  56      86.035 -12.437 166.413  1.00  0.00           H  
ATOM    934 1HB  LEU A  56      85.413 -11.747 169.285  1.00  0.00           H  
ATOM    935 2HB  LEU A  56      85.467 -13.404 168.706  1.00  0.00           H  
ATOM    936  HG  LEU A  56      87.808 -11.534 168.516  1.00  0.00           H  
ATOM    937 1HD1 LEU A  56      88.664 -12.778 170.414  1.00  0.00           H  
ATOM    938 2HD1 LEU A  56      87.181 -11.916 170.820  1.00  0.00           H  
ATOM    939 3HD1 LEU A  56      87.124 -13.656 170.547  1.00  0.00           H  
ATOM    940 1HD2 LEU A  56      88.902 -13.674 168.170  1.00  0.00           H  
ATOM    941 2HD2 LEU A  56      87.391 -14.503 168.301  1.00  0.00           H  
ATOM    942 3HD2 LEU A  56      87.697 -13.411 166.939  1.00  0.00           H  
ATOM    943  N   TYR A  57      83.070 -11.526 167.490  1.00  0.00           N  
ATOM    944  CA  TYR A  57      81.666 -11.771 167.300  1.00  0.00           C  
ATOM    945  C   TYR A  57      81.353 -11.734 165.833  1.00  0.00           C  
ATOM    946  O   TYR A  57      80.701 -12.634 165.326  1.00  0.00           O  
ATOM    947  CB  TYR A  57      80.796 -10.785 168.029  1.00  0.00           C  
ATOM    948  CG  TYR A  57      79.346 -11.038 167.715  1.00  0.00           C  
ATOM    949  CD1 TYR A  57      78.665 -12.063 168.354  1.00  0.00           C  
ATOM    950  CD2 TYR A  57      78.701 -10.264 166.758  1.00  0.00           C  
ATOM    951  CE1 TYR A  57      77.342 -12.310 168.040  1.00  0.00           C  
ATOM    952  CE2 TYR A  57      77.382 -10.513 166.443  1.00  0.00           C  
ATOM    953  CZ  TYR A  57      76.701 -11.529 167.079  1.00  0.00           C  
ATOM    954  OH  TYR A  57      75.384 -11.777 166.759  1.00  0.00           O  
ATOM    955  H   TYR A  57      83.357 -10.743 168.063  1.00  0.00           H  
ATOM    956  HA  TYR A  57      81.435 -12.770 167.664  1.00  0.00           H  
ATOM    957 1HB  TYR A  57      80.950 -10.871 169.106  1.00  0.00           H  
ATOM    958 2HB  TYR A  57      81.050  -9.770 167.731  1.00  0.00           H  
ATOM    959  HD1 TYR A  57      79.169 -12.675 169.093  1.00  0.00           H  
ATOM    960  HD2 TYR A  57      79.243  -9.464 166.249  1.00  0.00           H  
ATOM    961  HE1 TYR A  57      76.805 -13.117 168.540  1.00  0.00           H  
ATOM    962  HE2 TYR A  57      76.879  -9.907 165.685  1.00  0.00           H  
ATOM    963  HH  TYR A  57      75.116 -11.192 166.043  1.00  0.00           H  
ATOM    964  N   LYS A  58      81.798 -10.677 165.150  1.00  0.00           N  
ATOM    965  CA  LYS A  58      81.577 -10.524 163.726  1.00  0.00           C  
ATOM    966  C   LYS A  58      82.094 -11.724 162.970  1.00  0.00           C  
ATOM    967  O   LYS A  58      81.426 -12.222 162.071  1.00  0.00           O  
ATOM    968  CB  LYS A  58      82.273  -9.273 163.219  1.00  0.00           C  
ATOM    969  CG  LYS A  58      82.077  -8.978 161.741  1.00  0.00           C  
ATOM    970  CD  LYS A  58      82.753  -7.663 161.369  1.00  0.00           C  
ATOM    971  CE  LYS A  58      82.621  -7.353 159.891  1.00  0.00           C  
ATOM    972  NZ  LYS A  58      83.274  -6.061 159.540  1.00  0.00           N1+
ATOM    973  H   LYS A  58      82.314  -9.949 165.634  1.00  0.00           H  
ATOM    974  HA  LYS A  58      80.505 -10.438 163.549  1.00  0.00           H  
ATOM    975 1HB  LYS A  58      81.930  -8.410 163.790  1.00  0.00           H  
ATOM    976 2HB  LYS A  58      83.339  -9.366 163.386  1.00  0.00           H  
ATOM    977 1HG  LYS A  58      82.514  -9.787 161.150  1.00  0.00           H  
ATOM    978 2HG  LYS A  58      81.012  -8.917 161.517  1.00  0.00           H  
ATOM    979 1HD  LYS A  58      82.303  -6.852 161.946  1.00  0.00           H  
ATOM    980 2HD  LYS A  58      83.812  -7.719 161.631  1.00  0.00           H  
ATOM    981 1HE  LYS A  58      83.088  -8.152 159.319  1.00  0.00           H  
ATOM    982 2HE  LYS A  58      81.565  -7.299 159.629  1.00  0.00           H  
ATOM    983 1HZ  LYS A  58      83.171  -5.887 158.550  1.00  0.00           H  
ATOM    984 2HZ  LYS A  58      82.841  -5.311 160.061  1.00  0.00           H  
ATOM    985 3HZ  LYS A  58      84.257  -6.107 159.773  1.00  0.00           H  
ATOM    986  N   LYS A  59      83.264 -12.226 163.347  1.00  0.00           N  
ATOM    987  CA  LYS A  59      83.810 -13.369 162.652  1.00  0.00           C  
ATOM    988  C   LYS A  59      82.972 -14.600 162.932  1.00  0.00           C  
ATOM    989  O   LYS A  59      82.763 -15.425 162.043  1.00  0.00           O  
ATOM    990  CB  LYS A  59      85.245 -13.605 163.074  1.00  0.00           C  
ATOM    991  CG  LYS A  59      86.227 -12.524 162.595  1.00  0.00           C  
ATOM    992  CD  LYS A  59      86.344 -12.486 161.082  1.00  0.00           C  
ATOM    993  CE  LYS A  59      87.439 -11.534 160.638  1.00  0.00           C  
ATOM    994  NZ  LYS A  59      87.518 -11.435 159.152  1.00  0.00           N1+
ATOM    995  H   LYS A  59      83.795 -11.780 164.092  1.00  0.00           H  
ATOM    996  HA  LYS A  59      83.785 -13.169 161.581  1.00  0.00           H  
ATOM    997 1HB  LYS A  59      85.299 -13.640 164.162  1.00  0.00           H  
ATOM    998 2HB  LYS A  59      85.566 -14.566 162.699  1.00  0.00           H  
ATOM    999 1HG  LYS A  59      85.860 -11.557 162.895  1.00  0.00           H  
ATOM   1000 2HG  LYS A  59      87.192 -12.668 163.044  1.00  0.00           H  
ATOM   1001 1HD  LYS A  59      86.537 -13.475 160.687  1.00  0.00           H  
ATOM   1002 2HD  LYS A  59      85.399 -12.134 160.671  1.00  0.00           H  
ATOM   1003 1HE  LYS A  59      87.238 -10.545 161.049  1.00  0.00           H  
ATOM   1004 2HE  LYS A  59      88.396 -11.890 161.021  1.00  0.00           H  
ATOM   1005 1HZ  LYS A  59      88.253 -10.796 158.893  1.00  0.00           H  
ATOM   1006 2HZ  LYS A  59      87.710 -12.346 158.758  1.00  0.00           H  
ATOM   1007 3HZ  LYS A  59      86.634 -11.098 158.793  1.00  0.00           H  
ATOM   1008  N   ALA A  60      82.471 -14.724 164.157  1.00  0.00           N  
ATOM   1009  CA  ALA A  60      81.593 -15.822 164.508  1.00  0.00           C  
ATOM   1010  C   ALA A  60      80.294 -15.714 163.707  1.00  0.00           C  
ATOM   1011  O   ALA A  60      79.774 -16.708 163.202  1.00  0.00           O  
ATOM   1012  CB  ALA A  60      81.316 -15.799 165.989  1.00  0.00           C  
ATOM   1013  H   ALA A  60      82.707 -14.034 164.868  1.00  0.00           H  
ATOM   1014  HA  ALA A  60      82.083 -16.757 164.245  1.00  0.00           H  
ATOM   1015 1HB  ALA A  60      80.677 -16.612 166.247  1.00  0.00           H  
ATOM   1016 2HB  ALA A  60      82.256 -15.888 166.523  1.00  0.00           H  
ATOM   1017 3HB  ALA A  60      80.835 -14.875 166.263  1.00  0.00           H  
ATOM   1018  N   GLU A  61      79.783 -14.492 163.563  1.00  0.00           N  
ATOM   1019  CA  GLU A  61      78.581 -14.246 162.788  1.00  0.00           C  
ATOM   1020  C   GLU A  61      78.842 -14.639 161.350  1.00  0.00           C  
ATOM   1021  O   GLU A  61      78.008 -15.280 160.715  1.00  0.00           O  
ATOM   1022  CB  GLU A  61      78.138 -12.785 162.879  1.00  0.00           C  
ATOM   1023  CG  GLU A  61      76.858 -12.478 162.102  1.00  0.00           C  
ATOM   1024  CD  GLU A  61      76.344 -11.039 162.240  1.00  0.00           C  
ATOM   1025  OE1 GLU A  61      76.901 -10.272 162.978  1.00  0.00           O  
ATOM   1026  OE2 GLU A  61      75.389 -10.717 161.559  1.00  0.00           O1-
ATOM   1027  H   GLU A  61      80.242 -13.711 164.015  1.00  0.00           H  
ATOM   1028  HA  GLU A  61      77.780 -14.873 163.177  1.00  0.00           H  
ATOM   1029 1HB  GLU A  61      77.988 -12.513 163.925  1.00  0.00           H  
ATOM   1030 2HB  GLU A  61      78.921 -12.145 162.487  1.00  0.00           H  
ATOM   1031 1HG  GLU A  61      77.068 -12.675 161.053  1.00  0.00           H  
ATOM   1032 2HG  GLU A  61      76.080 -13.171 162.421  1.00  0.00           H  
ATOM   1033  N   GLN A  62      80.012 -14.274 160.831  1.00  0.00           N  
ATOM   1034  CA  GLN A  62      80.342 -14.653 159.478  1.00  0.00           C  
ATOM   1035  C   GLN A  62      80.444 -16.161 159.375  1.00  0.00           C  
ATOM   1036  O   GLN A  62      79.911 -16.745 158.441  1.00  0.00           O  
ATOM   1037  CB  GLN A  62      81.629 -13.977 159.015  1.00  0.00           C  
ATOM   1038  CG  GLN A  62      81.471 -12.474 158.784  1.00  0.00           C  
ATOM   1039  CD  GLN A  62      82.748 -11.779 158.352  1.00  0.00           C  
ATOM   1040  NE2 GLN A  62      82.571 -10.621 157.719  1.00  0.00           N  
ATOM   1041  OE1 GLN A  62      83.875 -12.252 158.552  1.00  0.00           O  
ATOM   1042  H   GLN A  62      80.661 -13.717 161.380  1.00  0.00           H  
ATOM   1043  HA  GLN A  62      79.539 -14.322 158.825  1.00  0.00           H  
ATOM   1044 1HB  GLN A  62      82.402 -14.125 159.763  1.00  0.00           H  
ATOM   1045 2HB  GLN A  62      81.971 -14.437 158.090  1.00  0.00           H  
ATOM   1046 1HG  GLN A  62      80.731 -12.331 157.998  1.00  0.00           H  
ATOM   1047 2HG  GLN A  62      81.119 -12.009 159.694  1.00  0.00           H  
ATOM   1048 1HE2 GLN A  62      83.357 -10.104 157.386  1.00  0.00           H  
ATOM   1049 2HE2 GLN A  62      81.644 -10.276 157.569  1.00  0.00           H  
ATOM   1050  N   ALA A  63      81.042 -16.816 160.370  1.00  0.00           N  
ATOM   1051  CA  ALA A  63      81.142 -18.262 160.327  1.00  0.00           C  
ATOM   1052  C   ALA A  63      79.750 -18.859 160.245  1.00  0.00           C  
ATOM   1053  O   ALA A  63      79.496 -19.736 159.433  1.00  0.00           O  
ATOM   1054  CB  ALA A  63      81.870 -18.773 161.549  1.00  0.00           C  
ATOM   1055  H   ALA A  63      81.472 -16.301 161.134  1.00  0.00           H  
ATOM   1056  HA  ALA A  63      81.686 -18.548 159.429  1.00  0.00           H  
ATOM   1057 1HB  ALA A  63      81.941 -19.856 161.503  1.00  0.00           H  
ATOM   1058 2HB  ALA A  63      82.865 -18.338 161.586  1.00  0.00           H  
ATOM   1059 3HB  ALA A  63      81.328 -18.484 162.424  1.00  0.00           H  
ATOM   1060  N   LEU A  64      78.815 -18.292 161.004  1.00  0.00           N  
ATOM   1061  CA  LEU A  64      77.433 -18.737 160.980  1.00  0.00           C  
ATOM   1062  C   LEU A  64      76.801 -18.515 159.608  1.00  0.00           C  
ATOM   1063  O   LEU A  64      76.131 -19.396 159.061  1.00  0.00           O  
ATOM   1064  CB  LEU A  64      76.637 -18.014 162.044  1.00  0.00           C  
ATOM   1065  CG  LEU A  64      75.195 -18.389 162.107  1.00  0.00           C  
ATOM   1066  CD1 LEU A  64      75.100 -19.875 162.401  1.00  0.00           C  
ATOM   1067  CD2 LEU A  64      74.538 -17.551 163.169  1.00  0.00           C  
ATOM   1068  H   LEU A  64      79.089 -17.564 161.660  1.00  0.00           H  
ATOM   1069  HA  LEU A  64      77.405 -19.789 161.208  1.00  0.00           H  
ATOM   1070 1HB  LEU A  64      77.089 -18.212 163.016  1.00  0.00           H  
ATOM   1071 2HB  LEU A  64      76.685 -16.953 161.858  1.00  0.00           H  
ATOM   1072  HG  LEU A  64      74.707 -18.200 161.149  1.00  0.00           H  
ATOM   1073 1HD1 LEU A  64      74.056 -20.167 162.461  1.00  0.00           H  
ATOM   1074 2HD1 LEU A  64      75.588 -20.437 161.605  1.00  0.00           H  
ATOM   1075 3HD1 LEU A  64      75.594 -20.081 163.335  1.00  0.00           H  
ATOM   1076 1HD2 LEU A  64      73.484 -17.809 163.245  1.00  0.00           H  
ATOM   1077 2HD2 LEU A  64      75.032 -17.731 164.111  1.00  0.00           H  
ATOM   1078 3HD2 LEU A  64      74.638 -16.496 162.906  1.00  0.00           H  
ATOM   1079  N   LYS A  65      77.020 -17.338 159.034  1.00  0.00           N  
ATOM   1080  CA  LYS A  65      76.504 -16.991 157.711  1.00  0.00           C  
ATOM   1081  C   LYS A  65      77.129 -17.840 156.606  1.00  0.00           C  
ATOM   1082  O   LYS A  65      76.587 -17.941 155.505  1.00  0.00           O  
ATOM   1083  CB  LYS A  65      76.679 -15.508 157.440  1.00  0.00           C  
ATOM   1084  CG  LYS A  65      75.745 -14.631 158.275  1.00  0.00           C  
ATOM   1085  CD  LYS A  65      75.943 -13.156 158.005  1.00  0.00           C  
ATOM   1086  CE  LYS A  65      74.929 -12.334 158.794  1.00  0.00           C  
ATOM   1087  NZ  LYS A  65      75.120 -10.871 158.607  1.00  0.00           N1+
ATOM   1088  H   LYS A  65      77.565 -16.641 159.542  1.00  0.00           H  
ATOM   1089  HA  LYS A  65      75.437 -17.199 157.704  1.00  0.00           H  
ATOM   1090 1HB  LYS A  65      77.701 -15.226 157.668  1.00  0.00           H  
ATOM   1091 2HB  LYS A  65      76.505 -15.306 156.387  1.00  0.00           H  
ATOM   1092 1HG  LYS A  65      74.711 -14.895 158.056  1.00  0.00           H  
ATOM   1093 2HG  LYS A  65      75.927 -14.820 159.334  1.00  0.00           H  
ATOM   1094 1HD  LYS A  65      76.950 -12.868 158.318  1.00  0.00           H  
ATOM   1095 2HD  LYS A  65      75.833 -12.947 156.943  1.00  0.00           H  
ATOM   1096 1HE  LYS A  65      73.927 -12.601 158.470  1.00  0.00           H  
ATOM   1097 2HE  LYS A  65      75.027 -12.572 159.842  1.00  0.00           H  
ATOM   1098 1HZ  LYS A  65      74.429 -10.371 159.156  1.00  0.00           H  
ATOM   1099 2HZ  LYS A  65      76.047 -10.606 158.916  1.00  0.00           H  
ATOM   1100 3HZ  LYS A  65      75.012 -10.638 157.633  1.00  0.00           H  
ATOM   1101  N   LEU A  66      78.260 -18.462 156.914  1.00  0.00           N  
ATOM   1102  CA  LEU A  66      78.947 -19.379 156.028  1.00  0.00           C  
ATOM   1103  C   LEU A  66      78.448 -20.818 156.191  1.00  0.00           C  
ATOM   1104  O   LEU A  66      78.954 -21.721 155.517  1.00  0.00           O  
ATOM   1105  CB  LEU A  66      80.461 -19.277 156.230  1.00  0.00           C  
ATOM   1106  CG  LEU A  66      81.067 -17.926 155.788  1.00  0.00           C  
ATOM   1107  CD1 LEU A  66      82.517 -17.864 156.197  1.00  0.00           C  
ATOM   1108  CD2 LEU A  66      80.919 -17.800 154.296  1.00  0.00           C  
ATOM   1109  H   LEU A  66      78.686 -18.275 157.821  1.00  0.00           H  
ATOM   1110  HA  LEU A  66      78.729 -19.079 155.005  1.00  0.00           H  
ATOM   1111 1HB  LEU A  66      80.684 -19.414 157.279  1.00  0.00           H  
ATOM   1112 2HB  LEU A  66      80.947 -20.072 155.669  1.00  0.00           H  
ATOM   1113  HG  LEU A  66      80.542 -17.113 156.248  1.00  0.00           H  
ATOM   1114 1HD1 LEU A  66      82.946 -16.912 155.887  1.00  0.00           H  
ATOM   1115 2HD1 LEU A  66      82.573 -17.949 157.277  1.00  0.00           H  
ATOM   1116 3HD1 LEU A  66      83.063 -18.679 155.732  1.00  0.00           H  
ATOM   1117 1HD2 LEU A  66      81.337 -16.849 153.967  1.00  0.00           H  
ATOM   1118 2HD2 LEU A  66      81.447 -18.619 153.812  1.00  0.00           H  
ATOM   1119 3HD2 LEU A  66      79.860 -17.841 154.035  1.00  0.00           H  
ATOM   1120  N   PHE A  67      77.404 -21.041 157.022  1.00  0.00           N  
ATOM   1121  CA  PHE A  67      76.859 -22.387 157.177  1.00  0.00           C  
ATOM   1122  C   PHE A  67      75.373 -22.619 156.755  1.00  0.00           C  
ATOM   1123  O   PHE A  67      74.738 -23.505 157.328  1.00  0.00           O  
ATOM   1124  CB  PHE A  67      76.886 -22.764 158.674  1.00  0.00           C  
ATOM   1125  CG  PHE A  67      78.205 -22.776 159.347  1.00  0.00           C  
ATOM   1126  CD1 PHE A  67      78.318 -22.324 160.652  1.00  0.00           C  
ATOM   1127  CD2 PHE A  67      79.331 -23.196 158.701  1.00  0.00           C  
ATOM   1128  CE1 PHE A  67      79.530 -22.316 161.296  1.00  0.00           C  
ATOM   1129  CE2 PHE A  67      80.537 -23.191 159.334  1.00  0.00           C  
ATOM   1130  CZ  PHE A  67      80.647 -22.748 160.643  1.00  0.00           C  
ATOM   1131  H   PHE A  67      77.011 -20.286 157.581  1.00  0.00           H  
ATOM   1132  HA  PHE A  67      77.485 -23.077 156.611  1.00  0.00           H  
ATOM   1133 1HB  PHE A  67      76.281 -22.024 159.200  1.00  0.00           H  
ATOM   1134 2HB  PHE A  67      76.408 -23.712 158.826  1.00  0.00           H  
ATOM   1135  HD1 PHE A  67      77.428 -21.990 161.171  1.00  0.00           H  
ATOM   1136  HD2 PHE A  67      79.256 -23.542 157.669  1.00  0.00           H  
ATOM   1137  HE1 PHE A  67      79.593 -21.981 162.309  1.00  0.00           H  
ATOM   1138  HE2 PHE A  67      81.395 -23.543 158.799  1.00  0.00           H  
ATOM   1139  HZ  PHE A  67      81.602 -22.752 161.149  1.00  0.00           H  
ATOM   1140  N   PRO A  68      74.826 -22.024 155.659  1.00  0.00           N  
ATOM   1141  CA  PRO A  68      73.465 -22.222 155.170  1.00  0.00           C  
ATOM   1142  C   PRO A  68      73.322 -23.552 154.453  1.00  0.00           C  
ATOM   1143  O   PRO A  68      72.225 -23.984 154.114  1.00  0.00           O  
ATOM   1144  CB  PRO A  68      73.281 -21.057 154.210  1.00  0.00           C  
ATOM   1145  CG  PRO A  68      74.653 -20.812 153.675  1.00  0.00           C  
ATOM   1146  CD  PRO A  68      75.580 -21.091 154.828  1.00  0.00           C  
ATOM   1147  HA  PRO A  68      72.762 -22.162 156.012  1.00  0.00           H  
ATOM   1148 1HB  PRO A  68      72.556 -21.327 153.424  1.00  0.00           H  
ATOM   1149 2HB  PRO A  68      72.875 -20.188 154.742  1.00  0.00           H  
ATOM   1150 1HG  PRO A  68      74.841 -21.451 152.808  1.00  0.00           H  
ATOM   1151 2HG  PRO A  68      74.742 -19.771 153.327  1.00  0.00           H  
ATOM   1152 1HD  PRO A  68      76.501 -21.544 154.447  1.00  0.00           H  
ATOM   1153 2HD  PRO A  68      75.726 -20.155 155.345  1.00  0.00           H  
ATOM   1154  N   LYS A  69      74.468 -24.171 154.184  1.00  0.00           N  
ATOM   1155  CA  LYS A  69      74.561 -25.421 153.463  1.00  0.00           C  
ATOM   1156  C   LYS A  69      74.432 -26.601 154.410  1.00  0.00           C  
ATOM   1157  O   LYS A  69      74.340 -27.751 153.976  1.00  0.00           O  
ATOM   1158  CB  LYS A  69      75.899 -25.483 152.734  1.00  0.00           C  
ATOM   1159  CG  LYS A  69      76.061 -24.431 151.640  1.00  0.00           C  
ATOM   1160  CD  LYS A  69      77.418 -24.530 150.953  1.00  0.00           C  
ATOM   1161  CE  LYS A  69      77.556 -23.482 149.852  1.00  0.00           C  
ATOM   1162  NZ  LYS A  69      78.888 -23.542 149.187  1.00  0.00           N1+
ATOM   1163  H   LYS A  69      75.329 -23.754 154.487  1.00  0.00           H  
ATOM   1164  HA  LYS A  69      73.748 -25.473 152.740  1.00  0.00           H  
ATOM   1165 1HB  LYS A  69      76.709 -25.351 153.455  1.00  0.00           H  
ATOM   1166 2HB  LYS A  69      76.021 -26.468 152.282  1.00  0.00           H  
ATOM   1167 1HG  LYS A  69      75.272 -24.555 150.896  1.00  0.00           H  
ATOM   1168 2HG  LYS A  69      75.966 -23.445 152.081  1.00  0.00           H  
ATOM   1169 1HD  LYS A  69      78.207 -24.374 151.691  1.00  0.00           H  
ATOM   1170 2HD  LYS A  69      77.539 -25.521 150.518  1.00  0.00           H  
ATOM   1171 1HE  LYS A  69      76.782 -23.647 149.104  1.00  0.00           H  
ATOM   1172 2HE  LYS A  69      77.423 -22.490 150.284  1.00  0.00           H  
ATOM   1173 1HZ  LYS A  69      78.938 -22.834 148.469  1.00  0.00           H  
ATOM   1174 2HZ  LYS A  69      79.614 -23.378 149.872  1.00  0.00           H  
ATOM   1175 3HZ  LYS A  69      79.017 -24.453 148.773  1.00  0.00           H  
ATOM   1176  N   ASN A  70      74.462 -26.317 155.709  1.00  0.00           N  
ATOM   1177  CA  ASN A  70      74.372 -27.353 156.714  1.00  0.00           C  
ATOM   1178  C   ASN A  70      72.910 -27.533 157.067  1.00  0.00           C  
ATOM   1179  O   ASN A  70      72.085 -26.679 156.734  1.00  0.00           O  
ATOM   1180  CB  ASN A  70      75.245 -27.013 157.899  1.00  0.00           C  
ATOM   1181  CG  ASN A  70      76.680 -27.040 157.504  1.00  0.00           C  
ATOM   1182  ND2 ASN A  70      77.417 -26.128 157.999  1.00  0.00           N  
ATOM   1183  OD1 ASN A  70      77.130 -27.905 156.740  1.00  0.00           O  
ATOM   1184  H   ASN A  70      74.526 -25.351 156.033  1.00  0.00           H  
ATOM   1185  HA  ASN A  70      74.721 -28.296 156.294  1.00  0.00           H  
ATOM   1186 1HB  ASN A  70      74.980 -26.033 158.302  1.00  0.00           H  
ATOM   1187 2HB  ASN A  70      75.101 -27.735 158.668  1.00  0.00           H  
ATOM   1188 1HD2 ASN A  70      78.392 -26.106 157.776  1.00  0.00           H  
ATOM   1189 2HD2 ASN A  70      77.016 -25.468 158.629  1.00  0.00           H  
ATOM   1190  N   SER A  71      72.551 -28.645 157.690  1.00  0.00           N  
ATOM   1191  CA  SER A  71      71.158 -28.786 158.056  1.00  0.00           C  
ATOM   1192  C   SER A  71      70.869 -27.709 159.063  1.00  0.00           C  
ATOM   1193  O   SER A  71      71.799 -27.302 159.750  1.00  0.00           O  
ATOM   1194  CB  SER A  71      70.941 -30.141 158.665  1.00  0.00           C  
ATOM   1195  OG  SER A  71      71.675 -30.272 159.839  1.00  0.00           O  
ATOM   1196  H   SER A  71      73.235 -29.363 157.962  1.00  0.00           H  
ATOM   1197  HA  SER A  71      70.554 -28.672 157.160  1.00  0.00           H  
ATOM   1198 1HB  SER A  71      69.886 -30.286 158.878  1.00  0.00           H  
ATOM   1199 2HB  SER A  71      71.244 -30.913 157.960  1.00  0.00           H  
ATOM   1200  HG  SER A  71      72.615 -30.399 159.528  1.00  0.00           H  
ATOM   1201  N   PRO A  72      69.632 -27.215 159.209  1.00  0.00           N  
ATOM   1202  CA  PRO A  72      69.276 -26.264 160.231  1.00  0.00           C  
ATOM   1203  C   PRO A  72      69.732 -26.708 161.597  1.00  0.00           C  
ATOM   1204  O   PRO A  72      70.201 -25.892 162.374  1.00  0.00           O  
ATOM   1205  CB  PRO A  72      67.765 -26.240 160.146  1.00  0.00           C  
ATOM   1206  CG  PRO A  72      67.479 -26.546 158.686  1.00  0.00           C  
ATOM   1207  CD  PRO A  72      68.531 -27.576 158.296  1.00  0.00           C  
ATOM   1208  HA  PRO A  72      69.703 -25.281 159.976  1.00  0.00           H  
ATOM   1209 1HB  PRO A  72      67.337 -26.982 160.838  1.00  0.00           H  
ATOM   1210 2HB  PRO A  72      67.387 -25.255 160.464  1.00  0.00           H  
ATOM   1211 1HG  PRO A  72      66.449 -26.920 158.569  1.00  0.00           H  
ATOM   1212 2HG  PRO A  72      67.552 -25.626 158.086  1.00  0.00           H  
ATOM   1213 1HD  PRO A  72      68.173 -28.598 158.480  1.00  0.00           H  
ATOM   1214 2HD  PRO A  72      68.807 -27.402 157.249  1.00  0.00           H  
ATOM   1215  N   GLU A  73      69.689 -28.014 161.883  1.00  0.00           N  
ATOM   1216  CA  GLU A  73      70.147 -28.434 163.193  1.00  0.00           C  
ATOM   1217  C   GLU A  73      71.640 -28.232 163.301  1.00  0.00           C  
ATOM   1218  O   GLU A  73      72.131 -27.736 164.308  1.00  0.00           O  
ATOM   1219  CB  GLU A  73      69.813 -29.892 163.464  1.00  0.00           C  
ATOM   1220  CG  GLU A  73      68.321 -30.179 163.625  1.00  0.00           C  
ATOM   1221  CD  GLU A  73      68.016 -31.643 163.886  1.00  0.00           C  
ATOM   1222  OE1 GLU A  73      68.929 -32.437 163.873  1.00  0.00           O  
ATOM   1223  OE2 GLU A  73      66.867 -31.960 164.098  1.00  0.00           O1-
ATOM   1224  H   GLU A  73      69.323 -28.692 161.229  1.00  0.00           H  
ATOM   1225  HA  GLU A  73      69.661 -27.811 163.949  1.00  0.00           H  
ATOM   1226 1HB  GLU A  73      70.186 -30.504 162.640  1.00  0.00           H  
ATOM   1227 2HB  GLU A  73      70.323 -30.218 164.370  1.00  0.00           H  
ATOM   1228 1HG  GLU A  73      67.938 -29.585 164.456  1.00  0.00           H  
ATOM   1229 2HG  GLU A  73      67.806 -29.860 162.719  1.00  0.00           H  
ATOM   1230  N   GLU A  74      72.383 -28.574 162.250  1.00  0.00           N  
ATOM   1231  CA  GLU A  74      73.818 -28.370 162.324  1.00  0.00           C  
ATOM   1232  C   GLU A  74      74.140 -26.899 162.397  1.00  0.00           C  
ATOM   1233  O   GLU A  74      74.993 -26.490 163.172  1.00  0.00           O  
ATOM   1234  CB  GLU A  74      74.501 -28.988 161.122  1.00  0.00           C  
ATOM   1235  CG  GLU A  74      74.561 -30.507 161.129  1.00  0.00           C  
ATOM   1236  CD  GLU A  74      74.946 -31.083 159.788  1.00  0.00           C  
ATOM   1237  OE1 GLU A  74      74.340 -30.680 158.800  1.00  0.00           O  
ATOM   1238  OE2 GLU A  74      75.824 -31.913 159.739  1.00  0.00           O1-
ATOM   1239  H   GLU A  74      71.966 -28.981 161.413  1.00  0.00           H  
ATOM   1240  HA  GLU A  74      74.193 -28.850 163.225  1.00  0.00           H  
ATOM   1241 1HB  GLU A  74      73.947 -28.708 160.245  1.00  0.00           H  
ATOM   1242 2HB  GLU A  74      75.515 -28.594 161.026  1.00  0.00           H  
ATOM   1243 1HG  GLU A  74      75.303 -30.817 161.864  1.00  0.00           H  
ATOM   1244 2HG  GLU A  74      73.597 -30.903 161.442  1.00  0.00           H  
ATOM   1245  N   ARG A  75      73.422 -26.084 161.642  1.00  0.00           N  
ATOM   1246  CA  ARG A  75      73.693 -24.667 161.658  1.00  0.00           C  
ATOM   1247  C   ARG A  75      73.417 -24.110 163.040  1.00  0.00           C  
ATOM   1248  O   ARG A  75      74.246 -23.375 163.569  1.00  0.00           O  
ATOM   1249  CB  ARG A  75      72.878 -23.944 160.619  1.00  0.00           C  
ATOM   1250  CG  ARG A  75      73.165 -22.463 160.500  1.00  0.00           C  
ATOM   1251  CD  ARG A  75      72.437 -21.857 159.364  1.00  0.00           C  
ATOM   1252  NE  ARG A  75      72.687 -20.429 159.243  1.00  0.00           N  
ATOM   1253  CZ  ARG A  75      72.109 -19.629 158.326  1.00  0.00           C  
ATOM   1254  NH1 ARG A  75      71.254 -20.128 157.459  1.00  0.00           N1+
ATOM   1255  NH2 ARG A  75      72.392 -18.340 158.297  1.00  0.00           N  
ATOM   1256  H   ARG A  75      72.708 -26.465 161.029  1.00  0.00           H  
ATOM   1257  HA  ARG A  75      74.747 -24.516 161.424  1.00  0.00           H  
ATOM   1258 1HB  ARG A  75      73.048 -24.403 159.639  1.00  0.00           H  
ATOM   1259 2HB  ARG A  75      71.820 -24.062 160.852  1.00  0.00           H  
ATOM   1260 1HG  ARG A  75      72.851 -21.966 161.415  1.00  0.00           H  
ATOM   1261 2HG  ARG A  75      74.230 -22.307 160.346  1.00  0.00           H  
ATOM   1262 1HD  ARG A  75      72.749 -22.339 158.442  1.00  0.00           H  
ATOM   1263 2HD  ARG A  75      71.368 -22.007 159.503  1.00  0.00           H  
ATOM   1264  HE  ARG A  75      73.347 -20.009 159.888  1.00  0.00           H  
ATOM   1265 1HH1 ARG A  75      71.029 -21.114 157.480  1.00  0.00           H  
ATOM   1266 2HH1 ARG A  75      70.818 -19.527 156.775  1.00  0.00           H  
ATOM   1267 1HH2 ARG A  75      73.031 -17.946 158.971  1.00  0.00           H  
ATOM   1268 2HH2 ARG A  75      71.956 -17.744 157.611  1.00  0.00           H  
ATOM   1269  N   GLU A  76      72.286 -24.497 163.649  1.00  0.00           N  
ATOM   1270  CA  GLU A  76      71.939 -24.061 164.996  1.00  0.00           C  
ATOM   1271  C   GLU A  76      72.942 -24.557 166.018  1.00  0.00           C  
ATOM   1272  O   GLU A  76      73.306 -23.819 166.930  1.00  0.00           O  
ATOM   1273  CB  GLU A  76      70.538 -24.525 165.399  1.00  0.00           C  
ATOM   1274  CG  GLU A  76      69.384 -23.794 164.687  1.00  0.00           C  
ATOM   1275  CD  GLU A  76      68.005 -24.321 165.055  1.00  0.00           C  
ATOM   1276  OE1 GLU A  76      67.920 -25.286 165.781  1.00  0.00           O  
ATOM   1277  OE2 GLU A  76      67.037 -23.748 164.607  1.00  0.00           O1-
ATOM   1278  H   GLU A  76      71.637 -25.108 163.159  1.00  0.00           H  
ATOM   1279  HA  GLU A  76      71.949 -22.973 165.009  1.00  0.00           H  
ATOM   1280 1HB  GLU A  76      70.440 -25.591 165.183  1.00  0.00           H  
ATOM   1281 2HB  GLU A  76      70.408 -24.396 166.471  1.00  0.00           H  
ATOM   1282 1HG  GLU A  76      69.433 -22.740 164.957  1.00  0.00           H  
ATOM   1283 2HG  GLU A  76      69.521 -23.860 163.613  1.00  0.00           H  
ATOM   1284  N   LYS A  77      73.426 -25.789 165.869  1.00  0.00           N  
ATOM   1285  CA  LYS A  77      74.429 -26.300 166.785  1.00  0.00           C  
ATOM   1286  C   LYS A  77      75.715 -25.533 166.632  1.00  0.00           C  
ATOM   1287  O   LYS A  77      76.355 -25.201 167.619  1.00  0.00           O  
ATOM   1288  CB  LYS A  77      74.690 -27.777 166.549  1.00  0.00           C  
ATOM   1289  CG  LYS A  77      73.562 -28.700 166.996  1.00  0.00           C  
ATOM   1290  CD  LYS A  77      73.862 -30.145 166.644  1.00  0.00           C  
ATOM   1291  CE  LYS A  77      72.712 -31.057 167.044  1.00  0.00           C  
ATOM   1292  NZ  LYS A  77      72.962 -32.473 166.656  1.00  0.00           N1+
ATOM   1293  H   LYS A  77      73.077 -26.388 165.122  1.00  0.00           H  
ATOM   1294  HA  LYS A  77      74.074 -26.165 167.808  1.00  0.00           H  
ATOM   1295 1HB  LYS A  77      74.847 -27.944 165.483  1.00  0.00           H  
ATOM   1296 2HB  LYS A  77      75.599 -28.074 167.063  1.00  0.00           H  
ATOM   1297 1HG  LYS A  77      73.459 -28.620 168.079  1.00  0.00           H  
ATOM   1298 2HG  LYS A  77      72.625 -28.400 166.551  1.00  0.00           H  
ATOM   1299 1HD  LYS A  77      74.020 -30.223 165.565  1.00  0.00           H  
ATOM   1300 2HD  LYS A  77      74.770 -30.465 167.155  1.00  0.00           H  
ATOM   1301 1HE  LYS A  77      72.573 -31.002 168.121  1.00  0.00           H  
ATOM   1302 2HE  LYS A  77      71.799 -30.712 166.551  1.00  0.00           H  
ATOM   1303 1HZ  LYS A  77      72.173 -33.041 166.936  1.00  0.00           H  
ATOM   1304 2HZ  LYS A  77      73.075 -32.528 165.653  1.00  0.00           H  
ATOM   1305 3HZ  LYS A  77      73.798 -32.808 167.112  1.00  0.00           H  
ATOM   1306  N   TRP A  78      76.072 -25.197 165.394  1.00  0.00           N  
ATOM   1307  CA  TRP A  78      77.302 -24.479 165.158  1.00  0.00           C  
ATOM   1308  C   TRP A  78      77.113 -23.054 165.626  1.00  0.00           C  
ATOM   1309  O   TRP A  78      78.041 -22.437 166.138  1.00  0.00           O  
ATOM   1310  CB  TRP A  78      77.686 -24.580 163.697  1.00  0.00           C  
ATOM   1311  CG  TRP A  78      77.976 -26.058 163.313  1.00  0.00           C  
ATOM   1312  CD1 TRP A  78      77.670 -27.163 164.068  1.00  0.00           C  
ATOM   1313  CD2 TRP A  78      78.600 -26.575 162.122  1.00  0.00           C  
ATOM   1314  CE2 TRP A  78      78.600 -27.965 162.225  1.00  0.00           C  
ATOM   1315  CE3 TRP A  78      79.136 -25.998 161.019  1.00  0.00           C  
ATOM   1316  NE1 TRP A  78      78.036 -28.303 163.417  1.00  0.00           N  
ATOM   1317  CZ2 TRP A  78      79.113 -28.763 161.227  1.00  0.00           C  
ATOM   1318  CZ3 TRP A  78      79.676 -26.780 160.024  1.00  0.00           C  
ATOM   1319  CH2 TRP A  78      79.656 -28.123 160.113  1.00  0.00           C  
ATOM   1320  H   TRP A  78      75.508 -25.492 164.602  1.00  0.00           H  
ATOM   1321  HA  TRP A  78      78.090 -24.930 165.743  1.00  0.00           H  
ATOM   1322 1HB  TRP A  78      76.875 -24.202 163.073  1.00  0.00           H  
ATOM   1323 2HB  TRP A  78      78.572 -23.985 163.507  1.00  0.00           H  
ATOM   1324  HD1 TRP A  78      77.195 -27.142 165.029  1.00  0.00           H  
ATOM   1325  HE1 TRP A  78      77.908 -29.244 163.755  1.00  0.00           H  
ATOM   1326  HE3 TRP A  78      79.135 -24.958 160.944  1.00  0.00           H  
ATOM   1327  HZ2 TRP A  78      79.106 -29.851 161.295  1.00  0.00           H  
ATOM   1328  HZ3 TRP A  78      80.104 -26.284 159.156  1.00  0.00           H  
ATOM   1329  HH2 TRP A  78      80.074 -28.713 159.297  1.00  0.00           H  
ATOM   1330  N   LYS A  79      75.885 -22.544 165.527  1.00  0.00           N  
ATOM   1331  CA  LYS A  79      75.583 -21.234 166.056  1.00  0.00           C  
ATOM   1332  C   LYS A  79      75.838 -21.287 167.533  1.00  0.00           C  
ATOM   1333  O   LYS A  79      76.549 -20.446 168.058  1.00  0.00           O  
ATOM   1334  CB  LYS A  79      74.139 -20.820 165.817  1.00  0.00           C  
ATOM   1335  CG  LYS A  79      73.812 -19.444 166.370  1.00  0.00           C  
ATOM   1336  CD  LYS A  79      72.391 -19.019 166.046  1.00  0.00           C  
ATOM   1337  CE  LYS A  79      72.133 -17.571 166.488  1.00  0.00           C  
ATOM   1338  NZ  LYS A  79      72.110 -17.410 167.988  1.00  0.00           N1+
ATOM   1339  H   LYS A  79      75.153 -23.068 165.066  1.00  0.00           H  
ATOM   1340  HA  LYS A  79      76.254 -20.497 165.617  1.00  0.00           H  
ATOM   1341 1HB  LYS A  79      73.890 -20.872 164.770  1.00  0.00           H  
ATOM   1342 2HB  LYS A  79      73.486 -21.498 166.330  1.00  0.00           H  
ATOM   1343 1HG  LYS A  79      73.905 -19.484 167.460  1.00  0.00           H  
ATOM   1344 2HG  LYS A  79      74.517 -18.716 166.018  1.00  0.00           H  
ATOM   1345 1HD  LYS A  79      72.218 -19.110 164.974  1.00  0.00           H  
ATOM   1346 2HD  LYS A  79      71.694 -19.675 166.566  1.00  0.00           H  
ATOM   1347 1HE  LYS A  79      72.916 -16.934 166.079  1.00  0.00           H  
ATOM   1348 2HE  LYS A  79      71.173 -17.251 166.087  1.00  0.00           H  
ATOM   1349 1HZ  LYS A  79      71.938 -16.449 168.219  1.00  0.00           H  
ATOM   1350 2HZ  LYS A  79      71.388 -17.982 168.381  1.00  0.00           H  
ATOM   1351 3HZ  LYS A  79      73.012 -17.684 168.419  1.00  0.00           H  
ATOM   1352  N   GLU A  80      75.291 -22.304 168.202  1.00  0.00           N  
ATOM   1353  CA  GLU A  80      75.489 -22.455 169.625  1.00  0.00           C  
ATOM   1354  C   GLU A  80      76.962 -22.583 169.955  1.00  0.00           C  
ATOM   1355  O   GLU A  80      77.442 -21.920 170.862  1.00  0.00           O  
ATOM   1356  CB  GLU A  80      74.736 -23.670 170.174  1.00  0.00           C  
ATOM   1357  CG  GLU A  80      74.901 -23.848 171.706  1.00  0.00           C  
ATOM   1358  CD  GLU A  80      74.106 -25.005 172.316  1.00  0.00           C  
ATOM   1359  OE1 GLU A  80      73.418 -25.696 171.603  1.00  0.00           O  
ATOM   1360  OE2 GLU A  80      74.199 -25.184 173.508  1.00  0.00           O1-
ATOM   1361  H   GLU A  80      74.705 -22.971 167.710  1.00  0.00           H  
ATOM   1362  HA  GLU A  80      75.104 -21.563 170.119  1.00  0.00           H  
ATOM   1363 1HB  GLU A  80      73.675 -23.581 169.940  1.00  0.00           H  
ATOM   1364 2HB  GLU A  80      75.101 -24.574 169.698  1.00  0.00           H  
ATOM   1365 1HG  GLU A  80      75.959 -24.016 171.909  1.00  0.00           H  
ATOM   1366 2HG  GLU A  80      74.614 -22.919 172.197  1.00  0.00           H  
ATOM   1367  N   PHE A  81      77.708 -23.376 169.201  1.00  0.00           N  
ATOM   1368  CA  PHE A  81      79.116 -23.554 169.501  1.00  0.00           C  
ATOM   1369  C   PHE A  81      79.843 -22.228 169.385  1.00  0.00           C  
ATOM   1370  O   PHE A  81      80.709 -21.914 170.205  1.00  0.00           O  
ATOM   1371  CB  PHE A  81      79.733 -24.552 168.544  1.00  0.00           C  
ATOM   1372  CG  PHE A  81      79.190 -25.933 168.719  1.00  0.00           C  
ATOM   1373  CD1 PHE A  81      78.754 -26.369 169.955  1.00  0.00           C  
ATOM   1374  CD2 PHE A  81      79.084 -26.791 167.646  1.00  0.00           C  
ATOM   1375  CE1 PHE A  81      78.219 -27.631 170.105  1.00  0.00           C  
ATOM   1376  CE2 PHE A  81      78.545 -28.037 167.787  1.00  0.00           C  
ATOM   1377  CZ  PHE A  81      78.113 -28.465 169.016  1.00  0.00           C  
ATOM   1378  H   PHE A  81      77.277 -23.905 168.449  1.00  0.00           H  
ATOM   1379  HA  PHE A  81      79.213 -23.920 170.523  1.00  0.00           H  
ATOM   1380 1HB  PHE A  81      79.533 -24.235 167.527  1.00  0.00           H  
ATOM   1381 2HB  PHE A  81      80.812 -24.586 168.680  1.00  0.00           H  
ATOM   1382  HD1 PHE A  81      78.828 -25.703 170.813  1.00  0.00           H  
ATOM   1383  HD2 PHE A  81      79.420 -26.462 166.679  1.00  0.00           H  
ATOM   1384  HE1 PHE A  81      77.874 -27.960 171.083  1.00  0.00           H  
ATOM   1385  HE2 PHE A  81      78.459 -28.691 166.922  1.00  0.00           H  
ATOM   1386  HZ  PHE A  81      77.685 -29.459 169.130  1.00  0.00           H  
ATOM   1387  N   LEU A  82      79.489 -21.445 168.367  1.00  0.00           N  
ATOM   1388  CA  LEU A  82      80.070 -20.135 168.159  1.00  0.00           C  
ATOM   1389  C   LEU A  82      79.619 -19.149 169.221  1.00  0.00           C  
ATOM   1390  O   LEU A  82      80.423 -18.366 169.712  1.00  0.00           O  
ATOM   1391  CB  LEU A  82      79.693 -19.619 166.784  1.00  0.00           C  
ATOM   1392  CG  LEU A  82      80.360 -20.315 165.598  1.00  0.00           C  
ATOM   1393  CD1 LEU A  82      79.688 -19.845 164.339  1.00  0.00           C  
ATOM   1394  CD2 LEU A  82      81.869 -19.967 165.583  1.00  0.00           C  
ATOM   1395  H   LEU A  82      78.787 -21.771 167.705  1.00  0.00           H  
ATOM   1396  HA  LEU A  82      81.152 -20.231 168.209  1.00  0.00           H  
ATOM   1397 1HB  LEU A  82      78.619 -19.737 166.664  1.00  0.00           H  
ATOM   1398 2HB  LEU A  82      79.919 -18.580 166.737  1.00  0.00           H  
ATOM   1399  HG  LEU A  82      80.239 -21.389 165.674  1.00  0.00           H  
ATOM   1400 1HD1 LEU A  82      80.149 -20.307 163.493  1.00  0.00           H  
ATOM   1401 2HD1 LEU A  82      78.627 -20.102 164.369  1.00  0.00           H  
ATOM   1402 3HD1 LEU A  82      79.797 -18.787 164.274  1.00  0.00           H  
ATOM   1403 1HD2 LEU A  82      82.348 -20.453 164.731  1.00  0.00           H  
ATOM   1404 2HD2 LEU A  82      81.996 -18.890 165.500  1.00  0.00           H  
ATOM   1405 3HD2 LEU A  82      82.331 -20.317 166.507  1.00  0.00           H  
ATOM   1406  N   ASP A  83      78.351 -19.196 169.622  1.00  0.00           N  
ATOM   1407  CA  ASP A  83      77.856 -18.299 170.652  1.00  0.00           C  
ATOM   1408  C   ASP A  83      78.547 -18.612 171.959  1.00  0.00           C  
ATOM   1409  O   ASP A  83      78.944 -17.708 172.681  1.00  0.00           O  
ATOM   1410  CB  ASP A  83      76.343 -18.418 170.822  1.00  0.00           C  
ATOM   1411  CG  ASP A  83      75.494 -17.779 169.666  1.00  0.00           C  
ATOM   1412  OD1 ASP A  83      76.032 -17.026 168.882  1.00  0.00           O  
ATOM   1413  OD2 ASP A  83      74.295 -18.049 169.609  1.00  0.00           O1-
ATOM   1414  H   ASP A  83      77.716 -19.855 169.194  1.00  0.00           H  
ATOM   1415  HA  ASP A  83      78.098 -17.272 170.371  1.00  0.00           H  
ATOM   1416 1HB  ASP A  83      76.087 -19.473 170.890  1.00  0.00           H  
ATOM   1417 2HB  ASP A  83      76.053 -17.957 171.766  1.00  0.00           H  
ATOM   1418  N   VAL A  84      78.737 -19.900 172.234  1.00  0.00           N  
ATOM   1419  CA  VAL A  84      79.441 -20.353 173.416  1.00  0.00           C  
ATOM   1420  C   VAL A  84      80.887 -19.944 173.340  1.00  0.00           C  
ATOM   1421  O   VAL A  84      81.436 -19.453 174.323  1.00  0.00           O  
ATOM   1422  CB  VAL A  84      79.341 -21.872 173.601  1.00  0.00           C  
ATOM   1423  CG1 VAL A  84      80.287 -22.314 174.721  1.00  0.00           C  
ATOM   1424  CG2 VAL A  84      77.906 -22.247 173.985  1.00  0.00           C  
ATOM   1425  H   VAL A  84      78.367 -20.597 171.597  1.00  0.00           H  
ATOM   1426  HA  VAL A  84      78.986 -19.881 174.285  1.00  0.00           H  
ATOM   1427  HB  VAL A  84      79.630 -22.371 172.675  1.00  0.00           H  
ATOM   1428 1HG1 VAL A  84      80.218 -23.394 174.852  1.00  0.00           H  
ATOM   1429 2HG1 VAL A  84      81.316 -22.050 174.460  1.00  0.00           H  
ATOM   1430 3HG1 VAL A  84      80.013 -21.819 175.650  1.00  0.00           H  
ATOM   1431 1HG2 VAL A  84      77.834 -23.326 174.115  1.00  0.00           H  
ATOM   1432 2HG2 VAL A  84      77.640 -21.749 174.915  1.00  0.00           H  
ATOM   1433 3HG2 VAL A  84      77.218 -21.937 173.214  1.00  0.00           H  
ATOM   1434  N   SER A  85      81.507 -20.124 172.174  1.00  0.00           N  
ATOM   1435  CA  SER A  85      82.889 -19.743 172.019  1.00  0.00           C  
ATOM   1436  C   SER A  85      83.013 -18.256 172.264  1.00  0.00           C  
ATOM   1437  O   SER A  85      83.827 -17.840 173.066  1.00  0.00           O  
ATOM   1438  CB  SER A  85      83.365 -20.072 170.624  1.00  0.00           C  
ATOM   1439  OG  SER A  85      83.343 -21.449 170.404  1.00  0.00           O  
ATOM   1440  H   SER A  85      81.025 -20.560 171.393  1.00  0.00           H  
ATOM   1441  HA  SER A  85      83.491 -20.278 172.750  1.00  0.00           H  
ATOM   1442 1HB  SER A  85      82.739 -19.571 169.895  1.00  0.00           H  
ATOM   1443 2HB  SER A  85      84.378 -19.697 170.495  1.00  0.00           H  
ATOM   1444  HG  SER A  85      82.399 -21.714 170.483  1.00  0.00           H  
ATOM   1445  N   ILE A  86      82.125 -17.447 171.703  1.00  0.00           N  
ATOM   1446  CA  ILE A  86      82.184 -16.021 171.957  1.00  0.00           C  
ATOM   1447  C   ILE A  86      81.905 -15.686 173.409  1.00  0.00           C  
ATOM   1448  O   ILE A  86      82.610 -14.863 173.988  1.00  0.00           O  
ATOM   1449  CB  ILE A  86      81.229 -15.233 171.049  1.00  0.00           C  
ATOM   1450  CG1 ILE A  86      81.674 -15.322 169.609  1.00  0.00           C  
ATOM   1451  CG2 ILE A  86      81.187 -13.760 171.501  1.00  0.00           C  
ATOM   1452  CD1 ILE A  86      83.020 -14.704 169.393  1.00  0.00           C  
ATOM   1453  H   ILE A  86      81.430 -17.816 171.064  1.00  0.00           H  
ATOM   1454  HA  ILE A  86      83.193 -15.685 171.729  1.00  0.00           H  
ATOM   1455  HB  ILE A  86      80.226 -15.670 171.116  1.00  0.00           H  
ATOM   1456 1HG1 ILE A  86      81.733 -16.362 169.310  1.00  0.00           H  
ATOM   1457 2HG1 ILE A  86      80.946 -14.819 168.978  1.00  0.00           H  
ATOM   1458 1HG2 ILE A  86      80.505 -13.205 170.871  1.00  0.00           H  
ATOM   1459 2HG2 ILE A  86      80.843 -13.707 172.536  1.00  0.00           H  
ATOM   1460 3HG2 ILE A  86      82.184 -13.321 171.429  1.00  0.00           H  
ATOM   1461 1HD1 ILE A  86      83.279 -14.794 168.354  1.00  0.00           H  
ATOM   1462 2HD1 ILE A  86      82.986 -13.650 169.668  1.00  0.00           H  
ATOM   1463 3HD1 ILE A  86      83.763 -15.212 170.001  1.00  0.00           H  
ATOM   1464  N   ASN A  87      80.917 -16.333 174.017  1.00  0.00           N  
ATOM   1465  CA  ASN A  87      80.578 -16.086 175.408  1.00  0.00           C  
ATOM   1466  C   ASN A  87      81.698 -16.508 176.350  1.00  0.00           C  
ATOM   1467  O   ASN A  87      81.843 -15.939 177.426  1.00  0.00           O  
ATOM   1468  CB  ASN A  87      79.299 -16.802 175.765  1.00  0.00           C  
ATOM   1469  CG  ASN A  87      78.083 -16.164 175.155  1.00  0.00           C  
ATOM   1470  ND2 ASN A  87      77.033 -16.936 175.020  1.00  0.00           N  
ATOM   1471  OD1 ASN A  87      78.086 -14.976 174.803  1.00  0.00           O  
ATOM   1472  H   ASN A  87      80.360 -17.000 173.497  1.00  0.00           H  
ATOM   1473  HA  ASN A  87      80.430 -15.014 175.538  1.00  0.00           H  
ATOM   1474 1HB  ASN A  87      79.363 -17.834 175.426  1.00  0.00           H  
ATOM   1475 2HB  ASN A  87      79.186 -16.821 176.846  1.00  0.00           H  
ATOM   1476 1HD2 ASN A  87      76.194 -16.574 174.623  1.00  0.00           H  
ATOM   1477 2HD2 ASN A  87      77.076 -17.889 175.317  1.00  0.00           H  
ATOM   1478  N   TRP A  88      82.470 -17.519 175.956  1.00  0.00           N  
ATOM   1479  CA  TRP A  88      83.612 -17.992 176.721  1.00  0.00           C  
ATOM   1480  C   TRP A  88      84.804 -17.067 176.507  1.00  0.00           C  
ATOM   1481  O   TRP A  88      85.415 -16.567 177.458  1.00  0.00           O  
ATOM   1482  CB  TRP A  88      83.958 -19.434 176.324  1.00  0.00           C  
ATOM   1483  CG  TRP A  88      85.104 -20.021 177.123  1.00  0.00           C  
ATOM   1484  CD1 TRP A  88      86.315 -20.496 176.682  1.00  0.00           C  
ATOM   1485  CD2 TRP A  88      85.130 -20.148 178.563  1.00  0.00           C  
ATOM   1486  CE2 TRP A  88      86.357 -20.723 178.909  1.00  0.00           C  
ATOM   1487  CE3 TRP A  88      84.219 -19.825 179.577  1.00  0.00           C  
ATOM   1488  NE1 TRP A  88      87.064 -20.939 177.767  1.00  0.00           N  
ATOM   1489  CZ2 TRP A  88      86.697 -20.983 180.221  1.00  0.00           C  
ATOM   1490  CZ3 TRP A  88      84.565 -20.083 180.895  1.00  0.00           C  
ATOM   1491  CH2 TRP A  88      85.771 -20.648 181.208  1.00  0.00           C  
ATOM   1492  H   TRP A  88      82.252 -17.993 175.084  1.00  0.00           H  
ATOM   1493  HA  TRP A  88      83.351 -17.977 177.778  1.00  0.00           H  
ATOM   1494 1HB  TRP A  88      83.080 -20.070 176.455  1.00  0.00           H  
ATOM   1495 2HB  TRP A  88      84.221 -19.463 175.266  1.00  0.00           H  
ATOM   1496  HD1 TRP A  88      86.631 -20.537 175.641  1.00  0.00           H  
ATOM   1497  HE1 TRP A  88      88.012 -21.373 177.783  1.00  0.00           H  
ATOM   1498  HE3 TRP A  88      83.257 -19.375 179.332  1.00  0.00           H  
ATOM   1499  HZ2 TRP A  88      87.659 -21.433 180.484  1.00  0.00           H  
ATOM   1500  HZ3 TRP A  88      83.850 -19.826 181.677  1.00  0.00           H  
ATOM   1501  HH2 TRP A  88      86.011 -20.841 182.253  1.00  0.00           H  
ATOM   1502  N   LEU A  89      85.105 -16.806 175.239  1.00  0.00           N  
ATOM   1503  CA  LEU A  89      86.247 -16.002 174.889  1.00  0.00           C  
ATOM   1504  C   LEU A  89      86.076 -14.598 175.438  1.00  0.00           C  
ATOM   1505  O   LEU A  89      87.013 -14.049 175.997  1.00  0.00           O  
ATOM   1506  CB  LEU A  89      86.376 -15.905 173.348  1.00  0.00           C  
ATOM   1507  CG  LEU A  89      86.753 -17.178 172.566  1.00  0.00           C  
ATOM   1508  CD1 LEU A  89      86.709 -16.884 171.050  1.00  0.00           C  
ATOM   1509  CD2 LEU A  89      88.017 -17.633 173.008  1.00  0.00           C  
ATOM   1510  H   LEU A  89      84.549 -17.207 174.503  1.00  0.00           H  
ATOM   1511  HA  LEU A  89      87.139 -16.450 175.312  1.00  0.00           H  
ATOM   1512 1HB  LEU A  89      85.419 -15.560 172.955  1.00  0.00           H  
ATOM   1513 2HB  LEU A  89      87.108 -15.168 173.116  1.00  0.00           H  
ATOM   1514  HG  LEU A  89      86.060 -17.955 172.768  1.00  0.00           H  
ATOM   1515 1HD1 LEU A  89      86.962 -17.788 170.496  1.00  0.00           H  
ATOM   1516 2HD1 LEU A  89      85.705 -16.562 170.776  1.00  0.00           H  
ATOM   1517 3HD1 LEU A  89      87.424 -16.100 170.806  1.00  0.00           H  
ATOM   1518 1HD2 LEU A  89      88.260 -18.525 172.498  1.00  0.00           H  
ATOM   1519 2HD2 LEU A  89      88.777 -16.876 172.825  1.00  0.00           H  
ATOM   1520 3HD2 LEU A  89      87.921 -17.838 174.063  1.00  0.00           H  
ATOM   1521  N   THR A  90      84.872 -14.045 175.365  1.00  0.00           N  
ATOM   1522  CA  THR A  90      84.616 -12.694 175.827  1.00  0.00           C  
ATOM   1523  C   THR A  90      85.155 -12.350 177.219  1.00  0.00           C  
ATOM   1524  O   THR A  90      85.961 -11.432 177.281  1.00  0.00           O  
ATOM   1525  CB  THR A  90      83.146 -12.296 175.630  1.00  0.00           C  
ATOM   1526  CG2 THR A  90      82.904 -10.932 176.164  1.00  0.00           C  
ATOM   1527  OG1 THR A  90      82.830 -12.316 174.239  1.00  0.00           O  
ATOM   1528  H   THR A  90      84.112 -14.549 174.921  1.00  0.00           H  
ATOM   1529  HA  THR A  90      85.157 -12.044 175.167  1.00  0.00           H  
ATOM   1530  HB  THR A  90      82.497 -13.001 176.110  1.00  0.00           H  
ATOM   1531  HG1 THR A  90      82.841 -13.242 173.931  1.00  0.00           H  
ATOM   1532 1HG2 THR A  90      81.864 -10.658 176.003  1.00  0.00           H  
ATOM   1533 2HG2 THR A  90      83.123 -10.905 177.227  1.00  0.00           H  
ATOM   1534 3HG2 THR A  90      83.542 -10.243 175.641  1.00  0.00           H  
ATOM   1535  N   PRO A  91      84.693 -12.941 178.355  1.00  0.00           N  
ATOM   1536  CA  PRO A  91      85.196 -12.683 179.692  1.00  0.00           C  
ATOM   1537  C   PRO A  91      86.629 -13.136 179.883  1.00  0.00           C  
ATOM   1538  O   PRO A  91      87.332 -12.617 180.743  1.00  0.00           O  
ATOM   1539  CB  PRO A  91      84.271 -13.512 180.577  1.00  0.00           C  
ATOM   1540  CG  PRO A  91      83.750 -14.576 179.675  1.00  0.00           C  
ATOM   1541  CD  PRO A  91      83.634 -13.911 178.331  1.00  0.00           C  
ATOM   1542  HA  PRO A  91      85.084 -11.617 179.916  1.00  0.00           H  
ATOM   1543 1HB  PRO A  91      84.841 -13.919 181.426  1.00  0.00           H  
ATOM   1544 2HB  PRO A  91      83.478 -12.878 180.994  1.00  0.00           H  
ATOM   1545 1HG  PRO A  91      84.434 -15.439 179.650  1.00  0.00           H  
ATOM   1546 2HG  PRO A  91      82.782 -14.956 180.036  1.00  0.00           H  
ATOM   1547 1HD  PRO A  91      83.800 -14.637 177.574  1.00  0.00           H  
ATOM   1548 2HD  PRO A  91      82.654 -13.441 178.257  1.00  0.00           H  
ATOM   1549  N   LYS A  92      87.111 -14.068 179.074  1.00  0.00           N  
ATOM   1550  CA  LYS A  92      88.480 -14.494 179.277  1.00  0.00           C  
ATOM   1551  C   LYS A  92      89.429 -13.485 178.635  1.00  0.00           C  
ATOM   1552  O   LYS A  92      90.494 -13.163 179.175  1.00  0.00           O  
ATOM   1553  CB  LYS A  92      88.631 -15.892 178.711  1.00  0.00           C  
ATOM   1554  CG  LYS A  92      87.774 -16.957 179.444  1.00  0.00           C  
ATOM   1555  CD  LYS A  92      88.280 -17.236 180.846  1.00  0.00           C  
ATOM   1556  CE  LYS A  92      89.580 -18.033 180.814  1.00  0.00           C  
ATOM   1557  NZ  LYS A  92      90.059 -18.392 182.189  1.00  0.00           N1+
ATOM   1558  H   LYS A  92      86.542 -14.542 178.362  1.00  0.00           H  
ATOM   1559  HA  LYS A  92      88.687 -14.523 180.348  1.00  0.00           H  
ATOM   1560 1HB  LYS A  92      88.342 -15.889 177.657  1.00  0.00           H  
ATOM   1561 2HB  LYS A  92      89.640 -16.209 178.777  1.00  0.00           H  
ATOM   1562 1HG  LYS A  92      86.759 -16.577 179.533  1.00  0.00           H  
ATOM   1563 2HG  LYS A  92      87.728 -17.882 178.876  1.00  0.00           H  
ATOM   1564 1HD  LYS A  92      88.443 -16.293 181.373  1.00  0.00           H  
ATOM   1565 2HD  LYS A  92      87.526 -17.810 181.384  1.00  0.00           H  
ATOM   1566 1HE  LYS A  92      89.418 -18.951 180.242  1.00  0.00           H  
ATOM   1567 2HE  LYS A  92      90.343 -17.439 180.318  1.00  0.00           H  
ATOM   1568 1HZ  LYS A  92      90.921 -18.921 182.114  1.00  0.00           H  
ATOM   1569 2HZ  LYS A  92      90.224 -17.550 182.724  1.00  0.00           H  
ATOM   1570 3HZ  LYS A  92      89.363 -18.956 182.652  1.00  0.00           H  
ATOM   1571  N   LEU A  93      88.986 -12.923 177.518  1.00  0.00           N  
ATOM   1572  CA  LEU A  93      89.722 -11.943 176.746  1.00  0.00           C  
ATOM   1573  C   LEU A  93      89.336 -10.530 177.135  1.00  0.00           C  
ATOM   1574  O   LEU A  93      89.168  -9.803 176.161  1.00  0.00           O  
ATOM   1575  CB  LEU A  93      89.429 -12.097 175.271  1.00  0.00           C  
ATOM   1576  CG  LEU A  93      89.839 -13.397 174.657  1.00  0.00           C  
ATOM   1577  CD1 LEU A  93      89.345 -13.418 173.237  1.00  0.00           C  
ATOM   1578  CD2 LEU A  93      91.369 -13.542 174.740  1.00  0.00           C  
ATOM   1579  H   LEU A  93      88.095 -13.231 177.149  1.00  0.00           H  
ATOM   1580  HA  LEU A  93      90.766 -12.118 176.885  1.00  0.00           H  
ATOM   1581 1HB  LEU A  93      88.356 -11.991 175.131  1.00  0.00           H  
ATOM   1582 2HB  LEU A  93      89.921 -11.301 174.746  1.00  0.00           H  
ATOM   1583  HG  LEU A  93      89.363 -14.215 175.194  1.00  0.00           H  
ATOM   1584 1HD1 LEU A  93      89.589 -14.360 172.781  1.00  0.00           H  
ATOM   1585 2HD1 LEU A  93      88.269 -13.288 173.244  1.00  0.00           H  
ATOM   1586 3HD1 LEU A  93      89.795 -12.610 172.677  1.00  0.00           H  
ATOM   1587 1HD2 LEU A  93      91.675 -14.477 174.306  1.00  0.00           H  
ATOM   1588 2HD2 LEU A  93      91.846 -12.724 174.203  1.00  0.00           H  
ATOM   1589 3HD2 LEU A  93      91.670 -13.516 175.779  1.00  0.00           H  
ATOM   1590  N   ARG A  94      88.415 -10.531 178.100  1.00  0.00           N  
ATOM   1591  CA  ARG A  94      88.290  -9.355 178.938  1.00  0.00           C  
ATOM   1592  C   ARG A  94      89.248  -9.330 180.085  1.00  0.00           C  
ATOM   1593  O   ARG A  94      90.000  -8.366 180.228  1.00  0.00           O  
ATOM   1594  CB  ARG A  94      86.911  -9.275 179.552  1.00  0.00           C  
ATOM   1595  CG  ARG A  94      86.647  -8.034 180.351  1.00  0.00           C  
ATOM   1596  CD  ARG A  94      85.346  -8.117 181.040  1.00  0.00           C  
ATOM   1597  NE  ARG A  94      85.353  -9.117 182.125  1.00  0.00           N  
ATOM   1598  CZ  ARG A  94      84.316  -9.881 182.473  1.00  0.00           C  
ATOM   1599  NH1 ARG A  94      83.168  -9.821 181.824  1.00  0.00           N1+
ATOM   1600  NH2 ARG A  94      84.481 -10.691 183.487  1.00  0.00           N  
ATOM   1601  H   ARG A  94      87.503 -10.819 177.782  1.00  0.00           H  
ATOM   1602  HA  ARG A  94      88.475  -8.474 178.330  1.00  0.00           H  
ATOM   1603 1HB  ARG A  94      86.142  -9.390 178.816  1.00  0.00           H  
ATOM   1604 2HB  ARG A  94      86.801 -10.092 180.249  1.00  0.00           H  
ATOM   1605 1HG  ARG A  94      87.423  -7.940 181.105  1.00  0.00           H  
ATOM   1606 2HG  ARG A  94      86.652  -7.160 179.699  1.00  0.00           H  
ATOM   1607 1HD  ARG A  94      85.104  -7.148 181.471  1.00  0.00           H  
ATOM   1608 2HD  ARG A  94      84.579  -8.400 180.318  1.00  0.00           H  
ATOM   1609  HE  ARG A  94      86.204  -9.228 182.713  1.00  0.00           H  
ATOM   1610 1HH1 ARG A  94      83.061  -9.187 181.044  1.00  0.00           H  
ATOM   1611 2HH1 ARG A  94      82.396 -10.407 182.107  1.00  0.00           H  
ATOM   1612 1HH2 ARG A  94      85.401 -10.676 183.965  1.00  0.00           H  
ATOM   1613 2HH2 ARG A  94      83.738 -11.291 183.801  1.00  0.00           H  
ATOM   1614  N   GLU A  95      89.252 -10.380 180.894  1.00  0.00           N  
ATOM   1615  CA  GLU A  95      90.068 -10.364 182.086  1.00  0.00           C  
ATOM   1616  C   GLU A  95      91.545 -10.258 181.755  1.00  0.00           C  
ATOM   1617  O   GLU A  95      92.264  -9.482 182.373  1.00  0.00           O  
ATOM   1618  CB  GLU A  95      89.788 -11.617 182.910  1.00  0.00           C  
ATOM   1619  CG  GLU A  95      88.390 -11.667 183.587  1.00  0.00           C  
ATOM   1620  CD  GLU A  95      88.190 -10.663 184.685  1.00  0.00           C  
ATOM   1621  OE1 GLU A  95      88.999 -10.617 185.585  1.00  0.00           O  
ATOM   1622  OE2 GLU A  95      87.202  -9.948 184.635  1.00  0.00           O1-
ATOM   1623  H   GLU A  95      88.642 -11.182 180.717  1.00  0.00           H  
ATOM   1624  HA  GLU A  95      89.787  -9.484 182.675  1.00  0.00           H  
ATOM   1625 1HB  GLU A  95      89.866 -12.492 182.257  1.00  0.00           H  
ATOM   1626 2HB  GLU A  95      90.549 -11.720 183.685  1.00  0.00           H  
ATOM   1627 1HG  GLU A  95      87.639 -11.464 182.834  1.00  0.00           H  
ATOM   1628 2HG  GLU A  95      88.215 -12.670 183.972  1.00  0.00           H  
ATOM   1629  N   VAL A  96      91.996 -10.953 180.713  1.00  0.00           N  
ATOM   1630  CA  VAL A  96      93.404 -10.872 180.356  1.00  0.00           C  
ATOM   1631  C   VAL A  96      93.760  -9.484 179.833  1.00  0.00           C  
ATOM   1632  O   VAL A  96      94.891  -9.023 179.992  1.00  0.00           O  
ATOM   1633  CB  VAL A  96      93.731 -11.941 179.327  1.00  0.00           C  
ATOM   1634  CG1 VAL A  96      93.190 -11.552 178.017  1.00  0.00           C  
ATOM   1635  CG2 VAL A  96      95.243 -12.202 179.287  1.00  0.00           C  
ATOM   1636  H   VAL A  96      91.380 -11.588 180.201  1.00  0.00           H  
ATOM   1637  HA  VAL A  96      93.993 -11.074 181.250  1.00  0.00           H  
ATOM   1638  HB  VAL A  96      93.229 -12.824 179.620  1.00  0.00           H  
ATOM   1639 1HG1 VAL A  96      93.364 -12.326 177.284  1.00  0.00           H  
ATOM   1640 2HG1 VAL A  96      92.161 -11.399 178.175  1.00  0.00           H  
ATOM   1641 3HG1 VAL A  96      93.620 -10.668 177.670  1.00  0.00           H  
ATOM   1642 1HG2 VAL A  96      95.453 -12.994 178.570  1.00  0.00           H  
ATOM   1643 2HG2 VAL A  96      95.772 -11.302 179.003  1.00  0.00           H  
ATOM   1644 3HG2 VAL A  96      95.578 -12.514 180.276  1.00  0.00           H  
ATOM   1645  N   VAL A  97      92.794  -8.828 179.188  1.00  0.00           N  
ATOM   1646  CA  VAL A  97      93.001  -7.516 178.619  1.00  0.00           C  
ATOM   1647  C   VAL A  97      93.083  -6.516 179.749  1.00  0.00           C  
ATOM   1648  O   VAL A  97      93.947  -5.641 179.764  1.00  0.00           O  
ATOM   1649  CB  VAL A  97      91.880  -7.141 177.628  1.00  0.00           C  
ATOM   1650  CG1 VAL A  97      92.096  -5.713 177.193  1.00  0.00           C  
ATOM   1651  CG2 VAL A  97      91.904  -8.087 176.422  1.00  0.00           C  
ATOM   1652  H   VAL A  97      91.883  -9.260 179.113  1.00  0.00           H  
ATOM   1653  HA  VAL A  97      93.940  -7.509 178.079  1.00  0.00           H  
ATOM   1654  HB  VAL A  97      90.913  -7.203 178.123  1.00  0.00           H  
ATOM   1655 1HG1 VAL A  97      91.335  -5.421 176.502  1.00  0.00           H  
ATOM   1656 2HG1 VAL A  97      92.069  -5.060 178.067  1.00  0.00           H  
ATOM   1657 3HG1 VAL A  97      93.068  -5.630 176.708  1.00  0.00           H  
ATOM   1658 1HG2 VAL A  97      91.109  -7.814 175.725  1.00  0.00           H  
ATOM   1659 2HG2 VAL A  97      92.865  -8.011 175.923  1.00  0.00           H  
ATOM   1660 3HG2 VAL A  97      91.753  -9.105 176.759  1.00  0.00           H  
ATOM   1661  N   GLN A  98      92.185  -6.656 180.717  1.00  0.00           N  
ATOM   1662  CA  GLN A  98      92.178  -5.788 181.878  1.00  0.00           C  
ATOM   1663  C   GLN A  98      93.465  -5.958 182.694  1.00  0.00           C  
ATOM   1664  O   GLN A  98      93.991  -4.993 183.242  1.00  0.00           O  
ATOM   1665  CB  GLN A  98      90.917  -6.049 182.704  1.00  0.00           C  
ATOM   1666  CG  GLN A  98      89.643  -5.554 182.015  1.00  0.00           C  
ATOM   1667  CD  GLN A  98      88.376  -5.857 182.789  1.00  0.00           C  
ATOM   1668  NE2 GLN A  98      87.376  -4.994 182.633  1.00  0.00           N  
ATOM   1669  OE1 GLN A  98      88.289  -6.839 183.520  1.00  0.00           O  
ATOM   1670  H   GLN A  98      91.484  -7.389 180.644  1.00  0.00           H  
ATOM   1671  HA  GLN A  98      92.145  -4.754 181.530  1.00  0.00           H  
ATOM   1672 1HB  GLN A  98      90.816  -7.123 182.877  1.00  0.00           H  
ATOM   1673 2HB  GLN A  98      91.004  -5.562 183.674  1.00  0.00           H  
ATOM   1674 1HG  GLN A  98      89.714  -4.474 181.896  1.00  0.00           H  
ATOM   1675 2HG  GLN A  98      89.569  -6.027 181.038  1.00  0.00           H  
ATOM   1676 1HE2 GLN A  98      86.514  -5.133 183.123  1.00  0.00           H  
ATOM   1677 2HE2 GLN A  98      87.489  -4.202 182.031  1.00  0.00           H  
ATOM   1678  N   GLN A  99      93.976  -7.193 182.775  1.00  0.00           N  
ATOM   1679  CA  GLN A  99      95.244  -7.451 183.458  1.00  0.00           C  
ATOM   1680  C   GLN A  99      96.418  -6.828 182.689  1.00  0.00           C  
ATOM   1681  O   GLN A  99      97.330  -6.253 183.285  1.00  0.00           O  
ATOM   1682  CB  GLN A  99      95.465  -8.961 183.600  1.00  0.00           C  
ATOM   1683  CG  GLN A  99      94.533  -9.660 184.582  1.00  0.00           C  
ATOM   1684  CD  GLN A  99      94.662 -11.176 184.515  1.00  0.00           C  
ATOM   1685  NE2 GLN A  99      94.077 -11.865 185.490  1.00  0.00           N  
ATOM   1686  OE1 GLN A  99      95.281 -11.722 183.593  1.00  0.00           O  
ATOM   1687  H   GLN A  99      93.468  -7.974 182.366  1.00  0.00           H  
ATOM   1688  HA  GLN A  99      95.203  -7.000 184.447  1.00  0.00           H  
ATOM   1689 1HB  GLN A  99      95.330  -9.432 182.628  1.00  0.00           H  
ATOM   1690 2HB  GLN A  99      96.490  -9.148 183.910  1.00  0.00           H  
ATOM   1691 1HG  GLN A  99      94.810  -9.347 185.587  1.00  0.00           H  
ATOM   1692 2HG  GLN A  99      93.508  -9.380 184.391  1.00  0.00           H  
ATOM   1693 1HE2 GLN A  99      94.126 -12.863 185.497  1.00  0.00           H  
ATOM   1694 2HE2 GLN A  99      93.579 -11.382 186.214  1.00  0.00           H  
ATOM   1695  N   TYR A 100      96.379  -6.944 181.354  1.00  0.00           N  
ATOM   1696  CA  TYR A 100      97.391  -6.412 180.442  1.00  0.00           C  
ATOM   1697  C   TYR A 100      97.561  -4.889 180.520  1.00  0.00           C  
ATOM   1698  O   TYR A 100      98.688  -4.399 180.650  1.00  0.00           O  
ATOM   1699  CB  TYR A 100      97.034  -6.835 179.014  1.00  0.00           C  
ATOM   1700  CG  TYR A 100      97.902  -6.316 177.929  1.00  0.00           C  
ATOM   1701  CD1 TYR A 100      99.114  -6.912 177.664  1.00  0.00           C  
ATOM   1702  CD2 TYR A 100      97.473  -5.237 177.174  1.00  0.00           C  
ATOM   1703  CE1 TYR A 100      99.900  -6.434 176.642  1.00  0.00           C  
ATOM   1704  CE2 TYR A 100      98.262  -4.753 176.151  1.00  0.00           C  
ATOM   1705  CZ  TYR A 100      99.475  -5.354 175.884  1.00  0.00           C  
ATOM   1706  OH  TYR A 100     100.272  -4.893 174.862  1.00  0.00           O  
ATOM   1707  H   TYR A 100      95.612  -7.465 180.933  1.00  0.00           H  
ATOM   1708  HA  TYR A 100      98.348  -6.860 180.707  1.00  0.00           H  
ATOM   1709 1HB  TYR A 100      97.049  -7.926 178.960  1.00  0.00           H  
ATOM   1710 2HB  TYR A 100      96.028  -6.527 178.797  1.00  0.00           H  
ATOM   1711  HD1 TYR A 100      99.447  -7.767 178.253  1.00  0.00           H  
ATOM   1712  HD2 TYR A 100      96.509  -4.773 177.390  1.00  0.00           H  
ATOM   1713  HE1 TYR A 100     100.856  -6.912 176.429  1.00  0.00           H  
ATOM   1714  HE2 TYR A 100      97.923  -3.901 175.557  1.00  0.00           H  
ATOM   1715  HH  TYR A 100     101.048  -5.461 174.789  1.00  0.00           H  
ATOM   1716  N   GLU A 101      96.450  -4.151 180.410  1.00  0.00           N  
ATOM   1717  CA  GLU A 101      96.492  -2.690 180.413  1.00  0.00           C  
ATOM   1718  C   GLU A 101      95.182  -2.076 180.911  1.00  0.00           C  
ATOM   1719  O   GLU A 101      95.193  -1.288 181.860  1.00  0.00           O  
ATOM   1720  CB  GLU A 101      96.807  -2.161 179.004  1.00  0.00           C  
ATOM   1721  CG  GLU A 101      96.949  -0.637 178.905  1.00  0.00           C  
ATOM   1722  CD  GLU A 101      97.330  -0.147 177.513  1.00  0.00           C  
ATOM   1723  OE1 GLU A 101      97.468  -0.957 176.629  1.00  0.00           O  
ATOM   1724  OE2 GLU A 101      97.482   1.042 177.348  1.00  0.00           O1-
ATOM   1725  OXT GLU A 101      94.192  -2.123 180.181  1.00  0.00           O1-
ATOM   1726  H   GLU A 101      95.554  -4.633 180.307  1.00  0.00           H  
ATOM   1727  HA  GLU A 101      97.286  -2.376 181.091  1.00  0.00           H  
ATOM   1728 1HB  GLU A 101      97.742  -2.600 178.654  1.00  0.00           H  
ATOM   1729 2HB  GLU A 101      96.021  -2.471 178.315  1.00  0.00           H  
ATOM   1730 1HG  GLU A 101      96.003  -0.179 179.190  1.00  0.00           H  
ATOM   1731 2HG  GLU A 101      97.707  -0.311 179.617  1.00  0.00           H  
TER   
END
