# Supplementary material for: Scaffolding protein functional sites using deep learning
Source: Science. Author manuscript; Available in PMC 2022 Oct 31. (PMC9621694; doi:10.1126/science.abn2100)
Supplement: Data S1 [file NIHMS1830590-supplement-Data_S1.zip › ace2_76_AF.pdb]

ATOM      1  N   SER A   1      88.389 -22.817 183.201  1.00  0.00           N  
ATOM      2  CA  SER A   1      88.253 -21.574 182.449  1.00  0.00           C  
ATOM      3  C   SER A   1      88.791 -21.670 181.008  1.00  0.00           C  
ATOM      4  O   SER A   1      88.051 -22.003 180.079  1.00  0.00           O  
ATOM      5  CB  SER A   1      88.939 -20.450 183.213  1.00  0.00           C  
ATOM      6  OG  SER A   1      90.329 -20.650 183.309  1.00  0.00           O  
ATOM      7 1H   SER A   1      88.386 -22.599 184.189  1.00  0.00           H  
ATOM      8 2H   SER A   1      87.612 -23.431 182.999  1.00  0.00           H  
ATOM      9 3H   SER A   1      89.256 -23.275 182.969  1.00  0.00           H  
ATOM     10  HA  SER A   1      87.190 -21.336 182.389  1.00  0.00           H  
ATOM     11 1HB  SER A   1      88.742 -19.501 182.713  1.00  0.00           H  
ATOM     12 2HB  SER A   1      88.512 -20.384 184.213  1.00  0.00           H  
ATOM     13  HG  SER A   1      90.650 -19.979 183.921  1.00  0.00           H  
ATOM     14  N   LEU A   2      90.083 -21.426 180.828  1.00  0.00           N  
ATOM     15  CA  LEU A   2      90.723 -21.459 179.511  1.00  0.00           C  
ATOM     16  C   LEU A   2      90.414 -22.750 178.763  1.00  0.00           C  
ATOM     17  O   LEU A   2      90.033 -22.714 177.595  1.00  0.00           O  
ATOM     18  CB  LEU A   2      92.237 -21.335 179.666  1.00  0.00           C  
ATOM     19  CG  LEU A   2      93.045 -21.218 178.405  1.00  0.00           C  
ATOM     20  CD1 LEU A   2      94.375 -20.591 178.742  1.00  0.00           C  
ATOM     21  CD2 LEU A   2      93.213 -22.580 177.805  1.00  0.00           C  
ATOM     22  H   LEU A   2      90.628 -21.167 181.636  1.00  0.00           H  
ATOM     23  HA  LEU A   2      90.351 -20.618 178.923  1.00  0.00           H  
ATOM     24 1HB  LEU A   2      92.452 -20.465 180.281  1.00  0.00           H  
ATOM     25 2HB  LEU A   2      92.600 -22.217 180.192  1.00  0.00           H  
ATOM     26  HG  LEU A   2      92.542 -20.572 177.699  1.00  0.00           H  
ATOM     27 1HD1 LEU A   2      94.952 -20.506 177.840  1.00  0.00           H  
ATOM     28 2HD1 LEU A   2      94.231 -19.615 179.177  1.00  0.00           H  
ATOM     29 3HD1 LEU A   2      94.899 -21.222 179.453  1.00  0.00           H  
ATOM     30 1HD2 LEU A   2      93.810 -22.518 176.901  1.00  0.00           H  
ATOM     31 2HD2 LEU A   2      93.710 -23.235 178.517  1.00  0.00           H  
ATOM     32 3HD2 LEU A   2      92.252 -22.987 177.573  1.00  0.00           H  
ATOM     33  N   ALA A   3      90.543 -23.886 179.452  1.00  0.00           N  
ATOM     34  CA  ALA A   3      90.314 -25.200 178.859  1.00  0.00           C  
ATOM     35  C   ALA A   3      88.899 -25.340 178.292  1.00  0.00           C  
ATOM     36  O   ALA A   3      88.679 -26.120 177.361  1.00  0.00           O  
ATOM     37  CB  ALA A   3      90.564 -26.279 179.891  1.00  0.00           C  
ATOM     38  H   ALA A   3      90.850 -23.836 180.410  1.00  0.00           H  
ATOM     39  HA  ALA A   3      91.022 -25.325 178.040  1.00  0.00           H  
ATOM     40 1HB  ALA A   3      90.428 -27.257 179.432  1.00  0.00           H  
ATOM     41 2HB  ALA A   3      91.588 -26.193 180.265  1.00  0.00           H  
ATOM     42 3HB  ALA A   3      89.862 -26.165 180.713  1.00  0.00           H  
ATOM     43  N   GLU A   4      87.923 -24.642 178.887  1.00  0.00           N  
ATOM     44  CA  GLU A   4      86.552 -24.731 178.422  1.00  0.00           C  
ATOM     45  C   GLU A   4      86.468 -23.930 177.149  1.00  0.00           C  
ATOM     46  O   GLU A   4      85.819 -24.339 176.187  1.00  0.00           O  
ATOM     47  CB  GLU A   4      85.546 -24.209 179.459  1.00  0.00           C  
ATOM     48  CG  GLU A   4      84.067 -24.377 179.034  1.00  0.00           C  
ATOM     49  CD  GLU A   4      83.051 -24.037 180.130  1.00  0.00           C  
ATOM     50  OE1 GLU A   4      83.446 -23.664 181.208  1.00  0.00           O  
ATOM     51  OE2 GLU A   4      81.873 -24.144 179.867  1.00  0.00           O1-
ATOM     52  H   GLU A   4      88.141 -23.975 179.615  1.00  0.00           H  
ATOM     53  HA  GLU A   4      86.317 -25.771 178.196  1.00  0.00           H  
ATOM     54 1HB  GLU A   4      85.695 -24.726 180.406  1.00  0.00           H  
ATOM     55 2HB  GLU A   4      85.722 -23.148 179.631  1.00  0.00           H  
ATOM     56 1HG  GLU A   4      83.883 -23.728 178.177  1.00  0.00           H  
ATOM     57 2HG  GLU A   4      83.911 -25.405 178.709  1.00  0.00           H  
ATOM     58  N   LEU A   5      87.141 -22.778 177.136  1.00  0.00           N  
ATOM     59  CA  LEU A   5      87.095 -21.924 175.964  1.00  0.00           C  
ATOM     60  C   LEU A   5      87.688 -22.691 174.773  1.00  0.00           C  
ATOM     61  O   LEU A   5      87.169 -22.629 173.653  1.00  0.00           O  
ATOM     62  CB  LEU A   5      87.877 -20.630 176.203  1.00  0.00           C  
ATOM     63  CG  LEU A   5      87.661 -19.605 175.131  1.00  0.00           C  
ATOM     64  CD1 LEU A   5      86.211 -19.290 175.126  1.00  0.00           C  
ATOM     65  CD2 LEU A   5      88.438 -18.368 175.415  1.00  0.00           C  
ATOM     66  H   LEU A   5      87.663 -22.494 177.969  1.00  0.00           H  
ATOM     67  HA  LEU A   5      86.058 -21.682 175.747  1.00  0.00           H  
ATOM     68 1HB  LEU A   5      87.580 -20.207 177.162  1.00  0.00           H  
ATOM     69 2HB  LEU A   5      88.943 -20.858 176.243  1.00  0.00           H  
ATOM     70  HG  LEU A   5      87.938 -20.018 174.165  1.00  0.00           H  
ATOM     71 1HD1 LEU A   5      85.996 -18.569 174.368  1.00  0.00           H  
ATOM     72 2HD1 LEU A   5      85.639 -20.194 174.943  1.00  0.00           H  
ATOM     73 3HD1 LEU A   5      85.949 -18.887 176.091  1.00  0.00           H  
ATOM     74 1HD2 LEU A   5      88.252 -17.622 174.639  1.00  0.00           H  
ATOM     75 2HD2 LEU A   5      88.124 -17.987 176.370  1.00  0.00           H  
ATOM     76 3HD2 LEU A   5      89.474 -18.605 175.451  1.00  0.00           H  
ATOM     77  N   VAL A   6      88.741 -23.471 175.050  1.00  0.00           N  
ATOM     78  CA  VAL A   6      89.379 -24.317 174.050  1.00  0.00           C  
ATOM     79  C   VAL A   6      88.416 -25.385 173.564  1.00  0.00           C  
ATOM     80  O   VAL A   6      88.242 -25.573 172.358  1.00  0.00           O  
ATOM     81  CB  VAL A   6      90.624 -25.000 174.650  1.00  0.00           C  
ATOM     82  CG1 VAL A   6      91.168 -26.044 173.736  1.00  0.00           C  
ATOM     83  CG2 VAL A   6      91.674 -23.980 174.883  1.00  0.00           C  
ATOM     84  H   VAL A   6      89.120 -23.441 175.998  1.00  0.00           H  
ATOM     85  HA  VAL A   6      89.679 -23.695 173.210  1.00  0.00           H  
ATOM     86  HB  VAL A   6      90.345 -25.474 175.580  1.00  0.00           H  
ATOM     87 1HG1 VAL A   6      92.037 -26.508 174.199  1.00  0.00           H  
ATOM     88 2HG1 VAL A   6      90.405 -26.801 173.551  1.00  0.00           H  
ATOM     89 3HG1 VAL A   6      91.458 -25.597 172.829  1.00  0.00           H  
ATOM     90 1HG2 VAL A   6      92.555 -24.444 175.326  1.00  0.00           H  
ATOM     91 2HG2 VAL A   6      91.940 -23.528 173.934  1.00  0.00           H  
ATOM     92 3HG2 VAL A   6      91.289 -23.227 175.546  1.00  0.00           H  
ATOM     93  N   ALA A   7      87.751 -26.066 174.497  1.00  0.00           N  
ATOM     94  CA  ALA A   7      86.806 -27.098 174.118  1.00  0.00           C  
ATOM     95  C   ALA A   7      85.695 -26.530 173.240  1.00  0.00           C  
ATOM     96  O   ALA A   7      85.287 -27.151 172.249  1.00  0.00           O  
ATOM     97  CB  ALA A   7      86.221 -27.719 175.369  1.00  0.00           C  
ATOM     98  H   ALA A   7      87.931 -25.893 175.488  1.00  0.00           H  
ATOM     99  HA  ALA A   7      87.340 -27.858 173.547  1.00  0.00           H  
ATOM    100 1HB  ALA A   7      85.526 -28.510 175.094  1.00  0.00           H  
ATOM    101 2HB  ALA A   7      87.025 -28.131 175.980  1.00  0.00           H  
ATOM    102 3HB  ALA A   7      85.693 -26.953 175.936  1.00  0.00           H  
ATOM    103  N   LEU A   8      85.226 -25.327 173.574  1.00  0.00           N  
ATOM    104  CA  LEU A   8      84.184 -24.693 172.791  1.00  0.00           C  
ATOM    105  C   LEU A   8      84.651 -24.334 171.393  1.00  0.00           C  
ATOM    106  O   LEU A   8      83.929 -24.563 170.422  1.00  0.00           O  
ATOM    107  CB  LEU A   8      83.698 -23.448 173.509  1.00  0.00           C  
ATOM    108  CG  LEU A   8      82.893 -23.681 174.747  1.00  0.00           C  
ATOM    109  CD1 LEU A   8      82.684 -22.377 175.445  1.00  0.00           C  
ATOM    110  CD2 LEU A   8      81.561 -24.293 174.347  1.00  0.00           C  
ATOM    111  H   LEU A   8      85.584 -24.860 174.407  1.00  0.00           H  
ATOM    112  HA  LEU A   8      83.353 -25.389 172.705  1.00  0.00           H  
ATOM    113 1HB  LEU A   8      84.565 -22.854 173.792  1.00  0.00           H  
ATOM    114 2HB  LEU A   8      83.090 -22.860 172.821  1.00  0.00           H  
ATOM    115  HG  LEU A   8      83.424 -24.355 175.419  1.00  0.00           H  
ATOM    116 1HD1 LEU A   8      82.094 -22.556 176.343  1.00  0.00           H  
ATOM    117 2HD1 LEU A   8      83.651 -21.955 175.716  1.00  0.00           H  
ATOM    118 3HD1 LEU A   8      82.158 -21.695 174.796  1.00  0.00           H  
ATOM    119 1HD2 LEU A   8      80.952 -24.464 175.237  1.00  0.00           H  
ATOM    120 2HD2 LEU A   8      81.030 -23.612 173.675  1.00  0.00           H  
ATOM    121 3HD2 LEU A   8      81.731 -25.240 173.837  1.00  0.00           H  
ATOM    122  N   ALA A   9      85.871 -23.809 171.274  1.00  0.00           N  
ATOM    123  CA  ALA A   9      86.402 -23.466 169.965  1.00  0.00           C  
ATOM    124  C   ALA A   9      86.564 -24.721 169.113  1.00  0.00           C  
ATOM    125  O   ALA A   9      86.206 -24.721 167.935  1.00  0.00           O  
ATOM    126  CB  ALA A   9      87.707 -22.723 170.122  1.00  0.00           C  
ATOM    127  H   ALA A   9      86.427 -23.617 172.109  1.00  0.00           H  
ATOM    128  HA  ALA A   9      85.690 -22.822 169.462  1.00  0.00           H  
ATOM    129 1HB  ALA A   9      88.102 -22.452 169.142  1.00  0.00           H  
ATOM    130 2HB  ALA A   9      87.544 -21.828 170.710  1.00  0.00           H  
ATOM    131 3HB  ALA A   9      88.383 -23.340 170.632  1.00  0.00           H  
ATOM    132  N   LYS A  10      87.027 -25.827 169.715  1.00  0.00           N  
ATOM    133  CA  LYS A  10      87.176 -27.066 168.951  1.00  0.00           C  
ATOM    134  C   LYS A  10      85.817 -27.589 168.504  1.00  0.00           C  
ATOM    135  O   LYS A  10      85.663 -28.076 167.372  1.00  0.00           O  
ATOM    136  CB  LYS A  10      87.897 -28.143 169.765  1.00  0.00           C  
ATOM    137  CG  LYS A  10      89.373 -27.886 169.983  1.00  0.00           C  
ATOM    138  CD  LYS A  10      90.031 -28.977 170.794  1.00  0.00           C  
ATOM    139  CE  LYS A  10      91.523 -28.717 170.951  1.00  0.00           C  
ATOM    140  NZ  LYS A  10      92.189 -29.771 171.773  1.00  0.00           N1+
ATOM    141  H   LYS A  10      87.310 -25.794 170.697  1.00  0.00           H  
ATOM    142  HA  LYS A  10      87.762 -26.854 168.059  1.00  0.00           H  
ATOM    143 1HB  LYS A  10      87.428 -28.215 170.750  1.00  0.00           H  
ATOM    144 2HB  LYS A  10      87.784 -29.109 169.276  1.00  0.00           H  
ATOM    145 1HG  LYS A  10      89.877 -27.792 169.025  1.00  0.00           H  
ATOM    146 2HG  LYS A  10      89.477 -26.965 170.524  1.00  0.00           H  
ATOM    147 1HD  LYS A  10      89.571 -29.013 171.783  1.00  0.00           H  
ATOM    148 2HD  LYS A  10      89.884 -29.939 170.304  1.00  0.00           H  
ATOM    149 1HE  LYS A  10      91.985 -28.690 169.966  1.00  0.00           H  
ATOM    150 2HE  LYS A  10      91.667 -27.754 171.430  1.00  0.00           H  
ATOM    151 1HZ  LYS A  10      93.174 -29.563 171.853  1.00  0.00           H  
ATOM    152 2HZ  LYS A  10      91.775 -29.795 172.694  1.00  0.00           H  
ATOM    153 3HZ  LYS A  10      92.070 -30.670 171.327  1.00  0.00           H  
ATOM    154  N   THR A  11      84.822 -27.466 169.386  1.00  0.00           N  
ATOM    155  CA  THR A  11      83.476 -27.908 169.088  1.00  0.00           C  
ATOM    156  C   THR A  11      82.920 -27.086 167.937  1.00  0.00           C  
ATOM    157  O   THR A  11      82.336 -27.634 166.998  1.00  0.00           O  
ATOM    158  CB  THR A  11      82.565 -27.766 170.321  1.00  0.00           C  
ATOM    159  CG2 THR A  11      81.146 -28.182 169.975  1.00  0.00           C  
ATOM    160  OG1 THR A  11      83.073 -28.580 171.395  1.00  0.00           O  
ATOM    161  H   THR A  11      85.012 -27.081 170.313  1.00  0.00           H  
ATOM    162  HA  THR A  11      83.506 -28.955 168.787  1.00  0.00           H  
ATOM    163  HB  THR A  11      82.558 -26.728 170.643  1.00  0.00           H  
ATOM    164  HG1 THR A  11      83.952 -28.223 171.676  1.00  0.00           H  
ATOM    165 1HG2 THR A  11      80.512 -28.067 170.854  1.00  0.00           H  
ATOM    166 2HG2 THR A  11      80.771 -27.552 169.169  1.00  0.00           H  
ATOM    167 3HG2 THR A  11      81.139 -29.222 169.655  1.00  0.00           H  
ATOM    168  N   ALA A  12      83.127 -25.766 168.005  1.00  0.00           N  
ATOM    169  CA  ALA A  12      82.665 -24.855 166.976  1.00  0.00           C  
ATOM    170  C   ALA A  12      83.293 -25.199 165.635  1.00  0.00           C  
ATOM    171  O   ALA A  12      82.592 -25.253 164.628  1.00  0.00           O  
ATOM    172  CB  ALA A  12      83.007 -23.424 167.366  1.00  0.00           C  
ATOM    173  H   ALA A  12      83.606 -25.382 168.817  1.00  0.00           H  
ATOM    174  HA  ALA A  12      81.588 -24.960 166.881  1.00  0.00           H  
ATOM    175 1HB  ALA A  12      82.646 -22.745 166.602  1.00  0.00           H  
ATOM    176 2HB  ALA A  12      82.537 -23.183 168.321  1.00  0.00           H  
ATOM    177 3HB  ALA A  12      84.081 -23.324 167.465  1.00  0.00           H  
ATOM    178  N   ILE A  13      84.587 -25.533 165.617  1.00  0.00           N  
ATOM    179  CA  ILE A  13      85.220 -25.879 164.351  1.00  0.00           C  
ATOM    180  C   ILE A  13      84.628 -27.147 163.779  1.00  0.00           C  
ATOM    181  O   ILE A  13      84.297 -27.200 162.590  1.00  0.00           O  
ATOM    182  CB  ILE A  13      86.735 -26.071 164.475  1.00  0.00           C  
ATOM    183  CG1 ILE A  13      87.395 -24.755 164.798  1.00  0.00           C  
ATOM    184  CG2 ILE A  13      87.263 -26.617 163.145  1.00  0.00           C  
ATOM    185  CD1 ILE A  13      88.809 -24.891 165.206  1.00  0.00           C  
ATOM    186  H   ILE A  13      85.141 -25.482 166.474  1.00  0.00           H  
ATOM    187  HA  ILE A  13      85.040 -25.070 163.648  1.00  0.00           H  
ATOM    188  HB  ILE A  13      86.956 -26.768 165.287  1.00  0.00           H  
ATOM    189 1HG1 ILE A  13      87.341 -24.103 163.925  1.00  0.00           H  
ATOM    190 2HG1 ILE A  13      86.858 -24.295 165.608  1.00  0.00           H  
ATOM    191 1HG2 ILE A  13      88.338 -26.763 163.212  1.00  0.00           H  
ATOM    192 2HG2 ILE A  13      86.782 -27.573 162.932  1.00  0.00           H  
ATOM    193 3HG2 ILE A  13      87.041 -25.911 162.344  1.00  0.00           H  
ATOM    194 1HD1 ILE A  13      89.221 -23.918 165.440  1.00  0.00           H  
ATOM    195 2HD1 ILE A  13      88.849 -25.524 166.082  1.00  0.00           H  
ATOM    196 3HD1 ILE A  13      89.378 -25.343 164.404  1.00  0.00           H  
ATOM    197  N   THR A  14      84.477 -28.170 164.618  1.00  0.00           N  
ATOM    198  CA  THR A  14      83.936 -29.426 164.138  1.00  0.00           C  
ATOM    199  C   THR A  14      82.552 -29.201 163.553  1.00  0.00           C  
ATOM    200  O   THR A  14      82.251 -29.648 162.442  1.00  0.00           O  
ATOM    201  CB  THR A  14      83.841 -30.456 165.283  1.00  0.00           C  
ATOM    202  CG2 THR A  14      83.208 -31.745 164.768  1.00  0.00           C  
ATOM    203  OG1 THR A  14      85.154 -30.723 165.807  1.00  0.00           O  
ATOM    204  H   THR A  14      84.762 -28.077 165.595  1.00  0.00           H  
ATOM    205  HA  THR A  14      84.588 -29.814 163.354  1.00  0.00           H  
ATOM    206  HB  THR A  14      83.223 -30.046 166.084  1.00  0.00           H  
ATOM    207  HG1 THR A  14      85.504 -29.902 166.209  1.00  0.00           H  
ATOM    208 1HG2 THR A  14      83.135 -32.466 165.581  1.00  0.00           H  
ATOM    209 2HG2 THR A  14      82.206 -31.534 164.382  1.00  0.00           H  
ATOM    210 3HG2 THR A  14      83.821 -32.160 163.970  1.00  0.00           H  
ATOM    211  N   ALA A  15      81.707 -28.488 164.295  1.00  0.00           N  
ATOM    212  CA  ALA A  15      80.353 -28.237 163.843  1.00  0.00           C  
ATOM    213  C   ALA A  15      80.341 -27.443 162.531  1.00  0.00           C  
ATOM    214  O   ALA A  15      79.540 -27.738 161.641  1.00  0.00           O  
ATOM    215  CB  ALA A  15      79.599 -27.518 164.930  1.00  0.00           C  
ATOM    216  H   ALA A  15      82.006 -28.129 165.202  1.00  0.00           H  
ATOM    217  HA  ALA A  15      79.874 -29.198 163.659  1.00  0.00           H  
ATOM    218 1HB  ALA A  15      78.576 -27.371 164.610  1.00  0.00           H  
ATOM    219 2HB  ALA A  15      79.611 -28.116 165.839  1.00  0.00           H  
ATOM    220 3HB  ALA A  15      80.086 -26.565 165.118  1.00  0.00           H  
ATOM    221  N   LEU A  16      81.253 -26.475 162.373  1.00  0.00           N  
ATOM    222  CA  LEU A  16      81.326 -25.713 161.129  1.00  0.00           C  
ATOM    223  C   LEU A  16      81.698 -26.607 159.957  1.00  0.00           C  
ATOM    224  O   LEU A  16      81.174 -26.440 158.856  1.00  0.00           O  
ATOM    225  CB  LEU A  16      82.326 -24.560 161.254  1.00  0.00           C  
ATOM    226  CG  LEU A  16      81.884 -23.408 162.156  1.00  0.00           C  
ATOM    227  CD1 LEU A  16      83.051 -22.505 162.377  1.00  0.00           C  
ATOM    228  CD2 LEU A  16      80.723 -22.645 161.503  1.00  0.00           C  
ATOM    229  H   LEU A  16      81.889 -26.240 163.137  1.00  0.00           H  
ATOM    230  HA  LEU A  16      80.345 -25.283 160.943  1.00  0.00           H  
ATOM    231 1HB  LEU A  16      83.255 -24.957 161.662  1.00  0.00           H  
ATOM    232 2HB  LEU A  16      82.527 -24.163 160.266  1.00  0.00           H  
ATOM    233  HG  LEU A  16      81.557 -23.795 163.104  1.00  0.00           H  
ATOM    234 1HD1 LEU A  16      82.753 -21.711 163.035  1.00  0.00           H  
ATOM    235 2HD1 LEU A  16      83.845 -23.078 162.836  1.00  0.00           H  
ATOM    236 3HD1 LEU A  16      83.398 -22.093 161.429  1.00  0.00           H  
ATOM    237 1HD2 LEU A  16      80.414 -21.828 162.156  1.00  0.00           H  
ATOM    238 2HD2 LEU A  16      81.035 -22.239 160.552  1.00  0.00           H  
ATOM    239 3HD2 LEU A  16      79.887 -23.322 161.348  1.00  0.00           H  
ATOM    240  N   GLN A  17      82.590 -27.569 160.177  1.00  0.00           N  
ATOM    241  CA  GLN A  17      82.976 -28.467 159.093  1.00  0.00           C  
ATOM    242  C   GLN A  17      81.766 -29.318 158.676  1.00  0.00           C  
ATOM    243  O   GLN A  17      81.505 -29.537 157.482  1.00  0.00           O  
ATOM    244  CB  GLN A  17      84.153 -29.330 159.557  1.00  0.00           C  
ATOM    245  CG  GLN A  17      85.444 -28.521 159.744  1.00  0.00           C  
ATOM    246  CD  GLN A  17      86.563 -29.304 160.392  1.00  0.00           C  
ATOM    247  NE2 GLN A  17      87.784 -28.799 160.250  1.00  0.00           N  
ATOM    248  OE1 GLN A  17      86.347 -30.344 161.022  1.00  0.00           O  
ATOM    249  H   GLN A  17      83.020 -27.664 161.100  1.00  0.00           H  
ATOM    250  HA  GLN A  17      83.290 -27.871 158.237  1.00  0.00           H  
ATOM    251 1HB  GLN A  17      83.907 -29.799 160.508  1.00  0.00           H  
ATOM    252 2HB  GLN A  17      84.337 -30.120 158.834  1.00  0.00           H  
ATOM    253 1HG  GLN A  17      85.785 -28.189 158.765  1.00  0.00           H  
ATOM    254 2HG  GLN A  17      85.230 -27.659 160.366  1.00  0.00           H  
ATOM    255 1HE2 GLN A  17      88.567 -29.266 160.659  1.00  0.00           H  
ATOM    256 2HE2 GLN A  17      87.920 -27.952 159.733  1.00  0.00           H  
ATOM    257  N   GLU A  18      80.998 -29.769 159.667  1.00  0.00           N  
ATOM    258  CA  GLU A  18      79.799 -30.557 159.406  1.00  0.00           C  
ATOM    259  C   GLU A  18      78.739 -29.695 158.668  1.00  0.00           C  
ATOM    260  O   GLU A  18      78.035 -30.178 157.769  1.00  0.00           O  
ATOM    261  CB  GLU A  18      79.305 -31.158 160.717  1.00  0.00           C  
ATOM    262  CG  GLU A  18      80.211 -32.234 161.305  1.00  0.00           C  
ATOM    263  CD  GLU A  18      79.754 -32.723 162.667  1.00  0.00           C  
ATOM    264  OE1 GLU A  18      78.838 -32.155 163.213  1.00  0.00           O  
ATOM    265  OE2 GLU A  18      80.330 -33.667 163.159  1.00  0.00           O1-
ATOM    266  H   GLU A  18      81.273 -29.573 160.634  1.00  0.00           H  
ATOM    267  HA  GLU A  18      80.072 -31.383 158.751  1.00  0.00           H  
ATOM    268 1HB  GLU A  18      79.246 -30.385 161.461  1.00  0.00           H  
ATOM    269 2HB  GLU A  18      78.329 -31.598 160.569  1.00  0.00           H  
ATOM    270 1HG  GLU A  18      80.243 -33.078 160.618  1.00  0.00           H  
ATOM    271 2HG  GLU A  18      81.220 -31.831 161.389  1.00  0.00           H  
ATOM    272  N   TYR A  19      78.679 -28.402 159.020  1.00  0.00           N  
ATOM    273  CA  TYR A  19      77.822 -27.414 158.356  1.00  0.00           C  
ATOM    274  C   TYR A  19      78.211 -27.283 156.880  1.00  0.00           C  
ATOM    275  O   TYR A  19      77.356 -27.268 155.996  1.00  0.00           O  
ATOM    276  CB  TYR A  19      77.898 -26.067 159.074  1.00  0.00           C  
ATOM    277  CG  TYR A  19      77.175 -24.942 158.421  1.00  0.00           C  
ATOM    278  CD1 TYR A  19      76.141 -25.188 157.535  1.00  0.00           C  
ATOM    279  CD2 TYR A  19      77.559 -23.634 158.713  1.00  0.00           C  
ATOM    280  CE1 TYR A  19      75.495 -24.131 156.926  1.00  0.00           C  
ATOM    281  CE2 TYR A  19      76.909 -22.576 158.111  1.00  0.00           C  
ATOM    282  CZ  TYR A  19      75.882 -22.824 157.211  1.00  0.00           C  
ATOM    283  OH  TYR A  19      75.236 -21.785 156.593  1.00  0.00           O  
ATOM    284  H   TYR A  19      79.247 -28.092 159.807  1.00  0.00           H  
ATOM    285  HA  TYR A  19      76.791 -27.768 158.404  1.00  0.00           H  
ATOM    286 1HB  TYR A  19      77.510 -26.180 160.090  1.00  0.00           H  
ATOM    287 2HB  TYR A  19      78.914 -25.773 159.163  1.00  0.00           H  
ATOM    288  HD1 TYR A  19      75.844 -26.216 157.313  1.00  0.00           H  
ATOM    289  HD2 TYR A  19      78.375 -23.448 159.412  1.00  0.00           H  
ATOM    290  HE1 TYR A  19      74.687 -24.322 156.222  1.00  0.00           H  
ATOM    291  HE2 TYR A  19      77.209 -21.552 158.335  1.00  0.00           H  
ATOM    292  HH  TYR A  19      75.550 -20.955 156.954  1.00  0.00           H  
ATOM    293  N   GLN A  20      79.517 -27.213 156.595  1.00  0.00           N  
ATOM    294  CA  GLN A  20      80.015 -27.113 155.215  1.00  0.00           C  
ATOM    295  C   GLN A  20      79.616 -28.333 154.379  1.00  0.00           C  
ATOM    296  O   GLN A  20      79.431 -28.233 153.165  1.00  0.00           O  
ATOM    297  CB  GLN A  20      81.530 -26.935 155.182  1.00  0.00           C  
ATOM    298  CG  GLN A  20      81.998 -25.596 155.651  1.00  0.00           C  
ATOM    299  CD  GLN A  20      83.515 -25.475 155.684  1.00  0.00           C  
ATOM    300  NE2 GLN A  20      84.037 -24.392 155.104  1.00  0.00           N  
ATOM    301  OE1 GLN A  20      84.216 -26.356 156.216  1.00  0.00           O  
ATOM    302  H   GLN A  20      80.184 -27.197 157.366  1.00  0.00           H  
ATOM    303  HA  GLN A  20      79.564 -26.233 154.757  1.00  0.00           H  
ATOM    304 1HB  GLN A  20      81.995 -27.687 155.814  1.00  0.00           H  
ATOM    305 2HB  GLN A  20      81.894 -27.091 154.167  1.00  0.00           H  
ATOM    306 1HG  GLN A  20      81.602 -24.826 154.991  1.00  0.00           H  
ATOM    307 2HG  GLN A  20      81.620 -25.456 156.653  1.00  0.00           H  
ATOM    308 1HE2 GLN A  20      85.034 -24.255 155.081  1.00  0.00           H  
ATOM    309 2HE2 GLN A  20      83.438 -23.715 154.679  1.00  0.00           H  
ATOM    310  N   SER A  21      79.414 -29.470 155.050  1.00  0.00           N  
ATOM    311  CA  SER A  21      78.974 -30.717 154.426  1.00  0.00           C  
ATOM    312  C   SER A  21      77.434 -30.755 154.294  1.00  0.00           C  
ATOM    313  O   SER A  21      76.857 -31.776 153.911  1.00  0.00           O  
ATOM    314  CB  SER A  21      79.455 -31.920 155.217  1.00  0.00           C  
ATOM    315  OG  SER A  21      80.859 -31.988 155.235  1.00  0.00           O  
ATOM    316  H   SER A  21      79.640 -29.479 156.047  1.00  0.00           H  
ATOM    317  HA  SER A  21      79.402 -30.771 153.426  1.00  0.00           H  
ATOM    318 1HB  SER A  21      79.080 -31.863 156.234  1.00  0.00           H  
ATOM    319 2HB  SER A  21      79.050 -32.826 154.771  1.00  0.00           H  
ATOM    320  HG  SER A  21      81.155 -31.230 155.766  1.00  0.00           H  
ATOM    321  N   ASN A  22      76.792 -29.614 154.592  1.00  0.00           N  
ATOM    322  CA  ASN A  22      75.354 -29.350 154.555  1.00  0.00           C  
ATOM    323  C   ASN A  22      74.496 -30.138 155.536  1.00  0.00           C  
ATOM    324  O   ASN A  22      73.332 -30.438 155.259  1.00  0.00           O  
ATOM    325  CB  ASN A  22      74.824 -29.539 153.144  1.00  0.00           C  
ATOM    326  CG  ASN A  22      75.432 -28.570 152.160  1.00  0.00           C  
ATOM    327  ND2 ASN A  22      75.970 -29.095 151.088  1.00  0.00           N  
ATOM    328  OD1 ASN A  22      75.416 -27.349 152.368  1.00  0.00           O  
ATOM    329  H   ASN A  22      77.350 -28.827 154.904  1.00  0.00           H  
ATOM    330  HA  ASN A  22      75.220 -28.298 154.817  1.00  0.00           H  
ATOM    331 1HB  ASN A  22      75.006 -30.554 152.801  1.00  0.00           H  
ATOM    332 2HB  ASN A  22      73.745 -29.394 153.150  1.00  0.00           H  
ATOM    333 1HD2 ASN A  22      76.391 -28.504 150.397  1.00  0.00           H  
ATOM    334 2HD2 ASN A  22      75.963 -30.086 150.960  1.00  0.00           H  
ATOM    335  N   ASP A  23      75.041 -30.422 156.711  1.00  0.00           N  
ATOM    336  CA  ASP A  23      74.256 -31.040 157.765  1.00  0.00           C  
ATOM    337  C   ASP A  23      73.521 -29.966 158.572  1.00  0.00           C  
ATOM    338  O   ASP A  23      74.134 -29.174 159.291  1.00  0.00           O  
ATOM    339  CB  ASP A  23      75.130 -31.938 158.638  1.00  0.00           C  
ATOM    340  CG  ASP A  23      74.374 -32.647 159.783  1.00  0.00           C  
ATOM    341  OD1 ASP A  23      73.407 -32.087 160.309  1.00  0.00           O  
ATOM    342  OD2 ASP A  23      74.756 -33.743 160.122  1.00  0.00           O1-
ATOM    343  H   ASP A  23      76.020 -30.192 156.895  1.00  0.00           H  
ATOM    344  HA  ASP A  23      73.505 -31.679 157.300  1.00  0.00           H  
ATOM    345 1HB  ASP A  23      75.587 -32.702 158.009  1.00  0.00           H  
ATOM    346 2HB  ASP A  23      75.943 -31.356 159.054  1.00  0.00           H  
ATOM    347  N   GLU A  24      72.203 -29.918 158.425  1.00  0.00           N  
ATOM    348  CA  GLU A  24      71.391 -28.895 159.080  1.00  0.00           C  
ATOM    349  C   GLU A  24      71.480 -28.946 160.609  1.00  0.00           C  
ATOM    350  O   GLU A  24      71.340 -27.912 161.275  1.00  0.00           O  
ATOM    351  CB  GLU A  24      69.929 -29.019 158.652  1.00  0.00           C  
ATOM    352  CG  GLU A  24      69.672 -28.644 157.193  1.00  0.00           C  
ATOM    353  CD  GLU A  24      68.226 -28.811 156.770  1.00  0.00           C  
ATOM    354  OE1 GLU A  24      67.457 -29.343 157.535  1.00  0.00           O  
ATOM    355  OE2 GLU A  24      67.897 -28.401 155.681  1.00  0.00           O1-
ATOM    356  H   GLU A  24      71.759 -30.603 157.827  1.00  0.00           H  
ATOM    357  HA  GLU A  24      71.758 -27.921 158.755  1.00  0.00           H  
ATOM    358 1HB  GLU A  24      69.593 -30.046 158.801  1.00  0.00           H  
ATOM    359 2HB  GLU A  24      69.311 -28.377 159.279  1.00  0.00           H  
ATOM    360 1HG  GLU A  24      69.965 -27.605 157.044  1.00  0.00           H  
ATOM    361 2HG  GLU A  24      70.307 -29.263 156.557  1.00  0.00           H  
ATOM    362  N   GLN A  25      71.640 -30.142 161.188  1.00  0.00           N  
ATOM    363  CA  GLN A  25      71.708 -30.197 162.638  1.00  0.00           C  
ATOM    364  C   GLN A  25      73.026 -29.587 163.022  1.00  0.00           C  
ATOM    365  O   GLN A  25      73.114 -28.811 163.970  1.00  0.00           O  
ATOM    366  CB  GLN A  25      71.595 -31.623 163.175  1.00  0.00           C  
ATOM    367  CG  GLN A  25      71.530 -31.733 164.724  1.00  0.00           C  
ATOM    368  CD  GLN A  25      70.302 -31.037 165.327  1.00  0.00           C  
ATOM    369  NE2 GLN A  25      70.482 -30.231 166.386  1.00  0.00           N  
ATOM    370  OE1 GLN A  25      69.182 -31.261 164.850  1.00  0.00           O  
ATOM    371  H   GLN A  25      71.838 -30.977 160.632  1.00  0.00           H  
ATOM    372  HA  GLN A  25      70.907 -29.592 163.062  1.00  0.00           H  
ATOM    373 1HB  GLN A  25      70.707 -32.096 162.760  1.00  0.00           H  
ATOM    374 2HB  GLN A  25      72.459 -32.201 162.830  1.00  0.00           H  
ATOM    375 1HG  GLN A  25      71.499 -32.785 165.001  1.00  0.00           H  
ATOM    376 2HG  GLN A  25      72.423 -31.265 165.143  1.00  0.00           H  
ATOM    377 1HE2 GLN A  25      69.696 -29.782 166.805  1.00  0.00           H  
ATOM    378 2HE2 GLN A  25      71.411 -30.080 166.809  1.00  0.00           H  
ATOM    379  N   ALA A  26      74.056 -29.894 162.235  1.00  0.00           N  
ATOM    380  CA  ALA A  26      75.375 -29.349 162.517  1.00  0.00           C  
ATOM    381  C   ALA A  26      75.347 -27.843 162.468  1.00  0.00           C  
ATOM    382  O   ALA A  26      76.008 -27.196 163.271  1.00  0.00           O  
ATOM    383  CB  ALA A  26      76.399 -29.847 161.564  1.00  0.00           C  
ATOM    384  H   ALA A  26      73.905 -30.544 161.451  1.00  0.00           H  
ATOM    385  HA  ALA A  26      75.658 -29.659 163.522  1.00  0.00           H  
ATOM    386 1HB  ALA A  26      77.345 -29.413 161.851  1.00  0.00           H  
ATOM    387 2HB  ALA A  26      76.437 -30.933 161.627  1.00  0.00           H  
ATOM    388 3HB  ALA A  26      76.158 -29.548 160.560  1.00  0.00           H  
ATOM    389  N   TYR A  27      74.567 -27.275 161.546  1.00  0.00           N  
ATOM    390  CA  TYR A  27      74.429 -25.831 161.493  1.00  0.00           C  
ATOM    391  C   TYR A  27      73.926 -25.308 162.818  1.00  0.00           C  
ATOM    392  O   TYR A  27      74.502 -24.378 163.394  1.00  0.00           O  
ATOM    393  CB  TYR A  27      73.487 -25.398 160.379  1.00  0.00           C  
ATOM    394  CG  TYR A  27      73.132 -23.947 160.460  1.00  0.00           C  
ATOM    395  CD1 TYR A  27      74.031 -23.011 160.079  1.00  0.00           C  
ATOM    396  CD2 TYR A  27      71.878 -23.564 160.906  1.00  0.00           C  
ATOM    397  CE1 TYR A  27      73.728 -21.673 160.122  1.00  0.00           C  
ATOM    398  CE2 TYR A  27      71.551 -22.224 160.961  1.00  0.00           C  
ATOM    399  CZ  TYR A  27      72.478 -21.277 160.564  1.00  0.00           C  
ATOM    400  OH  TYR A  27      72.165 -19.939 160.608  1.00  0.00           O  
ATOM    401  H   TYR A  27      74.087 -27.872 160.871  1.00  0.00           H  
ATOM    402  HA  TYR A  27      75.410 -25.395 161.307  1.00  0.00           H  
ATOM    403 1HB  TYR A  27      73.942 -25.593 159.414  1.00  0.00           H  
ATOM    404 2HB  TYR A  27      72.573 -25.968 160.427  1.00  0.00           H  
ATOM    405  HD1 TYR A  27      74.985 -23.339 159.753  1.00  0.00           H  
ATOM    406  HD2 TYR A  27      71.154 -24.320 161.209  1.00  0.00           H  
ATOM    407  HE1 TYR A  27      74.466 -20.936 159.811  1.00  0.00           H  
ATOM    408  HE2 TYR A  27      70.565 -21.918 161.312  1.00  0.00           H  
ATOM    409  HH  TYR A  27      72.841 -19.447 160.124  1.00  0.00           H  
ATOM    410  N   ALA A  28      72.843 -25.904 163.312  1.00  0.00           N  
ATOM    411  CA  ALA A  28      72.285 -25.476 164.581  1.00  0.00           C  
ATOM    412  C   ALA A  28      73.297 -25.634 165.719  1.00  0.00           C  
ATOM    413  O   ALA A  28      73.397 -24.767 166.599  1.00  0.00           O  
ATOM    414  CB  ALA A  28      71.040 -26.281 164.886  1.00  0.00           C  
ATOM    415  H   ALA A  28      72.405 -26.668 162.786  1.00  0.00           H  
ATOM    416  HA  ALA A  28      72.025 -24.421 164.498  1.00  0.00           H  
ATOM    417 1HB  ALA A  28      70.608 -25.943 165.825  1.00  0.00           H  
ATOM    418 2HB  ALA A  28      70.318 -26.148 164.080  1.00  0.00           H  
ATOM    419 3HB  ALA A  28      71.302 -27.336 164.967  1.00  0.00           H  
ATOM    420  N   GLU A  29      74.076 -26.721 165.683  1.00  0.00           N  
ATOM    421  CA  GLU A  29      75.057 -26.965 166.728  1.00  0.00           C  
ATOM    422  C   GLU A  29      76.204 -25.962 166.619  1.00  0.00           C  
ATOM    423  O   GLU A  29      76.734 -25.515 167.637  1.00  0.00           O  
ATOM    424  CB  GLU A  29      75.610 -28.395 166.644  1.00  0.00           C  
ATOM    425  CG  GLU A  29      74.595 -29.536 166.928  1.00  0.00           C  
ATOM    426  CD  GLU A  29      73.954 -29.504 168.280  1.00  0.00           C  
ATOM    427  OE1 GLU A  29      74.652 -29.383 169.260  1.00  0.00           O  
ATOM    428  OE2 GLU A  29      72.743 -29.632 168.332  1.00  0.00           O1-
ATOM    429  H   GLU A  29      73.945 -27.404 164.935  1.00  0.00           H  
ATOM    430  HA  GLU A  29      74.574 -26.832 167.695  1.00  0.00           H  
ATOM    431 1HB  GLU A  29      76.015 -28.558 165.647  1.00  0.00           H  
ATOM    432 2HB  GLU A  29      76.438 -28.502 167.344  1.00  0.00           H  
ATOM    433 1HG  GLU A  29      73.810 -29.478 166.195  1.00  0.00           H  
ATOM    434 2HG  GLU A  29      75.100 -30.490 166.794  1.00  0.00           H  
ATOM    435  N   ALA A  30      76.586 -25.605 165.385  1.00  0.00           N  
ATOM    436  CA  ALA A  30      77.653 -24.644 165.139  1.00  0.00           C  
ATOM    437  C   ALA A  30      77.254 -23.300 165.674  1.00  0.00           C  
ATOM    438  O   ALA A  30      78.038 -22.643 166.348  1.00  0.00           O  
ATOM    439  CB  ALA A  30      77.955 -24.533 163.653  1.00  0.00           C  
ATOM    440  H   ALA A  30      76.124 -26.027 164.589  1.00  0.00           H  
ATOM    441  HA  ALA A  30      78.538 -24.969 165.674  1.00  0.00           H  
ATOM    442 1HB  ALA A  30      78.757 -23.818 163.503  1.00  0.00           H  
ATOM    443 2HB  ALA A  30      78.251 -25.493 163.254  1.00  0.00           H  
ATOM    444 3HB  ALA A  30      77.064 -24.197 163.129  1.00  0.00           H  
ATOM    445  N   ASP A  31      75.991 -22.942 165.464  1.00  0.00           N  
ATOM    446  CA  ASP A  31      75.456 -21.683 165.937  1.00  0.00           C  
ATOM    447  C   ASP A  31      75.594 -21.643 167.449  1.00  0.00           C  
ATOM    448  O   ASP A  31      76.174 -20.700 167.994  1.00  0.00           O  
ATOM    449  CB  ASP A  31      73.997 -21.521 165.475  1.00  0.00           C  
ATOM    450  CG  ASP A  31      73.321 -20.190 165.870  1.00  0.00           C  
ATOM    451  OD1 ASP A  31      73.948 -19.391 166.520  1.00  0.00           O  
ATOM    452  OD2 ASP A  31      72.193 -19.956 165.467  1.00  0.00           O1-
ATOM    453  H   ASP A  31      75.392 -23.548 164.901  1.00  0.00           H  
ATOM    454  HA  ASP A  31      76.047 -20.872 165.514  1.00  0.00           H  
ATOM    455 1HB  ASP A  31      73.956 -21.636 164.387  1.00  0.00           H  
ATOM    456 2HB  ASP A  31      73.406 -22.333 165.892  1.00  0.00           H  
ATOM    457  N   LYS A  32      75.074 -22.669 168.123  1.00  0.00           N  
ATOM    458  CA  LYS A  32      75.152 -22.745 169.574  1.00  0.00           C  
ATOM    459  C   LYS A  32      76.603 -22.690 170.062  1.00  0.00           C  
ATOM    460  O   LYS A  32      76.934 -21.880 170.930  1.00  0.00           O  
ATOM    461  CB  LYS A  32      74.468 -24.038 170.039  1.00  0.00           C  
ATOM    462  CG  LYS A  32      74.394 -24.291 171.563  1.00  0.00           C  
ATOM    463  CD  LYS A  32      73.626 -25.606 171.823  1.00  0.00           C  
ATOM    464  CE  LYS A  32      73.328 -25.886 173.311  1.00  0.00           C  
ATOM    465  NZ  LYS A  32      74.548 -26.226 174.108  1.00  0.00           N1+
ATOM    466  H   LYS A  32      74.605 -23.418 167.610  1.00  0.00           H  
ATOM    467  HA  LYS A  32      74.623 -21.890 169.994  1.00  0.00           H  
ATOM    468 1HB  LYS A  32      73.450 -24.059 169.648  1.00  0.00           H  
ATOM    469 2HB  LYS A  32      74.991 -24.887 169.598  1.00  0.00           H  
ATOM    470 1HG  LYS A  32      75.405 -24.378 171.972  1.00  0.00           H  
ATOM    471 2HG  LYS A  32      73.890 -23.466 172.065  1.00  0.00           H  
ATOM    472 1HD  LYS A  32      72.684 -25.577 171.277  1.00  0.00           H  
ATOM    473 2HD  LYS A  32      74.218 -26.436 171.428  1.00  0.00           H  
ATOM    474 1HE  LYS A  32      72.851 -25.012 173.757  1.00  0.00           H  
ATOM    475 2HE  LYS A  32      72.639 -26.727 173.360  1.00  0.00           H  
ATOM    476 1HZ  LYS A  32      74.285 -26.408 175.060  1.00  0.00           H  
ATOM    477 2HZ  LYS A  32      75.001 -27.035 173.723  1.00  0.00           H  
ATOM    478 3HZ  LYS A  32      75.199 -25.444 174.112  1.00  0.00           H  
ATOM    479  N   ALA A  33      77.481 -23.516 169.479  1.00  0.00           N  
ATOM    480  CA  ALA A  33      78.880 -23.583 169.895  1.00  0.00           C  
ATOM    481  C   ALA A  33      79.591 -22.246 169.736  1.00  0.00           C  
ATOM    482  O   ALA A  33      80.381 -21.855 170.597  1.00  0.00           O  
ATOM    483  CB  ALA A  33      79.600 -24.638 169.088  1.00  0.00           C  
ATOM    484  H   ALA A  33      77.165 -24.145 168.743  1.00  0.00           H  
ATOM    485  HA  ALA A  33      78.902 -23.854 170.952  1.00  0.00           H  
ATOM    486 1HB  ALA A  33      80.635 -24.711 169.419  1.00  0.00           H  
ATOM    487 2HB  ALA A  33      79.105 -25.598 169.221  1.00  0.00           H  
ATOM    488 3HB  ALA A  33      79.567 -24.360 168.036  1.00  0.00           H  
ATOM    489  N   VAL A  34      79.299 -21.532 168.651  1.00  0.00           N  
ATOM    490  CA  VAL A  34      79.899 -20.231 168.412  1.00  0.00           C  
ATOM    491  C   VAL A  34      79.376 -19.205 169.408  1.00  0.00           C  
ATOM    492  O   VAL A  34      80.153 -18.397 169.925  1.00  0.00           O  
ATOM    493  CB  VAL A  34      79.670 -19.760 166.961  1.00  0.00           C  
ATOM    494  CG1 VAL A  34      80.140 -18.325 166.800  1.00  0.00           C  
ATOM    495  CG2 VAL A  34      80.495 -20.650 166.001  1.00  0.00           C  
ATOM    496  H   VAL A  34      78.655 -21.908 167.954  1.00  0.00           H  
ATOM    497  HA  VAL A  34      80.974 -20.328 168.550  1.00  0.00           H  
ATOM    498  HB  VAL A  34      78.602 -19.825 166.724  1.00  0.00           H  
ATOM    499 1HG1 VAL A  34      79.982 -18.001 165.771  1.00  0.00           H  
ATOM    500 2HG1 VAL A  34      79.583 -17.680 167.476  1.00  0.00           H  
ATOM    501 3HG1 VAL A  34      81.195 -18.274 167.040  1.00  0.00           H  
ATOM    502 1HG2 VAL A  34      80.327 -20.328 164.981  1.00  0.00           H  
ATOM    503 2HG2 VAL A  34      81.554 -20.560 166.247  1.00  0.00           H  
ATOM    504 3HG2 VAL A  34      80.198 -21.684 166.099  1.00  0.00           H  
ATOM    505  N   GLU A  35      78.069 -19.224 169.700  1.00  0.00           N  
ATOM    506  CA  GLU A  35      77.539 -18.247 170.643  1.00  0.00           C  
ATOM    507  C   GLU A  35      78.153 -18.496 172.025  1.00  0.00           C  
ATOM    508  O   GLU A  35      78.574 -17.556 172.702  1.00  0.00           O  
ATOM    509  CB  GLU A  35      76.008 -18.351 170.746  1.00  0.00           C  
ATOM    510  CG  GLU A  35      75.320 -17.169 171.479  1.00  0.00           C  
ATOM    511  CD  GLU A  35      75.383 -15.852 170.667  1.00  0.00           C  
ATOM    512  OE1 GLU A  35      75.606 -15.935 169.470  1.00  0.00           O  
ATOM    513  OE2 GLU A  35      75.188 -14.794 171.218  1.00  0.00           O1-
ATOM    514  H   GLU A  35      77.450 -19.904 169.253  1.00  0.00           H  
ATOM    515  HA  GLU A  35      77.817 -17.247 170.314  1.00  0.00           H  
ATOM    516 1HB  GLU A  35      75.579 -18.454 169.760  1.00  0.00           H  
ATOM    517 2HB  GLU A  35      75.754 -19.265 171.290  1.00  0.00           H  
ATOM    518 1HG  GLU A  35      74.278 -17.422 171.666  1.00  0.00           H  
ATOM    519 2HG  GLU A  35      75.812 -17.021 172.442  1.00  0.00           H  
ATOM    520  N   GLU A  36      78.259 -19.772 172.425  1.00  0.00           N  
ATOM    521  CA  GLU A  36      78.849 -20.109 173.718  1.00  0.00           C  
ATOM    522  C   GLU A  36      80.311 -19.700 173.747  1.00  0.00           C  
ATOM    523  O   GLU A  36      80.794 -19.142 174.737  1.00  0.00           O  
ATOM    524  CB  GLU A  36      78.706 -21.606 173.996  1.00  0.00           C  
ATOM    525  CG  GLU A  36      77.277 -22.048 174.267  1.00  0.00           C  
ATOM    526  CD  GLU A  36      77.095 -23.545 174.354  1.00  0.00           C  
ATOM    527  OE1 GLU A  36      78.024 -24.283 174.131  1.00  0.00           O  
ATOM    528  OE2 GLU A  36      75.988 -23.953 174.626  1.00  0.00           O1-
ATOM    529  H   GLU A  36      77.897 -20.519 171.829  1.00  0.00           H  
ATOM    530  HA  GLU A  36      78.323 -19.556 174.495  1.00  0.00           H  
ATOM    531 1HB  GLU A  36      79.068 -22.165 173.131  1.00  0.00           H  
ATOM    532 2HB  GLU A  36      79.325 -21.881 174.849  1.00  0.00           H  
ATOM    533 1HG  GLU A  36      76.947 -21.600 175.202  1.00  0.00           H  
ATOM    534 2HG  GLU A  36      76.640 -21.659 173.475  1.00  0.00           H  
ATOM    535  N   LEU A  37      81.007 -19.905 172.631  1.00  0.00           N  
ATOM    536  CA  LEU A  37      82.396 -19.526 172.540  1.00  0.00           C  
ATOM    537  C   LEU A  37      82.520 -18.037 172.780  1.00  0.00           C  
ATOM    538  O   LEU A  37      83.344 -17.604 173.589  1.00  0.00           O  
ATOM    539  CB  LEU A  37      82.954 -19.861 171.160  1.00  0.00           C  
ATOM    540  CG  LEU A  37      84.349 -19.494 170.960  1.00  0.00           C  
ATOM    541  CD1 LEU A  37      85.165 -20.257 171.923  1.00  0.00           C  
ATOM    542  CD2 LEU A  37      84.712 -19.808 169.608  1.00  0.00           C  
ATOM    543  H   LEU A  37      80.580 -20.386 171.841  1.00  0.00           H  
ATOM    544  HA  LEU A  37      82.963 -20.054 173.303  1.00  0.00           H  
ATOM    545 1HB  LEU A  37      82.849 -20.934 170.989  1.00  0.00           H  
ATOM    546 2HB  LEU A  37      82.375 -19.340 170.413  1.00  0.00           H  
ATOM    547  HG  LEU A  37      84.491 -18.428 171.149  1.00  0.00           H  
ATOM    548 1HD1 LEU A  37      86.214 -20.012 171.817  1.00  0.00           H  
ATOM    549 2HD1 LEU A  37      84.828 -20.008 172.898  1.00  0.00           H  
ATOM    550 3HD1 LEU A  37      85.023 -21.306 171.757  1.00  0.00           H  
ATOM    551 1HD2 LEU A  37      85.757 -19.550 169.460  1.00  0.00           H  
ATOM    552 2HD2 LEU A  37      84.560 -20.866 169.437  1.00  0.00           H  
ATOM    553 3HD2 LEU A  37      84.082 -19.237 168.928  1.00  0.00           H  
ATOM    554  N   TYR A  38      81.697 -17.247 172.082  1.00  0.00           N  
ATOM    555  CA  TYR A  38      81.731 -15.800 172.215  1.00  0.00           C  
ATOM    556  C   TYR A  38      81.466 -15.361 173.655  1.00  0.00           C  
ATOM    557  O   TYR A  38      82.195 -14.525 174.200  1.00  0.00           O  
ATOM    558  CB  TYR A  38      80.747 -15.099 171.277  1.00  0.00           C  
ATOM    559  CG  TYR A  38      80.866 -13.599 171.457  1.00  0.00           C  
ATOM    560  CD1 TYR A  38      81.927 -12.927 170.853  1.00  0.00           C  
ATOM    561  CD2 TYR A  38      79.955 -12.898 172.234  1.00  0.00           C  
ATOM    562  CE1 TYR A  38      82.072 -11.566 171.019  1.00  0.00           C  
ATOM    563  CE2 TYR A  38      80.100 -11.530 172.399  1.00  0.00           C  
ATOM    564  CZ  TYR A  38      81.155 -10.866 171.791  1.00  0.00           C  
ATOM    565  OH  TYR A  38      81.298  -9.506 171.950  1.00  0.00           O  
ATOM    566  H   TYR A  38      81.037 -17.670 171.427  1.00  0.00           H  
ATOM    567  HA  TYR A  38      82.731 -15.463 171.947  1.00  0.00           H  
ATOM    568 1HB  TYR A  38      80.961 -15.356 170.236  1.00  0.00           H  
ATOM    569 2HB  TYR A  38      79.722 -15.406 171.504  1.00  0.00           H  
ATOM    570  HD1 TYR A  38      82.650 -13.476 170.244  1.00  0.00           H  
ATOM    571  HD2 TYR A  38      79.126 -13.425 172.719  1.00  0.00           H  
ATOM    572  HE1 TYR A  38      82.905 -11.046 170.540  1.00  0.00           H  
ATOM    573  HE2 TYR A  38      79.383 -10.981 173.010  1.00  0.00           H  
ATOM    574  HH  TYR A  38      82.078  -9.212 171.473  1.00  0.00           H  
ATOM    575  N   GLU A  39      80.416 -15.908 174.271  1.00  0.00           N  
ATOM    576  CA  GLU A  39      80.055 -15.518 175.633  1.00  0.00           C  
ATOM    577  C   GLU A  39      81.141 -15.887 176.646  1.00  0.00           C  
ATOM    578  O   GLU A  39      81.337 -15.187 177.637  1.00  0.00           O  
ATOM    579  CB  GLU A  39      78.704 -16.112 176.016  1.00  0.00           C  
ATOM    580  CG  GLU A  39      77.514 -15.475 175.245  1.00  0.00           C  
ATOM    581  CD  GLU A  39      77.290 -13.997 175.572  1.00  0.00           C  
ATOM    582  OE1 GLU A  39      77.151 -13.681 176.733  1.00  0.00           O  
ATOM    583  OE2 GLU A  39      77.280 -13.188 174.676  1.00  0.00           O1-
ATOM    584  H   GLU A  39      79.843 -16.594 173.776  1.00  0.00           H  
ATOM    585  HA  GLU A  39      79.949 -14.437 175.647  1.00  0.00           H  
ATOM    586 1HB  GLU A  39      78.708 -17.185 175.800  1.00  0.00           H  
ATOM    587 2HB  GLU A  39      78.535 -15.988 177.084  1.00  0.00           H  
ATOM    588 1HG  GLU A  39      77.710 -15.566 174.175  1.00  0.00           H  
ATOM    589 2HG  GLU A  39      76.608 -16.037 175.464  1.00  0.00           H  
ATOM    590  N   LYS A  40      81.857 -16.979 176.424  1.00  0.00           N  
ATOM    591  CA  LYS A  40      82.953 -17.283 177.324  1.00  0.00           C  
ATOM    592  C   LYS A  40      84.173 -16.413 176.980  1.00  0.00           C  
ATOM    593  O   LYS A  40      84.893 -15.949 177.877  1.00  0.00           O  
ATOM    594  CB  LYS A  40      83.319 -18.755 177.245  1.00  0.00           C  
ATOM    595  CG  LYS A  40      82.299 -19.722 177.777  1.00  0.00           C  
ATOM    596  CD  LYS A  40      82.105 -19.602 179.262  1.00  0.00           C  
ATOM    597  CE  LYS A  40      81.183 -20.706 179.748  1.00  0.00           C  
ATOM    598  NZ  LYS A  40      81.024 -20.700 181.218  1.00  0.00           N1+
ATOM    599  H   LYS A  40      81.639 -17.595 175.638  1.00  0.00           H  
ATOM    600  HA  LYS A  40      82.646 -17.050 178.343  1.00  0.00           H  
ATOM    601 1HB  LYS A  40      83.475 -19.019 176.194  1.00  0.00           H  
ATOM    602 2HB  LYS A  40      84.253 -18.932 177.774  1.00  0.00           H  
ATOM    603 1HG  LYS A  40      81.348 -19.583 177.261  1.00  0.00           H  
ATOM    604 2HG  LYS A  40      82.650 -20.717 177.600  1.00  0.00           H  
ATOM    605 1HD  LYS A  40      83.067 -19.693 179.770  1.00  0.00           H  
ATOM    606 2HD  LYS A  40      81.670 -18.631 179.499  1.00  0.00           H  
ATOM    607 1HE  LYS A  40      80.206 -20.581 179.286  1.00  0.00           H  
ATOM    608 2HE  LYS A  40      81.594 -21.660 179.442  1.00  0.00           H  
ATOM    609 1HZ  LYS A  40      80.413 -21.460 181.485  1.00  0.00           H  
ATOM    610 2HZ  LYS A  40      81.933 -20.835 181.649  1.00  0.00           H  
ATOM    611 3HZ  LYS A  40      80.633 -19.824 181.519  1.00  0.00           H  
ATOM    612  N   SER A  41      84.376 -16.145 175.683  1.00  0.00           N  
ATOM    613  CA  SER A  41      85.514 -15.371 175.222  1.00  0.00           C  
ATOM    614  C   SER A  41      85.454 -13.957 175.770  1.00  0.00           C  
ATOM    615  O   SER A  41      86.447 -13.443 176.275  1.00  0.00           O  
ATOM    616  CB  SER A  41      85.552 -15.285 173.698  1.00  0.00           C  
ATOM    617  OG  SER A  41      85.744 -16.531 173.107  1.00  0.00           O  
ATOM    618  H   SER A  41      83.752 -16.535 174.985  1.00  0.00           H  
ATOM    619  HA  SER A  41      86.426 -15.849 175.571  1.00  0.00           H  
ATOM    620 1HB  SER A  41      84.631 -14.843 173.335  1.00  0.00           H  
ATOM    621 2HB  SER A  41      86.360 -14.629 173.418  1.00  0.00           H  
ATOM    622  HG  SER A  41      84.967 -17.062 173.388  1.00  0.00           H  
ATOM    623  N   LYS A  42      84.266 -13.351 175.815  1.00  0.00           N  
ATOM    624  CA  LYS A  42      84.169 -11.970 176.296  1.00  0.00           C  
ATOM    625  C   LYS A  42      84.689 -11.834 177.735  1.00  0.00           C  
ATOM    626  O   LYS A  42      85.005 -10.730 178.159  1.00  0.00           O  
ATOM    627  CB  LYS A  42      82.736 -11.429 176.262  1.00  0.00           C  
ATOM    628  CG  LYS A  42      81.862 -12.003 177.306  1.00  0.00           C  
ATOM    629  CD  LYS A  42      80.411 -11.561 177.222  1.00  0.00           C  
ATOM    630  CE  LYS A  42      79.649 -12.084 178.445  1.00  0.00           C  
ATOM    631  NZ  LYS A  42      78.191 -11.769 178.396  1.00  0.00           N1+
ATOM    632  H   LYS A  42      83.448 -13.817 175.420  1.00  0.00           H  
ATOM    633  HA  LYS A  42      84.784 -11.339 175.655  1.00  0.00           H  
ATOM    634 1HB  LYS A  42      82.746 -10.347 176.377  1.00  0.00           H  
ATOM    635 2HB  LYS A  42      82.284 -11.659 175.290  1.00  0.00           H  
ATOM    636 1HG  LYS A  42      81.917 -13.044 177.201  1.00  0.00           H  
ATOM    637 2HG  LYS A  42      82.245 -11.732 178.285  1.00  0.00           H  
ATOM    638 1HD  LYS A  42      80.351 -10.475 177.184  1.00  0.00           H  
ATOM    639 2HD  LYS A  42      79.953 -11.974 176.318  1.00  0.00           H  
ATOM    640 1HE  LYS A  42      79.776 -13.165 178.514  1.00  0.00           H  
ATOM    641 2HE  LYS A  42      80.077 -11.621 179.333  1.00  0.00           H  
ATOM    642 1HZ  LYS A  42      77.748 -12.129 179.221  1.00  0.00           H  
ATOM    643 2HZ  LYS A  42      78.040 -10.778 178.336  1.00  0.00           H  
ATOM    644 3HZ  LYS A  42      77.781 -12.239 177.582  1.00  0.00           H  
ATOM    645  N   VAL A  43      84.758 -12.938 178.497  1.00  0.00           N  
ATOM    646  CA  VAL A  43      85.262 -12.892 179.857  1.00  0.00           C  
ATOM    647  C   VAL A  43      86.767 -13.157 179.826  1.00  0.00           C  
ATOM    648  O   VAL A  43      87.569 -12.411 180.389  1.00  0.00           O  
ATOM    649  CB  VAL A  43      84.571 -13.956 180.722  1.00  0.00           C  
ATOM    650  CG1 VAL A  43      85.174 -13.943 182.122  1.00  0.00           C  
ATOM    651  CG2 VAL A  43      83.069 -13.700 180.731  1.00  0.00           C  
ATOM    652  H   VAL A  43      84.508 -13.846 178.114  1.00  0.00           H  
ATOM    653  HA  VAL A  43      85.079 -11.901 180.276  1.00  0.00           H  
ATOM    654  HB  VAL A  43      84.760 -14.944 180.298  1.00  0.00           H  
ATOM    655 1HG1 VAL A  43      84.697 -14.711 182.729  1.00  0.00           H  
ATOM    656 2HG1 VAL A  43      86.243 -14.143 182.054  1.00  0.00           H  
ATOM    657 3HG1 VAL A  43      85.013 -12.965 182.578  1.00  0.00           H  
ATOM    658 1HG2 VAL A  43      82.574 -14.462 181.332  1.00  0.00           H  
ATOM    659 2HG2 VAL A  43      82.867 -12.717 181.149  1.00  0.00           H  
ATOM    660 3HG2 VAL A  43      82.692 -13.749 179.706  1.00  0.00           H  
ATOM    661  N   TYR A  44      87.152 -14.215 179.118  1.00  0.00           N  
ATOM    662  CA  TYR A  44      88.552 -14.617 178.978  1.00  0.00           C  
ATOM    663  C   TYR A  44      89.397 -13.446 178.474  1.00  0.00           C  
ATOM    664  O   TYR A  44      90.487 -13.175 178.983  1.00  0.00           O  
ATOM    665  CB  TYR A  44      88.670 -15.796 178.023  1.00  0.00           C  
ATOM    666  CG  TYR A  44      90.055 -16.309 177.853  1.00  0.00           C  
ATOM    667  CD1 TYR A  44      90.587 -17.191 178.781  1.00  0.00           C  
ATOM    668  CD2 TYR A  44      90.802 -15.890 176.789  1.00  0.00           C  
ATOM    669  CE1 TYR A  44      91.874 -17.638 178.631  1.00  0.00           C  
ATOM    670  CE2 TYR A  44      92.081 -16.335 176.649  1.00  0.00           C  
ATOM    671  CZ  TYR A  44      92.623 -17.197 177.558  1.00  0.00           C  
ATOM    672  OH  TYR A  44      93.919 -17.608 177.401  1.00  0.00           O  
ATOM    673  H   TYR A  44      86.436 -14.775 178.655  1.00  0.00           H  
ATOM    674  HA  TYR A  44      88.931 -14.908 179.956  1.00  0.00           H  
ATOM    675 1HB  TYR A  44      88.038 -16.613 178.377  1.00  0.00           H  
ATOM    676 2HB  TYR A  44      88.299 -15.498 177.044  1.00  0.00           H  
ATOM    677  HD1 TYR A  44      89.989 -17.523 179.630  1.00  0.00           H  
ATOM    678  HD2 TYR A  44      90.380 -15.193 176.065  1.00  0.00           H  
ATOM    679  HE1 TYR A  44      92.298 -18.316 179.358  1.00  0.00           H  
ATOM    680  HE2 TYR A  44      92.679 -15.993 175.820  1.00  0.00           H  
ATOM    681  HH  TYR A  44      94.241 -17.959 178.234  1.00  0.00           H  
ATOM    682  N   THR A  45      88.875 -12.747 177.476  1.00  0.00           N  
ATOM    683  CA  THR A  45      89.533 -11.635 176.812  1.00  0.00           C  
ATOM    684  C   THR A  45      89.774 -10.413 177.709  1.00  0.00           C  
ATOM    685  O   THR A  45      90.537  -9.528 177.329  1.00  0.00           O  
ATOM    686  CB  THR A  45      88.718 -11.232 175.569  1.00  0.00           C  
ATOM    687  CG2 THR A  45      88.739 -12.336 174.534  1.00  0.00           C  
ATOM    688  OG1 THR A  45      87.385 -10.942 175.947  1.00  0.00           O  
ATOM    689  H   THR A  45      87.965 -13.027 177.128  1.00  0.00           H  
ATOM    690  HA  THR A  45      90.504 -11.987 176.463  1.00  0.00           H  
ATOM    691  HB  THR A  45      89.142 -10.340 175.139  1.00  0.00           H  
ATOM    692  HG1 THR A  45      86.964 -11.773 176.250  1.00  0.00           H  
ATOM    693 1HG2 THR A  45      88.161 -12.043 173.675  1.00  0.00           H  
ATOM    694 2HG2 THR A  45      89.743 -12.504 174.246  1.00  0.00           H  
ATOM    695 3HG2 THR A  45      88.340 -13.247 174.931  1.00  0.00           H  
ATOM    696  N   GLU A  46      89.143 -10.346 178.893  1.00  0.00           N  
ATOM    697  CA  GLU A  46      89.411  -9.239 179.809  1.00  0.00           C  
ATOM    698  C   GLU A  46      90.601  -9.589 180.702  1.00  0.00           C  
ATOM    699  O   GLU A  46      91.097  -8.749 181.458  1.00  0.00           O  
ATOM    700  CB  GLU A  46      88.199  -8.897 180.693  1.00  0.00           C  
ATOM    701  CG  GLU A  46      86.988  -8.342 179.960  1.00  0.00           C  
ATOM    702  CD  GLU A  46      85.841  -7.944 180.898  1.00  0.00           C  
ATOM    703  OE1 GLU A  46      85.984  -8.092 182.095  1.00  0.00           O  
ATOM    704  OE2 GLU A  46      84.837  -7.479 180.411  1.00  0.00           O1-
ATOM    705  H   GLU A  46      88.508 -11.084 179.193  1.00  0.00           H  
ATOM    706  HA  GLU A  46      89.672  -8.358 179.224  1.00  0.00           H  
ATOM    707 1HB  GLU A  46      87.880  -9.799 181.218  1.00  0.00           H  
ATOM    708 2HB  GLU A  46      88.496  -8.169 181.447  1.00  0.00           H  
ATOM    709 1HG  GLU A  46      87.292  -7.471 179.382  1.00  0.00           H  
ATOM    710 2HG  GLU A  46      86.636  -9.098 179.262  1.00  0.00           H  
ATOM    711  N   LYS A  47      91.045 -10.842 180.619  1.00  0.00           N  
ATOM    712  CA  LYS A  47      92.140 -11.364 181.415  1.00  0.00           C  
ATOM    713  C   LYS A  47      93.331 -11.603 180.493  1.00  0.00           C  
ATOM    714  O   LYS A  47      94.490 -11.429 180.877  1.00  0.00           O  
ATOM    715  CB  LYS A  47      91.685 -12.661 182.085  1.00  0.00           C  
ATOM    716  CG  LYS A  47      90.513 -12.462 183.048  1.00  0.00           C  
ATOM    717  CD  LYS A  47      90.086 -13.760 183.704  1.00  0.00           C  
ATOM    718  CE  LYS A  47      88.902 -13.534 184.637  1.00  0.00           C  
ATOM    719  NZ  LYS A  47      88.446 -14.799 185.270  1.00  0.00           N1+
ATOM    720  H   LYS A  47      90.604 -11.488 179.973  1.00  0.00           H  
ATOM    721  HA  LYS A  47      92.425 -10.632 182.170  1.00  0.00           H  
ATOM    722 1HB  LYS A  47      91.376 -13.377 181.328  1.00  0.00           H  
ATOM    723 2HB  LYS A  47      92.518 -13.103 182.634  1.00  0.00           H  
ATOM    724 1HG  LYS A  47      90.788 -11.739 183.816  1.00  0.00           H  
ATOM    725 2HG  LYS A  47      89.661 -12.064 182.487  1.00  0.00           H  
ATOM    726 1HD  LYS A  47      89.799 -14.476 182.931  1.00  0.00           H  
ATOM    727 2HD  LYS A  47      90.918 -14.175 184.273  1.00  0.00           H  
ATOM    728 1HE  LYS A  47      89.190 -12.834 185.418  1.00  0.00           H  
ATOM    729 2HE  LYS A  47      88.075 -13.108 184.065  1.00  0.00           H  
ATOM    730 1HZ  LYS A  47      87.661 -14.610 185.878  1.00  0.00           H  
ATOM    731 2HZ  LYS A  47      88.164 -15.450 184.551  1.00  0.00           H  
ATOM    732 3HZ  LYS A  47      89.200 -15.199 185.811  1.00  0.00           H  
ATOM    733  N   HIS A  48      93.008 -11.953 179.246  1.00  0.00           N  
ATOM    734  CA  HIS A  48      93.963 -12.271 178.193  1.00  0.00           C  
ATOM    735  C   HIS A  48      93.634 -11.552 176.867  1.00  0.00           C  
ATOM    736  O   HIS A  48      93.240 -12.220 175.898  1.00  0.00           O  
ATOM    737  CB  HIS A  48      93.954 -13.774 177.971  1.00  0.00           C  
ATOM    738  CG  HIS A  48      94.374 -14.557 179.186  1.00  0.00           C  
ATOM    739  CD2 HIS A  48      93.642 -15.196 180.128  1.00  0.00           C  
ATOM    740  ND1 HIS A  48      95.691 -14.705 179.560  1.00  0.00           N  
ATOM    741  CE1 HIS A  48      95.755 -15.424 180.666  1.00  0.00           C  
ATOM    742  NE2 HIS A  48      94.525 -15.736 181.032  1.00  0.00           N  
ATOM    743  H   HIS A  48      92.023 -12.083 179.040  1.00  0.00           H  
ATOM    744  HA  HIS A  48      94.965 -11.986 178.508  1.00  0.00           H  
ATOM    745 1HB  HIS A  48      92.947 -14.054 177.728  1.00  0.00           H  
ATOM    746 2HB  HIS A  48      94.596 -14.042 177.132  1.00  0.00           H  
ATOM    747  HD1 HIS A  48      96.489 -14.326 179.089  1.00  0.00           H  
ATOM    748  HD2 HIS A  48      92.568 -15.329 180.259  1.00  0.00           H  
ATOM    749  HE1 HIS A  48      96.717 -15.661 181.119  1.00  0.00           H  
ATOM    750  N   PRO A  49      93.874 -10.214 176.773  1.00  0.00           N  
ATOM    751  CA  PRO A  49      93.490  -9.297 175.696  1.00  0.00           C  
ATOM    752  C   PRO A  49      93.993  -9.720 174.325  1.00  0.00           C  
ATOM    753  O   PRO A  49      93.422  -9.327 173.305  1.00  0.00           O  
ATOM    754  CB  PRO A  49      94.166  -7.983 176.114  1.00  0.00           C  
ATOM    755  CG  PRO A  49      94.306  -8.081 177.594  1.00  0.00           C  
ATOM    756  CD  PRO A  49      94.620  -9.525 177.855  1.00  0.00           C  
ATOM    757  HA  PRO A  49      92.396  -9.189 175.689  1.00  0.00           H  
ATOM    758 1HB  PRO A  49      95.130  -7.874 175.598  1.00  0.00           H  
ATOM    759 2HB  PRO A  49      93.540  -7.130 175.805  1.00  0.00           H  
ATOM    760 1HG  PRO A  49      95.090  -7.403 177.954  1.00  0.00           H  
ATOM    761 2HG  PRO A  49      93.365  -7.771 178.081  1.00  0.00           H  
ATOM    762 1HD  PRO A  49      95.697  -9.718 177.775  1.00  0.00           H  
ATOM    763 2HD  PRO A  49      94.242  -9.736 178.833  1.00  0.00           H  
ATOM    764  N   ALA A  50      95.019 -10.568 174.287  1.00  0.00           N  
ATOM    765  CA  ALA A  50      95.591 -11.067 173.041  1.00  0.00           C  
ATOM    766  C   ALA A  50      94.527 -11.757 172.198  1.00  0.00           C  
ATOM    767  O   ALA A  50      94.612 -11.787 170.970  1.00  0.00           O  
ATOM    768  CB  ALA A  50      96.706 -12.052 173.333  1.00  0.00           C  
ATOM    769  H   ALA A  50      95.438 -10.873 175.151  1.00  0.00           H  
ATOM    770  HA  ALA A  50      95.984 -10.219 172.480  1.00  0.00           H  
ATOM    771 1HB  ALA A  50      97.131 -12.407 172.394  1.00  0.00           H  
ATOM    772 2HB  ALA A  50      97.480 -11.563 173.922  1.00  0.00           H  
ATOM    773 3HB  ALA A  50      96.301 -12.897 173.889  1.00  0.00           H  
ATOM    774  N   THR A  51      93.529 -12.328 172.867  1.00  0.00           N  
ATOM    775  CA  THR A  51      92.462 -13.032 172.196  1.00  0.00           C  
ATOM    776  C   THR A  51      91.247 -12.155 171.864  1.00  0.00           C  
ATOM    777  O   THR A  51      90.303 -12.630 171.218  1.00  0.00           O  
ATOM    778  CB  THR A  51      92.045 -14.261 173.024  1.00  0.00           C  
ATOM    779  CG2 THR A  51      93.153 -15.266 173.073  1.00  0.00           C  
ATOM    780  OG1 THR A  51      91.678 -13.857 174.348  1.00  0.00           O  
ATOM    781  H   THR A  51      93.502 -12.256 173.886  1.00  0.00           H  
ATOM    782  HA  THR A  51      92.862 -13.403 171.262  1.00  0.00           H  
ATOM    783  HB  THR A  51      91.181 -14.716 172.554  1.00  0.00           H  
ATOM    784  HG1 THR A  51      92.398 -13.314 174.755  1.00  0.00           H  
ATOM    785 1HG2 THR A  51      92.841 -16.139 173.631  1.00  0.00           H  
ATOM    786 2HG2 THR A  51      93.393 -15.561 172.056  1.00  0.00           H  
ATOM    787 3HG2 THR A  51      94.026 -14.822 173.550  1.00  0.00           H  
ATOM    788  N   SER A  52      91.246 -10.882 172.295  1.00  0.00           N  
ATOM    789  CA  SER A  52      90.088 -10.021 172.060  1.00  0.00           C  
ATOM    790  C   SER A  52      89.871  -9.737 170.591  1.00  0.00           C  
ATOM    791  O   SER A  52      88.736  -9.636 170.125  1.00  0.00           O  
ATOM    792  CB  SER A  52      90.256  -8.704 172.797  1.00  0.00           C  
ATOM    793  OG  SER A  52      91.320  -7.959 172.274  1.00  0.00           O  
ATOM    794  H   SER A  52      92.055 -10.495 172.776  1.00  0.00           H  
ATOM    795  HA  SER A  52      89.200 -10.517 172.432  1.00  0.00           H  
ATOM    796 1HB  SER A  52      89.334  -8.130 172.729  1.00  0.00           H  
ATOM    797 2HB  SER A  52      90.445  -8.899 173.850  1.00  0.00           H  
ATOM    798  HG  SER A  52      92.138  -8.421 172.562  1.00  0.00           H  
ATOM    799  N   ALA A  53      90.959  -9.691 169.831  1.00  0.00           N  
ATOM    800  CA  ALA A  53      90.856  -9.428 168.408  1.00  0.00           C  
ATOM    801  C   ALA A  53      90.065 -10.513 167.732  1.00  0.00           C  
ATOM    802  O   ALA A  53      89.270 -10.264 166.821  1.00  0.00           O  
ATOM    803  CB  ALA A  53      92.236  -9.354 167.783  1.00  0.00           C  
ATOM    804  H   ALA A  53      91.866  -9.798 170.265  1.00  0.00           H  
ATOM    805  HA  ALA A  53      90.334  -8.480 168.271  1.00  0.00           H  
ATOM    806 1HB  ALA A  53      92.144  -9.147 166.720  1.00  0.00           H  
ATOM    807 2HB  ALA A  53      92.811  -8.563 168.260  1.00  0.00           H  
ATOM    808 3HB  ALA A  53      92.748 -10.310 167.922  1.00  0.00           H  
ATOM    809  N   TYR A  54      90.280 -11.731 168.187  1.00  0.00           N  
ATOM    810  CA  TYR A  54      89.687 -12.868 167.549  1.00  0.00           C  
ATOM    811  C   TYR A  54      88.256 -13.014 167.987  1.00  0.00           C  
ATOM    812  O   TYR A  54      87.389 -13.303 167.170  1.00  0.00           O  
ATOM    813  CB  TYR A  54      90.542 -14.079 167.851  1.00  0.00           C  
ATOM    814  CG  TYR A  54      91.928 -13.834 167.340  1.00  0.00           C  
ATOM    815  CD1 TYR A  54      92.994 -13.850 168.212  1.00  0.00           C  
ATOM    816  CD2 TYR A  54      92.117 -13.489 166.018  1.00  0.00           C  
ATOM    817  CE1 TYR A  54      94.260 -13.543 167.766  1.00  0.00           C  
ATOM    818  CE2 TYR A  54      93.371 -13.181 165.557  1.00  0.00           C  
ATOM    819  CZ  TYR A  54      94.448 -13.205 166.424  1.00  0.00           C  
ATOM    820  OH  TYR A  54      95.709 -12.889 165.962  1.00  0.00           O  
ATOM    821  H   TYR A  54      90.896 -11.866 168.980  1.00  0.00           H  
ATOM    822  HA  TYR A  54      89.690 -12.704 166.470  1.00  0.00           H  
ATOM    823 1HB  TYR A  54      90.590 -14.244 168.932  1.00  0.00           H  
ATOM    824 2HB  TYR A  54      90.139 -14.974 167.390  1.00  0.00           H  
ATOM    825  HD1 TYR A  54      92.835 -14.104 169.247  1.00  0.00           H  
ATOM    826  HD2 TYR A  54      91.272 -13.449 165.349  1.00  0.00           H  
ATOM    827  HE1 TYR A  54      95.103 -13.559 168.463  1.00  0.00           H  
ATOM    828  HE2 TYR A  54      93.513 -12.907 164.511  1.00  0.00           H  
ATOM    829  HH  TYR A  54      95.688 -12.815 165.003  1.00  0.00           H  
ATOM    830  N   ALA A  55      87.985 -12.770 169.269  1.00  0.00           N  
ATOM    831  CA  ALA A  55      86.619 -12.894 169.758  1.00  0.00           C  
ATOM    832  C   ALA A  55      85.689 -11.941 169.008  1.00  0.00           C  
ATOM    833  O   ALA A  55      84.569 -12.309 168.629  1.00  0.00           O  
ATOM    834  CB  ALA A  55      86.585 -12.622 171.242  1.00  0.00           C  
ATOM    835  H   ALA A  55      88.738 -12.529 169.914  1.00  0.00           H  
ATOM    836  HA  ALA A  55      86.282 -13.910 169.575  1.00  0.00           H  
ATOM    837 1HB  ALA A  55      85.571 -12.738 171.619  1.00  0.00           H  
ATOM    838 2HB  ALA A  55      87.250 -13.321 171.741  1.00  0.00           H  
ATOM    839 3HB  ALA A  55      86.928 -11.602 171.425  1.00  0.00           H  
ATOM    840  N   LYS A  56      86.182 -10.728 168.735  1.00  0.00           N  
ATOM    841  CA  LYS A  56      85.389  -9.752 168.003  1.00  0.00           C  
ATOM    842  C   LYS A  56      85.174 -10.201 166.559  1.00  0.00           C  
ATOM    843  O   LYS A  56      84.058 -10.106 166.037  1.00  0.00           O  
ATOM    844  CB  LYS A  56      86.076  -8.391 168.047  1.00  0.00           C  
ATOM    845  CG  LYS A  56      86.055  -7.724 169.419  1.00  0.00           C  
ATOM    846  CD  LYS A  56      86.804  -6.400 169.407  1.00  0.00           C  
ATOM    847  CE  LYS A  56      86.793  -5.743 170.780  1.00  0.00           C  
ATOM    848  NZ  LYS A  56      87.554  -4.461 170.790  1.00  0.00           N1+
ATOM    849  H   LYS A  56      87.110 -10.465 169.074  1.00  0.00           H  
ATOM    850  HA  LYS A  56      84.412  -9.671 168.479  1.00  0.00           H  
ATOM    851 1HB  LYS A  56      87.125  -8.510 167.756  1.00  0.00           H  
ATOM    852 2HB  LYS A  56      85.609  -7.721 167.329  1.00  0.00           H  
ATOM    853 1HG  LYS A  56      85.023  -7.548 169.721  1.00  0.00           H  
ATOM    854 2HG  LYS A  56      86.519  -8.387 170.147  1.00  0.00           H  
ATOM    855 1HD  LYS A  56      87.841  -6.585 169.114  1.00  0.00           H  
ATOM    856 2HD  LYS A  56      86.353  -5.727 168.682  1.00  0.00           H  
ATOM    857 1HE  LYS A  56      85.763  -5.545 171.072  1.00  0.00           H  
ATOM    858 2HE  LYS A  56      87.242  -6.426 171.504  1.00  0.00           H  
ATOM    859 1HZ  LYS A  56      87.524  -4.058 171.715  1.00  0.00           H  
ATOM    860 2HZ  LYS A  56      88.515  -4.641 170.531  1.00  0.00           H  
ATOM    861 3HZ  LYS A  56      87.141  -3.818 170.129  1.00  0.00           H  
ATOM    862  N   GLN A  57      86.222 -10.751 165.931  1.00  0.00           N  
ATOM    863  CA  GLN A  57      86.098 -11.233 164.560  1.00  0.00           C  
ATOM    864  C   GLN A  57      85.114 -12.397 164.485  1.00  0.00           C  
ATOM    865  O   GLN A  57      84.335 -12.485 163.538  1.00  0.00           O  
ATOM    866  CB  GLN A  57      87.462 -11.623 164.005  1.00  0.00           C  
ATOM    867  CG  GLN A  57      88.372 -10.458 163.746  1.00  0.00           C  
ATOM    868  CD  GLN A  57      89.766 -10.883 163.347  1.00  0.00           C  
ATOM    869  NE2 GLN A  57      90.722 -10.555 164.194  1.00  0.00           N  
ATOM    870  OE1 GLN A  57      89.984 -11.501 162.299  1.00  0.00           O  
ATOM    871  H   GLN A  57      87.135 -10.800 166.389  1.00  0.00           H  
ATOM    872  HA  GLN A  57      85.706 -10.425 163.947  1.00  0.00           H  
ATOM    873 1HB  GLN A  57      87.959 -12.287 164.710  1.00  0.00           H  
ATOM    874 2HB  GLN A  57      87.335 -12.168 163.085  1.00  0.00           H  
ATOM    875 1HG  GLN A  57      87.952  -9.881 162.925  1.00  0.00           H  
ATOM    876 2HG  GLN A  57      88.429  -9.840 164.629  1.00  0.00           H  
ATOM    877 1HE2 GLN A  57      91.672 -10.799 164.006  1.00  0.00           H  
ATOM    878 2HE2 GLN A  57      90.477 -10.054 165.041  1.00  0.00           H  
ATOM    879  N   ILE A  58      85.099 -13.256 165.506  1.00  0.00           N  
ATOM    880  CA  ILE A  58      84.162 -14.374 165.535  1.00  0.00           C  
ATOM    881  C   ILE A  58      82.733 -13.881 165.505  1.00  0.00           C  
ATOM    882  O   ILE A  58      81.910 -14.390 164.739  1.00  0.00           O  
ATOM    883  CB  ILE A  58      84.375 -15.254 166.783  1.00  0.00           C  
ATOM    884  CG1 ILE A  58      85.711 -16.011 166.654  1.00  0.00           C  
ATOM    885  CG2 ILE A  58      83.181 -16.189 167.038  1.00  0.00           C  
ATOM    886  CD1 ILE A  58      86.198 -16.683 167.906  1.00  0.00           C  
ATOM    887  H   ILE A  58      85.774 -13.145 166.262  1.00  0.00           H  
ATOM    888  HA  ILE A  58      84.335 -14.982 164.653  1.00  0.00           H  
ATOM    889  HB  ILE A  58      84.479 -14.605 167.644  1.00  0.00           H  
ATOM    890 1HG1 ILE A  58      85.612 -16.768 165.889  1.00  0.00           H  
ATOM    891 2HG1 ILE A  58      86.443 -15.317 166.344  1.00  0.00           H  
ATOM    892 1HG2 ILE A  58      83.360 -16.769 167.942  1.00  0.00           H  
ATOM    893 2HG2 ILE A  58      82.276 -15.595 167.166  1.00  0.00           H  
ATOM    894 3HG2 ILE A  58      83.045 -16.853 166.212  1.00  0.00           H  
ATOM    895 1HD1 ILE A  58      87.148 -17.179 167.704  1.00  0.00           H  
ATOM    896 2HD1 ILE A  58      86.338 -15.953 168.684  1.00  0.00           H  
ATOM    897 3HD1 ILE A  58      85.470 -17.407 168.223  1.00  0.00           H  
ATOM    898  N   LYS A  59      82.440 -12.857 166.306  1.00  0.00           N  
ATOM    899  CA  LYS A  59      81.089 -12.325 166.347  1.00  0.00           C  
ATOM    900  C   LYS A  59      80.726 -11.727 164.980  1.00  0.00           C  
ATOM    901  O   LYS A  59      79.617 -11.941 164.478  1.00  0.00           O  
ATOM    902  CB  LYS A  59      81.004 -11.271 167.450  1.00  0.00           C  
ATOM    903  CG  LYS A  59      79.612 -10.739 167.796  1.00  0.00           C  
ATOM    904  CD  LYS A  59      78.737 -11.839 168.450  1.00  0.00           C  
ATOM    905  CE  LYS A  59      77.444 -11.261 169.051  1.00  0.00           C  
ATOM    906  NZ  LYS A  59      76.532 -12.333 169.607  1.00  0.00           N1+
ATOM    907  H   LYS A  59      83.164 -12.481 166.924  1.00  0.00           H  
ATOM    908  HA  LYS A  59      80.397 -13.136 166.565  1.00  0.00           H  
ATOM    909 1HB  LYS A  59      81.435 -11.680 168.338  1.00  0.00           H  
ATOM    910 2HB  LYS A  59      81.622 -10.416 167.168  1.00  0.00           H  
ATOM    911 1HG  LYS A  59      79.710  -9.904 168.490  1.00  0.00           H  
ATOM    912 2HG  LYS A  59      79.131 -10.387 166.890  1.00  0.00           H  
ATOM    913 1HD  LYS A  59      78.475 -12.590 167.702  1.00  0.00           H  
ATOM    914 2HD  LYS A  59      79.299 -12.327 169.239  1.00  0.00           H  
ATOM    915 1HE  LYS A  59      77.713 -10.580 169.857  1.00  0.00           H  
ATOM    916 2HE  LYS A  59      76.909 -10.706 168.281  1.00  0.00           H  
ATOM    917 1HZ  LYS A  59      75.700 -11.918 169.998  1.00  0.00           H  
ATOM    918 2HZ  LYS A  59      76.264 -12.962 168.864  1.00  0.00           H  
ATOM    919 3HZ  LYS A  59      77.002 -12.862 170.337  1.00  0.00           H  
ATOM    920  N   LYS A  60      81.675 -11.024 164.347  1.00  0.00           N  
ATOM    921  CA  LYS A  60      81.399 -10.429 163.041  1.00  0.00           C  
ATOM    922  C   LYS A  60      81.165 -11.497 161.974  1.00  0.00           C  
ATOM    923  O   LYS A  60      80.264 -11.363 161.137  1.00  0.00           O  
ATOM    924  CB  LYS A  60      82.552  -9.523 162.606  1.00  0.00           C  
ATOM    925  CG  LYS A  60      82.682  -8.240 163.417  1.00  0.00           C  
ATOM    926  CD  LYS A  60      83.868  -7.406 162.954  1.00  0.00           C  
ATOM    927  CE  LYS A  60      84.009  -6.136 163.782  1.00  0.00           C  
ATOM    928  NZ  LYS A  60      85.178  -5.317 163.349  1.00  0.00           N1+
ATOM    929  H   LYS A  60      82.581 -10.872 164.799  1.00  0.00           H  
ATOM    930  HA  LYS A  60      80.492  -9.831 163.122  1.00  0.00           H  
ATOM    931 1HB  LYS A  60      83.489 -10.073 162.697  1.00  0.00           H  
ATOM    932 2HB  LYS A  60      82.432  -9.257 161.558  1.00  0.00           H  
ATOM    933 1HG  LYS A  60      81.769  -7.655 163.320  1.00  0.00           H  
ATOM    934 2HG  LYS A  60      82.817  -8.498 164.467  1.00  0.00           H  
ATOM    935 1HD  LYS A  60      84.781  -7.996 163.054  1.00  0.00           H  
ATOM    936 2HD  LYS A  60      83.740  -7.137 161.906  1.00  0.00           H  
ATOM    937 1HE  LYS A  60      83.103  -5.540 163.681  1.00  0.00           H  
ATOM    938 2HE  LYS A  60      84.138  -6.408 164.832  1.00  0.00           H  
ATOM    939 1HZ  LYS A  60      85.239  -4.486 163.921  1.00  0.00           H  
ATOM    940 2HZ  LYS A  60      86.025  -5.857 163.451  1.00  0.00           H  
ATOM    941 3HZ  LYS A  60      85.063  -5.051 162.383  1.00  0.00           H  
ATOM    942  N   PHE A  61      81.952 -12.572 162.007  1.00  0.00           N  
ATOM    943  CA  PHE A  61      81.785 -13.623 161.019  1.00  0.00           C  
ATOM    944  C   PHE A  61      80.458 -14.326 161.219  1.00  0.00           C  
ATOM    945  O   PHE A  61      79.784 -14.673 160.246  1.00  0.00           O  
ATOM    946  CB  PHE A  61      82.941 -14.601 161.049  1.00  0.00           C  
ATOM    947  CG  PHE A  61      84.170 -14.017 160.445  1.00  0.00           C  
ATOM    948  CD1 PHE A  61      85.381 -13.944 161.124  1.00  0.00           C  
ATOM    949  CD2 PHE A  61      84.089 -13.478 159.189  1.00  0.00           C  
ATOM    950  CE1 PHE A  61      86.479 -13.338 160.525  1.00  0.00           C  
ATOM    951  CE2 PHE A  61      85.163 -12.876 158.604  1.00  0.00           C  
ATOM    952  CZ  PHE A  61      86.364 -12.802 159.268  1.00  0.00           C  
ATOM    953  H   PHE A  61      82.691 -12.641 162.705  1.00  0.00           H  
ATOM    954  HA  PHE A  61      81.775 -13.165 160.029  1.00  0.00           H  
ATOM    955 1HB  PHE A  61      83.159 -14.880 162.080  1.00  0.00           H  
ATOM    956 2HB  PHE A  61      82.677 -15.503 160.497  1.00  0.00           H  
ATOM    957  HD1 PHE A  61      85.461 -14.360 162.131  1.00  0.00           H  
ATOM    958  HD2 PHE A  61      83.142 -13.525 158.661  1.00  0.00           H  
ATOM    959  HE1 PHE A  61      87.428 -13.271 161.042  1.00  0.00           H  
ATOM    960  HE2 PHE A  61      85.059 -12.453 157.605  1.00  0.00           H  
ATOM    961  HZ  PHE A  61      87.220 -12.320 158.797  1.00  0.00           H  
ATOM    962  N   LYS A  62      80.057 -14.514 162.478  1.00  0.00           N  
ATOM    963  CA  LYS A  62      78.773 -15.136 162.734  1.00  0.00           C  
ATOM    964  C   LYS A  62      77.669 -14.292 162.095  1.00  0.00           C  
ATOM    965  O   LYS A  62      76.739 -14.824 161.475  1.00  0.00           O  
ATOM    966  CB  LYS A  62      78.499 -15.288 164.220  1.00  0.00           C  
ATOM    967  CG  LYS A  62      77.217 -16.035 164.450  1.00  0.00           C  
ATOM    968  CD  LYS A  62      76.892 -16.232 165.890  1.00  0.00           C  
ATOM    969  CE  LYS A  62      75.651 -17.051 165.988  1.00  0.00           C  
ATOM    970  NZ  LYS A  62      75.204 -17.247 167.352  1.00  0.00           N1+
ATOM    971  H   LYS A  62      80.652 -14.243 163.262  1.00  0.00           H  
ATOM    972  HA  LYS A  62      78.761 -16.122 162.272  1.00  0.00           H  
ATOM    973 1HB  LYS A  62      79.323 -15.817 164.698  1.00  0.00           H  
ATOM    974 2HB  LYS A  62      78.423 -14.303 164.685  1.00  0.00           H  
ATOM    975 1HG  LYS A  62      76.398 -15.486 163.981  1.00  0.00           H  
ATOM    976 2HG  LYS A  62      77.286 -17.014 163.976  1.00  0.00           H  
ATOM    977 1HD  LYS A  62      77.695 -16.751 166.394  1.00  0.00           H  
ATOM    978 2HD  LYS A  62      76.731 -15.272 166.379  1.00  0.00           H  
ATOM    979 1HE  LYS A  62      74.853 -16.582 165.421  1.00  0.00           H  
ATOM    980 2HE  LYS A  62      75.862 -18.031 165.557  1.00  0.00           H  
ATOM    981 1HZ  LYS A  62      74.388 -17.854 167.312  1.00  0.00           H  
ATOM    982 2HZ  LYS A  62      75.920 -17.699 167.889  1.00  0.00           H  
ATOM    983 3HZ  LYS A  62      74.974 -16.373 167.821  1.00  0.00           H  
ATOM    984  N   LYS A  63      77.770 -12.962 162.243  1.00  0.00           N  
ATOM    985  CA  LYS A  63      76.766 -12.083 161.659  1.00  0.00           C  
ATOM    986  C   LYS A  63      76.735 -12.233 160.144  1.00  0.00           C  
ATOM    987  O   LYS A  63      75.659 -12.229 159.548  1.00  0.00           O  
ATOM    988  CB  LYS A  63      77.012 -10.619 162.038  1.00  0.00           C  
ATOM    989  CG  LYS A  63      76.726 -10.276 163.500  1.00  0.00           C  
ATOM    990  CD  LYS A  63      77.015  -8.804 163.782  1.00  0.00           C  
ATOM    991  CE  LYS A  63      76.726  -8.437 165.229  1.00  0.00           C  
ATOM    992  NZ  LYS A  63      77.026  -7.001 165.504  1.00  0.00           N1+
ATOM    993  H   LYS A  63      78.540 -12.567 162.788  1.00  0.00           H  
ATOM    994  HA  LYS A  63      75.790 -12.375 162.044  1.00  0.00           H  
ATOM    995 1HB  LYS A  63      78.050 -10.366 161.840  1.00  0.00           H  
ATOM    996 2HB  LYS A  63      76.396  -9.976 161.413  1.00  0.00           H  
ATOM    997 1HG  LYS A  63      75.681 -10.486 163.725  1.00  0.00           H  
ATOM    998 2HG  LYS A  63      77.349 -10.894 164.144  1.00  0.00           H  
ATOM    999 1HD  LYS A  63      78.068  -8.603 163.573  1.00  0.00           H  
ATOM   1000 2HD  LYS A  63      76.408  -8.180 163.128  1.00  0.00           H  
ATOM   1001 1HE  LYS A  63      75.677  -8.627 165.444  1.00  0.00           H  
ATOM   1002 2HE  LYS A  63      77.338  -9.056 165.882  1.00  0.00           H  
ATOM   1003 1HZ  LYS A  63      76.824  -6.792 166.471  1.00  0.00           H  
ATOM   1004 2HZ  LYS A  63      78.001  -6.818 165.318  1.00  0.00           H  
ATOM   1005 3HZ  LYS A  63      76.455  -6.418 164.908  1.00  0.00           H  
ATOM   1006  N   GLN A  64      77.902 -12.421 159.513  1.00  0.00           N  
ATOM   1007  CA  GLN A  64      77.922 -12.621 158.064  1.00  0.00           C  
ATOM   1008  C   GLN A  64      77.211 -13.934 157.691  1.00  0.00           C  
ATOM   1009  O   GLN A  64      76.453 -13.997 156.716  1.00  0.00           O  
ATOM   1010  CB  GLN A  64      79.337 -12.646 157.500  1.00  0.00           C  
ATOM   1011  CG  GLN A  64      80.090 -11.350 157.524  1.00  0.00           C  
ATOM   1012  CD  GLN A  64      81.473 -11.490 156.869  1.00  0.00           C  
ATOM   1013  NE2 GLN A  64      82.060 -10.355 156.512  1.00  0.00           N  
ATOM   1014  OE1 GLN A  64      82.002 -12.590 156.683  1.00  0.00           O  
ATOM   1015  H   GLN A  64      78.773 -12.386 160.045  1.00  0.00           H  
ATOM   1016  HA  GLN A  64      77.398 -11.792 157.601  1.00  0.00           H  
ATOM   1017 1HB  GLN A  64      79.923 -13.356 158.072  1.00  0.00           H  
ATOM   1018 2HB  GLN A  64      79.308 -13.004 156.471  1.00  0.00           H  
ATOM   1019 1HG  GLN A  64      79.521 -10.594 156.987  1.00  0.00           H  
ATOM   1020 2HG  GLN A  64      80.231 -11.050 158.565  1.00  0.00           H  
ATOM   1021 1HE2 GLN A  64      82.964 -10.372 156.077  1.00  0.00           H  
ATOM   1022 2HE2 GLN A  64      81.602  -9.481 156.679  1.00  0.00           H  
ATOM   1023  N   ILE A  65      77.384 -14.973 158.515  1.00  0.00           N  
ATOM   1024  CA  ILE A  65      76.741 -16.260 158.248  1.00  0.00           C  
ATOM   1025  C   ILE A  65      75.213 -16.092 158.245  1.00  0.00           C  
ATOM   1026  O   ILE A  65      74.500 -16.626 157.375  1.00  0.00           O  
ATOM   1027  CB  ILE A  65      77.195 -17.376 159.235  1.00  0.00           C  
ATOM   1028  CG1 ILE A  65      78.689 -17.710 158.947  1.00  0.00           C  
ATOM   1029  CG2 ILE A  65      76.326 -18.625 159.058  1.00  0.00           C  
ATOM   1030  CD1 ILE A  65      79.390 -18.596 159.967  1.00  0.00           C  
ATOM   1031  H   ILE A  65      78.017 -14.872 159.311  1.00  0.00           H  
ATOM   1032  HA  ILE A  65      77.056 -16.578 157.263  1.00  0.00           H  
ATOM   1033  HB  ILE A  65      77.122 -17.013 160.260  1.00  0.00           H  
ATOM   1034 1HG1 ILE A  65      78.756 -18.189 157.968  1.00  0.00           H  
ATOM   1035 2HG1 ILE A  65      79.223 -16.776 158.908  1.00  0.00           H  
ATOM   1036 1HG2 ILE A  65      76.658 -19.399 159.747  1.00  0.00           H  
ATOM   1037 2HG2 ILE A  65      75.287 -18.372 159.269  1.00  0.00           H  
ATOM   1038 3HG2 ILE A  65      76.414 -18.988 158.032  1.00  0.00           H  
ATOM   1039 1HD1 ILE A  65      80.429 -18.742 159.664  1.00  0.00           H  
ATOM   1040 2HD1 ILE A  65      79.364 -18.116 160.943  1.00  0.00           H  
ATOM   1041 3HD1 ILE A  65      78.889 -19.559 160.021  1.00  0.00           H  
ATOM   1042  N   LYS A  66      74.714 -15.282 159.172  1.00  0.00           N  
ATOM   1043  CA  LYS A  66      73.283 -15.036 159.306  1.00  0.00           C  
ATOM   1044  C   LYS A  66      72.669 -14.136 158.212  1.00  0.00           C  
ATOM   1045  O   LYS A  66      71.467 -13.866 158.252  1.00  0.00           O  
ATOM   1046  CB  LYS A  66      72.990 -14.426 160.678  1.00  0.00           C  
ATOM   1047  CG  LYS A  66      73.295 -15.334 161.868  1.00  0.00           C  
ATOM   1048  CD  LYS A  66      72.353 -16.526 161.889  1.00  0.00           C  
ATOM   1049  CE  LYS A  66      72.554 -17.387 163.126  1.00  0.00           C  
ATOM   1050  NZ  LYS A  66      71.619 -18.533 163.149  1.00  0.00           N1+
ATOM   1051  H   LYS A  66      75.360 -14.866 159.850  1.00  0.00           H  
ATOM   1052  HA  LYS A  66      72.778 -15.999 159.254  1.00  0.00           H  
ATOM   1053 1HB  LYS A  66      73.591 -13.520 160.797  1.00  0.00           H  
ATOM   1054 2HB  LYS A  66      71.943 -14.133 160.732  1.00  0.00           H  
ATOM   1055 1HG  LYS A  66      74.324 -15.694 161.792  1.00  0.00           H  
ATOM   1056 2HG  LYS A  66      73.194 -14.772 162.795  1.00  0.00           H  
ATOM   1057 1HD  LYS A  66      71.322 -16.177 161.866  1.00  0.00           H  
ATOM   1058 2HD  LYS A  66      72.530 -17.139 161.005  1.00  0.00           H  
ATOM   1059 1HE  LYS A  66      73.576 -17.768 163.137  1.00  0.00           H  
ATOM   1060 2HE  LYS A  66      72.394 -16.784 164.018  1.00  0.00           H  
ATOM   1061 1HZ  LYS A  66      71.791 -19.085 163.995  1.00  0.00           H  
ATOM   1062 2HZ  LYS A  66      70.671 -18.208 163.159  1.00  0.00           H  
ATOM   1063 3HZ  LYS A  66      71.775 -19.113 162.327  1.00  0.00           H  
ATOM   1064  N   THR A  67      73.459 -13.705 157.211  1.00  0.00           N  
ATOM   1065  CA  THR A  67      72.914 -12.888 156.121  1.00  0.00           C  
ATOM   1066  C   THR A  67      72.154 -13.712 155.098  1.00  0.00           C  
ATOM   1067  O   THR A  67      71.461 -13.158 154.248  1.00  0.00           O  
ATOM   1068  CB  THR A  67      74.019 -12.194 155.313  1.00  0.00           C  
ATOM   1069  CG2 THR A  67      74.828 -11.294 156.201  1.00  0.00           C  
ATOM   1070  OG1 THR A  67      74.851 -13.210 154.698  1.00  0.00           O  
ATOM   1071  H   THR A  67      74.455 -13.931 157.199  1.00  0.00           H  
ATOM   1072  HA  THR A  67      72.238 -12.147 156.545  1.00  0.00           H  
ATOM   1073  HB  THR A  67      73.567 -11.600 154.521  1.00  0.00           H  
ATOM   1074  HG1 THR A  67      75.411 -13.622 155.400  1.00  0.00           H  
ATOM   1075 1HG2 THR A  67      75.616 -10.812 155.624  1.00  0.00           H  
ATOM   1076 2HG2 THR A  67      74.180 -10.537 156.638  1.00  0.00           H  
ATOM   1077 3HG2 THR A  67      75.253 -11.875 156.986  1.00  0.00           H  
ATOM   1078  N   LYS A  68      72.342 -15.032 155.135  1.00  0.00           N  
ATOM   1079  CA  LYS A  68      71.749 -15.972 154.180  1.00  0.00           C  
ATOM   1080  C   LYS A  68      72.274 -15.818 152.740  1.00  0.00           C  
ATOM   1081  O   LYS A  68      71.745 -16.442 151.819  1.00  0.00           O  
ATOM   1082  CB  LYS A  68      70.214 -15.859 154.182  1.00  0.00           C  
ATOM   1083  CG  LYS A  68      69.571 -16.068 155.558  1.00  0.00           C  
ATOM   1084  CD  LYS A  68      68.055 -16.012 155.479  1.00  0.00           C  
ATOM   1085  CE  LYS A  68      67.425 -16.163 156.858  1.00  0.00           C  
ATOM   1086  NZ  LYS A  68      65.937 -16.068 156.803  1.00  0.00           N1+
ATOM   1087  H   LYS A  68      72.938 -15.413 155.874  1.00  0.00           H  
ATOM   1088  HA  LYS A  68      71.997 -16.978 154.502  1.00  0.00           H  
ATOM   1089 1HB  LYS A  68      69.892 -14.901 153.788  1.00  0.00           H  
ATOM   1090 2HB  LYS A  68      69.806 -16.622 153.519  1.00  0.00           H  
ATOM   1091 1HG  LYS A  68      69.876 -17.035 155.955  1.00  0.00           H  
ATOM   1092 2HG  LYS A  68      69.915 -15.292 156.245  1.00  0.00           H  
ATOM   1093 1HD  LYS A  68      67.751 -15.054 155.053  1.00  0.00           H  
ATOM   1094 2HD  LYS A  68      67.692 -16.809 154.831  1.00  0.00           H  
ATOM   1095 1HE  LYS A  68      67.704 -17.129 157.273  1.00  0.00           H  
ATOM   1096 2HE  LYS A  68      67.805 -15.374 157.510  1.00  0.00           H  
ATOM   1097 1HZ  LYS A  68      65.557 -16.171 157.734  1.00  0.00           H  
ATOM   1098 2HZ  LYS A  68      65.669 -15.168 156.428  1.00  0.00           H  
ATOM   1099 3HZ  LYS A  68      65.574 -16.800 156.209  1.00  0.00           H  
ATOM   1100  N   ASP A  69      73.343 -15.036 152.539  1.00  0.00           N  
ATOM   1101  CA  ASP A  69      73.971 -14.943 151.224  1.00  0.00           C  
ATOM   1102  C   ASP A  69      75.010 -16.033 151.132  1.00  0.00           C  
ATOM   1103  O   ASP A  69      76.022 -15.980 151.824  1.00  0.00           O  
ATOM   1104  CB  ASP A  69      74.558 -13.556 150.953  1.00  0.00           C  
ATOM   1105  CG  ASP A  69      75.223 -13.387 149.539  1.00  0.00           C  
ATOM   1106  OD1 ASP A  69      75.706 -14.368 148.954  1.00  0.00           O  
ATOM   1107  OD2 ASP A  69      75.228 -12.272 149.062  1.00  0.00           O1-
ATOM   1108  H   ASP A  69      73.750 -14.503 153.315  1.00  0.00           H  
ATOM   1109  HA  ASP A  69      73.215 -15.131 150.461  1.00  0.00           H  
ATOM   1110 1HB  ASP A  69      73.762 -12.815 151.047  1.00  0.00           H  
ATOM   1111 2HB  ASP A  69      75.289 -13.322 151.722  1.00  0.00           H  
ATOM   1112  N   ALA A  70      74.771 -17.025 150.290  1.00  0.00           N  
ATOM   1113  CA  ALA A  70      75.648 -18.185 150.216  1.00  0.00           C  
ATOM   1114  C   ALA A  70      77.107 -17.809 149.943  1.00  0.00           C  
ATOM   1115  O   ALA A  70      78.022 -18.528 150.362  1.00  0.00           O  
ATOM   1116  CB  ALA A  70      75.165 -19.127 149.126  1.00  0.00           C  
ATOM   1117  H   ALA A  70      73.936 -16.990 149.721  1.00  0.00           H  
ATOM   1118  HA  ALA A  70      75.601 -18.697 151.176  1.00  0.00           H  
ATOM   1119 1HB  ALA A  70      75.804 -20.010 149.101  1.00  0.00           H  
ATOM   1120 2HB  ALA A  70      74.139 -19.426 149.334  1.00  0.00           H  
ATOM   1121 3HB  ALA A  70      75.211 -18.620 148.164  1.00  0.00           H  
ATOM   1122  N   ALA A  71      77.360 -16.733 149.189  1.00  0.00           N  
ATOM   1123  CA  ALA A  71      78.756 -16.413 148.920  1.00  0.00           C  
ATOM   1124  C   ALA A  71      79.415 -15.947 150.202  1.00  0.00           C  
ATOM   1125  O   ALA A  71      80.499 -16.408 150.573  1.00  0.00           O  
ATOM   1126  CB  ALA A  71      78.872 -15.341 147.856  1.00  0.00           C  
ATOM   1127  H   ALA A  71      76.608 -16.095 148.892  1.00  0.00           H  
ATOM   1128  HA  ALA A  71      79.260 -17.317 148.581  1.00  0.00           H  
ATOM   1129 1HB  ALA A  71      79.924 -15.123 147.674  1.00  0.00           H  
ATOM   1130 2HB  ALA A  71      78.404 -15.689 146.939  1.00  0.00           H  
ATOM   1131 3HB  ALA A  71      78.366 -14.435 148.201  1.00  0.00           H  
ATOM   1132  N   ALA A  72      78.725 -15.040 150.897  1.00  0.00           N  
ATOM   1133  CA  ALA A  72      79.222 -14.488 152.142  1.00  0.00           C  
ATOM   1134  C   ALA A  72      79.354 -15.572 153.187  1.00  0.00           C  
ATOM   1135  O   ALA A  72      80.307 -15.573 153.960  1.00  0.00           O  
ATOM   1136  CB  ALA A  72      78.306 -13.395 152.651  1.00  0.00           C  
ATOM   1137  H   ALA A  72      77.823 -14.735 150.542  1.00  0.00           H  
ATOM   1138  HA  ALA A  72      80.212 -14.069 151.956  1.00  0.00           H  
ATOM   1139 1HB  ALA A  72      78.710 -12.982 153.576  1.00  0.00           H  
ATOM   1140 2HB  ALA A  72      78.229 -12.608 151.902  1.00  0.00           H  
ATOM   1141 3HB  ALA A  72      77.319 -13.817 152.843  1.00  0.00           H  
ATOM   1142  N   GLN A  73      78.406 -16.517 153.199  1.00  0.00           N  
ATOM   1143  CA  GLN A  73      78.451 -17.583 154.182  1.00  0.00           C  
ATOM   1144  C   GLN A  73      79.659 -18.459 153.966  1.00  0.00           C  
ATOM   1145  O   GLN A  73      80.364 -18.779 154.916  1.00  0.00           O  
ATOM   1146  CB  GLN A  73      77.200 -18.466 154.112  1.00  0.00           C  
ATOM   1147  CG  GLN A  73      75.930 -17.824 154.582  1.00  0.00           C  
ATOM   1148  CD  GLN A  73      74.741 -18.733 154.467  1.00  0.00           C  
ATOM   1149  NE2 GLN A  73      73.847 -18.609 155.438  1.00  0.00           N  
ATOM   1150  OE1 GLN A  73      74.619 -19.549 153.547  1.00  0.00           O  
ATOM   1151  H   GLN A  73      77.632 -16.463 152.542  1.00  0.00           H  
ATOM   1152  HA  GLN A  73      78.516 -17.138 155.174  1.00  0.00           H  
ATOM   1153 1HB  GLN A  73      77.053 -18.787 153.085  1.00  0.00           H  
ATOM   1154 2HB  GLN A  73      77.360 -19.362 154.712  1.00  0.00           H  
ATOM   1155 1HG  GLN A  73      76.038 -17.587 155.613  1.00  0.00           H  
ATOM   1156 2HG  GLN A  73      75.737 -16.922 154.022  1.00  0.00           H  
ATOM   1157 1HE2 GLN A  73      73.029 -19.183 155.447  1.00  0.00           H  
ATOM   1158 2HE2 GLN A  73      73.996 -17.907 156.174  1.00  0.00           H  
ATOM   1159  N   ALA A  74      79.956 -18.802 152.714  1.00  0.00           N  
ATOM   1160  CA  ALA A  74      81.116 -19.639 152.460  1.00  0.00           C  
ATOM   1161  C   ALA A  74      82.391 -18.951 152.929  1.00  0.00           C  
ATOM   1162  O   ALA A  74      83.288 -19.576 153.524  1.00  0.00           O  
ATOM   1163  CB  ALA A  74      81.203 -19.948 150.981  1.00  0.00           C  
ATOM   1164  H   ALA A  74      79.356 -18.519 151.933  1.00  0.00           H  
ATOM   1165  HA  ALA A  74      81.000 -20.565 153.023  1.00  0.00           H  
ATOM   1166 1HB  ALA A  74      82.059 -20.588 150.789  1.00  0.00           H  
ATOM   1167 2HB  ALA A  74      80.290 -20.451 150.661  1.00  0.00           H  
ATOM   1168 3HB  ALA A  74      81.311 -19.013 150.427  1.00  0.00           H  
ATOM   1169  N   GLN A  75      82.463 -17.640 152.694  1.00  0.00           N  
ATOM   1170  CA  GLN A  75      83.639 -16.885 153.077  1.00  0.00           C  
ATOM   1171  C   GLN A  75      83.738 -16.790 154.592  1.00  0.00           C  
ATOM   1172  O   GLN A  75      84.790 -17.067 155.171  1.00  0.00           O  
ATOM   1173  CB  GLN A  75      83.547 -15.483 152.469  1.00  0.00           C  
ATOM   1174  CG  GLN A  75      83.653 -15.464 150.953  1.00  0.00           C  
ATOM   1175  CD  GLN A  75      83.334 -14.100 150.352  1.00  0.00           C  
ATOM   1176  NE2 GLN A  75      83.700 -13.922 149.087  1.00  0.00           N  
ATOM   1177  OE1 GLN A  75      82.764 -13.219 151.008  1.00  0.00           O  
ATOM   1178  H   GLN A  75      81.701 -17.170 152.197  1.00  0.00           H  
ATOM   1179  HA  GLN A  75      84.525 -17.394 152.702  1.00  0.00           H  
ATOM   1180 1HB  GLN A  75      82.593 -15.034 152.743  1.00  0.00           H  
ATOM   1181 2HB  GLN A  75      84.335 -14.853 152.883  1.00  0.00           H  
ATOM   1182 1HG  GLN A  75      84.670 -15.729 150.673  1.00  0.00           H  
ATOM   1183 2HG  GLN A  75      82.957 -16.191 150.545  1.00  0.00           H  
ATOM   1184 1HE2 GLN A  75      83.518 -13.051 148.632  1.00  0.00           H  
ATOM   1185 2HE2 GLN A  75      84.156 -14.660 148.591  1.00  0.00           H  
ATOM   1186  N   ALA A  76      82.612 -16.474 155.232  1.00  0.00           N  
ATOM   1187  CA  ALA A  76      82.528 -16.306 156.673  1.00  0.00           C  
ATOM   1188  C   ALA A  76      82.861 -17.574 157.422  1.00  0.00           C  
ATOM   1189  O   ALA A  76      83.518 -17.524 158.455  1.00  0.00           O  
ATOM   1190  CB  ALA A  76      81.147 -15.861 157.043  1.00  0.00           C  
ATOM   1191  H   ALA A  76      81.777 -16.288 154.690  1.00  0.00           H  
ATOM   1192  HA  ALA A  76      83.245 -15.536 156.960  1.00  0.00           H  
ATOM   1193 1HB  ALA A  76      81.096 -15.691 158.117  1.00  0.00           H  
ATOM   1194 2HB  ALA A  76      80.921 -14.943 156.517  1.00  0.00           H  
ATOM   1195 3HB  ALA A  76      80.433 -16.625 156.752  1.00  0.00           H  
ATOM   1196  N   ILE A  77      82.425 -18.725 156.908  1.00  0.00           N  
ATOM   1197  CA  ILE A  77      82.711 -19.992 157.565  1.00  0.00           C  
ATOM   1198  C   ILE A  77      84.192 -20.280 157.461  1.00  0.00           C  
ATOM   1199  O   ILE A  77      84.833 -20.638 158.447  1.00  0.00           O  
ATOM   1200  CB  ILE A  77      81.965 -21.168 156.930  1.00  0.00           C  
ATOM   1201  CG1 ILE A  77      80.476 -21.045 157.120  1.00  0.00           C  
ATOM   1202  CG2 ILE A  77      82.459 -22.444 157.606  1.00  0.00           C  
ATOM   1203  CD1 ILE A  77      79.735 -21.986 156.213  1.00  0.00           C  
ATOM   1204  H   ILE A  77      81.857 -18.718 156.060  1.00  0.00           H  
ATOM   1205  HA  ILE A  77      82.437 -19.920 158.615  1.00  0.00           H  
ATOM   1206  HB  ILE A  77      82.159 -21.202 155.855  1.00  0.00           H  
ATOM   1207 1HG1 ILE A  77      80.212 -21.271 158.154  1.00  0.00           H  
ATOM   1208 2HG1 ILE A  77      80.175 -20.033 156.910  1.00  0.00           H  
ATOM   1209 1HG2 ILE A  77      81.948 -23.280 157.190  1.00  0.00           H  
ATOM   1210 2HG2 ILE A  77      83.533 -22.553 157.452  1.00  0.00           H  
ATOM   1211 3HG2 ILE A  77      82.257 -22.391 158.661  1.00  0.00           H  
ATOM   1212 1HD1 ILE A  77      78.688 -21.861 156.337  1.00  0.00           H  
ATOM   1213 2HD1 ILE A  77      79.993 -21.750 155.180  1.00  0.00           H  
ATOM   1214 3HD1 ILE A  77      80.016 -23.017 156.434  1.00  0.00           H  
ATOM   1215  N   THR A  78      84.755 -20.107 156.263  1.00  0.00           N  
ATOM   1216  CA  THR A  78      86.170 -20.380 156.073  1.00  0.00           C  
ATOM   1217  C   THR A  78      86.997 -19.493 157.003  1.00  0.00           C  
ATOM   1218  O   THR A  78      87.911 -19.962 157.703  1.00  0.00           O  
ATOM   1219  CB  THR A  78      86.574 -20.103 154.610  1.00  0.00           C  
ATOM   1220  CG2 THR A  78      88.053 -20.372 154.419  1.00  0.00           C  
ATOM   1221  OG1 THR A  78      85.808 -20.952 153.731  1.00  0.00           O  
ATOM   1222  H   THR A  78      84.198 -19.803 155.459  1.00  0.00           H  
ATOM   1223  HA  THR A  78      86.366 -21.424 156.318  1.00  0.00           H  
ATOM   1224  HB  THR A  78      86.360 -19.062 154.364  1.00  0.00           H  
ATOM   1225  HG1 THR A  78      84.876 -20.612 153.694  1.00  0.00           H  
ATOM   1226 1HG2 THR A  78      88.326 -20.172 153.385  1.00  0.00           H  
ATOM   1227 2HG2 THR A  78      88.626 -19.720 155.081  1.00  0.00           H  
ATOM   1228 3HG2 THR A  78      88.267 -21.412 154.660  1.00  0.00           H  
ATOM   1229  N   GLN A  79      86.662 -18.201 157.028  1.00  0.00           N  
ATOM   1230  CA  GLN A  79      87.365 -17.257 157.872  1.00  0.00           C  
ATOM   1231  C   GLN A  79      87.136 -17.555 159.343  1.00  0.00           C  
ATOM   1232  O   GLN A  79      88.076 -17.498 160.131  1.00  0.00           O  
ATOM   1233  CB  GLN A  79      86.957 -15.836 157.516  1.00  0.00           C  
ATOM   1234  CG  GLN A  79      87.488 -15.396 156.144  1.00  0.00           C  
ATOM   1235  CD  GLN A  79      86.975 -14.042 155.668  1.00  0.00           C  
ATOM   1236  NE2 GLN A  79      87.911 -13.173 155.281  1.00  0.00           N  
ATOM   1237  OE1 GLN A  79      85.775 -13.763 155.651  1.00  0.00           O  
ATOM   1238  H   GLN A  79      85.906 -17.864 156.431  1.00  0.00           H  
ATOM   1239  HA  GLN A  79      88.431 -17.355 157.674  1.00  0.00           H  
ATOM   1240 1HB  GLN A  79      85.868 -15.754 157.521  1.00  0.00           H  
ATOM   1241 2HB  GLN A  79      87.350 -15.167 158.262  1.00  0.00           H  
ATOM   1242 1HG  GLN A  79      88.574 -15.347 156.196  1.00  0.00           H  
ATOM   1243 2HG  GLN A  79      87.188 -16.144 155.410  1.00  0.00           H  
ATOM   1244 1HE2 GLN A  79      87.650 -12.263 154.959  1.00  0.00           H  
ATOM   1245 2HE2 GLN A  79      88.877 -13.434 155.310  1.00  0.00           H  
ATOM   1246  N   LEU A  80      85.920 -17.944 159.715  1.00  0.00           N  
ATOM   1247  CA  LEU A  80      85.627 -18.260 161.098  1.00  0.00           C  
ATOM   1248  C   LEU A  80      86.460 -19.433 161.554  1.00  0.00           C  
ATOM   1249  O   LEU A  80      87.033 -19.388 162.637  1.00  0.00           O  
ATOM   1250  CB  LEU A  80      84.135 -18.516 161.307  1.00  0.00           C  
ATOM   1251  CG  LEU A  80      83.740 -18.873 162.704  1.00  0.00           C  
ATOM   1252  CD1 LEU A  80      84.191 -17.813 163.642  1.00  0.00           C  
ATOM   1253  CD2 LEU A  80      82.223 -18.966 162.776  1.00  0.00           C  
ATOM   1254  H   LEU A  80      85.162 -17.979 159.044  1.00  0.00           H  
ATOM   1255  HA  LEU A  80      85.897 -17.396 161.705  1.00  0.00           H  
ATOM   1256 1HB  LEU A  80      83.583 -17.634 161.017  1.00  0.00           H  
ATOM   1257 2HB  LEU A  80      83.834 -19.338 160.656  1.00  0.00           H  
ATOM   1258  HG  LEU A  80      84.202 -19.808 162.978  1.00  0.00           H  
ATOM   1259 1HD1 LEU A  80      83.899 -18.102 164.639  1.00  0.00           H  
ATOM   1260 2HD1 LEU A  80      85.276 -17.717 163.594  1.00  0.00           H  
ATOM   1261 3HD1 LEU A  80      83.728 -16.869 163.373  1.00  0.00           H  
ATOM   1262 1HD2 LEU A  80      81.935 -19.214 163.788  1.00  0.00           H  
ATOM   1263 2HD2 LEU A  80      81.786 -18.003 162.501  1.00  0.00           H  
ATOM   1264 3HD2 LEU A  80      81.867 -19.729 162.090  1.00  0.00           H  
ATOM   1265  N   GLN A  81      86.573 -20.475 160.731  1.00  0.00           N  
ATOM   1266  CA  GLN A  81      87.378 -21.623 161.115  1.00  0.00           C  
ATOM   1267  C   GLN A  81      88.829 -21.185 161.329  1.00  0.00           C  
ATOM   1268  O   GLN A  81      89.459 -21.578 162.309  1.00  0.00           O  
ATOM   1269  CB  GLN A  81      87.312 -22.700 160.032  1.00  0.00           C  
ATOM   1270  CG  GLN A  81      85.964 -23.408 159.916  1.00  0.00           C  
ATOM   1271  CD  GLN A  81      85.944 -24.321 158.722  1.00  0.00           C  
ATOM   1272  NE2 GLN A  81      84.993 -25.222 158.670  1.00  0.00           N  
ATOM   1273  OE1 GLN A  81      86.796 -24.196 157.837  1.00  0.00           O  
ATOM   1274  H   GLN A  81      86.073 -20.473 159.840  1.00  0.00           H  
ATOM   1275  HA  GLN A  81      86.997 -22.027 162.048  1.00  0.00           H  
ATOM   1276 1HB  GLN A  81      87.522 -22.241 159.064  1.00  0.00           H  
ATOM   1277 2HB  GLN A  81      88.081 -23.448 160.215  1.00  0.00           H  
ATOM   1278 1HG  GLN A  81      85.787 -24.006 160.814  1.00  0.00           H  
ATOM   1279 2HG  GLN A  81      85.177 -22.672 159.799  1.00  0.00           H  
ATOM   1280 1HE2 GLN A  81      84.931 -25.850 157.870  1.00  0.00           H  
ATOM   1281 2HE2 GLN A  81      84.325 -25.278 159.402  1.00  0.00           H  
ATOM   1282  N   THR A  82      89.333 -20.291 160.469  1.00  0.00           N  
ATOM   1283  CA  THR A  82      90.699 -19.790 160.619  1.00  0.00           C  
ATOM   1284  C   THR A  82      90.860 -19.058 161.957  1.00  0.00           C  
ATOM   1285  O   THR A  82      91.854 -19.251 162.677  1.00  0.00           O  
ATOM   1286  CB  THR A  82      91.076 -18.843 159.458  1.00  0.00           C  
ATOM   1287  CG2 THR A  82      92.463 -18.270 159.674  1.00  0.00           C  
ATOM   1288  OG1 THR A  82      91.025 -19.558 158.210  1.00  0.00           O  
ATOM   1289  H   THR A  82      88.776 -19.993 159.666  1.00  0.00           H  
ATOM   1290  HA  THR A  82      91.382 -20.640 160.609  1.00  0.00           H  
ATOM   1291  HB  THR A  82      90.368 -18.026 159.417  1.00  0.00           H  
ATOM   1292  HG1 THR A  82      90.116 -19.888 158.070  1.00  0.00           H  
ATOM   1293 1HG2 THR A  82      92.710 -17.598 158.855  1.00  0.00           H  
ATOM   1294 2HG2 THR A  82      92.482 -17.718 160.617  1.00  0.00           H  
ATOM   1295 3HG2 THR A  82      93.188 -19.082 159.712  1.00  0.00           H  
ATOM   1296  N   ILE A  83      89.877 -18.226 162.303  1.00  0.00           N  
ATOM   1297  CA  ILE A  83      89.920 -17.467 163.546  1.00  0.00           C  
ATOM   1298  C   ILE A  83      89.819 -18.387 164.756  1.00  0.00           C  
ATOM   1299  O   ILE A  83      90.532 -18.195 165.742  1.00  0.00           O  
ATOM   1300  CB  ILE A  83      88.810 -16.411 163.599  1.00  0.00           C  
ATOM   1301  CG1 ILE A  83      88.998 -15.402 162.493  1.00  0.00           C  
ATOM   1302  CG2 ILE A  83      88.849 -15.683 164.908  1.00  0.00           C  
ATOM   1303  CD1 ILE A  83      90.290 -14.672 162.549  1.00  0.00           C  
ATOM   1304  H   ILE A  83      89.088 -18.104 161.663  1.00  0.00           H  
ATOM   1305  HA  ILE A  83      90.876 -16.949 163.595  1.00  0.00           H  
ATOM   1306  HB  ILE A  83      87.837 -16.889 163.464  1.00  0.00           H  
ATOM   1307 1HG1 ILE A  83      88.955 -15.899 161.555  1.00  0.00           H  
ATOM   1308 2HG1 ILE A  83      88.193 -14.685 162.549  1.00  0.00           H  
ATOM   1309 1HG2 ILE A  83      88.074 -14.924 164.920  1.00  0.00           H  
ATOM   1310 2HG2 ILE A  83      88.696 -16.386 165.725  1.00  0.00           H  
ATOM   1311 3HG2 ILE A  83      89.810 -15.207 165.015  1.00  0.00           H  
ATOM   1312 1HD1 ILE A  83      90.339 -13.971 161.717  1.00  0.00           H  
ATOM   1313 2HD1 ILE A  83      90.349 -14.130 163.481  1.00  0.00           H  
ATOM   1314 3HD1 ILE A  83      91.117 -15.376 162.478  1.00  0.00           H  
ATOM   1315  N   LEU A  84      88.949 -19.393 164.686  1.00  0.00           N  
ATOM   1316  CA  LEU A  84      88.799 -20.341 165.780  1.00  0.00           C  
ATOM   1317  C   LEU A  84      90.100 -21.114 165.986  1.00  0.00           C  
ATOM   1318  O   LEU A  84      90.527 -21.326 167.121  1.00  0.00           O  
ATOM   1319  CB  LEU A  84      87.668 -21.310 165.466  1.00  0.00           C  
ATOM   1320  CG  LEU A  84      86.270 -20.723 165.445  1.00  0.00           C  
ATOM   1321  CD1 LEU A  84      85.305 -21.735 164.924  1.00  0.00           C  
ATOM   1322  CD2 LEU A  84      85.910 -20.341 166.765  1.00  0.00           C  
ATOM   1323  H   LEU A  84      88.371 -19.495 163.855  1.00  0.00           H  
ATOM   1324  HA  LEU A  84      88.564 -19.790 166.690  1.00  0.00           H  
ATOM   1325 1HB  LEU A  84      87.856 -21.745 164.488  1.00  0.00           H  
ATOM   1326 2HB  LEU A  84      87.679 -22.102 166.211  1.00  0.00           H  
ATOM   1327  HG  LEU A  84      86.245 -19.856 164.811  1.00  0.00           H  
ATOM   1328 1HD1 LEU A  84      84.304 -21.311 164.916  1.00  0.00           H  
ATOM   1329 2HD1 LEU A  84      85.596 -22.010 163.922  1.00  0.00           H  
ATOM   1330 3HD1 LEU A  84      85.318 -22.604 165.559  1.00  0.00           H  
ATOM   1331 1HD2 LEU A  84      84.906 -19.918 166.744  1.00  0.00           H  
ATOM   1332 2HD2 LEU A  84      85.933 -21.224 167.404  1.00  0.00           H  
ATOM   1333 3HD2 LEU A  84      86.618 -19.601 167.132  1.00  0.00           H  
ATOM   1334  N   GLN A  85      90.769 -21.488 164.887  1.00  0.00           N  
ATOM   1335  CA  GLN A  85      92.045 -22.192 164.979  1.00  0.00           C  
ATOM   1336  C   GLN A  85      93.096 -21.277 165.599  1.00  0.00           C  
ATOM   1337  O   GLN A  85      93.886 -21.707 166.441  1.00  0.00           O  
ATOM   1338  CB  GLN A  85      92.481 -22.674 163.591  1.00  0.00           C  
ATOM   1339  CG  GLN A  85      91.617 -23.804 163.042  1.00  0.00           C  
ATOM   1340  CD  GLN A  85      91.900 -24.107 161.591  1.00  0.00           C  
ATOM   1341  NE2 GLN A  85      91.594 -25.329 161.175  1.00  0.00           N  
ATOM   1342  OE1 GLN A  85      92.387 -23.256 160.840  1.00  0.00           O  
ATOM   1343  H   GLN A  85      90.367 -21.311 163.966  1.00  0.00           H  
ATOM   1344  HA  GLN A  85      91.921 -23.058 165.622  1.00  0.00           H  
ATOM   1345 1HB  GLN A  85      92.428 -21.842 162.888  1.00  0.00           H  
ATOM   1346 2HB  GLN A  85      93.515 -23.011 163.627  1.00  0.00           H  
ATOM   1347 1HG  GLN A  85      91.816 -24.703 163.620  1.00  0.00           H  
ATOM   1348 2HG  GLN A  85      90.575 -23.534 163.140  1.00  0.00           H  
ATOM   1349 1HE2 GLN A  85      91.759 -25.588 160.222  1.00  0.00           H  
ATOM   1350 2HE2 GLN A  85      91.205 -25.990 161.813  1.00  0.00           H  
ATOM   1351  N   THR A  86      93.072 -19.995 165.225  1.00  0.00           N  
ATOM   1352  CA  THR A  86      94.011 -19.020 165.758  1.00  0.00           C  
ATOM   1353  C   THR A  86      93.786 -18.889 167.262  1.00  0.00           C  
ATOM   1354  O   THR A  86      94.741 -18.864 168.054  1.00  0.00           O  
ATOM   1355  CB  THR A  86      93.837 -17.664 165.060  1.00  0.00           C  
ATOM   1356  CG2 THR A  86      94.807 -16.664 165.615  1.00  0.00           C  
ATOM   1357  OG1 THR A  86      94.070 -17.828 163.647  1.00  0.00           O  
ATOM   1358  H   THR A  86      92.411 -19.695 164.507  1.00  0.00           H  
ATOM   1359  HA  THR A  86      95.027 -19.375 165.590  1.00  0.00           H  
ATOM   1360  HB  THR A  86      92.827 -17.298 165.212  1.00  0.00           H  
ATOM   1361  HG1 THR A  86      93.389 -18.448 163.285  1.00  0.00           H  
ATOM   1362 1HG2 THR A  86      94.673 -15.725 165.101  1.00  0.00           H  
ATOM   1363 2HG2 THR A  86      94.624 -16.530 166.683  1.00  0.00           H  
ATOM   1364 3HG2 THR A  86      95.824 -17.018 165.462  1.00  0.00           H  
ATOM   1365  N   LEU A  87      92.510 -18.831 167.661  1.00  0.00           N  
ATOM   1366  CA  LEU A  87      92.142 -18.759 169.062  1.00  0.00           C  
ATOM   1367  C   LEU A  87      92.684 -19.992 169.782  1.00  0.00           C  
ATOM   1368  O   LEU A  87      93.345 -19.853 170.802  1.00  0.00           O  
ATOM   1369  CB  LEU A  87      90.615 -18.645 169.228  1.00  0.00           C  
ATOM   1370  CG  LEU A  87      90.099 -18.616 170.655  1.00  0.00           C  
ATOM   1371  CD1 LEU A  87      90.658 -17.394 171.375  1.00  0.00           C  
ATOM   1372  CD2 LEU A  87      88.567 -18.600 170.658  1.00  0.00           C  
ATOM   1373  H   LEU A  87      91.772 -18.825 166.957  1.00  0.00           H  
ATOM   1374  HA  LEU A  87      92.602 -17.873 169.497  1.00  0.00           H  
ATOM   1375 1HB  LEU A  87      90.279 -17.742 168.721  1.00  0.00           H  
ATOM   1376 2HB  LEU A  87      90.153 -19.493 168.739  1.00  0.00           H  
ATOM   1377  HG  LEU A  87      90.442 -19.496 171.158  1.00  0.00           H  
ATOM   1378 1HD1 LEU A  87      90.302 -17.384 172.408  1.00  0.00           H  
ATOM   1379 2HD1 LEU A  87      91.745 -17.437 171.367  1.00  0.00           H  
ATOM   1380 3HD1 LEU A  87      90.323 -16.489 170.869  1.00  0.00           H  
ATOM   1381 1HD2 LEU A  87      88.204 -18.593 171.689  1.00  0.00           H  
ATOM   1382 2HD2 LEU A  87      88.210 -17.709 170.142  1.00  0.00           H  
ATOM   1383 3HD2 LEU A  87      88.198 -19.486 170.146  1.00  0.00           H  
ATOM   1384  N   LEU A  88      92.475 -21.190 169.231  1.00  0.00           N  
ATOM   1385  CA  LEU A  88      92.975 -22.410 169.868  1.00  0.00           C  
ATOM   1386  C   LEU A  88      94.486 -22.421 170.038  1.00  0.00           C  
ATOM   1387  O   LEU A  88      94.999 -22.840 171.084  1.00  0.00           O  
ATOM   1388  CB  LEU A  88      92.555 -23.631 169.044  1.00  0.00           C  
ATOM   1389  CG  LEU A  88      91.125 -23.973 169.127  1.00  0.00           C  
ATOM   1390  CD1 LEU A  88      90.774 -25.025 168.134  1.00  0.00           C  
ATOM   1391  CD2 LEU A  88      90.912 -24.476 170.479  1.00  0.00           C  
ATOM   1392  H   LEU A  88      91.927 -21.259 168.373  1.00  0.00           H  
ATOM   1393  HA  LEU A  88      92.521 -22.480 170.854  1.00  0.00           H  
ATOM   1394 1HB  LEU A  88      92.788 -23.441 168.002  1.00  0.00           H  
ATOM   1395 2HB  LEU A  88      93.130 -24.493 169.374  1.00  0.00           H  
ATOM   1396  HG  LEU A  88      90.509 -23.099 168.940  1.00  0.00           H  
ATOM   1397 1HD1 LEU A  88      89.722 -25.272 168.242  1.00  0.00           H  
ATOM   1398 2HD1 LEU A  88      90.964 -24.647 167.139  1.00  0.00           H  
ATOM   1399 3HD1 LEU A  88      91.380 -25.909 168.310  1.00  0.00           H  
ATOM   1400 1HD2 LEU A  88      89.901 -24.770 170.612  1.00  0.00           H  
ATOM   1401 2HD2 LEU A  88      91.552 -25.338 170.615  1.00  0.00           H  
ATOM   1402 3HD2 LEU A  88      91.168 -23.706 171.203  1.00  0.00           H  
ATOM   1403  N   ILE A  89      95.210 -21.925 169.045  1.00  0.00           N  
ATOM   1404  CA  ILE A  89      96.659 -21.858 169.150  1.00  0.00           C  
ATOM   1405  C   ILE A  89      97.056 -20.908 170.276  1.00  0.00           C  
ATOM   1406  O   ILE A  89      97.932 -21.219 171.100  1.00  0.00           O  
ATOM   1407  CB  ILE A  89      97.275 -21.409 167.818  1.00  0.00           C  
ATOM   1408  CG1 ILE A  89      97.063 -22.497 166.759  1.00  0.00           C  
ATOM   1409  CG2 ILE A  89      98.755 -21.103 167.997  1.00  0.00           C  
ATOM   1410  CD1 ILE A  89      97.352 -22.040 165.352  1.00  0.00           C  
ATOM   1411  H   ILE A  89      94.746 -21.612 168.190  1.00  0.00           H  
ATOM   1412  HA  ILE A  89      97.036 -22.852 169.388  1.00  0.00           H  
ATOM   1413  HB  ILE A  89      96.758 -20.513 167.469  1.00  0.00           H  
ATOM   1414 1HG1 ILE A  89      97.715 -23.339 166.988  1.00  0.00           H  
ATOM   1415 2HG1 ILE A  89      96.034 -22.841 166.809  1.00  0.00           H  
ATOM   1416 1HG2 ILE A  89      99.176 -20.777 167.048  1.00  0.00           H  
ATOM   1417 2HG2 ILE A  89      98.874 -20.313 168.739  1.00  0.00           H  
ATOM   1418 3HG2 ILE A  89      99.273 -21.999 168.336  1.00  0.00           H  
ATOM   1419 1HD1 ILE A  89      97.179 -22.863 164.659  1.00  0.00           H  
ATOM   1420 2HD1 ILE A  89      96.688 -21.212 165.102  1.00  0.00           H  
ATOM   1421 3HD1 ILE A  89      98.387 -21.714 165.277  1.00  0.00           H  
ATOM   1422  N   THR A  90      96.402 -19.745 170.313  1.00  0.00           N  
ATOM   1423  CA  THR A  90      96.692 -18.731 171.310  1.00  0.00           C  
ATOM   1424  C   THR A  90      96.362 -19.229 172.715  1.00  0.00           C  
ATOM   1425  O   THR A  90      97.162 -19.056 173.640  1.00  0.00           O  
ATOM   1426  CB  THR A  90      95.892 -17.447 171.023  1.00  0.00           C  
ATOM   1427  CG2 THR A  90      96.256 -16.376 172.054  1.00  0.00           C  
ATOM   1428  OG1 THR A  90      96.232 -16.966 169.714  1.00  0.00           O  
ATOM   1429  H   THR A  90      95.692 -19.545 169.605  1.00  0.00           H  
ATOM   1430  HA  THR A  90      97.756 -18.500 171.269  1.00  0.00           H  
ATOM   1431  HB  THR A  90      94.822 -17.657 171.062  1.00  0.00           H  
ATOM   1432  HG1 THR A  90      95.908 -17.623 169.054  1.00  0.00           H  
ATOM   1433 1HG2 THR A  90      95.714 -15.463 171.836  1.00  0.00           H  
ATOM   1434 2HG2 THR A  90      95.998 -16.732 173.054  1.00  0.00           H  
ATOM   1435 3HG2 THR A  90      97.323 -16.174 172.002  1.00  0.00           H  
ATOM   1436  N   LEU A  91      95.198 -19.866 172.872  1.00  0.00           N  
ATOM   1437  CA  LEU A  91      94.759 -20.361 174.169  1.00  0.00           C  
ATOM   1438  C   LEU A  91      95.681 -21.457 174.662  1.00  0.00           C  
ATOM   1439  O   LEU A  91      96.054 -21.484 175.834  1.00  0.00           O  
ATOM   1440  CB  LEU A  91      93.346 -20.933 174.069  1.00  0.00           C  
ATOM   1441  CG  LEU A  91      92.260 -19.955 173.773  1.00  0.00           C  
ATOM   1442  CD1 LEU A  91      90.937 -20.697 173.578  1.00  0.00           C  
ATOM   1443  CD2 LEU A  91      92.205 -19.003 174.825  1.00  0.00           C  
ATOM   1444  H   LEU A  91      94.588 -19.979 172.069  1.00  0.00           H  
ATOM   1445  HA  LEU A  91      94.771 -19.538 174.882  1.00  0.00           H  
ATOM   1446 1HB  LEU A  91      93.340 -21.677 173.275  1.00  0.00           H  
ATOM   1447 2HB  LEU A  91      93.102 -21.415 174.999  1.00  0.00           H  
ATOM   1448  HG  LEU A  91      92.486 -19.429 172.880  1.00  0.00           H  
ATOM   1449 1HD1 LEU A  91      90.154 -19.987 173.360  1.00  0.00           H  
ATOM   1450 2HD1 LEU A  91      91.029 -21.401 172.752  1.00  0.00           H  
ATOM   1451 3HD1 LEU A  91      90.686 -21.228 174.484  1.00  0.00           H  
ATOM   1452 1HD2 LEU A  91      91.448 -18.270 174.593  1.00  0.00           H  
ATOM   1453 2HD2 LEU A  91      91.970 -19.501 175.754  1.00  0.00           H  
ATOM   1454 3HD2 LEU A  91      93.172 -18.509 174.904  1.00  0.00           H  
ATOM   1455  N   THR A  92      96.111 -22.332 173.753  1.00  0.00           N  
ATOM   1456  CA  THR A  92      96.999 -23.414 174.123  1.00  0.00           C  
ATOM   1457  C   THR A  92      98.310 -22.832 174.626  1.00  0.00           C  
ATOM   1458  O   THR A  92      98.849 -23.270 175.652  1.00  0.00           O  
ATOM   1459  CB  THR A  92      97.256 -24.348 172.928  1.00  0.00           C  
ATOM   1460  CG2 THR A  92      98.214 -25.455 173.329  1.00  0.00           C  
ATOM   1461  OG1 THR A  92      96.012 -24.921 172.491  1.00  0.00           O  
ATOM   1462  H   THR A  92      95.782 -22.284 172.789  1.00  0.00           H  
ATOM   1463  HA  THR A  92      96.543 -23.988 174.929  1.00  0.00           H  
ATOM   1464  HB  THR A  92      97.686 -23.773 172.105  1.00  0.00           H  
ATOM   1465  HG1 THR A  92      95.469 -24.209 172.080  1.00  0.00           H  
ATOM   1466 1HG2 THR A  92      98.390 -26.107 172.475  1.00  0.00           H  
ATOM   1467 2HG2 THR A  92      99.159 -25.016 173.652  1.00  0.00           H  
ATOM   1468 3HG2 THR A  92      97.783 -26.031 174.146  1.00  0.00           H  
ATOM   1469  N   SER A  93      98.823 -21.825 173.916  1.00  0.00           N  
ATOM   1470  CA  SER A  93     100.065 -21.199 174.320  1.00  0.00           C  
ATOM   1471  C   SER A  93      99.901 -20.535 175.694  1.00  0.00           C  
ATOM   1472  O   SER A  93     100.757 -20.683 176.571  1.00  0.00           O  
ATOM   1473  CB  SER A  93     100.462 -20.172 173.278  1.00  0.00           C  
ATOM   1474  OG  SER A  93     100.728 -20.792 172.044  1.00  0.00           O  
ATOM   1475  H   SER A  93      98.357 -21.506 173.064  1.00  0.00           H  
ATOM   1476  HA  SER A  93     100.837 -21.964 174.387  1.00  0.00           H  
ATOM   1477 1HB  SER A  93      99.662 -19.446 173.157  1.00  0.00           H  
ATOM   1478 2HB  SER A  93     101.344 -19.636 173.617  1.00  0.00           H  
ATOM   1479  HG  SER A  93      99.857 -21.120 171.728  1.00  0.00           H  
ATOM   1480  N   ALA A  94      98.768 -19.844 175.900  1.00  0.00           N  
ATOM   1481  CA  ALA A  94      98.473 -19.175 177.168  1.00  0.00           C  
ATOM   1482  C   ALA A  94      98.401 -20.168 178.330  1.00  0.00           C  
ATOM   1483  O   ALA A  94      98.801 -19.849 179.448  1.00  0.00           O  
ATOM   1484  CB  ALA A  94      97.164 -18.404 177.062  1.00  0.00           C  
ATOM   1485  H   ALA A  94      98.100 -19.749 175.136  1.00  0.00           H  
ATOM   1486  HA  ALA A  94      99.283 -18.478 177.376  1.00  0.00           H  
ATOM   1487 1HB  ALA A  94      96.963 -17.886 177.999  1.00  0.00           H  
ATOM   1488 2HB  ALA A  94      97.236 -17.680 176.252  1.00  0.00           H  
ATOM   1489 3HB  ALA A  94      96.363 -19.088 176.849  1.00  0.00           H  
ATOM   1490  N   GLU A  95      97.892 -21.372 178.069  1.00  0.00           N  
ATOM   1491  CA  GLU A  95      97.790 -22.390 179.107  1.00  0.00           C  
ATOM   1492  C   GLU A  95      99.164 -22.983 179.404  1.00  0.00           C  
ATOM   1493  O   GLU A  95      99.512 -23.230 180.561  1.00  0.00           O  
ATOM   1494  CB  GLU A  95      96.844 -23.524 178.684  1.00  0.00           C  
ATOM   1495  CG  GLU A  95      96.515 -24.526 179.816  1.00  0.00           C  
ATOM   1496  CD  GLU A  95      95.491 -25.607 179.447  1.00  0.00           C  
ATOM   1497  OE1 GLU A  95      95.091 -25.683 178.311  1.00  0.00           O  
ATOM   1498  OE2 GLU A  95      95.109 -26.343 180.327  1.00  0.00           O1-
ATOM   1499  H   GLU A  95      97.533 -21.571 177.136  1.00  0.00           H  
ATOM   1500  HA  GLU A  95      97.407 -21.925 180.015  1.00  0.00           H  
ATOM   1501 1HB  GLU A  95      95.943 -23.109 178.296  1.00  0.00           H  
ATOM   1502 2HB  GLU A  95      97.306 -24.085 177.871  1.00  0.00           H  
ATOM   1503 1HG  GLU A  95      97.443 -25.015 180.118  1.00  0.00           H  
ATOM   1504 2HG  GLU A  95      96.143 -23.964 180.670  1.00  0.00           H  
ATOM   1505  N   SER A  96      99.934 -23.227 178.342  1.00  0.00           N  
ATOM   1506  CA  SER A  96     101.241 -23.864 178.427  1.00  0.00           C  
ATOM   1507  C   SER A  96     102.281 -23.056 179.208  1.00  0.00           C  
ATOM   1508  O   SER A  96     103.069 -23.633 179.963  1.00  0.00           O  
ATOM   1509  CB  SER A  96     101.763 -24.097 177.026  1.00  0.00           C  
ATOM   1510  OG  SER A  96     100.930 -24.988 176.326  1.00  0.00           O  
ATOM   1511  H   SER A  96      99.577 -22.998 177.416  1.00  0.00           H  
ATOM   1512  HA  SER A  96     101.113 -24.824 178.924  1.00  0.00           H  
ATOM   1513 1HB  SER A  96     101.812 -23.148 176.495  1.00  0.00           H  
ATOM   1514 2HB  SER A  96     102.772 -24.497 177.079  1.00  0.00           H  
ATOM   1515  HG  SER A  96     100.078 -24.502 176.209  1.00  0.00           H  
ATOM   1516  N   ALA A  97     102.306 -21.733 179.020  1.00  0.00           N  
ATOM   1517  CA  ALA A  97     103.297 -20.907 179.708  1.00  0.00           C  
ATOM   1518  C   ALA A  97     102.890 -19.436 179.760  1.00  0.00           C  
ATOM   1519  O   ALA A  97     102.725 -18.889 180.852  1.00  0.00           O  
ATOM   1520  CB  ALA A  97     104.650 -21.041 179.022  1.00  0.00           C  
ATOM   1521  OXT ALA A  97     103.142 -18.737 178.780  1.00  0.00           O1-
ATOM   1522  H   ALA A  97     101.643 -21.310 178.364  1.00  0.00           H  
ATOM   1523  HA  ALA A  97     103.376 -21.266 180.734  1.00  0.00           H  
ATOM   1524 1HB  ALA A  97     105.390 -20.449 179.561  1.00  0.00           H  
ATOM   1525 2HB  ALA A  97     104.961 -22.086 179.017  1.00  0.00           H  
ATOM   1526 3HB  ALA A  97     104.573 -20.681 177.997  1.00  0.00           H  
TER   
END
