# Supplementary material for: Scaffolding protein functional sites using deep learning
Source: Science. Author manuscript; Available in PMC 2022 Oct 31. (PMC9621694; doi:10.1126/science.abn2100)
Supplement: Data S1 [file NIHMS1830590-supplement-Data_S1.zip › ace2_76_RF.pdb]

ATOM      1  N   SER A   1      88.128 -22.543 182.722  1.00  0.00           N  
ATOM      2  CA  SER A   1      88.049 -21.327 181.919  1.00  0.00           C  
ATOM      3  C   SER A   1      88.602 -21.489 180.494  1.00  0.00           C  
ATOM      4  O   SER A   1      87.869 -21.818 179.564  1.00  0.00           O  
ATOM      5  CB  SER A   1      88.763 -20.198 182.645  1.00  0.00           C  
ATOM      6  OG  SER A   1      90.141 -20.450 182.779  1.00  0.00           O  
ATOM      7 1H   SER A   1      88.149 -22.285 183.699  1.00  0.00           H  
ATOM      8 2H   SER A   1      87.315 -23.121 182.556  1.00  0.00           H  
ATOM      9 3H   SER A   1      88.964 -23.060 182.502  1.00  0.00           H  
ATOM     10  HA  SER A   1      86.995 -21.056 181.832  1.00  0.00           H  
ATOM     11 1HB  SER A   1      88.613 -19.267 182.099  1.00  0.00           H  
ATOM     12 2HB  SER A   1      88.319 -20.073 183.631  1.00  0.00           H  
ATOM     13  HG  SER A   1      90.481 -19.756 183.356  1.00  0.00           H  
ATOM     14  N   LEU A   2      89.906 -21.303 180.333  1.00  0.00           N  
ATOM     15  CA  LEU A   2      90.565 -21.389 179.029  1.00  0.00           C  
ATOM     16  C   LEU A   2      90.236 -22.683 178.315  1.00  0.00           C  
ATOM     17  O   LEU A   2      89.868 -22.665 177.146  1.00  0.00           O  
ATOM     18  CB  LEU A   2      92.065 -21.343 179.223  1.00  0.00           C  
ATOM     19  CG  LEU A   2      92.912 -21.266 178.036  1.00  0.00           C  
ATOM     20  CD1 LEU A   2      94.245 -20.723 178.459  1.00  0.00           C  
ATOM     21  CD2 LEU A   2      93.022 -22.623 177.428  1.00  0.00           C  
ATOM     22  H   LEU A   2      90.447 -21.045 181.141  1.00  0.00           H  
ATOM     23  HA  LEU A   2      90.241 -20.550 178.413  1.00  0.00           H  
ATOM     24 1HB  LEU A   2      92.304 -20.505 179.862  1.00  0.00           H  
ATOM     25 2HB  LEU A   2      92.364 -22.249 179.750  1.00  0.00           H  
ATOM     26  HG  LEU A   2      92.492 -20.584 177.325  1.00  0.00           H  
ATOM     27 1HD1 LEU A   2      94.881 -20.646 177.607  1.00  0.00           H  
ATOM     28 2HD1 LEU A   2      94.128 -19.755 178.906  1.00  0.00           H  
ATOM     29 3HD1 LEU A   2      94.688 -21.397 179.187  1.00  0.00           H  
ATOM     30 1HD2 LEU A   2      93.659 -22.596 176.557  1.00  0.00           H  
ATOM     31 2HD2 LEU A   2      93.443 -23.314 178.155  1.00  0.00           H  
ATOM     32 3HD2 LEU A   2      92.053 -22.962 177.148  1.00  0.00           H  
ATOM     33  N   ALA A   3      90.347 -23.808 179.020  1.00  0.00           N  
ATOM     34  CA  ALA A   3      90.097 -25.116 178.428  1.00  0.00           C  
ATOM     35  C   ALA A   3      88.684 -25.234 177.881  1.00  0.00           C  
ATOM     36  O   ALA A   3      88.440 -26.027 176.974  1.00  0.00           O  
ATOM     37  CB  ALA A   3      90.336 -26.203 179.432  1.00  0.00           C  
ATOM     38  H   ALA A   3      90.646 -23.756 179.980  1.00  0.00           H  
ATOM     39  HA  ALA A   3      90.796 -25.245 177.603  1.00  0.00           H  
ATOM     40 1HB  ALA A   3      90.179 -27.174 178.960  1.00  0.00           H  
ATOM     41 2HB  ALA A   3      91.365 -26.138 179.797  1.00  0.00           H  
ATOM     42 3HB  ALA A   3      89.645 -26.090 180.264  1.00  0.00           H  
ATOM     43  N   GLU A   4      87.733 -24.510 178.478  1.00  0.00           N  
ATOM     44  CA  GLU A   4      86.364 -24.574 178.019  1.00  0.00           C  
ATOM     45  C   GLU A   4      86.303 -23.770 176.762  1.00  0.00           C  
ATOM     46  O   GLU A   4      85.644 -24.154 175.807  1.00  0.00           O  
ATOM     47  CB  GLU A   4      85.373 -24.016 179.030  1.00  0.00           C  
ATOM     48  CG  GLU A   4      83.900 -24.166 178.606  1.00  0.00           C  
ATOM     49  CD  GLU A   4      82.894 -23.778 179.685  1.00  0.00           C  
ATOM     50  OE1 GLU A   4      83.299 -23.389 180.755  1.00  0.00           O  
ATOM     51  OE2 GLU A   4      81.716 -23.867 179.425  1.00  0.00           O1-
ATOM     52  H   GLU A   4      87.968 -23.837 179.192  1.00  0.00           H  
ATOM     53  HA  GLU A   4      86.104 -25.607 177.795  1.00  0.00           H  
ATOM     54 1HB  GLU A   4      85.507 -24.514 179.988  1.00  0.00           H  
ATOM     55 2HB  GLU A   4      85.564 -22.954 179.181  1.00  0.00           H  
ATOM     56 1HG  GLU A   4      83.736 -23.533 177.737  1.00  0.00           H  
ATOM     57 2HG  GLU A   4      83.725 -25.197 178.302  1.00  0.00           H  
ATOM     58  N   LEU A   5      87.000 -22.639 176.756  1.00  0.00           N  
ATOM     59  CA  LEU A   5      86.967 -21.790 175.590  1.00  0.00           C  
ATOM     60  C   LEU A   5      87.569 -22.555 174.417  1.00  0.00           C  
ATOM     61  O   LEU A   5      87.062 -22.498 173.297  1.00  0.00           O  
ATOM     62  CB  LEU A   5      87.756 -20.518 175.820  1.00  0.00           C  
ATOM     63  CG  LEU A   5      87.552 -19.553 174.763  1.00  0.00           C  
ATOM     64  CD1 LEU A   5      86.161 -19.266 174.776  1.00  0.00           C  
ATOM     65  CD2 LEU A   5      88.296 -18.327 175.016  1.00  0.00           C  
ATOM     66  H   LEU A   5      87.528 -22.366 177.586  1.00  0.00           H  
ATOM     67  HA  LEU A   5      85.935 -21.542 175.362  1.00  0.00           H  
ATOM     68 1HB  LEU A   5      87.448 -20.074 176.766  1.00  0.00           H  
ATOM     69 2HB  LEU A   5      88.814 -20.752 175.879  1.00  0.00           H  
ATOM     70  HG  LEU A   5      87.819 -19.988 173.807  1.00  0.00           H  
ATOM     71 1HD1 LEU A   5      85.925 -18.566 174.016  1.00  0.00           H  
ATOM     72 2HD1 LEU A   5      85.599 -20.174 174.633  1.00  0.00           H  
ATOM     73 3HD1 LEU A   5      85.936 -18.852 175.734  1.00  0.00           H  
ATOM     74 1HD2 LEU A   5      88.104 -17.605 174.226  1.00  0.00           H  
ATOM     75 2HD2 LEU A   5      87.963 -17.949 175.954  1.00  0.00           H  
ATOM     76 3HD2 LEU A   5      89.312 -18.541 175.066  1.00  0.00           H  
ATOM     77  N   VAL A   6      88.626 -23.316 174.701  1.00  0.00           N  
ATOM     78  CA  VAL A   6      89.260 -24.172 173.717  1.00  0.00           C  
ATOM     79  C   VAL A   6      88.306 -25.240 173.269  1.00  0.00           C  
ATOM     80  O   VAL A   6      88.129 -25.452 172.078  1.00  0.00           O  
ATOM     81  CB  VAL A   6      90.498 -24.841 174.309  1.00  0.00           C  
ATOM     82  CG1 VAL A   6      91.031 -25.903 173.439  1.00  0.00           C  
ATOM     83  CG2 VAL A   6      91.541 -23.857 174.468  1.00  0.00           C  
ATOM     84  H   VAL A   6      89.005 -23.280 175.647  1.00  0.00           H  
ATOM     85  HA  VAL A   6      89.548 -23.563 172.864  1.00  0.00           H  
ATOM     86  HB  VAL A   6      90.231 -25.280 175.261  1.00  0.00           H  
ATOM     87 1HG1 VAL A   6      91.906 -26.347 173.913  1.00  0.00           H  
ATOM     88 2HG1 VAL A   6      90.271 -26.668 173.284  1.00  0.00           H  
ATOM     89 3HG1 VAL A   6      91.314 -25.488 172.531  1.00  0.00           H  
ATOM     90 1HG2 VAL A   6      92.428 -24.317 174.905  1.00  0.00           H  
ATOM     91 2HG2 VAL A   6      91.781 -23.460 173.491  1.00  0.00           H  
ATOM     92 3HG2 VAL A   6      91.181 -23.079 175.106  1.00  0.00           H  
ATOM     93  N   ALA A   7      87.649 -25.903 174.213  1.00  0.00           N  
ATOM     94  CA  ALA A   7      86.713 -26.934 173.841  1.00  0.00           C  
ATOM     95  C   ALA A   7      85.615 -26.374 172.961  1.00  0.00           C  
ATOM     96  O   ALA A   7      85.216 -27.002 171.980  1.00  0.00           O  
ATOM     97  CB  ALA A   7      86.114 -27.526 175.078  1.00  0.00           C  
ATOM     98  H   ALA A   7      87.822 -25.721 175.199  1.00  0.00           H  
ATOM     99  HA  ALA A   7      87.248 -27.701 173.284  1.00  0.00           H  
ATOM    100 1HB  ALA A   7      85.419 -28.318 174.806  1.00  0.00           H  
ATOM    101 2HB  ALA A   7      86.908 -27.932 175.705  1.00  0.00           H  
ATOM    102 3HB  ALA A   7      85.583 -26.752 175.626  1.00  0.00           H  
ATOM    103  N   LEU A   8      85.147 -25.178 173.288  1.00  0.00           N  
ATOM    104  CA  LEU A   8      84.128 -24.511 172.515  1.00  0.00           C  
ATOM    105  C   LEU A   8      84.620 -24.122 171.151  1.00  0.00           C  
ATOM    106  O   LEU A   8      83.902 -24.280 170.174  1.00  0.00           O  
ATOM    107  CB  LEU A   8      83.641 -23.297 173.266  1.00  0.00           C  
ATOM    108  CG  LEU A   8      82.806 -23.598 174.455  1.00  0.00           C  
ATOM    109  CD1 LEU A   8      82.596 -22.352 175.234  1.00  0.00           C  
ATOM    110  CD2 LEU A   8      81.488 -24.158 173.958  1.00  0.00           C  
ATOM    111  H   LEU A   8      85.502 -24.718 174.120  1.00  0.00           H  
ATOM    112  HA  LEU A   8      83.292 -25.195 172.399  1.00  0.00           H  
ATOM    113 1HB  LEU A   8      84.499 -22.722 173.599  1.00  0.00           H  
ATOM    114 2HB  LEU A   8      83.048 -22.682 172.591  1.00  0.00           H  
ATOM    115  HG  LEU A   8      83.298 -24.325 175.095  1.00  0.00           H  
ATOM    116 1HD1 LEU A   8      81.971 -22.583 176.097  1.00  0.00           H  
ATOM    117 2HD1 LEU A   8      83.558 -21.969 175.566  1.00  0.00           H  
ATOM    118 3HD1 LEU A   8      82.107 -21.620 174.624  1.00  0.00           H  
ATOM    119 1HD2 LEU A   8      80.837 -24.382 174.805  1.00  0.00           H  
ATOM    120 2HD2 LEU A   8      81.002 -23.425 173.313  1.00  0.00           H  
ATOM    121 3HD2 LEU A   8      81.669 -25.069 173.390  1.00  0.00           H  
ATOM    122  N   ALA A   9      85.851 -23.635 171.057  1.00  0.00           N  
ATOM    123  CA  ALA A   9      86.396 -23.289 169.762  1.00  0.00           C  
ATOM    124  C   ALA A   9      86.533 -24.552 168.934  1.00  0.00           C  
ATOM    125  O   ALA A   9      86.182 -24.561 167.765  1.00  0.00           O  
ATOM    126  CB  ALA A   9      87.696 -22.552 169.927  1.00  0.00           C  
ATOM    127  H   ALA A   9      86.410 -23.485 171.895  1.00  0.00           H  
ATOM    128  HA  ALA A   9      85.696 -22.646 169.250  1.00  0.00           H  
ATOM    129 1HB  ALA A   9      88.100 -22.285 168.951  1.00  0.00           H  
ATOM    130 2HB  ALA A   9      87.528 -21.656 170.505  1.00  0.00           H  
ATOM    131 3HB  ALA A   9      88.364 -23.159 170.449  1.00  0.00           H  
ATOM    132  N   LYS A  10      86.963 -25.657 169.554  1.00  0.00           N  
ATOM    133  CA  LYS A  10      87.085 -26.918 168.833  1.00  0.00           C  
ATOM    134  C   LYS A  10      85.730 -27.434 168.404  1.00  0.00           C  
ATOM    135  O   LYS A  10      85.572 -27.947 167.291  1.00  0.00           O  
ATOM    136  CB  LYS A  10      87.747 -27.995 169.683  1.00  0.00           C  
ATOM    137  CG  LYS A  10      89.228 -27.848 169.936  1.00  0.00           C  
ATOM    138  CD  LYS A  10      89.779 -28.984 170.762  1.00  0.00           C  
ATOM    139  CE  LYS A  10      91.286 -28.845 170.937  1.00  0.00           C  
ATOM    140  NZ  LYS A  10      91.852 -29.938 171.780  1.00  0.00           N1+
ATOM    141  H   LYS A  10      87.238 -25.613 170.531  1.00  0.00           H  
ATOM    142  HA  LYS A  10      87.681 -26.753 167.939  1.00  0.00           H  
ATOM    143 1HB  LYS A  10      87.263 -28.016 170.659  1.00  0.00           H  
ATOM    144 2HB  LYS A  10      87.582 -28.967 169.222  1.00  0.00           H  
ATOM    145 1HG  LYS A  10      89.770 -27.775 169.000  1.00  0.00           H  
ATOM    146 2HG  LYS A  10      89.380 -26.972 170.505  1.00  0.00           H  
ATOM    147 1HD  LYS A  10      89.306 -28.975 171.745  1.00  0.00           H  
ATOM    148 2HD  LYS A  10      89.561 -29.934 170.276  1.00  0.00           H  
ATOM    149 1HE  LYS A  10      91.759 -28.874 169.957  1.00  0.00           H  
ATOM    150 2HE  LYS A  10      91.505 -27.890 171.400  1.00  0.00           H  
ATOM    151 1HZ  LYS A  10      92.851 -29.812 171.870  1.00  0.00           H  
ATOM    152 2HZ  LYS A  10      91.427 -29.914 172.697  1.00  0.00           H  
ATOM    153 3HZ  LYS A  10      91.664 -30.830 171.345  1.00  0.00           H  
ATOM    154  N   THR A  11      84.745 -27.289 169.285  1.00  0.00           N  
ATOM    155  CA  THR A  11      83.395 -27.727 169.015  1.00  0.00           C  
ATOM    156  C   THR A  11      82.836 -26.912 167.883  1.00  0.00           C  
ATOM    157  O   THR A  11      82.224 -27.450 166.966  1.00  0.00           O  
ATOM    158  CB  THR A  11      82.497 -27.550 170.237  1.00  0.00           C  
ATOM    159  CG2 THR A  11      81.087 -27.980 169.899  1.00  0.00           C  
ATOM    160  OG1 THR A  11      82.996 -28.341 171.327  1.00  0.00           O  
ATOM    161  H   THR A  11      84.945 -26.886 170.195  1.00  0.00           H  
ATOM    162  HA  THR A  11      83.410 -28.775 168.723  1.00  0.00           H  
ATOM    163  HB  THR A  11      82.491 -26.505 170.530  1.00  0.00           H  
ATOM    164  HG1 THR A  11      83.895 -28.023 171.560  1.00  0.00           H  
ATOM    165 1HG2 THR A  11      80.446 -27.843 170.768  1.00  0.00           H  
ATOM    166 2HG2 THR A  11      80.715 -27.379 169.073  1.00  0.00           H  
ATOM    167 3HG2 THR A  11      81.088 -29.028 169.607  1.00  0.00           H  
ATOM    168  N   ALA A  12      83.053 -25.604 167.954  1.00  0.00           N  
ATOM    169  CA  ALA A  12      82.616 -24.672 166.950  1.00  0.00           C  
ATOM    170  C   ALA A  12      83.270 -24.983 165.634  1.00  0.00           C  
ATOM    171  O   ALA A  12      82.595 -25.041 164.622  1.00  0.00           O  
ATOM    172  CB  ALA A  12      82.942 -23.270 167.394  1.00  0.00           C  
ATOM    173  H   ALA A  12      83.550 -25.236 168.752  1.00  0.00           H  
ATOM    174  HA  ALA A  12      81.547 -24.780 166.808  1.00  0.00           H  
ATOM    175 1HB  ALA A  12      82.626 -22.599 166.645  1.00  0.00           H  
ATOM    176 2HB  ALA A  12      82.443 -23.042 168.333  1.00  0.00           H  
ATOM    177 3HB  ALA A  12      84.004 -23.179 167.535  1.00  0.00           H  
ATOM    178  N   ILE A  13      84.559 -25.300 165.634  1.00  0.00           N  
ATOM    179  CA  ILE A  13      85.196 -25.647 164.384  1.00  0.00           C  
ATOM    180  C   ILE A  13      84.617 -26.912 163.834  1.00  0.00           C  
ATOM    181  O   ILE A  13      84.275 -26.975 162.658  1.00  0.00           O  
ATOM    182  CB  ILE A  13      86.694 -25.847 164.520  1.00  0.00           C  
ATOM    183  CG1 ILE A  13      87.350 -24.592 164.804  1.00  0.00           C  
ATOM    184  CG2 ILE A  13      87.225 -26.430 163.218  1.00  0.00           C  
ATOM    185  CD1 ILE A  13      88.728 -24.763 165.208  1.00  0.00           C  
ATOM    186  H   ILE A  13      85.106 -25.246 166.488  1.00  0.00           H  
ATOM    187  HA  ILE A  13      85.022 -24.846 163.672  1.00  0.00           H  
ATOM    188  HB  ILE A  13      86.904 -26.527 165.346  1.00  0.00           H  
ATOM    189 1HG1 ILE A  13      87.321 -23.957 163.926  1.00  0.00           H  
ATOM    190 2HG1 ILE A  13      86.828 -24.118 165.583  1.00  0.00           H  
ATOM    191 1HG2 ILE A  13      88.299 -26.585 163.299  1.00  0.00           H  
ATOM    192 2HG2 ILE A  13      86.735 -27.381 163.029  1.00  0.00           H  
ATOM    193 3HG2 ILE A  13      87.021 -25.747 162.395  1.00  0.00           H  
ATOM    194 1HD1 ILE A  13      89.163 -23.821 165.437  1.00  0.00           H  
ATOM    195 2HD1 ILE A  13      88.727 -25.385 166.071  1.00  0.00           H  
ATOM    196 3HD1 ILE A  13      89.297 -25.242 164.413  1.00  0.00           H  
ATOM    197  N   THR A  14      84.479 -27.918 164.682  1.00  0.00           N  
ATOM    198  CA  THR A  14      83.958 -29.186 164.246  1.00  0.00           C  
ATOM    199  C   THR A  14      82.589 -28.991 163.648  1.00  0.00           C  
ATOM    200  O   THR A  14      82.311 -29.437 162.535  1.00  0.00           O  
ATOM    201  CB  THR A  14      83.838 -30.133 165.441  1.00  0.00           C  
ATOM    202  CG2 THR A  14      83.234 -31.454 164.995  1.00  0.00           C  
ATOM    203  OG1 THR A  14      85.138 -30.353 166.016  1.00  0.00           O  
ATOM    204  H   THR A  14      84.771 -27.812 165.650  1.00  0.00           H  
ATOM    205  HA  THR A  14      84.623 -29.607 163.492  1.00  0.00           H  
ATOM    206  HB  THR A  14      83.196 -29.687 166.194  1.00  0.00           H  
ATOM    207  HG1 THR A  14      85.468 -29.497 166.380  1.00  0.00           H  
ATOM    208 1HG2 THR A  14      83.144 -32.121 165.849  1.00  0.00           H  
ATOM    209 2HG2 THR A  14      82.243 -31.275 164.570  1.00  0.00           H  
ATOM    210 3HG2 THR A  14      83.871 -31.913 164.242  1.00  0.00           H  
ATOM    211  N   ALA A  15      81.737 -28.292 164.382  1.00  0.00           N  
ATOM    212  CA  ALA A  15      80.388 -28.032 163.960  1.00  0.00           C  
ATOM    213  C   ALA A  15      80.370 -27.228 162.669  1.00  0.00           C  
ATOM    214  O   ALA A  15      79.578 -27.508 161.779  1.00  0.00           O  
ATOM    215  CB  ALA A  15      79.667 -27.314 165.062  1.00  0.00           C  
ATOM    216  H   ALA A  15      82.034 -27.941 165.282  1.00  0.00           H  
ATOM    217  HA  ALA A  15      79.897 -28.987 163.775  1.00  0.00           H  
ATOM    218 1HB  ALA A  15      78.652 -27.161 164.748  1.00  0.00           H  
ATOM    219 2HB  ALA A  15      79.682 -27.917 165.969  1.00  0.00           H  
ATOM    220 3HB  ALA A  15      80.168 -26.374 165.245  1.00  0.00           H  
ATOM    221  N   LEU A  16      81.268 -26.256 162.534  1.00  0.00           N  
ATOM    222  CA  LEU A  16      81.361 -25.473 161.318  1.00  0.00           C  
ATOM    223  C   LEU A  16      81.800 -26.311 160.148  1.00  0.00           C  
ATOM    224  O   LEU A  16      81.325 -26.105 159.042  1.00  0.00           O  
ATOM    225  CB  LEU A  16      82.286 -24.297 161.514  1.00  0.00           C  
ATOM    226  CG  LEU A  16      81.743 -23.205 162.353  1.00  0.00           C  
ATOM    227  CD1 LEU A  16      82.825 -22.331 162.673  1.00  0.00           C  
ATOM    228  CD2 LEU A  16      80.655 -22.442 161.583  1.00  0.00           C  
ATOM    229  H   LEU A  16      81.899 -26.037 163.298  1.00  0.00           H  
ATOM    230  HA  LEU A  16      80.374 -25.074 161.107  1.00  0.00           H  
ATOM    231 1HB  LEU A  16      83.193 -24.656 161.987  1.00  0.00           H  
ATOM    232 2HB  LEU A  16      82.543 -23.891 160.554  1.00  0.00           H  
ATOM    233  HG  LEU A  16      81.330 -23.607 163.262  1.00  0.00           H  
ATOM    234 1HD1 LEU A  16      82.454 -21.556 163.308  1.00  0.00           H  
ATOM    235 2HD1 LEU A  16      83.559 -22.915 163.191  1.00  0.00           H  
ATOM    236 3HD1 LEU A  16      83.257 -21.911 161.764  1.00  0.00           H  
ATOM    237 1HD2 LEU A  16      80.270 -21.633 162.204  1.00  0.00           H  
ATOM    238 2HD2 LEU A  16      81.081 -22.028 160.676  1.00  0.00           H  
ATOM    239 3HD2 LEU A  16      79.842 -23.119 161.324  1.00  0.00           H  
ATOM    240  N   GLN A  17      82.694 -27.263 160.371  1.00  0.00           N  
ATOM    241  CA  GLN A  17      83.120 -28.151 159.303  1.00  0.00           C  
ATOM    242  C   GLN A  17      81.948 -29.034 158.872  1.00  0.00           C  
ATOM    243  O   GLN A  17      81.692 -29.246 157.677  1.00  0.00           O  
ATOM    244  CB  GLN A  17      84.302 -28.979 159.790  1.00  0.00           C  
ATOM    245  CG  GLN A  17      85.569 -28.157 159.956  1.00  0.00           C  
ATOM    246  CD  GLN A  17      86.709 -28.909 160.574  1.00  0.00           C  
ATOM    247  NE2 GLN A  17      87.907 -28.359 160.408  1.00  0.00           N  
ATOM    248  OE1 GLN A  17      86.545 -29.965 161.197  1.00  0.00           O  
ATOM    249  H   GLN A  17      83.096 -27.369 161.301  1.00  0.00           H  
ATOM    250  HA  GLN A  17      83.437 -27.551 158.451  1.00  0.00           H  
ATOM    251 1HB  GLN A  17      84.066 -29.428 160.750  1.00  0.00           H  
ATOM    252 2HB  GLN A  17      84.500 -29.783 159.087  1.00  0.00           H  
ATOM    253 1HG  GLN A  17      85.886 -27.835 158.965  1.00  0.00           H  
ATOM    254 2HG  GLN A  17      85.360 -27.288 160.559  1.00  0.00           H  
ATOM    255 1HE2 GLN A  17      88.717 -28.797 160.791  1.00  0.00           H  
ATOM    256 2HE2 GLN A  17      87.990 -27.495 159.895  1.00  0.00           H  
ATOM    257  N   GLU A  18      81.200 -29.512 159.863  1.00  0.00           N  
ATOM    258  CA  GLU A  18      80.018 -30.315 159.621  1.00  0.00           C  
ATOM    259  C   GLU A  18      78.952 -29.463 158.902  1.00  0.00           C  
ATOM    260  O   GLU A  18      78.254 -29.941 158.001  1.00  0.00           O  
ATOM    261  CB  GLU A  18      79.538 -30.910 160.944  1.00  0.00           C  
ATOM    262  CG  GLU A  18      80.451 -31.990 161.527  1.00  0.00           C  
ATOM    263  CD  GLU A  18      80.033 -32.443 162.914  1.00  0.00           C  
ATOM    264  OE1 GLU A  18      79.155 -31.839 163.488  1.00  0.00           O  
ATOM    265  OE2 GLU A  18      80.597 -33.400 163.394  1.00  0.00           O1-
ATOM    266  H   GLU A  18      81.477 -29.321 160.828  1.00  0.00           H  
ATOM    267  HA  GLU A  18      80.291 -31.140 158.965  1.00  0.00           H  
ATOM    268 1HB  GLU A  18      79.479 -30.142 161.688  1.00  0.00           H  
ATOM    269 2HB  GLU A  18      78.571 -31.363 160.803  1.00  0.00           H  
ATOM    270 1HG  GLU A  18      80.438 -32.852 160.860  1.00  0.00           H  
ATOM    271 2HG  GLU A  18      81.470 -31.613 161.561  1.00  0.00           H  
ATOM    272  N   TYR A  19      78.880 -28.180 159.258  1.00  0.00           N  
ATOM    273  CA  TYR A  19      77.976 -27.226 158.637  1.00  0.00           C  
ATOM    274  C   TYR A  19      78.402 -26.944 157.206  1.00  0.00           C  
ATOM    275  O   TYR A  19      77.585 -26.908 156.293  1.00  0.00           O  
ATOM    276  CB  TYR A  19      77.850 -25.928 159.413  1.00  0.00           C  
ATOM    277  CG  TYR A  19      76.942 -25.039 158.650  1.00  0.00           C  
ATOM    278  CD1 TYR A  19      75.882 -25.628 157.966  1.00  0.00           C  
ATOM    279  CD2 TYR A  19      77.123 -23.670 158.613  1.00  0.00           C  
ATOM    280  CE1 TYR A  19      75.007 -24.854 157.241  1.00  0.00           C  
ATOM    281  CE2 TYR A  19      76.226 -22.890 157.883  1.00  0.00           C  
ATOM    282  CZ  TYR A  19      75.179 -23.484 157.207  1.00  0.00           C  
ATOM    283  OH  TYR A  19      74.299 -22.717 156.504  1.00  0.00           O  
ATOM    284  H   TYR A  19      79.452 -27.859 160.031  1.00  0.00           H  
ATOM    285  HA  TYR A  19      76.984 -27.679 158.602  1.00  0.00           H  
ATOM    286 1HB  TYR A  19      77.454 -26.106 160.410  1.00  0.00           H  
ATOM    287 2HB  TYR A  19      78.809 -25.448 159.498  1.00  0.00           H  
ATOM    288  HD1 TYR A  19      75.741 -26.711 158.002  1.00  0.00           H  
ATOM    289  HD2 TYR A  19      77.951 -23.207 159.152  1.00  0.00           H  
ATOM    290  HE1 TYR A  19      74.177 -25.323 156.709  1.00  0.00           H  
ATOM    291  HE2 TYR A  19      76.347 -21.805 157.848  1.00  0.00           H  
ATOM    292  HH  TYR A  19      74.548 -21.799 156.595  1.00  0.00           H  
ATOM    293  N   GLN A  20      79.695 -26.740 156.999  1.00  0.00           N  
ATOM    294  CA  GLN A  20      80.285 -26.490 155.691  1.00  0.00           C  
ATOM    295  C   GLN A  20      79.938 -27.649 154.746  1.00  0.00           C  
ATOM    296  O   GLN A  20      79.731 -27.462 153.547  1.00  0.00           O  
ATOM    297  CB  GLN A  20      81.796 -26.336 155.829  1.00  0.00           C  
ATOM    298  CG  GLN A  20      82.491 -25.910 154.553  1.00  0.00           C  
ATOM    299  CD  GLN A  20      83.993 -25.675 154.723  1.00  0.00           C  
ATOM    300  NE2 GLN A  20      84.654 -25.407 153.601  1.00  0.00           N  
ATOM    301  OE1 GLN A  20      84.568 -25.723 155.819  1.00  0.00           O  
ATOM    302  H   GLN A  20      80.316 -26.752 157.794  1.00  0.00           H  
ATOM    303  HA  GLN A  20      79.862 -25.570 155.286  1.00  0.00           H  
ATOM    304 1HB  GLN A  20      82.022 -25.618 156.609  1.00  0.00           H  
ATOM    305 2HB  GLN A  20      82.223 -27.286 156.131  1.00  0.00           H  
ATOM    306 1HG  GLN A  20      82.350 -26.693 153.808  1.00  0.00           H  
ATOM    307 2HG  GLN A  20      82.040 -24.979 154.207  1.00  0.00           H  
ATOM    308 1HE2 GLN A  20      85.640 -25.242 153.630  1.00  0.00           H  
ATOM    309 2HE2 GLN A  20      84.166 -25.372 152.728  1.00  0.00           H  
ATOM    310  N   SER A  21      79.806 -28.844 155.336  1.00  0.00           N  
ATOM    311  CA  SER A  21      79.447 -30.098 154.684  1.00  0.00           C  
ATOM    312  C   SER A  21      77.907 -30.229 154.542  1.00  0.00           C  
ATOM    313  O   SER A  21      77.392 -31.282 154.160  1.00  0.00           O  
ATOM    314  CB  SER A  21      79.992 -31.265 155.490  1.00  0.00           C  
ATOM    315  OG  SER A  21      81.396 -31.213 155.568  1.00  0.00           O  
ATOM    316  H   SER A  21      80.045 -28.900 156.327  1.00  0.00           H  
ATOM    317  HA  SER A  21      79.889 -30.110 153.689  1.00  0.00           H  
ATOM    318 1HB  SER A  21      79.574 -31.265 156.480  1.00  0.00           H  
ATOM    319 2HB  SER A  21      79.689 -32.195 155.014  1.00  0.00           H  
ATOM    320  HG  SER A  21      81.600 -30.476 156.191  1.00  0.00           H  
ATOM    321  N   ASN A  22      77.202 -29.128 154.841  1.00  0.00           N  
ATOM    322  CA  ASN A  22      75.754 -28.903 154.815  1.00  0.00           C  
ATOM    323  C   ASN A  22      74.897 -29.682 155.799  1.00  0.00           C  
ATOM    324  O   ASN A  22      73.722 -29.950 155.534  1.00  0.00           O  
ATOM    325  CB  ASN A  22      75.220 -29.127 153.425  1.00  0.00           C  
ATOM    326  CG  ASN A  22      75.790 -28.158 152.417  1.00  0.00           C  
ATOM    327  ND2 ASN A  22      76.341 -28.689 151.353  1.00  0.00           N  
ATOM    328  OD1 ASN A  22      75.731 -26.935 152.596  1.00  0.00           O  
ATOM    329  H   ASN A  22      77.729 -28.323 155.149  1.00  0.00           H  
ATOM    330  HA  ASN A  22      75.597 -27.850 155.055  1.00  0.00           H  
ATOM    331 1HB  ASN A  22      75.429 -30.143 153.099  1.00  0.00           H  
ATOM    332 2HB  ASN A  22      74.137 -29.012 153.439  1.00  0.00           H  
ATOM    333 1HD2 ASN A  22      76.738 -28.099 150.649  1.00  0.00           H  
ATOM    334 2HD2 ASN A  22      76.369 -29.683 151.249  1.00  0.00           H  
ATOM    335  N   ASP A  23      75.443 -29.989 156.963  1.00  0.00           N  
ATOM    336  CA  ASP A  23      74.643 -30.596 158.005  1.00  0.00           C  
ATOM    337  C   ASP A  23      73.902 -29.507 158.781  1.00  0.00           C  
ATOM    338  O   ASP A  23      74.509 -28.694 159.474  1.00  0.00           O  
ATOM    339  CB  ASP A  23      75.505 -31.480 158.910  1.00  0.00           C  
ATOM    340  CG  ASP A  23      74.717 -32.202 160.029  1.00  0.00           C  
ATOM    341  OD1 ASP A  23      73.719 -31.663 160.495  1.00  0.00           O  
ATOM    342  OD2 ASP A  23      75.107 -33.283 160.401  1.00  0.00           O1-
ATOM    343  H   ASP A  23      76.430 -29.796 157.144  1.00  0.00           H  
ATOM    344  HA  ASP A  23      73.899 -31.240 157.538  1.00  0.00           H  
ATOM    345 1HB  ASP A  23      75.985 -32.240 158.294  1.00  0.00           H  
ATOM    346 2HB  ASP A  23      76.296 -30.904 159.335  1.00  0.00           H  
ATOM    347  N   GLU A  24      72.586 -29.451 158.629  1.00  0.00           N  
ATOM    348  CA  GLU A  24      71.798 -28.414 159.289  1.00  0.00           C  
ATOM    349  C   GLU A  24      71.874 -28.499 160.811  1.00  0.00           C  
ATOM    350  O   GLU A  24      71.737 -27.484 161.502  1.00  0.00           O  
ATOM    351  CB  GLU A  24      70.348 -28.480 158.860  1.00  0.00           C  
ATOM    352  CG  GLU A  24      70.109 -28.082 157.404  1.00  0.00           C  
ATOM    353  CD  GLU A  24      68.657 -28.184 156.977  1.00  0.00           C  
ATOM    354  OE1 GLU A  24      67.864 -28.690 157.735  1.00  0.00           O  
ATOM    355  OE2 GLU A  24      68.348 -27.750 155.891  1.00  0.00           O1-
ATOM    356  H   GLU A  24      72.133 -30.139 158.042  1.00  0.00           H  
ATOM    357  HA  GLU A  24      72.197 -27.446 158.987  1.00  0.00           H  
ATOM    358 1HB  GLU A  24      69.975 -29.496 158.998  1.00  0.00           H  
ATOM    359 2HB  GLU A  24      69.751 -27.823 159.493  1.00  0.00           H  
ATOM    360 1HG  GLU A  24      70.447 -27.055 157.263  1.00  0.00           H  
ATOM    361 2HG  GLU A  24      70.719 -28.723 156.764  1.00  0.00           H  
ATOM    362  N   GLN A  25      72.018 -29.713 161.357  1.00  0.00           N  
ATOM    363  CA  GLN A  25      72.094 -29.805 162.801  1.00  0.00           C  
ATOM    364  C   GLN A  25      73.410 -29.210 163.166  1.00  0.00           C  
ATOM    365  O   GLN A  25      73.518 -28.458 164.125  1.00  0.00           O  
ATOM    366  CB  GLN A  25      72.010 -31.240 163.299  1.00  0.00           C  
ATOM    367  CG  GLN A  25      71.966 -31.400 164.843  1.00  0.00           C  
ATOM    368  CD  GLN A  25      70.746 -30.734 165.487  1.00  0.00           C  
ATOM    369  NE2 GLN A  25      70.951 -29.970 166.571  1.00  0.00           N  
ATOM    370  OE1 GLN A  25      69.618 -30.941 165.025  1.00  0.00           O  
ATOM    371  H   GLN A  25      72.200 -30.536 160.781  1.00  0.00           H  
ATOM    372  HA  GLN A  25      71.300 -29.214 163.252  1.00  0.00           H  
ATOM    373 1HB  GLN A  25      71.125 -31.715 162.881  1.00  0.00           H  
ATOM    374 2HB  GLN A  25      72.877 -31.795 162.929  1.00  0.00           H  
ATOM    375 1HG  GLN A  25      71.942 -32.461 165.083  1.00  0.00           H  
ATOM    376 2HG  GLN A  25      72.861 -30.947 165.264  1.00  0.00           H  
ATOM    377 1HE2 GLN A  25      70.174 -29.536 167.025  1.00  0.00           H  
ATOM    378 2HE2 GLN A  25      71.890 -29.839 166.979  1.00  0.00           H  
ATOM    379  N   ALA A  26      74.414 -29.496 162.347  1.00  0.00           N  
ATOM    380  CA  ALA A  26      75.730 -28.952 162.606  1.00  0.00           C  
ATOM    381  C   ALA A  26      75.683 -27.451 162.591  1.00  0.00           C  
ATOM    382  O   ALA A  26      76.359 -26.822 163.387  1.00  0.00           O  
ATOM    383  CB  ALA A  26      76.727 -29.412 161.627  1.00  0.00           C  
ATOM    384  H   ALA A  26      74.243 -30.133 161.559  1.00  0.00           H  
ATOM    385  HA  ALA A  26      76.041 -29.284 163.592  1.00  0.00           H  
ATOM    386 1HB  ALA A  26      77.660 -28.985 161.910  1.00  0.00           H  
ATOM    387 2HB  ALA A  26      76.761 -30.490 161.672  1.00  0.00           H  
ATOM    388 3HB  ALA A  26      76.476 -29.090 160.650  1.00  0.00           H  
ATOM    389  N   TYR A  27      74.878 -26.865 161.704  1.00  0.00           N  
ATOM    390  CA  TYR A  27      74.728 -25.425 161.729  1.00  0.00           C  
ATOM    391  C   TYR A  27      74.257 -24.983 163.068  1.00  0.00           C  
ATOM    392  O   TYR A  27      74.818 -24.064 163.648  1.00  0.00           O  
ATOM    393  CB  TYR A  27      73.744 -24.903 160.719  1.00  0.00           C  
ATOM    394  CG  TYR A  27      73.379 -23.457 161.002  1.00  0.00           C  
ATOM    395  CD1 TYR A  27      74.227 -22.422 160.700  1.00  0.00           C  
ATOM    396  CD2 TYR A  27      72.148 -23.186 161.589  1.00  0.00           C  
ATOM    397  CE1 TYR A  27      73.861 -21.123 160.975  1.00  0.00           C  
ATOM    398  CE2 TYR A  27      71.782 -21.891 161.870  1.00  0.00           C  
ATOM    399  CZ  TYR A  27      72.635 -20.859 161.561  1.00  0.00           C  
ATOM    400  OH  TYR A  27      72.278 -19.561 161.841  1.00  0.00           O  
ATOM    401  H   TYR A  27      74.390 -27.439 161.017  1.00  0.00           H  
ATOM    402  HA  TYR A  27      75.697 -24.968 161.546  1.00  0.00           H  
ATOM    403 1HB  TYR A  27      74.123 -24.965 159.766  1.00  0.00           H  
ATOM    404 2HB  TYR A  27      72.843 -25.483 160.742  1.00  0.00           H  
ATOM    405  HD1 TYR A  27      75.177 -22.623 160.265  1.00  0.00           H  
ATOM    406  HD2 TYR A  27      71.473 -24.008 161.831  1.00  0.00           H  
ATOM    407  HE1 TYR A  27      74.533 -20.313 160.743  1.00  0.00           H  
ATOM    408  HE2 TYR A  27      70.819 -21.683 162.335  1.00  0.00           H  
ATOM    409  HH  TYR A  27      71.580 -19.558 162.506  1.00  0.00           H  
ATOM    410  N   ALA A  28      73.202 -25.612 163.561  1.00  0.00           N  
ATOM    411  CA  ALA A  28      72.686 -25.226 164.853  1.00  0.00           C  
ATOM    412  C   ALA A  28      73.727 -25.415 165.941  1.00  0.00           C  
ATOM    413  O   ALA A  28      73.866 -24.570 166.831  1.00  0.00           O  
ATOM    414  CB  ALA A  28      71.477 -26.049 165.172  1.00  0.00           C  
ATOM    415  H   ALA A  28      72.763 -26.366 163.025  1.00  0.00           H  
ATOM    416  HA  ALA A  28      72.414 -24.173 164.810  1.00  0.00           H  
ATOM    417 1HB  ALA A  28      71.075 -25.744 166.135  1.00  0.00           H  
ATOM    418 2HB  ALA A  28      70.727 -25.902 164.397  1.00  0.00           H  
ATOM    419 3HB  ALA A  28      71.750 -27.100 165.215  1.00  0.00           H  
ATOM    420  N   GLU A  29      74.495 -26.499 165.851  1.00  0.00           N  
ATOM    421  CA  GLU A  29      75.513 -26.785 166.840  1.00  0.00           C  
ATOM    422  C   GLU A  29      76.634 -25.774 166.730  1.00  0.00           C  
ATOM    423  O   GLU A  29      77.253 -25.427 167.726  1.00  0.00           O  
ATOM    424  CB  GLU A  29      76.082 -28.192 166.666  1.00  0.00           C  
ATOM    425  CG  GLU A  29      75.094 -29.352 166.949  1.00  0.00           C  
ATOM    426  CD  GLU A  29      74.520 -29.376 168.333  1.00  0.00           C  
ATOM    427  OE1 GLU A  29      75.265 -29.289 169.283  1.00  0.00           O  
ATOM    428  OE2 GLU A  29      73.311 -29.507 168.440  1.00  0.00           O1-
ATOM    429  H   GLU A  29      74.335 -27.156 165.092  1.00  0.00           H  
ATOM    430  HA  GLU A  29      75.070 -26.704 167.832  1.00  0.00           H  
ATOM    431 1HB  GLU A  29      76.445 -28.304 165.653  1.00  0.00           H  
ATOM    432 2HB  GLU A  29      76.939 -28.316 167.327  1.00  0.00           H  
ATOM    433 1HG  GLU A  29      74.276 -29.272 166.260  1.00  0.00           H  
ATOM    434 2HG  GLU A  29      75.600 -30.296 166.752  1.00  0.00           H  
ATOM    435  N   ALA A  30      76.930 -25.344 165.505  1.00  0.00           N  
ATOM    436  CA  ALA A  30      77.969 -24.375 165.221  1.00  0.00           C  
ATOM    437  C   ALA A  30      77.538 -23.035 165.711  1.00  0.00           C  
ATOM    438  O   ALA A  30      78.299 -22.311 166.324  1.00  0.00           O  
ATOM    439  CB  ALA A  30      78.256 -24.315 163.730  1.00  0.00           C  
ATOM    440  H   ALA A  30      76.399 -25.707 164.726  1.00  0.00           H  
ATOM    441  HA  ALA A  30      78.865 -24.656 165.761  1.00  0.00           H  
ATOM    442 1HB  ALA A  30      79.024 -23.590 163.566  1.00  0.00           H  
ATOM    443 2HB  ALA A  30      78.570 -25.267 163.360  1.00  0.00           H  
ATOM    444 3HB  ALA A  30      77.358 -24.017 163.201  1.00  0.00           H  
ATOM    445  N   ASP A  31      76.283 -22.712 165.504  1.00  0.00           N  
ATOM    446  CA  ASP A  31      75.777 -21.431 165.909  1.00  0.00           C  
ATOM    447  C   ASP A  31      75.825 -21.362 167.415  1.00  0.00           C  
ATOM    448  O   ASP A  31      76.252 -20.347 167.971  1.00  0.00           O  
ATOM    449  CB  ASP A  31      74.373 -21.257 165.355  1.00  0.00           C  
ATOM    450  CG  ASP A  31      73.744 -19.872 165.557  1.00  0.00           C  
ATOM    451  OD1 ASP A  31      74.321 -18.880 165.117  1.00  0.00           O  
ATOM    452  OD2 ASP A  31      72.698 -19.789 166.143  1.00  0.00           O1-
ATOM    453  H   ASP A  31      75.674 -23.347 165.004  1.00  0.00           H  
ATOM    454  HA  ASP A  31      76.420 -20.654 165.499  1.00  0.00           H  
ATOM    455 1HB  ASP A  31      74.386 -21.481 164.284  1.00  0.00           H  
ATOM    456 2HB  ASP A  31      73.721 -22.001 165.816  1.00  0.00           H  
ATOM    457  N   LYS A  32      75.420 -22.456 168.066  1.00  0.00           N  
ATOM    458  CA  LYS A  32      75.439 -22.580 169.508  1.00  0.00           C  
ATOM    459  C   LYS A  32      76.866 -22.544 170.024  1.00  0.00           C  
ATOM    460  O   LYS A  32      77.189 -21.737 170.882  1.00  0.00           O  
ATOM    461  CB  LYS A  32      74.767 -23.889 169.895  1.00  0.00           C  
ATOM    462  CG  LYS A  32      74.624 -24.205 171.387  1.00  0.00           C  
ATOM    463  CD  LYS A  32      73.874 -25.547 171.545  1.00  0.00           C  
ATOM    464  CE  LYS A  32      73.515 -25.903 173.001  1.00  0.00           C  
ATOM    465  NZ  LYS A  32      74.705 -26.207 173.846  1.00  0.00           N1+
ATOM    466  H   LYS A  32      75.056 -23.243 167.530  1.00  0.00           H  
ATOM    467  HA  LYS A  32      74.892 -21.742 169.942  1.00  0.00           H  
ATOM    468 1HB  LYS A  32      73.771 -23.916 169.454  1.00  0.00           H  
ATOM    469 2HB  LYS A  32      75.325 -24.712 169.453  1.00  0.00           H  
ATOM    470 1HG  LYS A  32      75.616 -24.299 171.831  1.00  0.00           H  
ATOM    471 2HG  LYS A  32      74.084 -23.411 171.900  1.00  0.00           H  
ATOM    472 1HD  LYS A  32      72.955 -25.511 170.959  1.00  0.00           H  
ATOM    473 2HD  LYS A  32      74.500 -26.347 171.138  1.00  0.00           H  
ATOM    474 1HE  LYS A  32      72.965 -25.078 173.450  1.00  0.00           H  
ATOM    475 2HE  LYS A  32      72.874 -26.785 172.980  1.00  0.00           H  
ATOM    476 1HZ  LYS A  32      74.404 -26.447 174.773  1.00  0.00           H  
ATOM    477 2HZ  LYS A  32      75.224 -26.975 173.450  1.00  0.00           H  
ATOM    478 3HZ  LYS A  32      75.313 -25.382 173.912  1.00  0.00           H  
ATOM    479  N   ALA A  33      77.739 -23.384 169.469  1.00  0.00           N  
ATOM    480  CA  ALA A  33      79.126 -23.464 169.901  1.00  0.00           C  
ATOM    481  C   ALA A  33      79.840 -22.155 169.730  1.00  0.00           C  
ATOM    482  O   ALA A  33      80.650 -21.786 170.568  1.00  0.00           O  
ATOM    483  CB  ALA A  33      79.850 -24.502 169.102  1.00  0.00           C  
ATOM    484  H   ALA A  33      77.435 -24.017 168.746  1.00  0.00           H  
ATOM    485  HA  ALA A  33      79.139 -23.732 170.957  1.00  0.00           H  
ATOM    486 1HB  ALA A  33      80.878 -24.569 169.447  1.00  0.00           H  
ATOM    487 2HB  ALA A  33      79.357 -25.458 169.230  1.00  0.00           H  
ATOM    488 3HB  ALA A  33      79.816 -24.212 168.063  1.00  0.00           H  
ATOM    489  N   VAL A  34      79.544 -21.451 168.645  1.00  0.00           N  
ATOM    490  CA  VAL A  34      80.146 -20.171 168.362  1.00  0.00           C  
ATOM    491  C   VAL A  34      79.571 -19.119 169.293  1.00  0.00           C  
ATOM    492  O   VAL A  34      80.300 -18.262 169.775  1.00  0.00           O  
ATOM    493  CB  VAL A  34      79.958 -19.776 166.903  1.00  0.00           C  
ATOM    494  CG1 VAL A  34      80.449 -18.398 166.708  1.00  0.00           C  
ATOM    495  CG2 VAL A  34      80.786 -20.696 166.004  1.00  0.00           C  
ATOM    496  H   VAL A  34      78.882 -21.822 167.969  1.00  0.00           H  
ATOM    497  HA  VAL A  34      81.215 -20.256 168.536  1.00  0.00           H  
ATOM    498  HB  VAL A  34      78.895 -19.834 166.656  1.00  0.00           H  
ATOM    499 1HG1 VAL A  34      80.322 -18.102 165.672  1.00  0.00           H  
ATOM    500 2HG1 VAL A  34      79.920 -17.723 167.354  1.00  0.00           H  
ATOM    501 3HG1 VAL A  34      81.487 -18.400 166.968  1.00  0.00           H  
ATOM    502 1HG2 VAL A  34      80.633 -20.425 164.977  1.00  0.00           H  
ATOM    503 2HG2 VAL A  34      81.832 -20.576 166.267  1.00  0.00           H  
ATOM    504 3HG2 VAL A  34      80.506 -21.724 166.131  1.00  0.00           H  
ATOM    505  N   GLU A  35      78.257 -19.139 169.539  1.00  0.00           N  
ATOM    506  CA  GLU A  35      77.695 -18.184 170.485  1.00  0.00           C  
ATOM    507  C   GLU A  35      78.316 -18.399 171.855  1.00  0.00           C  
ATOM    508  O   GLU A  35      78.757 -17.450 172.498  1.00  0.00           O  
ATOM    509  CB  GLU A  35      76.182 -18.336 170.614  1.00  0.00           C  
ATOM    510  CG  GLU A  35      75.542 -17.291 171.573  1.00  0.00           C  
ATOM    511  CD  GLU A  35      74.018 -17.375 171.700  1.00  0.00           C  
ATOM    512  OE1 GLU A  35      73.422 -18.227 171.090  1.00  0.00           O  
ATOM    513  OE2 GLU A  35      73.462 -16.567 172.407  1.00  0.00           O1-
ATOM    514  H   GLU A  35      77.648 -19.825 169.098  1.00  0.00           H  
ATOM    515  HA  GLU A  35      77.930 -17.175 170.150  1.00  0.00           H  
ATOM    516 1HB  GLU A  35      75.716 -18.245 169.640  1.00  0.00           H  
ATOM    517 2HB  GLU A  35      75.949 -19.333 170.992  1.00  0.00           H  
ATOM    518 1HG  GLU A  35      75.981 -17.424 172.564  1.00  0.00           H  
ATOM    519 2HG  GLU A  35      75.813 -16.296 171.224  1.00  0.00           H  
ATOM    520  N   GLU A  36      78.375 -19.663 172.285  1.00  0.00           N  
ATOM    521  CA  GLU A  36      78.953 -20.023 173.566  1.00  0.00           C  
ATOM    522  C   GLU A  36      80.411 -19.662 173.587  1.00  0.00           C  
ATOM    523  O   GLU A  36      80.902 -19.098 174.566  1.00  0.00           O  
ATOM    524  CB  GLU A  36      78.792 -21.518 173.805  1.00  0.00           C  
ATOM    525  CG  GLU A  36      77.357 -21.948 174.100  1.00  0.00           C  
ATOM    526  CD  GLU A  36      77.156 -23.445 174.135  1.00  0.00           C  
ATOM    527  OE1 GLU A  36      78.062 -24.176 173.823  1.00  0.00           O  
ATOM    528  OE2 GLU A  36      76.062 -23.857 174.458  1.00  0.00           O1-
ATOM    529  H   GLU A  36      77.991 -20.395 171.703  1.00  0.00           H  
ATOM    530  HA  GLU A  36      78.442 -19.470 174.351  1.00  0.00           H  
ATOM    531 1HB  GLU A  36      79.118 -22.056 172.920  1.00  0.00           H  
ATOM    532 2HB  GLU A  36      79.422 -21.828 174.637  1.00  0.00           H  
ATOM    533 1HG  GLU A  36      77.069 -21.538 175.067  1.00  0.00           H  
ATOM    534 2HG  GLU A  36      76.698 -21.514 173.351  1.00  0.00           H  
ATOM    535  N   LEU A  37      81.088 -19.900 172.472  1.00  0.00           N  
ATOM    536  CA  LEU A  37      82.474 -19.561 172.352  1.00  0.00           C  
ATOM    537  C   LEU A  37      82.628 -18.099 172.557  1.00  0.00           C  
ATOM    538  O   LEU A  37      83.470 -17.681 173.331  1.00  0.00           O  
ATOM    539  CB  LEU A  37      83.007 -19.871 170.974  1.00  0.00           C  
ATOM    540  CG  LEU A  37      84.332 -19.515 170.800  1.00  0.00           C  
ATOM    541  CD1 LEU A  37      85.109 -20.287 171.706  1.00  0.00           C  
ATOM    542  CD2 LEU A  37      84.654 -19.771 169.518  1.00  0.00           C  
ATOM    543  H   LEU A  37      80.644 -20.378 171.698  1.00  0.00           H  
ATOM    544  HA  LEU A  37      83.045 -20.093 173.107  1.00  0.00           H  
ATOM    545 1HB  LEU A  37      82.923 -20.937 170.783  1.00  0.00           H  
ATOM    546 2HB  LEU A  37      82.438 -19.336 170.246  1.00  0.00           H  
ATOM    547  HG  LEU A  37      84.484 -18.461 171.022  1.00  0.00           H  
ATOM    548 1HD1 LEU A  37      86.161 -20.055 171.620  1.00  0.00           H  
ATOM    549 2HD1 LEU A  37      84.761 -20.073 172.670  1.00  0.00           H  
ATOM    550 3HD1 LEU A  37      84.949 -21.303 171.501  1.00  0.00           H  
ATOM    551 1HD2 LEU A  37      85.696 -19.528 169.373  1.00  0.00           H  
ATOM    552 2HD2 LEU A  37      84.476 -20.818 169.331  1.00  0.00           H  
ATOM    553 3HD2 LEU A  37      84.022 -19.171 168.868  1.00  0.00           H  
ATOM    554  N   TYR A  38      81.822 -17.312 171.856  1.00  0.00           N  
ATOM    555  CA  TYR A  38      81.881 -15.875 171.933  1.00  0.00           C  
ATOM    556  C   TYR A  38      81.621 -15.403 173.353  1.00  0.00           C  
ATOM    557  O   TYR A  38      82.359 -14.569 173.872  1.00  0.00           O  
ATOM    558  CB  TYR A  38      80.950 -15.218 170.923  1.00  0.00           C  
ATOM    559  CG  TYR A  38      81.057 -13.715 171.029  1.00  0.00           C  
ATOM    560  CD1 TYR A  38      82.225 -13.089 170.600  1.00  0.00           C  
ATOM    561  CD2 TYR A  38      80.015 -12.962 171.524  1.00  0.00           C  
ATOM    562  CE1 TYR A  38      82.351 -11.715 170.690  1.00  0.00           C  
ATOM    563  CE2 TYR A  38      80.139 -11.585 171.593  1.00  0.00           C  
ATOM    564  CZ  TYR A  38      81.300 -10.963 171.184  1.00  0.00           C  
ATOM    565  OH  TYR A  38      81.417  -9.589 171.264  1.00  0.00           O  
ATOM    566  H   TYR A  38      81.146 -17.730 171.232  1.00  0.00           H  
ATOM    567  HA  TYR A  38      82.888 -15.570 171.663  1.00  0.00           H  
ATOM    568 1HB  TYR A  38      81.211 -15.526 169.908  1.00  0.00           H  
ATOM    569 2HB  TYR A  38      79.917 -15.514 171.115  1.00  0.00           H  
ATOM    570  HD1 TYR A  38      83.049 -13.684 170.199  1.00  0.00           H  
ATOM    571  HD2 TYR A  38      79.095 -13.451 171.856  1.00  0.00           H  
ATOM    572  HE1 TYR A  38      83.268 -11.228 170.363  1.00  0.00           H  
ATOM    573  HE2 TYR A  38      79.314 -10.988 171.979  1.00  0.00           H  
ATOM    574  HH  TYR A  38      82.243  -9.315 170.854  1.00  0.00           H  
ATOM    575  N   GLU A  39      80.587 -15.926 174.002  1.00  0.00           N  
ATOM    576  CA  GLU A  39      80.297 -15.505 175.364  1.00  0.00           C  
ATOM    577  C   GLU A  39      81.443 -15.843 176.319  1.00  0.00           C  
ATOM    578  O   GLU A  39      81.828 -15.023 177.164  1.00  0.00           O  
ATOM    579  CB  GLU A  39      79.000 -16.163 175.825  1.00  0.00           C  
ATOM    580  CG  GLU A  39      77.716 -15.574 175.199  1.00  0.00           C  
ATOM    581  CD  GLU A  39      77.419 -14.161 175.705  1.00  0.00           C  
ATOM    582  OE1 GLU A  39      77.371 -13.983 176.894  1.00  0.00           O  
ATOM    583  OE2 GLU A  39      77.258 -13.257 174.908  1.00  0.00           O1-
ATOM    584  H   GLU A  39      79.990 -16.610 173.539  1.00  0.00           H  
ATOM    585  HA  GLU A  39      80.163 -14.430 175.363  1.00  0.00           H  
ATOM    586 1HB  GLU A  39      79.030 -17.224 175.573  1.00  0.00           H  
ATOM    587 2HB  GLU A  39      78.918 -16.086 176.908  1.00  0.00           H  
ATOM    588 1HG  GLU A  39      77.839 -15.543 174.115  1.00  0.00           H  
ATOM    589 2HG  GLU A  39      76.875 -16.230 175.422  1.00  0.00           H  
ATOM    590  N   LYS A  40      82.058 -17.004 176.125  1.00  0.00           N  
ATOM    591  CA  LYS A  40      83.177 -17.395 176.954  1.00  0.00           C  
ATOM    592  C   LYS A  40      84.422 -16.638 176.537  1.00  0.00           C  
ATOM    593  O   LYS A  40      85.283 -16.345 177.370  1.00  0.00           O  
ATOM    594  CB  LYS A  40      83.389 -18.897 176.882  1.00  0.00           C  
ATOM    595  CG  LYS A  40      82.283 -19.706 177.525  1.00  0.00           C  
ATOM    596  CD  LYS A  40      82.186 -19.471 179.011  1.00  0.00           C  
ATOM    597  CE  LYS A  40      81.112 -20.364 179.609  1.00  0.00           C  
ATOM    598  NZ  LYS A  40      81.023 -20.227 181.079  1.00  0.00           N1+
ATOM    599  H   LYS A  40      81.711 -17.653 175.418  1.00  0.00           H  
ATOM    600  HA  LYS A  40      82.954 -17.128 177.986  1.00  0.00           H  
ATOM    601 1HB  LYS A  40      83.447 -19.200 175.833  1.00  0.00           H  
ATOM    602 2HB  LYS A  40      84.324 -19.167 177.369  1.00  0.00           H  
ATOM    603 1HG  LYS A  40      81.328 -19.479 177.052  1.00  0.00           H  
ATOM    604 2HG  LYS A  40      82.492 -20.749 177.404  1.00  0.00           H  
ATOM    605 1HD  LYS A  40      83.144 -19.705 179.482  1.00  0.00           H  
ATOM    606 2HD  LYS A  40      81.942 -18.427 179.207  1.00  0.00           H  
ATOM    607 1HE  LYS A  40      80.152 -20.102 179.170  1.00  0.00           H  
ATOM    608 2HE  LYS A  40      81.336 -21.393 179.364  1.00  0.00           H  
ATOM    609 1HZ  LYS A  40      80.301 -20.844 181.424  1.00  0.00           H  
ATOM    610 2HZ  LYS A  40      81.913 -20.489 181.489  1.00  0.00           H  
ATOM    611 3HZ  LYS A  40      80.803 -19.277 181.323  1.00  0.00           H  
ATOM    612  N   SER A  41      84.514 -16.309 175.248  1.00  0.00           N  
ATOM    613  CA  SER A  41      85.642 -15.586 174.720  1.00  0.00           C  
ATOM    614  C   SER A  41      85.615 -14.225 175.327  1.00  0.00           C  
ATOM    615  O   SER A  41      86.653 -13.716 175.690  1.00  0.00           O  
ATOM    616  CB  SER A  41      85.628 -15.455 173.213  1.00  0.00           C  
ATOM    617  OG  SER A  41      85.738 -16.676 172.581  1.00  0.00           O  
ATOM    618  H   SER A  41      83.782 -16.583 174.613  1.00  0.00           H  
ATOM    619  HA  SER A  41      86.556 -16.079 175.027  1.00  0.00           H  
ATOM    620 1HB  SER A  41      84.733 -14.942 172.895  1.00  0.00           H  
ATOM    621 2HB  SER A  41      86.461 -14.855 172.945  1.00  0.00           H  
ATOM    622  HG  SER A  41      84.996 -17.193 172.944  1.00  0.00           H  
ATOM    623  N   LYS A  42      84.437 -13.613 175.466  1.00  0.00           N  
ATOM    624  CA  LYS A  42      84.381 -12.303 176.089  1.00  0.00           C  
ATOM    625  C   LYS A  42      84.916 -12.369 177.514  1.00  0.00           C  
ATOM    626  O   LYS A  42      85.747 -11.554 177.911  1.00  0.00           O  
ATOM    627  CB  LYS A  42      82.951 -11.757 176.103  1.00  0.00           C  
ATOM    628  CG  LYS A  42      82.417 -11.250 174.767  1.00  0.00           C  
ATOM    629  CD  LYS A  42      81.083 -10.516 174.966  1.00  0.00           C  
ATOM    630  CE  LYS A  42      79.949 -11.503 175.182  1.00  0.00           C  
ATOM    631  NZ  LYS A  42      78.602 -10.846 175.280  1.00  0.00           N1+
ATOM    632  H   LYS A  42      83.591 -14.054 175.115  1.00  0.00           H  
ATOM    633  HA  LYS A  42      85.008 -11.620 175.519  1.00  0.00           H  
ATOM    634 1HB  LYS A  42      82.276 -12.547 176.438  1.00  0.00           H  
ATOM    635 2HB  LYS A  42      82.884 -10.944 176.826  1.00  0.00           H  
ATOM    636 1HG  LYS A  42      83.139 -10.574 174.310  1.00  0.00           H  
ATOM    637 2HG  LYS A  42      82.259 -12.090 174.096  1.00  0.00           H  
ATOM    638 1HD  LYS A  42      81.153  -9.859 175.833  1.00  0.00           H  
ATOM    639 2HD  LYS A  42      80.864  -9.911 174.088  1.00  0.00           H  
ATOM    640 1HE  LYS A  42      79.937 -12.190 174.348  1.00  0.00           H  
ATOM    641 2HE  LYS A  42      80.127 -12.074 176.095  1.00  0.00           H  
ATOM    642 1HZ  LYS A  42      77.915 -11.610 175.384  1.00  0.00           H  
ATOM    643 2HZ  LYS A  42      78.569 -10.230 176.074  1.00  0.00           H  
ATOM    644 3HZ  LYS A  42      78.388 -10.326 174.447  1.00  0.00           H  
ATOM    645  N   VAL A  43      84.531 -13.401 178.259  1.00  0.00           N  
ATOM    646  CA  VAL A  43      85.020 -13.518 179.628  1.00  0.00           C  
ATOM    647  C   VAL A  43      86.531 -13.712 179.654  1.00  0.00           C  
ATOM    648  O   VAL A  43      87.250 -13.101 180.448  1.00  0.00           O  
ATOM    649  CB  VAL A  43      84.365 -14.711 180.323  1.00  0.00           C  
ATOM    650  CG1 VAL A  43      85.017 -14.936 181.679  1.00  0.00           C  
ATOM    651  CG2 VAL A  43      82.882 -14.454 180.462  1.00  0.00           C  
ATOM    652  H   VAL A  43      83.845 -14.068 177.894  1.00  0.00           H  
ATOM    653  HA  VAL A  43      84.771 -12.601 180.165  1.00  0.00           H  
ATOM    654  HB  VAL A  43      84.523 -15.608 179.726  1.00  0.00           H  
ATOM    655 1HG1 VAL A  43      84.556 -15.794 182.165  1.00  0.00           H  
ATOM    656 2HG1 VAL A  43      86.081 -15.125 181.540  1.00  0.00           H  
ATOM    657 3HG1 VAL A  43      84.881 -14.048 182.296  1.00  0.00           H  
ATOM    658 1HG2 VAL A  43      82.408 -15.306 180.945  1.00  0.00           H  
ATOM    659 2HG2 VAL A  43      82.723 -13.559 181.061  1.00  0.00           H  
ATOM    660 3HG2 VAL A  43      82.448 -14.311 179.474  1.00  0.00           H  
ATOM    661  N   TYR A  44      87.011 -14.598 178.792  1.00  0.00           N  
ATOM    662  CA  TYR A  44      88.426 -14.885 178.685  1.00  0.00           C  
ATOM    663  C   TYR A  44      89.184 -13.632 178.248  1.00  0.00           C  
ATOM    664  O   TYR A  44      90.185 -13.270 178.849  1.00  0.00           O  
ATOM    665  CB  TYR A  44      88.654 -16.027 177.711  1.00  0.00           C  
ATOM    666  CG  TYR A  44      90.066 -16.478 177.633  1.00  0.00           C  
ATOM    667  CD1 TYR A  44      90.569 -17.323 178.604  1.00  0.00           C  
ATOM    668  CD2 TYR A  44      90.864 -16.043 176.630  1.00  0.00           C  
ATOM    669  CE1 TYR A  44      91.879 -17.714 178.548  1.00  0.00           C  
ATOM    670  CE2 TYR A  44      92.174 -16.436 176.585  1.00  0.00           C  
ATOM    671  CZ  TYR A  44      92.679 -17.256 177.527  1.00  0.00           C  
ATOM    672  OH  TYR A  44      93.985 -17.625 177.450  1.00  0.00           O  
ATOM    673  H   TYR A  44      86.366 -15.092 178.180  1.00  0.00           H  
ATOM    674  HA  TYR A  44      88.798 -15.176 179.666  1.00  0.00           H  
ATOM    675 1HB  TYR A  44      88.033 -16.875 178.006  1.00  0.00           H  
ATOM    676 2HB  TYR A  44      88.339 -15.714 176.718  1.00  0.00           H  
ATOM    677  HD1 TYR A  44      89.929 -17.670 179.415  1.00  0.00           H  
ATOM    678  HD2 TYR A  44      90.461 -15.378 175.879  1.00  0.00           H  
ATOM    679  HE1 TYR A  44      92.281 -18.362 179.307  1.00  0.00           H  
ATOM    680  HE2 TYR A  44      92.823 -16.083 175.799  1.00  0.00           H  
ATOM    681  HH  TYR A  44      94.273 -17.959 178.303  1.00  0.00           H  
ATOM    682  N   THR A  45      88.675 -12.962 177.222  1.00  0.00           N  
ATOM    683  CA  THR A  45      89.240 -11.776 176.593  1.00  0.00           C  
ATOM    684  C   THR A  45      89.457 -10.654 177.578  1.00  0.00           C  
ATOM    685  O   THR A  45      90.486  -9.988 177.551  1.00  0.00           O  
ATOM    686  CB  THR A  45      88.338 -11.251 175.471  1.00  0.00           C  
ATOM    687  CG2 THR A  45      88.897 -10.052 174.976  1.00  0.00           C  
ATOM    688  OG1 THR A  45      88.228 -12.213 174.422  1.00  0.00           O  
ATOM    689  H   THR A  45      87.833 -13.317 176.814  1.00  0.00           H  
ATOM    690  HA  THR A  45      90.202 -12.046 176.160  1.00  0.00           H  
ATOM    691  HB  THR A  45      87.348 -11.049 175.863  1.00  0.00           H  
ATOM    692  HG1 THR A  45      87.844 -13.022 174.791  1.00  0.00           H  
ATOM    693 1HG2 THR A  45      88.263  -9.667 174.186  1.00  0.00           H  
ATOM    694 2HG2 THR A  45      88.972  -9.318 175.776  1.00  0.00           H  
ATOM    695 3HG2 THR A  45      89.881 -10.296 174.605  1.00  0.00           H  
ATOM    696  N   GLU A  46      88.506 -10.446 178.469  1.00  0.00           N  
ATOM    697  CA  GLU A  46      88.629  -9.414 179.487  1.00  0.00           C  
ATOM    698  C   GLU A  46      89.824  -9.672 180.422  1.00  0.00           C  
ATOM    699  O   GLU A  46      90.307  -8.755 181.090  1.00  0.00           O  
ATOM    700  CB  GLU A  46      87.327  -9.305 180.280  1.00  0.00           C  
ATOM    701  CG  GLU A  46      86.156  -8.675 179.504  1.00  0.00           C  
ATOM    702  CD  GLU A  46      84.851  -8.643 180.285  1.00  0.00           C  
ATOM    703  OE1 GLU A  46      84.811  -9.152 181.383  1.00  0.00           O  
ATOM    704  OE2 GLU A  46      83.894  -8.103 179.776  1.00  0.00           O1-
ATOM    705  H   GLU A  46      87.651 -11.005 178.424  1.00  0.00           H  
ATOM    706  HA  GLU A  46      88.799  -8.463 178.983  1.00  0.00           H  
ATOM    707 1HB  GLU A  46      87.015 -10.305 180.591  1.00  0.00           H  
ATOM    708 2HB  GLU A  46      87.497  -8.718 181.180  1.00  0.00           H  
ATOM    709 1HG  GLU A  46      86.429  -7.652 179.249  1.00  0.00           H  
ATOM    710 2HG  GLU A  46      86.011  -9.211 178.575  1.00  0.00           H  
ATOM    711  N   LYS A  47      90.271 -10.929 180.493  1.00  0.00           N  
ATOM    712  CA  LYS A  47      91.384 -11.356 181.319  1.00  0.00           C  
ATOM    713  C   LYS A  47      92.646 -11.525 180.456  1.00  0.00           C  
ATOM    714  O   LYS A  47      93.773 -11.328 180.921  1.00  0.00           O  
ATOM    715  CB  LYS A  47      91.009 -12.681 181.983  1.00  0.00           C  
ATOM    716  CG  LYS A  47      89.825 -12.558 182.948  1.00  0.00           C  
ATOM    717  CD  LYS A  47      89.480 -13.879 183.615  1.00  0.00           C  
ATOM    718  CE  LYS A  47      88.287 -13.721 184.552  1.00  0.00           C  
ATOM    719  NZ  LYS A  47      87.923 -15.001 185.218  1.00  0.00           N1+
ATOM    720  H   LYS A  47      89.840 -11.640 179.914  1.00  0.00           H  
ATOM    721  HA  LYS A  47      91.579 -10.599 182.078  1.00  0.00           H  
ATOM    722 1HB  LYS A  47      90.740 -13.409 181.228  1.00  0.00           H  
ATOM    723 2HB  LYS A  47      91.867 -13.076 182.527  1.00  0.00           H  
ATOM    724 1HG  LYS A  47      90.053 -11.816 183.712  1.00  0.00           H  
ATOM    725 2HG  LYS A  47      88.949 -12.218 182.385  1.00  0.00           H  
ATOM    726 1HD  LYS A  47      89.231 -14.613 182.844  1.00  0.00           H  
ATOM    727 2HD  LYS A  47      90.339 -14.244 184.180  1.00  0.00           H  
ATOM    728 1HE  LYS A  47      88.528 -12.982 185.313  1.00  0.00           H  
ATOM    729 2HE  LYS A  47      87.430 -13.369 183.972  1.00  0.00           H  
ATOM    730 1HZ  LYS A  47      87.129 -14.854 185.825  1.00  0.00           H  
ATOM    731 2HZ  LYS A  47      87.687 -15.688 184.516  1.00  0.00           H  
ATOM    732 3HZ  LYS A  47      88.707 -15.333 185.764  1.00  0.00           H  
ATOM    733  N   HIS A  48      92.421 -11.883 179.192  1.00  0.00           N  
ATOM    734  CA  HIS A  48      93.433 -12.186 178.187  1.00  0.00           C  
ATOM    735  C   HIS A  48      93.134 -11.525 176.824  1.00  0.00           C  
ATOM    736  O   HIS A  48      92.812 -12.243 175.861  1.00  0.00           O  
ATOM    737  CB  HIS A  48      93.499 -13.694 178.007  1.00  0.00           C  
ATOM    738  CG  HIS A  48      93.884 -14.417 179.272  1.00  0.00           C  
ATOM    739  CD2 HIS A  48      93.133 -15.080 180.181  1.00  0.00           C  
ATOM    740  ND1 HIS A  48      95.181 -14.471 179.735  1.00  0.00           N  
ATOM    741  CE1 HIS A  48      95.214 -15.154 180.866  1.00  0.00           C  
ATOM    742  NE2 HIS A  48      93.985 -15.537 181.159  1.00  0.00           N  
ATOM    743  H   HIS A  48      91.459 -12.010 178.917  1.00  0.00           H  
ATOM    744  HA  HIS A  48      94.407 -11.849 178.536  1.00  0.00           H  
ATOM    745 1HB  HIS A  48      92.517 -14.021 177.723  1.00  0.00           H  
ATOM    746 2HB  HIS A  48      94.192 -13.957 177.210  1.00  0.00           H  
ATOM    747  HD1 HIS A  48      95.983 -14.055 179.305  1.00  0.00           H  
ATOM    748  HD2 HIS A  48      92.064 -15.281 180.244  1.00  0.00           H  
ATOM    749  HE1 HIS A  48      96.155 -15.312 181.389  1.00  0.00           H  
ATOM    750  N   PRO A  49      93.329 -10.186 176.689  1.00  0.00           N  
ATOM    751  CA  PRO A  49      92.948  -9.317 175.572  1.00  0.00           C  
ATOM    752  C   PRO A  49      93.506  -9.761 174.232  1.00  0.00           C  
ATOM    753  O   PRO A  49      92.995  -9.375 173.181  1.00  0.00           O  
ATOM    754  CB  PRO A  49      93.540  -7.968 175.966  1.00  0.00           C  
ATOM    755  CG  PRO A  49      93.646  -8.017 177.459  1.00  0.00           C  
ATOM    756  CD  PRO A  49      94.014  -9.438 177.772  1.00  0.00           C  
ATOM    757  HA  PRO A  49      91.850  -9.254 175.531  1.00  0.00           H  
ATOM    758 1HB  PRO A  49      94.512  -7.827 175.472  1.00  0.00           H  
ATOM    759 2HB  PRO A  49      92.883  -7.157 175.617  1.00  0.00           H  
ATOM    760 1HG  PRO A  49      94.388  -7.292 177.819  1.00  0.00           H  
ATOM    761 2HG  PRO A  49      92.679  -7.738 177.914  1.00  0.00           H  
ATOM    762 1HD  PRO A  49      95.099  -9.587 177.729  1.00  0.00           H  
ATOM    763 2HD  PRO A  49      93.611  -9.646 178.748  1.00  0.00           H  
ATOM    764  N   ALA A  50      94.536 -10.603 174.258  1.00  0.00           N  
ATOM    765  CA  ALA A  50      95.161 -11.135 173.055  1.00  0.00           C  
ATOM    766  C   ALA A  50      94.134 -11.839 172.190  1.00  0.00           C  
ATOM    767  O   ALA A  50      94.243 -11.878 170.964  1.00  0.00           O  
ATOM    768  CB  ALA A  50      96.236 -12.130 173.428  1.00  0.00           C  
ATOM    769  H   ALA A  50      94.910 -10.891 175.148  1.00  0.00           H  
ATOM    770  HA  ALA A  50      95.589 -10.307 172.490  1.00  0.00           H  
ATOM    771 1HB  ALA A  50      96.699 -12.520 172.523  1.00  0.00           H  
ATOM    772 2HB  ALA A  50      96.989 -11.640 174.043  1.00  0.00           H  
ATOM    773 3HB  ALA A  50      95.786 -12.951 173.988  1.00  0.00           H  
ATOM    774  N   THR A  51      93.122 -12.404 172.838  1.00  0.00           N  
ATOM    775  CA  THR A  51      92.088 -13.109 172.126  1.00  0.00           C  
ATOM    776  C   THR A  51      90.954 -12.213 171.661  1.00  0.00           C  
ATOM    777  O   THR A  51      90.081 -12.677 170.926  1.00  0.00           O  
ATOM    778  CB  THR A  51      91.545 -14.269 172.955  1.00  0.00           C  
ATOM    779  CG2 THR A  51      92.599 -15.315 173.135  1.00  0.00           C  
ATOM    780  OG1 THR A  51      91.080 -13.777 174.215  1.00  0.00           O  
ATOM    781  H   THR A  51      93.063 -12.327 173.856  1.00  0.00           H  
ATOM    782  HA  THR A  51      92.545 -13.540 171.244  1.00  0.00           H  
ATOM    783  HB  THR A  51      90.701 -14.703 172.430  1.00  0.00           H  
ATOM    784  HG1 THR A  51      91.795 -13.264 174.669  1.00  0.00           H  
ATOM    785 1HG2 THR A  51      92.192 -16.139 173.693  1.00  0.00           H  
ATOM    786 2HG2 THR A  51      92.907 -15.666 172.161  1.00  0.00           H  
ATOM    787 3HG2 THR A  51      93.452 -14.893 173.664  1.00  0.00           H  
ATOM    788  N   SER A  52      90.957 -10.919 172.033  1.00  0.00           N  
ATOM    789  CA  SER A  52      89.883 -10.015 171.612  1.00  0.00           C  
ATOM    790  C   SER A  52      89.905  -9.889 170.114  1.00  0.00           C  
ATOM    791  O   SER A  52      88.881  -9.705 169.456  1.00  0.00           O  
ATOM    792  CB  SER A  52      90.093  -8.624 172.174  1.00  0.00           C  
ATOM    793  OG  SER A  52      91.223  -8.021 171.610  1.00  0.00           O  
ATOM    794  H   SER A  52      91.711 -10.545 172.600  1.00  0.00           H  
ATOM    795  HA  SER A  52      88.922 -10.420 171.929  1.00  0.00           H  
ATOM    796 1HB  SER A  52      89.215  -8.019 171.972  1.00  0.00           H  
ATOM    797 2HB  SER A  52      90.236  -8.641 173.220  1.00  0.00           H  
ATOM    798  HG  SER A  52      91.993  -8.453 172.043  1.00  0.00           H  
ATOM    799  N   ALA A  53      91.106 -10.067 169.580  1.00  0.00           N  
ATOM    800  CA  ALA A  53      91.424 -10.015 168.177  1.00  0.00           C  
ATOM    801  C   ALA A  53      90.673 -11.060 167.401  1.00  0.00           C  
ATOM    802  O   ALA A  53      90.470 -10.906 166.198  1.00  0.00           O  
ATOM    803  CB  ALA A  53      92.903 -10.234 167.985  1.00  0.00           C  
ATOM    804  H   ALA A  53      91.870 -10.221 170.225  1.00  0.00           H  
ATOM    805  HA  ALA A  53      91.141  -9.034 167.798  1.00  0.00           H  
ATOM    806 1HB  ALA A  53      93.147 -10.180 166.927  1.00  0.00           H  
ATOM    807 2HB  ALA A  53      93.457  -9.473 168.530  1.00  0.00           H  
ATOM    808 3HB  ALA A  53      93.172 -11.221 168.371  1.00  0.00           H  
ATOM    809  N   TYR A  54      90.331 -12.153 168.067  1.00  0.00           N  
ATOM    810  CA  TYR A  54      89.686 -13.257 167.422  1.00  0.00           C  
ATOM    811  C   TYR A  54      88.239 -13.276 167.815  1.00  0.00           C  
ATOM    812  O   TYR A  54      87.385 -13.513 166.980  1.00  0.00           O  
ATOM    813  CB  TYR A  54      90.381 -14.527 167.845  1.00  0.00           C  
ATOM    814  CG  TYR A  54      91.829 -14.405 167.585  1.00  0.00           C  
ATOM    815  CD1 TYR A  54      92.718 -14.629 168.609  1.00  0.00           C  
ATOM    816  CD2 TYR A  54      92.273 -13.963 166.355  1.00  0.00           C  
ATOM    817  CE1 TYR A  54      94.055 -14.429 168.412  1.00  0.00           C  
ATOM    818  CE2 TYR A  54      93.608 -13.755 166.147  1.00  0.00           C  
ATOM    819  CZ  TYR A  54      94.507 -13.987 167.174  1.00  0.00           C  
ATOM    820  OH  TYR A  54      95.853 -13.781 166.973  1.00  0.00           O  
ATOM    821  H   TYR A  54      90.492 -12.216 169.067  1.00  0.00           H  
ATOM    822  HA  TYR A  54      89.752 -13.135 166.341  1.00  0.00           H  
ATOM    823 1HB  TYR A  54      90.238 -14.681 168.915  1.00  0.00           H  
ATOM    824 2HB  TYR A  54      89.997 -15.392 167.338  1.00  0.00           H  
ATOM    825  HD1 TYR A  54      92.351 -14.963 169.575  1.00  0.00           H  
ATOM    826  HD2 TYR A  54      91.563 -13.763 165.562  1.00  0.00           H  
ATOM    827  HE1 TYR A  54      94.760 -14.606 169.225  1.00  0.00           H  
ATOM    828  HE2 TYR A  54      93.963 -13.401 165.179  1.00  0.00           H  
ATOM    829  HH  TYR A  54      96.330 -14.012 167.775  1.00  0.00           H  
ATOM    830  N   ALA A  55      87.952 -12.993 169.083  1.00  0.00           N  
ATOM    831  CA  ALA A  55      86.585 -13.045 169.571  1.00  0.00           C  
ATOM    832  C   ALA A  55      85.699 -12.082 168.808  1.00  0.00           C  
ATOM    833  O   ALA A  55      84.573 -12.417 168.431  1.00  0.00           O  
ATOM    834  CB  ALA A  55      86.573 -12.725 171.038  1.00  0.00           C  
ATOM    835  H   ALA A  55      88.699 -12.776 169.736  1.00  0.00           H  
ATOM    836  HA  ALA A  55      86.206 -14.048 169.430  1.00  0.00           H  
ATOM    837 1HB  ALA A  55      85.560 -12.791 171.429  1.00  0.00           H  
ATOM    838 2HB  ALA A  55      87.220 -13.421 171.546  1.00  0.00           H  
ATOM    839 3HB  ALA A  55      86.954 -11.718 171.187  1.00  0.00           H  
ATOM    840  N   LYS A  56      86.223 -10.893 168.516  1.00  0.00           N  
ATOM    841  CA  LYS A  56      85.450  -9.934 167.762  1.00  0.00           C  
ATOM    842  C   LYS A  56      85.240 -10.423 166.342  1.00  0.00           C  
ATOM    843  O   LYS A  56      84.161 -10.238 165.776  1.00  0.00           O  
ATOM    844  CB  LYS A  56      86.140  -8.592 167.764  1.00  0.00           C  
ATOM    845  CG  LYS A  56      86.122  -7.884 169.117  1.00  0.00           C  
ATOM    846  CD  LYS A  56      86.866  -6.559 169.056  1.00  0.00           C  
ATOM    847  CE  LYS A  56      86.846  -5.845 170.399  1.00  0.00           C  
ATOM    848  NZ  LYS A  56      87.598  -4.558 170.354  1.00  0.00           N1+
ATOM    849  H   LYS A  56      87.157 -10.634 168.842  1.00  0.00           H  
ATOM    850  HA  LYS A  56      84.473  -9.828 168.230  1.00  0.00           H  
ATOM    851 1HB  LYS A  56      87.186  -8.727 167.475  1.00  0.00           H  
ATOM    852 2HB  LYS A  56      85.676  -7.940 167.028  1.00  0.00           H  
ATOM    853 1HG  LYS A  56      85.092  -7.707 169.422  1.00  0.00           H  
ATOM    854 2HG  LYS A  56      86.600  -8.523 169.861  1.00  0.00           H  
ATOM    855 1HD  LYS A  56      87.905  -6.750 168.775  1.00  0.00           H  
ATOM    856 2HD  LYS A  56      86.413  -5.918 168.303  1.00  0.00           H  
ATOM    857 1HE  LYS A  56      85.814  -5.643 170.681  1.00  0.00           H  
ATOM    858 2HE  LYS A  56      87.298  -6.492 171.151  1.00  0.00           H  
ATOM    859 1HZ  LYS A  56      87.565  -4.115 171.261  1.00  0.00           H  
ATOM    860 2HZ  LYS A  56      88.560  -4.744 170.103  1.00  0.00           H  
ATOM    861 3HZ  LYS A  56      87.181  -3.947 169.666  1.00  0.00           H  
ATOM    862  N   GLN A  57      86.259 -11.065 165.762  1.00  0.00           N  
ATOM    863  CA  GLN A  57      86.126 -11.574 164.408  1.00  0.00           C  
ATOM    864  C   GLN A  57      85.137 -12.714 164.381  1.00  0.00           C  
ATOM    865  O   GLN A  57      84.364 -12.826 163.443  1.00  0.00           O  
ATOM    866  CB  GLN A  57      87.448 -12.020 163.815  1.00  0.00           C  
ATOM    867  CG  GLN A  57      88.403 -10.924 163.492  1.00  0.00           C  
ATOM    868  CD  GLN A  57      89.654 -11.457 162.813  1.00  0.00           C  
ATOM    869  NE2 GLN A  57      90.736 -11.549 163.554  1.00  0.00           N  
ATOM    870  OE1 GLN A  57      89.631 -11.786 161.619  1.00  0.00           O  
ATOM    871  H   GLN A  57      87.119 -11.210 166.273  1.00  0.00           H  
ATOM    872  HA  GLN A  57      85.737 -10.777 163.778  1.00  0.00           H  
ATOM    873 1HB  GLN A  57      87.947 -12.680 164.514  1.00  0.00           H  
ATOM    874 2HB  GLN A  57      87.263 -12.579 162.914  1.00  0.00           H  
ATOM    875 1HG  GLN A  57      87.919 -10.216 162.822  1.00  0.00           H  
ATOM    876 2HG  GLN A  57      88.695 -10.431 164.419  1.00  0.00           H  
ATOM    877 1HE2 GLN A  57      91.589 -11.890 163.169  1.00  0.00           H  
ATOM    878 2HE2 GLN A  57      90.688 -11.276 164.528  1.00  0.00           H  
ATOM    879  N   ILE A  58      85.120 -13.518 165.437  1.00  0.00           N  
ATOM    880  CA  ILE A  58      84.181 -14.613 165.553  1.00  0.00           C  
ATOM    881  C   ILE A  58      82.772 -14.094 165.534  1.00  0.00           C  
ATOM    882  O   ILE A  58      81.922 -14.631 164.827  1.00  0.00           O  
ATOM    883  CB  ILE A  58      84.454 -15.425 166.825  1.00  0.00           C  
ATOM    884  CG1 ILE A  58      85.761 -16.195 166.646  1.00  0.00           C  
ATOM    885  CG2 ILE A  58      83.288 -16.301 167.216  1.00  0.00           C  
ATOM    886  CD1 ILE A  58      86.337 -16.786 167.881  1.00  0.00           C  
ATOM    887  H   ILE A  58      85.801 -13.373 166.175  1.00  0.00           H  
ATOM    888  HA  ILE A  58      84.324 -15.257 164.701  1.00  0.00           H  
ATOM    889  HB  ILE A  58      84.627 -14.737 167.633  1.00  0.00           H  
ATOM    890 1HG1 ILE A  58      85.594 -17.004 165.961  1.00  0.00           H  
ATOM    891 2HG1 ILE A  58      86.457 -15.544 166.221  1.00  0.00           H  
ATOM    892 1HG2 ILE A  58      83.522 -16.832 168.137  1.00  0.00           H  
ATOM    893 2HG2 ILE A  58      82.403 -15.685 167.371  1.00  0.00           H  
ATOM    894 3HG2 ILE A  58      83.099 -16.994 166.442  1.00  0.00           H  
ATOM    895 1HD1 ILE A  58      87.259 -17.316 167.633  1.00  0.00           H  
ATOM    896 2HD1 ILE A  58      86.558 -16.018 168.591  1.00  0.00           H  
ATOM    897 3HD1 ILE A  58      85.633 -17.465 168.302  1.00  0.00           H  
ATOM    898  N   LYS A  59      82.525 -13.022 166.272  1.00  0.00           N  
ATOM    899  CA  LYS A  59      81.207 -12.423 166.280  1.00  0.00           C  
ATOM    900  C   LYS A  59      80.861 -11.868 164.904  1.00  0.00           C  
ATOM    901  O   LYS A  59      79.755 -12.076 164.405  1.00  0.00           O  
ATOM    902  CB  LYS A  59      81.159 -11.320 167.302  1.00  0.00           C  
ATOM    903  CG  LYS A  59      79.805 -10.650 167.496  1.00  0.00           C  
ATOM    904  CD  LYS A  59      78.779 -11.652 168.029  1.00  0.00           C  
ATOM    905  CE  LYS A  59      77.603 -10.958 168.728  1.00  0.00           C  
ATOM    906  NZ  LYS A  59      76.832 -10.065 167.812  1.00  0.00           N1+
ATOM    907  H   LYS A  59      83.267 -12.636 166.859  1.00  0.00           H  
ATOM    908  HA  LYS A  59      80.477 -13.188 166.541  1.00  0.00           H  
ATOM    909 1HB  LYS A  59      81.450 -11.724 168.226  1.00  0.00           H  
ATOM    910 2HB  LYS A  59      81.886 -10.550 167.043  1.00  0.00           H  
ATOM    911 1HG  LYS A  59      79.908  -9.831 168.208  1.00  0.00           H  
ATOM    912 2HG  LYS A  59      79.460 -10.247 166.545  1.00  0.00           H  
ATOM    913 1HD  LYS A  59      78.394 -12.243 167.197  1.00  0.00           H  
ATOM    914 2HD  LYS A  59      79.266 -12.326 168.728  1.00  0.00           H  
ATOM    915 1HE  LYS A  59      76.935 -11.718 169.128  1.00  0.00           H  
ATOM    916 2HE  LYS A  59      77.992 -10.362 169.554  1.00  0.00           H  
ATOM    917 1HZ  LYS A  59      76.074  -9.633 168.322  1.00  0.00           H  
ATOM    918 2HZ  LYS A  59      77.444  -9.347 167.448  1.00  0.00           H  
ATOM    919 3HZ  LYS A  59      76.457 -10.605 167.049  1.00  0.00           H  
ATOM    920  N   LYS A  60      81.812 -11.186 164.263  1.00  0.00           N  
ATOM    921  CA  LYS A  60      81.558 -10.634 162.940  1.00  0.00           C  
ATOM    922  C   LYS A  60      81.284 -11.728 161.924  1.00  0.00           C  
ATOM    923  O   LYS A  60      80.401 -11.596 161.078  1.00  0.00           O  
ATOM    924  CB  LYS A  60      82.745  -9.812 162.469  1.00  0.00           C  
ATOM    925  CG  LYS A  60      82.927  -8.492 163.207  1.00  0.00           C  
ATOM    926  CD  LYS A  60      84.159  -7.747 162.720  1.00  0.00           C  
ATOM    927  CE  LYS A  60      84.349  -6.440 163.476  1.00  0.00           C  
ATOM    928  NZ  LYS A  60      85.564  -5.707 163.019  1.00  0.00           N1+
ATOM    929  H   LYS A  60      82.716 -11.023 164.712  1.00  0.00           H  
ATOM    930  HA  LYS A  60      80.677  -9.994 162.996  1.00  0.00           H  
ATOM    931 1HB  LYS A  60      83.655 -10.396 162.596  1.00  0.00           H  
ATOM    932 2HB  LYS A  60      82.642  -9.599 161.408  1.00  0.00           H  
ATOM    933 1HG  LYS A  60      82.050  -7.868 163.044  1.00  0.00           H  
ATOM    934 2HG  LYS A  60      83.017  -8.677 164.272  1.00  0.00           H  
ATOM    935 1HD  LYS A  60      85.040  -8.373 162.871  1.00  0.00           H  
ATOM    936 2HD  LYS A  60      84.060  -7.534 161.656  1.00  0.00           H  
ATOM    937 1HE  LYS A  60      83.475  -5.809 163.323  1.00  0.00           H  
ATOM    938 2HE  LYS A  60      84.447  -6.658 164.541  1.00  0.00           H  
ATOM    939 1HZ  LYS A  60      85.657  -4.848 163.543  1.00  0.00           H  
ATOM    940 2HZ  LYS A  60      86.380  -6.281 163.167  1.00  0.00           H  
ATOM    941 3HZ  LYS A  60      85.478  -5.492 162.037  1.00  0.00           H  
ATOM    942  N   PHE A  61      82.020 -12.820 162.020  1.00  0.00           N  
ATOM    943  CA  PHE A  61      81.843 -13.923 161.111  1.00  0.00           C  
ATOM    944  C   PHE A  61      80.534 -14.615 161.391  1.00  0.00           C  
ATOM    945  O   PHE A  61      79.827 -14.975 160.462  1.00  0.00           O  
ATOM    946  CB  PHE A  61      83.023 -14.843 161.196  1.00  0.00           C  
ATOM    947  CG  PHE A  61      84.210 -14.238 160.550  1.00  0.00           C  
ATOM    948  CD1 PHE A  61      85.494 -14.393 161.050  1.00  0.00           C  
ATOM    949  CD2 PHE A  61      84.027 -13.472 159.425  1.00  0.00           C  
ATOM    950  CE1 PHE A  61      86.555 -13.764 160.416  1.00  0.00           C  
ATOM    951  CE2 PHE A  61      85.073 -12.859 158.798  1.00  0.00           C  
ATOM    952  CZ  PHE A  61      86.341 -12.998 159.297  1.00  0.00           C  
ATOM    953  H   PHE A  61      82.742 -12.877 162.728  1.00  0.00           H  
ATOM    954  HA  PHE A  61      81.806 -13.527 160.097  1.00  0.00           H  
ATOM    955 1HB  PHE A  61      83.255 -15.041 162.234  1.00  0.00           H  
ATOM    956 2HB  PHE A  61      82.793 -15.772 160.697  1.00  0.00           H  
ATOM    957  HD1 PHE A  61      85.659 -14.994 161.944  1.00  0.00           H  
ATOM    958  HD2 PHE A  61      83.021 -13.351 159.035  1.00  0.00           H  
ATOM    959  HE1 PHE A  61      87.562 -13.862 160.786  1.00  0.00           H  
ATOM    960  HE2 PHE A  61      84.895 -12.256 157.907  1.00  0.00           H  
ATOM    961  HZ  PHE A  61      87.181 -12.509 158.805  1.00  0.00           H  
ATOM    962  N   LYS A  62      80.175 -14.763 162.663  1.00  0.00           N  
ATOM    963  CA  LYS A  62      78.894 -15.343 163.024  1.00  0.00           C  
ATOM    964  C   LYS A  62      77.800 -14.504 162.374  1.00  0.00           C  
ATOM    965  O   LYS A  62      76.862 -15.031 161.767  1.00  0.00           O  
ATOM    966  CB  LYS A  62      78.750 -15.380 164.543  1.00  0.00           C  
ATOM    967  CG  LYS A  62      77.414 -15.951 165.072  1.00  0.00           C  
ATOM    968  CD  LYS A  62      77.410 -15.995 166.608  1.00  0.00           C  
ATOM    969  CE  LYS A  62      76.034 -16.242 167.192  1.00  0.00           C  
ATOM    970  NZ  LYS A  62      75.474 -17.567 166.822  1.00  0.00           N1+
ATOM    971  H   LYS A  62      80.805 -14.477 163.409  1.00  0.00           H  
ATOM    972  HA  LYS A  62      78.835 -16.356 162.634  1.00  0.00           H  
ATOM    973 1HB  LYS A  62      79.566 -15.957 164.967  1.00  0.00           H  
ATOM    974 2HB  LYS A  62      78.842 -14.373 164.932  1.00  0.00           H  
ATOM    975 1HG  LYS A  62      76.590 -15.326 164.728  1.00  0.00           H  
ATOM    976 2HG  LYS A  62      77.266 -16.962 164.689  1.00  0.00           H  
ATOM    977 1HD  LYS A  62      78.022 -16.804 166.933  1.00  0.00           H  
ATOM    978 2HD  LYS A  62      77.820 -15.066 167.009  1.00  0.00           H  
ATOM    979 1HE  LYS A  62      76.104 -16.184 168.277  1.00  0.00           H  
ATOM    980 2HE  LYS A  62      75.356 -15.467 166.842  1.00  0.00           H  
ATOM    981 1HZ  LYS A  62      74.560 -17.668 167.243  1.00  0.00           H  
ATOM    982 2HZ  LYS A  62      75.365 -17.662 165.802  1.00  0.00           H  
ATOM    983 3HZ  LYS A  62      76.048 -18.349 167.129  1.00  0.00           H  
ATOM    984  N   LYS A  63      77.932 -13.179 162.488  1.00  0.00           N  
ATOM    985  CA  LYS A  63      76.984 -12.268 161.882  1.00  0.00           C  
ATOM    986  C   LYS A  63      76.920 -12.497 160.374  1.00  0.00           C  
ATOM    987  O   LYS A  63      75.829 -12.587 159.812  1.00  0.00           O  
ATOM    988  CB  LYS A  63      77.348 -10.819 162.200  1.00  0.00           C  
ATOM    989  CG  LYS A  63      76.371  -9.785 161.647  1.00  0.00           C  
ATOM    990  CD  LYS A  63      76.766  -8.371 162.065  1.00  0.00           C  
ATOM    991  CE  LYS A  63      75.813  -7.332 161.486  1.00  0.00           C  
ATOM    992  NZ  LYS A  63      76.190  -5.949 161.888  1.00  0.00           N1+
ATOM    993  H   LYS A  63      78.712 -12.796 163.023  1.00  0.00           H  
ATOM    994  HA  LYS A  63      75.997 -12.473 162.293  1.00  0.00           H  
ATOM    995 1HB  LYS A  63      77.426 -10.691 163.280  1.00  0.00           H  
ATOM    996 2HB  LYS A  63      78.315 -10.590 161.782  1.00  0.00           H  
ATOM    997 1HG  LYS A  63      76.368  -9.847 160.557  1.00  0.00           H  
ATOM    998 2HG  LYS A  63      75.367 -10.000 162.009  1.00  0.00           H  
ATOM    999 1HD  LYS A  63      76.758  -8.298 163.152  1.00  0.00           H  
ATOM   1000 2HD  LYS A  63      77.777  -8.161 161.712  1.00  0.00           H  
ATOM   1001 1HE  LYS A  63      75.828  -7.401 160.399  1.00  0.00           H  
ATOM   1002 2HE  LYS A  63      74.802  -7.540 161.839  1.00  0.00           H  
ATOM   1003 1HZ  LYS A  63      75.535  -5.291 161.486  1.00  0.00           H  
ATOM   1004 2HZ  LYS A  63      76.168  -5.871 162.895  1.00  0.00           H  
ATOM   1005 3HZ  LYS A  63      77.120  -5.742 161.555  1.00  0.00           H  
ATOM   1006  N   GLN A  64      78.082 -12.645 159.714  1.00  0.00           N  
ATOM   1007  CA  GLN A  64      78.093 -12.907 158.276  1.00  0.00           C  
ATOM   1008  C   GLN A  64      77.428 -14.253 157.941  1.00  0.00           C  
ATOM   1009  O   GLN A  64      76.661 -14.354 156.980  1.00  0.00           O  
ATOM   1010  CB  GLN A  64      79.504 -12.885 157.697  1.00  0.00           C  
ATOM   1011  CG  GLN A  64      80.168 -11.537 157.612  1.00  0.00           C  
ATOM   1012  CD  GLN A  64      81.541 -11.619 156.925  1.00  0.00           C  
ATOM   1013  NE2 GLN A  64      82.017 -10.473 156.454  1.00  0.00           N  
ATOM   1014  OE1 GLN A  64      82.163 -12.681 156.814  1.00  0.00           O  
ATOM   1015  H   GLN A  64      78.961 -12.538 160.217  1.00  0.00           H  
ATOM   1016  HA  GLN A  64      77.549 -12.112 157.789  1.00  0.00           H  
ATOM   1017 1HB  GLN A  64      80.128 -13.481 158.336  1.00  0.00           H  
ATOM   1018 2HB  GLN A  64      79.498 -13.335 156.705  1.00  0.00           H  
ATOM   1019 1HG  GLN A  64      79.533 -10.868 157.036  1.00  0.00           H  
ATOM   1020 2HG  GLN A  64      80.308 -11.149 158.618  1.00  0.00           H  
ATOM   1021 1HE2 GLN A  64      82.906 -10.448 155.992  1.00  0.00           H  
ATOM   1022 2HE2 GLN A  64      81.487  -9.630 156.562  1.00  0.00           H  
ATOM   1023  N   ILE A  65      77.632 -15.262 158.783  1.00  0.00           N  
ATOM   1024  CA  ILE A  65      77.043 -16.580 158.574  1.00  0.00           C  
ATOM   1025  C   ILE A  65      75.518 -16.473 158.575  1.00  0.00           C  
ATOM   1026  O   ILE A  65      74.824 -17.057 157.726  1.00  0.00           O  
ATOM   1027  CB  ILE A  65      77.556 -17.611 159.622  1.00  0.00           C  
ATOM   1028  CG1 ILE A  65      79.009 -17.893 159.355  1.00  0.00           C  
ATOM   1029  CG2 ILE A  65      76.738 -18.896 159.572  1.00  0.00           C  
ATOM   1030  CD1 ILE A  65      79.743 -18.672 160.408  1.00  0.00           C  
ATOM   1031  H   ILE A  65      78.260 -15.123 159.571  1.00  0.00           H  
ATOM   1032  HA  ILE A  65      77.351 -16.933 157.602  1.00  0.00           H  
ATOM   1033  HB  ILE A  65      77.481 -17.176 160.613  1.00  0.00           H  
ATOM   1034 1HG1 ILE A  65      79.082 -18.407 158.412  1.00  0.00           H  
ATOM   1035 2HG1 ILE A  65      79.485 -16.971 159.265  1.00  0.00           H  
ATOM   1036 1HG2 ILE A  65      77.110 -19.592 160.320  1.00  0.00           H  
ATOM   1037 2HG2 ILE A  65      75.701 -18.652 159.781  1.00  0.00           H  
ATOM   1038 3HG2 ILE A  65      76.814 -19.351 158.601  1.00  0.00           H  
ATOM   1039 1HD1 ILE A  65      80.784 -18.786 160.108  1.00  0.00           H  
ATOM   1040 2HD1 ILE A  65      79.696 -18.134 161.347  1.00  0.00           H  
ATOM   1041 3HD1 ILE A  65      79.287 -19.651 160.524  1.00  0.00           H  
ATOM   1042  N   LYS A  66      75.004 -15.655 159.482  1.00  0.00           N  
ATOM   1043  CA  LYS A  66      73.576 -15.447 159.643  1.00  0.00           C  
ATOM   1044  C   LYS A  66      72.923 -14.550 158.575  1.00  0.00           C  
ATOM   1045  O   LYS A  66      71.712 -14.320 158.631  1.00  0.00           O  
ATOM   1046  CB  LYS A  66      73.294 -14.875 161.027  1.00  0.00           C  
ATOM   1047  CG  LYS A  66      73.548 -15.843 162.175  1.00  0.00           C  
ATOM   1048  CD  LYS A  66      73.235 -15.195 163.518  1.00  0.00           C  
ATOM   1049  CE  LYS A  66      71.728 -14.945 163.666  1.00  0.00           C  
ATOM   1050  NZ  LYS A  66      71.373 -14.417 165.011  1.00  0.00           N1+
ATOM   1051  H   LYS A  66      75.642 -15.199 160.140  1.00  0.00           H  
ATOM   1052  HA  LYS A  66      73.096 -16.423 159.582  1.00  0.00           H  
ATOM   1053 1HB  LYS A  66      73.933 -14.001 161.185  1.00  0.00           H  
ATOM   1054 2HB  LYS A  66      72.261 -14.541 161.081  1.00  0.00           H  
ATOM   1055 1HG  LYS A  66      72.929 -16.733 162.051  1.00  0.00           H  
ATOM   1056 2HG  LYS A  66      74.594 -16.150 162.164  1.00  0.00           H  
ATOM   1057 1HD  LYS A  66      73.568 -15.862 164.319  1.00  0.00           H  
ATOM   1058 2HD  LYS A  66      73.776 -14.253 163.602  1.00  0.00           H  
ATOM   1059 1HE  LYS A  66      71.413 -14.227 162.911  1.00  0.00           H  
ATOM   1060 2HE  LYS A  66      71.197 -15.884 163.505  1.00  0.00           H  
ATOM   1061 1HZ  LYS A  66      70.374 -14.270 165.063  1.00  0.00           H  
ATOM   1062 2HZ  LYS A  66      71.651 -15.089 165.716  1.00  0.00           H  
ATOM   1063 3HZ  LYS A  66      71.850 -13.541 165.170  1.00  0.00           H  
ATOM   1064  N   THR A  67      73.690 -14.071 157.583  1.00  0.00           N  
ATOM   1065  CA  THR A  67      73.117 -13.238 156.522  1.00  0.00           C  
ATOM   1066  C   THR A  67      72.368 -14.060 155.495  1.00  0.00           C  
ATOM   1067  O   THR A  67      71.650 -13.510 154.664  1.00  0.00           O  
ATOM   1068  CB  THR A  67      74.201 -12.506 155.716  1.00  0.00           C  
ATOM   1069  CG2 THR A  67      74.990 -11.619 156.609  1.00  0.00           C  
ATOM   1070  OG1 THR A  67      75.039 -13.490 155.070  1.00  0.00           O  
ATOM   1071  H   THR A  67      74.691 -14.270 157.556  1.00  0.00           H  
ATOM   1072  HA  THR A  67      72.430 -12.521 156.969  1.00  0.00           H  
ATOM   1073  HB  THR A  67      73.730 -11.904 154.943  1.00  0.00           H  
ATOM   1074  HG1 THR A  67      75.637 -13.888 155.742  1.00  0.00           H  
ATOM   1075 1HG2 THR A  67      75.765 -11.108 156.040  1.00  0.00           H  
ATOM   1076 2HG2 THR A  67      74.331 -10.886 157.069  1.00  0.00           H  
ATOM   1077 3HG2 THR A  67      75.424 -12.216 157.369  1.00  0.00           H  
ATOM   1078  N   LYS A  68      72.598 -15.373 155.506  1.00  0.00           N  
ATOM   1079  CA  LYS A  68      72.029 -16.317 154.540  1.00  0.00           C  
ATOM   1080  C   LYS A  68      72.546 -16.112 153.106  1.00  0.00           C  
ATOM   1081  O   LYS A  68      72.047 -16.736 152.168  1.00  0.00           O  
ATOM   1082  CB  LYS A  68      70.496 -16.247 154.555  1.00  0.00           C  
ATOM   1083  CG  LYS A  68      69.877 -16.491 155.934  1.00  0.00           C  
ATOM   1084  CD  LYS A  68      68.362 -16.472 155.877  1.00  0.00           C  
ATOM   1085  CE  LYS A  68      67.760 -16.650 157.263  1.00  0.00           C  
ATOM   1086  NZ  LYS A  68      66.272 -16.587 157.233  1.00  0.00           N1+
ATOM   1087  H   LYS A  68      73.213 -15.750 156.232  1.00  0.00           H  
ATOM   1088  HA  LYS A  68      72.324 -17.321 154.847  1.00  0.00           H  
ATOM   1089 1HB  LYS A  68      70.144 -15.295 154.175  1.00  0.00           H  
ATOM   1090 2HB  LYS A  68      70.105 -17.014 153.889  1.00  0.00           H  
ATOM   1091 1HG  LYS A  68      70.211 -17.456 156.313  1.00  0.00           H  
ATOM   1092 2HG  LYS A  68      70.210 -15.717 156.629  1.00  0.00           H  
ATOM   1093 1HD  LYS A  68      68.029 -15.518 155.464  1.00  0.00           H  
ATOM   1094 2HD  LYS A  68      68.010 -17.273 155.228  1.00  0.00           H  
ATOM   1095 1HE  LYS A  68      68.065 -17.615 157.663  1.00  0.00           H  
ATOM   1096 2HE  LYS A  68      68.135 -15.861 157.917  1.00  0.00           H  
ATOM   1097 1HZ  LYS A  68      65.911 -16.708 158.168  1.00  0.00           H  
ATOM   1098 2HZ  LYS A  68      65.980 -15.689 156.872  1.00  0.00           H  
ATOM   1099 3HZ  LYS A  68      65.916 -17.320 156.637  1.00  0.00           H  
ATOM   1100  N   ASP A  69      73.592 -15.297 152.944  1.00  0.00           N  
ATOM   1101  CA  ASP A  69      74.276 -15.139 151.670  1.00  0.00           C  
ATOM   1102  C   ASP A  69      75.280 -16.242 151.571  1.00  0.00           C  
ATOM   1103  O   ASP A  69      76.237 -16.247 152.331  1.00  0.00           O  
ATOM   1104  CB  ASP A  69      75.011 -13.806 151.554  1.00  0.00           C  
ATOM   1105  CG  ASP A  69      75.781 -13.647 150.210  1.00  0.00           C  
ATOM   1106  OD1 ASP A  69      75.819 -14.596 149.436  1.00  0.00           O  
ATOM   1107  OD2 ASP A  69      76.387 -12.627 150.015  1.00  0.00           O1-
ATOM   1108  H   ASP A  69      73.960 -14.772 153.743  1.00  0.00           H  
ATOM   1109  HA  ASP A  69      73.557 -15.233 150.857  1.00  0.00           H  
ATOM   1110 1HB  ASP A  69      74.284 -12.995 151.633  1.00  0.00           H  
ATOM   1111 2HB  ASP A  69      75.679 -13.697 152.378  1.00  0.00           H  
ATOM   1112  N   ALA A  70      75.087 -17.184 150.669  1.00  0.00           N  
ATOM   1113  CA  ALA A  70      75.996 -18.315 150.610  1.00  0.00           C  
ATOM   1114  C   ALA A  70      77.443 -17.865 150.426  1.00  0.00           C  
ATOM   1115  O   ALA A  70      78.359 -18.559 150.862  1.00  0.00           O  
ATOM   1116  CB  ALA A  70      75.622 -19.241 149.480  1.00  0.00           C  
ATOM   1117  H   ALA A  70      74.294 -17.122 150.045  1.00  0.00           H  
ATOM   1118  HA  ALA A  70      75.918 -18.857 151.551  1.00  0.00           H  
ATOM   1119 1HB  ALA A  70      76.301 -20.093 149.474  1.00  0.00           H  
ATOM   1120 2HB  ALA A  70      74.600 -19.588 149.622  1.00  0.00           H  
ATOM   1121 3HB  ALA A  70      75.700 -18.705 148.535  1.00  0.00           H  
ATOM   1122  N   ALA A  71      77.685 -16.744 149.736  1.00  0.00           N  
ATOM   1123  CA  ALA A  71      79.068 -16.338 149.566  1.00  0.00           C  
ATOM   1124  C   ALA A  71      79.622 -15.830 150.875  1.00  0.00           C  
ATOM   1125  O   ALA A  71      80.639 -16.321 151.356  1.00  0.00           O  
ATOM   1126  CB  ALA A  71      79.197 -15.261 148.530  1.00  0.00           C  
ATOM   1127  H   ALA A  71      76.920 -16.139 149.411  1.00  0.00           H  
ATOM   1128  HA  ALA A  71      79.647 -17.208 149.259  1.00  0.00           H  
ATOM   1129 1HB  ALA A  71      80.244 -14.982 148.422  1.00  0.00           H  
ATOM   1130 2HB  ALA A  71      78.814 -15.625 147.580  1.00  0.00           H  
ATOM   1131 3HB  ALA A  71      78.617 -14.388 148.844  1.00  0.00           H  
ATOM   1132  N   ALA A  72      78.925 -14.875 151.499  1.00  0.00           N  
ATOM   1133  CA  ALA A  72      79.412 -14.323 152.757  1.00  0.00           C  
ATOM   1134  C   ALA A  72      79.511 -15.398 153.796  1.00  0.00           C  
ATOM   1135  O   ALA A  72      80.408 -15.375 154.623  1.00  0.00           O  
ATOM   1136  CB  ALA A  72      78.510 -13.245 153.293  1.00  0.00           C  
ATOM   1137  H   ALA A  72      78.069 -14.516 151.083  1.00  0.00           H  
ATOM   1138  HA  ALA A  72      80.406 -13.911 152.580  1.00  0.00           H  
ATOM   1139 1HB  ALA A  72      78.922 -12.856 154.222  1.00  0.00           H  
ATOM   1140 2HB  ALA A  72      78.424 -12.440 152.563  1.00  0.00           H  
ATOM   1141 3HB  ALA A  72      77.537 -13.666 153.491  1.00  0.00           H  
ATOM   1142  N   GLN A  73      78.568 -16.330 153.757  1.00  0.00           N  
ATOM   1143  CA  GLN A  73      78.491 -17.418 154.698  1.00  0.00           C  
ATOM   1144  C   GLN A  73      79.631 -18.358 154.502  1.00  0.00           C  
ATOM   1145  O   GLN A  73      80.329 -18.675 155.451  1.00  0.00           O  
ATOM   1146  CB  GLN A  73      77.196 -18.174 154.508  1.00  0.00           C  
ATOM   1147  CG  GLN A  73      76.941 -19.273 155.451  1.00  0.00           C  
ATOM   1148  CD  GLN A  73      75.612 -19.929 155.182  1.00  0.00           C  
ATOM   1149  NE2 GLN A  73      74.650 -19.670 156.069  1.00  0.00           N  
ATOM   1150  OE1 GLN A  73      75.418 -20.629 154.182  1.00  0.00           O  
ATOM   1151  H   GLN A  73      77.852 -16.274 153.043  1.00  0.00           H  
ATOM   1152  HA  GLN A  73      78.541 -17.011 155.703  1.00  0.00           H  
ATOM   1153 1HB  GLN A  73      76.360 -17.475 154.587  1.00  0.00           H  
ATOM   1154 2HB  GLN A  73      77.175 -18.589 153.510  1.00  0.00           H  
ATOM   1155 1HG  GLN A  73      77.720 -20.010 155.333  1.00  0.00           H  
ATOM   1156 2HG  GLN A  73      76.936 -18.883 156.443  1.00  0.00           H  
ATOM   1157 1HE2 GLN A  73      73.731 -20.050 155.941  1.00  0.00           H  
ATOM   1158 2HE2 GLN A  73      74.839 -19.055 156.860  1.00  0.00           H  
ATOM   1159  N   ALA A  74      79.861 -18.810 153.277  1.00  0.00           N  
ATOM   1160  CA  ALA A  74      80.958 -19.727 153.082  1.00  0.00           C  
ATOM   1161  C   ALA A  74      82.244 -19.073 153.490  1.00  0.00           C  
ATOM   1162  O   ALA A  74      83.079 -19.680 154.157  1.00  0.00           O  
ATOM   1163  CB  ALA A  74      81.048 -20.137 151.643  1.00  0.00           C  
ATOM   1164  H   ALA A  74      79.284 -18.544 152.479  1.00  0.00           H  
ATOM   1165  HA  ALA A  74      80.796 -20.601 153.709  1.00  0.00           H  
ATOM   1166 1HB  ALA A  74      81.874 -20.828 151.509  1.00  0.00           H  
ATOM   1167 2HB  ALA A  74      80.114 -20.616 151.346  1.00  0.00           H  
ATOM   1168 3HB  ALA A  74      81.208 -19.249 151.028  1.00  0.00           H  
ATOM   1169  N   GLN A  75      82.391 -17.798 153.154  1.00  0.00           N  
ATOM   1170  CA  GLN A  75      83.607 -17.120 153.507  1.00  0.00           C  
ATOM   1171  C   GLN A  75      83.699 -17.009 155.009  1.00  0.00           C  
ATOM   1172  O   GLN A  75      84.715 -17.383 155.585  1.00  0.00           O  
ATOM   1173  CB  GLN A  75      83.612 -15.737 152.878  1.00  0.00           C  
ATOM   1174  CG  GLN A  75      83.747 -15.750 151.353  1.00  0.00           C  
ATOM   1175  CD  GLN A  75      83.515 -14.379 150.725  1.00  0.00           C  
ATOM   1176  NE2 GLN A  75      83.836 -14.264 149.440  1.00  0.00           N  
ATOM   1177  OE1 GLN A  75      83.050 -13.437 151.377  1.00  0.00           O  
ATOM   1178  H   GLN A  75      81.674 -17.307 152.617  1.00  0.00           H  
ATOM   1179  HA  GLN A  75      84.456 -17.696 153.142  1.00  0.00           H  
ATOM   1180 1HB  GLN A  75      82.680 -15.227 153.125  1.00  0.00           H  
ATOM   1181 2HB  GLN A  75      84.428 -15.149 153.294  1.00  0.00           H  
ATOM   1182 1HG  GLN A  75      84.757 -16.069 151.101  1.00  0.00           H  
ATOM   1183 2HG  GLN A  75      83.030 -16.451 150.935  1.00  0.00           H  
ATOM   1184 1HE2 GLN A  75      83.706 -13.393 148.966  1.00  0.00           H  
ATOM   1185 2HE2 GLN A  75      84.207 -15.051 148.945  1.00  0.00           H  
ATOM   1186  N   ALA A  76      82.608 -16.609 155.650  1.00  0.00           N  
ATOM   1187  CA  ALA A  76      82.566 -16.438 157.084  1.00  0.00           C  
ATOM   1188  C   ALA A  76      82.858 -17.720 157.795  1.00  0.00           C  
ATOM   1189  O   ALA A  76      83.516 -17.707 158.817  1.00  0.00           O  
ATOM   1190  CB  ALA A  76      81.228 -15.937 157.490  1.00  0.00           C  
ATOM   1191  H   ALA A  76      81.782 -16.352 155.126  1.00  0.00           H  
ATOM   1192  HA  ALA A  76      83.321 -15.704 157.361  1.00  0.00           H  
ATOM   1193 1HB  ALA A  76      81.221 -15.776 158.553  1.00  0.00           H  
ATOM   1194 2HB  ALA A  76      81.062 -15.022 156.978  1.00  0.00           H  
ATOM   1195 3HB  ALA A  76      80.473 -16.654 157.206  1.00  0.00           H  
ATOM   1196  N   ILE A  77      82.387 -18.835 157.263  1.00  0.00           N  
ATOM   1197  CA  ILE A  77      82.646 -20.131 157.843  1.00  0.00           C  
ATOM   1198  C   ILE A  77      84.110 -20.475 157.730  1.00  0.00           C  
ATOM   1199  O   ILE A  77      84.724 -20.901 158.701  1.00  0.00           O  
ATOM   1200  CB  ILE A  77      81.818 -21.222 157.177  1.00  0.00           C  
ATOM   1201  CG1 ILE A  77      80.356 -21.054 157.487  1.00  0.00           C  
ATOM   1202  CG2 ILE A  77      82.300 -22.573 157.611  1.00  0.00           C  
ATOM   1203  CD1 ILE A  77      79.490 -21.901 156.627  1.00  0.00           C  
ATOM   1204  H   ILE A  77      81.821 -18.780 156.423  1.00  0.00           H  
ATOM   1205  HA  ILE A  77      82.383 -20.101 158.898  1.00  0.00           H  
ATOM   1206  HB  ILE A  77      81.926 -21.136 156.096  1.00  0.00           H  
ATOM   1207 1HG1 ILE A  77      80.170 -21.312 158.526  1.00  0.00           H  
ATOM   1208 2HG1 ILE A  77      80.091 -20.038 157.342  1.00  0.00           H  
ATOM   1209 1HG2 ILE A  77      81.717 -23.340 157.113  1.00  0.00           H  
ATOM   1210 2HG2 ILE A  77      83.345 -22.672 157.335  1.00  0.00           H  
ATOM   1211 3HG2 ILE A  77      82.190 -22.670 158.676  1.00  0.00           H  
ATOM   1212 1HD1 ILE A  77      78.470 -21.723 156.881  1.00  0.00           H  
ATOM   1213 2HD1 ILE A  77      79.652 -21.637 155.584  1.00  0.00           H  
ATOM   1214 3HD1 ILE A  77      79.731 -22.954 156.778  1.00  0.00           H  
ATOM   1215  N   THR A  78      84.715 -20.265 156.558  1.00  0.00           N  
ATOM   1216  CA  THR A  78      86.124 -20.607 156.445  1.00  0.00           C  
ATOM   1217  C   THR A  78      86.976 -19.678 157.285  1.00  0.00           C  
ATOM   1218  O   THR A  78      88.013 -20.086 157.830  1.00  0.00           O  
ATOM   1219  CB  THR A  78      86.616 -20.506 154.999  1.00  0.00           C  
ATOM   1220  CG2 THR A  78      85.839 -21.502 154.117  1.00  0.00           C  
ATOM   1221  OG1 THR A  78      86.473 -19.147 154.506  1.00  0.00           O  
ATOM   1222  H   THR A  78      84.192 -19.902 155.756  1.00  0.00           H  
ATOM   1223  HA  THR A  78      86.265 -21.627 156.802  1.00  0.00           H  
ATOM   1224  HB  THR A  78      87.670 -20.769 154.962  1.00  0.00           H  
ATOM   1225  HG1 THR A  78      85.679 -18.732 154.906  1.00  0.00           H  
ATOM   1226 1HG2 THR A  78      86.202 -21.441 153.092  1.00  0.00           H  
ATOM   1227 2HG2 THR A  78      85.987 -22.512 154.498  1.00  0.00           H  
ATOM   1228 3HG2 THR A  78      84.793 -21.275 154.136  1.00  0.00           H  
ATOM   1229  N   GLN A  79      86.518 -18.440 157.441  1.00  0.00           N  
ATOM   1230  CA  GLN A  79      87.271 -17.490 158.209  1.00  0.00           C  
ATOM   1231  C   GLN A  79      86.984 -17.714 159.661  1.00  0.00           C  
ATOM   1232  O   GLN A  79      87.859 -17.547 160.494  1.00  0.00           O  
ATOM   1233  CB  GLN A  79      86.948 -16.070 157.794  1.00  0.00           C  
ATOM   1234  CG  GLN A  79      87.326 -15.787 156.350  1.00  0.00           C  
ATOM   1235  CD  GLN A  79      88.770 -16.046 156.060  1.00  0.00           C  
ATOM   1236  NE2 GLN A  79      89.003 -17.060 155.214  1.00  0.00           N  
ATOM   1237  OE1 GLN A  79      89.678 -15.391 156.588  1.00  0.00           O  
ATOM   1238  H   GLN A  79      85.670 -18.143 156.965  1.00  0.00           H  
ATOM   1239  HA  GLN A  79      88.330 -17.659 158.035  1.00  0.00           H  
ATOM   1240 1HB  GLN A  79      85.883 -15.871 157.937  1.00  0.00           H  
ATOM   1241 2HB  GLN A  79      87.512 -15.396 158.410  1.00  0.00           H  
ATOM   1242 1HG  GLN A  79      86.783 -16.420 155.696  1.00  0.00           H  
ATOM   1243 2HG  GLN A  79      87.105 -14.744 156.127  1.00  0.00           H  
ATOM   1244 1HE2 GLN A  79      89.941 -17.309 154.977  1.00  0.00           H  
ATOM   1245 2HE2 GLN A  79      88.220 -17.605 154.832  1.00  0.00           H  
ATOM   1246  N   LEU A  80      85.795 -18.181 159.980  1.00  0.00           N  
ATOM   1247  CA  LEU A  80      85.486 -18.442 161.353  1.00  0.00           C  
ATOM   1248  C   LEU A  80      86.294 -19.620 161.783  1.00  0.00           C  
ATOM   1249  O   LEU A  80      86.929 -19.562 162.813  1.00  0.00           O  
ATOM   1250  CB  LEU A  80      84.007 -18.656 161.572  1.00  0.00           C  
ATOM   1251  CG  LEU A  80      83.634 -18.888 162.926  1.00  0.00           C  
ATOM   1252  CD1 LEU A  80      84.138 -17.836 163.737  1.00  0.00           C  
ATOM   1253  CD2 LEU A  80      82.159 -18.819 163.025  1.00  0.00           C  
ATOM   1254  H   LEU A  80      85.083 -18.315 159.280  1.00  0.00           H  
ATOM   1255  HA  LEU A  80      85.785 -17.582 161.947  1.00  0.00           H  
ATOM   1256 1HB  LEU A  80      83.475 -17.794 161.241  1.00  0.00           H  
ATOM   1257 2HB  LEU A  80      83.685 -19.509 160.977  1.00  0.00           H  
ATOM   1258  HG  LEU A  80      84.026 -19.821 163.260  1.00  0.00           H  
ATOM   1259 1HD1 LEU A  80      83.833 -18.029 164.739  1.00  0.00           H  
ATOM   1260 2HD1 LEU A  80      85.225 -17.807 163.678  1.00  0.00           H  
ATOM   1261 3HD1 LEU A  80      83.725 -16.912 163.386  1.00  0.00           H  
ATOM   1262 1HD2 LEU A  80      81.888 -18.948 164.044  1.00  0.00           H  
ATOM   1263 2HD2 LEU A  80      81.822 -17.839 162.682  1.00  0.00           H  
ATOM   1264 3HD2 LEU A  80      81.706 -19.587 162.412  1.00  0.00           H  
ATOM   1265  N   GLN A  81      86.358 -20.664 160.971  1.00  0.00           N  
ATOM   1266  CA  GLN A  81      87.170 -21.803 161.340  1.00  0.00           C  
ATOM   1267  C   GLN A  81      88.625 -21.378 161.501  1.00  0.00           C  
ATOM   1268  O   GLN A  81      89.294 -21.787 162.448  1.00  0.00           O  
ATOM   1269  CB  GLN A  81      87.069 -22.897 160.294  1.00  0.00           C  
ATOM   1270  CG  GLN A  81      85.731 -23.646 160.249  1.00  0.00           C  
ATOM   1271  CD  GLN A  81      85.715 -24.656 159.118  1.00  0.00           C  
ATOM   1272  NE2 GLN A  81      84.587 -24.779 158.446  1.00  0.00           N  
ATOM   1273  OE1 GLN A  81      86.738 -25.307 158.847  1.00  0.00           O  
ATOM   1274  H   GLN A  81      85.821 -20.679 160.111  1.00  0.00           H  
ATOM   1275  HA  GLN A  81      86.818 -22.193 162.289  1.00  0.00           H  
ATOM   1276 1HB  GLN A  81      87.231 -22.458 159.307  1.00  0.00           H  
ATOM   1277 2HB  GLN A  81      87.858 -23.628 160.460  1.00  0.00           H  
ATOM   1278 1HG  GLN A  81      85.578 -24.176 161.190  1.00  0.00           H  
ATOM   1279 2HG  GLN A  81      84.927 -22.938 160.089  1.00  0.00           H  
ATOM   1280 1HE2 GLN A  81      84.520 -25.396 157.639  1.00  0.00           H  
ATOM   1281 2HE2 GLN A  81      83.802 -24.218 158.690  1.00  0.00           H  
ATOM   1282  N   THR A  82      89.107 -20.489 160.628  1.00  0.00           N  
ATOM   1283  CA  THR A  82      90.466 -19.991 160.743  1.00  0.00           C  
ATOM   1284  C   THR A  82      90.663 -19.240 162.054  1.00  0.00           C  
ATOM   1285  O   THR A  82      91.659 -19.446 162.753  1.00  0.00           O  
ATOM   1286  CB  THR A  82      90.795 -19.053 159.585  1.00  0.00           C  
ATOM   1287  CG2 THR A  82      92.182 -18.470 159.748  1.00  0.00           C  
ATOM   1288  OG1 THR A  82      90.704 -19.772 158.339  1.00  0.00           O  
ATOM   1289  H   THR A  82      88.541 -20.183 159.836  1.00  0.00           H  
ATOM   1290  HA  THR A  82      91.152 -20.837 160.722  1.00  0.00           H  
ATOM   1291  HB  THR A  82      90.085 -18.239 159.571  1.00  0.00           H  
ATOM   1292  HG1 THR A  82      89.757 -19.997 158.162  1.00  0.00           H  
ATOM   1293 1HG2 THR A  82      92.389 -17.798 158.918  1.00  0.00           H  
ATOM   1294 2HG2 THR A  82      92.234 -17.915 160.688  1.00  0.00           H  
ATOM   1295 3HG2 THR A  82      92.915 -19.274 159.760  1.00  0.00           H  
ATOM   1296  N   ILE A  83      89.712 -18.377 162.395  1.00  0.00           N  
ATOM   1297  CA  ILE A  83      89.780 -17.598 163.614  1.00  0.00           C  
ATOM   1298  C   ILE A  83      89.624 -18.448 164.844  1.00  0.00           C  
ATOM   1299  O   ILE A  83      90.321 -18.229 165.825  1.00  0.00           O  
ATOM   1300  CB  ILE A  83      88.768 -16.466 163.625  1.00  0.00           C  
ATOM   1301  CG1 ILE A  83      89.117 -15.486 162.536  1.00  0.00           C  
ATOM   1302  CG2 ILE A  83      88.826 -15.777 164.892  1.00  0.00           C  
ATOM   1303  CD1 ILE A  83      90.494 -14.925 162.683  1.00  0.00           C  
ATOM   1304  H   ILE A  83      88.921 -18.244 161.774  1.00  0.00           H  
ATOM   1305  HA  ILE A  83      90.762 -17.137 163.657  1.00  0.00           H  
ATOM   1306  HB  ILE A  83      87.766 -16.854 163.444  1.00  0.00           H  
ATOM   1307 1HG1 ILE A  83      89.069 -15.947 161.583  1.00  0.00           H  
ATOM   1308 2HG1 ILE A  83      88.418 -14.675 162.576  1.00  0.00           H  
ATOM   1309 1HG2 ILE A  83      88.123 -14.959 164.884  1.00  0.00           H  
ATOM   1310 2HG2 ILE A  83      88.585 -16.470 165.693  1.00  0.00           H  
ATOM   1311 3HG2 ILE A  83      89.827 -15.395 165.029  1.00  0.00           H  
ATOM   1312 1HD1 ILE A  83      90.682 -14.217 161.877  1.00  0.00           H  
ATOM   1313 2HD1 ILE A  83      90.571 -14.421 163.636  1.00  0.00           H  
ATOM   1314 3HD1 ILE A  83      91.226 -15.731 162.635  1.00  0.00           H  
ATOM   1315  N   LEU A  84      88.726 -19.415 164.800  1.00  0.00           N  
ATOM   1316  CA  LEU A  84      88.531 -20.326 165.899  1.00  0.00           C  
ATOM   1317  C   LEU A  84      89.789 -21.127 166.089  1.00  0.00           C  
ATOM   1318  O   LEU A  84      90.195 -21.365 167.215  1.00  0.00           O  
ATOM   1319  CB  LEU A  84      87.413 -21.292 165.594  1.00  0.00           C  
ATOM   1320  CG  LEU A  84      86.053 -20.725 165.524  1.00  0.00           C  
ATOM   1321  CD1 LEU A  84      85.149 -21.731 165.045  1.00  0.00           C  
ATOM   1322  CD2 LEU A  84      85.685 -20.332 166.741  1.00  0.00           C  
ATOM   1323  H   LEU A  84      88.168 -19.527 163.971  1.00  0.00           H  
ATOM   1324  HA  LEU A  84      88.310 -19.763 166.802  1.00  0.00           H  
ATOM   1325 1HB  LEU A  84      87.622 -21.743 164.636  1.00  0.00           H  
ATOM   1326 2HB  LEU A  84      87.412 -22.061 166.364  1.00  0.00           H  
ATOM   1327  HG  LEU A  84      86.027 -19.883 164.883  1.00  0.00           H  
ATOM   1328 1HD1 LEU A  84      84.147 -21.329 165.019  1.00  0.00           H  
ATOM   1329 2HD1 LEU A  84      85.455 -22.036 164.063  1.00  0.00           H  
ATOM   1330 3HD1 LEU A  84      85.182 -22.565 165.709  1.00  0.00           H  
ATOM   1331 1HD2 LEU A  84      84.677 -19.923 166.687  1.00  0.00           H  
ATOM   1332 2HD2 LEU A  84      85.713 -21.201 167.384  1.00  0.00           H  
ATOM   1333 3HD2 LEU A  84      86.380 -19.581 167.092  1.00  0.00           H  
ATOM   1334  N   GLN A  85      90.435 -21.522 164.985  1.00  0.00           N  
ATOM   1335  CA  GLN A  85      91.673 -22.273 165.075  1.00  0.00           C  
ATOM   1336  C   GLN A  85      92.759 -21.378 165.629  1.00  0.00           C  
ATOM   1337  O   GLN A  85      93.554 -21.799 166.459  1.00  0.00           O  
ATOM   1338  CB  GLN A  85      92.084 -22.819 163.714  1.00  0.00           C  
ATOM   1339  CG  GLN A  85      93.275 -23.768 163.759  1.00  0.00           C  
ATOM   1340  CD  GLN A  85      92.986 -25.046 164.560  1.00  0.00           C  
ATOM   1341  NE2 GLN A  85      93.832 -25.342 165.539  1.00  0.00           N  
ATOM   1342  OE1 GLN A  85      92.020 -25.763 164.285  1.00  0.00           O  
ATOM   1343  H   GLN A  85      90.045 -21.332 164.065  1.00  0.00           H  
ATOM   1344  HA  GLN A  85      91.535 -23.100 165.753  1.00  0.00           H  
ATOM   1345 1HB  GLN A  85      91.240 -23.349 163.270  1.00  0.00           H  
ATOM   1346 2HB  GLN A  85      92.331 -21.991 163.051  1.00  0.00           H  
ATOM   1347 1HG  GLN A  85      93.539 -24.050 162.741  1.00  0.00           H  
ATOM   1348 2HG  GLN A  85      94.106 -23.250 164.231  1.00  0.00           H  
ATOM   1349 1HE2 GLN A  85      93.697 -26.168 166.087  1.00  0.00           H  
ATOM   1350 2HE2 GLN A  85      94.610 -24.743 165.721  1.00  0.00           H  
ATOM   1351  N   THR A  86      92.763 -20.117 165.218  1.00  0.00           N  
ATOM   1352  CA  THR A  86      93.746 -19.173 165.702  1.00  0.00           C  
ATOM   1353  C   THR A  86      93.530 -18.988 167.190  1.00  0.00           C  
ATOM   1354  O   THR A  86      94.485 -18.934 167.970  1.00  0.00           O  
ATOM   1355  CB  THR A  86      93.642 -17.847 164.973  1.00  0.00           C  
ATOM   1356  CG2 THR A  86      94.711 -16.951 165.464  1.00  0.00           C  
ATOM   1357  OG1 THR A  86      93.841 -18.064 163.564  1.00  0.00           O  
ATOM   1358  H   THR A  86      92.101 -19.813 164.510  1.00  0.00           H  
ATOM   1359  HA  THR A  86      94.742 -19.579 165.543  1.00  0.00           H  
ATOM   1360  HB  THR A  86      92.671 -17.393 165.142  1.00  0.00           H  
ATOM   1361  HG1 THR A  86      93.136 -18.669 163.240  1.00  0.00           H  
ATOM   1362 1HG2 THR A  86      94.659 -16.011 164.933  1.00  0.00           H  
ATOM   1363 2HG2 THR A  86      94.575 -16.788 166.531  1.00  0.00           H  
ATOM   1364 3HG2 THR A  86      95.680 -17.411 165.289  1.00  0.00           H  
ATOM   1365  N   LEU A  87      92.262 -18.894 167.583  1.00  0.00           N  
ATOM   1366  CA  LEU A  87      91.877 -18.781 168.966  1.00  0.00           C  
ATOM   1367  C   LEU A  87      92.362 -20.028 169.685  1.00  0.00           C  
ATOM   1368  O   LEU A  87      93.028 -19.913 170.694  1.00  0.00           O  
ATOM   1369  CB  LEU A  87      90.357 -18.611 169.113  1.00  0.00           C  
ATOM   1370  CG  LEU A  87      89.870 -18.526 170.514  1.00  0.00           C  
ATOM   1371  CD1 LEU A  87      90.495 -17.328 171.183  1.00  0.00           C  
ATOM   1372  CD2 LEU A  87      88.364 -18.427 170.548  1.00  0.00           C  
ATOM   1373  H   LEU A  87      91.534 -18.905 166.884  1.00  0.00           H  
ATOM   1374  HA  LEU A  87      92.366 -17.911 169.397  1.00  0.00           H  
ATOM   1375 1HB  LEU A  87      90.051 -17.712 168.581  1.00  0.00           H  
ATOM   1376 2HB  LEU A  87      89.869 -19.453 168.663  1.00  0.00           H  
ATOM   1377  HG  LEU A  87      90.173 -19.405 171.018  1.00  0.00           H  
ATOM   1378 1HD1 LEU A  87      90.160 -17.275 172.219  1.00  0.00           H  
ATOM   1379 2HD1 LEU A  87      91.577 -17.425 171.154  1.00  0.00           H  
ATOM   1380 3HD1 LEU A  87      90.195 -16.424 170.658  1.00  0.00           H  
ATOM   1381 1HD2 LEU A  87      88.018 -18.383 171.585  1.00  0.00           H  
ATOM   1382 2HD2 LEU A  87      88.053 -17.530 170.029  1.00  0.00           H  
ATOM   1383 3HD2 LEU A  87      87.942 -19.297 170.059  1.00  0.00           H  
ATOM   1384  N   LEU A  88      92.126 -21.219 169.137  1.00  0.00           N  
ATOM   1385  CA  LEU A  88      92.593 -22.433 169.784  1.00  0.00           C  
ATOM   1386  C   LEU A  88      94.093 -22.437 169.966  1.00  0.00           C  
ATOM   1387  O   LEU A  88      94.597 -22.817 171.021  1.00  0.00           O  
ATOM   1388  CB  LEU A  88      92.251 -23.665 168.949  1.00  0.00           C  
ATOM   1389  CG  LEU A  88      90.913 -24.077 168.913  1.00  0.00           C  
ATOM   1390  CD1 LEU A  88      90.747 -25.183 167.955  1.00  0.00           C  
ATOM   1391  CD2 LEU A  88      90.618 -24.521 170.183  1.00  0.00           C  
ATOM   1392  H   LEU A  88      91.581 -21.284 168.289  1.00  0.00           H  
ATOM   1393  HA  LEU A  88      92.120 -22.509 170.761  1.00  0.00           H  
ATOM   1394 1HB  LEU A  88      92.555 -23.484 167.933  1.00  0.00           H  
ATOM   1395 2HB  LEU A  88      92.838 -24.500 169.324  1.00  0.00           H  
ATOM   1396  HG  LEU A  88      90.270 -23.269 168.636  1.00  0.00           H  
ATOM   1397 1HD1 LEU A  88      89.723 -25.499 167.992  1.00  0.00           H  
ATOM   1398 2HD1 LEU A  88      91.001 -24.861 166.963  1.00  0.00           H  
ATOM   1399 3HD1 LEU A  88      91.394 -26.006 168.239  1.00  0.00           H  
ATOM   1400 1HD2 LEU A  88      89.618 -24.862 170.205  1.00  0.00           H  
ATOM   1401 2HD2 LEU A  88      91.291 -25.336 170.399  1.00  0.00           H  
ATOM   1402 3HD2 LEU A  88      90.754 -23.713 170.892  1.00  0.00           H  
ATOM   1403  N   ILE A  89      94.816 -21.974 168.965  1.00  0.00           N  
ATOM   1404  CA  ILE A  89      96.256 -21.895 169.038  1.00  0.00           C  
ATOM   1405  C   ILE A  89      96.679 -20.915 170.116  1.00  0.00           C  
ATOM   1406  O   ILE A  89      97.577 -21.201 170.914  1.00  0.00           O  
ATOM   1407  CB  ILE A  89      96.819 -21.499 167.680  1.00  0.00           C  
ATOM   1408  CG1 ILE A  89      96.596 -22.652 166.682  1.00  0.00           C  
ATOM   1409  CG2 ILE A  89      98.296 -21.150 167.799  1.00  0.00           C  
ATOM   1410  CD1 ILE A  89      96.822 -22.269 165.239  1.00  0.00           C  
ATOM   1411  H   ILE A  89      94.346 -21.686 168.109  1.00  0.00           H  
ATOM   1412  HA  ILE A  89      96.643 -22.879 169.296  1.00  0.00           H  
ATOM   1413  HB  ILE A  89      96.276 -20.636 167.305  1.00  0.00           H  
ATOM   1414 1HG1 ILE A  89      97.282 -23.458 166.931  1.00  0.00           H  
ATOM   1415 2HG1 ILE A  89      95.587 -23.021 166.794  1.00  0.00           H  
ATOM   1416 1HG2 ILE A  89      98.680 -20.862 166.822  1.00  0.00           H  
ATOM   1417 2HG2 ILE A  89      98.420 -20.321 168.496  1.00  0.00           H  
ATOM   1418 3HG2 ILE A  89      98.848 -22.016 168.165  1.00  0.00           H  
ATOM   1419 1HD1 ILE A  89      96.652 -23.134 164.602  1.00  0.00           H  
ATOM   1420 2HD1 ILE A  89      96.127 -21.475 164.963  1.00  0.00           H  
ATOM   1421 3HD1 ILE A  89      97.843 -21.919 165.110  1.00  0.00           H  
ATOM   1422  N   THR A  90      96.021 -19.759 170.146  1.00  0.00           N  
ATOM   1423  CA  THR A  90      96.309 -18.714 171.107  1.00  0.00           C  
ATOM   1424  C   THR A  90      96.031 -19.196 172.514  1.00  0.00           C  
ATOM   1425  O   THR A  90      96.843 -18.990 173.414  1.00  0.00           O  
ATOM   1426  CB  THR A  90      95.435 -17.486 170.830  1.00  0.00           C  
ATOM   1427  CG2 THR A  90      95.743 -16.375 171.832  1.00  0.00           C  
ATOM   1428  OG1 THR A  90      95.708 -17.014 169.504  1.00  0.00           O  
ATOM   1429  H   THR A  90      95.299 -19.586 169.453  1.00  0.00           H  
ATOM   1430  HA  THR A  90      97.359 -18.442 171.028  1.00  0.00           H  
ATOM   1431  HB  THR A  90      94.386 -17.755 170.901  1.00  0.00           H  
ATOM   1432  HG1 THR A  90      95.446 -17.722 168.868  1.00  0.00           H  
ATOM   1433 1HG2 THR A  90      95.133 -15.505 171.611  1.00  0.00           H  
ATOM   1434 2HG2 THR A  90      95.530 -16.728 172.842  1.00  0.00           H  
ATOM   1435 3HG2 THR A  90      96.793 -16.101 171.755  1.00  0.00           H  
ATOM   1436  N   LEU A  91      94.887 -19.847 172.695  1.00  0.00           N  
ATOM   1437  CA  LEU A  91      94.461 -20.360 173.979  1.00  0.00           C  
ATOM   1438  C   LEU A  91      95.375 -21.479 174.422  1.00  0.00           C  
ATOM   1439  O   LEU A  91      95.783 -21.532 175.574  1.00  0.00           O  
ATOM   1440  CB  LEU A  91      93.041 -20.890 173.862  1.00  0.00           C  
ATOM   1441  CG  LEU A  91      92.030 -19.882 173.603  1.00  0.00           C  
ATOM   1442  CD1 LEU A  91      90.717 -20.561 173.370  1.00  0.00           C  
ATOM   1443  CD2 LEU A  91      92.008 -18.978 174.681  1.00  0.00           C  
ATOM   1444  H   LEU A  91      94.276 -19.973 171.901  1.00  0.00           H  
ATOM   1445  HA  LEU A  91      94.494 -19.555 174.709  1.00  0.00           H  
ATOM   1446 1HB  LEU A  91      93.014 -21.603 173.046  1.00  0.00           H  
ATOM   1447 2HB  LEU A  91      92.785 -21.376 174.778  1.00  0.00           H  
ATOM   1448  HG  LEU A  91      92.287 -19.325 172.743  1.00  0.00           H  
ATOM   1449 1HD1 LEU A  91      89.974 -19.823 173.173  1.00  0.00           H  
ATOM   1450 2HD1 LEU A  91      90.796 -21.235 172.519  1.00  0.00           H  
ATOM   1451 3HD1 LEU A  91      90.443 -21.114 174.246  1.00  0.00           H  
ATOM   1452 1HD2 LEU A  91      91.296 -18.209 174.468  1.00  0.00           H  
ATOM   1453 2HD2 LEU A  91      91.737 -19.493 175.586  1.00  0.00           H  
ATOM   1454 3HD2 LEU A  91      92.996 -18.534 174.786  1.00  0.00           H  
ATOM   1455  N   THR A  92      95.756 -22.342 173.493  1.00  0.00           N  
ATOM   1456  CA  THR A  92      96.641 -23.440 173.802  1.00  0.00           C  
ATOM   1457  C   THR A  92      97.980 -22.877 174.232  1.00  0.00           C  
ATOM   1458  O   THR A  92      98.572 -23.323 175.220  1.00  0.00           O  
ATOM   1459  CB  THR A  92      96.806 -24.369 172.592  1.00  0.00           C  
ATOM   1460  CG2 THR A  92      97.780 -25.485 172.922  1.00  0.00           C  
ATOM   1461  OG1 THR A  92      95.536 -24.929 172.236  1.00  0.00           O  
ATOM   1462  H   THR A  92      95.396 -22.269 172.547  1.00  0.00           H  
ATOM   1463  HA  THR A  92      96.221 -24.011 174.630  1.00  0.00           H  
ATOM   1464  HB  THR A  92      97.187 -23.794 171.746  1.00  0.00           H  
ATOM   1465  HG1 THR A  92      94.965 -24.208 171.902  1.00  0.00           H  
ATOM   1466 1HG2 THR A  92      97.893 -26.135 172.057  1.00  0.00           H  
ATOM   1467 2HG2 THR A  92      98.748 -25.055 173.185  1.00  0.00           H  
ATOM   1468 3HG2 THR A  92      97.399 -26.062 173.765  1.00  0.00           H  
ATOM   1469  N   SER A  93      98.458 -21.873 173.500  1.00  0.00           N  
ATOM   1470  CA  SER A  93      99.714 -21.239 173.816  1.00  0.00           C  
ATOM   1471  C   SER A  93      99.623 -20.580 175.194  1.00  0.00           C  
ATOM   1472  O   SER A  93     100.516 -20.740 176.026  1.00  0.00           O  
ATOM   1473  CB  SER A  93     100.017 -20.207 172.748  1.00  0.00           C  
ATOM   1474  OG  SER A  93     100.199 -20.824 171.499  1.00  0.00           O  
ATOM   1475  H   SER A  93      97.947 -21.552 172.680  1.00  0.00           H  
ATOM   1476  HA  SER A  93     100.499 -21.996 173.831  1.00  0.00           H  
ATOM   1477 1HB  SER A  93      99.204 -19.493 172.686  1.00  0.00           H  
ATOM   1478 2HB  SER A  93     100.914 -19.658 173.020  1.00  0.00           H  
ATOM   1479  HG  SER A  93      99.310 -21.175 171.261  1.00  0.00           H  
ATOM   1480  N   ALA A  94      98.505 -19.891 175.452  1.00  0.00           N  
ATOM   1481  CA  ALA A  94      98.231 -19.229 176.724  1.00  0.00           C  
ATOM   1482  C   ALA A  94      98.166 -20.228 177.879  1.00  0.00           C  
ATOM   1483  O   ALA A  94      98.582 -19.930 178.997  1.00  0.00           O  
ATOM   1484  CB  ALA A  94      96.924 -18.456 176.623  1.00  0.00           C  
ATOM   1485  H   ALA A  94      97.813 -19.788 174.718  1.00  0.00           H  
ATOM   1486  HA  ALA A  94      99.049 -18.537 176.928  1.00  0.00           H  
ATOM   1487 1HB  ALA A  94      96.732 -17.939 177.561  1.00  0.00           H  
ATOM   1488 2HB  ALA A  94      96.991 -17.731 175.814  1.00  0.00           H  
ATOM   1489 3HB  ALA A  94      96.120 -19.136 176.417  1.00  0.00           H  
ATOM   1490  N   GLU A  95      97.634 -21.419 177.606  1.00  0.00           N  
ATOM   1491  CA  GLU A  95      97.508 -22.467 178.603  1.00  0.00           C  
ATOM   1492  C   GLU A  95      98.882 -23.054 178.902  1.00  0.00           C  
ATOM   1493  O   GLU A  95      99.235 -23.310 180.056  1.00  0.00           O  
ATOM   1494  CB  GLU A  95      96.572 -23.580 178.100  1.00  0.00           C  
ATOM   1495  CG  GLU A  95      96.212 -24.632 179.170  1.00  0.00           C  
ATOM   1496  CD  GLU A  95      95.206 -25.694 178.717  1.00  0.00           C  
ATOM   1497  OE1 GLU A  95      94.830 -25.706 177.570  1.00  0.00           O  
ATOM   1498  OE2 GLU A  95      94.812 -26.483 179.544  1.00  0.00           O1-
ATOM   1499  H   GLU A  95      97.267 -21.591 176.675  1.00  0.00           H  
ATOM   1500  HA  GLU A  95      97.105 -22.038 179.519  1.00  0.00           H  
ATOM   1501 1HB  GLU A  95      95.689 -23.152 177.704  1.00  0.00           H  
ATOM   1502 2HB  GLU A  95      97.057 -24.106 177.280  1.00  0.00           H  
ATOM   1503 1HG  GLU A  95      97.130 -25.130 179.479  1.00  0.00           H  
ATOM   1504 2HG  GLU A  95      95.808 -24.111 180.036  1.00  0.00           H  
ATOM   1505  N   SER A  96      99.647 -23.275 177.833  1.00  0.00           N  
ATOM   1506  CA  SER A  96     100.970 -23.872 177.874  1.00  0.00           C  
ATOM   1507  C   SER A  96     102.022 -23.016 178.592  1.00  0.00           C  
ATOM   1508  O   SER A  96     102.863 -23.554 179.319  1.00  0.00           O  
ATOM   1509  CB  SER A  96     101.422 -24.124 176.449  1.00  0.00           C  
ATOM   1510  OG  SER A  96     100.582 -25.056 175.817  1.00  0.00           O  
ATOM   1511  H   SER A  96      99.270 -23.044 176.917  1.00  0.00           H  
ATOM   1512  HA  SER A  96     100.891 -24.825 178.396  1.00  0.00           H  
ATOM   1513 1HB  SER A  96     101.413 -23.190 175.895  1.00  0.00           H  
ATOM   1514 2HB  SER A  96     102.444 -24.492 176.453  1.00  0.00           H  
ATOM   1515  HG  SER A  96      99.714 -24.596 175.735  1.00  0.00           H  
ATOM   1516  N   ALA A  97     101.992 -21.698 178.374  1.00  0.00           N  
ATOM   1517  CA  ALA A  97     102.980 -20.804 178.970  1.00  0.00           C  
ATOM   1518  C   ALA A  97     102.389 -19.434 179.307  1.00  0.00           C  
ATOM   1519  O   ALA A  97     102.420 -19.028 180.471  1.00  0.00           O  
ATOM   1520  CB  ALA A  97     104.156 -20.637 178.021  1.00  0.00           C  
ATOM   1521  OXT ALA A  97     102.277 -18.614 178.395  1.00  0.00           O1-
ATOM   1522  H   ALA A  97     101.285 -21.316 177.743  1.00  0.00           H  
ATOM   1523  HA  ALA A  97     103.326 -21.254 179.899  1.00  0.00           H  
ATOM   1524 1HB  ALA A  97     104.906 -19.995 178.478  1.00  0.00           H  
ATOM   1525 2HB  ALA A  97     104.593 -21.614 177.810  1.00  0.00           H  
ATOM   1526 3HB  ALA A  97     103.808 -20.186 177.091  1.00  0.00           H  
TER   
END
