# Supplementary material for: Scaffolding protein functional sites using deep learning
Source: Science. Author manuscript; Available in PMC 2022 Oct 31. (PMC9621694; doi:10.1126/science.abn2100)
Supplement: Data S1 [file NIHMS1830590-supplement-Data_S1.zip › dife_56_AF.pdb]

MODEL     1
ATOM      1  N   ALA A   1      -8.525   6.138  25.639  1.00  0.00           N  
ATOM      2  CA  ALA A   1      -7.410   6.788  24.954  1.00  0.00           C  
ATOM      3  C   ALA A   1      -6.449   5.756  24.371  1.00  0.00           C  
ATOM      4  CB  ALA A   1      -6.669   7.720  25.910  1.00  0.00           C  
ATOM      5  O   ALA A   1      -5.630   6.080  23.507  1.00  0.00           O  
ATOM      6  N   ALA A   2      -6.807   4.405  24.260  1.00  0.00           N  
ATOM      7  CA  ALA A   2      -6.082   3.306  23.626  1.00  0.00           C  
ATOM      8  C   ALA A   2      -6.641   3.009  22.238  1.00  0.00           C  
ATOM      9  CB  ALA A   2      -6.141   2.056  24.500  1.00  0.00           C  
ATOM     10  O   ALA A   2      -5.904   2.595  21.340  1.00  0.00           O  
ATOM     11  N   ALA A   3      -7.924   3.487  21.892  1.00  0.00           N  
ATOM     12  CA  ALA A   3      -8.646   3.264  20.642  1.00  0.00           C  
ATOM     13  C   ALA A   3      -8.094   4.145  19.525  1.00  0.00           C  
ATOM     14  CB  ALA A   3     -10.137   3.526  20.835  1.00  0.00           C  
ATOM     15  O   ALA A   3      -8.024   3.722  18.369  1.00  0.00           O  
ATOM     16  N   ASP A   4      -7.206   5.197  19.928  1.00  0.00           N  
ATOM     17  CA  ASP A   4      -6.739   6.117  18.894  1.00  0.00           C  
ATOM     18  C   ASP A   4      -5.386   5.677  18.338  1.00  0.00           C  
ATOM     19  CB  ASP A   4      -6.643   7.541  19.446  1.00  0.00           C  
ATOM     20  O   ASP A   4      -5.110   5.857  17.151  1.00  0.00           O  
ATOM     21  CG  ASP A   4      -7.987   8.245  19.506  1.00  0.00           C  
ATOM     22  OD1 ASP A   4      -8.961   7.753  18.897  1.00  0.00           O  
ATOM     23  OD2 ASP A   4      -8.072   9.303  20.166  1.00  0.00           O  
ATOM     24  N   GLU A   5      -4.756   4.838  19.134  1.00  0.00           N  
ATOM     25  CA  GLU A   5      -3.433   4.443  18.661  1.00  0.00           C  
ATOM     26  C   GLU A   5      -3.530   3.363  17.588  1.00  0.00           C  
ATOM     27  CB  GLU A   5      -2.570   3.952  19.826  1.00  0.00           C  
ATOM     28  O   GLU A   5      -2.750   3.356  16.634  1.00  0.00           O  
ATOM     29  CG  GLU A   5      -2.069   5.066  20.734  1.00  0.00           C  
ATOM     30  CD  GLU A   5      -1.190   4.566  21.869  1.00  0.00           C  
ATOM     31  OE1 GLU A   5      -0.711   5.395  22.676  1.00  0.00           O  
ATOM     32  OE2 GLU A   5      -0.978   3.336  21.952  1.00  0.00           O  
ATOM     33  N   LYS A   6      -4.658   2.472  17.754  1.00  0.00           N  
ATOM     34  CA  LYS A   6      -4.826   1.390  16.788  1.00  0.00           C  
ATOM     35  C   LYS A   6      -5.245   1.931  15.424  1.00  0.00           C  
ATOM     36  CB  LYS A   6      -5.857   0.378  17.289  1.00  0.00           C  
ATOM     37  O   LYS A   6      -4.709   1.516  14.394  1.00  0.00           O  
ATOM     38  CG  LYS A   6      -5.407  -0.413  18.509  1.00  0.00           C  
ATOM     39  CD  LYS A   6      -6.495  -1.362  18.993  1.00  0.00           C  
ATOM     40  CE  LYS A   6      -6.098  -2.053  20.291  1.00  0.00           C  
ATOM     41  NZ  LYS A   6      -7.184  -2.944  20.798  1.00  0.00           N  
ATOM     42  N   ALA A   7      -6.141   2.941  15.443  1.00  0.00           N  
ATOM     43  CA  ALA A   7      -6.569   3.571  14.197  1.00  0.00           C  
ATOM     44  C   ALA A   7      -5.427   4.357  13.559  1.00  0.00           C  
ATOM     45  CB  ALA A   7      -7.765   4.486  14.447  1.00  0.00           C  
ATOM     46  O   ALA A   7      -5.275   4.361  12.335  1.00  0.00           O  
ATOM     47  N   GLU A   8      -4.593   4.909  14.368  1.00  0.00           N  
ATOM     48  CA  GLU A   8      -3.497   5.743  13.883  1.00  0.00           C  
ATOM     49  C   GLU A   8      -2.492   4.923  13.080  1.00  0.00           C  
ATOM     50  CB  GLU A   8      -2.794   6.440  15.051  1.00  0.00           C  
ATOM     51  O   GLU A   8      -1.951   5.400  12.080  1.00  0.00           O  
ATOM     52  CG  GLU A   8      -3.598   7.578  15.663  1.00  0.00           C  
ATOM     53  CD  GLU A   8      -2.899   8.242  16.838  1.00  0.00           C  
ATOM     54  OE1 GLU A   8      -3.480   9.172  17.443  1.00  0.00           O  
ATOM     55  OE2 GLU A   8      -1.761   7.830  17.157  1.00  0.00           O  
ATOM     56  N   LYS A   9      -2.327   3.729  13.529  1.00  0.00           N  
ATOM     57  CA  LYS A   9      -1.365   2.864  12.853  1.00  0.00           C  
ATOM     58  C   LYS A   9      -1.835   2.516  11.443  1.00  0.00           C  
ATOM     59  CB  LYS A   9      -1.134   1.584  13.659  1.00  0.00           C  
ATOM     60  O   LYS A   9      -1.052   2.569  10.492  1.00  0.00           O  
ATOM     61  CG  LYS A   9      -0.324   1.791  14.929  1.00  0.00           C  
ATOM     62  CD  LYS A   9      -0.121   0.482  15.682  1.00  0.00           C  
ATOM     63  CE  LYS A   9       0.632   0.698  16.988  1.00  0.00           C  
ATOM     64  NZ  LYS A   9       0.801  -0.577  17.747  1.00  0.00           N  
ATOM     65  N   ILE A  10      -3.121   2.238  11.329  1.00  0.00           N  
ATOM     66  CA  ILE A  10      -3.648   1.893  10.014  1.00  0.00           C  
ATOM     67  C   ILE A  10      -3.706   3.142   9.137  1.00  0.00           C  
ATOM     68  CB  ILE A  10      -5.048   1.246  10.118  1.00  0.00           C  
ATOM     69  O   ILE A  10      -3.349   3.098   7.958  1.00  0.00           O  
ATOM     70  CG1 ILE A  10      -4.965  -0.086  10.873  1.00  0.00           C  
ATOM     71  CG2 ILE A  10      -5.657   1.050   8.726  1.00  0.00           C  
ATOM     72  CD1 ILE A  10      -4.055  -1.115  10.216  1.00  0.00           C  
ATOM     73  N   TYR A  11      -4.045   4.303   9.661  1.00  0.00           N  
ATOM     74  CA  TYR A  11      -4.060   5.553   8.911  1.00  0.00           C  
ATOM     75  C   TYR A  11      -2.670   5.892   8.386  1.00  0.00           C  
ATOM     76  CB  TYR A  11      -4.580   6.698   9.786  1.00  0.00           C  
ATOM     77  O   TYR A  11      -2.525   6.362   7.255  1.00  0.00           O  
ATOM     78  CG  TYR A  11      -6.058   6.614  10.081  1.00  0.00           C  
ATOM     79  CD1 TYR A  11      -6.967   6.258   9.087  1.00  0.00           C  
ATOM     80  CD2 TYR A  11      -6.549   6.890  11.352  1.00  0.00           C  
ATOM     81  CE1 TYR A  11      -8.331   6.180   9.353  1.00  0.00           C  
ATOM     82  CE2 TYR A  11      -7.910   6.816  11.630  1.00  0.00           C  
ATOM     83  OH  TYR A  11     -10.139   6.385  10.896  1.00  0.00           O  
ATOM     84  CZ  TYR A  11      -8.791   6.460  10.626  1.00  0.00           C  
ATOM     85  N   LYS A  12      -1.820   5.626   9.226  1.00  0.00           N  
ATOM     86  CA  LYS A  12      -0.439   5.889   8.833  1.00  0.00           C  
ATOM     87  C   LYS A  12      -0.020   4.997   7.668  1.00  0.00           C  
ATOM     88  CB  LYS A  12       0.505   5.682  10.018  1.00  0.00           C  
ATOM     89  O   LYS A  12       0.643   5.456   6.735  1.00  0.00           O  
ATOM     90  CG  LYS A  12       1.951   6.058   9.731  1.00  0.00           C  
ATOM     91  CD  LYS A  12       2.786   6.087  11.005  1.00  0.00           C  
ATOM     92  CE  LYS A  12       4.227   6.487  10.721  1.00  0.00           C  
ATOM     93  NZ  LYS A  12       5.040   6.551  11.973  1.00  0.00           N  
ATOM     94  N   ILE A  13      -0.401   3.705   7.668  1.00  0.00           N  
ATOM     95  CA  ILE A  13      -0.070   2.790   6.580  1.00  0.00           C  
ATOM     96  C   ILE A  13      -0.708   3.281   5.282  1.00  0.00           C  
ATOM     97  CB  ILE A  13      -0.531   1.349   6.893  1.00  0.00           C  
ATOM     98  O   ILE A  13      -0.049   3.335   4.241  1.00  0.00           O  
ATOM     99  CG1 ILE A  13       0.299   0.761   8.040  1.00  0.00           C  
ATOM    100  CG2 ILE A  13      -0.439   0.469   5.643  1.00  0.00           C  
ATOM    101  CD1 ILE A  13      -0.288  -0.511   8.639  1.00  0.00           C  
ATOM    102  N   ILE A  14      -1.946   3.777   5.346  1.00  0.00           N  
ATOM    103  CA  ILE A  14      -2.655   4.278   4.173  1.00  0.00           C  
ATOM    104  C   ILE A  14      -1.967   5.538   3.654  1.00  0.00           C  
ATOM    105  CB  ILE A  14      -4.138   4.569   4.492  1.00  0.00           C  
ATOM    106  O   ILE A  14      -1.751   5.683   2.448  1.00  0.00           O  
ATOM    107  CG1 ILE A  14      -4.885   3.265   4.797  1.00  0.00           C  
ATOM    108  CG2 ILE A  14      -4.801   5.322   3.334  1.00  0.00           C  
ATOM    109  CD1 ILE A  14      -6.282   3.471   5.367  1.00  0.00           C  
ATOM    110  N   GLU A  15      -1.623   6.353   4.537  1.00  0.00           N  
ATOM    111  CA  GLU A  15      -0.917   7.574   4.158  1.00  0.00           C  
ATOM    112  C   GLU A  15       0.402   7.255   3.460  1.00  0.00           C  
ATOM    113  CB  GLU A  15      -0.664   8.451   5.386  1.00  0.00           C  
ATOM    114  O   GLU A  15       0.726   7.851   2.431  1.00  0.00           O  
ATOM    115  CG  GLU A  15       0.002   9.781   5.065  1.00  0.00           C  
ATOM    116  CD  GLU A  15       0.230  10.650   6.292  1.00  0.00           C  
ATOM    117  OE1 GLU A  15       0.770  11.771   6.150  1.00  0.00           O  
ATOM    118  OE2 GLU A  15      -0.134  10.207   7.403  1.00  0.00           O  
ATOM    119  N   LEU A  16       1.097   6.380   4.004  1.00  0.00           N  
ATOM    120  CA  LEU A  16       2.381   5.996   3.427  1.00  0.00           C  
ATOM    121  C   LEU A  16       2.191   5.359   2.054  1.00  0.00           C  
ATOM    122  CB  LEU A  16       3.117   5.027   4.355  1.00  0.00           C  
ATOM    123  O   LEU A  16       2.947   5.646   1.123  1.00  0.00           O  
ATOM    124  CG  LEU A  16       3.691   5.623   5.641  1.00  0.00           C  
ATOM    125  CD1 LEU A  16       4.087   4.514   6.610  1.00  0.00           C  
ATOM    126  CD2 LEU A  16       4.885   6.519   5.329  1.00  0.00           C  
ATOM    127  N   GLU A  17       1.108   4.498   1.972  1.00  0.00           N  
ATOM    128  CA  GLU A  17       0.817   3.891   0.677  1.00  0.00           C  
ATOM    129  C   GLU A  17       0.436   4.948  -0.355  1.00  0.00           C  
ATOM    130  CB  GLU A  17      -0.303   2.856   0.807  1.00  0.00           C  
ATOM    131  O   GLU A  17       0.852   4.871  -1.513  1.00  0.00           O  
ATOM    132  CG  GLU A  17       0.076   1.640   1.641  1.00  0.00           C  
ATOM    133  CD  GLU A  17       1.009   0.683   0.916  1.00  0.00           C  
ATOM    134  OE1 GLU A  17       1.476  -0.297   1.539  1.00  0.00           O  
ATOM    135  OE2 GLU A  17       1.275   0.916  -0.284  1.00  0.00           O  
ATOM    136  N   ASN A  18      -0.229   5.963   0.049  1.00  0.00           N  
ATOM    137  CA  ASN A  18      -0.579   7.057  -0.850  1.00  0.00           C  
ATOM    138  C   ASN A  18       0.648   7.877  -1.239  1.00  0.00           C  
ATOM    139  CB  ASN A  18      -1.639   7.958  -0.213  1.00  0.00           C  
ATOM    140  O   ASN A  18       0.745   8.361  -2.368  1.00  0.00           O  
ATOM    141  CG  ASN A  18      -3.040   7.393  -0.343  1.00  0.00           C  
ATOM    142  ND2 ASN A  18      -3.865   7.612   0.674  1.00  0.00           N  
ATOM    143  OD1 ASN A  18      -3.377   6.764  -1.350  1.00  0.00           O  
ATOM    144  N   GLN A  19       1.507   8.042  -0.277  1.00  0.00           N  
ATOM    145  CA  GLN A  19       2.761   8.713  -0.601  1.00  0.00           C  
ATOM    146  C   GLN A  19       3.548   7.932  -1.650  1.00  0.00           C  
ATOM    147  CB  GLN A  19       3.609   8.903   0.657  1.00  0.00           C  
ATOM    148  O   GLN A  19       4.102   8.519  -2.582  1.00  0.00           O  
ATOM    149  CG  GLN A  19       3.061   9.952   1.615  1.00  0.00           C  
ATOM    150  CD  GLN A  19       3.894  10.087   2.877  1.00  0.00           C  
ATOM    151  NE2 GLN A  19       3.244  10.434   3.982  1.00  0.00           N  
ATOM    152  OE1 GLN A  19       5.111   9.880   2.858  1.00  0.00           O  
ATOM    153  N   ALA A  20       3.572   6.586  -1.443  1.00  0.00           N  
ATOM    154  CA  ALA A  20       4.243   5.738  -2.424  1.00  0.00           C  
ATOM    155  C   ALA A  20       3.588   5.864  -3.797  1.00  0.00           C  
ATOM    156  CB  ALA A  20       4.233   4.282  -1.965  1.00  0.00           C  
ATOM    157  O   ALA A  20       4.278   5.993  -4.811  1.00  0.00           O  
ATOM    158  N   LEU A  21       2.297   5.856  -3.790  1.00  0.00           N  
ATOM    159  CA  LEU A  21       1.535   5.969  -5.029  1.00  0.00           C  
ATOM    160  C   LEU A  21       1.811   7.301  -5.718  1.00  0.00           C  
ATOM    161  CB  LEU A  21       0.036   5.826  -4.750  1.00  0.00           C  
ATOM    162  O   LEU A  21       2.082   7.338  -6.920  1.00  0.00           O  
ATOM    163  CG  LEU A  21      -0.884   5.836  -5.972  1.00  0.00           C  
ATOM    164  CD1 LEU A  21      -0.609   4.622  -6.853  1.00  0.00           C  
ATOM    165  CD2 LEU A  21      -2.346   5.869  -5.540  1.00  0.00           C  
ATOM    166  N   THR A  22       1.724   8.352  -4.980  1.00  0.00           N  
ATOM    167  CA  THR A  22       1.937   9.685  -5.533  1.00  0.00           C  
ATOM    168  C   THR A  22       3.361   9.830  -6.063  1.00  0.00           C  
ATOM    169  CB  THR A  22       1.665  10.776  -4.481  1.00  0.00           C  
ATOM    170  O   THR A  22       3.575  10.392  -7.138  1.00  0.00           O  
ATOM    171  CG2 THR A  22       1.931  12.167  -5.049  1.00  0.00           C  
ATOM    172  OG1 THR A  22       0.296  10.698  -4.063  1.00  0.00           O  
ATOM    173  N   TYR A  23       4.230   9.375  -5.291  1.00  0.00           N  
ATOM    174  CA  TYR A  23       5.638   9.454  -5.665  1.00  0.00           C  
ATOM    175  C   TYR A  23       5.898   8.712  -6.970  1.00  0.00           C  
ATOM    176  CB  TYR A  23       6.523   8.882  -4.554  1.00  0.00           C  
ATOM    177  O   TYR A  23       6.686   9.166  -7.803  1.00  0.00           O  
ATOM    178  CG  TYR A  23       8.001   9.018  -4.824  1.00  0.00           C  
ATOM    179  CD1 TYR A  23       8.790   7.897  -5.073  1.00  0.00           C  
ATOM    180  CD2 TYR A  23       8.613  10.267  -4.831  1.00  0.00           C  
ATOM    181  CE1 TYR A  23      10.154   8.017  -5.321  1.00  0.00           C  
ATOM    182  CE2 TYR A  23       9.975  10.399  -5.078  1.00  0.00           C  
ATOM    183  OH  TYR A  23      12.085   9.396  -5.567  1.00  0.00           O  
ATOM    184  CZ  TYR A  23      10.736   9.271  -5.322  1.00  0.00           C  
ATOM    185  N   ARG A  24       5.161   7.719  -7.238  1.00  0.00           N  
ATOM    186  CA  ARG A  24       5.410   6.866  -8.395  1.00  0.00           C  
ATOM    187  C   ARG A  24       4.601   7.330  -9.602  1.00  0.00           C  
ATOM    188  CB  ARG A  24       5.076   5.408  -8.071  1.00  0.00           C  
ATOM    189  O   ARG A  24       4.810   6.850 -10.718  1.00  0.00           O  
ATOM    190  CG  ARG A  24       6.008   4.775  -7.050  1.00  0.00           C  
ATOM    191  CD  ARG A  24       5.555   3.374  -6.664  1.00  0.00           C  
ATOM    192  NE  ARG A  24       6.381   2.815  -5.598  1.00  0.00           N  
ATOM    193  NH1 ARG A  24       5.191   0.842  -5.428  1.00  0.00           N  
ATOM    194  NH2 ARG A  24       7.001   1.214  -4.073  1.00  0.00           N  
ATOM    195  CZ  ARG A  24       6.189   1.625  -5.035  1.00  0.00           C  
ATOM    196  N   LYS A  25       3.761   8.263  -9.420  1.00  0.00           N  
ATOM    197  CA  LYS A  25       2.923   8.777 -10.499  1.00  0.00           C  
ATOM    198  C   LYS A  25       3.761   9.500 -11.549  1.00  0.00           C  
ATOM    199  CB  LYS A  25       1.852   9.718  -9.944  1.00  0.00           C  
ATOM    200  O   LYS A  25       3.355   9.608 -12.708  1.00  0.00           O  
ATOM    201  CG  LYS A  25       0.728  10.022 -10.923  1.00  0.00           C  
ATOM    202  CD  LYS A  25      -0.379  10.839 -10.268  1.00  0.00           C  
ATOM    203  CE  LYS A  25      -1.476  11.194 -11.262  1.00  0.00           C  
ATOM    204  NZ  LYS A  25      -2.564  11.994 -10.624  1.00  0.00           N  
ATOM    205  N   SER A  26       5.068   9.702 -11.196  1.00  0.00           N  
ATOM    206  CA  SER A  26       5.906  10.487 -12.097  1.00  0.00           C  
ATOM    207  C   SER A  26       6.416   9.638 -13.257  1.00  0.00           C  
ATOM    208  CB  SER A  26       7.088  11.093 -11.340  1.00  0.00           C  
ATOM    209  O   SER A  26       6.946  10.169 -14.236  1.00  0.00           O  
ATOM    210  OG  SER A  26       7.999  10.085 -10.939  1.00  0.00           O  
ATOM    211  N   GLY A  27       5.882   8.325 -13.433  1.00  0.00           N  
ATOM    212  CA  GLY A  27       6.230   7.442 -14.535  1.00  0.00           C  
ATOM    213  C   GLY A  27       7.651   6.918 -14.454  1.00  0.00           C  
ATOM    214  O   GLY A  27       8.046   6.056 -15.242  1.00  0.00           O  
ATOM    215  N   LYS A  28       8.559   7.421 -13.536  1.00  0.00           N  
ATOM    216  CA  LYS A  28       9.949   6.983 -13.452  1.00  0.00           C  
ATOM    217  C   LYS A  28      10.038   5.502 -13.096  1.00  0.00           C  
ATOM    218  CB  LYS A  28      10.713   7.816 -12.421  1.00  0.00           C  
ATOM    219  O   LYS A  28      11.032   4.842 -13.406  1.00  0.00           O  
ATOM    220  CG  LYS A  28      10.287   7.564 -10.983  1.00  0.00           C  
ATOM    221  CD  LYS A  28      11.129   8.369 -10.001  1.00  0.00           C  
ATOM    222  CE  LYS A  28      10.699   8.123  -8.561  1.00  0.00           C  
ATOM    223  NZ  LYS A  28      11.512   8.921  -7.596  1.00  0.00           N  
ATOM    224  N   TYR A  29       8.984   4.866 -12.603  1.00  0.00           N  
ATOM    225  CA  TYR A  29       9.034   3.488 -12.130  1.00  0.00           C  
ATOM    226  C   TYR A  29       8.244   2.566 -13.050  1.00  0.00           C  
ATOM    227  CB  TYR A  29       8.492   3.389 -10.701  1.00  0.00           C  
ATOM    228  O   TYR A  29       8.235   1.347 -12.861  1.00  0.00           O  
ATOM    229  CG  TYR A  29       9.339   4.108  -9.679  1.00  0.00           C  
ATOM    230  CD1 TYR A  29      10.409   3.469  -9.058  1.00  0.00           C  
ATOM    231  CD2 TYR A  29       9.070   5.428  -9.331  1.00  0.00           C  
ATOM    232  CE1 TYR A  29      11.191   4.127  -8.115  1.00  0.00           C  
ATOM    233  CE2 TYR A  29       9.845   6.096  -8.389  1.00  0.00           C  
ATOM    234  OH  TYR A  29      11.673   6.094  -6.854  1.00  0.00           O  
ATOM    235  CZ  TYR A  29      10.902   5.438  -7.788  1.00  0.00           C  
ATOM    236  N   GLY A  30       7.669   3.161 -14.071  1.00  0.00           N  
ATOM    237  CA  GLY A  30       6.840   2.329 -14.928  1.00  0.00           C  
ATOM    238  C   GLY A  30       5.439   2.121 -14.385  1.00  0.00           C  
ATOM    239  O   GLY A  30       5.167   2.426 -13.222  1.00  0.00           O  
ATOM    240  N   THR A  31       4.463   1.767 -15.251  1.00  0.00           N  
ATOM    241  CA  THR A  31       3.045   1.595 -14.956  1.00  0.00           C  
ATOM    242  C   THR A  31       2.827   0.403 -14.028  1.00  0.00           C  
ATOM    243  CB  THR A  31       2.225   1.402 -16.244  1.00  0.00           C  
ATOM    244  O   THR A  31       1.888   0.395 -13.229  1.00  0.00           O  
ATOM    245  CG2 THR A  31       0.732   1.328 -15.941  1.00  0.00           C  
ATOM    246  OG1 THR A  31       2.468   2.504 -17.127  1.00  0.00           O  
ATOM    247  N   ASP A  32       3.719  -0.549 -14.004  1.00  0.00           N  
ATOM    248  CA  ASP A  32       3.572  -1.750 -13.187  1.00  0.00           C  
ATOM    249  C   ASP A  32       3.674  -1.418 -11.700  1.00  0.00           C  
ATOM    250  CB  ASP A  32       4.627  -2.790 -13.568  1.00  0.00           C  
ATOM    251  O   ASP A  32       2.889  -1.918 -10.892  1.00  0.00           O  
ATOM    252  CG  ASP A  32       4.352  -3.451 -14.907  1.00  0.00           C  
ATOM    253  OD1 ASP A  32       3.223  -3.325 -15.430  1.00  0.00           O  
ATOM    254  OD2 ASP A  32       5.271  -4.107 -15.444  1.00  0.00           O  
ATOM    255  N   MET A  33       4.615  -0.588 -11.456  1.00  0.00           N  
ATOM    256  CA  MET A  33       4.809  -0.247 -10.049  1.00  0.00           C  
ATOM    257  C   MET A  33       3.652   0.602  -9.531  1.00  0.00           C  
ATOM    258  CB  MET A  33       6.131   0.495  -9.852  1.00  0.00           C  
ATOM    259  O   MET A  33       3.183   0.401  -8.410  1.00  0.00           O  
ATOM    260  CG  MET A  33       6.523   0.674  -8.394  1.00  0.00           C  
ATOM    261  SD  MET A  33       6.675  -0.924  -7.506  1.00  0.00           S  
ATOM    262  CE  MET A  33       8.287  -1.481  -8.124  1.00  0.00           C  
ATOM    263  N   TRP A  34       3.295   1.546 -10.309  1.00  0.00           N  
ATOM    264  CA  TRP A  34       2.129   2.350  -9.960  1.00  0.00           C  
ATOM    265  C   TRP A  34       0.909   1.466  -9.721  1.00  0.00           C  
ATOM    266  CB  TRP A  34       1.828   3.369 -11.063  1.00  0.00           C  
ATOM    267  O   TRP A  34       0.193   1.640  -8.732  1.00  0.00           O  
ATOM    268  CG  TRP A  34       0.648   4.248 -10.774  1.00  0.00           C  
ATOM    269  CD1 TRP A  34       0.642   5.409 -10.053  1.00  0.00           C  
ATOM    270  CD2 TRP A  34      -0.701   4.033 -11.199  1.00  0.00           C  
ATOM    271  CE2 TRP A  34      -1.473   5.105 -10.698  1.00  0.00           C  
ATOM    272  CE3 TRP A  34      -1.333   3.037 -11.955  1.00  0.00           C  
ATOM    273  NE1 TRP A  34      -0.630   5.929 -10.003  1.00  0.00           N  
ATOM    274  CH2 TRP A  34      -3.440   4.220 -11.674  1.00  0.00           C  
ATOM    275  CZ2 TRP A  34      -2.847   5.208 -10.931  1.00  0.00           C  
ATOM    276  CZ3 TRP A  34      -2.700   3.141 -12.185  1.00  0.00           C  
ATOM    277  N   ASN A  35       0.659   0.488 -10.617  1.00  0.00           N  
ATOM    278  CA  ASN A  35      -0.484  -0.412 -10.509  1.00  0.00           C  
ATOM    279  C   ASN A  35      -0.407  -1.267  -9.247  1.00  0.00           C  
ATOM    280  CB  ASN A  35      -0.586  -1.302 -11.749  1.00  0.00           C  
ATOM    281  O   ASN A  35      -1.433  -1.582  -8.642  1.00  0.00           O  
ATOM    282  CG  ASN A  35      -1.104  -0.557 -12.963  1.00  0.00           C  
ATOM    283  ND2 ASN A  35      -0.785  -1.060 -14.149  1.00  0.00           N  
ATOM    284  OD1 ASN A  35      -1.785   0.464 -12.835  1.00  0.00           O  
ATOM    285  N   ILE A  36       0.780  -1.639  -8.961  1.00  0.00           N  
ATOM    286  CA  ILE A  36       0.970  -2.457  -7.768  1.00  0.00           C  
ATOM    287  C   ILE A  36       0.613  -1.647  -6.524  1.00  0.00           C  
ATOM    288  CB  ILE A  36       2.419  -2.983  -7.668  1.00  0.00           C  
ATOM    289  O   ILE A  36      -0.106  -2.130  -5.646  1.00  0.00           O  
ATOM    290  CG1 ILE A  36       2.682  -4.034  -8.753  1.00  0.00           C  
ATOM    291  CG2 ILE A  36       2.690  -3.556  -6.273  1.00  0.00           C  
ATOM    292  CD1 ILE A  36       4.146  -4.428  -8.890  1.00  0.00           C  
ATOM    293  N   GLU A  37       1.075  -0.329  -6.468  1.00  0.00           N  
ATOM    294  CA  GLU A  37       0.772   0.503  -5.307  1.00  0.00           C  
ATOM    295  C   GLU A  37      -0.718   0.825  -5.233  1.00  0.00           C  
ATOM    296  CB  GLU A  37       1.588   1.798  -5.346  1.00  0.00           C  
ATOM    297  O   GLU A  37      -1.298   0.854  -4.146  1.00  0.00           O  
ATOM    298  CG  GLU A  37       3.087   1.585  -5.193  1.00  0.00           C  
ATOM    299  CD  GLU A  37       3.468   0.926  -3.876  1.00  0.00           C  
ATOM    300  OE1 GLU A  37       4.543   0.289  -3.805  1.00  0.00           O  
ATOM    301  OE2 GLU A  37       2.683   1.046  -2.909  1.00  0.00           O  
ATOM    302  N   GLN A  38      -1.307   1.056  -6.366  1.00  0.00           N  
ATOM    303  CA  GLN A  38      -2.753   1.247  -6.401  1.00  0.00           C  
ATOM    304  C   GLN A  38      -3.482   0.032  -5.835  1.00  0.00           C  
ATOM    305  CB  GLN A  38      -3.224   1.523  -7.830  1.00  0.00           C  
ATOM    306  O   GLN A  38      -4.460   0.177  -5.099  1.00  0.00           O  
ATOM    307  CG  GLN A  38      -4.698   1.891  -7.932  1.00  0.00           C  
ATOM    308  CD  GLN A  38      -5.135   2.178  -9.356  1.00  0.00           C  
ATOM    309  NE2 GLN A  38      -6.287   2.823  -9.504  1.00  0.00           N  
ATOM    310  OE1 GLN A  38      -4.442   1.824 -10.315  1.00  0.00           O  
ATOM    311  N   HIS A  39      -3.017  -1.176  -6.243  1.00  0.00           N  
ATOM    312  CA  HIS A  39      -3.587  -2.423  -5.743  1.00  0.00           C  
ATOM    313  C   HIS A  39      -3.498  -2.498  -4.223  1.00  0.00           C  
ATOM    314  CB  HIS A  39      -2.879  -3.625  -6.371  1.00  0.00           C  
ATOM    315  O   HIS A  39      -4.461  -2.889  -3.559  1.00  0.00           O  
ATOM    316  CG  HIS A  39      -3.293  -4.938  -5.786  1.00  0.00           C  
ATOM    317  CD2 HIS A  39      -2.626  -5.806  -4.990  1.00  0.00           C  
ATOM    318  ND1 HIS A  39      -4.535  -5.492  -6.006  1.00  0.00           N  
ATOM    319  CE1 HIS A  39      -4.614  -6.648  -5.368  1.00  0.00           C  
ATOM    320  NE2 HIS A  39      -3.469  -6.862  -4.744  1.00  0.00           N  
ATOM    321  N   HIS A  40      -2.432  -2.053  -3.650  1.00  0.00           N  
ATOM    322  CA  HIS A  40      -2.270  -2.075  -2.201  1.00  0.00           C  
ATOM    323  C   HIS A  40      -3.258  -1.133  -1.522  1.00  0.00           C  
ATOM    324  CB  HIS A  40      -0.838  -1.700  -1.816  1.00  0.00           C  
ATOM    325  O   HIS A  40      -3.906  -1.507  -0.542  1.00  0.00           O  
ATOM    326  CG  HIS A  40       0.174  -2.736  -2.190  1.00  0.00           C  
ATOM    327  CD2 HIS A  40       0.025  -4.014  -2.610  1.00  0.00           C  
ATOM    328  ND1 HIS A  40       1.531  -2.499  -2.149  1.00  0.00           N  
ATOM    329  CE1 HIS A  40       2.175  -3.590  -2.530  1.00  0.00           C  
ATOM    330  NE2 HIS A  40       1.284  -4.524  -2.815  1.00  0.00           N  
ATOM    331  N   VAL A  41      -3.352   0.039  -2.082  1.00  0.00           N  
ATOM    332  CA  VAL A  41      -4.287   1.010  -1.525  1.00  0.00           C  
ATOM    333  C   VAL A  41      -5.711   0.468  -1.616  1.00  0.00           C  
ATOM    334  CB  VAL A  41      -4.188   2.373  -2.247  1.00  0.00           C  
ATOM    335  O   VAL A  41      -6.470   0.530  -0.645  1.00  0.00           O  
ATOM    336  CG1 VAL A  41      -5.333   3.292  -1.826  1.00  0.00           C  
ATOM    337  CG2 VAL A  41      -2.839   3.030  -1.963  1.00  0.00           C  
ATOM    338  N   THR A  42      -6.016  -0.117  -2.649  1.00  0.00           N  
ATOM    339  CA  THR A  42      -7.355  -0.657  -2.855  1.00  0.00           C  
ATOM    340  C   THR A  42      -7.638  -1.790  -1.873  1.00  0.00           C  
ATOM    341  CB  THR A  42      -7.538  -1.165  -4.297  1.00  0.00           C  
ATOM    342  O   THR A  42      -8.730  -1.870  -1.307  1.00  0.00           O  
ATOM    343  CG2 THR A  42      -8.935  -1.740  -4.505  1.00  0.00           C  
ATOM    344  OG1 THR A  42      -7.340  -0.078  -5.209  1.00  0.00           O  
ATOM    345  N   LYS A  43      -6.707  -2.679  -1.716  1.00  0.00           N  
ATOM    346  CA  LYS A  43      -6.862  -3.822  -0.822  1.00  0.00           C  
ATOM    347  C   LYS A  43      -7.116  -3.368   0.613  1.00  0.00           C  
ATOM    348  CB  LYS A  43      -5.623  -4.718  -0.876  1.00  0.00           C  
ATOM    349  O   LYS A  43      -7.988  -3.910   1.295  1.00  0.00           O  
ATOM    350  CG  LYS A  43      -5.821  -6.088  -0.245  1.00  0.00           C  
ATOM    351  CD  LYS A  43      -4.572  -6.950  -0.376  1.00  0.00           C  
ATOM    352  CE  LYS A  43      -4.704  -8.250   0.406  1.00  0.00           C  
ATOM    353  NZ  LYS A  43      -3.499  -9.117   0.246  1.00  0.00           N  
ATOM    354  N   ILE A  44      -6.309  -2.372   1.094  1.00  0.00           N  
ATOM    355  CA  ILE A  44      -6.497  -1.872   2.452  1.00  0.00           C  
ATOM    356  C   ILE A  44      -7.885  -1.251   2.587  1.00  0.00           C  
ATOM    357  CB  ILE A  44      -5.409  -0.842   2.830  1.00  0.00           C  
ATOM    358  O   ILE A  44      -8.578  -1.474   3.582  1.00  0.00           O  
ATOM    359  CG1 ILE A  44      -4.047  -1.531   2.973  1.00  0.00           C  
ATOM    360  CG2 ILE A  44      -5.788  -0.105   4.118  1.00  0.00           C  
ATOM    361  CD1 ILE A  44      -2.869  -0.568   3.031  1.00  0.00           C  
ATOM    362  N   GLN A  45      -8.286  -0.597   1.607  1.00  0.00           N  
ATOM    363  CA  GLN A  45      -9.583   0.070   1.641  1.00  0.00           C  
ATOM    364  C   GLN A  45     -10.723  -0.945   1.652  1.00  0.00           C  
ATOM    365  CB  GLN A  45      -9.733   1.015   0.448  1.00  0.00           C  
ATOM    366  O   GLN A  45     -11.717  -0.762   2.358  1.00  0.00           O  
ATOM    367  CG  GLN A  45      -8.919   2.296   0.573  1.00  0.00           C  
ATOM    368  CD  GLN A  45      -9.017   3.175  -0.660  1.00  0.00           C  
ATOM    369  NE2 GLN A  45      -8.788   4.472  -0.483  1.00  0.00           N  
ATOM    370  OE1 GLN A  45      -9.295   2.693  -1.762  1.00  0.00           O  
ATOM    371  N   GLN A  46     -10.556  -1.937   0.825  1.00  0.00           N  
ATOM    372  CA  GLN A  46     -11.578  -2.976   0.757  1.00  0.00           C  
ATOM    373  C   GLN A  46     -11.744  -3.673   2.105  1.00  0.00           C  
ATOM    374  CB  GLN A  46     -11.231  -4.001  -0.324  1.00  0.00           C  
ATOM    375  O   GLN A  46     -12.868  -3.896   2.560  1.00  0.00           O  
ATOM    376  CG  GLN A  46     -11.401  -3.478  -1.744  1.00  0.00           C  
ATOM    377  CD  GLN A  46     -10.922  -4.463  -2.794  1.00  0.00           C  
ATOM    378  NE2 GLN A  46     -11.364  -4.271  -4.032  1.00  0.00           N  
ATOM    379  OE1 GLN A  46     -10.161  -5.388  -2.495  1.00  0.00           O  
ATOM    380  N   TYR A  47     -10.557  -4.075   2.610  1.00  0.00           N  
ATOM    381  CA  TYR A  47     -10.652  -4.707   3.921  1.00  0.00           C  
ATOM    382  C   TYR A  47     -11.269  -3.757   4.941  1.00  0.00           C  
ATOM    383  CB  TYR A  47      -9.270  -5.161   4.401  1.00  0.00           C  
ATOM    384  O   TYR A  47     -12.143  -4.152   5.717  1.00  0.00           O  
ATOM    385  CG  TYR A  47      -9.271  -5.738   5.795  1.00  0.00           C  
ATOM    386  CD1 TYR A  47      -8.822  -4.990   6.881  1.00  0.00           C  
ATOM    387  CD2 TYR A  47      -9.719  -7.034   6.030  1.00  0.00           C  
ATOM    388  CE1 TYR A  47      -8.820  -5.519   8.168  1.00  0.00           C  
ATOM    389  CE2 TYR A  47      -9.720  -7.573   7.312  1.00  0.00           C  
ATOM    390  OH  TYR A  47      -9.270  -7.338   9.644  1.00  0.00           O  
ATOM    391  CZ  TYR A  47      -9.270  -6.809   8.373  1.00  0.00           C  
ATOM    392  N   TRP A  48     -10.923  -2.591   4.905  1.00  0.00           N  
ATOM    393  CA  TRP A  48     -11.392  -1.585   5.853  1.00  0.00           C  
ATOM    394  C   TRP A  48     -12.891  -1.353   5.703  1.00  0.00           C  
ATOM    395  CB  TRP A  48     -10.637  -0.267   5.657  1.00  0.00           C  
ATOM    396  O   TRP A  48     -13.596  -1.143   6.693  1.00  0.00           O  
ATOM    397  CG  TRP A  48     -10.591   0.597   6.881  1.00  0.00           C  
ATOM    398  CD1 TRP A  48     -11.542   1.487   7.297  1.00  0.00           C  
ATOM    399  CD2 TRP A  48      -9.537   0.655   7.847  1.00  0.00           C  
ATOM    400  CE2 TRP A  48      -9.916   1.603   8.823  1.00  0.00           C  
ATOM    401  CE3 TRP A  48      -8.308  -0.005   7.982  1.00  0.00           C  
ATOM    402  NE1 TRP A  48     -11.142   2.096   8.464  1.00  0.00           N  
ATOM    403  CH2 TRP A  48      -7.911   1.249  10.029  1.00  0.00           C  
ATOM    404  CZ2 TRP A  48      -9.108   1.908   9.921  1.00  0.00           C  
ATOM    405  CZ3 TRP A  48      -7.505   0.301   9.076  1.00  0.00           C  
ATOM    406  N   ASN A  49     -13.414  -1.343   4.593  1.00  0.00           N  
ATOM    407  CA  ASN A  49     -14.831  -1.125   4.325  1.00  0.00           C  
ATOM    408  C   ASN A  49     -15.669  -2.339   4.719  1.00  0.00           C  
ATOM    409  CB  ASN A  49     -15.053  -0.783   2.850  1.00  0.00           C  
ATOM    410  O   ASN A  49     -16.867  -2.214   4.979  1.00  0.00           O  
ATOM    411  CG  ASN A  49     -14.627   0.631   2.509  1.00  0.00           C  
ATOM    412  ND2 ASN A  49     -14.213   0.841   1.265  1.00  0.00           N  
ATOM    413  OD1 ASN A  49     -14.668   1.527   3.356  1.00  0.00           O  
ATOM    414  N   ASN A  50     -14.958  -3.447   4.802  1.00  0.00           N  
ATOM    415  CA  ASN A  50     -15.682  -4.674   5.115  1.00  0.00           C  
ATOM    416  C   ASN A  50     -14.828  -5.635   5.937  1.00  0.00           C  
ATOM    417  CB  ASN A  50     -16.162  -5.356   3.832  1.00  0.00           C  
ATOM    418  O   ASN A  50     -14.470  -6.715   5.464  1.00  0.00           O  
ATOM    419  CG  ASN A  50     -17.192  -6.437   4.095  1.00  0.00           C  
ATOM    420  ND2 ASN A  50     -17.290  -7.398   3.184  1.00  0.00           N  
ATOM    421  OD1 ASN A  50     -17.896  -6.407   5.108  1.00  0.00           O  
ATOM    422  N   PRO A  51     -14.560  -5.206   7.173  1.00  0.00           N  
ATOM    423  CA  PRO A  51     -13.740  -6.120   7.973  1.00  0.00           C  
ATOM    424  C   PRO A  51     -14.493  -7.385   8.379  1.00  0.00           C  
ATOM    425  CB  PRO A  51     -13.375  -5.283   9.201  1.00  0.00           C  
ATOM    426  O   PRO A  51     -15.666  -7.316   8.754  1.00  0.00           O  
ATOM    427  CG  PRO A  51     -14.462  -4.261   9.304  1.00  0.00           C  
ATOM    428  CD  PRO A  51     -14.983  -3.979   7.925  1.00  0.00           C  
ATOM    429  N   THR A  52     -14.035  -8.609   8.082  1.00  0.00           N  
ATOM    430  CA  THR A  52     -14.789  -9.832   8.336  1.00  0.00           C  
ATOM    431  C   THR A  52     -14.421 -10.422   9.693  1.00  0.00           C  
ATOM    432  CB  THR A  52     -14.543 -10.878   7.233  1.00  0.00           C  
ATOM    433  O   THR A  52     -15.232 -10.413  10.621  1.00  0.00           O  
ATOM    434  CG2 THR A  52     -15.165 -10.442   5.911  1.00  0.00           C  
ATOM    435  OG1 THR A  52     -13.132 -11.049   7.051  1.00  0.00           O  
ATOM    436  N   ASP A  53     -13.103 -10.889   9.860  1.00  0.00           N  
ATOM    437  CA  ASP A  53     -12.671 -11.453  11.135  1.00  0.00           C  
ATOM    438  C   ASP A  53     -11.159 -11.326  11.308  1.00  0.00           C  
ATOM    439  CB  ASP A  53     -13.091 -12.921  11.242  1.00  0.00           C  
ATOM    440  O   ASP A  53     -10.474 -10.777  10.443  1.00  0.00           O  
ATOM    441  CG  ASP A  53     -12.531 -13.781  10.123  1.00  0.00           C  
ATOM    442  OD1 ASP A  53     -11.377 -13.556   9.699  1.00  0.00           O  
ATOM    443  OD2 ASP A  53     -13.252 -14.690   9.658  1.00  0.00           O  
ATOM    444  N   ALA A  54     -10.598 -11.762  12.462  1.00  0.00           N  
ATOM    445  CA  ALA A  54      -9.196 -11.625  12.850  1.00  0.00           C  
ATOM    446  C   ALA A  54      -8.286 -12.398  11.900  1.00  0.00           C  
ATOM    447  CB  ALA A  54      -8.992 -12.104  14.285  1.00  0.00           C  
ATOM    448  O   ALA A  54      -7.180 -11.950  11.588  1.00  0.00           O  
ATOM    449  N   GLU A  55      -8.817 -13.504  11.338  1.00  0.00           N  
ATOM    450  CA  GLU A  55      -8.022 -14.314  10.419  1.00  0.00           C  
ATOM    451  C   GLU A  55      -7.780 -13.579   9.104  1.00  0.00           C  
ATOM    452  CB  GLU A  55      -8.708 -15.656  10.154  1.00  0.00           C  
ATOM    453  O   GLU A  55      -6.670 -13.603   8.568  1.00  0.00           O  
ATOM    454  CG  GLU A  55      -7.828 -16.663   9.426  1.00  0.00           C  
ATOM    455  CD  GLU A  55      -8.515 -17.998   9.189  1.00  0.00           C  
ATOM    456  OE1 GLU A  55      -7.904 -18.891   8.559  1.00  0.00           O  
ATOM    457  OE2 GLU A  55      -9.673 -18.153   9.636  1.00  0.00           O  
ATOM    458  N   ASP A  56      -8.791 -12.953   8.595  1.00  0.00           N  
ATOM    459  CA  ASP A  56      -8.656 -12.166   7.373  1.00  0.00           C  
ATOM    460  C   ASP A  56      -7.715 -10.982   7.584  1.00  0.00           C  
ATOM    461  CB  ASP A  56     -10.024 -11.673   6.898  1.00  0.00           C  
ATOM    462  O   ASP A  56      -6.950 -10.623   6.686  1.00  0.00           O  
ATOM    463  CG  ASP A  56     -10.863 -12.769   6.264  1.00  0.00           C  
ATOM    464  OD1 ASP A  56     -10.321 -13.854   5.963  1.00  0.00           O  
ATOM    465  OD2 ASP A  56     -12.075 -12.544   6.061  1.00  0.00           O  
ATOM    466  N   ALA A  57      -7.812 -10.439   8.777  1.00  0.00           N  
ATOM    467  CA  ALA A  57      -6.910  -9.336   9.099  1.00  0.00           C  
ATOM    468  C   ALA A  57      -5.458  -9.804   9.122  1.00  0.00           C  
ATOM    469  CB  ALA A  57      -7.288  -8.714  10.441  1.00  0.00           C  
ATOM    470  O   ALA A  57      -4.567  -9.107   8.632  1.00  0.00           O  
ATOM    471  N   GLN A  58      -5.351 -10.952   9.677  1.00  0.00           N  
ATOM    472  CA  GLN A  58      -4.012 -11.529   9.711  1.00  0.00           C  
ATOM    473  C   GLN A  58      -3.486 -11.782   8.301  1.00  0.00           C  
ATOM    474  CB  GLN A  58      -4.007 -12.830  10.515  1.00  0.00           C  
ATOM    475  O   GLN A  58      -2.326 -11.491   8.004  1.00  0.00           O  
ATOM    476  CG  GLN A  58      -2.617 -13.408  10.742  1.00  0.00           C  
ATOM    477  CD  GLN A  58      -1.751 -12.527  11.623  1.00  0.00           C  
ATOM    478  NE2 GLN A  58      -0.546 -12.221  11.154  1.00  0.00           N  
ATOM    479  OE1 GLN A  58      -2.163 -12.122  12.715  1.00  0.00           O  
ATOM    480  N   ASP A  59      -4.278 -12.408   7.509  1.00  0.00           N  
ATOM    481  CA  ASP A  59      -3.905 -12.652   6.119  1.00  0.00           C  
ATOM    482  C   ASP A  59      -3.555 -11.348   5.406  1.00  0.00           C  
ATOM    483  CB  ASP A  59      -5.036 -13.370   5.378  1.00  0.00           C  
ATOM    484  O   ASP A  59      -2.594 -11.294   4.637  1.00  0.00           O  
ATOM    485  CG  ASP A  59      -5.135 -14.843   5.731  1.00  0.00           C  
ATOM    486  OD1 ASP A  59      -4.202 -15.383   6.364  1.00  0.00           O  
ATOM    487  OD2 ASP A  59      -6.154 -15.471   5.371  1.00  0.00           O  
ATOM    488  N   TYR A  60      -4.278 -10.347   5.714  1.00  0.00           N  
ATOM    489  CA  TYR A  60      -4.001  -9.039   5.131  1.00  0.00           C  
ATOM    490  C   TYR A  60      -2.628  -8.532   5.557  1.00  0.00           C  
ATOM    491  CB  TYR A  60      -5.080  -8.030   5.536  1.00  0.00           C  
ATOM    492  O   TYR A  60      -1.820  -8.130   4.716  1.00  0.00           O  
ATOM    493  CG  TYR A  60      -4.660  -6.591   5.363  1.00  0.00           C  
ATOM    494  CD1 TYR A  60      -4.294  -5.815   6.461  1.00  0.00           C  
ATOM    495  CD2 TYR A  60      -4.628  -6.003   4.103  1.00  0.00           C  
ATOM    496  CE1 TYR A  60      -3.908  -4.488   6.308  1.00  0.00           C  
ATOM    497  CE2 TYR A  60      -4.244  -4.677   3.938  1.00  0.00           C  
ATOM    498  OH  TYR A  60      -3.505  -2.615   4.886  1.00  0.00           O  
ATOM    499  CZ  TYR A  60      -3.886  -3.928   5.044  1.00  0.00           C  
ATOM    500  N   VAL A  61      -2.402  -8.479   6.835  1.00  0.00           N  
ATOM    501  CA  VAL A  61      -1.154  -7.928   7.353  1.00  0.00           C  
ATOM    502  C   VAL A  61       0.028  -8.735   6.822  1.00  0.00           C  
ATOM    503  CB  VAL A  61      -1.139  -7.913   8.898  1.00  0.00           C  
ATOM    504  O   VAL A  61       1.030  -8.165   6.383  1.00  0.00           O  
ATOM    505  CG1 VAL A  61       0.250  -7.550   9.421  1.00  0.00           C  
ATOM    506  CG2 VAL A  61      -2.186  -6.938   9.433  1.00  0.00           C  
ATOM    507  N   ASN A  62      -0.143 -10.077   6.766  1.00  0.00           N  
ATOM    508  CA  ASN A  62       0.967 -10.925   6.344  1.00  0.00           C  
ATOM    509  C   ASN A  62       1.251 -10.774   4.852  1.00  0.00           C  
ATOM    510  CB  ASN A  62       0.684 -12.389   6.685  1.00  0.00           C  
ATOM    511  O   ASN A  62       2.408 -10.651   4.446  1.00  0.00           O  
ATOM    512  CG  ASN A  62       0.772 -12.670   8.172  1.00  0.00           C  
ATOM    513  ND2 ASN A  62       0.190 -13.784   8.601  1.00  0.00           N  
ATOM    514  OD1 ASN A  62       1.358 -11.892   8.930  1.00  0.00           O  
ATOM    515  N   SER A  63       0.212 -10.831   4.135  1.00  0.00           N  
ATOM    516  CA  SER A  63       0.440 -10.769   2.695  1.00  0.00           C  
ATOM    517  C   SER A  63       0.876  -9.372   2.265  1.00  0.00           C  
ATOM    518  CB  SER A  63      -0.822 -11.175   1.933  1.00  0.00           C  
ATOM    519  O   SER A  63       1.721  -9.225   1.379  1.00  0.00           O  
ATOM    520  OG  SER A  63      -1.866 -10.243   2.157  1.00  0.00           O  
ATOM    521  N   HIS A  64       0.368  -8.396   2.929  1.00  0.00           N  
ATOM    522  CA  HIS A  64       0.739  -7.027   2.591  1.00  0.00           C  
ATOM    523  C   HIS A  64       2.183  -6.734   2.984  1.00  0.00           C  
ATOM    524  CB  HIS A  64      -0.202  -6.033   3.273  1.00  0.00           C  
ATOM    525  O   HIS A  64       2.925  -6.110   2.222  1.00  0.00           O  
ATOM    526  CG  HIS A  64      -0.186  -4.670   2.655  1.00  0.00           C  
ATOM    527  CD2 HIS A  64       0.706  -4.082   1.825  1.00  0.00           C  
ATOM    528  ND1 HIS A  64      -1.178  -3.741   2.878  1.00  0.00           N  
ATOM    529  CE1 HIS A  64      -0.896  -2.636   2.208  1.00  0.00           C  
ATOM    530  NE2 HIS A  64       0.242  -2.817   1.561  1.00  0.00           N  
ATOM    531  N   ALA A  65       2.588  -7.251   4.097  1.00  0.00           N  
ATOM    532  CA  ALA A  65       3.964  -7.067   4.550  1.00  0.00           C  
ATOM    533  C   ALA A  65       4.951  -7.714   3.582  1.00  0.00           C  
ATOM    534  CB  ALA A  65       4.144  -7.644   5.952  1.00  0.00           C  
ATOM    535  O   ALA A  65       5.973  -7.116   3.237  1.00  0.00           O  
ATOM    536  N   LYS A  66       4.647  -8.865   3.170  1.00  0.00           N  
ATOM    537  CA  LYS A  66       5.515  -9.564   2.226  1.00  0.00           C  
ATOM    538  C   LYS A  66       5.596  -8.818   0.898  1.00  0.00           C  
ATOM    539  CB  LYS A  66       5.018 -10.992   1.996  1.00  0.00           C  
ATOM    540  O   LYS A  66       6.680  -8.666   0.330  1.00  0.00           O  
ATOM    541  CG  LYS A  66       5.946 -11.839   1.138  1.00  0.00           C  
ATOM    542  CD  LYS A  66       5.438 -13.269   1.009  1.00  0.00           C  
ATOM    543  CE  LYS A  66       6.341 -14.106   0.113  1.00  0.00           C  
ATOM    544  NZ  LYS A  66       5.848 -15.510  -0.016  1.00  0.00           N  
ATOM    545  N   GLU A  67       4.529  -8.345   0.416  1.00  0.00           N  
ATOM    546  CA  GLU A  67       4.496  -7.600  -0.839  1.00  0.00           C  
ATOM    547  C   GLU A  67       5.289  -6.301  -0.730  1.00  0.00           C  
ATOM    548  CB  GLU A  67       3.052  -7.302  -1.250  1.00  0.00           C  
ATOM    549  O   GLU A  67       6.012  -5.929  -1.657  1.00  0.00           O  
ATOM    550  CG  GLU A  67       2.260  -8.537  -1.651  1.00  0.00           C  
ATOM    551  CD  GLU A  67       0.795  -8.245  -1.934  1.00  0.00           C  
ATOM    552  OE1 GLU A  67       0.052  -9.177  -2.318  1.00  0.00           O  
ATOM    553  OE2 GLU A  67       0.386  -7.073  -1.772  1.00  0.00           O  
ATOM    554  N   GLU A  68       5.191  -5.697   0.430  1.00  0.00           N  
ATOM    555  CA  GLU A  68       5.927  -4.449   0.610  1.00  0.00           C  
ATOM    556  C   GLU A  68       7.424  -4.708   0.753  1.00  0.00           C  
ATOM    557  CB  GLU A  68       5.405  -3.688   1.831  1.00  0.00           C  
ATOM    558  O   GLU A  68       8.244  -3.902   0.308  1.00  0.00           O  
ATOM    559  CG  GLU A  68       3.981  -3.176   1.675  1.00  0.00           C  
ATOM    560  CD  GLU A  68       3.822  -2.185   0.533  1.00  0.00           C  
ATOM    561  OE1 GLU A  68       2.675  -1.943   0.094  1.00  0.00           O  
ATOM    562  OE2 GLU A  68       4.854  -1.646   0.073  1.00  0.00           O  
ATOM    563  N   GLU A  69       7.768  -5.821   1.337  1.00  0.00           N  
ATOM    564  CA  GLU A  69       9.176  -6.209   1.363  1.00  0.00           C  
ATOM    565  C   GLU A  69       9.721  -6.402  -0.049  1.00  0.00           C  
ATOM    566  CB  GLU A  69       9.365  -7.490   2.180  1.00  0.00           C  
ATOM    567  O   GLU A  69      10.848  -5.999  -0.345  1.00  0.00           O  
ATOM    568  CG  GLU A  69       9.212  -7.291   3.681  1.00  0.00           C  
ATOM    569  CD  GLU A  69       9.283  -8.590   4.468  1.00  0.00           C  
ATOM    570  OE1 GLU A  69       9.206  -8.547   5.717  1.00  0.00           O  
ATOM    571  OE2 GLU A  69       9.417  -9.659   3.831  1.00  0.00           O  
ATOM    572  N   ASP A  70       8.974  -6.997  -0.842  1.00  0.00           N  
ATOM    573  CA  ASP A  70       9.369  -7.165  -2.238  1.00  0.00           C  
ATOM    574  C   ASP A  70       9.551  -5.813  -2.923  1.00  0.00           C  
ATOM    575  CB  ASP A  70       8.334  -8.002  -2.992  1.00  0.00           C  
ATOM    576  O   ASP A  70      10.488  -5.627  -3.703  1.00  0.00           O  
ATOM    577  CG  ASP A  70       8.351  -9.467  -2.593  1.00  0.00           C  
ATOM    578  OD1 ASP A  70       9.333  -9.916  -1.962  1.00  0.00           O  
ATOM    579  OD2 ASP A  70       7.376 -10.180  -2.915  1.00  0.00           O  
ATOM    580  N   HIS A  71       8.769  -4.945  -2.577  1.00  0.00           N  
ATOM    581  CA  HIS A  71       8.908  -3.613  -3.154  1.00  0.00           C  
ATOM    582  C   HIS A  71      10.182  -2.932  -2.667  1.00  0.00           C  
ATOM    583  CB  HIS A  71       7.689  -2.753  -2.815  1.00  0.00           C  
ATOM    584  O   HIS A  71      10.869  -2.263  -3.442  1.00  0.00           O  
ATOM    585  CG  HIS A  71       6.458  -3.131  -3.575  1.00  0.00           C  
ATOM    586  CD2 HIS A  71       6.246  -4.094  -4.502  1.00  0.00           C  
ATOM    587  ND1 HIS A  71       5.255  -2.477  -3.415  1.00  0.00           N  
ATOM    588  CE1 HIS A  71       4.354  -3.025  -4.213  1.00  0.00           C  
ATOM    589  NE2 HIS A  71       4.930  -4.008  -4.884  1.00  0.00           N  
ATOM    590  N   LEU A  72      10.358  -3.078  -1.373  1.00  0.00           N  
ATOM    591  CA  LEU A  72      11.584  -2.529  -0.804  1.00  0.00           C  
ATOM    592  C   LEU A  72      12.811  -3.088  -1.516  1.00  0.00           C  
ATOM    593  CB  LEU A  72      11.664  -2.836   0.694  1.00  0.00           C  
ATOM    594  O   LEU A  72      13.718  -2.336  -1.882  1.00  0.00           O  
ATOM    595  CG  LEU A  72      12.931  -2.374   1.414  1.00  0.00           C  
ATOM    596  CD1 LEU A  72      13.115  -0.869   1.250  1.00  0.00           C  
ATOM    597  CD2 LEU A  72      12.877  -2.753   2.890  1.00  0.00           C  
ATOM    598  N   LYS A  73      12.755  -4.353  -1.764  1.00  0.00           N  
ATOM    599  CA  LYS A  73      13.875  -4.967  -2.471  1.00  0.00           C  
ATOM    600  C   LYS A  73      14.002  -4.412  -3.887  1.00  0.00           C  
ATOM    601  CB  LYS A  73      13.712  -6.487  -2.517  1.00  0.00           C  
ATOM    602  O   LYS A  73      15.111  -4.174  -4.369  1.00  0.00           O  
ATOM    603  CG  LYS A  73      13.932  -7.174  -1.177  1.00  0.00           C  
ATOM    604  CD  LYS A  73      13.729  -8.680  -1.281  1.00  0.00           C  
ATOM    605  CE  LYS A  73      13.866  -9.359   0.075  1.00  0.00           C  
ATOM    606  NZ  LYS A  73      13.574 -10.821  -0.004  1.00  0.00           N  
ATOM    607  N   TYR A  74      12.956  -4.242  -4.443  1.00  0.00           N  
ATOM    608  CA  TYR A  74      12.959  -3.653  -5.777  1.00  0.00           C  
ATOM    609  C   TYR A  74      13.600  -2.270  -5.760  1.00  0.00           C  
ATOM    610  CB  TYR A  74      11.533  -3.561  -6.327  1.00  0.00           C  
ATOM    611  O   TYR A  74      14.453  -1.964  -6.596  1.00  0.00           O  
ATOM    612  CG  TYR A  74      11.446  -2.898  -7.681  1.00  0.00           C  
ATOM    613  CD1 TYR A  74      11.199  -1.532  -7.795  1.00  0.00           C  
ATOM    614  CD2 TYR A  74      11.611  -3.637  -8.848  1.00  0.00           C  
ATOM    615  CE1 TYR A  74      11.116  -0.918  -9.041  1.00  0.00           C  
ATOM    616  CE2 TYR A  74      11.531  -3.033 -10.098  1.00  0.00           C  
ATOM    617  OH  TYR A  74      11.203  -1.072 -11.420  1.00  0.00           O  
ATOM    618  CZ  TYR A  74      11.284  -1.675 -10.184  1.00  0.00           C  
ATOM    619  N   CYS A  75      13.251  -1.449  -4.828  1.00  0.00           N  
ATOM    620  CA  CYS A  75      13.835  -0.120  -4.690  1.00  0.00           C  
ATOM    621  C   CYS A  75      15.336  -0.207  -4.438  1.00  0.00           C  
ATOM    622  CB  CYS A  75      13.162   0.646  -3.552  1.00  0.00           C  
ATOM    623  O   CYS A  75      16.115   0.528  -5.047  1.00  0.00           O  
ATOM    624  SG  CYS A  75      11.437   1.068  -3.879  1.00  0.00           S  
ATOM    625  N   GLU A  76      15.701  -1.172  -3.668  1.00  0.00           N  
ATOM    626  CA  GLU A  76      17.100  -1.325  -3.279  1.00  0.00           C  
ATOM    627  C   GLU A  76      17.945  -1.827  -4.446  1.00  0.00           C  
ATOM    628  CB  GLU A  76      17.226  -2.280  -2.090  1.00  0.00           C  
ATOM    629  O   GLU A  76      19.075  -1.373  -4.641  1.00  0.00           O  
ATOM    630  CG  GLU A  76      16.691  -1.709  -0.784  1.00  0.00           C  
ATOM    631  CD  GLU A  76      16.651  -2.728   0.344  1.00  0.00           C  
ATOM    632  OE1 GLU A  76      16.672  -2.323   1.529  1.00  0.00           O  
ATOM    633  OE2 GLU A  76      16.599  -3.941   0.041  1.00  0.00           O  
ATOM    634  N   ASN A  77      17.269  -2.634  -5.285  1.00  0.00           N  
ATOM    635  CA  ASN A  77      18.058  -3.301  -6.315  1.00  0.00           C  
ATOM    636  C   ASN A  77      17.994  -2.551  -7.643  1.00  0.00           C  
ATOM    637  CB  ASN A  77      17.591  -4.746  -6.499  1.00  0.00           C  
ATOM    638  O   ASN A  77      19.001  -2.436  -8.345  1.00  0.00           O  
ATOM    639  CG  ASN A  77      17.908  -5.619  -5.300  1.00  0.00           C  
ATOM    640  ND2 ASN A  77      17.120  -6.670  -5.106  1.00  0.00           N  
ATOM    641  OD1 ASN A  77      18.853  -5.350  -4.554  1.00  0.00           O  
ATOM    642  N   LYS A  78      16.827  -2.011  -7.912  1.00  0.00           N  
ATOM    643  CA  LYS A  78      16.635  -1.439  -9.242  1.00  0.00           C  
ATOM    644  C   LYS A  78      16.807   0.077  -9.219  1.00  0.00           C  
ATOM    645  CB  LYS A  78      15.254  -1.801  -9.789  1.00  0.00           C  
ATOM    646  O   LYS A  78      17.091   0.691 -10.249  1.00  0.00           O  
ATOM    647  CG  LYS A  78      15.031  -3.295  -9.968  1.00  0.00           C  
ATOM    648  CD  LYS A  78      15.978  -3.881 -11.008  1.00  0.00           C  
ATOM    649  CE  LYS A  78      15.698  -5.358 -11.251  1.00  0.00           C  
ATOM    650  NZ  LYS A  78      16.660  -5.950 -12.228  1.00  0.00           N  
ATOM    651  N   HIS A  79      16.596   0.615  -8.029  1.00  0.00           N  
ATOM    652  CA  HIS A  79      16.737   2.058  -7.874  1.00  0.00           C  
ATOM    653  C   HIS A  79      17.520   2.402  -6.612  1.00  0.00           C  
ATOM    654  CB  HIS A  79      15.363   2.730  -7.839  1.00  0.00           C  
ATOM    655  O   HIS A  79      17.000   3.070  -5.716  1.00  0.00           O  
ATOM    656  CG  HIS A  79      14.522   2.438  -9.040  1.00  0.00           C  
ATOM    657  CD2 HIS A  79      13.476   1.595  -9.209  1.00  0.00           C  
ATOM    658  ND1 HIS A  79      14.724   3.051 -10.258  1.00  0.00           N  
ATOM    659  CE1 HIS A  79      13.836   2.597 -11.126  1.00  0.00           C  
ATOM    660  NE2 HIS A  79      13.067   1.712 -10.515  1.00  0.00           N  
ATOM    661  N   PRO A  80      18.770   2.070  -6.467  1.00  0.00           N  
ATOM    662  CA  PRO A  80      19.513   2.262  -5.220  1.00  0.00           C  
ATOM    663  C   PRO A  80      19.806   3.732  -4.928  1.00  0.00           C  
ATOM    664  CB  PRO A  80      20.809   1.484  -5.458  1.00  0.00           C  
ATOM    665  O   PRO A  80      20.068   4.096  -3.779  1.00  0.00           O  
ATOM    666  CG  PRO A  80      20.946   1.415  -6.945  1.00  0.00           C  
ATOM    667  CD  PRO A  80      19.575   1.290  -7.545  1.00  0.00           C  
ATOM    668  N   GLU A  81      19.592   4.534  -5.987  1.00  0.00           N  
ATOM    669  CA  GLU A  81      19.856   5.961  -5.828  1.00  0.00           C  
ATOM    670  C   GLU A  81      18.644   6.685  -5.248  1.00  0.00           C  
ATOM    671  CB  GLU A  81      20.251   6.587  -7.169  1.00  0.00           C  
ATOM    672  O   GLU A  81      18.747   7.839  -4.827  1.00  0.00           O  
ATOM    673  CG  GLU A  81      19.091   6.738  -8.143  1.00  0.00           C  
ATOM    674  CD  GLU A  81      18.796   5.468  -8.924  1.00  0.00           C  
ATOM    675  OE1 GLU A  81      18.001   5.521  -9.891  1.00  0.00           O  
ATOM    676  OE2 GLU A  81      19.362   4.411  -8.567  1.00  0.00           O  
ATOM    677  N   ASP A  82      17.627   5.963  -5.375  1.00  0.00           N  
ATOM    678  CA  ASP A  82      16.375   6.581  -4.948  1.00  0.00           C  
ATOM    679  C   ASP A  82      16.107   6.315  -3.469  1.00  0.00           C  
ATOM    680  CB  ASP A  82      15.208   6.070  -5.795  1.00  0.00           C  
ATOM    681  O   ASP A  82      15.365   5.393  -3.124  1.00  0.00           O  
ATOM    682  CG  ASP A  82      13.955   6.916  -5.650  1.00  0.00           C  
ATOM    683  OD1 ASP A  82      13.869   7.720  -4.697  1.00  0.00           O  
ATOM    684  OD2 ASP A  82      13.044   6.775  -6.495  1.00  0.00           O  
ATOM    685  N   GLU A  83      16.638   7.109  -2.532  1.00  0.00           N  
ATOM    686  CA  GLU A  83      16.546   6.940  -1.085  1.00  0.00           C  
ATOM    687  C   GLU A  83      15.118   7.160  -0.594  1.00  0.00           C  
ATOM    688  CB  GLU A  83      17.501   7.899  -0.370  1.00  0.00           C  
ATOM    689  O   GLU A  83      14.682   6.523   0.368  1.00  0.00           O  
ATOM    690  CG  GLU A  83      18.973   7.591  -0.606  1.00  0.00           C  
ATOM    691  CD  GLU A  83      19.909   8.548   0.114  1.00  0.00           C  
ATOM    692  OE1 GLU A  83      21.145   8.363   0.034  1.00  0.00           O  
ATOM    693  OE2 GLU A  83      19.403   9.489   0.765  1.00  0.00           O  
ATOM    694  N   LYS A  84      14.470   8.026  -1.339  1.00  0.00           N  
ATOM    695  CA  LYS A  84      13.092   8.302  -0.944  1.00  0.00           C  
ATOM    696  C   LYS A  84      12.206   7.076  -1.146  1.00  0.00           C  
ATOM    697  CB  LYS A  84      12.534   9.487  -1.733  1.00  0.00           C  
ATOM    698  O   LYS A  84      11.366   6.764  -0.299  1.00  0.00           O  
ATOM    699  CG  LYS A  84      11.154   9.940  -1.278  1.00  0.00           C  
ATOM    700  CD  LYS A  84      10.720  11.214  -1.992  1.00  0.00           C  
ATOM    701  CE  LYS A  84       9.336  11.663  -1.544  1.00  0.00           C  
ATOM    702  NZ  LYS A  84       8.913  12.920  -2.229  1.00  0.00           N  
ATOM    703  N   CYS A  85      12.346   6.324  -2.291  1.00  0.00           N  
ATOM    704  CA  CYS A  85      11.625   5.079  -2.529  1.00  0.00           C  
ATOM    705  C   CYS A  85      11.871   4.083  -1.402  1.00  0.00           C  
ATOM    706  CB  CYS A  85      12.043   4.465  -3.865  1.00  0.00           C  
ATOM    707  O   CYS A  85      10.925   3.520  -0.848  1.00  0.00           O  
ATOM    708  SG  CYS A  85      11.355   2.820  -4.156  1.00  0.00           S  
ATOM    709  N   MET A  86      13.041   3.916  -0.936  1.00  0.00           N  
ATOM    710  CA  MET A  86      13.410   2.978   0.120  1.00  0.00           C  
ATOM    711  C   MET A  86      12.828   3.411   1.461  1.00  0.00           C  
ATOM    712  CB  MET A  86      14.931   2.856   0.224  1.00  0.00           C  
ATOM    713  O   MET A  86      12.328   2.581   2.223  1.00  0.00           O  
ATOM    714  CG  MET A  86      15.574   2.164  -0.967  1.00  0.00           C  
ATOM    715  SD  MET A  86      17.400   2.060  -0.818  1.00  0.00           S  
ATOM    716  CE  MET A  86      17.856   3.756  -1.273  1.00  0.00           C  
ATOM    717  N   GLN A  87      12.931   4.674   1.666  1.00  0.00           N  
ATOM    718  CA  GLN A  87      12.439   5.205   2.933  1.00  0.00           C  
ATOM    719  C   GLN A  87      10.944   4.945   3.095  1.00  0.00           C  
ATOM    720  CB  GLN A  87      12.724   6.704   3.035  1.00  0.00           C  
ATOM    721  O   GLN A  87      10.501   4.473   4.145  1.00  0.00           O  
ATOM    722  CG  GLN A  87      12.311   7.321   4.364  1.00  0.00           C  
ATOM    723  CD  GLN A  87      12.638   8.799   4.453  1.00  0.00           C  
ATOM    724  NE2 GLN A  87      12.344   9.404   5.599  1.00  0.00           N  
ATOM    725  OE1 GLN A  87      13.152   9.393   3.500  1.00  0.00           O  
ATOM    726  N   ILE A  88      10.163   5.272   2.004  1.00  0.00           N  
ATOM    727  CA  ILE A  88       8.717   5.098   2.086  1.00  0.00           C  
ATOM    728  C   ILE A  88       8.385   3.621   2.287  1.00  0.00           C  
ATOM    729  CB  ILE A  88       8.010   5.639   0.823  1.00  0.00           C  
ATOM    730  O   ILE A  88       7.619   3.268   3.187  1.00  0.00           O  
ATOM    731  CG1 ILE A  88       8.126   7.166   0.759  1.00  0.00           C  
ATOM    732  CG2 ILE A  88       6.544   5.199   0.794  1.00  0.00           C  
ATOM    733  CD1 ILE A  88       7.707   7.763  -0.578  1.00  0.00           C  
ATOM    734  N   GLU A  89       9.075   2.745   1.538  1.00  0.00           N  
ATOM    735  CA  GLU A  89       8.774   1.317   1.598  1.00  0.00           C  
ATOM    736  C   GLU A  89       9.211   0.717   2.931  1.00  0.00           C  
ATOM    737  CB  GLU A  89       9.449   0.576   0.440  1.00  0.00           C  
ATOM    738  O   GLU A  89       8.501  -0.110   3.508  1.00  0.00           O  
ATOM    739  CG  GLU A  89       8.998   1.045  -0.936  1.00  0.00           C  
ATOM    740  CD  GLU A  89       7.517   0.814  -1.193  1.00  0.00           C  
ATOM    741  OE1 GLU A  89       6.993   1.313  -2.214  1.00  0.00           O  
ATOM    742  OE2 GLU A  89       6.875   0.129  -0.365  1.00  0.00           O  
ATOM    743  N   LYS A  90      10.278   1.160   3.434  1.00  0.00           N  
ATOM    744  CA  LYS A  90      10.761   0.693   4.730  1.00  0.00           C  
ATOM    745  C   LYS A  90       9.790   1.069   5.846  1.00  0.00           C  
ATOM    746  CB  LYS A  90      12.147   1.268   5.026  1.00  0.00           C  
ATOM    747  O   LYS A  90       9.507   0.257   6.730  1.00  0.00           O  
ATOM    748  CG  LYS A  90      12.794   0.708   6.284  1.00  0.00           C  
ATOM    749  CD  LYS A  90      14.214   1.230   6.462  1.00  0.00           C  
ATOM    750  CE  LYS A  90      14.859   0.678   7.726  1.00  0.00           C  
ATOM    751  NZ  LYS A  90      16.256   1.178   7.899  1.00  0.00           N  
ATOM    752  N   GLU A  91       9.291   2.231   5.774  1.00  0.00           N  
ATOM    753  CA  GLU A  91       8.357   2.677   6.803  1.00  0.00           C  
ATOM    754  C   GLU A  91       7.054   1.885   6.746  1.00  0.00           C  
ATOM    755  CB  GLU A  91       8.070   4.173   6.657  1.00  0.00           C  
ATOM    756  O   GLU A  91       6.478   1.551   7.783  1.00  0.00           O  
ATOM    757  CG  GLU A  91       9.235   5.065   7.061  1.00  0.00           C  
ATOM    758  CD  GLU A  91       8.926   6.549   6.939  1.00  0.00           C  
ATOM    759  OE1 GLU A  91       9.867   7.372   6.998  1.00  0.00           O  
ATOM    760  OE2 GLU A  91       7.732   6.891   6.784  1.00  0.00           O  
ATOM    761  N   ILE A  92       6.658   1.586   5.515  1.00  0.00           N  
ATOM    762  CA  ILE A  92       5.440   0.794   5.384  1.00  0.00           C  
ATOM    763  C   ILE A  92       5.658  -0.592   5.987  1.00  0.00           C  
ATOM    764  CB  ILE A  92       5.000   0.673   3.908  1.00  0.00           C  
ATOM    765  O   ILE A  92       4.846  -1.063   6.787  1.00  0.00           O  
ATOM    766  CG1 ILE A  92       4.592   2.044   3.358  1.00  0.00           C  
ATOM    767  CG2 ILE A  92       3.857  -0.337   3.765  1.00  0.00           C  
ATOM    768  CD1 ILE A  92       4.372   2.067   1.851  1.00  0.00           C  
ATOM    769  N   VAL A  93       6.805  -1.222   5.635  1.00  0.00           N  
ATOM    770  CA  VAL A  93       7.129  -2.547   6.154  1.00  0.00           C  
ATOM    771  C   VAL A  93       7.184  -2.505   7.679  1.00  0.00           C  
ATOM    772  CB  VAL A  93       8.469  -3.066   5.586  1.00  0.00           C  
ATOM    773  O   VAL A  93       6.613  -3.367   8.351  1.00  0.00           O  
ATOM    774  CG1 VAL A  93       8.919  -4.323   6.329  1.00  0.00           C  
ATOM    775  CG2 VAL A  93       8.341  -3.344   4.089  1.00  0.00           C  
ATOM    776  N   THR A  94       7.797  -1.532   8.213  1.00  0.00           N  
ATOM    777  CA  THR A  94       7.931  -1.401   9.660  1.00  0.00           C  
ATOM    778  C   THR A  94       6.561  -1.276  10.320  1.00  0.00           C  
ATOM    779  CB  THR A  94       8.797  -0.184  10.033  1.00  0.00           C  
ATOM    780  O   THR A  94       6.277  -1.957  11.307  1.00  0.00           O  
ATOM    781  CG2 THR A  94       8.831   0.025  11.543  1.00  0.00           C  
ATOM    782  OG1 THR A  94      10.133  -0.392   9.560  1.00  0.00           O  
ATOM    783  N   GLU A  95       5.716  -0.414   9.762  1.00  0.00           N  
ATOM    784  CA  GLU A  95       4.397  -0.203  10.351  1.00  0.00           C  
ATOM    785  C   GLU A  95       3.547  -1.468  10.270  1.00  0.00           C  
ATOM    786  CB  GLU A  95       3.679   0.958   9.658  1.00  0.00           C  
ATOM    787  O   GLU A  95       2.820  -1.794  11.210  1.00  0.00           O  
ATOM    788  CG  GLU A  95       4.314   2.316   9.916  1.00  0.00           C  
ATOM    789  CD  GLU A  95       4.377   2.679  11.392  1.00  0.00           C  
ATOM    790  OE1 GLU A  95       5.399   3.250  11.833  1.00  0.00           O  
ATOM    791  OE2 GLU A  95       3.396   2.387  12.112  1.00  0.00           O  
ATOM    792  N   LEU A  96       3.677  -2.163   9.181  1.00  0.00           N  
ATOM    793  CA  LEU A  96       2.930  -3.408   9.031  1.00  0.00           C  
ATOM    794  C   LEU A  96       3.415  -4.456  10.026  1.00  0.00           C  
ATOM    795  CB  LEU A  96       3.063  -3.943   7.602  1.00  0.00           C  
ATOM    796  O   LEU A  96       2.609  -5.188  10.605  1.00  0.00           O  
ATOM    797  CG  LEU A  96       2.241  -3.227   6.530  1.00  0.00           C  
ATOM    798  CD1 LEU A  96       2.707  -3.642   5.139  1.00  0.00           C  
ATOM    799  CD2 LEU A  96       0.755  -3.519   6.712  1.00  0.00           C  
ATOM    800  N   GLN A  97       4.692  -4.511  10.364  1.00  0.00           N  
ATOM    801  CA  GLN A  97       5.269  -5.465  11.306  1.00  0.00           C  
ATOM    802  C   GLN A  97       4.910  -5.104  12.744  1.00  0.00           C  
ATOM    803  CB  GLN A  97       6.788  -5.528  11.144  1.00  0.00           C  
ATOM    804  O   GLN A  97       4.873  -5.974  13.617  1.00  0.00           O  
ATOM    805  CG  GLN A  97       7.243  -6.221   9.866  1.00  0.00           C  
ATOM    806  CD  GLN A  97       8.746  -6.165   9.670  1.00  0.00           C  
ATOM    807  NE2 GLN A  97       9.276  -7.090   8.878  1.00  0.00           N  
ATOM    808  OE1 GLN A  97       9.425  -5.296  10.226  1.00  0.00           O  
ATOM    809  N   ASN A  98       4.649  -3.834  12.908  1.00  0.00           N  
ATOM    810  CA  ASN A  98       4.310  -3.376  14.251  1.00  0.00           C  
ATOM    811  C   ASN A  98       2.812  -3.481  14.519  1.00  0.00           C  
ATOM    812  CB  ASN A  98       4.788  -1.937  14.463  1.00  0.00           C  
ATOM    813  O   ASN A  98       2.375  -3.398  15.668  1.00  0.00           O  
ATOM    814  CG  ASN A  98       6.293  -1.837  14.610  1.00  0.00           C  
ATOM    815  ND2 ASN A  98       6.838  -0.656  14.344  1.00  0.00           N  
ATOM    816  OD1 ASN A  98       6.961  -2.814  14.959  1.00  0.00           O  
ATOM    817  N   ALA A  99       2.135  -3.585  13.312  1.00  0.00           N  
ATOM    818  CA  ALA A  99       0.687  -3.698  13.466  1.00  0.00           C  
ATOM    819  C   ALA A  99       0.268  -5.152  13.666  1.00  0.00           C  
ATOM    820  CB  ALA A  99      -0.025  -3.104  12.253  1.00  0.00           C  
ATOM    821  O   ALA A  99       0.773  -6.049  12.987  1.00  0.00           O  
ATOM    822  N   SER A 100      -0.468  -5.457  14.780  1.00  0.00           N  
ATOM    823  CA  SER A 100      -1.012  -6.804  14.921  1.00  0.00           C  
ATOM    824  C   SER A 100      -2.308  -6.961  14.133  1.00  0.00           C  
ATOM    825  CB  SER A 100      -1.259  -7.131  16.394  1.00  0.00           C  
ATOM    826  O   SER A 100      -2.975  -5.973  13.820  1.00  0.00           O  
ATOM    827  OG  SER A 100      -2.352  -6.384  16.899  1.00  0.00           O  
ATOM    828  N   ALA A 101      -2.608  -8.218  13.615  1.00  0.00           N  
ATOM    829  CA  ALA A 101      -3.882  -8.524  12.970  1.00  0.00           C  
ATOM    830  C   ALA A 101      -5.053  -7.977  13.783  1.00  0.00           C  
ATOM    831  CB  ALA A 101      -4.031 -10.031  12.776  1.00  0.00           C  
ATOM    832  O   ALA A 101      -6.006  -7.433  13.220  1.00  0.00           O  
ATOM    833  N   GLU A 102      -4.932  -8.065  15.071  1.00  0.00           N  
ATOM    834  CA  GLU A 102      -5.989  -7.583  15.955  1.00  0.00           C  
ATOM    835  C   GLU A 102      -6.128  -6.066  15.873  1.00  0.00           C  
ATOM    836  CB  GLU A 102      -5.718  -8.010  17.400  1.00  0.00           C  
ATOM    837  O   GLU A 102      -7.243  -5.540  15.851  1.00  0.00           O  
ATOM    838  CG  GLU A 102      -6.818  -7.615  18.375  1.00  0.00           C  
ATOM    839  CD  GLU A 102      -8.112  -8.383  18.162  1.00  0.00           C  
ATOM    840  OE1 GLU A 102      -9.184  -7.895  18.585  1.00  0.00           O  
ATOM    841  OE2 GLU A 102      -8.053  -9.483  17.567  1.00  0.00           O  
ATOM    842  N   ASP A 103      -4.965  -5.423  15.886  1.00  0.00           N  
ATOM    843  CA  ASP A 103      -4.991  -3.970  15.749  1.00  0.00           C  
ATOM    844  C   ASP A 103      -5.717  -3.552  14.471  1.00  0.00           C  
ATOM    845  CB  ASP A 103      -3.570  -3.405  15.755  1.00  0.00           C  
ATOM    846  O   ASP A 103      -6.538  -2.633  14.490  1.00  0.00           O  
ATOM    847  CG  ASP A 103      -2.900  -3.499  17.115  1.00  0.00           C  
ATOM    848  OD1 ASP A 103      -3.610  -3.568  18.141  1.00  0.00           O  
ATOM    849  OD2 ASP A 103      -1.651  -3.502  17.160  1.00  0.00           O  
ATOM    850  N   VAL A 104      -5.404  -4.209  13.396  1.00  0.00           N  
ATOM    851  CA  VAL A 104      -5.962  -3.874  12.090  1.00  0.00           C  
ATOM    852  C   VAL A 104      -7.458  -4.178  12.073  1.00  0.00           C  
ATOM    853  CB  VAL A 104      -5.249  -4.642  10.954  1.00  0.00           C  
ATOM    854  O   VAL A 104      -8.259  -3.360  11.614  1.00  0.00           O  
ATOM    855  CG1 VAL A 104      -5.929  -4.374   9.612  1.00  0.00           C  
ATOM    856  CG2 VAL A 104      -3.772  -4.257  10.895  1.00  0.00           C  
ATOM    857  N   TRP A 105      -7.781  -5.321  12.598  1.00  0.00           N  
ATOM    858  CA  TRP A 105      -9.171  -5.760  12.651  1.00  0.00           C  
ATOM    859  C   TRP A 105     -10.013  -4.802  13.487  1.00  0.00           C  
ATOM    860  CB  TRP A 105      -9.267  -7.177  13.224  1.00  0.00           C  
ATOM    861  O   TRP A 105     -11.072  -4.349  13.045  1.00  0.00           O  
ATOM    862  CG  TRP A 105     -10.669  -7.630  13.497  1.00  0.00           C  
ATOM    863  CD1 TRP A 105     -11.688  -7.750  12.592  1.00  0.00           C  
ATOM    864  CD2 TRP A 105     -11.210  -8.020  14.763  1.00  0.00           C  
ATOM    865  CE2 TRP A 105     -12.563  -8.365  14.552  1.00  0.00           C  
ATOM    866  CE3 TRP A 105     -10.680  -8.113  16.057  1.00  0.00           C  
ATOM    867  NE1 TRP A 105     -12.829  -8.191  13.220  1.00  0.00           N  
ATOM    868  CH2 TRP A 105     -12.851  -8.878  16.844  1.00  0.00           C  
ATOM    869  CZ2 TRP A 105     -13.394  -8.796  15.588  1.00  0.00           C  
ATOM    870  CZ3 TRP A 105     -11.509  -8.542  17.087  1.00  0.00           C  
ATOM    871  N   GLU A 106      -9.554  -4.433  14.676  1.00  0.00           N  
ATOM    872  CA  GLU A 106     -10.288  -3.552  15.580  1.00  0.00           C  
ATOM    873  C   GLU A 106     -10.401  -2.143  15.005  1.00  0.00           C  
ATOM    874  CB  GLU A 106      -9.613  -3.507  16.953  1.00  0.00           C  
ATOM    875  O   GLU A 106     -11.434  -1.487  15.153  1.00  0.00           O  
ATOM    876  CG  GLU A 106      -9.777  -4.787  17.761  1.00  0.00           C  
ATOM    877  CD  GLU A 106     -11.174  -4.957  18.338  1.00  0.00           C  
ATOM    878  OE1 GLU A 106     -11.654  -6.110  18.434  1.00  0.00           O  
ATOM    879  OE2 GLU A 106     -11.793  -3.931  18.695  1.00  0.00           O  
ATOM    880  N   ALA A 107      -9.312  -1.714  14.377  1.00  0.00           N  
ATOM    881  CA  ALA A 107      -9.334  -0.398  13.742  1.00  0.00           C  
ATOM    882  C   ALA A 107     -10.359  -0.351  12.613  1.00  0.00           C  
ATOM    883  CB  ALA A 107      -7.947  -0.039  13.214  1.00  0.00           C  
ATOM    884  O   ALA A 107     -11.123   0.610  12.499  1.00  0.00           O  
ATOM    885  N   ALA A 108     -10.408  -1.336  11.820  1.00  0.00           N  
ATOM    886  CA  ALA A 108     -11.314  -1.394  10.675  1.00  0.00           C  
ATOM    887  C   ALA A 108     -12.771  -1.405  11.128  1.00  0.00           C  
ATOM    888  CB  ALA A 108     -11.015  -2.624   9.822  1.00  0.00           C  
ATOM    889  O   ALA A 108     -13.625  -0.769  10.508  1.00  0.00           O  
ATOM    890  N   LYS A 109     -13.090  -2.017  12.235  1.00  0.00           N  
ATOM    891  CA  LYS A 109     -14.450  -2.146  12.750  1.00  0.00           C  
ATOM    892  C   LYS A 109     -14.925  -0.841  13.382  1.00  0.00           C  
ATOM    893  CB  LYS A 109     -14.532  -3.283  13.770  1.00  0.00           C  
ATOM    894  O   LYS A 109     -16.093  -0.469  13.247  1.00  0.00           O  
ATOM    895  CG  LYS A 109     -14.580  -4.671  13.148  1.00  0.00           C  
ATOM    896  CD  LYS A 109     -14.924  -5.735  14.181  1.00  0.00           C  
ATOM    897  CE  LYS A 109     -16.225  -6.448  13.840  1.00  0.00           C  
ATOM    898  NZ  LYS A 109     -16.592  -7.459  14.877  1.00  0.00           N  
ATOM    899  N   ASN A 110     -13.934  -0.167  13.900  1.00  0.00           N  
ATOM    900  CA  ASN A 110     -14.380   0.910  14.777  1.00  0.00           C  
ATOM    901  C   ASN A 110     -14.077   2.281  14.180  1.00  0.00           C  
ATOM    902  CB  ASN A 110     -13.736   0.778  16.159  1.00  0.00           C  
ATOM    903  O   ASN A 110     -14.608   3.294  14.640  1.00  0.00           O  
ATOM    904  CG  ASN A 110     -14.200  -0.458  16.904  1.00  0.00           C  
ATOM    905  ND2 ASN A 110     -13.250  -1.245  17.396  1.00  0.00           N  
ATOM    906  OD1 ASN A 110     -15.402  -0.705  17.035  1.00  0.00           O  
ATOM    907  N   TYR A 111     -13.160   2.226  13.158  1.00  0.00           N  
ATOM    908  CA  TYR A 111     -12.730   3.506  12.607  1.00  0.00           C  
ATOM    909  C   TYR A 111     -12.652   3.446  11.086  1.00  0.00           C  
ATOM    910  CB  TYR A 111     -11.370   3.910  13.184  1.00  0.00           C  
ATOM    911  O   TYR A 111     -11.561   3.360  10.517  1.00  0.00           O  
ATOM    912  CG  TYR A 111     -11.329   3.919  14.693  1.00  0.00           C  
ATOM    913  CD1 TYR A 111     -11.761   5.030  15.414  1.00  0.00           C  
ATOM    914  CD2 TYR A 111     -10.858   2.818  15.400  1.00  0.00           C  
ATOM    915  CE1 TYR A 111     -11.723   5.044  16.804  1.00  0.00           C  
ATOM    916  CE2 TYR A 111     -10.816   2.821  16.790  1.00  0.00           C  
ATOM    917  OH  TYR A 111     -11.211   3.944  18.859  1.00  0.00           O  
ATOM    918  CZ  TYR A 111     -11.251   3.936  17.483  1.00  0.00           C  
ATOM    919  N   PRO A 112     -13.821   3.426  10.499  1.00  0.00           N  
ATOM    920  CA  PRO A 112     -13.796   3.361   9.036  1.00  0.00           C  
ATOM    921  C   PRO A 112     -13.101   4.565   8.404  1.00  0.00           C  
ATOM    922  CB  PRO A 112     -15.280   3.328   8.659  1.00  0.00           C  
ATOM    923  O   PRO A 112     -12.951   5.605   9.050  1.00  0.00           O  
ATOM    924  CG  PRO A 112     -15.988   3.899   9.845  1.00  0.00           C  
ATOM    925  CD  PRO A 112     -15.114   3.720  11.054  1.00  0.00           C  
ATOM    926  N   PRO A 113     -12.520   4.336   7.192  1.00  0.00           N  
ATOM    927  CA  PRO A 113     -11.764   5.397   6.521  1.00  0.00           C  
ATOM    928  C   PRO A 113     -12.509   6.730   6.504  1.00  0.00           C  
ATOM    929  CB  PRO A 113     -11.580   4.856   5.102  1.00  0.00           C  
ATOM    930  O   PRO A 113     -11.882   7.792   6.545  1.00  0.00           O  
ATOM    931  CG  PRO A 113     -12.080   3.448   5.162  1.00  0.00           C  
ATOM    932  CD  PRO A 113     -12.785   3.248   6.472  1.00  0.00           C  
ATOM    933  N   ALA A 114     -13.865   6.716   6.384  1.00  0.00           N  
ATOM    934  CA  ALA A 114     -14.650   7.945   6.315  1.00  0.00           C  
ATOM    935  C   ALA A 114     -14.445   8.798   7.564  1.00  0.00           C  
ATOM    936  CB  ALA A 114     -16.131   7.622   6.132  1.00  0.00           C  
ATOM    937  O   ALA A 114     -14.637  10.016   7.530  1.00  0.00           O  
ATOM    938  N   ASP A 115     -13.968   8.167   8.586  1.00  0.00           N  
ATOM    939  CA  ASP A 115     -13.816   8.897   9.840  1.00  0.00           C  
ATOM    940  C   ASP A 115     -12.431   9.532   9.942  1.00  0.00           C  
ATOM    941  CB  ASP A 115     -14.058   7.970  11.033  1.00  0.00           C  
ATOM    942  O   ASP A 115     -12.158  10.292  10.873  1.00  0.00           O  
ATOM    943  CG  ASP A 115     -15.518   7.586  11.199  1.00  0.00           C  
ATOM    944  OD1 ASP A 115     -16.402   8.322  10.710  1.00  0.00           O  
ATOM    945  OD2 ASP A 115     -15.788   6.539  11.828  1.00  0.00           O  
ATOM    946  N   TYR A 116     -11.630   9.211   9.010  1.00  0.00           N  
ATOM    947  CA  TYR A 116     -10.288   9.781   9.005  1.00  0.00           C  
ATOM    948  C   TYR A 116     -10.324  11.258   8.632  1.00  0.00           C  
ATOM    949  CB  TYR A 116      -9.383   9.019   8.032  1.00  0.00           C  
ATOM    950  O   TYR A 116     -10.803  11.622   7.555  1.00  0.00           O  
ATOM    951  CG  TYR A 116      -7.947   9.482   8.049  1.00  0.00           C  
ATOM    952  CD1 TYR A 116      -7.397  10.151   6.958  1.00  0.00           C  
ATOM    953  CD2 TYR A 116      -7.136   9.250   9.155  1.00  0.00           C  
ATOM    954  CE1 TYR A 116      -6.073  10.578   6.968  1.00  0.00           C  
ATOM    955  CE2 TYR A 116      -5.811   9.672   9.176  1.00  0.00           C  
ATOM    956  OH  TYR A 116      -3.978  10.755   8.096  1.00  0.00           O  
ATOM    957  CZ  TYR A 116      -5.290  10.334   8.080  1.00  0.00           C  
ATOM    958  N   LYS A 117     -10.461  12.237   9.621  1.00  0.00           N  
ATOM    959  CA  LYS A 117     -10.449  13.682   9.412  1.00  0.00           C  
ATOM    960  C   LYS A 117      -9.021  14.212   9.325  1.00  0.00           C  
ATOM    961  CB  LYS A 117     -11.204  14.393  10.536  1.00  0.00           C  
ATOM    962  O   LYS A 117      -8.200  13.950  10.206  1.00  0.00           O  
ATOM    963  CG  LYS A 117     -12.705  14.144  10.528  1.00  0.00           C  
ATOM    964  CD  LYS A 117     -13.421  15.006  11.560  1.00  0.00           C  
ATOM    965  CE  LYS A 117     -14.915  14.716  11.593  1.00  0.00           C  
ATOM    966  NZ  LYS A 117     -15.627  15.588  12.574  1.00  0.00           N  
ATOM    967  N   CYS A 118      -8.152  13.896   8.370  1.00  0.00           N  
ATOM    968  CA  CYS A 118      -6.904  14.635   8.213  1.00  0.00           C  
ATOM    969  C   CYS A 118      -7.060  16.075   8.688  1.00  0.00           C  
ATOM    970  CB  CYS A 118      -6.451  14.617   6.753  1.00  0.00           C  
ATOM    971  O   CYS A 118      -6.101  16.682   9.168  1.00  0.00           O  
ATOM    972  SG  CYS A 118      -4.656  14.580   6.549  1.00  0.00           S  
TER     973      ALA A   1
ENDMDL
END
