# Supplementary material for: Scaffolding protein functional sites using deep learning
Source: Science. Author manuscript; Available in PMC 2022 Oct 31. (PMC9621694; doi:10.1126/science.abn2100)
Supplement: Data S1 [file NIHMS1830590-supplement-Data_S1.zip › dife_56_RF.pdb]

HEADER                                            20-OCT-21   XXXX              
EXPDTA    THEORETICAL MODEL                                                     
REMARK 220                                                                      
REMARK 220 EXPERIMENTAL DETAILS                                                 
REMARK 220  EXPERIMENT TYPE                : THEORETICAL MODELLING              
REMARK 220  DATE OF DATA COLLECTION        : 20-OCT-21                          
REMARK 220                                                                      
REMARK 220 REMARK: MODEL GENERATED BY ROSETTA                                   
REMARK 220  VERSION 2021.38+release.4d5a969                                     
ATOM      1  N   ALA A   1      14.948  -9.216  23.739  1.00  0.00           N  
ATOM      2  CA  ALA A   1      14.327 -10.364  23.076  1.00  0.00           C  
ATOM      3  C   ALA A   1      13.037  -9.939  22.381  1.00  0.00           C  
ATOM      4  O   ALA A   1      12.809  -8.747  22.141  1.00  0.00           O  
ATOM      5  CB  ALA A   1      14.044 -11.457  24.084  1.00  0.00           C  
ATOM      6 1H   ALA A   1      15.756  -8.911  23.211  1.00  0.00           H  
ATOM      7 2H   ALA A   1      14.290  -8.443  23.768  1.00  0.00           H  
ATOM      8 3H   ALA A   1      15.248  -9.461  24.672  1.00  0.00           H  
ATOM      9  HA  ALA A   1      15.023 -10.744  22.331  1.00  0.00           H  
ATOM     10 1HB  ALA A   1      13.615 -12.322  23.593  1.00  0.00           H  
ATOM     11 2HB  ALA A   1      14.980 -11.746  24.554  1.00  0.00           H  
ATOM     12 3HB  ALA A   1      13.353 -11.087  24.839  1.00  0.00           H  
ATOM     13  N   ALA A   2      12.149 -10.891  22.090  1.00  0.00           N  
ATOM     14  CA  ALA A   2      10.861 -10.558  21.478  1.00  0.00           C  
ATOM     15  C   ALA A   2      11.093  -9.819  20.174  1.00  0.00           C  
ATOM     16  O   ALA A   2      11.574 -10.404  19.208  1.00  0.00           O  
ATOM     17  CB  ALA A   2       9.987  -9.748  22.426  1.00  0.00           C  
ATOM     18  H   ALA A   2      12.370 -11.868  22.258  1.00  0.00           H  
ATOM     19  HA  ALA A   2      10.343 -11.490  21.248  1.00  0.00           H  
ATOM     20 1HB  ALA A   2       9.027  -9.546  21.942  1.00  0.00           H  
ATOM     21 2HB  ALA A   2       9.820 -10.330  23.329  1.00  0.00           H  
ATOM     22 3HB  ALA A   2      10.448  -8.808  22.696  1.00  0.00           H  
ATOM     23  N   ALA A   3      10.787  -8.523  20.137  1.00  0.00           N  
ATOM     24  CA  ALA A   3      10.962  -7.763  18.908  1.00  0.00           C  
ATOM     25  C   ALA A   3      12.403  -7.864  18.412  1.00  0.00           C  
ATOM     26  O   ALA A   3      12.644  -7.838  17.209  1.00  0.00           O  
ATOM     27  CB  ALA A   3      10.601  -6.310  19.124  1.00  0.00           C  
ATOM     28  H   ALA A   3      10.428  -8.057  20.955  1.00  0.00           H  
ATOM     29  HA  ALA A   3      10.301  -8.180  18.153  1.00  0.00           H  
ATOM     30 1HB  ALA A   3      10.717  -5.778  18.177  1.00  0.00           H  
ATOM     31 2HB  ALA A   3       9.565  -6.244  19.453  1.00  0.00           H  
ATOM     32 3HB  ALA A   3      11.257  -5.880  19.876  1.00  0.00           H  
ATOM     33  N   ASP A   4      13.376  -7.994  19.317  1.00  0.00           N  
ATOM     34  CA  ASP A   4      14.771  -8.101  18.880  1.00  0.00           C  
ATOM     35  C   ASP A   4      14.977  -9.333  18.003  1.00  0.00           C  
ATOM     36  O   ASP A   4      15.784  -9.323  17.071  1.00  0.00           O  
ATOM     37  CB  ASP A   4      15.691  -8.335  20.066  1.00  0.00           C  
ATOM     38  CG  ASP A   4      15.873  -7.178  21.031  1.00  0.00           C  
ATOM     39  OD1 ASP A   4      15.555  -6.062  20.713  1.00  0.00           O  
ATOM     40  OD2 ASP A   4      16.256  -7.469  22.169  1.00  0.00           O  
ATOM     41  H   ASP A   4      13.134  -8.033  20.305  1.00  0.00           H  
ATOM     42  HA  ASP A   4      15.047  -7.206  18.323  1.00  0.00           H  
ATOM     43 1HB  ASP A   4      15.321  -9.182  20.610  1.00  0.00           H  
ATOM     44 2HB  ASP A   4      16.671  -8.604  19.694  1.00  0.00           H  
ATOM     45  N   GLU A   5      14.293 -10.415  18.364  1.00  0.00           N  
ATOM     46  CA  GLU A   5      14.431 -11.707  17.718  1.00  0.00           C  
ATOM     47  C   GLU A   5      13.704 -11.666  16.399  1.00  0.00           C  
ATOM     48  O   GLU A   5      14.196 -12.149  15.379  1.00  0.00           O  
ATOM     49  CB  GLU A   5      13.872 -12.772  18.657  1.00  0.00           C  
ATOM     50  CG  GLU A   5      14.706 -12.904  19.938  1.00  0.00           C  
ATOM     51  CD  GLU A   5      14.067 -13.725  21.034  1.00  0.00           C  
ATOM     52  OE1 GLU A   5      12.880 -13.942  20.990  1.00  0.00           O  
ATOM     53  OE2 GLU A   5      14.767 -14.093  21.943  1.00  0.00           O  
ATOM     54  H   GLU A   5      13.592 -10.329  19.089  1.00  0.00           H  
ATOM     55  HA  GLU A   5      15.488 -11.905  17.532  1.00  0.00           H  
ATOM     56 1HB  GLU A   5      12.849 -12.534  18.929  1.00  0.00           H  
ATOM     57 2HB  GLU A   5      13.865 -13.735  18.153  1.00  0.00           H  
ATOM     58 1HG  GLU A   5      15.662 -13.352  19.678  1.00  0.00           H  
ATOM     59 2HG  GLU A   5      14.900 -11.904  20.308  1.00  0.00           H  
ATOM     60  N   LYS A   6      12.554 -11.010  16.406  1.00  0.00           N  
ATOM     61  CA  LYS A   6      11.775 -10.907  15.194  1.00  0.00           C  
ATOM     62  C   LYS A   6      12.519 -10.003  14.217  1.00  0.00           C  
ATOM     63  O   LYS A   6      12.523 -10.234  13.004  1.00  0.00           O  
ATOM     64  CB  LYS A   6      10.421 -10.330  15.520  1.00  0.00           C  
ATOM     65  CG  LYS A   6       9.474 -11.194  16.346  1.00  0.00           C  
ATOM     66  CD  LYS A   6       8.908 -12.343  15.536  1.00  0.00           C  
ATOM     67  CE  LYS A   6       7.761 -13.012  16.280  1.00  0.00           C  
ATOM     68  NZ  LYS A   6       7.142 -14.098  15.480  1.00  0.00           N  
ATOM     69  H   LYS A   6      12.207 -10.625  17.286  1.00  0.00           H  
ATOM     70  HA  LYS A   6      11.661 -11.891  14.752  1.00  0.00           H  
ATOM     71 1HB  LYS A   6      10.567  -9.398  16.062  1.00  0.00           H  
ATOM     72 2HB  LYS A   6       9.902 -10.108  14.596  1.00  0.00           H  
ATOM     73 1HG  LYS A   6      10.023 -11.588  17.204  1.00  0.00           H  
ATOM     74 2HG  LYS A   6       8.656 -10.575  16.720  1.00  0.00           H  
ATOM     75 1HD  LYS A   6       8.539 -11.974  14.575  1.00  0.00           H  
ATOM     76 2HD  LYS A   6       9.688 -13.076  15.352  1.00  0.00           H  
ATOM     77 1HE  LYS A   6       8.123 -13.424  17.218  1.00  0.00           H  
ATOM     78 2HE  LYS A   6       7.001 -12.261  16.491  1.00  0.00           H  
ATOM     79 1HZ  LYS A   6       6.375 -14.506  15.990  1.00  0.00           H  
ATOM     80 2HZ  LYS A   6       6.796 -13.692  14.585  1.00  0.00           H  
ATOM     81 3HZ  LYS A   6       7.825 -14.805  15.280  1.00  0.00           H  
ATOM     82  N   ALA A   7      13.161  -8.970  14.752  1.00  0.00           N  
ATOM     83  CA  ALA A   7      13.932  -8.066  13.938  1.00  0.00           C  
ATOM     84  C   ALA A   7      15.107  -8.795  13.277  1.00  0.00           C  
ATOM     85  O   ALA A   7      15.380  -8.600  12.086  1.00  0.00           O  
ATOM     86  CB  ALA A   7      14.422  -6.916  14.778  1.00  0.00           C  
ATOM     87  H   ALA A   7      13.098  -8.788  15.750  1.00  0.00           H  
ATOM     88  HA  ALA A   7      13.270  -7.700  13.166  1.00  0.00           H  
ATOM     89 1HB  ALA A   7      14.966  -6.240  14.184  1.00  0.00           H  
ATOM     90 2HB  ALA A   7      13.571  -6.401  15.225  1.00  0.00           H  
ATOM     91 3HB  ALA A   7      15.067  -7.297  15.561  1.00  0.00           H  
ATOM     92  N   GLU A   8      15.754  -9.697  14.033  1.00  0.00           N  
ATOM     93  CA  GLU A   8      16.844 -10.502  13.490  1.00  0.00           C  
ATOM     94  C   GLU A   8      16.311 -11.365  12.366  1.00  0.00           C  
ATOM     95  O   GLU A   8      16.983 -11.544  11.346  1.00  0.00           O  
ATOM     96  CB  GLU A   8      17.470 -11.390  14.569  1.00  0.00           C  
ATOM     97  CG  GLU A   8      18.628 -12.320  14.099  1.00  0.00           C  
ATOM     98  CD  GLU A   8      19.948 -11.656  13.705  1.00  0.00           C  
ATOM     99  OE1 GLU A   8      20.221 -10.547  14.105  1.00  0.00           O  
ATOM    100  OE2 GLU A   8      20.688 -12.287  12.987  1.00  0.00           O  
ATOM    101  H   GLU A   8      15.518  -9.793  15.022  1.00  0.00           H  
ATOM    102  HA  GLU A   8      17.604  -9.838  13.084  1.00  0.00           H  
ATOM    103 1HB  GLU A   8      17.842 -10.764  15.379  1.00  0.00           H  
ATOM    104 2HB  GLU A   8      16.701 -12.030  14.993  1.00  0.00           H  
ATOM    105 1HG  GLU A   8      18.835 -13.033  14.898  1.00  0.00           H  
ATOM    106 2HG  GLU A   8      18.266 -12.890  13.243  1.00  0.00           H  
ATOM    107  N   LYS A   9      15.092 -11.881  12.531  1.00  0.00           N  
ATOM    108  CA  LYS A   9      14.479 -12.694  11.496  1.00  0.00           C  
ATOM    109  C   LYS A   9      14.289 -11.879  10.203  1.00  0.00           C  
ATOM    110  O   LYS A   9      14.499 -12.406   9.114  1.00  0.00           O  
ATOM    111  CB  LYS A   9      13.168 -13.308  12.005  1.00  0.00           C  
ATOM    112  CG  LYS A   9      13.411 -14.411  13.051  1.00  0.00           C  
ATOM    113  CD  LYS A   9      12.130 -14.957  13.702  1.00  0.00           C  
ATOM    114  CE  LYS A   9      11.380 -15.883  12.776  1.00  0.00           C  
ATOM    115  NZ  LYS A   9      12.198 -17.057  12.446  1.00  0.00           N  
ATOM    116  H   LYS A   9      14.598 -11.731  13.412  1.00  0.00           H  
ATOM    117  HA  LYS A   9      15.156 -13.519  11.270  1.00  0.00           H  
ATOM    118 1HB  LYS A   9      12.533 -12.557  12.433  1.00  0.00           H  
ATOM    119 2HB  LYS A   9      12.631 -13.760  11.165  1.00  0.00           H  
ATOM    120 1HG  LYS A   9      13.908 -15.246  12.551  1.00  0.00           H  
ATOM    121 2HG  LYS A   9      14.075 -14.042  13.821  1.00  0.00           H  
ATOM    122 1HD  LYS A   9      12.394 -15.489  14.613  1.00  0.00           H  
ATOM    123 2HD  LYS A   9      11.481 -14.129  13.961  1.00  0.00           H  
ATOM    124 1HE  LYS A   9      10.466 -16.214  13.264  1.00  0.00           H  
ATOM    125 2HE  LYS A   9      11.119 -15.362  11.851  1.00  0.00           H  
ATOM    126 1HZ  LYS A   9      11.717 -17.679  11.796  1.00  0.00           H  
ATOM    127 2HZ  LYS A   9      13.016 -16.708  11.946  1.00  0.00           H  
ATOM    128 3HZ  LYS A   9      12.466 -17.566  13.266  1.00  0.00           H  
ATOM    129  N   ILE A  10      13.989 -10.576  10.310  1.00  0.00           N  
ATOM    130  CA  ILE A  10      13.832  -9.776   9.086  1.00  0.00           C  
ATOM    131  C   ILE A  10      15.165  -9.645   8.395  1.00  0.00           C  
ATOM    132  O   ILE A  10      15.270  -9.742   7.168  1.00  0.00           O  
ATOM    133  CB  ILE A  10      13.412  -8.349   9.343  1.00  0.00           C  
ATOM    134  CG1 ILE A  10      12.145  -8.292  10.020  1.00  0.00           C  
ATOM    135  CG2 ILE A  10      13.305  -7.606   7.989  1.00  0.00           C  
ATOM    136  CD1 ILE A  10      11.064  -8.866   9.256  1.00  0.00           C  
ATOM    137  H   ILE A  10      13.812 -10.176  11.236  1.00  0.00           H  
ATOM    138  HA  ILE A  10      13.134 -10.265   8.434  1.00  0.00           H  
ATOM    139  HB  ILE A  10      14.147  -7.882   9.962  1.00  0.00           H  
ATOM    140 1HG1 ILE A  10      12.218  -8.827  10.963  1.00  0.00           H  
ATOM    141 2HG1 ILE A  10      11.944  -7.276  10.237  1.00  0.00           H  
ATOM    142 1HG2 ILE A  10      13.023  -6.566   8.163  1.00  0.00           H  
ATOM    143 2HG2 ILE A  10      14.264  -7.647   7.481  1.00  0.00           H  
ATOM    144 3HG2 ILE A  10      12.553  -8.085   7.363  1.00  0.00           H  
ATOM    145 1HD1 ILE A  10      10.184  -8.761   9.829  1.00  0.00           H  
ATOM    146 2HD1 ILE A  10      10.959  -8.335   8.312  1.00  0.00           H  
ATOM    147 3HD1 ILE A  10      11.265  -9.916   9.064  1.00  0.00           H  
ATOM    148  N   TYR A  11      16.188  -9.393   9.189  1.00  0.00           N  
ATOM    149  CA  TYR A  11      17.527  -9.303   8.661  1.00  0.00           C  
ATOM    150  C   TYR A  11      17.841 -10.604   7.922  1.00  0.00           C  
ATOM    151  O   TYR A  11      18.307 -10.583   6.779  1.00  0.00           O  
ATOM    152  CB  TYR A  11      18.520  -8.973   9.753  1.00  0.00           C  
ATOM    153  CG  TYR A  11      19.916  -8.995   9.274  1.00  0.00           C  
ATOM    154  CD1 TYR A  11      20.458  -7.932   8.550  1.00  0.00           C  
ATOM    155  CD2 TYR A  11      20.667 -10.101   9.542  1.00  0.00           C  
ATOM    156  CE1 TYR A  11      21.754  -8.003   8.097  1.00  0.00           C  
ATOM    157  CE2 TYR A  11      21.944 -10.179   9.094  1.00  0.00           C  
ATOM    158  CZ  TYR A  11      22.498  -9.149   8.369  1.00  0.00           C  
ATOM    159  OH  TYR A  11      23.782  -9.283   7.892  1.00  0.00           O  
ATOM    160  H   TYR A  11      16.022  -9.289  10.196  1.00  0.00           H  
ATOM    161  HA  TYR A  11      17.556  -8.496   7.926  1.00  0.00           H  
ATOM    162 1HB  TYR A  11      18.301  -7.986  10.152  1.00  0.00           H  
ATOM    163 2HB  TYR A  11      18.431  -9.678  10.567  1.00  0.00           H  
ATOM    164  HD1 TYR A  11      19.867  -7.059   8.334  1.00  0.00           H  
ATOM    165  HD2 TYR A  11      20.232 -10.932  10.108  1.00  0.00           H  
ATOM    166  HE1 TYR A  11      22.182  -7.182   7.517  1.00  0.00           H  
ATOM    167  HE2 TYR A  11      22.532 -11.073   9.302  1.00  0.00           H  
ATOM    168  HH  TYR A  11      23.934 -10.241   7.699  1.00  0.00           H  
ATOM    169  N   LYS A  12      17.571 -11.746   8.577  1.00  0.00           N  
ATOM    170  CA  LYS A  12      17.764 -13.046   7.945  1.00  0.00           C  
ATOM    171  C   LYS A  12      17.010 -13.134   6.623  1.00  0.00           C  
ATOM    172  O   LYS A  12      17.526 -13.719   5.674  1.00  0.00           O  
ATOM    173  CB  LYS A  12      17.344 -14.207   8.847  1.00  0.00           C  
ATOM    174  CG  LYS A  12      17.558 -15.582   8.181  1.00  0.00           C  
ATOM    175  CD  LYS A  12      17.218 -16.767   9.092  1.00  0.00           C  
ATOM    176  CE  LYS A  12      17.417 -18.097   8.341  1.00  0.00           C  
ATOM    177  NZ  LYS A  12      17.148 -19.286   9.201  1.00  0.00           N  
ATOM    178  H   LYS A  12      17.213 -11.704   9.530  1.00  0.00           H  
ATOM    179  HA  LYS A  12      18.828 -13.161   7.732  1.00  0.00           H  
ATOM    180 1HB  LYS A  12      17.900 -14.164   9.784  1.00  0.00           H  
ATOM    181 2HB  LYS A  12      16.290 -14.123   9.085  1.00  0.00           H  
ATOM    182 1HG  LYS A  12      16.910 -15.637   7.306  1.00  0.00           H  
ATOM    183 2HG  LYS A  12      18.591 -15.668   7.848  1.00  0.00           H  
ATOM    184 1HD  LYS A  12      17.852 -16.753   9.977  1.00  0.00           H  
ATOM    185 2HD  LYS A  12      16.169 -16.689   9.410  1.00  0.00           H  
ATOM    186 1HE  LYS A  12      16.742 -18.123   7.491  1.00  0.00           H  
ATOM    187 2HE  LYS A  12      18.443 -18.150   7.976  1.00  0.00           H  
ATOM    188 1HZ  LYS A  12      17.289 -20.132   8.654  1.00  0.00           H  
ATOM    189 2HZ  LYS A  12      17.779 -19.284   9.990  1.00  0.00           H  
ATOM    190 3HZ  LYS A  12      16.194 -19.259   9.533  1.00  0.00           H  
ATOM    191  N   ILE A  13      15.802 -12.567   6.534  1.00  0.00           N  
ATOM    192  CA  ILE A  13      15.067 -12.604   5.278  1.00  0.00           C  
ATOM    193  C   ILE A  13      15.871 -11.954   4.189  1.00  0.00           C  
ATOM    194  O   ILE A  13      15.998 -12.483   3.088  1.00  0.00           O  
ATOM    195  CB  ILE A  13      13.714 -11.897   5.312  1.00  0.00           C  
ATOM    196  CG1 ILE A  13      12.774 -12.607   6.207  1.00  0.00           C  
ATOM    197  CG2 ILE A  13      13.161 -11.855   3.901  1.00  0.00           C  
ATOM    198  CD1 ILE A  13      11.565 -11.831   6.482  1.00  0.00           C  
ATOM    199  H   ILE A  13      15.388 -12.123   7.359  1.00  0.00           H  
ATOM    200  HA  ILE A  13      14.904 -13.654   5.007  1.00  0.00           H  
ATOM    201  HB  ILE A  13      13.828 -10.885   5.677  1.00  0.00           H  
ATOM    202 1HG1 ILE A  13      12.483 -13.544   5.739  1.00  0.00           H  
ATOM    203 2HG1 ILE A  13      13.267 -12.828   7.135  1.00  0.00           H  
ATOM    204 1HG2 ILE A  13      12.202 -11.354   3.893  1.00  0.00           H  
ATOM    205 2HG2 ILE A  13      13.853 -11.319   3.250  1.00  0.00           H  
ATOM    206 3HG2 ILE A  13      13.043 -12.866   3.537  1.00  0.00           H  
ATOM    207 1HD1 ILE A  13      10.909 -12.384   7.131  1.00  0.00           H  
ATOM    208 2HD1 ILE A  13      11.804 -10.901   6.932  1.00  0.00           H  
ATOM    209 3HD1 ILE A  13      11.111 -11.654   5.561  1.00  0.00           H  
ATOM    210  N   ILE A  14      16.448 -10.792   4.496  1.00  0.00           N  
ATOM    211  CA  ILE A  14      17.230 -10.138   3.466  1.00  0.00           C  
ATOM    212  C   ILE A  14      18.386 -11.051   3.065  1.00  0.00           C  
ATOM    213  O   ILE A  14      18.651 -11.238   1.873  1.00  0.00           O  
ATOM    214  CB  ILE A  14      17.809  -8.789   3.918  1.00  0.00           C  
ATOM    215  CG1 ILE A  14      16.782  -7.814   4.110  1.00  0.00           C  
ATOM    216  CG2 ILE A  14      18.770  -8.294   2.895  1.00  0.00           C  
ATOM    217  CD1 ILE A  14      17.328  -6.621   4.761  1.00  0.00           C  
ATOM    218  H   ILE A  14      16.313 -10.388   5.424  1.00  0.00           H  
ATOM    219  HA  ILE A  14      16.596  -9.972   2.595  1.00  0.00           H  
ATOM    220  HB  ILE A  14      18.331  -8.917   4.868  1.00  0.00           H  
ATOM    221 1HG1 ILE A  14      16.349  -7.537   3.152  1.00  0.00           H  
ATOM    222 2HG1 ILE A  14      16.003  -8.238   4.746  1.00  0.00           H  
ATOM    223 1HG2 ILE A  14      19.195  -7.349   3.220  1.00  0.00           H  
ATOM    224 2HG2 ILE A  14      19.554  -9.032   2.788  1.00  0.00           H  
ATOM    225 3HG2 ILE A  14      18.252  -8.157   1.945  1.00  0.00           H  
ATOM    226 1HD1 ILE A  14      16.560  -5.904   4.907  1.00  0.00           H  
ATOM    227 2HD1 ILE A  14      17.750  -6.924   5.713  1.00  0.00           H  
ATOM    228 3HD1 ILE A  14      18.105  -6.186   4.143  1.00  0.00           H  
ATOM    229  N   GLU A  15      19.059 -11.657   4.051  1.00  0.00           N  
ATOM    230  CA  GLU A  15      20.160 -12.544   3.693  1.00  0.00           C  
ATOM    231  C   GLU A  15      19.682 -13.754   2.862  1.00  0.00           C  
ATOM    232  O   GLU A  15      20.385 -14.144   1.921  1.00  0.00           O  
ATOM    233  CB  GLU A  15      20.931 -13.040   4.937  1.00  0.00           C  
ATOM    234  CG  GLU A  15      21.824 -11.994   5.638  1.00  0.00           C  
ATOM    235  CD  GLU A  15      22.675 -12.607   6.776  1.00  0.00           C  
ATOM    236  OE1 GLU A  15      22.429 -13.739   7.132  1.00  0.00           O  
ATOM    237  OE2 GLU A  15      23.586 -11.948   7.264  1.00  0.00           O  
ATOM    238  H   GLU A  15      18.805 -11.476   5.022  1.00  0.00           H  
ATOM    239  HA  GLU A  15      20.859 -11.982   3.089  1.00  0.00           H  
ATOM    240 1HB  GLU A  15      20.220 -13.410   5.673  1.00  0.00           H  
ATOM    241 2HB  GLU A  15      21.564 -13.880   4.652  1.00  0.00           H  
ATOM    242 1HG  GLU A  15      22.485 -11.537   4.903  1.00  0.00           H  
ATOM    243 2HG  GLU A  15      21.181 -11.210   6.049  1.00  0.00           H  
ATOM    244  N   LEU A  16      18.505 -14.320   3.147  1.00  0.00           N  
ATOM    245  CA  LEU A  16      17.978 -15.451   2.372  1.00  0.00           C  
ATOM    246  C   LEU A  16      17.717 -15.072   0.932  1.00  0.00           C  
ATOM    247  O   LEU A  16      18.028 -15.823   0.010  1.00  0.00           O  
ATOM    248  CB  LEU A  16      16.673 -15.976   2.951  1.00  0.00           C  
ATOM    249  CG  LEU A  16      16.732 -16.702   4.260  1.00  0.00           C  
ATOM    250  CD1 LEU A  16      15.296 -16.922   4.778  1.00  0.00           C  
ATOM    251  CD2 LEU A  16      17.432 -18.037   4.028  1.00  0.00           C  
ATOM    252  H   LEU A  16      17.969 -13.963   3.939  1.00  0.00           H  
ATOM    253  HA  LEU A  16      18.727 -16.253   2.391  1.00  0.00           H  
ATOM    254 1HB  LEU A  16      15.997 -15.131   3.081  1.00  0.00           H  
ATOM    255 2HB  LEU A  16      16.237 -16.657   2.230  1.00  0.00           H  
ATOM    256  HG  LEU A  16      17.287 -16.121   4.986  1.00  0.00           H  
ATOM    257 1HD1 LEU A  16      15.321 -17.457   5.720  1.00  0.00           H  
ATOM    258 2HD1 LEU A  16      14.806 -15.967   4.924  1.00  0.00           H  
ATOM    259 3HD1 LEU A  16      14.738 -17.504   4.051  1.00  0.00           H  
ATOM    260 1HD2 LEU A  16      17.485 -18.593   4.964  1.00  0.00           H  
ATOM    261 2HD2 LEU A  16      16.869 -18.623   3.298  1.00  0.00           H  
ATOM    262 3HD2 LEU A  16      18.442 -17.863   3.652  1.00  0.00           H  
ATOM    263  N   GLU A  17      17.166 -13.874   0.742  1.00  0.00           N  
ATOM    264  CA  GLU A  17      16.903 -13.388  -0.602  1.00  0.00           C  
ATOM    265  C   GLU A  17      18.244 -13.218  -1.324  1.00  0.00           C  
ATOM    266  O   GLU A  17      18.400 -13.590  -2.488  1.00  0.00           O  
ATOM    267  CB  GLU A  17      16.108 -12.093  -0.515  1.00  0.00           C  
ATOM    268  CG  GLU A  17      14.670 -12.287  -0.009  1.00  0.00           C  
ATOM    269  CD  GLU A  17      13.988 -11.011   0.300  1.00  0.00           C  
ATOM    270  OE1 GLU A  17      14.640 -10.003   0.289  1.00  0.00           O  
ATOM    271  OE2 GLU A  17      12.805 -11.029   0.560  1.00  0.00           O  
ATOM    272  H   GLU A  17      16.914 -13.301   1.548  1.00  0.00           H  
ATOM    273  HA  GLU A  17      16.308 -14.122  -1.143  1.00  0.00           H  
ATOM    274 1HB  GLU A  17      16.612 -11.391   0.147  1.00  0.00           H  
ATOM    275 2HB  GLU A  17      16.039 -11.657  -1.501  1.00  0.00           H  
ATOM    276 1HG  GLU A  17      14.100 -12.798  -0.784  1.00  0.00           H  
ATOM    277 2HG  GLU A  17      14.679 -12.919   0.879  1.00  0.00           H  
ATOM    278  N   ASN A  18      19.257 -12.741  -0.604  1.00  0.00           N  
ATOM    279  CA  ASN A  18      20.554 -12.598  -1.235  1.00  0.00           C  
ATOM    280  C   ASN A  18      21.176 -13.969  -1.509  1.00  0.00           C  
ATOM    281  O   ASN A  18      21.859 -14.125  -2.515  1.00  0.00           O  
ATOM    282  CB  ASN A  18      21.434 -11.676  -0.428  1.00  0.00           C  
ATOM    283  CG  ASN A  18      21.010 -10.238  -0.652  1.00  0.00           C  
ATOM    284  OD1 ASN A  18      21.368  -9.613  -1.657  1.00  0.00           O  
ATOM    285  ND2 ASN A  18      20.231  -9.734   0.232  1.00  0.00           N  
ATOM    286  H   ASN A  18      19.108 -12.430   0.357  1.00  0.00           H  
ATOM    287  HA  ASN A  18      20.405 -12.122  -2.199  1.00  0.00           H  
ATOM    288 1HB  ASN A  18      21.345 -11.911   0.631  1.00  0.00           H  
ATOM    289 2HB  ASN A  18      22.475 -11.801  -0.718  1.00  0.00           H  
ATOM    290 1HD2 ASN A  18      19.895  -8.798   0.127  1.00  0.00           H  
ATOM    291 2HD2 ASN A  18      19.929 -10.316   1.012  1.00  0.00           H  
ATOM    292  N   GLN A  19      20.899 -14.982  -0.669  1.00  0.00           N  
ATOM    293  CA  GLN A  19      21.369 -16.348  -0.940  1.00  0.00           C  
ATOM    294  C   GLN A  19      20.746 -16.820  -2.248  1.00  0.00           C  
ATOM    295  O   GLN A  19      21.435 -17.365  -3.122  1.00  0.00           O  
ATOM    296  CB  GLN A  19      20.997 -17.301   0.197  1.00  0.00           C  
ATOM    297  CG  GLN A  19      21.471 -18.737   0.056  1.00  0.00           C  
ATOM    298  CD  GLN A  19      21.105 -19.574   1.295  1.00  0.00           C  
ATOM    299  OE1 GLN A  19      20.539 -19.049   2.261  1.00  0.00           O  
ATOM    300  NE2 GLN A  19      21.422 -20.865   1.282  1.00  0.00           N  
ATOM    301  H   GLN A  19      20.373 -14.789   0.180  1.00  0.00           H  
ATOM    302  HA  GLN A  19      22.450 -16.337  -1.050  1.00  0.00           H  
ATOM    303 1HB  GLN A  19      21.371 -16.901   1.136  1.00  0.00           H  
ATOM    304 2HB  GLN A  19      19.919 -17.349   0.279  1.00  0.00           H  
ATOM    305 1HG  GLN A  19      20.983 -19.174  -0.808  1.00  0.00           H  
ATOM    306 2HG  GLN A  19      22.554 -18.755  -0.072  1.00  0.00           H  
ATOM    307 1HE2 GLN A  19      21.202 -21.439   2.069  1.00  0.00           H  
ATOM    308 2HE2 GLN A  19      21.868 -21.280   0.479  1.00  0.00           H  
ATOM    309  N   ALA A  20      19.448 -16.537  -2.422  1.00  0.00           N  
ATOM    310  CA  ALA A  20      18.732 -16.903  -3.637  1.00  0.00           C  
ATOM    311  C   ALA A  20      19.422 -16.252  -4.839  1.00  0.00           C  
ATOM    312  O   ALA A  20      19.455 -16.818  -5.918  1.00  0.00           O  
ATOM    313  CB  ALA A  20      17.264 -16.500  -3.557  1.00  0.00           C  
ATOM    314  H   ALA A  20      18.939 -16.082  -1.662  1.00  0.00           H  
ATOM    315  HA  ALA A  20      18.787 -17.984  -3.750  1.00  0.00           H  
ATOM    316 1HB  ALA A  20      16.750 -16.805  -4.460  1.00  0.00           H  
ATOM    317 2HB  ALA A  20      16.789 -16.968  -2.710  1.00  0.00           H  
ATOM    318 3HB  ALA A  20      17.177 -15.428  -3.449  1.00  0.00           H  
ATOM    319  N   LEU A  21      20.012 -15.075  -4.645  1.00  0.00           N  
ATOM    320  CA  LEU A  21      20.734 -14.364  -5.697  1.00  0.00           C  
ATOM    321  C   LEU A  21      22.207 -14.819  -5.876  1.00  0.00           C  
ATOM    322  O   LEU A  21      22.932 -14.237  -6.686  1.00  0.00           O  
ATOM    323  CB  LEU A  21      20.659 -12.861  -5.445  1.00  0.00           C  
ATOM    324  CG  LEU A  21      19.235 -12.225  -5.538  1.00  0.00           C  
ATOM    325  CD1 LEU A  21      19.263 -10.772  -5.062  1.00  0.00           C  
ATOM    326  CD2 LEU A  21      18.788 -12.280  -6.982  1.00  0.00           C  
ATOM    327  H   LEU A  21      19.916 -14.629  -3.731  1.00  0.00           H  
ATOM    328  HA  LEU A  21      20.225 -14.565  -6.633  1.00  0.00           H  
ATOM    329 1HB  LEU A  21      21.053 -12.658  -4.456  1.00  0.00           H  
ATOM    330 2HB  LEU A  21      21.297 -12.363  -6.169  1.00  0.00           H  
ATOM    331  HG  LEU A  21      18.538 -12.776  -4.907  1.00  0.00           H  
ATOM    332 1HD1 LEU A  21      18.258 -10.347  -5.143  1.00  0.00           H  
ATOM    333 2HD1 LEU A  21      19.585 -10.738  -4.024  1.00  0.00           H  
ATOM    334 3HD1 LEU A  21      19.948 -10.201  -5.665  1.00  0.00           H  
ATOM    335 1HD2 LEU A  21      17.817 -11.831  -7.089  1.00  0.00           H  
ATOM    336 2HD2 LEU A  21      19.490 -11.737  -7.592  1.00  0.00           H  
ATOM    337 3HD2 LEU A  21      18.755 -13.296  -7.302  1.00  0.00           H  
ATOM    338  N   THR A  22      22.671 -15.830  -5.109  1.00  0.00           N  
ATOM    339  CA  THR A  22      24.008 -16.393  -5.333  1.00  0.00           C  
ATOM    340  C   THR A  22      23.714 -17.646  -6.124  1.00  0.00           C  
ATOM    341  O   THR A  22      24.513 -18.150  -6.925  1.00  0.00           O  
ATOM    342  CB  THR A  22      24.760 -16.777  -4.054  1.00  0.00           C  
ATOM    343  OG1 THR A  22      24.066 -17.821  -3.357  1.00  0.00           O  
ATOM    344  CG2 THR A  22      24.899 -15.583  -3.147  1.00  0.00           C  
ATOM    345  H   THR A  22      22.076 -16.265  -4.417  1.00  0.00           H  
ATOM    346  HA  THR A  22      24.615 -15.719  -5.935  1.00  0.00           H  
ATOM    347  HB  THR A  22      25.751 -17.132  -4.319  1.00  0.00           H  
ATOM    348  HG1 THR A  22      23.113 -17.619  -3.325  1.00  0.00           H  
ATOM    349 1HG2 THR A  22      25.442 -15.868  -2.246  1.00  0.00           H  
ATOM    350 2HG2 THR A  22      25.438 -14.792  -3.664  1.00  0.00           H  
ATOM    351 3HG2 THR A  22      23.926 -15.236  -2.878  1.00  0.00           H  
ATOM    352  N   TYR A  23      22.481 -18.086  -5.920  1.00  0.00           N  
ATOM    353  CA  TYR A  23      21.880 -19.162  -6.643  1.00  0.00           C  
ATOM    354  C   TYR A  23      21.400 -18.359  -7.823  1.00  0.00           C  
ATOM    355  O   TYR A  23      21.740 -17.184  -7.903  1.00  0.00           O  
ATOM    356  CB  TYR A  23      20.747 -19.865  -5.889  1.00  0.00           C  
ATOM    357  CG  TYR A  23      21.188 -20.536  -4.608  1.00  0.00           C  
ATOM    358  CD1 TYR A  23      22.535 -20.774  -4.396  1.00  0.00           C  
ATOM    359  CD2 TYR A  23      20.249 -20.928  -3.641  1.00  0.00           C  
ATOM    360  CE1 TYR A  23      22.958 -21.373  -3.237  1.00  0.00           C  
ATOM    361  CE2 TYR A  23      20.680 -21.538  -2.477  1.00  0.00           C  
ATOM    362  CZ  TYR A  23      22.037 -21.757  -2.276  1.00  0.00           C  
ATOM    363  OH  TYR A  23      22.490 -22.341  -1.114  1.00  0.00           O  
ATOM    364  H   TYR A  23      21.935 -17.630  -5.189  1.00  0.00           H  
ATOM    365  HA  TYR A  23      22.630 -19.885  -6.973  1.00  0.00           H  
ATOM    366 1HB  TYR A  23      19.997 -19.140  -5.633  1.00  0.00           H  
ATOM    367 2HB  TYR A  23      20.285 -20.614  -6.526  1.00  0.00           H  
ATOM    368  HD1 TYR A  23      23.271 -20.472  -5.139  1.00  0.00           H  
ATOM    369  HD2 TYR A  23      19.179 -20.750  -3.796  1.00  0.00           H  
ATOM    370  HE1 TYR A  23      24.025 -21.539  -3.079  1.00  0.00           H  
ATOM    371  HE2 TYR A  23      19.959 -21.842  -1.720  1.00  0.00           H  
ATOM    372  HH  TYR A  23      23.429 -22.520  -1.194  1.00  0.00           H  
ATOM    373  N   ARG A  24      20.785 -18.963  -8.819  1.00  0.00           N  
ATOM    374  CA  ARG A  24      20.262 -18.274 -10.033  1.00  0.00           C  
ATOM    375  C   ARG A  24      21.381 -17.921 -11.026  1.00  0.00           C  
ATOM    376  O   ARG A  24      21.305 -18.247 -12.208  1.00  0.00           O  
ATOM    377  CB  ARG A  24      19.566 -16.965  -9.638  1.00  0.00           C  
ATOM    378  CG  ARG A  24      18.402 -17.175  -8.772  1.00  0.00           C  
ATOM    379  CD  ARG A  24      17.820 -16.005  -8.353  1.00  0.00           C  
ATOM    380  NE  ARG A  24      16.812 -16.239  -7.377  1.00  0.00           N  
ATOM    381  CZ  ARG A  24      15.608 -16.676  -7.685  1.00  0.00           C  
ATOM    382  NH1 ARG A  24      15.386 -16.929  -8.924  1.00  0.00           N  
ATOM    383  NH2 ARG A  24      14.651 -16.862  -6.771  1.00  0.00           N  
ATOM    384  H   ARG A  24      20.584 -19.939  -8.700  1.00  0.00           H  
ATOM    385  HA  ARG A  24      19.540 -18.930 -10.523  1.00  0.00           H  
ATOM    386 1HB  ARG A  24      20.211 -16.210  -9.220  1.00  0.00           H  
ATOM    387 2HB  ARG A  24      19.155 -16.529 -10.547  1.00  0.00           H  
ATOM    388 1HG  ARG A  24      17.666 -17.630  -9.341  1.00  0.00           H  
ATOM    389 2HG  ARG A  24      18.644 -17.777  -7.930  1.00  0.00           H  
ATOM    390 1HD  ARG A  24      18.562 -15.378  -7.935  1.00  0.00           H  
ATOM    391 2HD  ARG A  24      17.383 -15.554  -9.196  1.00  0.00           H  
ATOM    392  HE  ARG A  24      17.023 -16.038  -6.410  1.00  0.00           H  
ATOM    393 1HH1 ARG A  24      16.124 -16.811  -9.604  1.00  0.00           H  
ATOM    394 2HH1 ARG A  24      14.496 -17.276  -9.210  1.00  0.00           H  
ATOM    395 1HH2 ARG A  24      14.792 -16.626  -5.776  1.00  0.00           H  
ATOM    396 2HH2 ARG A  24      13.742 -17.204  -7.050  1.00  0.00           H  
ATOM    397  N   LYS A  25      22.515 -17.487 -10.488  1.00  0.00           N  
ATOM    398  CA  LYS A  25      23.750 -17.211 -11.208  1.00  0.00           C  
ATOM    399  C   LYS A  25      24.374 -18.550 -11.580  1.00  0.00           C  
ATOM    400  O   LYS A  25      25.213 -18.658 -12.473  1.00  0.00           O  
ATOM    401  CB  LYS A  25      24.681 -16.381 -10.324  1.00  0.00           C  
ATOM    402  CG  LYS A  25      24.189 -14.965 -10.062  1.00  0.00           C  
ATOM    403  CD  LYS A  25      25.140 -14.201  -9.152  1.00  0.00           C  
ATOM    404  CE  LYS A  25      24.673 -12.769  -8.942  1.00  0.00           C  
ATOM    405  NZ  LYS A  25      25.534 -12.047  -7.971  1.00  0.00           N  
ATOM    406  H   LYS A  25      22.481 -17.246  -9.506  1.00  0.00           H  
ATOM    407  HA  LYS A  25      23.525 -16.663 -12.123  1.00  0.00           H  
ATOM    408 1HB  LYS A  25      24.786 -16.873  -9.353  1.00  0.00           H  
ATOM    409 2HB  LYS A  25      25.668 -16.326 -10.776  1.00  0.00           H  
ATOM    410 1HG  LYS A  25      24.072 -14.426 -11.002  1.00  0.00           H  
ATOM    411 2HG  LYS A  25      23.214 -15.021  -9.566  1.00  0.00           H  
ATOM    412 1HD  LYS A  25      25.169 -14.698  -8.181  1.00  0.00           H  
ATOM    413 2HD  LYS A  25      26.142 -14.200  -9.574  1.00  0.00           H  
ATOM    414 1HE  LYS A  25      24.699 -12.243  -9.894  1.00  0.00           H  
ATOM    415 2HE  LYS A  25      23.650 -12.774  -8.575  1.00  0.00           H  
ATOM    416 1HZ  LYS A  25      25.200 -11.103  -7.856  1.00  0.00           H  
ATOM    417 2HZ  LYS A  25      25.502 -12.528  -7.079  1.00  0.00           H  
ATOM    418 3HZ  LYS A  25      26.481 -12.029  -8.311  1.00  0.00           H  
ATOM    419  N   SER A  26      23.909 -19.568 -10.863  1.00  0.00           N  
ATOM    420  CA  SER A  26      24.283 -20.959 -10.993  1.00  0.00           C  
ATOM    421  C   SER A  26      23.353 -21.748 -11.943  1.00  0.00           C  
ATOM    422  O   SER A  26      23.528 -22.956 -12.102  1.00  0.00           O  
ATOM    423  CB  SER A  26      24.301 -21.598  -9.615  1.00  0.00           C  
ATOM    424  OG  SER A  26      25.301 -21.039  -8.796  1.00  0.00           O  
ATOM    425  H   SER A  26      23.235 -19.335 -10.154  1.00  0.00           H  
ATOM    426  HA  SER A  26      25.293 -21.001 -11.401  1.00  0.00           H  
ATOM    427 1HB  SER A  26      23.332 -21.459  -9.142  1.00  0.00           H  
ATOM    428 2HB  SER A  26      24.467 -22.668  -9.716  1.00  0.00           H  
ATOM    429  HG  SER A  26      25.041 -20.126  -8.610  1.00  0.00           H  
ATOM    430  N   GLY A  27      22.338 -21.091 -12.550  1.00  0.00           N  
ATOM    431  CA  GLY A  27      21.437 -21.795 -13.475  1.00  0.00           C  
ATOM    432  C   GLY A  27      20.414 -22.726 -12.808  1.00  0.00           C  
ATOM    433  O   GLY A  27      20.043 -23.753 -13.375  1.00  0.00           O  
ATOM    434  H   GLY A  27      22.196 -20.093 -12.408  1.00  0.00           H  
ATOM    435 1HA  GLY A  27      20.905 -21.052 -14.073  1.00  0.00           H  
ATOM    436 2HA  GLY A  27      22.041 -22.373 -14.173  1.00  0.00           H  
ATOM    437  N   LYS A  28      19.976 -22.376 -11.597  1.00  0.00           N  
ATOM    438  CA  LYS A  28      19.049 -23.213 -10.823  1.00  0.00           C  
ATOM    439  C   LYS A  28      17.573 -22.788 -10.882  1.00  0.00           C  
ATOM    440  O   LYS A  28      16.669 -23.610 -10.764  1.00  0.00           O  
ATOM    441  CB  LYS A  28      19.506 -23.202  -9.368  1.00  0.00           C  
ATOM    442  CG  LYS A  28      20.925 -23.713  -9.184  1.00  0.00           C  
ATOM    443  CD  LYS A  28      21.066 -25.149  -9.667  1.00  0.00           C  
ATOM    444  CE  LYS A  28      22.470 -25.676  -9.428  1.00  0.00           C  
ATOM    445  NZ  LYS A  28      22.637 -27.066  -9.942  1.00  0.00           N  
ATOM    446  H   LYS A  28      20.324 -21.520 -11.207  1.00  0.00           H  
ATOM    447  HA  LYS A  28      19.113 -24.234 -11.204  1.00  0.00           H  
ATOM    448 1HB  LYS A  28      19.437 -22.196  -8.963  1.00  0.00           H  
ATOM    449 2HB  LYS A  28      18.851 -23.833  -8.778  1.00  0.00           H  
ATOM    450 1HG  LYS A  28      21.606 -23.094  -9.755  1.00  0.00           H  
ATOM    451 2HG  LYS A  28      21.197 -23.659  -8.130  1.00  0.00           H  
ATOM    452 1HD  LYS A  28      20.342 -25.783  -9.140  1.00  0.00           H  
ATOM    453 2HD  LYS A  28      20.852 -25.193 -10.736  1.00  0.00           H  
ATOM    454 1HE  LYS A  28      23.184 -25.022  -9.933  1.00  0.00           H  
ATOM    455 2HE  LYS A  28      22.677 -25.665  -8.358  1.00  0.00           H  
ATOM    456 1HZ  LYS A  28      23.580 -27.379  -9.768  1.00  0.00           H  
ATOM    457 2HZ  LYS A  28      21.982 -27.678  -9.472  1.00  0.00           H  
ATOM    458 3HZ  LYS A  28      22.455 -27.073 -10.937  1.00  0.00           H  
ATOM    459  N   TYR A  29      17.345 -21.505 -11.073  1.00  0.00           N  
ATOM    460  CA  TYR A  29      16.013 -20.909 -11.069  1.00  0.00           C  
ATOM    461  C   TYR A  29      15.742 -20.171 -12.380  1.00  0.00           C  
ATOM    462  O   TYR A  29      16.674 -19.719 -13.043  1.00  0.00           O  
ATOM    463  CB  TYR A  29      15.888 -19.836 -10.015  1.00  0.00           C  
ATOM    464  CG  TYR A  29      15.956 -20.068  -8.506  1.00  0.00           C  
ATOM    465  CD1 TYR A  29      17.165 -20.126  -7.852  1.00  0.00           C  
ATOM    466  CD2 TYR A  29      14.779 -20.065  -7.762  1.00  0.00           C  
ATOM    467  CE1 TYR A  29      17.194 -20.167  -6.474  1.00  0.00           C  
ATOM    468  CE2 TYR A  29      14.827 -20.106  -6.384  1.00  0.00           C  
ATOM    469  CZ  TYR A  29      16.039 -20.141  -5.749  1.00  0.00           C  
ATOM    470  OH  TYR A  29      16.114 -20.133  -4.379  1.00  0.00           O  
ATOM    471  H   TYR A  29      18.135 -20.903 -11.214  1.00  0.00           H  
ATOM    472  HA  TYR A  29      15.262 -21.687 -10.939  1.00  0.00           H  
ATOM    473 1HB  TYR A  29      16.663 -19.166 -10.256  1.00  0.00           H  
ATOM    474 2HB  TYR A  29      15.003 -19.305 -10.210  1.00  0.00           H  
ATOM    475  HD1 TYR A  29      18.092 -20.108  -8.415  1.00  0.00           H  
ATOM    476  HD2 TYR A  29      13.822 -19.998  -8.257  1.00  0.00           H  
ATOM    477  HE1 TYR A  29      18.118 -20.191  -5.955  1.00  0.00           H  
ATOM    478  HE2 TYR A  29      13.905 -20.083  -5.799  1.00  0.00           H  
ATOM    479  HH  TYR A  29      17.013 -20.319  -4.102  1.00  0.00           H  
ATOM    480  N   GLY A  30      14.469 -19.983 -12.715  1.00  0.00           N  
ATOM    481  CA  GLY A  30      14.092 -19.164 -13.866  1.00  0.00           C  
ATOM    482  C   GLY A  30      14.436 -17.672 -13.660  1.00  0.00           C  
ATOM    483  O   GLY A  30      14.443 -17.164 -12.527  1.00  0.00           O  
ATOM    484  H   GLY A  30      13.746 -20.427 -12.165  1.00  0.00           H  
ATOM    485 1HA  GLY A  30      14.598 -19.537 -14.757  1.00  0.00           H  
ATOM    486 2HA  GLY A  30      13.020 -19.270 -14.044  1.00  0.00           H  
ATOM    487  N   THR A  31      14.638 -16.960 -14.773  1.00  0.00           N  
ATOM    488  CA  THR A  31      14.962 -15.529 -14.762  1.00  0.00           C  
ATOM    489  C   THR A  31      13.900 -14.665 -14.100  1.00  0.00           C  
ATOM    490  O   THR A  31      14.225 -13.714 -13.389  1.00  0.00           O  
ATOM    491  CB  THR A  31      15.218 -14.976 -16.168  1.00  0.00           C  
ATOM    492  OG1 THR A  31      16.334 -15.653 -16.765  1.00  0.00           O  
ATOM    493  CG2 THR A  31      15.515 -13.473 -16.066  1.00  0.00           C  
ATOM    494  H   THR A  31      14.600 -17.440 -15.664  1.00  0.00           H  
ATOM    495  HA  THR A  31      15.887 -15.406 -14.191  1.00  0.00           H  
ATOM    496  HB  THR A  31      14.332 -15.128 -16.789  1.00  0.00           H  
ATOM    497  HG1 THR A  31      16.522 -15.266 -17.625  1.00  0.00           H  
ATOM    498 1HG2 THR A  31      15.694 -13.068 -17.061  1.00  0.00           H  
ATOM    499 2HG2 THR A  31      14.662 -12.962 -15.613  1.00  0.00           H  
ATOM    500 3HG2 THR A  31      16.399 -13.318 -15.446  1.00  0.00           H  
ATOM    501  N   ASP A  32      12.628 -14.976 -14.337  1.00  0.00           N  
ATOM    502  CA  ASP A  32      11.555 -14.170 -13.766  1.00  0.00           C  
ATOM    503  C   ASP A  32      11.678 -14.117 -12.245  1.00  0.00           C  
ATOM    504  O   ASP A  32      11.412 -13.091 -11.612  1.00  0.00           O  
ATOM    505  CB  ASP A  32      10.197 -14.767 -14.132  1.00  0.00           C  
ATOM    506  CG  ASP A  32       9.831 -14.599 -15.612  1.00  0.00           C  
ATOM    507  OD1 ASP A  32      10.465 -13.822 -16.289  1.00  0.00           O  
ATOM    508  OD2 ASP A  32       8.916 -15.256 -16.046  1.00  0.00           O  
ATOM    509  H   ASP A  32      12.412 -15.771 -14.918  1.00  0.00           H  
ATOM    510  HA  ASP A  32      11.628 -13.154 -14.157  1.00  0.00           H  
ATOM    511 1HB  ASP A  32      10.196 -15.832 -13.893  1.00  0.00           H  
ATOM    512 2HB  ASP A  32       9.421 -14.301 -13.526  1.00  0.00           H  
ATOM    513  N   MET A  33      12.082 -15.233 -11.656  1.00  0.00           N  
ATOM    514  CA  MET A  33      12.249 -15.284 -10.223  1.00  0.00           C  
ATOM    515  C   MET A  33      13.499 -14.474  -9.818  1.00  0.00           C  
ATOM    516  O   MET A  33      13.550 -13.874  -8.751  1.00  0.00           O  
ATOM    517  CB  MET A  33      12.260 -16.730  -9.785  1.00  0.00           C  
ATOM    518  CG  MET A  33      10.914 -17.392  -9.953  1.00  0.00           C  
ATOM    519  SD  MET A  33      10.885 -18.973  -9.241  1.00  0.00           S  
ATOM    520  CE  MET A  33      12.028 -19.661 -10.388  1.00  0.00           C  
ATOM    521  H   MET A  33      12.300 -16.046 -12.214  1.00  0.00           H  
ATOM    522  HA  MET A  33      11.383 -14.815  -9.765  1.00  0.00           H  
ATOM    523 1HB  MET A  33      12.982 -17.291 -10.374  1.00  0.00           H  
ATOM    524 2HB  MET A  33      12.525 -16.801  -8.737  1.00  0.00           H  
ATOM    525 1HG  MET A  33      10.156 -16.787  -9.480  1.00  0.00           H  
ATOM    526 2HG  MET A  33      10.669 -17.485 -11.012  1.00  0.00           H  
ATOM    527 1HE  MET A  33      12.214 -20.699 -10.154  1.00  0.00           H  
ATOM    528 2HE  MET A  33      11.643 -19.564 -11.387  1.00  0.00           H  
ATOM    529 3HE  MET A  33      12.927 -19.104 -10.324  1.00  0.00           H  
ATOM    530  N   TRP A  34      14.523 -14.421 -10.670  1.00  0.00           N  
ATOM    531  CA  TRP A  34      15.682 -13.583 -10.321  1.00  0.00           C  
ATOM    532  C   TRP A  34      15.204 -12.151 -10.204  1.00  0.00           C  
ATOM    533  O   TRP A  34      15.547 -11.433  -9.255  1.00  0.00           O  
ATOM    534  CB  TRP A  34      16.799 -13.689 -11.365  1.00  0.00           C  
ATOM    535  CG  TRP A  34      18.049 -12.853 -11.108  1.00  0.00           C  
ATOM    536  CD1 TRP A  34      19.153 -13.183 -10.379  1.00  0.00           C  
ATOM    537  CD2 TRP A  34      18.305 -11.536 -11.630  1.00  0.00           C  
ATOM    538  NE1 TRP A  34      20.068 -12.161 -10.416  1.00  0.00           N  
ATOM    539  CE2 TRP A  34      19.567 -11.149 -11.181  1.00  0.00           C  
ATOM    540  CE3 TRP A  34      17.589 -10.684 -12.437  1.00  0.00           C  
ATOM    541  CZ2 TRP A  34      20.119  -9.918 -11.516  1.00  0.00           C  
ATOM    542  CZ3 TRP A  34      18.126  -9.451 -12.775  1.00  0.00           C  
ATOM    543  CH2 TRP A  34      19.362  -9.077 -12.329  1.00  0.00           C  
ATOM    544  H   TRP A  34      14.495 -14.961 -11.537  1.00  0.00           H  
ATOM    545  HA  TRP A  34      16.056 -13.869  -9.348  1.00  0.00           H  
ATOM    546 1HB  TRP A  34      17.095 -14.732 -11.470  1.00  0.00           H  
ATOM    547 2HB  TRP A  34      16.413 -13.380 -12.331  1.00  0.00           H  
ATOM    548  HD1 TRP A  34      19.299 -14.108  -9.853  1.00  0.00           H  
ATOM    549  HE1 TRP A  34      20.968 -12.165  -9.962  1.00  0.00           H  
ATOM    550  HE3 TRP A  34      16.614 -10.990 -12.792  1.00  0.00           H  
ATOM    551  HZ2 TRP A  34      21.103  -9.610 -11.171  1.00  0.00           H  
ATOM    552  HZ3 TRP A  34      17.535  -8.793 -13.412  1.00  0.00           H  
ATOM    553  HH2 TRP A  34      19.759  -8.103 -12.617  1.00  0.00           H  
ATOM    554  N   ASN A  35      14.386 -11.736 -11.168  1.00  0.00           N  
ATOM    555  CA  ASN A  35      13.876 -10.383 -11.129  1.00  0.00           C  
ATOM    556  C   ASN A  35      13.070 -10.150  -9.852  1.00  0.00           C  
ATOM    557  O   ASN A  35      13.242  -9.117  -9.194  1.00  0.00           O  
ATOM    558  CB  ASN A  35      13.001 -10.118 -12.346  1.00  0.00           C  
ATOM    559  CG  ASN A  35      13.751  -9.912 -13.635  1.00  0.00           C  
ATOM    560  OD1 ASN A  35      14.920  -9.540 -13.657  1.00  0.00           O  
ATOM    561  ND2 ASN A  35      13.081 -10.158 -14.729  1.00  0.00           N  
ATOM    562  H   ASN A  35      14.138 -12.375 -11.925  1.00  0.00           H  
ATOM    563  HA  ASN A  35      14.719  -9.691 -11.128  1.00  0.00           H  
ATOM    564 1HB  ASN A  35      12.326 -10.953 -12.485  1.00  0.00           H  
ATOM    565 2HB  ASN A  35      12.385  -9.237 -12.156  1.00  0.00           H  
ATOM    566 1HD2 ASN A  35      13.519 -10.043 -15.620  1.00  0.00           H  
ATOM    567 2HD2 ASN A  35      12.130 -10.466 -14.678  1.00  0.00           H  
ATOM    568  N   ILE A  36      12.247 -11.126  -9.428  1.00  0.00           N  
ATOM    569  CA  ILE A  36      11.465 -10.833  -8.234  1.00  0.00           C  
ATOM    570  C   ILE A  36      12.339 -10.765  -6.985  1.00  0.00           C  
ATOM    571  O   ILE A  36      12.065  -9.943  -6.107  1.00  0.00           O  
ATOM    572  CB  ILE A  36      10.331 -11.848  -7.958  1.00  0.00           C  
ATOM    573  CG1 ILE A  36       9.365 -11.159  -7.012  1.00  0.00           C  
ATOM    574  CG2 ILE A  36      10.825 -13.095  -7.246  1.00  0.00           C  
ATOM    575  CD1 ILE A  36       8.667  -9.960  -7.603  1.00  0.00           C  
ATOM    576  H   ILE A  36      12.114 -11.975  -9.976  1.00  0.00           H  
ATOM    577  HA  ILE A  36      10.999  -9.869  -8.367  1.00  0.00           H  
ATOM    578  HB  ILE A  36       9.831 -12.111  -8.890  1.00  0.00           H  
ATOM    579 1HG1 ILE A  36       8.623 -11.860  -6.676  1.00  0.00           H  
ATOM    580 2HG1 ILE A  36       9.928 -10.821  -6.145  1.00  0.00           H  
ATOM    581 1HG2 ILE A  36      10.017 -13.739  -7.048  1.00  0.00           H  
ATOM    582 2HG2 ILE A  36      11.504 -13.597  -7.839  1.00  0.00           H  
ATOM    583 3HG2 ILE A  36      11.288 -12.839  -6.301  1.00  0.00           H  
ATOM    584 1HD1 ILE A  36       8.009  -9.520  -6.851  1.00  0.00           H  
ATOM    585 2HD1 ILE A  36       9.404  -9.224  -7.917  1.00  0.00           H  
ATOM    586 3HD1 ILE A  36       8.079 -10.272  -8.464  1.00  0.00           H  
ATOM    587  N   GLU A  37      13.423 -11.548  -6.925  1.00  0.00           N  
ATOM    588  CA  GLU A  37      14.289 -11.477  -5.758  1.00  0.00           C  
ATOM    589  C   GLU A  37      14.970 -10.129  -5.696  1.00  0.00           C  
ATOM    590  O   GLU A  37      15.088  -9.534  -4.625  1.00  0.00           O  
ATOM    591  CB  GLU A  37      15.362 -12.545  -5.787  1.00  0.00           C  
ATOM    592  CG  GLU A  37      14.986 -13.933  -5.559  1.00  0.00           C  
ATOM    593  CD  GLU A  37      14.489 -14.291  -4.233  1.00  0.00           C  
ATOM    594  OE1 GLU A  37      14.429 -13.469  -3.371  1.00  0.00           O  
ATOM    595  OE2 GLU A  37      14.250 -15.466  -4.058  1.00  0.00           O  
ATOM    596  H   GLU A  37      13.610 -12.221  -7.674  1.00  0.00           H  
ATOM    597  HA  GLU A  37      13.681 -11.609  -4.864  1.00  0.00           H  
ATOM    598 1HB  GLU A  37      15.790 -12.543  -6.781  1.00  0.00           H  
ATOM    599 2HB  GLU A  37      16.149 -12.289  -5.085  1.00  0.00           H  
ATOM    600 1HG  GLU A  37      14.242 -14.205  -6.302  1.00  0.00           H  
ATOM    601 2HG  GLU A  37      15.873 -14.496  -5.726  1.00  0.00           H  
ATOM    602  N   GLN A  38      15.372  -9.600  -6.850  1.00  0.00           N  
ATOM    603  CA  GLN A  38      16.002  -8.292  -6.848  1.00  0.00           C  
ATOM    604  C   GLN A  38      14.999  -7.237  -6.363  1.00  0.00           C  
ATOM    605  O   GLN A  38      15.355  -6.312  -5.611  1.00  0.00           O  
ATOM    606  CB  GLN A  38      16.513  -7.951  -8.248  1.00  0.00           C  
ATOM    607  CG  GLN A  38      17.732  -8.737  -8.751  1.00  0.00           C  
ATOM    608  CD  GLN A  38      18.997  -8.411  -7.976  1.00  0.00           C  
ATOM    609  OE1 GLN A  38      19.028  -7.456  -7.196  1.00  0.00           O  
ATOM    610  NE2 GLN A  38      20.058  -9.166  -8.205  1.00  0.00           N  
ATOM    611  H   GLN A  38      15.266 -10.126  -7.721  1.00  0.00           H  
ATOM    612  HA  GLN A  38      16.844  -8.310  -6.158  1.00  0.00           H  
ATOM    613 1HB  GLN A  38      15.709  -8.131  -8.969  1.00  0.00           H  
ATOM    614 2HB  GLN A  38      16.755  -6.894  -8.294  1.00  0.00           H  
ATOM    615 1HG  GLN A  38      17.530  -9.805  -8.650  1.00  0.00           H  
ATOM    616 2HG  GLN A  38      17.893  -8.493  -9.795  1.00  0.00           H  
ATOM    617 1HE2 GLN A  38      20.916  -8.976  -7.725  1.00  0.00           H  
ATOM    618 2HE2 GLN A  38      20.003  -9.923  -8.859  1.00  0.00           H  
ATOM    619  N   HIS A  39      13.719  -7.412  -6.726  1.00  0.00           N  
ATOM    620  CA  HIS A  39      12.699  -6.475  -6.289  1.00  0.00           C  
ATOM    621  C   HIS A  39      12.429  -6.616  -4.795  1.00  0.00           C  
ATOM    622  O   HIS A  39      12.273  -5.611  -4.106  1.00  0.00           O  
ATOM    623  CB  HIS A  39      11.383  -6.653  -7.062  1.00  0.00           C  
ATOM    624  CG  HIS A  39      11.408  -6.168  -8.489  1.00  0.00           C  
ATOM    625  ND1 HIS A  39      11.609  -4.839  -8.815  1.00  0.00           N  
ATOM    626  CD2 HIS A  39      11.226  -6.817  -9.667  1.00  0.00           C  
ATOM    627  CE1 HIS A  39      11.563  -4.700 -10.128  1.00  0.00           C  
ATOM    628  NE2 HIS A  39      11.333  -5.881 -10.667  1.00  0.00           N  
ATOM    629  H   HIS A  39      13.471  -8.180  -7.355  1.00  0.00           H  
ATOM    630  HA  HIS A  39      13.047  -5.457  -6.463  1.00  0.00           H  
ATOM    631 1HB  HIS A  39      11.123  -7.707  -7.068  1.00  0.00           H  
ATOM    632 2HB  HIS A  39      10.586  -6.131  -6.535  1.00  0.00           H  
ATOM    633  HD2 HIS A  39      11.029  -7.879  -9.802  1.00  0.00           H  
ATOM    634  HE1 HIS A  39      11.691  -3.765 -10.673  1.00  0.00           H  
ATOM    635  HE2 HIS A  39      11.244  -6.069 -11.655  1.00  0.00           H  
ATOM    636  N   HIS A  40      12.406  -7.843  -4.272  1.00  0.00           N  
ATOM    637  CA  HIS A  40      12.145  -8.030  -2.846  1.00  0.00           C  
ATOM    638  C   HIS A  40      13.289  -7.535  -1.977  1.00  0.00           C  
ATOM    639  O   HIS A  40      13.051  -6.873  -0.964  1.00  0.00           O  
ATOM    640  CB  HIS A  40      11.775  -9.477  -2.539  1.00  0.00           C  
ATOM    641  CG  HIS A  40      10.377  -9.777  -3.022  1.00  0.00           C  
ATOM    642  ND1 HIS A  40       9.857 -11.054  -3.155  1.00  0.00           N  
ATOM    643  CD2 HIS A  40       9.399  -8.932  -3.408  1.00  0.00           C  
ATOM    644  CE1 HIS A  40       8.625 -10.972  -3.597  1.00  0.00           C  
ATOM    645  NE2 HIS A  40       8.323  -9.690  -3.762  1.00  0.00           N  
ATOM    646  H   HIS A  40      12.534  -8.654  -4.877  1.00  0.00           H  
ATOM    647  HA  HIS A  40      11.274  -7.432  -2.575  1.00  0.00           H  
ATOM    648 1HB  HIS A  40      12.478 -10.153  -3.036  1.00  0.00           H  
ATOM    649 2HB  HIS A  40      11.834  -9.660  -1.465  1.00  0.00           H  
ATOM    650  HD1 HIS A  40      10.283 -11.963  -2.970  1.00  0.00           H  
ATOM    651  HD2 HIS A  40       9.350  -7.847  -3.473  1.00  0.00           H  
ATOM    652  HE1 HIS A  40       8.060 -11.886  -3.766  1.00  0.00           H  
ATOM    653  N   VAL A  41      14.538  -7.759  -2.395  1.00  0.00           N  
ATOM    654  CA  VAL A  41      15.639  -7.242  -1.591  1.00  0.00           C  
ATOM    655  C   VAL A  41      15.528  -5.730  -1.561  1.00  0.00           C  
ATOM    656  O   VAL A  41      15.672  -5.105  -0.502  1.00  0.00           O  
ATOM    657  CB  VAL A  41      17.025  -7.629  -2.151  1.00  0.00           C  
ATOM    658  CG1 VAL A  41      18.115  -6.877  -1.386  1.00  0.00           C  
ATOM    659  CG2 VAL A  41      17.246  -9.111  -1.999  1.00  0.00           C  
ATOM    660  H   VAL A  41      14.717  -8.315  -3.231  1.00  0.00           H  
ATOM    661  HA  VAL A  41      15.547  -7.636  -0.577  1.00  0.00           H  
ATOM    662  HB  VAL A  41      17.079  -7.351  -3.208  1.00  0.00           H  
ATOM    663 1HG1 VAL A  41      19.097  -7.148  -1.786  1.00  0.00           H  
ATOM    664 2HG1 VAL A  41      17.959  -5.803  -1.501  1.00  0.00           H  
ATOM    665 3HG1 VAL A  41      18.068  -7.144  -0.331  1.00  0.00           H  
ATOM    666 1HG2 VAL A  41      18.223  -9.385  -2.391  1.00  0.00           H  
ATOM    667 2HG2 VAL A  41      17.195  -9.370  -0.943  1.00  0.00           H  
ATOM    668 3HG2 VAL A  41      16.475  -9.643  -2.543  1.00  0.00           H  
ATOM    669  N   THR A  42      15.250  -5.135  -2.726  1.00  0.00           N  
ATOM    670  CA  THR A  42      15.111  -3.700  -2.824  1.00  0.00           C  
ATOM    671  C   THR A  42      13.963  -3.184  -1.971  1.00  0.00           C  
ATOM    672  O   THR A  42      14.163  -2.234  -1.222  1.00  0.00           O  
ATOM    673  CB  THR A  42      14.875  -3.277  -4.279  1.00  0.00           C  
ATOM    674  OG1 THR A  42      16.004  -3.665  -5.078  1.00  0.00           O  
ATOM    675  CG2 THR A  42      14.661  -1.777  -4.367  1.00  0.00           C  
ATOM    676  H   THR A  42      15.150  -5.685  -3.581  1.00  0.00           H  
ATOM    677  HA  THR A  42      16.033  -3.239  -2.472  1.00  0.00           H  
ATOM    678  HB  THR A  42      13.989  -3.777  -4.658  1.00  0.00           H  
ATOM    679  HG1 THR A  42      15.979  -4.649  -5.199  1.00  0.00           H  
ATOM    680 1HG2 THR A  42      14.488  -1.500  -5.404  1.00  0.00           H  
ATOM    681 2HG2 THR A  42      13.796  -1.508  -3.769  1.00  0.00           H  
ATOM    682 3HG2 THR A  42      15.540  -1.256  -3.991  1.00  0.00           H  
ATOM    683  N   LYS A  43      12.778  -3.804  -2.047  1.00  0.00           N  
ATOM    684  CA  LYS A  43      11.634  -3.336  -1.269  1.00  0.00           C  
ATOM    685  C   LYS A  43      11.881  -3.440   0.217  1.00  0.00           C  
ATOM    686  O   LYS A  43      11.475  -2.560   0.981  1.00  0.00           O  
ATOM    687  CB  LYS A  43      10.349  -4.058  -1.656  1.00  0.00           C  
ATOM    688  CG  LYS A  43       9.810  -3.644  -3.031  1.00  0.00           C  
ATOM    689  CD  LYS A  43       8.527  -4.381  -3.391  1.00  0.00           C  
ATOM    690  CE  LYS A  43       8.008  -3.941  -4.754  1.00  0.00           C  
ATOM    691  NZ  LYS A  43       6.749  -4.649  -5.129  1.00  0.00           N  
ATOM    692  H   LYS A  43      12.661  -4.588  -2.679  1.00  0.00           H  
ATOM    693  HA  LYS A  43      11.483  -2.283  -1.496  1.00  0.00           H  
ATOM    694 1HB  LYS A  43      10.541  -5.131  -1.678  1.00  0.00           H  
ATOM    695 2HB  LYS A  43       9.580  -3.865  -0.911  1.00  0.00           H  
ATOM    696 1HG  LYS A  43       9.615  -2.571  -3.025  1.00  0.00           H  
ATOM    697 2HG  LYS A  43      10.560  -3.846  -3.786  1.00  0.00           H  
ATOM    698 1HD  LYS A  43       8.723  -5.453  -3.412  1.00  0.00           H  
ATOM    699 2HD  LYS A  43       7.768  -4.183  -2.634  1.00  0.00           H  
ATOM    700 1HE  LYS A  43       7.818  -2.869  -4.731  1.00  0.00           H  
ATOM    701 2HE  LYS A  43       8.769  -4.150  -5.509  1.00  0.00           H  
ATOM    702 1HZ  LYS A  43       6.438  -4.328  -6.035  1.00  0.00           H  
ATOM    703 2HZ  LYS A  43       6.915  -5.645  -5.164  1.00  0.00           H  
ATOM    704 3HZ  LYS A  43       6.037  -4.451  -4.439  1.00  0.00           H  
ATOM    705  N   ILE A  44      12.581  -4.481   0.657  1.00  0.00           N  
ATOM    706  CA  ILE A  44      12.872  -4.512   2.068  1.00  0.00           C  
ATOM    707  C   ILE A  44      13.789  -3.343   2.383  1.00  0.00           C  
ATOM    708  O   ILE A  44      13.532  -2.566   3.307  1.00  0.00           O  
ATOM    709  CB  ILE A  44      13.468  -5.841   2.552  1.00  0.00           C  
ATOM    710  CG1 ILE A  44      12.454  -6.947   2.444  1.00  0.00           C  
ATOM    711  CG2 ILE A  44      13.933  -5.687   3.949  1.00  0.00           C  
ATOM    712  CD1 ILE A  44      13.043  -8.303   2.669  1.00  0.00           C  
ATOM    713  H   ILE A  44      12.888  -5.229   0.029  1.00  0.00           H  
ATOM    714  HA  ILE A  44      11.951  -4.362   2.605  1.00  0.00           H  
ATOM    715  HB  ILE A  44      14.318  -6.117   1.914  1.00  0.00           H  
ATOM    716 1HG1 ILE A  44      11.665  -6.787   3.157  1.00  0.00           H  
ATOM    717 2HG1 ILE A  44      12.028  -6.926   1.441  1.00  0.00           H  
ATOM    718 1HG2 ILE A  44      14.343  -6.613   4.288  1.00  0.00           H  
ATOM    719 2HG2 ILE A  44      14.687  -4.906   3.994  1.00  0.00           H  
ATOM    720 3HG2 ILE A  44      13.126  -5.428   4.572  1.00  0.00           H  
ATOM    721 1HD1 ILE A  44      12.272  -9.061   2.552  1.00  0.00           H  
ATOM    722 2HD1 ILE A  44      13.825  -8.471   1.937  1.00  0.00           H  
ATOM    723 3HD1 ILE A  44      13.469  -8.370   3.667  1.00  0.00           H  
ATOM    724  N   GLN A  45      14.825  -3.143   1.571  1.00  0.00           N  
ATOM    725  CA  GLN A  45      15.691  -2.017   1.866  1.00  0.00           C  
ATOM    726  C   GLN A  45      14.935  -0.670   1.776  1.00  0.00           C  
ATOM    727  O   GLN A  45      15.228   0.245   2.550  1.00  0.00           O  
ATOM    728  CB  GLN A  45      16.930  -2.011   0.970  1.00  0.00           C  
ATOM    729  CG  GLN A  45      17.972  -3.131   1.251  1.00  0.00           C  
ATOM    730  CD  GLN A  45      19.226  -2.911   0.405  1.00  0.00           C  
ATOM    731  OE1 GLN A  45      19.628  -1.749   0.276  1.00  0.00           O  
ATOM    732  NE2 GLN A  45      19.832  -3.959  -0.148  1.00  0.00           N  
ATOM    733  H   GLN A  45      15.021  -3.776   0.795  1.00  0.00           H  
ATOM    734  HA  GLN A  45      16.036  -2.129   2.889  1.00  0.00           H  
ATOM    735 1HB  GLN A  45      16.609  -2.097  -0.075  1.00  0.00           H  
ATOM    736 2HB  GLN A  45      17.433  -1.058   1.075  1.00  0.00           H  
ATOM    737 1HG  GLN A  45      18.254  -3.099   2.299  1.00  0.00           H  
ATOM    738 2HG  GLN A  45      17.550  -4.112   1.004  1.00  0.00           H  
ATOM    739 1HE2 GLN A  45      20.674  -3.809  -0.736  1.00  0.00           H  
ATOM    740 2HE2 GLN A  45      19.470  -4.878  -0.030  1.00  0.00           H  
ATOM    741  N   GLN A  46      13.945  -0.533   0.886  1.00  0.00           N  
ATOM    742  CA  GLN A  46      13.183   0.710   0.803  1.00  0.00           C  
ATOM    743  C   GLN A  46      12.452   0.983   2.109  1.00  0.00           C  
ATOM    744  O   GLN A  46      12.416   2.124   2.576  1.00  0.00           O  
ATOM    745  CB  GLN A  46      12.168   0.685  -0.329  1.00  0.00           C  
ATOM    746  CG  GLN A  46      12.777   0.736  -1.725  1.00  0.00           C  
ATOM    747  CD  GLN A  46      11.760   0.531  -2.845  1.00  0.00           C  
ATOM    748  OE1 GLN A  46      10.672  -0.021  -2.651  1.00  0.00           O  
ATOM    749  NE2 GLN A  46      12.121   0.984  -4.042  1.00  0.00           N  
ATOM    750  H   GLN A  46      13.741  -1.295   0.240  1.00  0.00           H  
ATOM    751  HA  GLN A  46      13.878   1.532   0.623  1.00  0.00           H  
ATOM    752 1HB  GLN A  46      11.581  -0.224  -0.251  1.00  0.00           H  
ATOM    753 2HB  GLN A  46      11.483   1.521  -0.222  1.00  0.00           H  
ATOM    754 1HG  GLN A  46      13.229   1.715  -1.862  1.00  0.00           H  
ATOM    755 2HG  GLN A  46      13.532  -0.017  -1.808  1.00  0.00           H  
ATOM    756 1HE2 GLN A  46      11.506   0.883  -4.827  1.00  0.00           H  
ATOM    757 2HE2 GLN A  46      13.012   1.423  -4.159  1.00  0.00           H  
ATOM    758  N   TYR A  47      11.888  -0.065   2.736  1.00  0.00           N  
ATOM    759  CA  TYR A  47      11.225   0.198   4.002  1.00  0.00           C  
ATOM    760  C   TYR A  47      12.286   0.510   5.092  1.00  0.00           C  
ATOM    761  O   TYR A  47      11.986   1.179   6.081  1.00  0.00           O  
ATOM    762  CB  TYR A  47      10.116  -0.844   4.370  1.00  0.00           C  
ATOM    763  CG  TYR A  47      10.364  -2.282   4.643  1.00  0.00           C  
ATOM    764  CD1 TYR A  47      11.061  -2.669   5.736  1.00  0.00           C  
ATOM    765  CD2 TYR A  47       9.726  -3.237   3.856  1.00  0.00           C  
ATOM    766  CE1 TYR A  47      11.205  -3.988   6.035  1.00  0.00           C  
ATOM    767  CE2 TYR A  47       9.833  -4.575   4.170  1.00  0.00           C  
ATOM    768  CZ  TYR A  47      10.582  -4.954   5.250  1.00  0.00           C  
ATOM    769  OH  TYR A  47      10.705  -6.299   5.577  1.00  0.00           O  
ATOM    770  H   TYR A  47      11.911  -0.998   2.320  1.00  0.00           H  
ATOM    771  HA  TYR A  47      10.661   1.121   3.884  1.00  0.00           H  
ATOM    772 1HB  TYR A  47       9.554  -0.484   5.145  1.00  0.00           H  
ATOM    773 2HB  TYR A  47       9.431  -0.841   3.530  1.00  0.00           H  
ATOM    774  HD1 TYR A  47      11.518  -1.922   6.374  1.00  0.00           H  
ATOM    775  HD2 TYR A  47       9.126  -2.916   3.005  1.00  0.00           H  
ATOM    776  HE1 TYR A  47      11.782  -4.282   6.913  1.00  0.00           H  
ATOM    777  HE2 TYR A  47       9.323  -5.326   3.567  1.00  0.00           H  
ATOM    778  HH  TYR A  47       9.881  -6.749   5.386  1.00  0.00           H  
ATOM    779  N   TRP A  48      13.559   0.103   4.878  1.00  0.00           N  
ATOM    780  CA  TRP A  48      14.640   0.485   5.812  1.00  0.00           C  
ATOM    781  C   TRP A  48      15.006   1.955   5.620  1.00  0.00           C  
ATOM    782  O   TRP A  48      15.336   2.661   6.577  1.00  0.00           O  
ATOM    783  CB  TRP A  48      15.894  -0.411   5.660  1.00  0.00           C  
ATOM    784  CG  TRP A  48      15.627  -1.839   6.078  1.00  0.00           C  
ATOM    785  CD1 TRP A  48      14.426  -2.394   6.085  1.00  0.00           C  
ATOM    786  CD2 TRP A  48      16.518  -2.845   6.600  1.00  0.00           C  
ATOM    787  NE1 TRP A  48      14.479  -3.664   6.593  1.00  0.00           N  
ATOM    788  CE2 TRP A  48      15.725  -3.950   6.925  1.00  0.00           C  
ATOM    789  CE3 TRP A  48      17.868  -2.897   6.850  1.00  0.00           C  
ATOM    790  CZ2 TRP A  48      16.231  -5.070   7.496  1.00  0.00           C  
ATOM    791  CZ3 TRP A  48      18.364  -4.044   7.408  1.00  0.00           C  
ATOM    792  CH2 TRP A  48      17.564  -5.091   7.729  1.00  0.00           C  
ATOM    793  H   TRP A  48      13.764  -0.500   4.075  1.00  0.00           H  
ATOM    794  HA  TRP A  48      14.305   0.408   6.816  1.00  0.00           H  
ATOM    795 1HB  TRP A  48      16.248  -0.389   4.647  1.00  0.00           H  
ATOM    796 2HB  TRP A  48      16.686  -0.004   6.289  1.00  0.00           H  
ATOM    797  HD1 TRP A  48      13.559  -1.893   5.745  1.00  0.00           H  
ATOM    798  HE1 TRP A  48      13.699  -4.282   6.721  1.00  0.00           H  
ATOM    799  HE3 TRP A  48      18.522  -2.067   6.623  1.00  0.00           H  
ATOM    800  HZ2 TRP A  48      15.620  -5.922   7.771  1.00  0.00           H  
ATOM    801  HZ3 TRP A  48      19.402  -4.100   7.609  1.00  0.00           H  
ATOM    802  HH2 TRP A  48      17.999  -5.963   8.179  1.00  0.00           H  
ATOM    803  N   ASN A  49      14.892   2.435   4.385  1.00  0.00           N  
ATOM    804  CA  ASN A  49      15.188   3.828   4.077  1.00  0.00           C  
ATOM    805  C   ASN A  49      14.091   4.782   4.574  1.00  0.00           C  
ATOM    806  O   ASN A  49      14.380   5.912   4.978  1.00  0.00           O  
ATOM    807  CB  ASN A  49      15.382   3.986   2.584  1.00  0.00           C  
ATOM    808  CG  ASN A  49      16.658   3.355   2.091  1.00  0.00           C  
ATOM    809  OD1 ASN A  49      17.631   3.183   2.838  1.00  0.00           O  
ATOM    810  ND2 ASN A  49      16.669   3.005   0.831  1.00  0.00           N  
ATOM    811  H   ASN A  49      14.641   1.793   3.633  1.00  0.00           H  
ATOM    812  HA  ASN A  49      16.110   4.103   4.587  1.00  0.00           H  
ATOM    813 1HB  ASN A  49      14.540   3.518   2.072  1.00  0.00           H  
ATOM    814 2HB  ASN A  49      15.374   5.043   2.313  1.00  0.00           H  
ATOM    815 1HD2 ASN A  49      17.484   2.576   0.440  1.00  0.00           H  
ATOM    816 2HD2 ASN A  49      15.865   3.168   0.266  1.00  0.00           H  
ATOM    817  N   ASN A  50      12.832   4.315   4.592  1.00  0.00           N  
ATOM    818  CA  ASN A  50      11.714   5.166   5.010  1.00  0.00           C  
ATOM    819  C   ASN A  50      10.767   4.549   6.065  1.00  0.00           C  
ATOM    820  O   ASN A  50       9.564   4.400   5.803  1.00  0.00           O  
ATOM    821  CB  ASN A  50      10.882   5.549   3.800  1.00  0.00           C  
ATOM    822  CG  ASN A  50      11.655   6.300   2.756  1.00  0.00           C  
ATOM    823  OD1 ASN A  50      11.875   7.509   2.870  1.00  0.00           O  
ATOM    824  ND2 ASN A  50      12.065   5.598   1.727  1.00  0.00           N  
ATOM    825  H   ASN A  50      12.651   3.382   4.223  1.00  0.00           H  
ATOM    826  HA  ASN A  50      12.126   6.077   5.430  1.00  0.00           H  
ATOM    827 1HB  ASN A  50      10.471   4.641   3.346  1.00  0.00           H  
ATOM    828 2HB  ASN A  50      10.045   6.161   4.128  1.00  0.00           H  
ATOM    829 1HD2 ASN A  50      12.581   6.041   0.993  1.00  0.00           H  
ATOM    830 2HD2 ASN A  50      11.859   4.616   1.682  1.00  0.00           H  
ATOM    831  N   PRO A  51      11.222   4.291   7.307  1.00  0.00           N  
ATOM    832  CA  PRO A  51      10.464   3.635   8.362  1.00  0.00           C  
ATOM    833  C   PRO A  51       9.462   4.571   9.018  1.00  0.00           C  
ATOM    834  O   PRO A  51       9.599   4.923  10.193  1.00  0.00           O  
ATOM    835  CB  PRO A  51      11.548   3.196   9.326  1.00  0.00           C  
ATOM    836  CG  PRO A  51      12.610   4.279   9.182  1.00  0.00           C  
ATOM    837  CD  PRO A  51      12.584   4.663   7.705  1.00  0.00           C  
ATOM    838  HA  PRO A  51       9.978   2.788   7.929  1.00  0.00           H  
ATOM    839 1HB  PRO A  51      11.141   3.108  10.346  1.00  0.00           H  
ATOM    840 2HB  PRO A  51      11.922   2.197   9.042  1.00  0.00           H  
ATOM    841 1HG  PRO A  51      12.387   5.123   9.846  1.00  0.00           H  
ATOM    842 2HG  PRO A  51      13.596   3.888   9.470  1.00  0.00           H  
ATOM    843 1HD  PRO A  51      12.761   5.736   7.584  1.00  0.00           H  
ATOM    844 2HD  PRO A  51      13.321   4.052   7.183  1.00  0.00           H  
ATOM    845  N   THR A  52       8.468   4.984   8.242  1.00  0.00           N  
ATOM    846  CA  THR A  52       7.511   5.999   8.671  1.00  0.00           C  
ATOM    847  C   THR A  52       6.056   5.552   8.890  1.00  0.00           C  
ATOM    848  O   THR A  52       5.261   6.323   9.430  1.00  0.00           O  
ATOM    849  CB  THR A  52       7.531   7.151   7.651  1.00  0.00           C  
ATOM    850  OG1 THR A  52       7.146   6.663   6.358  1.00  0.00           O  
ATOM    851  CG2 THR A  52       8.946   7.728   7.551  1.00  0.00           C  
ATOM    852  H   THR A  52       8.442   4.622   7.288  1.00  0.00           H  
ATOM    853  HA  THR A  52       7.868   6.398   9.620  1.00  0.00           H  
ATOM    854  HB  THR A  52       6.838   7.932   7.964  1.00  0.00           H  
ATOM    855  HG1 THR A  52       7.647   5.858   6.151  1.00  0.00           H  
ATOM    856 1HG2 THR A  52       8.956   8.542   6.828  1.00  0.00           H  
ATOM    857 2HG2 THR A  52       9.252   8.103   8.528  1.00  0.00           H  
ATOM    858 3HG2 THR A  52       9.631   6.955   7.230  1.00  0.00           H  
ATOM    859  N   ASP A  53       5.681   4.349   8.465  1.00  0.00           N  
ATOM    860  CA  ASP A  53       4.281   3.917   8.579  1.00  0.00           C  
ATOM    861  C   ASP A  53       4.094   2.400   8.680  1.00  0.00           C  
ATOM    862  O   ASP A  53       4.322   1.651   7.722  1.00  0.00           O  
ATOM    863  CB  ASP A  53       3.457   4.510   7.430  1.00  0.00           C  
ATOM    864  CG  ASP A  53       1.964   4.216   7.523  1.00  0.00           C  
ATOM    865  OD1 ASP A  53       1.615   3.108   7.919  1.00  0.00           O  
ATOM    866  OD2 ASP A  53       1.180   5.105   7.257  1.00  0.00           O  
ATOM    867  H   ASP A  53       6.371   3.746   8.050  1.00  0.00           H  
ATOM    868  HA  ASP A  53       3.884   4.345   9.502  1.00  0.00           H  
ATOM    869 1HB  ASP A  53       3.593   5.594   7.414  1.00  0.00           H  
ATOM    870 2HB  ASP A  53       3.823   4.124   6.476  1.00  0.00           H  
ATOM    871  N   ALA A  54       3.682   1.956   9.870  1.00  0.00           N  
ATOM    872  CA  ALA A  54       3.487   0.547  10.212  1.00  0.00           C  
ATOM    873  C   ALA A  54       2.467  -0.150   9.321  1.00  0.00           C  
ATOM    874  O   ALA A  54       2.530  -1.364   9.146  1.00  0.00           O  
ATOM    875  CB  ALA A  54       3.086   0.403  11.668  1.00  0.00           C  
ATOM    876  H   ALA A  54       3.482   2.648  10.583  1.00  0.00           H  
ATOM    877  HA  ALA A  54       4.443   0.035  10.062  1.00  0.00           H  
ATOM    878 1HB  ALA A  54       2.989  -0.653  11.918  1.00  0.00           H  
ATOM    879 2HB  ALA A  54       3.843   0.857  12.303  1.00  0.00           H  
ATOM    880 3HB  ALA A  54       2.130   0.906  11.823  1.00  0.00           H  
ATOM    881  N   GLU A  55       1.463   0.580   8.821  1.00  0.00           N  
ATOM    882  CA  GLU A  55       0.467  -0.102   8.011  1.00  0.00           C  
ATOM    883  C   GLU A  55       1.090  -0.399   6.667  1.00  0.00           C  
ATOM    884  O   GLU A  55       0.936  -1.503   6.140  1.00  0.00           O  
ATOM    885  CB  GLU A  55      -0.820   0.711   7.859  1.00  0.00           C  
ATOM    886  CG  GLU A  55      -1.628   0.856   9.153  1.00  0.00           C  
ATOM    887  CD  GLU A  55      -2.950   1.585   8.975  1.00  0.00           C  
ATOM    888  OE1 GLU A  55      -3.250   2.008   7.882  1.00  0.00           O  
ATOM    889  OE2 GLU A  55      -3.660   1.711   9.946  1.00  0.00           O  
ATOM    890  H   GLU A  55       1.438   1.596   8.907  1.00  0.00           H  
ATOM    891  HA  GLU A  55       0.212  -1.048   8.485  1.00  0.00           H  
ATOM    892 1HB  GLU A  55      -0.573   1.713   7.509  1.00  0.00           H  
ATOM    893 2HB  GLU A  55      -1.457   0.249   7.105  1.00  0.00           H  
ATOM    894 1HG  GLU A  55      -1.824  -0.137   9.557  1.00  0.00           H  
ATOM    895 2HG  GLU A  55      -1.017   1.397   9.875  1.00  0.00           H  
ATOM    896  N   ASP A  56       1.859   0.560   6.129  1.00  0.00           N  
ATOM    897  CA  ASP A  56       2.508   0.257   4.850  1.00  0.00           C  
ATOM    898  C   ASP A  56       3.472  -0.906   5.030  1.00  0.00           C  
ATOM    899  O   ASP A  56       3.531  -1.806   4.192  1.00  0.00           O  
ATOM    900  CB  ASP A  56       3.281   1.442   4.251  1.00  0.00           C  
ATOM    901  CG  ASP A  56       2.425   2.553   3.606  1.00  0.00           C  
ATOM    902  OD1 ASP A  56       1.253   2.347   3.380  1.00  0.00           O  
ATOM    903  OD2 ASP A  56       2.988   3.578   3.280  1.00  0.00           O  
ATOM    904  H   ASP A  56       1.956   1.462   6.621  1.00  0.00           H  
ATOM    905  HA  ASP A  56       1.742  -0.046   4.136  1.00  0.00           H  
ATOM    906 1HB  ASP A  56       3.886   1.898   5.044  1.00  0.00           H  
ATOM    907 2HB  ASP A  56       3.968   1.070   3.507  1.00  0.00           H  
ATOM    908  N   ALA A  57       4.210  -0.916   6.141  1.00  0.00           N  
ATOM    909  CA  ALA A  57       5.137  -2.005   6.404  1.00  0.00           C  
ATOM    910  C   ALA A  57       4.410  -3.336   6.523  1.00  0.00           C  
ATOM    911  O   ALA A  57       4.898  -4.356   6.040  1.00  0.00           O  
ATOM    912  CB  ALA A  57       5.943  -1.732   7.639  1.00  0.00           C  
ATOM    913  H   ALA A  57       4.129  -0.136   6.805  1.00  0.00           H  
ATOM    914  HA  ALA A  57       5.821  -2.076   5.559  1.00  0.00           H  
ATOM    915 1HB  ALA A  57       6.655  -2.535   7.810  1.00  0.00           H  
ATOM    916 2HB  ALA A  57       6.439  -0.844   7.500  1.00  0.00           H  
ATOM    917 3HB  ALA A  57       5.286  -1.653   8.490  1.00  0.00           H  
ATOM    918  N   GLN A  58       3.214  -3.335   7.139  1.00  0.00           N  
ATOM    919  CA  GLN A  58       2.500  -4.599   7.268  1.00  0.00           C  
ATOM    920  C   GLN A  58       2.108  -5.071   5.874  1.00  0.00           C  
ATOM    921  O   GLN A  58       2.254  -6.253   5.536  1.00  0.00           O  
ATOM    922  CB  GLN A  58       1.214  -4.456   8.097  1.00  0.00           C  
ATOM    923  CG  GLN A  58       0.602  -5.820   8.484  1.00  0.00           C  
ATOM    924  CD  GLN A  58       1.511  -6.625   9.492  1.00  0.00           C  
ATOM    925  OE1 GLN A  58       1.751  -6.178  10.633  1.00  0.00           O  
ATOM    926  NE2 GLN A  58       1.994  -7.784   9.068  1.00  0.00           N  
ATOM    927  H   GLN A  58       2.834  -2.489   7.556  1.00  0.00           H  
ATOM    928  HA  GLN A  58       3.144  -5.334   7.726  1.00  0.00           H  
ATOM    929 1HB  GLN A  58       1.372  -3.851   8.982  1.00  0.00           H  
ATOM    930 2HB  GLN A  58       0.473  -3.928   7.490  1.00  0.00           H  
ATOM    931 1HG  GLN A  58      -0.371  -5.653   8.943  1.00  0.00           H  
ATOM    932 2HG  GLN A  58       0.496  -6.406   7.576  1.00  0.00           H  
ATOM    933 1HE2 GLN A  58       2.577  -8.356   9.657  1.00  0.00           H  
ATOM    934 2HE2 GLN A  58       1.778  -8.107   8.145  1.00  0.00           H  
ATOM    935  N   ASP A  59       1.673  -4.137   5.029  1.00  0.00           N  
ATOM    936  CA  ASP A  59       1.314  -4.505   3.677  1.00  0.00           C  
ATOM    937  C   ASP A  59       2.523  -5.008   2.898  1.00  0.00           C  
ATOM    938  O   ASP A  59       2.400  -5.981   2.150  1.00  0.00           O  
ATOM    939  CB  ASP A  59       0.620  -3.348   2.939  1.00  0.00           C  
ATOM    940  CG  ASP A  59      -0.851  -3.124   3.405  1.00  0.00           C  
ATOM    941  OD1 ASP A  59      -1.375  -3.974   4.090  1.00  0.00           O  
ATOM    942  OD2 ASP A  59      -1.437  -2.134   3.024  1.00  0.00           O  
ATOM    943  H   ASP A  59       1.569  -3.171   5.344  1.00  0.00           H  
ATOM    944  HA  ASP A  59       0.595  -5.318   3.733  1.00  0.00           H  
ATOM    945 1HB  ASP A  59       1.180  -2.426   3.120  1.00  0.00           H  
ATOM    946 2HB  ASP A  59       0.633  -3.534   1.867  1.00  0.00           H  
ATOM    947  N   TYR A  60       3.711  -4.417   3.109  1.00  0.00           N  
ATOM    948  CA  TYR A  60       4.883  -4.888   2.377  1.00  0.00           C  
ATOM    949  C   TYR A  60       5.338  -6.265   2.839  1.00  0.00           C  
ATOM    950  O   TYR A  60       5.630  -7.132   2.017  1.00  0.00           O  
ATOM    951  CB  TYR A  60       6.080  -3.921   2.514  1.00  0.00           C  
ATOM    952  CG  TYR A  60       6.020  -2.660   1.684  1.00  0.00           C  
ATOM    953  CD1 TYR A  60       5.914  -1.423   2.293  1.00  0.00           C  
ATOM    954  CD2 TYR A  60       6.089  -2.746   0.297  1.00  0.00           C  
ATOM    955  CE1 TYR A  60       5.865  -0.277   1.537  1.00  0.00           C  
ATOM    956  CE2 TYR A  60       6.043  -1.593  -0.467  1.00  0.00           C  
ATOM    957  CZ  TYR A  60       5.927  -0.359   0.155  1.00  0.00           C  
ATOM    958  OH  TYR A  60       5.873   0.795  -0.595  1.00  0.00           O  
ATOM    959  H   TYR A  60       3.775  -3.612   3.732  1.00  0.00           H  
ATOM    960  HA  TYR A  60       4.620  -4.964   1.322  1.00  0.00           H  
ATOM    961 1HB  TYR A  60       6.171  -3.624   3.562  1.00  0.00           H  
ATOM    962 2HB  TYR A  60       6.994  -4.451   2.253  1.00  0.00           H  
ATOM    963  HD1 TYR A  60       5.870  -1.356   3.372  1.00  0.00           H  
ATOM    964  HD2 TYR A  60       6.183  -3.722  -0.185  1.00  0.00           H  
ATOM    965  HE1 TYR A  60       5.780   0.694   2.022  1.00  0.00           H  
ATOM    966  HE2 TYR A  60       6.094  -1.654  -1.555  1.00  0.00           H  
ATOM    967  HH  TYR A  60       5.764   1.550  -0.009  1.00  0.00           H  
ATOM    968  N   VAL A  61       5.337  -6.520   4.151  1.00  0.00           N  
ATOM    969  CA  VAL A  61       5.832  -7.824   4.585  1.00  0.00           C  
ATOM    970  C   VAL A  61       4.847  -8.935   4.176  1.00  0.00           C  
ATOM    971  O   VAL A  61       5.268 -10.030   3.773  1.00  0.00           O  
ATOM    972  CB  VAL A  61       6.140  -7.798   6.113  1.00  0.00           C  
ATOM    973  CG1 VAL A  61       4.884  -7.843   6.974  1.00  0.00           C  
ATOM    974  CG2 VAL A  61       7.058  -8.950   6.458  1.00  0.00           C  
ATOM    975  H   VAL A  61       5.062  -5.805   4.824  1.00  0.00           H  
ATOM    976  HA  VAL A  61       6.773  -8.013   4.075  1.00  0.00           H  
ATOM    977  HB  VAL A  61       6.636  -6.856   6.330  1.00  0.00           H  
ATOM    978 1HG1 VAL A  61       5.158  -7.785   8.030  1.00  0.00           H  
ATOM    979 2HG1 VAL A  61       4.272  -7.010   6.723  1.00  0.00           H  
ATOM    980 3HG1 VAL A  61       4.339  -8.768   6.800  1.00  0.00           H  
ATOM    981 1HG2 VAL A  61       7.300  -8.900   7.511  1.00  0.00           H  
ATOM    982 2HG2 VAL A  61       6.558  -9.901   6.246  1.00  0.00           H  
ATOM    983 3HG2 VAL A  61       7.962  -8.866   5.876  1.00  0.00           H  
ATOM    984  N   ASN A  62       3.537  -8.632   4.185  1.00  0.00           N  
ATOM    985  CA  ASN A  62       2.543  -9.606   3.751  1.00  0.00           C  
ATOM    986  C   ASN A  62       2.555  -9.787   2.241  1.00  0.00           C  
ATOM    987  O   ASN A  62       2.447 -10.912   1.745  1.00  0.00           O  
ATOM    988  CB  ASN A  62       1.152  -9.210   4.185  1.00  0.00           C  
ATOM    989  CG  ASN A  62       0.876  -9.399   5.643  1.00  0.00           C  
ATOM    990  OD1 ASN A  62       1.559 -10.150   6.350  1.00  0.00           O  
ATOM    991  ND2 ASN A  62      -0.151  -8.738   6.112  1.00  0.00           N  
ATOM    992  H   ASN A  62       3.222  -7.724   4.533  1.00  0.00           H  
ATOM    993  HA  ASN A  62       2.788 -10.569   4.198  1.00  0.00           H  
ATOM    994 1HB  ASN A  62       0.994  -8.153   3.941  1.00  0.00           H  
ATOM    995 2HB  ASN A  62       0.425  -9.785   3.612  1.00  0.00           H  
ATOM    996 1HD2 ASN A  62      -0.419  -8.832   7.072  1.00  0.00           H  
ATOM    997 2HD2 ASN A  62      -0.680  -8.145   5.502  1.00  0.00           H  
ATOM    998  N   SER A  63       2.703  -8.688   1.494  1.00  0.00           N  
ATOM    999  CA  SER A  63       2.697  -8.776   0.047  1.00  0.00           C  
ATOM   1000  C   SER A  63       3.863  -9.616  -0.407  1.00  0.00           C  
ATOM   1001  O   SER A  63       3.718 -10.476  -1.278  1.00  0.00           O  
ATOM   1002  CB  SER A  63       2.797  -7.399  -0.579  1.00  0.00           C  
ATOM   1003  OG  SER A  63       1.665  -6.633  -0.295  1.00  0.00           O  
ATOM   1004  H   SER A  63       2.782  -7.768   1.923  1.00  0.00           H  
ATOM   1005  HA  SER A  63       1.771  -9.253  -0.275  1.00  0.00           H  
ATOM   1006 1HB  SER A  63       3.689  -6.893  -0.199  1.00  0.00           H  
ATOM   1007 2HB  SER A  63       2.911  -7.500  -1.658  1.00  0.00           H  
ATOM   1008  HG  SER A  63       1.700  -6.479   0.672  1.00  0.00           H  
ATOM   1009  N   HIS A  64       5.019  -9.426   0.227  1.00  0.00           N  
ATOM   1010  CA  HIS A  64       6.181 -10.189  -0.167  1.00  0.00           C  
ATOM   1011  C   HIS A  64       5.925 -11.655   0.140  1.00  0.00           C  
ATOM   1012  O   HIS A  64       6.220 -12.520  -0.682  1.00  0.00           O  
ATOM   1013  CB  HIS A  64       7.418  -9.720   0.600  1.00  0.00           C  
ATOM   1014  CG  HIS A  64       7.858  -8.342   0.295  1.00  0.00           C  
ATOM   1015  ND1 HIS A  64       8.721  -7.647   1.117  1.00  0.00           N  
ATOM   1016  CD2 HIS A  64       7.543  -7.503  -0.715  1.00  0.00           C  
ATOM   1017  CE1 HIS A  64       8.920  -6.445   0.624  1.00  0.00           C  
ATOM   1018  NE2 HIS A  64       8.217  -6.332  -0.488  1.00  0.00           N  
ATOM   1019  H   HIS A  64       5.105  -8.710   0.950  1.00  0.00           H  
ATOM   1020  HA  HIS A  64       6.364 -10.080  -1.237  1.00  0.00           H  
ATOM   1021 1HB  HIS A  64       7.200  -9.765   1.667  1.00  0.00           H  
ATOM   1022 2HB  HIS A  64       8.248 -10.395   0.400  1.00  0.00           H  
ATOM   1023  HD1 HIS A  64       9.107  -7.993   1.971  1.00  0.00           H  
ATOM   1024  HD2 HIS A  64       6.898  -7.609  -1.586  1.00  0.00           H  
ATOM   1025  HE1 HIS A  64       9.579  -5.737   1.129  1.00  0.00           H  
ATOM   1026  N   ALA A  65       5.311 -11.960   1.293  1.00  0.00           N  
ATOM   1027  CA  ALA A  65       5.053 -13.355   1.619  1.00  0.00           C  
ATOM   1028  C   ALA A  65       4.175 -14.017   0.571  1.00  0.00           C  
ATOM   1029  O   ALA A  65       4.454 -15.134   0.143  1.00  0.00           O  
ATOM   1030  CB  ALA A  65       4.380 -13.469   2.970  1.00  0.00           C  
ATOM   1031  H   ALA A  65       5.070 -11.231   1.970  1.00  0.00           H  
ATOM   1032  HA  ALA A  65       6.010 -13.880   1.640  1.00  0.00           H  
ATOM   1033 1HB  ALA A  65       4.220 -14.516   3.201  1.00  0.00           H  
ATOM   1034 2HB  ALA A  65       4.996 -13.022   3.732  1.00  0.00           H  
ATOM   1035 3HB  ALA A  65       3.425 -12.954   2.941  1.00  0.00           H  
ATOM   1036  N   LYS A  66       3.143 -13.293   0.116  1.00  0.00           N  
ATOM   1037  CA  LYS A  66       2.227 -13.854  -0.870  1.00  0.00           C  
ATOM   1038  C   LYS A  66       2.917 -14.054  -2.207  1.00  0.00           C  
ATOM   1039  O   LYS A  66       2.739 -15.091  -2.862  1.00  0.00           O  
ATOM   1040  CB  LYS A  66       1.013 -12.940  -1.041  1.00  0.00           C  
ATOM   1041  CG  LYS A  66       0.076 -12.925   0.166  1.00  0.00           C  
ATOM   1042  CD  LYS A  66      -1.087 -11.968  -0.037  1.00  0.00           C  
ATOM   1043  CE  LYS A  66      -2.000 -11.936   1.181  1.00  0.00           C  
ATOM   1044  NZ  LYS A  66      -3.127 -10.980   1.002  1.00  0.00           N  
ATOM   1045  H   LYS A  66       2.973 -12.365   0.505  1.00  0.00           H  
ATOM   1046  HA  LYS A  66       1.888 -14.826  -0.515  1.00  0.00           H  
ATOM   1047 1HB  LYS A  66       1.358 -11.915  -1.209  1.00  0.00           H  
ATOM   1048 2HB  LYS A  66       0.447 -13.245  -1.919  1.00  0.00           H  
ATOM   1049 1HG  LYS A  66      -0.312 -13.931   0.336  1.00  0.00           H  
ATOM   1050 2HG  LYS A  66       0.636 -12.618   1.050  1.00  0.00           H  
ATOM   1051 1HD  LYS A  66      -0.694 -10.963  -0.210  1.00  0.00           H  
ATOM   1052 2HD  LYS A  66      -1.664 -12.270  -0.911  1.00  0.00           H  
ATOM   1053 1HE  LYS A  66      -2.404 -12.933   1.352  1.00  0.00           H  
ATOM   1054 2HE  LYS A  66      -1.416 -11.636   2.053  1.00  0.00           H  
ATOM   1055 1HZ  LYS A  66      -3.708 -10.984   1.830  1.00  0.00           H  
ATOM   1056 2HZ  LYS A  66      -2.759 -10.051   0.855  1.00  0.00           H  
ATOM   1057 3HZ  LYS A  66      -3.679 -11.255   0.203  1.00  0.00           H  
ATOM   1058  N   GLU A  67       3.742 -13.098  -2.616  1.00  0.00           N  
ATOM   1059  CA  GLU A  67       4.422 -13.260  -3.885  1.00  0.00           C  
ATOM   1060  C   GLU A  67       5.382 -14.432  -3.795  1.00  0.00           C  
ATOM   1061  O   GLU A  67       5.463 -15.250  -4.712  1.00  0.00           O  
ATOM   1062  CB  GLU A  67       5.164 -11.981  -4.267  1.00  0.00           C  
ATOM   1063  CG  GLU A  67       4.267 -10.785  -4.666  1.00  0.00           C  
ATOM   1064  CD  GLU A  67       3.479 -10.999  -5.944  1.00  0.00           C  
ATOM   1065  OE1 GLU A  67       4.075 -11.337  -6.939  1.00  0.00           O  
ATOM   1066  OE2 GLU A  67       2.283 -10.809  -5.924  1.00  0.00           O  
ATOM   1067  H   GLU A  67       3.878 -12.251  -2.058  1.00  0.00           H  
ATOM   1068  HA  GLU A  67       3.676 -13.483  -4.653  1.00  0.00           H  
ATOM   1069 1HB  GLU A  67       5.742 -11.653  -3.403  1.00  0.00           H  
ATOM   1070 2HB  GLU A  67       5.862 -12.181  -5.080  1.00  0.00           H  
ATOM   1071 1HG  GLU A  67       3.566 -10.596  -3.856  1.00  0.00           H  
ATOM   1072 2HG  GLU A  67       4.898  -9.904  -4.774  1.00  0.00           H  
ATOM   1073  N   GLU A  68       6.057 -14.568  -2.657  1.00  0.00           N  
ATOM   1074  CA  GLU A  68       6.997 -15.655  -2.491  1.00  0.00           C  
ATOM   1075  C   GLU A  68       6.274 -16.997  -2.538  1.00  0.00           C  
ATOM   1076  O   GLU A  68       6.806 -17.944  -3.118  1.00  0.00           O  
ATOM   1077  CB  GLU A  68       7.816 -15.460  -1.221  1.00  0.00           C  
ATOM   1078  CG  GLU A  68       8.837 -14.320  -1.273  1.00  0.00           C  
ATOM   1079  CD  GLU A  68       9.996 -14.613  -2.163  1.00  0.00           C  
ATOM   1080  OE1 GLU A  68      10.549 -15.667  -2.021  1.00  0.00           O  
ATOM   1081  OE2 GLU A  68      10.360 -13.781  -2.962  1.00  0.00           O  
ATOM   1082  H   GLU A  68       5.948 -13.884  -1.909  1.00  0.00           H  
ATOM   1083  HA  GLU A  68       7.696 -15.627  -3.326  1.00  0.00           H  
ATOM   1084 1HB  GLU A  68       7.149 -15.237  -0.391  1.00  0.00           H  
ATOM   1085 2HB  GLU A  68       8.360 -16.370  -0.987  1.00  0.00           H  
ATOM   1086 1HG  GLU A  68       8.335 -13.442  -1.663  1.00  0.00           H  
ATOM   1087 2HG  GLU A  68       9.171 -14.078  -0.282  1.00  0.00           H  
ATOM   1088  N   GLU A  69       5.048 -17.090  -1.996  1.00  0.00           N  
ATOM   1089  CA  GLU A  69       4.327 -18.357  -2.095  1.00  0.00           C  
ATOM   1090  C   GLU A  69       4.099 -18.715  -3.560  1.00  0.00           C  
ATOM   1091  O   GLU A  69       4.263 -19.869  -3.956  1.00  0.00           O  
ATOM   1092  CB  GLU A  69       2.972 -18.327  -1.384  1.00  0.00           C  
ATOM   1093  CG  GLU A  69       3.000 -18.302   0.123  1.00  0.00           C  
ATOM   1094  CD  GLU A  69       1.607 -18.245   0.734  1.00  0.00           C  
ATOM   1095  OE1 GLU A  69       0.649 -18.142  -0.001  1.00  0.00           O  
ATOM   1096  OE2 GLU A  69       1.508 -18.309   1.937  1.00  0.00           O  
ATOM   1097  H   GLU A  69       4.648 -16.295  -1.491  1.00  0.00           H  
ATOM   1098  HA  GLU A  69       4.941 -19.142  -1.645  1.00  0.00           H  
ATOM   1099 1HB  GLU A  69       2.425 -17.440  -1.708  1.00  0.00           H  
ATOM   1100 2HB  GLU A  69       2.388 -19.192  -1.691  1.00  0.00           H  
ATOM   1101 1HG  GLU A  69       3.498 -19.205   0.467  1.00  0.00           H  
ATOM   1102 2HG  GLU A  69       3.576 -17.451   0.454  1.00  0.00           H  
ATOM   1103  N   ASP A  70       3.760 -17.718  -4.382  1.00  0.00           N  
ATOM   1104  CA  ASP A  70       3.570 -17.989  -5.802  1.00  0.00           C  
ATOM   1105  C   ASP A  70       4.870 -18.406  -6.497  1.00  0.00           C  
ATOM   1106  O   ASP A  70       4.858 -19.249  -7.401  1.00  0.00           O  
ATOM   1107  CB  ASP A  70       2.862 -16.828  -6.501  1.00  0.00           C  
ATOM   1108  CG  ASP A  70       1.307 -16.825  -6.181  1.00  0.00           C  
ATOM   1109  OD1 ASP A  70       0.807 -17.829  -5.651  1.00  0.00           O  
ATOM   1110  OD2 ASP A  70       0.652 -15.861  -6.494  1.00  0.00           O  
ATOM   1111  H   ASP A  70       3.620 -16.776  -4.001  1.00  0.00           H  
ATOM   1112  HA  ASP A  70       2.894 -18.830  -5.879  1.00  0.00           H  
ATOM   1113 1HB  ASP A  70       3.301 -15.881  -6.163  1.00  0.00           H  
ATOM   1114 2HB  ASP A  70       3.012 -16.899  -7.577  1.00  0.00           H  
ATOM   1115  N   HIS A  71       5.999 -17.864  -6.048  1.00  0.00           N  
ATOM   1116  CA  HIS A  71       7.269 -18.244  -6.656  1.00  0.00           C  
ATOM   1117  C   HIS A  71       7.638 -19.654  -6.204  1.00  0.00           C  
ATOM   1118  O   HIS A  71       8.177 -20.445  -6.982  1.00  0.00           O  
ATOM   1119  CB  HIS A  71       8.335 -17.201  -6.350  1.00  0.00           C  
ATOM   1120  CG  HIS A  71       7.960 -15.916  -7.076  1.00  0.00           C  
ATOM   1121  ND1 HIS A  71       7.884 -15.836  -8.458  1.00  0.00           N  
ATOM   1122  CD2 HIS A  71       7.608 -14.695  -6.623  1.00  0.00           C  
ATOM   1123  CE1 HIS A  71       7.498 -14.626  -8.809  1.00  0.00           C  
ATOM   1124  NE2 HIS A  71       7.314 -13.923  -7.724  1.00  0.00           N  
ATOM   1125  H   HIS A  71       5.963 -17.153  -5.315  1.00  0.00           H  
ATOM   1126  HA  HIS A  71       7.159 -18.274  -7.737  1.00  0.00           H  
ATOM   1127 1HB  HIS A  71       8.387 -17.016  -5.275  1.00  0.00           H  
ATOM   1128 2HB  HIS A  71       9.313 -17.541  -6.691  1.00  0.00           H  
ATOM   1129  HD2 HIS A  71       7.560 -14.375  -5.590  1.00  0.00           H  
ATOM   1130  HE1 HIS A  71       7.350 -14.271  -9.827  1.00  0.00           H  
ATOM   1131  HE2 HIS A  71       7.010 -12.958  -7.692  1.00  0.00           H  
ATOM   1132  N   LEU A  72       7.250 -20.014  -4.981  1.00  0.00           N  
ATOM   1133  CA  LEU A  72       7.478 -21.367  -4.512  1.00  0.00           C  
ATOM   1134  C   LEU A  72       6.735 -22.333  -5.421  1.00  0.00           C  
ATOM   1135  O   LEU A  72       7.307 -23.325  -5.875  1.00  0.00           O  
ATOM   1136  CB  LEU A  72       7.013 -21.548  -3.068  1.00  0.00           C  
ATOM   1137  CG  LEU A  72       7.171 -22.954  -2.529  1.00  0.00           C  
ATOM   1138  CD1 LEU A  72       8.651 -23.362  -2.572  1.00  0.00           C  
ATOM   1139  CD2 LEU A  72       6.631 -22.991  -1.122  1.00  0.00           C  
ATOM   1140  H   LEU A  72       6.835 -19.327  -4.358  1.00  0.00           H  
ATOM   1141  HA  LEU A  72       8.543 -21.582  -4.565  1.00  0.00           H  
ATOM   1142 1HB  LEU A  72       7.570 -20.863  -2.432  1.00  0.00           H  
ATOM   1143 2HB  LEU A  72       5.968 -21.302  -3.002  1.00  0.00           H  
ATOM   1144  HG  LEU A  72       6.607 -23.651  -3.155  1.00  0.00           H  
ATOM   1145 1HD1 LEU A  72       8.760 -24.378  -2.194  1.00  0.00           H  
ATOM   1146 2HD1 LEU A  72       9.011 -23.321  -3.601  1.00  0.00           H  
ATOM   1147 3HD1 LEU A  72       9.238 -22.682  -1.958  1.00  0.00           H  
ATOM   1148 1HD2 LEU A  72       6.727 -24.004  -0.736  1.00  0.00           H  
ATOM   1149 2HD2 LEU A  72       7.195 -22.297  -0.499  1.00  0.00           H  
ATOM   1150 3HD2 LEU A  72       5.578 -22.703  -1.133  1.00  0.00           H  
ATOM   1151  N   LYS A  73       5.466 -22.024  -5.719  1.00  0.00           N  
ATOM   1152  CA  LYS A  73       4.651 -22.884  -6.573  1.00  0.00           C  
ATOM   1153  C   LYS A  73       5.308 -23.019  -7.948  1.00  0.00           C  
ATOM   1154  O   LYS A  73       5.349 -24.109  -8.524  1.00  0.00           O  
ATOM   1155  CB  LYS A  73       3.269 -22.261  -6.758  1.00  0.00           C  
ATOM   1156  CG  LYS A  73       2.379 -22.234  -5.523  1.00  0.00           C  
ATOM   1157  CD  LYS A  73       1.116 -21.420  -5.821  1.00  0.00           C  
ATOM   1158  CE  LYS A  73       0.304 -21.136  -4.572  1.00  0.00           C  
ATOM   1159  NZ  LYS A  73      -0.770 -20.125  -4.842  1.00  0.00           N  
ATOM   1160  H   LYS A  73       5.052 -21.185  -5.301  1.00  0.00           H  
ATOM   1161  HA  LYS A  73       4.572 -23.873  -6.113  1.00  0.00           H  
ATOM   1162 1HB  LYS A  73       3.375 -21.237  -7.100  1.00  0.00           H  
ATOM   1163 2HB  LYS A  73       2.735 -22.803  -7.533  1.00  0.00           H  
ATOM   1164 1HG  LYS A  73       2.099 -23.251  -5.247  1.00  0.00           H  
ATOM   1165 2HG  LYS A  73       2.911 -21.787  -4.694  1.00  0.00           H  
ATOM   1166 1HD  LYS A  73       1.386 -20.474  -6.282  1.00  0.00           H  
ATOM   1167 2HD  LYS A  73       0.495 -21.970  -6.523  1.00  0.00           H  
ATOM   1168 1HE  LYS A  73      -0.155 -22.058  -4.222  1.00  0.00           H  
ATOM   1169 2HE  LYS A  73       0.967 -20.749  -3.793  1.00  0.00           H  
ATOM   1170 1HZ  LYS A  73      -1.287 -19.940  -3.998  1.00  0.00           H  
ATOM   1171 2HZ  LYS A  73      -0.304 -19.238  -5.163  1.00  0.00           H  
ATOM   1172 3HZ  LYS A  73      -1.393 -20.454  -5.556  1.00  0.00           H  
ATOM   1173  N   TYR A  74       5.870 -21.912  -8.458  1.00  0.00           N  
ATOM   1174  CA  TYR A  74       6.555 -21.942  -9.744  1.00  0.00           C  
ATOM   1175  C   TYR A  74       7.673 -22.972  -9.668  1.00  0.00           C  
ATOM   1176  O   TYR A  74       7.752 -23.867 -10.510  1.00  0.00           O  
ATOM   1177  CB  TYR A  74       7.161 -20.581 -10.088  1.00  0.00           C  
ATOM   1178  CG  TYR A  74       7.838 -20.498 -11.448  1.00  0.00           C  
ATOM   1179  CD1 TYR A  74       7.142 -19.984 -12.528  1.00  0.00           C  
ATOM   1180  CD2 TYR A  74       9.131 -20.945 -11.624  1.00  0.00           C  
ATOM   1181  CE1 TYR A  74       7.749 -19.882 -13.764  1.00  0.00           C  
ATOM   1182  CE2 TYR A  74       9.738 -20.850 -12.865  1.00  0.00           C  
ATOM   1183  CZ  TYR A  74       9.057 -20.311 -13.926  1.00  0.00           C  
ATOM   1184  OH  TYR A  74       9.661 -20.206 -15.157  1.00  0.00           O  
ATOM   1185  H   TYR A  74       5.785 -21.027  -7.956  1.00  0.00           H  
ATOM   1186  HA  TYR A  74       5.854 -22.244 -10.520  1.00  0.00           H  
ATOM   1187 1HB  TYR A  74       6.385 -19.816 -10.040  1.00  0.00           H  
ATOM   1188 2HB  TYR A  74       7.898 -20.319  -9.354  1.00  0.00           H  
ATOM   1189  HD1 TYR A  74       6.115 -19.642 -12.395  1.00  0.00           H  
ATOM   1190  HD2 TYR A  74       9.678 -21.368 -10.781  1.00  0.00           H  
ATOM   1191  HE1 TYR A  74       7.203 -19.462 -14.606  1.00  0.00           H  
ATOM   1192  HE2 TYR A  74      10.763 -21.201 -12.997  1.00  0.00           H  
ATOM   1193  HH  TYR A  74       9.050 -19.800 -15.782  1.00  0.00           H  
ATOM   1194  N   CYS A  75       8.519 -22.876  -8.634  1.00  0.00           N  
ATOM   1195  CA  CYS A  75       9.623 -23.816  -8.486  1.00  0.00           C  
ATOM   1196  C   CYS A  75       9.149 -25.256  -8.333  1.00  0.00           C  
ATOM   1197  O   CYS A  75       9.682 -26.162  -8.971  1.00  0.00           O  
ATOM   1198  CB  CYS A  75      10.509 -23.456  -7.292  1.00  0.00           C  
ATOM   1199  SG  CYS A  75      11.524 -22.015  -7.519  1.00  0.00           S  
ATOM   1200  H   CYS A  75       8.394 -22.119  -7.952  1.00  0.00           H  
ATOM   1201  HA  CYS A  75      10.234 -23.754  -9.383  1.00  0.00           H  
ATOM   1202 1HB  CYS A  75       9.892 -23.295  -6.399  1.00  0.00           H  
ATOM   1203 2HB  CYS A  75      11.170 -24.297  -7.081  1.00  0.00           H  
ATOM   1204  HG  CYS A  75      10.757 -21.169  -6.775  1.00  0.00           H  
ATOM   1205  N   GLU A  76       8.075 -25.470  -7.575  1.00  0.00           N  
ATOM   1206  CA  GLU A  76       7.548 -26.820  -7.396  1.00  0.00           C  
ATOM   1207  C   GLU A  76       7.120 -27.436  -8.732  1.00  0.00           C  
ATOM   1208  O   GLU A  76       7.236 -28.651  -8.914  1.00  0.00           O  
ATOM   1209  CB  GLU A  76       6.377 -26.808  -6.402  1.00  0.00           C  
ATOM   1210  CG  GLU A  76       6.779 -26.554  -4.929  1.00  0.00           C  
ATOM   1211  CD  GLU A  76       5.610 -26.404  -3.980  1.00  0.00           C  
ATOM   1212  OE1 GLU A  76       4.493 -26.293  -4.436  1.00  0.00           O  
ATOM   1213  OE2 GLU A  76       5.841 -26.406  -2.791  1.00  0.00           O  
ATOM   1214  H   GLU A  76       7.649 -24.690  -7.081  1.00  0.00           H  
ATOM   1215  HA  GLU A  76       8.335 -27.443  -6.990  1.00  0.00           H  
ATOM   1216 1HB  GLU A  76       5.669 -26.036  -6.690  1.00  0.00           H  
ATOM   1217 2HB  GLU A  76       5.856 -27.763  -6.451  1.00  0.00           H  
ATOM   1218 1HG  GLU A  76       7.360 -27.401  -4.593  1.00  0.00           H  
ATOM   1219 2HG  GLU A  76       7.414 -25.673  -4.875  1.00  0.00           H  
ATOM   1220  N   ASN A  77       6.609 -26.600  -9.643  1.00  0.00           N  
ATOM   1221  CA  ASN A  77       6.146 -27.035 -10.954  1.00  0.00           C  
ATOM   1222  C   ASN A  77       7.211 -27.027 -12.069  1.00  0.00           C  
ATOM   1223  O   ASN A  77       7.135 -27.829 -13.003  1.00  0.00           O  
ATOM   1224  CB  ASN A  77       4.988 -26.154 -11.373  1.00  0.00           C  
ATOM   1225  CG  ASN A  77       3.769 -26.381 -10.527  1.00  0.00           C  
ATOM   1226  OD1 ASN A  77       3.511 -27.504 -10.072  1.00  0.00           O  
ATOM   1227  ND2 ASN A  77       3.009 -25.341 -10.306  1.00  0.00           N  
ATOM   1228  H   ASN A  77       6.503 -25.615  -9.391  1.00  0.00           H  
ATOM   1229  HA  ASN A  77       5.792 -28.061 -10.860  1.00  0.00           H  
ATOM   1230 1HB  ASN A  77       5.291 -25.106 -11.281  1.00  0.00           H  
ATOM   1231 2HB  ASN A  77       4.747 -26.337 -12.420  1.00  0.00           H  
ATOM   1232 1HD2 ASN A  77       2.185 -25.433  -9.748  1.00  0.00           H  
ATOM   1233 2HD2 ASN A  77       3.257 -24.452 -10.688  1.00  0.00           H  
ATOM   1234  N   LYS A  78       8.181 -26.112 -11.993  1.00  0.00           N  
ATOM   1235  CA  LYS A  78       9.177 -25.945 -13.057  1.00  0.00           C  
ATOM   1236  C   LYS A  78      10.553 -26.508 -12.728  1.00  0.00           C  
ATOM   1237  O   LYS A  78      11.295 -26.897 -13.632  1.00  0.00           O  
ATOM   1238  CB  LYS A  78       9.290 -24.477 -13.434  1.00  0.00           C  
ATOM   1239  CG  LYS A  78       7.976 -23.890 -13.956  1.00  0.00           C  
ATOM   1240  CD  LYS A  78       7.515 -24.576 -15.230  1.00  0.00           C  
ATOM   1241  CE  LYS A  78       6.266 -23.907 -15.787  1.00  0.00           C  
ATOM   1242  NZ  LYS A  78       5.775 -24.582 -17.028  1.00  0.00           N  
ATOM   1243  H   LYS A  78       8.187 -25.472 -11.208  1.00  0.00           H  
ATOM   1244  HA  LYS A  78       8.817 -26.478 -13.935  1.00  0.00           H  
ATOM   1245 1HB  LYS A  78       9.590 -23.904 -12.556  1.00  0.00           H  
ATOM   1246 2HB  LYS A  78      10.060 -24.341 -14.194  1.00  0.00           H  
ATOM   1247 1HG  LYS A  78       7.208 -23.986 -13.187  1.00  0.00           H  
ATOM   1248 2HG  LYS A  78       8.101 -22.859 -14.175  1.00  0.00           H  
ATOM   1249 1HD  LYS A  78       8.308 -24.530 -15.976  1.00  0.00           H  
ATOM   1250 2HD  LYS A  78       7.295 -25.623 -15.017  1.00  0.00           H  
ATOM   1251 1HE  LYS A  78       5.482 -23.940 -15.031  1.00  0.00           H  
ATOM   1252 2HE  LYS A  78       6.493 -22.865 -16.016  1.00  0.00           H  
ATOM   1253 1HZ  LYS A  78       4.948 -24.109 -17.363  1.00  0.00           H  
ATOM   1254 2HZ  LYS A  78       6.493 -24.547 -17.738  1.00  0.00           H  
ATOM   1255 3HZ  LYS A  78       5.553 -25.546 -16.821  1.00  0.00           H  
ATOM   1256  N   HIS A  79      10.901 -26.563 -11.448  1.00  0.00           N  
ATOM   1257  CA  HIS A  79      12.190 -27.082 -11.039  1.00  0.00           C  
ATOM   1258  C   HIS A  79      11.947 -28.034  -9.854  1.00  0.00           C  
ATOM   1259  O   HIS A  79      12.581 -27.876  -8.812  1.00  0.00           O  
ATOM   1260  CB  HIS A  79      13.077 -25.923 -10.556  1.00  0.00           C  
ATOM   1261  CG  HIS A  79      13.233 -24.783 -11.534  1.00  0.00           C  
ATOM   1262  ND1 HIS A  79      14.014 -24.861 -12.658  1.00  0.00           N  
ATOM   1263  CD2 HIS A  79      12.684 -23.537 -11.537  1.00  0.00           C  
ATOM   1264  CE1 HIS A  79      13.951 -23.716 -13.316  1.00  0.00           C  
ATOM   1265  NE2 HIS A  79      13.146 -22.890 -12.661  1.00  0.00           N  
ATOM   1266  H   HIS A  79      10.271 -26.253 -10.716  1.00  0.00           H  
ATOM   1267  HA  HIS A  79      12.685 -27.610 -11.849  1.00  0.00           H  
ATOM   1268 1HB  HIS A  79      12.661 -25.515  -9.629  1.00  0.00           H  
ATOM   1269 2HB  HIS A  79      14.073 -26.303 -10.324  1.00  0.00           H  
ATOM   1270  HD1 HIS A  79      14.557 -25.650 -12.949  1.00  0.00           H  
ATOM   1271  HD2 HIS A  79      12.002 -23.028 -10.859  1.00  0.00           H  
ATOM   1272  HE1 HIS A  79      14.510 -23.580 -14.240  1.00  0.00           H  
ATOM   1273  N   PRO A  80      11.127 -29.104 -10.021  1.00  0.00           N  
ATOM   1274  CA  PRO A  80      10.636 -29.994  -8.972  1.00  0.00           C  
ATOM   1275  C   PRO A  80      11.716 -30.785  -8.261  1.00  0.00           C  
ATOM   1276  O   PRO A  80      11.503 -31.295  -7.163  1.00  0.00           O  
ATOM   1277  CB  PRO A  80       9.731 -30.956  -9.745  1.00  0.00           C  
ATOM   1278  CG  PRO A  80      10.244 -30.922 -11.164  1.00  0.00           C  
ATOM   1279  CD  PRO A  80      10.676 -29.509 -11.376  1.00  0.00           C  
ATOM   1280  HA  PRO A  80      10.047 -29.405  -8.251  1.00  0.00           H  
ATOM   1281 1HB  PRO A  80       9.779 -31.957  -9.295  1.00  0.00           H  
ATOM   1282 2HB  PRO A  80       8.686 -30.617  -9.669  1.00  0.00           H  
ATOM   1283 1HG  PRO A  80      11.063 -31.646 -11.291  1.00  0.00           H  
ATOM   1284 2HG  PRO A  80       9.445 -31.222 -11.859  1.00  0.00           H  
ATOM   1285 1HD  PRO A  80      11.475 -29.467 -12.120  1.00  0.00           H  
ATOM   1286 2HD  PRO A  80       9.783 -28.950 -11.675  1.00  0.00           H  
ATOM   1287  N   GLU A  81      12.867 -30.921  -8.899  1.00  0.00           N  
ATOM   1288  CA  GLU A  81      13.970 -31.662  -8.317  1.00  0.00           C  
ATOM   1289  C   GLU A  81      14.878 -30.747  -7.504  1.00  0.00           C  
ATOM   1290  O   GLU A  81      15.708 -31.203  -6.709  1.00  0.00           O  
ATOM   1291  CB  GLU A  81      14.773 -32.358  -9.423  1.00  0.00           C  
ATOM   1292  CG  GLU A  81      13.982 -33.415 -10.197  1.00  0.00           C  
ATOM   1293  CD  GLU A  81      14.775 -34.073 -11.310  1.00  0.00           C  
ATOM   1294  OE1 GLU A  81      15.911 -33.710 -11.504  1.00  0.00           O  
ATOM   1295  OE2 GLU A  81      14.237 -34.937 -11.963  1.00  0.00           O  
ATOM   1296  H   GLU A  81      12.993 -30.500  -9.804  1.00  0.00           H  
ATOM   1297  HA  GLU A  81      13.564 -32.421  -7.649  1.00  0.00           H  
ATOM   1298 1HB  GLU A  81      15.128 -31.614 -10.135  1.00  0.00           H  
ATOM   1299 2HB  GLU A  81      15.650 -32.842  -8.988  1.00  0.00           H  
ATOM   1300 1HG  GLU A  81      13.648 -34.181  -9.500  1.00  0.00           H  
ATOM   1301 2HG  GLU A  81      13.098 -32.942 -10.621  1.00  0.00           H  
ATOM   1302  N   ASP A  82      14.772 -29.436  -7.715  1.00  0.00           N  
ATOM   1303  CA  ASP A  82      15.718 -28.581  -7.040  1.00  0.00           C  
ATOM   1304  C   ASP A  82      15.238 -28.132  -5.684  1.00  0.00           C  
ATOM   1305  O   ASP A  82      14.672 -27.047  -5.492  1.00  0.00           O  
ATOM   1306  CB  ASP A  82      16.144 -27.405  -7.894  1.00  0.00           C  
ATOM   1307  CG  ASP A  82      17.223 -26.604  -7.205  1.00  0.00           C  
ATOM   1308  OD1 ASP A  82      17.362 -26.706  -6.001  1.00  0.00           O  
ATOM   1309  OD2 ASP A  82      17.930 -25.905  -7.857  1.00  0.00           O  
ATOM   1310  H   ASP A  82      14.041 -29.038  -8.301  1.00  0.00           H  
ATOM   1311  HA  ASP A  82      16.626 -29.160  -6.875  1.00  0.00           H  
ATOM   1312 1HB  ASP A  82      16.510 -27.753  -8.859  1.00  0.00           H  
ATOM   1313 2HB  ASP A  82      15.279 -26.761  -8.079  1.00  0.00           H  
ATOM   1314  N   GLU A  83      15.589 -28.961  -4.724  1.00  0.00           N  
ATOM   1315  CA  GLU A  83      15.239 -28.760  -3.337  1.00  0.00           C  
ATOM   1316  C   GLU A  83      15.872 -27.496  -2.763  1.00  0.00           C  
ATOM   1317  O   GLU A  83      15.395 -26.970  -1.761  1.00  0.00           O  
ATOM   1318  CB  GLU A  83      15.627 -29.986  -2.522  1.00  0.00           C  
ATOM   1319  CG  GLU A  83      14.790 -31.228  -2.843  1.00  0.00           C  
ATOM   1320  CD  GLU A  83      15.196 -32.449  -2.046  1.00  0.00           C  
ATOM   1321  OE1 GLU A  83      16.175 -32.379  -1.341  1.00  0.00           O  
ATOM   1322  OE2 GLU A  83      14.518 -33.449  -2.137  1.00  0.00           O  
ATOM   1323  H   GLU A  83      16.049 -29.817  -5.032  1.00  0.00           H  
ATOM   1324  HA  GLU A  83      14.166 -28.644  -3.267  1.00  0.00           H  
ATOM   1325 1HB  GLU A  83      16.676 -30.227  -2.705  1.00  0.00           H  
ATOM   1326 2HB  GLU A  83      15.520 -29.766  -1.461  1.00  0.00           H  
ATOM   1327 1HG  GLU A  83      13.742 -31.008  -2.646  1.00  0.00           H  
ATOM   1328 2HG  GLU A  83      14.888 -31.446  -3.911  1.00  0.00           H  
ATOM   1329  N   LYS A  84      16.973 -27.010  -3.345  1.00  0.00           N  
ATOM   1330  CA  LYS A  84      17.585 -25.808  -2.795  1.00  0.00           C  
ATOM   1331  C   LYS A  84      16.717 -24.623  -3.144  1.00  0.00           C  
ATOM   1332  O   LYS A  84      16.478 -23.745  -2.311  1.00  0.00           O  
ATOM   1333  CB  LYS A  84      19.002 -25.579  -3.320  1.00  0.00           C  
ATOM   1334  CG  LYS A  84      20.033 -26.580  -2.812  1.00  0.00           C  
ATOM   1335  CD  LYS A  84      21.425 -26.285  -3.372  1.00  0.00           C  
ATOM   1336  CE  LYS A  84      22.451 -27.295  -2.864  1.00  0.00           C  
ATOM   1337  NZ  LYS A  84      23.805 -27.049  -3.431  1.00  0.00           N  
ATOM   1338  H   LYS A  84      17.315 -27.397  -4.227  1.00  0.00           H  
ATOM   1339  HA  LYS A  84      17.625 -25.895  -1.710  1.00  0.00           H  
ATOM   1340 1HB  LYS A  84      18.996 -25.625  -4.413  1.00  0.00           H  
ATOM   1341 2HB  LYS A  84      19.335 -24.579  -3.038  1.00  0.00           H  
ATOM   1342 1HG  LYS A  84      20.069 -26.540  -1.722  1.00  0.00           H  
ATOM   1343 2HG  LYS A  84      19.733 -27.583  -3.112  1.00  0.00           H  
ATOM   1344 1HD  LYS A  84      21.388 -26.326  -4.462  1.00  0.00           H  
ATOM   1345 2HD  LYS A  84      21.733 -25.280  -3.073  1.00  0.00           H  
ATOM   1346 1HE  LYS A  84      22.505 -27.231  -1.778  1.00  0.00           H  
ATOM   1347 2HE  LYS A  84      22.128 -28.298  -3.142  1.00  0.00           H  
ATOM   1348 1HZ  LYS A  84      24.452 -27.737  -3.072  1.00  0.00           H  
ATOM   1349 2HZ  LYS A  84      23.766 -27.118  -4.436  1.00  0.00           H  
ATOM   1350 3HZ  LYS A  84      24.117 -26.126  -3.168  1.00  0.00           H  
ATOM   1351  N   CYS A  85      16.189 -24.620  -4.367  1.00  0.00           N  
ATOM   1352  CA  CYS A  85      15.355 -23.495  -4.762  1.00  0.00           C  
ATOM   1353  C   CYS A  85      14.112 -23.438  -3.904  1.00  0.00           C  
ATOM   1354  O   CYS A  85      13.731 -22.383  -3.385  1.00  0.00           O  
ATOM   1355  CB  CYS A  85      14.874 -23.613  -6.209  1.00  0.00           C  
ATOM   1356  SG  CYS A  85      16.121 -23.420  -7.474  1.00  0.00           S  
ATOM   1357  H   CYS A  85      16.418 -25.386  -5.015  1.00  0.00           H  
ATOM   1358  HA  CYS A  85      15.926 -22.590  -4.629  1.00  0.00           H  
ATOM   1359 1HB  CYS A  85      14.417 -24.592  -6.353  1.00  0.00           H  
ATOM   1360 2HB  CYS A  85      14.106 -22.883  -6.383  1.00  0.00           H  
ATOM   1361  HG  CYS A  85      16.827 -24.548  -7.216  1.00  0.00           H  
ATOM   1362  N   MET A  86      13.506 -24.606  -3.712  1.00  0.00           N  
ATOM   1363  CA  MET A  86      12.282 -24.690  -2.946  1.00  0.00           C  
ATOM   1364  C   MET A  86      12.520 -24.419  -1.473  1.00  0.00           C  
ATOM   1365  O   MET A  86      11.719 -23.745  -0.830  1.00  0.00           O  
ATOM   1366  CB  MET A  86      11.670 -26.047  -3.184  1.00  0.00           C  
ATOM   1367  CG  MET A  86      11.142 -26.197  -4.614  1.00  0.00           C  
ATOM   1368  SD  MET A  86      10.262 -27.709  -4.893  1.00  0.00           S  
ATOM   1369  CE  MET A  86      11.607 -28.854  -5.084  1.00  0.00           C  
ATOM   1370  H   MET A  86      13.896 -25.445  -4.152  1.00  0.00           H  
ATOM   1371  HA  MET A  86      11.597 -23.927  -3.317  1.00  0.00           H  
ATOM   1372 1HB  MET A  86      12.418 -26.820  -3.010  1.00  0.00           H  
ATOM   1373 2HB  MET A  86      10.849 -26.210  -2.488  1.00  0.00           H  
ATOM   1374 1HG  MET A  86      10.472 -25.369  -4.839  1.00  0.00           H  
ATOM   1375 2HG  MET A  86      11.987 -26.156  -5.312  1.00  0.00           H  
ATOM   1376 1HE  MET A  86      11.208 -29.845  -5.246  1.00  0.00           H  
ATOM   1377 2HE  MET A  86      12.227 -28.562  -5.939  1.00  0.00           H  
ATOM   1378 3HE  MET A  86      12.200 -28.859  -4.193  1.00  0.00           H  
ATOM   1379  N   GLN A  87      13.643 -24.888  -0.929  1.00  0.00           N  
ATOM   1380  CA  GLN A  87      13.905 -24.665   0.480  1.00  0.00           C  
ATOM   1381  C   GLN A  87      14.077 -23.189   0.770  1.00  0.00           C  
ATOM   1382  O   GLN A  87      13.502 -22.673   1.726  1.00  0.00           O  
ATOM   1383  CB  GLN A  87      15.158 -25.424   0.920  1.00  0.00           C  
ATOM   1384  CG  GLN A  87      15.479 -25.335   2.412  1.00  0.00           C  
ATOM   1385  CD  GLN A  87      14.419 -25.986   3.316  1.00  0.00           C  
ATOM   1386  OE1 GLN A  87      13.744 -26.952   2.933  1.00  0.00           O  
ATOM   1387  NE2 GLN A  87      14.286 -25.468   4.539  1.00  0.00           N  
ATOM   1388  H   GLN A  87      14.305 -25.445  -1.466  1.00  0.00           H  
ATOM   1389  HA  GLN A  87      13.053 -25.028   1.052  1.00  0.00           H  
ATOM   1390 1HB  GLN A  87      15.045 -26.478   0.674  1.00  0.00           H  
ATOM   1391 2HB  GLN A  87      16.019 -25.051   0.360  1.00  0.00           H  
ATOM   1392 1HG  GLN A  87      16.430 -25.831   2.593  1.00  0.00           H  
ATOM   1393 2HG  GLN A  87      15.554 -24.279   2.689  1.00  0.00           H  
ATOM   1394 1HE2 GLN A  87      13.623 -25.853   5.179  1.00  0.00           H  
ATOM   1395 2HE2 GLN A  87      14.870 -24.670   4.833  1.00  0.00           H  
ATOM   1396  N   ILE A  88      14.786 -22.467  -0.097  1.00  0.00           N  
ATOM   1397  CA  ILE A  88      14.973 -21.059   0.201  1.00  0.00           C  
ATOM   1398  C   ILE A  88      13.659 -20.307   0.087  1.00  0.00           C  
ATOM   1399  O   ILE A  88      13.338 -19.501   0.963  1.00  0.00           O  
ATOM   1400  CB  ILE A  88      16.046 -20.422  -0.702  1.00  0.00           C  
ATOM   1401  CG1 ILE A  88      17.372 -21.082  -0.417  1.00  0.00           C  
ATOM   1402  CG2 ILE A  88      16.143 -18.930  -0.413  1.00  0.00           C  
ATOM   1403  CD1 ILE A  88      17.800 -20.945   1.025  1.00  0.00           C  
ATOM   1404  H   ILE A  88      15.234 -22.899  -0.907  1.00  0.00           H  
ATOM   1405  HA  ILE A  88      15.319 -20.971   1.226  1.00  0.00           H  
ATOM   1406  HB  ILE A  88      15.798 -20.595  -1.752  1.00  0.00           H  
ATOM   1407 1HG1 ILE A  88      17.301 -22.138  -0.654  1.00  0.00           H  
ATOM   1408 2HG1 ILE A  88      18.133 -20.631  -1.048  1.00  0.00           H  
ATOM   1409 1HG2 ILE A  88      16.912 -18.488  -1.033  1.00  0.00           H  
ATOM   1410 2HG2 ILE A  88      15.189 -18.476  -0.631  1.00  0.00           H  
ATOM   1411 3HG2 ILE A  88      16.394 -18.768   0.637  1.00  0.00           H  
ATOM   1412 1HD1 ILE A  88      18.747 -21.444   1.166  1.00  0.00           H  
ATOM   1413 2HD1 ILE A  88      17.901 -19.888   1.280  1.00  0.00           H  
ATOM   1414 3HD1 ILE A  88      17.053 -21.405   1.677  1.00  0.00           H  
ATOM   1415  N   GLU A  89      12.859 -20.579  -0.936  1.00  0.00           N  
ATOM   1416  CA  GLU A  89      11.589 -19.872  -1.004  1.00  0.00           C  
ATOM   1417  C   GLU A  89      10.678 -20.252   0.182  1.00  0.00           C  
ATOM   1418  O   GLU A  89      10.002 -19.393   0.753  1.00  0.00           O  
ATOM   1419  CB  GLU A  89      10.960 -20.065  -2.382  1.00  0.00           C  
ATOM   1420  CG  GLU A  89      11.734 -19.283  -3.470  1.00  0.00           C  
ATOM   1421  CD  GLU A  89      11.237 -19.499  -4.843  1.00  0.00           C  
ATOM   1422  OE1 GLU A  89      10.664 -20.516  -5.064  1.00  0.00           O  
ATOM   1423  OE2 GLU A  89      11.424 -18.646  -5.682  1.00  0.00           O  
ATOM   1424  H   GLU A  89      13.128 -21.250  -1.662  1.00  0.00           H  
ATOM   1425  HA  GLU A  89      11.797 -18.807  -0.920  1.00  0.00           H  
ATOM   1426 1HB  GLU A  89      10.975 -21.125  -2.650  1.00  0.00           H  
ATOM   1427 2HB  GLU A  89       9.920 -19.730  -2.374  1.00  0.00           H  
ATOM   1428 1HG  GLU A  89      11.676 -18.215  -3.237  1.00  0.00           H  
ATOM   1429 2HG  GLU A  89      12.786 -19.577  -3.421  1.00  0.00           H  
ATOM   1430  N   LYS A  90      10.690 -21.511   0.632  1.00  0.00           N  
ATOM   1431  CA  LYS A  90       9.864 -21.853   1.792  1.00  0.00           C  
ATOM   1432  C   LYS A  90      10.305 -21.087   3.041  1.00  0.00           C  
ATOM   1433  O   LYS A  90       9.460 -20.619   3.826  1.00  0.00           O  
ATOM   1434  CB  LYS A  90       9.923 -23.354   2.089  1.00  0.00           C  
ATOM   1435  CG  LYS A  90       9.188 -24.239   1.116  1.00  0.00           C  
ATOM   1436  CD  LYS A  90       9.368 -25.702   1.452  1.00  0.00           C  
ATOM   1437  CE  LYS A  90       8.657 -26.595   0.449  1.00  0.00           C  
ATOM   1438  NZ  LYS A  90       8.846 -28.043   0.768  1.00  0.00           N  
ATOM   1439  H   LYS A  90      11.239 -22.233   0.164  1.00  0.00           H  
ATOM   1440  HA  LYS A  90       8.834 -21.576   1.572  1.00  0.00           H  
ATOM   1441 1HB  LYS A  90      10.969 -23.671   2.085  1.00  0.00           H  
ATOM   1442 2HB  LYS A  90       9.529 -23.544   3.084  1.00  0.00           H  
ATOM   1443 1HG  LYS A  90       8.135 -24.010   1.181  1.00  0.00           H  
ATOM   1444 2HG  LYS A  90       9.518 -24.052   0.118  1.00  0.00           H  
ATOM   1445 1HD  LYS A  90      10.436 -25.938   1.442  1.00  0.00           H  
ATOM   1446 2HD  LYS A  90       8.980 -25.900   2.449  1.00  0.00           H  
ATOM   1447 1HE  LYS A  90       7.593 -26.364   0.451  1.00  0.00           H  
ATOM   1448 2HE  LYS A  90       9.058 -26.397  -0.548  1.00  0.00           H  
ATOM   1449 1HZ  LYS A  90       8.363 -28.601   0.076  1.00  0.00           H  
ATOM   1450 2HZ  LYS A  90       9.834 -28.266   0.756  1.00  0.00           H  
ATOM   1451 3HZ  LYS A  90       8.469 -28.241   1.684  1.00  0.00           H  
ATOM   1452  N   GLU A  91      11.627 -20.941   3.234  1.00  0.00           N  
ATOM   1453  CA  GLU A  91      12.124 -20.214   4.395  1.00  0.00           C  
ATOM   1454  C   GLU A  91      11.760 -18.741   4.302  1.00  0.00           C  
ATOM   1455  O   GLU A  91      11.327 -18.138   5.277  1.00  0.00           O  
ATOM   1456  CB  GLU A  91      13.647 -20.375   4.557  1.00  0.00           C  
ATOM   1457  CG  GLU A  91      14.084 -21.791   4.952  1.00  0.00           C  
ATOM   1458  CD  GLU A  91      15.576 -21.969   5.129  1.00  0.00           C  
ATOM   1459  OE1 GLU A  91      16.310 -21.012   5.030  1.00  0.00           O  
ATOM   1460  OE2 GLU A  91      15.979 -23.096   5.344  1.00  0.00           O  
ATOM   1461  H   GLU A  91      12.287 -21.360   2.574  1.00  0.00           H  
ATOM   1462  HA  GLU A  91      11.644 -20.621   5.287  1.00  0.00           H  
ATOM   1463 1HB  GLU A  91      14.138 -20.120   3.613  1.00  0.00           H  
ATOM   1464 2HB  GLU A  91      14.009 -19.685   5.315  1.00  0.00           H  
ATOM   1465 1HG  GLU A  91      13.592 -22.049   5.889  1.00  0.00           H  
ATOM   1466 2HG  GLU A  91      13.730 -22.484   4.201  1.00  0.00           H  
ATOM   1467  N   ILE A  92      11.844 -18.172   3.100  1.00  0.00           N  
ATOM   1468  CA  ILE A  92      11.518 -16.762   2.953  1.00  0.00           C  
ATOM   1469  C   ILE A  92      10.037 -16.519   3.236  1.00  0.00           C  
ATOM   1470  O   ILE A  92       9.689 -15.594   3.980  1.00  0.00           O  
ATOM   1471  CB  ILE A  92      11.885 -16.253   1.556  1.00  0.00           C  
ATOM   1472  CG1 ILE A  92      13.409 -16.242   1.392  1.00  0.00           C  
ATOM   1473  CG2 ILE A  92      11.358 -14.860   1.398  1.00  0.00           C  
ATOM   1474  CD1 ILE A  92      13.863 -16.023  -0.028  1.00  0.00           C  
ATOM   1475  H   ILE A  92      12.198 -18.704   2.307  1.00  0.00           H  
ATOM   1476  HA  ILE A  92      12.097 -16.198   3.673  1.00  0.00           H  
ATOM   1477  HB  ILE A  92      11.456 -16.901   0.789  1.00  0.00           H  
ATOM   1478 1HG1 ILE A  92      13.825 -15.450   2.007  1.00  0.00           H  
ATOM   1479 2HG1 ILE A  92      13.806 -17.194   1.733  1.00  0.00           H  
ATOM   1480 1HG2 ILE A  92      11.618 -14.482   0.406  1.00  0.00           H  
ATOM   1481 2HG2 ILE A  92      10.290 -14.889   1.509  1.00  0.00           H  
ATOM   1482 3HG2 ILE A  92      11.783 -14.212   2.150  1.00  0.00           H  
ATOM   1483 1HD1 ILE A  92      14.951 -16.028  -0.071  1.00  0.00           H  
ATOM   1484 2HD1 ILE A  92      13.470 -16.816  -0.665  1.00  0.00           H  
ATOM   1485 3HD1 ILE A  92      13.494 -15.068  -0.388  1.00  0.00           H  
ATOM   1486  N   VAL A  93       9.154 -17.364   2.708  1.00  0.00           N  
ATOM   1487  CA  VAL A  93       7.736 -17.185   2.980  1.00  0.00           C  
ATOM   1488  C   VAL A  93       7.449 -17.266   4.465  1.00  0.00           C  
ATOM   1489  O   VAL A  93       6.776 -16.400   5.024  1.00  0.00           O  
ATOM   1490  CB  VAL A  93       6.875 -18.276   2.312  1.00  0.00           C  
ATOM   1491  CG1 VAL A  93       5.462 -18.161   2.826  1.00  0.00           C  
ATOM   1492  CG2 VAL A  93       6.857 -18.115   0.833  1.00  0.00           C  
ATOM   1493  H   VAL A  93       9.472 -18.122   2.096  1.00  0.00           H  
ATOM   1494  HA  VAL A  93       7.434 -16.200   2.607  1.00  0.00           H  
ATOM   1495  HB  VAL A  93       7.277 -19.259   2.577  1.00  0.00           H  
ATOM   1496 1HG1 VAL A  93       4.849 -18.934   2.381  1.00  0.00           H  
ATOM   1497 2HG1 VAL A  93       5.466 -18.286   3.904  1.00  0.00           H  
ATOM   1498 3HG1 VAL A  93       5.055 -17.179   2.571  1.00  0.00           H  
ATOM   1499 1HG2 VAL A  93       6.242 -18.892   0.392  1.00  0.00           H  
ATOM   1500 2HG2 VAL A  93       6.434 -17.148   0.605  1.00  0.00           H  
ATOM   1501 3HG2 VAL A  93       7.861 -18.185   0.439  1.00  0.00           H  
ATOM   1502  N   THR A  94       7.997 -18.292   5.118  1.00  0.00           N  
ATOM   1503  CA  THR A  94       7.728 -18.507   6.526  1.00  0.00           C  
ATOM   1504  C   THR A  94       8.182 -17.337   7.390  1.00  0.00           C  
ATOM   1505  O   THR A  94       7.427 -16.841   8.238  1.00  0.00           O  
ATOM   1506  CB  THR A  94       8.448 -19.780   7.008  1.00  0.00           C  
ATOM   1507  OG1 THR A  94       7.979 -20.919   6.265  1.00  0.00           O  
ATOM   1508  CG2 THR A  94       8.192 -19.987   8.488  1.00  0.00           C  
ATOM   1509  H   THR A  94       8.582 -18.969   4.620  1.00  0.00           H  
ATOM   1510  HA  THR A  94       6.649 -18.630   6.651  1.00  0.00           H  
ATOM   1511  HB  THR A  94       9.524 -19.668   6.842  1.00  0.00           H  
ATOM   1512  HG1 THR A  94       8.306 -20.847   5.336  1.00  0.00           H  
ATOM   1513 1HG2 THR A  94       8.712 -20.882   8.825  1.00  0.00           H  
ATOM   1514 2HG2 THR A  94       8.563 -19.121   9.038  1.00  0.00           H  
ATOM   1515 3HG2 THR A  94       7.122 -20.098   8.658  1.00  0.00           H  
ATOM   1516  N   GLU A  95       9.408 -16.875   7.156  1.00  0.00           N  
ATOM   1517  CA  GLU A  95       9.963 -15.806   7.963  1.00  0.00           C  
ATOM   1518  C   GLU A  95       9.181 -14.502   7.771  1.00  0.00           C  
ATOM   1519  O   GLU A  95       8.951 -13.767   8.733  1.00  0.00           O  
ATOM   1520  CB  GLU A  95      11.437 -15.651   7.599  1.00  0.00           C  
ATOM   1521  CG  GLU A  95      12.315 -16.876   8.000  1.00  0.00           C  
ATOM   1522  CD  GLU A  95      12.486 -17.073   9.449  1.00  0.00           C  
ATOM   1523  OE1 GLU A  95      13.070 -16.243  10.092  1.00  0.00           O  
ATOM   1524  OE2 GLU A  95      11.985 -18.046   9.981  1.00  0.00           O  
ATOM   1525  H   GLU A  95       9.982 -17.301   6.427  1.00  0.00           H  
ATOM   1526  HA  GLU A  95       9.893 -16.094   9.009  1.00  0.00           H  
ATOM   1527 1HB  GLU A  95      11.524 -15.527   6.519  1.00  0.00           H  
ATOM   1528 2HB  GLU A  95      11.845 -14.764   8.078  1.00  0.00           H  
ATOM   1529 1HG  GLU A  95      11.850 -17.772   7.612  1.00  0.00           H  
ATOM   1530 2HG  GLU A  95      13.293 -16.772   7.526  1.00  0.00           H  
ATOM   1531  N   LEU A  96       8.724 -14.221   6.547  1.00  0.00           N  
ATOM   1532  CA  LEU A  96       7.906 -13.036   6.305  1.00  0.00           C  
ATOM   1533  C   LEU A  96       6.552 -13.134   7.014  1.00  0.00           C  
ATOM   1534  O   LEU A  96       6.118 -12.196   7.681  1.00  0.00           O  
ATOM   1535  CB  LEU A  96       7.682 -12.881   4.805  1.00  0.00           C  
ATOM   1536  CG  LEU A  96       8.860 -12.442   3.944  1.00  0.00           C  
ATOM   1537  CD1 LEU A  96       8.569 -12.706   2.526  1.00  0.00           C  
ATOM   1538  CD2 LEU A  96       9.017 -10.937   4.085  1.00  0.00           C  
ATOM   1539  H   LEU A  96       8.952 -14.838   5.761  1.00  0.00           H  
ATOM   1540  HA  LEU A  96       8.436 -12.164   6.687  1.00  0.00           H  
ATOM   1541 1HB  LEU A  96       7.335 -13.842   4.415  1.00  0.00           H  
ATOM   1542 2HB  LEU A  96       6.897 -12.144   4.658  1.00  0.00           H  
ATOM   1543  HG  LEU A  96       9.761 -12.980   4.236  1.00  0.00           H  
ATOM   1544 1HD1 LEU A  96       9.398 -12.372   1.906  1.00  0.00           H  
ATOM   1545 2HD1 LEU A  96       8.409 -13.771   2.381  1.00  0.00           H  
ATOM   1546 3HD1 LEU A  96       7.703 -12.175   2.271  1.00  0.00           H  
ATOM   1547 1HD2 LEU A  96       9.841 -10.594   3.461  1.00  0.00           H  
ATOM   1548 2HD2 LEU A  96       8.090 -10.454   3.768  1.00  0.00           H  
ATOM   1549 3HD2 LEU A  96       9.210 -10.682   5.115  1.00  0.00           H  
ATOM   1550  N   GLN A  97       5.922 -14.318   6.953  1.00  0.00           N  
ATOM   1551  CA  GLN A  97       4.607 -14.536   7.563  1.00  0.00           C  
ATOM   1552  C   GLN A  97       4.616 -14.356   9.071  1.00  0.00           C  
ATOM   1553  O   GLN A  97       3.640 -13.885   9.654  1.00  0.00           O  
ATOM   1554  CB  GLN A  97       4.073 -15.938   7.249  1.00  0.00           C  
ATOM   1555  CG  GLN A  97       3.647 -16.152   5.816  1.00  0.00           C  
ATOM   1556  CD  GLN A  97       3.247 -17.581   5.557  1.00  0.00           C  
ATOM   1557  OE1 GLN A  97       3.606 -18.497   6.307  1.00  0.00           O  
ATOM   1558  NE2 GLN A  97       2.500 -17.791   4.487  1.00  0.00           N  
ATOM   1559  H   GLN A  97       6.341 -15.080   6.416  1.00  0.00           H  
ATOM   1560  HA  GLN A  97       3.916 -13.804   7.145  1.00  0.00           H  
ATOM   1561 1HB  GLN A  97       4.854 -16.669   7.472  1.00  0.00           H  
ATOM   1562 2HB  GLN A  97       3.228 -16.157   7.897  1.00  0.00           H  
ATOM   1563 1HG  GLN A  97       2.785 -15.521   5.607  1.00  0.00           H  
ATOM   1564 2HG  GLN A  97       4.452 -15.894   5.156  1.00  0.00           H  
ATOM   1565 1HE2 GLN A  97       2.201 -18.718   4.240  1.00  0.00           H  
ATOM   1566 2HE2 GLN A  97       2.234 -17.026   3.894  1.00  0.00           H  
ATOM   1567  N   ASN A  98       5.726 -14.706   9.703  1.00  0.00           N  
ATOM   1568  CA  ASN A  98       5.814 -14.622  11.148  1.00  0.00           C  
ATOM   1569  C   ASN A  98       6.326 -13.272  11.666  1.00  0.00           C  
ATOM   1570  O   ASN A  98       6.539 -13.111  12.879  1.00  0.00           O  
ATOM   1571  CB  ASN A  98       6.687 -15.748  11.650  1.00  0.00           C  
ATOM   1572  CG  ASN A  98       6.016 -17.087  11.515  1.00  0.00           C  
ATOM   1573  OD1 ASN A  98       4.799 -17.207  11.705  1.00  0.00           O  
ATOM   1574  ND2 ASN A  98       6.779 -18.096  11.197  1.00  0.00           N  
ATOM   1575  H   ASN A  98       6.499 -15.108   9.170  1.00  0.00           H  
ATOM   1576  HA  ASN A  98       4.811 -14.755  11.554  1.00  0.00           H  
ATOM   1577 1HB  ASN A  98       7.618 -15.763  11.069  1.00  0.00           H  
ATOM   1578 2HB  ASN A  98       6.949 -15.579  12.689  1.00  0.00           H  
ATOM   1579 1HD2 ASN A  98       6.381 -19.010  11.100  1.00  0.00           H  
ATOM   1580 2HD2 ASN A  98       7.755 -17.953  11.054  1.00  0.00           H  
ATOM   1581  N   ALA A  99       6.522 -12.300  10.767  1.00  0.00           N  
ATOM   1582  CA  ALA A  99       6.999 -10.981  11.164  1.00  0.00           C  
ATOM   1583  C   ALA A  99       5.862  -9.963  11.258  1.00  0.00           C  
ATOM   1584  O   ALA A  99       5.077  -9.813  10.322  1.00  0.00           O  
ATOM   1585  CB  ALA A  99       8.018 -10.483  10.163  1.00  0.00           C  
ATOM   1586  H   ALA A  99       6.333 -12.462   9.775  1.00  0.00           H  
ATOM   1587  HA  ALA A  99       7.463 -11.061  12.147  1.00  0.00           H  
ATOM   1588 1HB  ALA A  99       8.338  -9.519  10.503  1.00  0.00           H  
ATOM   1589 2HB  ALA A  99       8.861 -11.175  10.109  1.00  0.00           H  
ATOM   1590 3HB  ALA A  99       7.551 -10.406   9.191  1.00  0.00           H  
ATOM   1591  N   SER A 100       5.778  -9.236  12.376  1.00  0.00           N  
ATOM   1592  CA  SER A 100       4.762  -8.192  12.468  1.00  0.00           C  
ATOM   1593  C   SER A 100       5.325  -6.933  11.863  1.00  0.00           C  
ATOM   1594  O   SER A 100       6.541  -6.748  11.894  1.00  0.00           O  
ATOM   1595  CB  SER A 100       4.402  -7.892  13.907  1.00  0.00           C  
ATOM   1596  OG  SER A 100       5.471  -7.277  14.593  1.00  0.00           O  
ATOM   1597  H   SER A 100       6.418  -9.394  13.151  1.00  0.00           H  
ATOM   1598  HA  SER A 100       3.872  -8.494  11.913  1.00  0.00           H  
ATOM   1599 1HB  SER A 100       3.532  -7.235  13.926  1.00  0.00           H  
ATOM   1600 2HB  SER A 100       4.124  -8.813  14.416  1.00  0.00           H  
ATOM   1601  HG  SER A 100       6.083  -8.001  14.870  1.00  0.00           H  
ATOM   1602  N   ALA A 101       4.481  -5.999  11.458  1.00  0.00           N  
ATOM   1603  CA  ALA A 101       4.985  -4.729  10.947  1.00  0.00           C  
ATOM   1604  C   ALA A 101       5.845  -3.974  11.948  1.00  0.00           C  
ATOM   1605  O   ALA A 101       6.803  -3.299  11.578  1.00  0.00           O  
ATOM   1606  CB  ALA A 101       3.857  -3.870  10.539  1.00  0.00           C  
ATOM   1607  H   ALA A 101       3.473  -6.176  11.427  1.00  0.00           H  
ATOM   1608  HA  ALA A 101       5.590  -4.942  10.067  1.00  0.00           H  
ATOM   1609 1HB  ALA A 101       4.232  -2.947  10.122  1.00  0.00           H  
ATOM   1610 2HB  ALA A 101       3.320  -4.388   9.832  1.00  0.00           H  
ATOM   1611 3HB  ALA A 101       3.226  -3.643  11.398  1.00  0.00           H  
ATOM   1612  N   GLU A 102       5.502  -4.066  13.229  1.00  0.00           N  
ATOM   1613  CA  GLU A 102       6.294  -3.367  14.225  1.00  0.00           C  
ATOM   1614  C   GLU A 102       7.711  -3.935  14.281  1.00  0.00           C  
ATOM   1615  O   GLU A 102       8.680  -3.185  14.413  1.00  0.00           O  
ATOM   1616  CB  GLU A 102       5.624  -3.424  15.590  1.00  0.00           C  
ATOM   1617  CG  GLU A 102       4.334  -2.594  15.683  1.00  0.00           C  
ATOM   1618  CD  GLU A 102       3.664  -2.654  17.044  1.00  0.00           C  
ATOM   1619  OE1 GLU A 102       4.113  -3.396  17.884  1.00  0.00           O  
ATOM   1620  OE2 GLU A 102       2.696  -1.951  17.234  1.00  0.00           O  
ATOM   1621  H   GLU A 102       4.709  -4.629  13.500  1.00  0.00           H  
ATOM   1622  HA  GLU A 102       6.362  -2.318  13.936  1.00  0.00           H  
ATOM   1623 1HB  GLU A 102       5.379  -4.463  15.823  1.00  0.00           H  
ATOM   1624 2HB  GLU A 102       6.320  -3.071  16.350  1.00  0.00           H  
ATOM   1625 1HG  GLU A 102       4.568  -1.555  15.452  1.00  0.00           H  
ATOM   1626 2HG  GLU A 102       3.638  -2.955  14.926  1.00  0.00           H  
ATOM   1627  N   ASP A 103       7.846  -5.250  14.099  1.00  0.00           N  
ATOM   1628  CA  ASP A 103       9.164  -5.880  14.155  1.00  0.00           C  
ATOM   1629  C   ASP A 103       9.927  -5.570  12.885  1.00  0.00           C  
ATOM   1630  O   ASP A 103      11.148  -5.393  12.895  1.00  0.00           O  
ATOM   1631  CB  ASP A 103       9.008  -7.360  14.260  1.00  0.00           C  
ATOM   1632  CG  ASP A 103       8.352  -7.762  15.552  1.00  0.00           C  
ATOM   1633  OD1 ASP A 103       8.579  -7.131  16.554  1.00  0.00           O  
ATOM   1634  OD2 ASP A 103       7.559  -8.684  15.503  1.00  0.00           O  
ATOM   1635  H   ASP A 103       7.007  -5.834  13.986  1.00  0.00           H  
ATOM   1636  HA  ASP A 103       9.713  -5.489  15.016  1.00  0.00           H  
ATOM   1637 1HB  ASP A 103       8.405  -7.721  13.425  1.00  0.00           H  
ATOM   1638 2HB  ASP A 103       9.986  -7.816  14.181  1.00  0.00           H  
ATOM   1639  N   VAL A 104       9.178  -5.461  11.796  1.00  0.00           N  
ATOM   1640  CA  VAL A 104       9.733  -5.077  10.522  1.00  0.00           C  
ATOM   1641  C   VAL A 104      10.356  -3.706  10.683  1.00  0.00           C  
ATOM   1642  O   VAL A 104      11.510  -3.495  10.301  1.00  0.00           O  
ATOM   1643  CB  VAL A 104       8.634  -5.079   9.463  1.00  0.00           C  
ATOM   1644  CG1 VAL A 104       9.071  -4.492   8.274  1.00  0.00           C  
ATOM   1645  CG2 VAL A 104       8.215  -6.468   9.147  1.00  0.00           C  
ATOM   1646  H   VAL A 104       8.181  -5.657  11.863  1.00  0.00           H  
ATOM   1647  HA  VAL A 104      10.496  -5.779  10.236  1.00  0.00           H  
ATOM   1648  HB  VAL A 104       7.818  -4.517   9.824  1.00  0.00           H  
ATOM   1649 1HG1 VAL A 104       8.269  -4.505   7.529  1.00  0.00           H  
ATOM   1650 2HG1 VAL A 104       9.391  -3.464   8.449  1.00  0.00           H  
ATOM   1651 3HG1 VAL A 104       9.885  -5.099   7.962  1.00  0.00           H  
ATOM   1652 1HG2 VAL A 104       7.425  -6.434   8.415  1.00  0.00           H  
ATOM   1653 2HG2 VAL A 104       9.051  -7.001   8.747  1.00  0.00           H  
ATOM   1654 3HG2 VAL A 104       7.865  -6.966  10.018  1.00  0.00           H  
ATOM   1655  N   TRP A 105       9.625  -2.784  11.325  1.00  0.00           N  
ATOM   1656  CA  TRP A 105      10.205  -1.477  11.573  1.00  0.00           C  
ATOM   1657  C   TRP A 105      11.421  -1.507  12.484  1.00  0.00           C  
ATOM   1658  O   TRP A 105      12.410  -0.822  12.215  1.00  0.00           O  
ATOM   1659  CB  TRP A 105       9.228  -0.482  12.193  1.00  0.00           C  
ATOM   1660  CG  TRP A 105       8.386   0.217  11.256  1.00  0.00           C  
ATOM   1661  CD1 TRP A 105       7.219   0.844  11.505  1.00  0.00           C  
ATOM   1662  CD2 TRP A 105       8.611   0.329   9.868  1.00  0.00           C  
ATOM   1663  NE1 TRP A 105       6.755   1.408  10.373  1.00  0.00           N  
ATOM   1664  CE2 TRP A 105       7.578   1.092   9.354  1.00  0.00           C  
ATOM   1665  CE3 TRP A 105       9.589  -0.146   9.039  1.00  0.00           C  
ATOM   1666  CZ2 TRP A 105       7.510   1.406   8.028  1.00  0.00           C  
ATOM   1667  CZ3 TRP A 105       9.520   0.133   7.740  1.00  0.00           C  
ATOM   1668  CH2 TRP A 105       8.498   0.899   7.222  1.00  0.00           C  
ATOM   1669  H   TRP A 105       8.671  -2.998  11.614  1.00  0.00           H  
ATOM   1670  HA  TRP A 105      10.523  -1.075  10.621  1.00  0.00           H  
ATOM   1671 1HB  TRP A 105       8.566  -1.028  12.875  1.00  0.00           H  
ATOM   1672 2HB  TRP A 105       9.774   0.245  12.784  1.00  0.00           H  
ATOM   1673  HD1 TRP A 105       6.743   0.918  12.480  1.00  0.00           H  
ATOM   1674  HE1 TRP A 105       5.919   1.961  10.297  1.00  0.00           H  
ATOM   1675  HE3 TRP A 105      10.396  -0.741   9.435  1.00  0.00           H  
ATOM   1676  HZ2 TRP A 105       6.722   2.000   7.608  1.00  0.00           H  
ATOM   1677  HZ3 TRP A 105      10.308  -0.256   7.130  1.00  0.00           H  
ATOM   1678  HH2 TRP A 105       8.472   1.126   6.169  1.00  0.00           H  
ATOM   1679  N   GLU A 106      11.386  -2.305  13.545  1.00  0.00           N  
ATOM   1680  CA  GLU A 106      12.543  -2.309  14.423  1.00  0.00           C  
ATOM   1681  C   GLU A 106      13.771  -2.885  13.707  1.00  0.00           C  
ATOM   1682  O   GLU A 106      14.897  -2.430  13.909  1.00  0.00           O  
ATOM   1683  CB  GLU A 106      12.220  -3.033  15.730  1.00  0.00           C  
ATOM   1684  CG  GLU A 106      11.227  -2.277  16.640  1.00  0.00           C  
ATOM   1685  CD  GLU A 106      11.719  -0.888  17.082  1.00  0.00           C  
ATOM   1686  OE1 GLU A 106      12.814  -0.792  17.581  1.00  0.00           O  
ATOM   1687  OE2 GLU A 106      10.982   0.078  16.907  1.00  0.00           O  
ATOM   1688  H   GLU A 106      10.555  -2.858  13.758  1.00  0.00           H  
ATOM   1689  HA  GLU A 106      12.773  -1.280  14.681  1.00  0.00           H  
ATOM   1690 1HB  GLU A 106      11.786  -4.010  15.500  1.00  0.00           H  
ATOM   1691 2HB  GLU A 106      13.138  -3.207  16.290  1.00  0.00           H  
ATOM   1692 1HG  GLU A 106      10.291  -2.156  16.102  1.00  0.00           H  
ATOM   1693 2HG  GLU A 106      11.025  -2.887  17.523  1.00  0.00           H  
ATOM   1694  N   ALA A 107      13.591  -3.882  12.842  1.00  0.00           N  
ATOM   1695  CA  ALA A 107      14.758  -4.362  12.106  1.00  0.00           C  
ATOM   1696  C   ALA A 107      15.290  -3.295  11.192  1.00  0.00           C  
ATOM   1697  O   ALA A 107      16.495  -3.018  11.121  1.00  0.00           O  
ATOM   1698  CB  ALA A 107      14.408  -5.534  11.240  1.00  0.00           C  
ATOM   1699  H   ALA A 107      12.670  -4.297  12.699  1.00  0.00           H  
ATOM   1700  HA  ALA A 107      15.523  -4.619  12.827  1.00  0.00           H  
ATOM   1701 1HB  ALA A 107      15.297  -5.878  10.710  1.00  0.00           H  
ATOM   1702 2HB  ALA A 107      14.036  -6.299  11.814  1.00  0.00           H  
ATOM   1703 3HB  ALA A 107      13.647  -5.232  10.520  1.00  0.00           H  
ATOM   1704  N   ALA A 108      14.351  -2.646  10.535  1.00  0.00           N  
ATOM   1705  CA  ALA A 108      14.611  -1.655   9.532  1.00  0.00           C  
ATOM   1706  C   ALA A 108      15.413  -0.477  10.055  1.00  0.00           C  
ATOM   1707  O   ALA A 108      16.252   0.080   9.346  1.00  0.00           O  
ATOM   1708  CB  ALA A 108      13.267  -1.249   8.985  1.00  0.00           C  
ATOM   1709  H   ALA A 108      13.373  -2.904  10.683  1.00  0.00           H  
ATOM   1710  HA  ALA A 108      15.206  -2.103   8.779  1.00  0.00           H  
ATOM   1711 1HB  ALA A 108      13.337  -0.565   8.241  1.00  0.00           H  
ATOM   1712 2HB  ALA A 108      12.752  -2.129   8.607  1.00  0.00           H  
ATOM   1713 3HB  ALA A 108      12.697  -0.816   9.778  1.00  0.00           H  
ATOM   1714  N   LYS A 109      15.190  -0.124  11.305  1.00  0.00           N  
ATOM   1715  CA  LYS A 109      15.907   0.977  11.920  1.00  0.00           C  
ATOM   1716  C   LYS A 109      17.232   0.590  12.600  1.00  0.00           C  
ATOM   1717  O   LYS A 109      17.955   1.474  13.063  1.00  0.00           O  
ATOM   1718  CB  LYS A 109      15.009   1.618  12.959  1.00  0.00           C  
ATOM   1719  CG  LYS A 109      13.769   2.304  12.408  1.00  0.00           C  
ATOM   1720  CD  LYS A 109      13.031   2.999  13.527  1.00  0.00           C  
ATOM   1721  CE  LYS A 109      12.459   1.959  14.484  1.00  0.00           C  
ATOM   1722  NZ  LYS A 109      11.637   2.552  15.575  1.00  0.00           N  
ATOM   1723  H   LYS A 109      14.454  -0.601  11.827  1.00  0.00           H  
ATOM   1724  HA  LYS A 109      16.134   1.707  11.146  1.00  0.00           H  
ATOM   1725 1HB  LYS A 109      14.671   0.841  13.657  1.00  0.00           H  
ATOM   1726 2HB  LYS A 109      15.576   2.346  13.531  1.00  0.00           H  
ATOM   1727 1HG  LYS A 109      14.063   3.039  11.662  1.00  0.00           H  
ATOM   1728 2HG  LYS A 109      13.113   1.578  11.933  1.00  0.00           H  
ATOM   1729 1HD  LYS A 109      13.707   3.665  14.065  1.00  0.00           H  
ATOM   1730 2HD  LYS A 109      12.214   3.589  13.109  1.00  0.00           H  
ATOM   1731 1HE  LYS A 109      11.840   1.264  13.919  1.00  0.00           H  
ATOM   1732 2HE  LYS A 109      13.284   1.403  14.932  1.00  0.00           H  
ATOM   1733 1HZ  LYS A 109      11.307   1.764  16.164  1.00  0.00           H  
ATOM   1734 2HZ  LYS A 109      12.195   3.179  16.131  1.00  0.00           H  
ATOM   1735 3HZ  LYS A 109      10.852   3.046  15.191  1.00  0.00           H  
ATOM   1736  N   ASN A 110      17.535  -0.712  12.715  1.00  0.00           N  
ATOM   1737  CA  ASN A 110      18.729  -1.145  13.451  1.00  0.00           C  
ATOM   1738  C   ASN A 110      19.750  -1.993  12.690  1.00  0.00           C  
ATOM   1739  O   ASN A 110      20.917  -2.051  13.082  1.00  0.00           O  
ATOM   1740  CB  ASN A 110      18.307  -1.862  14.715  1.00  0.00           C  
ATOM   1741  CG  ASN A 110      17.652  -0.918  15.725  1.00  0.00           C  
ATOM   1742  OD1 ASN A 110      18.363  -0.193  16.437  1.00  0.00           O  
ATOM   1743  ND2 ASN A 110      16.346  -0.898  15.792  1.00  0.00           N  
ATOM   1744  H   ASN A 110      16.941  -1.415  12.279  1.00  0.00           H  
ATOM   1745  HA  ASN A 110      19.266  -0.247  13.755  1.00  0.00           H  
ATOM   1746 1HB  ASN A 110      17.589  -2.647  14.451  1.00  0.00           H  
ATOM   1747 2HB  ASN A 110      19.167  -2.345  15.173  1.00  0.00           H  
ATOM   1748 1HD2 ASN A 110      15.887  -0.289  16.438  1.00  0.00           H  
ATOM   1749 2HD2 ASN A 110      15.799  -1.487  15.175  1.00  0.00           H  
ATOM   1750  N   TYR A 111      19.348  -2.636  11.606  1.00  0.00           N  
ATOM   1751  CA  TYR A 111      20.270  -3.502  10.885  1.00  0.00           C  
ATOM   1752  C   TYR A 111      20.807  -2.843   9.621  1.00  0.00           C  
ATOM   1753  O   TYR A 111      20.128  -2.013   9.018  1.00  0.00           O  
ATOM   1754  CB  TYR A 111      19.589  -4.813  10.541  1.00  0.00           C  
ATOM   1755  CG  TYR A 111      19.418  -5.737  11.686  1.00  0.00           C  
ATOM   1756  CD1 TYR A 111      18.334  -5.616  12.497  1.00  0.00           C  
ATOM   1757  CD2 TYR A 111      20.350  -6.725  11.914  1.00  0.00           C  
ATOM   1758  CE1 TYR A 111      18.158  -6.471  13.550  1.00  0.00           C  
ATOM   1759  CE2 TYR A 111      20.180  -7.589  12.961  1.00  0.00           C  
ATOM   1760  CZ  TYR A 111      19.089  -7.460  13.785  1.00  0.00           C  
ATOM   1761  OH  TYR A 111      18.918  -8.319  14.843  1.00  0.00           O  
ATOM   1762  H   TYR A 111      18.375  -2.582  11.311  1.00  0.00           H  
ATOM   1763  HA  TYR A 111      21.091  -3.720  11.561  1.00  0.00           H  
ATOM   1764 1HB  TYR A 111      18.601  -4.586  10.184  1.00  0.00           H  
ATOM   1765 2HB  TYR A 111      20.128  -5.317   9.754  1.00  0.00           H  
ATOM   1766  HD1 TYR A 111      17.627  -4.839  12.299  1.00  0.00           H  
ATOM   1767  HD2 TYR A 111      21.217  -6.826  11.258  1.00  0.00           H  
ATOM   1768  HE1 TYR A 111      17.297  -6.371  14.198  1.00  0.00           H  
ATOM   1769  HE2 TYR A 111      20.912  -8.376  13.145  1.00  0.00           H  
ATOM   1770  HH  TYR A 111      19.429  -9.146  14.680  1.00  0.00           H  
ATOM   1771  N   PRO A 112      22.054  -3.139   9.219  1.00  0.00           N  
ATOM   1772  CA  PRO A 112      22.643  -2.696   7.980  1.00  0.00           C  
ATOM   1773  C   PRO A 112      22.025  -3.458   6.819  1.00  0.00           C  
ATOM   1774  O   PRO A 112      21.602  -4.602   7.005  1.00  0.00           O  
ATOM   1775  CB  PRO A 112      24.122  -3.033   8.180  1.00  0.00           C  
ATOM   1776  CG  PRO A 112      24.123  -4.213   9.126  1.00  0.00           C  
ATOM   1777  CD  PRO A 112      22.946  -3.975  10.052  1.00  0.00           C  
ATOM   1778  HA  PRO A 112      22.487  -1.610   7.905  1.00  0.00           H  
ATOM   1779 1HB  PRO A 112      24.576  -3.288   7.209  1.00  0.00           H  
ATOM   1780 2HB  PRO A 112      24.665  -2.165   8.568  1.00  0.00           H  
ATOM   1781 1HG  PRO A 112      24.032  -5.153   8.552  1.00  0.00           H  
ATOM   1782 2HG  PRO A 112      25.086  -4.263   9.661  1.00  0.00           H  
ATOM   1783 1HD  PRO A 112      22.494  -4.946  10.285  1.00  0.00           H  
ATOM   1784 2HD  PRO A 112      23.271  -3.426  10.950  1.00  0.00           H  
ATOM   1785  N   PRO A 113      22.001  -2.897   5.610  1.00  0.00           N  
ATOM   1786  CA  PRO A 113      21.575  -3.533   4.384  1.00  0.00           C  
ATOM   1787  C   PRO A 113      22.597  -4.561   3.944  1.00  0.00           C  
ATOM   1788  O   PRO A 113      23.783  -4.448   4.269  1.00  0.00           O  
ATOM   1789  CB  PRO A 113      21.434  -2.356   3.417  1.00  0.00           C  
ATOM   1790  CG  PRO A 113      22.439  -1.345   3.911  1.00  0.00           C  
ATOM   1791  CD  PRO A 113      22.433  -1.499   5.437  1.00  0.00           C  
ATOM   1792  HA  PRO A 113      20.592  -4.017   4.559  1.00  0.00           H  
ATOM   1793 1HB  PRO A 113      21.637  -2.683   2.387  1.00  0.00           H  
ATOM   1794 2HB  PRO A 113      20.403  -1.972   3.429  1.00  0.00           H  
ATOM   1795 1HG  PRO A 113      23.409  -1.538   3.452  1.00  0.00           H  
ATOM   1796 2HG  PRO A 113      22.140  -0.335   3.591  1.00  0.00           H  
ATOM   1797 1HD  PRO A 113      23.452  -1.344   5.822  1.00  0.00           H  
ATOM   1798 2HD  PRO A 113      21.700  -0.813   5.890  1.00  0.00           H  
ATOM   1799  N   ALA A 114      22.174  -5.503   3.113  1.00  0.00           N  
ATOM   1800  CA  ALA A 114      23.048  -6.537   2.552  1.00  0.00           C  
ATOM   1801  C   ALA A 114      24.210  -5.983   1.732  1.00  0.00           C  
ATOM   1802  O   ALA A 114      25.215  -6.661   1.532  1.00  0.00           O  
ATOM   1803  CB  ALA A 114      22.252  -7.459   1.664  1.00  0.00           C  
ATOM   1804  H   ALA A 114      21.192  -5.528   2.876  1.00  0.00           H  
ATOM   1805  HA  ALA A 114      23.466  -7.100   3.384  1.00  0.00           H  
ATOM   1806 1HB  ALA A 114      22.908  -8.245   1.285  1.00  0.00           H  
ATOM   1807 2HB  ALA A 114      21.464  -7.897   2.230  1.00  0.00           H  
ATOM   1808 3HB  ALA A 114      21.845  -6.894   0.824  1.00  0.00           H  
ATOM   1809  N   ASP A 115      24.051  -4.767   1.238  1.00  0.00           N  
ATOM   1810  CA  ASP A 115      25.037  -4.135   0.380  1.00  0.00           C  
ATOM   1811  C   ASP A 115      26.097  -3.347   1.166  1.00  0.00           C  
ATOM   1812  O   ASP A 115      26.989  -2.735   0.573  1.00  0.00           O  
ATOM   1813  CB  ASP A 115      24.305  -3.209  -0.583  1.00  0.00           C  
ATOM   1814  CG  ASP A 115      23.381  -3.992  -1.519  1.00  0.00           C  
ATOM   1815  OD1 ASP A 115      23.779  -5.027  -1.983  1.00  0.00           O  
ATOM   1816  OD2 ASP A 115      22.267  -3.561  -1.728  1.00  0.00           O  
ATOM   1817  H   ASP A 115      23.208  -4.266   1.462  1.00  0.00           H  
ATOM   1818  HA  ASP A 115      25.550  -4.910  -0.188  1.00  0.00           H  
ATOM   1819 1HB  ASP A 115      23.716  -2.481  -0.022  1.00  0.00           H  
ATOM   1820 2HB  ASP A 115      25.036  -2.653  -1.186  1.00  0.00           H  
ATOM   1821  N   TYR A 116      25.993  -3.339   2.495  1.00  0.00           N  
ATOM   1822  CA  TYR A 116      26.943  -2.626   3.340  1.00  0.00           C  
ATOM   1823  C   TYR A 116      28.213  -3.428   3.601  1.00  0.00           C  
ATOM   1824  O   TYR A 116      28.164  -4.602   3.964  1.00  0.00           O  
ATOM   1825  CB  TYR A 116      26.291  -2.253   4.664  1.00  0.00           C  
ATOM   1826  CG  TYR A 116      27.195  -1.565   5.642  1.00  0.00           C  
ATOM   1827  CD1 TYR A 116      27.533  -0.235   5.458  1.00  0.00           C  
ATOM   1828  CD2 TYR A 116      27.680  -2.257   6.738  1.00  0.00           C  
ATOM   1829  CE1 TYR A 116      28.359   0.395   6.367  1.00  0.00           C  
ATOM   1830  CE2 TYR A 116      28.498  -1.623   7.640  1.00  0.00           C  
ATOM   1831  CZ  TYR A 116      28.841  -0.312   7.461  1.00  0.00           C  
ATOM   1832  OH  TYR A 116      29.668   0.305   8.370  1.00  0.00           O  
ATOM   1833  H   TYR A 116      25.240  -3.852   2.951  1.00  0.00           H  
ATOM   1834  HA  TYR A 116      27.233  -1.709   2.827  1.00  0.00           H  
ATOM   1835 1HB  TYR A 116      25.462  -1.599   4.476  1.00  0.00           H  
ATOM   1836 2HB  TYR A 116      25.898  -3.152   5.137  1.00  0.00           H  
ATOM   1837  HD1 TYR A 116      27.152   0.311   4.595  1.00  0.00           H  
ATOM   1838  HD2 TYR A 116      27.416  -3.304   6.891  1.00  0.00           H  
ATOM   1839  HE1 TYR A 116      28.631   1.439   6.224  1.00  0.00           H  
ATOM   1840  HE2 TYR A 116      28.880  -2.170   8.499  1.00  0.00           H  
ATOM   1841  HH  TYR A 116      29.999  -0.356   8.991  1.00  0.00           H  
ATOM   1842  N   LYS A 117      29.362  -2.785   3.415  1.00  0.00           N  
ATOM   1843  CA  LYS A 117      30.640  -3.430   3.689  1.00  0.00           C  
ATOM   1844  C   LYS A 117      31.055  -3.235   5.143  1.00  0.00           C  
ATOM   1845  O   LYS A 117      31.160  -2.094   5.595  1.00  0.00           O  
ATOM   1846  CB  LYS A 117      31.728  -2.883   2.764  1.00  0.00           C  
ATOM   1847  CG  LYS A 117      33.076  -3.563   2.931  1.00  0.00           C  
ATOM   1848  CD  LYS A 117      34.115  -3.027   1.959  1.00  0.00           C  
ATOM   1849  CE  LYS A 117      35.465  -3.693   2.186  1.00  0.00           C  
ATOM   1850  NZ  LYS A 117      36.500  -3.186   1.244  1.00  0.00           N  
ATOM   1851  H   LYS A 117      29.348  -1.830   3.094  1.00  0.00           H  
ATOM   1852  HA  LYS A 117      30.535  -4.501   3.511  1.00  0.00           H  
ATOM   1853 1HB  LYS A 117      31.416  -2.986   1.725  1.00  0.00           H  
ATOM   1854 2HB  LYS A 117      31.868  -1.821   2.964  1.00  0.00           H  
ATOM   1855 1HG  LYS A 117      33.429  -3.394   3.935  1.00  0.00           H  
ATOM   1856 2HG  LYS A 117      32.963  -4.635   2.783  1.00  0.00           H  
ATOM   1857 1HD  LYS A 117      33.793  -3.208   0.932  1.00  0.00           H  
ATOM   1858 2HD  LYS A 117      34.226  -1.952   2.104  1.00  0.00           H  
ATOM   1859 1HE  LYS A 117      35.789  -3.496   3.209  1.00  0.00           H  
ATOM   1860 2HE  LYS A 117      35.360  -4.769   2.052  1.00  0.00           H  
ATOM   1861 1HZ  LYS A 117      37.380  -3.648   1.427  1.00  0.00           H  
ATOM   1862 2HZ  LYS A 117      36.210  -3.375   0.296  1.00  0.00           H  
ATOM   1863 3HZ  LYS A 117      36.610  -2.191   1.372  1.00  0.00           H  
ATOM   1864  N   CYS A 118      31.315  -4.358   5.823  1.00  0.00           N  
ATOM   1865  CA  CYS A 118      31.735  -4.466   7.224  1.00  0.00           C  
ATOM   1866  C   CYS A 118      30.539  -4.404   8.163  1.00  0.00           C  
ATOM   1867  O   CYS A 118      29.521  -5.051   7.919  1.00  0.00           O  
ATOM   1868  OXT CYS A 118      30.642  -3.818   9.237  1.00  0.00           O  
ATOM   1869  CB  CYS A 118      32.762  -3.395   7.627  1.00  0.00           C  
ATOM   1870  SG  CYS A 118      34.324  -3.491   6.710  1.00  0.00           S  
ATOM   1871  H   CYS A 118      31.183  -5.223   5.317  1.00  0.00           H  
ATOM   1872  HA  CYS A 118      32.221  -5.434   7.355  1.00  0.00           H  
ATOM   1873 1HB  CYS A 118      32.361  -2.393   7.547  1.00  0.00           H  
ATOM   1874 2HB  CYS A 118      33.008  -3.538   8.679  1.00  0.00           H  
ATOM   1875  HG  CYS A 118      34.917  -2.485   7.344  1.00  0.00           H  
TER                                                                             
# All scores below are weighted scores, not raw scores.
#BEGIN_POSE_ENERGIES_TABLE 20211019_r2/trf_relax/di-fe_r2_56.pdb
label fa_atr fa_rep fa_sol fa_intra_rep fa_intra_sol_xover4 lk_ball_wtd fa_elec hbond_sr_bb hbond_lr_bb hbond_bb_sc hbond_sc dslf_fa13 omega fa_dun p_aa_pp yhh_planarity ref rama_prepro cart_bonded total
weights 1 0.55 1 0.005 1 1 1 1 1 1 1 1.25 0.4 0.7 0.6 0.625 1 0.45 0.5 NA
pose -738.245 79.4143 531.947 1.77639 26.3164 -28.462 -232.519 -93.9327 0 -10.2605 -14.2268 0 4.53639 163.527 -19.9974 0.51004 -22.3982 -17.4234 74.6869 -294.751
ALA:NtermProteinFull_1 -3.15023 0.3894 3.53539 0.00146 0 -0.12006 -3.82832 0 0 -0.58083 0 0 0.0823 0 0 0 1.32468 0 0.11552 -2.23067
ALA_2 -3.19045 0.6069 3.4255 0.00103 0 -0.15202 -2.20291 0 0 0 0 0 -0.1794 0 0.42291 0 1.32468 1.23275 0.22585 1.51485
ALA_3 -3.78977 0.36875 3.2302 0.0015 0 0.00741 -1.42783 0 0 0 0 0 -0.05711 0 -0.39049 0 1.32468 0.98147 0.19695 0.44576
ASP_4 -4.50603 0.43496 5.37855 0.00367 0.28172 -0.11373 -3.25614 0 0 -0.58083 0 0 0.00429 1.35425 0.14388 0 -2.14574 -0.40802 0.63088 -2.77828
GLU_5 -5.72874 0.46266 5.66171 0.00859 0.29813 -0.37485 -2.42745 0 0 0 0 0 0.01978 2.97361 -0.24275 0 -2.72453 -0.25174 0.78691 -1.53867
LYS_6 -7.00064 0.71402 7.03316 0.00973 0.22909 -0.21284 -3.02042 0 0 -0.57024 0 0 0.08269 2.22673 -0.07256 0 -0.71458 -0.26691 0.46575 -1.097
ALA_7 -6.64878 0.85299 3.66775 0.00151 0 -0.11941 -2.21564 0 0 0 0 0 0.14746 0 -0.20471 0 1.32468 -0.35197 0.37975 -3.16638
GLU_8 -5.8973 0.41322 5.98139 0.00701 0.89203 0.0371 -3.08138 0 0 0 -0.69722 0 0.04081 3.20001 -0.2803 0 -2.72453 -0.46075 0.36316 -2.20675
LYS_9 -6.99275 1.01265 8.03684 0.01448 0.25288 0.4668 -5.20846 0 0 0 -0.51361 0 0.01925 3.0997 -0.05963 0 -0.71458 -0.54409 0.64751 -0.48302
ILE_10 -8.9227 1.53092 2.97431 0.07458 0.12058 -0.03407 -1.51363 0 0 0 0 0 0.04125 1.24506 -0.40296 0 2.30374 -0.28791 1.06896 -1.80185
TYR_11 -8.78891 0.76487 5.3557 0.02495 0.29693 -0.10009 -2.84057 0 0 0 -0.58012 0 0.12814 1.3502 -0.40609 0.1722 0.58223 -0.00135 1.03876 -3.00315
LYS_12 -6.38845 0.45602 5.64625 0.01123 0.24194 -0.35804 -2.598 0 0 0 0 0 0.02038 1.08242 -0.06859 0 -0.71458 -0.13892 0.61429 -2.19405
ILE_13 -9.79933 1.46392 3.9856 0.0479 0.07599 -0.21403 -1.72633 0 0 0 0 0 -0.0225 0.1311 -0.34909 0 2.30374 -0.12593 0.63066 -3.5983
ILE_14 -8.47309 1.22274 3.87934 0.06274 0.07539 -0.0183 -2.31953 0 0 0 0 0 -0.03237 0.11326 -0.36401 0 2.30374 0.02081 0.86536 -2.66392
GLU_15 -5.76318 0.38032 5.64518 0.00441 0.21223 -0.13996 -2.75918 0 0 0 -0.58012 0 0.04523 2.75859 -0.30314 0 -2.72453 -0.30415 0.69483 -2.83346
LEU_16 -9.13671 0.56235 4.15196 0.01669 0.07541 -0.12209 -2.3837 0 0 0 0 0 0.05674 0.347 -0.26061 0 1.66147 -0.41546 0.4013 -5.04564
GLU_17 -9.37642 0.65574 8.23626 0.00727 0.29269 -0.50412 -1.97934 0 0 0 0 0 0.05578 2.63974 -0.27293 0 -2.72453 -0.37988 0.3864 -2.96334
ASN_18 -6.82473 0.58788 5.30453 0.00537 0.3 -0.18691 -1.64225 0 0 0 0 0 0.3786 2.4134 0.1307 0 -1.34026 -0.25334 0.55288 -0.57414
GLN_19 -7.13676 0.58267 5.77079 0.00735 0.19504 -0.03402 -3.5029 0 0 0 -1.07694 0 0.03709 2.97852 -0.0046 0 -1.45095 -0.06507 0.46865 -3.23113
ALA_20 -6.99483 0.78169 4.15224 0.00115 0 -0.16002 -1.42337 0 0 0 0 0 0.01461 0 -0.35745 0 1.32468 -0.38294 0.28886 -2.75537
LEU_21 -8.91583 1.04811 4.08423 0.01688 0.10178 -0.6529 -1.57494 0 0 0 0 0 0.33814 0.11009 -0.0873 0 1.66147 -0.52768 0.45704 -3.94089
THR_22 -4.60836 0.40147 4.61755 0.00559 0.06237 -0.07258 -2.04005 0 0 0 0 0 0.74812 0.04309 -0.36755 0 1.15175 -0.24849 1.05461 0.7475
TYR_23 -8.52504 1.46392 5.68512 0.0386 0.23771 -0.03475 -0.97931 0 0 0 -1.07694 0 -0.02439 3.11749 0.41797 0.01046 0.58223 0.35057 2.16837 3.43201
ARG_24 -12.3196 3.11625 9.55921 0.04032 0.43597 -0.74352 -0.85244 0 0 0 -0.71674 0 0.44499 1.99117 -0.0242 0 -0.09474 2.41069 2.63191 5.87925
LYS_25 -3.22634 0.49996 3.40625 0.00739 0.12688 -0.33338 -1.6874 0 0 0 0 0 0.03238 0.85639 -0.07351 0 -0.71458 1.79417 1.50183 2.19002
SER_26 -2.87119 0.35519 2.81019 0.00209 0.02989 -0.31551 0.25431 0 0 0 0 0 -0.02659 0.74635 -0.14286 0 -0.28969 -0.45759 0.50345 0.59804
GLY_27 -1.7075 0.0518 1.76833 0.00011 0 -0.20329 -0.15664 0 0 0 0 0 -0.08841 0 -1.1621 0 0.79816 -0.45401 0.3122 -0.84135
LYS_28 -4.54918 0.17073 3.41193 0.01979 0.38622 -0.33383 0.41005 0 0 0 0 0 -0.0454 1.1646 -0.18449 0 -0.71458 -0.25123 0.3289 -0.18649
TYR_29 -10.7723 2.08272 3.4894 0.02231 0.16419 -1.04221 0.17468 0 0 0 0 0 0.08568 1.47455 -0.40969 0.01933 0.58223 -0.15481 1.681 -2.6029
GLY_30 -3.01313 0.14326 2.94871 3e-05 0 -0.01898 -1.63913 0 0 0 0 0 -0.06212 0 0.36561 0 0.79816 -0.09443 1.55546 0.98343
THR_31 -3.1546 0.32519 2.99901 0.02031 0.0692 -0.19477 -0.89629 0 0 0 0 0 -0.04552 0.09084 0.13253 0 1.15175 -0.00198 0.19367 0.68934
ASP_32 -3.19718 0.22045 3.12169 0.00362 0.29021 -0.27511 -0.88102 0 0 0 0 0 -0.00678 1.28544 0.0864 0 -2.14574 -0.15269 0.15613 -1.49457
MET_33 -10.463 1.82783 5.19544 0.03932 0.07611 0.05235 -0.62285 0 0 0 0 0 0.22089 1.54517 -0.07416 0 1.65735 -0.19593 0.57819 -0.16328
TRP_34 -9.17785 1.02275 5.94803 0.02 0.33358 -0.15658 -1.54691 0 0 0 0 0 0.00388 1.18327 -0.18133 0 2.26099 -0.138 0.79634 0.36817
ASN_35 -5.93621 0.53428 5.10218 0.00504 0.23682 -0.47476 -1.92481 0 0 0 0 0 -0.04001 1.10854 0.49534 0 -1.34026 0.01926 0.61981 -1.59478
ILE_36 -8.22842 1.25112 4.95143 0.07006 0.20827 -0.36373 -1.97994 0 0 0 0 0 -0.01171 1.21207 0.02845 0 2.30374 0.01989 0.93531 0.39654
GLU_37 -8.69853 1.11488 7.74859 0.00722 0.73268 -0.26674 -2.41553 0 0 0 -0.71674 0 0.05631 3.60046 -0.28273 0 -2.72453 -0.28071 1.12367 -1.00169
GLN_38 -6.76495 0.37263 4.77892 0.00817 0.56133 -0.27158 -2.89478 0 0 0 0 0 0.02485 3.43151 -0.23186 0 -1.45095 -0.39052 0.71498 -2.11224
HIS_39 -5.90043 0.39904 4.85462 0.00367 0.36446 -0.35706 -2.11533 0 0 0 0 0 -0.00529 1.90586 -0.00808 0 -0.30065 -0.22841 0.29004 -1.09755
HIS_D_40 -9.69474 0.46748 7.76129 0.01386 0.37806 -0.55981 -3.44863 0 0 0 -0.71591 0 0.10922 2.20507 0.01399 0 -0.30065 -0.13269 0.50792 -3.39555
VAL_41 -7.00503 0.38962 4.22975 0.02029 0.05445 -0.27421 -2.42636 0 0 0 0 0 -0.04115 -0.01818 -0.25801 0 2.64269 -0.14273 0.54165 -2.28722
THR_42 -5.56881 0.44179 5.13923 0.01312 0.0644 -0.30057 -2.72829 0 0 0 0 0 -0.01302 0.00385 -0.01762 0 1.15175 0.00844 0.32602 -1.47972
LYS_43 -7.25162 0.45036 5.83258 0.00714 0.11581 -0.13984 -2.02301 0 0 0 0 0 0.18522 0.90958 -0.04838 0 -0.71458 -0.16961 0.41026 -2.43608
ILE_44 -9.87868 1.39769 4.21204 0.03217 0.07011 -0.07718 -1.95803 0 0 0 0 0 -0.04065 0.08727 -0.45489 0 2.30374 -0.23801 0.67603 -3.86838
GLN_45 -7.15832 0.41236 6.3757 0.00672 0.18848 -0.26596 -2.92921 0 0 0 -0.52866 0 0.04831 3.06063 -0.2586 0 -1.45095 -0.18008 0.7846 -1.89498
GLN_46 -6.15267 0.58328 5.56245 0.00633 0.18077 -0.36494 -2.42053 0 0 0 0 0 0.05076 2.26961 -0.11661 0 -1.45095 -0.31334 0.52425 -1.6416
TYR_47 -10.8908 2.26487 3.3423 0.02284 0.19997 0.13785 -0.7102 0 0 0 0 0 0.3884 3.20835 0.04156 0.21019 0.58223 -0.23563 2.12493 0.68685
TRP_48 -12.9001 3.10809 3.50271 0.05443 0.31273 -0.57847 -0.76875 0 0 0 0 0 0.06009 3.05181 0.01576 0 2.26099 -0.19846 2.6119 0.53274
ASN_49 -4.01215 0.21542 3.64877 0.00578 0.25968 -0.63219 -0.73877 0 0 0 0 0 -0.03922 1.21624 0.13559 0 -1.34026 -0.06016 0.79564 -0.54563
ASN_50 -3.79746 0.41438 3.54011 0.00835 0.34692 -0.20081 -2.00932 0 0 0 0 0 0.0404 1.34567 -0.59478 0 -1.34026 -0.18604 0.94372 -1.48913
PRO_51 -4.85834 0.95282 1.31295 0.00624 0.10297 -0.30968 0.01417 0 0 0 0 0 0.13973 0.03157 -0.82139 0 -1.64321 0.0558 1.03558 -3.98081
THR_52 -2.47056 0.22668 1.71785 0.00879 0.06468 -0.15824 -0.8447 0 0 0 0 0 -0.05331 0.009 -0.64813 0 1.15175 0.12985 0.56712 -0.29922
ASP_53 -4.70966 0.41787 5.98319 0.0092 0.69072 -0.00894 -2.95452 0 0 -0.77612 0 0 -0.05739 2.22174 -0.76778 0 -2.14574 0.02996 0.55959 -1.50788
ALA_54 -3.98505 0.34574 2.66403 0.00149 0 0.14651 -1.0518 0 0 0 0 0 -0.07965 0 -0.31473 0 1.32468 -0.16691 0.55068 -0.56501
GLU_55 -3.68506 0.29475 4.5143 0.00479 0.22059 -0.09489 -1.71599 0 0 -0.3263 0 0 0.12589 2.72928 -0.22873 0 -2.72453 -0.42883 0.56074 -0.75401
ASP_56 -4.83904 0.34168 5.17496 0.00298 0.27018 -0.5344 -2.03791 0 0 -0.44983 0 0 0.03068 1.42197 0.24375 0 -2.14574 -0.19269 0.50839 -2.20505
ALA_57 -6.38838 0.76954 2.595 0.00163 0 -0.21931 -1.74116 0 0 0 0 0 -0.02684 0 -0.28921 0 1.32468 -0.35141 0.53915 -3.78631
GLN_58 -7.31044 0.92471 6.19069 0.00869 0.72762 -0.27366 -3.44233 0 0 -0.84529 0 0 0.05523 2.72751 -0.09145 0 -1.45095 -0.35461 0.51061 -2.62368
ASP_59 -4.5262 0.21676 5.20283 0.0041 0.29754 -0.23455 -2.90434 0 0 0 0 0 -0.00532 1.40589 0.13458 0 -2.14574 -0.25766 0.46744 -2.34467
TYR_60 -7.01869 0.39556 4.95048 0.02098 0.19543 -0.46507 -1.96709 0 0 0 0 0 -0.03373 2.48031 0.03625 0.00066 0.58223 -0.17525 0.48534 -0.5126
VAL_61 -7.60827 0.53483 2.65556 0.01091 0.05747 -0.17824 -1.92009 0 0 0 0 0 0.04901 1.08541 -0.02844 0 2.64269 -0.09489 0.60222 -2.19183
ASN_62 -5.55489 0.34266 5.13885 0.00555 0.25065 -0.44942 -2.08601 0 0 0 0 0 -0.0232 1.2359 0.35148 0 -1.34026 0.05148 0.43947 -1.63775
SER_63 -4.7041 0.24125 5.06466 0.00149 0.02367 -0.15641 -2.73941 0 0 0 0 0 -0.0257 0.41871 0.29345 0 -0.28969 0.09936 0.24423 -1.5285
HIS_D_64 -9.96733 0.65099 6.87681 0.00607 0.35843 -0.53731 -2.0145 0 0 0 0 0 -0.00971 2.34179 0.0495 0 -0.30065 -0.11924 0.3408 -2.32435
ALA_65 -6.34923 0.55648 3.46775 0.00157 0 -0.03822 -1.21178 0 0 0 0 0 -0.03567 0 -0.22698 0 1.32468 -0.25034 0.29852 -2.4632
LYS_66 -4.80396 0.25858 4.83267 0.00727 0.11686 -0.30696 -1.44932 0 0 0 0 0 0.00806 0.95222 -0.02927 0 -0.71458 -0.30499 0.18049 -1.25293
GLU_67 -5.69417 0.56819 5.38231 0.00521 0.67172 -0.3023 -2.01034 0 0 0 0 0 -0.01522 2.89624 -0.25934 0 -2.72453 -0.37163 0.22414 -1.62972
GLU_68 -8.38442 0.68009 7.41729 0.00685 0.70393 -0.24138 -2.83539 0 0 0 -0.71591 0 0.12842 3.02103 -0.32775 0 -2.72453 -0.50656 0.40106 -3.37727
GLU_69 -6.32918 0.54248 5.99651 0.00525 0.23853 -0.0928 -2.47872 0 0 0 0 0 0.06023 2.54697 -0.21758 0 -2.72453 -0.53072 0.41013 -2.57343
ASP_70 -5.0907 0.3143 6.09982 0.00514 0.30512 0.04477 -4.05958 0 0 0 -0.45552 0 0.0257 1.56129 0.02203 0 -2.14574 -0.42001 0.46447 -3.32889
HIS_71 -8.75888 1.02918 6.81805 0.00593 0.46767 -0.3284 -2.33468 0 0 0 0 0 0.29554 1.69759 -0.04508 0 -0.30065 -0.24489 0.75622 -0.9424
LEU_72 -8.83341 0.61819 5.75038 0.02223 0.18439 -0.30129 -2.15845 0 0 0 0 0 -0.00952 0.51179 -0.21122 0 1.66147 -0.10633 0.53762 -2.33414
LYS_73 -6.23851 0.38872 7.09467 0.00821 0.12653 -0.09439 -4.1819 0 0 0 -0.45552 0 0.04421 1.67963 -0.02785 0 -0.71458 -0.24851 0.31148 -2.30781
TYR_74 -7.82886 0.87388 4.93284 0.02428 0.26189 -0.18719 -2.43535 0 0 0 0 0 0.00664 2.07452 -0.42027 6e-05 0.58223 -0.15298 0.3544 -1.91391
CYS_75 -8.80798 0.68043 4.94843 0.0022 0.01271 -0.06883 -3.07462 0 0 0 0 0 0.01314 0.15766 0.25849 0 3.25479 0.17177 0.50898 -1.94283
GLU_76 -5.92617 0.3659 4.97312 0.00483 0.24901 -0.56015 -1.41056 0 0 0 0 0 -0.05177 2.59781 -0.33561 0 -2.72453 -0.20741 0.46465 -2.56086
ASN_77 -3.84378 0.16011 3.59798 0.00647 0.27731 -0.56379 -0.95737 0 0 0 0 0 -0.0219 1.46671 0.09535 0 -1.34026 -0.18467 0.3018 -1.00605
LYS_78 -5.05659 0.44147 3.19775 0.01745 0.34636 -0.36915 -1.02662 0 0 0 0 0 0.05492 1.07827 -0.2103 0 -0.71458 0.11213 0.33661 -1.79229
HIS_D_79 -7.08202 0.51659 5.13896 0.00678 0.46578 -0.09649 -1.94077 0 0 0 0 0 0.26581 1.15283 -0.73994 0 -0.30065 -0.13232 0.99056 -1.75488
PRO_80 -3.92576 0.62509 1.77226 0.00323 0.04679 -0.31978 -0.08363 0 0 0 0 0 -0.10043 0.38733 -0.30321 0 -1.64321 -0.32871 1.02955 -2.84048
GLU_81 -2.11333 0.2267 1.6952 0.00615 0.29159 -0.08325 -0.29962 0 0 0 0 0 0.01866 2.34443 -0.13682 0 -2.72453 -0.32015 0.38831 -0.70665
ASP_82 -6.1676 0.5801 7.01394 0.018 0.90846 -0.16534 -5.60902 0 0 -0.78565 0 0 0.07913 1.60975 -0.79249 0 -2.14574 -0.19481 0.71354 -4.93772
GLU_83 -3.5275 0.30187 3.37028 0.00617 0.28638 -0.03929 -1.29848 0 0 0 0 0 -0.06064 2.68596 -0.29073 0 -2.72453 -0.41954 0.81816 -0.8919
LYS_84 -4.16442 0.39791 4.38133 0.0066 0.10806 -0.13211 -2.09045 0 0 -0.2626 0 0 -0.00969 0.98369 -0.10181 0 -0.71458 -0.42511 0.45993 -1.56326
CYS_85 -8.04759 0.95968 4.77282 0.00225 0.01135 -0.58947 -2.363 0 0 -0.52305 0 0 -0.02701 0.18177 0.26243 0 3.25479 0.13172 0.38382 -1.58948
MET_86 -9.00266 0.69359 4.76562 0.00736 0.08402 -0.3978 -1.78333 0 0 0 0 0 -0.01937 1.43467 0.0127 0 1.65735 0.20541 0.46648 -1.87597
GLN_87 -5.60593 0.29125 5.62941 0.00912 0.73697 -0.0938 -2.7302 0 0 0 -0.9906 0 -0.03219 2.80087 -0.05533 0 -1.45095 -0.11187 0.46091 -1.14235
ILE_88 -8.06311 0.61851 3.90083 0.06137 0.12265 -0.67278 -2.30878 0 0 0 0 0 -0.00862 1.13773 -0.39346 0 2.30374 -0.11537 0.48657 -2.93072
GLU_89 -8.48945 0.46836 8.31478 0.00668 0.26955 -0.55171 -2.51084 0 0 0 0 0 0.10152 2.73134 -0.3234 0 -2.72453 -0.29674 0.71354 -2.29092
LYS_90 -6.17108 0.41558 4.92959 0.00736 0.11663 -0.23269 -3.10874 0 0 0 0 0 0.00246 1.00343 -0.01075 0 -0.71458 -0.47584 0.57156 -3.66706
GLU_91 -6.48518 0.34062 6.22794 0.00475 0.22665 -0.08891 -2.90317 0 0 0 -0.9906 0 -0.01903 2.6971 -0.26595 0 -2.72453 -0.41426 0.2703 -4.12425
ILE_92 -9.52578 0.69854 3.99675 0.03211 0.07291 -0.33162 -1.98648 0 0 0 0 0 -0.01769 0.10109 -0.422 0 2.30374 -0.22611 0.31361 -4.99092
VAL_93 -8.13338 0.76739 3.87724 0.03423 0.05531 -0.3645 -2.28159 0 0 0 0 0 0.01503 -0.00367 -0.25702 0 2.64269 -0.00235 0.36087 -3.28974
THR_94 -5.33995 0.21973 5.19898 0.01316 0.06237 -0.51677 -2.48512 0 0 0 0 0 -0.0095 0.03125 -0.01092 0 1.15175 0.08379 0.32274 -1.2785
GLU_95 -6.71045 0.74453 7.25375 0.00662 0.69775 0.20414 -5.03919 0 0 0 -0.51361 0 0.18078 3.26791 -0.30906 0 -2.72453 -0.19058 0.334 -2.79795
LEU_96 -9.23575 1.13583 2.23019 0.01499 0.06384 -0.24897 -1.09419 0 0 0 0 0 -0.02859 0.81821 -0.24524 0 1.66147 -0.3465 0.56173 -4.71298
GLN_97 -4.86007 0.38135 4.07453 0.00748 0.19683 -0.55852 -1.60353 0 0 0 0 0 -0.05849 2.3263 -0.25886 0 -1.45095 -0.27524 0.45949 -1.61968
ASN_98 -3.49352 0.14525 4.08368 0.00763 0.30649 -0.31067 -2.60591 0 0 -0.57024 0 0 -0.06011 1.61668 -0.39117 0 -1.34026 -0.5278 0.22935 -2.91061
ALA_99 -3.55771 0.41693 1.50041 0.00187 0 -0.12904 -0.74934 0 0 0 0 0 0.06791 0 0.48895 0 1.32468 -0.1035 0.26507 -0.47378
SER_100 -4.32551 0.45634 5.09238 0.00224 0.0927 0.0149 -3.5022 0 0 -0.7494 -0.26294 0 -0.00349 0.25869 -0.22395 0 -0.28969 0.08095 0.55502 -2.80396
ALA_101 -5.69865 1.00572 2.46513 0.00208 0 -0.11177 -1.66701 0 0 -0.84529 0 0 -0.03498 0 -0.38249 0 1.32468 -0.45056 0.66721 -3.72593
GLU_102 -3.62223 0.24965 3.74376 0.00537 0.24354 -0.20985 -0.82068 0 0 0 0 0 -0.03804 2.51771 -0.33058 0 -2.72453 -0.57062 0.3804 -1.1761
ASP_103 -7.33802 0.68034 7.88833 0.00485 0.30997 -0.57186 -4.03425 0 0 -0.7494 -0.26294 0 0.31659 2.17751 -0.18165 0 -2.14574 -0.40467 0.34005 -3.97089
VAL_104 -8.61746 1.69202 2.04443 0.02531 0.04924 -0.10369 -2.03244 0 0 0 0 0 0.08267 0.02734 -0.25089 0 2.64269 -0.14302 0.79222 -3.79159
TRP_105 -12.2787 2.48322 5.0597 0.30913 0.37466 -0.28712 -2.0037 0 0 0 0 0 -0.03116 4.99929 -0.03874 0 2.26099 -0.11564 1.22377 1.95571
GLU_106 -5.73599 0.23502 6.24788 0.00687 0.76773 0.04171 -3.88777 0 0 -0.82271 -0.57512 0 0.20739 2.77955 -0.33778 0 -2.72453 -0.35664 0.95189 -3.20249
ALA_107 -6.82444 1.0516 2.86088 0.00192 0 -0.0479 -2.45301 0 0 0 0 0 0.01758 0 -0.078 0 1.32468 -0.31677 0.69444 -3.76903
ALA_108 -6.34943 1.4167 2.06261 0.00194 0 -0.0708 -0.54008 0 0 0 0 0 -0.0162 0 -0.35855 0 1.32468 -0.38125 0.87218 -2.03819
LYS_109 -4.79219 0.26468 5.05108 0.02379 0.28743 -0.42031 -2.91049 0 0 0 -0.57512 0 0.01661 2.15468 -0.12193 0 -0.71458 -0.56269 0.77782 -1.52122
ASN_110 -3.43484 0.13681 3.3291 0.00469 0.30077 -0.24112 -1.49022 0 0 -0.82271 0 0 -0.02304 1.37413 0.00347 0 -1.34026 0.12706 0.62717 -1.44898
TYR_111 -7.82281 1.23675 2.86084 0.02483 0.21543 0.01589 -1.59349 0 0 0 -0.69722 0 0.06549 1.67214 -0.3475 0.08668 0.58223 0.56186 1.0247 -2.11418
PRO_112 -3.37569 0.67577 1.20814 0.00378 0.12036 -0.05839 -0.27316 0 0 0 0 0 0.03118 0.0823 -0.84563 0 -1.64321 0.02848 1.31833 -2.72775
PRO_113 -4.27216 0.51944 2.27955 0.00326 0.11309 -0.22614 -0.30518 0 0 0 0 0 0.00218 0.12278 -0.95821 0 -1.64321 -0.32683 0.79443 -3.89702
ALA_114 -2.38109 0.23773 1.33785 0.00185 0 -0.40801 0.35194 0 0 0 0 0 -0.05729 0 -0.16029 0 1.32468 -0.45717 0.30815 0.09835
ASP_115 -2.1608 0.22091 2.62128 0.00465 0.33598 -0.18029 -1.21866 0 0 0 -0.52866 0 -0.05099 2.27103 -0.30207 0 -2.14574 -0.65949 0.23261 -1.56022
TYR_116 -4.64879 0.28837 3.44611 0.02294 0.12558 -0.60052 -0.63885 0 0 0 0 0 -0.00319 1.92026 -0.03794 0.01046 0.58223 -0.5211 0.16663 0.11219
LYS_117 -2.35931 0.32188 1.38671 0.00947 0.16927 -0.30993 -0.10241 0 0 0 0 0 -0.04372 0.98018 0.10355 0 -0.71458 -0.18496 0.27364 -0.47021
CYS:CtermProteinFull_118 -2.08307 0.3705 1.60034 0.00358 0.02919 -0.31547 -0.60502 0 0 0 0 0 0 0.40991 0 0 3.25479 -0.03069 0.45121 3.08528
#END_POSE_ENERGIES_TABLE 20211019_r2/trf_relax/di-fe_r2_56.pdb
