# Supplementary material for: Scaffolding protein functional sites using deep learning
Source: Science. Author manuscript; Available in PMC 2022 Oct 31. (PMC9621694; doi:10.1126/science.abn2100)
Supplement: Data S1 [file NIHMS1830590-supplement-Data_S1.zip › dife_86_AF.pdb]

MODEL     1
ATOM      1  N   VAL A   1     -15.367 -14.848   5.702  1.00  0.00           N  
ATOM      2  CA  VAL A   1     -13.918 -14.786   5.859  1.00  0.00           C  
ATOM      3  C   VAL A   1     -13.541 -13.571   6.703  1.00  0.00           C  
ATOM      4  CB  VAL A   1     -13.201 -14.728   4.491  1.00  0.00           C  
ATOM      5  O   VAL A   1     -14.137 -12.500   6.563  1.00  0.00           O  
ATOM      6  CG1 VAL A   1     -11.700 -14.518   4.676  1.00  0.00           C  
ATOM      7  CG2 VAL A   1     -13.472 -16.002   3.693  1.00  0.00           C  
ATOM      8  N   ASP A   2     -13.084 -13.722   7.922  1.00  0.00           N  
ATOM      9  CA  ASP A   2     -12.666 -12.797   8.972  1.00  0.00           C  
ATOM     10  C   ASP A   2     -11.809 -11.670   8.401  1.00  0.00           C  
ATOM     11  CB  ASP A   2     -11.897 -13.541  10.066  1.00  0.00           C  
ATOM     12  O   ASP A   2     -10.786 -11.923   7.761  1.00  0.00           O  
ATOM     13  CG  ASP A   2     -11.720 -12.717  11.330  1.00  0.00           C  
ATOM     14  OD1 ASP A   2     -11.823 -11.473  11.266  1.00  0.00           O  
ATOM     15  OD2 ASP A   2     -11.473 -13.318  12.398  1.00  0.00           O  
ATOM     16  N   ILE A   3     -12.343 -10.531   7.955  1.00  0.00           N  
ATOM     17  CA  ILE A   3     -11.733  -9.312   7.434  1.00  0.00           C  
ATOM     18  C   ILE A   3     -10.360  -9.109   8.070  1.00  0.00           C  
ATOM     19  CB  ILE A   3     -12.628  -8.079   7.687  1.00  0.00           C  
ATOM     20  O   ILE A   3      -9.411  -8.700   7.397  1.00  0.00           O  
ATOM     21  CG1 ILE A   3     -13.883  -8.140   6.808  1.00  0.00           C  
ATOM     22  CG2 ILE A   3     -11.848  -6.785   7.438  1.00  0.00           C  
ATOM     23  CD1 ILE A   3     -14.967  -7.148   7.206  1.00  0.00           C  
ATOM     24  N   ILE A   4     -10.186  -9.556   9.295  1.00  0.00           N  
ATOM     25  CA  ILE A   4      -8.905  -9.385   9.972  1.00  0.00           C  
ATOM     26  C   ILE A   4      -7.852 -10.275   9.314  1.00  0.00           C  
ATOM     27  CB  ILE A   4      -9.014  -9.708  11.479  1.00  0.00           C  
ATOM     28  O   ILE A   4      -6.751  -9.816   9.002  1.00  0.00           O  
ATOM     29  CG1 ILE A   4      -9.854  -8.644  12.193  1.00  0.00           C  
ATOM     30  CG2 ILE A   4      -7.622  -9.821  12.109  1.00  0.00           C  
ATOM     31  CD1 ILE A   4     -10.166  -8.974  13.646  1.00  0.00           C  
ATOM     32  N   GLN A   5      -8.198 -11.515   9.109  1.00  0.00           N  
ATOM     33  CA  GLN A   5      -7.259 -12.456   8.506  1.00  0.00           C  
ATOM     34  C   GLN A   5      -6.890 -12.031   7.087  1.00  0.00           C  
ATOM     35  CB  GLN A   5      -7.845 -13.868   8.496  1.00  0.00           C  
ATOM     36  O   GLN A   5      -5.733 -12.151   6.679  1.00  0.00           O  
ATOM     37  CG  GLN A   5      -7.849 -14.542   9.861  1.00  0.00           C  
ATOM     38  CD  GLN A   5      -6.452 -14.791  10.397  1.00  0.00           C  
ATOM     39  NE2 GLN A   5      -6.312 -14.775  11.718  1.00  0.00           N  
ATOM     40  OE1 GLN A   5      -5.506 -14.996   9.630  1.00  0.00           O  
ATOM     41  N   GLU A   6      -7.909 -11.526   6.397  1.00  0.00           N  
ATOM     42  CA  GLU A   6      -7.643 -11.043   5.045  1.00  0.00           C  
ATOM     43  C   GLU A   6      -6.656  -9.880   5.059  1.00  0.00           C  
ATOM     44  CB  GLU A   6      -8.945 -10.620   4.360  1.00  0.00           C  
ATOM     45  O   GLU A   6      -5.749  -9.819   4.226  1.00  0.00           O  
ATOM     46  CG  GLU A   6      -9.837 -11.787   3.959  1.00  0.00           C  
ATOM     47  CD  GLU A   6     -11.063 -11.361   3.168  1.00  0.00           C  
ATOM     48  OE1 GLU A   6     -11.994 -12.181   3.003  1.00  0.00           O  
ATOM     49  OE2 GLU A   6     -11.092 -10.197   2.708  1.00  0.00           O  
ATOM     50  N   HIS A   7      -6.771  -9.109   6.065  1.00  0.00           N  
ATOM     51  CA  HIS A   7      -5.875  -7.963   6.170  1.00  0.00           C  
ATOM     52  C   HIS A   7      -4.476  -8.394   6.597  1.00  0.00           C  
ATOM     53  CB  HIS A   7      -6.432  -6.935   7.156  1.00  0.00           C  
ATOM     54  O   HIS A   7      -3.480  -7.863   6.102  1.00  0.00           O  
ATOM     55  CG  HIS A   7      -5.733  -5.614   7.105  1.00  0.00           C  
ATOM     56  CD2 HIS A   7      -4.873  -5.030   7.972  1.00  0.00           C  
ATOM     57  ND1 HIS A   7      -5.893  -4.727   6.063  1.00  0.00           N  
ATOM     58  CE1 HIS A   7      -5.158  -3.652   6.291  1.00  0.00           C  
ATOM     59  NE2 HIS A   7      -4.529  -3.810   7.443  1.00  0.00           N  
ATOM     60  N   ILE A   8      -4.421  -9.298   7.467  1.00  0.00           N  
ATOM     61  CA  ILE A   8      -3.127  -9.825   7.888  1.00  0.00           C  
ATOM     62  C   ILE A   8      -2.389 -10.404   6.683  1.00  0.00           C  
ATOM     63  CB  ILE A   8      -3.285 -10.899   8.987  1.00  0.00           C  
ATOM     64  O   ILE A   8      -1.205 -10.125   6.480  1.00  0.00           O  
ATOM     65  CG1 ILE A   8      -3.740 -10.255  10.302  1.00  0.00           C  
ATOM     66  CG2 ILE A   8      -1.977 -11.671   9.179  1.00  0.00           C  
ATOM     67  CD1 ILE A   8      -4.131 -11.257  11.379  1.00  0.00           C  
ATOM     68  N   GLU A   9      -3.123 -11.131   5.949  1.00  0.00           N  
ATOM     69  CA  GLU A   9      -2.519 -11.735   4.766  1.00  0.00           C  
ATOM     70  C   GLU A   9      -2.045 -10.668   3.783  1.00  0.00           C  
ATOM     71  CB  GLU A   9      -3.508 -12.681   4.080  1.00  0.00           C  
ATOM     72  O   GLU A   9      -0.967 -10.791   3.198  1.00  0.00           O  
ATOM     73  CG  GLU A   9      -3.771 -13.963   4.855  1.00  0.00           C  
ATOM     74  CD  GLU A   9      -4.771 -14.883   4.172  1.00  0.00           C  
ATOM     75  OE1 GLU A   9      -4.919 -16.048   4.606  1.00  0.00           O  
ATOM     76  OE2 GLU A   9      -5.411 -14.435   3.195  1.00  0.00           O  
ATOM     77  N   HIS A  10      -2.820  -9.715   3.714  1.00  0.00           N  
ATOM     78  CA  HIS A  10      -2.460  -8.632   2.806  1.00  0.00           C  
ATOM     79  C   HIS A  10      -1.202  -7.911   3.279  1.00  0.00           C  
ATOM     80  CB  HIS A  10      -3.615  -7.639   2.671  1.00  0.00           C  
ATOM     81  O   HIS A  10      -0.315  -7.611   2.477  1.00  0.00           O  
ATOM     82  CG  HIS A  10      -3.371  -6.569   1.654  1.00  0.00           C  
ATOM     83  CD2 HIS A  10      -3.145  -6.644   0.321  1.00  0.00           C  
ATOM     84  ND1 HIS A  10      -3.339  -5.230   1.977  1.00  0.00           N  
ATOM     85  CE1 HIS A  10      -3.104  -4.525   0.882  1.00  0.00           C  
ATOM     86  NE2 HIS A  10      -2.982  -5.360  -0.136  1.00  0.00           N  
ATOM     87  N   GLU A  11      -1.164  -7.631   4.576  1.00  0.00           N  
ATOM     88  CA  GLU A  11       0.023  -6.975   5.116  1.00  0.00           C  
ATOM     89  C   GLU A  11       1.268  -7.834   4.918  1.00  0.00           C  
ATOM     90  CB  GLU A  11      -0.167  -6.659   6.602  1.00  0.00           C  
ATOM     91  O   GLU A  11       2.339  -7.318   4.594  1.00  0.00           O  
ATOM     92  CG  GLU A  11      -1.276  -5.654   6.881  1.00  0.00           C  
ATOM     93  CD  GLU A  11      -1.032  -4.299   6.236  1.00  0.00           C  
ATOM     94  OE1 GLU A  11      -2.013  -3.637   5.825  1.00  0.00           O  
ATOM     95  OE2 GLU A  11       0.148  -3.895   6.141  1.00  0.00           O  
ATOM     96  N   ARG A  12       1.120  -9.068   4.946  1.00  0.00           N  
ATOM     97  CA  ARG A  12       2.240  -9.979   4.736  1.00  0.00           C  
ATOM     98  C   ARG A  12       2.705  -9.949   3.283  1.00  0.00           C  
ATOM     99  CB  ARG A  12       1.855 -11.405   5.134  1.00  0.00           C  
ATOM    100  O   ARG A  12       3.907  -9.922   3.011  1.00  0.00           O  
ATOM    101  CG  ARG A  12       1.821 -11.638   6.636  1.00  0.00           C  
ATOM    102  CD  ARG A  12       1.441 -13.072   6.976  1.00  0.00           C  
ATOM    103  NE  ARG A  12       1.413 -13.295   8.419  1.00  0.00           N  
ATOM    104  NH1 ARG A  12       0.267 -15.297   8.296  1.00  0.00           N  
ATOM    105  NH2 ARG A  12       0.888 -14.449  10.333  1.00  0.00           N  
ATOM    106  CZ  ARG A  12       0.856 -14.346   9.013  1.00  0.00           C  
ATOM    107  N   GLN A  13       1.688 -10.017   2.481  1.00  0.00           N  
ATOM    108  CA  GLN A  13       2.004  -9.982   1.057  1.00  0.00           C  
ATOM    109  C   GLN A  13       2.761  -8.708   0.692  1.00  0.00           C  
ATOM    110  CB  GLN A  13       0.728 -10.091   0.220  1.00  0.00           C  
ATOM    111  O   GLN A  13       3.751  -8.756  -0.041  1.00  0.00           O  
ATOM    112  CG  GLN A  13       0.983 -10.241  -1.274  1.00  0.00           C  
ATOM    113  CD  GLN A  13      -0.293 -10.437  -2.070  1.00  0.00           C  
ATOM    114  NE2 GLN A  13      -0.149 -10.763  -3.350  1.00  0.00           N  
ATOM    115  OE1 GLN A  13      -1.399 -10.296  -1.540  1.00  0.00           O  
ATOM    116  N   HIS A  14       2.266  -7.689   1.213  1.00  0.00           N  
ATOM    117  CA  HIS A  14       2.885  -6.406   0.899  1.00  0.00           C  
ATOM    118  C   HIS A  14       4.338  -6.367   1.361  1.00  0.00           C  
ATOM    119  CB  HIS A  14       2.100  -5.261   1.542  1.00  0.00           C  
ATOM    120  O   HIS A  14       5.216  -5.911   0.624  1.00  0.00           O  
ATOM    121  CG  HIS A  14       2.610  -3.904   1.175  1.00  0.00           C  
ATOM    122  CD2 HIS A  14       3.025  -3.400  -0.011  1.00  0.00           C  
ATOM    123  ND1 HIS A  14       2.740  -2.885   2.094  1.00  0.00           N  
ATOM    124  CE1 HIS A  14       3.214  -1.810   1.486  1.00  0.00           C  
ATOM    125  NE2 HIS A  14       3.395  -2.096   0.208  1.00  0.00           N  
ATOM    126  N   LEU A  15       4.680  -6.850   2.520  1.00  0.00           N  
ATOM    127  CA  LEU A  15       6.030  -6.838   3.074  1.00  0.00           C  
ATOM    128  C   LEU A  15       6.951  -7.757   2.278  1.00  0.00           C  
ATOM    129  CB  LEU A  15       6.010  -7.264   4.544  1.00  0.00           C  
ATOM    130  O   LEU A  15       8.138  -7.465   2.118  1.00  0.00           O  
ATOM    131  CG  LEU A  15       5.471  -6.236   5.540  1.00  0.00           C  
ATOM    132  CD1 LEU A  15       5.305  -6.870   6.917  1.00  0.00           C  
ATOM    133  CD2 LEU A  15       6.395  -5.025   5.611  1.00  0.00           C  
ATOM    134  N   THR A  16       6.374  -8.763   1.745  1.00  0.00           N  
ATOM    135  CA  THR A  16       7.155  -9.698   0.942  1.00  0.00           C  
ATOM    136  C   THR A  16       7.455  -9.110  -0.434  1.00  0.00           C  
ATOM    137  CB  THR A  16       6.422 -11.043   0.779  1.00  0.00           C  
ATOM    138  O   THR A  16       8.591  -9.179  -0.910  1.00  0.00           O  
ATOM    139  CG2 THR A  16       7.218 -12.000  -0.102  1.00  0.00           C  
ATOM    140  OG1 THR A  16       6.238 -11.639   2.069  1.00  0.00           O  
ATOM    141  N   GLU A  17       6.471  -8.514  -1.050  1.00  0.00           N  
ATOM    142  CA  GLU A  17       6.588  -8.009  -2.415  1.00  0.00           C  
ATOM    143  C   GLU A  17       7.484  -6.775  -2.471  1.00  0.00           C  
ATOM    144  CB  GLU A  17       5.207  -7.682  -2.989  1.00  0.00           C  
ATOM    145  O   GLU A  17       8.168  -6.543  -3.470  1.00  0.00           O  
ATOM    146  CG  GLU A  17       4.348  -8.909  -3.259  1.00  0.00           C  
ATOM    147  CD  GLU A  17       2.942  -8.566  -3.724  1.00  0.00           C  
ATOM    148  OE1 GLU A  17       2.288  -9.421  -4.363  1.00  0.00           O  
ATOM    149  OE2 GLU A  17       2.490  -7.432  -3.447  1.00  0.00           O  
ATOM    150  N   TYR A  18       7.688  -6.099  -1.340  1.00  0.00           N  
ATOM    151  CA  TYR A  18       8.506  -4.894  -1.274  1.00  0.00           C  
ATOM    152  C   TYR A  18       9.989  -5.234  -1.365  1.00  0.00           C  
ATOM    153  CB  TYR A  18       8.226  -4.125   0.021  1.00  0.00           C  
ATOM    154  O   TYR A  18      10.780  -4.454  -1.900  1.00  0.00           O  
ATOM    155  CG  TYR A  18       6.929  -3.352   0.000  1.00  0.00           C  
ATOM    156  CD1 TYR A  18       6.182  -3.240  -1.170  1.00  0.00           C  
ATOM    157  CD2 TYR A  18       6.450  -2.733   1.149  1.00  0.00           C  
ATOM    158  CE1 TYR A  18       4.987  -2.528  -1.194  1.00  0.00           C  
ATOM    159  CE2 TYR A  18       5.257  -2.018   1.137  1.00  0.00           C  
ATOM    160  OH  TYR A  18       3.351  -1.215  -0.057  1.00  0.00           O  
ATOM    161  CZ  TYR A  18       4.533  -1.922  -0.038  1.00  0.00           C  
ATOM    162  N   LYS A  19      10.299  -6.344  -0.838  1.00  0.00           N  
ATOM    163  CA  LYS A  19      11.700  -6.755  -0.835  1.00  0.00           C  
ATOM    164  C   LYS A  19      12.238  -6.886  -2.257  1.00  0.00           C  
ATOM    165  CB  LYS A  19      11.870  -8.079  -0.087  1.00  0.00           C  
ATOM    166  O   LYS A  19      13.440  -6.744  -2.487  1.00  0.00           O  
ATOM    167  CG  LYS A  19      11.667  -7.970   1.417  1.00  0.00           C  
ATOM    168  CD  LYS A  19      11.912  -9.304   2.112  1.00  0.00           C  
ATOM    169  CE  LYS A  19      11.664  -9.208   3.611  1.00  0.00           C  
ATOM    170  NZ  LYS A  19      11.881 -10.518   4.293  1.00  0.00           N  
ATOM    171  N   ASP A  20      11.276  -6.926  -3.118  1.00  0.00           N  
ATOM    172  CA  ASP A  20      11.689  -7.185  -4.494  1.00  0.00           C  
ATOM    173  C   ASP A  20      11.743  -5.892  -5.304  1.00  0.00           C  
ATOM    174  CB  ASP A  20      10.741  -8.184  -5.160  1.00  0.00           C  
ATOM    175  O   ASP A  20      12.160  -5.896  -6.464  1.00  0.00           O  
ATOM    176  CG  ASP A  20      10.854  -9.584  -4.583  1.00  0.00           C  
ATOM    177  OD1 ASP A  20      11.956  -9.975  -4.140  1.00  0.00           O  
ATOM    178  OD2 ASP A  20       9.833 -10.305  -4.574  1.00  0.00           O  
ATOM    179  N   LEU A  21      11.340  -4.825  -4.661  1.00  0.00           N  
ATOM    180  CA  LEU A  21      11.351  -3.553  -5.377  1.00  0.00           C  
ATOM    181  C   LEU A  21      12.714  -2.878  -5.262  1.00  0.00           C  
ATOM    182  CB  LEU A  21      10.261  -2.624  -4.836  1.00  0.00           C  
ATOM    183  O   LEU A  21      13.401  -3.023  -4.248  1.00  0.00           O  
ATOM    184  CG  LEU A  21       8.818  -3.099  -5.012  1.00  0.00           C  
ATOM    185  CD1 LEU A  21       7.853  -2.118  -4.353  1.00  0.00           C  
ATOM    186  CD2 LEU A  21       8.487  -3.270  -6.491  1.00  0.00           C  
ATOM    187  N   ASP A  22      13.174  -2.321  -6.382  1.00  0.00           N  
ATOM    188  CA  ASP A  22      14.427  -1.572  -6.402  1.00  0.00           C  
ATOM    189  C   ASP A  22      14.197  -0.107  -6.037  1.00  0.00           C  
ATOM    190  CB  ASP A  22      15.092  -1.674  -7.776  1.00  0.00           C  
ATOM    191  O   ASP A  22      14.252   0.769  -6.902  1.00  0.00           O  
ATOM    192  CG  ASP A  22      16.506  -1.122  -7.793  1.00  0.00           C  
ATOM    193  OD1 ASP A  22      17.011  -0.706  -6.728  1.00  0.00           O  
ATOM    194  OD2 ASP A  22      17.121  -1.101  -8.881  1.00  0.00           O  
ATOM    195  N   PHE A  23      14.311   0.209  -4.785  1.00  0.00           N  
ATOM    196  CA  PHE A  23      13.961   1.564  -4.375  1.00  0.00           C  
ATOM    197  C   PHE A  23      15.155   2.500  -4.521  1.00  0.00           C  
ATOM    198  CB  PHE A  23      13.458   1.577  -2.928  1.00  0.00           C  
ATOM    199  O   PHE A  23      14.990   3.720  -4.587  1.00  0.00           O  
ATOM    200  CG  PHE A  23      12.080   0.995  -2.759  1.00  0.00           C  
ATOM    201  CD1 PHE A  23      10.964   1.661  -3.251  1.00  0.00           C  
ATOM    202  CD2 PHE A  23      11.901  -0.218  -2.107  1.00  0.00           C  
ATOM    203  CE1 PHE A  23       9.688   1.125  -3.096  1.00  0.00           C  
ATOM    204  CE2 PHE A  23      10.628  -0.760  -1.949  1.00  0.00           C  
ATOM    205  CZ  PHE A  23       9.523  -0.086  -2.443  1.00  0.00           C  
ATOM    206  N   GLU A  24      16.250   1.939  -4.476  1.00  0.00           N  
ATOM    207  CA  GLU A  24      17.443   2.754  -4.678  1.00  0.00           C  
ATOM    208  C   GLU A  24      17.388   3.493  -6.012  1.00  0.00           C  
ATOM    209  CB  GLU A  24      18.704   1.889  -4.609  1.00  0.00           C  
ATOM    210  O   GLU A  24      17.832   4.639  -6.113  1.00  0.00           O  
ATOM    211  CG  GLU A  24      19.009   1.357  -3.216  1.00  0.00           C  
ATOM    212  CD  GLU A  24      19.529   2.425  -2.266  1.00  0.00           C  
ATOM    213  OE1 GLU A  24      18.997   2.547  -1.140  1.00  0.00           O  
ATOM    214  OE2 GLU A  24      20.475   3.147  -2.653  1.00  0.00           O  
ATOM    215  N   ASN A  25      16.693   2.843  -6.850  1.00  0.00           N  
ATOM    216  CA  ASN A  25      16.621   3.428  -8.184  1.00  0.00           C  
ATOM    217  C   ASN A  25      15.196   3.844  -8.537  1.00  0.00           C  
ATOM    218  CB  ASN A  25      17.162   2.450  -9.229  1.00  0.00           C  
ATOM    219  O   ASN A  25      14.855   3.970  -9.714  1.00  0.00           O  
ATOM    220  CG  ASN A  25      18.669   2.293  -9.157  1.00  0.00           C  
ATOM    221  ND2 ASN A  25      19.142   1.057  -9.265  1.00  0.00           N  
ATOM    222  OD1 ASN A  25      19.401   3.274  -9.004  1.00  0.00           O  
ATOM    223  N   TRP A  26      14.327   4.042  -7.592  1.00  0.00           N  
ATOM    224  CA  TRP A  26      12.910   4.316  -7.804  1.00  0.00           C  
ATOM    225  C   TRP A  26      12.713   5.656  -8.504  1.00  0.00           C  
ATOM    226  CB  TRP A  26      12.155   4.306  -6.472  1.00  0.00           C  
ATOM    227  O   TRP A  26      11.892   5.773  -9.416  1.00  0.00           O  
ATOM    228  CG  TRP A  26      10.670   4.457  -6.612  1.00  0.00           C  
ATOM    229  CD1 TRP A  26       9.937   5.597  -6.434  1.00  0.00           C  
ATOM    230  CD2 TRP A  26       9.736   3.429  -6.956  1.00  0.00           C  
ATOM    231  CE2 TRP A  26       8.452   4.018  -6.968  1.00  0.00           C  
ATOM    232  CE3 TRP A  26       9.860   2.066  -7.256  1.00  0.00           C  
ATOM    233  NE1 TRP A  26       8.602   5.340  -6.647  1.00  0.00           N  
ATOM    234  CH2 TRP A  26       7.448   1.958  -7.559  1.00  0.00           C  
ATOM    235  CZ2 TRP A  26       7.299   3.289  -7.270  1.00  0.00           C  
ATOM    236  CZ3 TRP A  26       8.711   1.342  -7.555  1.00  0.00           C  
ATOM    237  N   LYS A  27      13.460   6.661  -8.188  1.00  0.00           N  
ATOM    238  CA  LYS A  27      13.279   8.000  -8.741  1.00  0.00           C  
ATOM    239  C   LYS A  27      13.654   8.039 -10.220  1.00  0.00           C  
ATOM    240  CB  LYS A  27      14.111   9.020  -7.962  1.00  0.00           C  
ATOM    241  O   LYS A  27      13.136   8.864 -10.976  1.00  0.00           O  
ATOM    242  CG  LYS A  27      15.613   8.800  -8.063  1.00  0.00           C  
ATOM    243  CD  LYS A  27      16.386   9.853  -7.280  1.00  0.00           C  
ATOM    244  CE  LYS A  27      17.891   9.673  -7.433  1.00  0.00           C  
ATOM    245  NZ  LYS A  27      18.653  10.699  -6.661  1.00  0.00           N  
ATOM    246  N   GLU A  28      14.530   7.104 -10.604  1.00  0.00           N  
ATOM    247  CA  GLU A  28      15.020   7.127 -11.979  1.00  0.00           C  
ATOM    248  C   GLU A  28      14.054   6.413 -12.920  1.00  0.00           C  
ATOM    249  CB  GLU A  28      16.408   6.488 -12.066  1.00  0.00           C  
ATOM    250  O   GLU A  28      13.678   6.957 -13.961  1.00  0.00           O  
ATOM    251  CG  GLU A  28      17.473   7.219 -11.262  1.00  0.00           C  
ATOM    252  CD  GLU A  28      17.963   8.492 -11.934  1.00  0.00           C  
ATOM    253  OE1 GLU A  28      18.338   9.450 -11.220  1.00  0.00           O  
ATOM    254  OE2 GLU A  28      17.972   8.532 -13.184  1.00  0.00           O  
ATOM    255  N   GLU A  29      13.465   5.369 -12.460  1.00  0.00           N  
ATOM    256  CA  GLU A  29      12.499   4.693 -13.321  1.00  0.00           C  
ATOM    257  C   GLU A  29      11.811   3.546 -12.585  1.00  0.00           C  
ATOM    258  CB  GLU A  29      13.180   4.171 -14.588  1.00  0.00           C  
ATOM    259  O   GLU A  29      12.325   2.426 -12.552  1.00  0.00           O  
ATOM    260  CG  GLU A  29      12.208   3.719 -15.668  1.00  0.00           C  
ATOM    261  CD  GLU A  29      12.899   3.227 -16.929  1.00  0.00           C  
ATOM    262  OE1 GLU A  29      12.213   3.023 -17.957  1.00  0.00           O  
ATOM    263  OE2 GLU A  29      14.136   3.042 -16.890  1.00  0.00           O  
ATOM    264  N   PRO A  30      10.642   3.859 -11.978  1.00  0.00           N  
ATOM    265  CA  PRO A  30       9.881   2.710 -11.481  1.00  0.00           C  
ATOM    266  C   PRO A  30       9.338   1.831 -12.605  1.00  0.00           C  
ATOM    267  CB  PRO A  30       8.739   3.358 -10.695  1.00  0.00           C  
ATOM    268  O   PRO A  30       8.901   2.344 -13.639  1.00  0.00           O  
ATOM    269  CG  PRO A  30       8.610   4.732 -11.269  1.00  0.00           C  
ATOM    270  CD  PRO A  30       9.941   5.139 -11.834  1.00  0.00           C  
ATOM    271  N   THR A  31       9.442   0.574 -12.426  1.00  0.00           N  
ATOM    272  CA  THR A  31       8.876  -0.309 -13.439  1.00  0.00           C  
ATOM    273  C   THR A  31       7.351  -0.267 -13.404  1.00  0.00           C  
ATOM    274  CB  THR A  31       9.357  -1.759 -13.248  1.00  0.00           C  
ATOM    275  O   THR A  31       6.759   0.116 -12.393  1.00  0.00           O  
ATOM    276  CG2 THR A  31      10.880  -1.838 -13.242  1.00  0.00           C  
ATOM    277  OG1 THR A  31       8.859  -2.261 -12.001  1.00  0.00           O  
ATOM    278  N   ALA A  32       6.728  -0.563 -14.534  1.00  0.00           N  
ATOM    279  CA  ALA A  32       5.272  -0.658 -14.607  1.00  0.00           C  
ATOM    280  C   ALA A  32       4.731  -1.617 -13.551  1.00  0.00           C  
ATOM    281  CB  ALA A  32       4.837  -1.105 -16.000  1.00  0.00           C  
ATOM    282  O   ALA A  32       3.699  -1.350 -12.931  1.00  0.00           O  
ATOM    283  N   GLU A  33       5.374  -2.688 -13.328  1.00  0.00           N  
ATOM    284  CA  GLU A  33       4.969  -3.693 -12.349  1.00  0.00           C  
ATOM    285  C   GLU A  33       5.035  -3.139 -10.929  1.00  0.00           C  
ATOM    286  CB  GLU A  33       5.845  -4.943 -12.468  1.00  0.00           C  
ATOM    287  O   GLU A  33       4.136  -3.379 -10.121  1.00  0.00           O  
ATOM    288  CG  GLU A  33       5.581  -5.763 -13.722  1.00  0.00           C  
ATOM    289  CD  GLU A  33       6.504  -6.963 -13.860  1.00  0.00           C  
ATOM    290  OE1 GLU A  33       6.272  -7.808 -14.754  1.00  0.00           O  
ATOM    291  OE2 GLU A  33       7.466  -7.061 -13.066  1.00  0.00           O  
ATOM    292  N   ALA A  34       6.057  -2.425 -10.662  1.00  0.00           N  
ATOM    293  CA  ALA A  34       6.201  -1.840  -9.331  1.00  0.00           C  
ATOM    294  C   ALA A  34       5.112  -0.804  -9.068  1.00  0.00           C  
ATOM    295  CB  ALA A  34       7.582  -1.209  -9.173  1.00  0.00           C  
ATOM    296  O   ALA A  34       4.520  -0.778  -7.986  1.00  0.00           O  
ATOM    297  N   VAL A  35       4.957  -0.023 -10.104  1.00  0.00           N  
ATOM    298  CA  VAL A  35       3.913   0.990  -9.993  1.00  0.00           C  
ATOM    299  C   VAL A  35       2.562   0.317  -9.759  1.00  0.00           C  
ATOM    300  CB  VAL A  35       3.853   1.884 -11.252  1.00  0.00           C  
ATOM    301  O   VAL A  35       1.802   0.726  -8.878  1.00  0.00           O  
ATOM    302  CG1 VAL A  35       2.596   2.752 -11.239  1.00  0.00           C  
ATOM    303  CG2 VAL A  35       5.105   2.753 -11.349  1.00  0.00           C  
ATOM    304  N   ASP A  36       2.249  -0.672 -10.512  1.00  0.00           N  
ATOM    305  CA  ASP A  36       0.993  -1.402 -10.368  1.00  0.00           C  
ATOM    306  C   ASP A  36       0.868  -2.009  -8.973  1.00  0.00           C  
ATOM    307  CB  ASP A  36       0.885  -2.497 -11.431  1.00  0.00           C  
ATOM    308  O   ASP A  36      -0.211  -1.992  -8.378  1.00  0.00           O  
ATOM    309  CG  ASP A  36       0.436  -1.970 -12.782  1.00  0.00           C  
ATOM    310  OD1 ASP A  36       0.134  -0.763 -12.897  1.00  0.00           O  
ATOM    311  OD2 ASP A  36       0.382  -2.770 -13.741  1.00  0.00           O  
ATOM    312  N   LEU A  37       1.893  -2.503  -8.560  1.00  0.00           N  
ATOM    313  CA  LEU A  37       1.905  -3.131  -7.243  1.00  0.00           C  
ATOM    314  C   LEU A  37       1.607  -2.108  -6.151  1.00  0.00           C  
ATOM    315  CB  LEU A  37       3.258  -3.796  -6.979  1.00  0.00           C  
ATOM    316  O   LEU A  37       0.759  -2.346  -5.288  1.00  0.00           O  
ATOM    317  CG  LEU A  37       3.406  -4.525  -5.642  1.00  0.00           C  
ATOM    318  CD1 LEU A  37       2.478  -5.735  -5.594  1.00  0.00           C  
ATOM    319  CD2 LEU A  37       4.854  -4.947  -5.420  1.00  0.00           C  
ATOM    320  N   LEU A  38       2.255  -0.911  -6.198  1.00  0.00           N  
ATOM    321  CA  LEU A  38       2.030   0.116  -5.186  1.00  0.00           C  
ATOM    322  C   LEU A  38       0.603   0.647  -5.259  1.00  0.00           C  
ATOM    323  CB  LEU A  38       3.025   1.266  -5.360  1.00  0.00           C  
ATOM    324  O   LEU A  38      -0.032   0.877  -4.227  1.00  0.00           O  
ATOM    325  CG  LEU A  38       4.479   0.968  -4.989  1.00  0.00           C  
ATOM    326  CD1 LEU A  38       5.350   2.197  -5.226  1.00  0.00           C  
ATOM    327  CD2 LEU A  38       4.576   0.509  -3.538  1.00  0.00           C  
ATOM    328  N   GLN A  39       0.131   0.748  -6.429  1.00  0.00           N  
ATOM    329  CA  GLN A  39      -1.241   1.216  -6.596  1.00  0.00           C  
ATOM    330  C   GLN A  39      -2.239   0.211  -6.028  1.00  0.00           C  
ATOM    331  CB  GLN A  39      -1.543   1.478  -8.072  1.00  0.00           C  
ATOM    332  O   GLN A  39      -3.233   0.597  -5.410  1.00  0.00           O  
ATOM    333  CG  GLN A  39      -0.917   2.758  -8.610  1.00  0.00           C  
ATOM    334  CD  GLN A  39      -1.180   2.962 -10.091  1.00  0.00           C  
ATOM    335  NE2 GLN A  39      -1.324   4.218 -10.499  1.00  0.00           N  
ATOM    336  OE1 GLN A  39      -1.253   1.999 -10.861  1.00  0.00           O  
ATOM    337  N   TYR A  40      -1.956  -0.986  -6.361  1.00  0.00           N  
ATOM    338  CA  TYR A  40      -2.814  -2.036  -5.823  1.00  0.00           C  
ATOM    339  C   TYR A  40      -2.850  -1.984  -4.301  1.00  0.00           C  
ATOM    340  CB  TYR A  40      -2.332  -3.414  -6.287  1.00  0.00           C  
ATOM    341  O   TYR A  40      -3.925  -2.026  -3.698  1.00  0.00           O  
ATOM    342  CG  TYR A  40      -3.007  -4.563  -5.579  1.00  0.00           C  
ATOM    343  CD1 TYR A  40      -2.378  -5.225  -4.528  1.00  0.00           C  
ATOM    344  CD2 TYR A  40      -4.275  -4.990  -5.961  1.00  0.00           C  
ATOM    345  CE1 TYR A  40      -2.996  -6.286  -3.874  1.00  0.00           C  
ATOM    346  CE2 TYR A  40      -4.902  -6.049  -5.314  1.00  0.00           C  
ATOM    347  OH  TYR A  40      -4.872  -7.740  -3.629  1.00  0.00           O  
ATOM    348  CZ  TYR A  40      -4.256  -6.690  -4.273  1.00  0.00           C  
ATOM    349  N   HIS A  41      -1.835  -1.860  -3.672  1.00  0.00           N  
ATOM    350  CA  HIS A  41      -1.755  -1.810  -2.217  1.00  0.00           C  
ATOM    351  C   HIS A  41      -2.420  -0.552  -1.671  1.00  0.00           C  
ATOM    352  CB  HIS A  41      -0.297  -1.875  -1.759  1.00  0.00           C  
ATOM    353  O   HIS A  41      -3.117  -0.604  -0.655  1.00  0.00           O  
ATOM    354  CG  HIS A  41       0.351  -3.201  -2.001  1.00  0.00           C  
ATOM    355  CD2 HIS A  41       1.486  -3.529  -2.662  1.00  0.00           C  
ATOM    356  ND1 HIS A  41      -0.182  -4.385  -1.537  1.00  0.00           N  
ATOM    357  CE1 HIS A  41       0.601  -5.386  -1.902  1.00  0.00           C  
ATOM    358  NE2 HIS A  41       1.620  -4.894  -2.586  1.00  0.00           N  
ATOM    359  N   ALA A  42      -2.141   0.516  -2.378  1.00  0.00           N  
ATOM    360  CA  ALA A  42      -2.769   1.766  -1.960  1.00  0.00           C  
ATOM    361  C   ALA A  42      -4.291   1.650  -1.983  1.00  0.00           C  
ATOM    362  CB  ALA A  42      -2.313   2.916  -2.855  1.00  0.00           C  
ATOM    363  O   ALA A  42      -4.965   2.056  -1.034  1.00  0.00           O  
ATOM    364  N   GLU A  43      -4.744   1.142  -2.908  1.00  0.00           N  
ATOM    365  CA  GLU A  43      -6.187   0.986  -3.059  1.00  0.00           C  
ATOM    366  C   GLU A  43      -6.752   0.034  -2.009  1.00  0.00           C  
ATOM    367  CB  GLU A  43      -6.531   0.484  -4.464  1.00  0.00           C  
ATOM    368  O   GLU A  43      -7.804   0.299  -1.425  1.00  0.00           O  
ATOM    369  CG  GLU A  43      -8.025   0.414  -4.743  1.00  0.00           C  
ATOM    370  CD  GLU A  43      -8.349   0.007  -6.172  1.00  0.00           C  
ATOM    371  OE1 GLU A  43      -9.548  -0.088  -6.519  1.00  0.00           O  
ATOM    372  OE2 GLU A  43      -7.396  -0.219  -6.951  1.00  0.00           O  
ATOM    373  N   TYR A  44      -6.116  -1.053  -1.890  1.00  0.00           N  
ATOM    374  CA  TYR A  44      -6.566  -2.013  -0.888  1.00  0.00           C  
ATOM    375  C   TYR A  44      -6.630  -1.370   0.493  1.00  0.00           C  
ATOM    376  CB  TYR A  44      -5.638  -3.231  -0.854  1.00  0.00           C  
ATOM    377  O   TYR A  44      -7.630  -1.505   1.201  1.00  0.00           O  
ATOM    378  CG  TYR A  44      -6.111  -4.329   0.067  1.00  0.00           C  
ATOM    379  CD1 TYR A  44      -5.792  -4.312   1.423  1.00  0.00           C  
ATOM    380  CD2 TYR A  44      -6.875  -5.385  -0.416  1.00  0.00           C  
ATOM    381  CE1 TYR A  44      -6.224  -5.323   2.276  1.00  0.00           C  
ATOM    382  CE2 TYR A  44      -7.312  -6.401   0.427  1.00  0.00           C  
ATOM    383  OH  TYR A  44      -7.413  -7.364   2.609  1.00  0.00           O  
ATOM    384  CZ  TYR A  44      -6.983  -6.361   1.770  1.00  0.00           C  
ATOM    385  N   GLU A  45      -5.613  -0.650   0.863  1.00  0.00           N  
ATOM    386  CA  GLU A  45      -5.542  -0.028   2.182  1.00  0.00           C  
ATOM    387  C   GLU A  45      -6.624   1.035   2.349  1.00  0.00           C  
ATOM    388  CB  GLU A  45      -4.159   0.587   2.413  1.00  0.00           C  
ATOM    389  O   GLU A  45      -7.249   1.130   3.407  1.00  0.00           O  
ATOM    390  CG  GLU A  45      -3.027  -0.429   2.415  1.00  0.00           C  
ATOM    391  CD  GLU A  45      -2.970  -1.263   3.685  1.00  0.00           C  
ATOM    392  OE1 GLU A  45      -2.191  -2.242   3.734  1.00  0.00           O  
ATOM    393  OE2 GLU A  45      -3.711  -0.935   4.638  1.00  0.00           O  
ATOM    394  N   ARG A  46      -6.943   1.704   1.353  1.00  0.00           N  
ATOM    395  CA  ARG A  46      -7.967   2.743   1.387  1.00  0.00           C  
ATOM    396  C   ARG A  46      -9.351   2.140   1.603  1.00  0.00           C  
ATOM    397  CB  ARG A  46      -7.948   3.560   0.094  1.00  0.00           C  
ATOM    398  O   ARG A  46     -10.162   2.687   2.354  1.00  0.00           O  
ATOM    399  CG  ARG A  46      -6.867   4.629   0.057  1.00  0.00           C  
ATOM    400  CD  ARG A  46      -6.944   5.465  -1.213  1.00  0.00           C  
ATOM    401  NE  ARG A  46      -5.718   6.228  -1.431  1.00  0.00           N  
ATOM    402  NH1 ARG A  46      -6.028   6.469  -3.708  1.00  0.00           N  
ATOM    403  NH2 ARG A  46      -4.179   7.371  -2.696  1.00  0.00           N  
ATOM    404  CZ  ARG A  46      -5.311   6.687  -2.612  1.00  0.00           C  
ATOM    405  N   THR A  47      -9.543   1.118   0.934  1.00  0.00           N  
ATOM    406  CA  THR A  47     -10.872   0.516   0.933  1.00  0.00           C  
ATOM    407  C   THR A  47     -11.169  -0.140   2.278  1.00  0.00           C  
ATOM    408  CB  THR A  47     -11.012  -0.526  -0.192  1.00  0.00           C  
ATOM    409  O   THR A  47     -12.328  -0.229   2.689  1.00  0.00           O  
ATOM    410  CG2 THR A  47     -12.404  -1.151  -0.192  1.00  0.00           C  
ATOM    411  OG1 THR A  47     -10.787   0.111  -1.456  1.00  0.00           O  
ATOM    412  N   HIS A  48     -10.183  -0.422   3.017  1.00  0.00           N  
ATOM    413  CA  HIS A  48     -10.435  -1.250   4.191  1.00  0.00           C  
ATOM    414  C   HIS A  48     -10.187  -0.470   5.478  1.00  0.00           C  
ATOM    415  CB  HIS A  48      -9.560  -2.504   4.160  1.00  0.00           C  
ATOM    416  O   HIS A  48     -10.384  -0.997   6.576  1.00  0.00           O  
ATOM    417  CG  HIS A  48      -9.980  -3.503   3.129  1.00  0.00           C  
ATOM    418  CD2 HIS A  48     -10.675  -4.659   3.243  1.00  0.00           C  
ATOM    419  ND1 HIS A  48      -9.679  -3.363   1.792  1.00  0.00           N  
ATOM    420  CE1 HIS A  48     -10.174  -4.393   1.126  1.00  0.00           C  
ATOM    421  NE2 HIS A  48     -10.783  -5.194   1.983  1.00  0.00           N  
ATOM    422  N   VAL A  49      -9.794   0.747   5.355  1.00  0.00           N  
ATOM    423  CA  VAL A  49      -9.517   1.580   6.520  1.00  0.00           C  
ATOM    424  C   VAL A  49     -10.763   1.674   7.397  1.00  0.00           C  
ATOM    425  CB  VAL A  49      -9.047   2.994   6.108  1.00  0.00           C  
ATOM    426  O   VAL A  49     -10.679   1.544   8.621  1.00  0.00           O  
ATOM    427  CG1 VAL A  49      -9.093   3.947   7.301  1.00  0.00           C  
ATOM    428  CG2 VAL A  49      -7.638   2.937   5.520  1.00  0.00           C  
ATOM    429  N   ASP A  50     -11.945   1.861   6.811  1.00  0.00           N  
ATOM    430  CA  ASP A  50     -13.190   1.986   7.562  1.00  0.00           C  
ATOM    431  C   ASP A  50     -13.496   0.705   8.335  1.00  0.00           C  
ATOM    432  CB  ASP A  50     -14.351   2.323   6.623  1.00  0.00           C  
ATOM    433  O   ASP A  50     -13.919   0.757   9.491  1.00  0.00           O  
ATOM    434  CG  ASP A  50     -14.247   3.717   6.029  1.00  0.00           C  
ATOM    435  OD1 ASP A  50     -13.595   4.592   6.638  1.00  0.00           O  
ATOM    436  OD2 ASP A  50     -14.825   3.942   4.944  1.00  0.00           O  
ATOM    437  N   GLU A  51     -13.189  -0.329   7.668  1.00  0.00           N  
ATOM    438  CA  GLU A  51     -13.463  -1.626   8.280  1.00  0.00           C  
ATOM    439  C   GLU A  51     -12.534  -1.886   9.462  1.00  0.00           C  
ATOM    440  CB  GLU A  51     -13.328  -2.748   7.248  1.00  0.00           C  
ATOM    441  O   GLU A  51     -12.966  -2.398  10.498  1.00  0.00           O  
ATOM    442  CG  GLU A  51     -14.391  -2.714   6.160  1.00  0.00           C  
ATOM    443  CD  GLU A  51     -14.166  -3.748   5.068  1.00  0.00           C  
ATOM    444  OE1 GLU A  51     -14.925  -4.741   5.006  1.00  0.00           O  
ATOM    445  OE2 GLU A  51     -13.221  -3.563   4.268  1.00  0.00           O  
ATOM    446  N   LEU A  52     -11.278  -1.497   9.288  1.00  0.00           N  
ATOM    447  CA  LEU A  52     -10.297  -1.675  10.352  1.00  0.00           C  
ATOM    448  C   LEU A  52     -10.628  -0.790  11.550  1.00  0.00           C  
ATOM    449  CB  LEU A  52      -8.889  -1.357   9.842  1.00  0.00           C  
ATOM    450  O   LEU A  52     -10.502  -1.220  12.699  1.00  0.00           O  
ATOM    451  CG  LEU A  52      -8.279  -2.363   8.865  1.00  0.00           C  
ATOM    452  CD1 LEU A  52      -6.982  -1.814   8.280  1.00  0.00           C  
ATOM    453  CD2 LEU A  52      -8.036  -3.701   9.556  1.00  0.00           C  
ATOM    454  N   GLU A  53     -11.103   0.410  11.217  1.00  0.00           N  
ATOM    455  CA  GLU A  53     -11.488   1.354  12.261  1.00  0.00           C  
ATOM    456  C   GLU A  53     -12.654   0.819  13.087  1.00  0.00           C  
ATOM    457  CB  GLU A  53     -11.855   2.710  11.651  1.00  0.00           C  
ATOM    458  O   GLU A  53     -12.662   0.943  14.314  1.00  0.00           O  
ATOM    459  CG  GLU A  53     -12.041   3.817  12.679  1.00  0.00           C  
ATOM    460  CD  GLU A  53     -12.268   5.184  12.055  1.00  0.00           C  
ATOM    461  OE1 GLU A  53     -12.169   6.204  12.774  1.00  0.00           O  
ATOM    462  OE2 GLU A  53     -12.547   5.236  10.836  1.00  0.00           O  
ATOM    463  N   GLU A  54     -13.533   0.227  12.412  1.00  0.00           N  
ATOM    464  CA  GLU A  54     -14.721  -0.313  13.067  1.00  0.00           C  
ATOM    465  C   GLU A  54     -14.360  -1.467  13.998  1.00  0.00           C  
ATOM    466  CB  GLU A  54     -15.745  -0.775  12.028  1.00  0.00           C  
ATOM    467  O   GLU A  54     -15.030  -1.688  15.009  1.00  0.00           O  
ATOM    468  CG  GLU A  54     -16.431   0.365  11.290  1.00  0.00           C  
ATOM    469  CD  GLU A  54     -17.442  -0.109  10.259  1.00  0.00           C  
ATOM    470  OE1 GLU A  54     -18.190   0.732   9.711  1.00  0.00           O  
ATOM    471  OE2 GLU A  54     -17.487  -1.332   9.997  1.00  0.00           O  
ATOM    472  N   LEU A  55     -13.283  -2.123  13.685  1.00  0.00           N  
ATOM    473  CA  LEU A  55     -12.872  -3.286  14.464  1.00  0.00           C  
ATOM    474  C   LEU A  55     -12.023  -2.867  15.660  1.00  0.00           C  
ATOM    475  CB  LEU A  55     -12.091  -4.269  13.588  1.00  0.00           C  
ATOM    476  O   LEU A  55     -11.835  -3.647  16.596  1.00  0.00           O  
ATOM    477  CG  LEU A  55     -12.883  -4.968  12.482  1.00  0.00           C  
ATOM    478  CD1 LEU A  55     -11.945  -5.765  11.581  1.00  0.00           C  
ATOM    479  CD2 LEU A  55     -13.954  -5.874  13.081  1.00  0.00           C  
ATOM    480  N   GLY A  56     -11.742  -1.628  15.801  1.00  0.00           N  
ATOM    481  CA  GLY A  56     -11.018  -1.102  16.948  1.00  0.00           C  
ATOM    482  C   GLY A  56      -9.626  -1.687  17.094  1.00  0.00           C  
ATOM    483  O   GLY A  56      -9.110  -1.805  18.208  1.00  0.00           O  
ATOM    484  N   LEU A  57      -9.062  -2.237  16.014  1.00  0.00           N  
ATOM    485  CA  LEU A  57      -7.755  -2.885  16.029  1.00  0.00           C  
ATOM    486  C   LEU A  57      -6.636  -1.850  16.052  1.00  0.00           C  
ATOM    487  CB  LEU A  57      -7.596  -3.800  14.812  1.00  0.00           C  
ATOM    488  O   LEU A  57      -6.715  -0.828  15.365  1.00  0.00           O  
ATOM    489  CG  LEU A  57      -8.524  -5.014  14.750  1.00  0.00           C  
ATOM    490  CD1 LEU A  57      -8.430  -5.683  13.383  1.00  0.00           C  
ATOM    491  CD2 LEU A  57      -8.185  -6.003  15.860  1.00  0.00           C  
ATOM    492  N   GLY A  58      -5.962  -1.761  17.247  1.00  0.00           N  
ATOM    493  CA  GLY A  58      -4.637  -1.192  17.432  1.00  0.00           C  
ATOM    494  C   GLY A  58      -4.599   0.311  17.228  1.00  0.00           C  
ATOM    495  O   GLY A  58      -5.338   0.849  16.401  1.00  0.00           O  
ATOM    496  N   GLU A  59      -4.744   1.052  18.328  1.00  0.00           N  
ATOM    497  CA  GLU A  59      -4.832   2.505  18.442  1.00  0.00           C  
ATOM    498  C   GLU A  59      -4.041   3.194  17.334  1.00  0.00           C  
ATOM    499  CB  GLU A  59      -4.332   2.968  19.813  1.00  0.00           C  
ATOM    500  O   GLU A  59      -2.926   2.780  17.010  1.00  0.00           O  
ATOM    501  CG  GLU A  59      -5.411   3.602  20.679  1.00  0.00           C  
ATOM    502  CD  GLU A  59      -4.886   4.117  22.010  1.00  0.00           C  
ATOM    503  OE1 GLU A  59      -5.551   4.974  22.634  1.00  0.00           O  
ATOM    504  OE2 GLU A  59      -3.800   3.660  22.431  1.00  0.00           O  
ATOM    505  N   ASP A  60      -4.419   2.888  16.069  1.00  0.00           N  
ATOM    506  CA  ASP A  60      -4.070   3.799  14.983  1.00  0.00           C  
ATOM    507  C   ASP A  60      -3.699   3.028  13.718  1.00  0.00           C  
ATOM    508  CB  ASP A  60      -2.916   4.714  15.399  1.00  0.00           C  
ATOM    509  O   ASP A  60      -2.918   3.513  12.896  1.00  0.00           O  
ATOM    510  CG  ASP A  60      -3.306   5.706  16.480  1.00  0.00           C  
ATOM    511  OD1 ASP A  60      -4.438   6.235  16.443  1.00  0.00           O  
ATOM    512  OD2 ASP A  60      -2.473   5.964  17.376  1.00  0.00           O  
ATOM    513  N   CYS A  61      -4.000   1.641  13.645  1.00  0.00           N  
ATOM    514  CA  CYS A  61      -3.654   0.944  12.412  1.00  0.00           C  
ATOM    515  C   CYS A  61      -4.416   1.523  11.226  1.00  0.00           C  
ATOM    516  CB  CYS A  61      -3.949  -0.550  12.539  1.00  0.00           C  
ATOM    517  O   CYS A  61      -3.840   1.742  10.159  1.00  0.00           O  
ATOM    518  SG  CYS A  61      -3.435  -1.519  11.104  1.00  0.00           S  
ATOM    519  N   ALA A  62      -5.615   1.800  11.469  1.00  0.00           N  
ATOM    520  CA  ALA A  62      -6.429   2.351  10.389  1.00  0.00           C  
ATOM    521  C   ALA A  62      -5.859   3.677   9.894  1.00  0.00           C  
ATOM    522  CB  ALA A  62      -7.872   2.536  10.852  1.00  0.00           C  
ATOM    523  O   ALA A  62      -5.764   3.907   8.686  1.00  0.00           O  
ATOM    524  N   GLU A  63      -5.577   4.506  10.788  1.00  0.00           N  
ATOM    525  CA  GLU A  63      -4.992   5.798  10.444  1.00  0.00           C  
ATOM    526  C   GLU A  63      -3.669   5.624   9.703  1.00  0.00           C  
ATOM    527  CB  GLU A  63      -4.784   6.647  11.700  1.00  0.00           C  
ATOM    528  O   GLU A  63      -3.407   6.317   8.718  1.00  0.00           O  
ATOM    529  CG  GLU A  63      -6.075   7.192  12.294  1.00  0.00           C  
ATOM    530  CD  GLU A  63      -5.850   8.066  13.518  1.00  0.00           C  
ATOM    531  OE1 GLU A  63      -6.830   8.645  14.039  1.00  0.00           O  
ATOM    532  OE2 GLU A  63      -4.684   8.173  13.959  1.00  0.00           O  
ATOM    533  N   ARG A  64      -2.890   4.740  10.062  1.00  0.00           N  
ATOM    534  CA  ARG A  64      -1.597   4.498   9.430  1.00  0.00           C  
ATOM    535  C   ARG A  64      -1.772   3.916   8.031  1.00  0.00           C  
ATOM    536  CB  ARG A  64      -0.747   3.557  10.287  1.00  0.00           C  
ATOM    537  O   ARG A  64      -1.015   4.247   7.116  1.00  0.00           O  
ATOM    538  CG  ARG A  64      -0.168   4.211  11.531  1.00  0.00           C  
ATOM    539  CD  ARG A  64       0.833   3.303  12.232  1.00  0.00           C  
ATOM    540  NE  ARG A  64       0.171   2.184  12.897  1.00  0.00           N  
ATOM    541  NH1 ARG A  64      -0.123   3.284  14.907  1.00  0.00           N  
ATOM    542  NH2 ARG A  64      -0.856   1.126  14.657  1.00  0.00           N  
ATOM    543  CZ  ARG A  64      -0.268   2.200  14.152  1.00  0.00           C  
ATOM    544  N   GLU A  65      -2.865   3.113   7.952  1.00  0.00           N  
ATOM    545  CA  GLU A  65      -3.104   2.552   6.626  1.00  0.00           C  
ATOM    546  C   GLU A  65      -3.524   3.635   5.636  1.00  0.00           C  
ATOM    547  CB  GLU A  65      -4.171   1.456   6.690  1.00  0.00           C  
ATOM    548  O   GLU A  65      -3.123   3.607   4.471  1.00  0.00           O  
ATOM    549  CG  GLU A  65      -3.746   0.229   7.483  1.00  0.00           C  
ATOM    550  CD  GLU A  65      -2.616  -0.548   6.826  1.00  0.00           C  
ATOM    551  OE1 GLU A  65      -1.770  -1.118   7.552  1.00  0.00           O  
ATOM    552  OE2 GLU A  65      -2.577  -0.586   5.576  1.00  0.00           O  
ATOM    553  N   GLN A  66      -4.240   4.549   6.215  1.00  0.00           N  
ATOM    554  CA  GLN A  66      -4.602   5.671   5.355  1.00  0.00           C  
ATOM    555  C   GLN A  66      -3.368   6.470   4.945  1.00  0.00           C  
ATOM    556  CB  GLN A  66      -5.609   6.583   6.058  1.00  0.00           C  
ATOM    557  O   GLN A  66      -3.220   6.838   3.778  1.00  0.00           O  
ATOM    558  CG  GLN A  66      -6.120   7.721   5.185  1.00  0.00           C  
ATOM    559  CD  GLN A  66      -7.225   8.520   5.851  1.00  0.00           C  
ATOM    560  NE2 GLN A  66      -7.875   9.387   5.083  1.00  0.00           N  
ATOM    561  OE1 GLN A  66      -7.493   8.358   7.046  1.00  0.00           O  
ATOM    562  N   GLU A  67      -2.579   6.765   5.847  1.00  0.00           N  
ATOM    563  CA  GLU A  67      -1.339   7.480   5.561  1.00  0.00           C  
ATOM    564  C   GLU A  67      -0.472   6.706   4.572  1.00  0.00           C  
ATOM    565  CB  GLU A  67      -0.558   7.741   6.852  1.00  0.00           C  
ATOM    566  O   GLU A  67       0.126   7.296   3.669  1.00  0.00           O  
ATOM    567  CG  GLU A  67      -1.219   8.755   7.775  1.00  0.00           C  
ATOM    568  CD  GLU A  67      -0.436   9.000   9.055  1.00  0.00           C  
ATOM    569  OE1 GLU A  67      -0.939   9.720   9.947  1.00  0.00           O  
ATOM    570  OE2 GLU A  67       0.691   8.467   9.167  1.00  0.00           O  
ATOM    571  N   HIS A  68      -0.601   5.471   4.737  1.00  0.00           N  
ATOM    572  CA  HIS A  68       0.181   4.610   3.857  1.00  0.00           C  
ATOM    573  C   HIS A  68      -0.326   4.684   2.420  1.00  0.00           C  
ATOM    574  CB  HIS A  68       0.144   3.163   4.352  1.00  0.00           C  
ATOM    575  O   HIS A  68       0.467   4.802   1.483  1.00  0.00           O  
ATOM    576  CG  HIS A  68       1.139   2.273   3.677  1.00  0.00           C  
ATOM    577  CD2 HIS A  68       2.423   2.493   3.307  1.00  0.00           C  
ATOM    578  ND1 HIS A  68       0.846   0.979   3.304  1.00  0.00           N  
ATOM    579  CE1 HIS A  68       1.911   0.441   2.732  1.00  0.00           C  
ATOM    580  NE2 HIS A  68       2.881   1.339   2.722  1.00  0.00           N  
ATOM    581  N   ALA A  69      -1.556   4.602   2.313  1.00  0.00           N  
ATOM    582  CA  ALA A  69      -2.178   4.702   0.995  1.00  0.00           C  
ATOM    583  C   ALA A  69      -1.810   6.016   0.312  1.00  0.00           C  
ATOM    584  CB  ALA A  69      -3.695   4.572   1.111  1.00  0.00           C  
ATOM    585  O   ALA A  69      -1.482   6.035  -0.876  1.00  0.00           O  
ATOM    586  N   GLU A  70      -1.821   7.092   0.927  1.00  0.00           N  
ATOM    587  CA  GLU A  70      -1.500   8.403   0.370  1.00  0.00           C  
ATOM    588  C   GLU A  70      -0.033   8.484  -0.041  1.00  0.00           C  
ATOM    589  CB  GLU A  70      -1.825   9.509   1.377  1.00  0.00           C  
ATOM    590  O   GLU A  70       0.295   9.058  -1.082  1.00  0.00           O  
ATOM    591  CG  GLU A  70      -3.314   9.678   1.646  1.00  0.00           C  
ATOM    592  CD  GLU A  70      -3.623  10.792   2.633  1.00  0.00           C  
ATOM    593  OE1 GLU A  70      -4.817  11.103   2.843  1.00  0.00           O  
ATOM    594  OE2 GLU A  70      -2.663  11.360   3.200  1.00  0.00           O  
ATOM    595  N   MET A  71       0.591   7.888   0.688  1.00  0.00           N  
ATOM    596  CA  MET A  71       2.020   7.945   0.395  1.00  0.00           C  
ATOM    597  C   MET A  71       2.355   7.122  -0.844  1.00  0.00           C  
ATOM    598  CB  MET A  71       2.835   7.448   1.590  1.00  0.00           C  
ATOM    599  O   MET A  71       3.130   7.561  -1.696  1.00  0.00           O  
ATOM    600  CG  MET A  71       2.871   8.422   2.756  1.00  0.00           C  
ATOM    601  SD  MET A  71       3.885   7.806   4.156  1.00  0.00           S  
ATOM    602  CE  MET A  71       5.538   7.885   3.412  1.00  0.00           C  
ATOM    603  N   TYR A  72       1.827   5.907  -0.951  1.00  0.00           N  
ATOM    604  CA  TYR A  72       2.016   5.114  -2.160  1.00  0.00           C  
ATOM    605  C   TYR A  72       1.594   5.897  -3.398  1.00  0.00           C  
ATOM    606  CB  TYR A  72       1.222   3.806  -2.074  1.00  0.00           C  
ATOM    607  O   TYR A  72       2.278   5.864  -4.423  1.00  0.00           O  
ATOM    608  CG  TYR A  72       1.845   2.776  -1.164  1.00  0.00           C  
ATOM    609  CD1 TYR A  72       3.222   2.746  -0.954  1.00  0.00           C  
ATOM    610  CD2 TYR A  72       1.060   1.831  -0.513  1.00  0.00           C  
ATOM    611  CE1 TYR A  72       3.801   1.798  -0.117  1.00  0.00           C  
ATOM    612  CE2 TYR A  72       1.628   0.878   0.326  1.00  0.00           C  
ATOM    613  OH  TYR A  72       3.565  -0.072   1.347  1.00  0.00           O  
ATOM    614  CZ  TYR A  72       2.997   0.870   0.517  1.00  0.00           C  
ATOM    615  N   GLN A  73       0.579   6.551  -3.169  1.00  0.00           N  
ATOM    616  CA  GLN A  73       0.082   7.344  -4.288  1.00  0.00           C  
ATOM    617  C   GLN A  73       1.079   8.433  -4.676  1.00  0.00           C  
ATOM    618  CB  GLN A  73      -1.271   7.969  -3.945  1.00  0.00           C  
ATOM    619  O   GLN A  73       1.291   8.694  -5.862  1.00  0.00           O  
ATOM    620  CG  GLN A  73      -1.927   8.695  -5.112  1.00  0.00           C  
ATOM    621  CD  GLN A  73      -2.251   7.771  -6.271  1.00  0.00           C  
ATOM    622  NE2 GLN A  73      -2.029   8.249  -7.490  1.00  0.00           N  
ATOM    623  OE1 GLN A  73      -2.695   6.636  -6.072  1.00  0.00           O  
ATOM    624  N   GLU A  74       1.600   8.945  -3.656  1.00  0.00           N  
ATOM    625  CA  GLU A  74       2.598   9.977  -3.918  1.00  0.00           C  
ATOM    626  C   GLU A  74       3.819   9.397  -4.627  1.00  0.00           C  
ATOM    627  CB  GLU A  74       3.021  10.660  -2.615  1.00  0.00           C  
ATOM    628  O   GLU A  74       4.362  10.015  -5.545  1.00  0.00           O  
ATOM    629  CG  GLU A  74       4.056  11.759  -2.804  1.00  0.00           C  
ATOM    630  CD  GLU A  74       3.504  12.988  -3.510  1.00  0.00           C  
ATOM    631  OE1 GLU A  74       4.302  13.855  -3.932  1.00  0.00           O  
ATOM    632  OE2 GLU A  74       2.263  13.084  -3.641  1.00  0.00           O  
ATOM    633  N   LEU A  75       4.247   8.240  -4.269  1.00  0.00           N  
ATOM    634  CA  LEU A  75       5.398   7.574  -4.869  1.00  0.00           C  
ATOM    635  C   LEU A  75       5.144   7.273  -6.342  1.00  0.00           C  
ATOM    636  CB  LEU A  75       5.719   6.278  -4.119  1.00  0.00           C  
ATOM    637  O   LEU A  75       6.051   7.390  -7.169  1.00  0.00           O  
ATOM    638  CG  LEU A  75       6.374   6.434  -2.746  1.00  0.00           C  
ATOM    639  CD1 LEU A  75       6.444   5.087  -2.036  1.00  0.00           C  
ATOM    640  CD2 LEU A  75       7.765   7.045  -2.883  1.00  0.00           C  
ATOM    641  N   VAL A  76       4.000   6.941  -6.560  1.00  0.00           N  
ATOM    642  CA  VAL A  76       3.633   6.605  -7.932  1.00  0.00           C  
ATOM    643  C   VAL A  76       3.462   7.883  -8.750  1.00  0.00           C  
ATOM    644  CB  VAL A  76       2.340   5.762  -7.984  1.00  0.00           C  
ATOM    645  O   VAL A  76       3.885   7.949  -9.906  1.00  0.00           O  
ATOM    646  CG1 VAL A  76       1.832   5.639  -9.419  1.00  0.00           C  
ATOM    647  CG2 VAL A  76       2.579   4.380  -7.378  1.00  0.00           C  
ATOM    648  N   THR A  77       2.928   8.873  -8.204  1.00  0.00           N  
ATOM    649  CA  THR A  77       2.612  10.102  -8.924  1.00  0.00           C  
ATOM    650  C   THR A  77       3.855  10.975  -9.076  1.00  0.00           C  
ATOM    651  CB  THR A  77       1.506  10.900  -8.210  1.00  0.00           C  
ATOM    652  O   THR A  77       4.074  11.573 -10.131  1.00  0.00           O  
ATOM    653  CG2 THR A  77       1.123  12.143  -9.005  1.00  0.00           C  
ATOM    654  OG1 THR A  77       0.349  10.069  -8.057  1.00  0.00           O  
ATOM    655  N   ASN A  78       4.666  11.059  -8.046  1.00  0.00           N  
ATOM    656  CA  ASN A  78       5.873  11.880  -8.016  1.00  0.00           C  
ATOM    657  C   ASN A  78       7.092  11.068  -7.589  1.00  0.00           C  
ATOM    658  CB  ASN A  78       5.682  13.081  -7.087  1.00  0.00           C  
ATOM    659  O   ASN A  78       7.639  11.284  -6.506  1.00  0.00           O  
ATOM    660  CG  ASN A  78       4.500  13.943  -7.482  1.00  0.00           C  
ATOM    661  ND2 ASN A  78       3.481  13.979  -6.631  1.00  0.00           N  
ATOM    662  OD1 ASN A  78       4.501  14.571  -8.544  1.00  0.00           O  
ATOM    663  N   PRO A  79       7.565  10.165  -8.343  1.00  0.00           N  
ATOM    664  CA  PRO A  79       8.677   9.296  -7.953  1.00  0.00           C  
ATOM    665  C   PRO A  79       9.956  10.074  -7.649  1.00  0.00           C  
ATOM    666  CB  PRO A  79       8.865   8.394  -9.176  1.00  0.00           C  
ATOM    667  O   PRO A  79      10.779   9.626  -6.847  1.00  0.00           O  
ATOM    668  CG  PRO A  79       8.173   9.111 -10.289  1.00  0.00           C  
ATOM    669  CD  PRO A  79       7.087   9.967  -9.704  1.00  0.00           C  
ATOM    670  N   GLU A  80      10.073  11.271  -8.095  1.00  0.00           N  
ATOM    671  CA  GLU A  80      11.276  12.077  -7.908  1.00  0.00           C  
ATOM    672  C   GLU A  80      11.397  12.561  -6.466  1.00  0.00           C  
ATOM    673  CB  GLU A  80      11.276  13.272  -8.866  1.00  0.00           C  
ATOM    674  O   GLU A  80      12.476  12.967  -6.031  1.00  0.00           O  
ATOM    675  CG  GLU A  80      10.150  14.263  -8.614  1.00  0.00           C  
ATOM    676  CD  GLU A  80       8.915  13.996  -9.460  1.00  0.00           C  
ATOM    677  OE1 GLU A  80       8.132  14.941  -9.707  1.00  0.00           O  
ATOM    678  OE2 GLU A  80       8.729  12.832  -9.879  1.00  0.00           O  
ATOM    679  N   ASN A  81      10.300  12.524  -5.793  1.00  0.00           N  
ATOM    680  CA  ASN A  81      10.281  12.986  -4.408  1.00  0.00           C  
ATOM    681  C   ASN A  81      10.485  11.832  -3.430  1.00  0.00           C  
ATOM    682  CB  ASN A  81       8.971  13.716  -4.104  1.00  0.00           C  
ATOM    683  O   ASN A  81      10.595  12.050  -2.222  1.00  0.00           O  
ATOM    684  CG  ASN A  81       8.871  15.054  -4.808  1.00  0.00           C  
ATOM    685  ND2 ASN A  81       7.647  15.524  -5.017  1.00  0.00           N  
ATOM    686  OD1 ASN A  81       9.885  15.661  -5.162  1.00  0.00           O  
ATOM    687  N   ALA A  82      10.523  10.653  -3.957  1.00  0.00           N  
ATOM    688  CA  ALA A  82      10.594   9.471  -3.101  1.00  0.00           C  
ATOM    689  C   ALA A  82      12.036   9.162  -2.710  1.00  0.00           C  
ATOM    690  CB  ALA A  82       9.966   8.269  -3.801  1.00  0.00           C  
ATOM    691  O   ALA A  82      12.945   9.264  -3.538  1.00  0.00           O  
ATOM    692  N   THR A  83      12.265   8.973  -1.320  1.00  0.00           N  
ATOM    693  CA  THR A  83      13.581   8.542  -0.861  1.00  0.00           C  
ATOM    694  C   THR A  83      13.512   7.143  -0.257  1.00  0.00           C  
ATOM    695  CB  THR A  83      14.160   9.524   0.175  1.00  0.00           C  
ATOM    696  O   THR A  83      12.459   6.720   0.225  1.00  0.00           O  
ATOM    697  CG2 THR A  83      14.227  10.940  -0.386  1.00  0.00           C  
ATOM    698  OG1 THR A  83      13.328   9.523   1.342  1.00  0.00           O  
ATOM    699  N   PRO A  84      14.588   6.395  -0.340  1.00  0.00           N  
ATOM    700  CA  PRO A  84      14.633   5.073   0.290  1.00  0.00           C  
ATOM    701  C   PRO A  84      14.255   5.110   1.769  1.00  0.00           C  
ATOM    702  CB  PRO A  84      16.092   4.646   0.110  1.00  0.00           C  
ATOM    703  O   PRO A  84      13.626   4.177   2.273  1.00  0.00           O  
ATOM    704  CG  PRO A  84      16.553   5.370  -1.114  1.00  0.00           C  
ATOM    705  CD  PRO A  84      15.875   6.708  -1.161  1.00  0.00           C  
ATOM    706  N   GLU A  85      14.574   6.125   2.456  1.00  0.00           N  
ATOM    707  CA  GLU A  85      14.274   6.270   3.878  1.00  0.00           C  
ATOM    708  C   GLU A  85      12.769   6.326   4.122  1.00  0.00           C  
ATOM    709  CB  GLU A  85      14.946   7.524   4.444  1.00  0.00           C  
ATOM    710  O   GLU A  85      12.268   5.731   5.078  1.00  0.00           O  
ATOM    711  CG  GLU A  85      16.462   7.425   4.528  1.00  0.00           C  
ATOM    712  CD  GLU A  85      17.162   7.817   3.237  1.00  0.00           C  
ATOM    713  OE1 GLU A  85      18.402   7.673   3.150  1.00  0.00           O  
ATOM    714  OE2 GLU A  85      16.464   8.274   2.304  1.00  0.00           O  
ATOM    715  N   GLU A  86      12.080   7.094   3.285  1.00  0.00           N  
ATOM    716  CA  GLU A  86      10.626   7.170   3.399  1.00  0.00           C  
ATOM    717  C   GLU A  86       9.984   5.800   3.199  1.00  0.00           C  
ATOM    718  CB  GLU A  86      10.059   8.170   2.388  1.00  0.00           C  
ATOM    719  O   GLU A  86       9.031   5.448   3.897  1.00  0.00           O  
ATOM    720  CG  GLU A  86      10.349   9.623   2.731  1.00  0.00           C  
ATOM    721  CD  GLU A  86       9.789  10.604   1.713  1.00  0.00           C  
ATOM    722  OE1 GLU A  86       9.262  11.665   2.118  1.00  0.00           O  
ATOM    723  OE2 GLU A  86       9.876  10.308   0.501  1.00  0.00           O  
ATOM    724  N   PHE A  87      10.659   5.069   2.346  1.00  0.00           N  
ATOM    725  CA  PHE A  87      10.140   3.736   2.065  1.00  0.00           C  
ATOM    726  C   PHE A  87      10.346   2.812   3.259  1.00  0.00           C  
ATOM    727  CB  PHE A  87      10.814   3.146   0.822  1.00  0.00           C  
ATOM    728  O   PHE A  87       9.449   2.047   3.621  1.00  0.00           O  
ATOM    729  CG  PHE A  87      10.205   1.851   0.358  1.00  0.00           C  
ATOM    730  CD1 PHE A  87      10.822   0.637   0.638  1.00  0.00           C  
ATOM    731  CD2 PHE A  87       9.015   1.846  -0.358  1.00  0.00           C  
ATOM    732  CE1 PHE A  87      10.260  -0.564   0.210  1.00  0.00           C  
ATOM    733  CE2 PHE A  87       8.448   0.650  -0.789  1.00  0.00           C  
ATOM    734  CZ  PHE A  87       9.073  -0.553  -0.505  1.00  0.00           C  
ATOM    735  N   GLU A  88      11.524   2.871   3.886  1.00  0.00           N  
ATOM    736  CA  GLU A  88      11.809   2.072   5.074  1.00  0.00           C  
ATOM    737  C   GLU A  88      10.829   2.386   6.200  1.00  0.00           C  
ATOM    738  CB  GLU A  88      13.246   2.306   5.547  1.00  0.00           C  
ATOM    739  O   GLU A  88      10.370   1.482   6.902  1.00  0.00           O  
ATOM    740  CG  GLU A  88      14.298   1.638   4.674  1.00  0.00           C  
ATOM    741  CD  GLU A  88      15.721   1.894   5.146  1.00  0.00           C  
ATOM    742  OE1 GLU A  88      16.674   1.428   4.481  1.00  0.00           O  
ATOM    743  OE2 GLU A  88      15.883   2.567   6.188  1.00  0.00           O  
ATOM    744  N   GLU A  89      10.626   3.605   6.324  1.00  0.00           N  
ATOM    745  CA  GLU A  89       9.673   4.004   7.355  1.00  0.00           C  
ATOM    746  C   GLU A  89       8.290   3.416   7.086  1.00  0.00           C  
ATOM    747  CB  GLU A  89       9.587   5.530   7.446  1.00  0.00           C  
ATOM    748  O   GLU A  89       7.604   2.982   8.013  1.00  0.00           O  
ATOM    749  CG  GLU A  89      10.820   6.180   8.056  1.00  0.00           C  
ATOM    750  CD  GLU A  89      10.688   7.686   8.214  1.00  0.00           C  
ATOM    751  OE1 GLU A  89      11.623   8.325   8.749  1.00  0.00           O  
ATOM    752  OE2 GLU A  89       9.642   8.233   7.799  1.00  0.00           O  
ATOM    753  N   TYR A  90       8.147   3.137   5.885  1.00  0.00           N  
ATOM    754  CA  TYR A  90       6.836   2.651   5.468  1.00  0.00           C  
ATOM    755  C   TYR A  90       6.685   1.165   5.768  1.00  0.00           C  
ATOM    756  CB  TYR A  90       6.618   2.907   3.974  1.00  0.00           C  
ATOM    757  O   TYR A  90       5.641   0.727   6.258  1.00  0.00           O  
ATOM    758  CG  TYR A  90       6.697   4.364   3.589  1.00  0.00           C  
ATOM    759  CD1 TYR A  90       6.022   5.336   4.325  1.00  0.00           C  
ATOM    760  CD2 TYR A  90       7.445   4.773   2.491  1.00  0.00           C  
ATOM    761  CE1 TYR A  90       6.090   6.680   3.973  1.00  0.00           C  
ATOM    762  CE2 TYR A  90       7.520   6.114   2.130  1.00  0.00           C  
ATOM    763  OH  TYR A  90       6.912   8.388   2.524  1.00  0.00           O  
ATOM    764  CZ  TYR A  90       6.841   7.059   2.877  1.00  0.00           C  
ATOM    765  N   GLN A  91       7.691   0.529   5.406  1.00  0.00           N  
ATOM    766  CA  GLN A  91       7.720  -0.901   5.697  1.00  0.00           C  
ATOM    767  C   GLN A  91       7.641  -1.158   7.199  1.00  0.00           C  
ATOM    768  CB  GLN A  91       8.985  -1.540   5.120  1.00  0.00           C  
ATOM    769  O   GLN A  91       6.991  -2.109   7.637  1.00  0.00           O  
ATOM    770  CG  GLN A  91       9.038  -1.533   3.599  1.00  0.00           C  
ATOM    771  CD  GLN A  91      10.314  -2.147   3.053  1.00  0.00           C  
ATOM    772  NE2 GLN A  91      10.914  -1.489   2.067  1.00  0.00           N  
ATOM    773  OE1 GLN A  91      10.758  -3.203   3.516  1.00  0.00           O  
ATOM    774  N   GLU A  92       8.205  -0.221   7.806  1.00  0.00           N  
ATOM    775  CA  GLU A  92       8.142  -0.362   9.258  1.00  0.00           C  
ATOM    776  C   GLU A  92       6.718  -0.169   9.770  1.00  0.00           C  
ATOM    777  CB  GLU A  92       9.085   0.637   9.936  1.00  0.00           C  
ATOM    778  O   GLU A  92       6.274  -0.887  10.669  1.00  0.00           O  
ATOM    779  CG  GLU A  92       9.165   0.478  11.447  1.00  0.00           C  
ATOM    780  CD  GLU A  92      10.100   1.479  12.106  1.00  0.00           C  
ATOM    781  OE1 GLU A  92      10.209   1.477  13.354  1.00  0.00           O  
ATOM    782  OE2 GLU A  92      10.729   2.272  11.370  1.00  0.00           O  
ATOM    783  N   HIS A  93       6.078   0.704   9.220  1.00  0.00           N  
ATOM    784  CA  HIS A  93       4.685   0.942   9.581  1.00  0.00           C  
ATOM    785  C   HIS A  93       3.830  -0.294   9.322  1.00  0.00           C  
ATOM    786  CB  HIS A  93       4.127   2.138   8.807  1.00  0.00           C  
ATOM    787  O   HIS A  93       3.011  -0.674  10.162  1.00  0.00           O  
ATOM    788  CG  HIS A  93       4.540   3.461   9.368  1.00  0.00           C  
ATOM    789  CD2 HIS A  93       5.312   3.772  10.436  1.00  0.00           C  
ATOM    790  ND1 HIS A  93       4.143   4.660   8.816  1.00  0.00           N  
ATOM    791  CE1 HIS A  93       4.656   5.654   9.522  1.00  0.00           C  
ATOM    792  NE2 HIS A  93       5.370   5.142  10.510  1.00  0.00           N  
ATOM    793  N   GLU A  94       4.055  -0.882   8.213  1.00  0.00           N  
ATOM    794  CA  GLU A  94       3.318  -2.095   7.872  1.00  0.00           C  
ATOM    795  C   GLU A  94       3.656  -3.234   8.830  1.00  0.00           C  
ATOM    796  CB  GLU A  94       3.613  -2.516   6.430  1.00  0.00           C  
ATOM    797  O   GLU A  94       2.769  -3.971   9.264  1.00  0.00           O  
ATOM    798  CG  GLU A  94       3.156  -1.505   5.388  1.00  0.00           C  
ATOM    799  CD  GLU A  94       1.644  -1.369   5.306  1.00  0.00           C  
ATOM    800  OE1 GLU A  94       1.154  -0.311   4.852  1.00  0.00           O  
ATOM    801  OE2 GLU A  94       0.945  -2.329   5.701  1.00  0.00           O  
ATOM    802  N   ARG A  95       4.834  -3.288   9.234  1.00  0.00           N  
ATOM    803  CA  ARG A  95       5.270  -4.322  10.166  1.00  0.00           C  
ATOM    804  C   ARG A  95       4.620  -4.137  11.533  1.00  0.00           C  
ATOM    805  CB  ARG A  95       6.794  -4.314  10.304  1.00  0.00           C  
ATOM    806  O   ARG A  95       4.156  -5.104  12.141  1.00  0.00           O  
ATOM    807  CG  ARG A  95       7.344  -5.470  11.124  1.00  0.00           C  
ATOM    808  CD  ARG A  95       8.861  -5.405  11.243  1.00  0.00           C  
ATOM    809  NE  ARG A  95       9.507  -5.449   9.935  1.00  0.00           N  
ATOM    810  NH1 ARG A  95      11.597  -4.851  10.717  1.00  0.00           N  
ATOM    811  NH2 ARG A  95      11.276  -5.255   8.483  1.00  0.00           N  
ATOM    812  CZ  ARG A  95      10.792  -5.185   9.714  1.00  0.00           C  
ATOM    813  N   ARG A  96       4.588  -2.935  11.986  1.00  0.00           N  
ATOM    814  CA  ARG A  96       3.978  -2.648  13.280  1.00  0.00           C  
ATOM    815  C   ARG A  96       2.484  -2.956  13.262  1.00  0.00           C  
ATOM    816  CB  ARG A  96       4.206  -1.186  13.669  1.00  0.00           C  
ATOM    817  O   ARG A  96       1.946  -3.500  14.229  1.00  0.00           O  
ATOM    818  CG  ARG A  96       5.633  -0.878  14.096  1.00  0.00           C  
ATOM    819  CD  ARG A  96       5.780   0.560  14.575  1.00  0.00           C  
ATOM    820  NE  ARG A  96       6.783   1.286  13.802  1.00  0.00           N  
ATOM    821  NH1 ARG A  96       6.488   3.291  14.910  1.00  0.00           N  
ATOM    822  NH2 ARG A  96       8.026   3.127  13.218  1.00  0.00           N  
ATOM    823  CZ  ARG A  96       7.097   2.566  13.978  1.00  0.00           C  
ATOM    824  N   CYS A  97       1.877  -2.557  12.119  1.00  0.00           N  
ATOM    825  CA  CYS A  97       0.455  -2.841  11.962  1.00  0.00           C  
ATOM    826  C   CYS A  97       0.190  -4.341  12.000  1.00  0.00           C  
ATOM    827  CB  CYS A  97      -0.068  -2.254  10.651  1.00  0.00           C  
ATOM    828  O   CYS A  97      -0.736  -4.796  12.675  1.00  0.00           O  
ATOM    829  SG  CYS A  97      -1.861  -2.361  10.469  1.00  0.00           S  
ATOM    830  N   LEU A  98       0.978  -5.057  11.287  1.00  0.00           N  
ATOM    831  CA  LEU A  98       0.846  -6.510  11.253  1.00  0.00           C  
ATOM    832  C   LEU A  98       1.019  -7.104  12.646  1.00  0.00           C  
ATOM    833  CB  LEU A  98       1.872  -7.119  10.294  1.00  0.00           C  
ATOM    834  O   LEU A  98       0.239  -7.965  13.060  1.00  0.00           O  
ATOM    835  CG  LEU A  98       1.808  -8.636  10.107  1.00  0.00           C  
ATOM    836  CD1 LEU A  98       0.468  -9.039   9.501  1.00  0.00           C  
ATOM    837  CD2 LEU A  98       2.962  -9.116   9.233  1.00  0.00           C  
ATOM    838  N   GLU A  99       1.971  -6.677  13.324  1.00  0.00           N  
ATOM    839  CA  GLU A  99       2.222  -7.181  14.671  1.00  0.00           C  
ATOM    840  C   GLU A  99       1.024  -6.938  15.584  1.00  0.00           C  
ATOM    841  CB  GLU A  99       3.475  -6.530  15.264  1.00  0.00           C  
ATOM    842  O   GLU A  99       0.636  -7.817  16.356  1.00  0.00           O  
ATOM    843  CG  GLU A  99       4.773  -7.001  14.624  1.00  0.00           C  
ATOM    844  CD  GLU A  99       6.002  -6.292  15.170  1.00  0.00           C  
ATOM    845  OE1 GLU A  99       7.137  -6.738  14.885  1.00  0.00           O  
ATOM    846  OE2 GLU A  99       5.829  -5.282  15.889  1.00  0.00           O  
ATOM    847  N   GLU A 100       0.442  -5.783  15.432  1.00  0.00           N  
ATOM    848  CA  GLU A 100      -0.720  -5.438  16.245  1.00  0.00           C  
ATOM    849  C   GLU A 100      -1.933  -6.280  15.860  1.00  0.00           C  
ATOM    850  CB  GLU A 100      -1.049  -3.949  16.108  1.00  0.00           C  
ATOM    851  O   GLU A 100      -2.688  -6.723  16.728  1.00  0.00           O  
ATOM    852  CG  GLU A 100      -0.004  -3.029  16.722  1.00  0.00           C  
ATOM    853  CD  GLU A 100      -0.371  -1.557  16.628  1.00  0.00           C  
ATOM    854  OE1 GLU A 100       0.388  -0.707  17.148  1.00  0.00           O  
ATOM    855  OE2 GLU A 100      -1.426  -1.250  16.030  1.00  0.00           O  
ATOM    856  N   LEU A 101      -2.109  -6.496  14.616  1.00  0.00           N  
ATOM    857  CA  LEU A 101      -3.241  -7.267  14.114  1.00  0.00           C  
ATOM    858  C   LEU A 101      -3.113  -8.736  14.504  1.00  0.00           C  
ATOM    859  CB  LEU A 101      -3.345  -7.139  12.592  1.00  0.00           C  
ATOM    860  O   LEU A 101      -4.108  -9.383  14.839  1.00  0.00           O  
ATOM    861  CG  LEU A 101      -3.837  -5.793  12.058  1.00  0.00           C  
ATOM    862  CD1 LEU A 101      -3.630  -5.714  10.549  1.00  0.00           C  
ATOM    863  CD2 LEU A 101      -5.304  -5.579  12.413  1.00  0.00           C  
ATOM    864  N   GLU A 102      -1.923  -9.241  14.582  1.00  0.00           N  
ATOM    865  CA  GLU A 102      -1.694 -10.648  14.896  1.00  0.00           C  
ATOM    866  C   GLU A 102      -1.876 -10.917  16.387  1.00  0.00           C  
ATOM    867  CB  GLU A 102      -0.294 -11.078  14.451  1.00  0.00           C  
ATOM    868  O   GLU A 102      -2.174 -12.044  16.788  1.00  0.00           O  
ATOM    869  CG  GLU A 102      -0.139 -11.203  12.943  1.00  0.00           C  
ATOM    870  CD  GLU A 102       1.227 -11.720  12.520  1.00  0.00           C  
ATOM    871  OE1 GLU A 102       1.300 -12.545  11.581  1.00  0.00           O  
ATOM    872  OE2 GLU A 102       2.232 -11.296  13.133  1.00  0.00           O  
ATOM    873  N   GLN A 103      -1.813  -9.925  17.240  1.00  0.00           N  
ATOM    874  CA  GLN A 103      -1.983 -10.085  18.681  1.00  0.00           C  
ATOM    875  C   GLN A 103      -3.460 -10.116  19.060  1.00  0.00           C  
ATOM    876  CB  GLN A 103      -1.270  -8.961  19.434  1.00  0.00           C  
ATOM    877  O   GLN A 103      -3.866 -10.888  19.932  1.00  0.00           O  
ATOM    878  CG  GLN A 103       0.249  -9.040  19.365  1.00  0.00           C  
ATOM    879  CD  GLN A 103       0.930  -7.888  20.079  1.00  0.00           C  
ATOM    880  NE2 GLN A 103       2.088  -7.478  19.573  1.00  0.00           N  
ATOM    881  OE1 GLN A 103       0.419  -7.370  21.077  1.00  0.00           O  
TER     882      ALA A   1
ENDMDL
END
