# Supplementary material for: Scaffolding protein functional sites using deep learning
Source: Science. Author manuscript; Available in PMC 2022 Oct 31. (PMC9621694; doi:10.1126/science.abn2100)
Supplement: Data S1 [file NIHMS1830590-supplement-Data_S1.zip › dife_86_RF.pdb]

HEADER                                            20-OCT-21   XXXX              
EXPDTA    THEORETICAL MODEL                                                     
REMARK 220                                                                      
REMARK 220 EXPERIMENTAL DETAILS                                                 
REMARK 220  EXPERIMENT TYPE                : THEORETICAL MODELLING              
REMARK 220  DATE OF DATA COLLECTION        : 20-OCT-21                          
REMARK 220                                                                      
REMARK 220 REMARK: MODEL GENERATED BY ROSETTA                                   
REMARK 220  VERSION 2021.38+release.4d5a969                                     
ATOM      1  N   VAL A   1       4.489  15.213   9.791  1.00  0.00           N  
ATOM      2  CA  VAL A   1       3.270  14.417   9.662  1.00  0.00           C  
ATOM      3  C   VAL A   1       2.763  14.310   8.234  1.00  0.00           C  
ATOM      4  O   VAL A   1       2.262  13.257   7.833  1.00  0.00           O  
ATOM      5  CB  VAL A   1       2.142  14.958  10.544  1.00  0.00           C  
ATOM      6  CG1 VAL A   1       0.865  14.174  10.244  1.00  0.00           C  
ATOM      7  CG2 VAL A   1       2.527  14.810  12.007  1.00  0.00           C  
ATOM      8 1H   VAL A   1       4.781  15.233  10.757  1.00  0.00           H  
ATOM      9 2H   VAL A   1       5.218  14.796   9.226  1.00  0.00           H  
ATOM     10 3H   VAL A   1       4.324  16.154   9.470  1.00  0.00           H  
ATOM     11  HA  VAL A   1       3.501  13.412  10.008  1.00  0.00           H  
ATOM     12  HB  VAL A   1       1.961  16.007  10.307  1.00  0.00           H  
ATOM     13 1HG1 VAL A   1       0.048  14.554  10.859  1.00  0.00           H  
ATOM     14 2HG1 VAL A   1       0.616  14.299   9.193  1.00  0.00           H  
ATOM     15 3HG1 VAL A   1       1.024  13.117  10.460  1.00  0.00           H  
ATOM     16 1HG2 VAL A   1       1.721  15.189  12.636  1.00  0.00           H  
ATOM     17 2HG2 VAL A   1       2.698  13.756  12.232  1.00  0.00           H  
ATOM     18 3HG2 VAL A   1       3.437  15.376  12.203  1.00  0.00           H  
ATOM     19  N   ASP A   2       2.935  15.362   7.442  1.00  0.00           N  
ATOM     20  CA  ASP A   2       2.513  15.352   6.038  1.00  0.00           C  
ATOM     21  C   ASP A   2       2.879  14.062   5.291  1.00  0.00           C  
ATOM     22  O   ASP A   2       2.049  13.487   4.594  1.00  0.00           O  
ATOM     23  CB  ASP A   2       3.140  16.569   5.371  1.00  0.00           C  
ATOM     24  CG  ASP A   2       4.669  16.637   5.650  1.00  0.00           C  
ATOM     25  OD1 ASP A   2       5.153  15.802   6.423  1.00  0.00           O  
ATOM     26  OD2 ASP A   2       5.319  17.498   5.125  1.00  0.00           O  
ATOM     27  H   ASP A   2       3.331  16.217   7.793  1.00  0.00           H  
ATOM     28  HA  ASP A   2       1.427  15.462   6.011  1.00  0.00           H  
ATOM     29 1HB  ASP A   2       2.979  16.516   4.294  1.00  0.00           H  
ATOM     30 2HB  ASP A   2       2.663  17.479   5.736  1.00  0.00           H  
ATOM     31  N   ILE A   3       4.101  13.596   5.471  1.00  0.00           N  
ATOM     32  CA  ILE A   3       4.577  12.374   4.836  1.00  0.00           C  
ATOM     33  C   ILE A   3       3.744  11.160   5.256  1.00  0.00           C  
ATOM     34  O   ILE A   3       3.484  10.272   4.445  1.00  0.00           O  
ATOM     35  CB  ILE A   3       6.056  12.134   5.126  1.00  0.00           C  
ATOM     36  CG1 ILE A   3       6.894  13.178   4.411  1.00  0.00           C  
ATOM     37  CG2 ILE A   3       6.440  10.721   4.682  1.00  0.00           C  
ATOM     38  CD1 ILE A   3       8.331  13.193   4.848  1.00  0.00           C  
ATOM     39  H   ILE A   3       4.719  14.163   6.045  1.00  0.00           H  
ATOM     40  HA  ILE A   3       4.475  12.495   3.757  1.00  0.00           H  
ATOM     41  HB  ILE A   3       6.230  12.261   6.185  1.00  0.00           H  
ATOM     42 1HG1 ILE A   3       6.852  12.985   3.337  1.00  0.00           H  
ATOM     43 2HG1 ILE A   3       6.463  14.169   4.601  1.00  0.00           H  
ATOM     44 1HG2 ILE A   3       7.494  10.536   4.887  1.00  0.00           H  
ATOM     45 2HG2 ILE A   3       5.834   9.998   5.225  1.00  0.00           H  
ATOM     46 3HG2 ILE A   3       6.262  10.609   3.609  1.00  0.00           H  
ATOM     47 1HD1 ILE A   3       8.868  13.964   4.297  1.00  0.00           H  
ATOM     48 2HD1 ILE A   3       8.375  13.413   5.907  1.00  0.00           H  
ATOM     49 3HD1 ILE A   3       8.784  12.219   4.653  1.00  0.00           H  
ATOM     50  N   ILE A   4       3.352  11.087   6.528  1.00  0.00           N  
ATOM     51  CA  ILE A   4       2.563   9.963   7.010  1.00  0.00           C  
ATOM     52  C   ILE A   4       1.241  10.008   6.270  1.00  0.00           C  
ATOM     53  O   ILE A   4       0.723   8.983   5.828  1.00  0.00           O  
ATOM     54  CB  ILE A   4       2.294  10.044   8.519  1.00  0.00           C  
ATOM     55  CG1 ILE A   4       3.592   9.895   9.266  1.00  0.00           C  
ATOM     56  CG2 ILE A   4       1.312   8.921   8.919  1.00  0.00           C  
ATOM     57  CD1 ILE A   4       3.493  10.255  10.712  1.00  0.00           C  
ATOM     58  H   ILE A   4       3.529  11.862   7.151  1.00  0.00           H  
ATOM     59  HA  ILE A   4       3.077   9.030   6.776  1.00  0.00           H  
ATOM     60  HB  ILE A   4       1.863  11.008   8.772  1.00  0.00           H  
ATOM     61 1HG1 ILE A   4       3.929   8.868   9.182  1.00  0.00           H  
ATOM     62 2HG1 ILE A   4       4.326  10.536   8.799  1.00  0.00           H  
ATOM     63 1HG2 ILE A   4       1.117   8.970   9.989  1.00  0.00           H  
ATOM     64 2HG2 ILE A   4       0.375   9.047   8.375  1.00  0.00           H  
ATOM     65 3HG2 ILE A   4       1.747   7.952   8.672  1.00  0.00           H  
ATOM     66 1HD1 ILE A   4       4.468  10.127  11.188  1.00  0.00           H  
ATOM     67 2HD1 ILE A   4       3.174  11.283  10.811  1.00  0.00           H  
ATOM     68 3HD1 ILE A   4       2.763   9.614  11.192  1.00  0.00           H  
ATOM     69  N   GLN A   5       0.688  11.215   6.147  1.00  0.00           N  
ATOM     70  CA  GLN A   5      -0.579  11.397   5.456  1.00  0.00           C  
ATOM     71  C   GLN A   5      -0.437  10.981   3.988  1.00  0.00           C  
ATOM     72  O   GLN A   5      -1.355  10.379   3.421  1.00  0.00           O  
ATOM     73  CB  GLN A   5      -1.051  12.843   5.601  1.00  0.00           C  
ATOM     74  CG  GLN A   5      -1.458  13.186   7.031  1.00  0.00           C  
ATOM     75  CD  GLN A   5      -1.777  14.663   7.231  1.00  0.00           C  
ATOM     76  OE1 GLN A   5      -1.267  15.532   6.517  1.00  0.00           O  
ATOM     77  NE2 GLN A   5      -2.630  14.954   8.210  1.00  0.00           N  
ATOM     78  H   GLN A   5       1.178  12.018   6.547  1.00  0.00           H  
ATOM     79  HA  GLN A   5      -1.319  10.753   5.914  1.00  0.00           H  
ATOM     80 1HB  GLN A   5      -0.268  13.522   5.301  1.00  0.00           H  
ATOM     81 2HB  GLN A   5      -1.904  13.017   4.949  1.00  0.00           H  
ATOM     82 1HG  GLN A   5      -2.338  12.604   7.294  1.00  0.00           H  
ATOM     83 2HG  GLN A   5      -0.628  12.921   7.686  1.00  0.00           H  
ATOM     84 1HE2 GLN A   5      -2.881  15.907   8.390  1.00  0.00           H  
ATOM     85 2HE2 GLN A   5      -3.023  14.222   8.767  1.00  0.00           H  
ATOM     86  N   GLU A   6       0.721  11.269   3.372  1.00  0.00           N  
ATOM     87  CA  GLU A   6       0.952  10.827   1.999  1.00  0.00           C  
ATOM     88  C   GLU A   6       0.967   9.299   1.949  1.00  0.00           C  
ATOM     89  O   GLU A   6       0.383   8.710   1.039  1.00  0.00           O  
ATOM     90  CB  GLU A   6       2.266  11.378   1.415  1.00  0.00           C  
ATOM     91  CG  GLU A   6       2.278  12.885   1.131  1.00  0.00           C  
ATOM     92  CD  GLU A   6       3.608  13.387   0.574  1.00  0.00           C  
ATOM     93  OE1 GLU A   6       4.541  12.619   0.503  1.00  0.00           O  
ATOM     94  OE2 GLU A   6       3.679  14.542   0.218  1.00  0.00           O  
ATOM     95  H   GLU A   6       1.426  11.817   3.864  1.00  0.00           H  
ATOM     96  HA  GLU A   6       0.129  11.179   1.377  1.00  0.00           H  
ATOM     97 1HB  GLU A   6       3.082  11.163   2.095  1.00  0.00           H  
ATOM     98 2HB  GLU A   6       2.484  10.861   0.479  1.00  0.00           H  
ATOM     99 1HG  GLU A   6       1.489  13.111   0.415  1.00  0.00           H  
ATOM    100 2HG  GLU A   6       2.054  13.414   2.051  1.00  0.00           H  
ATOM    101  N   HIS A   7       1.554   8.651   2.972  1.00  0.00           N  
ATOM    102  CA  HIS A   7       1.594   7.189   2.999  1.00  0.00           C  
ATOM    103  C   HIS A   7       0.172   6.655   3.088  1.00  0.00           C  
ATOM    104  O   HIS A   7      -0.183   5.706   2.391  1.00  0.00           O  
ATOM    105  CB  HIS A   7       2.371   6.646   4.208  1.00  0.00           C  
ATOM    106  CG  HIS A   7       3.822   6.902   4.208  1.00  0.00           C  
ATOM    107  ND1 HIS A   7       4.598   6.686   5.318  1.00  0.00           N  
ATOM    108  CD2 HIS A   7       4.654   7.365   3.254  1.00  0.00           C  
ATOM    109  CE1 HIS A   7       5.843   6.996   5.051  1.00  0.00           C  
ATOM    110  NE2 HIS A   7       5.910   7.409   3.805  1.00  0.00           N  
ATOM    111  H   HIS A   7       2.029   9.190   3.697  1.00  0.00           H  
ATOM    112  HA  HIS A   7       2.051   6.808   2.086  1.00  0.00           H  
ATOM    113 1HB  HIS A   7       1.961   7.048   5.121  1.00  0.00           H  
ATOM    114 2HB  HIS A   7       2.231   5.563   4.254  1.00  0.00           H  
ATOM    115  HD2 HIS A   7       4.381   7.648   2.236  1.00  0.00           H  
ATOM    116  HE1 HIS A   7       6.676   6.923   5.744  1.00  0.00           H  
ATOM    117  HE2 HIS A   7       6.766   7.720   3.318  1.00  0.00           H  
ATOM    118  N   ILE A   8      -0.665   7.314   3.893  1.00  0.00           N  
ATOM    119  CA  ILE A   8      -2.055   6.900   4.033  1.00  0.00           C  
ATOM    120  C   ILE A   8      -2.763   7.011   2.695  1.00  0.00           C  
ATOM    121  O   ILE A   8      -3.491   6.103   2.294  1.00  0.00           O  
ATOM    122  CB  ILE A   8      -2.802   7.737   5.085  1.00  0.00           C  
ATOM    123  CG1 ILE A   8      -2.257   7.433   6.478  1.00  0.00           C  
ATOM    124  CG2 ILE A   8      -4.284   7.465   5.003  1.00  0.00           C  
ATOM    125  CD1 ILE A   8      -2.723   8.400   7.553  1.00  0.00           C  
ATOM    126  H   ILE A   8      -0.306   8.091   4.449  1.00  0.00           H  
ATOM    127  HA  ILE A   8      -2.074   5.854   4.348  1.00  0.00           H  
ATOM    128  HB  ILE A   8      -2.627   8.789   4.890  1.00  0.00           H  
ATOM    129 1HG1 ILE A   8      -2.574   6.434   6.748  1.00  0.00           H  
ATOM    130 2HG1 ILE A   8      -1.171   7.453   6.444  1.00  0.00           H  
ATOM    131 1HG2 ILE A   8      -4.805   8.076   5.732  1.00  0.00           H  
ATOM    132 2HG2 ILE A   8      -4.635   7.712   4.005  1.00  0.00           H  
ATOM    133 3HG2 ILE A   8      -4.478   6.419   5.208  1.00  0.00           H  
ATOM    134 1HD1 ILE A   8      -2.305   8.127   8.510  1.00  0.00           H  
ATOM    135 2HD1 ILE A   8      -2.406   9.398   7.309  1.00  0.00           H  
ATOM    136 3HD1 ILE A   8      -3.805   8.371   7.611  1.00  0.00           H  
ATOM    137  N   GLU A   9      -2.551   8.115   1.984  1.00  0.00           N  
ATOM    138  CA  GLU A   9      -3.197   8.264   0.692  1.00  0.00           C  
ATOM    139  C   GLU A   9      -2.706   7.188  -0.273  1.00  0.00           C  
ATOM    140  O   GLU A   9      -3.499   6.638  -1.041  1.00  0.00           O  
ATOM    141  CB  GLU A   9      -2.964   9.654   0.116  1.00  0.00           C  
ATOM    142  CG  GLU A   9      -3.709   9.933  -1.203  1.00  0.00           C  
ATOM    143  CD  GLU A   9      -5.240   9.945  -1.075  1.00  0.00           C  
ATOM    144  OE1 GLU A   9      -5.750  10.050   0.028  1.00  0.00           O  
ATOM    145  OE2 GLU A   9      -5.889   9.865  -2.093  1.00  0.00           O  
ATOM    146  H   GLU A   9      -1.955   8.856   2.357  1.00  0.00           H  
ATOM    147  HA  GLU A   9      -4.263   8.132   0.828  1.00  0.00           H  
ATOM    148 1HB  GLU A   9      -3.267  10.404   0.848  1.00  0.00           H  
ATOM    149 2HB  GLU A   9      -1.896   9.792  -0.066  1.00  0.00           H  
ATOM    150 1HG  GLU A   9      -3.381  10.895  -1.594  1.00  0.00           H  
ATOM    151 2HG  GLU A   9      -3.420   9.166  -1.923  1.00  0.00           H  
ATOM    152  N   HIS A  10      -1.416   6.843  -0.214  1.00  0.00           N  
ATOM    153  CA  HIS A  10      -0.905   5.821  -1.116  1.00  0.00           C  
ATOM    154  C   HIS A  10      -1.600   4.498  -0.810  1.00  0.00           C  
ATOM    155  O   HIS A  10      -2.017   3.785  -1.719  1.00  0.00           O  
ATOM    156  CB  HIS A  10       0.606   5.622  -0.931  1.00  0.00           C  
ATOM    157  CG  HIS A  10       1.458   6.774  -1.342  1.00  0.00           C  
ATOM    158  ND1 HIS A  10       2.795   6.869  -0.988  1.00  0.00           N  
ATOM    159  CD2 HIS A  10       1.179   7.884  -2.063  1.00  0.00           C  
ATOM    160  CE1 HIS A  10       3.298   7.991  -1.473  1.00  0.00           C  
ATOM    161  NE2 HIS A  10       2.341   8.627  -2.135  1.00  0.00           N  
ATOM    162  H   HIS A  10      -0.787   7.328   0.424  1.00  0.00           H  
ATOM    163  HA  HIS A  10      -1.108   6.093  -2.151  1.00  0.00           H  
ATOM    164 1HB  HIS A  10       0.812   5.416   0.112  1.00  0.00           H  
ATOM    165 2HB  HIS A  10       0.924   4.750  -1.497  1.00  0.00           H  
ATOM    166  HD1 HIS A  10       3.322   6.178  -0.444  1.00  0.00           H  
ATOM    167  HD2 HIS A  10       0.265   8.242  -2.543  1.00  0.00           H  
ATOM    168  HE1 HIS A  10       4.341   8.250  -1.296  1.00  0.00           H  
ATOM    169  N   GLU A  11      -1.777   4.193   0.474  1.00  0.00           N  
ATOM    170  CA  GLU A  11      -2.447   2.968   0.897  1.00  0.00           C  
ATOM    171  C   GLU A  11      -3.913   2.955   0.450  1.00  0.00           C  
ATOM    172  O   GLU A  11      -4.441   1.917   0.043  1.00  0.00           O  
ATOM    173  CB  GLU A  11      -2.333   2.827   2.404  1.00  0.00           C  
ATOM    174  CG  GLU A  11      -0.982   2.531   2.905  1.00  0.00           C  
ATOM    175  CD  GLU A  11      -0.937   2.674   4.365  1.00  0.00           C  
ATOM    176  OE1 GLU A  11      -1.896   3.134   4.931  1.00  0.00           O  
ATOM    177  OE2 GLU A  11       0.029   2.305   4.937  1.00  0.00           O  
ATOM    178  H   GLU A  11      -1.405   4.824   1.185  1.00  0.00           H  
ATOM    179  HA  GLU A  11      -1.939   2.121   0.439  1.00  0.00           H  
ATOM    180 1HB  GLU A  11      -2.598   3.761   2.863  1.00  0.00           H  
ATOM    181 2HB  GLU A  11      -3.011   2.055   2.759  1.00  0.00           H  
ATOM    182 1HG  GLU A  11      -0.724   1.503   2.640  1.00  0.00           H  
ATOM    183 2HG  GLU A  11      -0.259   3.192   2.440  1.00  0.00           H  
ATOM    184  N   ARG A  12      -4.581   4.114   0.494  1.00  0.00           N  
ATOM    185  CA  ARG A  12      -5.971   4.187   0.056  1.00  0.00           C  
ATOM    186  C   ARG A  12      -6.029   3.850  -1.427  1.00  0.00           C  
ATOM    187  O   ARG A  12      -6.929   3.129  -1.888  1.00  0.00           O  
ATOM    188  CB  ARG A  12      -6.542   5.578   0.293  1.00  0.00           C  
ATOM    189  CG  ARG A  12      -6.782   5.974   1.745  1.00  0.00           C  
ATOM    190  CD  ARG A  12      -7.200   7.390   1.853  1.00  0.00           C  
ATOM    191  NE  ARG A  12      -7.376   7.826   3.230  1.00  0.00           N  
ATOM    192  CZ  ARG A  12      -7.334   9.104   3.637  1.00  0.00           C  
ATOM    193  NH1 ARG A  12      -7.092  10.101   2.800  1.00  0.00           N  
ATOM    194  NH2 ARG A  12      -7.533   9.335   4.910  1.00  0.00           N  
ATOM    195  H   ARG A  12      -4.120   4.943   0.872  1.00  0.00           H  
ATOM    196  HA  ARG A  12      -6.563   3.462   0.602  1.00  0.00           H  
ATOM    197 1HB  ARG A  12      -5.866   6.320  -0.129  1.00  0.00           H  
ATOM    198 2HB  ARG A  12      -7.488   5.673  -0.233  1.00  0.00           H  
ATOM    199 1HG  ARG A  12      -7.547   5.340   2.190  1.00  0.00           H  
ATOM    200 2HG  ARG A  12      -5.871   5.877   2.289  1.00  0.00           H  
ATOM    201 1HD  ARG A  12      -6.452   8.022   1.396  1.00  0.00           H  
ATOM    202 2HD  ARG A  12      -8.143   7.527   1.332  1.00  0.00           H  
ATOM    203  HE  ARG A  12      -7.558   7.129   3.971  1.00  0.00           H  
ATOM    204 1HH1 ARG A  12      -6.898   9.926   1.799  1.00  0.00           H  
ATOM    205 2HH1 ARG A  12      -7.064  11.047   3.144  1.00  0.00           H  
ATOM    206 1HH2 ARG A  12      -7.706   8.521   5.517  1.00  0.00           H  
ATOM    207 2HH2 ARG A  12      -7.512  10.271   5.277  1.00  0.00           H  
ATOM    208  N   GLN A  13      -5.039   4.350  -2.174  1.00  0.00           N  
ATOM    209  CA  GLN A  13      -4.935   4.083  -3.595  1.00  0.00           C  
ATOM    210  C   GLN A  13      -4.607   2.615  -3.831  1.00  0.00           C  
ATOM    211  O   GLN A  13      -5.172   1.996  -4.726  1.00  0.00           O  
ATOM    212  CB  GLN A  13      -3.869   4.979  -4.228  1.00  0.00           C  
ATOM    213  CG  GLN A  13      -4.243   6.456  -4.244  1.00  0.00           C  
ATOM    214  CD  GLN A  13      -3.096   7.354  -4.680  1.00  0.00           C  
ATOM    215  OE1 GLN A  13      -1.930   6.940  -4.739  1.00  0.00           O  
ATOM    216  NE2 GLN A  13      -3.421   8.604  -4.985  1.00  0.00           N  
ATOM    217  H   GLN A  13      -4.344   4.961  -1.737  1.00  0.00           H  
ATOM    218  HA  GLN A  13      -5.895   4.301  -4.061  1.00  0.00           H  
ATOM    219 1HB  GLN A  13      -2.939   4.880  -3.688  1.00  0.00           H  
ATOM    220 2HB  GLN A  13      -3.687   4.659  -5.252  1.00  0.00           H  
ATOM    221 1HG  GLN A  13      -5.064   6.597  -4.943  1.00  0.00           H  
ATOM    222 2HG  GLN A  13      -4.557   6.760  -3.248  1.00  0.00           H  
ATOM    223 1HE2 GLN A  13      -2.716   9.250  -5.274  1.00  0.00           H  
ATOM    224 2HE2 GLN A  13      -4.377   8.903  -4.917  1.00  0.00           H  
ATOM    225  N   HIS A  14      -3.738   2.025  -2.995  1.00  0.00           N  
ATOM    226  CA  HIS A  14      -3.356   0.629  -3.191  1.00  0.00           C  
ATOM    227  C   HIS A  14      -4.563  -0.259  -2.976  1.00  0.00           C  
ATOM    228  O   HIS A  14      -4.818  -1.175  -3.758  1.00  0.00           O  
ATOM    229  CB  HIS A  14      -2.306   0.161  -2.173  1.00  0.00           C  
ATOM    230  CG  HIS A  14      -0.948   0.837  -2.231  1.00  0.00           C  
ATOM    231  ND1 HIS A  14       0.008   0.639  -1.251  1.00  0.00           N  
ATOM    232  CD2 HIS A  14      -0.403   1.719  -3.108  1.00  0.00           C  
ATOM    233  CE1 HIS A  14       1.080   1.358  -1.526  1.00  0.00           C  
ATOM    234  NE2 HIS A  14       0.857   2.033  -2.641  1.00  0.00           N  
ATOM    235  H   HIS A  14      -3.290   2.575  -2.266  1.00  0.00           H  
ATOM    236  HA  HIS A  14      -2.983   0.476  -4.203  1.00  0.00           H  
ATOM    237 1HB  HIS A  14      -2.700   0.298  -1.164  1.00  0.00           H  
ATOM    238 2HB  HIS A  14      -2.144  -0.909  -2.300  1.00  0.00           H  
ATOM    239  HD1 HIS A  14      -0.095   0.046  -0.435  1.00  0.00           H  
ATOM    240  HD2 HIS A  14      -0.779   2.182  -4.020  1.00  0.00           H  
ATOM    241  HE1 HIS A  14       1.948   1.324  -0.863  1.00  0.00           H  
ATOM    242  N   LEU A  15      -5.354   0.055  -1.948  1.00  0.00           N  
ATOM    243  CA  LEU A  15      -6.537  -0.728  -1.649  1.00  0.00           C  
ATOM    244  C   LEU A  15      -7.485  -0.609  -2.823  1.00  0.00           C  
ATOM    245  O   LEU A  15      -8.004  -1.614  -3.317  1.00  0.00           O  
ATOM    246  CB  LEU A  15      -7.200  -0.244  -0.349  1.00  0.00           C  
ATOM    247  CG  LEU A  15      -8.456  -1.014   0.087  1.00  0.00           C  
ATOM    248  CD1 LEU A  15      -8.106  -2.494   0.292  1.00  0.00           C  
ATOM    249  CD2 LEU A  15      -8.973  -0.431   1.395  1.00  0.00           C  
ATOM    250  H   LEU A  15      -5.095   0.826  -1.332  1.00  0.00           H  
ATOM    251  HA  LEU A  15      -6.250  -1.771  -1.530  1.00  0.00           H  
ATOM    252 1HB  LEU A  15      -6.467  -0.308   0.457  1.00  0.00           H  
ATOM    253 2HB  LEU A  15      -7.473   0.807  -0.472  1.00  0.00           H  
ATOM    254  HG  LEU A  15      -9.212  -0.935  -0.685  1.00  0.00           H  
ATOM    255 1HD1 LEU A  15      -8.995  -3.044   0.601  1.00  0.00           H  
ATOM    256 2HD1 LEU A  15      -7.727  -2.917  -0.639  1.00  0.00           H  
ATOM    257 3HD1 LEU A  15      -7.350  -2.583   1.063  1.00  0.00           H  
ATOM    258 1HD2 LEU A  15      -9.862  -0.976   1.713  1.00  0.00           H  
ATOM    259 2HD2 LEU A  15      -8.197  -0.526   2.153  1.00  0.00           H  
ATOM    260 3HD2 LEU A  15      -9.219   0.621   1.254  1.00  0.00           H  
ATOM    261  N   THR A  16      -7.673   0.620  -3.306  1.00  0.00           N  
ATOM    262  CA  THR A  16      -8.556   0.854  -4.425  1.00  0.00           C  
ATOM    263  C   THR A  16      -8.101   0.050  -5.636  1.00  0.00           C  
ATOM    264  O   THR A  16      -8.913  -0.612  -6.277  1.00  0.00           O  
ATOM    265  CB  THR A  16      -8.596   2.349  -4.783  1.00  0.00           C  
ATOM    266  OG1 THR A  16      -9.084   3.097  -3.654  1.00  0.00           O  
ATOM    267  CG2 THR A  16      -9.494   2.578  -5.979  1.00  0.00           C  
ATOM    268  H   THR A  16      -7.221   1.422  -2.865  1.00  0.00           H  
ATOM    269  HA  THR A  16      -9.558   0.530  -4.153  1.00  0.00           H  
ATOM    270  HB  THR A  16      -7.596   2.689  -5.024  1.00  0.00           H  
ATOM    271  HG1 THR A  16      -8.421   3.043  -2.922  1.00  0.00           H  
ATOM    272 1HG2 THR A  16      -9.509   3.638  -6.222  1.00  0.00           H  
ATOM    273 2HG2 THR A  16      -9.112   2.014  -6.832  1.00  0.00           H  
ATOM    274 3HG2 THR A  16     -10.503   2.243  -5.747  1.00  0.00           H  
ATOM    275  N   GLU A  17      -6.800   0.065  -5.946  1.00  0.00           N  
ATOM    276  CA  GLU A  17      -6.349  -0.708  -7.090  1.00  0.00           C  
ATOM    277  C   GLU A  17      -6.579  -2.196  -6.880  1.00  0.00           C  
ATOM    278  O   GLU A  17      -7.120  -2.852  -7.762  1.00  0.00           O  
ATOM    279  CB  GLU A  17      -4.853  -0.490  -7.389  1.00  0.00           C  
ATOM    280  CG  GLU A  17      -4.474   0.883  -7.960  1.00  0.00           C  
ATOM    281  CD  GLU A  17      -2.978   1.016  -8.223  1.00  0.00           C  
ATOM    282  OE1 GLU A  17      -2.258   0.094  -7.917  1.00  0.00           O  
ATOM    283  OE2 GLU A  17      -2.564   2.034  -8.729  1.00  0.00           O  
ATOM    284  H   GLU A  17      -6.148   0.623  -5.403  1.00  0.00           H  
ATOM    285  HA  GLU A  17      -6.925  -0.396  -7.960  1.00  0.00           H  
ATOM    286 1HB  GLU A  17      -4.287  -0.623  -6.463  1.00  0.00           H  
ATOM    287 2HB  GLU A  17      -4.511  -1.254  -8.089  1.00  0.00           H  
ATOM    288 1HG  GLU A  17      -5.012   1.037  -8.894  1.00  0.00           H  
ATOM    289 2HG  GLU A  17      -4.788   1.656  -7.262  1.00  0.00           H  
ATOM    290  N   TYR A  18      -6.312  -2.723  -5.676  1.00  0.00           N  
ATOM    291  CA  TYR A  18      -6.483  -4.160  -5.461  1.00  0.00           C  
ATOM    292  C   TYR A  18      -7.928  -4.588  -5.557  1.00  0.00           C  
ATOM    293  O   TYR A  18      -8.229  -5.682  -6.040  1.00  0.00           O  
ATOM    294  CB  TYR A  18      -5.908  -4.619  -4.121  1.00  0.00           C  
ATOM    295  CG  TYR A  18      -4.427  -4.865  -4.104  1.00  0.00           C  
ATOM    296  CD1 TYR A  18      -3.554  -4.031  -3.428  1.00  0.00           C  
ATOM    297  CD2 TYR A  18      -3.946  -5.978  -4.769  1.00  0.00           C  
ATOM    298  CE1 TYR A  18      -2.210  -4.308  -3.443  1.00  0.00           C  
ATOM    299  CE2 TYR A  18      -2.611  -6.255  -4.786  1.00  0.00           C  
ATOM    300  CZ  TYR A  18      -1.750  -5.426  -4.132  1.00  0.00           C  
ATOM    301  OH  TYR A  18      -0.434  -5.692  -4.151  1.00  0.00           O  
ATOM    302  H   TYR A  18      -5.915  -2.136  -4.942  1.00  0.00           H  
ATOM    303  HA  TYR A  18      -5.943  -4.680  -6.236  1.00  0.00           H  
ATOM    304 1HB  TYR A  18      -6.142  -3.871  -3.354  1.00  0.00           H  
ATOM    305 2HB  TYR A  18      -6.392  -5.541  -3.840  1.00  0.00           H  
ATOM    306  HD1 TYR A  18      -3.921  -3.168  -2.890  1.00  0.00           H  
ATOM    307  HD2 TYR A  18      -4.642  -6.629  -5.283  1.00  0.00           H  
ATOM    308  HE1 TYR A  18      -1.509  -3.655  -2.916  1.00  0.00           H  
ATOM    309  HE2 TYR A  18      -2.237  -7.130  -5.316  1.00  0.00           H  
ATOM    310  HH  TYR A  18       0.024  -5.038  -3.616  1.00  0.00           H  
ATOM    311  N   LYS A  19      -8.840  -3.717  -5.159  1.00  0.00           N  
ATOM    312  CA  LYS A  19     -10.257  -4.026  -5.228  1.00  0.00           C  
ATOM    313  C   LYS A  19     -10.720  -4.285  -6.671  1.00  0.00           C  
ATOM    314  O   LYS A  19     -11.729  -4.962  -6.880  1.00  0.00           O  
ATOM    315  CB  LYS A  19     -11.067  -2.928  -4.543  1.00  0.00           C  
ATOM    316  CG  LYS A  19     -10.973  -2.956  -2.998  1.00  0.00           C  
ATOM    317  CD  LYS A  19     -11.606  -1.720  -2.370  1.00  0.00           C  
ATOM    318  CE  LYS A  19     -13.113  -1.696  -2.568  1.00  0.00           C  
ATOM    319  NZ  LYS A  19     -13.745  -0.532  -1.883  1.00  0.00           N  
ATOM    320  H   LYS A  19      -8.542  -2.827  -4.756  1.00  0.00           H  
ATOM    321  HA  LYS A  19     -10.429  -4.941  -4.668  1.00  0.00           H  
ATOM    322 1HB  LYS A  19     -10.707  -1.954  -4.884  1.00  0.00           H  
ATOM    323 2HB  LYS A  19     -12.112  -3.011  -4.832  1.00  0.00           H  
ATOM    324 1HG  LYS A  19     -11.487  -3.842  -2.625  1.00  0.00           H  
ATOM    325 2HG  LYS A  19      -9.932  -3.020  -2.693  1.00  0.00           H  
ATOM    326 1HD  LYS A  19     -11.395  -1.714  -1.302  1.00  0.00           H  
ATOM    327 2HD  LYS A  19     -11.167  -0.827  -2.813  1.00  0.00           H  
ATOM    328 1HE  LYS A  19     -13.330  -1.640  -3.634  1.00  0.00           H  
ATOM    329 2HE  LYS A  19     -13.540  -2.616  -2.168  1.00  0.00           H  
ATOM    330 1HZ  LYS A  19     -14.743  -0.551  -2.038  1.00  0.00           H  
ATOM    331 2HZ  LYS A  19     -13.557  -0.581  -0.891  1.00  0.00           H  
ATOM    332 3HZ  LYS A  19     -13.364   0.327  -2.254  1.00  0.00           H  
ATOM    333  N   ASP A  20      -9.998  -3.732  -7.660  1.00  0.00           N  
ATOM    334  CA  ASP A  20     -10.327  -3.906  -9.068  1.00  0.00           C  
ATOM    335  C   ASP A  20      -9.440  -4.923  -9.805  1.00  0.00           C  
ATOM    336  O   ASP A  20      -9.503  -5.004 -11.036  1.00  0.00           O  
ATOM    337  CB  ASP A  20     -10.251  -2.568  -9.813  1.00  0.00           C  
ATOM    338  CG  ASP A  20     -11.344  -1.564  -9.409  1.00  0.00           C  
ATOM    339  OD1 ASP A  20     -12.477  -1.973  -9.267  1.00  0.00           O  
ATOM    340  OD2 ASP A  20     -11.047  -0.398  -9.282  1.00  0.00           O  
ATOM    341  H   ASP A  20      -9.152  -3.206  -7.442  1.00  0.00           H  
ATOM    342  HA  ASP A  20     -11.354  -4.264  -9.128  1.00  0.00           H  
ATOM    343 1HB  ASP A  20      -9.274  -2.114  -9.609  1.00  0.00           H  
ATOM    344 2HB  ASP A  20     -10.310  -2.745 -10.885  1.00  0.00           H  
ATOM    345  N   LEU A  21      -8.616  -5.704  -9.097  1.00  0.00           N  
ATOM    346  CA  LEU A  21      -7.771  -6.653  -9.828  1.00  0.00           C  
ATOM    347  C   LEU A  21      -8.467  -8.002  -9.891  1.00  0.00           C  
ATOM    348  O   LEU A  21      -8.881  -8.575  -8.877  1.00  0.00           O  
ATOM    349  CB  LEU A  21      -6.370  -6.751  -9.204  1.00  0.00           C  
ATOM    350  CG  LEU A  21      -5.680  -5.381  -9.113  1.00  0.00           C  
ATOM    351  CD1 LEU A  21      -4.322  -5.446  -8.426  1.00  0.00           C  
ATOM    352  CD2 LEU A  21      -5.557  -4.772 -10.487  1.00  0.00           C  
ATOM    353  H   LEU A  21      -8.567  -5.644  -8.078  1.00  0.00           H  
ATOM    354  HA  LEU A  21      -7.644  -6.293 -10.847  1.00  0.00           H  
ATOM    355 1HB  LEU A  21      -6.441  -7.151  -8.215  1.00  0.00           H  
ATOM    356 2HB  LEU A  21      -5.773  -7.408  -9.813  1.00  0.00           H  
ATOM    357  HG  LEU A  21      -6.291  -4.790  -8.524  1.00  0.00           H  
ATOM    358 1HD1 LEU A  21      -3.927  -4.435  -8.331  1.00  0.00           H  
ATOM    359 2HD1 LEU A  21      -4.436  -5.875  -7.459  1.00  0.00           H  
ATOM    360 3HD1 LEU A  21      -3.639  -6.024  -8.989  1.00  0.00           H  
ATOM    361 1HD2 LEU A  21      -5.119  -3.777 -10.403  1.00  0.00           H  
ATOM    362 2HD2 LEU A  21      -4.919  -5.400 -11.110  1.00  0.00           H  
ATOM    363 3HD2 LEU A  21      -6.545  -4.692 -10.942  1.00  0.00           H  
ATOM    364  N   ASP A  22      -8.619  -8.530 -11.096  1.00  0.00           N  
ATOM    365  CA  ASP A  22      -9.366  -9.764 -11.214  1.00  0.00           C  
ATOM    366  C   ASP A  22      -8.495 -10.958 -10.907  1.00  0.00           C  
ATOM    367  O   ASP A  22      -7.866 -11.569 -11.783  1.00  0.00           O  
ATOM    368  CB  ASP A  22     -10.008  -9.891 -12.589  1.00  0.00           C  
ATOM    369  CG  ASP A  22     -10.931 -11.112 -12.710  1.00  0.00           C  
ATOM    370  OD1 ASP A  22     -10.854 -12.015 -11.879  1.00  0.00           O  
ATOM    371  OD2 ASP A  22     -11.725 -11.121 -13.630  1.00  0.00           O  
ATOM    372  H   ASP A  22      -8.261  -8.057 -11.913  1.00  0.00           H  
ATOM    373  HA  ASP A  22     -10.174  -9.743 -10.482  1.00  0.00           H  
ATOM    374 1HB  ASP A  22     -10.586  -8.990 -12.805  1.00  0.00           H  
ATOM    375 2HB  ASP A  22      -9.228  -9.969 -13.344  1.00  0.00           H  
ATOM    376  N   PHE A  23      -8.539 -11.339  -9.647  1.00  0.00           N  
ATOM    377  CA  PHE A  23      -7.732 -12.433  -9.163  1.00  0.00           C  
ATOM    378  C   PHE A  23      -7.966 -13.735  -9.918  1.00  0.00           C  
ATOM    379  O   PHE A  23      -7.115 -14.621  -9.872  1.00  0.00           O  
ATOM    380  CB  PHE A  23      -7.941 -12.761  -7.710  1.00  0.00           C  
ATOM    381  CG  PHE A  23      -6.881 -13.719  -7.338  1.00  0.00           C  
ATOM    382  CD1 PHE A  23      -5.622 -13.263  -7.036  1.00  0.00           C  
ATOM    383  CD2 PHE A  23      -7.093 -15.066  -7.378  1.00  0.00           C  
ATOM    384  CE1 PHE A  23      -4.606 -14.132  -6.743  1.00  0.00           C  
ATOM    385  CE2 PHE A  23      -6.063 -15.935  -7.097  1.00  0.00           C  
ATOM    386  CZ  PHE A  23      -4.834 -15.459  -6.778  1.00  0.00           C  
ATOM    387  H   PHE A  23      -9.077 -10.752  -9.011  1.00  0.00           H  
ATOM    388  HA  PHE A  23      -6.689 -12.149  -9.284  1.00  0.00           H  
ATOM    389 1HB  PHE A  23      -7.850 -11.873  -7.112  1.00  0.00           H  
ATOM    390 2HB  PHE A  23      -8.919 -13.213  -7.544  1.00  0.00           H  
ATOM    391  HD1 PHE A  23      -5.439 -12.197  -7.038  1.00  0.00           H  
ATOM    392  HD2 PHE A  23      -8.084 -15.442  -7.650  1.00  0.00           H  
ATOM    393  HE1 PHE A  23      -3.616 -13.764  -6.495  1.00  0.00           H  
ATOM    394  HE2 PHE A  23      -6.221 -17.005  -7.133  1.00  0.00           H  
ATOM    395  HZ  PHE A  23      -4.036 -16.144  -6.564  1.00  0.00           H  
ATOM    396  N   GLU A  24      -9.136 -13.925 -10.535  1.00  0.00           N  
ATOM    397  CA  GLU A  24      -9.380 -15.197 -11.202  1.00  0.00           C  
ATOM    398  C   GLU A  24      -8.394 -15.345 -12.360  1.00  0.00           C  
ATOM    399  O   GLU A  24      -7.946 -16.449 -12.683  1.00  0.00           O  
ATOM    400  CB  GLU A  24     -10.827 -15.292 -11.691  1.00  0.00           C  
ATOM    401  CG  GLU A  24     -11.877 -15.362 -10.563  1.00  0.00           C  
ATOM    402  CD  GLU A  24     -11.810 -16.617  -9.703  1.00  0.00           C  
ATOM    403  OE1 GLU A  24     -11.851 -17.702 -10.245  1.00  0.00           O  
ATOM    404  OE2 GLU A  24     -11.707 -16.493  -8.510  1.00  0.00           O  
ATOM    405  H   GLU A  24      -9.821 -13.163 -10.633  1.00  0.00           H  
ATOM    406  HA  GLU A  24      -9.201 -16.003 -10.492  1.00  0.00           H  
ATOM    407 1HB  GLU A  24     -11.057 -14.429 -12.316  1.00  0.00           H  
ATOM    408 2HB  GLU A  24     -10.940 -16.178 -12.311  1.00  0.00           H  
ATOM    409 1HG  GLU A  24     -11.737 -14.490  -9.924  1.00  0.00           H  
ATOM    410 2HG  GLU A  24     -12.869 -15.289 -11.008  1.00  0.00           H  
ATOM    411  N   ASN A  25      -8.034 -14.222 -12.982  1.00  0.00           N  
ATOM    412  CA  ASN A  25      -7.085 -14.262 -14.076  1.00  0.00           C  
ATOM    413  C   ASN A  25      -5.719 -14.582 -13.504  1.00  0.00           C  
ATOM    414  O   ASN A  25      -4.925 -15.280 -14.126  1.00  0.00           O  
ATOM    415  CB  ASN A  25      -7.072 -12.948 -14.820  1.00  0.00           C  
ATOM    416  CG  ASN A  25      -8.313 -12.760 -15.640  1.00  0.00           C  
ATOM    417  OD1 ASN A  25      -8.945 -13.731 -16.081  1.00  0.00           O  
ATOM    418  ND2 ASN A  25      -8.689 -11.527 -15.838  1.00  0.00           N  
ATOM    419  H   ASN A  25      -8.390 -13.321 -12.658  1.00  0.00           H  
ATOM    420  HA  ASN A  25      -7.358 -15.065 -14.761  1.00  0.00           H  
ATOM    421 1HB  ASN A  25      -6.990 -12.125 -14.111  1.00  0.00           H  
ATOM    422 2HB  ASN A  25      -6.201 -12.908 -15.474  1.00  0.00           H  
ATOM    423 1HD2 ASN A  25      -9.520 -11.336 -16.358  1.00  0.00           H  
ATOM    424 2HD2 ASN A  25      -8.157 -10.777 -15.452  1.00  0.00           H  
ATOM    425  N   TRP A  26      -5.472 -14.136 -12.267  1.00  0.00           N  
ATOM    426  CA  TRP A  26      -4.176 -14.411 -11.646  1.00  0.00           C  
ATOM    427  C   TRP A  26      -4.095 -15.883 -11.283  1.00  0.00           C  
ATOM    428  O   TRP A  26      -3.051 -16.518 -11.401  1.00  0.00           O  
ATOM    429  CB  TRP A  26      -3.987 -13.662 -10.338  1.00  0.00           C  
ATOM    430  CG  TRP A  26      -4.040 -12.214 -10.415  1.00  0.00           C  
ATOM    431  CD1 TRP A  26      -4.632 -11.462 -11.376  1.00  0.00           C  
ATOM    432  CD2 TRP A  26      -3.482 -11.288  -9.465  1.00  0.00           C  
ATOM    433  NE1 TRP A  26      -4.483 -10.142 -11.090  1.00  0.00           N  
ATOM    434  CE2 TRP A  26      -3.777 -10.021  -9.921  1.00  0.00           C  
ATOM    435  CE3 TRP A  26      -2.757 -11.437  -8.272  1.00  0.00           C  
ATOM    436  CZ2 TRP A  26      -3.376  -8.910  -9.255  1.00  0.00           C  
ATOM    437  CZ3 TRP A  26      -2.363 -10.302  -7.589  1.00  0.00           C  
ATOM    438  CH2 TRP A  26      -2.661  -9.065  -8.071  1.00  0.00           C  
ATOM    439  H   TRP A  26      -6.180 -13.556 -11.809  1.00  0.00           H  
ATOM    440  HA  TRP A  26      -3.391 -14.170 -12.342  1.00  0.00           H  
ATOM    441 1HB  TRP A  26      -4.740 -13.986  -9.649  1.00  0.00           H  
ATOM    442 2HB  TRP A  26      -3.026 -13.942  -9.907  1.00  0.00           H  
ATOM    443  HD1 TRP A  26      -5.157 -11.854 -12.244  1.00  0.00           H  
ATOM    444  HE1 TRP A  26      -4.833  -9.379 -11.648  1.00  0.00           H  
ATOM    445  HE3 TRP A  26      -2.507 -12.424  -7.897  1.00  0.00           H  
ATOM    446  HZ2 TRP A  26      -3.599  -7.954  -9.644  1.00  0.00           H  
ATOM    447  HZ3 TRP A  26      -1.802 -10.424  -6.667  1.00  0.00           H  
ATOM    448  HH2 TRP A  26      -2.328  -8.184  -7.521  1.00  0.00           H  
ATOM    449  N   LYS A  27      -5.226 -16.433 -10.860  1.00  0.00           N  
ATOM    450  CA  LYS A  27      -5.319 -17.828 -10.475  1.00  0.00           C  
ATOM    451  C   LYS A  27      -4.906 -18.724 -11.639  1.00  0.00           C  
ATOM    452  O   LYS A  27      -4.116 -19.654 -11.472  1.00  0.00           O  
ATOM    453  CB  LYS A  27      -6.748 -18.156 -10.052  1.00  0.00           C  
ATOM    454  CG  LYS A  27      -6.988 -19.547  -9.536  1.00  0.00           C  
ATOM    455  CD  LYS A  27      -8.469 -19.724  -9.229  1.00  0.00           C  
ATOM    456  CE  LYS A  27      -9.270 -19.863 -10.530  1.00  0.00           C  
ATOM    457  NZ  LYS A  27     -10.728 -20.085 -10.277  1.00  0.00           N  
ATOM    458  H   LYS A  27      -6.046 -15.839 -10.761  1.00  0.00           H  
ATOM    459  HA  LYS A  27      -4.640 -18.008  -9.640  1.00  0.00           H  
ATOM    460 1HB  LYS A  27      -7.082 -17.447  -9.308  1.00  0.00           H  
ATOM    461 2HB  LYS A  27      -7.401 -18.039 -10.905  1.00  0.00           H  
ATOM    462 1HG  LYS A  27      -6.686 -20.273 -10.294  1.00  0.00           H  
ATOM    463 2HG  LYS A  27      -6.403 -19.715  -8.629  1.00  0.00           H  
ATOM    464 1HD  LYS A  27      -8.621 -20.610  -8.614  1.00  0.00           H  
ATOM    465 2HD  LYS A  27      -8.840 -18.848  -8.683  1.00  0.00           H  
ATOM    466 1HE  LYS A  27      -9.152 -18.952 -11.132  1.00  0.00           H  
ATOM    467 2HE  LYS A  27      -8.876 -20.710 -11.093  1.00  0.00           H  
ATOM    468 1HZ  LYS A  27     -11.204 -20.167 -11.162  1.00  0.00           H  
ATOM    469 2HZ  LYS A  27     -10.873 -20.917  -9.733  1.00  0.00           H  
ATOM    470 3HZ  LYS A  27     -11.116 -19.272  -9.785  1.00  0.00           H  
ATOM    471  N   GLU A  28      -5.460 -18.449 -12.824  1.00  0.00           N  
ATOM    472  CA  GLU A  28      -5.153 -19.263 -13.997  1.00  0.00           C  
ATOM    473  C   GLU A  28      -3.845 -18.906 -14.722  1.00  0.00           C  
ATOM    474  O   GLU A  28      -3.069 -19.798 -15.081  1.00  0.00           O  
ATOM    475  CB  GLU A  28      -6.303 -19.174 -15.007  1.00  0.00           C  
ATOM    476  CG  GLU A  28      -7.615 -19.816 -14.541  1.00  0.00           C  
ATOM    477  CD  GLU A  28      -8.722 -19.766 -15.594  1.00  0.00           C  
ATOM    478  OE1 GLU A  28      -8.510 -19.185 -16.635  1.00  0.00           O  
ATOM    479  OE2 GLU A  28      -9.769 -20.331 -15.356  1.00  0.00           O  
ATOM    480  H   GLU A  28      -6.125 -17.675 -12.893  1.00  0.00           H  
ATOM    481  HA  GLU A  28      -5.072 -20.297 -13.665  1.00  0.00           H  
ATOM    482 1HB  GLU A  28      -6.508 -18.121 -15.221  1.00  0.00           H  
ATOM    483 2HB  GLU A  28      -6.004 -19.647 -15.941  1.00  0.00           H  
ATOM    484 1HG  GLU A  28      -7.425 -20.855 -14.274  1.00  0.00           H  
ATOM    485 2HG  GLU A  28      -7.951 -19.294 -13.642  1.00  0.00           H  
ATOM    486  N   GLU A  29      -3.633 -17.620 -14.992  1.00  0.00           N  
ATOM    487  CA  GLU A  29      -2.487 -17.149 -15.759  1.00  0.00           C  
ATOM    488  C   GLU A  29      -2.060 -15.738 -15.361  1.00  0.00           C  
ATOM    489  O   GLU A  29      -2.514 -14.783 -15.993  1.00  0.00           O  
ATOM    490  CB  GLU A  29      -2.799 -17.160 -17.257  1.00  0.00           C  
ATOM    491  CG  GLU A  29      -1.609 -16.797 -18.144  1.00  0.00           C  
ATOM    492  CD  GLU A  29      -1.900 -16.928 -19.627  1.00  0.00           C  
ATOM    493  OE1 GLU A  29      -2.988 -17.326 -19.971  1.00  0.00           O  
ATOM    494  OE2 GLU A  29      -1.027 -16.631 -20.411  1.00  0.00           O  
ATOM    495  H   GLU A  29      -4.286 -16.920 -14.651  1.00  0.00           H  
ATOM    496  HA  GLU A  29      -1.657 -17.832 -15.587  1.00  0.00           H  
ATOM    497 1HB  GLU A  29      -3.148 -18.151 -17.549  1.00  0.00           H  
ATOM    498 2HB  GLU A  29      -3.603 -16.454 -17.464  1.00  0.00           H  
ATOM    499 1HG  GLU A  29      -1.315 -15.767 -17.927  1.00  0.00           H  
ATOM    500 2HG  GLU A  29      -0.772 -17.443 -17.883  1.00  0.00           H  
ATOM    501  N   PRO A  30      -1.207 -15.547 -14.346  1.00  0.00           N  
ATOM    502  CA  PRO A  30      -0.792 -14.240 -13.892  1.00  0.00           C  
ATOM    503  C   PRO A  30      -0.289 -13.457 -15.070  1.00  0.00           C  
ATOM    504  O   PRO A  30       0.480 -13.971 -15.887  1.00  0.00           O  
ATOM    505  CB  PRO A  30       0.339 -14.563 -12.923  1.00  0.00           C  
ATOM    506  CG  PRO A  30      -0.018 -15.930 -12.390  1.00  0.00           C  
ATOM    507  CD  PRO A  30      -0.623 -16.670 -13.595  1.00  0.00           C  
ATOM    508  HA  PRO A  30      -1.616 -13.713 -13.407  1.00  0.00           H  
ATOM    509 1HB  PRO A  30       1.304 -14.548 -13.450  1.00  0.00           H  
ATOM    510 2HB  PRO A  30       0.388 -13.791 -12.145  1.00  0.00           H  
ATOM    511 1HG  PRO A  30       0.877 -16.415 -11.997  1.00  0.00           H  
ATOM    512 2HG  PRO A  30      -0.714 -15.839 -11.545  1.00  0.00           H  
ATOM    513 1HD  PRO A  30       0.160 -17.174 -14.182  1.00  0.00           H  
ATOM    514 2HD  PRO A  30      -1.406 -17.367 -13.246  1.00  0.00           H  
ATOM    515  N   THR A  31      -0.704 -12.209 -15.134  1.00  0.00           N  
ATOM    516  CA  THR A  31      -0.325 -11.353 -16.228  1.00  0.00           C  
ATOM    517  C   THR A  31       0.845 -10.497 -15.840  1.00  0.00           C  
ATOM    518  O   THR A  31       1.097 -10.294 -14.651  1.00  0.00           O  
ATOM    519  CB  THR A  31      -1.513 -10.462 -16.616  1.00  0.00           C  
ATOM    520  OG1 THR A  31      -1.851  -9.570 -15.511  1.00  0.00           O  
ATOM    521  CG2 THR A  31      -2.717 -11.350 -16.911  1.00  0.00           C  
ATOM    522  H   THR A  31      -1.329 -11.862 -14.422  1.00  0.00           H  
ATOM    523  HA  THR A  31      -0.042 -11.970 -17.081  1.00  0.00           H  
ATOM    524  HB  THR A  31      -1.266  -9.872 -17.497  1.00  0.00           H  
ATOM    525  HG1 THR A  31      -2.705  -9.145 -15.697  1.00  0.00           H  
ATOM    526 1HG2 THR A  31      -3.571 -10.733 -17.185  1.00  0.00           H  
ATOM    527 2HG2 THR A  31      -2.478 -12.027 -17.733  1.00  0.00           H  
ATOM    528 3HG2 THR A  31      -2.966 -11.940 -16.025  1.00  0.00           H  
ATOM    529  N   ALA A  32       1.507  -9.908 -16.832  1.00  0.00           N  
ATOM    530  CA  ALA A  32       2.602  -9.008 -16.527  1.00  0.00           C  
ATOM    531  C   ALA A  32       2.103  -7.858 -15.676  1.00  0.00           C  
ATOM    532  O   ALA A  32       2.800  -7.412 -14.776  1.00  0.00           O  
ATOM    533  CB  ALA A  32       3.236  -8.486 -17.797  1.00  0.00           C  
ATOM    534  H   ALA A  32       1.263 -10.106 -17.792  1.00  0.00           H  
ATOM    535  HA  ALA A  32       3.349  -9.557 -15.952  1.00  0.00           H  
ATOM    536 1HB  ALA A  32       4.065  -7.822 -17.539  1.00  0.00           H  
ATOM    537 2HB  ALA A  32       3.608  -9.320 -18.391  1.00  0.00           H  
ATOM    538 3HB  ALA A  32       2.497  -7.931 -18.372  1.00  0.00           H  
ATOM    539  N   GLU A  33       0.875  -7.398 -15.939  1.00  0.00           N  
ATOM    540  CA  GLU A  33       0.312  -6.302 -15.167  1.00  0.00           C  
ATOM    541  C   GLU A  33       0.209  -6.690 -13.702  1.00  0.00           C  
ATOM    542  O   GLU A  33       0.620  -5.933 -12.822  1.00  0.00           O  
ATOM    543  CB  GLU A  33      -1.074  -5.913 -15.687  1.00  0.00           C  
ATOM    544  CG  GLU A  33      -1.699  -4.712 -14.958  1.00  0.00           C  
ATOM    545  CD  GLU A  33      -3.060  -4.310 -15.501  1.00  0.00           C  
ATOM    546  OE1 GLU A  33      -3.553  -4.984 -16.374  1.00  0.00           O  
ATOM    547  OE2 GLU A  33      -3.588  -3.313 -15.062  1.00  0.00           O  
ATOM    548  H   GLU A  33       0.337  -7.815 -16.682  1.00  0.00           H  
ATOM    549  HA  GLU A  33       0.978  -5.441 -15.248  1.00  0.00           H  
ATOM    550 1HB  GLU A  33      -1.012  -5.671 -16.747  1.00  0.00           H  
ATOM    551 2HB  GLU A  33      -1.752  -6.759 -15.582  1.00  0.00           H  
ATOM    552 1HG  GLU A  33      -1.807  -4.972 -13.906  1.00  0.00           H  
ATOM    553 2HG  GLU A  33      -1.020  -3.864 -15.023  1.00  0.00           H  
ATOM    554  N   ALA A  34      -0.304  -7.896 -13.421  1.00  0.00           N  
ATOM    555  CA  ALA A  34      -0.424  -8.304 -12.023  1.00  0.00           C  
ATOM    556  C   ALA A  34       0.932  -8.310 -11.355  1.00  0.00           C  
ATOM    557  O   ALA A  34       1.095  -7.815 -10.238  1.00  0.00           O  
ATOM    558  CB  ALA A  34      -1.015  -9.697 -11.921  1.00  0.00           C  
ATOM    559  H   ALA A  34      -0.630  -8.511 -14.170  1.00  0.00           H  
ATOM    560  HA  ALA A  34      -1.064  -7.588 -11.508  1.00  0.00           H  
ATOM    561 1HB  ALA A  34      -1.092  -9.981 -10.879  1.00  0.00           H  
ATOM    562 2HB  ALA A  34      -1.995  -9.709 -12.384  1.00  0.00           H  
ATOM    563 3HB  ALA A  34      -0.363 -10.401 -12.437  1.00  0.00           H  
ATOM    564  N   VAL A  35       1.933  -8.802 -12.075  1.00  0.00           N  
ATOM    565  CA  VAL A  35       3.257  -8.887 -11.503  1.00  0.00           C  
ATOM    566  C   VAL A  35       3.845  -7.506 -11.279  1.00  0.00           C  
ATOM    567  O   VAL A  35       4.372  -7.228 -10.200  1.00  0.00           O  
ATOM    568  CB  VAL A  35       4.170  -9.732 -12.391  1.00  0.00           C  
ATOM    569  CG1 VAL A  35       5.593  -9.668 -11.847  1.00  0.00           C  
ATOM    570  CG2 VAL A  35       3.638 -11.169 -12.419  1.00  0.00           C  
ATOM    571  H   VAL A  35       1.752  -9.167 -13.014  1.00  0.00           H  
ATOM    572  HA  VAL A  35       3.179  -9.387 -10.539  1.00  0.00           H  
ATOM    573  HB  VAL A  35       4.179  -9.321 -13.402  1.00  0.00           H  
ATOM    574 1HG1 VAL A  35       6.253 -10.258 -12.478  1.00  0.00           H  
ATOM    575 2HG1 VAL A  35       5.920  -8.629 -11.848  1.00  0.00           H  
ATOM    576 3HG1 VAL A  35       5.616 -10.060 -10.829  1.00  0.00           H  
ATOM    577 1HG2 VAL A  35       4.276 -11.783 -13.051  1.00  0.00           H  
ATOM    578 2HG2 VAL A  35       3.631 -11.571 -11.406  1.00  0.00           H  
ATOM    579 3HG2 VAL A  35       2.623 -11.172 -12.817  1.00  0.00           H  
ATOM    580  N   ASP A  36       3.735  -6.619 -12.272  1.00  0.00           N  
ATOM    581  CA  ASP A  36       4.284  -5.284 -12.116  1.00  0.00           C  
ATOM    582  C   ASP A  36       3.636  -4.571 -10.946  1.00  0.00           C  
ATOM    583  O   ASP A  36       4.334  -3.960 -10.139  1.00  0.00           O  
ATOM    584  CB  ASP A  36       4.056  -4.434 -13.371  1.00  0.00           C  
ATOM    585  CG  ASP A  36       4.932  -4.802 -14.591  1.00  0.00           C  
ATOM    586  OD1 ASP A  36       5.880  -5.537 -14.446  1.00  0.00           O  
ATOM    587  OD2 ASP A  36       4.656  -4.287 -15.657  1.00  0.00           O  
ATOM    588  H   ASP A  36       3.284  -6.883 -13.140  1.00  0.00           H  
ATOM    589  HA  ASP A  36       5.354  -5.364 -11.928  1.00  0.00           H  
ATOM    590 1HB  ASP A  36       3.008  -4.526 -13.666  1.00  0.00           H  
ATOM    591 2HB  ASP A  36       4.230  -3.398 -13.130  1.00  0.00           H  
ATOM    592  N   LEU A  37       2.318  -4.716 -10.782  1.00  0.00           N  
ATOM    593  CA  LEU A  37       1.658  -4.042  -9.677  1.00  0.00           C  
ATOM    594  C   LEU A  37       2.180  -4.558  -8.359  1.00  0.00           C  
ATOM    595  O   LEU A  37       2.517  -3.775  -7.471  1.00  0.00           O  
ATOM    596  CB  LEU A  37       0.144  -4.283  -9.745  1.00  0.00           C  
ATOM    597  CG  LEU A  37      -0.566  -3.581 -10.894  1.00  0.00           C  
ATOM    598  CD1 LEU A  37      -1.979  -4.093 -10.996  1.00  0.00           C  
ATOM    599  CD2 LEU A  37      -0.549  -2.084 -10.643  1.00  0.00           C  
ATOM    600  H   LEU A  37       1.768  -5.255 -11.455  1.00  0.00           H  
ATOM    601  HA  LEU A  37       1.861  -2.976  -9.744  1.00  0.00           H  
ATOM    602 1HB  LEU A  37      -0.028  -5.356  -9.856  1.00  0.00           H  
ATOM    603 2HB  LEU A  37      -0.309  -3.953  -8.811  1.00  0.00           H  
ATOM    604  HG  LEU A  37      -0.055  -3.795 -11.828  1.00  0.00           H  
ATOM    605 1HD1 LEU A  37      -2.491  -3.597 -11.824  1.00  0.00           H  
ATOM    606 2HD1 LEU A  37      -1.963  -5.169 -11.174  1.00  0.00           H  
ATOM    607 3HD1 LEU A  37      -2.495  -3.881 -10.074  1.00  0.00           H  
ATOM    608 1HD2 LEU A  37      -1.053  -1.573 -11.465  1.00  0.00           H  
ATOM    609 2HD2 LEU A  37      -1.067  -1.859  -9.704  1.00  0.00           H  
ATOM    610 3HD2 LEU A  37       0.482  -1.739 -10.579  1.00  0.00           H  
ATOM    611  N   LEU A  38       2.333  -5.868  -8.244  1.00  0.00           N  
ATOM    612  CA  LEU A  38       2.808  -6.446  -7.003  1.00  0.00           C  
ATOM    613  C   LEU A  38       4.227  -5.991  -6.686  1.00  0.00           C  
ATOM    614  O   LEU A  38       4.545  -5.690  -5.531  1.00  0.00           O  
ATOM    615  CB  LEU A  38       2.730  -7.951  -7.125  1.00  0.00           C  
ATOM    616  CG  LEU A  38       1.346  -8.548  -7.157  1.00  0.00           C  
ATOM    617  CD1 LEU A  38       1.460 -10.012  -7.572  1.00  0.00           C  
ATOM    618  CD2 LEU A  38       0.752  -8.394  -5.784  1.00  0.00           C  
ATOM    619  H   LEU A  38       2.068  -6.486  -9.016  1.00  0.00           H  
ATOM    620  HA  LEU A  38       2.151  -6.122  -6.198  1.00  0.00           H  
ATOM    621 1HB  LEU A  38       3.244  -8.257  -8.037  1.00  0.00           H  
ATOM    622 2HB  LEU A  38       3.226  -8.390  -6.274  1.00  0.00           H  
ATOM    623  HG  LEU A  38       0.718  -8.030  -7.872  1.00  0.00           H  
ATOM    624 1HD1 LEU A  38       0.486 -10.477  -7.587  1.00  0.00           H  
ATOM    625 2HD1 LEU A  38       1.900 -10.070  -8.566  1.00  0.00           H  
ATOM    626 3HD1 LEU A  38       2.091 -10.516  -6.880  1.00  0.00           H  
ATOM    627 1HD2 LEU A  38      -0.246  -8.814  -5.763  1.00  0.00           H  
ATOM    628 2HD2 LEU A  38       1.376  -8.895  -5.061  1.00  0.00           H  
ATOM    629 3HD2 LEU A  38       0.707  -7.343  -5.547  1.00  0.00           H  
ATOM    630  N   GLN A  39       5.070  -5.897  -7.722  1.00  0.00           N  
ATOM    631  CA  GLN A  39       6.441  -5.445  -7.539  1.00  0.00           C  
ATOM    632  C   GLN A  39       6.463  -3.990  -7.122  1.00  0.00           C  
ATOM    633  O   GLN A  39       7.205  -3.609  -6.214  1.00  0.00           O  
ATOM    634  CB  GLN A  39       7.234  -5.607  -8.835  1.00  0.00           C  
ATOM    635  CG  GLN A  39       7.509  -7.036  -9.222  1.00  0.00           C  
ATOM    636  CD  GLN A  39       8.145  -7.164 -10.583  1.00  0.00           C  
ATOM    637  OE1 GLN A  39       8.149  -6.221 -11.375  1.00  0.00           O  
ATOM    638  NE2 GLN A  39       8.691  -8.340 -10.877  1.00  0.00           N  
ATOM    639  H   GLN A  39       4.754  -6.169  -8.653  1.00  0.00           H  
ATOM    640  HA  GLN A  39       6.908  -6.030  -6.754  1.00  0.00           H  
ATOM    641 1HB  GLN A  39       6.679  -5.145  -9.653  1.00  0.00           H  
ATOM    642 2HB  GLN A  39       8.184  -5.086  -8.748  1.00  0.00           H  
ATOM    643 1HG  GLN A  39       8.196  -7.442  -8.495  1.00  0.00           H  
ATOM    644 2HG  GLN A  39       6.582  -7.594  -9.216  1.00  0.00           H  
ATOM    645 1HE2 GLN A  39       9.122  -8.479 -11.769  1.00  0.00           H  
ATOM    646 2HE2 GLN A  39       8.665  -9.086 -10.212  1.00  0.00           H  
ATOM    647  N   TYR A  40       5.602  -3.177  -7.742  1.00  0.00           N  
ATOM    648  CA  TYR A  40       5.563  -1.766  -7.417  1.00  0.00           C  
ATOM    649  C   TYR A  40       5.152  -1.611  -5.975  1.00  0.00           C  
ATOM    650  O   TYR A  40       5.789  -0.867  -5.227  1.00  0.00           O  
ATOM    651  CB  TYR A  40       4.552  -1.032  -8.304  1.00  0.00           C  
ATOM    652  CG  TYR A  40       4.935  -0.935  -9.757  1.00  0.00           C  
ATOM    653  CD1 TYR A  40       3.938  -0.815 -10.720  1.00  0.00           C  
ATOM    654  CD2 TYR A  40       6.262  -0.980 -10.135  1.00  0.00           C  
ATOM    655  CE1 TYR A  40       4.270  -0.739 -12.054  1.00  0.00           C  
ATOM    656  CE2 TYR A  40       6.598  -0.904 -11.473  1.00  0.00           C  
ATOM    657  CZ  TYR A  40       5.610  -0.785 -12.430  1.00  0.00           C  
ATOM    658  OH  TYR A  40       5.952  -0.712 -13.763  1.00  0.00           O  
ATOM    659  H   TYR A  40       5.003  -3.538  -8.481  1.00  0.00           H  
ATOM    660  HA  TYR A  40       6.554  -1.336  -7.543  1.00  0.00           H  
ATOM    661 1HB  TYR A  40       3.587  -1.533  -8.242  1.00  0.00           H  
ATOM    662 2HB  TYR A  40       4.417  -0.035  -7.933  1.00  0.00           H  
ATOM    663  HD1 TYR A  40       2.893  -0.783 -10.417  1.00  0.00           H  
ATOM    664  HD2 TYR A  40       7.042  -1.078  -9.379  1.00  0.00           H  
ATOM    665  HE1 TYR A  40       3.489  -0.647 -12.807  1.00  0.00           H  
ATOM    666  HE2 TYR A  40       7.645  -0.941 -11.774  1.00  0.00           H  
ATOM    667  HH  TYR A  40       5.159  -0.779 -14.304  1.00  0.00           H  
ATOM    668  N   HIS A  41       4.175  -2.411  -5.549  1.00  0.00           N  
ATOM    669  CA  HIS A  41       3.702  -2.322  -4.191  1.00  0.00           C  
ATOM    670  C   HIS A  41       4.800  -2.759  -3.235  1.00  0.00           C  
ATOM    671  O   HIS A  41       5.040  -2.094  -2.234  1.00  0.00           O  
ATOM    672  CB  HIS A  41       2.434  -3.168  -3.997  1.00  0.00           C  
ATOM    673  CG  HIS A  41       1.211  -2.613  -4.720  1.00  0.00           C  
ATOM    674  ND1 HIS A  41       0.718  -1.357  -4.486  1.00  0.00           N  
ATOM    675  CD2 HIS A  41       0.391  -3.164  -5.648  1.00  0.00           C  
ATOM    676  CE1 HIS A  41      -0.336  -1.147  -5.268  1.00  0.00           C  
ATOM    677  NE2 HIS A  41      -0.549  -2.228  -5.972  1.00  0.00           N  
ATOM    678  H   HIS A  41       3.709  -3.035  -6.208  1.00  0.00           H  
ATOM    679  HA  HIS A  41       3.449  -1.292  -3.956  1.00  0.00           H  
ATOM    680 1HB  HIS A  41       2.616  -4.184  -4.356  1.00  0.00           H  
ATOM    681 2HB  HIS A  41       2.202  -3.232  -2.938  1.00  0.00           H  
ATOM    682  HD2 HIS A  41       0.465  -4.163  -6.068  1.00  0.00           H  
ATOM    683  HE1 HIS A  41      -0.933  -0.239  -5.323  1.00  0.00           H  
ATOM    684  HE2 HIS A  41      -1.290  -2.361  -6.651  1.00  0.00           H  
ATOM    685  N   ALA A  42       5.534  -3.827  -3.546  1.00  0.00           N  
ATOM    686  CA  ALA A  42       6.586  -4.233  -2.622  1.00  0.00           C  
ATOM    687  C   ALA A  42       7.617  -3.115  -2.452  1.00  0.00           C  
ATOM    688  O   ALA A  42       8.045  -2.821  -1.330  1.00  0.00           O  
ATOM    689  CB  ALA A  42       7.273  -5.493  -3.116  1.00  0.00           C  
ATOM    690  H   ALA A  42       5.336  -4.373  -4.385  1.00  0.00           H  
ATOM    691  HA  ALA A  42       6.129  -4.427  -1.652  1.00  0.00           H  
ATOM    692 1HB  ALA A  42       8.038  -5.793  -2.404  1.00  0.00           H  
ATOM    693 2HB  ALA A  42       6.541  -6.293  -3.221  1.00  0.00           H  
ATOM    694 3HB  ALA A  42       7.731  -5.294  -4.085  1.00  0.00           H  
ATOM    695  N   GLU A  43       7.974  -2.444  -3.557  1.00  0.00           N  
ATOM    696  CA  GLU A  43       8.955  -1.366  -3.482  1.00  0.00           C  
ATOM    697  C   GLU A  43       8.402  -0.160  -2.724  1.00  0.00           C  
ATOM    698  O   GLU A  43       9.122   0.479  -1.940  1.00  0.00           O  
ATOM    699  CB  GLU A  43       9.396  -0.941  -4.890  1.00  0.00           C  
ATOM    700  CG  GLU A  43      10.243  -1.978  -5.663  1.00  0.00           C  
ATOM    701  CD  GLU A  43      11.577  -2.274  -5.032  1.00  0.00           C  
ATOM    702  OE1 GLU A  43      12.302  -1.350  -4.747  1.00  0.00           O  
ATOM    703  OE2 GLU A  43      11.877  -3.434  -4.842  1.00  0.00           O  
ATOM    704  H   GLU A  43       7.582  -2.713  -4.463  1.00  0.00           H  
ATOM    705  HA  GLU A  43       9.826  -1.734  -2.944  1.00  0.00           H  
ATOM    706 1HB  GLU A  43       8.506  -0.735  -5.492  1.00  0.00           H  
ATOM    707 2HB  GLU A  43       9.967  -0.017  -4.828  1.00  0.00           H  
ATOM    708 1HG  GLU A  43       9.676  -2.907  -5.722  1.00  0.00           H  
ATOM    709 2HG  GLU A  43      10.396  -1.618  -6.679  1.00  0.00           H  
ATOM    710  N   TYR A  44       7.114   0.135  -2.919  1.00  0.00           N  
ATOM    711  CA  TYR A  44       6.503   1.270  -2.250  1.00  0.00           C  
ATOM    712  C   TYR A  44       6.504   1.047  -0.753  1.00  0.00           C  
ATOM    713  O   TYR A  44       6.838   1.954   0.014  1.00  0.00           O  
ATOM    714  CB  TYR A  44       5.059   1.464  -2.710  1.00  0.00           C  
ATOM    715  CG  TYR A  44       4.895   1.896  -4.157  1.00  0.00           C  
ATOM    716  CD1 TYR A  44       3.716   1.589  -4.837  1.00  0.00           C  
ATOM    717  CD2 TYR A  44       5.908   2.574  -4.809  1.00  0.00           C  
ATOM    718  CE1 TYR A  44       3.554   1.959  -6.150  1.00  0.00           C  
ATOM    719  CE2 TYR A  44       5.745   2.947  -6.132  1.00  0.00           C  
ATOM    720  CZ  TYR A  44       4.576   2.642  -6.802  1.00  0.00           C  
ATOM    721  OH  TYR A  44       4.420   3.017  -8.120  1.00  0.00           O  
ATOM    722  H   TYR A  44       6.564  -0.416  -3.579  1.00  0.00           H  
ATOM    723  HA  TYR A  44       7.084   2.166  -2.465  1.00  0.00           H  
ATOM    724 1HB  TYR A  44       4.513   0.529  -2.575  1.00  0.00           H  
ATOM    725 2HB  TYR A  44       4.575   2.209  -2.076  1.00  0.00           H  
ATOM    726  HD1 TYR A  44       2.918   1.050  -4.324  1.00  0.00           H  
ATOM    727  HD2 TYR A  44       6.833   2.813  -4.283  1.00  0.00           H  
ATOM    728  HE1 TYR A  44       2.630   1.713  -6.674  1.00  0.00           H  
ATOM    729  HE2 TYR A  44       6.543   3.480  -6.648  1.00  0.00           H  
ATOM    730  HH  TYR A  44       3.595   2.660  -8.459  1.00  0.00           H  
ATOM    731  N   GLU A  45       6.206  -0.188  -0.341  1.00  0.00           N  
ATOM    732  CA  GLU A  45       6.145  -0.485   1.075  1.00  0.00           C  
ATOM    733  C   GLU A  45       7.531  -0.369   1.684  1.00  0.00           C  
ATOM    734  O   GLU A  45       7.672   0.179   2.774  1.00  0.00           O  
ATOM    735  CB  GLU A  45       5.610  -1.894   1.298  1.00  0.00           C  
ATOM    736  CG  GLU A  45       4.143  -2.122   0.877  1.00  0.00           C  
ATOM    737  CD  GLU A  45       3.123  -1.315   1.555  1.00  0.00           C  
ATOM    738  OE1 GLU A  45       3.046  -1.347   2.741  1.00  0.00           O  
ATOM    739  OE2 GLU A  45       2.403  -0.635   0.864  1.00  0.00           O  
ATOM    740  H   GLU A  45       5.961  -0.906  -1.025  1.00  0.00           H  
ATOM    741  HA  GLU A  45       5.485   0.232   1.561  1.00  0.00           H  
ATOM    742 1HB  GLU A  45       6.209  -2.588   0.716  1.00  0.00           H  
ATOM    743 2HB  GLU A  45       5.707  -2.164   2.350  1.00  0.00           H  
ATOM    744 1HG  GLU A  45       4.034  -1.947  -0.163  1.00  0.00           H  
ATOM    745 2HG  GLU A  45       3.928  -3.162   1.059  1.00  0.00           H  
ATOM    746  N   ARG A  46       8.570  -0.821   0.964  1.00  0.00           N  
ATOM    747  CA  ARG A  46       9.927  -0.700   1.490  1.00  0.00           C  
ATOM    748  C   ARG A  46      10.289   0.766   1.707  1.00  0.00           C  
ATOM    749  O   ARG A  46      10.867   1.132   2.737  1.00  0.00           O  
ATOM    750  CB  ARG A  46      10.930  -1.373   0.566  1.00  0.00           C  
ATOM    751  CG  ARG A  46      10.795  -2.892   0.570  1.00  0.00           C  
ATOM    752  CD  ARG A  46      11.857  -3.579  -0.173  1.00  0.00           C  
ATOM    753  NE  ARG A  46      11.579  -5.009  -0.299  1.00  0.00           N  
ATOM    754  CZ  ARG A  46      11.125  -5.593  -1.429  1.00  0.00           C  
ATOM    755  NH1 ARG A  46      10.948  -4.854  -2.497  1.00  0.00           N  
ATOM    756  NH2 ARG A  46      10.887  -6.896  -1.464  1.00  0.00           N  
ATOM    757  H   ARG A  46       8.408  -1.288   0.069  1.00  0.00           H  
ATOM    758  HA  ARG A  46       9.968  -1.209   2.452  1.00  0.00           H  
ATOM    759 1HB  ARG A  46      10.776  -1.027  -0.458  1.00  0.00           H  
ATOM    760 2HB  ARG A  46      11.944  -1.112   0.861  1.00  0.00           H  
ATOM    761 1HG  ARG A  46      10.828  -3.242   1.601  1.00  0.00           H  
ATOM    762 2HG  ARG A  46       9.854  -3.171   0.141  1.00  0.00           H  
ATOM    763 1HD  ARG A  46      11.928  -3.154  -1.179  1.00  0.00           H  
ATOM    764 2HD  ARG A  46      12.807  -3.457   0.343  1.00  0.00           H  
ATOM    765  HE  ARG A  46      11.716  -5.592   0.513  1.00  0.00           H  
ATOM    766 1HH1 ARG A  46      11.148  -3.860  -2.452  1.00  0.00           H  
ATOM    767 2HH1 ARG A  46      10.645  -5.263  -3.373  1.00  0.00           H  
ATOM    768 1HH2 ARG A  46      11.035  -7.460  -0.643  1.00  0.00           H  
ATOM    769 2HH2 ARG A  46      10.569  -7.338  -2.337  1.00  0.00           H  
ATOM    770  N   THR A  47       9.874   1.622   0.769  1.00  0.00           N  
ATOM    771  CA  THR A  47      10.124   3.046   0.898  1.00  0.00           C  
ATOM    772  C   THR A  47       9.425   3.575   2.139  1.00  0.00           C  
ATOM    773  O   THR A  47      10.022   4.306   2.935  1.00  0.00           O  
ATOM    774  CB  THR A  47       9.639   3.826  -0.339  1.00  0.00           C  
ATOM    775  OG1 THR A  47      10.364   3.390  -1.504  1.00  0.00           O  
ATOM    776  CG2 THR A  47       9.830   5.321  -0.122  1.00  0.00           C  
ATOM    777  H   THR A  47       9.408   1.265  -0.069  1.00  0.00           H  
ATOM    778  HA  THR A  47      11.196   3.206   1.015  1.00  0.00           H  
ATOM    779  HB  THR A  47       8.583   3.631  -0.496  1.00  0.00           H  
ATOM    780  HG1 THR A  47      10.167   2.448  -1.667  1.00  0.00           H  
ATOM    781 1HG2 THR A  47       9.475   5.867  -0.994  1.00  0.00           H  
ATOM    782 2HG2 THR A  47       9.260   5.637   0.756  1.00  0.00           H  
ATOM    783 3HG2 THR A  47      10.884   5.540   0.036  1.00  0.00           H  
ATOM    784  N   HIS A  48       8.174   3.161   2.333  1.00  0.00           N  
ATOM    785  CA  HIS A  48       7.394   3.614   3.471  1.00  0.00           C  
ATOM    786  C   HIS A  48       8.015   3.141   4.783  1.00  0.00           C  
ATOM    787  O   HIS A  48       8.007   3.883   5.765  1.00  0.00           O  
ATOM    788  CB  HIS A  48       5.965   3.108   3.399  1.00  0.00           C  
ATOM    789  CG  HIS A  48       5.137   3.662   2.278  1.00  0.00           C  
ATOM    790  ND1 HIS A  48       3.901   3.146   1.963  1.00  0.00           N  
ATOM    791  CD2 HIS A  48       5.365   4.661   1.392  1.00  0.00           C  
ATOM    792  CE1 HIS A  48       3.389   3.803   0.940  1.00  0.00           C  
ATOM    793  NE2 HIS A  48       4.254   4.739   0.566  1.00  0.00           N  
ATOM    794  H   HIS A  48       7.738   2.549   1.641  1.00  0.00           H  
ATOM    795  HA  HIS A  48       7.368   4.702   3.483  1.00  0.00           H  
ATOM    796 1HB  HIS A  48       5.967   2.023   3.312  1.00  0.00           H  
ATOM    797 2HB  HIS A  48       5.456   3.349   4.335  1.00  0.00           H  
ATOM    798  HD1 HIS A  48       3.448   2.381   2.460  1.00  0.00           H  
ATOM    799  HD2 HIS A  48       6.206   5.345   1.251  1.00  0.00           H  
ATOM    800  HE1 HIS A  48       2.408   3.531   0.551  1.00  0.00           H  
ATOM    801  N   VAL A  49       8.602   1.932   4.805  1.00  0.00           N  
ATOM    802  CA  VAL A  49       9.225   1.455   6.035  1.00  0.00           C  
ATOM    803  C   VAL A  49      10.318   2.424   6.430  1.00  0.00           C  
ATOM    804  O   VAL A  49      10.331   2.932   7.556  1.00  0.00           O  
ATOM    805  CB  VAL A  49       9.931   0.078   5.854  1.00  0.00           C  
ATOM    806  CG1 VAL A  49      10.739  -0.234   7.111  1.00  0.00           C  
ATOM    807  CG2 VAL A  49       8.961  -1.021   5.623  1.00  0.00           C  
ATOM    808  H   VAL A  49       8.567   1.338   3.977  1.00  0.00           H  
ATOM    809  HA  VAL A  49       8.473   1.400   6.825  1.00  0.00           H  
ATOM    810  HB  VAL A  49      10.614   0.146   5.013  1.00  0.00           H  
ATOM    811 1HG1 VAL A  49      11.258  -1.175   6.977  1.00  0.00           H  
ATOM    812 2HG1 VAL A  49      11.473   0.557   7.288  1.00  0.00           H  
ATOM    813 3HG1 VAL A  49      10.070  -0.303   7.968  1.00  0.00           H  
ATOM    814 1HG2 VAL A  49       9.495  -1.950   5.494  1.00  0.00           H  
ATOM    815 2HG2 VAL A  49       8.330  -1.088   6.473  1.00  0.00           H  
ATOM    816 3HG2 VAL A  49       8.379  -0.832   4.753  1.00  0.00           H  
ATOM    817  N   ASP A  50      11.211   2.732   5.481  1.00  0.00           N  
ATOM    818  CA  ASP A  50      12.304   3.636   5.797  1.00  0.00           C  
ATOM    819  C   ASP A  50      11.804   5.017   6.190  1.00  0.00           C  
ATOM    820  O   ASP A  50      12.254   5.579   7.192  1.00  0.00           O  
ATOM    821  CB  ASP A  50      13.255   3.772   4.601  1.00  0.00           C  
ATOM    822  CG  ASP A  50      14.147   2.537   4.345  1.00  0.00           C  
ATOM    823  OD1 ASP A  50      14.257   1.702   5.212  1.00  0.00           O  
ATOM    824  OD2 ASP A  50      14.726   2.461   3.283  1.00  0.00           O  
ATOM    825  H   ASP A  50      11.128   2.310   4.552  1.00  0.00           H  
ATOM    826  HA  ASP A  50      12.857   3.222   6.641  1.00  0.00           H  
ATOM    827 1HB  ASP A  50      12.656   3.951   3.701  1.00  0.00           H  
ATOM    828 2HB  ASP A  50      13.892   4.647   4.743  1.00  0.00           H  
ATOM    829  N   GLU A  51      10.821   5.547   5.460  1.00  0.00           N  
ATOM    830  CA  GLU A  51      10.346   6.879   5.799  1.00  0.00           C  
ATOM    831  C   GLU A  51       9.696   6.915   7.180  1.00  0.00           C  
ATOM    832  O   GLU A  51       9.929   7.845   7.951  1.00  0.00           O  
ATOM    833  CB  GLU A  51       9.408   7.414   4.705  1.00  0.00           C  
ATOM    834  CG  GLU A  51      10.145   7.779   3.391  1.00  0.00           C  
ATOM    835  CD  GLU A  51       9.275   8.315   2.245  1.00  0.00           C  
ATOM    836  OE1 GLU A  51       8.065   8.289   2.322  1.00  0.00           O  
ATOM    837  OE2 GLU A  51       9.853   8.762   1.280  1.00  0.00           O  
ATOM    838  H   GLU A  51      10.447   5.047   4.653  1.00  0.00           H  
ATOM    839  HA  GLU A  51      11.212   7.542   5.828  1.00  0.00           H  
ATOM    840 1HB  GLU A  51       8.688   6.640   4.458  1.00  0.00           H  
ATOM    841 2HB  GLU A  51       8.863   8.286   5.068  1.00  0.00           H  
ATOM    842 1HG  GLU A  51      10.903   8.526   3.626  1.00  0.00           H  
ATOM    843 2HG  GLU A  51      10.665   6.886   3.043  1.00  0.00           H  
ATOM    844  N   LEU A  52       8.929   5.893   7.544  1.00  0.00           N  
ATOM    845  CA  LEU A  52       8.327   5.939   8.862  1.00  0.00           C  
ATOM    846  C   LEU A  52       9.369   5.846   9.958  1.00  0.00           C  
ATOM    847  O   LEU A  52       9.243   6.513  10.996  1.00  0.00           O  
ATOM    848  CB  LEU A  52       7.300   4.841   9.067  1.00  0.00           C  
ATOM    849  CG  LEU A  52       6.020   4.964   8.287  1.00  0.00           C  
ATOM    850  CD1 LEU A  52       5.185   3.777   8.618  1.00  0.00           C  
ATOM    851  CD2 LEU A  52       5.333   6.293   8.627  1.00  0.00           C  
ATOM    852  H   LEU A  52       8.742   5.116   6.910  1.00  0.00           H  
ATOM    853  HA  LEU A  52       7.815   6.893   8.964  1.00  0.00           H  
ATOM    854 1HB  LEU A  52       7.764   3.892   8.773  1.00  0.00           H  
ATOM    855 2HB  LEU A  52       7.050   4.785  10.124  1.00  0.00           H  
ATOM    856  HG  LEU A  52       6.226   4.926   7.221  1.00  0.00           H  
ATOM    857 1HD1 LEU A  52       4.244   3.804   8.061  1.00  0.00           H  
ATOM    858 2HD1 LEU A  52       5.733   2.881   8.368  1.00  0.00           H  
ATOM    859 3HD1 LEU A  52       4.993   3.797   9.668  1.00  0.00           H  
ATOM    860 1HD2 LEU A  52       4.394   6.379   8.077  1.00  0.00           H  
ATOM    861 2HD2 LEU A  52       5.142   6.330   9.672  1.00  0.00           H  
ATOM    862 3HD2 LEU A  52       5.986   7.118   8.355  1.00  0.00           H  
ATOM    863  N   GLU A  53      10.418   5.040   9.747  1.00  0.00           N  
ATOM    864  CA  GLU A  53      11.437   4.957  10.778  1.00  0.00           C  
ATOM    865  C   GLU A  53      12.141   6.312  10.922  1.00  0.00           C  
ATOM    866  O   GLU A  53      12.349   6.787  12.039  1.00  0.00           O  
ATOM    867  CB  GLU A  53      12.448   3.830  10.494  1.00  0.00           C  
ATOM    868  CG  GLU A  53      11.864   2.391  10.645  1.00  0.00           C  
ATOM    869  CD  GLU A  53      12.892   1.273  10.453  1.00  0.00           C  
ATOM    870  OE1 GLU A  53      14.032   1.573  10.194  1.00  0.00           O  
ATOM    871  OE2 GLU A  53      12.527   0.120  10.568  1.00  0.00           O  
ATOM    872  H   GLU A  53      10.494   4.483   8.890  1.00  0.00           H  
ATOM    873  HA  GLU A  53      10.947   4.730  11.726  1.00  0.00           H  
ATOM    874 1HB  GLU A  53      12.815   3.931   9.468  1.00  0.00           H  
ATOM    875 2HB  GLU A  53      13.302   3.926  11.161  1.00  0.00           H  
ATOM    876 1HG  GLU A  53      11.421   2.295  11.636  1.00  0.00           H  
ATOM    877 2HG  GLU A  53      11.071   2.267   9.914  1.00  0.00           H  
ATOM    878  N   GLU A  54      12.411   6.992   9.796  1.00  0.00           N  
ATOM    879  CA  GLU A  54      13.069   8.304   9.822  1.00  0.00           C  
ATOM    880  C   GLU A  54      12.232   9.350  10.555  1.00  0.00           C  
ATOM    881  O   GLU A  54      12.771  10.219  11.244  1.00  0.00           O  
ATOM    882  CB  GLU A  54      13.398   8.799   8.406  1.00  0.00           C  
ATOM    883  CG  GLU A  54      14.535   8.032   7.703  1.00  0.00           C  
ATOM    884  CD  GLU A  54      14.825   8.525   6.296  1.00  0.00           C  
ATOM    885  OE1 GLU A  54      14.111   9.373   5.814  1.00  0.00           O  
ATOM    886  OE2 GLU A  54      15.770   8.050   5.709  1.00  0.00           O  
ATOM    887  H   GLU A  54      12.197   6.561   8.895  1.00  0.00           H  
ATOM    888  HA  GLU A  54      14.009   8.195  10.362  1.00  0.00           H  
ATOM    889 1HB  GLU A  54      12.507   8.714   7.783  1.00  0.00           H  
ATOM    890 2HB  GLU A  54      13.671   9.853   8.443  1.00  0.00           H  
ATOM    891 1HG  GLU A  54      15.440   8.132   8.300  1.00  0.00           H  
ATOM    892 2HG  GLU A  54      14.280   6.978   7.668  1.00  0.00           H  
ATOM    893  N   LEU A  55      10.910   9.244  10.428  1.00  0.00           N  
ATOM    894  CA  LEU A  55       9.981  10.166  11.068  1.00  0.00           C  
ATOM    895  C   LEU A  55       9.720   9.823  12.530  1.00  0.00           C  
ATOM    896  O   LEU A  55       9.028  10.569  13.227  1.00  0.00           O  
ATOM    897  CB  LEU A  55       8.642  10.132  10.338  1.00  0.00           C  
ATOM    898  CG  LEU A  55       8.663  10.619   8.905  1.00  0.00           C  
ATOM    899  CD1 LEU A  55       7.326  10.347   8.286  1.00  0.00           C  
ATOM    900  CD2 LEU A  55       8.993  12.087   8.873  1.00  0.00           C  
ATOM    901  H   LEU A  55      10.538   8.519   9.813  1.00  0.00           H  
ATOM    902  HA  LEU A  55      10.402  11.167  11.015  1.00  0.00           H  
ATOM    903 1HB  LEU A  55       8.289   9.099  10.327  1.00  0.00           H  
ATOM    904 2HB  LEU A  55       7.925  10.735  10.891  1.00  0.00           H  
ATOM    905  HG  LEU A  55       9.414  10.089   8.351  1.00  0.00           H  
ATOM    906 1HD1 LEU A  55       7.353  10.673   7.280  1.00  0.00           H  
ATOM    907 2HD1 LEU A  55       7.119   9.280   8.315  1.00  0.00           H  
ATOM    908 3HD1 LEU A  55       6.565  10.886   8.832  1.00  0.00           H  
ATOM    909 1HD2 LEU A  55       9.013  12.423   7.847  1.00  0.00           H  
ATOM    910 2HD2 LEU A  55       8.240  12.644   9.427  1.00  0.00           H  
ATOM    911 3HD2 LEU A  55       9.972  12.246   9.326  1.00  0.00           H  
ATOM    912  N   GLY A  56      10.223   8.680  12.996  1.00  0.00           N  
ATOM    913  CA  GLY A  56       9.995   8.272  14.365  1.00  0.00           C  
ATOM    914  C   GLY A  56       8.568   7.805  14.647  1.00  0.00           C  
ATOM    915  O   GLY A  56       8.111   7.903  15.791  1.00  0.00           O  
ATOM    916  H   GLY A  56      10.814   8.089  12.414  1.00  0.00           H  
ATOM    917 1HA  GLY A  56      10.688   7.463  14.602  1.00  0.00           H  
ATOM    918 2HA  GLY A  56      10.244   9.099  15.027  1.00  0.00           H  
ATOM    919  N   LEU A  57       7.838   7.275  13.651  1.00  0.00           N  
ATOM    920  CA  LEU A  57       6.447   6.897  13.948  1.00  0.00           C  
ATOM    921  C   LEU A  57       6.323   5.541  14.633  1.00  0.00           C  
ATOM    922  O   LEU A  57       5.798   4.573  14.074  1.00  0.00           O  
ATOM    923  CB  LEU A  57       5.581   6.864  12.686  1.00  0.00           C  
ATOM    924  CG  LEU A  57       4.060   6.660  12.980  1.00  0.00           C  
ATOM    925  CD1 LEU A  57       3.556   7.841  13.766  1.00  0.00           C  
ATOM    926  CD2 LEU A  57       3.270   6.482  11.690  1.00  0.00           C  
ATOM    927  H   LEU A  57       8.242   7.147  12.719  1.00  0.00           H  
ATOM    928  HA  LEU A  57       6.033   7.649  14.617  1.00  0.00           H  
ATOM    929 1HB  LEU A  57       5.706   7.801  12.142  1.00  0.00           H  
ATOM    930 2HB  LEU A  57       5.921   6.045  12.052  1.00  0.00           H  
ATOM    931  HG  LEU A  57       3.931   5.775  13.602  1.00  0.00           H  
ATOM    932 1HD1 LEU A  57       2.502   7.699  14.000  1.00  0.00           H  
ATOM    933 2HD1 LEU A  57       4.125   7.927  14.692  1.00  0.00           H  
ATOM    934 3HD1 LEU A  57       3.678   8.745  13.190  1.00  0.00           H  
ATOM    935 1HD2 LEU A  57       2.217   6.348  11.929  1.00  0.00           H  
ATOM    936 2HD2 LEU A  57       3.384   7.352  11.067  1.00  0.00           H  
ATOM    937 3HD2 LEU A  57       3.631   5.611  11.158  1.00  0.00           H  
ATOM    938  N   GLY A  58       6.789   5.506  15.872  1.00  0.00           N  
ATOM    939  CA  GLY A  58       6.788   4.314  16.700  1.00  0.00           C  
ATOM    940  C   GLY A  58       7.615   3.235  16.032  1.00  0.00           C  
ATOM    941  O   GLY A  58       8.469   3.521  15.193  1.00  0.00           O  
ATOM    942  H   GLY A  58       7.191   6.372  16.222  1.00  0.00           H  
ATOM    943 1HA  GLY A  58       7.202   4.548  17.681  1.00  0.00           H  
ATOM    944 2HA  GLY A  58       5.766   3.967  16.844  1.00  0.00           H  
ATOM    945  N   GLU A  59       7.346   1.990  16.397  1.00  0.00           N  
ATOM    946  CA  GLU A  59       8.013   0.858  15.769  1.00  0.00           C  
ATOM    947  C   GLU A  59       6.982   0.002  15.042  1.00  0.00           C  
ATOM    948  O   GLU A  59       7.261  -0.577  13.988  1.00  0.00           O  
ATOM    949  CB  GLU A  59       8.759   0.022  16.811  1.00  0.00           C  
ATOM    950  CG  GLU A  59       9.893   0.763  17.523  1.00  0.00           C  
ATOM    951  CD  GLU A  59      10.616  -0.088  18.552  1.00  0.00           C  
ATOM    952  OE1 GLU A  59      10.213  -1.207  18.764  1.00  0.00           O  
ATOM    953  OE2 GLU A  59      11.571   0.389  19.121  1.00  0.00           O  
ATOM    954  H   GLU A  59       6.660   1.830  17.118  1.00  0.00           H  
ATOM    955  HA  GLU A  59       8.729   1.227  15.034  1.00  0.00           H  
ATOM    956 1HB  GLU A  59       8.055  -0.328  17.568  1.00  0.00           H  
ATOM    957 2HB  GLU A  59       9.184  -0.859  16.330  1.00  0.00           H  
ATOM    958 1HG  GLU A  59      10.612   1.103  16.777  1.00  0.00           H  
ATOM    959 2HG  GLU A  59       9.482   1.643  18.015  1.00  0.00           H  
ATOM    960  N   ASP A  60       5.771  -0.037  15.605  1.00  0.00           N  
ATOM    961  CA  ASP A  60       4.686  -0.878  15.116  1.00  0.00           C  
ATOM    962  C   ASP A  60       4.278  -0.535  13.694  1.00  0.00           C  
ATOM    963  O   ASP A  60       3.967  -1.422  12.897  1.00  0.00           O  
ATOM    964  CB  ASP A  60       3.455  -0.697  16.008  1.00  0.00           C  
ATOM    965  CG  ASP A  60       3.608  -1.291  17.408  1.00  0.00           C  
ATOM    966  OD1 ASP A  60       4.517  -2.051  17.633  1.00  0.00           O  
ATOM    967  OD2 ASP A  60       2.815  -0.951  18.249  1.00  0.00           O  
ATOM    968  H   ASP A  60       5.615   0.503  16.438  1.00  0.00           H  
ATOM    969  HA  ASP A  60       5.013  -1.919  15.144  1.00  0.00           H  
ATOM    970 1HB  ASP A  60       3.230   0.365  16.102  1.00  0.00           H  
ATOM    971 2HB  ASP A  60       2.594  -1.164  15.528  1.00  0.00           H  
ATOM    972  N   CYS A  61       4.271   0.753  13.363  1.00  0.00           N  
ATOM    973  CA  CYS A  61       3.844   1.123  12.030  1.00  0.00           C  
ATOM    974  C   CYS A  61       4.864   0.642  11.009  1.00  0.00           C  
ATOM    975  O   CYS A  61       4.492   0.122   9.959  1.00  0.00           O  
ATOM    976  CB  CYS A  61       3.644   2.621  11.926  1.00  0.00           C  
ATOM    977  SG  CYS A  61       2.258   3.232  12.899  1.00  0.00           S  
ATOM    978  H   CYS A  61       4.550   1.458  14.032  1.00  0.00           H  
ATOM    979  HA  CYS A  61       2.889   0.639  11.823  1.00  0.00           H  
ATOM    980 1HB  CYS A  61       4.551   3.149  12.239  1.00  0.00           H  
ATOM    981 2HB  CYS A  61       3.444   2.872  10.900  1.00  0.00           H  
ATOM    982  HG  CYS A  61       2.515   4.525  12.696  1.00  0.00           H  
ATOM    983  N   ALA A  62       6.156   0.780  11.325  1.00  0.00           N  
ATOM    984  CA  ALA A  62       7.187   0.319  10.408  1.00  0.00           C  
ATOM    985  C   ALA A  62       7.071  -1.180  10.239  1.00  0.00           C  
ATOM    986  O   ALA A  62       7.166  -1.682   9.122  1.00  0.00           O  
ATOM    987  CB  ALA A  62       8.565   0.678  10.913  1.00  0.00           C  
ATOM    988  H   ALA A  62       6.417   1.193  12.209  1.00  0.00           H  
ATOM    989  HA  ALA A  62       7.024   0.789   9.438  1.00  0.00           H  
ATOM    990 1HB  ALA A  62       9.322   0.330  10.209  1.00  0.00           H  
ATOM    991 2HB  ALA A  62       8.643   1.762  11.019  1.00  0.00           H  
ATOM    992 3HB  ALA A  62       8.733   0.206  11.882  1.00  0.00           H  
ATOM    993  N   GLU A  63       6.805  -1.895  11.343  1.00  0.00           N  
ATOM    994  CA  GLU A  63       6.660  -3.342  11.266  1.00  0.00           C  
ATOM    995  C   GLU A  63       5.519  -3.708  10.332  1.00  0.00           C  
ATOM    996  O   GLU A  63       5.640  -4.639   9.532  1.00  0.00           O  
ATOM    997  CB  GLU A  63       6.435  -3.972  12.644  1.00  0.00           C  
ATOM    998  CG  GLU A  63       6.325  -5.511  12.597  1.00  0.00           C  
ATOM    999  CD  GLU A  63       6.211  -6.175  13.956  1.00  0.00           C  
ATOM   1000  OE1 GLU A  63       6.881  -5.752  14.867  1.00  0.00           O  
ATOM   1001  OE2 GLU A  63       5.451  -7.107  14.076  1.00  0.00           O  
ATOM   1002  H   GLU A  63       6.742  -1.430  12.250  1.00  0.00           H  
ATOM   1003  HA  GLU A  63       7.580  -3.757  10.858  1.00  0.00           H  
ATOM   1004 1HB  GLU A  63       7.253  -3.698  13.310  1.00  0.00           H  
ATOM   1005 2HB  GLU A  63       5.516  -3.580  13.077  1.00  0.00           H  
ATOM   1006 1HG  GLU A  63       5.446  -5.774  12.005  1.00  0.00           H  
ATOM   1007 2HG  GLU A  63       7.201  -5.903  12.080  1.00  0.00           H  
ATOM   1008  N   ARG A  64       4.408  -2.970  10.416  1.00  0.00           N  
ATOM   1009  CA  ARG A  64       3.275  -3.243   9.546  1.00  0.00           C  
ATOM   1010  C   ARG A  64       3.678  -3.056   8.087  1.00  0.00           C  
ATOM   1011  O   ARG A  64       3.368  -3.893   7.237  1.00  0.00           O  
ATOM   1012  CB  ARG A  64       2.110  -2.312   9.869  1.00  0.00           C  
ATOM   1013  CG  ARG A  64       0.847  -2.532   9.041  1.00  0.00           C  
ATOM   1014  CD  ARG A  64       0.240  -3.864   9.315  1.00  0.00           C  
ATOM   1015  NE  ARG A  64      -0.361  -3.947  10.640  1.00  0.00           N  
ATOM   1016  CZ  ARG A  64      -0.589  -5.104  11.295  1.00  0.00           C  
ATOM   1017  NH1 ARG A  64      -0.220  -6.247  10.746  1.00  0.00           N  
ATOM   1018  NH2 ARG A  64      -1.182  -5.085  12.475  1.00  0.00           N  
ATOM   1019  H   ARG A  64       4.343  -2.228  11.115  1.00  0.00           H  
ATOM   1020  HA  ARG A  64       2.960  -4.276   9.696  1.00  0.00           H  
ATOM   1021 1HB  ARG A  64       1.846  -2.408  10.923  1.00  0.00           H  
ATOM   1022 2HB  ARG A  64       2.418  -1.281   9.710  1.00  0.00           H  
ATOM   1023 1HG  ARG A  64       0.113  -1.765   9.299  1.00  0.00           H  
ATOM   1024 2HG  ARG A  64       1.086  -2.466   7.977  1.00  0.00           H  
ATOM   1025 1HD  ARG A  64      -0.546  -4.049   8.589  1.00  0.00           H  
ATOM   1026 2HD  ARG A  64       1.001  -4.641   9.231  1.00  0.00           H  
ATOM   1027  HE  ARG A  64      -0.666  -3.065  11.090  1.00  0.00           H  
ATOM   1028 1HH1 ARG A  64       0.227  -6.240   9.835  1.00  0.00           H  
ATOM   1029 2HH1 ARG A  64      -0.376  -7.124  11.220  1.00  0.00           H  
ATOM   1030 1HH2 ARG A  64      -1.493  -4.181  12.871  1.00  0.00           H  
ATOM   1031 2HH2 ARG A  64      -1.357  -5.941  12.971  1.00  0.00           H  
ATOM   1032  N   GLU A  65       4.441  -2.000   7.803  1.00  0.00           N  
ATOM   1033  CA  GLU A  65       4.857  -1.752   6.428  1.00  0.00           C  
ATOM   1034  C   GLU A  65       5.811  -2.863   5.965  1.00  0.00           C  
ATOM   1035  O   GLU A  65       5.749  -3.311   4.816  1.00  0.00           O  
ATOM   1036  CB  GLU A  65       5.587  -0.422   6.319  1.00  0.00           C  
ATOM   1037  CG  GLU A  65       4.828   0.850   6.611  1.00  0.00           C  
ATOM   1038  CD  GLU A  65       3.686   1.145   5.786  1.00  0.00           C  
ATOM   1039  OE1 GLU A  65       3.808   1.163   4.588  1.00  0.00           O  
ATOM   1040  OE2 GLU A  65       2.655   1.382   6.355  1.00  0.00           O  
ATOM   1041  H   GLU A  65       4.687  -1.340   8.545  1.00  0.00           H  
ATOM   1042  HA  GLU A  65       3.978  -1.747   5.781  1.00  0.00           H  
ATOM   1043 1HB  GLU A  65       6.377  -0.413   7.043  1.00  0.00           H  
ATOM   1044 2HB  GLU A  65       6.033  -0.324   5.328  1.00  0.00           H  
ATOM   1045 1HG  GLU A  65       4.512   0.839   7.639  1.00  0.00           H  
ATOM   1046 2HG  GLU A  65       5.541   1.660   6.487  1.00  0.00           H  
ATOM   1047  N   GLN A  66       6.669  -3.345   6.879  1.00  0.00           N  
ATOM   1048  CA  GLN A  66       7.612  -4.400   6.537  1.00  0.00           C  
ATOM   1049  C   GLN A  66       6.857  -5.673   6.204  1.00  0.00           C  
ATOM   1050  O   GLN A  66       7.159  -6.325   5.202  1.00  0.00           O  
ATOM   1051  CB  GLN A  66       8.576  -4.674   7.703  1.00  0.00           C  
ATOM   1052  CG  GLN A  66       9.584  -3.560   7.990  1.00  0.00           C  
ATOM   1053  CD  GLN A  66      10.371  -3.759   9.276  1.00  0.00           C  
ATOM   1054  OE1 GLN A  66      10.026  -4.607  10.104  1.00  0.00           O  
ATOM   1055  NE2 GLN A  66      11.426  -2.970   9.465  1.00  0.00           N  
ATOM   1056  H   GLN A  66       6.688  -2.933   7.811  1.00  0.00           H  
ATOM   1057  HA  GLN A  66       8.181  -4.095   5.660  1.00  0.00           H  
ATOM   1058 1HB  GLN A  66       8.002  -4.837   8.609  1.00  0.00           H  
ATOM   1059 2HB  GLN A  66       9.131  -5.589   7.504  1.00  0.00           H  
ATOM   1060 1HG  GLN A  66      10.294  -3.521   7.169  1.00  0.00           H  
ATOM   1061 2HG  GLN A  66       9.064  -2.632   8.068  1.00  0.00           H  
ATOM   1062 1HE2 GLN A  66      11.972  -3.045  10.301  1.00  0.00           H  
ATOM   1063 2HE2 GLN A  66      11.677  -2.280   8.785  1.00  0.00           H  
ATOM   1064  N   GLU A  67       5.826  -5.997   7.002  1.00  0.00           N  
ATOM   1065  CA  GLU A  67       5.045  -7.197   6.731  1.00  0.00           C  
ATOM   1066  C   GLU A  67       4.408  -7.067   5.365  1.00  0.00           C  
ATOM   1067  O   GLU A  67       4.395  -8.013   4.580  1.00  0.00           O  
ATOM   1068  CB  GLU A  67       3.970  -7.460   7.804  1.00  0.00           C  
ATOM   1069  CG  GLU A  67       3.207  -8.795   7.586  1.00  0.00           C  
ATOM   1070  CD  GLU A  67       2.220  -9.186   8.693  1.00  0.00           C  
ATOM   1071  OE1 GLU A  67       2.026  -8.435   9.623  1.00  0.00           O  
ATOM   1072  OE2 GLU A  67       1.679 -10.263   8.603  1.00  0.00           O  
ATOM   1073  H   GLU A  67       5.617  -5.423   7.820  1.00  0.00           H  
ATOM   1074  HA  GLU A  67       5.721  -8.054   6.710  1.00  0.00           H  
ATOM   1075 1HB  GLU A  67       4.437  -7.481   8.790  1.00  0.00           H  
ATOM   1076 2HB  GLU A  67       3.248  -6.643   7.803  1.00  0.00           H  
ATOM   1077 1HG  GLU A  67       2.661  -8.721   6.656  1.00  0.00           H  
ATOM   1078 2HG  GLU A  67       3.940  -9.592   7.470  1.00  0.00           H  
ATOM   1079  N   HIS A  68       3.909  -5.876   5.043  1.00  0.00           N  
ATOM   1080  CA  HIS A  68       3.283  -5.702   3.753  1.00  0.00           C  
ATOM   1081  C   HIS A  68       4.281  -5.873   2.623  1.00  0.00           C  
ATOM   1082  O   HIS A  68       3.984  -6.534   1.625  1.00  0.00           O  
ATOM   1083  CB  HIS A  68       2.581  -4.354   3.666  1.00  0.00           C  
ATOM   1084  CG  HIS A  68       1.372  -4.298   4.475  1.00  0.00           C  
ATOM   1085  ND1 HIS A  68       0.272  -3.561   4.115  1.00  0.00           N  
ATOM   1086  CD2 HIS A  68       1.064  -4.886   5.641  1.00  0.00           C  
ATOM   1087  CE1 HIS A  68      -0.652  -3.710   5.016  1.00  0.00           C  
ATOM   1088  NE2 HIS A  68      -0.197  -4.506   5.956  1.00  0.00           N  
ATOM   1089  H   HIS A  68       3.928  -5.106   5.715  1.00  0.00           H  
ATOM   1090  HA  HIS A  68       2.533  -6.458   3.614  1.00  0.00           H  
ATOM   1091 1HB  HIS A  68       3.257  -3.567   4.000  1.00  0.00           H  
ATOM   1092 2HB  HIS A  68       2.315  -4.142   2.639  1.00  0.00           H  
ATOM   1093  HD1 HIS A  68       0.132  -3.020   3.258  1.00  0.00           H  
ATOM   1094  HD2 HIS A  68       1.612  -5.555   6.304  1.00  0.00           H  
ATOM   1095  HE1 HIS A  68      -1.593  -3.214   4.908  1.00  0.00           H  
ATOM   1096  N   ALA A  69       5.492  -5.347   2.782  1.00  0.00           N  
ATOM   1097  CA  ALA A  69       6.480  -5.518   1.730  1.00  0.00           C  
ATOM   1098  C   ALA A  69       6.763  -6.997   1.504  1.00  0.00           C  
ATOM   1099  O   ALA A  69       6.873  -7.448   0.356  1.00  0.00           O  
ATOM   1100  CB  ALA A  69       7.768  -4.812   2.092  1.00  0.00           C  
ATOM   1101  H   ALA A  69       5.708  -4.800   3.616  1.00  0.00           H  
ATOM   1102  HA  ALA A  69       6.076  -5.096   0.811  1.00  0.00           H  
ATOM   1103 1HB  ALA A  69       8.484  -4.941   1.285  1.00  0.00           H  
ATOM   1104 2HB  ALA A  69       7.588  -3.756   2.250  1.00  0.00           H  
ATOM   1105 3HB  ALA A  69       8.166  -5.243   3.008  1.00  0.00           H  
ATOM   1106  N   GLU A  70       6.857  -7.762   2.606  1.00  0.00           N  
ATOM   1107  CA  GLU A  70       7.124  -9.189   2.502  1.00  0.00           C  
ATOM   1108  C   GLU A  70       5.968  -9.922   1.849  1.00  0.00           C  
ATOM   1109  O   GLU A  70       6.182 -10.768   0.979  1.00  0.00           O  
ATOM   1110  CB  GLU A  70       7.403  -9.807   3.880  1.00  0.00           C  
ATOM   1111  CG  GLU A  70       8.739  -9.390   4.515  1.00  0.00           C  
ATOM   1112  CD  GLU A  70       8.979 -10.005   5.888  1.00  0.00           C  
ATOM   1113  OE1 GLU A  70       8.104 -10.672   6.392  1.00  0.00           O  
ATOM   1114  OE2 GLU A  70      10.047  -9.808   6.424  1.00  0.00           O  
ATOM   1115  H   GLU A  70       6.765  -7.329   3.527  1.00  0.00           H  
ATOM   1116  HA  GLU A  70       8.007  -9.326   1.878  1.00  0.00           H  
ATOM   1117 1HB  GLU A  70       6.608  -9.518   4.568  1.00  0.00           H  
ATOM   1118 2HB  GLU A  70       7.388 -10.894   3.801  1.00  0.00           H  
ATOM   1119 1HG  GLU A  70       9.549  -9.686   3.851  1.00  0.00           H  
ATOM   1120 2HG  GLU A  70       8.757  -8.305   4.601  1.00  0.00           H  
ATOM   1121  N   MET A  71       4.737  -9.558   2.211  1.00  0.00           N  
ATOM   1122  CA  MET A  71       3.583 -10.228   1.637  1.00  0.00           C  
ATOM   1123  C   MET A  71       3.500  -9.996   0.146  1.00  0.00           C  
ATOM   1124  O   MET A  71       3.221 -10.928  -0.625  1.00  0.00           O  
ATOM   1125  CB  MET A  71       2.297  -9.755   2.310  1.00  0.00           C  
ATOM   1126  CG  MET A  71       2.081 -10.256   3.704  1.00  0.00           C  
ATOM   1127  SD  MET A  71       0.438  -9.890   4.269  1.00  0.00           S  
ATOM   1128  CE  MET A  71       0.507  -8.134   4.333  1.00  0.00           C  
ATOM   1129  H   MET A  71       4.610  -8.845   2.930  1.00  0.00           H  
ATOM   1130  HA  MET A  71       3.690 -11.301   1.801  1.00  0.00           H  
ATOM   1131 1HB  MET A  71       2.340  -8.670   2.382  1.00  0.00           H  
ATOM   1132 2HB  MET A  71       1.472  -9.969   1.755  1.00  0.00           H  
ATOM   1133 1HG  MET A  71       2.220 -11.336   3.723  1.00  0.00           H  
ATOM   1134 2HG  MET A  71       2.792  -9.811   4.383  1.00  0.00           H  
ATOM   1135 1HE  MET A  71      -0.426  -7.741   4.670  1.00  0.00           H  
ATOM   1136 2HE  MET A  71       1.290  -7.832   5.020  1.00  0.00           H  
ATOM   1137 3HE  MET A  71       0.715  -7.752   3.335  1.00  0.00           H  
ATOM   1138  N   TYR A  72       3.794  -8.775  -0.283  1.00  0.00           N  
ATOM   1139  CA  TYR A  72       3.733  -8.499  -1.696  1.00  0.00           C  
ATOM   1140  C   TYR A  72       4.824  -9.260  -2.405  1.00  0.00           C  
ATOM   1141  O   TYR A  72       4.572  -9.834  -3.462  1.00  0.00           O  
ATOM   1142  CB  TYR A  72       3.810  -7.013  -1.961  1.00  0.00           C  
ATOM   1143  CG  TYR A  72       2.589  -6.340  -1.503  1.00  0.00           C  
ATOM   1144  CD1 TYR A  72       2.665  -5.210  -0.723  1.00  0.00           C  
ATOM   1145  CD2 TYR A  72       1.368  -6.894  -1.814  1.00  0.00           C  
ATOM   1146  CE1 TYR A  72       1.505  -4.626  -0.256  1.00  0.00           C  
ATOM   1147  CE2 TYR A  72       0.225  -6.316  -1.346  1.00  0.00           C  
ATOM   1148  CZ  TYR A  72       0.285  -5.202  -0.575  1.00  0.00           C  
ATOM   1149  OH  TYR A  72      -0.874  -4.666  -0.121  1.00  0.00           O  
ATOM   1150  H   TYR A  72       4.022  -8.032   0.382  1.00  0.00           H  
ATOM   1151  HA  TYR A  72       2.780  -8.860  -2.081  1.00  0.00           H  
ATOM   1152 1HB  TYR A  72       4.662  -6.587  -1.423  1.00  0.00           H  
ATOM   1153 2HB  TYR A  72       3.944  -6.818  -3.028  1.00  0.00           H  
ATOM   1154  HD1 TYR A  72       3.638  -4.789  -0.477  1.00  0.00           H  
ATOM   1155  HD2 TYR A  72       1.313  -7.794  -2.427  1.00  0.00           H  
ATOM   1156  HE1 TYR A  72       1.545  -3.729   0.367  1.00  0.00           H  
ATOM   1157  HE2 TYR A  72      -0.745  -6.748  -1.586  1.00  0.00           H  
ATOM   1158  HH  TYR A  72      -0.689  -4.010   0.584  1.00  0.00           H  
ATOM   1159  N   GLN A  73       6.011  -9.357  -1.793  1.00  0.00           N  
ATOM   1160  CA  GLN A  73       7.090 -10.092  -2.425  1.00  0.00           C  
ATOM   1161  C   GLN A  73       6.707 -11.560  -2.591  1.00  0.00           C  
ATOM   1162  O   GLN A  73       7.062 -12.185  -3.598  1.00  0.00           O  
ATOM   1163  CB  GLN A  73       8.387  -9.988  -1.625  1.00  0.00           C  
ATOM   1164  CG  GLN A  73       9.586 -10.618  -2.349  1.00  0.00           C  
ATOM   1165  CD  GLN A  73       9.958  -9.890  -3.678  1.00  0.00           C  
ATOM   1166  OE1 GLN A  73      10.197  -8.663  -3.697  1.00  0.00           O  
ATOM   1167  NE2 GLN A  73      10.026 -10.649  -4.784  1.00  0.00           N  
ATOM   1168  H   GLN A  73       6.182  -8.874  -0.910  1.00  0.00           H  
ATOM   1169  HA  GLN A  73       7.263  -9.666  -3.410  1.00  0.00           H  
ATOM   1170 1HB  GLN A  73       8.600  -8.940  -1.412  1.00  0.00           H  
ATOM   1171 2HB  GLN A  73       8.259 -10.495  -0.666  1.00  0.00           H  
ATOM   1172 1HG  GLN A  73      10.448 -10.586  -1.687  1.00  0.00           H  
ATOM   1173 2HG  GLN A  73       9.339 -11.654  -2.586  1.00  0.00           H  
ATOM   1174 1HE2 GLN A  73      10.290 -10.231  -5.654  1.00  0.00           H  
ATOM   1175 2HE2 GLN A  73       9.833 -11.646  -4.742  1.00  0.00           H  
ATOM   1176  N   GLU A  74       5.970 -12.125  -1.624  1.00  0.00           N  
ATOM   1177  CA  GLU A  74       5.545 -13.512  -1.778  1.00  0.00           C  
ATOM   1178  C   GLU A  74       4.618 -13.654  -2.990  1.00  0.00           C  
ATOM   1179  O   GLU A  74       4.764 -14.605  -3.766  1.00  0.00           O  
ATOM   1180  CB  GLU A  74       4.860 -14.047  -0.505  1.00  0.00           C  
ATOM   1181  CG  GLU A  74       5.822 -14.278   0.680  1.00  0.00           C  
ATOM   1182  CD  GLU A  74       5.147 -14.817   1.938  1.00  0.00           C  
ATOM   1183  OE1 GLU A  74       3.946 -14.936   1.956  1.00  0.00           O  
ATOM   1184  OE2 GLU A  74       5.850 -15.116   2.878  1.00  0.00           O  
ATOM   1185  H   GLU A  74       5.733 -11.595  -0.783  1.00  0.00           H  
ATOM   1186  HA  GLU A  74       6.428 -14.121  -1.957  1.00  0.00           H  
ATOM   1187 1HB  GLU A  74       4.096 -13.341  -0.180  1.00  0.00           H  
ATOM   1188 2HB  GLU A  74       4.361 -14.989  -0.729  1.00  0.00           H  
ATOM   1189 1HG  GLU A  74       6.591 -14.982   0.367  1.00  0.00           H  
ATOM   1190 2HG  GLU A  74       6.311 -13.336   0.915  1.00  0.00           H  
ATOM   1191  N   LEU A  75       3.713 -12.684  -3.206  1.00  0.00           N  
ATOM   1192  CA  LEU A  75       2.849 -12.757  -4.388  1.00  0.00           C  
ATOM   1193  C   LEU A  75       3.625 -12.485  -5.680  1.00  0.00           C  
ATOM   1194  O   LEU A  75       3.294 -13.037  -6.723  1.00  0.00           O  
ATOM   1195  CB  LEU A  75       1.640 -11.813  -4.328  1.00  0.00           C  
ATOM   1196  CG  LEU A  75       0.550 -12.100  -3.373  1.00  0.00           C  
ATOM   1197  CD1 LEU A  75      -0.504 -10.986  -3.503  1.00  0.00           C  
ATOM   1198  CD2 LEU A  75      -0.058 -13.385  -3.673  1.00  0.00           C  
ATOM   1199  H   LEU A  75       3.622 -11.922  -2.528  1.00  0.00           H  
ATOM   1200  HA  LEU A  75       2.458 -13.771  -4.451  1.00  0.00           H  
ATOM   1201 1HB  LEU A  75       2.018 -10.823  -4.094  1.00  0.00           H  
ATOM   1202 2HB  LEU A  75       1.183 -11.794  -5.303  1.00  0.00           H  
ATOM   1203  HG  LEU A  75       0.949 -12.137  -2.386  1.00  0.00           H  
ATOM   1204 1HD1 LEU A  75      -1.326 -11.177  -2.815  1.00  0.00           H  
ATOM   1205 2HD1 LEU A  75      -0.050 -10.021  -3.280  1.00  0.00           H  
ATOM   1206 3HD1 LEU A  75      -0.888 -10.975  -4.519  1.00  0.00           H  
ATOM   1207 1HD2 LEU A  75      -0.868 -13.585  -2.962  1.00  0.00           H  
ATOM   1208 2HD2 LEU A  75      -0.454 -13.346  -4.684  1.00  0.00           H  
ATOM   1209 3HD2 LEU A  75       0.697 -14.170  -3.594  1.00  0.00           H  
ATOM   1210  N   VAL A  76       4.653 -11.630  -5.625  1.00  0.00           N  
ATOM   1211  CA  VAL A  76       5.480 -11.359  -6.804  1.00  0.00           C  
ATOM   1212  C   VAL A  76       6.247 -12.590  -7.221  1.00  0.00           C  
ATOM   1213  O   VAL A  76       6.355 -12.908  -8.407  1.00  0.00           O  
ATOM   1214  CB  VAL A  76       6.563 -10.295  -6.542  1.00  0.00           C  
ATOM   1215  CG1 VAL A  76       7.500 -10.244  -7.722  1.00  0.00           C  
ATOM   1216  CG2 VAL A  76       5.979  -8.963  -6.350  1.00  0.00           C  
ATOM   1217  H   VAL A  76       4.852 -11.153  -4.748  1.00  0.00           H  
ATOM   1218  HA  VAL A  76       4.834 -11.039  -7.622  1.00  0.00           H  
ATOM   1219  HB  VAL A  76       7.130 -10.581  -5.663  1.00  0.00           H  
ATOM   1220 1HG1 VAL A  76       8.277  -9.515  -7.526  1.00  0.00           H  
ATOM   1221 2HG1 VAL A  76       7.955 -11.222  -7.871  1.00  0.00           H  
ATOM   1222 3HG1 VAL A  76       6.944  -9.964  -8.613  1.00  0.00           H  
ATOM   1223 1HG2 VAL A  76       6.773  -8.251  -6.168  1.00  0.00           H  
ATOM   1224 2HG2 VAL A  76       5.446  -8.700  -7.249  1.00  0.00           H  
ATOM   1225 3HG2 VAL A  76       5.313  -8.966  -5.517  1.00  0.00           H  
ATOM   1226  N   THR A  77       6.826 -13.250  -6.228  1.00  0.00           N  
ATOM   1227  CA  THR A  77       7.647 -14.418  -6.426  1.00  0.00           C  
ATOM   1228  C   THR A  77       6.821 -15.615  -6.898  1.00  0.00           C  
ATOM   1229  O   THR A  77       7.232 -16.338  -7.807  1.00  0.00           O  
ATOM   1230  CB  THR A  77       8.359 -14.784  -5.117  1.00  0.00           C  
ATOM   1231  OG1 THR A  77       9.142 -13.663  -4.655  1.00  0.00           O  
ATOM   1232  CG2 THR A  77       9.277 -15.967  -5.353  1.00  0.00           C  
ATOM   1233  H   THR A  77       6.702 -12.911  -5.276  1.00  0.00           H  
ATOM   1234  HA  THR A  77       8.393 -14.192  -7.188  1.00  0.00           H  
ATOM   1235  HB  THR A  77       7.615 -15.035  -4.360  1.00  0.00           H  
ATOM   1236  HG1 THR A  77       8.499 -12.999  -4.301  1.00  0.00           H  
ATOM   1237 1HG2 THR A  77       9.778 -16.229  -4.423  1.00  0.00           H  
ATOM   1238 2HG2 THR A  77       8.697 -16.815  -5.705  1.00  0.00           H  
ATOM   1239 3HG2 THR A  77      10.018 -15.704  -6.105  1.00  0.00           H  
ATOM   1240  N   ASN A  78       5.647 -15.827  -6.281  1.00  0.00           N  
ATOM   1241  CA  ASN A  78       4.827 -16.985  -6.608  1.00  0.00           C  
ATOM   1242  C   ASN A  78       3.342 -16.675  -6.885  1.00  0.00           C  
ATOM   1243  O   ASN A  78       2.466 -17.296  -6.268  1.00  0.00           O  
ATOM   1244  CB  ASN A  78       4.867 -17.944  -5.437  1.00  0.00           C  
ATOM   1245  CG  ASN A  78       6.234 -18.394  -5.047  1.00  0.00           C  
ATOM   1246  OD1 ASN A  78       6.832 -19.269  -5.680  1.00  0.00           O  
ATOM   1247  ND2 ASN A  78       6.738 -17.820  -3.981  1.00  0.00           N  
ATOM   1248  H   ASN A  78       5.340 -15.204  -5.533  1.00  0.00           H  
ATOM   1249  HA  ASN A  78       5.244 -17.471  -7.488  1.00  0.00           H  
ATOM   1250 1HB  ASN A  78       4.399 -17.466  -4.573  1.00  0.00           H  
ATOM   1251 2HB  ASN A  78       4.277 -18.821  -5.681  1.00  0.00           H  
ATOM   1252 1HD2 ASN A  78       7.645 -18.083  -3.651  1.00  0.00           H  
ATOM   1253 2HD2 ASN A  78       6.209 -17.115  -3.497  1.00  0.00           H  
ATOM   1254  N   PRO A  79       2.999 -15.838  -7.879  1.00  0.00           N  
ATOM   1255  CA  PRO A  79       1.637 -15.429  -8.174  1.00  0.00           C  
ATOM   1256  C   PRO A  79       0.818 -16.609  -8.677  1.00  0.00           C  
ATOM   1257  O   PRO A  79      -0.407 -16.602  -8.604  1.00  0.00           O  
ATOM   1258  CB  PRO A  79       1.825 -14.372  -9.256  1.00  0.00           C  
ATOM   1259  CG  PRO A  79       3.146 -14.740  -9.921  1.00  0.00           C  
ATOM   1260  CD  PRO A  79       4.001 -15.310  -8.808  1.00  0.00           C  
ATOM   1261  HA  PRO A  79       1.193 -14.987  -7.270  1.00  0.00           H  
ATOM   1262 1HB  PRO A  79       0.973 -14.396  -9.936  1.00  0.00           H  
ATOM   1263 2HB  PRO A  79       1.844 -13.369  -8.801  1.00  0.00           H  
ATOM   1264 1HG  PRO A  79       2.981 -15.451 -10.740  1.00  0.00           H  
ATOM   1265 2HG  PRO A  79       3.603 -13.845 -10.366  1.00  0.00           H  
ATOM   1266 1HD  PRO A  79       4.665 -16.092  -9.195  1.00  0.00           H  
ATOM   1267 2HD  PRO A  79       4.542 -14.507  -8.348  1.00  0.00           H  
ATOM   1268  N   GLU A  80       1.519 -17.650  -9.146  1.00  0.00           N  
ATOM   1269  CA  GLU A  80       0.899 -18.863  -9.657  1.00  0.00           C  
ATOM   1270  C   GLU A  80       0.413 -19.765  -8.531  1.00  0.00           C  
ATOM   1271  O   GLU A  80      -0.416 -20.646  -8.756  1.00  0.00           O  
ATOM   1272  CB  GLU A  80       1.882 -19.643 -10.530  1.00  0.00           C  
ATOM   1273  CG  GLU A  80       2.273 -18.944 -11.828  1.00  0.00           C  
ATOM   1274  CD  GLU A  80       3.254 -19.729 -12.671  1.00  0.00           C  
ATOM   1275  OE1 GLU A  80       3.666 -20.784 -12.252  1.00  0.00           O  
ATOM   1276  OE2 GLU A  80       3.590 -19.265 -13.736  1.00  0.00           O  
ATOM   1277  H   GLU A  80       2.523 -17.587  -9.174  1.00  0.00           H  
ATOM   1278  HA  GLU A  80       0.036 -18.579 -10.262  1.00  0.00           H  
ATOM   1279 1HB  GLU A  80       2.794 -19.834  -9.962  1.00  0.00           H  
ATOM   1280 2HB  GLU A  80       1.449 -20.610 -10.785  1.00  0.00           H  
ATOM   1281 1HG  GLU A  80       1.371 -18.777 -12.414  1.00  0.00           H  
ATOM   1282 2HG  GLU A  80       2.705 -17.974 -11.587  1.00  0.00           H  
ATOM   1283  N   ASN A  81       0.969 -19.592  -7.329  1.00  0.00           N  
ATOM   1284  CA  ASN A  81       0.545 -20.415  -6.211  1.00  0.00           C  
ATOM   1285  C   ASN A  81      -0.394 -19.609  -5.341  1.00  0.00           C  
ATOM   1286  O   ASN A  81      -1.069 -20.154  -4.467  1.00  0.00           O  
ATOM   1287  CB  ASN A  81       1.712 -20.919  -5.393  1.00  0.00           C  
ATOM   1288  CG  ASN A  81       2.613 -21.863  -6.166  1.00  0.00           C  
ATOM   1289  OD1 ASN A  81       2.177 -22.550  -7.096  1.00  0.00           O  
ATOM   1290  ND2 ASN A  81       3.858 -21.937  -5.769  1.00  0.00           N  
ATOM   1291  H   ASN A  81       1.642 -18.850  -7.165  1.00  0.00           H  
ATOM   1292  HA  ASN A  81      -0.015 -21.271  -6.587  1.00  0.00           H  
ATOM   1293 1HB  ASN A  81       2.299 -20.067  -5.049  1.00  0.00           H  
ATOM   1294 2HB  ASN A  81       1.339 -21.434  -4.510  1.00  0.00           H  
ATOM   1295 1HD2 ASN A  81       4.496 -22.554  -6.232  1.00  0.00           H  
ATOM   1296 2HD2 ASN A  81       4.167 -21.400  -4.985  1.00  0.00           H  
ATOM   1297  N   ALA A  82      -0.456 -18.304  -5.609  1.00  0.00           N  
ATOM   1298  CA  ALA A  82      -1.298 -17.427  -4.824  1.00  0.00           C  
ATOM   1299  C   ALA A  82      -2.726 -17.906  -4.872  1.00  0.00           C  
ATOM   1300  O   ALA A  82      -3.230 -18.288  -5.933  1.00  0.00           O  
ATOM   1301  CB  ALA A  82      -1.236 -15.998  -5.341  1.00  0.00           C  
ATOM   1302  H   ALA A  82       0.150 -17.911  -6.322  1.00  0.00           H  
ATOM   1303  HA  ALA A  82      -0.950 -17.456  -3.799  1.00  0.00           H  
ATOM   1304 1HB  ALA A  82      -1.873 -15.370  -4.718  1.00  0.00           H  
ATOM   1305 2HB  ALA A  82      -0.207 -15.663  -5.300  1.00  0.00           H  
ATOM   1306 3HB  ALA A  82      -1.585 -15.966  -6.370  1.00  0.00           H  
ATOM   1307  N   THR A  83      -3.398 -17.836  -3.739  1.00  0.00           N  
ATOM   1308  CA  THR A  83      -4.795 -18.230  -3.717  1.00  0.00           C  
ATOM   1309  C   THR A  83      -5.653 -16.979  -3.641  1.00  0.00           C  
ATOM   1310  O   THR A  83      -5.166 -15.952  -3.163  1.00  0.00           O  
ATOM   1311  CB  THR A  83      -5.078 -19.120  -2.497  1.00  0.00           C  
ATOM   1312  OG1 THR A  83      -4.906 -18.358  -1.286  1.00  0.00           O  
ATOM   1313  CG2 THR A  83      -4.093 -20.262  -2.489  1.00  0.00           C  
ATOM   1314  H   THR A  83      -2.894 -17.545  -2.890  1.00  0.00           H  
ATOM   1315  HA  THR A  83      -5.003 -18.788  -4.622  1.00  0.00           H  
ATOM   1316  HB  THR A  83      -6.083 -19.517  -2.532  1.00  0.00           H  
ATOM   1317  HG1 THR A  83      -4.949 -18.954  -0.521  1.00  0.00           H  
ATOM   1318 1HG2 THR A  83      -4.276 -20.896  -1.623  1.00  0.00           H  
ATOM   1319 2HG2 THR A  83      -4.206 -20.848  -3.401  1.00  0.00           H  
ATOM   1320 3HG2 THR A  83      -3.074 -19.864  -2.439  1.00  0.00           H  
ATOM   1321  N   PRO A  84      -6.937 -17.018  -4.055  1.00  0.00           N  
ATOM   1322  CA  PRO A  84      -7.879 -15.930  -3.887  1.00  0.00           C  
ATOM   1323  C   PRO A  84      -7.934 -15.503  -2.433  1.00  0.00           C  
ATOM   1324  O   PRO A  84      -8.113 -14.326  -2.130  1.00  0.00           O  
ATOM   1325  CB  PRO A  84      -9.202 -16.565  -4.316  1.00  0.00           C  
ATOM   1326  CG  PRO A  84      -8.805 -17.648  -5.299  1.00  0.00           C  
ATOM   1327  CD  PRO A  84      -7.503 -18.207  -4.750  1.00  0.00           C  
ATOM   1328  HA  PRO A  84      -7.598 -15.088  -4.534  1.00  0.00           H  
ATOM   1329 1HB  PRO A  84      -9.736 -16.955  -3.437  1.00  0.00           H  
ATOM   1330 2HB  PRO A  84      -9.851 -15.800  -4.772  1.00  0.00           H  
ATOM   1331 1HG  PRO A  84      -9.598 -18.409  -5.347  1.00  0.00           H  
ATOM   1332 2HG  PRO A  84      -8.716 -17.239  -6.309  1.00  0.00           H  
ATOM   1333 1HD  PRO A  84      -7.714 -19.017  -4.047  1.00  0.00           H  
ATOM   1334 2HD  PRO A  84      -6.887 -18.532  -5.592  1.00  0.00           H  
ATOM   1335  N   GLU A  85      -7.733 -16.466  -1.522  1.00  0.00           N  
ATOM   1336  CA  GLU A  85      -7.761 -16.171  -0.105  1.00  0.00           C  
ATOM   1337  C   GLU A  85      -6.605 -15.260   0.272  1.00  0.00           C  
ATOM   1338  O   GLU A  85      -6.801 -14.294   1.002  1.00  0.00           O  
ATOM   1339  CB  GLU A  85      -7.698 -17.469   0.701  1.00  0.00           C  
ATOM   1340  CG  GLU A  85      -8.945 -18.342   0.596  1.00  0.00           C  
ATOM   1341  CD  GLU A  85      -8.803 -19.661   1.321  1.00  0.00           C  
ATOM   1342  OE1 GLU A  85      -7.724 -19.952   1.785  1.00  0.00           O  
ATOM   1343  OE2 GLU A  85      -9.775 -20.375   1.411  1.00  0.00           O  
ATOM   1344  H   GLU A  85      -7.577 -17.417  -1.815  1.00  0.00           H  
ATOM   1345  HA  GLU A  85      -8.694 -15.653   0.125  1.00  0.00           H  
ATOM   1346 1HB  GLU A  85      -6.851 -18.060   0.372  1.00  0.00           H  
ATOM   1347 2HB  GLU A  85      -7.540 -17.234   1.753  1.00  0.00           H  
ATOM   1348 1HG  GLU A  85      -9.793 -17.798   1.012  1.00  0.00           H  
ATOM   1349 2HG  GLU A  85      -9.150 -18.531  -0.459  1.00  0.00           H  
ATOM   1350  N   GLU A  86      -5.408 -15.524  -0.277  1.00  0.00           N  
ATOM   1351  CA  GLU A  86      -4.262 -14.656   0.010  1.00  0.00           C  
ATOM   1352  C   GLU A  86      -4.501 -13.280  -0.568  1.00  0.00           C  
ATOM   1353  O   GLU A  86      -4.208 -12.264   0.051  1.00  0.00           O  
ATOM   1354  CB  GLU A  86      -2.965 -15.256  -0.547  1.00  0.00           C  
ATOM   1355  CG  GLU A  86      -2.507 -16.477   0.233  1.00  0.00           C  
ATOM   1356  CD  GLU A  86      -1.383 -17.183  -0.392  1.00  0.00           C  
ATOM   1357  OE1 GLU A  86      -1.419 -17.365  -1.578  1.00  0.00           O  
ATOM   1358  OE2 GLU A  86      -0.470 -17.557   0.308  1.00  0.00           O  
ATOM   1359  H   GLU A  86      -5.293 -16.351  -0.865  1.00  0.00           H  
ATOM   1360  HA  GLU A  86      -4.158 -14.563   1.091  1.00  0.00           H  
ATOM   1361 1HB  GLU A  86      -3.112 -15.550  -1.587  1.00  0.00           H  
ATOM   1362 2HB  GLU A  86      -2.171 -14.508  -0.523  1.00  0.00           H  
ATOM   1363 1HG  GLU A  86      -2.204 -16.153   1.229  1.00  0.00           H  
ATOM   1364 2HG  GLU A  86      -3.345 -17.156   0.347  1.00  0.00           H  
ATOM   1365  N   PHE A  87      -5.084 -13.233  -1.747  1.00  0.00           N  
ATOM   1366  CA  PHE A  87      -5.368 -11.953  -2.361  1.00  0.00           C  
ATOM   1367  C   PHE A  87      -6.293 -11.131  -1.454  1.00  0.00           C  
ATOM   1368  O   PHE A  87      -5.992  -9.976  -1.122  1.00  0.00           O  
ATOM   1369  CB  PHE A  87      -5.962 -12.198  -3.725  1.00  0.00           C  
ATOM   1370  CG  PHE A  87      -6.376 -11.016  -4.488  1.00  0.00           C  
ATOM   1371  CD1 PHE A  87      -5.449 -10.238  -5.179  1.00  0.00           C  
ATOM   1372  CD2 PHE A  87      -7.708 -10.692  -4.554  1.00  0.00           C  
ATOM   1373  CE1 PHE A  87      -5.869  -9.164  -5.925  1.00  0.00           C  
ATOM   1374  CE2 PHE A  87      -8.123  -9.625  -5.294  1.00  0.00           C  
ATOM   1375  CZ  PHE A  87      -7.208  -8.864  -5.979  1.00  0.00           C  
ATOM   1376  H   PHE A  87      -5.307 -14.108  -2.229  1.00  0.00           H  
ATOM   1377  HA  PHE A  87      -4.429 -11.411  -2.480  1.00  0.00           H  
ATOM   1378 1HB  PHE A  87      -5.236 -12.741  -4.308  1.00  0.00           H  
ATOM   1379 2HB  PHE A  87      -6.824 -12.840  -3.629  1.00  0.00           H  
ATOM   1380  HD1 PHE A  87      -4.391 -10.498  -5.135  1.00  0.00           H  
ATOM   1381  HD2 PHE A  87      -8.434 -11.306  -4.014  1.00  0.00           H  
ATOM   1382  HE1 PHE A  87      -5.149  -8.561  -6.473  1.00  0.00           H  
ATOM   1383  HE2 PHE A  87      -9.182  -9.377  -5.348  1.00  0.00           H  
ATOM   1384  HZ  PHE A  87      -7.564  -8.023  -6.563  1.00  0.00           H  
ATOM   1385  N   GLU A  88      -7.408 -11.738  -1.031  1.00  0.00           N  
ATOM   1386  CA  GLU A  88      -8.337 -11.050  -0.147  1.00  0.00           C  
ATOM   1387  C   GLU A  88      -7.689 -10.719   1.200  1.00  0.00           C  
ATOM   1388  O   GLU A  88      -7.937  -9.650   1.764  1.00  0.00           O  
ATOM   1389  CB  GLU A  88      -9.616 -11.868   0.045  1.00  0.00           C  
ATOM   1390  CG  GLU A  88     -10.519 -11.913  -1.206  1.00  0.00           C  
ATOM   1391  CD  GLU A  88     -11.807 -12.704  -1.009  1.00  0.00           C  
ATOM   1392  OE1 GLU A  88     -11.955 -13.335   0.013  1.00  0.00           O  
ATOM   1393  OE2 GLU A  88     -12.646 -12.661  -1.884  1.00  0.00           O  
ATOM   1394  H   GLU A  88      -7.611 -12.690  -1.332  1.00  0.00           H  
ATOM   1395  HA  GLU A  88      -8.619 -10.111  -0.621  1.00  0.00           H  
ATOM   1396 1HB  GLU A  88      -9.349 -12.896   0.303  1.00  0.00           H  
ATOM   1397 2HB  GLU A  88     -10.194 -11.457   0.872  1.00  0.00           H  
ATOM   1398 1HG  GLU A  88     -10.769 -10.890  -1.493  1.00  0.00           H  
ATOM   1399 2HG  GLU A  88      -9.949 -12.357  -2.023  1.00  0.00           H  
ATOM   1400  N   GLU A  89      -6.842 -11.611   1.720  1.00  0.00           N  
ATOM   1401  CA  GLU A  89      -6.170 -11.345   2.981  1.00  0.00           C  
ATOM   1402  C   GLU A  89      -5.354 -10.066   2.867  1.00  0.00           C  
ATOM   1403  O   GLU A  89      -5.398  -9.210   3.753  1.00  0.00           O  
ATOM   1404  CB  GLU A  89      -5.269 -12.523   3.390  1.00  0.00           C  
ATOM   1405  CG  GLU A  89      -4.532 -12.293   4.669  1.00  0.00           C  
ATOM   1406  CD  GLU A  89      -3.666 -13.431   5.180  1.00  0.00           C  
ATOM   1407  OE1 GLU A  89      -3.836 -14.553   4.772  1.00  0.00           O  
ATOM   1408  OE2 GLU A  89      -2.799 -13.139   5.988  1.00  0.00           O  
ATOM   1409  H   GLU A  89      -6.678 -12.496   1.248  1.00  0.00           H  
ATOM   1410  HA  GLU A  89      -6.925 -11.200   3.753  1.00  0.00           H  
ATOM   1411 1HB  GLU A  89      -5.869 -13.427   3.490  1.00  0.00           H  
ATOM   1412 2HB  GLU A  89      -4.535 -12.704   2.613  1.00  0.00           H  
ATOM   1413 1HG  GLU A  89      -3.891 -11.491   4.444  1.00  0.00           H  
ATOM   1414 2HG  GLU A  89      -5.225 -11.971   5.444  1.00  0.00           H  
ATOM   1415  N   TYR A  90      -4.629  -9.919   1.760  1.00  0.00           N  
ATOM   1416  CA  TYR A  90      -3.817  -8.735   1.544  1.00  0.00           C  
ATOM   1417  C   TYR A  90      -4.688  -7.484   1.513  1.00  0.00           C  
ATOM   1418  O   TYR A  90      -4.320  -6.459   2.094  1.00  0.00           O  
ATOM   1419  CB  TYR A  90      -3.010  -8.878   0.266  1.00  0.00           C  
ATOM   1420  CG  TYR A  90      -1.912  -9.869   0.376  1.00  0.00           C  
ATOM   1421  CD1 TYR A  90      -1.980 -10.952   1.252  1.00  0.00           C  
ATOM   1422  CD2 TYR A  90      -0.859  -9.712  -0.407  1.00  0.00           C  
ATOM   1423  CE1 TYR A  90      -0.964 -11.875   1.276  1.00  0.00           C  
ATOM   1424  CE2 TYR A  90       0.132 -10.589  -0.385  1.00  0.00           C  
ATOM   1425  CZ  TYR A  90       0.101 -11.689   0.431  1.00  0.00           C  
ATOM   1426  OH  TYR A  90       1.151 -12.579   0.403  1.00  0.00           O  
ATOM   1427  H   TYR A  90      -4.625 -10.666   1.063  1.00  0.00           H  
ATOM   1428  HA  TYR A  90      -3.122  -8.635   2.372  1.00  0.00           H  
ATOM   1429 1HB  TYR A  90      -3.663  -9.185  -0.549  1.00  0.00           H  
ATOM   1430 2HB  TYR A  90      -2.578  -7.913  -0.005  1.00  0.00           H  
ATOM   1431  HD1 TYR A  90      -2.837 -11.082   1.901  1.00  0.00           H  
ATOM   1432  HD2 TYR A  90      -0.814  -8.876  -1.077  1.00  0.00           H  
ATOM   1433  HE1 TYR A  90      -1.011 -12.735   1.944  1.00  0.00           H  
ATOM   1434  HE2 TYR A  90       0.966 -10.423  -1.042  1.00  0.00           H  
ATOM   1435  HH  TYR A  90       1.876 -12.198  -0.137  1.00  0.00           H  
ATOM   1436  N   GLN A  91      -5.864  -7.569   0.878  1.00  0.00           N  
ATOM   1437  CA  GLN A  91      -6.758  -6.413   0.824  1.00  0.00           C  
ATOM   1438  C   GLN A  91      -7.193  -6.018   2.235  1.00  0.00           C  
ATOM   1439  O   GLN A  91      -7.232  -4.830   2.575  1.00  0.00           O  
ATOM   1440  CB  GLN A  91      -8.006  -6.728  -0.006  1.00  0.00           C  
ATOM   1441  CG  GLN A  91      -7.771  -6.891  -1.492  1.00  0.00           C  
ATOM   1442  CD  GLN A  91      -9.032  -7.340  -2.240  1.00  0.00           C  
ATOM   1443  OE1 GLN A  91      -9.966  -7.900  -1.653  1.00  0.00           O  
ATOM   1444  NE2 GLN A  91      -9.064  -7.088  -3.532  1.00  0.00           N  
ATOM   1445  H   GLN A  91      -6.112  -8.439   0.399  1.00  0.00           H  
ATOM   1446  HA  GLN A  91      -6.223  -5.574   0.378  1.00  0.00           H  
ATOM   1447 1HB  GLN A  91      -8.460  -7.643   0.360  1.00  0.00           H  
ATOM   1448 2HB  GLN A  91      -8.736  -5.933   0.131  1.00  0.00           H  
ATOM   1449 1HG  GLN A  91      -7.472  -5.929  -1.883  1.00  0.00           H  
ATOM   1450 2HG  GLN A  91      -6.985  -7.632  -1.656  1.00  0.00           H  
ATOM   1451 1HE2 GLN A  91      -9.856  -7.354  -4.086  1.00  0.00           H  
ATOM   1452 2HE2 GLN A  91      -8.286  -6.631  -3.975  1.00  0.00           H  
ATOM   1453  N   GLU A  92      -7.468  -7.017   3.078  1.00  0.00           N  
ATOM   1454  CA  GLU A  92      -7.855  -6.740   4.455  1.00  0.00           C  
ATOM   1455  C   GLU A  92      -6.687  -6.156   5.242  1.00  0.00           C  
ATOM   1456  O   GLU A  92      -6.878  -5.273   6.086  1.00  0.00           O  
ATOM   1457  CB  GLU A  92      -8.425  -7.983   5.128  1.00  0.00           C  
ATOM   1458  CG  GLU A  92      -9.810  -8.391   4.587  1.00  0.00           C  
ATOM   1459  CD  GLU A  92     -10.855  -7.302   4.810  1.00  0.00           C  
ATOM   1460  OE1 GLU A  92     -10.967  -6.838   5.926  1.00  0.00           O  
ATOM   1461  OE2 GLU A  92     -11.535  -6.938   3.878  1.00  0.00           O  
ATOM   1462  H   GLU A  92      -7.432  -7.982   2.739  1.00  0.00           H  
ATOM   1463  HA  GLU A  92      -8.647  -5.993   4.436  1.00  0.00           H  
ATOM   1464 1HB  GLU A  92      -7.743  -8.822   4.977  1.00  0.00           H  
ATOM   1465 2HB  GLU A  92      -8.509  -7.813   6.199  1.00  0.00           H  
ATOM   1466 1HG  GLU A  92      -9.724  -8.590   3.517  1.00  0.00           H  
ATOM   1467 2HG  GLU A  92     -10.129  -9.309   5.077  1.00  0.00           H  
ATOM   1468  N   HIS A  93      -5.465  -6.600   4.944  1.00  0.00           N  
ATOM   1469  CA  HIS A  93      -4.321  -6.033   5.634  1.00  0.00           C  
ATOM   1470  C   HIS A  93      -4.187  -4.558   5.249  1.00  0.00           C  
ATOM   1471  O   HIS A  93      -3.915  -3.721   6.117  1.00  0.00           O  
ATOM   1472  CB  HIS A  93      -3.023  -6.797   5.337  1.00  0.00           C  
ATOM   1473  CG  HIS A  93      -2.902  -8.140   6.013  1.00  0.00           C  
ATOM   1474  ND1 HIS A  93      -2.911  -8.305   7.399  1.00  0.00           N  
ATOM   1475  CD2 HIS A  93      -2.733  -9.359   5.498  1.00  0.00           C  
ATOM   1476  CE1 HIS A  93      -2.741  -9.591   7.678  1.00  0.00           C  
ATOM   1477  NE2 HIS A  93      -2.643 -10.248   6.548  1.00  0.00           N  
ATOM   1478  H   HIS A  93      -5.347  -7.351   4.264  1.00  0.00           H  
ATOM   1479  HA  HIS A  93      -4.485  -6.077   6.708  1.00  0.00           H  
ATOM   1480 1HB  HIS A  93      -2.930  -6.945   4.263  1.00  0.00           H  
ATOM   1481 2HB  HIS A  93      -2.191  -6.204   5.648  1.00  0.00           H  
ATOM   1482  HD2 HIS A  93      -2.673  -9.601   4.443  1.00  0.00           H  
ATOM   1483  HE1 HIS A  93      -2.703 -10.033   8.673  1.00  0.00           H  
ATOM   1484  HE2 HIS A  93      -2.521 -11.274   6.437  1.00  0.00           H  
ATOM   1485  N   GLU A  94      -4.427  -4.220   3.969  1.00  0.00           N  
ATOM   1486  CA  GLU A  94      -4.364  -2.813   3.575  1.00  0.00           C  
ATOM   1487  C   GLU A  94      -5.474  -2.011   4.257  1.00  0.00           C  
ATOM   1488  O   GLU A  94      -5.254  -0.894   4.729  1.00  0.00           O  
ATOM   1489  CB  GLU A  94      -4.445  -2.642   2.064  1.00  0.00           C  
ATOM   1490  CG  GLU A  94      -3.223  -3.063   1.261  1.00  0.00           C  
ATOM   1491  CD  GLU A  94      -1.995  -2.205   1.514  1.00  0.00           C  
ATOM   1492  OE1 GLU A  94      -2.092  -1.010   1.438  1.00  0.00           O  
ATOM   1493  OE2 GLU A  94      -0.945  -2.774   1.735  1.00  0.00           O  
ATOM   1494  H   GLU A  94      -4.627  -4.946   3.280  1.00  0.00           H  
ATOM   1495  HA  GLU A  94      -3.414  -2.420   3.888  1.00  0.00           H  
ATOM   1496 1HB  GLU A  94      -5.266  -3.244   1.694  1.00  0.00           H  
ATOM   1497 2HB  GLU A  94      -4.667  -1.601   1.824  1.00  0.00           H  
ATOM   1498 1HG  GLU A  94      -2.989  -4.098   1.518  1.00  0.00           H  
ATOM   1499 2HG  GLU A  94      -3.473  -3.031   0.198  1.00  0.00           H  
ATOM   1500  N   ARG A  95      -6.664  -2.587   4.394  1.00  0.00           N  
ATOM   1501  CA  ARG A  95      -7.701  -1.845   5.095  1.00  0.00           C  
ATOM   1502  C   ARG A  95      -7.231  -1.528   6.511  1.00  0.00           C  
ATOM   1503  O   ARG A  95      -7.330  -0.388   6.978  1.00  0.00           O  
ATOM   1504  CB  ARG A  95      -9.012  -2.611   5.139  1.00  0.00           C  
ATOM   1505  CG  ARG A  95     -10.145  -1.881   5.896  1.00  0.00           C  
ATOM   1506  CD  ARG A  95     -11.459  -2.636   5.902  1.00  0.00           C  
ATOM   1507  NE  ARG A  95     -11.425  -3.926   6.624  1.00  0.00           N  
ATOM   1508  CZ  ARG A  95     -11.505  -4.104   7.964  1.00  0.00           C  
ATOM   1509  NH1 ARG A  95     -11.608  -3.102   8.825  1.00  0.00           N  
ATOM   1510  NH2 ARG A  95     -11.486  -5.341   8.406  1.00  0.00           N  
ATOM   1511  H   ARG A  95      -6.849  -3.503   3.982  1.00  0.00           H  
ATOM   1512  HA  ARG A  95      -7.873  -0.909   4.570  1.00  0.00           H  
ATOM   1513 1HB  ARG A  95      -9.350  -2.816   4.124  1.00  0.00           H  
ATOM   1514 2HB  ARG A  95      -8.854  -3.574   5.629  1.00  0.00           H  
ATOM   1515 1HG  ARG A  95      -9.839  -1.736   6.938  1.00  0.00           H  
ATOM   1516 2HG  ARG A  95     -10.315  -0.906   5.438  1.00  0.00           H  
ATOM   1517 1HD  ARG A  95     -12.214  -2.010   6.377  1.00  0.00           H  
ATOM   1518 2HD  ARG A  95     -11.756  -2.838   4.874  1.00  0.00           H  
ATOM   1519  HE  ARG A  95     -11.350  -4.798   6.073  1.00  0.00           H  
ATOM   1520 1HH1 ARG A  95     -11.604  -2.119   8.530  1.00  0.00           H  
ATOM   1521 2HH1 ARG A  95     -11.661  -3.291   9.813  1.00  0.00           H  
ATOM   1522 1HH2 ARG A  95     -11.401  -6.096   7.709  1.00  0.00           H  
ATOM   1523 2HH2 ARG A  95     -11.549  -5.536   9.390  1.00  0.00           H  
ATOM   1524  N   ARG A  96      -6.690  -2.535   7.191  1.00  0.00           N  
ATOM   1525  CA  ARG A  96      -6.216  -2.329   8.544  1.00  0.00           C  
ATOM   1526  C   ARG A  96      -5.048  -1.351   8.650  1.00  0.00           C  
ATOM   1527  O   ARG A  96      -5.027  -0.534   9.571  1.00  0.00           O  
ATOM   1528  CB  ARG A  96      -5.863  -3.657   9.187  1.00  0.00           C  
ATOM   1529  CG  ARG A  96      -7.085  -4.495   9.580  1.00  0.00           C  
ATOM   1530  CD  ARG A  96      -6.705  -5.638  10.445  1.00  0.00           C  
ATOM   1531  NE  ARG A  96      -5.962  -6.623   9.702  1.00  0.00           N  
ATOM   1532  CZ  ARG A  96      -6.529  -7.652   9.054  1.00  0.00           C  
ATOM   1533  NH1 ARG A  96      -7.831  -7.832   9.122  1.00  0.00           N  
ATOM   1534  NH2 ARG A  96      -5.788  -8.477   8.361  1.00  0.00           N  
ATOM   1535  H   ARG A  96      -6.621  -3.461   6.764  1.00  0.00           H  
ATOM   1536  HA  ARG A  96      -7.047  -1.913   9.117  1.00  0.00           H  
ATOM   1537 1HB  ARG A  96      -5.268  -4.248   8.486  1.00  0.00           H  
ATOM   1538 2HB  ARG A  96      -5.256  -3.489  10.077  1.00  0.00           H  
ATOM   1539 1HG  ARG A  96      -7.800  -3.867  10.117  1.00  0.00           H  
ATOM   1540 2HG  ARG A  96      -7.557  -4.887   8.673  1.00  0.00           H  
ATOM   1541 1HD  ARG A  96      -6.081  -5.285  11.265  1.00  0.00           H  
ATOM   1542 2HD  ARG A  96      -7.601  -6.112  10.843  1.00  0.00           H  
ATOM   1543  HE  ARG A  96      -4.960  -6.511   9.627  1.00  0.00           H  
ATOM   1544 1HH1 ARG A  96      -8.397  -7.196   9.662  1.00  0.00           H  
ATOM   1545 2HH1 ARG A  96      -8.262  -8.610   8.642  1.00  0.00           H  
ATOM   1546 1HH2 ARG A  96      -4.778  -8.328   8.297  1.00  0.00           H  
ATOM   1547 2HH2 ARG A  96      -6.211  -9.249   7.871  1.00  0.00           H  
ATOM   1548  N   CYS A  97      -4.081  -1.379   7.717  1.00  0.00           N  
ATOM   1549  CA  CYS A  97      -2.966  -0.445   7.890  1.00  0.00           C  
ATOM   1550  C   CYS A  97      -3.442   0.992   7.716  1.00  0.00           C  
ATOM   1551  O   CYS A  97      -2.946   1.908   8.381  1.00  0.00           O  
ATOM   1552  CB  CYS A  97      -1.846  -0.709   6.884  1.00  0.00           C  
ATOM   1553  SG  CYS A  97      -2.238  -0.280   5.202  1.00  0.00           S  
ATOM   1554  H   CYS A  97      -4.100  -2.059   6.958  1.00  0.00           H  
ATOM   1555  HA  CYS A  97      -2.564  -0.567   8.896  1.00  0.00           H  
ATOM   1556 1HB  CYS A  97      -0.953  -0.153   7.170  1.00  0.00           H  
ATOM   1557 2HB  CYS A  97      -1.598  -1.764   6.913  1.00  0.00           H  
ATOM   1558  HG  CYS A  97      -2.036   1.053   5.329  1.00  0.00           H  
ATOM   1559  N   LEU A  98      -4.500   1.181   6.923  1.00  0.00           N  
ATOM   1560  CA  LEU A  98      -5.063   2.505   6.787  1.00  0.00           C  
ATOM   1561  C   LEU A  98      -5.637   2.954   8.103  1.00  0.00           C  
ATOM   1562  O   LEU A  98      -5.283   4.017   8.609  1.00  0.00           O  
ATOM   1563  CB  LEU A  98      -6.162   2.502   5.716  1.00  0.00           C  
ATOM   1564  CG  LEU A  98      -5.679   2.453   4.336  1.00  0.00           C  
ATOM   1565  CD1 LEU A  98      -6.802   2.144   3.375  1.00  0.00           C  
ATOM   1566  CD2 LEU A  98      -5.140   3.801   4.074  1.00  0.00           C  
ATOM   1567  H   LEU A  98      -4.878   0.405   6.372  1.00  0.00           H  
ATOM   1568  HA  LEU A  98      -4.270   3.192   6.489  1.00  0.00           H  
ATOM   1569 1HB  LEU A  98      -6.799   1.651   5.866  1.00  0.00           H  
ATOM   1570 2HB  LEU A  98      -6.762   3.407   5.835  1.00  0.00           H  
ATOM   1571  HG  LEU A  98      -4.906   1.688   4.221  1.00  0.00           H  
ATOM   1572 1HD1 LEU A  98      -6.411   2.134   2.368  1.00  0.00           H  
ATOM   1573 2HD1 LEU A  98      -7.203   1.166   3.612  1.00  0.00           H  
ATOM   1574 3HD1 LEU A  98      -7.584   2.894   3.465  1.00  0.00           H  
ATOM   1575 1HD2 LEU A  98      -4.790   3.857   3.087  1.00  0.00           H  
ATOM   1576 2HD2 LEU A  98      -5.931   4.532   4.218  1.00  0.00           H  
ATOM   1577 3HD2 LEU A  98      -4.322   4.011   4.764  1.00  0.00           H  
ATOM   1578  N   GLU A  99      -6.417   2.084   8.731  1.00  0.00           N  
ATOM   1579  CA  GLU A  99      -7.050   2.442   9.986  1.00  0.00           C  
ATOM   1580  C   GLU A  99      -6.007   2.727  11.081  1.00  0.00           C  
ATOM   1581  O   GLU A  99      -6.155   3.678  11.857  1.00  0.00           O  
ATOM   1582  CB  GLU A  99      -8.007   1.310  10.386  1.00  0.00           C  
ATOM   1583  CG  GLU A  99      -9.224   1.186   9.439  1.00  0.00           C  
ATOM   1584  CD  GLU A  99     -10.102  -0.028   9.685  1.00  0.00           C  
ATOM   1585  OE1 GLU A  99      -9.811  -0.792  10.577  1.00  0.00           O  
ATOM   1586  OE2 GLU A  99     -11.056  -0.208   8.942  1.00  0.00           O  
ATOM   1587  H   GLU A  99      -6.630   1.189   8.283  1.00  0.00           H  
ATOM   1588  HA  GLU A  99      -7.634   3.351   9.824  1.00  0.00           H  
ATOM   1589 1HB  GLU A  99      -7.470   0.361  10.376  1.00  0.00           H  
ATOM   1590 2HB  GLU A  99      -8.370   1.476  11.398  1.00  0.00           H  
ATOM   1591 1HG  GLU A  99      -9.833   2.084   9.542  1.00  0.00           H  
ATOM   1592 2HG  GLU A  99      -8.856   1.155   8.414  1.00  0.00           H  
ATOM   1593  N   GLU A 100      -4.931   1.927  11.119  1.00  0.00           N  
ATOM   1594  CA  GLU A 100      -3.875   2.117  12.118  1.00  0.00           C  
ATOM   1595  C   GLU A 100      -3.147   3.449  11.963  1.00  0.00           C  
ATOM   1596  O   GLU A 100      -2.805   4.092  12.955  1.00  0.00           O  
ATOM   1597  CB  GLU A 100      -2.858   0.970  12.075  1.00  0.00           C  
ATOM   1598  CG  GLU A 100      -3.382  -0.371  12.610  1.00  0.00           C  
ATOM   1599  CD  GLU A 100      -2.392  -1.519  12.467  1.00  0.00           C  
ATOM   1600  OE1 GLU A 100      -1.447  -1.398  11.719  1.00  0.00           O  
ATOM   1601  OE2 GLU A 100      -2.573  -2.521  13.131  1.00  0.00           O  
ATOM   1602  H   GLU A 100      -4.868   1.154  10.456  1.00  0.00           H  
ATOM   1603  HA  GLU A 100      -4.344   2.111  13.101  1.00  0.00           H  
ATOM   1604 1HB  GLU A 100      -2.541   0.815  11.043  1.00  0.00           H  
ATOM   1605 2HB  GLU A 100      -1.974   1.246  12.650  1.00  0.00           H  
ATOM   1606 1HG  GLU A 100      -3.634  -0.253  13.662  1.00  0.00           H  
ATOM   1607 2HG  GLU A 100      -4.296  -0.622  12.075  1.00  0.00           H  
ATOM   1608  N   LEU A 101      -2.909   3.877  10.725  1.00  0.00           N  
ATOM   1609  CA  LEU A 101      -2.239   5.151  10.512  1.00  0.00           C  
ATOM   1610  C   LEU A 101      -3.185   6.352  10.623  1.00  0.00           C  
ATOM   1611  O   LEU A 101      -2.780   7.418  11.090  1.00  0.00           O  
ATOM   1612  CB  LEU A 101      -1.542   5.165   9.155  1.00  0.00           C  
ATOM   1613  CG  LEU A 101      -0.346   4.246   8.976  1.00  0.00           C  
ATOM   1614  CD1 LEU A 101       0.113   4.319   7.537  1.00  0.00           C  
ATOM   1615  CD2 LEU A 101       0.766   4.687   9.901  1.00  0.00           C  
ATOM   1616  H   LEU A 101      -3.174   3.298   9.923  1.00  0.00           H  
ATOM   1617  HA  LEU A 101      -1.475   5.257  11.279  1.00  0.00           H  
ATOM   1618 1HB  LEU A 101      -2.280   4.875   8.403  1.00  0.00           H  
ATOM   1619 2HB  LEU A 101      -1.203   6.167   8.951  1.00  0.00           H  
ATOM   1620  HG  LEU A 101      -0.636   3.213   9.196  1.00  0.00           H  
ATOM   1621 1HD1 LEU A 101       0.969   3.654   7.379  1.00  0.00           H  
ATOM   1622 2HD1 LEU A 101      -0.706   4.006   6.895  1.00  0.00           H  
ATOM   1623 3HD1 LEU A 101       0.398   5.339   7.286  1.00  0.00           H  
ATOM   1624 1HD2 LEU A 101       1.627   4.034   9.765  1.00  0.00           H  
ATOM   1625 2HD2 LEU A 101       1.047   5.713   9.667  1.00  0.00           H  
ATOM   1626 3HD2 LEU A 101       0.417   4.630  10.930  1.00  0.00           H  
ATOM   1627  N   GLU A 102      -4.439   6.196  10.185  1.00  0.00           N  
ATOM   1628  CA  GLU A 102      -5.411   7.290  10.222  1.00  0.00           C  
ATOM   1629  C   GLU A 102      -5.773   7.765  11.632  1.00  0.00           C  
ATOM   1630  O   GLU A 102      -5.965   8.967  11.836  1.00  0.00           O  
ATOM   1631  CB  GLU A 102      -6.690   6.908   9.459  1.00  0.00           C  
ATOM   1632  CG  GLU A 102      -6.544   6.863   7.916  1.00  0.00           C  
ATOM   1633  CD  GLU A 102      -7.763   6.289   7.186  1.00  0.00           C  
ATOM   1634  OE1 GLU A 102      -8.543   5.606   7.805  1.00  0.00           O  
ATOM   1635  OE2 GLU A 102      -7.930   6.584   6.013  1.00  0.00           O  
ATOM   1636  H   GLU A 102      -4.728   5.301   9.798  1.00  0.00           H  
ATOM   1637  HA  GLU A 102      -4.968   8.138   9.705  1.00  0.00           H  
ATOM   1638 1HB  GLU A 102      -7.018   5.920   9.788  1.00  0.00           H  
ATOM   1639 2HB  GLU A 102      -7.482   7.613   9.703  1.00  0.00           H  
ATOM   1640 1HG  GLU A 102      -6.388   7.881   7.568  1.00  0.00           H  
ATOM   1641 2HG  GLU A 102      -5.658   6.289   7.654  1.00  0.00           H  
ATOM   1642  N   GLN A 103      -5.878   6.852  12.606  1.00  0.00           N  
ATOM   1643  CA  GLN A 103      -6.247   7.290  13.953  1.00  0.00           C  
ATOM   1644  C   GLN A 103      -5.832   6.308  15.049  1.00  0.00           C  
ATOM   1645  O   GLN A 103      -5.180   6.713  16.014  1.00  0.00           O  
ATOM   1646  OXT GLN A 103      -6.432   5.240  15.142  1.00  0.00           O  
ATOM   1647  CB  GLN A 103      -7.760   7.551  14.025  1.00  0.00           C  
ATOM   1648  CG  GLN A 103      -8.245   8.099  15.358  1.00  0.00           C  
ATOM   1649  CD  GLN A 103      -9.735   8.434  15.345  1.00  0.00           C  
ATOM   1650  OE1 GLN A 103     -10.524   7.829  14.612  1.00  0.00           O  
ATOM   1651  NE2 GLN A 103     -10.126   9.407  16.163  1.00  0.00           N  
ATOM   1652  H   GLN A 103      -5.741   5.859  12.395  1.00  0.00           H  
ATOM   1653  HA  GLN A 103      -5.732   8.230  14.150  1.00  0.00           H  
ATOM   1654 1HB  GLN A 103      -8.046   8.265  13.252  1.00  0.00           H  
ATOM   1655 2HB  GLN A 103      -8.296   6.623  13.826  1.00  0.00           H  
ATOM   1656 1HG  GLN A 103      -8.068   7.355  16.132  1.00  0.00           H  
ATOM   1657 2HG  GLN A 103      -7.693   9.012  15.583  1.00  0.00           H  
ATOM   1658 1HE2 GLN A 103     -11.090   9.673  16.200  1.00  0.00           H  
ATOM   1659 2HE2 GLN A 103      -9.456   9.874  16.742  1.00  0.00           H  
TER                                                                             
# All scores below are weighted scores, not raw scores.
#BEGIN_POSE_ENERGIES_TABLE 20211019_r2/trf_relax/di-fe_r2_86.pdb
label fa_atr fa_rep fa_sol fa_intra_rep fa_intra_sol_xover4 lk_ball_wtd fa_elec hbond_sr_bb hbond_lr_bb hbond_bb_sc hbond_sc dslf_fa13 omega fa_dun p_aa_pp yhh_planarity ref rama_prepro cart_bonded total
weights 1 0.55 1 0.005 1 1 1 1 1 1 1 1.25 0.4 0.7 0.6 0.625 1 0.45 0.5 NA
pose -645.308 58.8476 488.465 1.3224 26.4476 -25.8615 -201.851 -88.3937 -1.17879 -7.57212 -21.2694 0 0.82996 173.572 -17.1004 0.07117 -49.8248 -23.0174 43.8497 -287.971
VAL:NtermProteinFull_1 -3.67764 0.35886 2.99169 0.03171 0.0573 -0.18723 -1.98675 0 0 0 0 0 0.01354 0.14903 0 0 2.64269 0 0.13409 0.52728
ASP_2 -3.87802 0.39375 4.79248 0.00923 0.47783 -0.19933 -3.60592 0 0 -0.49007 0 0 0.01572 3.51514 0.08724 0 -2.14574 0.32023 0.37113 -0.33633
ILE_3 -6.39596 0.73377 4.35646 0.03309 0.07875 -0.52072 -1.93909 0 0 -0.49007 0 0 -0.05661 0.23899 -0.18556 0 2.30374 0.25013 0.43229 -1.1608
ILE_4 -7.8475 0.72463 2.55678 0.027 0.0731 -0.21117 -1.43557 0 0 0 0 0 -0.04967 0.14999 -0.37287 0 2.30374 -0.10397 0.37713 -3.80838
GLN_5 -5.79514 0.47507 4.59221 0.00742 0.19773 -0.26481 -1.68069 0 0 0 0 0 0.19371 2.25917 -0.20018 0 -1.45095 -0.1929 0.31738 -1.54198
GLU_6 -5.72638 0.32831 5.63718 0.00452 0.22255 -0.3722 -1.58379 0 0 0 0 0 0.00745 2.50769 -0.27958 0 -2.72453 -0.42121 0.30118 -2.09882
HIS_7 -10.861 0.7464 8.27773 0.00572 0.32208 -0.30016 -2.80978 0 0 0 -0.98497 0 0.02564 2.29529 0.0769 0 -0.30065 -0.36604 0.34664 -3.52617
ILE_8 -9.7331 0.93101 4.8524 0.03011 0.07314 -0.31354 -2.24662 0 0 0 0 0 -0.03701 0.07268 -0.39499 0 2.30374 -0.11244 0.29318 -4.28145
GLU_9 -6.27183 0.40351 6.37965 0.00839 0.99771 -0.25476 -3.21451 0 0 0 -0.37695 0 -0.01654 3.05603 -0.29675 0 -2.72453 -0.28441 0.25292 -2.34208
HIS_D_10 -7.92364 0.53274 6.91172 0.00529 0.3347 -0.30377 -2.86433 0 0 0 -0.9614 0 0.02586 2.38803 0.04606 0 -0.30065 -0.36463 0.26967 -2.20436
GLU_11 -9.5225 0.94666 9.0206 0.01149 0.33695 -0.37247 -1.859 0 0 0 0 0 0.03885 2.66831 -0.29968 0 -2.72453 -0.35902 0.33292 -1.78142
ARG_12 -8.05465 0.72894 7.27518 0.01121 0.19589 0.17525 -5.46652 0 0 0 -1.38102 0 0.06141 1.68993 -0.10202 0 -0.09474 -0.47371 0.49101 -4.94383
GLN_13 -6.05586 0.44629 5.92938 0.00735 0.20361 -0.38036 -2.2386 0 0 0 0 0 -0.03671 2.38886 -0.12494 0 -1.45095 -0.31168 0.41101 -1.2126
HIS_D_14 -9.27736 0.60208 7.672 0.00444 0.31785 -0.42414 -2.80276 0 0 0 0 0 -0.00496 2.53547 0.03245 0 -0.30065 -0.1921 0.39527 -1.44242
LEU_15 -7.50139 0.4088 4.35745 0.01718 0.1582 -0.18449 -2.07035 0 0 0 0 0 0.00225 0.56763 -0.21922 0 1.66147 -0.12763 0.39027 -2.53983
THR_16 -4.69024 0.25924 5.02982 0.01052 0.06248 -0.26233 -1.55197 0 0 0 0 0 0.01344 0.01726 0.0175 0 1.15175 0.00425 0.25912 0.32083
GLU_17 -5.31325 0.54817 5.07594 0.005 0.22964 -0.44388 -2.02065 0 0 0 0 0 -0.03684 2.58343 -0.19879 0 -2.72453 -0.16338 0.44329 -2.01583
TYR_18 -9.7685 1.31729 4.94385 0.02311 0.20593 -0.15033 -1.90621 0 0 0 0 0 0.01535 2.29561 0.17508 0.00106 0.58223 -0.34173 0.50754 -2.09972
LYS_19 -4.35641 0.29664 3.84536 0.01151 0.16544 -0.36642 -1.1385 0 0 0 0 0 -0.05952 2.22193 -0.02809 0 -0.71458 -0.43064 0.35507 -0.19822
ASP_20 -2.65741 0.27028 2.93021 0.00561 0.3377 -0.41309 -0.94396 0 0 0 0 0 -0.05224 2.11651 -0.33129 0 -2.14574 -0.59979 0.40864 -1.07457
LEU_21 -6.2841 1.23316 1.85272 0.02739 0.06433 -0.15303 -0.7687 0 0 0 0 0 0.07174 0.78608 -0.36973 0 1.66147 -0.34612 0.76334 -1.46145
ASP_22 -3.9174 0.37837 5.20237 0.00842 0.77246 -0.00857 -2.88139 0 0 -0.52565 0 0 -0.00431 1.52248 -0.83048 0 -2.14574 -0.14269 0.78569 -1.78645
PHE_23 -10.8215 1.49805 3.01152 0.07023 0.60721 -0.20095 -2.10593 0 0 0 0 0 -0.09258 2.42461 0.29996 0 1.21829 -0.12164 1.17271 -3.04005
GLU_24 -5.03498 0.55359 6.48454 0.00545 0.68498 0.05934 -4.26306 0 0 -0.52565 -0.27479 0 0.01976 2.85464 -0.36014 0 -2.72453 -0.31881 1.02852 -1.81114
ASN_25 -4.86841 0.33855 5.08773 0.00627 0.25946 -0.49996 -1.84637 0 0 0 0 0 0.00852 1.17699 0.13206 0 -1.34026 -0.28757 0.28627 -1.54673
TRP_26 -11.245 1.43564 2.43088 0.03896 0.29438 -0.43255 -0.12715 0 0 0 0 0 0.0072 3.40472 0.07436 0 2.26099 -0.06375 0.53601 -1.38528
LYS_27 -5.40681 0.32855 5.46563 0.02046 0.25596 0.0894 -3.38805 0 0 0 -0.27479 0 -0.01309 2.16846 0.06152 0 -0.71458 -0.10884 0.5243 -0.99188
GLU_28 -2.86838 0.08599 2.59517 0.00555 0.24209 -0.26901 -0.512 0 0 0 0 0 -0.01644 2.62873 -0.08025 0 -2.72453 0.07313 0.30055 -0.5394
GLU_29 -2.82013 0.25951 2.77392 0.01188 0.50933 -0.12237 -0.75129 0 0 0 0 0 0.06074 2.60358 0.28425 0 -2.72453 0.8203 0.86479 1.76998
PRO_30 -4.86513 0.62932 2.08633 0.00344 0.07674 -0.14287 -0.48859 0 0 0 0 0 -0.0898 0.05823 -0.9105 0 -1.64321 0.4542 0.93587 -3.89598
THR_31 -3.95394 0.28533 3.67251 0.01048 0.08844 0.04063 -1.723 0 0 -0.96917 0 0 -0.01921 0.01241 -0.35603 0 1.15175 -0.34188 0.41635 -1.68533
ALA_32 -2.81439 0.14723 2.93184 0.00146 0 -0.22118 -0.43158 0 0 0 0 0 -0.02212 0 -0.36422 0 1.32468 -0.37618 0.23524 0.41078
GLU_33 -4.20383 0.45109 3.85941 0.00743 0.3228 -0.28111 -0.93429 0 0 0 0 0 -0.00405 2.66761 -0.07373 0 -2.72453 -0.38678 0.14609 -1.15389
ALA_34 -5.82419 0.45706 3.02784 0.00159 0 -0.25239 -1.34324 0 0 -0.96917 0 0 -0.03956 0 -0.2486 0 1.32468 -0.27215 0.22775 -3.91038
VAL_35 -6.47284 0.46281 4.18466 0.02198 0.05333 -0.32436 -1.98936 0 0 0 0 0 -0.05305 -0.02096 -0.36026 0 2.64269 -0.19073 0.24226 -1.80383
ASP_36 -6.15177 0.31113 5.83822 0.00322 0.27354 -0.50104 -1.93639 0 0 0 0 0 -0.02485 1.28786 0.2244 0 -2.14574 -0.11092 0.31434 -2.618
LEU_37 -7.39799 0.73999 4.59707 0.01802 0.07107 -0.46278 -2.35501 0 0 0 0 0 -0.02485 0.45782 -0.23839 0 1.66147 -0.18159 0.32121 -2.79395
LEU_38 -9.71709 1.03764 3.20924 0.0217 0.07767 -0.24405 -2.00157 0 0 0 0 0 0.03621 0.33554 -0.27983 0 1.66147 -0.23837 0.28691 -5.81452
GLN_39 -6.90608 0.58812 4.83498 0.00771 0.20151 -0.34219 -1.65818 0 0 0 0 0 -0.01906 2.3079 -0.06627 0 -1.45095 -0.23713 0.25468 -2.48496
TYR_40 -7.28606 0.47424 4.95845 0.03509 0.23466 -0.41351 -2.12646 0 0 0 0 0 -0.02871 2.8038 0.05195 0.01616 0.58223 -0.18549 0.30776 -0.57589
HIS_41 -9.978 1.07411 7.03244 0.00381 0.3894 -0.54561 -2.20406 0 0 0 0 0 0.00346 2.1417 0.01402 0 -0.30065 -0.17297 0.45876 -2.0836
ALA_42 -6.46783 0.33266 4.09365 0.00139 0 -0.30134 -2.10931 0 0 0 0 0 -0.02178 0 -0.25078 0 1.32468 -0.26039 0.31067 -3.34839
GLU_43 -5.22504 0.23554 5.70162 0.00547 0.70916 -0.37163 -3.03894 0 0 0 0 0 -0.01725 2.76433 -0.30136 0 -2.72453 -0.38881 0.15074 -2.50069
TYR_44 -7.52863 0.43751 5.58725 0.03265 0.23289 -0.3873 -2.24648 0 0 0 0 0 -0.03748 2.79586 0.07548 0.00534 0.58223 -0.29716 0.20868 -0.53917
GLU_45 -9.00264 0.88767 8.76157 0.00542 0.71452 -0.45539 -1.9571 0 0 0 0 0 0.0621 2.9522 -0.26805 0 -2.72453 -0.30635 0.38739 -0.94321
ARG_46 -7.04367 0.40255 6.94976 0.0222 0.30994 -0.55642 -2.87583 0 0 0 -0.87391 0 0.06796 2.35355 -0.11701 0 -0.09474 -0.42367 0.43438 -1.4449
THR_47 -5.07309 0.29416 5.04309 0.01161 0.06332 -0.40296 -2.4008 0 0 0 0 0 -0.02238 0.00713 -0.00016 0 1.15175 -0.19306 0.26178 -1.25961
HIS_D_48 -10.3722 0.42812 8.28201 0.00564 0.34203 -0.48502 -3.6952 0 0 0 -0.9614 0 0.0151 2.22833 0.12806 0 -0.30065 -0.11588 0.24943 -4.25163
VAL_49 -8.12672 0.96521 4.27317 0.02574 0.05217 -0.08782 -1.69188 0 0 0 0 0 -0.02152 0.00958 -0.24374 0 2.64269 -0.03269 0.54133 -1.69447
ASP_50 -4.51363 0.24973 4.90977 0.00353 0.27993 -0.37391 -1.25681 0 0 0 0 0 -0.02931 1.38987 0.29098 0 -2.14574 0.05693 0.53321 -0.60546
GLU_51 -6.79645 0.49685 6.01562 0.00454 0.20847 -0.21762 -2.78692 0 0 0 -0.98497 0 0.00316 2.5568 -0.25425 0 -2.72453 -0.2811 0.49038 -4.27002
LEU_52 -8.9208 0.8396 3.81351 0.02578 0.08797 -0.16167 -2.54104 0 0 0 0 0 0.03102 0.3586 -0.29686 0 1.66147 -0.38286 0.60596 -4.87931
GLU_53 -4.43415 0.24119 4.30825 0.00417 0.20566 -0.47015 -1.69007 0 0 0 0 0 0.01287 2.67719 -0.2484 0 -2.72453 -0.36924 0.46858 -2.01863
GLU_54 -3.31615 0.22117 3.33536 0.00477 0.23749 -0.27017 -0.52159 0 0 0 0 0 -0.02537 2.54512 -0.34401 0 -2.72453 -0.53123 0.27719 -1.11194
LEU_55 -5.04063 0.65175 1.7477 0.01967 0.103 -0.22886 -0.63149 0 0 0 0 0 -0.05037 0.07289 -0.13585 0 1.66147 -0.55658 0.24938 -2.13793
GLY_56 -1.9374 0.2575 2.27231 0.00011 0 -0.02974 -1.90226 0 0 0 0 0 -0.10447 0 -1.12569 0 0.79816 -0.58769 0.42015 -1.93904
LEU_57 -4.93192 0.51987 0.97425 0.03557 0.20848 -0.04053 -0.92532 0 0 0 0 0 0.02065 1.41168 0.00086 0 1.66147 -0.17245 0.51127 -0.72612
GLY_58 -1.43603 0.21507 1.56244 0.00013 0 -0.05221 -0.58502 0 0 0 0 0 0.23976 0 -1.42998 0 0.79816 0.33246 0.2951 -0.06012
GLU_59 -2.3165 0.12321 2.40148 0.0056 0.25563 -0.07261 -0.45135 0 0 0 0 0 -0.02012 2.32353 -0.07725 0 -2.72453 0.39198 0.12717 -0.03376
ASP_60 -2.71019 0.11016 2.84674 0.00376 0.29776 -0.11516 -0.48838 0 0 0 0 0 -0.04916 1.29531 0.16331 0 -2.14574 0.07828 0.20712 -0.50619
CYS_61 -5.42912 0.60225 2.87183 0.00218 0.01168 -0.16624 -0.65318 0 0 0 0 0 0.04617 0.15024 0.3017 0 3.25479 0.00767 0.21368 1.21365
ALA_62 -5.6265 0.4053 3.47082 0.00144 0 -0.11494 -1.45119 0 0 0 0 0 0.01599 0 -0.19829 0 1.32468 -0.01316 0.1768 -2.00905
GLU_63 -4.76246 0.29123 4.68676 0.00722 0.3361 -0.227 -1.61914 0 0 0 0 0 0.00885 3.41732 -0.1905 0 -2.72453 -0.39914 0.17187 -1.00343
ARG_64 -7.02568 0.46647 7.67543 0.02444 0.7399 0.18888 -4.90675 0 0 0 -1.67252 0 -0.02207 2.93827 -0.08229 0 -0.09474 -0.40634 0.2506 -1.9264
GLU_65 -8.59745 0.73876 7.90235 0.00497 0.68043 -0.19375 -1.1734 0 0 0 0 0 -0.00704 2.8811 -0.32121 0 -2.72453 -0.41548 0.55307 -0.67217
GLN_66 -6.76644 0.687 5.38425 0.00637 0.18708 -0.33085 -2.13135 0 0 0 0 0 0.02272 2.39924 -0.01249 0 -1.45095 -0.30362 0.51445 -1.79458
GLU_67 -5.91084 0.34022 5.41454 0.00564 0.30187 -0.42582 -2.76019 0 0 0 0 0 -0.02377 2.94256 -0.21056 0 -2.72453 -0.30617 0.33709 -3.01999
HIS_D_68 -10.9146 1.25304 7.94793 0.01102 0.38011 -0.8108 -3.39516 0 0 0 -0.33108 0 0.03835 3.70781 0.05756 0 -0.30065 -0.33751 0.44881 -2.24514
ALA_69 -6.0659 0.29366 3.71868 0.00151 0 -0.07737 -2.13915 0 0 0 0 0 -0.01418 0 -0.2423 0 1.32468 -0.27915 0.30449 -3.17503
GLU_70 -4.72582 0.27277 4.93702 0.00494 0.23265 -0.24326 -1.34693 0 0 0 0 0 -0.02014 2.58435 -0.21816 0 -2.72453 -0.36493 0.16102 -1.45103
MET_71 -9.77902 1.5147 4.9685 0.01182 0.05397 -0.42877 -2.61685 0 0 0 0 0 -0.00735 1.65327 0.01314 0 1.65735 -0.21475 0.3501 -2.82389
TYR_72 -11.1823 1.0063 6.02513 0.04837 0.29743 -0.22281 -3.26392 0 0 0 -0.53478 0 0.02093 2.47876 0.1324 0.03378 0.58223 -0.11687 0.63835 -4.05696
GLN_73 -6.44459 0.26946 6.20641 0.0105 0.87051 -0.03734 -3.70894 0 0 0 -1.37299 0 0.08075 2.23903 -0.22738 0 -1.45095 -0.25393 0.55413 -3.26534
GLU_74 -4.87544 0.23355 5.20232 0.00444 0.21626 -0.17035 -1.85832 0 0 0 0 0 0.11072 2.55498 -0.24437 0 -2.72453 -0.41706 0.33212 -1.63569
LEU_75 -8.04437 1.55144 2.36209 0.02198 0.08986 -0.23189 -0.7583 0 0 0 0 0 0.13674 0.29609 -0.30402 0 1.66147 -0.38037 0.58368 -3.0156
VAL_76 -7.35039 0.93063 2.69164 0.03973 0.05716 -0.29484 -0.74349 0 0 0 0 0 -0.03672 0.01709 -0.32627 0 2.64269 -0.17502 0.75336 -1.79443
THR_77 -4.4558 0.29071 4.04196 0.01043 0.0634 -0.47858 -1.76138 0 0 0 -0.49908 0 -0.02023 0.14487 0.00079 0 1.15175 0.01019 0.50051 -1.00046
ASN_78 -5.00643 0.56867 4.49294 0.00984 0.36092 -0.41236 -1.81608 0 0 0 0 0 0.0353 1.36812 -0.62805 0 -1.34026 -0.09734 1.10908 -1.35564
PRO_79 -5.68635 0.72871 2.70413 0.00264 0.04752 -0.15495 0.10746 0 0 0 0 0 -0.04743 0.24524 -0.19602 0 -1.64321 -0.30052 1.07704 -3.11574
GLU_80 -3.02158 0.3705 2.24386 0.00581 0.28956 -0.26202 0.40551 0 0 0 0 0 0.01816 2.41875 -0.18394 0 -2.72453 -0.36788 0.23341 -0.57438
ASN_81 -2.83396 0.18105 2.6682 0.00485 0.26926 -0.24756 -0.53497 0 0 0 0 0 -0.02286 1.55531 -0.12456 0 -1.34026 -0.22746 0.2292 -0.42376
ALA_82 -4.15018 0.74244 1.6489 0.00156 0 -0.22733 -1.05817 0 0 0 0 0 -0.05085 0 -0.05275 0 1.32468 -0.40523 0.26008 -1.96685
THR_83 -5.55314 0.73385 5.50824 0.01132 0.09602 -0.03806 -2.10797 0 0 -1.80117 0 0 0.10479 0.07102 -0.20763 0 1.15175 -0.44539 0.93172 -1.54467
PRO_84 -5.04706 0.70206 2.56463 0.00235 0.03593 -0.12984 -0.47157 0 0 0 0 0 -0.12694 0.13473 -0.14773 0 -1.64321 -0.08868 0.9652 -3.25013
GLU_85 -3.83035 0.43629 3.93668 0.0061 0.26215 -0.15393 -0.88977 0 0 0 0 0 0.08473 2.57646 -0.19811 0 -2.72453 -0.21468 0.2318 -0.47717
GLU_86 -6.40163 0.63465 6.39361 0.00625 0.28171 -0.03556 -2.43081 0 0 -1.80117 0 0 0.02793 3.18131 -0.26793 0 -2.72453 -0.40489 0.18995 -3.35111
PHE_87 -9.56318 1.02939 4.01807 0.02355 0.18627 -0.24408 -1.92089 0 0 0 0 0 0.04227 1.29864 -0.43599 0 1.21829 -0.19136 0.36321 -4.17579
GLU_88 -5.31216 0.26147 5.10647 0.00498 0.23299 -0.25544 -1.62009 0 0 0 0 0 0.03682 2.54928 -0.30601 0 -2.72453 -0.24537 0.34333 -1.92828
GLU_89 -6.24366 0.65551 5.92698 0.00892 0.32447 0.0467 -2.68465 0 0 0 -1.12581 0 -0.00185 2.97091 -0.10884 0 -2.72453 -0.42964 0.30834 -3.07715
TYR_90 -10.8142 2.06892 5.3853 0.0647 0.25427 -0.34137 -2.48564 0 0 0 0 0 0.00909 4.09065 0.09855 0.01482 0.58223 -0.26663 0.56256 -0.77673
GLN_91 -7.68708 0.50876 6.07872 0.00655 0.18214 -0.35513 -2.30288 0 0 0 0 0 0.05115 2.23248 -0.11833 0 -1.45095 -0.24375 0.43906 -2.65926
GLU_92 -6.02844 0.24327 6.86248 0.00858 0.81896 -0.26947 -3.95221 0 0 0 -0.98366 0 0.10667 2.73159 -0.34358 0 -2.72453 -0.35118 0.23545 -3.64608
HIS_93 -8.99726 1.05467 7.63249 0.00355 0.3519 -0.23275 -3.5676 0 0 0 -1.51426 0 0.11362 2.01994 0.07284 0 -0.30065 -0.33072 0.38491 -3.3093
GLU_94 -8.51724 0.75574 8.27024 0.00549 0.67845 -0.22283 -3.18874 0 0 0 -0.86586 0 0.11913 2.91109 -0.28825 0 -2.72453 -0.34548 0.49863 -2.91417
ARG_95 -6.86722 0.37265 7.55756 0.01153 0.54862 0.10984 -4.42688 0 0 0 -1.6069 0 -0.00119 1.68805 -0.04476 0 -0.09474 -0.30122 0.6287 -2.42594
ARG_96 -7.20752 0.40639 7.70223 0.0201 0.48997 -0.70277 -2.54023 0 0 0 -0.38844 0 -0.04088 1.74219 -0.09925 0 -0.09474 -0.25763 0.73017 -0.24042
CYS_97 -7.79924 0.7145 5.63063 0.00383 0.02919 -0.45501 -2.09914 0 0 0 0 0 0.22822 0.9831 0.28992 0 3.25479 -0.32561 0.58428 1.03945
LEU_98 -9.68336 1.29605 5.17322 0.0322 0.07589 -0.35861 -2.34916 0 0 0 0 0 -0.0179 1.00629 -0.20201 0 1.66147 -0.12097 0.67964 -2.80724
GLU_99 -5.20188 0.16555 6.34489 0.00612 0.26274 -0.35493 -2.10664 0 0 0 -0.62324 0 -0.00587 2.64389 -0.24931 0 -2.72453 -0.24886 0.60498 -1.48707
GLU_100 -4.36189 0.12638 5.31821 0.00501 0.23971 0.12792 -2.59685 0 0 0 -1.67252 0 0.02443 2.58485 -0.28507 0 -2.72453 -0.51603 0.24758 -3.48281
LEU_101 -6.12942 0.51514 1.98038 0.01849 0.08345 -0.17844 -1.04545 0 0 0 0 0 -0.02008 0.1993 -0.26762 0 1.66147 -0.30402 0.21206 -3.27474
GLU_102 -4.8475 0.22346 4.5418 0.00488 0.24321 0.05032 -2.78149 0 0 0 -1.00406 0 -0.03871 2.73683 -0.30434 0 -2.72453 -0.30957 0.33793 -3.87176
GLN:CtermProteinFull_103 -1.21945 0.07263 1.82137 0.00804 0.44749 -0.23946 -0.10162 0 0 0 0 0 0 2.14625 0 0 -1.45095 -0.26556 0.38816 1.6069
#END_POSE_ENERGIES_TABLE 20211019_r2/trf_relax/di-fe_r2_86.pdb
