# Supplementary material for: Scaffolding protein functional sites using deep learning
Source: Science. Author manuscript; Available in PMC 2022 Oct 31. (PMC9621694; doi:10.1126/science.abn2100)
Supplement: Data S1 [file NIHMS1830590-supplement-Data_S1.zip › dife_inp_1_AF.pdb]

MODEL     1
ATOM      1  N   GLU A   1     -11.503   3.427  22.796  1.00  0.00           N  
ATOM      2  H   GLU A   1     -12.511   3.377  22.793  1.00  0.00           H  
ATOM      3  H2  GLU A   1     -11.189   4.258  22.316  1.00  0.00           H  
ATOM      4  H3  GLU A   1     -11.174   3.442  23.751  1.00  0.00           H  
ATOM      5  CA  GLU A   1     -10.945   2.233  22.131  1.00  0.00           C  
ATOM      6  HA  GLU A   1      -9.857   2.304  22.113  1.00  0.00           H  
ATOM      7  C   GLU A   1     -11.369   2.197  20.680  1.00  0.00           C  
ATOM      8  CB  GLU A   1     -11.286   0.959  22.890  1.00  0.00           C  
ATOM      9  HB2 GLU A   1     -12.362   0.936  23.063  1.00  0.00           H  
ATOM     10  HB3 GLU A   1     -10.984   0.093  22.303  1.00  0.00           H  
ATOM     11  O   GLU A   1     -10.519   2.456  19.854  1.00  0.00           O  
ATOM     12  CG  GLU A   1     -10.520   0.974  24.222  1.00  0.00           C  
ATOM     13  HG2 GLU A   1      -9.454   0.858  24.022  1.00  0.00           H  
ATOM     14  HG3 GLU A   1     -10.664   1.937  24.712  1.00  0.00           H  
ATOM     15  CD  GLU A   1     -10.988  -0.114  25.184  1.00  0.00           C  
ATOM     16  OE1 GLU A   1     -10.659   0.043  26.379  1.00  0.00           O  
ATOM     17  OE2 GLU A   1     -11.797  -0.958  24.753  1.00  0.00           O  
ATOM     18  N   GLU A   2     -12.657   2.047  20.355  1.00  0.00           N  
ATOM     19  H   GLU A   2     -13.306   1.695  21.044  1.00  0.00           H  
ATOM     20  CA  GLU A   2     -13.107   2.006  18.949  1.00  0.00           C  
ATOM     21  HA  GLU A   2     -12.661   1.134  18.471  1.00  0.00           H  
ATOM     22  C   GLU A   2     -12.688   3.231  18.114  1.00  0.00           C  
ATOM     23  CB  GLU A   2     -14.631   1.837  18.926  1.00  0.00           C  
ATOM     24  HB2 GLU A   2     -15.105   2.735  19.322  1.00  0.00           H  
ATOM     25  HB3 GLU A   2     -14.888   0.996  19.569  1.00  0.00           H  
ATOM     26  O   GLU A   2     -12.137   3.077  17.030  1.00  0.00           O  
ATOM     27  CG  GLU A   2     -15.152   1.562  17.509  1.00  0.00           C  
ATOM     28  HG2 GLU A   2     -14.650   0.675  17.121  1.00  0.00           H  
ATOM     29  HG3 GLU A   2     -14.904   2.405  16.864  1.00  0.00           H  
ATOM     30  CD  GLU A   2     -16.667   1.335  17.487  1.00  0.00           C  
ATOM     31  OE1 GLU A   2     -17.316   1.917  16.586  1.00  0.00           O  
ATOM     32  OE2 GLU A   2     -17.152   0.594  18.382  1.00  0.00           O  
ATOM     33  N   GLU A   3     -12.888   4.452  18.621  1.00  0.00           N  
ATOM     34  H   GLU A   3     -13.431   4.553  19.467  1.00  0.00           H  
ATOM     35  CA  GLU A   3     -12.454   5.662  17.906  1.00  0.00           C  
ATOM     36  HA  GLU A   3     -12.869   5.638  16.898  1.00  0.00           H  
ATOM     37  C   GLU A   3     -10.926   5.736  17.753  1.00  0.00           C  
ATOM     38  CB  GLU A   3     -13.003   6.907  18.622  1.00  0.00           C  
ATOM     39  HB2 GLU A   3     -14.080   6.785  18.737  1.00  0.00           H  
ATOM     40  HB3 GLU A   3     -12.551   6.990  19.611  1.00  0.00           H  
ATOM     41  O   GLU A   3     -10.428   6.214  16.739  1.00  0.00           O  
ATOM     42  CG  GLU A   3     -12.727   8.187  17.814  1.00  0.00           C  
ATOM     43  HG2 GLU A   3     -11.650   8.343  17.754  1.00  0.00           H  
ATOM     44  HG3 GLU A   3     -13.105   8.049  16.801  1.00  0.00           H  
ATOM     45  CD  GLU A   3     -13.355   9.457  18.402  1.00  0.00           C  
ATOM     46  OE1 GLU A   3     -12.914  10.547  17.959  1.00  0.00           O  
ATOM     47  OE2 GLU A   3     -14.215   9.354  19.305  1.00  0.00           O  
ATOM     48  N   GLU A   4     -10.176   5.219  18.726  1.00  0.00           N  
ATOM     49  H   GLU A   4     -10.632   4.647  19.422  1.00  0.00           H  
ATOM     50  CA  GLU A   4      -8.714   5.184  18.658  1.00  0.00           C  
ATOM     51  HA  GLU A   4      -8.359   6.142  18.278  1.00  0.00           H  
ATOM     52  C   GLU A   4      -8.235   4.110  17.671  1.00  0.00           C  
ATOM     53  CB  GLU A   4      -8.148   4.991  20.074  1.00  0.00           C  
ATOM     54  HB2 GLU A   4      -8.434   4.007  20.446  1.00  0.00           H  
ATOM     55  HB3 GLU A   4      -8.601   5.722  20.744  1.00  0.00           H  
ATOM     56  O   GLU A   4      -7.390   4.390  16.828  1.00  0.00           O  
ATOM     57  CG  GLU A   4      -6.618   5.135  20.140  1.00  0.00           C  
ATOM     58  HG2 GLU A   4      -6.162   4.411  19.465  1.00  0.00           H  
ATOM     59  HG3 GLU A   4      -6.303   4.888  21.154  1.00  0.00           H  
ATOM     60  CD  GLU A   4      -6.116   6.550  19.796  1.00  0.00           C  
ATOM     61  OE1 GLU A   4      -4.902   6.698  19.543  1.00  0.00           O  
ATOM     62  OE2 GLU A   4      -6.937   7.503  19.809  1.00  0.00           O  
ATOM     63  N   ALA A   5      -8.853   2.924  17.678  1.00  0.00           N  
ATOM     64  H   ALA A   5      -9.546   2.745  18.391  1.00  0.00           H  
ATOM     65  CA  ALA A   5      -8.622   1.881  16.685  1.00  0.00           C  
ATOM     66  HA  ALA A   5      -7.574   1.585  16.722  1.00  0.00           H  
ATOM     67  C   ALA A   5      -8.911   2.403  15.272  1.00  0.00           C  
ATOM     68  CB  ALA A   5      -9.489   0.661  17.024  1.00  0.00           C  
ATOM     69  HB1 ALA A   5     -10.547   0.915  16.960  1.00  0.00           H  
ATOM     70  HB2 ALA A   5      -9.264   0.312  18.031  1.00  0.00           H  
ATOM     71  HB3 ALA A   5      -9.271  -0.142  16.320  1.00  0.00           H  
ATOM     72  O   ALA A   5      -8.103   2.204  14.371  1.00  0.00           O  
ATOM     73  N   ARG A   6     -10.007   3.154  15.080  1.00  0.00           N  
ATOM     74  H   ARG A   6     -10.646   3.264  15.855  1.00  0.00           H  
ATOM     75  CA  ARG A   6     -10.303   3.815  13.800  1.00  0.00           C  
ATOM     76  HA  ARG A   6     -10.367   3.055  13.021  1.00  0.00           H  
ATOM     77  C   ARG A   6      -9.173   4.743  13.372  1.00  0.00           C  
ATOM     78  CB  ARG A   6     -11.635   4.575  13.875  1.00  0.00           C  
ATOM     79  HB2 ARG A   6     -12.440   3.887  14.134  1.00  0.00           H  
ATOM     80  HB3 ARG A   6     -11.584   5.339  14.650  1.00  0.00           H  
ATOM     81  O   ARG A   6      -8.720   4.638  12.239  1.00  0.00           O  
ATOM     82  CG  ARG A   6     -11.956   5.252  12.536  1.00  0.00           C  
ATOM     83  HG2 ARG A   6     -11.223   6.039  12.359  1.00  0.00           H  
ATOM     84  HG3 ARG A   6     -11.890   4.529  11.723  1.00  0.00           H  
ATOM     85  CD  ARG A   6     -13.339   5.906  12.538  1.00  0.00           C  
ATOM     86  HD2 ARG A   6     -13.409   6.560  11.669  1.00  0.00           H  
ATOM     87  HD3 ARG A   6     -13.432   6.532  13.425  1.00  0.00           H  
ATOM     88  NE  ARG A   6     -14.425   4.904  12.510  1.00  0.00           N  
ATOM     89  HE  ARG A   6     -14.797   4.613  13.403  1.00  0.00           H  
ATOM     90  NH1 ARG A   6     -14.476   4.601  10.223  1.00  0.00           N  
ATOM     91 HH11 ARG A   6     -13.716   5.257  10.122  1.00  0.00           H  
ATOM     92 HH12 ARG A   6     -14.772   4.060   9.424  1.00  0.00           H  
ATOM     93  NH2 ARG A   6     -15.828   3.418  11.528  1.00  0.00           N  
ATOM     94 HH21 ARG A   6     -16.145   3.128  12.442  1.00  0.00           H  
ATOM     95 HH22 ARG A   6     -16.108   2.942  10.682  1.00  0.00           H  
ATOM     96  CZ  ARG A   6     -14.901   4.322  11.425  1.00  0.00           C  
ATOM     97  N   ARG A   7      -8.702   5.618  14.263  1.00  0.00           N  
ATOM     98  H   ARG A   7      -9.119   5.627  15.183  1.00  0.00           H  
ATOM     99  CA  ARG A   7      -7.610   6.558  13.959  1.00  0.00           C  
ATOM    100  HA  ARG A   7      -7.880   7.151  13.085  1.00  0.00           H  
ATOM    101  C   ARG A   7      -6.313   5.838  13.596  1.00  0.00           C  
ATOM    102  CB  ARG A   7      -7.370   7.481  15.157  1.00  0.00           C  
ATOM    103  HB2 ARG A   7      -6.432   8.017  15.012  1.00  0.00           H  
ATOM    104  HB3 ARG A   7      -7.276   6.879  16.061  1.00  0.00           H  
ATOM    105  O   ARG A   7      -5.613   6.284  12.693  1.00  0.00           O  
ATOM    106  CG  ARG A   7      -8.492   8.509  15.332  1.00  0.00           C  
ATOM    107  HG2 ARG A   7      -9.463   8.014  15.345  1.00  0.00           H  
ATOM    108  HG3 ARG A   7      -8.474   9.219  14.505  1.00  0.00           H  
ATOM    109  CD  ARG A   7      -8.268   9.245  16.653  1.00  0.00           C  
ATOM    110  HD2 ARG A   7      -7.347   9.823  16.567  1.00  0.00           H  
ATOM    111  HD3 ARG A   7      -8.144   8.510  17.448  1.00  0.00           H  
ATOM    112  NE  ARG A   7      -9.404  10.118  16.996  1.00  0.00           N  
ATOM    113  HE  ARG A   7     -10.310   9.856  16.633  1.00  0.00           H  
ATOM    114  NH1 ARG A   7      -8.258  11.473  18.431  1.00  0.00           N  
ATOM    115 HH11 ARG A   7      -7.480  10.838  18.324  1.00  0.00           H  
ATOM    116 HH12 ARG A   7      -8.249  12.192  19.141  1.00  0.00           H  
ATOM    117  NH2 ARG A   7     -10.463  11.763  18.151  1.00  0.00           N  
ATOM    118 HH21 ARG A   7     -11.351  11.359  17.891  1.00  0.00           H  
ATOM    119 HH22 ARG A   7     -10.471  12.482  18.860  1.00  0.00           H  
ATOM    120  CZ  ARG A   7      -9.373  11.119  17.847  1.00  0.00           C  
ATOM    121  N   LEU A   8      -5.987   4.738  14.274  1.00  0.00           N  
ATOM    122  H   LEU A   8      -6.572   4.456  15.048  1.00  0.00           H  
ATOM    123  CA  LEU A   8      -4.813   3.926  13.943  1.00  0.00           C  
ATOM    124  HA  LEU A   8      -3.932   4.567  13.894  1.00  0.00           H  
ATOM    125  C   LEU A   8      -4.946   3.274  12.567  1.00  0.00           C  
ATOM    126  CB  LEU A   8      -4.595   2.853  15.017  1.00  0.00           C  
ATOM    127  HB2 LEU A   8      -5.520   2.289  15.135  1.00  0.00           H  
ATOM    128  HB3 LEU A   8      -3.830   2.160  14.666  1.00  0.00           H  
ATOM    129  O   LEU A   8      -4.007   3.335  11.780  1.00  0.00           O  
ATOM    130  CG  LEU A   8      -4.158   3.397  16.386  1.00  0.00           C  
ATOM    131  HG  LEU A   8      -4.866   4.148  16.738  1.00  0.00           H  
ATOM    132  CD1 LEU A   8      -4.149   2.233  17.364  1.00  0.00           C  
ATOM    133 HD11 LEU A   8      -5.129   1.756  17.368  1.00  0.00           H  
ATOM    134 HD12 LEU A   8      -3.903   2.585  18.366  1.00  0.00           H  
ATOM    135 HD13 LEU A   8      -3.408   1.501  17.043  1.00  0.00           H  
ATOM    136  CD2 LEU A   8      -2.761   4.019  16.358  1.00  0.00           C  
ATOM    137 HD21 LEU A   8      -2.742   4.889  15.702  1.00  0.00           H  
ATOM    138 HD22 LEU A   8      -2.487   4.330  17.366  1.00  0.00           H  
ATOM    139 HD23 LEU A   8      -2.032   3.281  16.023  1.00  0.00           H  
ATOM    140  N   LEU A   9      -6.114   2.714  12.252  1.00  0.00           N  
ATOM    141  H   LEU A   9      -6.838   2.683  12.955  1.00  0.00           H  
ATOM    142  CA  LEU A   9      -6.374   2.089  10.955  1.00  0.00           C  
ATOM    143  HA  LEU A   9      -5.565   1.396  10.724  1.00  0.00           H  
ATOM    144  C   LEU A   9      -6.409   3.097   9.802  1.00  0.00           C  
ATOM    145  CB  LEU A   9      -7.701   1.327  11.026  1.00  0.00           C  
ATOM    146  HB2 LEU A   9      -7.947   0.994  10.017  1.00  0.00           H  
ATOM    147  HB3 LEU A   9      -8.474   2.018  11.361  1.00  0.00           H  
ATOM    148  O   LEU A   9      -5.933   2.791   8.716  1.00  0.00           O  
ATOM    149  CG  LEU A   9      -7.705   0.094  11.940  1.00  0.00           C  
ATOM    150  HG  LEU A   9      -7.461   0.379  12.964  1.00  0.00           H  
ATOM    151  CD1 LEU A   9      -9.100  -0.534  11.937  1.00  0.00           C  
ATOM    152 HD11 LEU A   9      -9.354  -0.870  10.931  1.00  0.00           H  
ATOM    153 HD12 LEU A   9      -9.114  -1.384  12.619  1.00  0.00           H  
ATOM    154 HD13 LEU A   9      -9.829   0.201  12.279  1.00  0.00           H  
ATOM    155  CD2 LEU A   9      -6.669  -0.933  11.502  1.00  0.00           C  
ATOM    156 HD21 LEU A   9      -5.665  -0.554  11.694  1.00  0.00           H  
ATOM    157 HD22 LEU A   9      -6.768  -1.141  10.437  1.00  0.00           H  
ATOM    158 HD23 LEU A   9      -6.790  -1.847  12.082  1.00  0.00           H  
ATOM    159  N   GLU A  10      -6.937   4.301  10.023  1.00  0.00           N  
ATOM    160  H   GLU A  10      -7.386   4.476  10.911  1.00  0.00           H  
ATOM    161  CA  GLU A  10      -6.898   5.385   9.034  1.00  0.00           C  
ATOM    162  HA  GLU A  10      -7.297   5.025   8.086  1.00  0.00           H  
ATOM    163  C   GLU A  10      -5.455   5.823   8.758  1.00  0.00           C  
ATOM    164  CB  GLU A  10      -7.764   6.563   9.517  1.00  0.00           C  
ATOM    165  HB2 GLU A  10      -7.530   7.448   8.924  1.00  0.00           H  
ATOM    166  HB3 GLU A  10      -7.528   6.773  10.560  1.00  0.00           H  
ATOM    167  O   GLU A  10      -5.072   5.977   7.602  1.00  0.00           O  
ATOM    168  CG  GLU A  10      -9.267   6.259   9.362  1.00  0.00           C  
ATOM    169  HG2 GLU A  10      -9.481   5.275   9.781  1.00  0.00           H  
ATOM    170  HG3 GLU A  10      -9.498   6.209   8.298  1.00  0.00           H  
ATOM    171  CD  GLU A  10     -10.209   7.279  10.030  1.00  0.00           C  
ATOM    172  OE1 GLU A  10     -11.445   7.052   9.943  1.00  0.00           O  
ATOM    173  OE2 GLU A  10      -9.732   8.247  10.667  1.00  0.00           O  
ATOM    174  N   ARG A  11      -4.620   5.929   9.799  1.00  0.00           N  
ATOM    175  H   ARG A  11      -4.994   5.781  10.726  1.00  0.00           H  
ATOM    176  CA  ARG A  11      -3.187   6.215   9.639  1.00  0.00           C  
ATOM    177  HA  ARG A  11      -3.071   7.073   8.976  1.00  0.00           H  
ATOM    178  C   ARG A  11      -2.432   5.074   8.963  1.00  0.00           C  
ATOM    179  CB  ARG A  11      -2.562   6.535  10.998  1.00  0.00           C  
ATOM    180  HB2 ARG A  11      -2.821   5.755  11.713  1.00  0.00           H  
ATOM    181  HB3 ARG A  11      -1.478   6.555  10.886  1.00  0.00           H  
ATOM    182  O   ARG A  11      -1.552   5.351   8.159  1.00  0.00           O  
ATOM    183  CG  ARG A  11      -3.035   7.900  11.515  1.00  0.00           C  
ATOM    184  HG2 ARG A  11      -4.124   7.932  11.551  1.00  0.00           H  
ATOM    185  HG3 ARG A  11      -2.703   8.685  10.835  1.00  0.00           H  
ATOM    186  CD  ARG A  11      -2.484   8.161  12.918  1.00  0.00           C  
ATOM    187  HD2 ARG A  11      -2.993   9.034  13.327  1.00  0.00           H  
ATOM    188  HD3 ARG A  11      -2.711   7.298  13.546  1.00  0.00           H  
ATOM    189  NE  ARG A  11      -1.032   8.415  12.873  1.00  0.00           N  
ATOM    190  HE  ARG A  11      -0.646   8.548  11.949  1.00  0.00           H  
ATOM    191  NH1 ARG A  11      -0.596   8.177  15.110  1.00  0.00           N  
ATOM    192 HH11 ARG A  11       0.066   8.027  15.859  1.00  0.00           H  
ATOM    193 HH12 ARG A  11      -1.560   7.908  15.242  1.00  0.00           H  
ATOM    194  NH2 ARG A  11       1.076   8.614  13.685  1.00  0.00           N  
ATOM    195 HH21 ARG A  11       1.737   8.487  14.439  1.00  0.00           H  
ATOM    196 HH22 ARG A  11       1.411   8.683  12.735  1.00  0.00           H  
ATOM    197  CZ  ARG A  11      -0.194   8.405  13.889  1.00  0.00           C  
ATOM    198  N   ALA A  12      -2.773   3.820   9.262  1.00  0.00           N  
ATOM    199  H   ALA A  12      -3.463   3.658   9.982  1.00  0.00           H  
ATOM    200  CA  ALA A  12      -2.202   2.665   8.576  1.00  0.00           C  
ATOM    201  HA  ALA A  12      -1.115   2.703   8.651  1.00  0.00           H  
ATOM    202  C   ALA A  12      -2.546   2.718   7.083  1.00  0.00           C  
ATOM    203  CB  ALA A  12      -2.682   1.374   9.247  1.00  0.00           C  
ATOM    204  HB1 ALA A  12      -2.474   1.403  10.317  1.00  0.00           H  
ATOM    205  HB2 ALA A  12      -2.147   0.532   8.810  1.00  0.00           H  
ATOM    206  HB3 ALA A  12      -3.751   1.234   9.088  1.00  0.00           H  
ATOM    207  O   ALA A  12      -1.645   2.713   6.257  1.00  0.00           O  
ATOM    208  N   ALA A  13      -3.820   2.938   6.740  1.00  0.00           N  
ATOM    209  H   ALA A  13      -4.519   2.950   7.469  1.00  0.00           H  
ATOM    210  CA  ALA A  13      -4.261   3.098   5.355  1.00  0.00           C  
ATOM    211  HA  ALA A  13      -4.034   2.179   4.815  1.00  0.00           H  
ATOM    212  C   ALA A  13      -3.553   4.255   4.623  1.00  0.00           C  
ATOM    213  CB  ALA A  13      -5.780   3.323   5.353  1.00  0.00           C  
ATOM    214  HB1 ALA A  13      -6.015   4.284   5.810  1.00  0.00           H  
ATOM    215  HB2 ALA A  13      -6.283   2.536   5.916  1.00  0.00           H  
ATOM    216  HB3 ALA A  13      -6.143   3.317   4.325  1.00  0.00           H  
ATOM    217  O   ALA A  13      -3.271   4.157   3.430  1.00  0.00           O  
ATOM    218  N   GLU A  14      -3.271   5.365   5.311  1.00  0.00           N  
ATOM    219  H   GLU A  14      -3.594   5.440   6.264  1.00  0.00           H  
ATOM    220  CA  GLU A  14      -2.473   6.460   4.749  1.00  0.00           C  
ATOM    221  HA  GLU A  14      -2.900   6.755   3.790  1.00  0.00           H  
ATOM    222  C   GLU A  14      -1.025   6.036   4.469  1.00  0.00           C  
ATOM    223  CB  GLU A  14      -2.493   7.677   5.686  1.00  0.00           C  
ATOM    224  HB2 GLU A  14      -2.284   7.352   6.705  1.00  0.00           H  
ATOM    225  HB3 GLU A  14      -1.703   8.363   5.379  1.00  0.00           H  
ATOM    226  O   GLU A  14      -0.497   6.381   3.408  1.00  0.00           O  
ATOM    227  CG  GLU A  14      -3.823   8.445   5.652  1.00  0.00           C  
ATOM    228  HG2 GLU A  14      -4.651   7.756   5.823  1.00  0.00           H  
ATOM    229  HG3 GLU A  14      -3.950   8.860   4.652  1.00  0.00           H  
ATOM    230  CD  GLU A  14      -3.893   9.590   6.682  1.00  0.00           C  
ATOM    231  OE1 GLU A  14      -4.967  10.234   6.749  1.00  0.00           O  
ATOM    232  OE2 GLU A  14      -2.879   9.875   7.365  1.00  0.00           O  
ATOM    233  N   LEU A  15      -0.395   5.276   5.374  1.00  0.00           N  
ATOM    234  H   LEU A  15      -0.899   4.984   6.199  1.00  0.00           H  
ATOM    235  CA  LEU A  15       0.944   4.722   5.153  1.00  0.00           C  
ATOM    236  HA  LEU A  15       1.609   5.533   4.857  1.00  0.00           H  
ATOM    237  C   LEU A  15       0.961   3.736   3.982  1.00  0.00           C  
ATOM    238  CB  LEU A  15       1.507   4.066   6.426  1.00  0.00           C  
ATOM    239  HB2 LEU A  15       2.414   3.529   6.149  1.00  0.00           H  
ATOM    240  HB3 LEU A  15       0.797   3.321   6.786  1.00  0.00           H  
ATOM    241  O   LEU A  15       1.858   3.853   3.151  1.00  0.00           O  
ATOM    242  CG  LEU A  15       1.859   5.023   7.578  1.00  0.00           C  
ATOM    243  HG  LEU A  15       0.955   5.509   7.945  1.00  0.00           H  
ATOM    244  CD1 LEU A  15       2.480   4.224   8.723  1.00  0.00           C  
ATOM    245 HD11 LEU A  15       3.454   3.839   8.420  1.00  0.00           H  
ATOM    246 HD12 LEU A  15       2.597   4.849   9.609  1.00  0.00           H  
ATOM    247 HD13 LEU A  15       1.850   3.365   8.954  1.00  0.00           H  
ATOM    248  CD2 LEU A  15       2.867   6.110   7.190  1.00  0.00           C  
ATOM    249 HD21 LEU A  15       3.763   5.648   6.777  1.00  0.00           H  
ATOM    250 HD22 LEU A  15       2.424   6.779   6.452  1.00  0.00           H  
ATOM    251 HD23 LEU A  15       3.139   6.690   8.072  1.00  0.00           H  
ATOM    252  N   GLU A  16      -0.057   2.883   3.830  1.00  0.00           N  
ATOM    253  H   GLU A  16      -0.696   2.756   4.602  1.00  0.00           H  
ATOM    254  CA  GLU A  16      -0.169   1.972   2.678  1.00  0.00           C  
ATOM    255  HA  GLU A  16       0.676   1.284   2.675  1.00  0.00           H  
ATOM    256  C   GLU A  16      -0.146   2.725   1.348  1.00  0.00           C  
ATOM    257  CB  GLU A  16      -1.497   1.187   2.698  1.00  0.00           C  
ATOM    258  HB2 GLU A  16      -1.538   0.589   1.787  1.00  0.00           H  
ATOM    259  HB3 GLU A  16      -2.335   1.883   2.650  1.00  0.00           H  
ATOM    260  O   GLU A  16       0.547   2.365   0.398  1.00  0.00           O  
ATOM    261  CG  GLU A  16      -1.733   0.244   3.878  1.00  0.00           C  
ATOM    262  HG2 GLU A  16      -2.615  -0.357   3.661  1.00  0.00           H  
ATOM    263  HG3 GLU A  16      -1.961   0.832   4.767  1.00  0.00           H  
ATOM    264  CD  GLU A  16      -0.546  -0.673   4.136  1.00  0.00           C  
ATOM    265  OE1 GLU A  16      -0.418  -1.025   5.331  1.00  0.00           O  
ATOM    266  OE2 GLU A  16       0.152  -0.933   3.138  1.00  0.00           O  
ATOM    267  N   LEU A  17      -0.885   3.835   1.261  1.00  0.00           N  
ATOM    268  H   LEU A  17      -1.427   4.100   2.071  1.00  0.00           H  
ATOM    269  CA  LEU A  17      -0.904   4.653   0.049  1.00  0.00           C  
ATOM    270  HA  LEU A  17      -1.122   4.008  -0.802  1.00  0.00           H  
ATOM    271  C   LEU A  17       0.462   5.285  -0.236  1.00  0.00           C  
ATOM    272  CB  LEU A  17      -1.986   5.734   0.171  1.00  0.00           C  
ATOM    273  HB2 LEU A  17      -1.818   6.285   1.097  1.00  0.00           H  
ATOM    274  HB3 LEU A  17      -1.874   6.433  -0.657  1.00  0.00           H  
ATOM    275  O   LEU A  17       0.835   5.446  -1.403  1.00  0.00           O  
ATOM    276  CG  LEU A  17      -3.425   5.194   0.165  1.00  0.00           C  
ATOM    277  HG  LEU A  17      -3.560   4.458   0.958  1.00  0.00           H  
ATOM    278  CD1 LEU A  17      -4.387   6.360   0.404  1.00  0.00           C  
ATOM    279 HD11 LEU A  17      -4.284   7.105  -0.384  1.00  0.00           H  
ATOM    280 HD12 LEU A  17      -4.158   6.811   1.369  1.00  0.00           H  
ATOM    281 HD13 LEU A  17      -5.410   5.985   0.439  1.00  0.00           H  
ATOM    282  CD2 LEU A  17      -3.801   4.538  -1.168  1.00  0.00           C  
ATOM    283 HD21 LEU A  17      -3.215   3.628  -1.299  1.00  0.00           H  
ATOM    284 HD22 LEU A  17      -4.853   4.251  -1.149  1.00  0.00           H  
ATOM    285 HD23 LEU A  17      -3.611   5.221  -1.995  1.00  0.00           H  
ATOM    286  N   VAL A  18       1.211   5.657   0.803  1.00  0.00           N  
ATOM    287  H   VAL A  18       0.871   5.449   1.731  1.00  0.00           H  
ATOM    288  CA  VAL A  18       2.593   6.124   0.649  1.00  0.00           C  
ATOM    289  HA  VAL A  18       2.619   6.881  -0.135  1.00  0.00           H  
ATOM    290  C   VAL A  18       3.484   4.975   0.174  1.00  0.00           C  
ATOM    291  CB  VAL A  18       3.114   6.779   1.943  1.00  0.00           C  
ATOM    292  HB  VAL A  18       3.012   6.091   2.783  1.00  0.00           H  
ATOM    293  O   VAL A  18       4.232   5.180  -0.785  1.00  0.00           O  
ATOM    294  CG1 VAL A  18       4.590   7.182   1.824  1.00  0.00           C  
ATOM    295 HG11 VAL A  18       5.210   6.291   1.722  1.00  0.00           H  
ATOM    296 HG12 VAL A  18       4.740   7.827   0.959  1.00  0.00           H  
ATOM    297 HG13 VAL A  18       4.905   7.698   2.732  1.00  0.00           H  
ATOM    298  CG2 VAL A  18       2.325   8.060   2.251  1.00  0.00           C  
ATOM    299 HG21 VAL A  18       2.454   8.787   1.449  1.00  0.00           H  
ATOM    300 HG22 VAL A  18       2.673   8.485   3.193  1.00  0.00           H  
ATOM    301 HG23 VAL A  18       1.265   7.831   2.358  1.00  0.00           H  
ATOM    302  N   ALA A  19       3.345   3.780   0.753  1.00  0.00           N  
ATOM    303  H   ALA A  19       2.698   3.681   1.522  1.00  0.00           H  
ATOM    304  CA  ALA A  19       4.120   2.590   0.409  1.00  0.00           C  
ATOM    305  HA  ALA A  19       5.181   2.816   0.510  1.00  0.00           H  
ATOM    306  C   ALA A  19       3.908   2.193  -1.046  1.00  0.00           C  
ATOM    307  CB  ALA A  19       3.763   1.450   1.376  1.00  0.00           C  
ATOM    308  HB1 ALA A  19       3.833   1.776   2.413  1.00  0.00           H  
ATOM    309  HB2 ALA A  19       4.449   0.614   1.237  1.00  0.00           H  
ATOM    310  HB3 ALA A  19       2.749   1.090   1.202  1.00  0.00           H  
ATOM    311  O   ALA A  19       4.866   2.129  -1.810  1.00  0.00           O  
ATOM    312  N   ILE A  20       2.655   2.090  -1.494  1.00  0.00           N  
ATOM    313  H   ILE A  20       1.924   2.107  -0.797  1.00  0.00           H  
ATOM    314  CA  ILE A  20       2.298   1.803  -2.891  1.00  0.00           C  
ATOM    315  HA  ILE A  20       2.636   0.798  -3.141  1.00  0.00           H  
ATOM    316  C   ILE A  20       2.985   2.777  -3.858  1.00  0.00           C  
ATOM    317  CB  ILE A  20       0.762   1.861  -3.057  1.00  0.00           C  
ATOM    318  HB  ILE A  20       0.406   2.801  -2.634  1.00  0.00           H  
ATOM    319  O   ILE A  20       3.506   2.370  -4.900  1.00  0.00           O  
ATOM    320  CG1 ILE A  20       0.087   0.690  -2.316  1.00  0.00           C  
ATOM    321 HG12 ILE A  20       0.179  -0.210  -2.924  1.00  0.00           H  
ATOM    322 HG13 ILE A  20       0.591   0.504  -1.368  1.00  0.00           H  
ATOM    323  CG2 ILE A  20       0.351   1.807  -4.546  1.00  0.00           C  
ATOM    324 HG21 ILE A  20       0.781   0.917  -5.007  1.00  0.00           H  
ATOM    325 HG22 ILE A  20      -0.734   1.764  -4.633  1.00  0.00           H  
ATOM    326 HG23 ILE A  20       0.697   2.697  -5.070  1.00  0.00           H  
ATOM    327  CD1 ILE A  20      -1.396   0.925  -2.011  1.00  0.00           C  
ATOM    328 HD11 ILE A  20      -1.978   0.998  -2.930  1.00  0.00           H  
ATOM    329 HD12 ILE A  20      -1.515   1.839  -1.428  1.00  0.00           H  
ATOM    330 HD13 ILE A  20      -1.773   0.091  -1.420  1.00  0.00           H  
ATOM    331  N   ASN A  21       2.984   4.075  -3.544  1.00  0.00           N  
ATOM    332  H   ASN A  21       2.602   4.348  -2.650  1.00  0.00           H  
ATOM    333  CA  ASN A  21       3.628   5.072  -4.399  1.00  0.00           C  
ATOM    334  HA  ASN A  21       3.319   4.903  -5.431  1.00  0.00           H  
ATOM    335  C   ASN A  21       5.157   4.941  -4.384  1.00  0.00           C  
ATOM    336  CB  ASN A  21       3.174   6.475  -3.978  1.00  0.00           C  
ATOM    337  HB2 ASN A  21       3.802   7.216  -4.472  1.00  0.00           H  
ATOM    338  HB3 ASN A  21       3.301   6.588  -2.902  1.00  0.00           H  
ATOM    339  O   ASN A  21       5.784   5.092  -5.435  1.00  0.00           O  
ATOM    340  CG  ASN A  21       1.738   6.767  -4.369  1.00  0.00           C  
ATOM    341  ND2 ASN A  21       0.983   7.380  -3.492  1.00  0.00           N  
ATOM    342 HD21 ASN A  21       1.249   7.261  -2.525  1.00  0.00           H  
ATOM    343 HD22 ASN A  21       0.003   7.438  -3.732  1.00  0.00           H  
ATOM    344  OD1 ASN A  21       1.273   6.477  -5.464  1.00  0.00           O  
ATOM    345  N   GLN A  22       5.751   4.637  -3.229  1.00  0.00           N  
ATOM    346  H   GLN A  22       5.185   4.488  -2.407  1.00  0.00           H  
ATOM    347  CA  GLN A  22       7.186   4.383  -3.118  1.00  0.00           C  
ATOM    348  HA  GLN A  22       7.727   5.203  -3.592  1.00  0.00           H  
ATOM    349  C   GLN A  22       7.596   3.110  -3.859  1.00  0.00           C  
ATOM    350  CB  GLN A  22       7.612   4.319  -1.649  1.00  0.00           C  
ATOM    351  HB2 GLN A  22       6.956   3.646  -1.097  1.00  0.00           H  
ATOM    352  HB3 GLN A  22       8.627   3.924  -1.606  1.00  0.00           H  
ATOM    353  O   GLN A  22       8.562   3.161  -4.612  1.00  0.00           O  
ATOM    354  CG  GLN A  22       7.617   5.703  -0.987  1.00  0.00           C  
ATOM    355  HG2 GLN A  22       8.264   6.368  -1.560  1.00  0.00           H  
ATOM    356  HG3 GLN A  22       6.610   6.120  -0.979  1.00  0.00           H  
ATOM    357  CD  GLN A  22       8.136   5.651   0.444  1.00  0.00           C  
ATOM    358  NE2 GLN A  22       8.293   6.779   1.101  1.00  0.00           N  
ATOM    359 HE21 GLN A  22       8.111   7.672   0.667  1.00  0.00           H  
ATOM    360 HE22 GLN A  22       8.703   6.654   2.015  1.00  0.00           H  
ATOM    361  OE1 GLN A  22       8.430   4.620   1.008  1.00  0.00           O  
ATOM    362  N   TYR A  23       6.831   2.020  -3.760  1.00  0.00           N  
ATOM    363  H   TYR A  23       6.102   2.004  -3.061  1.00  0.00           H  
ATOM    364  CA  TYR A  23       7.079   0.795  -4.518  1.00  0.00           C  
ATOM    365  HA  TYR A  23       8.066   0.412  -4.257  1.00  0.00           H  
ATOM    366  C   TYR A  23       7.071   1.035  -6.014  1.00  0.00           C  
ATOM    367  CB  TYR A  23       6.013  -0.266  -4.223  1.00  0.00           C  
ATOM    368  HB2 TYR A  23       5.015   0.165  -4.301  1.00  0.00           H  
ATOM    369  HB3 TYR A  23       6.119  -1.048  -4.975  1.00  0.00           H  
ATOM    370  O   TYR A  23       7.970   0.583  -6.716  1.00  0.00           O  
ATOM    371  CG  TYR A  23       6.186  -0.947  -2.901  1.00  0.00           C  
ATOM    372  CD1 TYR A  23       7.413  -1.573  -2.640  1.00  0.00           C  
ATOM    373  HD1 TYR A  23       8.201  -1.593  -3.378  1.00  0.00           H  
ATOM    374  CD2 TYR A  23       5.163  -0.941  -1.932  1.00  0.00           C  
ATOM    375  HD2 TYR A  23       4.201  -0.491  -2.131  1.00  0.00           H  
ATOM    376  CE1 TYR A  23       7.646  -2.095  -1.366  1.00  0.00           C  
ATOM    377  HE1 TYR A  23       8.623  -2.452  -1.078  1.00  0.00           H  
ATOM    378  CE2 TYR A  23       5.394  -1.518  -0.672  1.00  0.00           C  
ATOM    379  HE2 TYR A  23       4.641  -1.527   0.102  1.00  0.00           H  
ATOM    380  OH  TYR A  23       6.931  -2.556   0.833  1.00  0.00           O  
ATOM    381  HH  TYR A  23       6.192  -2.404   1.426  1.00  0.00           H  
ATOM    382  CZ  TYR A  23       6.643  -2.083  -0.390  1.00  0.00           C  
ATOM    383  N   ARG A  24       6.068   1.763  -6.517  1.00  0.00           N  
ATOM    384  H   ARG A  24       5.351   2.081  -5.881  1.00  0.00           H  
ATOM    385  CA  ARG A  24       5.981   2.078  -7.948  1.00  0.00           C  
ATOM    386  HA  ARG A  24       5.996   1.154  -8.526  1.00  0.00           H  
ATOM    387  C   ARG A  24       7.187   2.874  -8.413  1.00  0.00           C  
ATOM    388  CB  ARG A  24       4.699   2.850  -8.238  1.00  0.00           C  
ATOM    389  HB2 ARG A  24       4.589   3.656  -7.512  1.00  0.00           H  
ATOM    390  HB3 ARG A  24       4.763   3.286  -9.235  1.00  0.00           H  
ATOM    391  O   ARG A  24       7.786   2.527  -9.423  1.00  0.00           O  
ATOM    392  CG  ARG A  24       3.489   1.918  -8.188  1.00  0.00           C  
ATOM    393  HG2 ARG A  24       3.458   1.371  -7.246  1.00  0.00           H  
ATOM    394  HG3 ARG A  24       3.540   1.207  -9.013  1.00  0.00           H  
ATOM    395  CD  ARG A  24       2.247   2.786  -8.322  1.00  0.00           C  
ATOM    396  HD2 ARG A  24       2.245   3.498  -7.497  1.00  0.00           H  
ATOM    397  HD3 ARG A  24       2.295   3.331  -9.265  1.00  0.00           H  
ATOM    398  NE  ARG A  24       1.020   1.982  -8.277  1.00  0.00           N  
ATOM    399  HE  ARG A  24       1.130   0.978  -8.241  1.00  0.00           H  
ATOM    400  NH1 ARG A  24      -0.405   3.764  -8.090  1.00  0.00           N  
ATOM    401 HH11 ARG A  24       0.404   4.362  -7.995  1.00  0.00           H  
ATOM    402 HH12 ARG A  24      -1.327   4.124  -7.890  1.00  0.00           H  
ATOM    403  NH2 ARG A  24      -1.226   1.702  -8.129  1.00  0.00           N  
ATOM    404 HH21 ARG A  24      -1.085   0.706  -8.037  1.00  0.00           H  
ATOM    405 HH22 ARG A  24      -2.146   2.072  -7.939  1.00  0.00           H  
ATOM    406  CZ  ARG A  24      -0.192   2.480  -8.171  1.00  0.00           C  
ATOM    407  N   ARG A  25       7.574   3.893  -7.648  1.00  0.00           N  
ATOM    408  H   ARG A  25       7.043   4.097  -6.813  1.00  0.00           H  
ATOM    409  CA  ARG A  25       8.741   4.707  -7.972  1.00  0.00           C  
ATOM    410  HA  ARG A  25       8.654   5.044  -9.005  1.00  0.00           H  
ATOM    411  C   ARG A  25      10.042   3.899  -7.904  1.00  0.00           C  
ATOM    412  CB  ARG A  25       8.744   5.923  -7.050  1.00  0.00           C  
ATOM    413  HB2 ARG A  25       8.860   5.605  -6.013  1.00  0.00           H  
ATOM    414  HB3 ARG A  25       7.801   6.458  -7.158  1.00  0.00           H  
ATOM    415  O   ARG A  25      10.832   3.960  -8.837  1.00  0.00           O  
ATOM    416  CG  ARG A  25       9.893   6.841  -7.443  1.00  0.00           C  
ATOM    417  HG2 ARG A  25      10.840   6.322  -7.294  1.00  0.00           H  
ATOM    418  HG3 ARG A  25       9.803   7.119  -8.493  1.00  0.00           H  
ATOM    419  CD  ARG A  25       9.894   8.095  -6.585  1.00  0.00           C  
ATOM    420  HD2 ARG A  25       9.021   8.703  -6.824  1.00  0.00           H  
ATOM    421  HD3 ARG A  25       9.877   7.808  -5.534  1.00  0.00           H  
ATOM    422  NE  ARG A  25      11.125   8.816  -6.884  1.00  0.00           N  
ATOM    423  HE  ARG A  25      11.775   8.327  -7.482  1.00  0.00           H  
ATOM    424  NH1 ARG A  25      11.004  10.479  -5.316  1.00  0.00           N  
ATOM    425 HH11 ARG A  25      11.497  11.170  -4.769  1.00  0.00           H  
ATOM    426 HH12 ARG A  25      10.131  10.074  -5.011  1.00  0.00           H  
ATOM    427  NH2 ARG A  25      12.840  10.182  -6.609  1.00  0.00           N  
ATOM    428 HH21 ARG A  25      13.290   9.494  -7.196  1.00  0.00           H  
ATOM    429 HH22 ARG A  25      13.408  10.802  -6.049  1.00  0.00           H  
ATOM    430  CZ  ARG A  25      11.639   9.841  -6.266  1.00  0.00           C  
ATOM    431  N   ALA A  26      10.242   3.110  -6.851  1.00  0.00           N  
ATOM    432  H   ALA A  26       9.562   3.112  -6.105  1.00  0.00           H  
ATOM    433  CA  ALA A  26      11.415   2.250  -6.697  1.00  0.00           C  
ATOM    434  HA  ALA A  26      12.315   2.861  -6.760  1.00  0.00           H  
ATOM    435  C   ALA A  26      11.489   1.189  -7.806  1.00  0.00           C  
ATOM    436  CB  ALA A  26      11.360   1.598  -5.311  1.00  0.00           C  
ATOM    437  HB1 ALA A  26      11.336   2.367  -4.538  1.00  0.00           H  
ATOM    438  HB2 ALA A  26      12.245   0.980  -5.163  1.00  0.00           H  
ATOM    439  HB3 ALA A  26      10.472   0.971  -5.221  1.00  0.00           H  
ATOM    440  O   ALA A  26      12.563   0.910  -8.332  1.00  0.00           O  
ATOM    441  N   ALA A  27      10.345   0.634  -8.213  1.00  0.00           N  
ATOM    442  H   ALA A  27       9.498   0.856  -7.709  1.00  0.00           H  
ATOM    443  CA  ALA A  27      10.250  -0.278  -9.342  1.00  0.00           C  
ATOM    444  HA  ALA A  27      10.930  -1.115  -9.182  1.00  0.00           H  
ATOM    445  C   ALA A  27      10.636   0.384 -10.669  1.00  0.00           C  
ATOM    446  CB  ALA A  27       8.820  -0.809  -9.437  1.00  0.00           C  
ATOM    447  HB1 ALA A  27       8.576  -1.427  -8.573  1.00  0.00           H  
ATOM    448  HB2 ALA A  27       8.111   0.016  -9.496  1.00  0.00           H  
ATOM    449  HB3 ALA A  27       8.743  -1.390 -10.357  1.00  0.00           H  
ATOM    450  O   ALA A  27      11.320  -0.244 -11.473  1.00  0.00           O  
ATOM    451  N   GLU A  28      10.195   1.620 -10.912  1.00  0.00           N  
ATOM    452  H   GLU A  28       9.600   2.067 -10.229  1.00  0.00           H  
ATOM    453  CA  GLU A  28      10.552   2.392 -12.108  1.00  0.00           C  
ATOM    454  HA  GLU A  28      10.348   1.796 -12.997  1.00  0.00           H  
ATOM    455  C   GLU A  28      12.056   2.702 -12.131  1.00  0.00           C  
ATOM    456  CB  GLU A  28       9.700   3.675 -12.184  1.00  0.00           C  
ATOM    457  HB2 GLU A  28       9.708   4.171 -11.213  1.00  0.00           H  
ATOM    458  HB3 GLU A  28      10.140   4.349 -12.918  1.00  0.00           H  
ATOM    459  O   GLU A  28      12.727   2.378 -13.108  1.00  0.00           O  
ATOM    460  CG  GLU A  28       8.247   3.383 -12.606  1.00  0.00           C  
ATOM    461  HG2 GLU A  28       8.257   3.043 -13.642  1.00  0.00           H  
ATOM    462  HG3 GLU A  28       7.853   2.561 -12.008  1.00  0.00           H  
ATOM    463  CD  GLU A  28       7.290   4.587 -12.484  1.00  0.00           C  
ATOM    464  OE1 GLU A  28       6.070   4.370 -12.695  1.00  0.00           O  
ATOM    465  OE2 GLU A  28       7.744   5.721 -12.206  1.00  0.00           O  
ATOM    466  N   GLU A  29      12.611   3.213 -11.030  1.00  0.00           N  
ATOM    467  H   GLU A  29      12.006   3.460 -10.261  1.00  0.00           H  
ATOM    468  CA  GLU A  29      14.044   3.525 -10.903  1.00  0.00           C  
ATOM    469  HA  GLU A  29      14.339   4.182 -11.721  1.00  0.00           H  
ATOM    470  C   GLU A  29      14.927   2.258 -11.006  1.00  0.00           C  
ATOM    471  CB  GLU A  29      14.281   4.270  -9.568  1.00  0.00           C  
ATOM    472  HB2 GLU A  29      15.356   4.350  -9.405  1.00  0.00           H  
ATOM    473  HB3 GLU A  29      13.857   3.680  -8.755  1.00  0.00           H  
ATOM    474  O   GLU A  29      16.011   2.278 -11.595  1.00  0.00           O  
ATOM    475  CG  GLU A  29      13.680   5.699  -9.537  1.00  0.00           C  
ATOM    476  HG2 GLU A  29      12.619   5.648  -9.784  1.00  0.00           H  
ATOM    477  HG3 GLU A  29      14.165   6.288 -10.315  1.00  0.00           H  
ATOM    478  CD  GLU A  29      13.829   6.447  -8.189  1.00  0.00           C  
ATOM    479  OE1 GLU A  29      13.315   7.599  -8.062  1.00  0.00           O  
ATOM    480  OE2 GLU A  29      14.449   5.901  -7.256  1.00  0.00           O  
ATOM    481  N   ALA A  30      14.471   1.118 -10.476  1.00  0.00           N  
ATOM    482  H   ALA A  30      13.613   1.144  -9.945  1.00  0.00           H  
ATOM    483  CA  ALA A  30      15.142  -0.172 -10.654  1.00  0.00           C  
ATOM    484  HA  ALA A  30      16.206  -0.047 -10.455  1.00  0.00           H  
ATOM    485  C   ALA A  30      15.016  -0.697 -12.097  1.00  0.00           C  
ATOM    486  CB  ALA A  30      14.588  -1.157  -9.619  1.00  0.00           C  
ATOM    487  HB1 ALA A  30      15.104  -2.113  -9.708  1.00  0.00           H  
ATOM    488  HB2 ALA A  30      14.750  -0.769  -8.613  1.00  0.00           H  
ATOM    489  HB3 ALA A  30      13.519  -1.304  -9.774  1.00  0.00           H  
ATOM    490  O   ALA A  30      15.978  -1.231 -12.646  1.00  0.00           O  
ATOM    491  N   ALA A  31      13.869  -0.505 -12.754  1.00  0.00           N  
ATOM    492  H   ALA A  31      13.106  -0.046 -12.277  1.00  0.00           H  
ATOM    493  CA  ALA A  31      13.673  -0.912 -14.144  1.00  0.00           C  
ATOM    494  HA  ALA A  31      13.978  -1.954 -14.238  1.00  0.00           H  
ATOM    495  C   ALA A  31      14.531  -0.096 -15.126  1.00  0.00           C  
ATOM    496  CB  ALA A  31      12.184  -0.814 -14.495  1.00  0.00           C  
ATOM    497  HB1 ALA A  31      11.845   0.216 -14.389  1.00  0.00           H  
ATOM    498  HB2 ALA A  31      12.032  -1.135 -15.526  1.00  0.00           H  
ATOM    499  HB3 ALA A  31      11.605  -1.454 -13.829  1.00  0.00           H  
ATOM    500  O   ALA A  31      15.008  -0.653 -16.117  1.00  0.00           O  
ATOM    501  N   GLU A  32      14.754   1.193 -14.855  1.00  0.00           N  
ATOM    502  H   GLU A  32      14.262   1.616 -14.081  1.00  0.00           H  
ATOM    503  CA  GLU A  32      15.672   2.034 -15.632  1.00  0.00           C  
ATOM    504  HA  GLU A  32      15.381   2.010 -16.682  1.00  0.00           H  
ATOM    505  C   GLU A  32      17.105   1.493 -15.564  1.00  0.00           C  
ATOM    506  CB  GLU A  32      15.605   3.493 -15.148  1.00  0.00           C  
ATOM    507  HB2 GLU A  32      15.680   3.521 -14.061  1.00  0.00           H  
ATOM    508  HB3 GLU A  32      16.452   4.035 -15.570  1.00  0.00           H  
ATOM    509  O   GLU A  32      17.713   1.253 -16.606  1.00  0.00           O  
ATOM    510  CG  GLU A  32      14.310   4.187 -15.603  1.00  0.00           C  
ATOM    511  HG2 GLU A  32      13.448   3.629 -15.237  1.00  0.00           H  
ATOM    512  HG3 GLU A  32      14.275   4.156 -16.692  1.00  0.00           H  
ATOM    513  CD  GLU A  32      14.192   5.654 -15.150  1.00  0.00           C  
ATOM    514  OE1 GLU A  32      13.149   6.265 -15.483  1.00  0.00           O  
ATOM    515  OE2 GLU A  32      15.151   6.190 -14.549  1.00  0.00           O  
ATOM    516  N   ARG A  33      17.602   1.178 -14.360  1.00  0.00           N  
ATOM    517  H   ARG A  33      17.043   1.401 -13.549  1.00  0.00           H  
ATOM    518  CA  ARG A  33      18.915   0.533 -14.173  1.00  0.00           C  
ATOM    519  HA  ARG A  33      19.687   1.135 -14.652  1.00  0.00           H  
ATOM    520  C   ARG A  33      18.991  -0.844 -14.836  1.00  0.00           C  
ATOM    521  CB  ARG A  33      19.222   0.417 -12.676  1.00  0.00           C  
ATOM    522  HB2 ARG A  33      18.368  -0.028 -12.164  1.00  0.00           H  
ATOM    523  HB3 ARG A  33      20.084  -0.237 -12.546  1.00  0.00           H  
ATOM    524  O   ARG A  33      19.970  -1.162 -15.507  1.00  0.00           O  
ATOM    525  CG  ARG A  33      19.542   1.773 -12.039  1.00  0.00           C  
ATOM    526  HG2 ARG A  33      20.385   2.215 -12.569  1.00  0.00           H  
ATOM    527  HG3 ARG A  33      18.689   2.448 -12.118  1.00  0.00           H  
ATOM    528  CD  ARG A  33      19.931   1.590 -10.567  1.00  0.00           C  
ATOM    529  HD2 ARG A  33      20.625   0.754 -10.483  1.00  0.00           H  
ATOM    530  HD3 ARG A  33      20.442   2.495 -10.240  1.00  0.00           H  
ATOM    531  NE  ARG A  33      18.757   1.372  -9.697  1.00  0.00           N  
ATOM    532  HE  ARG A  33      17.852   1.510 -10.123  1.00  0.00           H  
ATOM    533  NH1 ARG A  33      19.907   1.081  -7.727  1.00  0.00           N  
ATOM    534 HH11 ARG A  33      20.729   0.818  -8.251  1.00  0.00           H  
ATOM    535 HH12 ARG A  33      19.846   0.934  -6.729  1.00  0.00           H  
ATOM    536  NH2 ARG A  33      17.704   1.350  -7.674  1.00  0.00           N  
ATOM    537 HH21 ARG A  33      17.757   1.706  -6.730  1.00  0.00           H  
ATOM    538 HH22 ARG A  33      16.827   1.551  -8.133  1.00  0.00           H  
ATOM    539  CZ  ARG A  33      18.793   1.258  -8.378  1.00  0.00           C  
ATOM    540  N   ALA A  34      17.930  -1.644 -14.735  1.00  0.00           N  
ATOM    541  H   ALA A  34      17.177  -1.359 -14.125  1.00  0.00           H  
ATOM    542  CA  ALA A  34      17.858  -2.951 -15.385  1.00  0.00           C  
ATOM    543  HA  ALA A  34      18.687  -3.561 -15.027  1.00  0.00           H  
ATOM    544  C   ALA A  34      17.971  -2.858 -16.916  1.00  0.00           C  
ATOM    545  CB  ALA A  34      16.542  -3.617 -14.980  1.00  0.00           C  
ATOM    546  HB1 ALA A  34      16.469  -3.648 -13.892  1.00  0.00           H  
ATOM    547  HB2 ALA A  34      15.697  -3.055 -15.378  1.00  0.00           H  
ATOM    548  HB3 ALA A  34      16.513  -4.631 -15.377  1.00  0.00           H  
ATOM    549  O   ALA A  34      18.577  -3.721 -17.557  1.00  0.00           O  
ATOM    550  N   ALA A  35      17.420  -1.801 -17.523  1.00  0.00           N  
ATOM    551  H   ALA A  35      16.940  -1.115 -16.958  1.00  0.00           H  
ATOM    552  CA  ALA A  35      17.549  -1.550 -18.957  1.00  0.00           C  
ATOM    553  HA  ALA A  35      17.255  -2.457 -19.486  1.00  0.00           H  
ATOM    554  C   ALA A  35      18.997  -1.234 -19.382  1.00  0.00           C  
ATOM    555  CB  ALA A  35      16.579  -0.431 -19.352  1.00  0.00           C  
ATOM    556  HB1 ALA A  35      16.886   0.508 -18.891  1.00  0.00           H  
ATOM    557  HB2 ALA A  35      15.571  -0.678 -19.022  1.00  0.00           H  
ATOM    558  HB3 ALA A  35      16.587  -0.308 -20.435  1.00  0.00           H  
ATOM    559  O   ALA A  35      19.346  -1.434 -20.548  1.00  0.00           O  
ATOM    560  N   GLU A  36      19.848  -0.805 -18.447  1.00  0.00           N  
ATOM    561  H   GLU A  36      19.494  -0.628 -17.518  1.00  0.00           H  
ATOM    562  CA  GLU A  36      21.286  -0.585 -18.647  1.00  0.00           C  
ATOM    563  HA  GLU A  36      21.438  -0.251 -19.673  1.00  0.00           H  
ATOM    564  C   GLU A  36      22.120  -1.875 -18.498  1.00  0.00           C  
ATOM    565  CB  GLU A  36      21.790   0.548 -17.731  1.00  0.00           C  
ATOM    566  HB2 GLU A  36      22.846   0.715 -17.941  1.00  0.00           H  
ATOM    567  HB3 GLU A  36      21.693   0.252 -16.687  1.00  0.00           H  
ATOM    568  O   GLU A  36      23.338  -1.850 -18.686  1.00  0.00           O  
ATOM    569  CG  GLU A  36      21.034   1.868 -17.971  1.00  0.00           C  
ATOM    570  HG2 GLU A  36      21.134   2.128 -19.025  1.00  0.00           H  
ATOM    571  HG3 GLU A  36      19.973   1.723 -17.766  1.00  0.00           H  
ATOM    572  CD  GLU A  36      21.537   3.046 -17.120  1.00  0.00           C  
ATOM    573  OE1 GLU A  36      21.050   4.173 -17.374  1.00  0.00           O  
ATOM    574  OE2 GLU A  36      22.452   2.856 -16.287  1.00  0.00           O  
ATOM    575  N   GLY A  37      21.471  -3.019 -18.246  1.00  0.00           N  
ATOM    576  H   GLY A  37      20.475  -2.968 -18.082  1.00  0.00           H  
ATOM    577  CA  GLY A  37      22.108  -4.335 -18.130  1.00  0.00           C  
ATOM    578  HA2 GLY A  37      21.440  -5.079 -18.563  1.00  0.00           H  
ATOM    579  HA3 GLY A  37      23.045  -4.345 -18.687  1.00  0.00           H  
ATOM    580  C   GLY A  37      22.408  -4.771 -16.696  1.00  0.00           C  
ATOM    581  O   GLY A  37      23.130  -5.746 -16.507  1.00  0.00           O  
ATOM    582  N   ASP A  38      21.868  -4.066 -15.704  1.00  0.00           N  
ATOM    583  H   ASP A  38      21.318  -3.247 -15.923  1.00  0.00           H  
ATOM    584  CA  ASP A  38      21.974  -4.433 -14.294  1.00  0.00           C  
ATOM    585  HA  ASP A  38      22.984  -4.788 -14.091  1.00  0.00           H  
ATOM    586  C   ASP A  38      20.992  -5.577 -13.962  1.00  0.00           C  
ATOM    587  CB  ASP A  38      21.765  -3.162 -13.459  1.00  0.00           C  
ATOM    588  HB2 ASP A  38      20.741  -2.812 -13.585  1.00  0.00           H  
ATOM    589  HB3 ASP A  38      22.432  -2.387 -13.837  1.00  0.00           H  
ATOM    590  O   ASP A  38      19.776  -5.383 -13.863  1.00  0.00           O  
ATOM    591  CG  ASP A  38      22.048  -3.355 -11.971  1.00  0.00           C  
ATOM    592  OD1 ASP A  38      21.970  -4.514 -11.511  1.00  0.00           O  
ATOM    593  OD2 ASP A  38      22.298  -2.323 -11.308  1.00  0.00           O  
ATOM    594  N   GLU A  39      21.520  -6.800 -13.846  1.00  0.00           N  
ATOM    595  H   GLU A  39      22.519  -6.903 -13.952  1.00  0.00           H  
ATOM    596  CA  GLU A  39      20.727  -7.989 -13.510  1.00  0.00           C  
ATOM    597  HA  GLU A  39      19.872  -8.036 -14.184  1.00  0.00           H  
ATOM    598  C   GLU A  39      20.140  -7.909 -12.089  1.00  0.00           C  
ATOM    599  CB  GLU A  39      21.557  -9.279 -13.705  1.00  0.00           C  
ATOM    600  HB2 GLU A  39      20.973 -10.121 -13.334  1.00  0.00           H  
ATOM    601  HB3 GLU A  39      22.475  -9.209 -13.121  1.00  0.00           H  
ATOM    602  O   GLU A  39      19.004  -8.334 -11.888  1.00  0.00           O  
ATOM    603  CG  GLU A  39      21.903  -9.548 -15.185  1.00  0.00           C  
ATOM    604  HG2 GLU A  39      22.535  -8.739 -15.550  1.00  0.00           H  
ATOM    605  HG3 GLU A  39      20.976  -9.525 -15.758  1.00  0.00           H  
ATOM    606  CD  GLU A  39      22.617 -10.891 -15.459  1.00  0.00           C  
ATOM    607  OE1 GLU A  39      22.660 -11.282 -16.653  1.00  0.00           O  
ATOM    608  OE2 GLU A  39      23.125 -11.536 -14.516  1.00  0.00           O  
ATOM    609  N   GLU A  40      20.840  -7.288 -11.135  1.00  0.00           N  
ATOM    610  H   GLU A  40      21.684  -6.793 -11.388  1.00  0.00           H  
ATOM    611  CA  GLU A  40      20.367  -7.120  -9.752  1.00  0.00           C  
ATOM    612  HA  GLU A  40      20.014  -8.077  -9.368  1.00  0.00           H  
ATOM    613  C   GLU A  40      19.191  -6.134  -9.704  1.00  0.00           C  
ATOM    614  CB  GLU A  40      21.515  -6.624  -8.849  1.00  0.00           C  
ATOM    615  HB2 GLU A  40      21.847  -5.646  -9.195  1.00  0.00           H  
ATOM    616  HB3 GLU A  40      21.123  -6.505  -7.839  1.00  0.00           H  
ATOM    617  O   GLU A  40      18.149  -6.397  -9.095  1.00  0.00           O  
ATOM    618  CG  GLU A  40      22.726  -7.576  -8.800  1.00  0.00           C  
ATOM    619  HG2 GLU A  40      23.101  -7.722  -9.813  1.00  0.00           H  
ATOM    620  HG3 GLU A  40      22.391  -8.546  -8.431  1.00  0.00           H  
ATOM    621  CD  GLU A  40      23.894  -7.071  -7.928  1.00  0.00           C  
ATOM    622  OE1 GLU A  40      24.889  -7.828  -7.807  1.00  0.00           O  
ATOM    623  OE2 GLU A  40      23.832  -5.934  -7.405  1.00  0.00           O  
ATOM    624  N   ALA A  41      19.292  -5.020 -10.437  1.00  0.00           N  
ATOM    625  H   ALA A  41      20.179  -4.831 -10.882  1.00  0.00           H  
ATOM    626  CA  ALA A  41      18.201  -4.056 -10.548  1.00  0.00           C  
ATOM    627  HA  ALA A  41      17.920  -3.744  -9.541  1.00  0.00           H  
ATOM    628  C   ALA A  41      16.954  -4.657 -11.214  1.00  0.00           C  
ATOM    629  CB  ALA A  41      18.692  -2.830 -11.312  1.00  0.00           C  
ATOM    630  HB1 ALA A  41      18.886  -3.097 -12.350  1.00  0.00           H  
ATOM    631  HB2 ALA A  41      17.922  -2.060 -11.267  1.00  0.00           H  
ATOM    632  HB3 ALA A  41      19.601  -2.445 -10.851  1.00  0.00           H  
ATOM    633  O   ALA A  41      15.824  -4.270 -10.896  1.00  0.00           O  
ATOM    634  N   ARG A  42      17.131  -5.635 -12.111  1.00  0.00           N  
ATOM    635  H   ARG A  42      18.079  -5.914 -12.319  1.00  0.00           H  
ATOM    636  CA  ARG A  42      16.006  -6.360 -12.708  1.00  0.00           C  
ATOM    637  HA  ARG A  42      15.307  -5.629 -13.115  1.00  0.00           H  
ATOM    638  C   ARG A  42      15.235  -7.158 -11.661  1.00  0.00           C  
ATOM    639  CB  ARG A  42      16.514  -7.263 -13.831  1.00  0.00           C  
ATOM    640  HB2 ARG A  42      17.089  -6.678 -14.548  1.00  0.00           H  
ATOM    641  HB3 ARG A  42      17.161  -8.038 -13.419  1.00  0.00           H  
ATOM    642  O   ARG A  42      14.004  -7.097 -11.658  1.00  0.00           O  
ATOM    643  CG  ARG A  42      15.337  -7.939 -14.528  1.00  0.00           C  
ATOM    644  HG2 ARG A  42      14.678  -7.185 -14.960  1.00  0.00           H  
ATOM    645  HG3 ARG A  42      14.775  -8.544 -13.816  1.00  0.00           H  
ATOM    646  CD  ARG A  42      15.863  -8.853 -15.619  1.00  0.00           C  
ATOM    647  HD2 ARG A  42      16.597  -9.532 -15.185  1.00  0.00           H  
ATOM    648  HD3 ARG A  42      16.343  -8.242 -16.383  1.00  0.00           H  
ATOM    649  NE  ARG A  42      14.750  -9.630 -16.178  1.00  0.00           N  
ATOM    650  HE  ARG A  42      13.952  -9.747 -15.571  1.00  0.00           H  
ATOM    651  NH1 ARG A  42      15.820 -10.257 -18.101  1.00  0.00           N  
ATOM    652 HH11 ARG A  42      15.867 -10.807 -18.947  1.00  0.00           H  
ATOM    653 HH12 ARG A  42      16.639  -9.784 -17.747  1.00  0.00           H  
ATOM    654  NH2 ARG A  42      13.722 -10.953 -17.674  1.00  0.00           N  
ATOM    655 HH21 ARG A  42      13.733 -11.536 -18.499  1.00  0.00           H  
ATOM    656 HH22 ARG A  42      12.983 -11.008 -16.988  1.00  0.00           H  
ATOM    657  CZ  ARG A  42      14.772 -10.272 -17.320  1.00  0.00           C  
ATOM    658  N   GLU A  43      15.937  -7.882 -10.796  1.00  0.00           N  
ATOM    659  H   GLU A  43      16.946  -7.874 -10.854  1.00  0.00           H  
ATOM    660  CA  GLU A  43      15.316  -8.655  -9.717  1.00  0.00           C  
ATOM    661  HA  GLU A  43      14.569  -9.325 -10.143  1.00  0.00           H  
ATOM    662  C   GLU A  43      14.577  -7.731  -8.740  1.00  0.00           C  
ATOM    663  CB  GLU A  43      16.365  -9.517  -8.997  1.00  0.00           C  
ATOM    664  HB2 GLU A  43      15.879  -9.990  -8.144  1.00  0.00           H  
ATOM    665  HB3 GLU A  43      17.179  -8.889  -8.635  1.00  0.00           H  
ATOM    666  O   GLU A  43      13.397  -7.959  -8.452  1.00  0.00           O  
ATOM    667  CG  GLU A  43      16.923 -10.614  -9.923  1.00  0.00           C  
ATOM    668  HG2 GLU A  43      16.081 -11.169 -10.337  1.00  0.00           H  
ATOM    669  HG3 GLU A  43      17.449 -10.148 -10.756  1.00  0.00           H  
ATOM    670  CD  GLU A  43      17.865 -11.607  -9.223  1.00  0.00           C  
ATOM    671  OE1 GLU A  43      18.358 -12.513  -9.937  1.00  0.00           O  
ATOM    672  OE2 GLU A  43      18.006 -11.529  -7.984  1.00  0.00           O  
ATOM    673  N   LEU A  44      15.201  -6.618  -8.336  1.00  0.00           N  
ATOM    674  H   LEU A  44      16.173  -6.506  -8.585  1.00  0.00           H  
ATOM    675  CA  LEU A  44      14.563  -5.602  -7.489  1.00  0.00           C  
ATOM    676  HA  LEU A  44      14.251  -6.073  -6.557  1.00  0.00           H  
ATOM    677  C   LEU A  44      13.289  -5.028  -8.129  1.00  0.00           C  
ATOM    678  CB  LEU A  44      15.571  -4.479  -7.180  1.00  0.00           C  
ATOM    679  HB2 LEU A  44      15.032  -3.649  -6.722  1.00  0.00           H  
ATOM    680  HB3 LEU A  44      15.992  -4.120  -8.119  1.00  0.00           H  
ATOM    681  O   LEU A  44      12.247  -4.953  -7.477  1.00  0.00           O  
ATOM    682  CG  LEU A  44      16.724  -4.877  -6.238  1.00  0.00           C  
ATOM    683  HG  LEU A  44      17.260  -5.733  -6.647  1.00  0.00           H  
ATOM    684  CD1 LEU A  44      17.698  -3.705  -6.106  1.00  0.00           C  
ATOM    685 HD11 LEU A  44      17.196  -2.839  -5.674  1.00  0.00           H  
ATOM    686 HD12 LEU A  44      18.532  -4.001  -5.470  1.00  0.00           H  
ATOM    687 HD13 LEU A  44      18.097  -3.452  -7.088  1.00  0.00           H  
ATOM    688  CD2 LEU A  44      16.221  -5.228  -4.836  1.00  0.00           C  
ATOM    689 HD21 LEU A  44      17.075  -5.417  -4.185  1.00  0.00           H  
ATOM    690 HD22 LEU A  44      15.624  -4.413  -4.428  1.00  0.00           H  
ATOM    691 HD23 LEU A  44      15.627  -6.141  -4.878  1.00  0.00           H  
ATOM    692  N   ALA A  45      13.326  -4.685  -9.421  1.00  0.00           N  
ATOM    693  H   ALA A  45      14.209  -4.749  -9.908  1.00  0.00           H  
ATOM    694  CA  ALA A  45      12.160  -4.167 -10.136  1.00  0.00           C  
ATOM    695  HA  ALA A  45      11.787  -3.294  -9.602  1.00  0.00           H  
ATOM    696  C   ALA A  45      11.014  -5.190 -10.229  1.00  0.00           C  
ATOM    697  CB  ALA A  45      12.595  -3.736 -11.541  1.00  0.00           C  
ATOM    698  HB1 ALA A  45      12.931  -4.601 -12.113  1.00  0.00           H  
ATOM    699  HB2 ALA A  45      11.762  -3.253 -12.053  1.00  0.00           H  
ATOM    700  HB3 ALA A  45      13.421  -3.028 -11.472  1.00  0.00           H  
ATOM    701  O   ALA A  45       9.839  -4.817 -10.262  1.00  0.00           O  
ATOM    702  N   GLU A  46      11.318  -6.485 -10.336  1.00  0.00           N  
ATOM    703  H   GLU A  46      12.292  -6.751 -10.308  1.00  0.00           H  
ATOM    704  CA  GLU A  46      10.309  -7.550 -10.323  1.00  0.00           C  
ATOM    705  HA  GLU A  46       9.486  -7.273 -10.981  1.00  0.00           H  
ATOM    706  C   GLU A  46       9.677  -7.714  -8.936  1.00  0.00           C  
ATOM    707  CB  GLU A  46      10.906  -8.866 -10.859  1.00  0.00           C  
ATOM    708  HB2 GLU A  46      11.863  -9.068 -10.378  1.00  0.00           H  
ATOM    709  HB3 GLU A  46      10.218  -9.679 -10.623  1.00  0.00           H  
ATOM    710  O   GLU A  46       8.446  -7.802  -8.850  1.00  0.00           O  
ATOM    711  CG  GLU A  46      11.086  -8.809 -12.391  1.00  0.00           C  
ATOM    712  HG2 GLU A  46      11.704  -7.950 -12.654  1.00  0.00           H  
ATOM    713  HG3 GLU A  46      10.105  -8.642 -12.834  1.00  0.00           H  
ATOM    714  CD  GLU A  46      11.683 -10.079 -13.031  1.00  0.00           C  
ATOM    715  OE1 GLU A  46      12.108  -9.986 -14.219  1.00  0.00           O  
ATOM    716  OE2 GLU A  46      11.593 -11.159 -12.410  1.00  0.00           O  
ATOM    717  N   VAL A  47      10.478  -7.667  -7.865  1.00  0.00           N  
ATOM    718  H   VAL A  47      11.475  -7.593  -8.006  1.00  0.00           H  
ATOM    719  CA  VAL A  47       9.966  -7.710  -6.487  1.00  0.00           C  
ATOM    720  HA  VAL A  47       9.317  -8.581  -6.398  1.00  0.00           H  
ATOM    721  C   VAL A  47       9.091  -6.492  -6.203  1.00  0.00           C  
ATOM    722  CB  VAL A  47      11.088  -7.869  -5.441  1.00  0.00           C  
ATOM    723  HB  VAL A  47      11.808  -7.056  -5.540  1.00  0.00           H  
ATOM    724  O   VAL A  47       7.901  -6.669  -5.950  1.00  0.00           O  
ATOM    725  CG1 VAL A  47      10.493  -7.850  -4.025  1.00  0.00           C  
ATOM    726 HG11 VAL A  47      11.252  -8.101  -3.284  1.00  0.00           H  
ATOM    727 HG12 VAL A  47       9.677  -8.568  -3.944  1.00  0.00           H  
ATOM    728 HG13 VAL A  47      10.113  -6.857  -3.785  1.00  0.00           H  
ATOM    729  CG2 VAL A  47      11.813  -9.210  -5.620  1.00  0.00           C  
ATOM    730 HG21 VAL A  47      11.117 -10.038  -5.485  1.00  0.00           H  
ATOM    731 HG22 VAL A  47      12.619  -9.289  -4.891  1.00  0.00           H  
ATOM    732 HG23 VAL A  47      12.257  -9.273  -6.613  1.00  0.00           H  
ATOM    733  N   PHE A  48       9.607  -5.267  -6.346  1.00  0.00           N  
ATOM    734  H   PHE A  48      10.583  -5.173  -6.589  1.00  0.00           H  
ATOM    735  CA  PHE A  48       8.847  -4.048  -6.036  1.00  0.00           C  
ATOM    736  HA  PHE A  48       8.598  -4.048  -4.975  1.00  0.00           H  
ATOM    737  C   PHE A  48       7.512  -3.973  -6.791  1.00  0.00           C  
ATOM    738  CB  PHE A  48       9.694  -2.805  -6.360  1.00  0.00           C  
ATOM    739  HB2 PHE A  48       9.966  -2.848  -7.415  1.00  0.00           H  
ATOM    740  HB3 PHE A  48       9.075  -1.921  -6.209  1.00  0.00           H  
ATOM    741  O   PHE A  48       6.498  -3.569  -6.223  1.00  0.00           O  
ATOM    742  CG  PHE A  48      10.962  -2.604  -5.550  1.00  0.00           C  
ATOM    743  CD1 PHE A  48      10.995  -2.899  -4.175  1.00  0.00           C  
ATOM    744  HD1 PHE A  48      10.110  -3.257  -3.671  1.00  0.00           H  
ATOM    745  CD2 PHE A  48      12.106  -2.055  -6.163  1.00  0.00           C  
ATOM    746  HD2 PHE A  48      12.093  -1.802  -7.212  1.00  0.00           H  
ATOM    747  CE1 PHE A  48      12.172  -2.692  -3.433  1.00  0.00           C  
ATOM    748  HE1 PHE A  48      12.190  -2.897  -2.373  1.00  0.00           H  
ATOM    749  CE2 PHE A  48      13.276  -1.831  -5.416  1.00  0.00           C  
ATOM    750  HE2 PHE A  48      14.147  -1.404  -5.890  1.00  0.00           H  
ATOM    751  CZ  PHE A  48      13.314  -2.161  -4.052  1.00  0.00           C  
ATOM    752  HZ  PHE A  48      14.211  -1.982  -3.479  1.00  0.00           H  
ATOM    753  N   ARG A  49       7.462  -4.417  -8.057  1.00  0.00           N  
ATOM    754  H   ARG A  49       8.317  -4.761  -8.470  1.00  0.00           H  
ATOM    755  CA  ARG A  49       6.202  -4.457  -8.819  1.00  0.00           C  
ATOM    756  HA  ARG A  49       5.728  -3.478  -8.750  1.00  0.00           H  
ATOM    757  C   ARG A  49       5.192  -5.434  -8.238  1.00  0.00           C  
ATOM    758  CB  ARG A  49       6.445  -4.803 -10.291  1.00  0.00           C  
ATOM    759  HB2 ARG A  49       5.504  -5.113 -10.745  1.00  0.00           H  
ATOM    760  HB3 ARG A  49       7.153  -5.629 -10.363  1.00  0.00           H  
ATOM    761  O   ARG A  49       4.023  -5.065  -8.133  1.00  0.00           O  
ATOM    762  CG  ARG A  49       6.957  -3.580 -11.049  1.00  0.00           C  
ATOM    763  HG2 ARG A  49       7.906  -3.272 -10.610  1.00  0.00           H  
ATOM    764  HG3 ARG A  49       6.239  -2.766 -10.946  1.00  0.00           H  
ATOM    765  CD  ARG A  49       7.162  -3.872 -12.535  1.00  0.00           C  
ATOM    766  HD2 ARG A  49       6.243  -4.292 -12.942  1.00  0.00           H  
ATOM    767  HD3 ARG A  49       7.379  -2.930 -13.039  1.00  0.00           H  
ATOM    768  NE  ARG A  49       8.288  -4.797 -12.738  1.00  0.00           N  
ATOM    769  HE  ARG A  49       8.871  -4.951 -11.927  1.00  0.00           H  
ATOM    770  NH1 ARG A  49       8.011  -5.133 -14.984  1.00  0.00           N  
ATOM    771 HH11 ARG A  49       8.365  -5.513 -15.851  1.00  0.00           H  
ATOM    772 HH12 ARG A  49       7.255  -4.464 -14.956  1.00  0.00           H  
ATOM    773  NH2 ARG A  49       9.698  -6.137 -13.909  1.00  0.00           N  
ATOM    774 HH21 ARG A  49      10.012  -6.592 -14.755  1.00  0.00           H  
ATOM    775 HH22 ARG A  49      10.236  -6.286 -13.067  1.00  0.00           H  
ATOM    776  CZ  ARG A  49       8.660  -5.354 -13.872  1.00  0.00           C  
ATOM    777  N   ARG A  50       5.603  -6.661  -7.906  1.00  0.00           N  
ATOM    778  H   ARG A  50       6.593  -6.859  -7.941  1.00  0.00           H  
ATOM    779  CA  ARG A  50       4.691  -7.674  -7.355  1.00  0.00           C  
ATOM    780  HA  ARG A  50       3.852  -7.818  -8.036  1.00  0.00           H  
ATOM    781  C   ARG A  50       4.090  -7.191  -6.041  1.00  0.00           C  
ATOM    782  CB  ARG A  50       5.432  -9.005  -7.166  1.00  0.00           C  
ATOM    783  HB2 ARG A  50       5.837  -9.329  -8.125  1.00  0.00           H  
ATOM    784  HB3 ARG A  50       6.263  -8.856  -6.476  1.00  0.00           H  
ATOM    785  O   ARG A  50       2.874  -7.185  -5.904  1.00  0.00           O  
ATOM    786  CG  ARG A  50       4.491 -10.094  -6.618  1.00  0.00           C  
ATOM    787  HG2 ARG A  50       4.020  -9.769  -5.691  1.00  0.00           H  
ATOM    788  HG3 ARG A  50       3.706 -10.285  -7.350  1.00  0.00           H  
ATOM    789  CD  ARG A  50       5.238 -11.399  -6.339  1.00  0.00           C  
ATOM    790  HD2 ARG A  50       5.782 -11.688  -7.238  1.00  0.00           H  
ATOM    791  HD3 ARG A  50       4.502 -12.168  -6.103  1.00  0.00           H  
ATOM    792  NE  ARG A  50       6.156 -11.260  -5.193  1.00  0.00           N  
ATOM    793  HE  ARG A  50       5.905 -10.586  -4.483  1.00  0.00           H  
ATOM    794  NH1 ARG A  50       7.675 -12.885  -5.762  1.00  0.00           N  
ATOM    795 HH11 ARG A  50       8.574 -13.313  -5.590  1.00  0.00           H  
ATOM    796 HH12 ARG A  50       7.149 -13.056  -6.607  1.00  0.00           H  
ATOM    797  NH2 ARG A  50       7.989 -11.649  -3.929  1.00  0.00           N  
ATOM    798 HH21 ARG A  50       7.670 -10.902  -3.329  1.00  0.00           H  
ATOM    799 HH22 ARG A  50       8.897 -12.057  -3.763  1.00  0.00           H  
ATOM    800  CZ  ARG A  50       7.264 -11.932  -4.966  1.00  0.00           C  
ATOM    801  N   GLU A  51       4.942  -6.733  -5.139  1.00  0.00           N  
ATOM    802  H   GLU A  51       5.930  -6.738  -5.350  1.00  0.00           H  
ATOM    803  CA  GLU A  51       4.539  -6.317  -3.796  1.00  0.00           C  
ATOM    804  HA  GLU A  51       3.952  -7.102  -3.319  1.00  0.00           H  
ATOM    805  C   GLU A  51       3.652  -5.059  -3.860  1.00  0.00           C  
ATOM    806  CB  GLU A  51       5.808  -6.106  -2.967  1.00  0.00           C  
ATOM    807  HB2 GLU A  51       5.540  -5.843  -1.944  1.00  0.00           H  
ATOM    808  HB3 GLU A  51       6.315  -5.255  -3.421  1.00  0.00           H  
ATOM    809  O   GLU A  51       2.629  -4.998  -3.189  1.00  0.00           O  
ATOM    810  CG  GLU A  51       6.792  -7.310  -2.957  1.00  0.00           C  
ATOM    811  HG2 GLU A  51       7.038  -7.600  -3.978  1.00  0.00           H  
ATOM    812  HG3 GLU A  51       7.734  -7.033  -2.484  1.00  0.00           H  
ATOM    813  CD  GLU A  51       6.326  -8.579  -2.268  1.00  0.00           C  
ATOM    814  OE1 GLU A  51       7.037  -9.617  -2.369  1.00  0.00           O  
ATOM    815  OE2 GLU A  51       5.269  -8.608  -1.638  1.00  0.00           O  
ATOM    816  N   SER A  52       3.904  -4.129  -4.800  1.00  0.00           N  
ATOM    817  H   SER A  52       4.791  -4.163  -5.282  1.00  0.00           H  
ATOM    818  CA  SER A  52       3.008  -2.977  -5.023  1.00  0.00           C  
ATOM    819  HA  SER A  52       2.982  -2.403  -4.096  1.00  0.00           H  
ATOM    820  C   SER A  52       1.561  -3.367  -5.356  1.00  0.00           C  
ATOM    821  CB  SER A  52       3.540  -2.064  -6.137  1.00  0.00           C  
ATOM    822  HB2 SER A  52       4.620  -1.956  -6.031  1.00  0.00           H  
ATOM    823  HB3 SER A  52       3.087  -1.080  -6.024  1.00  0.00           H  
ATOM    824  O   SER A  52       0.635  -2.609  -5.072  1.00  0.00           O  
ATOM    825  OG  SER A  52       3.266  -2.538  -7.449  1.00  0.00           O  
ATOM    826  HG  SER A  52       3.559  -3.450  -7.507  1.00  0.00           H  
ATOM    827  N   ILE A  53       1.352  -4.526  -5.992  1.00  0.00           N  
ATOM    828  H   ILE A  53       2.141  -5.146  -6.105  1.00  0.00           H  
ATOM    829  CA  ILE A  53       0.015  -5.039  -6.318  1.00  0.00           C  
ATOM    830  HA  ILE A  53      -0.617  -4.209  -6.634  1.00  0.00           H  
ATOM    831  C   ILE A  53      -0.633  -5.646  -5.075  1.00  0.00           C  
ATOM    832  CB  ILE A  53       0.091  -6.073  -7.467  1.00  0.00           C  
ATOM    833  HB  ILE A  53       0.807  -6.848  -7.193  1.00  0.00           H  
ATOM    834  O   ILE A  53      -1.851  -5.542  -4.918  1.00  0.00           O  
ATOM    835  CG1 ILE A  53       0.573  -5.402  -8.772  1.00  0.00           C  
ATOM    836 HG12 ILE A  53       1.457  -4.799  -8.565  1.00  0.00           H  
ATOM    837 HG13 ILE A  53      -0.201  -4.731  -9.146  1.00  0.00           H  
ATOM    838  CG2 ILE A  53      -1.266  -6.770  -7.696  1.00  0.00           C  
ATOM    839 HG21 ILE A  53      -1.517  -7.361  -6.815  1.00  0.00           H  
ATOM    840 HG22 ILE A  53      -2.041  -6.023  -7.865  1.00  0.00           H  
ATOM    841 HG23 ILE A  53      -1.215  -7.453  -8.544  1.00  0.00           H  
ATOM    842  CD1 ILE A  53       0.955  -6.400  -9.874  1.00  0.00           C  
ATOM    843 HD11 ILE A  53       0.071  -6.905 -10.264  1.00  0.00           H  
ATOM    844 HD12 ILE A  53       1.434  -5.862 -10.692  1.00  0.00           H  
ATOM    845 HD13 ILE A  53       1.656  -7.136  -9.479  1.00  0.00           H  
ATOM    846  N   ASP A  54       0.153  -6.294  -4.222  1.00  0.00           N  
ATOM    847  H   ASP A  54       1.156  -6.271  -4.346  1.00  0.00           H  
ATOM    848  CA  ASP A  54      -0.346  -6.888  -2.989  1.00  0.00           C  
ATOM    849  HA  ASP A  54      -1.280  -7.404  -3.214  1.00  0.00           H  
ATOM    850  C   ASP A  54      -0.750  -5.788  -1.988  1.00  0.00           C  
ATOM    851  CB  ASP A  54       0.638  -7.968  -2.501  1.00  0.00           C  
ATOM    852  HB2 ASP A  54       0.305  -8.329  -1.527  1.00  0.00           H  
ATOM    853  HB3 ASP A  54       1.632  -7.536  -2.386  1.00  0.00           H  
ATOM    854  O   ASP A  54      -1.895  -5.815  -1.530  1.00  0.00           O  
ATOM    855  CG  ASP A  54       0.688  -9.170  -3.476  1.00  0.00           C  
ATOM    856  OD1 ASP A  54      -0.353  -9.463  -4.144  1.00  0.00           O  
ATOM    857  OD2 ASP A  54       1.749  -9.821  -3.610  1.00  0.00           O  
ATOM    858  N   GLU A  55       0.034  -4.711  -1.843  1.00  0.00           N  
ATOM    859  H   GLU A  55       0.995  -4.761  -2.150  1.00  0.00           H  
ATOM    860  CA  GLU A  55      -0.373  -3.559  -1.014  1.00  0.00           C  
ATOM    861  HA  GLU A  55      -0.609  -3.898  -0.005  1.00  0.00           H  
ATOM    862  C   GLU A  55      -1.636  -2.869  -1.501  1.00  0.00           C  
ATOM    863  CB  GLU A  55       0.686  -2.451  -0.966  1.00  0.00           C  
ATOM    864  HB2 GLU A  55       0.286  -1.649  -0.346  1.00  0.00           H  
ATOM    865  HB3 GLU A  55       0.799  -2.060  -1.978  1.00  0.00           H  
ATOM    866  O   GLU A  55      -2.481  -2.451  -0.709  1.00  0.00           O  
ATOM    867  CG  GLU A  55       2.090  -2.740  -0.468  1.00  0.00           C  
ATOM    868  HG2 GLU A  55       2.511  -1.787  -0.146  1.00  0.00           H  
ATOM    869  HG3 GLU A  55       2.676  -3.073  -1.325  1.00  0.00           H  
ATOM    870  CD  GLU A  55       2.221  -3.764   0.655  1.00  0.00           C  
ATOM    871  OE1 GLU A  55       3.367  -4.237   0.712  1.00  0.00           O  
ATOM    872  OE2 GLU A  55       1.212  -4.258   1.204  1.00  0.00           O  
ATOM    873  N   MET A  56      -1.824  -2.758  -2.819  1.00  0.00           N  
ATOM    874  H   MET A  56      -1.103  -3.103  -3.435  1.00  0.00           H  
ATOM    875  CA  MET A  56      -3.072  -2.205  -3.342  1.00  0.00           C  
ATOM    876  HA  MET A  56      -3.200  -1.192  -2.958  1.00  0.00           H  
ATOM    877  C   MET A  56      -4.282  -3.010  -2.869  1.00  0.00           C  
ATOM    878  CB  MET A  56      -3.059  -2.168  -4.865  1.00  0.00           C  
ATOM    879  HB2 MET A  56      -4.086  -2.044  -5.208  1.00  0.00           H  
ATOM    880  HB3 MET A  56      -2.681  -3.111  -5.261  1.00  0.00           H  
ATOM    881  O   MET A  56      -5.301  -2.416  -2.514  1.00  0.00           O  
ATOM    882  CG  MET A  56      -2.225  -1.013  -5.411  1.00  0.00           C  
ATOM    883  HG2 MET A  56      -2.611  -0.075  -5.011  1.00  0.00           H  
ATOM    884  HG3 MET A  56      -1.194  -1.118  -5.073  1.00  0.00           H  
ATOM    885  SD  MET A  56      -2.265  -0.947  -7.220  1.00  0.00           S  
ATOM    886  CE  MET A  56      -3.969  -0.365  -7.451  1.00  0.00           C  
ATOM    887  HE1 MET A  56      -4.673  -1.134  -7.132  1.00  0.00           H  
ATOM    888  HE2 MET A  56      -4.144  -0.153  -8.506  1.00  0.00           H  
ATOM    889  HE3 MET A  56      -4.140   0.534  -6.859  1.00  0.00           H  
ATOM    890  N   LYS A  57      -4.179  -4.345  -2.827  1.00  0.00           N  
ATOM    891  H   LYS A  57      -3.273  -4.757  -3.000  1.00  0.00           H  
ATOM    892  CA  LYS A  57      -5.265  -5.197  -2.325  1.00  0.00           C  
ATOM    893  HA  LYS A  57      -6.196  -4.913  -2.816  1.00  0.00           H  
ATOM    894  C   LYS A  57      -5.474  -4.994  -0.825  1.00  0.00           C  
ATOM    895  CB  LYS A  57      -4.976  -6.675  -2.595  1.00  0.00           C  
ATOM    896  HB2 LYS A  57      -5.773  -7.271  -2.152  1.00  0.00           H  
ATOM    897  HB3 LYS A  57      -4.052  -6.937  -2.079  1.00  0.00           H  
ATOM    898  O   LYS A  57      -6.628  -4.965  -0.393  1.00  0.00           O  
ATOM    899  CG  LYS A  57      -4.869  -7.042  -4.081  1.00  0.00           C  
ATOM    900  HG2 LYS A  57      -4.214  -6.339  -4.595  1.00  0.00           H  
ATOM    901  HG3 LYS A  57      -5.853  -7.019  -4.548  1.00  0.00           H  
ATOM    902  CD  LYS A  57      -4.272  -8.450  -4.164  1.00  0.00           C  
ATOM    903  HD2 LYS A  57      -3.403  -8.481  -3.506  1.00  0.00           H  
ATOM    904  HD3 LYS A  57      -4.994  -9.185  -3.809  1.00  0.00           H  
ATOM    905  CE  LYS A  57      -3.808  -8.795  -5.575  1.00  0.00           C  
ATOM    906  HE2 LYS A  57      -3.428  -7.881  -6.030  1.00  0.00           H  
ATOM    907  HE3 LYS A  57      -4.650  -9.165  -6.161  1.00  0.00           H  
ATOM    908  NZ  LYS A  57      -2.707  -9.787  -5.486  1.00  0.00           N  
ATOM    909  HZ1 LYS A  57      -1.937  -9.411  -4.951  1.00  0.00           H  
ATOM    910  HZ2 LYS A  57      -2.290 -10.019  -6.376  1.00  0.00           H  
ATOM    911  HZ3 LYS A  57      -2.955 -10.611  -4.957  1.00  0.00           H  
ATOM    912  N   HIS A  58      -4.403  -4.836  -0.043  1.00  0.00           N  
ATOM    913  H   HIS A  58      -3.480  -4.912  -0.447  1.00  0.00           H  
ATOM    914  CA  HIS A  58      -4.494  -4.546   1.393  1.00  0.00           C  
ATOM    915  HA  HIS A  58      -5.090  -5.320   1.877  1.00  0.00           H  
ATOM    916  C   HIS A  58      -5.199  -3.214   1.642  1.00  0.00           C  
ATOM    917  CB  HIS A  58      -3.101  -4.544   2.039  1.00  0.00           C  
ATOM    918  HB2 HIS A  58      -2.484  -3.765   1.591  1.00  0.00           H  
ATOM    919  HB3 HIS A  58      -3.200  -4.302   3.097  1.00  0.00           H  
ATOM    920  O   HIS A  58      -6.211  -3.173   2.348  1.00  0.00           O  
ATOM    921  CG  HIS A  58      -2.362  -5.848   1.932  1.00  0.00           C  
ATOM    922  CD2 HIS A  58      -2.903  -7.088   1.713  1.00  0.00           C  
ATOM    923  HD2 HIS A  58      -3.952  -7.317   1.597  1.00  0.00           H  
ATOM    924  ND1 HIS A  58      -0.997  -6.004   2.013  1.00  0.00           N  
ATOM    925  HD1 HIS A  58      -0.295  -5.286   2.124  1.00  0.00           H  
ATOM    926  CE1 HIS A  58      -0.732  -7.305   1.829  1.00  0.00           C  
ATOM    927  HE1 HIS A  58       0.267  -7.712   1.802  1.00  0.00           H  
ATOM    928  NE2 HIS A  58      -1.866  -8.008   1.627  1.00  0.00           N  
ATOM    929  N   ALA A  59      -4.745  -2.149   0.979  1.00  0.00           N  
ATOM    930  H   ALA A  59      -3.887  -2.254   0.457  1.00  0.00           H  
ATOM    931  CA  ALA A  59      -5.321  -0.815   1.086  1.00  0.00           C  
ATOM    932  HA  ALA A  59      -5.261  -0.497   2.126  1.00  0.00           H  
ATOM    933  C   ALA A  59      -6.799  -0.785   0.657  1.00  0.00           C  
ATOM    934  CB  ALA A  59      -4.472   0.136   0.235  1.00  0.00           C  
ATOM    935  HB1 ALA A  59      -4.834   1.158   0.349  1.00  0.00           H  
ATOM    936  HB2 ALA A  59      -3.435   0.090   0.566  1.00  0.00           H  
ATOM    937  HB3 ALA A  59      -4.516  -0.156  -0.814  1.00  0.00           H  
ATOM    938  O   ALA A  59      -7.635  -0.171   1.327  1.00  0.00           O  
ATOM    939  N   GLU A  60      -7.153  -1.466  -0.438  1.00  0.00           N  
ATOM    940  H   GLU A  60      -6.427  -1.922  -0.973  1.00  0.00           H  
ATOM    941  CA  GLU A  60      -8.539  -1.580  -0.905  1.00  0.00           C  
ATOM    942  HA  GLU A  60      -8.958  -0.580  -1.021  1.00  0.00           H  
ATOM    943  C   GLU A  60      -9.424  -2.308   0.111  1.00  0.00           C  
ATOM    944  CB  GLU A  60      -8.592  -2.290  -2.268  1.00  0.00           C  
ATOM    945  HB2 GLU A  60      -7.942  -3.166  -2.248  1.00  0.00           H  
ATOM    946  HB3 GLU A  60      -9.613  -2.624  -2.449  1.00  0.00           H  
ATOM    947  O   GLU A  60     -10.495  -1.805   0.468  1.00  0.00           O  
ATOM    948  CG  GLU A  60      -8.190  -1.353  -3.419  1.00  0.00           C  
ATOM    949  HG2 GLU A  60      -7.230  -0.885  -3.198  1.00  0.00           H  
ATOM    950  HG3 GLU A  60      -8.927  -0.552  -3.472  1.00  0.00           H  
ATOM    951  CD  GLU A  60      -8.116  -2.045  -4.793  1.00  0.00           C  
ATOM    952  OE1 GLU A  60      -7.710  -1.349  -5.756  1.00  0.00           O  
ATOM    953  OE2 GLU A  60      -8.541  -3.218  -4.916  1.00  0.00           O  
ATOM    954  N   ARG A  61      -8.962  -3.450   0.630  1.00  0.00           N  
ATOM    955  H   ARG A  61      -8.065  -3.789   0.312  1.00  0.00           H  
ATOM    956  CA  ARG A  61      -9.700  -4.242   1.621  1.00  0.00           C  
ATOM    957  HA  ARG A  61     -10.701  -4.435   1.235  1.00  0.00           H  
ATOM    958  C   ARG A  61      -9.873  -3.491   2.937  1.00  0.00           C  
ATOM    959  CB  ARG A  61      -8.968  -5.573   1.815  1.00  0.00           C  
ATOM    960  HB2 ARG A  61      -7.973  -5.386   2.219  1.00  0.00           H  
ATOM    961  HB3 ARG A  61      -8.857  -6.049   0.841  1.00  0.00           H  
ATOM    962  O   ARG A  61     -10.972  -3.476   3.490  1.00  0.00           O  
ATOM    963  CG  ARG A  61      -9.723  -6.530   2.748  1.00  0.00           C  
ATOM    964  HG2 ARG A  61      -9.761  -6.119   3.757  1.00  0.00           H  
ATOM    965  HG3 ARG A  61     -10.735  -6.688   2.376  1.00  0.00           H  
ATOM    966  CD  ARG A  61      -8.966  -7.856   2.765  1.00  0.00           C  
ATOM    967  HD2 ARG A  61      -8.932  -8.247   1.748  1.00  0.00           H  
ATOM    968  HD3 ARG A  61      -7.945  -7.663   3.093  1.00  0.00           H  
ATOM    969  NE  ARG A  61      -9.574  -8.863   3.657  1.00  0.00           N  
ATOM    970  HE  ARG A  61     -10.345  -8.577   4.242  1.00  0.00           H  
ATOM    971  NH1 ARG A  61      -8.091 -10.510   3.079  1.00  0.00           N  
ATOM    972 HH11 ARG A  61      -7.616  -9.893   2.436  1.00  0.00           H  
ATOM    973 HH12 ARG A  61      -7.601 -11.366   3.299  1.00  0.00           H  
ATOM    974  NH2 ARG A  61      -9.467 -10.881   4.755  1.00  0.00           N  
ATOM    975 HH21 ARG A  61     -10.107 -10.558   5.467  1.00  0.00           H  
ATOM    976 HH22 ARG A  61      -8.812 -11.631   4.926  1.00  0.00           H  
ATOM    977  CZ  ARG A  61      -9.062 -10.073   3.822  1.00  0.00           C  
ATOM    978  N   LEU A  62      -8.823  -2.835   3.428  1.00  0.00           N  
ATOM    979  H   LEU A  62      -7.941  -2.907   2.941  1.00  0.00           H  
ATOM    980  CA  LEU A  62      -8.882  -2.029   4.646  1.00  0.00           C  
ATOM    981  HA  LEU A  62      -9.229  -2.664   5.462  1.00  0.00           H  
ATOM    982  C   LEU A  62      -9.874  -0.874   4.491  1.00  0.00           C  
ATOM    983  CB  LEU A  62      -7.470  -1.519   4.971  1.00  0.00           C  
ATOM    984  HB2 LEU A  62      -6.810  -2.376   5.103  1.00  0.00           H  
ATOM    985  HB3 LEU A  62      -7.096  -0.945   4.123  1.00  0.00           H  
ATOM    986  O   LEU A  62     -10.708  -0.644   5.369  1.00  0.00           O  
ATOM    987  CG  LEU A  62      -7.399  -0.636   6.229  1.00  0.00           C  
ATOM    988  HG  LEU A  62      -8.006   0.258   6.086  1.00  0.00           H  
ATOM    989  CD1 LEU A  62      -7.880  -1.367   7.485  1.00  0.00           C  
ATOM    990 HD11 LEU A  62      -7.727  -0.723   8.351  1.00  0.00           H  
ATOM    991 HD12 LEU A  62      -8.943  -1.597   7.410  1.00  0.00           H  
ATOM    992 HD13 LEU A  62      -7.308  -2.286   7.615  1.00  0.00           H  
ATOM    993  CD2 LEU A  62      -5.956  -0.201   6.438  1.00  0.00           C  
ATOM    994 HD21 LEU A  62      -5.318  -1.078   6.545  1.00  0.00           H  
ATOM    995 HD22 LEU A  62      -5.599   0.348   5.567  1.00  0.00           H  
ATOM    996 HD23 LEU A  62      -5.863   0.430   7.322  1.00  0.00           H  
ATOM    997  N   ARG A  63      -9.837  -0.184   3.347  1.00  0.00           N  
ATOM    998  H   ARG A  63      -9.117  -0.414   2.677  1.00  0.00           H  
ATOM    999  CA  ARG A  63     -10.777   0.896   3.041  1.00  0.00           C  
ATOM   1000  HA  ARG A  63     -10.720   1.633   3.842  1.00  0.00           H  
ATOM   1001  C   ARG A  63     -12.220   0.403   2.992  1.00  0.00           C  
ATOM   1002  CB  ARG A  63     -10.356   1.545   1.721  1.00  0.00           C  
ATOM   1003  HB2 ARG A  63     -10.427   0.815   0.914  1.00  0.00           H  
ATOM   1004  HB3 ARG A  63      -9.320   1.873   1.804  1.00  0.00           H  
ATOM   1005  O   ARG A  63     -13.105   1.088   3.507  1.00  0.00           O  
ATOM   1006  CG  ARG A  63     -11.234   2.755   1.399  1.00  0.00           C  
ATOM   1007  HG2 ARG A  63     -11.144   3.489   2.199  1.00  0.00           H  
ATOM   1008  HG3 ARG A  63     -12.276   2.451   1.299  1.00  0.00           H  
ATOM   1009  CD  ARG A  63     -10.779   3.373   0.082  1.00  0.00           C  
ATOM   1010  HD2 ARG A  63      -9.729   3.653   0.172  1.00  0.00           H  
ATOM   1011  HD3 ARG A  63     -10.880   2.627  -0.706  1.00  0.00           H  
ATOM   1012  NE  ARG A  63     -11.589   4.560  -0.236  1.00  0.00           N  
ATOM   1013  HE  ARG A  63     -12.251   4.847   0.471  1.00  0.00           H  
ATOM   1014  NH1 ARG A  63     -10.638   4.980  -2.273  1.00  0.00           N  
ATOM   1015 HH11 ARG A  63     -10.531   5.541  -3.106  1.00  0.00           H  
ATOM   1016 HH12 ARG A  63     -10.053   4.168  -2.136  1.00  0.00           H  
ATOM   1017  NH2 ARG A  63     -12.225   6.347  -1.484  1.00  0.00           N  
ATOM   1018 HH21 ARG A  63     -12.110   6.921  -2.307  1.00  0.00           H  
ATOM   1019 HH22 ARG A  63     -12.850   6.623  -0.739  1.00  0.00           H  
ATOM   1020  CZ  ARG A  63     -11.482   5.287  -1.328  1.00  0.00           C  
ATOM   1021  N   GLU A  64     -12.465  -0.755   2.383  1.00  0.00           N  
ATOM   1022  H   GLU A  64     -11.700  -1.245   1.943  1.00  0.00           H  
ATOM   1023  CA  GLU A  64     -13.798  -1.357   2.339  1.00  0.00           C  
ATOM   1024  HA  GLU A  64     -14.485  -0.646   1.880  1.00  0.00           H  
ATOM   1025  C   GLU A  64     -14.328  -1.647   3.750  1.00  0.00           C  
ATOM   1026  CB  GLU A  64     -13.775  -2.626   1.471  1.00  0.00           C  
ATOM   1027  HB2 GLU A  64     -13.126  -3.376   1.924  1.00  0.00           H  
ATOM   1028  HB3 GLU A  64     -13.390  -2.370   0.483  1.00  0.00           H  
ATOM   1029  O   GLU A  64     -15.465  -1.287   4.065  1.00  0.00           O  
ATOM   1030  CG  GLU A  64     -15.194  -3.195   1.325  1.00  0.00           C  
ATOM   1031  HG2 GLU A  64     -15.577  -3.459   2.311  1.00  0.00           H  
ATOM   1032  HG3 GLU A  64     -15.839  -2.416   0.919  1.00  0.00           H  
ATOM   1033  CD  GLU A  64     -15.303  -4.438   0.436  1.00  0.00           C  
ATOM   1034  OE1 GLU A  64     -16.457  -4.924   0.340  1.00  0.00           O  
ATOM   1035  OE2 GLU A  64     -14.290  -4.904  -0.121  1.00  0.00           O  
ATOM   1036  N   LEU A  65     -13.498  -2.227   4.619  1.00  0.00           N  
ATOM   1037  H   LEU A  65     -12.582  -2.504   4.294  1.00  0.00           H  
ATOM   1038  CA  LEU A  65     -13.872  -2.534   6.001  1.00  0.00           C  
ATOM   1039  HA  LEU A  65     -14.814  -3.083   5.997  1.00  0.00           H  
ATOM   1040  C   LEU A  65     -14.120  -1.261   6.823  1.00  0.00           C  
ATOM   1041  CB  LEU A  65     -12.781  -3.415   6.631  1.00  0.00           C  
ATOM   1042  HB2 LEU A  65     -12.982  -3.509   7.698  1.00  0.00           H  
ATOM   1043  HB3 LEU A  65     -11.819  -2.916   6.513  1.00  0.00           H  
ATOM   1044  O   LEU A  65     -15.152  -1.141   7.483  1.00  0.00           O  
ATOM   1045  CG  LEU A  65     -12.700  -4.828   6.024  1.00  0.00           C  
ATOM   1046  HG  LEU A  65     -12.688  -4.771   4.936  1.00  0.00           H  
ATOM   1047  CD1 LEU A  65     -11.415  -5.510   6.480  1.00  0.00           C  
ATOM   1048 HD11 LEU A  65     -11.412  -5.614   7.565  1.00  0.00           H  
ATOM   1049 HD12 LEU A  65     -10.555  -4.917   6.168  1.00  0.00           H  
ATOM   1050 HD13 LEU A  65     -11.354  -6.492   6.012  1.00  0.00           H  
ATOM   1051  CD2 LEU A  65     -13.880  -5.706   6.448  1.00  0.00           C  
ATOM   1052 HD21 LEU A  65     -13.926  -5.784   7.534  1.00  0.00           H  
ATOM   1053 HD22 LEU A  65     -13.772  -6.703   6.022  1.00  0.00           H  
ATOM   1054 HD23 LEU A  65     -14.815  -5.286   6.077  1.00  0.00           H  
ATOM   1055  N   LEU A  66     -13.237  -0.262   6.727  1.00  0.00           N  
ATOM   1056  H   LEU A  66     -12.407  -0.415   6.172  1.00  0.00           H  
ATOM   1057  CA  LEU A  66     -13.383   1.011   7.444  1.00  0.00           C  
ATOM   1058  HA  LEU A  66     -13.484   0.796   8.508  1.00  0.00           H  
ATOM   1059  C   LEU A  66     -14.642   1.793   7.050  1.00  0.00           C  
ATOM   1060  CB  LEU A  66     -12.136   1.879   7.194  1.00  0.00           C  
ATOM   1061  HB2 LEU A  66     -11.904   1.859   6.129  1.00  0.00           H  
ATOM   1062  HB3 LEU A  66     -12.365   2.912   7.458  1.00  0.00           H  
ATOM   1063  O   LEU A  66     -15.215   2.498   7.894  1.00  0.00           O  
ATOM   1064  CG  LEU A  66     -10.893   1.454   7.990  1.00  0.00           C  
ATOM   1065  HG  LEU A  66     -10.664   0.406   7.801  1.00  0.00           H  
ATOM   1066  CD1 LEU A  66      -9.704   2.312   7.554  1.00  0.00           C  
ATOM   1067 HD11 LEU A  66      -9.884   3.363   7.781  1.00  0.00           H  
ATOM   1068 HD12 LEU A  66      -8.801   1.989   8.072  1.00  0.00           H  
ATOM   1069 HD13 LEU A  66      -9.536   2.194   6.483  1.00  0.00           H  
ATOM   1070  CD2 LEU A  66     -11.116   1.653   9.492  1.00  0.00           C  
ATOM   1071 HD21 LEU A  66     -10.193   1.419  10.021  1.00  0.00           H  
ATOM   1072 HD22 LEU A  66     -11.884   0.974   9.862  1.00  0.00           H  
ATOM   1073 HD23 LEU A  66     -11.389   2.687   9.702  1.00  0.00           H  
ATOM   1074  N   ALA A  67     -15.076   1.664   5.793  1.00  0.00           N  
ATOM   1075  H   ALA A  67     -14.529   1.097   5.160  1.00  0.00           H  
ATOM   1076  CA  ALA A  67     -16.280   2.305   5.273  1.00  0.00           C  
ATOM   1077  HA  ALA A  67     -16.265   3.355   5.564  1.00  0.00           H  
ATOM   1078  C   ALA A  67     -17.578   1.698   5.831  1.00  0.00           C  
ATOM   1079  CB  ALA A  67     -16.247   2.227   3.742  1.00  0.00           C  
ATOM   1080  HB1 ALA A  67     -16.255   1.186   3.421  1.00  0.00           H  
ATOM   1081  HB2 ALA A  67     -17.119   2.735   3.331  1.00  0.00           H  
ATOM   1082  HB3 ALA A  67     -15.342   2.708   3.368  1.00  0.00           H  
ATOM   1083  O   ALA A  67     -18.574   2.415   5.945  1.00  0.00           O  
ATOM   1084  N   ARG A  68     -17.581   0.408   6.197  1.00  0.00           N  
ATOM   1085  H   ARG A  68     -16.728  -0.122   6.086  1.00  0.00           H  
ATOM   1086  CA  ARG A  68     -18.749  -0.265   6.797  1.00  0.00           C  
ATOM   1087  HA  ARG A  68     -19.653   0.040   6.269  1.00  0.00           H  
ATOM   1088  C   ARG A  68     -18.978   0.139   8.257  1.00  0.00           C  
ATOM   1089  CB  ARG A  68     -18.600  -1.789   6.665  1.00  0.00           C  
ATOM   1090  HB2 ARG A  68     -19.405  -2.271   7.220  1.00  0.00           H  
ATOM   1091  HB3 ARG A  68     -17.656  -2.096   7.114  1.00  0.00           H  
ATOM   1092  O   ARG A  68     -20.117   0.139   8.714  1.00  0.00           O  
ATOM   1093  CG  ARG A  68     -18.659  -2.268   5.203  1.00  0.00           C  
ATOM   1094  HG2 ARG A  68     -17.889  -1.768   4.615  1.00  0.00           H  
ATOM   1095  HG3 ARG A  68     -19.637  -2.035   4.780  1.00  0.00           H  
ATOM   1096  CD  ARG A  68     -18.427  -3.781   5.152  1.00  0.00           C  
ATOM   1097  HD2 ARG A  68     -19.242  -4.275   5.682  1.00  0.00           H  
ATOM   1098  HD3 ARG A  68     -17.497  -4.000   5.679  1.00  0.00           H  
ATOM   1099  NE  ARG A  68     -18.326  -4.314   3.776  1.00  0.00           N  
ATOM   1100  HE  ARG A  68     -18.242  -3.660   3.011  1.00  0.00           H  
ATOM   1101  NH1 ARG A  68     -18.083  -6.508   4.417  1.00  0.00           N  
ATOM   1102 HH11 ARG A  68     -18.178  -6.238   5.386  1.00  0.00           H  
ATOM   1103 HH12 ARG A  68     -17.694  -7.425   4.253  1.00  0.00           H  
ATOM   1104  NH2 ARG A  68     -17.959  -5.995   2.263  1.00  0.00           N  
ATOM   1105 HH21 ARG A  68     -17.685  -6.957   2.119  1.00  0.00           H  
ATOM   1106 HH22 ARG A  68     -17.616  -5.365   1.552  1.00  0.00           H  
ATOM   1107  CZ  ARG A  68     -18.131  -5.592   3.486  1.00  0.00           C  
ATOM   1108  N   GLY A  69     -17.927   0.569   8.955  1.00  0.00           N  
ATOM   1109  H   GLY A  69     -17.023   0.422   8.528  1.00  0.00           H  
ATOM   1110  CA  GLY A  69     -17.970   0.879  10.385  1.00  0.00           C  
ATOM   1111  HA2 GLY A  69     -18.991   0.804  10.759  1.00  0.00           H  
ATOM   1112  HA3 GLY A  69     -17.634   1.905  10.535  1.00  0.00           H  
ATOM   1113  C   GLY A  69     -17.105  -0.081  11.205  1.00  0.00           C  
ATOM   1114  O   GLY A  69     -16.648  -1.094  10.698  1.00  0.00           O  
ATOM   1115  N   LEU A  70     -16.861   0.247  12.480  1.00  0.00           N  
ATOM   1116  H   LEU A  70     -17.349   1.038  12.875  1.00  0.00           H  
ATOM   1117  CA  LEU A  70     -16.189  -0.647  13.442  1.00  0.00           C  
ATOM   1118  HA  LEU A  70     -15.730  -1.478  12.906  1.00  0.00           H  
ATOM   1119  C   LEU A  70     -17.213  -1.298  14.387  1.00  0.00           C  
ATOM   1120  CB  LEU A  70     -15.080   0.101  14.204  1.00  0.00           C  
ATOM   1121  HB2 LEU A  70     -14.669  -0.580  14.949  1.00  0.00           H  
ATOM   1122  HB3 LEU A  70     -15.537   0.937  14.734  1.00  0.00           H  
ATOM   1123  O   LEU A  70     -16.970  -1.467  15.586  1.00  0.00           O  
ATOM   1124  CG  LEU A  70     -13.911   0.634  13.366  1.00  0.00           C  
ATOM   1125  HG  LEU A  70     -14.259   1.413  12.689  1.00  0.00           H  
ATOM   1126  CD1 LEU A  70     -12.868   1.216  14.311  1.00  0.00           C  
ATOM   1127 HD11 LEU A  70     -12.487   0.444  14.980  1.00  0.00           H  
ATOM   1128 HD12 LEU A  70     -13.317   2.003  14.917  1.00  0.00           H  
ATOM   1129 HD13 LEU A  70     -12.034   1.614  13.734  1.00  0.00           H  
ATOM   1130  CD2 LEU A  70     -13.212  -0.453  12.574  1.00  0.00           C  
ATOM   1131 HD21 LEU A  70     -12.903  -1.220  13.285  1.00  0.00           H  
ATOM   1132 HD22 LEU A  70     -12.334  -0.052  12.067  1.00  0.00           H  
ATOM   1133 HD23 LEU A  70     -13.884  -0.872  11.825  1.00  0.00           H  
ATOM   1134  N   SER A  71     -18.389  -1.613  13.836  1.00  0.00           N  
ATOM   1135  H   SER A  71     -18.456  -1.623  12.828  1.00  0.00           H  
ATOM   1136  CA  SER A  71     -19.514  -2.159  14.589  1.00  0.00           C  
ATOM   1137  HA  SER A  71     -19.794  -1.419  15.338  1.00  0.00           H  
ATOM   1138  C   SER A  71     -19.117  -3.480  15.276  1.00  0.00           C  
ATOM   1139  CB  SER A  71     -20.710  -2.372  13.655  1.00  0.00           C  
ATOM   1140  HB2 SER A  71     -21.612  -2.499  14.254  1.00  0.00           H  
ATOM   1141  HB3 SER A  71     -20.840  -1.514  12.995  1.00  0.00           H  
ATOM   1142  O   SER A  71     -18.274  -4.212  14.748  1.00  0.00           O  
ATOM   1143  OG  SER A  71     -20.493  -3.539  12.897  1.00  0.00           O  
ATOM   1144  HG  SER A  71     -20.300  -3.376  11.971  1.00  0.00           H  
ATOM   1145  N   PRO A  72     -19.684  -3.819  16.450  1.00  0.00           N  
ATOM   1146  CA  PRO A  72     -19.377  -5.070  17.147  1.00  0.00           C  
ATOM   1147  HA  PRO A  72     -18.350  -5.019  17.508  1.00  0.00           H  
ATOM   1148  C   PRO A  72     -19.523  -6.338  16.292  1.00  0.00           C  
ATOM   1149  CB  PRO A  72     -20.326  -5.098  18.347  1.00  0.00           C  
ATOM   1150  HB2 PRO A  72     -21.272  -5.560  18.065  1.00  0.00           H  
ATOM   1151  HB3 PRO A  72     -19.884  -5.616  19.197  1.00  0.00           H  
ATOM   1152  O   PRO A  72     -18.773  -7.293  16.493  1.00  0.00           O  
ATOM   1153  CG  PRO A  72     -20.560  -3.618  18.641  1.00  0.00           C  
ATOM   1154  HG2 PRO A  72     -19.719  -3.219  19.209  1.00  0.00           H  
ATOM   1155  HG3 PRO A  72     -21.499  -3.452  19.169  1.00  0.00           H  
ATOM   1156  CD  PRO A  72     -20.579  -2.996  17.248  1.00  0.00           C  
ATOM   1157  HD2 PRO A  72     -21.584  -3.045  16.830  1.00  0.00           H  
ATOM   1158  HD3 PRO A  72     -20.239  -1.962  17.307  1.00  0.00           H  
ATOM   1159  N   GLU A  73     -20.463  -6.351  15.350  1.00  0.00           N  
ATOM   1160  H   GLU A  73     -21.075  -5.551  15.276  1.00  0.00           H  
ATOM   1161  CA  GLU A  73     -20.733  -7.459  14.434  1.00  0.00           C  
ATOM   1162  HA  GLU A  73     -20.703  -8.383  15.012  1.00  0.00           H  
ATOM   1163  C   GLU A  73     -19.673  -7.630  13.337  1.00  0.00           C  
ATOM   1164  CB  GLU A  73     -22.157  -7.338  13.851  1.00  0.00           C  
ATOM   1165  HB2 GLU A  73     -22.300  -8.188  13.183  1.00  0.00           H  
ATOM   1166  HB3 GLU A  73     -22.881  -7.458  14.657  1.00  0.00           H  
ATOM   1167  O   GLU A  73     -19.388  -8.766  12.955  1.00  0.00           O  
ATOM   1168  CG  GLU A  73     -22.502  -6.060  13.056  1.00  0.00           C  
ATOM   1169  HG2 GLU A  73     -21.647  -5.766  12.448  1.00  0.00           H  
ATOM   1170  HG3 GLU A  73     -23.298  -6.332  12.362  1.00  0.00           H  
ATOM   1171  CD  GLU A  73     -23.016  -4.875  13.909  1.00  0.00           C  
ATOM   1172  OE1 GLU A  73     -23.822  -4.076  13.381  1.00  0.00           O  
ATOM   1173  OE2 GLU A  73     -22.679  -4.790  15.118  1.00  0.00           O  
ATOM   1174  N   ASP A  74     -19.035  -6.543  12.894  1.00  0.00           N  
ATOM   1175  H   ASP A  74     -19.344  -5.638  13.219  1.00  0.00           H  
ATOM   1176  CA  ASP A  74     -17.965  -6.577  11.887  1.00  0.00           C  
ATOM   1177  HA  ASP A  74     -18.190  -7.352  11.155  1.00  0.00           H  
ATOM   1178  C   ASP A  74     -16.591  -6.907  12.504  1.00  0.00           C  
ATOM   1179  CB  ASP A  74     -17.908  -5.233  11.140  1.00  0.00           C  
ATOM   1180  HB2 ASP A  74     -17.726  -4.436  11.860  1.00  0.00           H  
ATOM   1181  HB3 ASP A  74     -17.064  -5.254  10.451  1.00  0.00           H  
ATOM   1182  O   ASP A  74     -15.661  -7.305  11.796  1.00  0.00           O  
ATOM   1183  CG  ASP A  74     -19.172  -4.916  10.328  1.00  0.00           C  
ATOM   1184  OD1 ASP A  74     -19.648  -5.809   9.592  1.00  0.00           O  
ATOM   1185  OD2 ASP A  74     -19.639  -3.754  10.426  1.00  0.00           O  
ATOM   1186  N   ARG A  75     -16.438  -6.783  13.835  1.00  0.00           N  
ATOM   1187  H   ARG A  75     -17.239  -6.437  14.344  1.00  0.00           H  
ATOM   1188  CA  ARG A  75     -15.150  -6.967  14.540  1.00  0.00           C  
ATOM   1189  HA  ARG A  75     -14.468  -6.201  14.170  1.00  0.00           H  
ATOM   1190  C   ARG A  75     -14.447  -8.294  14.239  1.00  0.00           C  
ATOM   1191  CB  ARG A  75     -15.287  -6.784  16.062  1.00  0.00           C  
ATOM   1192  HB2 ARG A  75     -14.362  -7.107  16.540  1.00  0.00           H  
ATOM   1193  HB3 ARG A  75     -16.103  -7.396  16.446  1.00  0.00           H  
ATOM   1194  O   ARG A  75     -13.234  -8.252  14.043  1.00  0.00           O  
ATOM   1195  CG  ARG A  75     -15.526  -5.323  16.439  1.00  0.00           C  
ATOM   1196  HG2 ARG A  75     -14.700  -4.708  16.083  1.00  0.00           H  
ATOM   1197  HG3 ARG A  75     -16.445  -4.985  15.959  1.00  0.00           H  
ATOM   1198  CD  ARG A  75     -15.675  -5.153  17.949  1.00  0.00           C  
ATOM   1199  HD2 ARG A  75     -16.393  -5.887  18.317  1.00  0.00           H  
ATOM   1200  HD3 ARG A  75     -14.707  -5.335  18.416  1.00  0.00           H  
ATOM   1201  NE  ARG A  75     -16.152  -3.794  18.279  1.00  0.00           N  
ATOM   1202  HE  ARG A  75     -16.354  -3.175  17.507  1.00  0.00           H  
ATOM   1203  NH1 ARG A  75     -16.076  -4.033  20.552  1.00  0.00           N  
ATOM   1204 HH11 ARG A  75     -15.615  -4.920  20.407  1.00  0.00           H  
ATOM   1205 HH12 ARG A  75     -16.042  -3.603  21.465  1.00  0.00           H  
ATOM   1206  NH2 ARG A  75     -16.746  -2.083  19.666  1.00  0.00           N  
ATOM   1207 HH21 ARG A  75     -16.894  -1.453  18.891  1.00  0.00           H  
ATOM   1208 HH22 ARG A  75     -16.837  -1.685  20.590  1.00  0.00           H  
ATOM   1209  CZ  ARG A  75     -16.328  -3.308  19.492  1.00  0.00           C  
ATOM   1210  N   PRO A  76     -15.117  -9.463  14.176  1.00  0.00           N  
ATOM   1211  CA  PRO A  76     -14.437 -10.715  13.844  1.00  0.00           C  
ATOM   1212  HA  PRO A  76     -13.631 -10.874  14.560  1.00  0.00           H  
ATOM   1213  C   PRO A  76     -13.846 -10.730  12.426  1.00  0.00           C  
ATOM   1214  CB  PRO A  76     -15.493 -11.814  14.021  1.00  0.00           C  
ATOM   1215  HB2 PRO A  76     -15.989 -12.018  13.072  1.00  0.00           H  
ATOM   1216  HB3 PRO A  76     -15.056 -12.727  14.424  1.00  0.00           H  
ATOM   1217  O   PRO A  76     -12.749 -11.252  12.226  1.00  0.00           O  
ATOM   1218  CG  PRO A  76     -16.501 -11.197  14.989  1.00  0.00           C  
ATOM   1219  HG2 PRO A  76     -16.139 -11.291  16.013  1.00  0.00           H  
ATOM   1220  HG3 PRO A  76     -17.492 -11.640  14.884  1.00  0.00           H  
ATOM   1221  CD  PRO A  76     -16.493  -9.732  14.571  1.00  0.00           C  
ATOM   1222  HD2 PRO A  76     -17.145  -9.593  13.708  1.00  0.00           H  
ATOM   1223  HD3 PRO A  76     -16.830  -9.105  15.397  1.00  0.00           H  
ATOM   1224  N   GLU A  77     -14.552 -10.159  11.445  1.00  0.00           N  
ATOM   1225  H   GLU A  77     -15.394  -9.651  11.678  1.00  0.00           H  
ATOM   1226  CA  GLU A  77     -14.078 -10.064  10.058  1.00  0.00           C  
ATOM   1227  HA  GLU A  77     -13.688 -11.033   9.747  1.00  0.00           H  
ATOM   1228  C   GLU A  77     -12.933  -9.059   9.945  1.00  0.00           C  
ATOM   1229  CB  GLU A  77     -15.245  -9.696   9.124  1.00  0.00           C  
ATOM   1230  HB2 GLU A  77     -16.029 -10.442   9.254  1.00  0.00           H  
ATOM   1231  HB3 GLU A  77     -15.643  -8.720   9.403  1.00  0.00           H  
ATOM   1232  O   GLU A  77     -11.893  -9.381   9.367  1.00  0.00           O  
ATOM   1233  CG  GLU A  77     -14.823  -9.667   7.641  1.00  0.00           C  
ATOM   1234  HG2 GLU A  77     -14.391 -10.636   7.388  1.00  0.00           H  
ATOM   1235  HG3 GLU A  77     -14.049  -8.912   7.505  1.00  0.00           H  
ATOM   1236  CD  GLU A  77     -15.981  -9.369   6.668  1.00  0.00           C  
ATOM   1237  OE1 GLU A  77     -15.696  -9.050   5.490  1.00  0.00           O  
ATOM   1238  OE2 GLU A  77     -17.157  -9.513   7.064  1.00  0.00           O  
ATOM   1239  N   LEU A  78     -13.088  -7.887  10.568  1.00  0.00           N  
ATOM   1240  H   LEU A  78     -13.982  -7.682  10.991  1.00  0.00           H  
ATOM   1241  CA  LEU A  78     -12.044  -6.874  10.627  1.00  0.00           C  
ATOM   1242  HA  LEU A  78     -11.792  -6.583   9.607  1.00  0.00           H  
ATOM   1243  C   LEU A  78     -10.780  -7.426  11.280  1.00  0.00           C  
ATOM   1244  CB  LEU A  78     -12.570  -5.652  11.386  1.00  0.00           C  
ATOM   1245  HB2 LEU A  78     -12.916  -5.972  12.369  1.00  0.00           H  
ATOM   1246  HB3 LEU A  78     -13.422  -5.239  10.846  1.00  0.00           H  
ATOM   1247  O   LEU A  78      -9.706  -7.326  10.701  1.00  0.00           O  
ATOM   1248  CG  LEU A  78     -11.500  -4.563  11.568  1.00  0.00           C  
ATOM   1249  HG  LEU A  78     -10.632  -4.966  12.090  1.00  0.00           H  
ATOM   1250  CD1 LEU A  78     -11.050  -3.941  10.246  1.00  0.00           C  
ATOM   1251 HD11 LEU A  78     -10.332  -3.145  10.442  1.00  0.00           H  
ATOM   1252 HD12 LEU A  78     -10.555  -4.688   9.626  1.00  0.00           H  
ATOM   1253 HD13 LEU A  78     -11.908  -3.525   9.717  1.00  0.00           H  
ATOM   1254  CD2 LEU A  78     -12.090  -3.473  12.436  1.00  0.00           C  
ATOM   1255 HD21 LEU A  78     -12.355  -3.875  13.414  1.00  0.00           H  
ATOM   1256 HD22 LEU A  78     -12.985  -3.083  11.951  1.00  0.00           H  
ATOM   1257 HD23 LEU A  78     -11.350  -2.684  12.566  1.00  0.00           H  
ATOM   1258  N   ARG A  79     -10.900  -8.062  12.447  1.00  0.00           N  
ATOM   1259  H   ARG A  79     -11.814  -8.106  12.874  1.00  0.00           H  
ATOM   1260  CA  ARG A  79      -9.761  -8.664  13.144  1.00  0.00           C  
ATOM   1261  HA  ARG A  79      -9.038  -7.885  13.383  1.00  0.00           H  
ATOM   1262  C   ARG A  79      -9.037  -9.664  12.248  1.00  0.00           C  
ATOM   1263  CB  ARG A  79     -10.255  -9.308  14.444  1.00  0.00           C  
ATOM   1264  HB2 ARG A  79     -10.694  -8.542  15.083  1.00  0.00           H  
ATOM   1265  HB3 ARG A  79     -11.015 -10.055  14.214  1.00  0.00           H  
ATOM   1266  O   ARG A  79      -7.819  -9.604  12.138  1.00  0.00           O  
ATOM   1267  CG  ARG A  79      -9.098  -9.975  15.187  1.00  0.00           C  
ATOM   1268  HG2 ARG A  79      -8.637 -10.720  14.537  1.00  0.00           H  
ATOM   1269  HG3 ARG A  79      -8.348  -9.230  15.452  1.00  0.00           H  
ATOM   1270  CD  ARG A  79      -9.571 -10.677  16.453  1.00  0.00           C  
ATOM   1271  HD2 ARG A  79     -10.526 -11.166  16.265  1.00  0.00           H  
ATOM   1272  HD3 ARG A  79      -9.694  -9.938  17.245  1.00  0.00           H  
ATOM   1273  NE  ARG A  79      -8.576 -11.696  16.798  1.00  0.00           N  
ATOM   1274  HE  ARG A  79      -8.037 -12.064  16.026  1.00  0.00           H  
ATOM   1275  NH1 ARG A  79      -8.415 -11.387  19.073  1.00  0.00           N  
ATOM   1276 HH11 ARG A  79      -9.068 -10.618  19.015  1.00  0.00           H  
ATOM   1277 HH12 ARG A  79      -7.858 -11.463  19.912  1.00  0.00           H  
ATOM   1278  NH2 ARG A  79      -7.050 -12.801  17.964  1.00  0.00           N  
ATOM   1279 HH21 ARG A  79      -6.651 -12.944  17.047  1.00  0.00           H  
ATOM   1280 HH22 ARG A  79      -6.471 -12.905  18.785  1.00  0.00           H  
ATOM   1281  CZ  ARG A  79      -8.037 -11.959  17.961  1.00  0.00           C  
ATOM   1282  N   ARG A  80      -9.774 -10.550  11.575  1.00  0.00           N  
ATOM   1283  H   ARG A  80     -10.776 -10.529  11.700  1.00  0.00           H  
ATOM   1284  CA  ARG A  80      -9.180 -11.519  10.647  1.00  0.00           C  
ATOM   1285  HA  ARG A  80      -8.416 -12.087  11.179  1.00  0.00           H  
ATOM   1286  C   ARG A  80      -8.462 -10.833   9.484  1.00  0.00           C  
ATOM   1287  CB  ARG A  80     -10.275 -12.467  10.155  1.00  0.00           C  
ATOM   1288  HB2 ARG A  80     -11.045 -11.900   9.633  1.00  0.00           H  
ATOM   1289  HB3 ARG A  80     -10.727 -12.959  11.016  1.00  0.00           H  
ATOM   1290  O   ARG A  80      -7.394 -11.289   9.095  1.00  0.00           O  
ATOM   1291  CG  ARG A  80      -9.697 -13.527   9.213  1.00  0.00           C  
ATOM   1292  HG2 ARG A  80      -9.285 -13.051   8.323  1.00  0.00           H  
ATOM   1293  HG3 ARG A  80      -8.907 -14.078   9.724  1.00  0.00           H  
ATOM   1294  CD  ARG A  80     -10.798 -14.487   8.779  1.00  0.00           C  
ATOM   1295  HD2 ARG A  80     -11.190 -14.989   9.664  1.00  0.00           H  
ATOM   1296  HD3 ARG A  80     -11.595 -13.914   8.307  1.00  0.00           H  
ATOM   1297  NE  ARG A  80     -10.265 -15.473   7.827  1.00  0.00           N  
ATOM   1298  HE  ARG A  80      -9.336 -15.285   7.477  1.00  0.00           H  
ATOM   1299  NH1 ARG A  80     -12.130 -16.792   7.715  1.00  0.00           N  
ATOM   1300 HH11 ARG A  80     -12.638 -17.562   7.304  1.00  0.00           H  
ATOM   1301 HH12 ARG A  80     -12.587 -16.137   8.334  1.00  0.00           H  
ATOM   1302  NH2 ARG A  80     -10.320 -17.313   6.503  1.00  0.00           N  
ATOM   1303 HH21 ARG A  80      -9.404 -17.058   6.161  1.00  0.00           H  
ATOM   1304 HH22 ARG A  80     -10.817 -18.090   6.092  1.00  0.00           H  
ATOM   1305  CZ  ARG A  80     -10.904 -16.522   7.357  1.00  0.00           C  
ATOM   1306  N   ALA A  81      -9.043  -9.774   8.924  1.00  0.00           N  
ATOM   1307  H   ALA A  81      -9.929  -9.452   9.286  1.00  0.00           H  
ATOM   1308  CA  ALA A  81      -8.415  -9.018   7.847  1.00  0.00           C  
ATOM   1309  HA  ALA A  81      -8.124  -9.706   7.054  1.00  0.00           H  
ATOM   1310  C   ALA A  81      -7.134  -8.314   8.315  1.00  0.00           C  
ATOM   1311  CB  ALA A  81      -9.435  -8.027   7.288  1.00  0.00           C  
ATOM   1312  HB1 ALA A  81      -9.706  -7.303   8.056  1.00  0.00           H  
ATOM   1313  HB2 ALA A  81      -8.995  -7.495   6.444  1.00  0.00           H  
ATOM   1314  HB3 ALA A  81     -10.332  -8.554   6.962  1.00  0.00           H  
ATOM   1315  O   ALA A  81      -6.129  -8.382   7.622  1.00  0.00           O  
ATOM   1316  N   LEU A  82      -7.143  -7.708   9.504  1.00  0.00           N  
ATOM   1317  H   LEU A  82      -8.011  -7.670  10.020  1.00  0.00           H  
ATOM   1318  CA  LEU A  82      -5.965  -7.061  10.084  1.00  0.00           C  
ATOM   1319  HA  LEU A  82      -5.531  -6.380   9.352  1.00  0.00           H  
ATOM   1320  C   LEU A  82      -4.861  -8.064  10.436  1.00  0.00           C  
ATOM   1321  CB  LEU A  82      -6.383  -6.274  11.334  1.00  0.00           C  
ATOM   1322  HB2 LEU A  82      -5.482  -5.900  11.821  1.00  0.00           H  
ATOM   1323  HB3 LEU A  82      -6.880  -6.966  12.013  1.00  0.00           H  
ATOM   1324  O   LEU A  82      -3.693  -7.766  10.234  1.00  0.00           O  
ATOM   1325  CG  LEU A  82      -7.331  -5.091  11.092  1.00  0.00           C  
ATOM   1326  HG  LEU A  82      -8.248  -5.435  10.613  1.00  0.00           H  
ATOM   1327  CD1 LEU A  82      -7.699  -4.478  12.444  1.00  0.00           C  
ATOM   1328 HD11 LEU A  82      -8.178  -5.232  13.067  1.00  0.00           H  
ATOM   1329 HD12 LEU A  82      -8.396  -3.653  12.292  1.00  0.00           H  
ATOM   1330 HD13 LEU A  82      -6.803  -4.113  12.945  1.00  0.00           H  
ATOM   1331  CD2 LEU A  82      -6.736  -4.027  10.184  1.00  0.00           C  
ATOM   1332 HD21 LEU A  82      -6.490  -4.445   9.208  1.00  0.00           H  
ATOM   1333 HD22 LEU A  82      -7.470  -3.236  10.030  1.00  0.00           H  
ATOM   1334 HD23 LEU A  82      -5.830  -3.624  10.637  1.00  0.00           H  
ATOM   1335  N   GLU A  83      -5.206  -9.257  10.928  1.00  0.00           N  
ATOM   1336  H   GLU A  83      -6.178  -9.424  11.144  1.00  0.00           H  
ATOM   1337  CA  GLU A  83      -4.237 -10.338  11.175  1.00  0.00           C  
ATOM   1338  HA  GLU A  83      -3.422  -9.961  11.794  1.00  0.00           H  
ATOM   1339  C   GLU A  83      -3.604 -10.876   9.878  1.00  0.00           C  
ATOM   1340  CB  GLU A  83      -4.933 -11.506  11.903  1.00  0.00           C  
ATOM   1341  HB2 GLU A  83      -5.863 -11.731  11.382  1.00  0.00           H  
ATOM   1342  HB3 GLU A  83      -4.294 -12.387  11.835  1.00  0.00           H  
ATOM   1343  O   GLU A  83      -2.467 -11.351   9.900  1.00  0.00           O  
ATOM   1344  CG  GLU A  83      -5.230 -11.271  13.398  1.00  0.00           C  
ATOM   1345  HG2 GLU A  83      -5.771 -10.333  13.521  1.00  0.00           H  
ATOM   1346  HG3 GLU A  83      -4.281 -11.175  13.926  1.00  0.00           H  
ATOM   1347  CD  GLU A  83      -6.052 -12.412  14.046  1.00  0.00           C  
ATOM   1348  OE1 GLU A  83      -6.328 -12.350  15.275  1.00  0.00           O  
ATOM   1349  OE2 GLU A  83      -6.436 -13.377  13.346  1.00  0.00           O  
ATOM   1350  N   GLU A  84      -4.344 -10.850   8.766  1.00  0.00           N  
ATOM   1351  H   GLU A  84      -5.271 -10.455   8.825  1.00  0.00           H  
ATOM   1352  CA  GLU A  84      -3.857 -11.237   7.438  1.00  0.00           C  
ATOM   1353  HA  GLU A  84      -3.277 -12.156   7.523  1.00  0.00           H  
ATOM   1354  C   GLU A  84      -2.907 -10.174   6.885  1.00  0.00           C  
ATOM   1355  CB  GLU A  84      -5.067 -11.510   6.530  1.00  0.00           C  
ATOM   1356  HB2 GLU A  84      -5.717 -12.207   7.058  1.00  0.00           H  
ATOM   1357  HB3 GLU A  84      -5.623 -10.586   6.375  1.00  0.00           H  
ATOM   1358  O   GLU A  84      -1.750 -10.496   6.636  1.00  0.00           O  
ATOM   1359  CG  GLU A  84      -4.743 -12.121   5.158  1.00  0.00           C  
ATOM   1360  HG2 GLU A  84      -4.092 -11.440   4.609  1.00  0.00           H  
ATOM   1361  HG3 GLU A  84      -4.222 -13.066   5.308  1.00  0.00           H  
ATOM   1362  CD  GLU A  84      -6.029 -12.374   4.344  1.00  0.00           C  
ATOM   1363  OE1 GLU A  84      -6.003 -12.409   3.097  1.00  0.00           O  
ATOM   1364  OE2 GLU A  84      -7.145 -12.505   4.921  1.00  0.00           O  
ATOM   1365  N   ILE A  85      -3.355  -8.914   6.835  1.00  0.00           N  
ATOM   1366  H   ILE A  85      -4.312  -8.730   7.100  1.00  0.00           H  
ATOM   1367  CA  ILE A  85      -2.539  -7.775   6.392  1.00  0.00           C  
ATOM   1368  HA  ILE A  85      -2.231  -7.940   5.359  1.00  0.00           H  
ATOM   1369  C   ILE A  85      -1.256  -7.696   7.225  1.00  0.00           C  
ATOM   1370  CB  ILE A  85      -3.354  -6.461   6.451  1.00  0.00           C  
ATOM   1371  HB  ILE A  85      -3.752  -6.346   7.459  1.00  0.00           H  
ATOM   1372  O   ILE A  85      -0.171  -7.739   6.668  1.00  0.00           O  
ATOM   1373  CG1 ILE A  85      -4.532  -6.488   5.447  1.00  0.00           C  
ATOM   1374 HG12 ILE A  85      -4.142  -6.378   4.435  1.00  0.00           H  
ATOM   1375 HG13 ILE A  85      -5.039  -7.452   5.491  1.00  0.00           H  
ATOM   1376  CG2 ILE A  85      -2.451  -5.254   6.146  1.00  0.00           C  
ATOM   1377 HG21 ILE A  85      -3.018  -4.324   6.118  1.00  0.00           H  
ATOM   1378 HG22 ILE A  85      -1.679  -5.141   6.907  1.00  0.00           H  
ATOM   1379 HG23 ILE A  85      -1.951  -5.380   5.186  1.00  0.00           H  
ATOM   1380  CD1 ILE A  85      -5.587  -5.400   5.698  1.00  0.00           C  
ATOM   1381 HD11 ILE A  85      -5.961  -5.474   6.719  1.00  0.00           H  
ATOM   1382 HD12 ILE A  85      -5.163  -4.408   5.536  1.00  0.00           H  
ATOM   1383 HD13 ILE A  85      -6.416  -5.537   5.004  1.00  0.00           H  
ATOM   1384  N   LEU A  86      -1.348  -7.721   8.562  1.00  0.00           N  
ATOM   1385  H   LEU A  86      -2.267  -7.705   8.981  1.00  0.00           H  
ATOM   1386  CA  LEU A  86      -0.175  -7.676   9.445  1.00  0.00           C  
ATOM   1387  HA  LEU A  86       0.302  -6.703   9.322  1.00  0.00           H  
ATOM   1388  C   LEU A  86       0.874  -8.745   9.106  1.00  0.00           C  
ATOM   1389  CB  LEU A  86      -0.648  -7.845  10.903  1.00  0.00           C  
ATOM   1390  HB2 LEU A  86      -1.257  -8.747  10.961  1.00  0.00           H  
ATOM   1391  HB3 LEU A  86      -1.274  -6.993  11.166  1.00  0.00           H  
ATOM   1392  O   LEU A  86       2.072  -8.486   9.193  1.00  0.00           O  
ATOM   1393  CG  LEU A  86       0.490  -7.972  11.934  1.00  0.00           C  
ATOM   1394  HG  LEU A  86       1.112  -8.836  11.701  1.00  0.00           H  
ATOM   1395  CD1 LEU A  86       1.362  -6.721  11.979  1.00  0.00           C  
ATOM   1396 HD11 LEU A  86       2.158  -6.853  12.712  1.00  0.00           H  
ATOM   1397 HD12 LEU A  86       0.755  -5.851  12.231  1.00  0.00           H  
ATOM   1398 HD13 LEU A  86       1.828  -6.560  11.007  1.00  0.00           H  
ATOM   1399  CD2 LEU A  86      -0.095  -8.201  13.327  1.00  0.00           C  
ATOM   1400 HD21 LEU A  86      -0.754  -9.069  13.306  1.00  0.00           H  
ATOM   1401 HD22 LEU A  86       0.720  -8.394  14.025  1.00  0.00           H  
ATOM   1402 HD23 LEU A  86      -0.660  -7.322  13.637  1.00  0.00           H  
ATOM   1403  N   ARG A  87       0.443  -9.961   8.758  1.00  0.00           N  
ATOM   1404  H   ARG A  87      -0.543 -10.074   8.568  1.00  0.00           H  
ATOM   1405  CA  ARG A  87       1.372 -11.035   8.393  1.00  0.00           C  
ATOM   1406  HA  ARG A  87       2.141 -11.114   9.162  1.00  0.00           H  
ATOM   1407  C   ARG A  87       2.095 -10.726   7.089  1.00  0.00           C  
ATOM   1408  CB  ARG A  87       0.594 -12.341   8.271  1.00  0.00           C  
ATOM   1409  HB2 ARG A  87      -0.142 -12.248   7.473  1.00  0.00           H  
ATOM   1410  HB3 ARG A  87       0.069 -12.508   9.212  1.00  0.00           H  
ATOM   1411  O   ARG A  87       3.278 -11.055   6.978  1.00  0.00           O  
ATOM   1412  CG  ARG A  87       1.514 -13.531   7.957  1.00  0.00           C  
ATOM   1413  HG2 ARG A  87       2.096 -13.338   7.055  1.00  0.00           H  
ATOM   1414  HG3 ARG A  87       2.197 -13.695   8.790  1.00  0.00           H  
ATOM   1415  CD  ARG A  87       0.689 -14.788   7.700  1.00  0.00           C  
ATOM   1416  HD2 ARG A  87       1.369 -15.620   7.519  1.00  0.00           H  
ATOM   1417  HD3 ARG A  87       0.090 -14.614   6.806  1.00  0.00           H  
ATOM   1418  NE  ARG A  87      -0.187 -15.078   8.847  1.00  0.00           N  
ATOM   1419  HE  ARG A  87      -0.166 -14.387   9.584  1.00  0.00           H  
ATOM   1420  NH1 ARG A  87      -1.301 -16.833   7.915  1.00  0.00           N  
ATOM   1421 HH11 ARG A  87      -2.113 -17.433   7.884  1.00  0.00           H  
ATOM   1422 HH12 ARG A  87      -0.745 -16.668   7.088  1.00  0.00           H  
ATOM   1423  NH2 ARG A  87      -1.948 -16.021   9.907  1.00  0.00           N  
ATOM   1424 HH21 ARG A  87      -1.907 -15.256  10.565  1.00  0.00           H  
ATOM   1425 HH22 ARG A  87      -2.756 -16.626   9.900  1.00  0.00           H  
ATOM   1426  CZ  ARG A  87      -1.136 -15.981   8.889  1.00  0.00           C  
ATOM   1427  N   ASP A  88       1.379 -10.163   6.127  1.00  0.00           N  
ATOM   1428  H   ASP A  88       0.424  -9.890   6.309  1.00  0.00           H  
ATOM   1429  CA  ASP A  88       1.926  -9.830   4.823  1.00  0.00           C  
ATOM   1430  HA  ASP A  88       2.516 -10.676   4.471  1.00  0.00           H  
ATOM   1431  C   ASP A  88       2.913  -8.661   4.959  1.00  0.00           C  
ATOM   1432  CB  ASP A  88       0.786  -9.644   3.808  1.00  0.00           C  
ATOM   1433  HB2 ASP A  88       0.104  -8.871   4.161  1.00  0.00           H  
ATOM   1434  HB3 ASP A  88       1.229  -9.321   2.866  1.00  0.00           H  
ATOM   1435  O   ASP A  88       4.079  -8.860   4.623  1.00  0.00           O  
ATOM   1436  CG  ASP A  88       0.006 -10.952   3.541  1.00  0.00           C  
ATOM   1437  OD1 ASP A  88       0.565 -12.057   3.784  1.00  0.00           O  
ATOM   1438  OD2 ASP A  88      -1.158 -10.890   3.088  1.00  0.00           O  
ATOM   1439  N   GLU A  89       2.542  -7.570   5.640  1.00  0.00           N  
ATOM   1440  H   GLU A  89       1.560  -7.460   5.850  1.00  0.00           H  
ATOM   1441  CA  GLU A  89       3.430  -6.439   5.993  1.00  0.00           C  
ATOM   1442  HA  GLU A  89       3.692  -5.865   5.105  1.00  0.00           H  
ATOM   1443  C   GLU A  89       4.721  -6.906   6.692  1.00  0.00           C  
ATOM   1444  CB  GLU A  89       2.719  -5.515   6.994  1.00  0.00           C  
ATOM   1445  HB2 GLU A  89       2.454  -6.093   7.879  1.00  0.00           H  
ATOM   1446  HB3 GLU A  89       3.417  -4.743   7.319  1.00  0.00           H  
ATOM   1447  O   GLU A  89       5.841  -6.549   6.327  1.00  0.00           O  
ATOM   1448  CG  GLU A  89       1.441  -4.848   6.491  1.00  0.00           C  
ATOM   1449  HG2 GLU A  89       0.984  -4.352   7.347  1.00  0.00           H  
ATOM   1450  HG3 GLU A  89       0.738  -5.604   6.144  1.00  0.00           H  
ATOM   1451  CD  GLU A  89       1.680  -3.831   5.385  1.00  0.00           C  
ATOM   1452  OE1 GLU A  89       0.884  -3.924   4.426  1.00  0.00           O  
ATOM   1453  OE2 GLU A  89       2.567  -2.979   5.631  1.00  0.00           O  
ATOM   1454  N   GLU A  90       4.609  -7.781   7.701  1.00  0.00           N  
ATOM   1455  H   GLU A  90       3.679  -8.045   7.994  1.00  0.00           H  
ATOM   1456  CA  GLU A  90       5.783  -8.329   8.395  1.00  0.00           C  
ATOM   1457  HA  GLU A  90       6.411  -7.499   8.719  1.00  0.00           H  
ATOM   1458  C   GLU A  90       6.644  -9.207   7.476  1.00  0.00           C  
ATOM   1459  CB  GLU A  90       5.345  -9.141   9.625  1.00  0.00           C  
ATOM   1460  HB2 GLU A  90       6.193  -9.731   9.973  1.00  0.00           H  
ATOM   1461  HB3 GLU A  90       4.544  -9.826   9.346  1.00  0.00           H  
ATOM   1462  O   GLU A  90       7.874  -9.270   7.616  1.00  0.00           O  
ATOM   1463  CG  GLU A  90       4.894  -8.237  10.782  1.00  0.00           C  
ATOM   1464  HG2 GLU A  90       4.069  -7.601  10.463  1.00  0.00           H  
ATOM   1465  HG3 GLU A  90       5.725  -7.578  11.034  1.00  0.00           H  
ATOM   1466  CD  GLU A  90       4.486  -8.998  12.055  1.00  0.00           C  
ATOM   1467  OE1 GLU A  90       4.408  -8.305  13.109  1.00  0.00           O  
ATOM   1468  OE2 GLU A  90       4.358 -10.246  12.035  1.00  0.00           O  
ATOM   1469  N   GLY A  91       6.006  -9.898   6.532  1.00  0.00           N  
ATOM   1470  H   GLY A  91       5.011  -9.751   6.441  1.00  0.00           H  
ATOM   1471  CA  GLY A  91       6.678 -10.639   5.477  1.00  0.00           C  
ATOM   1472  HA2 GLY A  91       5.922 -11.202   4.931  1.00  0.00           H  
ATOM   1473  HA3 GLY A  91       7.402 -11.327   5.914  1.00  0.00           H  
ATOM   1474  C   GLY A  91       7.397  -9.722   4.489  1.00  0.00           C  
ATOM   1475  O   GLY A  91       8.494 -10.069   4.046  1.00  0.00           O  
ATOM   1476  N   HIS A  92       6.804  -8.583   4.147  1.00  0.00           N  
ATOM   1477  H   HIS A  92       5.895  -8.379   4.537  1.00  0.00           H  
ATOM   1478  CA  HIS A  92       7.319  -7.605   3.192  1.00  0.00           C  
ATOM   1479  HA  HIS A  92       7.664  -8.106   2.288  1.00  0.00           H  
ATOM   1480  C   HIS A  92       8.509  -6.874   3.799  1.00  0.00           C  
ATOM   1481  CB  HIS A  92       6.186  -6.647   2.804  1.00  0.00           C  
ATOM   1482  HB2 HIS A  92       6.594  -5.821   2.221  1.00  0.00           H  
ATOM   1483  HB3 HIS A  92       5.743  -6.220   3.704  1.00  0.00           H  
ATOM   1484  O   HIS A  92       9.610  -6.937   3.250  1.00  0.00           O  
ATOM   1485  CG  HIS A  92       5.087  -7.287   1.999  1.00  0.00           C  
ATOM   1486  CD2 HIS A  92       4.830  -8.611   1.824  1.00  0.00           C  
ATOM   1487  HD2 HIS A  92       5.376  -9.410   2.303  1.00  0.00           H  
ATOM   1488  ND1 HIS A  92       4.066  -6.643   1.377  1.00  0.00           N  
ATOM   1489  HD1 HIS A  92       3.877  -5.652   1.416  1.00  0.00           H  
ATOM   1490  CE1 HIS A  92       3.270  -7.535   0.778  1.00  0.00           C  
ATOM   1491  HE1 HIS A  92       2.386  -7.271   0.216  1.00  0.00           H  
ATOM   1492  NE2 HIS A  92       3.706  -8.788   1.018  1.00  0.00           N  
ATOM   1493  N   ALA A  93       8.343  -6.344   5.012  1.00  0.00           N  
ATOM   1494  H   ALA A  93       7.400  -6.291   5.370  1.00  0.00           H  
ATOM   1495  CA  ALA A  93       9.408  -5.754   5.816  1.00  0.00           C  
ATOM   1496  HA  ALA A  93       9.683  -4.789   5.389  1.00  0.00           H  
ATOM   1497  C   ALA A  93      10.662  -6.638   5.879  1.00  0.00           C  
ATOM   1498  CB  ALA A  93       8.869  -5.541   7.234  1.00  0.00           C  
ATOM   1499  HB1 ALA A  93       8.054  -4.816   7.228  1.00  0.00           H  
ATOM   1500  HB2 ALA A  93       8.494  -6.479   7.641  1.00  0.00           H  
ATOM   1501  HB3 ALA A  93       9.676  -5.172   7.866  1.00  0.00           H  
ATOM   1502  O   ALA A  93      11.782  -6.158   5.689  1.00  0.00           O  
ATOM   1503  N   ARG A  94      10.491  -7.948   6.123  1.00  0.00           N  
ATOM   1504  H   ARG A  94       9.548  -8.274   6.274  1.00  0.00           H  
ATOM   1505  CA  ARG A  94      11.617  -8.892   6.171  1.00  0.00           C  
ATOM   1506  HA  ARG A  94      12.379  -8.479   6.831  1.00  0.00           H  
ATOM   1507  C   ARG A  94      12.290  -9.052   4.814  1.00  0.00           C  
ATOM   1508  CB  ARG A  94      11.158 -10.244   6.718  1.00  0.00           C  
ATOM   1509  HB2 ARG A  94      10.442 -10.697   6.032  1.00  0.00           H  
ATOM   1510  HB3 ARG A  94      10.663 -10.072   7.674  1.00  0.00           H  
ATOM   1511  O   ARG A  94      13.510  -8.942   4.749  1.00  0.00           O  
ATOM   1512  CG  ARG A  94      12.364 -11.185   6.907  1.00  0.00           C  
ATOM   1513  HG2 ARG A  94      12.865 -11.340   5.951  1.00  0.00           H  
ATOM   1514  HG3 ARG A  94      13.076 -10.733   7.597  1.00  0.00           H  
ATOM   1515  CD  ARG A  94      11.949 -12.556   7.436  1.00  0.00           C  
ATOM   1516  HD2 ARG A  94      11.341 -13.040   6.672  1.00  0.00           H  
ATOM   1517  HD3 ARG A  94      12.851 -13.148   7.592  1.00  0.00           H  
ATOM   1518  NE  ARG A  94      11.191 -12.428   8.697  1.00  0.00           N  
ATOM   1519  HE  ARG A  94      11.175 -11.501   9.097  1.00  0.00           H  
ATOM   1520  NH1 ARG A  94      10.365 -14.553   8.769  1.00  0.00           N  
ATOM   1521 HH11 ARG A  94       9.701 -15.226   9.124  1.00  0.00           H  
ATOM   1522 HH12 ARG A  94      10.948 -14.750   7.968  1.00  0.00           H  
ATOM   1523  NH2 ARG A  94       9.644 -13.025  10.244  1.00  0.00           N  
ATOM   1524 HH21 ARG A  94       9.559 -12.051  10.495  1.00  0.00           H  
ATOM   1525 HH22 ARG A  94       8.948 -13.675  10.581  1.00  0.00           H  
ATOM   1526  CZ  ARG A  94      10.409 -13.336   9.236  1.00  0.00           C  
ATOM   1527  N   ARG A  95      11.514  -9.289   3.751  1.00  0.00           N  
ATOM   1528  H   ARG A  95      10.512  -9.283   3.880  1.00  0.00           H  
ATOM   1529  CA  ARG A  95      12.058  -9.428   2.391  1.00  0.00           C  
ATOM   1530  HA  ARG A  95      12.781 -10.243   2.368  1.00  0.00           H  
ATOM   1531  C   ARG A  95      12.842  -8.182   1.987  1.00  0.00           C  
ATOM   1532  CB  ARG A  95      10.936  -9.704   1.376  1.00  0.00           C  
ATOM   1533  HB2 ARG A  95      11.344  -9.567   0.375  1.00  0.00           H  
ATOM   1534  HB3 ARG A  95      10.122  -8.992   1.511  1.00  0.00           H  
ATOM   1535  O   ARG A  95      13.932  -8.298   1.445  1.00  0.00           O  
ATOM   1536  CG  ARG A  95      10.403 -11.139   1.481  1.00  0.00           C  
ATOM   1537  HG2 ARG A  95       9.859 -11.278   2.415  1.00  0.00           H  
ATOM   1538  HG3 ARG A  95      11.254 -11.819   1.492  1.00  0.00           H  
ATOM   1539  CD  ARG A  95       9.515 -11.531   0.288  1.00  0.00           C  
ATOM   1540  HD2 ARG A  95      10.112 -11.430  -0.619  1.00  0.00           H  
ATOM   1541  HD3 ARG A  95       9.256 -12.585   0.389  1.00  0.00           H  
ATOM   1542  NE  ARG A  95       8.269 -10.748   0.115  1.00  0.00           N  
ATOM   1543  HE  ARG A  95       8.179 -10.171  -0.709  1.00  0.00           H  
ATOM   1544  NH1 ARG A  95       7.011 -11.560   1.859  1.00  0.00           N  
ATOM   1545 HH11 ARG A  95       7.831 -11.516   2.447  1.00  0.00           H  
ATOM   1546 HH12 ARG A  95       6.084 -11.596   2.259  1.00  0.00           H  
ATOM   1547  NH2 ARG A  95       6.013 -10.561   0.148  1.00  0.00           N  
ATOM   1548 HH21 ARG A  95       6.030  -9.992  -0.686  1.00  0.00           H  
ATOM   1549 HH22 ARG A  95       5.133 -10.423   0.623  1.00  0.00           H  
ATOM   1550  CZ  ARG A  95       7.110 -10.950   0.714  1.00  0.00           C  
ATOM   1551  N   TYR A  96      12.339  -6.993   2.303  1.00  0.00           N  
ATOM   1552  H   TYR A  96      11.411  -6.941   2.697  1.00  0.00           H  
ATOM   1553  CA  TYR A  96      13.033  -5.751   1.978  1.00  0.00           C  
ATOM   1554  HA  TYR A  96      13.399  -5.827   0.954  1.00  0.00           H  
ATOM   1555  C   TYR A  96      14.272  -5.494   2.822  1.00  0.00           C  
ATOM   1556  CB  TYR A  96      12.052  -4.587   2.066  1.00  0.00           C  
ATOM   1557  HB2 TYR A  96      12.604  -3.654   1.956  1.00  0.00           H  
ATOM   1558  HB3 TYR A  96      11.557  -4.593   3.037  1.00  0.00           H  
ATOM   1559  O   TYR A  96      15.258  -4.980   2.300  1.00  0.00           O  
ATOM   1560  CG  TYR A  96      11.037  -4.628   0.964  1.00  0.00           C  
ATOM   1561  CD1 TYR A  96      11.484  -4.718  -0.366  1.00  0.00           C  
ATOM   1562  HD1 TYR A  96      12.538  -4.684  -0.599  1.00  0.00           H  
ATOM   1563  CD2 TYR A  96       9.665  -4.641   1.263  1.00  0.00           C  
ATOM   1564  HD2 TYR A  96       9.314  -4.544   2.279  1.00  0.00           H  
ATOM   1565  CE1 TYR A  96      10.557  -4.848  -1.403  1.00  0.00           C  
ATOM   1566  HE1 TYR A  96      10.884  -4.935  -2.429  1.00  0.00           H  
ATOM   1567  CE2 TYR A  96       8.737  -4.783   0.222  1.00  0.00           C  
ATOM   1568  HE2 TYR A  96       7.679  -4.805   0.437  1.00  0.00           H  
ATOM   1569  OH  TYR A  96       8.318  -4.744  -2.133  1.00  0.00           O  
ATOM   1570  HH  TYR A  96       7.437  -4.583  -1.788  1.00  0.00           H  
ATOM   1571  CZ  TYR A  96       9.188  -4.837  -1.109  1.00  0.00           C  
ATOM   1572  N   ALA A  97      14.271  -5.896   4.092  1.00  0.00           N  
ATOM   1573  H   ALA A  97      13.422  -6.266   4.495  1.00  0.00           H  
ATOM   1574  CA  ALA A  97      15.483  -5.869   4.900  1.00  0.00           C  
ATOM   1575  HA  ALA A  97      15.883  -4.855   4.889  1.00  0.00           H  
ATOM   1576  C   ALA A  97      16.567  -6.795   4.318  1.00  0.00           C  
ATOM   1577  CB  ALA A  97      15.124  -6.230   6.343  1.00  0.00           C  
ATOM   1578  HB1 ALA A  97      14.376  -5.533   6.722  1.00  0.00           H  
ATOM   1579  HB2 ALA A  97      16.018  -6.173   6.963  1.00  0.00           H  
ATOM   1580  HB3 ALA A  97      14.726  -7.244   6.387  1.00  0.00           H  
ATOM   1581  O   ALA A  97      17.721  -6.382   4.226  1.00  0.00           O  
ATOM   1582  N   GLU A  98      16.188  -7.998   3.871  1.00  0.00           N  
ATOM   1583  H   GLU A  98      15.226  -8.279   3.998  1.00  0.00           H  
ATOM   1584  CA  GLU A  98      17.090  -8.948   3.204  1.00  0.00           C  
ATOM   1585  HA  GLU A  98      17.953  -9.132   3.844  1.00  0.00           H  
ATOM   1586  C   GLU A  98      17.641  -8.362   1.891  1.00  0.00           C  
ATOM   1587  CB  GLU A  98      16.363 -10.293   2.977  1.00  0.00           C  
ATOM   1588  HB2 GLU A  98      16.971 -10.917   2.322  1.00  0.00           H  
ATOM   1589  HB3 GLU A  98      15.412 -10.103   2.481  1.00  0.00           H  
ATOM   1590  O   GLU A  98      18.854  -8.328   1.703  1.00  0.00           O  
ATOM   1591  CG  GLU A  98      16.109 -11.071   4.288  1.00  0.00           C  
ATOM   1592  HG2 GLU A  98      17.069 -11.423   4.666  1.00  0.00           H  
ATOM   1593  HG3 GLU A  98      15.702 -10.391   5.036  1.00  0.00           H  
ATOM   1594  CD  GLU A  98      15.148 -12.275   4.159  1.00  0.00           C  
ATOM   1595  OE1 GLU A  98      14.829 -12.881   5.217  1.00  0.00           O  
ATOM   1596  OE2 GLU A  98      14.685 -12.595   3.041  1.00  0.00           O  
ATOM   1597  N   LEU A  99      16.787  -7.785   1.035  1.00  0.00           N  
ATOM   1598  H   LEU A  99      15.799  -7.872   1.225  1.00  0.00           H  
ATOM   1599  CA  LEU A  99      17.215  -7.120  -0.206  1.00  0.00           C  
ATOM   1600  HA  LEU A  99      17.801  -7.825  -0.796  1.00  0.00           H  
ATOM   1601  C   LEU A  99      18.121  -5.904   0.051  1.00  0.00           C  
ATOM   1602  CB  LEU A  99      15.976  -6.676  -1.004  1.00  0.00           C  
ATOM   1603  HB2 LEU A  99      16.306  -6.031  -1.819  1.00  0.00           H  
ATOM   1604  HB3 LEU A  99      15.339  -6.079  -0.351  1.00  0.00           H  
ATOM   1605  O   LEU A  99      19.078  -5.661  -0.684  1.00  0.00           O  
ATOM   1606  CG  LEU A  99      15.138  -7.816  -1.609  1.00  0.00           C  
ATOM   1607  HG  LEU A  99      14.826  -8.512  -0.831  1.00  0.00           H  
ATOM   1608  CD1 LEU A  99      13.887  -7.233  -2.262  1.00  0.00           C  
ATOM   1609 HD11 LEU A  99      13.245  -6.800  -1.496  1.00  0.00           H  
ATOM   1610 HD12 LEU A  99      13.350  -8.038  -2.763  1.00  0.00           H  
ATOM   1611 HD13 LEU A  99      14.159  -6.471  -2.993  1.00  0.00           H  
ATOM   1612  CD2 LEU A  99      15.901  -8.612  -2.659  1.00  0.00           C  
ATOM   1613 HD21 LEU A  99      16.320  -7.947  -3.414  1.00  0.00           H  
ATOM   1614 HD22 LEU A  99      16.699  -9.170  -2.170  1.00  0.00           H  
ATOM   1615 HD23 LEU A  99      15.244  -9.336  -3.141  1.00  0.00           H  
ATOM   1616  N   ALA A 100      17.842  -5.124   1.097  1.00  0.00           N  
ATOM   1617  H   ALA A 100      17.028  -5.339   1.655  1.00  0.00           H  
ATOM   1618  CA  ALA A 100      18.678  -3.992   1.481  1.00  0.00           C  
ATOM   1619  HA  ALA A 100      18.833  -3.359   0.607  1.00  0.00           H  
ATOM   1620  C   ALA A 100      20.061  -4.432   1.991  1.00  0.00           C  
ATOM   1621  CB  ALA A 100      17.942  -3.175   2.547  1.00  0.00           C  
ATOM   1622  HB1 ALA A 100      16.964  -2.875   2.171  1.00  0.00           H  
ATOM   1623  HB2 ALA A 100      17.805  -3.775   3.447  1.00  0.00           H  
ATOM   1624  HB3 ALA A 100      18.525  -2.285   2.785  1.00  0.00           H  
ATOM   1625  O   ALA A 100      21.032  -3.690   1.823  1.00  0.00           O  
ATOM   1626  N   GLU A 101      20.155  -5.602   2.631  1.00  0.00           N  
ATOM   1627  H   GLU A 101      19.315  -6.147   2.762  1.00  0.00           H  
ATOM   1628  CA  GLU A 101      21.416  -6.199   3.084  1.00  0.00           C  
ATOM   1629  HA  GLU A 101      22.043  -5.414   3.507  1.00  0.00           H  
ATOM   1630  C   GLU A 101      22.205  -6.808   1.918  1.00  0.00           C  
ATOM   1631  CB  GLU A 101      21.129  -7.226   4.199  1.00  0.00           C  
ATOM   1632  HB2 GLU A 101      20.520  -8.040   3.807  1.00  0.00           H  
ATOM   1633  HB3 GLU A 101      20.569  -6.719   4.985  1.00  0.00           H  
ATOM   1634  O   GLU A 101      23.409  -6.572   1.817  1.00  0.00           O  
ATOM   1635  CG  GLU A 101      22.419  -7.806   4.810  1.00  0.00           C  
ATOM   1636  HG2 GLU A 101      22.935  -8.394   4.053  1.00  0.00           H  
ATOM   1637  HG3 GLU A 101      23.068  -6.974   5.086  1.00  0.00           H  
ATOM   1638  CD  GLU A 101      22.203  -8.686   6.058  1.00  0.00           C  
ATOM   1639  OE1 GLU A 101      23.229  -9.171   6.598  1.00  0.00           O  
ATOM   1640  OE2 GLU A 101      21.052  -8.828   6.530  1.00  0.00           O  
ATOM   1641  N   GLU A 102      21.531  -7.528   1.019  1.00  0.00           N  
ATOM   1642  H   GLU A 102      20.553  -7.713   1.192  1.00  0.00           H  
ATOM   1643  CA  GLU A 102      22.142  -8.209  -0.127  1.00  0.00           C  
ATOM   1644  HA  GLU A 102      23.007  -8.773   0.223  1.00  0.00           H  
ATOM   1645  C   GLU A 102      22.654  -7.224  -1.188  1.00  0.00           C  
ATOM   1646  CB  GLU A 102      21.122  -9.210  -0.696  1.00  0.00           C  
ATOM   1647  HB2 GLU A 102      20.808  -9.861   0.120  1.00  0.00           H  
ATOM   1648  HB3 GLU A 102      20.248  -8.673  -1.065  1.00  0.00           H  
ATOM   1649  O   GLU A 102      23.806  -7.317  -1.612  1.00  0.00           O  
ATOM   1650  CG  GLU A 102      21.703 -10.081  -1.822  1.00  0.00           C  
ATOM   1651  HG2 GLU A 102      21.912  -9.450  -2.686  1.00  0.00           H  
ATOM   1652  HG3 GLU A 102      22.649 -10.496  -1.475  1.00  0.00           H  
ATOM   1653  CD  GLU A 102      20.785 -11.244  -2.245  1.00  0.00           C  
ATOM   1654  OE1 GLU A 102      21.237 -12.044  -3.097  1.00  0.00           O  
ATOM   1655  OE2 GLU A 102      19.686 -11.401  -1.662  1.00  0.00           O  
ATOM   1656  N   PHE A 103      21.836  -6.235  -1.559  1.00  0.00           N  
ATOM   1657  H   PHE A 103      20.897  -6.247  -1.188  1.00  0.00           H  
ATOM   1658  CA  PHE A 103      22.117  -5.325  -2.678  1.00  0.00           C  
ATOM   1659  HA  PHE A 103      22.955  -5.718  -3.255  1.00  0.00           H  
ATOM   1660  C   PHE A 103      22.518  -3.911  -2.240  1.00  0.00           C  
ATOM   1661  CB  PHE A 103      20.897  -5.306  -3.610  1.00  0.00           C  
ATOM   1662  HB2 PHE A 103      20.046  -4.870  -3.086  1.00  0.00           H  
ATOM   1663  HB3 PHE A 103      21.118  -4.672  -4.468  1.00  0.00           H  
ATOM   1664  O   PHE A 103      22.780  -3.039  -3.067  1.00  0.00           O  
ATOM   1665  CG  PHE A 103      20.527  -6.682  -4.125  1.00  0.00           C  
ATOM   1666  CD1 PHE A 103      21.349  -7.305  -5.081  1.00  0.00           C  
ATOM   1667  HD1 PHE A 103      22.217  -6.794  -5.471  1.00  0.00           H  
ATOM   1668  CD2 PHE A 103      19.411  -7.370  -3.611  1.00  0.00           C  
ATOM   1669  HD2 PHE A 103      18.786  -6.913  -2.857  1.00  0.00           H  
ATOM   1670  CE1 PHE A 103      21.053  -8.604  -5.528  1.00  0.00           C  
ATOM   1671  HE1 PHE A 103      21.694  -9.087  -6.251  1.00  0.00           H  
ATOM   1672  CE2 PHE A 103      19.129  -8.675  -4.051  1.00  0.00           C  
ATOM   1673  HE2 PHE A 103      18.315  -9.248  -3.633  1.00  0.00           H  
ATOM   1674  CZ  PHE A 103      19.942  -9.288  -5.016  1.00  0.00           C  
ATOM   1675  HZ  PHE A 103      19.731 -10.296  -5.341  1.00  0.00           H  
ATOM   1676  N   GLY A 104      22.517  -3.622  -0.934  1.00  0.00           N  
ATOM   1677  H   GLY A 104      22.306  -4.364  -0.283  1.00  0.00           H  
ATOM   1678  CA  GLY A 104      22.783  -2.272  -0.427  1.00  0.00           C  
ATOM   1679  HA2 GLY A 104      22.795  -2.302   0.662  1.00  0.00           H  
ATOM   1680  HA3 GLY A 104      23.763  -1.952  -0.781  1.00  0.00           H  
ATOM   1681  C   GLY A 104      21.752  -1.223  -0.871  1.00  0.00           C  
ATOM   1682  O   GLY A 104      22.048  -0.028  -0.802  1.00  0.00           O  
ATOM   1683  N   SER A 105      20.565  -1.646  -1.330  1.00  0.00           N  
ATOM   1684  H   SER A 105      20.407  -2.643  -1.363  1.00  0.00           H  
ATOM   1685  CA  SER A 105      19.537  -0.761  -1.891  1.00  0.00           C  
ATOM   1686  HA  SER A 105      20.018  -0.179  -2.677  1.00  0.00           H  
ATOM   1687  C   SER A 105      18.961   0.176  -0.814  1.00  0.00           C  
ATOM   1688  CB  SER A 105      18.428  -1.571  -2.579  1.00  0.00           C  
ATOM   1689  HB2 SER A 105      18.141  -2.402  -1.935  1.00  0.00           H  
ATOM   1690  HB3 SER A 105      18.810  -1.979  -3.515  1.00  0.00           H  
ATOM   1691  O   SER A 105      18.371  -0.297   0.166  1.00  0.00           O  
ATOM   1692  OG  SER A 105      17.272  -0.786  -2.839  1.00  0.00           O  
ATOM   1693  HG  SER A 105      17.472  -0.004  -3.357  1.00  0.00           H  
ATOM   1694  N   PRO A 106      19.111   1.509  -0.959  1.00  0.00           N  
ATOM   1695  CA  PRO A 106      18.462   2.463  -0.065  1.00  0.00           C  
ATOM   1696  HA  PRO A 106      18.737   2.252   0.968  1.00  0.00           H  
ATOM   1697  C   PRO A 106      16.934   2.402  -0.170  1.00  0.00           C  
ATOM   1698  CB  PRO A 106      19.008   3.837  -0.466  1.00  0.00           C  
ATOM   1699  HB2 PRO A 106      18.267   4.627  -0.342  1.00  0.00           H  
ATOM   1700  HB3 PRO A 106      19.897   4.058   0.125  1.00  0.00           H  
ATOM   1701  O   PRO A 106      16.263   2.526   0.849  1.00  0.00           O  
ATOM   1702  CG  PRO A 106      19.406   3.662  -1.931  1.00  0.00           C  
ATOM   1703  HG2 PRO A 106      18.532   3.798  -2.567  1.00  0.00           H  
ATOM   1704  HG3 PRO A 106      20.199   4.351  -2.222  1.00  0.00           H  
ATOM   1705  CD  PRO A 106      19.870   2.211  -1.989  1.00  0.00           C  
ATOM   1706  HD2 PRO A 106      19.683   1.815  -2.988  1.00  0.00           H  
ATOM   1707  HD3 PRO A 106      20.934   2.154  -1.759  1.00  0.00           H  
ATOM   1708  N   GLU A 107      16.391   2.139  -1.359  1.00  0.00           N  
ATOM   1709  H   GLU A 107      16.998   1.997  -2.154  1.00  0.00           H  
ATOM   1710  CA  GLU A 107      14.952   2.029  -1.601  1.00  0.00           C  
ATOM   1711  HA  GLU A 107      14.462   2.930  -1.232  1.00  0.00           H  
ATOM   1712  C   GLU A 107      14.365   0.839  -0.835  1.00  0.00           C  
ATOM   1713  CB  GLU A 107      14.644   1.893  -3.107  1.00  0.00           C  
ATOM   1714  HB2 GLU A 107      14.905   0.893  -3.455  1.00  0.00           H  
ATOM   1715  HB3 GLU A 107      13.565   1.995  -3.219  1.00  0.00           H  
ATOM   1716  O   GLU A 107      13.376   0.995  -0.125  1.00  0.00           O  
ATOM   1717  CG  GLU A 107      15.313   2.941  -4.022  1.00  0.00           C  
ATOM   1718  HG2 GLU A 107      14.682   3.056  -4.903  1.00  0.00           H  
ATOM   1719  HG3 GLU A 107      15.345   3.902  -3.508  1.00  0.00           H  
ATOM   1720  CD  GLU A 107      16.731   2.552  -4.498  1.00  0.00           C  
ATOM   1721  OE1 GLU A 107      17.216   3.091  -5.515  1.00  0.00           O  
ATOM   1722  OE2 GLU A 107      17.377   1.663  -3.889  1.00  0.00           O  
ATOM   1723  N   ALA A 108      15.018  -0.328  -0.884  1.00  0.00           N  
ATOM   1724  H   ALA A 108      15.823  -0.414  -1.488  1.00  0.00           H  
ATOM   1725  CA  ALA A 108      14.608  -1.487  -0.094  1.00  0.00           C  
ATOM   1726  HA  ALA A 108      13.575  -1.732  -0.343  1.00  0.00           H  
ATOM   1727  C   ALA A 108      14.659  -1.191   1.414  1.00  0.00           C  
ATOM   1728  CB  ALA A 108      15.495  -2.680  -0.470  1.00  0.00           C  
ATOM   1729  HB1 ALA A 108      15.168  -3.563   0.079  1.00  0.00           H  
ATOM   1730  HB2 ALA A 108      15.418  -2.882  -1.538  1.00  0.00           H  
ATOM   1731  HB3 ALA A 108      16.534  -2.467  -0.219  1.00  0.00           H  
ATOM   1732  O   ALA A 108      13.768  -1.592   2.157  1.00  0.00           O  
ATOM   1733  N   ARG A 109      15.656  -0.432   1.888  1.00  0.00           N  
ATOM   1734  H   ARG A 109      16.351  -0.105   1.232  1.00  0.00           H  
ATOM   1735  CA  ARG A 109      15.727  -0.033   3.302  1.00  0.00           C  
ATOM   1736  HA  ARG A 109      15.621  -0.931   3.911  1.00  0.00           H  
ATOM   1737  C   ARG A 109      14.575   0.889   3.706  1.00  0.00           C  
ATOM   1738  CB  ARG A 109      17.082   0.621   3.582  1.00  0.00           C  
ATOM   1739  HB2 ARG A 109      17.162   1.552   3.021  1.00  0.00           H  
ATOM   1740  HB3 ARG A 109      17.869  -0.053   3.243  1.00  0.00           H  
ATOM   1741  O   ARG A 109      14.032   0.727   4.796  1.00  0.00           O  
ATOM   1742  CG  ARG A 109      17.262   0.921   5.079  1.00  0.00           C  
ATOM   1743  HG2 ARG A 109      17.211  -0.008   5.648  1.00  0.00           H  
ATOM   1744  HG3 ARG A 109      16.469   1.584   5.424  1.00  0.00           H  
ATOM   1745  CD  ARG A 109      18.596   1.619   5.344  1.00  0.00           C  
ATOM   1746  HD2 ARG A 109      18.655   1.862   6.404  1.00  0.00           H  
ATOM   1747  HD3 ARG A 109      18.607   2.544   4.768  1.00  0.00           H  
ATOM   1748  NE  ARG A 109      19.732   0.755   4.972  1.00  0.00           N  
ATOM   1749  HE  ARG A 109      19.540  -0.237   4.939  1.00  0.00           H  
ATOM   1750  NH1 ARG A 109      21.240   2.404   4.467  1.00  0.00           N  
ATOM   1751 HH11 ARG A 109      22.093   2.677   4.000  1.00  0.00           H  
ATOM   1752 HH12 ARG A 109      20.527   3.084   4.689  1.00  0.00           H  
ATOM   1753  NH2 ARG A 109      21.768   0.260   4.103  1.00  0.00           N  
ATOM   1754 HH21 ARG A 109      21.483  -0.705   4.020  1.00  0.00           H  
ATOM   1755 HH22 ARG A 109      22.613   0.542   3.627  1.00  0.00           H  
ATOM   1756  CZ  ARG A 109      20.907   1.143   4.523  1.00  0.00           C  
ATOM   1757  N   GLU A 110      14.245   1.866   2.867  1.00  0.00           N  
ATOM   1758  H   GLU A 110      14.748   1.946   1.995  1.00  0.00           H  
ATOM   1759  CA  GLU A 110      13.141   2.801   3.113  1.00  0.00           C  
ATOM   1760  HA  GLU A 110      13.251   3.241   4.104  1.00  0.00           H  
ATOM   1761  C   GLU A 110      11.792   2.077   3.112  1.00  0.00           C  
ATOM   1762  CB  GLU A 110      13.168   3.936   2.074  1.00  0.00           C  
ATOM   1763  HB2 GLU A 110      13.267   3.517   1.073  1.00  0.00           H  
ATOM   1764  HB3 GLU A 110      12.228   4.484   2.133  1.00  0.00           H  
ATOM   1765  O   GLU A 110      11.005   2.267   4.040  1.00  0.00           O  
ATOM   1766  CG  GLU A 110      14.321   4.919   2.346  1.00  0.00           C  
ATOM   1767  HG2 GLU A 110      15.263   4.371   2.389  1.00  0.00           H  
ATOM   1768  HG3 GLU A 110      14.166   5.363   3.329  1.00  0.00           H  
ATOM   1769  CD  GLU A 110      14.445   6.051   1.310  1.00  0.00           C  
ATOM   1770  OE1 GLU A 110      15.503   6.728   1.341  1.00  0.00           O  
ATOM   1771  OE2 GLU A 110      13.482   6.301   0.551  1.00  0.00           O  
ATOM   1772  N   LEU A 111      11.575   1.181   2.147  1.00  0.00           N  
ATOM   1773  H   LEU A 111      12.258   1.095   1.408  1.00  0.00           H  
ATOM   1774  CA  LEU A 111      10.373   0.352   2.065  1.00  0.00           C  
ATOM   1775  HA  LEU A 111       9.495   0.997   2.086  1.00  0.00           H  
ATOM   1776  C   LEU A 111      10.256  -0.563   3.288  1.00  0.00           C  
ATOM   1777  CB  LEU A 111      10.388  -0.425   0.737  1.00  0.00           C  
ATOM   1778  HB2 LEU A 111      11.337  -0.954   0.648  1.00  0.00           H  
ATOM   1779  HB3 LEU A 111       9.591  -1.168   0.751  1.00  0.00           H  
ATOM   1780  O   LEU A 111       9.235  -0.538   3.962  1.00  0.00           O  
ATOM   1781  CG  LEU A 111      10.195   0.497  -0.486  1.00  0.00           C  
ATOM   1782  HG  LEU A 111      10.852   1.362  -0.401  1.00  0.00           H  
ATOM   1783  CD1 LEU A 111      10.599  -0.218  -1.777  1.00  0.00           C  
ATOM   1784 HD11 LEU A 111      10.369   0.409  -2.639  1.00  0.00           H  
ATOM   1785 HD12 LEU A 111      10.091  -1.178  -1.871  1.00  0.00           H  
ATOM   1786 HD13 LEU A 111      11.674  -0.397  -1.757  1.00  0.00           H  
ATOM   1787  CD2 LEU A 111       8.769   1.043  -0.579  1.00  0.00           C  
ATOM   1788 HD21 LEU A 111       8.627   1.817   0.176  1.00  0.00           H  
ATOM   1789 HD22 LEU A 111       8.596   1.478  -1.564  1.00  0.00           H  
ATOM   1790 HD23 LEU A 111       8.037   0.257  -0.396  1.00  0.00           H  
ATOM   1791  N   ALA A 112      11.330  -1.257   3.683  1.00  0.00           N  
ATOM   1792  H   ALA A 112      12.157  -1.244   3.103  1.00  0.00           H  
ATOM   1793  CA  ALA A 112      11.328  -2.077   4.897  1.00  0.00           C  
ATOM   1794  HA  ALA A 112      10.607  -2.884   4.762  1.00  0.00           H  
ATOM   1795  C   ALA A 112      10.918  -1.287   6.152  1.00  0.00           C  
ATOM   1796  CB  ALA A 112      12.725  -2.678   5.107  1.00  0.00           C  
ATOM   1797  HB1 ALA A 112      13.048  -3.218   4.217  1.00  0.00           H  
ATOM   1798  HB2 ALA A 112      12.699  -3.370   5.949  1.00  0.00           H  
ATOM   1799  HB3 ALA A 112      13.445  -1.886   5.312  1.00  0.00           H  
ATOM   1800  O   ALA A 112      10.204  -1.808   7.007  1.00  0.00           O  
ATOM   1801  N   ALA A 113      11.375  -0.038   6.286  1.00  0.00           N  
ATOM   1802  H   ALA A 113      11.926   0.358   5.538  1.00  0.00           H  
ATOM   1803  CA  ALA A 113      11.012   0.808   7.419  1.00  0.00           C  
ATOM   1804  HA  ALA A 113      11.183   0.250   8.340  1.00  0.00           H  
ATOM   1805  C   ALA A 113       9.525   1.196   7.399  1.00  0.00           C  
ATOM   1806  CB  ALA A 113      11.922   2.042   7.426  1.00  0.00           C  
ATOM   1807  HB1 ALA A 113      11.752   2.634   6.526  1.00  0.00           H  
ATOM   1808  HB2 ALA A 113      12.966   1.731   7.461  1.00  0.00           H  
ATOM   1809  HB3 ALA A 113      11.693   2.652   8.299  1.00  0.00           H  
ATOM   1810  O   ALA A 113       8.886   1.194   8.450  1.00  0.00           O  
ATOM   1811  N   LEU A 114       8.979   1.487   6.218  1.00  0.00           N  
ATOM   1812  H   LEU A 114       9.550   1.428   5.387  1.00  0.00           H  
ATOM   1813  CA  LEU A 114       7.578   1.858   6.057  1.00  0.00           C  
ATOM   1814  HA  LEU A 114       7.365   2.663   6.760  1.00  0.00           H  
ATOM   1815  C   LEU A 114       6.629   0.700   6.392  1.00  0.00           C  
ATOM   1816  CB  LEU A 114       7.397   2.376   4.627  1.00  0.00           C  
ATOM   1817  HB2 LEU A 114       8.136   3.156   4.444  1.00  0.00           H  
ATOM   1818  HB3 LEU A 114       7.586   1.561   3.929  1.00  0.00           H  
ATOM   1819  O   LEU A 114       5.695   0.897   7.166  1.00  0.00           O  
ATOM   1820  CG  LEU A 114       5.998   2.939   4.347  1.00  0.00           C  
ATOM   1821  HG  LEU A 114       5.251   2.148   4.407  1.00  0.00           H  
ATOM   1822  CD1 LEU A 114       5.603   4.091   5.274  1.00  0.00           C  
ATOM   1823 HD11 LEU A 114       6.382   4.853   5.284  1.00  0.00           H  
ATOM   1824 HD12 LEU A 114       5.450   3.705   6.282  1.00  0.00           H  
ATOM   1825 HD13 LEU A 114       4.660   4.517   4.929  1.00  0.00           H  
ATOM   1826  CD2 LEU A 114       6.017   3.515   2.944  1.00  0.00           C  
ATOM   1827 HD21 LEU A 114       5.017   3.875   2.701  1.00  0.00           H  
ATOM   1828 HD22 LEU A 114       6.329   2.731   2.254  1.00  0.00           H  
ATOM   1829 HD23 LEU A 114       6.726   4.340   2.887  1.00  0.00           H  
ATOM   1830  N   GLU A 115       6.934  -0.506   5.911  1.00  0.00           N  
ATOM   1831  H   GLU A 115       7.665  -0.570   5.217  1.00  0.00           H  
ATOM   1832  CA  GLU A 115       6.197  -1.739   6.237  1.00  0.00           C  
ATOM   1833  HA  GLU A 115       5.159  -1.673   5.912  1.00  0.00           H  
ATOM   1834  C   GLU A 115       6.216  -2.029   7.748  1.00  0.00           C  
ATOM   1835  CB  GLU A 115       6.876  -2.913   5.519  1.00  0.00           C  
ATOM   1836  HB2 GLU A 115       6.395  -3.843   5.824  1.00  0.00           H  
ATOM   1837  HB3 GLU A 115       7.918  -2.959   5.834  1.00  0.00           H  
ATOM   1838  O   GLU A 115       5.218  -2.418   8.353  1.00  0.00           O  
ATOM   1839  CG  GLU A 115       6.860  -2.818   3.994  1.00  0.00           C  
ATOM   1840  HG2 GLU A 115       7.438  -3.652   3.594  1.00  0.00           H  
ATOM   1841  HG3 GLU A 115       7.347  -1.899   3.667  1.00  0.00           H  
ATOM   1842  CD  GLU A 115       5.454  -2.855   3.419  1.00  0.00           C  
ATOM   1843  OE1 GLU A 115       5.185  -1.972   2.567  1.00  0.00           O  
ATOM   1844  OE2 GLU A 115       4.787  -3.846   3.751  1.00  0.00           O  
ATOM   1845  N   LEU A 116       7.353  -1.797   8.420  1.00  0.00           N  
ATOM   1846  H   LEU A 116       8.152  -1.471   7.895  1.00  0.00           H  
ATOM   1847  CA  LEU A 116       7.446  -1.965   9.876  1.00  0.00           C  
ATOM   1848  HA  LEU A 116       7.054  -2.950  10.128  1.00  0.00           H  
ATOM   1849  C   LEU A 116       6.580  -0.956  10.640  1.00  0.00           C  
ATOM   1850  CB  LEU A 116       8.909  -1.849  10.334  1.00  0.00           C  
ATOM   1851  HB2 LEU A 116       9.341  -0.954   9.888  1.00  0.00           H  
ATOM   1852  HB3 LEU A 116       8.926  -1.717  11.416  1.00  0.00           H  
ATOM   1853  O   LEU A 116       5.994  -1.313  11.671  1.00  0.00           O  
ATOM   1854  CG  LEU A 116       9.785  -3.059   9.982  1.00  0.00           C  
ATOM   1855  HG  LEU A 116       9.735  -3.250   8.910  1.00  0.00           H  
ATOM   1856  CD1 LEU A 116      11.237  -2.761  10.361  1.00  0.00           C  
ATOM   1857 HD11 LEU A 116      11.868  -3.603  10.076  1.00  0.00           H  
ATOM   1858 HD12 LEU A 116      11.318  -2.572  11.431  1.00  0.00           H  
ATOM   1859 HD13 LEU A 116      11.570  -1.883   9.807  1.00  0.00           H  
ATOM   1860  CD2 LEU A 116       9.355  -4.334  10.717  1.00  0.00           C  
ATOM   1861 HD21 LEU A 116       8.374  -4.645  10.359  1.00  0.00           H  
ATOM   1862 HD22 LEU A 116      10.060  -5.135  10.495  1.00  0.00           H  
ATOM   1863 HD23 LEU A 116       9.320  -4.153  11.791  1.00  0.00           H  
ATOM   1864  N   ASP A 117       6.508   0.284  10.159  1.00  0.00           N  
ATOM   1865  H   ASP A 117       7.019   0.505   9.317  1.00  0.00           H  
ATOM   1866  CA  ASP A 117       5.650   1.318  10.735  1.00  0.00           C  
ATOM   1867  HA  ASP A 117       5.794   1.326  11.815  1.00  0.00           H  
ATOM   1868  C   ASP A 117       4.159   1.002  10.501  1.00  0.00           C  
ATOM   1869  CB  ASP A 117       6.051   2.706  10.193  1.00  0.00           C  
ATOM   1870  HB2 ASP A 117       6.201   2.652   9.115  1.00  0.00           H  
ATOM   1871  HB3 ASP A 117       5.222   3.390  10.374  1.00  0.00           H  
ATOM   1872  O   ASP A 117       3.365   1.129  11.440  1.00  0.00           O  
ATOM   1873  CG  ASP A 117       7.298   3.321  10.857  1.00  0.00           C  
ATOM   1874  OD1 ASP A 117       7.682   2.877  11.971  1.00  0.00           O  
ATOM   1875  OD2 ASP A 117       7.787   4.350  10.334  1.00  0.00           O  
ATOM   1876  N   GLY A 118       3.786   0.506   9.314  1.00  0.00           N  
ATOM   1877  H   GLY A 118       4.481   0.435   8.585  1.00  0.00           H  
ATOM   1878  CA  GLY A 118       2.441   0.001   9.000  1.00  0.00           C  
ATOM   1879  HA2 GLY A 118       2.425  -0.342   7.966  1.00  0.00           H  
ATOM   1880  HA3 GLY A 118       1.706   0.798   9.113  1.00  0.00           H  
ATOM   1881  C   GLY A 118       2.041  -1.177   9.895  1.00  0.00           C  
ATOM   1882  O   GLY A 118       1.057  -1.101  10.642  1.00  0.00           O  
ATOM   1883  N   ALA A 119       2.882  -2.215   9.951  1.00  0.00           N  
ATOM   1884  H   ALA A 119       3.626  -2.241   9.268  1.00  0.00           H  
ATOM   1885  CA  ALA A 119       2.713  -3.377  10.825  1.00  0.00           C  
ATOM   1886  HA  ALA A 119       1.833  -3.935  10.504  1.00  0.00           H  
ATOM   1887  C   ALA A 119       2.520  -2.988  12.299  1.00  0.00           C  
ATOM   1888  CB  ALA A 119       3.938  -4.286  10.667  1.00  0.00           C  
ATOM   1889  HB1 ALA A 119       4.014  -4.616   9.631  1.00  0.00           H  
ATOM   1890  HB2 ALA A 119       4.846  -3.743  10.926  1.00  0.00           H  
ATOM   1891  HB3 ALA A 119       3.838  -5.163  11.307  1.00  0.00           H  
ATOM   1892  O   ALA A 119       1.696  -3.570  13.014  1.00  0.00           O  
ATOM   1893  N   LYS A 120       3.255  -1.983  12.786  1.00  0.00           N  
ATOM   1894  H   LYS A 120       3.903  -1.527  12.159  1.00  0.00           H  
ATOM   1895  CA  LYS A 120       3.093  -1.486  14.155  1.00  0.00           C  
ATOM   1896  HA  LYS A 120       3.195  -2.327  14.841  1.00  0.00           H  
ATOM   1897  C   LYS A 120       1.692  -0.914  14.390  1.00  0.00           C  
ATOM   1898  CB  LYS A 120       4.194  -0.465  14.445  1.00  0.00           C  
ATOM   1899  HB2 LYS A 120       4.108   0.367  13.746  1.00  0.00           H  
ATOM   1900  HB3 LYS A 120       5.167  -0.936  14.301  1.00  0.00           H  
ATOM   1901  O   LYS A 120       1.083  -1.253  15.406  1.00  0.00           O  
ATOM   1902  CG  LYS A 120       4.093   0.067  15.875  1.00  0.00           C  
ATOM   1903  HG2 LYS A 120       4.198  -0.753  16.587  1.00  0.00           H  
ATOM   1904  HG3 LYS A 120       3.124   0.545  16.018  1.00  0.00           H  
ATOM   1905  CD  LYS A 120       5.186   1.103  16.112  1.00  0.00           C  
ATOM   1906  HD2 LYS A 120       6.162   0.618  16.121  1.00  0.00           H  
ATOM   1907  HD3 LYS A 120       5.154   1.843  15.312  1.00  0.00           H  
ATOM   1908  CE  LYS A 120       4.895   1.778  17.446  1.00  0.00           C  
ATOM   1909  HE2 LYS A 120       4.912   1.040  18.247  1.00  0.00           H  
ATOM   1910  HE3 LYS A 120       3.880   2.174  17.397  1.00  0.00           H  
ATOM   1911  NZ  LYS A 120       5.836   2.885  17.690  1.00  0.00           N  
ATOM   1912  HZ1 LYS A 120       6.783   2.534  17.728  1.00  0.00           H  
ATOM   1913  HZ2 LYS A 120       5.757   3.535  16.922  1.00  0.00           H  
ATOM   1914  HZ3 LYS A 120       5.574   3.347  18.549  1.00  0.00           H  
ATOM   1915  N   LEU A 121       1.166  -0.110  13.466  1.00  0.00           N  
ATOM   1916  H   LEU A 121       1.694   0.069  12.623  1.00  0.00           H  
ATOM   1917  CA  LEU A 121      -0.187   0.443  13.581  1.00  0.00           C  
ATOM   1918  HA  LEU A 121      -0.280   0.950  14.542  1.00  0.00           H  
ATOM   1919  C   LEU A 121      -1.257  -0.654  13.567  1.00  0.00           C  
ATOM   1920  CB  LEU A 121      -0.445   1.453  12.453  1.00  0.00           C  
ATOM   1921  HB2 LEU A 121      -0.269   0.960  11.497  1.00  0.00           H  
ATOM   1922  HB3 LEU A 121      -1.496   1.740  12.485  1.00  0.00           H  
ATOM   1923  O   LEU A 121      -2.205  -0.582  14.349  1.00  0.00           O  
ATOM   1924  CG  LEU A 121       0.404   2.732  12.519  1.00  0.00           C  
ATOM   1925  HG  LEU A 121       1.465   2.482  12.530  1.00  0.00           H  
ATOM   1926  CD1 LEU A 121       0.106   3.583  11.290  1.00  0.00           C  
ATOM   1927 HD11 LEU A 121      -0.935   3.908  11.306  1.00  0.00           H  
ATOM   1928 HD12 LEU A 121       0.772   4.445  11.258  1.00  0.00           H  
ATOM   1929 HD13 LEU A 121       0.270   2.976  10.400  1.00  0.00           H  
ATOM   1930  CD2 LEU A 121       0.083   3.590  13.746  1.00  0.00           C  
ATOM   1931 HD21 LEU A 121       0.660   4.514  13.705  1.00  0.00           H  
ATOM   1932 HD22 LEU A 121      -0.983   3.817  13.769  1.00  0.00           H  
ATOM   1933 HD23 LEU A 121       0.355   3.054  14.655  1.00  0.00           H  
ATOM   1934  N   TYR A 122      -1.088  -1.702  12.754  1.00  0.00           N  
ATOM   1935  H   TYR A 122      -0.347  -1.672  12.068  1.00  0.00           H  
ATOM   1936  CA  TYR A 122      -2.006  -2.845  12.759  1.00  0.00           C  
ATOM   1937  HA  TYR A 122      -3.020  -2.465  12.636  1.00  0.00           H  
ATOM   1938  C   TYR A 122      -1.997  -3.606  14.084  1.00  0.00           C  
ATOM   1939  CB  TYR A 122      -1.692  -3.795  11.598  1.00  0.00           C  
ATOM   1940  HB2 TYR A 122      -0.649  -4.106  11.662  1.00  0.00           H  
ATOM   1941  HB3 TYR A 122      -2.314  -4.685  11.691  1.00  0.00           H  
ATOM   1942  O   TYR A 122      -3.066  -3.958  14.587  1.00  0.00           O  
ATOM   1943  CG  TYR A 122      -1.952  -3.199  10.234  1.00  0.00           C  
ATOM   1944  CD1 TYR A 122      -3.199  -2.606   9.957  1.00  0.00           C  
ATOM   1945  HD1 TYR A 122      -3.965  -2.563  10.717  1.00  0.00           H  
ATOM   1946  CD2 TYR A 122      -0.954  -3.229   9.243  1.00  0.00           C  
ATOM   1947  HD2 TYR A 122       0.007  -3.687   9.426  1.00  0.00           H  
ATOM   1948  CE1 TYR A 122      -3.447  -2.048   8.694  1.00  0.00           C  
ATOM   1949  HE1 TYR A 122      -4.394  -1.578   8.473  1.00  0.00           H  
ATOM   1950  CE2 TYR A 122      -1.189  -2.638   7.991  1.00  0.00           C  
ATOM   1951  HE2 TYR A 122      -0.424  -2.627   7.228  1.00  0.00           H  
ATOM   1952  OH  TYR A 122      -2.671  -1.476   6.513  1.00  0.00           O  
ATOM   1953  HH  TYR A 122      -1.843  -1.424   6.029  1.00  0.00           H  
ATOM   1954  CZ  TYR A 122      -2.438  -2.056   7.711  1.00  0.00           C  
ATOM   1955  N   ARG A 123      -0.821  -3.819  14.693  1.00  0.00           N  
ATOM   1956  H   ARG A 123       0.017  -3.518  14.217  1.00  0.00           H  
ATOM   1957  CA  ARG A 123      -0.728  -4.440  16.027  1.00  0.00           C  
ATOM   1958  HA  ARG A 123      -1.254  -5.394  16.008  1.00  0.00           H  
ATOM   1959  C   ARG A 123      -1.434  -3.606  17.092  1.00  0.00           C  
ATOM   1960  CB  ARG A 123       0.733  -4.681  16.433  1.00  0.00           C  
ATOM   1961  HB2 ARG A 123       0.749  -4.965  17.486  1.00  0.00           H  
ATOM   1962  HB3 ARG A 123       1.307  -3.763  16.317  1.00  0.00           H  
ATOM   1963  O   ARG A 123      -2.207  -4.159  17.870  1.00  0.00           O  
ATOM   1964  CG  ARG A 123       1.390  -5.805  15.624  1.00  0.00           C  
ATOM   1965  HG2 ARG A 123       0.753  -6.689  15.656  1.00  0.00           H  
ATOM   1966  HG3 ARG A 123       1.490  -5.487  14.587  1.00  0.00           H  
ATOM   1967  CD  ARG A 123       2.764  -6.169  16.205  1.00  0.00           C  
ATOM   1968  HD2 ARG A 123       2.665  -7.104  16.755  1.00  0.00           H  
ATOM   1969  HD3 ARG A 123       3.070  -5.403  16.918  1.00  0.00           H  
ATOM   1970  NE  ARG A 123       3.788  -6.339  15.157  1.00  0.00           N  
ATOM   1971  HE  ARG A 123       3.677  -7.101  14.503  1.00  0.00           H  
ATOM   1972  NH1 ARG A 123       5.170  -4.573  15.685  1.00  0.00           N  
ATOM   1973 HH11 ARG A 123       5.900  -3.955  15.363  1.00  0.00           H  
ATOM   1974 HH12 ARG A 123       4.517  -4.302  16.406  1.00  0.00           H  
ATOM   1975  NH2 ARG A 123       5.573  -5.856  13.892  1.00  0.00           N  
ATOM   1976 HH21 ARG A 123       6.262  -5.221  13.515  1.00  0.00           H  
ATOM   1977 HH22 ARG A 123       5.287  -6.668  13.364  1.00  0.00           H  
ATOM   1978  CZ  ARG A 123       4.839  -5.583  14.924  1.00  0.00           C  
ATOM   1979  N   GLU A 124      -1.205  -2.295  17.102  1.00  0.00           N  
ATOM   1980  H   GLU A 124      -0.552  -1.914  16.432  1.00  0.00           H  
ATOM   1981  CA  GLU A 124      -1.849  -1.379  18.052  1.00  0.00           C  
ATOM   1982  HA  GLU A 124      -1.676  -1.733  19.068  1.00  0.00           H  
ATOM   1983  C   GLU A 124      -3.376  -1.343  17.850  1.00  0.00           C  
ATOM   1984  CB  GLU A 124      -1.229   0.027  17.916  1.00  0.00           C  
ATOM   1985  HB2 GLU A 124      -1.277   0.338  16.872  1.00  0.00           H  
ATOM   1986  HB3 GLU A 124      -1.818   0.720  18.517  1.00  0.00           H  
ATOM   1987  O   GLU A 124      -4.137  -1.391  18.817  1.00  0.00           O  
ATOM   1988  CG  GLU A 124       0.229   0.104  18.408  1.00  0.00           C  
ATOM   1989  HG2 GLU A 124       0.239  -0.114  19.476  1.00  0.00           H  
ATOM   1990  HG3 GLU A 124       0.820  -0.669  17.917  1.00  0.00           H  
ATOM   1991  CD  GLU A 124       0.908   1.470  18.173  1.00  0.00           C  
ATOM   1992  OE1 GLU A 124       2.137   1.559  18.427  1.00  0.00           O  
ATOM   1993  OE2 GLU A 124       0.236   2.445  17.764  1.00  0.00           O  
ATOM   1994  N   ALA A 125      -3.851  -1.347  16.599  1.00  0.00           N  
ATOM   1995  H   ALA A 125      -3.200  -1.269  15.831  1.00  0.00           H  
ATOM   1996  CA  ALA A 125      -5.279  -1.412  16.300  1.00  0.00           C  
ATOM   1997  HA  ALA A 125      -5.784  -0.620  16.853  1.00  0.00           H  
ATOM   1998  C   ALA A 125      -5.911  -2.747  16.738  1.00  0.00           C  
ATOM   1999  CB  ALA A 125      -5.483  -1.159  14.804  1.00  0.00           C  
ATOM   2000  HB1 ALA A 125      -6.550  -1.174  14.579  1.00  0.00           H  
ATOM   2001  HB2 ALA A 125      -4.982  -1.931  14.221  1.00  0.00           H  
ATOM   2002  HB3 ALA A 125      -5.073  -0.186  14.532  1.00  0.00           H  
ATOM   2003  O   ALA A 125      -7.000  -2.749  17.310  1.00  0.00           O  
ATOM   2004  N   LEU A 126      -5.233  -3.877  16.510  1.00  0.00           N  
ATOM   2005  H   LEU A 126      -4.351  -3.808  16.023  1.00  0.00           H  
ATOM   2006  CA  LEU A 126      -5.685  -5.205  16.942  1.00  0.00           C  
ATOM   2007  HA  LEU A 126      -6.686  -5.381  16.550  1.00  0.00           H  
ATOM   2008  C   LEU A 126      -5.788  -5.327  18.469  1.00  0.00           C  
ATOM   2009  CB  LEU A 126      -4.715  -6.268  16.393  1.00  0.00           C  
ATOM   2010  HB2 LEU A 126      -3.696  -5.893  16.486  1.00  0.00           H  
ATOM   2011  HB3 LEU A 126      -4.780  -7.163  17.012  1.00  0.00           H  
ATOM   2012  O   LEU A 126      -6.725  -5.957  18.967  1.00  0.00           O  
ATOM   2013  CG  LEU A 126      -4.977  -6.673  14.932  1.00  0.00           C  
ATOM   2014  HG  LEU A 126      -5.084  -5.786  14.307  1.00  0.00           H  
ATOM   2015  CD1 LEU A 126      -3.809  -7.510  14.412  1.00  0.00           C  
ATOM   2016 HD11 LEU A 126      -3.979  -7.773  13.368  1.00  0.00           H  
ATOM   2017 HD12 LEU A 126      -3.695  -8.418  15.003  1.00  0.00           H  
ATOM   2018 HD13 LEU A 126      -2.894  -6.919  14.465  1.00  0.00           H  
ATOM   2019  CD2 LEU A 126      -6.247  -7.522  14.832  1.00  0.00           C  
ATOM   2020 HD21 LEU A 126      -6.207  -8.325  15.568  1.00  0.00           H  
ATOM   2021 HD22 LEU A 126      -7.126  -6.901  15.004  1.00  0.00           H  
ATOM   2022 HD23 LEU A 126      -6.313  -7.973  13.842  1.00  0.00           H  
ATOM   2023  N   GLU A 127      -4.859  -4.719  19.211  1.00  0.00           N  
ATOM   2024  H   GLU A 127      -4.091  -4.256  18.746  1.00  0.00           H  
ATOM   2025  CA  GLU A 127      -4.897  -4.685  20.678  1.00  0.00           C  
ATOM   2026  HA  GLU A 127      -4.964  -5.707  21.050  1.00  0.00           H  
ATOM   2027  C   GLU A 127      -6.140  -3.942  21.188  1.00  0.00           C  
ATOM   2028  CB  GLU A 127      -3.590  -4.068  21.214  1.00  0.00           C  
ATOM   2029  HB2 GLU A 127      -3.518  -3.030  20.891  1.00  0.00           H  
ATOM   2030  HB3 GLU A 127      -2.754  -4.624  20.790  1.00  0.00           H  
ATOM   2031  O   GLU A 127      -6.823  -4.438  22.079  1.00  0.00           O  
ATOM   2032  CG  GLU A 127      -3.498  -4.132  22.750  1.00  0.00           C  
ATOM   2033  HG2 GLU A 127      -3.657  -5.165  23.060  1.00  0.00           H  
ATOM   2034  HG3 GLU A 127      -4.296  -3.525  23.176  1.00  0.00           H  
ATOM   2035  CD  GLU A 127      -2.152  -3.647  23.323  1.00  0.00           C  
ATOM   2036  OE1 GLU A 127      -2.007  -3.702  24.568  1.00  0.00           O  
ATOM   2037  OE2 GLU A 127      -1.257  -3.251  22.542  1.00  0.00           O  
ATOM   2038  N   LEU A 128      -6.498  -2.811  20.569  1.00  0.00           N  
ATOM   2039  H   LEU A 128      -5.889  -2.460  19.845  1.00  0.00           H  
ATOM   2040  CA  LEU A 128      -7.689  -2.029  20.933  1.00  0.00           C  
ATOM   2041  HA  LEU A 128      -7.736  -1.945  22.019  1.00  0.00           H  
ATOM   2042  C   LEU A 128      -9.023  -2.659  20.500  1.00  0.00           C  
ATOM   2043  CB  LEU A 128      -7.571  -0.632  20.308  1.00  0.00           C  
ATOM   2044  HB2 LEU A 128      -8.510  -0.101  20.466  1.00  0.00           H  
ATOM   2045  HB3 LEU A 128      -7.434  -0.755  19.234  1.00  0.00           H  
ATOM   2046  O   LEU A 128     -10.079  -2.230  20.967  1.00  0.00           O  
ATOM   2047  CG  LEU A 128      -6.431   0.237  20.856  1.00  0.00           C  
ATOM   2048  HG  LEU A 128      -5.468  -0.251  20.702  1.00  0.00           H  
ATOM   2049  CD1 LEU A 128      -6.454   1.554  20.092  1.00  0.00           C  
ATOM   2050 HD11 LEU A 128      -6.403   1.344  19.024  1.00  0.00           H  
ATOM   2051 HD12 LEU A 128      -5.592   2.160  20.375  1.00  0.00           H  
ATOM   2052 HD13 LEU A 128      -7.380   2.089  20.301  1.00  0.00           H  
ATOM   2053  CD2 LEU A 128      -6.596   0.561  22.342  1.00  0.00           C  
ATOM   2054 HD21 LEU A 128      -7.579   0.995  22.528  1.00  0.00           H  
ATOM   2055 HD22 LEU A 128      -5.815   1.257  22.649  1.00  0.00           H  
ATOM   2056 HD23 LEU A 128      -6.483  -0.352  22.926  1.00  0.00           H  
ATOM   2057  N   LEU A 129      -8.995  -3.618  19.573  1.00  0.00           N  
ATOM   2058  H   LEU A 129      -8.091  -3.875  19.202  1.00  0.00           H  
ATOM   2059  CA  LEU A 129     -10.177  -4.344  19.095  1.00  0.00           C  
ATOM   2060  HA  LEU A 129     -11.063  -3.734  19.273  1.00  0.00           H  
ATOM   2061  C   LEU A 129     -10.431  -5.661  19.855  1.00  0.00           C  
ATOM   2062  CB  LEU A 129     -10.036  -4.587  17.578  1.00  0.00           C  
ATOM   2063  HB2 LEU A 129     -10.805  -5.290  17.257  1.00  0.00           H  
ATOM   2064  HB3 LEU A 129      -9.069  -5.057  17.401  1.00  0.00           H  
ATOM   2065  O   LEU A 129     -11.441  -6.316  19.577  1.00  0.00           O  
ATOM   2066  CG  LEU A 129     -10.149  -3.326  16.700  1.00  0.00           C  
ATOM   2067  HG  LEU A 129      -9.469  -2.553  17.058  1.00  0.00           H  
ATOM   2068  CD1 LEU A 129      -9.775  -3.687  15.262  1.00  0.00           C  
ATOM   2069 HD11 LEU A 129     -10.427  -4.475  14.884  1.00  0.00           H  
ATOM   2070 HD12 LEU A 129      -9.852  -2.804  14.628  1.00  0.00           H  
ATOM   2071 HD13 LEU A 129      -8.741  -4.031  15.241  1.00  0.00           H  
ATOM   2072  CD2 LEU A 129     -11.562  -2.736  16.691  1.00  0.00           C  
ATOM   2073 HD21 LEU A 129     -12.279  -3.491  16.366  1.00  0.00           H  
ATOM   2074 HD22 LEU A 129     -11.596  -1.884  16.012  1.00  0.00           H  
ATOM   2075 HD23 LEU A 129     -11.821  -2.389  17.691  1.00  0.00           H  
ATOM   2076  N   SER A 130      -9.527  -6.059  20.761  1.00  0.00           N  
ATOM   2077  H   SER A 130      -8.805  -5.401  21.015  1.00  0.00           H  
ATOM   2078  CA  SER A 130      -9.593  -7.302  21.553  1.00  0.00           C  
ATOM   2079  HA  SER A 130     -10.087  -8.080  20.971  1.00  0.00           H  
ATOM   2080  C   SER A 130     -10.419  -7.148  22.829  1.00  0.00           C  
ATOM   2081  CB  SER A 130      -8.184  -7.767  21.909  1.00  0.00           C  
ATOM   2082  HB2 SER A 130      -7.655  -6.962  22.420  1.00  0.00           H  
ATOM   2083  HB3 SER A 130      -8.249  -8.623  22.580  1.00  0.00           H  
ATOM   2084  O   SER A 130     -11.167  -8.105  23.137  1.00  0.00           O  
ATOM   2085  OG  SER A 130      -7.504  -8.136  20.719  1.00  0.00           O  
ATOM   2086  HG  SER A 130      -7.366  -7.326  20.221  1.00  0.00           H  
ATOM   2087  OXT SER A 130     -10.249  -6.113  23.498  1.00  0.00           O  
TER    2088      SER A 130                                                       
END   

ENDMDL
END
