# Supplementary material for: Scaffolding protein functional sites using deep learning
Source: Science. Author manuscript; Available in PMC 2022 Oct 31. (PMC9621694; doi:10.1126/science.abn2100)
Supplement: Data S1 [file NIHMS1830590-supplement-Data_S1.zip › dife_inp_1_mutant_AF.pdb]

MODEL     1
ATOM      1  N   GLU A   1     -11.214   5.090  21.990  1.00  0.00           N  
ATOM      2  H   GLU A   1     -10.820   5.201  22.913  1.00  0.00           H  
ATOM      3  H2  GLU A   1     -10.776   5.773  21.387  1.00  0.00           H  
ATOM      4  H3  GLU A   1     -12.214   5.225  22.028  1.00  0.00           H  
ATOM      5  CA  GLU A   1     -10.887   3.733  21.510  1.00  0.00           C  
ATOM      6  HA  GLU A   1      -9.802   3.656  21.440  1.00  0.00           H  
ATOM      7  C   GLU A   1     -11.387   3.501  20.097  1.00  0.00           C  
ATOM      8  CB  GLU A   1     -11.321   2.650  22.486  1.00  0.00           C  
ATOM      9  HB2 GLU A   1     -11.127   1.676  22.037  1.00  0.00           H  
ATOM     10  HB3 GLU A   1     -12.385   2.756  22.696  1.00  0.00           H  
ATOM     11  O   GLU A   1     -10.567   3.608  19.210  1.00  0.00           O  
ATOM     12  CG  GLU A   1     -10.501   2.802  23.774  1.00  0.00           C  
ATOM     13  HG2 GLU A   1     -10.654   3.802  24.178  1.00  0.00           H  
ATOM     14  HG3 GLU A   1      -9.443   2.690  23.537  1.00  0.00           H  
ATOM     15  CD  GLU A   1     -10.895   1.783  24.841  1.00  0.00           C  
ATOM     16  OE1 GLU A   1     -10.596   2.075  26.017  1.00  0.00           O  
ATOM     17  OE2 GLU A   1     -11.592   0.812  24.481  1.00  0.00           O  
ATOM     18  N   GLU A   2     -12.683   3.300  19.826  1.00  0.00           N  
ATOM     19  H   GLU A   2     -13.331   3.105  20.576  1.00  0.00           H  
ATOM     20  CA  GLU A   2     -13.131   2.997  18.447  1.00  0.00           C  
ATOM     21  HA  GLU A   2     -12.623   2.091  18.118  1.00  0.00           H  
ATOM     22  C   GLU A   2     -12.778   4.092  17.423  1.00  0.00           C  
ATOM     23  CB  GLU A   2     -14.641   2.715  18.438  1.00  0.00           C  
ATOM     24  HB2 GLU A   2     -14.850   1.955  19.191  1.00  0.00           H  
ATOM     25  HB3 GLU A   2     -15.186   3.623  18.697  1.00  0.00           H  
ATOM     26  O   GLU A   2     -12.229   3.797  16.365  1.00  0.00           O  
ATOM     27  CG  GLU A   2     -15.104   2.207  17.063  1.00  0.00           C  
ATOM     28  HG2 GLU A   2     -14.920   2.980  16.316  1.00  0.00           H  
ATOM     29  HG3 GLU A   2     -14.514   1.330  16.796  1.00  0.00           H  
ATOM     30  CD  GLU A   2     -16.589   1.832  17.042  1.00  0.00           C  
ATOM     31  OE1 GLU A   2     -17.259   2.229  16.060  1.00  0.00           O  
ATOM     32  OE2 GLU A   2     -17.023   1.137  17.995  1.00  0.00           O  
ATOM     33  N   GLU A   3     -13.024   5.365  17.743  1.00  0.00           N  
ATOM     34  H   GLU A   3     -13.556   5.567  18.578  1.00  0.00           H  
ATOM     35  CA  GLU A   3     -12.644   6.482  16.863  1.00  0.00           C  
ATOM     36  HA  GLU A   3     -13.053   6.299  15.869  1.00  0.00           H  
ATOM     37  C   GLU A   3     -11.119   6.617  16.709  1.00  0.00           C  
ATOM     38  CB  GLU A   3     -13.268   7.774  17.411  1.00  0.00           C  
ATOM     39  HB2 GLU A   3     -14.337   7.601  17.535  1.00  0.00           H  
ATOM     40  HB3 GLU A   3     -12.834   8.007  18.384  1.00  0.00           H  
ATOM     41  O   GLU A   3     -10.616   7.015  15.660  1.00  0.00           O  
ATOM     42  CG  GLU A   3     -13.060   8.961  16.455  1.00  0.00           C  
ATOM     43  HG2 GLU A   3     -11.998   9.202  16.418  1.00  0.00           H  
ATOM     44  HG3 GLU A   3     -13.373   8.660  15.455  1.00  0.00           H  
ATOM     45  CD  GLU A   3     -13.834  10.225  16.854  1.00  0.00           C  
ATOM     46  OE1 GLU A   3     -13.540  11.275  16.237  1.00  0.00           O  
ATOM     47  OE2 GLU A   3     -14.674  10.153  17.779  1.00  0.00           O  
ATOM     48  N   GLU A   4     -10.368   6.238  17.741  1.00  0.00           N  
ATOM     49  H   GLU A   4     -10.823   5.735  18.489  1.00  0.00           H  
ATOM     50  CA  GLU A   4      -8.908   6.264  17.724  1.00  0.00           C  
ATOM     51  HA  GLU A   4      -8.575   7.190  17.255  1.00  0.00           H  
ATOM     52  C   GLU A   4      -8.341   5.109  16.892  1.00  0.00           C  
ATOM     53  CB  GLU A   4      -8.417   6.258  19.170  1.00  0.00           C  
ATOM     54  HB2 GLU A   4      -8.646   5.299  19.634  1.00  0.00           H  
ATOM     55  HB3 GLU A   4      -8.961   7.038  19.704  1.00  0.00           H  
ATOM     56  O   GLU A   4      -7.495   5.340  16.035  1.00  0.00           O  
ATOM     57  CG  GLU A   4      -6.917   6.543  19.295  1.00  0.00           C  
ATOM     58  HG2 GLU A   4      -6.696   7.463  18.754  1.00  0.00           H  
ATOM     59  HG3 GLU A   4      -6.352   5.734  18.831  1.00  0.00           H  
ATOM     60  CD  GLU A   4      -6.497   6.711  20.763  1.00  0.00           C  
ATOM     61  OE1 GLU A   4      -5.327   7.095  20.974  1.00  0.00           O  
ATOM     62  OE2 GLU A   4      -7.374   6.540  21.648  1.00  0.00           O  
ATOM     63  N   ALA A   5      -8.889   3.900  17.044  1.00  0.00           N  
ATOM     64  H   ALA A   5      -9.579   3.775  17.771  1.00  0.00           H  
ATOM     65  CA  ALA A   5      -8.603   2.751  16.197  1.00  0.00           C  
ATOM     66  HA  ALA A   5      -7.540   2.520  16.263  1.00  0.00           H  
ATOM     67  C   ALA A   5      -8.926   3.076  14.736  1.00  0.00           C  
ATOM     68  CB  ALA A   5      -9.402   1.543  16.703  1.00  0.00           C  
ATOM     69  HB1 ALA A   5      -9.165   0.670  16.094  1.00  0.00           H  
ATOM     70  HB2 ALA A   5      -9.133   1.328  17.738  1.00  0.00           H  
ATOM     71  HB3 ALA A   5     -10.472   1.740  16.646  1.00  0.00           H  
ATOM     72  O   ALA A   5      -8.086   2.863  13.868  1.00  0.00           O  
ATOM     73  N   ARG A   6     -10.085   3.690  14.456  1.00  0.00           N  
ATOM     74  H   ARG A   6     -10.745   3.823  15.209  1.00  0.00           H  
ATOM     75  CA  ARG A   6     -10.426   4.170  13.109  1.00  0.00           C  
ATOM     76  HA  ARG A   6     -10.444   3.319  12.428  1.00  0.00           H  
ATOM     77  C   ARG A   6      -9.359   5.118  12.566  1.00  0.00           C  
ATOM     78  CB  ARG A   6     -11.813   4.829  13.118  1.00  0.00           C  
ATOM     79  HB2 ARG A   6     -12.556   4.103  13.447  1.00  0.00           H  
ATOM     80  HB3 ARG A   6     -11.817   5.661  13.822  1.00  0.00           H  
ATOM     81  O   ARG A   6      -8.873   4.898  11.463  1.00  0.00           O  
ATOM     82  CG  ARG A   6     -12.197   5.357  11.728  1.00  0.00           C  
ATOM     83  HG2 ARG A   6     -12.133   4.560  10.987  1.00  0.00           H  
ATOM     84  HG3 ARG A   6     -11.502   6.149  11.449  1.00  0.00           H  
ATOM     85  CD  ARG A   6     -13.603   5.962  11.721  1.00  0.00           C  
ATOM     86  HD2 ARG A   6     -13.700   6.640  12.569  1.00  0.00           H  
ATOM     87  HD3 ARG A   6     -13.710   6.565  10.819  1.00  0.00           H  
ATOM     88  NE  ARG A   6     -14.657   4.928  11.787  1.00  0.00           N  
ATOM     89  HE  ARG A   6     -14.913   4.599  12.707  1.00  0.00           H  
ATOM     90  NH1 ARG A   6     -15.004   4.734   9.525  1.00  0.00           N  
ATOM     91 HH11 ARG A   6     -14.243   5.381   9.372  1.00  0.00           H  
ATOM     92 HH12 ARG A   6     -15.349   4.187   8.750  1.00  0.00           H  
ATOM     93  NH2 ARG A   6     -16.175   3.465  10.933  1.00  0.00           N  
ATOM     94 HH21 ARG A   6     -16.402   3.165  11.870  1.00  0.00           H  
ATOM     95 HH22 ARG A   6     -16.597   3.036  10.121  1.00  0.00           H  
ATOM     96  CZ  ARG A   6     -15.274   4.387  10.752  1.00  0.00           C  
ATOM     97  N   ARG A   7      -8.955   6.129  13.340  1.00  0.00           N  
ATOM     98  H   ARG A   7      -9.407   6.244  14.235  1.00  0.00           H  
ATOM     99  CA  ARG A   7      -7.936   7.103  12.921  1.00  0.00           C  
ATOM    100  HA  ARG A   7      -8.255   7.548  11.978  1.00  0.00           H  
ATOM    101  C   ARG A   7      -6.577   6.450  12.651  1.00  0.00           C  
ATOM    102  CB  ARG A   7      -7.839   8.196  13.992  1.00  0.00           C  
ATOM    103  HB2 ARG A   7      -7.469   7.764  14.922  1.00  0.00           H  
ATOM    104  HB3 ARG A   7      -8.838   8.593  14.170  1.00  0.00           H  
ATOM    105  O   ARG A   7      -5.911   6.816  11.684  1.00  0.00           O  
ATOM    106  CG  ARG A   7      -6.910   9.340  13.557  1.00  0.00           C  
ATOM    107  HG2 ARG A   7      -7.280   9.781  12.632  1.00  0.00           H  
ATOM    108  HG3 ARG A   7      -5.908   8.949  13.380  1.00  0.00           H  
ATOM    109  CD  ARG A   7      -6.808  10.419  14.638  1.00  0.00           C  
ATOM    110  HD2 ARG A   7      -6.479   9.951  15.566  1.00  0.00           H  
ATOM    111  HD3 ARG A   7      -6.057  11.144  14.324  1.00  0.00           H  
ATOM    112  NE  ARG A   7      -8.095  11.107  14.847  1.00  0.00           N  
ATOM    113  HE  ARG A   7      -8.873  10.785  14.288  1.00  0.00           H  
ATOM    114  NH1 ARG A   7      -7.413  12.510  16.523  1.00  0.00           N  
ATOM    115 HH11 ARG A   7      -7.642  13.179  17.245  1.00  0.00           H  
ATOM    116 HH12 ARG A   7      -6.503  12.074  16.482  1.00  0.00           H  
ATOM    117  NH2 ARG A   7      -9.550  12.538  15.853  1.00  0.00           N  
ATOM    118 HH21 ARG A   7     -10.315  12.118  15.346  1.00  0.00           H  
ATOM    119 HH22 ARG A   7      -9.780  13.195  16.586  1.00  0.00           H  
ATOM    120  CZ  ARG A   7      -8.346  12.051  15.733  1.00  0.00           C  
ATOM    121  N   LEU A   8      -6.158   5.497  13.485  1.00  0.00           N  
ATOM    122  H   LEU A   8      -6.732   5.267  14.284  1.00  0.00           H  
ATOM    123  CA  LEU A   8      -4.920   4.742  13.266  1.00  0.00           C  
ATOM    124  HA  LEU A   8      -4.093   5.438  13.121  1.00  0.00           H  
ATOM    125  C   LEU A   8      -4.997   3.899  11.994  1.00  0.00           C  
ATOM    126  CB  LEU A   8      -4.617   3.836  14.470  1.00  0.00           C  
ATOM    127  HB2 LEU A   8      -5.499   3.233  14.687  1.00  0.00           H  
ATOM    128  HB3 LEU A   8      -3.817   3.153  14.184  1.00  0.00           H  
ATOM    129  O   LEU A   8      -4.049   3.891  11.214  1.00  0.00           O  
ATOM    130  CG  LEU A   8      -4.177   4.558  15.753  1.00  0.00           C  
ATOM    131  HG  LEU A   8      -4.974   5.209  16.112  1.00  0.00           H  
ATOM    132  CD1 LEU A   8      -3.883   3.500  16.808  1.00  0.00           C  
ATOM    133 HD11 LEU A   8      -3.709   3.971  17.775  1.00  0.00           H  
ATOM    134 HD12 LEU A   8      -4.715   2.800  16.881  1.00  0.00           H  
ATOM    135 HD13 LEU A   8      -2.995   2.936  16.523  1.00  0.00           H  
ATOM    136  CD2 LEU A   8      -2.908   5.392  15.564  1.00  0.00           C  
ATOM    137 HD21 LEU A   8      -2.109   4.768  15.164  1.00  0.00           H  
ATOM    138 HD22 LEU A   8      -3.100   6.233  14.897  1.00  0.00           H  
ATOM    139 HD23 LEU A   8      -2.585   5.778  16.531  1.00  0.00           H  
ATOM    140  N   LEU A   9      -6.130   3.239  11.757  1.00  0.00           N  
ATOM    141  H   LEU A   9      -6.861   3.277  12.453  1.00  0.00           H  
ATOM    142  CA  LEU A   9      -6.346   2.409  10.576  1.00  0.00           C  
ATOM    143  HA  LEU A   9      -5.494   1.739  10.456  1.00  0.00           H  
ATOM    144  C   LEU A   9      -6.416   3.221   9.283  1.00  0.00           C  
ATOM    145  CB  LEU A   9      -7.628   1.592  10.776  1.00  0.00           C  
ATOM    146  HB2 LEU A   9      -7.859   1.096   9.833  1.00  0.00           H  
ATOM    147  HB3 LEU A   9      -8.448   2.268  11.019  1.00  0.00           H  
ATOM    148  O   LEU A   9      -5.848   2.806   8.276  1.00  0.00           O  
ATOM    149  CG  LEU A   9      -7.520   0.510  11.858  1.00  0.00           C  
ATOM    150  HG  LEU A   9      -7.203   0.934  12.811  1.00  0.00           H  
ATOM    151  CD1 LEU A   9      -8.866  -0.185  12.051  1.00  0.00           C  
ATOM    152 HD11 LEU A   9      -8.781  -0.895  12.873  1.00  0.00           H  
ATOM    153 HD12 LEU A   9      -9.625   0.554  12.309  1.00  0.00           H  
ATOM    154 HD13 LEU A   9      -9.150  -0.716  11.143  1.00  0.00           H  
ATOM    155  CD2 LEU A   9      -6.474  -0.514  11.458  1.00  0.00           C  
ATOM    156 HD21 LEU A   9      -6.517  -1.362  12.142  1.00  0.00           H  
ATOM    157 HD22 LEU A   9      -5.474  -0.087  11.538  1.00  0.00           H  
ATOM    158 HD23 LEU A   9      -6.651  -0.826  10.429  1.00  0.00           H  
ATOM    159  N   GLU A  10      -7.054   4.389   9.310  1.00  0.00           N  
ATOM    160  H   GLU A  10      -7.558   4.642  10.148  1.00  0.00           H  
ATOM    161  CA  GLU A  10      -7.071   5.328   8.185  1.00  0.00           C  
ATOM    162  HA  GLU A  10      -7.432   4.818   7.292  1.00  0.00           H  
ATOM    163  C   GLU A  10      -5.653   5.818   7.869  1.00  0.00           C  
ATOM    164  CB  GLU A  10      -8.022   6.496   8.498  1.00  0.00           C  
ATOM    165  HB2 GLU A  10      -7.842   7.304   7.788  1.00  0.00           H  
ATOM    166  HB3 GLU A  10      -7.814   6.862   9.503  1.00  0.00           H  
ATOM    167  O   GLU A  10      -5.218   5.732   6.722  1.00  0.00           O  
ATOM    168  CG  GLU A  10      -9.498   6.066   8.383  1.00  0.00           C  
ATOM    169  HG2 GLU A  10      -9.646   5.137   8.933  1.00  0.00           H  
ATOM    170  HG3 GLU A  10      -9.712   5.854   7.336  1.00  0.00           H  
ATOM    171  CD  GLU A  10     -10.510   7.104   8.905  1.00  0.00           C  
ATOM    172  OE1 GLU A  10     -11.725   6.775   8.886  1.00  0.00           O  
ATOM    173  OE2 GLU A  10     -10.094   8.193   9.360  1.00  0.00           O  
ATOM    174  N   ARG A  11      -4.877   6.207   8.888  1.00  0.00           N  
ATOM    175  H   ARG A  11      -5.290   6.255   9.808  1.00  0.00           H  
ATOM    176  CA  ARG A  11      -3.472   6.601   8.712  1.00  0.00           C  
ATOM    177  HA  ARG A  11      -3.434   7.385   7.955  1.00  0.00           H  
ATOM    178  C   ARG A  11      -2.601   5.452   8.198  1.00  0.00           C  
ATOM    179  CB  ARG A  11      -2.948   7.156  10.039  1.00  0.00           C  
ATOM    180  HB2 ARG A  11      -3.624   7.938  10.384  1.00  0.00           H  
ATOM    181  HB3 ARG A  11      -2.926   6.361  10.785  1.00  0.00           H  
ATOM    182  O   ARG A  11      -1.730   5.675   7.361  1.00  0.00           O  
ATOM    183  CG  ARG A  11      -1.545   7.750   9.876  1.00  0.00           C  
ATOM    184  HG2 ARG A  11      -0.847   6.981   9.547  1.00  0.00           H  
ATOM    185  HG3 ARG A  11      -1.575   8.547   9.133  1.00  0.00           H  
ATOM    186  CD  ARG A  11      -1.064   8.313  11.212  1.00  0.00           C  
ATOM    187  HD2 ARG A  11      -1.759   9.089  11.532  1.00  0.00           H  
ATOM    188  HD3 ARG A  11      -1.062   7.508  11.948  1.00  0.00           H  
ATOM    189  NE  ARG A  11       0.291   8.871  11.084  1.00  0.00           N  
ATOM    190  HE  ARG A  11       0.747   8.732  10.193  1.00  0.00           H  
ATOM    191  NH1 ARG A  11       0.451   9.712  13.208  1.00  0.00           N  
ATOM    192 HH11 ARG A  11       1.004  10.115  13.951  1.00  0.00           H  
ATOM    193 HH12 ARG A  11      -0.448   9.298  13.406  1.00  0.00           H  
ATOM    194  NH2 ARG A  11       2.173   9.928  11.796  1.00  0.00           N  
ATOM    195 HH21 ARG A  11       2.710  10.368  12.530  1.00  0.00           H  
ATOM    196 HH22 ARG A  11       2.608   9.724  10.908  1.00  0.00           H  
ATOM    197  CZ  ARG A  11       0.963   9.503  12.026  1.00  0.00           C  
ATOM    198  N   ALA A  12      -2.816   4.229   8.680  1.00  0.00           N  
ATOM    199  H   ALA A  12      -3.505   4.111   9.409  1.00  0.00           H  
ATOM    200  CA  ALA A  12      -2.089   3.054   8.210  1.00  0.00           C  
ATOM    201  HA  ALA A  12      -1.020   3.257   8.267  1.00  0.00           H  
ATOM    202  C   ALA A  12      -2.414   2.745   6.740  1.00  0.00           C  
ATOM    203  CB  ALA A  12      -2.404   1.871   9.129  1.00  0.00           C  
ATOM    204  HB1 ALA A  12      -3.434   1.543   8.989  1.00  0.00           H  
ATOM    205  HB2 ALA A  12      -2.260   2.155  10.172  1.00  0.00           H  
ATOM    206  HB3 ALA A  12      -1.723   1.052   8.899  1.00  0.00           H  
ATOM    207  O   ALA A  12      -1.506   2.499   5.947  1.00  0.00           O  
ATOM    208  N   ALA A  13      -3.690   2.842   6.352  1.00  0.00           N  
ATOM    209  H   ALA A  13      -4.396   3.037   7.047  1.00  0.00           H  
ATOM    210  CA  ALA A  13      -4.115   2.701   4.963  1.00  0.00           C  
ATOM    211  HA  ALA A  13      -3.753   1.744   4.588  1.00  0.00           H  
ATOM    212  C   ALA A  13      -3.523   3.803   4.065  1.00  0.00           C  
ATOM    213  CB  ALA A  13      -5.648   2.695   4.916  1.00  0.00           C  
ATOM    214  HB1 ALA A  13      -6.037   3.650   5.267  1.00  0.00           H  
ATOM    215  HB2 ALA A  13      -6.036   1.899   5.552  1.00  0.00           H  
ATOM    216  HB3 ALA A  13      -5.980   2.527   3.891  1.00  0.00           H  
ATOM    217  O   ALA A  13      -3.086   3.516   2.951  1.00  0.00           O  
ATOM    218  N   GLU A  14      -3.456   5.049   4.541  1.00  0.00           N  
ATOM    219  H   GLU A  14      -3.898   5.253   5.426  1.00  0.00           H  
ATOM    220  CA  GLU A  14      -2.787   6.147   3.835  1.00  0.00           C  
ATOM    221  HA  GLU A  14      -3.222   6.255   2.841  1.00  0.00           H  
ATOM    222  C   GLU A  14      -1.290   5.877   3.640  1.00  0.00           C  
ATOM    223  CB  GLU A  14      -2.978   7.468   4.592  1.00  0.00           C  
ATOM    224  HB2 GLU A  14      -2.756   7.310   5.647  1.00  0.00           H  
ATOM    225  HB3 GLU A  14      -2.270   8.197   4.199  1.00  0.00           H  
ATOM    226  O   GLU A  14      -0.788   6.023   2.523  1.00  0.00           O  
ATOM    227  CG  GLU A  14      -4.391   8.051   4.442  1.00  0.00           C  
ATOM    228  HG2 GLU A  14      -5.131   7.296   4.705  1.00  0.00           H  
ATOM    229  HG3 GLU A  14      -4.545   8.304   3.393  1.00  0.00           H  
ATOM    230  CD  GLU A  14      -4.609   9.308   5.304  1.00  0.00           C  
ATOM    231  OE1 GLU A  14      -5.748   9.824   5.273  1.00  0.00           O  
ATOM    232  OE2 GLU A  14      -3.642   9.777   5.952  1.00  0.00           O  
ATOM    233  N   LEU A  15      -0.577   5.424   4.680  1.00  0.00           N  
ATOM    234  H   LEU A  15      -1.032   5.342   5.578  1.00  0.00           H  
ATOM    235  CA  LEU A  15       0.832   5.037   4.554  1.00  0.00           C  
ATOM    236  HA  LEU A  15       1.387   5.875   4.131  1.00  0.00           H  
ATOM    237  C   LEU A  15       1.019   3.878   3.573  1.00  0.00           C  
ATOM    238  CB  LEU A  15       1.441   4.660   5.915  1.00  0.00           C  
ATOM    239  HB2 LEU A  15       0.802   3.922   6.400  1.00  0.00           H  
ATOM    240  HB3 LEU A  15       2.400   4.180   5.720  1.00  0.00           H  
ATOM    241  O   LEU A  15       1.952   3.915   2.774  1.00  0.00           O  
ATOM    242  CG  LEU A  15       1.698   5.820   6.891  1.00  0.00           C  
ATOM    243  HG  LEU A  15       0.752   6.211   7.266  1.00  0.00           H  
ATOM    244  CD1 LEU A  15       2.518   5.298   8.069  1.00  0.00           C  
ATOM    245 HD11 LEU A  15       2.529   6.030   8.876  1.00  0.00           H  
ATOM    246 HD12 LEU A  15       3.543   5.104   7.754  1.00  0.00           H  
ATOM    247 HD13 LEU A  15       2.108   4.351   8.422  1.00  0.00           H  
ATOM    248  CD2 LEU A  15       2.501   6.968   6.274  1.00  0.00           C  
ATOM    249 HD21 LEU A  15       3.397   6.578   5.792  1.00  0.00           H  
ATOM    250 HD22 LEU A  15       1.889   7.489   5.538  1.00  0.00           H  
ATOM    251 HD23 LEU A  15       2.789   7.680   7.047  1.00  0.00           H  
ATOM    252  N   ALA A  16       0.123   2.889   3.573  1.00  0.00           N  
ATOM    253  H   ALA A  16      -0.595   2.884   4.283  1.00  0.00           H  
ATOM    254  CA  ALA A  16       0.161   1.798   2.604  1.00  0.00           C  
ATOM    255  HA  ALA A  16       1.136   1.316   2.667  1.00  0.00           H  
ATOM    256  C   ALA A  16      -0.007   2.312   1.164  1.00  0.00           C  
ATOM    257  CB  ALA A  16      -0.909   0.765   2.969  1.00  0.00           C  
ATOM    258  HB1 ALA A  16      -1.905   1.195   2.860  1.00  0.00           H  
ATOM    259  HB2 ALA A  16      -0.772   0.444   4.001  1.00  0.00           H  
ATOM    260  HB3 ALA A  16      -0.820  -0.099   2.311  1.00  0.00           H  
ATOM    261  O   ALA A  16       0.722   1.884   0.274  1.00  0.00           O  
ATOM    262  N   LEU A  17      -0.901   3.280   0.924  1.00  0.00           N  
ATOM    263  H   LEU A  17      -1.477   3.592   1.692  1.00  0.00           H  
ATOM    264  CA  LEU A  17      -1.061   3.916  -0.391  1.00  0.00           C  
ATOM    265  HA  LEU A  17      -1.198   3.143  -1.147  1.00  0.00           H  
ATOM    266  C   LEU A  17       0.186   4.701  -0.821  1.00  0.00           C  
ATOM    267  CB  LEU A  17      -2.296   4.832  -0.384  1.00  0.00           C  
ATOM    268  HB2 LEU A  17      -2.224   5.506   0.470  1.00  0.00           H  
ATOM    269  HB3 LEU A  17      -2.280   5.445  -1.285  1.00  0.00           H  
ATOM    270  O   LEU A  17       0.568   4.660  -1.993  1.00  0.00           O  
ATOM    271  CG  LEU A  17      -3.644   4.096  -0.325  1.00  0.00           C  
ATOM    272  HG  LEU A  17      -3.660   3.395   0.510  1.00  0.00           H  
ATOM    273  CD1 LEU A  17      -4.767   5.118  -0.130  1.00  0.00           C  
ATOM    274 HD11 LEU A  17      -4.607   5.648   0.809  1.00  0.00           H  
ATOM    275 HD12 LEU A  17      -5.727   4.605  -0.074  1.00  0.00           H  
ATOM    276 HD13 LEU A  17      -4.774   5.833  -0.952  1.00  0.00           H  
ATOM    277  CD2 LEU A  17      -3.937   3.313  -1.608  1.00  0.00           C  
ATOM    278 HD21 LEU A  17      -4.925   2.857  -1.544  1.00  0.00           H  
ATOM    279 HD22 LEU A  17      -3.208   2.511  -1.728  1.00  0.00           H  
ATOM    280 HD23 LEU A  17      -3.892   3.974  -2.474  1.00  0.00           H  
ATOM    281  N   VAL A  18       0.840   5.402   0.107  1.00  0.00           N  
ATOM    282  H   VAL A  18       0.461   5.432   1.043  1.00  0.00           H  
ATOM    283  CA  VAL A  18       2.131   6.055  -0.162  1.00  0.00           C  
ATOM    284  HA  VAL A  18       2.026   6.692  -1.040  1.00  0.00           H  
ATOM    285  C   VAL A  18       3.193   5.008  -0.504  1.00  0.00           C  
ATOM    286  CB  VAL A  18       2.562   6.951   1.016  1.00  0.00           C  
ATOM    287  HB  VAL A  18       2.553   6.373   1.940  1.00  0.00           H  
ATOM    288  O   VAL A  18       3.885   5.165  -1.511  1.00  0.00           O  
ATOM    289  CG1 VAL A  18       3.971   7.527   0.817  1.00  0.00           C  
ATOM    290 HG11 VAL A  18       4.207   8.214   1.629  1.00  0.00           H  
ATOM    291 HG12 VAL A  18       4.035   8.054  -0.135  1.00  0.00           H  
ATOM    292 HG13 VAL A  18       4.712   6.728   0.836  1.00  0.00           H  
ATOM    293  CG2 VAL A  18       1.602   8.140   1.165  1.00  0.00           C  
ATOM    294 HG21 VAL A  18       1.627   8.761   0.270  1.00  0.00           H  
ATOM    295 HG22 VAL A  18       1.892   8.738   2.029  1.00  0.00           H  
ATOM    296 HG23 VAL A  18       0.582   7.789   1.325  1.00  0.00           H  
ATOM    297  N   ALA A  19       3.257   3.909   0.254  1.00  0.00           N  
ATOM    298  H   ALA A  19       2.669   3.853   1.073  1.00  0.00           H  
ATOM    299  CA  ALA A  19       4.185   2.808   0.018  1.00  0.00           C  
ATOM    300  HA  ALA A  19       5.201   3.205   0.025  1.00  0.00           H  
ATOM    301  C   ALA A  19       3.984   2.177  -1.357  1.00  0.00           C  
ATOM    302  CB  ALA A  19       4.045   1.764   1.137  1.00  0.00           C  
ATOM    303  HB1 ALA A  19       4.044   2.245   2.115  1.00  0.00           H  
ATOM    304  HB2 ALA A  19       4.885   1.071   1.088  1.00  0.00           H  
ATOM    305  HB3 ALA A  19       3.116   1.205   1.024  1.00  0.00           H  
ATOM    306  O   ALA A  19       4.943   2.032  -2.098  1.00  0.00           O  
ATOM    307  N   ILE A  20       2.742   1.889  -1.753  1.00  0.00           N  
ATOM    308  H   ILE A  20       1.998   2.006  -1.079  1.00  0.00           H  
ATOM    309  CA  ILE A  20       2.411   1.343  -3.079  1.00  0.00           C  
ATOM    310  HA  ILE A  20       2.900   0.377  -3.210  1.00  0.00           H  
ATOM    311  C   ILE A  20       2.933   2.249  -4.198  1.00  0.00           C  
ATOM    312  CB  ILE A  20       0.889   1.116  -3.186  1.00  0.00           C  
ATOM    313  HB  ILE A  20       0.385   2.036  -2.889  1.00  0.00           H  
ATOM    314  O   ILE A  20       3.531   1.766  -5.161  1.00  0.00           O  
ATOM    315  CG1 ILE A  20       0.443  -0.031  -2.252  1.00  0.00           C  
ATOM    316 HG12 ILE A  20       1.025  -0.028  -1.330  1.00  0.00           H  
ATOM    317 HG13 ILE A  20       0.622  -0.992  -2.736  1.00  0.00           H  
ATOM    318  CG2 ILE A  20       0.468   0.776  -4.628  1.00  0.00           C  
ATOM    319 HG21 ILE A  20       0.643   1.622  -5.292  1.00  0.00           H  
ATOM    320 HG22 ILE A  20       1.030  -0.086  -4.988  1.00  0.00           H  
ATOM    321 HG23 ILE A  20      -0.595   0.539  -4.670  1.00  0.00           H  
ATOM    322  CD1 ILE A  20      -1.038   0.073  -1.872  1.00  0.00           C  
ATOM    323 HD11 ILE A  20      -1.671  -0.021  -2.754  1.00  0.00           H  
ATOM    324 HD12 ILE A  20      -1.281  -0.714  -1.158  1.00  0.00           H  
ATOM    325 HD13 ILE A  20      -1.236   1.031  -1.391  1.00  0.00           H  
ATOM    326  N   ASN A  21       2.747   3.566  -4.073  1.00  0.00           N  
ATOM    327  H   ASN A  21       2.279   3.910  -3.247  1.00  0.00           H  
ATOM    328  CA  ASN A  21       3.258   4.511  -5.065  1.00  0.00           C  
ATOM    329  HA  ASN A  21       2.922   4.193  -6.052  1.00  0.00           H  
ATOM    330  C   ASN A  21       4.792   4.524  -5.117  1.00  0.00           C  
ATOM    331  CB  ASN A  21       2.695   5.908  -4.778  1.00  0.00           C  
ATOM    332  HB2 ASN A  21       2.817   6.148  -3.722  1.00  0.00           H  
ATOM    333  HB3 ASN A  21       3.253   6.645  -5.355  1.00  0.00           H  
ATOM    334  O   ASN A  21       5.354   4.591  -6.211  1.00  0.00           O  
ATOM    335  CG  ASN A  21       1.241   6.031  -5.181  1.00  0.00           C  
ATOM    336  ND2 ASN A  21       0.388   6.478  -4.295  1.00  0.00           N  
ATOM    337 HD21 ASN A  21       0.652   6.429  -3.321  1.00  0.00           H  
ATOM    338 HD22 ASN A  21      -0.583   6.465  -4.570  1.00  0.00           H  
ATOM    339  OD1 ASN A  21       0.858   5.749  -6.306  1.00  0.00           O  
ATOM    340  N   GLN A  22       5.459   4.431  -3.963  1.00  0.00           N  
ATOM    341  H   GLN A  22       4.937   4.366  -3.101  1.00  0.00           H  
ATOM    342  CA  GLN A  22       6.917   4.341  -3.887  1.00  0.00           C  
ATOM    343  HA  GLN A  22       7.355   5.124  -4.505  1.00  0.00           H  
ATOM    344  C   GLN A  22       7.441   3.013  -4.436  1.00  0.00           C  
ATOM    345  CB  GLN A  22       7.390   4.551  -2.446  1.00  0.00           C  
ATOM    346  HB2 GLN A  22       6.831   3.901  -1.773  1.00  0.00           H  
ATOM    347  HB3 GLN A  22       8.444   4.279  -2.386  1.00  0.00           H  
ATOM    348  O   GLN A  22       8.365   3.039  -5.239  1.00  0.00           O  
ATOM    349  CG  GLN A  22       7.249   6.012  -1.998  1.00  0.00           C  
ATOM    350  HG2 GLN A  22       7.807   6.651  -2.683  1.00  0.00           H  
ATOM    351  HG3 GLN A  22       6.201   6.313  -2.017  1.00  0.00           H  
ATOM    352  CD  GLN A  22       7.790   6.225  -0.590  1.00  0.00           C  
ATOM    353  NE2 GLN A  22       7.919   7.451  -0.134  1.00  0.00           N  
ATOM    354 HE21 GLN A  22       8.407   7.502   0.748  1.00  0.00           H  
ATOM    355 HE22 GLN A  22       7.788   8.248  -0.742  1.00  0.00           H  
ATOM    356  OE1 GLN A  22       8.109   5.306   0.135  1.00  0.00           O  
ATOM    357  N   TYR A  23       6.817   1.877  -4.109  1.00  0.00           N  
ATOM    358  H   TYR A  23       6.104   1.910  -3.394  1.00  0.00           H  
ATOM    359  CA  TYR A  23       7.162   0.570  -4.669  1.00  0.00           C  
ATOM    360  HA  TYR A  23       8.194   0.331  -4.411  1.00  0.00           H  
ATOM    361  C   TYR A  23       7.062   0.569  -6.182  1.00  0.00           C  
ATOM    362  CB  TYR A  23       6.225  -0.533  -4.155  1.00  0.00           C  
ATOM    363  HB2 TYR A  23       5.190  -0.251  -4.342  1.00  0.00           H  
ATOM    364  HB3 TYR A  23       6.440  -1.437  -4.724  1.00  0.00           H  
ATOM    365  O   TYR A  23       7.970   0.093  -6.851  1.00  0.00           O  
ATOM    366  CG  TYR A  23       6.395  -0.902  -2.706  1.00  0.00           C  
ATOM    367  CD1 TYR A  23       7.672  -1.227  -2.233  1.00  0.00           C  
ATOM    368  HD1 TYR A  23       8.522  -1.232  -2.900  1.00  0.00           H  
ATOM    369  CD2 TYR A  23       5.287  -0.965  -1.840  1.00  0.00           C  
ATOM    370  HD2 TYR A  23       4.293  -0.773  -2.215  1.00  0.00           H  
ATOM    371  CE1 TYR A  23       7.849  -1.523  -0.876  1.00  0.00           C  
ATOM    372  HE1 TYR A  23       8.837  -1.729  -0.492  1.00  0.00           H  
ATOM    373  CE2 TYR A  23       5.463  -1.275  -0.480  1.00  0.00           C  
ATOM    374  HE2 TYR A  23       4.613  -1.313   0.184  1.00  0.00           H  
ATOM    375  OH  TYR A  23       6.948  -1.788   1.328  1.00  0.00           O  
ATOM    376  HH  TYR A  23       6.123  -1.784   1.820  1.00  0.00           H  
ATOM    377  CZ  TYR A  23       6.757  -1.536   0.009  1.00  0.00           C  
ATOM    378  N   ARG A  24       5.971   1.115  -6.733  1.00  0.00           N  
ATOM    379  H   ARG A  24       5.242   1.453  -6.121  1.00  0.00           H  
ATOM    380  CA  ARG A  24       5.797   1.182  -8.183  1.00  0.00           C  
ATOM    381  HA  ARG A  24       5.898   0.177  -8.592  1.00  0.00           H  
ATOM    382  C   ARG A  24       6.905   2.009  -8.825  1.00  0.00           C  
ATOM    383  CB  ARG A  24       4.406   1.723  -8.519  1.00  0.00           C  
ATOM    384  HB2 ARG A  24       4.304   2.728  -8.107  1.00  0.00           H  
ATOM    385  HB3 ARG A  24       3.652   1.079  -8.067  1.00  0.00           H  
ATOM    386  O   ARG A  24       7.504   1.555  -9.791  1.00  0.00           O  
ATOM    387  CG  ARG A  24       4.208   1.747 -10.043  1.00  0.00           C  
ATOM    388  HG2 ARG A  24       4.330   0.739 -10.440  1.00  0.00           H  
ATOM    389  HG3 ARG A  24       4.957   2.391 -10.504  1.00  0.00           H  
ATOM    390  CD  ARG A  24       2.834   2.271 -10.446  1.00  0.00           C  
ATOM    391  HD2 ARG A  24       2.066   1.623 -10.023  1.00  0.00           H  
ATOM    392  HD3 ARG A  24       2.781   2.231 -11.534  1.00  0.00           H  
ATOM    393  NE  ARG A  24       2.639   3.657  -9.984  1.00  0.00           N  
ATOM    394  HE  ARG A  24       3.356   4.025  -9.375  1.00  0.00           H  
ATOM    395  NH1 ARG A  24       0.818   4.136 -11.276  1.00  0.00           N  
ATOM    396 HH11 ARG A  24       0.978   3.252 -11.738  1.00  0.00           H  
ATOM    397 HH12 ARG A  24       0.129   4.793 -11.611  1.00  0.00           H  
ATOM    398  NH2 ARG A  24       1.592   5.665  -9.836  1.00  0.00           N  
ATOM    399 HH21 ARG A  24       2.207   5.902  -9.071  1.00  0.00           H  
ATOM    400 HH22 ARG A  24       0.840   6.288 -10.093  1.00  0.00           H  
ATOM    401  CZ  ARG A  24       1.689   4.481 -10.369  1.00  0.00           C  
ATOM    402  N   ARG A  25       7.199   3.184  -8.268  1.00  0.00           N  
ATOM    403  H   ARG A  25       6.687   3.467  -7.445  1.00  0.00           H  
ATOM    404  CA  ARG A  25       8.259   4.050  -8.782  1.00  0.00           C  
ATOM    405  HA  ARG A  25       8.097   4.211  -9.847  1.00  0.00           H  
ATOM    406  C   ARG A  25       9.640   3.394  -8.669  1.00  0.00           C  
ATOM    407  CB  ARG A  25       8.186   5.394  -8.059  1.00  0.00           C  
ATOM    408  HB2 ARG A  25       7.190   5.819  -8.190  1.00  0.00           H  
ATOM    409  HB3 ARG A  25       8.378   5.256  -6.995  1.00  0.00           H  
ATOM    410  O   ARG A  25      10.372   3.383  -9.646  1.00  0.00           O  
ATOM    411  CG  ARG A  25       9.221   6.347  -8.648  1.00  0.00           C  
ATOM    412  HG2 ARG A  25      10.222   5.950  -8.472  1.00  0.00           H  
ATOM    413  HG3 ARG A  25       9.065   6.445  -9.722  1.00  0.00           H  
ATOM    414  CD  ARG A  25       9.124   7.716  -7.994  1.00  0.00           C  
ATOM    415  HD2 ARG A  25       8.174   8.179  -8.261  1.00  0.00           H  
ATOM    416  HD3 ARG A  25       9.197   7.599  -6.913  1.00  0.00           H  
ATOM    417  NE  ARG A  25      10.242   8.517  -8.476  1.00  0.00           N  
ATOM    418  HE  ARG A  25      10.952   8.006  -8.982  1.00  0.00           H  
ATOM    419  NH1 ARG A  25       9.850  10.475  -7.355  1.00  0.00           N  
ATOM    420 HH11 ARG A  25       9.052  10.029  -6.925  1.00  0.00           H  
ATOM    421 HH12 ARG A  25      10.198  11.375  -7.056  1.00  0.00           H  
ATOM    422  NH2 ARG A  25      11.686  10.192  -8.643  1.00  0.00           N  
ATOM    423 HH21 ARG A  25      12.243   9.490  -9.110  1.00  0.00           H  
ATOM    424 HH22 ARG A  25      12.110  11.055  -8.336  1.00  0.00           H  
ATOM    425  CZ  ARG A  25      10.574   9.738  -8.156  1.00  0.00           C  
ATOM    426  N   ALA A  26       9.966   2.798  -7.525  1.00  0.00           N  
ATOM    427  H   ALA A  26       9.327   2.855  -6.745  1.00  0.00           H  
ATOM    428  CA  ALA A  26      11.222   2.079  -7.321  1.00  0.00           C  
ATOM    429  HA  ALA A  26      12.055   2.747  -7.543  1.00  0.00           H  
ATOM    430  C   ALA A  26      11.340   0.863  -8.255  1.00  0.00           C  
ATOM    431  CB  ALA A  26      11.310   1.661  -5.848  1.00  0.00           C  
ATOM    432  HB1 ALA A  26      12.257   1.150  -5.672  1.00  0.00           H  
ATOM    433  HB2 ALA A  26      10.492   0.986  -5.597  1.00  0.00           H  
ATOM    434  HB3 ALA A  26      11.265   2.541  -5.208  1.00  0.00           H  
ATOM    435  O   ALA A  26      12.409   0.600  -8.792  1.00  0.00           O  
ATOM    436  N   ALA A  27      10.240   0.145  -8.503  1.00  0.00           N  
ATOM    437  H   ALA A  27       9.394   0.366  -7.997  1.00  0.00           H  
ATOM    438  CA  ALA A  27      10.202  -0.957  -9.460  1.00  0.00           C  
ATOM    439  HA  ALA A  27      11.013  -1.647  -9.224  1.00  0.00           H  
ATOM    440  C   ALA A  27      10.407  -0.482 -10.906  1.00  0.00           C  
ATOM    441  CB  ALA A  27       8.867  -1.702  -9.328  1.00  0.00           C  
ATOM    442  HB1 ALA A  27       8.046  -1.052  -9.630  1.00  0.00           H  
ATOM    443  HB2 ALA A  27       8.884  -2.586  -9.966  1.00  0.00           H  
ATOM    444  HB3 ALA A  27       8.708  -2.016  -8.296  1.00  0.00           H  
ATOM    445  O   ALA A  27      11.050  -1.184 -11.680  1.00  0.00           O  
ATOM    446  N   GLU A  28       9.853   0.675 -11.281  1.00  0.00           N  
ATOM    447  H   GLU A  28       9.296   1.183 -10.610  1.00  0.00           H  
ATOM    448  CA  GLU A  28      10.059   1.297 -12.595  1.00  0.00           C  
ATOM    449  HA  GLU A  28       9.874   0.561 -13.378  1.00  0.00           H  
ATOM    450  C   GLU A  28      11.520   1.741 -12.766  1.00  0.00           C  
ATOM    451  CB  GLU A  28       9.068   2.466 -12.793  1.00  0.00           C  
ATOM    452  HB2 GLU A  28       9.072   3.090 -11.899  1.00  0.00           H  
ATOM    453  HB3 GLU A  28       9.397   3.073 -13.636  1.00  0.00           H  
ATOM    454  O   GLU A  28      12.165   1.331 -13.727  1.00  0.00           O  
ATOM    455  CG  GLU A  28       7.630   1.982 -13.079  1.00  0.00           C  
ATOM    456  HG2 GLU A  28       7.373   1.188 -12.379  1.00  0.00           H  
ATOM    457  HG3 GLU A  28       7.611   1.540 -14.075  1.00  0.00           H  
ATOM    458  CD  GLU A  28       6.545   3.079 -12.994  1.00  0.00           C  
ATOM    459  OE1 GLU A  28       5.342   2.709 -13.047  1.00  0.00           O  
ATOM    460  OE2 GLU A  28       6.869   4.279 -12.847  1.00  0.00           O  
ATOM    461  N   GLU A  29      12.077   2.471 -11.795  1.00  0.00           N  
ATOM    462  H   GLU A  29      11.493   2.776 -11.030  1.00  0.00           H  
ATOM    463  CA  GLU A  29      13.475   2.931 -11.814  1.00  0.00           C  
ATOM    464  HA  GLU A  29      13.652   3.487 -12.734  1.00  0.00           H  
ATOM    465  C   GLU A  29      14.470   1.750 -11.813  1.00  0.00           C  
ATOM    466  CB  GLU A  29      13.719   3.880 -10.615  1.00  0.00           C  
ATOM    467  HB2 GLU A  29      13.395   3.384  -9.700  1.00  0.00           H  
ATOM    468  HB3 GLU A  29      14.789   4.070 -10.539  1.00  0.00           H  
ATOM    469  O   GLU A  29      15.458   1.760 -12.551  1.00  0.00           O  
ATOM    470  CG  GLU A  29      12.993   5.242 -10.750  1.00  0.00           C  
ATOM    471  HG2 GLU A  29      13.383   5.748 -11.633  1.00  0.00           H  
ATOM    472  HG3 GLU A  29      11.931   5.069 -10.920  1.00  0.00           H  
ATOM    473  CD  GLU A  29      13.142   6.192  -9.536  1.00  0.00           C  
ATOM    474  OE1 GLU A  29      12.485   7.276  -9.522  1.00  0.00           O  
ATOM    475  OE2 GLU A  29      13.905   5.871  -8.604  1.00  0.00           O  
ATOM    476  N   ALA A  30      14.196   0.688 -11.047  1.00  0.00           N  
ATOM    477  H   ALA A  30      13.411   0.738 -10.413  1.00  0.00           H  
ATOM    478  CA  ALA A  30      14.996  -0.537 -11.065  1.00  0.00           C  
ATOM    479  HA  ALA A  30      16.047  -0.267 -10.962  1.00  0.00           H  
ATOM    480  C   ALA A  30      14.852  -1.304 -12.393  1.00  0.00           C  
ATOM    481  CB  ALA A  30      14.607  -1.394  -9.854  1.00  0.00           C  
ATOM    482  HB1 ALA A  30      14.768  -0.828  -8.936  1.00  0.00           H  
ATOM    483  HB2 ALA A  30      13.558  -1.682  -9.918  1.00  0.00           H  
ATOM    484  HB3 ALA A  30      15.229  -2.288  -9.822  1.00  0.00           H  
ATOM    485  O   ALA A  30      15.833  -1.834 -12.911  1.00  0.00           O  
ATOM    486  N   ALA A  31      13.659  -1.329 -12.998  1.00  0.00           N  
ATOM    487  H   ALA A  31      12.880  -0.860 -12.559  1.00  0.00           H  
ATOM    488  CA  ALA A  31      13.451  -1.968 -14.296  1.00  0.00           C  
ATOM    489  HA  ALA A  31      13.867  -2.974 -14.248  1.00  0.00           H  
ATOM    490  C   ALA A  31      14.172  -1.235 -15.441  1.00  0.00           C  
ATOM    491  CB  ALA A  31      11.948  -2.084 -14.573  1.00  0.00           C  
ATOM    492  HB1 ALA A  31      11.795  -2.560 -15.541  1.00  0.00           H  
ATOM    493  HB2 ALA A  31      11.479  -2.685 -13.795  1.00  0.00           H  
ATOM    494  HB3 ALA A  31      11.498  -1.091 -14.588  1.00  0.00           H  
ATOM    495  O   ALA A  31      14.640  -1.891 -16.372  1.00  0.00           O  
ATOM    496  N   GLU A  32      14.281   0.095 -15.377  1.00  0.00           N  
ATOM    497  H   GLU A  32      13.809   0.586 -14.632  1.00  0.00           H  
ATOM    498  CA  GLU A  32      15.071   0.884 -16.331  1.00  0.00           C  
ATOM    499  HA  GLU A  32      14.742   0.656 -17.345  1.00  0.00           H  
ATOM    500  C   GLU A  32      16.555   0.503 -16.262  1.00  0.00           C  
ATOM    501  CB  GLU A  32      14.867   2.390 -16.088  1.00  0.00           C  
ATOM    502  HB2 GLU A  32      14.992   2.607 -15.027  1.00  0.00           H  
ATOM    503  HB3 GLU A  32      15.626   2.936 -16.647  1.00  0.00           H  
ATOM    504  O   GLU A  32      17.138   0.161 -17.289  1.00  0.00           O  
ATOM    505  CG  GLU A  32      13.483   2.869 -16.558  1.00  0.00           C  
ATOM    506  HG2 GLU A  32      12.709   2.275 -16.073  1.00  0.00           H  
ATOM    507  HG3 GLU A  32      13.405   2.686 -17.630  1.00  0.00           H  
ATOM    508  CD  GLU A  32      13.211   4.362 -16.290  1.00  0.00           C  
ATOM    509  OE1 GLU A  32      12.081   4.799 -16.616  1.00  0.00           O  
ATOM    510  OE2 GLU A  32      14.122   5.078 -15.815  1.00  0.00           O  
ATOM    511  N   ARG A  33      17.138   0.433 -15.057  1.00  0.00           N  
ATOM    512  H   ARG A  33      16.597   0.717 -14.254  1.00  0.00           H  
ATOM    513  CA  ARG A  33      18.528  -0.027 -14.866  1.00  0.00           C  
ATOM    514  HA  ARG A  33      19.192   0.557 -15.504  1.00  0.00           H  
ATOM    515  C   ARG A  33      18.722  -1.485 -15.289  1.00  0.00           C  
ATOM    516  CB  ARG A  33      18.948   0.166 -13.405  1.00  0.00           C  
ATOM    517  HB2 ARG A  33      18.232  -0.345 -12.761  1.00  0.00           H  
ATOM    518  HB3 ARG A  33      19.930  -0.284 -13.259  1.00  0.00           H  
ATOM    519  O   ARG A  33      19.704  -1.817 -15.947  1.00  0.00           O  
ATOM    520  CG  ARG A  33      19.014   1.642 -12.992  1.00  0.00           C  
ATOM    521  HG2 ARG A  33      19.701   2.177 -13.648  1.00  0.00           H  
ATOM    522  HG3 ARG A  33      18.023   2.089 -13.071  1.00  0.00           H  
ATOM    523  CD  ARG A  33      19.508   1.743 -11.544  1.00  0.00           C  
ATOM    524  HD2 ARG A  33      20.561   1.465 -11.513  1.00  0.00           H  
ATOM    525  HD3 ARG A  33      18.945   1.033 -10.938  1.00  0.00           H  
ATOM    526  NE  ARG A  33      19.321   3.100 -10.989  1.00  0.00           N  
ATOM    527  HE  ARG A  33      18.893   3.778 -11.602  1.00  0.00           H  
ATOM    528  NH1 ARG A  33      20.003   2.606  -8.852  1.00  0.00           N  
ATOM    529 HH11 ARG A  33      19.935   2.801  -7.863  1.00  0.00           H  
ATOM    530 HH12 ARG A  33      20.322   1.702  -9.171  1.00  0.00           H  
ATOM    531  NH2 ARG A  33      19.036   4.562  -9.254  1.00  0.00           N  
ATOM    532 HH21 ARG A  33      18.441   5.126  -9.844  1.00  0.00           H  
ATOM    533 HH22 ARG A  33      18.913   4.649  -8.255  1.00  0.00           H  
ATOM    534  CZ  ARG A  33      19.468   3.423  -9.714  1.00  0.00           C  
ATOM    535  N   ALA A  34      17.753  -2.356 -15.007  1.00  0.00           N  
ATOM    536  H   ALA A  34      16.998  -2.052 -14.409  1.00  0.00           H  
ATOM    537  CA  ALA A  34      17.791  -3.752 -15.444  1.00  0.00           C  
ATOM    538  HA  ALA A  34      18.689  -4.217 -15.039  1.00  0.00           H  
ATOM    539  C   ALA A  34      17.837  -3.893 -16.976  1.00  0.00           C  
ATOM    540  CB  ALA A  34      16.563  -4.465 -14.876  1.00  0.00           C  
ATOM    541  HB1 ALA A  34      15.653  -4.048 -15.308  1.00  0.00           H  
ATOM    542  HB2 ALA A  34      16.535  -4.338 -13.794  1.00  0.00           H  
ATOM    543  HB3 ALA A  34      16.617  -5.527 -15.119  1.00  0.00           H  
ATOM    544  O   ALA A  34      18.504  -4.783 -17.506  1.00  0.00           O  
ATOM    545  N   ALA A  35      17.156  -3.003 -17.707  1.00  0.00           N  
ATOM    546  H   ALA A  35      16.636  -2.281 -17.231  1.00  0.00           H  
ATOM    547  CA  ALA A  35      17.212  -2.968 -19.168  1.00  0.00           C  
ATOM    548  HA  ALA A  35      17.011  -3.973 -19.539  1.00  0.00           H  
ATOM    549  C   ALA A  35      18.601  -2.565 -19.702  1.00  0.00           C  
ATOM    550  CB  ALA A  35      16.107  -2.038 -19.682  1.00  0.00           C  
ATOM    551  HB1 ALA A  35      16.319  -1.010 -19.389  1.00  0.00           H  
ATOM    552  HB2 ALA A  35      15.145  -2.338 -19.267  1.00  0.00           H  
ATOM    553  HB3 ALA A  35      16.066  -2.090 -20.770  1.00  0.00           H  
ATOM    554  O   ALA A  35      18.938  -2.907 -20.837  1.00  0.00           O  
ATOM    555  N   GLU A  36      19.421  -1.900 -18.883  1.00  0.00           N  
ATOM    556  H   GLU A  36      19.076  -1.623 -17.976  1.00  0.00           H  
ATOM    557  CA  GLU A  36      20.820  -1.562 -19.176  1.00  0.00           C  
ATOM    558  HA  GLU A  36      20.906  -1.373 -20.246  1.00  0.00           H  
ATOM    559  C   GLU A  36      21.794  -2.721 -18.875  1.00  0.00           C  
ATOM    560  CB  GLU A  36      21.222  -0.256 -18.459  1.00  0.00           C  
ATOM    561  HB2 GLU A  36      21.184  -0.400 -17.379  1.00  0.00           H  
ATOM    562  HB3 GLU A  36      22.249  -0.014 -18.733  1.00  0.00           H  
ATOM    563  O   GLU A  36      22.997  -2.593 -19.104  1.00  0.00           O  
ATOM    564  CG  GLU A  36      20.324   0.931 -18.856  1.00  0.00           C  
ATOM    565  HG2 GLU A  36      20.394   1.063 -19.936  1.00  0.00           H  
ATOM    566  HG3 GLU A  36      19.286   0.696 -18.622  1.00  0.00           H  
ATOM    567  CD  GLU A  36      20.685   2.259 -18.167  1.00  0.00           C  
ATOM    568  OE1 GLU A  36      20.033   3.272 -18.513  1.00  0.00           O  
ATOM    569  OE2 GLU A  36      21.639   2.293 -17.356  1.00  0.00           O  
ATOM    570  N   GLY A  37      21.281  -3.882 -18.442  1.00  0.00           N  
ATOM    571  H   GLY A  37      20.290  -3.915 -18.252  1.00  0.00           H  
ATOM    572  CA  GLY A  37      22.063  -5.092 -18.170  1.00  0.00           C  
ATOM    573  HA2 GLY A  37      22.977  -5.086 -18.765  1.00  0.00           H  
ATOM    574  HA3 GLY A  37      21.469  -5.959 -18.457  1.00  0.00           H  
ATOM    575  C   GLY A  37      22.458  -5.275 -16.704  1.00  0.00           C  
ATOM    576  O   GLY A  37      23.281  -6.138 -16.409  1.00  0.00           O  
ATOM    577  N   ASP A  38      21.885  -4.482 -15.800  1.00  0.00           N  
ATOM    578  H   ASP A  38      21.249  -3.761 -16.111  1.00  0.00           H  
ATOM    579  CA  ASP A  38      22.096  -4.605 -14.361  1.00  0.00           C  
ATOM    580  HA  ASP A  38      23.147  -4.821 -14.169  1.00  0.00           H  
ATOM    581  C   ASP A  38      21.259  -5.770 -13.791  1.00  0.00           C  
ATOM    582  CB  ASP A  38      21.792  -3.240 -13.726  1.00  0.00           C  
ATOM    583  HB2 ASP A  38      20.732  -3.018 -13.842  1.00  0.00           H  
ATOM    584  HB3 ASP A  38      22.354  -2.476 -14.262  1.00  0.00           H  
ATOM    585  O   ASP A  38      20.035  -5.680 -13.641  1.00  0.00           O  
ATOM    586  CG  ASP A  38      22.159  -3.155 -12.246  1.00  0.00           C  
ATOM    587  OD1 ASP A  38      22.218  -4.223 -11.602  1.00  0.00           O  
ATOM    588  OD2 ASP A  38      22.323  -2.008 -11.772  1.00  0.00           O  
ATOM    589  N   GLU A  39      21.919  -6.902 -13.523  1.00  0.00           N  
ATOM    590  H   GLU A  39      22.915  -6.926 -13.689  1.00  0.00           H  
ATOM    591  CA  GLU A  39      21.280  -8.091 -12.944  1.00  0.00           C  
ATOM    592  HA  GLU A  39      20.408  -8.342 -13.547  1.00  0.00           H  
ATOM    593  C   GLU A  39      20.748  -7.823 -11.523  1.00  0.00           C  
ATOM    594  CB  GLU A  39      22.240  -9.303 -12.968  1.00  0.00           C  
ATOM    595  HB2 GLU A  39      21.771 -10.120 -12.420  1.00  0.00           H  
ATOM    596  HB3 GLU A  39      23.170  -9.036 -12.465  1.00  0.00           H  
ATOM    597  O   GLU A  39      19.671  -8.313 -11.185  1.00  0.00           O  
ATOM    598  CG  GLU A  39      22.545  -9.794 -14.398  1.00  0.00           C  
ATOM    599  HG2 GLU A  39      21.596  -9.964 -14.907  1.00  0.00           H  
ATOM    600  HG3 GLU A  39      23.068  -9.004 -14.936  1.00  0.00           H  
ATOM    601  CD  GLU A  39      23.387 -11.087 -14.483  1.00  0.00           C  
ATOM    602  OE1 GLU A  39      23.413 -11.680 -15.591  1.00  0.00           O  
ATOM    603  OE2 GLU A  39      24.007 -11.497 -13.477  1.00  0.00           O  
ATOM    604  N   GLU A  40      21.416  -6.977 -10.730  1.00  0.00           N  
ATOM    605  H   GLU A  40      22.191  -6.454 -11.111  1.00  0.00           H  
ATOM    606  CA  GLU A  40      20.983  -6.621  -9.369  1.00  0.00           C  
ATOM    607  HA  GLU A  40      20.766  -7.529  -8.808  1.00  0.00           H  
ATOM    608  C   GLU A  40      19.701  -5.779  -9.418  1.00  0.00           C  
ATOM    609  CB  GLU A  40      22.091  -5.842  -8.629  1.00  0.00           C  
ATOM    610  HB2 GLU A  40      22.261  -4.891  -9.134  1.00  0.00           H  
ATOM    611  HB3 GLU A  40      21.733  -5.624  -7.622  1.00  0.00           H  
ATOM    612  O   GLU A  40      18.721  -6.046  -8.715  1.00  0.00           O  
ATOM    613  CG  GLU A  40      23.428  -6.596  -8.519  1.00  0.00           C  
ATOM    614  HG2 GLU A  40      23.254  -7.535  -7.992  1.00  0.00           H  
ATOM    615  HG3 GLU A  40      23.780  -6.840  -9.521  1.00  0.00           H  
ATOM    616  CD  GLU A  40      24.539  -5.803  -7.799  1.00  0.00           C  
ATOM    617  OE1 GLU A  40      25.644  -6.378  -7.638  1.00  0.00           O  
ATOM    618  OE2 GLU A  40      24.317  -4.630  -7.417  1.00  0.00           O  
ATOM    619  N   ALA A  41      19.648  -4.797 -10.323  1.00  0.00           N  
ATOM    620  H   ALA A  41      20.489  -4.596 -10.845  1.00  0.00           H  
ATOM    621  CA  ALA A  41      18.451  -3.988 -10.527  1.00  0.00           C  
ATOM    622  HA  ALA A  41      18.175  -3.541  -9.572  1.00  0.00           H  
ATOM    623  C   ALA A  41      17.260  -4.825 -11.014  1.00  0.00           C  
ATOM    624  CB  ALA A  41      18.769  -2.866 -11.510  1.00  0.00           C  
ATOM    625  HB1 ALA A  41      17.919  -2.185 -11.544  1.00  0.00           H  
ATOM    626  HB2 ALA A  41      19.650  -2.318 -11.176  1.00  0.00           H  
ATOM    627  HB3 ALA A  41      18.948  -3.285 -12.501  1.00  0.00           H  
ATOM    628  O   ALA A  41      16.107  -4.525 -10.687  1.00  0.00           O  
ATOM    629  N   ARG A  42      17.519  -5.905 -11.761  1.00  0.00           N  
ATOM    630  H   ARG A  42      18.484  -6.099 -11.988  1.00  0.00           H  
ATOM    631  CA  ARG A  42      16.469  -6.836 -12.180  1.00  0.00           C  
ATOM    632  HA  ARG A  42      15.671  -6.261 -12.650  1.00  0.00           H  
ATOM    633  C   ARG A  42      15.842  -7.547 -10.986  1.00  0.00           C  
ATOM    634  CB  ARG A  42      17.042  -7.831 -13.189  1.00  0.00           C  
ATOM    635  HB2 ARG A  42      17.788  -8.462 -12.706  1.00  0.00           H  
ATOM    636  HB3 ARG A  42      17.522  -7.295 -14.008  1.00  0.00           H  
ATOM    637  O   ARG A  42      14.614  -7.591 -10.900  1.00  0.00           O  
ATOM    638  CG  ARG A  42      15.928  -8.723 -13.726  1.00  0.00           C  
ATOM    639  HG2 ARG A  42      15.165  -8.116 -14.213  1.00  0.00           H  
ATOM    640  HG3 ARG A  42      15.474  -9.286 -12.910  1.00  0.00           H  
ATOM    641  CD  ARG A  42      16.518  -9.708 -14.717  1.00  0.00           C  
ATOM    642  HD2 ARG A  42      16.887  -9.156 -15.581  1.00  0.00           H  
ATOM    643  HD3 ARG A  42      17.348 -10.231 -14.243  1.00  0.00           H  
ATOM    644  NE  ARG A  42      15.489 -10.677 -15.106  1.00  0.00           N  
ATOM    645  HE  ARG A  42      14.719 -10.784 -14.461  1.00  0.00           H  
ATOM    646  NH1 ARG A  42      16.596 -11.496 -16.936  1.00  0.00           N  
ATOM    647 HH11 ARG A  42      16.696 -12.180 -17.673  1.00  0.00           H  
ATOM    648 HH12 ARG A  42      17.363 -10.887 -16.692  1.00  0.00           H  
ATOM    649  NH2 ARG A  42      14.599 -12.340 -16.328  1.00  0.00           N  
ATOM    650 HH21 ARG A  42      14.669 -13.047 -17.045  1.00  0.00           H  
ATOM    651 HH22 ARG A  42      13.888 -12.367 -15.612  1.00  0.00           H  
ATOM    652  CZ  ARG A  42      15.568 -11.495 -16.128  1.00  0.00           C  
ATOM    653  N   GLU A  43      16.656  -8.075 -10.078  1.00  0.00           N  
ATOM    654  H   GLU A  43      17.655  -7.994 -10.208  1.00  0.00           H  
ATOM    655  CA  GLU A  43      16.165  -8.746  -8.871  1.00  0.00           C  
ATOM    656  HA  GLU A  43      15.480  -9.544  -9.159  1.00  0.00           H  
ATOM    657  C   GLU A  43      15.369  -7.776  -7.987  1.00  0.00           C  
ATOM    658  CB  GLU A  43      17.331  -9.378  -8.098  1.00  0.00           C  
ATOM    659  HB2 GLU A  43      18.088  -8.624  -7.884  1.00  0.00           H  
ATOM    660  HB3 GLU A  43      16.937  -9.759  -7.155  1.00  0.00           H  
ATOM    661  O   GLU A  43      14.244  -8.087  -7.579  1.00  0.00           O  
ATOM    662  CG  GLU A  43      17.959 -10.544  -8.882  1.00  0.00           C  
ATOM    663  HG2 GLU A  43      18.402 -10.162  -9.802  1.00  0.00           H  
ATOM    664  HG3 GLU A  43      17.162 -11.232  -9.164  1.00  0.00           H  
ATOM    665  CD  GLU A  43      19.021 -11.325  -8.092  1.00  0.00           C  
ATOM    666  OE1 GLU A  43      19.551 -12.300  -8.676  1.00  0.00           O  
ATOM    667  OE2 GLU A  43      19.220 -11.019  -6.897  1.00  0.00           O  
ATOM    668  N   LEU A  44      15.876  -6.554  -7.791  1.00  0.00           N  
ATOM    669  H   LEU A  44      16.812  -6.373  -8.124  1.00  0.00           H  
ATOM    670  CA  LEU A  44      15.167  -5.501  -7.057  1.00  0.00           C  
ATOM    671  HA  LEU A  44      14.945  -5.869  -6.055  1.00  0.00           H  
ATOM    672  C   LEU A  44      13.814  -5.158  -7.698  1.00  0.00           C  
ATOM    673  CB  LEU A  44      16.060  -4.250  -6.958  1.00  0.00           C  
ATOM    674  HB2 LEU A  44      16.414  -3.996  -7.957  1.00  0.00           H  
ATOM    675  HB3 LEU A  44      15.452  -3.418  -6.601  1.00  0.00           H  
ATOM    676  O   LEU A  44      12.802  -5.082  -6.997  1.00  0.00           O  
ATOM    677  CG  LEU A  44      17.273  -4.394  -6.020  1.00  0.00           C  
ATOM    678  HG  LEU A  44      17.872  -5.257  -6.312  1.00  0.00           H  
ATOM    679  CD1 LEU A  44      18.139  -3.137  -6.110  1.00  0.00           C  
ATOM    680 HD11 LEU A  44      18.494  -3.018  -7.134  1.00  0.00           H  
ATOM    681 HD12 LEU A  44      19.011  -3.254  -5.467  1.00  0.00           H  
ATOM    682 HD13 LEU A  44      17.572  -2.256  -5.808  1.00  0.00           H  
ATOM    683  CD2 LEU A  44      16.847  -4.559  -4.558  1.00  0.00           C  
ATOM    684 HD21 LEU A  44      16.215  -3.727  -4.250  1.00  0.00           H  
ATOM    685 HD22 LEU A  44      16.315  -5.502  -4.438  1.00  0.00           H  
ATOM    686 HD23 LEU A  44      17.738  -4.596  -3.931  1.00  0.00           H  
ATOM    687  N   ALA A  45      13.755  -5.002  -9.024  1.00  0.00           N  
ATOM    688  H   ALA A  45      14.614  -5.067  -9.552  1.00  0.00           H  
ATOM    689  CA  ALA A  45      12.514  -4.702  -9.736  1.00  0.00           C  
ATOM    690  HA  ALA A  45      12.092  -3.787  -9.319  1.00  0.00           H  
ATOM    691  C   ALA A  45      11.465  -5.817  -9.583  1.00  0.00           C  
ATOM    692  CB  ALA A  45      12.835  -4.461 -11.215  1.00  0.00           C  
ATOM    693  HB1 ALA A  45      13.591  -3.682 -11.309  1.00  0.00           H  
ATOM    694  HB2 ALA A  45      13.223  -5.374 -11.667  1.00  0.00           H  
ATOM    695  HB3 ALA A  45      11.934  -4.145 -11.741  1.00  0.00           H  
ATOM    696  O   ALA A  45      10.272  -5.532  -9.422  1.00  0.00           O  
ATOM    697  N   GLU A  46      11.889  -7.084  -9.625  1.00  0.00           N  
ATOM    698  H   GLU A  46      12.876  -7.254  -9.757  1.00  0.00           H  
ATOM    699  CA  GLU A  46      11.006  -8.239  -9.436  1.00  0.00           C  
ATOM    700  HA  GLU A  46      10.147  -8.132 -10.098  1.00  0.00           H  
ATOM    701  C   GLU A  46      10.443  -8.285  -8.007  1.00  0.00           C  
ATOM    702  CB  GLU A  46      11.734  -9.546  -9.817  1.00  0.00           C  
ATOM    703  HB2 GLU A  46      12.703  -9.587  -9.321  1.00  0.00           H  
ATOM    704  HB3 GLU A  46      11.129 -10.383  -9.466  1.00  0.00           H  
ATOM    705  O   GLU A  46       9.227  -8.456  -7.834  1.00  0.00           O  
ATOM    706  CG  GLU A  46      11.920  -9.688 -11.345  1.00  0.00           C  
ATOM    707  HG2 GLU A  46      12.489  -8.838 -11.721  1.00  0.00           H  
ATOM    708  HG3 GLU A  46      10.935  -9.639 -11.809  1.00  0.00           H  
ATOM    709  CD  GLU A  46      12.602 -10.998 -11.800  1.00  0.00           C  
ATOM    710  OE1 GLU A  46      13.015 -11.066 -12.993  1.00  0.00           O  
ATOM    711  OE2 GLU A  46      12.593 -11.972 -11.016  1.00  0.00           O  
ATOM    712  N   VAL A  47      11.285  -8.043  -6.994  1.00  0.00           N  
ATOM    713  H   VAL A  47      12.264  -7.914  -7.205  1.00  0.00           H  
ATOM    714  CA  VAL A  47      10.851  -7.964  -5.592  1.00  0.00           C  
ATOM    715  HA  VAL A  47      10.292  -8.870  -5.360  1.00  0.00           H  
ATOM    716  C   VAL A  47       9.889  -6.792  -5.390  1.00  0.00           C  
ATOM    717  CB  VAL A  47      12.049  -7.900  -4.620  1.00  0.00           C  
ATOM    718  HB  VAL A  47      12.690  -7.058  -4.880  1.00  0.00           H  
ATOM    719  O   VAL A  47       8.762  -7.005  -4.942  1.00  0.00           O  
ATOM    720  CG1 VAL A  47      11.563  -7.733  -3.171  1.00  0.00           C  
ATOM    721 HG11 VAL A  47      10.841  -8.511  -2.924  1.00  0.00           H  
ATOM    722 HG12 VAL A  47      11.101  -6.755  -3.037  1.00  0.00           H  
ATOM    723 HG13 VAL A  47      12.404  -7.807  -2.482  1.00  0.00           H  
ATOM    724  CG2 VAL A  47      12.868  -9.196  -4.671  1.00  0.00           C  
ATOM    725 HG21 VAL A  47      13.227  -9.383  -5.684  1.00  0.00           H  
ATOM    726 HG22 VAL A  47      13.741  -9.107  -4.025  1.00  0.00           H  
ATOM    727 HG23 VAL A  47      12.264 -10.044  -4.349  1.00  0.00           H  
ATOM    728  N   PHE A  48      10.260  -5.566  -5.776  1.00  0.00           N  
ATOM    729  H   PHE A  48      11.183  -5.436  -6.164  1.00  0.00           H  
ATOM    730  CA  PHE A  48       9.399  -4.389  -5.600  1.00  0.00           C  
ATOM    731  HA  PHE A  48       9.174  -4.272  -4.540  1.00  0.00           H  
ATOM    732  C   PHE A  48       8.048  -4.545  -6.298  1.00  0.00           C  
ATOM    733  CB  PHE A  48      10.105  -3.122  -6.108  1.00  0.00           C  
ATOM    734  HB2 PHE A  48      10.355  -3.269  -7.158  1.00  0.00           H  
ATOM    735  HB3 PHE A  48       9.405  -2.289  -6.041  1.00  0.00           H  
ATOM    736  O   PHE A  48       7.013  -4.193  -5.727  1.00  0.00           O  
ATOM    737  CG  PHE A  48      11.361  -2.704  -5.369  1.00  0.00           C  
ATOM    738  CD1 PHE A  48      11.465  -2.860  -3.975  1.00  0.00           C  
ATOM    739  HD1 PHE A  48      10.628  -3.236  -3.406  1.00  0.00           H  
ATOM    740  CD2 PHE A  48      12.424  -2.109  -6.075  1.00  0.00           C  
ATOM    741  HD2 PHE A  48      12.357  -1.963  -7.143  1.00  0.00           H  
ATOM    742  CE1 PHE A  48      12.647  -2.498  -3.304  1.00  0.00           C  
ATOM    743  HE1 PHE A  48      12.730  -2.618  -2.234  1.00  0.00           H  
ATOM    744  CE2 PHE A  48      13.588  -1.708  -5.398  1.00  0.00           C  
ATOM    745  HE2 PHE A  48      14.399  -1.250  -5.944  1.00  0.00           H  
ATOM    746  CZ  PHE A  48      13.707  -1.917  -4.015  1.00  0.00           C  
ATOM    747  HZ  PHE A  48      14.608  -1.615  -3.501  1.00  0.00           H  
ATOM    748  N   ARG A  49       8.016  -5.128  -7.503  1.00  0.00           N  
ATOM    749  H   ARG A  49       8.892  -5.398  -7.927  1.00  0.00           H  
ATOM    750  CA  ARG A  49       6.759  -5.346  -8.225  1.00  0.00           C  
ATOM    751  HA  ARG A  49       6.237  -4.391  -8.282  1.00  0.00           H  
ATOM    752  C   ARG A  49       5.840  -6.311  -7.483  1.00  0.00           C  
ATOM    753  CB  ARG A  49       7.062  -5.832  -9.643  1.00  0.00           C  
ATOM    754  HB2 ARG A  49       7.757  -5.130 -10.104  1.00  0.00           H  
ATOM    755  HB3 ARG A  49       7.537  -6.812  -9.601  1.00  0.00           H  
ATOM    756  O   ARG A  49       4.655  -6.011  -7.343  1.00  0.00           O  
ATOM    757  CG  ARG A  49       5.786  -5.904 -10.498  1.00  0.00           C  
ATOM    758  HG2 ARG A  49       5.059  -6.565 -10.025  1.00  0.00           H  
ATOM    759  HG3 ARG A  49       5.347  -4.910 -10.587  1.00  0.00           H  
ATOM    760  CD  ARG A  49       6.089  -6.459 -11.891  1.00  0.00           C  
ATOM    761  HD2 ARG A  49       5.152  -6.553 -12.439  1.00  0.00           H  
ATOM    762  HD3 ARG A  49       6.530  -7.449 -11.775  1.00  0.00           H  
ATOM    763  NE  ARG A  49       7.009  -5.583 -12.639  1.00  0.00           N  
ATOM    764  HE  ARG A  49       7.257  -4.707 -12.202  1.00  0.00           H  
ATOM    765  NH1 ARG A  49       7.452  -7.015 -14.372  1.00  0.00           N  
ATOM    766 HH11 ARG A  49       8.029  -7.250 -15.168  1.00  0.00           H  
ATOM    767 HH12 ARG A  49       6.884  -7.713 -13.916  1.00  0.00           H  
ATOM    768  NH2 ARG A  49       8.468  -5.024 -14.289  1.00  0.00           N  
ATOM    769 HH21 ARG A  49       8.689  -4.167 -13.802  1.00  0.00           H  
ATOM    770 HH22 ARG A  49       9.015  -5.262 -15.104  1.00  0.00           H  
ATOM    771  CZ  ARG A  49       7.634  -5.875 -13.762  1.00  0.00           C  
ATOM    772  N   ARG A  50       6.352  -7.450  -7.011  1.00  0.00           N  
ATOM    773  H   ARG A  50       7.344  -7.607  -7.112  1.00  0.00           H  
ATOM    774  CA  ARG A  50       5.540  -8.432  -6.275  1.00  0.00           C  
ATOM    775  HA  ARG A  50       4.694  -8.741  -6.889  1.00  0.00           H  
ATOM    776  C   ARG A  50       4.948  -7.815  -5.010  1.00  0.00           C  
ATOM    777  CB  ARG A  50       6.410  -9.652  -5.955  1.00  0.00           C  
ATOM    778  HB2 ARG A  50       6.741 -10.116  -6.884  1.00  0.00           H  
ATOM    779  HB3 ARG A  50       7.290  -9.326  -5.400  1.00  0.00           H  
ATOM    780  O   ARG A  50       3.743  -7.888  -4.793  1.00  0.00           O  
ATOM    781  CG  ARG A  50       5.636 -10.674  -5.115  1.00  0.00           C  
ATOM    782  HG2 ARG A  50       4.786 -11.060  -5.677  1.00  0.00           H  
ATOM    783  HG3 ARG A  50       5.269 -10.197  -4.206  1.00  0.00           H  
ATOM    784  CD  ARG A  50       6.546 -11.821  -4.695  1.00  0.00           C  
ATOM    785  HD2 ARG A  50       6.697 -12.498  -5.536  1.00  0.00           H  
ATOM    786  HD3 ARG A  50       7.506 -11.407  -4.388  1.00  0.00           H  
ATOM    787  NE  ARG A  50       5.944 -12.525  -3.556  1.00  0.00           N  
ATOM    788  HE  ARG A  50       5.066 -12.153  -3.222  1.00  0.00           H  
ATOM    789  NH1 ARG A  50       7.760 -13.833  -3.053  1.00  0.00           N  
ATOM    790 HH11 ARG A  50       8.253 -14.433  -2.407  1.00  0.00           H  
ATOM    791 HH12 ARG A  50       8.254 -13.402  -3.822  1.00  0.00           H  
ATOM    792  NH2 ARG A  50       5.947 -13.854  -1.731  1.00  0.00           N  
ATOM    793 HH21 ARG A  50       5.082 -13.405  -1.469  1.00  0.00           H  
ATOM    794 HH22 ARG A  50       6.437 -14.440  -1.070  1.00  0.00           H  
ATOM    795  CZ  ARG A  50       6.554 -13.404  -2.790  1.00  0.00           C  
ATOM    796  N   GLU A  51       5.789  -7.162  -4.224  1.00  0.00           N  
ATOM    797  H   GLU A  51       6.768  -7.142  -4.471  1.00  0.00           H  
ATOM    798  CA  GLU A  51       5.392  -6.562  -2.951  1.00  0.00           C  
ATOM    799  HA  GLU A  51       4.903  -7.304  -2.319  1.00  0.00           H  
ATOM    800  C   GLU A  51       4.409  -5.399  -3.152  1.00  0.00           C  
ATOM    801  CB  GLU A  51       6.654  -6.080  -2.251  1.00  0.00           C  
ATOM    802  HB2 GLU A  51       7.128  -5.370  -2.929  1.00  0.00           H  
ATOM    803  HB3 GLU A  51       6.382  -5.561  -1.332  1.00  0.00           H  
ATOM    804  O   GLU A  51       3.487  -5.231  -2.358  1.00  0.00           O  
ATOM    805  CG  GLU A  51       7.668  -7.199  -1.939  1.00  0.00           C  
ATOM    806  HG2 GLU A  51       7.869  -7.779  -2.840  1.00  0.00           H  
ATOM    807  HG3 GLU A  51       8.619  -6.760  -1.635  1.00  0.00           H  
ATOM    808  CD  GLU A  51       7.235  -8.181  -0.860  1.00  0.00           C  
ATOM    809  OE1 GLU A  51       7.796  -9.301  -0.836  1.00  0.00           O  
ATOM    810  OE2 GLU A  51       6.421  -7.852   0.025  1.00  0.00           O  
ATOM    811  N   SER A  52       4.517  -4.651  -4.261  1.00  0.00           N  
ATOM    812  H   SER A  52       5.340  -4.760  -4.835  1.00  0.00           H  
ATOM    813  CA  SER A  52       3.533  -3.615  -4.609  1.00  0.00           C  
ATOM    814  HA  SER A  52       3.491  -2.909  -3.779  1.00  0.00           H  
ATOM    815  C   SER A  52       2.120  -4.185  -4.795  1.00  0.00           C  
ATOM    816  CB  SER A  52       3.973  -2.836  -5.858  1.00  0.00           C  
ATOM    817  HB2 SER A  52       3.435  -1.888  -5.884  1.00  0.00           H  
ATOM    818  HB3 SER A  52       5.039  -2.616  -5.794  1.00  0.00           H  
ATOM    819  O   SER A  52       1.141  -3.568  -4.373  1.00  0.00           O  
ATOM    820  OG  SER A  52       3.723  -3.523  -7.072  1.00  0.00           O  
ATOM    821  HG  SER A  52       4.128  -4.392  -7.036  1.00  0.00           H  
ATOM    822  N   ILE A  53       2.003  -5.382  -5.385  1.00  0.00           N  
ATOM    823  H   ILE A  53       2.854  -5.865  -5.636  1.00  0.00           H  
ATOM    824  CA  ILE A  53       0.722  -6.062  -5.617  1.00  0.00           C  
ATOM    825  HA  ILE A  53       0.009  -5.342  -6.018  1.00  0.00           H  
ATOM    826  C   ILE A  53       0.150  -6.574  -4.296  1.00  0.00           C  
ATOM    827  CB  ILE A  53       0.898  -7.210  -6.640  1.00  0.00           C  
ATOM    828  HB  ILE A  53       1.710  -7.855  -6.303  1.00  0.00           H  
ATOM    829  O   ILE A  53      -1.049  -6.430  -4.049  1.00  0.00           O  
ATOM    830  CG1 ILE A  53       1.269  -6.638  -8.027  1.00  0.00           C  
ATOM    831 HG12 ILE A  53       0.411  -6.112  -8.444  1.00  0.00           H  
ATOM    832 HG13 ILE A  53       2.076  -5.913  -7.917  1.00  0.00           H  
ATOM    833  CG2 ILE A  53      -0.375  -8.077  -6.739  1.00  0.00           C  
ATOM    834 HG21 ILE A  53      -1.229  -7.449  -6.990  1.00  0.00           H  
ATOM    835 HG22 ILE A  53      -0.547  -8.572  -5.783  1.00  0.00           H  
ATOM    836 HG23 ILE A  53      -0.248  -8.852  -7.495  1.00  0.00           H  
ATOM    837  CD1 ILE A  53       1.751  -7.696  -9.028  1.00  0.00           C  
ATOM    838 HD11 ILE A  53       2.114  -7.195  -9.925  1.00  0.00           H  
ATOM    839 HD12 ILE A  53       2.567  -8.273  -8.593  1.00  0.00           H  
ATOM    840 HD13 ILE A  53       0.936  -8.363  -9.311  1.00  0.00           H  
ATOM    841  N   ASP A  54       0.994  -7.169  -3.457  1.00  0.00           N  
ATOM    842  H   ASP A  54       1.961  -7.279  -3.728  1.00  0.00           H  
ATOM    843  CA  ASP A  54       0.581  -7.704  -2.161  1.00  0.00           C  
ATOM    844  HA  ASP A  54      -0.301  -8.328  -2.303  1.00  0.00           H  
ATOM    845  C   ASP A  54       0.144  -6.563  -1.218  1.00  0.00           C  
ATOM    846  CB  ASP A  54       1.701  -8.613  -1.608  1.00  0.00           C  
ATOM    847  HB2 ASP A  54       2.635  -8.053  -1.580  1.00  0.00           H  
ATOM    848  HB3 ASP A  54       1.445  -8.894  -0.587  1.00  0.00           H  
ATOM    849  O   ASP A  54      -0.948  -6.622  -0.645  1.00  0.00           O  
ATOM    850  CG  ASP A  54       1.896  -9.911  -2.431  1.00  0.00           C  
ATOM    851  OD1 ASP A  54       0.940 -10.320  -3.145  1.00  0.00           O  
ATOM    852  OD2 ASP A  54       2.992 -10.524  -2.351  1.00  0.00           O  
ATOM    853  N   ALA A  55       0.894  -5.454  -1.173  1.00  0.00           N  
ATOM    854  H   ALA A  55       1.784  -5.459  -1.652  1.00  0.00           H  
ATOM    855  CA  ALA A  55       0.524  -4.246  -0.433  1.00  0.00           C  
ATOM    856  HA  ALA A  55       0.379  -4.516   0.613  1.00  0.00           H  
ATOM    857  C   ALA A  55      -0.788  -3.614  -0.937  1.00  0.00           C  
ATOM    858  CB  ALA A  55       1.684  -3.245  -0.516  1.00  0.00           C  
ATOM    859  HB1 ALA A  55       1.440  -2.350   0.056  1.00  0.00           H  
ATOM    860  HB2 ALA A  55       2.587  -3.696  -0.105  1.00  0.00           H  
ATOM    861  HB3 ALA A  55       1.868  -2.971  -1.555  1.00  0.00           H  
ATOM    862  O   ALA A  55      -1.609  -3.171  -0.130  1.00  0.00           O  
ATOM    863  N   MET A  56      -1.025  -3.599  -2.255  1.00  0.00           N  
ATOM    864  H   MET A  56      -0.300  -3.928  -2.876  1.00  0.00           H  
ATOM    865  CA  MET A  56      -2.273  -3.090  -2.836  1.00  0.00           C  
ATOM    866  HA  MET A  56      -2.446  -2.078  -2.470  1.00  0.00           H  
ATOM    867  C   MET A  56      -3.484  -3.911  -2.393  1.00  0.00           C  
ATOM    868  CB  MET A  56      -2.145  -3.027  -4.362  1.00  0.00           C  
ATOM    869  HB2 MET A  56      -1.264  -2.437  -4.614  1.00  0.00           H  
ATOM    870  HB3 MET A  56      -2.010  -4.035  -4.754  1.00  0.00           H  
ATOM    871  O   MET A  56      -4.459  -3.338  -1.909  1.00  0.00           O  
ATOM    872  CG  MET A  56      -3.358  -2.374  -5.034  1.00  0.00           C  
ATOM    873  HG2 MET A  56      -4.256  -2.956  -4.826  1.00  0.00           H  
ATOM    874  HG3 MET A  56      -3.497  -1.379  -4.611  1.00  0.00           H  
ATOM    875  SD  MET A  56      -3.183  -2.204  -6.833  1.00  0.00           S  
ATOM    876  CE  MET A  56      -3.347  -3.943  -7.315  1.00  0.00           C  
ATOM    877  HE1 MET A  56      -4.288  -4.334  -6.927  1.00  0.00           H  
ATOM    878  HE2 MET A  56      -3.347  -4.017  -8.402  1.00  0.00           H  
ATOM    879  HE3 MET A  56      -2.515  -4.522  -6.912  1.00  0.00           H  
ATOM    880  N   LYS A  57      -3.406  -5.244  -2.470  1.00  0.00           N  
ATOM    881  H   LYS A  57      -2.556  -5.648  -2.837  1.00  0.00           H  
ATOM    882  CA  LYS A  57      -4.489  -6.131  -2.012  1.00  0.00           C  
ATOM    883  HA  LYS A  57      -5.410  -5.880  -2.538  1.00  0.00           H  
ATOM    884  C   LYS A  57      -4.773  -5.962  -0.518  1.00  0.00           C  
ATOM    885  CB  LYS A  57      -4.110  -7.586  -2.291  1.00  0.00           C  
ATOM    886  HB2 LYS A  57      -3.125  -7.775  -1.863  1.00  0.00           H  
ATOM    887  HB3 LYS A  57      -4.826  -8.238  -1.791  1.00  0.00           H  
ATOM    888  O   LYS A  57      -5.935  -5.933  -0.114  1.00  0.00           O  
ATOM    889  CG  LYS A  57      -4.106  -7.929  -3.784  1.00  0.00           C  
ATOM    890  HG2 LYS A  57      -5.126  -7.931  -4.168  1.00  0.00           H  
ATOM    891  HG3 LYS A  57      -3.516  -7.201  -4.341  1.00  0.00           H  
ATOM    892  CD  LYS A  57      -3.479  -9.315  -3.937  1.00  0.00           C  
ATOM    893  HD2 LYS A  57      -4.089 -10.053  -3.416  1.00  0.00           H  
ATOM    894  HD3 LYS A  57      -2.491  -9.289  -3.479  1.00  0.00           H  
ATOM    895  CE  LYS A  57      -3.328  -9.703  -5.404  1.00  0.00           C  
ATOM    896  HE2 LYS A  57      -4.311  -9.907  -5.829  1.00  0.00           H  
ATOM    897  HE3 LYS A  57      -2.891  -8.855  -5.931  1.00  0.00           H  
ATOM    898  NZ  LYS A  57      -2.430 -10.877  -5.502  1.00  0.00           N  
ATOM    899  HZ1 LYS A  57      -1.550 -10.656  -5.058  1.00  0.00           H  
ATOM    900  HZ2 LYS A  57      -2.242 -11.122  -6.464  1.00  0.00           H  
ATOM    901  HZ3 LYS A  57      -2.814 -11.667  -5.003  1.00  0.00           H  
ATOM    902  N   ALA A  58      -3.724  -5.831   0.295  1.00  0.00           N  
ATOM    903  H   ALA A  58      -2.797  -5.921  -0.096  1.00  0.00           H  
ATOM    904  CA  ALA A  58      -3.838  -5.564   1.727  1.00  0.00           C  
ATOM    905  HA  ALA A  58      -4.408  -6.363   2.200  1.00  0.00           H  
ATOM    906  C   ALA A  58      -4.574  -4.242   2.006  1.00  0.00           C  
ATOM    907  CB  ALA A  58      -2.422  -5.563   2.317  1.00  0.00           C  
ATOM    908  HB1 ALA A  58      -1.758  -4.941   1.716  1.00  0.00           H  
ATOM    909  HB2 ALA A  58      -2.024  -6.577   2.339  1.00  0.00           H  
ATOM    910  HB3 ALA A  58      -2.435  -5.149   3.325  1.00  0.00           H  
ATOM    911  O   ALA A  58      -5.541  -4.215   2.772  1.00  0.00           O  
ATOM    912  N   ALA A  59      -4.161  -3.157   1.343  1.00  0.00           N  
ATOM    913  H   ALA A  59      -3.358  -3.238   0.736  1.00  0.00           H  
ATOM    914  CA  ALA A  59      -4.774  -1.841   1.499  1.00  0.00           C  
ATOM    915  HA  ALA A  59      -4.770  -1.581   2.558  1.00  0.00           H  
ATOM    916  C   ALA A  59      -6.237  -1.816   1.021  1.00  0.00           C  
ATOM    917  CB  ALA A  59      -3.920  -0.815   0.745  1.00  0.00           C  
ATOM    918  HB1 ALA A  59      -4.325   0.186   0.897  1.00  0.00           H  
ATOM    919  HB2 ALA A  59      -3.912  -1.044  -0.320  1.00  0.00           H  
ATOM    920  HB3 ALA A  59      -2.896  -0.841   1.120  1.00  0.00           H  
ATOM    921  O   ALA A  59      -7.092  -1.235   1.688  1.00  0.00           O  
ATOM    922  N   GLU A  60      -6.549  -2.458  -0.108  1.00  0.00           N  
ATOM    923  H   GLU A  60      -5.806  -2.888  -0.640  1.00  0.00           H  
ATOM    924  CA  GLU A  60      -7.917  -2.567  -0.630  1.00  0.00           C  
ATOM    925  HA  GLU A  60      -8.336  -1.571  -0.766  1.00  0.00           H  
ATOM    926  C   GLU A  60      -8.837  -3.302   0.344  1.00  0.00           C  
ATOM    927  CB  GLU A  60      -7.911  -3.285  -1.986  1.00  0.00           C  
ATOM    928  HB2 GLU A  60      -8.928  -3.594  -2.228  1.00  0.00           H  
ATOM    929  HB3 GLU A  60      -7.285  -4.174  -1.916  1.00  0.00           H  
ATOM    930  O   GLU A  60      -9.901  -2.784   0.689  1.00  0.00           O  
ATOM    931  CG  GLU A  60      -7.410  -2.367  -3.109  1.00  0.00           C  
ATOM    932  HG2 GLU A  60      -8.108  -1.535  -3.203  1.00  0.00           H  
ATOM    933  HG3 GLU A  60      -6.443  -1.946  -2.836  1.00  0.00           H  
ATOM    934  CD  GLU A  60      -7.284  -3.077  -4.467  1.00  0.00           C  
ATOM    935  OE1 GLU A  60      -7.028  -2.349  -5.452  1.00  0.00           O  
ATOM    936  OE2 GLU A  60      -7.449  -4.317  -4.532  1.00  0.00           O  
ATOM    937  N   ARG A  61      -8.396  -4.457   0.858  1.00  0.00           N  
ATOM    938  H   ARG A  61      -7.513  -4.819   0.529  1.00  0.00           H  
ATOM    939  CA  ARG A  61      -9.159  -5.233   1.841  1.00  0.00           C  
ATOM    940  HA  ARG A  61     -10.143  -5.445   1.425  1.00  0.00           H  
ATOM    941  C   ARG A  61      -9.391  -4.446   3.130  1.00  0.00           C  
ATOM    942  CB  ARG A  61      -8.425  -6.553   2.099  1.00  0.00           C  
ATOM    943  HB2 ARG A  61      -8.269  -7.056   1.145  1.00  0.00           H  
ATOM    944  HB3 ARG A  61      -7.451  -6.349   2.544  1.00  0.00           H  
ATOM    945  O   ARG A  61     -10.502  -4.452   3.655  1.00  0.00           O  
ATOM    946  CG  ARG A  61      -9.227  -7.480   3.022  1.00  0.00           C  
ATOM    947  HG2 ARG A  61      -9.339  -7.022   4.005  1.00  0.00           H  
ATOM    948  HG3 ARG A  61     -10.213  -7.660   2.594  1.00  0.00           H  
ATOM    949  CD  ARG A  61      -8.482  -8.806   3.171  1.00  0.00           C  
ATOM    950  HD2 ARG A  61      -7.487  -8.593   3.561  1.00  0.00           H  
ATOM    951  HD3 ARG A  61      -8.384  -9.268   2.189  1.00  0.00           H  
ATOM    952  NE  ARG A  61      -9.181  -9.732   4.080  1.00  0.00           N  
ATOM    953  HE  ARG A  61     -10.123  -9.493   4.355  1.00  0.00           H  
ATOM    954  NH1 ARG A  61      -7.441 -11.206   4.307  1.00  0.00           N  
ATOM    955 HH11 ARG A  61      -6.927 -11.833   4.909  1.00  0.00           H  
ATOM    956 HH12 ARG A  61      -6.884 -10.644   3.678  1.00  0.00           H  
ATOM    957  NH2 ARG A  61      -9.289 -11.509   5.504  1.00  0.00           N  
ATOM    958 HH21 ARG A  61      -8.777 -12.250   5.961  1.00  0.00           H  
ATOM    959 HH22 ARG A  61     -10.206 -11.219   5.812  1.00  0.00           H  
ATOM    960  CZ  ARG A  61      -8.642 -10.811   4.619  1.00  0.00           C  
ATOM    961  N   LEU A  62      -8.378  -3.736   3.630  1.00  0.00           N  
ATOM    962  H   LEU A  62      -7.477  -3.794   3.177  1.00  0.00           H  
ATOM    963  CA  LEU A  62      -8.527  -2.903   4.824  1.00  0.00           C  
ATOM    964  HA  LEU A  62      -8.917  -3.533   5.624  1.00  0.00           H  
ATOM    965  C   LEU A  62      -9.538  -1.772   4.599  1.00  0.00           C  
ATOM    966  CB  LEU A  62      -7.153  -2.356   5.243  1.00  0.00           C  
ATOM    967  HB2 LEU A  62      -6.487  -3.198   5.434  1.00  0.00           H  
ATOM    968  HB3 LEU A  62      -6.734  -1.779   4.419  1.00  0.00           H  
ATOM    969  O   LEU A  62     -10.401  -1.536   5.443  1.00  0.00           O  
ATOM    970  CG  LEU A  62      -7.199  -1.462   6.497  1.00  0.00           C  
ATOM    971  HG  LEU A  62      -7.821  -0.589   6.298  1.00  0.00           H  
ATOM    972  CD1 LEU A  62      -7.757  -2.203   7.715  1.00  0.00           C  
ATOM    973 HD11 LEU A  62      -8.803  -2.465   7.555  1.00  0.00           H  
ATOM    974 HD12 LEU A  62      -7.715  -1.550   8.586  1.00  0.00           H  
ATOM    975 HD13 LEU A  62      -7.179  -3.107   7.903  1.00  0.00           H  
ATOM    976  CD2 LEU A  62      -5.794  -0.968   6.833  1.00  0.00           C  
ATOM    977 HD21 LEU A  62      -5.367  -0.448   5.976  1.00  0.00           H  
ATOM    978 HD22 LEU A  62      -5.156  -1.814   7.090  1.00  0.00           H  
ATOM    979 HD23 LEU A  62      -5.836  -0.276   7.674  1.00  0.00           H  
ATOM    980  N   ARG A  63      -9.466  -1.093   3.449  1.00  0.00           N  
ATOM    981  H   ARG A  63      -8.741  -1.347   2.793  1.00  0.00           H  
ATOM    982  CA  ARG A  63     -10.417  -0.030   3.091  1.00  0.00           C  
ATOM    983  HA  ARG A  63     -10.444   0.708   3.892  1.00  0.00           H  
ATOM    984  C   ARG A  63     -11.841  -0.558   2.967  1.00  0.00           C  
ATOM    985  CB  ARG A  63      -9.986   0.647   1.787  1.00  0.00           C  
ATOM    986  HB2 ARG A  63      -9.760  -0.112   1.037  1.00  0.00           H  
ATOM    987  HB3 ARG A  63     -10.814   1.253   1.420  1.00  0.00           H  
ATOM    988  O   ARG A  63     -12.765   0.119   3.407  1.00  0.00           O  
ATOM    989  CG  ARG A  63      -8.765   1.555   1.995  1.00  0.00           C  
ATOM    990  HG2 ARG A  63      -7.934   0.980   2.405  1.00  0.00           H  
ATOM    991  HG3 ARG A  63      -9.008   2.340   2.710  1.00  0.00           H  
ATOM    992  CD  ARG A  63      -8.328   2.184   0.670  1.00  0.00           C  
ATOM    993  HD2 ARG A  63      -7.357   2.657   0.821  1.00  0.00           H  
ATOM    994  HD3 ARG A  63      -8.213   1.392  -0.069  1.00  0.00           H  
ATOM    995  NE  ARG A  63      -9.298   3.205   0.222  1.00  0.00           N  
ATOM    996  HE  ARG A  63      -9.823   3.660   0.955  1.00  0.00           H  
ATOM    997  NH1 ARG A  63      -8.891   3.084  -2.033  1.00  0.00           N  
ATOM    998 HH11 ARG A  63      -9.088   3.365  -2.983  1.00  0.00           H  
ATOM    999 HH12 ARG A  63      -8.226   2.344  -1.857  1.00  0.00           H  
ATOM   1000  NH2 ARG A  63     -10.408   4.529  -1.254  1.00  0.00           N  
ATOM   1001 HH21 ARG A  63     -10.905   4.951  -0.483  1.00  0.00           H  
ATOM   1002 HH22 ARG A  63     -10.576   4.832  -2.203  1.00  0.00           H  
ATOM   1003  CZ  ARG A  63      -9.526   3.597  -1.017  1.00  0.00           C  
ATOM   1004  N   GLU A  64     -12.019  -1.748   2.401  1.00  0.00           N  
ATOM   1005  H   GLU A  64     -11.221  -2.229   2.012  1.00  0.00           H  
ATOM   1006  CA  GLU A  64     -13.328  -2.395   2.312  1.00  0.00           C  
ATOM   1007  HA  GLU A  64     -14.014  -1.724   1.795  1.00  0.00           H  
ATOM   1008  C   GLU A  64     -13.920  -2.664   3.702  1.00  0.00           C  
ATOM   1009  CB  GLU A  64     -13.209  -3.685   1.488  1.00  0.00           C  
ATOM   1010  HB2 GLU A  64     -12.754  -3.448   0.526  1.00  0.00           H  
ATOM   1011  HB3 GLU A  64     -12.578  -4.402   2.014  1.00  0.00           H  
ATOM   1012  O   GLU A  64     -15.081  -2.333   3.944  1.00  0.00           O  
ATOM   1013  CG  GLU A  64     -14.593  -4.300   1.248  1.00  0.00           C  
ATOM   1014  HG2 GLU A  64     -15.057  -4.527   2.208  1.00  0.00           H  
ATOM   1015  HG3 GLU A  64     -15.218  -3.561   0.745  1.00  0.00           H  
ATOM   1016  CD  GLU A  64     -14.577  -5.587   0.419  1.00  0.00           C  
ATOM   1017  OE1 GLU A  64     -15.698  -6.121   0.241  1.00  0.00           O  
ATOM   1018  OE2 GLU A  64     -13.494  -6.050   0.004  1.00  0.00           O  
ATOM   1019  N   LEU A  65     -13.120  -3.192   4.634  1.00  0.00           N  
ATOM   1020  H   LEU A  65     -12.184  -3.461   4.365  1.00  0.00           H  
ATOM   1021  CA  LEU A  65     -13.554  -3.441   6.012  1.00  0.00           C  
ATOM   1022  HA  LEU A  65     -14.480  -4.016   5.991  1.00  0.00           H  
ATOM   1023  C   LEU A  65     -13.885  -2.134   6.748  1.00  0.00           C  
ATOM   1024  CB  LEU A  65     -12.474  -4.255   6.748  1.00  0.00           C  
ATOM   1025  HB2 LEU A  65     -12.726  -4.295   7.807  1.00  0.00           H  
ATOM   1026  HB3 LEU A  65     -11.520  -3.735   6.652  1.00  0.00           H  
ATOM   1027  O   LEU A  65     -14.950  -2.012   7.347  1.00  0.00           O  
ATOM   1028  CG  LEU A  65     -12.318  -5.697   6.228  1.00  0.00           C  
ATOM   1029  HG  LEU A  65     -12.207  -5.695   5.144  1.00  0.00           H  
ATOM   1030  CD1 LEU A  65     -11.069  -6.334   6.835  1.00  0.00           C  
ATOM   1031 HD11 LEU A  65     -10.190  -5.751   6.562  1.00  0.00           H  
ATOM   1032 HD12 LEU A  65     -11.168  -6.367   7.920  1.00  0.00           H  
ATOM   1033 HD13 LEU A  65     -10.960  -7.349   6.454  1.00  0.00           H  
ATOM   1034  CD2 LEU A  65     -13.521  -6.570   6.586  1.00  0.00           C  
ATOM   1035 HD21 LEU A  65     -13.669  -6.596   7.666  1.00  0.00           H  
ATOM   1036 HD22 LEU A  65     -14.425  -6.189   6.111  1.00  0.00           H  
ATOM   1037 HD23 LEU A  65     -13.360  -7.585   6.225  1.00  0.00           H  
ATOM   1038  N   LEU A  66     -13.031  -1.113   6.635  1.00  0.00           N  
ATOM   1039  H   LEU A  66     -12.172  -1.270   6.128  1.00  0.00           H  
ATOM   1040  CA  LEU A  66     -13.260   0.199   7.255  1.00  0.00           C  
ATOM   1041  HA  LEU A  66     -13.403   0.060   8.327  1.00  0.00           H  
ATOM   1042  C   LEU A  66     -14.524   0.902   6.743  1.00  0.00           C  
ATOM   1043  CB  LEU A  66     -12.042   1.098   6.991  1.00  0.00           C  
ATOM   1044  HB2 LEU A  66     -11.791   1.036   5.932  1.00  0.00           H  
ATOM   1045  HB3 LEU A  66     -12.315   2.132   7.200  1.00  0.00           H  
ATOM   1046  O   LEU A  66     -15.195   1.603   7.509  1.00  0.00           O  
ATOM   1047  CG  LEU A  66     -10.803   0.756   7.829  1.00  0.00           C  
ATOM   1048  HG  LEU A  66     -10.546  -0.297   7.716  1.00  0.00           H  
ATOM   1049  CD1 LEU A  66      -9.631   1.607   7.339  1.00  0.00           C  
ATOM   1050 HD11 LEU A  66      -8.714   1.306   7.844  1.00  0.00           H  
ATOM   1051 HD12 LEU A  66      -9.819   2.663   7.534  1.00  0.00           H  
ATOM   1052 HD13 LEU A  66      -9.486   1.454   6.269  1.00  0.00           H  
ATOM   1053  CD2 LEU A  66     -11.056   1.049   9.308  1.00  0.00           C  
ATOM   1054 HD21 LEU A  66     -10.128   0.911   9.864  1.00  0.00           H  
ATOM   1055 HD22 LEU A  66     -11.394   2.077   9.439  1.00  0.00           H  
ATOM   1056 HD23 LEU A  66     -11.796   0.357   9.710  1.00  0.00           H  
ATOM   1057  N   ALA A  67     -14.850   0.723   5.460  1.00  0.00           N  
ATOM   1058  H   ALA A  67     -14.236   0.169   4.881  1.00  0.00           H  
ATOM   1059  CA  ALA A  67     -16.037   1.306   4.844  1.00  0.00           C  
ATOM   1060  HA  ALA A  67     -16.063   2.371   5.078  1.00  0.00           H  
ATOM   1061  C   ALA A  67     -17.345   0.695   5.373  1.00  0.00           C  
ATOM   1062  CB  ALA A  67     -15.924   1.147   3.324  1.00  0.00           C  
ATOM   1063  HB1 ALA A  67     -15.016   1.634   2.968  1.00  0.00           H  
ATOM   1064  HB2 ALA A  67     -16.787   1.607   2.844  1.00  0.00           H  
ATOM   1065  HB3 ALA A  67     -15.890   0.090   3.062  1.00  0.00           H  
ATOM   1066  O   ALA A  67     -18.363   1.387   5.400  1.00  0.00           O  
ATOM   1067  N   ARG A  68     -17.326  -0.570   5.816  1.00  0.00           N  
ATOM   1068  H   ARG A  68     -16.454  -1.077   5.774  1.00  0.00           H  
ATOM   1069  CA  ARG A  68     -18.492  -1.240   6.420  1.00  0.00           C  
ATOM   1070  HA  ARG A  68     -19.387  -0.994   5.849  1.00  0.00           H  
ATOM   1071  C   ARG A  68     -18.776  -0.757   7.848  1.00  0.00           C  
ATOM   1072  CB  ARG A  68     -18.290  -2.763   6.380  1.00  0.00           C  
ATOM   1073  HB2 ARG A  68     -17.362  -3.013   6.895  1.00  0.00           H  
ATOM   1074  HB3 ARG A  68     -19.107  -3.243   6.919  1.00  0.00           H  
ATOM   1075  O   ARG A  68     -19.926  -0.777   8.275  1.00  0.00           O  
ATOM   1076  CG  ARG A  68     -18.254  -3.317   4.944  1.00  0.00           C  
ATOM   1077  HG2 ARG A  68     -17.507  -2.787   4.354  1.00  0.00           H  
ATOM   1078  HG3 ARG A  68     -19.230  -3.186   4.476  1.00  0.00           H  
ATOM   1079  CD  ARG A  68     -17.898  -4.805   4.982  1.00  0.00           C  
ATOM   1080  HD2 ARG A  68     -18.698  -5.338   5.497  1.00  0.00           H  
ATOM   1081  HD3 ARG A  68     -16.983  -4.923   5.562  1.00  0.00           H  
ATOM   1082  NE  ARG A  68     -17.685  -5.385   3.638  1.00  0.00           N  
ATOM   1083  HE  ARG A  68     -17.593  -4.756   2.853  1.00  0.00           H  
ATOM   1084  NH1 ARG A  68     -17.425  -7.537   4.381  1.00  0.00           N  
ATOM   1085 HH11 ARG A  68     -17.071  -8.474   4.247  1.00  0.00           H  
ATOM   1086 HH12 ARG A  68     -17.558  -7.220   5.331  1.00  0.00           H  
ATOM   1087  NH2 ARG A  68     -17.186  -7.115   2.218  1.00  0.00           N  
ATOM   1088 HH21 ARG A  68     -16.867  -6.503   1.480  1.00  0.00           H  
ATOM   1089 HH22 ARG A  68     -16.899  -8.077   2.105  1.00  0.00           H  
ATOM   1090  CZ  ARG A  68     -17.440  -6.664   3.410  1.00  0.00           C  
ATOM   1091  N   GLY A  69     -17.760  -0.238   8.542  1.00  0.00           N  
ATOM   1092  H   GLY A  69     -16.841  -0.362   8.143  1.00  0.00           H  
ATOM   1093  CA  GLY A  69     -17.842   0.211   9.934  1.00  0.00           C  
ATOM   1094  HA2 GLY A  69     -18.869   0.150  10.293  1.00  0.00           H  
ATOM   1095  HA3 GLY A  69     -17.520   1.251   9.985  1.00  0.00           H  
ATOM   1096  C   GLY A  69     -16.965  -0.625  10.870  1.00  0.00           C  
ATOM   1097  O   GLY A  69     -16.464  -1.673  10.492  1.00  0.00           O  
ATOM   1098  N   LEU A  70     -16.760  -0.149  12.105  1.00  0.00           N  
ATOM   1099  H   LEU A  70     -17.270   0.674  12.393  1.00  0.00           H  
ATOM   1100  CA  LEU A  70     -16.062  -0.892  13.172  1.00  0.00           C  
ATOM   1101  HA  LEU A  70     -15.498  -1.713  12.728  1.00  0.00           H  
ATOM   1102  C   LEU A  70     -17.070  -1.572  14.111  1.00  0.00           C  
ATOM   1103  CB  LEU A  70     -15.073   0.021  13.923  1.00  0.00           C  
ATOM   1104  HB2 LEU A  70     -15.626   0.865  14.336  1.00  0.00           H  
ATOM   1105  HB3 LEU A  70     -14.658  -0.539  14.761  1.00  0.00           H  
ATOM   1106  O   LEU A  70     -16.902  -1.580  15.336  1.00  0.00           O  
ATOM   1107  CG  LEU A  70     -13.897   0.554  13.095  1.00  0.00           C  
ATOM   1108  HG  LEU A  70     -14.265   1.184  12.285  1.00  0.00           H  
ATOM   1109  CD1 LEU A  70     -12.987   1.387  13.994  1.00  0.00           C  
ATOM   1110 HD11 LEU A  70     -12.597   0.774  14.807  1.00  0.00           H  
ATOM   1111 HD12 LEU A  70     -13.549   2.217  14.421  1.00  0.00           H  
ATOM   1112 HD13 LEU A  70     -12.149   1.775  13.415  1.00  0.00           H  
ATOM   1113  CD2 LEU A  70     -13.049  -0.569  12.519  1.00  0.00           C  
ATOM   1114 HD21 LEU A  70     -13.617  -1.111  11.763  1.00  0.00           H  
ATOM   1115 HD22 LEU A  70     -12.765  -1.243  13.327  1.00  0.00           H  
ATOM   1116 HD23 LEU A  70     -12.153  -0.164  12.049  1.00  0.00           H  
ATOM   1117  N   SER A  71     -18.148  -2.101  13.526  1.00  0.00           N  
ATOM   1118  H   SER A  71     -18.147  -2.207  12.521  1.00  0.00           H  
ATOM   1119  CA  SER A  71     -19.210  -2.768  14.272  1.00  0.00           C  
ATOM   1120  HA  SER A  71     -19.665  -2.024  14.927  1.00  0.00           H  
ATOM   1121  C   SER A  71     -18.630  -3.923  15.108  1.00  0.00           C  
ATOM   1122  CB  SER A  71     -20.286  -3.287  13.313  1.00  0.00           C  
ATOM   1123  HB2 SER A  71     -21.183  -3.525  13.884  1.00  0.00           H  
ATOM   1124  HB3 SER A  71     -20.530  -2.535  12.562  1.00  0.00           H  
ATOM   1125  O   SER A  71     -17.642  -4.540  14.696  1.00  0.00           O  
ATOM   1126  OG  SER A  71     -19.815  -4.456  12.690  1.00  0.00           O  
ATOM   1127  HG  SER A  71     -19.557  -4.327  11.774  1.00  0.00           H  
ATOM   1128  N   PRO A  72     -19.191  -4.237  16.291  1.00  0.00           N  
ATOM   1129  CA  PRO A  72     -18.711  -5.347  17.111  1.00  0.00           C  
ATOM   1130  HA  PRO A  72     -17.716  -5.094  17.478  1.00  0.00           H  
ATOM   1131  C   PRO A  72     -18.625  -6.689  16.367  1.00  0.00           C  
ATOM   1132  CB  PRO A  72     -19.678  -5.419  18.293  1.00  0.00           C  
ATOM   1133  HB2 PRO A  72     -20.524  -6.061  18.046  1.00  0.00           H  
ATOM   1134  HB3 PRO A  72     -19.182  -5.770  19.198  1.00  0.00           H  
ATOM   1135  O   PRO A  72     -17.729  -7.478  16.665  1.00  0.00           O  
ATOM   1136  CG  PRO A  72     -20.165  -3.978  18.431  1.00  0.00           C  
ATOM   1137  HG2 PRO A  72     -19.420  -3.390  18.967  1.00  0.00           H  
ATOM   1138  HG3 PRO A  72     -21.134  -3.923  18.926  1.00  0.00           H  
ATOM   1139  CD  PRO A  72     -20.244  -3.510  16.981  1.00  0.00           C  
ATOM   1140  HD2 PRO A  72     -20.092  -2.431  16.937  1.00  0.00           H  
ATOM   1141  HD3 PRO A  72     -21.209  -3.780  16.552  1.00  0.00           H  
ATOM   1142  N   GLU A  73     -19.517  -6.937  15.404  1.00  0.00           N  
ATOM   1143  H   GLU A  73     -20.259  -6.271  15.240  1.00  0.00           H  
ATOM   1144  CA  GLU A  73     -19.541  -8.148  14.582  1.00  0.00           C  
ATOM   1145  HA  GLU A  73     -19.390  -9.000  15.246  1.00  0.00           H  
ATOM   1146  C   GLU A  73     -18.407  -8.232  13.549  1.00  0.00           C  
ATOM   1147  CB  GLU A  73     -20.925  -8.341  13.926  1.00  0.00           C  
ATOM   1148  HB2 GLU A  73     -20.873  -9.264  13.348  1.00  0.00           H  
ATOM   1149  HB3 GLU A  73     -21.668  -8.511  14.705  1.00  0.00           H  
ATOM   1150  O   GLU A  73     -17.921  -9.334  13.290  1.00  0.00           O  
ATOM   1151  CG  GLU A  73     -21.431  -7.234  12.979  1.00  0.00           C  
ATOM   1152  HG2 GLU A  73     -20.593  -6.819  12.419  1.00  0.00           H  
ATOM   1153  HG3 GLU A  73     -22.078  -7.718  12.248  1.00  0.00           H  
ATOM   1154  CD  GLU A  73     -22.256  -6.124  13.668  1.00  0.00           C  
ATOM   1155  OE1 GLU A  73     -23.173  -5.580  13.011  1.00  0.00           O  
ATOM   1156  OE2 GLU A  73     -22.027  -5.856  14.876  1.00  0.00           O  
ATOM   1157  N   ASP A  74     -17.927  -7.101  13.023  1.00  0.00           N  
ATOM   1158  H   ASP A  74     -18.400  -6.235  13.234  1.00  0.00           H  
ATOM   1159  CA  ASP A  74     -16.817  -7.062  12.058  1.00  0.00           C  
ATOM   1160  HA  ASP A  74     -16.903  -7.914  11.383  1.00  0.00           H  
ATOM   1161  C   ASP A  74     -15.440  -7.145  12.745  1.00  0.00           C  
ATOM   1162  CB  ASP A  74     -16.901  -5.783  11.207  1.00  0.00           C  
ATOM   1163  HB2 ASP A  74     -16.021  -5.732  10.566  1.00  0.00           H  
ATOM   1164  HB3 ASP A  74     -16.875  -4.918  11.870  1.00  0.00           H  
ATOM   1165  O   ASP A  74     -14.433  -7.468  12.108  1.00  0.00           O  
ATOM   1166  CG  ASP A  74     -18.142  -5.704  10.309  1.00  0.00           C  
ATOM   1167  OD1 ASP A  74     -18.441  -6.698   9.612  1.00  0.00           O  
ATOM   1168  OD2 ASP A  74     -18.774  -4.618  10.305  1.00  0.00           O  
ATOM   1169  N   ARG A  75     -15.363  -6.881  14.061  1.00  0.00           N  
ATOM   1170  H   ARG A  75     -16.226  -6.618  14.514  1.00  0.00           H  
ATOM   1171  CA  ARG A  75     -14.091  -6.828  14.815  1.00  0.00           C  
ATOM   1172  HA  ARG A  75     -13.491  -6.029  14.380  1.00  0.00           H  
ATOM   1173  C   ARG A  75     -13.226  -8.088  14.681  1.00  0.00           C  
ATOM   1174  CB  ARG A  75     -14.315  -6.500  16.302  1.00  0.00           C  
ATOM   1175  HB2 ARG A  75     -15.049  -7.180  16.732  1.00  0.00           H  
ATOM   1176  HB3 ARG A  75     -13.374  -6.630  16.836  1.00  0.00           H  
ATOM   1177  O   ARG A  75     -12.017  -7.925  14.520  1.00  0.00           O  
ATOM   1178  CG  ARG A  75     -14.782  -5.059  16.510  1.00  0.00           C  
ATOM   1179  HG2 ARG A  75     -14.037  -4.367  16.117  1.00  0.00           H  
ATOM   1180  HG3 ARG A  75     -15.717  -4.911  15.969  1.00  0.00           H  
ATOM   1181  CD  ARG A  75     -15.025  -4.763  17.990  1.00  0.00           C  
ATOM   1182  HD2 ARG A  75     -14.068  -4.789  18.512  1.00  0.00           H  
ATOM   1183  HD3 ARG A  75     -15.676  -5.535  18.402  1.00  0.00           H  
ATOM   1184  NE  ARG A  75     -15.662  -3.443  18.165  1.00  0.00           N  
ATOM   1185  HE  ARG A  75     -15.938  -2.947  17.330  1.00  0.00           H  
ATOM   1186  NH1 ARG A  75     -15.625  -3.413  20.455  1.00  0.00           N  
ATOM   1187 HH11 ARG A  75     -15.111  -4.283  20.434  1.00  0.00           H  
ATOM   1188 HH12 ARG A  75     -15.696  -2.888  21.315  1.00  0.00           H  
ATOM   1189  NH2 ARG A  75     -16.441  -1.649  19.340  1.00  0.00           N  
ATOM   1190 HH21 ARG A  75     -16.625  -1.128  18.494  1.00  0.00           H  
ATOM   1191 HH22 ARG A  75     -16.589  -1.151  20.206  1.00  0.00           H  
ATOM   1192  CZ  ARG A  75     -15.911  -2.842  19.314  1.00  0.00           C  
ATOM   1193  N   PRO A  76     -13.756  -9.327  14.727  1.00  0.00           N  
ATOM   1194  CA  PRO A  76     -12.936 -10.523  14.536  1.00  0.00           C  
ATOM   1195  HA  PRO A  76     -12.129 -10.515  15.268  1.00  0.00           H  
ATOM   1196  C   PRO A  76     -12.325 -10.618  13.131  1.00  0.00           C  
ATOM   1197  CB  PRO A  76     -13.866 -11.710  14.821  1.00  0.00           C  
ATOM   1198  HB2 PRO A  76     -13.340 -12.516  15.331  1.00  0.00           H  
ATOM   1199  HB3 PRO A  76     -14.310 -12.074  13.895  1.00  0.00           H  
ATOM   1200  O   PRO A  76     -11.168 -11.017  12.997  1.00  0.00           O  
ATOM   1201  CG  PRO A  76     -14.966 -11.111  15.696  1.00  0.00           C  
ATOM   1202  HG2 PRO A  76     -15.897 -11.673  15.622  1.00  0.00           H  
ATOM   1203  HG3 PRO A  76     -14.628 -11.047  16.730  1.00  0.00           H  
ATOM   1204  CD  PRO A  76     -15.106  -9.712  15.112  1.00  0.00           C  
ATOM   1205  HD2 PRO A  76     -15.726  -9.753  14.216  1.00  0.00           H  
ATOM   1206  HD3 PRO A  76     -15.552  -9.040  15.845  1.00  0.00           H  
ATOM   1207  N   GLU A  77     -13.075 -10.242  12.090  1.00  0.00           N  
ATOM   1208  H   GLU A  77     -13.983  -9.832  12.256  1.00  0.00           H  
ATOM   1209  CA  GLU A  77     -12.578 -10.237  10.710  1.00  0.00           C  
ATOM   1210  HA  GLU A  77     -12.083 -11.188  10.513  1.00  0.00           H  
ATOM   1211  C   GLU A  77     -11.533  -9.139  10.510  1.00  0.00           C  
ATOM   1212  CB  GLU A  77     -13.743 -10.093   9.715  1.00  0.00           C  
ATOM   1213  HB2 GLU A  77     -14.450 -10.903   9.895  1.00  0.00           H  
ATOM   1214  HB3 GLU A  77     -14.247  -9.139   9.869  1.00  0.00           H  
ATOM   1215  O   GLU A  77     -10.469  -9.401   9.949  1.00  0.00           O  
ATOM   1216  CG  GLU A  77     -13.233 -10.179   8.265  1.00  0.00           C  
ATOM   1217  HG2 GLU A  77     -12.643 -11.090   8.163  1.00  0.00           H  
ATOM   1218  HG3 GLU A  77     -12.570  -9.336   8.071  1.00  0.00           H  
ATOM   1219  CD  GLU A  77     -14.331 -10.187   7.190  1.00  0.00           C  
ATOM   1220  OE1 GLU A  77     -13.937 -10.231   6.001  1.00  0.00           O  
ATOM   1221  OE2 GLU A  77     -15.531 -10.206   7.532  1.00  0.00           O  
ATOM   1222  N   LEU A  78     -11.796  -7.940  11.036  1.00  0.00           N  
ATOM   1223  H   LEU A  78     -12.709  -7.783  11.437  1.00  0.00           H  
ATOM   1224  CA  LEU A  78     -10.849  -6.834  11.011  1.00  0.00           C  
ATOM   1225  HA  LEU A  78     -10.584  -6.635   9.973  1.00  0.00           H  
ATOM   1226  C   LEU A  78      -9.557  -7.179  11.749  1.00  0.00           C  
ATOM   1227  CB  LEU A  78     -11.520  -5.593  11.608  1.00  0.00           C  
ATOM   1228  HB2 LEU A  78     -11.832  -5.821  12.627  1.00  0.00           H  
ATOM   1229  HB3 LEU A  78     -12.411  -5.359  11.025  1.00  0.00           H  
ATOM   1230  O   LEU A  78      -8.478  -6.947  11.214  1.00  0.00           O  
ATOM   1231  CG  LEU A  78     -10.593  -4.367  11.635  1.00  0.00           C  
ATOM   1232  HG  LEU A  78      -9.696  -4.587  12.215  1.00  0.00           H  
ATOM   1233  CD1 LEU A  78     -10.188  -3.897  10.235  1.00  0.00           C  
ATOM   1234 HD11 LEU A  78     -11.076  -3.699   9.635  1.00  0.00           H  
ATOM   1235 HD12 LEU A  78      -9.576  -4.655   9.747  1.00  0.00           H  
ATOM   1236 HD13 LEU A  78      -9.594  -2.986  10.312  1.00  0.00           H  
ATOM   1237  CD2 LEU A  78     -11.331  -3.242  12.334  1.00  0.00           C  
ATOM   1238 HD21 LEU A  78     -12.252  -3.035  11.788  1.00  0.00           H  
ATOM   1239 HD22 LEU A  78     -11.571  -3.533  13.356  1.00  0.00           H  
ATOM   1240 HD23 LEU A  78     -10.705  -2.349  12.360  1.00  0.00           H  
ATOM   1241  N   ARG A  79      -9.650  -7.776  12.943  1.00  0.00           N  
ATOM   1242  H   ARG A  79     -10.570  -7.912  13.337  1.00  0.00           H  
ATOM   1243  CA  ARG A  79      -8.476  -8.218  13.703  1.00  0.00           C  
ATOM   1244  HA  ARG A  79      -7.831  -7.359  13.887  1.00  0.00           H  
ATOM   1245  C   ARG A  79      -7.649  -9.205  12.890  1.00  0.00           C  
ATOM   1246  CB  ARG A  79      -8.913  -8.812  15.050  1.00  0.00           C  
ATOM   1247  HB2 ARG A  79      -9.495  -8.065  15.589  1.00  0.00           H  
ATOM   1248  HB3 ARG A  79      -9.538  -9.689  14.881  1.00  0.00           H  
ATOM   1249  O   ARG A  79      -6.452  -9.003  12.730  1.00  0.00           O  
ATOM   1250  CG  ARG A  79      -7.692  -9.206  15.895  1.00  0.00           C  
ATOM   1251  HG2 ARG A  79      -7.073  -8.326  16.071  1.00  0.00           H  
ATOM   1252  HG3 ARG A  79      -7.100  -9.947  15.358  1.00  0.00           H  
ATOM   1253  CD  ARG A  79      -8.080  -9.810  17.244  1.00  0.00           C  
ATOM   1254  HD2 ARG A  79      -7.169 -10.175  17.719  1.00  0.00           H  
ATOM   1255  HD3 ARG A  79      -8.733 -10.662  17.057  1.00  0.00           H  
ATOM   1256  NE  ARG A  79      -8.724  -8.817  18.134  1.00  0.00           N  
ATOM   1257  HE  ARG A  79      -8.327  -7.888  18.143  1.00  0.00           H  
ATOM   1258  NH1 ARG A  79     -10.187 -10.233  19.182  1.00  0.00           N  
ATOM   1259 HH11 ARG A  79     -10.882 -10.374  19.901  1.00  0.00           H  
ATOM   1260 HH12 ARG A  79      -9.792 -10.991  18.643  1.00  0.00           H  
ATOM   1261  NH2 ARG A  79     -10.127  -8.107  19.797  1.00  0.00           N  
ATOM   1262 HH21 ARG A  79      -9.830  -7.146  19.702  1.00  0.00           H  
ATOM   1263 HH22 ARG A  79     -10.677  -8.291  20.624  1.00  0.00           H  
ATOM   1264  CZ  ARG A  79      -9.669  -9.048  19.027  1.00  0.00           C  
ATOM   1265  N   ARG A  80      -8.287 -10.223  12.310  1.00  0.00           N  
ATOM   1266  H   ARG A  80      -9.280 -10.318  12.470  1.00  0.00           H  
ATOM   1267  CA  ARG A  80      -7.596 -11.197  11.460  1.00  0.00           C  
ATOM   1268  HA  ARG A  80      -6.785 -11.646  12.034  1.00  0.00           H  
ATOM   1269  C   ARG A  80      -6.944 -10.537  10.242  1.00  0.00           C  
ATOM   1270  CB  ARG A  80      -8.590 -12.284  11.054  1.00  0.00           C  
ATOM   1271  HB2 ARG A  80      -9.422 -11.838  10.507  1.00  0.00           H  
ATOM   1272  HB3 ARG A  80      -8.977 -12.765  11.952  1.00  0.00           H  
ATOM   1273  O   ARG A  80      -5.805 -10.859   9.920  1.00  0.00           O  
ATOM   1274  CG  ARG A  80      -7.898 -13.324  10.174  1.00  0.00           C  
ATOM   1275  HG2 ARG A  80      -7.550 -12.859   9.252  1.00  0.00           H  
ATOM   1276  HG3 ARG A  80      -7.046 -13.749  10.704  1.00  0.00           H  
ATOM   1277  CD  ARG A  80      -8.875 -14.429   9.809  1.00  0.00           C  
ATOM   1278  HD2 ARG A  80      -9.162 -14.955  10.719  1.00  0.00           H  
ATOM   1279  HD3 ARG A  80      -9.758 -13.986   9.349  1.00  0.00           H  
ATOM   1280  NE  ARG A  80      -8.234 -15.346   8.862  1.00  0.00           N  
ATOM   1281  HE  ARG A  80      -7.393 -15.005   8.418  1.00  0.00           H  
ATOM   1282  NH1 ARG A  80      -9.813 -17.005   8.958  1.00  0.00           N  
ATOM   1283 HH11 ARG A  80     -10.359 -16.412   9.566  1.00  0.00           H  
ATOM   1284 HH12 ARG A  80     -10.155 -17.906   8.655  1.00  0.00           H  
ATOM   1285  NH2 ARG A  80      -7.971 -17.249   7.694  1.00  0.00           N  
ATOM   1286 HH21 ARG A  80      -8.282 -18.154   7.370  1.00  0.00           H  
ATOM   1287 HH22 ARG A  80      -7.135 -16.815   7.331  1.00  0.00           H  
ATOM   1288  CZ  ARG A  80      -8.678 -16.532   8.515  1.00  0.00           C  
ATOM   1289  N   ALA A  81      -7.645  -9.626   9.571  1.00  0.00           N  
ATOM   1290  H   ALA A  81      -8.585  -9.410   9.872  1.00  0.00           H  
ATOM   1291  CA  ALA A  81      -7.091  -8.897   8.436  1.00  0.00           C  
ATOM   1292  HA  ALA A  81      -6.751  -9.614   7.690  1.00  0.00           H  
ATOM   1293  C   ALA A  81      -5.870  -8.067   8.857  1.00  0.00           C  
ATOM   1294  CB  ALA A  81      -8.190  -8.028   7.815  1.00  0.00           C  
ATOM   1295  HB1 ALA A  81      -8.538  -7.290   8.538  1.00  0.00           H  
ATOM   1296  HB2 ALA A  81      -9.029  -8.654   7.513  1.00  0.00           H  
ATOM   1297  HB3 ALA A  81      -7.796  -7.509   6.942  1.00  0.00           H  
ATOM   1298  O   ALA A  81      -4.853  -8.100   8.176  1.00  0.00           O  
ATOM   1299  N   LEU A  82      -5.930  -7.382   9.999  1.00  0.00           N  
ATOM   1300  H   LEU A  82      -6.793  -7.389  10.523  1.00  0.00           H  
ATOM   1301  CA  LEU A  82      -4.811  -6.600  10.521  1.00  0.00           C  
ATOM   1302  HA  LEU A  82      -4.434  -5.957   9.726  1.00  0.00           H  
ATOM   1303  C   LEU A  82      -3.625  -7.462  10.948  1.00  0.00           C  
ATOM   1304  CB  LEU A  82      -5.295  -5.751  11.701  1.00  0.00           C  
ATOM   1305  HB2 LEU A  82      -5.838  -6.404  12.385  1.00  0.00           H  
ATOM   1306  HB3 LEU A  82      -4.430  -5.340  12.222  1.00  0.00           H  
ATOM   1307  O   LEU A  82      -2.492  -7.070  10.704  1.00  0.00           O  
ATOM   1308  CG  LEU A  82      -6.211  -4.598  11.295  1.00  0.00           C  
ATOM   1309  HG  LEU A  82      -7.004  -4.964  10.643  1.00  0.00           H  
ATOM   1310  CD1 LEU A  82      -6.847  -4.012  12.554  1.00  0.00           C  
ATOM   1311 HD11 LEU A  82      -6.085  -3.565  13.193  1.00  0.00           H  
ATOM   1312 HD12 LEU A  82      -7.355  -4.805  13.103  1.00  0.00           H  
ATOM   1313 HD13 LEU A  82      -7.591  -3.267  12.272  1.00  0.00           H  
ATOM   1314  CD2 LEU A  82      -5.441  -3.516  10.541  1.00  0.00           C  
ATOM   1315 HD21 LEU A  82      -4.778  -2.982  11.221  1.00  0.00           H  
ATOM   1316 HD22 LEU A  82      -6.165  -2.836  10.092  1.00  0.00           H  
ATOM   1317 HD23 LEU A  82      -4.854  -3.935   9.724  1.00  0.00           H  
ATOM   1318  N   GLU A  83      -3.855  -8.634  11.537  1.00  0.00           N  
ATOM   1319  H   GLU A  83      -4.806  -8.872  11.780  1.00  0.00           H  
ATOM   1320  CA  GLU A  83      -2.791  -9.591  11.864  1.00  0.00           C  
ATOM   1321  HA  GLU A  83      -2.031  -9.101  12.473  1.00  0.00           H  
ATOM   1322  C   GLU A  83      -2.094 -10.130  10.605  1.00  0.00           C  
ATOM   1323  CB  GLU A  83      -3.381 -10.769  12.651  1.00  0.00           C  
ATOM   1324  HB2 GLU A  83      -2.650 -11.578  12.669  1.00  0.00           H  
ATOM   1325  HB3 GLU A  83      -4.268 -11.125  12.127  1.00  0.00           H  
ATOM   1326  O   GLU A  83      -0.871 -10.283  10.590  1.00  0.00           O  
ATOM   1327  CG  GLU A  83      -3.743 -10.430  14.105  1.00  0.00           C  
ATOM   1328  HG2 GLU A  83      -2.822 -10.236  14.655  1.00  0.00           H  
ATOM   1329  HG3 GLU A  83      -4.339  -9.518  14.129  1.00  0.00           H  
ATOM   1330  CD  GLU A  83      -4.528 -11.558  14.801  1.00  0.00           C  
ATOM   1331  OE1 GLU A  83      -4.954 -11.342  15.959  1.00  0.00           O  
ATOM   1332  OE2 GLU A  83      -4.716 -12.639  14.190  1.00  0.00           O  
ATOM   1333  N   GLU A  84      -2.859 -10.411   9.544  1.00  0.00           N  
ATOM   1334  H   GLU A  84      -3.859 -10.299   9.636  1.00  0.00           H  
ATOM   1335  CA  GLU A  84      -2.325 -10.820   8.239  1.00  0.00           C  
ATOM   1336  HA  GLU A  84      -1.634 -11.651   8.383  1.00  0.00           H  
ATOM   1337  C   GLU A  84      -1.490  -9.682   7.620  1.00  0.00           C  
ATOM   1338  CB  GLU A  84      -3.475 -11.305   7.318  1.00  0.00           C  
ATOM   1339  HB2 GLU A  84      -3.098 -11.381   6.298  1.00  0.00           H  
ATOM   1340  HB3 GLU A  84      -4.278 -10.568   7.330  1.00  0.00           H  
ATOM   1341  O   GLU A  84      -0.319  -9.885   7.304  1.00  0.00           O  
ATOM   1342  CG  GLU A  84      -4.044 -12.689   7.725  1.00  0.00           C  
ATOM   1343  HG2 GLU A  84      -4.253 -12.686   8.794  1.00  0.00           H  
ATOM   1344  HG3 GLU A  84      -3.267 -13.436   7.560  1.00  0.00           H  
ATOM   1345  CD  GLU A  84      -5.330 -13.142   6.981  1.00  0.00           C  
ATOM   1346  OE1 GLU A  84      -5.953 -14.159   7.403  1.00  0.00           O  
ATOM   1347  OE2 GLU A  84      -5.747 -12.506   5.982  1.00  0.00           O  
ATOM   1348  N   ILE A  85      -2.038  -8.464   7.560  1.00  0.00           N  
ATOM   1349  H   ILE A  85      -2.993  -8.359   7.871  1.00  0.00           H  
ATOM   1350  CA  ILE A  85      -1.351  -7.282   7.013  1.00  0.00           C  
ATOM   1351  HA  ILE A  85      -1.016  -7.515   6.003  1.00  0.00           H  
ATOM   1352  C   ILE A  85      -0.097  -6.928   7.829  1.00  0.00           C  
ATOM   1353  CB  ILE A  85      -2.335  -6.091   6.941  1.00  0.00           C  
ATOM   1354  HB  ILE A  85      -2.753  -5.930   7.935  1.00  0.00           H  
ATOM   1355  O   ILE A  85       0.935  -6.587   7.252  1.00  0.00           O  
ATOM   1356  CG1 ILE A  85      -3.490  -6.370   5.952  1.00  0.00           C  
ATOM   1357 HG12 ILE A  85      -3.104  -6.361   4.932  1.00  0.00           H  
ATOM   1358 HG13 ILE A  85      -3.886  -7.374   6.099  1.00  0.00           H  
ATOM   1359  CG2 ILE A  85      -1.607  -4.809   6.506  1.00  0.00           C  
ATOM   1360 HG21 ILE A  85      -2.301  -3.970   6.448  1.00  0.00           H  
ATOM   1361 HG22 ILE A  85      -0.846  -4.554   7.243  1.00  0.00           H  
ATOM   1362 HG23 ILE A  85      -1.128  -4.955   5.538  1.00  0.00           H  
ATOM   1363  CD1 ILE A  85      -4.658  -5.379   6.068  1.00  0.00           C  
ATOM   1364 HD11 ILE A  85      -5.475  -5.714   5.430  1.00  0.00           H  
ATOM   1365 HD12 ILE A  85      -4.354  -4.384   5.744  1.00  0.00           H  
ATOM   1366 HD13 ILE A  85      -5.009  -5.338   7.099  1.00  0.00           H  
ATOM   1367  N   LEU A  86      -0.156  -7.025   9.161  1.00  0.00           N  
ATOM   1368  H   LEU A  86      -1.041  -7.266   9.585  1.00  0.00           H  
ATOM   1369  CA  LEU A  86       0.989  -6.794  10.044  1.00  0.00           C  
ATOM   1370  HA  LEU A  86       1.363  -5.786   9.861  1.00  0.00           H  
ATOM   1371  C   LEU A  86       2.126  -7.766   9.725  1.00  0.00           C  
ATOM   1372  CB  LEU A  86       0.536  -6.918  11.515  1.00  0.00           C  
ATOM   1373  HB2 LEU A  86      -0.175  -6.121  11.735  1.00  0.00           H  
ATOM   1374  HB3 LEU A  86       0.020  -7.870  11.636  1.00  0.00           H  
ATOM   1375  O   LEU A  86       3.269  -7.341   9.576  1.00  0.00           O  
ATOM   1376  CG  LEU A  86       1.682  -6.865  12.545  1.00  0.00           C  
ATOM   1377  HG  LEU A  86       2.392  -7.663  12.329  1.00  0.00           H  
ATOM   1378  CD1 LEU A  86       2.427  -5.526  12.537  1.00  0.00           C  
ATOM   1379 HD11 LEU A  86       2.274  -4.982  13.469  1.00  0.00           H  
ATOM   1380 HD12 LEU A  86       2.096  -4.893  11.714  1.00  0.00           H  
ATOM   1381 HD13 LEU A  86       3.493  -5.720  12.424  1.00  0.00           H  
ATOM   1382  CD2 LEU A  86       1.141  -7.113  13.953  1.00  0.00           C  
ATOM   1383 HD21 LEU A  86       1.975  -7.171  14.652  1.00  0.00           H  
ATOM   1384 HD22 LEU A  86       0.592  -8.054  13.977  1.00  0.00           H  
ATOM   1385 HD23 LEU A  86       0.476  -6.299  14.242  1.00  0.00           H  
ATOM   1386  N   ARG A  87       1.814  -9.059   9.582  1.00  0.00           N  
ATOM   1387  H   ARG A  87       0.845  -9.327   9.677  1.00  0.00           H  
ATOM   1388  CA  ARG A  87       2.807 -10.080   9.229  1.00  0.00           C  
ATOM   1389  HA  ARG A  87       3.611 -10.051   9.965  1.00  0.00           H  
ATOM   1390  C   ARG A  87       3.443  -9.803   7.869  1.00  0.00           C  
ATOM   1391  CB  ARG A  87       2.124 -11.447   9.246  1.00  0.00           C  
ATOM   1392  HB2 ARG A  87       1.634 -11.570  10.212  1.00  0.00           H  
ATOM   1393  HB3 ARG A  87       1.363 -11.479   8.466  1.00  0.00           H  
ATOM   1394  O   ARG A  87       4.655  -9.961   7.728  1.00  0.00           O  
ATOM   1395  CG  ARG A  87       3.120 -12.596   9.023  1.00  0.00           C  
ATOM   1396  HG2 ARG A  87       3.673 -12.440   8.096  1.00  0.00           H  
ATOM   1397  HG3 ARG A  87       3.828 -12.630   9.851  1.00  0.00           H  
ATOM   1398  CD  ARG A  87       2.389 -13.934   8.909  1.00  0.00           C  
ATOM   1399  HD2 ARG A  87       3.126 -14.724   8.769  1.00  0.00           H  
ATOM   1400  HD3 ARG A  87       1.747 -13.890   8.029  1.00  0.00           H  
ATOM   1401  NE  ARG A  87       1.580 -14.206  10.111  1.00  0.00           N  
ATOM   1402  HE  ARG A  87       1.633 -13.511  10.842  1.00  0.00           H  
ATOM   1403  NH1 ARG A  87       0.464 -16.036   9.314  1.00  0.00           N  
ATOM   1404 HH11 ARG A  87      -0.313 -16.678   9.382  1.00  0.00           H  
ATOM   1405 HH12 ARG A  87       0.980 -15.930   8.452  1.00  0.00           H  
ATOM   1406  NH2 ARG A  87      -0.073 -15.188  11.316  1.00  0.00           N  
ATOM   1407 HH21 ARG A  87      -0.001 -14.438  11.989  1.00  0.00           H  
ATOM   1408 HH22 ARG A  87      -0.855 -15.824  11.381  1.00  0.00           H  
ATOM   1409  CZ  ARG A  87       0.666 -15.144  10.244  1.00  0.00           C  
ATOM   1410  N   ASP A  88       2.644  -9.391   6.891  1.00  0.00           N  
ATOM   1411  H   ASP A  88       1.648  -9.361   7.055  1.00  0.00           H  
ATOM   1412  CA  ASP A  88       3.134  -9.068   5.552  1.00  0.00           C  
ATOM   1413  HA  ASP A  88       3.744  -9.896   5.191  1.00  0.00           H  
ATOM   1414  C   ASP A  88       4.040  -7.830   5.575  1.00  0.00           C  
ATOM   1415  CB  ASP A  88       1.953  -8.899   4.583  1.00  0.00           C  
ATOM   1416  HB2 ASP A  88       2.332  -8.494   3.645  1.00  0.00           H  
ATOM   1417  HB3 ASP A  88       1.245  -8.181   4.996  1.00  0.00           H  
ATOM   1418  O   ASP A  88       5.135  -7.869   5.012  1.00  0.00           O  
ATOM   1419  CG  ASP A  88       1.226 -10.216   4.268  1.00  0.00           C  
ATOM   1420  OD1 ASP A  88       1.810 -11.302   4.516  1.00  0.00           O  
ATOM   1421  OD2 ASP A  88       0.095 -10.132   3.739  1.00  0.00           O  
ATOM   1422  N   ALA A  89       3.650  -6.776   6.301  1.00  0.00           N  
ATOM   1423  H   ALA A  89       2.739  -6.810   6.735  1.00  0.00           H  
ATOM   1424  CA  ALA A  89       4.455  -5.568   6.480  1.00  0.00           C  
ATOM   1425  HA  ALA A  89       4.704  -5.172   5.496  1.00  0.00           H  
ATOM   1426  C   ALA A  89       5.782  -5.850   7.210  1.00  0.00           C  
ATOM   1427  CB  ALA A  89       3.612  -4.522   7.222  1.00  0.00           C  
ATOM   1428  HB1 ALA A  89       3.342  -4.892   8.211  1.00  0.00           H  
ATOM   1429  HB2 ALA A  89       4.184  -3.600   7.328  1.00  0.00           H  
ATOM   1430  HB3 ALA A  89       2.702  -4.317   6.658  1.00  0.00           H  
ATOM   1431  O   ALA A  89       6.836  -5.394   6.768  1.00  0.00           O  
ATOM   1432  N   GLU A  90       5.766  -6.647   8.283  1.00  0.00           N  
ATOM   1433  H   GLU A  90       4.873  -6.972   8.625  1.00  0.00           H  
ATOM   1434  CA  GLU A  90       6.984  -7.071   8.993  1.00  0.00           C  
ATOM   1435  HA  GLU A  90       7.561  -6.191   9.275  1.00  0.00           H  
ATOM   1436  C   GLU A  90       7.888  -7.944   8.109  1.00  0.00           C  
ATOM   1437  CB  GLU A  90       6.610  -7.851  10.267  1.00  0.00           C  
ATOM   1438  HB2 GLU A  90       7.505  -8.346  10.646  1.00  0.00           H  
ATOM   1439  HB3 GLU A  90       5.877  -8.617  10.014  1.00  0.00           H  
ATOM   1440  O   GLU A  90       9.116  -7.807   8.128  1.00  0.00           O  
ATOM   1441  CG  GLU A  90       6.061  -6.947  11.384  1.00  0.00           C  
ATOM   1442  HG2 GLU A  90       6.827  -6.213  11.633  1.00  0.00           H  
ATOM   1443  HG3 GLU A  90       5.195  -6.400  11.011  1.00  0.00           H  
ATOM   1444  CD  GLU A  90       5.668  -7.709  12.666  1.00  0.00           C  
ATOM   1445  OE1 GLU A  90       5.499  -7.029  13.715  1.00  0.00           O  
ATOM   1446  OE2 GLU A  90       5.586  -8.959  12.632  1.00  0.00           O  
ATOM   1447  N   GLY A  91       7.290  -8.828   7.307  1.00  0.00           N  
ATOM   1448  H   GLY A  91       6.285  -8.913   7.357  1.00  0.00           H  
ATOM   1449  CA  GLY A  91       8.009  -9.637   6.331  1.00  0.00           C  
ATOM   1450  HA2 GLY A  91       7.298 -10.311   5.855  1.00  0.00           H  
ATOM   1451  HA3 GLY A  91       8.778 -10.220   6.836  1.00  0.00           H  
ATOM   1452  C   GLY A  91       8.670  -8.784   5.247  1.00  0.00           C  
ATOM   1453  O   GLY A  91       9.838  -9.010   4.930  1.00  0.00           O  
ATOM   1454  N   ALA A  92       7.944  -7.808   4.701  1.00  0.00           N  
ATOM   1455  H   ALA A  92       6.986  -7.691   4.997  1.00  0.00           H  
ATOM   1456  CA  ALA A  92       8.446  -6.878   3.695  1.00  0.00           C  
ATOM   1457  HA  ALA A  92       8.844  -7.441   2.851  1.00  0.00           H  
ATOM   1458  C   ALA A  92       9.586  -6.018   4.255  1.00  0.00           C  
ATOM   1459  CB  ALA A  92       7.271  -6.032   3.193  1.00  0.00           C  
ATOM   1460  HB1 ALA A  92       6.844  -5.446   4.007  1.00  0.00           H  
ATOM   1461  HB2 ALA A  92       6.501  -6.680   2.774  1.00  0.00           H  
ATOM   1462  HB3 ALA A  92       7.614  -5.360   2.406  1.00  0.00           H  
ATOM   1463  O   ALA A  92      10.654  -5.950   3.653  1.00  0.00           O  
ATOM   1464  N   ALA A  93       9.415  -5.457   5.458  1.00  0.00           N  
ATOM   1465  H   ALA A  93       8.511  -5.537   5.901  1.00  0.00           H  
ATOM   1466  CA  ALA A  93      10.454  -4.697   6.148  1.00  0.00           C  
ATOM   1467  HA  ALA A  93      10.660  -3.783   5.591  1.00  0.00           H  
ATOM   1468  C   ALA A  93      11.773  -5.473   6.270  1.00  0.00           C  
ATOM   1469  CB  ALA A  93       9.936  -4.325   7.539  1.00  0.00           C  
ATOM   1470  HB1 ALA A  93      10.754  -3.878   8.104  1.00  0.00           H  
ATOM   1471  HB2 ALA A  93       9.112  -3.616   7.461  1.00  0.00           H  
ATOM   1472  HB3 ALA A  93       9.592  -5.214   8.068  1.00  0.00           H  
ATOM   1473  O   ALA A  93      12.838  -4.922   5.995  1.00  0.00           O  
ATOM   1474  N   ARG A  94      11.709  -6.759   6.647  1.00  0.00           N  
ATOM   1475  H   ARG A  94      10.802  -7.142   6.869  1.00  0.00           H  
ATOM   1476  CA  ARG A  94      12.901  -7.612   6.744  1.00  0.00           C  
ATOM   1477  HA  ARG A  94      13.649  -7.095   7.344  1.00  0.00           H  
ATOM   1478  C   ARG A  94      13.555  -7.836   5.384  1.00  0.00           C  
ATOM   1479  CB  ARG A  94      12.547  -8.939   7.421  1.00  0.00           C  
ATOM   1480  HB2 ARG A  94      12.071  -8.718   8.376  1.00  0.00           H  
ATOM   1481  HB3 ARG A  94      11.845  -9.495   6.800  1.00  0.00           H  
ATOM   1482  O   ARG A  94      14.754  -7.621   5.271  1.00  0.00           O  
ATOM   1483  CG  ARG A  94      13.815  -9.782   7.646  1.00  0.00           C  
ATOM   1484  HG2 ARG A  94      14.529  -9.219   8.246  1.00  0.00           H  
ATOM   1485  HG3 ARG A  94      14.275 -10.003   6.683  1.00  0.00           H  
ATOM   1486  CD  ARG A  94      13.514 -11.113   8.333  1.00  0.00           C  
ATOM   1487  HD2 ARG A  94      14.459 -11.640   8.467  1.00  0.00           H  
ATOM   1488  HD3 ARG A  94      12.879 -11.701   7.671  1.00  0.00           H  
ATOM   1489  NE  ARG A  94      12.852 -10.904   9.638  1.00  0.00           N  
ATOM   1490  HE  ARG A  94      12.793  -9.944   9.947  1.00  0.00           H  
ATOM   1491  NH1 ARG A  94      12.367 -13.090  10.075  1.00  0.00           N  
ATOM   1492 HH11 ARG A  94      12.892 -13.321   9.244  1.00  0.00           H  
ATOM   1493 HH12 ARG A  94      11.947 -13.805  10.652  1.00  0.00           H  
ATOM   1494  NH2 ARG A  94      11.653 -11.494  11.476  1.00  0.00           N  
ATOM   1495 HH21 ARG A  94      11.182 -12.196  12.028  1.00  0.00           H  
ATOM   1496 HH22 ARG A  94      11.524 -10.515  11.688  1.00  0.00           H  
ATOM   1497  CZ  ARG A  94      12.297 -11.827  10.392  1.00  0.00           C  
ATOM   1498  N   ARG A  95      12.776  -8.213   4.365  1.00  0.00           N  
ATOM   1499  H   ARG A  95      11.785  -8.315   4.533  1.00  0.00           H  
ATOM   1500  CA  ARG A  95      13.300  -8.437   3.007  1.00  0.00           C  
ATOM   1501  HA  ARG A  95      14.082  -9.195   3.039  1.00  0.00           H  
ATOM   1502  C   ARG A  95      13.976  -7.184   2.456  1.00  0.00           C  
ATOM   1503  CB  ARG A  95      12.180  -8.892   2.058  1.00  0.00           C  
ATOM   1504  HB2 ARG A  95      12.555  -8.835   1.036  1.00  0.00           H  
ATOM   1505  HB3 ARG A  95      11.325  -8.221   2.144  1.00  0.00           H  
ATOM   1506  O   ARG A  95      15.054  -7.271   1.890  1.00  0.00           O  
ATOM   1507  CG  ARG A  95      11.743 -10.337   2.327  1.00  0.00           C  
ATOM   1508  HG2 ARG A  95      11.279 -10.412   3.310  1.00  0.00           H  
ATOM   1509  HG3 ARG A  95      12.630 -10.970   2.322  1.00  0.00           H  
ATOM   1510  CD  ARG A  95      10.783 -10.860   1.242  1.00  0.00           C  
ATOM   1511  HD2 ARG A  95      10.640 -11.930   1.391  1.00  0.00           H  
ATOM   1512  HD3 ARG A  95      11.260 -10.729   0.271  1.00  0.00           H  
ATOM   1513  NE  ARG A  95       9.461 -10.190   1.214  1.00  0.00           N  
ATOM   1514  HE  ARG A  95       9.207  -9.670   0.386  1.00  0.00           H  
ATOM   1515  NH1 ARG A  95       8.532 -11.128   3.083  1.00  0.00           N  
ATOM   1516 HH11 ARG A  95       7.731 -11.202   3.694  1.00  0.00           H  
ATOM   1517 HH12 ARG A  95       9.457 -11.437   3.345  1.00  0.00           H  
ATOM   1518  NH2 ARG A  95       7.317  -9.739   1.862  1.00  0.00           N  
ATOM   1519 HH21 ARG A  95       6.548  -9.742   2.518  1.00  0.00           H  
ATOM   1520 HH22 ARG A  95       7.183  -9.197   1.021  1.00  0.00           H  
ATOM   1521  CZ  ARG A  95       8.449 -10.346   2.046  1.00  0.00           C  
ATOM   1522  N   TYR A  96      13.386  -6.008   2.655  1.00  0.00           N  
ATOM   1523  H   TYR A  96      12.469  -5.982   3.079  1.00  0.00           H  
ATOM   1524  CA  TYR A  96      13.993  -4.759   2.199  1.00  0.00           C  
ATOM   1525  HA  TYR A  96      14.340  -4.895   1.175  1.00  0.00           H  
ATOM   1526  C   TYR A  96      15.226  -4.351   2.990  1.00  0.00           C  
ATOM   1527  CB  TYR A  96      12.959  -3.640   2.237  1.00  0.00           C  
ATOM   1528  HB2 TYR A  96      13.451  -2.705   1.968  1.00  0.00           H  
ATOM   1529  HB3 TYR A  96      12.570  -3.552   3.251  1.00  0.00           H  
ATOM   1530  O   TYR A  96      16.146  -3.789   2.409  1.00  0.00           O  
ATOM   1531  CG  TYR A  96      11.825  -3.830   1.273  1.00  0.00           C  
ATOM   1532  CD1 TYR A  96      12.099  -4.199  -0.057  1.00  0.00           C  
ATOM   1533  HD1 TYR A  96      13.116  -4.315  -0.402  1.00  0.00           H  
ATOM   1534  CD2 TYR A  96      10.503  -3.647   1.709  1.00  0.00           C  
ATOM   1535  HD2 TYR A  96      10.295  -3.354   2.728  1.00  0.00           H  
ATOM   1536  CE1 TYR A  96      11.049  -4.414  -0.952  1.00  0.00           C  
ATOM   1537  HE1 TYR A  96      11.265  -4.722  -1.964  1.00  0.00           H  
ATOM   1538  CE2 TYR A  96       9.451  -3.850   0.808  1.00  0.00           C  
ATOM   1539  HE2 TYR A  96       8.424  -3.713   1.113  1.00  0.00           H  
ATOM   1540  OH  TYR A  96       8.731  -4.268  -1.422  1.00  0.00           O  
ATOM   1541  HH  TYR A  96       9.030  -4.607  -2.268  1.00  0.00           H  
ATOM   1542  CZ  TYR A  96       9.729  -4.201  -0.524  1.00  0.00           C  
ATOM   1543  N   ALA A  97      15.274  -4.646   4.290  1.00  0.00           N  
ATOM   1544  H   ALA A  97      14.477  -5.078   4.734  1.00  0.00           H  
ATOM   1545  CA  ALA A  97      16.486  -4.446   5.072  1.00  0.00           C  
ATOM   1546  HA  ALA A  97      16.817  -3.415   4.946  1.00  0.00           H  
ATOM   1547  C   ALA A  97      17.624  -5.352   4.576  1.00  0.00           C  
ATOM   1548  CB  ALA A  97      16.166  -4.671   6.552  1.00  0.00           C  
ATOM   1549  HB1 ALA A  97      15.377  -3.989   6.869  1.00  0.00           H  
ATOM   1550  HB2 ALA A  97      17.062  -4.485   7.145  1.00  0.00           H  
ATOM   1551  HB3 ALA A  97      15.844  -5.700   6.714  1.00  0.00           H  
ATOM   1552  O   ALA A  97      18.738  -4.865   4.411  1.00  0.00           O  
ATOM   1553  N   GLU A  98      17.326  -6.620   4.273  1.00  0.00           N  
ATOM   1554  H   GLU A  98      16.393  -6.958   4.461  1.00  0.00           H  
ATOM   1555  CA  GLU A  98      18.276  -7.570   3.676  1.00  0.00           C  
ATOM   1556  HA  GLU A  98      19.156  -7.649   4.315  1.00  0.00           H  
ATOM   1557  C   GLU A  98      18.773  -7.060   2.312  1.00  0.00           C  
ATOM   1558  CB  GLU A  98      17.625  -8.968   3.573  1.00  0.00           C  
ATOM   1559  HB2 GLU A  98      16.658  -8.868   3.081  1.00  0.00           H  
ATOM   1560  HB3 GLU A  98      18.256  -9.609   2.957  1.00  0.00           H  
ATOM   1561  O   GLU A  98      19.977  -6.937   2.116  1.00  0.00           O  
ATOM   1562  CG  GLU A  98      17.433  -9.649   4.946  1.00  0.00           C  
ATOM   1563  HG2 GLU A  98      17.024  -8.925   5.651  1.00  0.00           H  
ATOM   1564  HG3 GLU A  98      18.414  -9.940   5.324  1.00  0.00           H  
ATOM   1565  CD  GLU A  98      16.507 -10.887   4.944  1.00  0.00           C  
ATOM   1566  OE1 GLU A  98      16.266 -11.439   6.051  1.00  0.00           O  
ATOM   1567  OE2 GLU A  98      15.954 -11.261   3.884  1.00  0.00           O  
ATOM   1568  N   LEU A  99      17.872  -6.631   1.418  1.00  0.00           N  
ATOM   1569  H   LEU A  99      16.895  -6.797   1.614  1.00  0.00           H  
ATOM   1570  CA  LEU A  99      18.243  -6.032   0.126  1.00  0.00           C  
ATOM   1571  HA  LEU A  99      18.868  -6.738  -0.422  1.00  0.00           H  
ATOM   1572  C   LEU A  99      19.067  -4.740   0.279  1.00  0.00           C  
ATOM   1573  CB  LEU A  99      16.968  -5.726  -0.682  1.00  0.00           C  
ATOM   1574  HB2 LEU A  99      17.255  -5.117  -1.540  1.00  0.00           H  
ATOM   1575  HB3 LEU A  99      16.303  -5.124  -0.063  1.00  0.00           H  
ATOM   1576  O   LEU A  99      19.998  -4.487  -0.483  1.00  0.00           O  
ATOM   1577  CG  LEU A  99      16.187  -6.943  -1.210  1.00  0.00           C  
ATOM   1578  HG  LEU A  99      15.917  -7.608  -0.390  1.00  0.00           H  
ATOM   1579  CD1 LEU A  99      14.895  -6.452  -1.873  1.00  0.00           C  
ATOM   1580 HD11 LEU A  99      15.070  -5.519  -2.409  1.00  0.00           H  
ATOM   1581 HD12 LEU A  99      14.139  -6.298  -1.103  1.00  0.00           H  
ATOM   1582 HD13 LEU A  99      14.540  -7.198  -2.584  1.00  0.00           H  
ATOM   1583  CD2 LEU A  99      16.985  -7.764  -2.211  1.00  0.00           C  
ATOM   1584 HD21 LEU A  99      16.375  -8.569  -2.621  1.00  0.00           H  
ATOM   1585 HD22 LEU A  99      17.349  -7.136  -3.024  1.00  0.00           H  
ATOM   1586 HD23 LEU A  99      17.827  -8.229  -1.698  1.00  0.00           H  
ATOM   1587  N   ALA A 100      18.740  -3.893   1.256  1.00  0.00           N  
ATOM   1588  H   ALA A 100      17.953  -4.121   1.848  1.00  0.00           H  
ATOM   1589  CA  ALA A 100      19.489  -2.667   1.520  1.00  0.00           C  
ATOM   1590  HA  ALA A 100      19.607  -2.122   0.583  1.00  0.00           H  
ATOM   1591  C   ALA A 100      20.895  -2.949   2.073  1.00  0.00           C  
ATOM   1592  CB  ALA A 100      18.689  -1.796   2.494  1.00  0.00           C  
ATOM   1593  HB1 ALA A 100      19.200  -0.842   2.627  1.00  0.00           H  
ATOM   1594  HB2 ALA A 100      17.692  -1.615   2.093  1.00  0.00           H  
ATOM   1595  HB3 ALA A 100      18.601  -2.302   3.455  1.00  0.00           H  
ATOM   1596  O   ALA A 100      21.808  -2.159   1.831  1.00  0.00           O  
ATOM   1597  N   GLU A 101      21.064  -4.035   2.831  1.00  0.00           N  
ATOM   1598  H   GLU A 101      20.265  -4.624   3.015  1.00  0.00           H  
ATOM   1599  CA  GLU A 101      22.358  -4.499   3.338  1.00  0.00           C  
ATOM   1600  HA  GLU A 101      22.925  -3.642   3.700  1.00  0.00           H  
ATOM   1601  C   GLU A 101      23.195  -5.144   2.227  1.00  0.00           C  
ATOM   1602  CB  GLU A 101      22.125  -5.452   4.527  1.00  0.00           C  
ATOM   1603  HB2 GLU A 101      21.571  -6.330   4.195  1.00  0.00           H  
ATOM   1604  HB3 GLU A 101      21.525  -4.921   5.267  1.00  0.00           H  
ATOM   1605  O   GLU A 101      24.379  -4.834   2.108  1.00  0.00           O  
ATOM   1606  CG  GLU A 101      23.437  -5.904   5.194  1.00  0.00           C  
ATOM   1607  HG2 GLU A 101      24.001  -6.514   4.487  1.00  0.00           H  
ATOM   1608  HG3 GLU A 101      24.029  -5.017   5.417  1.00  0.00           H  
ATOM   1609  CD  GLU A 101      23.245  -6.704   6.499  1.00  0.00           C  
ATOM   1610  OE1 GLU A 101      24.282  -7.103   7.081  1.00  0.00           O  
ATOM   1611  OE2 GLU A 101      22.094  -6.860   6.968  1.00  0.00           O  
ATOM   1612  N   GLU A 102      22.572  -5.973   1.388  1.00  0.00           N  
ATOM   1613  H   GLU A 102      21.610  -6.214   1.579  1.00  0.00           H  
ATOM   1614  CA  GLU A 102      23.225  -6.688   0.289  1.00  0.00           C  
ATOM   1615  HA  GLU A 102      24.121  -7.176   0.673  1.00  0.00           H  
ATOM   1616  C   GLU A 102      23.676  -5.745  -0.835  1.00  0.00           C  
ATOM   1617  CB  GLU A 102      22.262  -7.782  -0.205  1.00  0.00           C  
ATOM   1618  HB2 GLU A 102      21.977  -8.383   0.658  1.00  0.00           H  
ATOM   1619  HB3 GLU A 102      21.365  -7.319  -0.617  1.00  0.00           H  
ATOM   1620  O   GLU A 102      24.829  -5.800  -1.260  1.00  0.00           O  
ATOM   1621  CG  GLU A 102      22.892  -8.707  -1.257  1.00  0.00           C  
ATOM   1622  HG2 GLU A 102      23.071  -8.137  -2.168  1.00  0.00           H  
ATOM   1623  HG3 GLU A 102      23.857  -9.044  -0.878  1.00  0.00           H  
ATOM   1624  CD  GLU A 102      22.034  -9.945  -1.581  1.00  0.00           C  
ATOM   1625  OE1 GLU A 102      22.531 -10.792  -2.358  1.00  0.00           O  
ATOM   1626  OE2 GLU A 102      20.938 -10.103  -0.990  1.00  0.00           O  
ATOM   1627  N   PHE A 103      22.804  -4.826  -1.262  1.00  0.00           N  
ATOM   1628  H   PHE A 103      21.865  -4.878  -0.894  1.00  0.00           H  
ATOM   1629  CA  PHE A 103      23.030  -3.984  -2.445  1.00  0.00           C  
ATOM   1630  HA  PHE A 103      23.896  -4.360  -2.990  1.00  0.00           H  
ATOM   1631  C   PHE A 103      23.330  -2.515  -2.119  1.00  0.00           C  
ATOM   1632  CB  PHE A 103      21.819  -4.120  -3.381  1.00  0.00           C  
ATOM   1633  HB2 PHE A 103      20.937  -3.698  -2.898  1.00  0.00           H  
ATOM   1634  HB3 PHE A 103      22.006  -3.544  -4.288  1.00  0.00           H  
ATOM   1635  O   PHE A 103      23.550  -1.699  -3.012  1.00  0.00           O  
ATOM   1636  CG  PHE A 103      21.541  -5.554  -3.786  1.00  0.00           C  
ATOM   1637  CD1 PHE A 103      22.427  -6.209  -4.661  1.00  0.00           C  
ATOM   1638  HD1 PHE A 103      23.273  -5.683  -5.078  1.00  0.00           H  
ATOM   1639  CD2 PHE A 103      20.441  -6.255  -3.254  1.00  0.00           C  
ATOM   1640  HD2 PHE A 103      19.758  -5.771  -2.573  1.00  0.00           H  
ATOM   1641  CE1 PHE A 103      22.217  -7.556  -4.999  1.00  0.00           C  
ATOM   1642  HE1 PHE A 103      22.903  -8.060  -5.664  1.00  0.00           H  
ATOM   1643  CE2 PHE A 103      20.247  -7.608  -3.585  1.00  0.00           C  
ATOM   1644  HE2 PHE A 103      19.445  -8.186  -3.151  1.00  0.00           H  
ATOM   1645  CZ  PHE A 103      21.128  -8.256  -4.462  1.00  0.00           C  
ATOM   1646  HZ  PHE A 103      20.981  -9.299  -4.703  1.00  0.00           H  
ATOM   1647  N   GLY A 104      23.281  -2.112  -0.845  1.00  0.00           N  
ATOM   1648  H   GLY A 104      23.110  -2.807  -0.131  1.00  0.00           H  
ATOM   1649  CA  GLY A 104      23.440  -0.707  -0.458  1.00  0.00           C  
ATOM   1650  HA2 GLY A 104      24.403  -0.351  -0.826  1.00  0.00           H  
ATOM   1651  HA3 GLY A 104      23.436  -0.638   0.630  1.00  0.00           H  
ATOM   1652  C   GLY A 104      22.348   0.226  -1.007  1.00  0.00           C  
ATOM   1653  O   GLY A 104      22.539   1.445  -0.990  1.00  0.00           O  
ATOM   1654  N   SER A 105      21.221  -0.317  -1.491  1.00  0.00           N  
ATOM   1655  H   SER A 105      21.154  -1.325  -1.491  1.00  0.00           H  
ATOM   1656  CA  SER A 105      20.165   0.453  -2.160  1.00  0.00           C  
ATOM   1657  HA  SER A 105      20.650   1.004  -2.966  1.00  0.00           H  
ATOM   1658  C   SER A 105      19.481   1.428  -1.186  1.00  0.00           C  
ATOM   1659  CB  SER A 105      19.139  -0.467  -2.837  1.00  0.00           C  
ATOM   1660  HB2 SER A 105      19.581  -0.907  -3.731  1.00  0.00           H  
ATOM   1661  HB3 SER A 105      18.881  -1.275  -2.152  1.00  0.00           H  
ATOM   1662  O   SER A 105      18.894   0.997  -0.182  1.00  0.00           O  
ATOM   1663  OG  SER A 105      17.946   0.229  -3.183  1.00  0.00           O  
ATOM   1664  HG  SER A 105      18.109   0.936  -3.811  1.00  0.00           H  
ATOM   1665  N   PRO A 106      19.520   2.750  -1.455  1.00  0.00           N  
ATOM   1666  CA  PRO A 106      18.771   3.724  -0.667  1.00  0.00           C  
ATOM   1667  HA  PRO A 106      19.043   3.635   0.385  1.00  0.00           H  
ATOM   1668  C   PRO A 106      17.258   3.509  -0.785  1.00  0.00           C  
ATOM   1669  CB  PRO A 106      19.207   5.097  -1.188  1.00  0.00           C  
ATOM   1670  HB2 PRO A 106      18.396   5.826  -1.158  1.00  0.00           H  
ATOM   1671  HB3 PRO A 106      20.054   5.452  -0.602  1.00  0.00           H  
ATOM   1672  O   PRO A 106      16.556   3.661   0.210  1.00  0.00           O  
ATOM   1673  CG  PRO A 106      19.664   4.824  -2.619  1.00  0.00           C  
ATOM   1674  HG2 PRO A 106      20.413   5.543  -2.952  1.00  0.00           H  
ATOM   1675  HG3 PRO A 106      18.802   4.840  -3.286  1.00  0.00           H  
ATOM   1676  CD  PRO A 106      20.235   3.411  -2.541  1.00  0.00           C  
ATOM   1677  HD2 PRO A 106      21.298   3.453  -2.301  1.00  0.00           H  
ATOM   1678  HD3 PRO A 106      20.086   2.912  -3.498  1.00  0.00           H  
ATOM   1679  N   GLU A 107      16.764   3.079  -1.948  1.00  0.00           N  
ATOM   1680  H   GLU A 107      17.392   2.941  -2.727  1.00  0.00           H  
ATOM   1681  CA  GLU A 107      15.351   2.782  -2.182  1.00  0.00           C  
ATOM   1682  HA  GLU A 107      14.758   3.655  -1.910  1.00  0.00           H  
ATOM   1683  C   GLU A 107      14.886   1.615  -1.301  1.00  0.00           C  
ATOM   1684  CB  GLU A 107      15.090   2.466  -3.671  1.00  0.00           C  
ATOM   1685  HB2 GLU A 107      14.012   2.355  -3.787  1.00  0.00           H  
ATOM   1686  HB3 GLU A 107      15.533   1.505  -3.934  1.00  0.00           H  
ATOM   1687  O   GLU A 107      13.874   1.722  -0.611  1.00  0.00           O  
ATOM   1688  CG  GLU A 107      15.556   3.543  -4.679  1.00  0.00           C  
ATOM   1689  HG2 GLU A 107      14.967   3.415  -5.587  1.00  0.00           H  
ATOM   1690  HG3 GLU A 107      15.324   4.528  -4.274  1.00  0.00           H  
ATOM   1691  CD  GLU A 107      17.052   3.478  -5.069  1.00  0.00           C  
ATOM   1692  OE1 GLU A 107      17.494   4.274  -5.932  1.00  0.00           O  
ATOM   1693  OE2 GLU A 107      17.795   2.642  -4.491  1.00  0.00           O  
ATOM   1694  N   ALA A 108      15.663   0.526  -1.233  1.00  0.00           N  
ATOM   1695  H   ALA A 108      16.481   0.474  -1.822  1.00  0.00           H  
ATOM   1696  CA  ALA A 108      15.370  -0.587  -0.332  1.00  0.00           C  
ATOM   1697  HA  ALA A 108      14.373  -0.964  -0.559  1.00  0.00           H  
ATOM   1698  C   ALA A 108      15.367  -0.136   1.140  1.00  0.00           C  
ATOM   1699  CB  ALA A 108      16.380  -1.711  -0.588  1.00  0.00           C  
ATOM   1700  HB1 ALA A 108      16.142  -2.568   0.043  1.00  0.00           H  
ATOM   1701  HB2 ALA A 108      17.388  -1.368  -0.357  1.00  0.00           H  
ATOM   1702  HB3 ALA A 108      16.339  -2.020  -1.632  1.00  0.00           H  
ATOM   1703  O   ALA A 108      14.491  -0.528   1.909  1.00  0.00           O  
ATOM   1704  N   ARG A 109      16.287   0.753   1.539  1.00  0.00           N  
ATOM   1705  H   ARG A 109      16.975   1.051   0.862  1.00  0.00           H  
ATOM   1706  CA  ARG A 109      16.315   1.303   2.904  1.00  0.00           C  
ATOM   1707  HA  ARG A 109      16.311   0.466   3.602  1.00  0.00           H  
ATOM   1708  C   ARG A 109      15.069   2.133   3.224  1.00  0.00           C  
ATOM   1709  CB  ARG A 109      17.597   2.119   3.097  1.00  0.00           C  
ATOM   1710  HB2 ARG A 109      17.579   2.988   2.440  1.00  0.00           H  
ATOM   1711  HB3 ARG A 109      18.448   1.497   2.819  1.00  0.00           H  
ATOM   1712  O   ARG A 109      14.511   1.989   4.311  1.00  0.00           O  
ATOM   1713  CG  ARG A 109      17.753   2.593   4.551  1.00  0.00           C  
ATOM   1714  HG2 ARG A 109      17.808   1.730   5.214  1.00  0.00           H  
ATOM   1715  HG3 ARG A 109      16.894   3.199   4.836  1.00  0.00           H  
ATOM   1716  CD  ARG A 109      19.006   3.454   4.719  1.00  0.00           C  
ATOM   1717  HD2 ARG A 109      18.927   4.301   4.038  1.00  0.00           H  
ATOM   1718  HD3 ARG A 109      19.038   3.826   5.743  1.00  0.00           H  
ATOM   1719  NE  ARG A 109      20.230   2.681   4.439  1.00  0.00           N  
ATOM   1720  HE  ARG A 109      20.128   1.677   4.400  1.00  0.00           H  
ATOM   1721  NH1 ARG A 109      21.642   4.449   4.072  1.00  0.00           N  
ATOM   1722 HH11 ARG A 109      22.523   4.790   3.715  1.00  0.00           H  
ATOM   1723 HH12 ARG A 109      20.862   5.072   4.228  1.00  0.00           H  
ATOM   1724  NH2 ARG A 109      22.379   2.355   3.787  1.00  0.00           N  
ATOM   1725 HH21 ARG A 109      23.253   2.705   3.422  1.00  0.00           H  
ATOM   1726 HH22 ARG A 109      22.195   1.365   3.705  1.00  0.00           H  
ATOM   1727  CZ  ARG A 109      21.410   3.165   4.106  1.00  0.00           C  
ATOM   1728  N   GLU A 110      14.645   2.999   2.308  1.00  0.00           N  
ATOM   1729  H   GLU A 110      15.162   3.081   1.445  1.00  0.00           H  
ATOM   1730  CA  GLU A 110      13.438   3.818   2.472  1.00  0.00           C  
ATOM   1731  HA  GLU A 110      13.500   4.378   3.405  1.00  0.00           H  
ATOM   1732  C   GLU A 110      12.180   2.946   2.567  1.00  0.00           C  
ATOM   1733  CB  GLU A 110      13.318   4.820   1.311  1.00  0.00           C  
ATOM   1734  HB2 GLU A 110      13.461   4.303   0.363  1.00  0.00           H  
ATOM   1735  HB3 GLU A 110      12.315   5.246   1.329  1.00  0.00           H  
ATOM   1736  O   GLU A 110      11.349   3.144   3.455  1.00  0.00           O  
ATOM   1737  CG  GLU A 110      14.336   5.966   1.440  1.00  0.00           C  
ATOM   1738  HG2 GLU A 110      15.344   5.554   1.491  1.00  0.00           H  
ATOM   1739  HG3 GLU A 110      14.151   6.480   2.383  1.00  0.00           H  
ATOM   1740  CD  GLU A 110      14.263   6.994   0.297  1.00  0.00           C  
ATOM   1741  OE1 GLU A 110      15.199   7.826   0.228  1.00  0.00           O  
ATOM   1742  OE2 GLU A 110      13.253   7.010  -0.444  1.00  0.00           O  
ATOM   1743  N   LEU A 111      12.080   1.922   1.718  1.00  0.00           N  
ATOM   1744  H   LEU A 111      12.784   1.829   1.000  1.00  0.00           H  
ATOM   1745  CA  LEU A 111      10.967   0.978   1.723  1.00  0.00           C  
ATOM   1746  HA  LEU A 111      10.031   1.536   1.709  1.00  0.00           H  
ATOM   1747  C   LEU A 111      10.934   0.108   2.986  1.00  0.00           C  
ATOM   1748  CB  LEU A 111      11.065   0.123   0.456  1.00  0.00           C  
ATOM   1749  HB2 LEU A 111      12.067  -0.300   0.390  1.00  0.00           H  
ATOM   1750  HB3 LEU A 111      10.366  -0.708   0.554  1.00  0.00           H  
ATOM   1751  O   LEU A 111       9.859  -0.121   3.544  1.00  0.00           O  
ATOM   1752  CG  LEU A 111      10.757   0.902  -0.839  1.00  0.00           C  
ATOM   1753  HG  LEU A 111      11.434   1.751  -0.935  1.00  0.00           H  
ATOM   1754  CD1 LEU A 111      11.014  -0.014  -2.030  1.00  0.00           C  
ATOM   1755 HD11 LEU A 111      10.672   0.455  -2.953  1.00  0.00           H  
ATOM   1756 HD12 LEU A 111      12.090  -0.164  -2.110  1.00  0.00           H  
ATOM   1757 HD13 LEU A 111      10.527  -0.979  -1.888  1.00  0.00           H  
ATOM   1758  CD2 LEU A 111       9.340   1.485  -0.872  1.00  0.00           C  
ATOM   1759 HD21 LEU A 111       9.041   1.700  -1.898  1.00  0.00           H  
ATOM   1760 HD22 LEU A 111       9.331   2.421  -0.314  1.00  0.00           H  
ATOM   1761 HD23 LEU A 111       8.624   0.809  -0.405  1.00  0.00           H  
ATOM   1762  N   ALA A 112      12.097  -0.314   3.494  1.00  0.00           N  
ATOM   1763  H   ALA A 112      12.942  -0.148   2.966  1.00  0.00           H  
ATOM   1764  CA  ALA A 112      12.198  -1.002   4.779  1.00  0.00           C  
ATOM   1765  HA  ALA A 112      11.592  -1.907   4.735  1.00  0.00           H  
ATOM   1766  C   ALA A 112      11.659  -0.127   5.921  1.00  0.00           C  
ATOM   1767  CB  ALA A 112      13.657  -1.400   5.040  1.00  0.00           C  
ATOM   1768  HB1 ALA A 112      13.713  -2.015   5.938  1.00  0.00           H  
ATOM   1769  HB2 ALA A 112      14.054  -1.969   4.199  1.00  0.00           H  
ATOM   1770  HB3 ALA A 112      14.274  -0.511   5.173  1.00  0.00           H  
ATOM   1771  O   ALA A 112      10.855  -0.593   6.730  1.00  0.00           O  
ATOM   1772  N   ALA A 113      12.057   1.149   5.968  1.00  0.00           N  
ATOM   1773  H   ALA A 113      12.698   1.480   5.261  1.00  0.00           H  
ATOM   1774  CA  ALA A 113      11.590   2.090   6.983  1.00  0.00           C  
ATOM   1775  HA  ALA A 113      11.804   1.676   7.968  1.00  0.00           H  
ATOM   1776  C   ALA A 113      10.071   2.312   6.905  1.00  0.00           C  
ATOM   1777  CB  ALA A 113      12.369   3.402   6.833  1.00  0.00           C  
ATOM   1778  HB1 ALA A 113      12.058   4.099   7.612  1.00  0.00           H  
ATOM   1779  HB2 ALA A 113      13.438   3.212   6.926  1.00  0.00           H  
ATOM   1780  HB3 ALA A 113      12.169   3.849   5.859  1.00  0.00           H  
ATOM   1781  O   ALA A 113       9.389   2.260   7.928  1.00  0.00           O  
ATOM   1782  N   LEU A 114       9.522   2.477   5.699  1.00  0.00           N  
ATOM   1783  H   LEU A 114      10.129   2.535   4.893  1.00  0.00           H  
ATOM   1784  CA  LEU A 114       8.087   2.675   5.514  1.00  0.00           C  
ATOM   1785  HA  LEU A 114       7.781   3.491   6.168  1.00  0.00           H  
ATOM   1786  C   LEU A 114       7.265   1.438   5.905  1.00  0.00           C  
ATOM   1787  CB  LEU A 114       7.846   3.081   4.056  1.00  0.00           C  
ATOM   1788  HB2 LEU A 114       8.158   2.266   3.403  1.00  0.00           H  
ATOM   1789  HB3 LEU A 114       8.471   3.946   3.833  1.00  0.00           H  
ATOM   1790  O   LEU A 114       6.215   1.566   6.536  1.00  0.00           O  
ATOM   1791  CG  LEU A 114       6.382   3.432   3.750  1.00  0.00           C  
ATOM   1792  HG  LEU A 114       5.752   2.549   3.860  1.00  0.00           H  
ATOM   1793  CD1 LEU A 114       5.824   4.567   4.613  1.00  0.00           C  
ATOM   1794 HD11 LEU A 114       6.479   5.437   4.555  1.00  0.00           H  
ATOM   1795 HD12 LEU A 114       4.824   4.834   4.272  1.00  0.00           H  
ATOM   1796 HD13 LEU A 114       5.751   4.241   5.651  1.00  0.00           H  
ATOM   1797  CD2 LEU A 114       6.312   3.915   2.315  1.00  0.00           C  
ATOM   1798 HD21 LEU A 114       6.680   3.139   1.643  1.00  0.00           H  
ATOM   1799 HD22 LEU A 114       5.289   4.202   2.070  1.00  0.00           H  
ATOM   1800 HD23 LEU A 114       6.944   4.797   2.211  1.00  0.00           H  
ATOM   1801  N   ALA A 115       7.750   0.239   5.574  1.00  0.00           N  
ATOM   1802  H   ALA A 115       8.594   0.190   5.021  1.00  0.00           H  
ATOM   1803  CA  ALA A 115       7.118  -1.007   5.994  1.00  0.00           C  
ATOM   1804  HA  ALA A 115       6.074  -0.990   5.682  1.00  0.00           H  
ATOM   1805  C   ALA A 115       7.132  -1.170   7.528  1.00  0.00           C  
ATOM   1806  CB  ALA A 115       7.813  -2.165   5.270  1.00  0.00           C  
ATOM   1807  HB1 ALA A 115       7.355  -3.110   5.562  1.00  0.00           H  
ATOM   1808  HB2 ALA A 115       7.714  -2.041   4.192  1.00  0.00           H  
ATOM   1809  HB3 ALA A 115       8.873  -2.178   5.523  1.00  0.00           H  
ATOM   1810  O   ALA A 115       6.128  -1.596   8.102  1.00  0.00           O  
ATOM   1811  N   LEU A 116       8.218  -0.769   8.206  1.00  0.00           N  
ATOM   1812  H   LEU A 116       9.010  -0.432   7.678  1.00  0.00           H  
ATOM   1813  CA  LEU A 116       8.302  -0.763   9.675  1.00  0.00           C  
ATOM   1814  HA  LEU A 116       8.017  -1.748  10.044  1.00  0.00           H  
ATOM   1815  C   LEU A 116       7.328   0.233  10.316  1.00  0.00           C  
ATOM   1816  CB  LEU A 116       9.738  -0.438  10.129  1.00  0.00           C  
ATOM   1817  HB2 LEU A 116       9.724  -0.206  11.193  1.00  0.00           H  
ATOM   1818  HB3 LEU A 116      10.075   0.458   9.607  1.00  0.00           H  
ATOM   1819  O   LEU A 116       6.650  -0.116  11.286  1.00  0.00           O  
ATOM   1820  CG  LEU A 116      10.761  -1.559   9.899  1.00  0.00           C  
ATOM   1821  HG  LEU A 116      10.735  -1.863   8.853  1.00  0.00           H  
ATOM   1822  CD1 LEU A 116      12.169  -1.054  10.215  1.00  0.00           C  
ATOM   1823 HD11 LEU A 116      12.894  -1.843  10.019  1.00  0.00           H  
ATOM   1824 HD12 LEU A 116      12.234  -0.740  11.256  1.00  0.00           H  
ATOM   1825 HD13 LEU A 116      12.399  -0.209   9.565  1.00  0.00           H  
ATOM   1826  CD2 LEU A 116      10.484  -2.783  10.779  1.00  0.00           C  
ATOM   1827 HD21 LEU A 116      10.452  -2.490  11.828  1.00  0.00           H  
ATOM   1828 HD22 LEU A 116      11.272  -3.522  10.631  1.00  0.00           H  
ATOM   1829 HD23 LEU A 116       9.535  -3.239  10.495  1.00  0.00           H  
ATOM   1830  N   ASP A 117       7.228   1.447   9.775  1.00  0.00           N  
ATOM   1831  H   ASP A 117       7.865   1.704   9.034  1.00  0.00           H  
ATOM   1832  CA  ASP A 117       6.285   2.456  10.264  1.00  0.00           C  
ATOM   1833  HA  ASP A 117       6.432   2.589  11.336  1.00  0.00           H  
ATOM   1834  C   ASP A 117       4.829   2.002  10.072  1.00  0.00           C  
ATOM   1835  CB  ASP A 117       6.543   3.801   9.563  1.00  0.00           C  
ATOM   1836  HB2 ASP A 117       5.655   4.422   9.681  1.00  0.00           H  
ATOM   1837  HB3 ASP A 117       6.687   3.635   8.495  1.00  0.00           H  
ATOM   1838  O   ASP A 117       4.010   2.136  10.985  1.00  0.00           O  
ATOM   1839  CG  ASP A 117       7.732   4.592  10.130  1.00  0.00           C  
ATOM   1840  OD1 ASP A 117       8.188   4.276  11.256  1.00  0.00           O  
ATOM   1841  OD2 ASP A 117       8.102   5.597   9.484  1.00  0.00           O  
ATOM   1842  N   GLY A 118       4.510   1.388   8.926  1.00  0.00           N  
ATOM   1843  H   GLY A 118       5.217   1.333   8.207  1.00  0.00           H  
ATOM   1844  CA  GLY A 118       3.207   0.765   8.683  1.00  0.00           C  
ATOM   1845  HA2 GLY A 118       3.199   0.348   7.676  1.00  0.00           H  
ATOM   1846  HA3 GLY A 118       2.423   1.519   8.760  1.00  0.00           H  
ATOM   1847  C   GLY A 118       2.904  -0.361   9.676  1.00  0.00           C  
ATOM   1848  O   GLY A 118       1.843  -0.365  10.300  1.00  0.00           O  
ATOM   1849  N   ALA A 119       3.859  -1.273   9.894  1.00  0.00           N  
ATOM   1850  H   ALA A 119       4.710  -1.217   9.352  1.00  0.00           H  
ATOM   1851  CA  ALA A 119       3.740  -2.360  10.867  1.00  0.00           C  
ATOM   1852  HA  ALA A 119       2.900  -2.997  10.589  1.00  0.00           H  
ATOM   1853  C   ALA A 119       3.468  -1.846  12.290  1.00  0.00           C  
ATOM   1854  CB  ALA A 119       5.013  -3.214  10.813  1.00  0.00           C  
ATOM   1855  HB1 ALA A 119       5.132  -3.639   9.817  1.00  0.00           H  
ATOM   1856  HB2 ALA A 119       5.887  -2.607  11.047  1.00  0.00           H  
ATOM   1857  HB3 ALA A 119       4.941  -4.026  11.536  1.00  0.00           H  
ATOM   1858  O   ALA A 119       2.618  -2.386  13.001  1.00  0.00           O  
ATOM   1859  N   LYS A 120       4.139  -0.764  12.700  1.00  0.00           N  
ATOM   1860  H   LYS A 120       4.830  -0.369  12.077  1.00  0.00           H  
ATOM   1861  CA  LYS A 120       3.900  -0.127  13.998  1.00  0.00           C  
ATOM   1862  HA  LYS A 120       4.040  -0.872  14.781  1.00  0.00           H  
ATOM   1863  C   LYS A 120       2.455   0.361  14.135  1.00  0.00           C  
ATOM   1864  CB  LYS A 120       4.922   0.996  14.194  1.00  0.00           C  
ATOM   1865  HB2 LYS A 120       4.813   1.733  13.398  1.00  0.00           H  
ATOM   1866  HB3 LYS A 120       5.927   0.577  14.141  1.00  0.00           H  
ATOM   1867  O   LYS A 120       1.830   0.074  15.152  1.00  0.00           O  
ATOM   1868  CG  LYS A 120       4.729   1.687  15.545  1.00  0.00           C  
ATOM   1869  HG2 LYS A 120       4.801   0.956  16.350  1.00  0.00           H  
ATOM   1870  HG3 LYS A 120       3.743   2.150  15.572  1.00  0.00           H  
ATOM   1871  CD  LYS A 120       5.783   2.774  15.744  1.00  0.00           C  
ATOM   1872  HD2 LYS A 120       5.794   3.430  14.873  1.00  0.00           H  
ATOM   1873  HD3 LYS A 120       6.764   2.318  15.873  1.00  0.00           H  
ATOM   1874  CE  LYS A 120       5.381   3.568  16.982  1.00  0.00           C  
ATOM   1875  HE2 LYS A 120       5.301   2.900  17.839  1.00  0.00           H  
ATOM   1876  HE3 LYS A 120       4.382   3.967  16.806  1.00  0.00           H  
ATOM   1877  NZ  LYS A 120       6.311   4.682  17.244  1.00  0.00           N  
ATOM   1878  HZ1 LYS A 120       5.959   5.210  18.030  1.00  0.00           H  
ATOM   1879  HZ2 LYS A 120       6.340   5.277  16.428  1.00  0.00           H  
ATOM   1880  HZ3 LYS A 120       7.236   4.326  17.438  1.00  0.00           H  
ATOM   1881  N   LEU A 121       1.905   1.025  13.116  1.00  0.00           N  
ATOM   1882  H   LEU A 121       2.467   1.207  12.296  1.00  0.00           H  
ATOM   1883  CA  LEU A 121       0.511   1.481  13.152  1.00  0.00           C  
ATOM   1884  HA  LEU A 121       0.353   2.057  14.063  1.00  0.00           H  
ATOM   1885  C   LEU A 121      -0.487   0.319  13.202  1.00  0.00           C  
ATOM   1886  CB  LEU A 121       0.196   2.362  11.938  1.00  0.00           C  
ATOM   1887  HB2 LEU A 121      -0.875   2.561  11.951  1.00  0.00           H  
ATOM   1888  HB3 LEU A 121       0.421   1.802  11.030  1.00  0.00           H  
ATOM   1889  O   LEU A 121      -1.472   0.405  13.931  1.00  0.00           O  
ATOM   1890  CG  LEU A 121       0.919   3.714  11.886  1.00  0.00           C  
ATOM   1891  HG  LEU A 121       1.997   3.566  11.819  1.00  0.00           H  
ATOM   1892  CD1 LEU A 121       0.432   4.448  10.640  1.00  0.00           C  
ATOM   1893 HD11 LEU A 121      -0.628   4.681  10.736  1.00  0.00           H  
ATOM   1894 HD12 LEU A 121       1.004   5.366  10.508  1.00  0.00           H  
ATOM   1895 HD13 LEU A 121       0.564   3.797   9.775  1.00  0.00           H  
ATOM   1896  CD2 LEU A 121       0.605   4.617  13.080  1.00  0.00           C  
ATOM   1897 HD21 LEU A 121      -0.473   4.733  13.189  1.00  0.00           H  
ATOM   1898 HD22 LEU A 121       1.075   5.591  12.944  1.00  0.00           H  
ATOM   1899 HD23 LEU A 121       0.999   4.175  13.995  1.00  0.00           H  
ATOM   1900  N   TYR A 122      -0.242  -0.775  12.471  1.00  0.00           N  
ATOM   1901  H   TYR A 122       0.541  -0.775  11.833  1.00  0.00           H  
ATOM   1902  CA  TYR A 122      -1.107  -1.958  12.548  1.00  0.00           C  
ATOM   1903  HA  TYR A 122      -2.135  -1.646  12.363  1.00  0.00           H  
ATOM   1904  C   TYR A 122      -1.090  -2.587  13.942  1.00  0.00           C  
ATOM   1905  CB  TYR A 122      -0.712  -2.999  11.492  1.00  0.00           C  
ATOM   1906  HB2 TYR A 122       0.314  -3.315  11.682  1.00  0.00           H  
ATOM   1907  HB3 TYR A 122      -1.353  -3.873  11.612  1.00  0.00           H  
ATOM   1908  O   TYR A 122      -2.140  -2.991  14.438  1.00  0.00           O  
ATOM   1909  CG  TYR A 122      -0.836  -2.532  10.056  1.00  0.00           C  
ATOM   1910  CD1 TYR A 122      -2.027  -1.930   9.604  1.00  0.00           C  
ATOM   1911  HD1 TYR A 122      -2.865  -1.807  10.273  1.00  0.00           H  
ATOM   1912  CD2 TYR A 122       0.236  -2.715   9.162  1.00  0.00           C  
ATOM   1913  HD2 TYR A 122       1.135  -3.216   9.491  1.00  0.00           H  
ATOM   1914  CE1 TYR A 122      -2.132  -1.489   8.273  1.00  0.00           C  
ATOM   1915  HE1 TYR A 122      -3.039  -1.026   7.914  1.00  0.00           H  
ATOM   1916  CE2 TYR A 122       0.151  -2.242   7.841  1.00  0.00           C  
ATOM   1917  HE2 TYR A 122       0.982  -2.378   7.164  1.00  0.00           H  
ATOM   1918  OH  TYR A 122      -1.155  -1.217   6.109  1.00  0.00           O  
ATOM   1919  HH  TYR A 122      -0.349  -1.384   5.614  1.00  0.00           H  
ATOM   1920  CZ  TYR A 122      -1.040  -1.632   7.395  1.00  0.00           C  
ATOM   1921  N   ARG A 123       0.076  -2.623  14.601  1.00  0.00           N  
ATOM   1922  H   ARG A 123       0.901  -2.288  14.124  1.00  0.00           H  
ATOM   1923  CA  ARG A 123       0.199  -3.099  15.985  1.00  0.00           C  
ATOM   1924  HA  ARG A 123      -0.255  -4.088  16.051  1.00  0.00           H  
ATOM   1925  C   ARG A 123      -0.573  -2.213  16.961  1.00  0.00           C  
ATOM   1926  CB  ARG A 123       1.681  -3.207  16.358  1.00  0.00           C  
ATOM   1927  HB2 ARG A 123       2.196  -3.757  15.570  1.00  0.00           H  
ATOM   1928  HB3 ARG A 123       2.118  -2.211  16.428  1.00  0.00           H  
ATOM   1929  O   ARG A 123      -1.368  -2.735  17.732  1.00  0.00           O  
ATOM   1930  CG  ARG A 123       1.866  -3.942  17.695  1.00  0.00           C  
ATOM   1931  HG2 ARG A 123       1.451  -4.947  17.620  1.00  0.00           H  
ATOM   1932  HG3 ARG A 123       1.336  -3.408  18.484  1.00  0.00           H  
ATOM   1933  CD  ARG A 123       3.343  -4.031  18.087  1.00  0.00           C  
ATOM   1934  HD2 ARG A 123       3.410  -4.554  19.041  1.00  0.00           H  
ATOM   1935  HD3 ARG A 123       3.705  -3.013  18.236  1.00  0.00           H  
ATOM   1936  NE  ARG A 123       4.148  -4.750  17.068  1.00  0.00           N  
ATOM   1937  HE  ARG A 123       3.724  -5.559  16.638  1.00  0.00           H  
ATOM   1938  NH1 ARG A 123       5.965  -3.359  17.045  1.00  0.00           N  
ATOM   1939 HH11 ARG A 123       5.507  -2.811  17.759  1.00  0.00           H  
ATOM   1940 HH12 ARG A 123       6.838  -3.076  16.625  1.00  0.00           H  
ATOM   1941  NH2 ARG A 123       5.905  -5.083  15.635  1.00  0.00           N  
ATOM   1942 HH21 ARG A 123       5.462  -5.851  15.151  1.00  0.00           H  
ATOM   1943 HH22 ARG A 123       6.777  -4.785  15.221  1.00  0.00           H  
ATOM   1944  CZ  ARG A 123       5.328  -4.403  16.587  1.00  0.00           C  
ATOM   1945  N   GLU A 124      -0.399  -0.895  16.879  1.00  0.00           N  
ATOM   1946  H   GLU A 124       0.282  -0.537  16.226  1.00  0.00           H  
ATOM   1947  CA  GLU A 124      -1.134   0.063  17.719  1.00  0.00           C  
ATOM   1948  HA  GLU A 124      -0.950  -0.158  18.770  1.00  0.00           H  
ATOM   1949  C   GLU A 124      -2.655  -0.049  17.496  1.00  0.00           C  
ATOM   1950  CB  GLU A 124      -0.644   1.495  17.423  1.00  0.00           C  
ATOM   1951  HB2 GLU A 124      -1.308   2.197  17.926  1.00  0.00           H  
ATOM   1952  HB3 GLU A 124      -0.700   1.672  16.349  1.00  0.00           H  
ATOM   1953  O   GLU A 124      -3.433  -0.046  18.449  1.00  0.00           O  
ATOM   1954  CG  GLU A 124       0.790   1.770  17.916  1.00  0.00           C  
ATOM   1955  HG2 GLU A 124       1.456   0.989  17.549  1.00  0.00           H  
ATOM   1956  HG3 GLU A 124       0.794   1.711  19.005  1.00  0.00           H  
ATOM   1957  CD  GLU A 124       1.356   3.141  17.489  1.00  0.00           C  
ATOM   1958  OE1 GLU A 124       2.567   3.376  17.741  1.00  0.00           O  
ATOM   1959  OE2 GLU A 124       0.624   3.966  16.895  1.00  0.00           O  
ATOM   1960  N   ALA A 125      -3.100  -0.230  16.248  1.00  0.00           N  
ATOM   1961  H   ALA A 125      -2.438  -0.191  15.485  1.00  0.00           H  
ATOM   1962  CA  ALA A 125      -4.512  -0.441  15.944  1.00  0.00           C  
ATOM   1963  HA  ALA A 125      -5.086   0.359  16.412  1.00  0.00           H  
ATOM   1964  C   ALA A 125      -5.051  -1.770  16.504  1.00  0.00           C  
ATOM   1965  CB  ALA A 125      -4.711  -0.350  14.430  1.00  0.00           C  
ATOM   1966  HB1 ALA A 125      -4.364   0.617  14.066  1.00  0.00           H  
ATOM   1967  HB2 ALA A 125      -4.158  -1.145  13.929  1.00  0.00           H  
ATOM   1968  HB3 ALA A 125      -5.774  -0.455  14.214  1.00  0.00           H  
ATOM   1969  O   ALA A 125      -6.162  -1.802  17.030  1.00  0.00           O  
ATOM   1970  N   LEU A 126      -4.282  -2.861  16.422  1.00  0.00           N  
ATOM   1971  H   LEU A 126      -3.383  -2.776  15.969  1.00  0.00           H  
ATOM   1972  CA  LEU A 126      -4.645  -4.157  17.007  1.00  0.00           C  
ATOM   1973  HA  LEU A 126      -5.626  -4.451  16.636  1.00  0.00           H  
ATOM   1974  C   LEU A 126      -4.759  -4.096  18.536  1.00  0.00           C  
ATOM   1975  CB  LEU A 126      -3.596  -5.209  16.601  1.00  0.00           C  
ATOM   1976  HB2 LEU A 126      -2.605  -4.760  16.666  1.00  0.00           H  
ATOM   1977  HB3 LEU A 126      -3.620  -6.032  17.316  1.00  0.00           H  
ATOM   1978  O   LEU A 126      -5.682  -4.687  19.101  1.00  0.00           O  
ATOM   1979  CG  LEU A 126      -3.801  -5.788  15.194  1.00  0.00           C  
ATOM   1980  HG  LEU A 126      -3.960  -4.981  14.479  1.00  0.00           H  
ATOM   1981  CD1 LEU A 126      -2.566  -6.583  14.776  1.00  0.00           C  
ATOM   1982 HD11 LEU A 126      -2.395  -7.409  15.467  1.00  0.00           H  
ATOM   1983 HD12 LEU A 126      -1.703  -5.917  14.775  1.00  0.00           H  
ATOM   1984 HD13 LEU A 126      -2.701  -6.973  13.767  1.00  0.00           H  
ATOM   1985  CD2 LEU A 126      -5.004  -6.731  15.167  1.00  0.00           C  
ATOM   1986 HD21 LEU A 126      -5.031  -7.267  14.218  1.00  0.00           H  
ATOM   1987 HD22 LEU A 126      -4.909  -7.467  15.965  1.00  0.00           H  
ATOM   1988 HD23 LEU A 126      -5.929  -6.166  15.286  1.00  0.00           H  
ATOM   1989  N   GLU A 127      -3.856  -3.369  19.196  1.00  0.00           N  
ATOM   1990  H   GLU A 127      -3.101  -2.948  18.674  1.00  0.00           H  
ATOM   1991  CA  GLU A 127      -3.886  -3.154  20.646  1.00  0.00           C  
ATOM   1992  HA  GLU A 127      -3.901  -4.119  21.152  1.00  0.00           H  
ATOM   1993  C   GLU A 127      -5.163  -2.417  21.079  1.00  0.00           C  
ATOM   1994  CB  GLU A 127      -2.622  -2.395  21.094  1.00  0.00           C  
ATOM   1995  HB2 GLU A 127      -2.774  -2.031  22.110  1.00  0.00           H  
ATOM   1996  HB3 GLU A 127      -2.467  -1.537  20.440  1.00  0.00           H  
ATOM   1997  O   GLU A 127      -5.800  -2.836  22.040  1.00  0.00           O  
ATOM   1998  CG  GLU A 127      -1.366  -3.288  21.085  1.00  0.00           C  
ATOM   1999  HG2 GLU A 127      -1.495  -4.067  21.837  1.00  0.00           H  
ATOM   2000  HG3 GLU A 127      -1.282  -3.785  20.119  1.00  0.00           H  
ATOM   2001  CD  GLU A 127      -0.053  -2.531  21.371  1.00  0.00           C  
ATOM   2002  OE1 GLU A 127       1.024  -3.148  21.174  1.00  0.00           O  
ATOM   2003  OE2 GLU A 127      -0.106  -1.356  21.801  1.00  0.00           O  
ATOM   2004  N   LEU A 128      -5.604  -1.394  20.334  1.00  0.00           N  
ATOM   2005  H   LEU A 128      -5.021  -1.077  19.573  1.00  0.00           H  
ATOM   2006  CA  LEU A 128      -6.857  -0.673  20.621  1.00  0.00           C  
ATOM   2007  HA  LEU A 128      -6.902  -0.459  21.689  1.00  0.00           H  
ATOM   2008  C   LEU A 128      -8.134  -1.464  20.300  1.00  0.00           C  
ATOM   2009  CB  LEU A 128      -6.890   0.644  19.830  1.00  0.00           C  
ATOM   2010  HB2 LEU A 128      -6.745   0.417  18.774  1.00  0.00           H  
ATOM   2011  HB3 LEU A 128      -7.883   1.079  19.942  1.00  0.00           H  
ATOM   2012  O   LEU A 128      -9.212  -1.109  20.775  1.00  0.00           O  
ATOM   2013  CG  LEU A 128      -5.867   1.707  20.255  1.00  0.00           C  
ATOM   2014  HG  LEU A 128      -4.854   1.358  20.056  1.00  0.00           H  
ATOM   2015  CD1 LEU A 128      -6.137   2.965  19.434  1.00  0.00           C  
ATOM   2016 HD11 LEU A 128      -6.225   2.707  18.378  1.00  0.00           H  
ATOM   2017 HD12 LEU A 128      -5.317   3.669  19.577  1.00  0.00           H  
ATOM   2018 HD13 LEU A 128      -7.070   3.427  19.758  1.00  0.00           H  
ATOM   2019  CD2 LEU A 128      -5.985   2.096  21.730  1.00  0.00           C  
ATOM   2020 HD21 LEU A 128      -7.015   2.356  21.976  1.00  0.00           H  
ATOM   2021 HD22 LEU A 128      -5.661   1.264  22.354  1.00  0.00           H  
ATOM   2022 HD23 LEU A 128      -5.336   2.947  21.937  1.00  0.00           H  
ATOM   2023  N   LEU A 129      -8.041  -2.493  19.455  1.00  0.00           N  
ATOM   2024  H   LEU A 129      -7.129  -2.698  19.071  1.00  0.00           H  
ATOM   2025  CA  LEU A 129      -9.164  -3.367  19.111  1.00  0.00           C  
ATOM   2026  HA  LEU A 129     -10.095  -2.812  19.225  1.00  0.00           H  
ATOM   2027  C   LEU A 129      -9.288  -4.581  20.047  1.00  0.00           C  
ATOM   2028  CB  LEU A 129      -9.024  -3.819  17.644  1.00  0.00           C  
ATOM   2029  HB2 LEU A 129      -8.022  -4.227  17.513  1.00  0.00           H  
ATOM   2030  HB3 LEU A 129      -9.733  -4.624  17.449  1.00  0.00           H  
ATOM   2031  O   LEU A 129     -10.217  -5.373  19.858  1.00  0.00           O  
ATOM   2032  CG  LEU A 129      -9.261  -2.724  16.590  1.00  0.00           C  
ATOM   2033  HG  LEU A 129      -8.631  -1.857  16.789  1.00  0.00           H  
ATOM   2034  CD1 LEU A 129      -8.904  -3.297  15.219  1.00  0.00           C  
ATOM   2035 HD11 LEU A 129      -9.512  -4.176  15.001  1.00  0.00           H  
ATOM   2036 HD12 LEU A 129      -9.065  -2.540  14.451  1.00  0.00           H  
ATOM   2037 HD13 LEU A 129      -7.849  -3.571  15.217  1.00  0.00           H  
ATOM   2038  CD2 LEU A 129     -10.715  -2.247  16.541  1.00  0.00           C  
ATOM   2039 HD21 LEU A 129     -11.382  -3.092  16.375  1.00  0.00           H  
ATOM   2040 HD22 LEU A 129     -10.834  -1.523  15.735  1.00  0.00           H  
ATOM   2041 HD23 LEU A 129     -10.970  -1.756  17.481  1.00  0.00           H  
ATOM   2042  N   SER A 130      -8.347  -4.787  20.976  1.00  0.00           N  
ATOM   2043  H   SER A 130      -7.684  -4.043  21.144  1.00  0.00           H  
ATOM   2044  CA  SER A 130      -8.289  -5.938  21.897  1.00  0.00           C  
ATOM   2045  HA  SER A 130      -8.654  -6.838  21.402  1.00  0.00           H  
ATOM   2046  C   SER A 130      -9.176  -5.753  23.120  1.00  0.00           C  
ATOM   2047  CB  SER A 130      -6.849  -6.209  22.312  1.00  0.00           C  
ATOM   2048  HB2 SER A 130      -6.409  -5.305  22.732  1.00  0.00           H  
ATOM   2049  HB3 SER A 130      -6.833  -6.994  23.068  1.00  0.00           H  
ATOM   2050  O   SER A 130      -9.977  -6.685  23.368  1.00  0.00           O  
ATOM   2051  OG  SER A 130      -6.143  -6.636  21.160  1.00  0.00           O  
ATOM   2052  HG  SER A 130      -6.066  -5.880  20.572  1.00  0.00           H  
ATOM   2053  OXT SER A 130      -9.024  -4.709  23.777  1.00  0.00           O  
TER    2054      SER A 130                                                       
END   

ENDMDL
END
