# Supplementary material for: Scaffolding protein functional sites using deep learning
Source: Science. Author manuscript; Available in PMC 2022 Oct 31. (PMC9621694; doi:10.1126/science.abn2100)
Supplement: Data S1 [file NIHMS1830590-supplement-Data_S1.zip › dife_inp_1_RF.pdb]

HEADER                                            19-APR-22   XXXX              
EXPDTA    THEORETICAL MODEL                                                     
REMARK 220                                                                      
REMARK 220 EXPERIMENTAL DETAILS                                                 
REMARK 220  EXPERIMENT TYPE                : THEORETICAL MODELLING              
REMARK 220  DATE OF DATA COLLECTION        : 19-APR-22                          
REMARK 220                                                                      
REMARK 220 REMARK: MODEL GENERATED BY ROSETTA                                   
REMARK 220  VERSION 2021.38+release.4d5a969                                     
ATOM      1  N   GLU A   1     -14.864  -5.761 -13.115  1.00  0.00           N  
ATOM      2  CA  GLU A   1     -13.724  -5.863 -12.218  1.00  0.00           C  
ATOM      3  C   GLU A   1     -13.064  -4.501 -12.074  1.00  0.00           C  
ATOM      4  O   GLU A   1     -11.952  -4.372 -11.545  1.00  0.00           O  
ATOM      5  CB  GLU A   1     -12.722  -6.904 -12.726  1.00  0.00           C  
ATOM      6  CG  GLU A   1     -13.270  -8.336 -12.778  1.00  0.00           C  
ATOM      7  CD  GLU A   1     -12.271  -9.363 -13.286  1.00  0.00           C  
ATOM      8  OE1 GLU A   1     -11.175  -8.992 -13.624  1.00  0.00           O  
ATOM      9  OE2 GLU A   1     -12.616 -10.521 -13.330  1.00  0.00           O  
ATOM     10 1H   GLU A   1     -14.605  -6.085 -14.035  1.00  0.00           H  
ATOM     11 2H   GLU A   1     -15.634  -6.310 -12.765  1.00  0.00           H  
ATOM     12 3H   GLU A   1     -15.153  -4.785 -13.182  1.00  0.00           H  
ATOM     13  HA  GLU A   1     -14.079  -6.176 -11.235  1.00  0.00           H  
ATOM     14 1HB  GLU A   1     -12.365  -6.624 -13.720  1.00  0.00           H  
ATOM     15 2HB  GLU A   1     -11.870  -6.920 -12.055  1.00  0.00           H  
ATOM     16 1HG  GLU A   1     -13.586  -8.623 -11.776  1.00  0.00           H  
ATOM     17 2HG  GLU A   1     -14.150  -8.348 -13.421  1.00  0.00           H  
ATOM     18  N   GLU A   2     -13.791  -3.460 -12.468  1.00  0.00           N  
ATOM     19  CA  GLU A   2     -13.268  -2.099 -12.378  1.00  0.00           C  
ATOM     20  C   GLU A   2     -12.893  -1.729 -10.934  1.00  0.00           C  
ATOM     21  O   GLU A   2     -11.955  -0.963 -10.709  1.00  0.00           O  
ATOM     22  CB  GLU A   2     -14.311  -1.146 -12.939  1.00  0.00           C  
ATOM     23  CG  GLU A   2     -14.663  -1.447 -14.380  1.00  0.00           C  
ATOM     24  CD  GLU A   2     -15.734  -2.500 -14.498  1.00  0.00           C  
ATOM     25  OE1 GLU A   2     -15.968  -3.202 -13.524  1.00  0.00           O  
ATOM     26  OE2 GLU A   2     -16.314  -2.624 -15.550  1.00  0.00           O  
ATOM     27  H   GLU A   2     -14.704  -3.589 -12.871  1.00  0.00           H  
ATOM     28  HA  GLU A   2     -12.368  -2.034 -12.993  1.00  0.00           H  
ATOM     29 1HB  GLU A   2     -15.220  -1.192 -12.341  1.00  0.00           H  
ATOM     30 2HB  GLU A   2     -13.945  -0.139 -12.901  1.00  0.00           H  
ATOM     31 1HG  GLU A   2     -14.964  -0.540 -14.883  1.00  0.00           H  
ATOM     32 2HG  GLU A   2     -13.773  -1.821 -14.876  1.00  0.00           H  
ATOM     33  N   GLU A   3     -13.582  -2.327  -9.955  1.00  0.00           N  
ATOM     34  CA  GLU A   3     -13.272  -2.094  -8.550  1.00  0.00           C  
ATOM     35  C   GLU A   3     -11.824  -2.439  -8.245  1.00  0.00           C  
ATOM     36  O   GLU A   3     -11.161  -1.737  -7.470  1.00  0.00           O  
ATOM     37  CB  GLU A   3     -14.170  -2.921  -7.636  1.00  0.00           C  
ATOM     38  CG  GLU A   3     -13.860  -2.716  -6.159  1.00  0.00           C  
ATOM     39  CD  GLU A   3     -14.766  -3.477  -5.223  1.00  0.00           C  
ATOM     40  OE1 GLU A   3     -15.754  -4.014  -5.669  1.00  0.00           O  
ATOM     41  OE2 GLU A   3     -14.436  -3.552  -4.053  1.00  0.00           O  
ATOM     42  H   GLU A   3     -14.341  -2.942 -10.201  1.00  0.00           H  
ATOM     43  HA  GLU A   3     -13.427  -1.045  -8.322  1.00  0.00           H  
ATOM     44 1HB  GLU A   3     -15.213  -2.659  -7.810  1.00  0.00           H  
ATOM     45 2HB  GLU A   3     -14.048  -3.980  -7.866  1.00  0.00           H  
ATOM     46 1HG  GLU A   3     -12.830  -3.032  -5.981  1.00  0.00           H  
ATOM     47 2HG  GLU A   3     -13.923  -1.653  -5.932  1.00  0.00           H  
ATOM     48  N   GLU A   4     -11.336  -3.534  -8.838  1.00  0.00           N  
ATOM     49  CA  GLU A   4      -9.977  -3.956  -8.589  1.00  0.00           C  
ATOM     50  C   GLU A   4      -9.049  -2.926  -9.190  1.00  0.00           C  
ATOM     51  O   GLU A   4      -8.017  -2.604  -8.606  1.00  0.00           O  
ATOM     52  CB  GLU A   4      -9.719  -5.352  -9.166  1.00  0.00           C  
ATOM     53  CG  GLU A   4     -10.429  -6.495  -8.448  1.00  0.00           C  
ATOM     54  CD  GLU A   4      -9.959  -6.696  -7.023  1.00  0.00           C  
ATOM     55  OE1 GLU A   4      -8.773  -6.806  -6.816  1.00  0.00           O  
ATOM     56  OE2 GLU A   4     -10.788  -6.742  -6.146  1.00  0.00           O  
ATOM     57  H   GLU A   4     -11.890  -4.042  -9.518  1.00  0.00           H  
ATOM     58  HA  GLU A   4      -9.811  -3.990  -7.514  1.00  0.00           H  
ATOM     59 1HB  GLU A   4     -10.070  -5.385 -10.189  1.00  0.00           H  
ATOM     60 2HB  GLU A   4      -8.649  -5.557  -9.176  1.00  0.00           H  
ATOM     61 1HG  GLU A   4     -11.500  -6.283  -8.440  1.00  0.00           H  
ATOM     62 2HG  GLU A   4     -10.274  -7.413  -9.014  1.00  0.00           H  
ATOM     63  N   ALA A   5      -9.436  -2.366 -10.341  1.00  0.00           N  
ATOM     64  CA  ALA A   5      -8.577  -1.372 -10.969  1.00  0.00           C  
ATOM     65  C   ALA A   5      -8.378  -0.196 -10.038  1.00  0.00           C  
ATOM     66  O   ALA A   5      -7.260   0.291  -9.865  1.00  0.00           O  
ATOM     67  CB  ALA A   5      -9.169  -0.877 -12.271  1.00  0.00           C  
ATOM     68  H   ALA A   5     -10.309  -2.679 -10.773  1.00  0.00           H  
ATOM     69  HA  ALA A   5      -7.616  -1.829 -11.157  1.00  0.00           H  
ATOM     70 1HB  ALA A   5      -8.505  -0.152 -12.722  1.00  0.00           H  
ATOM     71 2HB  ALA A   5      -9.312  -1.696 -12.940  1.00  0.00           H  
ATOM     72 3HB  ALA A   5     -10.117  -0.407 -12.089  1.00  0.00           H  
ATOM     73  N   ARG A   6      -9.453   0.230  -9.378  1.00  0.00           N  
ATOM     74  CA  ARG A   6      -9.310   1.362  -8.477  1.00  0.00           C  
ATOM     75  C   ARG A   6      -8.390   1.002  -7.322  1.00  0.00           C  
ATOM     76  O   ARG A   6      -7.519   1.788  -6.948  1.00  0.00           O  
ATOM     77  CB  ARG A   6     -10.645   1.835  -7.938  1.00  0.00           C  
ATOM     78  CG  ARG A   6     -10.561   3.110  -7.094  1.00  0.00           C  
ATOM     79  CD  ARG A   6     -11.908   3.621  -6.718  1.00  0.00           C  
ATOM     80  NE  ARG A   6     -11.829   4.872  -5.978  1.00  0.00           N  
ATOM     81  CZ  ARG A   6     -12.894   5.579  -5.546  1.00  0.00           C  
ATOM     82  NH1 ARG A   6     -14.116   5.136  -5.771  1.00  0.00           N  
ATOM     83  NH2 ARG A   6     -12.714   6.719  -4.900  1.00  0.00           N  
ATOM     84  H   ARG A   6     -10.359  -0.215  -9.551  1.00  0.00           H  
ATOM     85  HA  ARG A   6      -8.863   2.186  -9.030  1.00  0.00           H  
ATOM     86 1HB  ARG A   6     -11.303   2.035  -8.760  1.00  0.00           H  
ATOM     87 2HB  ARG A   6     -11.098   1.045  -7.335  1.00  0.00           H  
ATOM     88 1HG  ARG A   6     -10.003   2.901  -6.175  1.00  0.00           H  
ATOM     89 2HG  ARG A   6     -10.046   3.888  -7.660  1.00  0.00           H  
ATOM     90 1HD  ARG A   6     -12.492   3.799  -7.613  1.00  0.00           H  
ATOM     91 2HD  ARG A   6     -12.412   2.884  -6.094  1.00  0.00           H  
ATOM     92  HE  ARG A   6     -10.907   5.244  -5.775  1.00  0.00           H  
ATOM     93 1HH1 ARG A   6     -14.257   4.261  -6.257  1.00  0.00           H  
ATOM     94 2HH1 ARG A   6     -14.912   5.667  -5.446  1.00  0.00           H  
ATOM     95 1HH2 ARG A   6     -11.775   7.062  -4.733  1.00  0.00           H  
ATOM     96 2HH2 ARG A   6     -13.509   7.253  -4.583  1.00  0.00           H  
ATOM     97  N   ARG A   7      -8.559  -0.201  -6.769  1.00  0.00           N  
ATOM     98  CA  ARG A   7      -7.735  -0.625  -5.643  1.00  0.00           C  
ATOM     99  C   ARG A   7      -6.250  -0.695  -6.026  1.00  0.00           C  
ATOM    100  O   ARG A   7      -5.377  -0.304  -5.242  1.00  0.00           O  
ATOM    101  CB  ARG A   7      -8.238  -1.962  -5.124  1.00  0.00           C  
ATOM    102  CG  ARG A   7      -9.592  -1.863  -4.403  1.00  0.00           C  
ATOM    103  CD  ARG A   7     -10.096  -3.179  -3.912  1.00  0.00           C  
ATOM    104  NE  ARG A   7     -11.419  -3.053  -3.273  1.00  0.00           N  
ATOM    105  CZ  ARG A   7     -11.636  -2.675  -2.008  1.00  0.00           C  
ATOM    106  NH1 ARG A   7     -10.638  -2.365  -1.202  1.00  0.00           N  
ATOM    107  NH2 ARG A   7     -12.880  -2.623  -1.596  1.00  0.00           N  
ATOM    108  H   ARG A   7      -9.296  -0.820  -7.119  1.00  0.00           H  
ATOM    109  HA  ARG A   7      -7.849   0.111  -4.845  1.00  0.00           H  
ATOM    110 1HB  ARG A   7      -8.350  -2.658  -5.954  1.00  0.00           H  
ATOM    111 2HB  ARG A   7      -7.514  -2.387  -4.432  1.00  0.00           H  
ATOM    112 1HG  ARG A   7      -9.493  -1.193  -3.549  1.00  0.00           H  
ATOM    113 2HG  ARG A   7     -10.332  -1.456  -5.092  1.00  0.00           H  
ATOM    114 1HD  ARG A   7     -10.192  -3.867  -4.759  1.00  0.00           H  
ATOM    115 2HD  ARG A   7      -9.402  -3.594  -3.185  1.00  0.00           H  
ATOM    116  HE  ARG A   7     -12.269  -3.276  -3.818  1.00  0.00           H  
ATOM    117 1HH1 ARG A   7      -9.685  -2.406  -1.537  1.00  0.00           H  
ATOM    118 2HH1 ARG A   7     -10.826  -2.082  -0.252  1.00  0.00           H  
ATOM    119 1HH2 ARG A   7     -13.621  -2.880  -2.267  1.00  0.00           H  
ATOM    120 2HH2 ARG A   7     -13.101  -2.346  -0.654  1.00  0.00           H  
ATOM    121  N   LEU A   8      -5.956  -1.141  -7.250  1.00  0.00           N  
ATOM    122  CA  LEU A   8      -4.572  -1.207  -7.711  1.00  0.00           C  
ATOM    123  C   LEU A   8      -3.990   0.188  -7.769  1.00  0.00           C  
ATOM    124  O   LEU A   8      -2.836   0.415  -7.408  1.00  0.00           O  
ATOM    125  CB  LEU A   8      -4.504  -1.796  -9.110  1.00  0.00           C  
ATOM    126  CG  LEU A   8      -4.853  -3.244  -9.261  1.00  0.00           C  
ATOM    127  CD1 LEU A   8      -4.917  -3.505 -10.673  1.00  0.00           C  
ATOM    128  CD2 LEU A   8      -3.826  -4.106  -8.641  1.00  0.00           C  
ATOM    129  H   LEU A   8      -6.709  -1.468  -7.858  1.00  0.00           H  
ATOM    130  HA  LEU A   8      -3.993  -1.811  -7.021  1.00  0.00           H  
ATOM    131 1HB  LEU A   8      -5.190  -1.239  -9.740  1.00  0.00           H  
ATOM    132 2HB  LEU A   8      -3.500  -1.655  -9.503  1.00  0.00           H  
ATOM    133  HG  LEU A   8      -5.807  -3.449  -8.810  1.00  0.00           H  
ATOM    134 1HD1 LEU A   8      -5.163  -4.547 -10.841  1.00  0.00           H  
ATOM    135 2HD1 LEU A   8      -5.656  -2.876 -11.109  1.00  0.00           H  
ATOM    136 3HD1 LEU A   8      -3.953  -3.272 -11.091  1.00  0.00           H  
ATOM    137 1HD2 LEU A   8      -4.095  -5.154  -8.792  1.00  0.00           H  
ATOM    138 2HD2 LEU A   8      -2.891  -3.912  -9.124  1.00  0.00           H  
ATOM    139 3HD2 LEU A   8      -3.759  -3.891  -7.579  1.00  0.00           H  
ATOM    140  N   LEU A   9      -4.804   1.135  -8.201  1.00  0.00           N  
ATOM    141  CA  LEU A   9      -4.370   2.505  -8.305  1.00  0.00           C  
ATOM    142  C   LEU A   9      -4.154   3.132  -6.930  1.00  0.00           C  
ATOM    143  O   LEU A   9      -3.196   3.882  -6.738  1.00  0.00           O  
ATOM    144  CB  LEU A   9      -5.369   3.229  -9.171  1.00  0.00           C  
ATOM    145  CG  LEU A   9      -5.318   2.743 -10.570  1.00  0.00           C  
ATOM    146  CD1 LEU A   9      -6.443   3.379 -11.362  1.00  0.00           C  
ATOM    147  CD2 LEU A   9      -3.920   3.016 -11.130  1.00  0.00           C  
ATOM    148  H   LEU A   9      -5.749   0.888  -8.507  1.00  0.00           H  
ATOM    149  HA  LEU A   9      -3.419   2.515  -8.828  1.00  0.00           H  
ATOM    150 1HB  LEU A   9      -6.366   3.038  -8.793  1.00  0.00           H  
ATOM    151 2HB  LEU A   9      -5.192   4.263  -9.158  1.00  0.00           H  
ATOM    152  HG  LEU A   9      -5.472   1.677 -10.577  1.00  0.00           H  
ATOM    153 1HD1 LEU A   9      -6.428   2.999 -12.369  1.00  0.00           H  
ATOM    154 2HD1 LEU A   9      -7.396   3.121 -10.900  1.00  0.00           H  
ATOM    155 3HD1 LEU A   9      -6.321   4.461 -11.369  1.00  0.00           H  
ATOM    156 1HD2 LEU A   9      -3.860   2.624 -12.119  1.00  0.00           H  
ATOM    157 2HD2 LEU A   9      -3.724   4.085 -11.140  1.00  0.00           H  
ATOM    158 3HD2 LEU A   9      -3.173   2.517 -10.514  1.00  0.00           H  
ATOM    159  N   GLU A  10      -4.981   2.787  -5.946  1.00  0.00           N  
ATOM    160  CA  GLU A  10      -4.722   3.311  -4.609  1.00  0.00           C  
ATOM    161  C   GLU A  10      -3.369   2.770  -4.120  1.00  0.00           C  
ATOM    162  O   GLU A  10      -2.568   3.507  -3.536  1.00  0.00           O  
ATOM    163  CB  GLU A  10      -5.855   2.961  -3.638  1.00  0.00           C  
ATOM    164  CG  GLU A  10      -7.163   3.718  -3.912  1.00  0.00           C  
ATOM    165  CD  GLU A  10      -8.303   3.364  -2.977  1.00  0.00           C  
ATOM    166  OE1 GLU A  10      -8.173   2.435  -2.212  1.00  0.00           O  
ATOM    167  OE2 GLU A  10      -9.303   4.048  -3.021  1.00  0.00           O  
ATOM    168  H   GLU A  10      -5.788   2.192  -6.139  1.00  0.00           H  
ATOM    169  HA  GLU A  10      -4.652   4.396  -4.668  1.00  0.00           H  
ATOM    170 1HB  GLU A  10      -6.066   1.892  -3.703  1.00  0.00           H  
ATOM    171 2HB  GLU A  10      -5.541   3.174  -2.618  1.00  0.00           H  
ATOM    172 1HG  GLU A  10      -6.971   4.787  -3.844  1.00  0.00           H  
ATOM    173 2HG  GLU A  10      -7.469   3.498  -4.933  1.00  0.00           H  
ATOM    174  N   ARG A  11      -3.084   1.494  -4.422  1.00  0.00           N  
ATOM    175  CA  ARG A  11      -1.800   0.904  -4.056  1.00  0.00           C  
ATOM    176  C   ARG A  11      -0.670   1.617  -4.801  1.00  0.00           C  
ATOM    177  O   ARG A  11       0.401   1.865  -4.238  1.00  0.00           O  
ATOM    178  CB  ARG A  11      -1.780  -0.587  -4.370  1.00  0.00           C  
ATOM    179  CG  ARG A  11      -2.647  -1.450  -3.475  1.00  0.00           C  
ATOM    180  CD  ARG A  11      -2.777  -2.842  -4.007  1.00  0.00           C  
ATOM    181  NE  ARG A  11      -1.508  -3.557  -4.046  1.00  0.00           N  
ATOM    182  CZ  ARG A  11      -1.311  -4.704  -4.726  1.00  0.00           C  
ATOM    183  NH1 ARG A  11      -2.307  -5.241  -5.396  1.00  0.00           N  
ATOM    184  NH2 ARG A  11      -0.124  -5.286  -4.722  1.00  0.00           N  
ATOM    185  H   ARG A  11      -3.790   0.921  -4.888  1.00  0.00           H  
ATOM    186  HA  ARG A  11      -1.648   1.035  -2.983  1.00  0.00           H  
ATOM    187 1HB  ARG A  11      -2.122  -0.752  -5.379  1.00  0.00           H  
ATOM    188 2HB  ARG A  11      -0.760  -0.958  -4.306  1.00  0.00           H  
ATOM    189 1HG  ARG A  11      -2.209  -1.497  -2.478  1.00  0.00           H  
ATOM    190 2HG  ARG A  11      -3.644  -1.012  -3.415  1.00  0.00           H  
ATOM    191 1HD  ARG A  11      -3.466  -3.404  -3.380  1.00  0.00           H  
ATOM    192 2HD  ARG A  11      -3.170  -2.796  -5.019  1.00  0.00           H  
ATOM    193  HE  ARG A  11      -0.724  -3.164  -3.540  1.00  0.00           H  
ATOM    194 1HH1 ARG A  11      -3.215  -4.795  -5.385  1.00  0.00           H  
ATOM    195 2HH1 ARG A  11      -2.168  -6.100  -5.910  1.00  0.00           H  
ATOM    196 1HH2 ARG A  11       0.641  -4.871  -4.207  1.00  0.00           H  
ATOM    197 2HH2 ARG A  11       0.019  -6.146  -5.232  1.00  0.00           H  
ATOM    198  N   ALA A  12      -0.918   1.977  -6.067  1.00  0.00           N  
ATOM    199  CA  ALA A  12       0.088   2.681  -6.841  1.00  0.00           C  
ATOM    200  C   ALA A  12       0.415   3.992  -6.164  1.00  0.00           C  
ATOM    201  O   ALA A  12       1.582   4.365  -6.090  1.00  0.00           O  
ATOM    202  CB  ALA A  12      -0.383   2.924  -8.267  1.00  0.00           C  
ATOM    203  H   ALA A  12      -1.801   1.720  -6.502  1.00  0.00           H  
ATOM    204  HA  ALA A  12       0.990   2.077  -6.863  1.00  0.00           H  
ATOM    205 1HB  ALA A  12       0.400   3.436  -8.812  1.00  0.00           H  
ATOM    206 2HB  ALA A  12      -0.603   1.971  -8.747  1.00  0.00           H  
ATOM    207 3HB  ALA A  12      -1.271   3.537  -8.263  1.00  0.00           H  
ATOM    208  N   ALA A  13      -0.598   4.668  -5.609  1.00  0.00           N  
ATOM    209  CA  ALA A  13      -0.346   5.935  -4.937  1.00  0.00           C  
ATOM    210  C   ALA A  13       0.613   5.735  -3.783  1.00  0.00           C  
ATOM    211  O   ALA A  13       1.519   6.543  -3.569  1.00  0.00           O  
ATOM    212  CB  ALA A  13      -1.640   6.547  -4.427  1.00  0.00           C  
ATOM    213  H   ALA A  13      -1.551   4.317  -5.708  1.00  0.00           H  
ATOM    214  HA  ALA A  13       0.121   6.610  -5.652  1.00  0.00           H  
ATOM    215 1HB  ALA A  13      -1.422   7.498  -3.949  1.00  0.00           H  
ATOM    216 2HB  ALA A  13      -2.326   6.705  -5.249  1.00  0.00           H  
ATOM    217 3HB  ALA A  13      -2.099   5.883  -3.707  1.00  0.00           H  
ATOM    218  N   GLU A  14       0.463   4.633  -3.051  1.00  0.00           N  
ATOM    219  CA  GLU A  14       1.391   4.417  -1.952  1.00  0.00           C  
ATOM    220  C   GLU A  14       2.812   4.247  -2.491  1.00  0.00           C  
ATOM    221  O   GLU A  14       3.764   4.804  -1.933  1.00  0.00           O  
ATOM    222  CB  GLU A  14       0.994   3.195  -1.116  1.00  0.00           C  
ATOM    223  CG  GLU A  14      -0.287   3.374  -0.300  1.00  0.00           C  
ATOM    224  CD  GLU A  14      -0.666   2.141   0.511  1.00  0.00           C  
ATOM    225  OE1 GLU A  14      -0.036   1.120   0.348  1.00  0.00           O  
ATOM    226  OE2 GLU A  14      -1.578   2.232   1.301  1.00  0.00           O  
ATOM    227  H   GLU A  14      -0.309   3.989  -3.247  1.00  0.00           H  
ATOM    228  HA  GLU A  14       1.374   5.296  -1.308  1.00  0.00           H  
ATOM    229 1HB  GLU A  14       0.854   2.338  -1.770  1.00  0.00           H  
ATOM    230 2HB  GLU A  14       1.801   2.950  -0.427  1.00  0.00           H  
ATOM    231 1HG  GLU A  14      -0.162   4.219   0.374  1.00  0.00           H  
ATOM    232 2HG  GLU A  14      -1.100   3.611  -0.991  1.00  0.00           H  
ATOM    233  N   LEU A  15       2.953   3.532  -3.614  1.00  0.00           N  
ATOM    234  CA  LEU A  15       4.285   3.328  -4.179  1.00  0.00           C  
ATOM    235  C   LEU A  15       4.881   4.636  -4.657  1.00  0.00           C  
ATOM    236  O   LEU A  15       6.080   4.865  -4.495  1.00  0.00           O  
ATOM    237  CB  LEU A  15       4.256   2.388  -5.380  1.00  0.00           C  
ATOM    238  CG  LEU A  15       3.903   0.964  -5.112  1.00  0.00           C  
ATOM    239  CD1 LEU A  15       3.818   0.263  -6.433  1.00  0.00           C  
ATOM    240  CD2 LEU A  15       4.941   0.336  -4.208  1.00  0.00           C  
ATOM    241  H   LEU A  15       2.126   3.102  -4.037  1.00  0.00           H  
ATOM    242  HA  LEU A  15       4.930   2.911  -3.408  1.00  0.00           H  
ATOM    243 1HB  LEU A  15       3.540   2.771  -6.101  1.00  0.00           H  
ATOM    244 2HB  LEU A  15       5.241   2.398  -5.847  1.00  0.00           H  
ATOM    245  HG  LEU A  15       2.918   0.917  -4.635  1.00  0.00           H  
ATOM    246 1HD1 LEU A  15       3.537  -0.776  -6.284  1.00  0.00           H  
ATOM    247 2HD1 LEU A  15       3.085   0.756  -7.044  1.00  0.00           H  
ATOM    248 3HD1 LEU A  15       4.786   0.317  -6.923  1.00  0.00           H  
ATOM    249 1HD2 LEU A  15       4.677  -0.706  -4.022  1.00  0.00           H  
ATOM    250 2HD2 LEU A  15       5.917   0.383  -4.689  1.00  0.00           H  
ATOM    251 3HD2 LEU A  15       4.974   0.878  -3.261  1.00  0.00           H  
ATOM    252  N   GLU A  16       4.041   5.490  -5.247  1.00  0.00           N  
ATOM    253  CA  GLU A  16       4.489   6.779  -5.756  1.00  0.00           C  
ATOM    254  C   GLU A  16       4.984   7.650  -4.617  1.00  0.00           C  
ATOM    255  O   GLU A  16       6.015   8.308  -4.727  1.00  0.00           O  
ATOM    256  CB  GLU A  16       3.358   7.462  -6.532  1.00  0.00           C  
ATOM    257  CG  GLU A  16       3.044   6.779  -7.876  1.00  0.00           C  
ATOM    258  CD  GLU A  16       1.833   7.283  -8.550  1.00  0.00           C  
ATOM    259  OE1 GLU A  16       1.091   7.992  -7.931  1.00  0.00           O  
ATOM    260  OE2 GLU A  16       1.661   6.979  -9.713  1.00  0.00           O  
ATOM    261  H   GLU A  16       3.065   5.219  -5.364  1.00  0.00           H  
ATOM    262  HA  GLU A  16       5.318   6.609  -6.441  1.00  0.00           H  
ATOM    263 1HB  GLU A  16       2.453   7.469  -5.929  1.00  0.00           H  
ATOM    264 2HB  GLU A  16       3.631   8.497  -6.736  1.00  0.00           H  
ATOM    265 1HG  GLU A  16       3.890   6.933  -8.543  1.00  0.00           H  
ATOM    266 2HG  GLU A  16       2.946   5.710  -7.715  1.00  0.00           H  
ATOM    267  N   LEU A  17       4.298   7.617  -3.482  1.00  0.00           N  
ATOM    268  CA  LEU A  17       4.752   8.418  -2.360  1.00  0.00           C  
ATOM    269  C   LEU A  17       6.118   7.925  -1.884  1.00  0.00           C  
ATOM    270  O   LEU A  17       7.007   8.727  -1.563  1.00  0.00           O  
ATOM    271  CB  LEU A  17       3.704   8.375  -1.257  1.00  0.00           C  
ATOM    272  CG  LEU A  17       2.397   9.100  -1.625  1.00  0.00           C  
ATOM    273  CD1 LEU A  17       1.353   8.844  -0.555  1.00  0.00           C  
ATOM    274  CD2 LEU A  17       2.682  10.588  -1.801  1.00  0.00           C  
ATOM    275  H   LEU A  17       3.436   7.069  -3.420  1.00  0.00           H  
ATOM    276  HA  LEU A  17       4.858   9.448  -2.692  1.00  0.00           H  
ATOM    277 1HB  LEU A  17       3.462   7.330  -1.050  1.00  0.00           H  
ATOM    278 2HB  LEU A  17       4.112   8.828  -0.356  1.00  0.00           H  
ATOM    279  HG  LEU A  17       2.017   8.706  -2.561  1.00  0.00           H  
ATOM    280 1HD1 LEU A  17       0.425   9.345  -0.826  1.00  0.00           H  
ATOM    281 2HD1 LEU A  17       1.176   7.769  -0.477  1.00  0.00           H  
ATOM    282 3HD1 LEU A  17       1.708   9.225   0.400  1.00  0.00           H  
ATOM    283 1HD2 LEU A  17       1.762  11.103  -2.076  1.00  0.00           H  
ATOM    284 2HD2 LEU A  17       3.064  10.999  -0.866  1.00  0.00           H  
ATOM    285 3HD2 LEU A  17       3.424  10.723  -2.587  1.00  0.00           H  
ATOM    286  N   VAL A  18       6.316   6.602  -1.898  1.00  0.00           N  
ATOM    287  CA  VAL A  18       7.609   6.062  -1.510  1.00  0.00           C  
ATOM    288  C   VAL A  18       8.673   6.483  -2.504  1.00  0.00           C  
ATOM    289  O   VAL A  18       9.741   6.955  -2.111  1.00  0.00           O  
ATOM    290  CB  VAL A  18       7.598   4.524  -1.458  1.00  0.00           C  
ATOM    291  CG1 VAL A  18       9.015   4.020  -1.242  1.00  0.00           C  
ATOM    292  CG2 VAL A  18       6.691   4.053  -0.350  1.00  0.00           C  
ATOM    293  H   VAL A  18       5.550   5.974  -2.150  1.00  0.00           H  
ATOM    294  HA  VAL A  18       7.868   6.450  -0.527  1.00  0.00           H  
ATOM    295  HB  VAL A  18       7.247   4.135  -2.409  1.00  0.00           H  
ATOM    296 1HG1 VAL A  18       9.017   2.931  -1.224  1.00  0.00           H  
ATOM    297 2HG1 VAL A  18       9.645   4.369  -2.054  1.00  0.00           H  
ATOM    298 3HG1 VAL A  18       9.397   4.401  -0.298  1.00  0.00           H  
ATOM    299 1HG2 VAL A  18       6.684   2.964  -0.325  1.00  0.00           H  
ATOM    300 2HG2 VAL A  18       7.051   4.437   0.602  1.00  0.00           H  
ATOM    301 3HG2 VAL A  18       5.688   4.415  -0.525  1.00  0.00           H  
ATOM    302  N   ALA A  19       8.373   6.341  -3.795  1.00  0.00           N  
ATOM    303  CA  ALA A  19       9.325   6.684  -4.832  1.00  0.00           C  
ATOM    304  C   ALA A  19       9.724   8.141  -4.755  1.00  0.00           C  
ATOM    305  O   ALA A  19      10.901   8.446  -4.896  1.00  0.00           O  
ATOM    306  CB  ALA A  19       8.741   6.362  -6.189  1.00  0.00           C  
ATOM    307  H   ALA A  19       7.469   5.958  -4.060  1.00  0.00           H  
ATOM    308  HA  ALA A  19      10.222   6.094  -4.680  1.00  0.00           H  
ATOM    309 1HB  ALA A  19       9.459   6.588  -6.964  1.00  0.00           H  
ATOM    310 2HB  ALA A  19       8.482   5.307  -6.234  1.00  0.00           H  
ATOM    311 3HB  ALA A  19       7.842   6.958  -6.342  1.00  0.00           H  
ATOM    312  N   ILE A  20       8.790   9.041  -4.457  1.00  0.00           N  
ATOM    313  CA  ILE A  20       9.139  10.454  -4.364  1.00  0.00           C  
ATOM    314  C   ILE A  20      10.130  10.665  -3.237  1.00  0.00           C  
ATOM    315  O   ILE A  20      11.172  11.305  -3.414  1.00  0.00           O  
ATOM    316  CB  ILE A  20       7.887  11.319  -4.136  1.00  0.00           C  
ATOM    317  CG1 ILE A  20       7.018  11.272  -5.381  1.00  0.00           C  
ATOM    318  CG2 ILE A  20       8.298  12.760  -3.813  1.00  0.00           C  
ATOM    319  CD1 ILE A  20       5.620  11.787  -5.196  1.00  0.00           C  
ATOM    320  H   ILE A  20       7.817   8.749  -4.346  1.00  0.00           H  
ATOM    321  HA  ILE A  20       9.603  10.763  -5.298  1.00  0.00           H  
ATOM    322  HB  ILE A  20       7.305  10.903  -3.307  1.00  0.00           H  
ATOM    323 1HG1 ILE A  20       7.501  11.861  -6.160  1.00  0.00           H  
ATOM    324 2HG1 ILE A  20       6.962  10.257  -5.712  1.00  0.00           H  
ATOM    325 1HG2 ILE A  20       7.409  13.364  -3.650  1.00  0.00           H  
ATOM    326 2HG2 ILE A  20       8.909  12.764  -2.912  1.00  0.00           H  
ATOM    327 3HG2 ILE A  20       8.871  13.173  -4.646  1.00  0.00           H  
ATOM    328 1HD1 ILE A  20       5.093  11.706  -6.140  1.00  0.00           H  
ATOM    329 2HD1 ILE A  20       5.116  11.184  -4.446  1.00  0.00           H  
ATOM    330 3HD1 ILE A  20       5.639  12.818  -4.874  1.00  0.00           H  
ATOM    331  N   ASN A  21       9.843  10.091  -2.073  1.00  0.00           N  
ATOM    332  CA  ASN A  21      10.760  10.253  -0.960  1.00  0.00           C  
ATOM    333  C   ASN A  21      12.123   9.619  -1.253  1.00  0.00           C  
ATOM    334  O   ASN A  21      13.164  10.185  -0.894  1.00  0.00           O  
ATOM    335  CB  ASN A  21      10.132   9.700   0.296  1.00  0.00           C  
ATOM    336  CG  ASN A  21       9.040  10.612   0.810  1.00  0.00           C  
ATOM    337  OD1 ASN A  21       9.017  11.811   0.494  1.00  0.00           O  
ATOM    338  ND2 ASN A  21       8.141  10.071   1.590  1.00  0.00           N  
ATOM    339  H   ASN A  21       8.978   9.554  -1.956  1.00  0.00           H  
ATOM    340  HA  ASN A  21      10.929  11.318  -0.812  1.00  0.00           H  
ATOM    341 1HB  ASN A  21       9.702   8.716   0.079  1.00  0.00           H  
ATOM    342 2HB  ASN A  21      10.891   9.570   1.064  1.00  0.00           H  
ATOM    343 1HD2 ASN A  21       7.396  10.628   1.957  1.00  0.00           H  
ATOM    344 2HD2 ASN A  21       8.195   9.099   1.814  1.00  0.00           H  
ATOM    345  N   GLN A  22      12.128   8.483  -1.959  1.00  0.00           N  
ATOM    346  CA  GLN A  22      13.379   7.822  -2.293  1.00  0.00           C  
ATOM    347  C   GLN A  22      14.149   8.577  -3.375  1.00  0.00           C  
ATOM    348  O   GLN A  22      15.379   8.614  -3.339  1.00  0.00           O  
ATOM    349  CB  GLN A  22      13.136   6.368  -2.701  1.00  0.00           C  
ATOM    350  CG  GLN A  22      12.663   5.476  -1.562  1.00  0.00           C  
ATOM    351  CD  GLN A  22      13.671   5.447  -0.438  1.00  0.00           C  
ATOM    352  OE1 GLN A  22      14.881   5.360  -0.697  1.00  0.00           O  
ATOM    353  NE2 GLN A  22      13.203   5.513   0.811  1.00  0.00           N  
ATOM    354  H   GLN A  22      11.245   8.051  -2.229  1.00  0.00           H  
ATOM    355  HA  GLN A  22      13.997   7.808  -1.398  1.00  0.00           H  
ATOM    356 1HB  GLN A  22      12.377   6.340  -3.483  1.00  0.00           H  
ATOM    357 2HB  GLN A  22      14.051   5.942  -3.106  1.00  0.00           H  
ATOM    358 1HG  GLN A  22      11.733   5.868  -1.166  1.00  0.00           H  
ATOM    359 2HG  GLN A  22      12.516   4.460  -1.934  1.00  0.00           H  
ATOM    360 1HE2 GLN A  22      13.829   5.490   1.590  1.00  0.00           H  
ATOM    361 2HE2 GLN A  22      12.218   5.582   0.973  1.00  0.00           H  
ATOM    362  N   TYR A  23      13.452   9.221  -4.316  1.00  0.00           N  
ATOM    363  CA  TYR A  23      14.154  10.002  -5.327  1.00  0.00           C  
ATOM    364  C   TYR A  23      14.854  11.167  -4.658  1.00  0.00           C  
ATOM    365  O   TYR A  23      15.991  11.498  -4.992  1.00  0.00           O  
ATOM    366  CB  TYR A  23      13.215  10.553  -6.408  1.00  0.00           C  
ATOM    367  CG  TYR A  23      12.774   9.568  -7.426  1.00  0.00           C  
ATOM    368  CD1 TYR A  23      11.434   9.272  -7.652  1.00  0.00           C  
ATOM    369  CD2 TYR A  23      13.718   8.953  -8.141  1.00  0.00           C  
ATOM    370  CE1 TYR A  23      11.097   8.323  -8.593  1.00  0.00           C  
ATOM    371  CE2 TYR A  23      13.367   8.034  -9.054  1.00  0.00           C  
ATOM    372  CZ  TYR A  23      12.087   7.704  -9.283  1.00  0.00           C  
ATOM    373  OH  TYR A  23      11.815   6.734 -10.204  1.00  0.00           O  
ATOM    374  H   TYR A  23      12.441   9.153  -4.341  1.00  0.00           H  
ATOM    375  HA  TYR A  23      14.910   9.374  -5.797  1.00  0.00           H  
ATOM    376 1HB  TYR A  23      12.330  10.999  -5.943  1.00  0.00           H  
ATOM    377 2HB  TYR A  23      13.744  11.321  -6.924  1.00  0.00           H  
ATOM    378  HD1 TYR A  23      10.657   9.771  -7.084  1.00  0.00           H  
ATOM    379  HD2 TYR A  23      14.771   9.184  -7.970  1.00  0.00           H  
ATOM    380  HE1 TYR A  23      10.057   8.060  -8.779  1.00  0.00           H  
ATOM    381  HE2 TYR A  23      14.111   7.544  -9.584  1.00  0.00           H  
ATOM    382  HH  TYR A  23      10.849   6.563 -10.259  1.00  0.00           H  
ATOM    383  N   ARG A  24      14.183  11.781  -3.680  1.00  0.00           N  
ATOM    384  CA  ARG A  24      14.763  12.911  -2.974  1.00  0.00           C  
ATOM    385  C   ARG A  24      15.968  12.480  -2.140  1.00  0.00           C  
ATOM    386  O   ARG A  24      17.027  13.114  -2.186  1.00  0.00           O  
ATOM    387  CB  ARG A  24      13.713  13.535  -2.067  1.00  0.00           C  
ATOM    388  CG  ARG A  24      12.577  14.280  -2.781  1.00  0.00           C  
ATOM    389  CD  ARG A  24      11.522  14.695  -1.813  1.00  0.00           C  
ATOM    390  NE  ARG A  24      10.426  15.421  -2.444  1.00  0.00           N  
ATOM    391  CZ  ARG A  24       9.252  15.690  -1.836  1.00  0.00           C  
ATOM    392  NH1 ARG A  24       9.045  15.283  -0.604  1.00  0.00           N  
ATOM    393  NH2 ARG A  24       8.310  16.360  -2.472  1.00  0.00           N  
ATOM    394  H   ARG A  24      13.233  11.477  -3.451  1.00  0.00           H  
ATOM    395  HA  ARG A  24      15.086  13.649  -3.707  1.00  0.00           H  
ATOM    396 1HB  ARG A  24      13.252  12.753  -1.465  1.00  0.00           H  
ATOM    397 2HB  ARG A  24      14.192  14.233  -1.383  1.00  0.00           H  
ATOM    398 1HG  ARG A  24      12.973  15.170  -3.266  1.00  0.00           H  
ATOM    399 2HG  ARG A  24      12.126  13.629  -3.531  1.00  0.00           H  
ATOM    400 1HD  ARG A  24      11.107  13.802  -1.342  1.00  0.00           H  
ATOM    401 2HD  ARG A  24      11.959  15.334  -1.049  1.00  0.00           H  
ATOM    402  HE  ARG A  24      10.554  15.745  -3.394  1.00  0.00           H  
ATOM    403 1HH1 ARG A  24       9.766  14.768  -0.115  1.00  0.00           H  
ATOM    404 2HH1 ARG A  24       8.167  15.481  -0.145  1.00  0.00           H  
ATOM    405 1HH2 ARG A  24       8.468  16.678  -3.420  1.00  0.00           H  
ATOM    406 2HH2 ARG A  24       7.435  16.560  -2.013  1.00  0.00           H  
ATOM    407  N   ARG A  25      15.839  11.350  -1.438  1.00  0.00           N  
ATOM    408  CA  ARG A  25      16.936  10.848  -0.624  1.00  0.00           C  
ATOM    409  C   ARG A  25      18.132  10.534  -1.496  1.00  0.00           C  
ATOM    410  O   ARG A  25      19.242  11.022  -1.260  1.00  0.00           O  
ATOM    411  CB  ARG A  25      16.529   9.580   0.126  1.00  0.00           C  
ATOM    412  CG  ARG A  25      17.622   8.984   1.041  1.00  0.00           C  
ATOM    413  CD  ARG A  25      17.186   7.707   1.720  1.00  0.00           C  
ATOM    414  NE  ARG A  25      17.031   6.566   0.800  1.00  0.00           N  
ATOM    415  CZ  ARG A  25      18.030   5.788   0.341  1.00  0.00           C  
ATOM    416  NH1 ARG A  25      19.283   5.981   0.699  1.00  0.00           N  
ATOM    417  NH2 ARG A  25      17.713   4.807  -0.477  1.00  0.00           N  
ATOM    418  H   ARG A  25      14.947  10.853  -1.429  1.00  0.00           H  
ATOM    419  HA  ARG A  25      17.218  11.614   0.097  1.00  0.00           H  
ATOM    420 1HB  ARG A  25      15.650   9.786   0.735  1.00  0.00           H  
ATOM    421 2HB  ARG A  25      16.246   8.809  -0.593  1.00  0.00           H  
ATOM    422 1HG  ARG A  25      18.502   8.755   0.436  1.00  0.00           H  
ATOM    423 2HG  ARG A  25      17.897   9.706   1.810  1.00  0.00           H  
ATOM    424 1HD  ARG A  25      17.937   7.437   2.463  1.00  0.00           H  
ATOM    425 2HD  ARG A  25      16.231   7.872   2.215  1.00  0.00           H  
ATOM    426  HE  ARG A  25      16.100   6.326   0.453  1.00  0.00           H  
ATOM    427 1HH1 ARG A  25      19.553   6.752   1.326  1.00  0.00           H  
ATOM    428 2HH1 ARG A  25      20.014   5.387   0.336  1.00  0.00           H  
ATOM    429 1HH2 ARG A  25      16.723   4.700  -0.726  1.00  0.00           H  
ATOM    430 2HH2 ARG A  25      18.421   4.186  -0.840  1.00  0.00           H  
ATOM    431  N   ALA A  26      17.888   9.725  -2.523  1.00  0.00           N  
ATOM    432  CA  ALA A  26      18.924   9.282  -3.424  1.00  0.00           C  
ATOM    433  C   ALA A  26      19.592  10.453  -4.133  1.00  0.00           C  
ATOM    434  O   ALA A  26      20.814  10.462  -4.314  1.00  0.00           O  
ATOM    435  CB  ALA A  26      18.311   8.324  -4.425  1.00  0.00           C  
ATOM    436  H   ALA A  26      16.942   9.384  -2.686  1.00  0.00           H  
ATOM    437  HA  ALA A  26      19.681   8.759  -2.839  1.00  0.00           H  
ATOM    438 1HB  ALA A  26      19.065   7.957  -5.071  1.00  0.00           H  
ATOM    439 2HB  ALA A  26      17.851   7.489  -3.895  1.00  0.00           H  
ATOM    440 3HB  ALA A  26      17.550   8.847  -5.006  1.00  0.00           H  
ATOM    441  N   ALA A  27      18.811  11.472  -4.519  1.00  0.00           N  
ATOM    442  CA  ALA A  27      19.378  12.624  -5.204  1.00  0.00           C  
ATOM    443  C   ALA A  27      20.388  13.336  -4.353  1.00  0.00           C  
ATOM    444  O   ALA A  27      21.459  13.710  -4.841  1.00  0.00           O  
ATOM    445  CB  ALA A  27      18.297  13.609  -5.570  1.00  0.00           C  
ATOM    446  H   ALA A  27      17.803  11.442  -4.373  1.00  0.00           H  
ATOM    447  HA  ALA A  27      19.876  12.289  -6.101  1.00  0.00           H  
ATOM    448 1HB  ALA A  27      18.757  14.438  -6.063  1.00  0.00           H  
ATOM    449 2HB  ALA A  27      17.561  13.147  -6.220  1.00  0.00           H  
ATOM    450 3HB  ALA A  27      17.806  13.956  -4.660  1.00  0.00           H  
ATOM    451  N   GLU A  28      20.076  13.505  -3.073  1.00  0.00           N  
ATOM    452  CA  GLU A  28      20.997  14.233  -2.233  1.00  0.00           C  
ATOM    453  C   GLU A  28      22.197  13.393  -1.842  1.00  0.00           C  
ATOM    454  O   GLU A  28      23.317  13.903  -1.790  1.00  0.00           O  
ATOM    455  CB  GLU A  28      20.274  14.798  -1.021  1.00  0.00           C  
ATOM    456  CG  GLU A  28      19.248  15.858  -1.417  1.00  0.00           C  
ATOM    457  CD  GLU A  28      19.876  17.012  -2.175  1.00  0.00           C  
ATOM    458  OE1 GLU A  28      20.804  17.598  -1.673  1.00  0.00           O  
ATOM    459  OE2 GLU A  28      19.437  17.285  -3.277  1.00  0.00           O  
ATOM    460  H   GLU A  28      19.180  13.170  -2.702  1.00  0.00           H  
ATOM    461  HA  GLU A  28      21.362  15.083  -2.803  1.00  0.00           H  
ATOM    462 1HB  GLU A  28      19.750  13.990  -0.502  1.00  0.00           H  
ATOM    463 2HB  GLU A  28      20.991  15.236  -0.328  1.00  0.00           H  
ATOM    464 1HG  GLU A  28      18.489  15.392  -2.048  1.00  0.00           H  
ATOM    465 2HG  GLU A  28      18.757  16.234  -0.521  1.00  0.00           H  
ATOM    466  N   GLU A  29      22.008  12.099  -1.596  1.00  0.00           N  
ATOM    467  CA  GLU A  29      23.173  11.313  -1.217  1.00  0.00           C  
ATOM    468  C   GLU A  29      24.146  11.263  -2.396  1.00  0.00           C  
ATOM    469  O   GLU A  29      25.366  11.402  -2.232  1.00  0.00           O  
ATOM    470  CB  GLU A  29      22.757   9.904  -0.793  1.00  0.00           C  
ATOM    471  CG  GLU A  29      21.963   9.849   0.521  1.00  0.00           C  
ATOM    472  CD  GLU A  29      21.523   8.457   0.876  1.00  0.00           C  
ATOM    473  OE1 GLU A  29      21.902   7.550   0.180  1.00  0.00           O  
ATOM    474  OE2 GLU A  29      20.764   8.290   1.811  1.00  0.00           O  
ATOM    475  H   GLU A  29      21.074  11.685  -1.641  1.00  0.00           H  
ATOM    476  HA  GLU A  29      23.672  11.803  -0.378  1.00  0.00           H  
ATOM    477 1HB  GLU A  29      22.130   9.466  -1.576  1.00  0.00           H  
ATOM    478 2HB  GLU A  29      23.640   9.275  -0.689  1.00  0.00           H  
ATOM    479 1HG  GLU A  29      22.585  10.241   1.324  1.00  0.00           H  
ATOM    480 2HG  GLU A  29      21.089  10.490   0.431  1.00  0.00           H  
ATOM    481  N   ALA A  30      23.597  11.102  -3.604  1.00  0.00           N  
ATOM    482  CA  ALA A  30      24.418  11.085  -4.794  1.00  0.00           C  
ATOM    483  C   ALA A  30      25.096  12.436  -4.980  1.00  0.00           C  
ATOM    484  O   ALA A  30      26.273  12.493  -5.332  1.00  0.00           O  
ATOM    485  CB  ALA A  30      23.574  10.722  -5.997  1.00  0.00           C  
ATOM    486  H   ALA A  30      22.588  10.979  -3.702  1.00  0.00           H  
ATOM    487  HA  ALA A  30      25.194  10.333  -4.664  1.00  0.00           H  
ATOM    488 1HB  ALA A  30      24.185  10.687  -6.883  1.00  0.00           H  
ATOM    489 2HB  ALA A  30      23.127   9.754  -5.828  1.00  0.00           H  
ATOM    490 3HB  ALA A  30      22.788  11.463  -6.118  1.00  0.00           H  
ATOM    491  N   ALA A  31      24.373  13.532  -4.713  1.00  0.00           N  
ATOM    492  CA  ALA A  31      24.945  14.860  -4.860  1.00  0.00           C  
ATOM    493  C   ALA A  31      26.131  15.066  -3.922  1.00  0.00           C  
ATOM    494  O   ALA A  31      27.145  15.656  -4.314  1.00  0.00           O  
ATOM    495  CB  ALA A  31      23.888  15.909  -4.593  1.00  0.00           C  
ATOM    496  H   ALA A  31      23.393  13.454  -4.444  1.00  0.00           H  
ATOM    497  HA  ALA A  31      25.293  14.962  -5.885  1.00  0.00           H  
ATOM    498 1HB  ALA A  31      24.312  16.899  -4.736  1.00  0.00           H  
ATOM    499 2HB  ALA A  31      23.057  15.762  -5.280  1.00  0.00           H  
ATOM    500 3HB  ALA A  31      23.533  15.812  -3.571  1.00  0.00           H  
ATOM    501  N   GLU A  32      26.034  14.561  -2.688  1.00  0.00           N  
ATOM    502  CA  GLU A  32      27.157  14.719  -1.774  1.00  0.00           C  
ATOM    503  C   GLU A  32      28.373  13.974  -2.303  1.00  0.00           C  
ATOM    504  O   GLU A  32      29.493  14.469  -2.221  1.00  0.00           O  
ATOM    505  CB  GLU A  32      26.826  14.249  -0.349  1.00  0.00           C  
ATOM    506  CG  GLU A  32      25.844  15.154   0.421  1.00  0.00           C  
ATOM    507  CD  GLU A  32      25.581  14.696   1.859  1.00  0.00           C  
ATOM    508  OE1 GLU A  32      26.056  13.649   2.241  1.00  0.00           O  
ATOM    509  OE2 GLU A  32      24.914  15.413   2.573  1.00  0.00           O  
ATOM    510  H   GLU A  32      25.172  14.099  -2.387  1.00  0.00           H  
ATOM    511  HA  GLU A  32      27.409  15.777  -1.724  1.00  0.00           H  
ATOM    512 1HB  GLU A  32      26.382  13.251  -0.398  1.00  0.00           H  
ATOM    513 2HB  GLU A  32      27.743  14.172   0.231  1.00  0.00           H  
ATOM    514 1HG  GLU A  32      26.246  16.166   0.442  1.00  0.00           H  
ATOM    515 2HG  GLU A  32      24.900  15.182  -0.124  1.00  0.00           H  
ATOM    516  N   ARG A  33      28.165  12.796  -2.890  1.00  0.00           N  
ATOM    517  CA  ARG A  33      29.298  12.066  -3.448  1.00  0.00           C  
ATOM    518  C   ARG A  33      29.843  12.774  -4.693  1.00  0.00           C  
ATOM    519  O   ARG A  33      31.059  12.848  -4.918  1.00  0.00           O  
ATOM    520  CB  ARG A  33      28.903  10.659  -3.825  1.00  0.00           C  
ATOM    521  CG  ARG A  33      28.607   9.725  -2.689  1.00  0.00           C  
ATOM    522  CD  ARG A  33      28.305   8.386  -3.227  1.00  0.00           C  
ATOM    523  NE  ARG A  33      29.488   7.826  -3.883  1.00  0.00           N  
ATOM    524  CZ  ARG A  33      30.449   7.120  -3.274  1.00  0.00           C  
ATOM    525  NH1 ARG A  33      30.383   6.832  -1.988  1.00  0.00           N  
ATOM    526  NH2 ARG A  33      31.460   6.729  -4.007  1.00  0.00           N  
ATOM    527  H   ARG A  33      27.221  12.401  -2.918  1.00  0.00           H  
ATOM    528  HA  ARG A  33      30.086  12.022  -2.696  1.00  0.00           H  
ATOM    529 1HB  ARG A  33      27.996  10.711  -4.407  1.00  0.00           H  
ATOM    530 2HB  ARG A  33      29.671  10.205  -4.446  1.00  0.00           H  
ATOM    531 1HG  ARG A  33      29.469   9.660  -2.027  1.00  0.00           H  
ATOM    532 2HG  ARG A  33      27.737  10.090  -2.135  1.00  0.00           H  
ATOM    533 1HD  ARG A  33      28.005   7.718  -2.422  1.00  0.00           H  
ATOM    534 2HD  ARG A  33      27.505   8.461  -3.964  1.00  0.00           H  
ATOM    535  HE  ARG A  33      29.648   8.008  -4.890  1.00  0.00           H  
ATOM    536 1HH1 ARG A  33      29.594   7.144  -1.441  1.00  0.00           H  
ATOM    537 2HH1 ARG A  33      31.121   6.299  -1.553  1.00  0.00           H  
ATOM    538 1HH2 ARG A  33      31.453   7.003  -5.005  1.00  0.00           H  
ATOM    539 2HH2 ARG A  33      32.215   6.196  -3.610  1.00  0.00           H  
ATOM    540  N   ALA A  34      28.939  13.334  -5.493  1.00  0.00           N  
ATOM    541  CA  ALA A  34      29.309  14.034  -6.712  1.00  0.00           C  
ATOM    542  C   ALA A  34      30.240  15.195  -6.391  1.00  0.00           C  
ATOM    543  O   ALA A  34      31.200  15.466  -7.117  1.00  0.00           O  
ATOM    544  CB  ALA A  34      28.068  14.535  -7.407  1.00  0.00           C  
ATOM    545  H   ALA A  34      27.951  13.238  -5.271  1.00  0.00           H  
ATOM    546  HA  ALA A  34      29.831  13.336  -7.362  1.00  0.00           H  
ATOM    547 1HB  ALA A  34      28.339  15.037  -8.327  1.00  0.00           H  
ATOM    548 2HB  ALA A  34      27.427  13.688  -7.610  1.00  0.00           H  
ATOM    549 3HB  ALA A  34      27.551  15.227  -6.762  1.00  0.00           H  
ATOM    550  N   ALA A  35      29.985  15.846  -5.257  1.00  0.00           N  
ATOM    551  CA  ALA A  35      30.771  16.972  -4.776  1.00  0.00           C  
ATOM    552  C   ALA A  35      32.241  16.602  -4.554  1.00  0.00           C  
ATOM    553  O   ALA A  35      33.113  17.472  -4.595  1.00  0.00           O  
ATOM    554  CB  ALA A  35      30.180  17.502  -3.484  1.00  0.00           C  
ATOM    555  H   ALA A  35      29.157  15.577  -4.722  1.00  0.00           H  
ATOM    556  HA  ALA A  35      30.728  17.754  -5.532  1.00  0.00           H  
ATOM    557 1HB  ALA A  35      30.750  18.366  -3.151  1.00  0.00           H  
ATOM    558 2HB  ALA A  35      29.141  17.786  -3.650  1.00  0.00           H  
ATOM    559 3HB  ALA A  35      30.224  16.731  -2.726  1.00  0.00           H  
ATOM    560  N   GLU A  36      32.516  15.324  -4.276  1.00  0.00           N  
ATOM    561  CA  GLU A  36      33.869  14.853  -4.012  1.00  0.00           C  
ATOM    562  C   GLU A  36      34.567  14.366  -5.286  1.00  0.00           C  
ATOM    563  O   GLU A  36      35.698  13.878  -5.229  1.00  0.00           O  
ATOM    564  CB  GLU A  36      33.866  13.734  -2.961  1.00  0.00           C  
ATOM    565  CG  GLU A  36      33.393  14.169  -1.567  1.00  0.00           C  
ATOM    566  CD  GLU A  36      33.468  13.057  -0.521  1.00  0.00           C  
ATOM    567  OE1 GLU A  36      33.858  11.961  -0.857  1.00  0.00           O  
ATOM    568  OE2 GLU A  36      33.151  13.319   0.618  1.00  0.00           O  
ATOM    569  H   GLU A  36      31.772  14.631  -4.286  1.00  0.00           H  
ATOM    570  HA  GLU A  36      34.446  15.687  -3.615  1.00  0.00           H  
ATOM    571 1HB  GLU A  36      33.211  12.929  -3.296  1.00  0.00           H  
ATOM    572 2HB  GLU A  36      34.870  13.322  -2.865  1.00  0.00           H  
ATOM    573 1HG  GLU A  36      33.998  15.011  -1.236  1.00  0.00           H  
ATOM    574 2HG  GLU A  36      32.357  14.511  -1.650  1.00  0.00           H  
ATOM    575  N   GLY A  37      33.894  14.484  -6.436  1.00  0.00           N  
ATOM    576  CA  GLY A  37      34.448  14.027  -7.703  1.00  0.00           C  
ATOM    577  C   GLY A  37      33.851  12.706  -8.195  1.00  0.00           C  
ATOM    578  O   GLY A  37      34.313  12.133  -9.190  1.00  0.00           O  
ATOM    579  H   GLY A  37      32.967  14.907  -6.450  1.00  0.00           H  
ATOM    580 1HA  GLY A  37      34.272  14.796  -8.456  1.00  0.00           H  
ATOM    581 2HA  GLY A  37      35.527  13.925  -7.607  1.00  0.00           H  
ATOM    582  N   ASP A  38      32.806  12.203  -7.540  1.00  0.00           N  
ATOM    583  CA  ASP A  38      32.246  10.966  -8.045  1.00  0.00           C  
ATOM    584  C   ASP A  38      31.299  11.248  -9.196  1.00  0.00           C  
ATOM    585  O   ASP A  38      30.106  11.483  -9.016  1.00  0.00           O  
ATOM    586  CB  ASP A  38      31.564  10.160  -6.937  1.00  0.00           C  
ATOM    587  CG  ASP A  38      30.983   8.819  -7.431  1.00  0.00           C  
ATOM    588  OD1 ASP A  38      30.793   8.675  -8.635  1.00  0.00           O  
ATOM    589  OD2 ASP A  38      30.731   7.934  -6.619  1.00  0.00           O  
ATOM    590  H   ASP A  38      32.403  12.648  -6.715  1.00  0.00           H  
ATOM    591  HA  ASP A  38      33.061  10.351  -8.428  1.00  0.00           H  
ATOM    592 1HB  ASP A  38      32.274   9.970  -6.133  1.00  0.00           H  
ATOM    593 2HB  ASP A  38      30.766  10.754  -6.524  1.00  0.00           H  
ATOM    594  N   GLU A  39      31.852  11.145 -10.392  1.00  0.00           N  
ATOM    595  CA  GLU A  39      31.143  11.409 -11.638  1.00  0.00           C  
ATOM    596  C   GLU A  39      29.964  10.457 -11.870  1.00  0.00           C  
ATOM    597  O   GLU A  39      29.042  10.779 -12.629  1.00  0.00           O  
ATOM    598  CB  GLU A  39      32.108  11.343 -12.822  1.00  0.00           C  
ATOM    599  CG  GLU A  39      33.127  12.485 -12.864  1.00  0.00           C  
ATOM    600  CD  GLU A  39      32.477  13.831 -13.056  1.00  0.00           C  
ATOM    601  OE1 GLU A  39      31.673  13.953 -13.953  1.00  0.00           O  
ATOM    602  OE2 GLU A  39      32.786  14.743 -12.324  1.00  0.00           O  
ATOM    603  H   GLU A  39      32.855  10.965 -10.396  1.00  0.00           H  
ATOM    604  HA  GLU A  39      30.750  12.422 -11.586  1.00  0.00           H  
ATOM    605 1HB  GLU A  39      32.656  10.402 -12.789  1.00  0.00           H  
ATOM    606 2HB  GLU A  39      31.541  11.361 -13.752  1.00  0.00           H  
ATOM    607 1HG  GLU A  39      33.683  12.493 -11.924  1.00  0.00           H  
ATOM    608 2HG  GLU A  39      33.832  12.305 -13.672  1.00  0.00           H  
ATOM    609  N   GLU A  40      30.012   9.249 -11.295  1.00  0.00           N  
ATOM    610  CA  GLU A  40      28.910   8.326 -11.521  1.00  0.00           C  
ATOM    611  C   GLU A  40      27.774   8.823 -10.654  1.00  0.00           C  
ATOM    612  O   GLU A  40      26.627   8.922 -11.097  1.00  0.00           O  
ATOM    613  CB  GLU A  40      29.299   6.886 -11.176  1.00  0.00           C  
ATOM    614  CG  GLU A  40      30.358   6.292 -12.111  1.00  0.00           C  
ATOM    615  CD  GLU A  40      30.742   4.866 -11.784  1.00  0.00           C  
ATOM    616  OE1 GLU A  40      30.245   4.329 -10.825  1.00  0.00           O  
ATOM    617  OE2 GLU A  40      31.545   4.317 -12.503  1.00  0.00           O  
ATOM    618  H   GLU A  40      30.739   9.021 -10.610  1.00  0.00           H  
ATOM    619  HA  GLU A  40      28.599   8.370 -12.566  1.00  0.00           H  
ATOM    620 1HB  GLU A  40      29.691   6.851 -10.160  1.00  0.00           H  
ATOM    621 2HB  GLU A  40      28.419   6.255 -11.205  1.00  0.00           H  
ATOM    622 1HG  GLU A  40      29.989   6.335 -13.131  1.00  0.00           H  
ATOM    623 2HG  GLU A  40      31.247   6.919 -12.057  1.00  0.00           H  
ATOM    624  N   ALA A  41      28.124   9.224  -9.429  1.00  0.00           N  
ATOM    625  CA  ALA A  41      27.148   9.784  -8.507  1.00  0.00           C  
ATOM    626  C   ALA A  41      26.560  11.056  -9.090  1.00  0.00           C  
ATOM    627  O   ALA A  41      25.375  11.318  -8.919  1.00  0.00           O  
ATOM    628  CB  ALA A  41      27.752  10.065  -7.156  1.00  0.00           C  
ATOM    629  H   ALA A  41      29.100   9.111  -9.138  1.00  0.00           H  
ATOM    630  HA  ALA A  41      26.353   9.063  -8.380  1.00  0.00           H  
ATOM    631 1HB  ALA A  41      26.988  10.451  -6.511  1.00  0.00           H  
ATOM    632 2HB  ALA A  41      28.154   9.143  -6.739  1.00  0.00           H  
ATOM    633 3HB  ALA A  41      28.539  10.793  -7.253  1.00  0.00           H  
ATOM    634  N   ARG A  42      27.375  11.839  -9.804  1.00  0.00           N  
ATOM    635  CA  ARG A  42      26.884  13.063 -10.422  1.00  0.00           C  
ATOM    636  C   ARG A  42      25.758  12.743 -11.386  1.00  0.00           C  
ATOM    637  O   ARG A  42      24.671  13.327 -11.280  1.00  0.00           O  
ATOM    638  CB  ARG A  42      27.990  13.816 -11.148  1.00  0.00           C  
ATOM    639  CG  ARG A  42      27.536  15.138 -11.761  1.00  0.00           C  
ATOM    640  CD  ARG A  42      28.618  15.853 -12.530  1.00  0.00           C  
ATOM    641  NE  ARG A  42      29.070  15.124 -13.714  1.00  0.00           N  
ATOM    642  CZ  ARG A  42      28.394  15.036 -14.880  1.00  0.00           C  
ATOM    643  NH1 ARG A  42      27.211  15.606 -15.012  1.00  0.00           N  
ATOM    644  NH2 ARG A  42      28.925  14.375 -15.896  1.00  0.00           N  
ATOM    645  H   ARG A  42      28.361  11.588  -9.869  1.00  0.00           H  
ATOM    646  HA  ARG A  42      26.477  13.710  -9.651  1.00  0.00           H  
ATOM    647 1HB  ARG A  42      28.824  14.003 -10.474  1.00  0.00           H  
ATOM    648 2HB  ARG A  42      28.366  13.204 -11.963  1.00  0.00           H  
ATOM    649 1HG  ARG A  42      26.711  14.942 -12.448  1.00  0.00           H  
ATOM    650 2HG  ARG A  42      27.192  15.801 -10.966  1.00  0.00           H  
ATOM    651 1HD  ARG A  42      28.252  16.826 -12.851  1.00  0.00           H  
ATOM    652 2HD  ARG A  42      29.482  15.990 -11.877  1.00  0.00           H  
ATOM    653  HE  ARG A  42      30.000  14.682 -13.678  1.00  0.00           H  
ATOM    654 1HH1 ARG A  42      26.803  16.109 -14.238  1.00  0.00           H  
ATOM    655 2HH1 ARG A  42      26.709  15.535 -15.886  1.00  0.00           H  
ATOM    656 1HH2 ARG A  42      29.842  13.939 -15.785  1.00  0.00           H  
ATOM    657 2HH2 ARG A  42      28.431  14.304 -16.770  1.00  0.00           H  
ATOM    658  N   GLU A  43      25.991  11.793 -12.306  1.00  0.00           N  
ATOM    659  CA  GLU A  43      24.917  11.409 -13.218  1.00  0.00           C  
ATOM    660  C   GLU A  43      23.721  10.906 -12.440  1.00  0.00           C  
ATOM    661  O   GLU A  43      22.583  11.271 -12.733  1.00  0.00           O  
ATOM    662  CB  GLU A  43      25.348  10.330 -14.217  1.00  0.00           C  
ATOM    663  CG  GLU A  43      24.198   9.882 -15.165  1.00  0.00           C  
ATOM    664  CD  GLU A  43      24.619   8.906 -16.239  1.00  0.00           C  
ATOM    665  OE1 GLU A  43      25.793   8.678 -16.382  1.00  0.00           O  
ATOM    666  OE2 GLU A  43      23.755   8.380 -16.917  1.00  0.00           O  
ATOM    667  H   GLU A  43      26.910  11.344 -12.363  1.00  0.00           H  
ATOM    668  HA  GLU A  43      24.608  12.292 -13.778  1.00  0.00           H  
ATOM    669 1HB  GLU A  43      26.171  10.704 -14.825  1.00  0.00           H  
ATOM    670 2HB  GLU A  43      25.712   9.457 -13.673  1.00  0.00           H  
ATOM    671 1HG  GLU A  43      23.422   9.410 -14.557  1.00  0.00           H  
ATOM    672 2HG  GLU A  43      23.762  10.765 -15.632  1.00  0.00           H  
ATOM    673  N   LEU A  44      23.959  10.095 -11.418  1.00  0.00           N  
ATOM    674  CA  LEU A  44      22.836   9.580 -10.672  1.00  0.00           C  
ATOM    675  C   LEU A  44      22.039  10.689 -10.012  1.00  0.00           C  
ATOM    676  O   LEU A  44      20.816  10.663 -10.071  1.00  0.00           O  
ATOM    677  CB  LEU A  44      23.322   8.607  -9.608  1.00  0.00           C  
ATOM    678  CG  LEU A  44      23.833   7.307 -10.105  1.00  0.00           C  
ATOM    679  CD1 LEU A  44      24.463   6.531  -8.973  1.00  0.00           C  
ATOM    680  CD2 LEU A  44      22.675   6.547 -10.688  1.00  0.00           C  
ATOM    681  H   LEU A  44      24.913   9.812 -11.189  1.00  0.00           H  
ATOM    682  HA  LEU A  44      22.183   9.050 -11.361  1.00  0.00           H  
ATOM    683 1HB  LEU A  44      24.098   9.081  -9.033  1.00  0.00           H  
ATOM    684 2HB  LEU A  44      22.528   8.397  -8.975  1.00  0.00           H  
ATOM    685  HG  LEU A  44      24.587   7.479 -10.866  1.00  0.00           H  
ATOM    686 1HD1 LEU A  44      24.832   5.582  -9.351  1.00  0.00           H  
ATOM    687 2HD1 LEU A  44      25.287   7.091  -8.560  1.00  0.00           H  
ATOM    688 3HD1 LEU A  44      23.718   6.354  -8.196  1.00  0.00           H  
ATOM    689 1HD2 LEU A  44      23.011   5.597 -11.062  1.00  0.00           H  
ATOM    690 2HD2 LEU A  44      21.919   6.382  -9.928  1.00  0.00           H  
ATOM    691 3HD2 LEU A  44      22.259   7.137 -11.494  1.00  0.00           H  
ATOM    692  N   ALA A  45      22.705  11.699  -9.445  1.00  0.00           N  
ATOM    693  CA  ALA A  45      21.986  12.789  -8.795  1.00  0.00           C  
ATOM    694  C   ALA A  45      21.110  13.519  -9.796  1.00  0.00           C  
ATOM    695  O   ALA A  45      19.948  13.829  -9.512  1.00  0.00           O  
ATOM    696  CB  ALA A  45      22.960  13.769  -8.160  1.00  0.00           C  
ATOM    697  H   ALA A  45      23.718  11.688  -9.437  1.00  0.00           H  
ATOM    698  HA  ALA A  45      21.351  12.364  -8.024  1.00  0.00           H  
ATOM    699 1HB  ALA A  45      22.407  14.563  -7.661  1.00  0.00           H  
ATOM    700 2HB  ALA A  45      23.578  13.256  -7.444  1.00  0.00           H  
ATOM    701 3HB  ALA A  45      23.596  14.194  -8.935  1.00  0.00           H  
ATOM    702  N   GLU A  46      21.637  13.749 -11.005  1.00  0.00           N  
ATOM    703  CA  GLU A  46      20.849  14.424 -12.029  1.00  0.00           C  
ATOM    704  C   GLU A  46      19.628  13.601 -12.393  1.00  0.00           C  
ATOM    705  O   GLU A  46      18.510  14.127 -12.472  1.00  0.00           O  
ATOM    706  CB  GLU A  46      21.672  14.708 -13.288  1.00  0.00           C  
ATOM    707  CG  GLU A  46      20.869  15.427 -14.386  1.00  0.00           C  
ATOM    708  CD  GLU A  46      21.676  15.818 -15.618  1.00  0.00           C  
ATOM    709  OE1 GLU A  46      22.868  15.610 -15.640  1.00  0.00           O  
ATOM    710  OE2 GLU A  46      21.071  16.316 -16.550  1.00  0.00           O  
ATOM    711  H   GLU A  46      22.603  13.469 -11.199  1.00  0.00           H  
ATOM    712  HA  GLU A  46      20.506  15.375 -11.623  1.00  0.00           H  
ATOM    713 1HB  GLU A  46      22.537  15.319 -13.031  1.00  0.00           H  
ATOM    714 2HB  GLU A  46      22.046  13.766 -13.697  1.00  0.00           H  
ATOM    715 1HG  GLU A  46      20.061  14.764 -14.698  1.00  0.00           H  
ATOM    716 2HG  GLU A  46      20.415  16.320 -13.959  1.00  0.00           H  
ATOM    717  N   VAL A  47      19.832  12.300 -12.585  1.00  0.00           N  
ATOM    718  CA  VAL A  47      18.741  11.426 -12.957  1.00  0.00           C  
ATOM    719  C   VAL A  47      17.704  11.355 -11.854  1.00  0.00           C  
ATOM    720  O   VAL A  47      16.516  11.507 -12.126  1.00  0.00           O  
ATOM    721  CB  VAL A  47      19.247  10.005 -13.268  1.00  0.00           C  
ATOM    722  CG1 VAL A  47      18.065   9.077 -13.461  1.00  0.00           C  
ATOM    723  CG2 VAL A  47      20.096  10.028 -14.513  1.00  0.00           C  
ATOM    724  H   VAL A  47      20.777  11.921 -12.494  1.00  0.00           H  
ATOM    725  HA  VAL A  47      18.272  11.827 -13.853  1.00  0.00           H  
ATOM    726  HB  VAL A  47      19.836   9.642 -12.421  1.00  0.00           H  
ATOM    727 1HG1 VAL A  47      18.402   8.074 -13.662  1.00  0.00           H  
ATOM    728 2HG1 VAL A  47      17.482   9.086 -12.563  1.00  0.00           H  
ATOM    729 3HG1 VAL A  47      17.454   9.425 -14.294  1.00  0.00           H  
ATOM    730 1HG2 VAL A  47      20.459   9.028 -14.720  1.00  0.00           H  
ATOM    731 2HG2 VAL A  47      19.496  10.384 -15.345  1.00  0.00           H  
ATOM    732 3HG2 VAL A  47      20.937  10.691 -14.374  1.00  0.00           H  
ATOM    733  N   PHE A  48      18.147  11.209 -10.605  1.00  0.00           N  
ATOM    734  CA  PHE A  48      17.237  11.094  -9.478  1.00  0.00           C  
ATOM    735  C   PHE A  48      16.362  12.348  -9.393  1.00  0.00           C  
ATOM    736  O   PHE A  48      15.159  12.252  -9.143  1.00  0.00           O  
ATOM    737  CB  PHE A  48      18.035  10.921  -8.174  1.00  0.00           C  
ATOM    738  CG  PHE A  48      18.794   9.578  -8.014  1.00  0.00           C  
ATOM    739  CD1 PHE A  48      18.322   8.410  -8.535  1.00  0.00           C  
ATOM    740  CD2 PHE A  48      20.004   9.517  -7.339  1.00  0.00           C  
ATOM    741  CE1 PHE A  48      19.040   7.222  -8.388  1.00  0.00           C  
ATOM    742  CE2 PHE A  48      20.686   8.341  -7.190  1.00  0.00           C  
ATOM    743  CZ  PHE A  48      20.201   7.199  -7.723  1.00  0.00           C  
ATOM    744  H   PHE A  48      19.144  11.129 -10.441  1.00  0.00           H  
ATOM    745  HA  PHE A  48      16.595  10.228  -9.625  1.00  0.00           H  
ATOM    746 1HB  PHE A  48      18.764  11.723  -8.113  1.00  0.00           H  
ATOM    747 2HB  PHE A  48      17.357  11.023  -7.325  1.00  0.00           H  
ATOM    748  HD1 PHE A  48      17.385   8.423  -9.065  1.00  0.00           H  
ATOM    749  HD2 PHE A  48      20.423  10.407  -6.920  1.00  0.00           H  
ATOM    750  HE1 PHE A  48      18.666   6.300  -8.804  1.00  0.00           H  
ATOM    751  HE2 PHE A  48      21.625   8.321  -6.652  1.00  0.00           H  
ATOM    752  HZ  PHE A  48      20.748   6.268  -7.616  1.00  0.00           H  
ATOM    753  N   ARG A  49      16.951  13.528  -9.634  1.00  0.00           N  
ATOM    754  CA  ARG A  49      16.193  14.776  -9.594  1.00  0.00           C  
ATOM    755  C   ARG A  49      15.217  14.911 -10.766  1.00  0.00           C  
ATOM    756  O   ARG A  49      14.055  15.294 -10.585  1.00  0.00           O  
ATOM    757  CB  ARG A  49      17.160  15.945  -9.583  1.00  0.00           C  
ATOM    758  CG  ARG A  49      17.912  16.078  -8.284  1.00  0.00           C  
ATOM    759  CD  ARG A  49      18.981  17.088  -8.325  1.00  0.00           C  
ATOM    760  NE  ARG A  49      19.602  17.280  -7.007  1.00  0.00           N  
ATOM    761  CZ  ARG A  49      20.792  17.867  -6.798  1.00  0.00           C  
ATOM    762  NH1 ARG A  49      21.516  18.279  -7.821  1.00  0.00           N  
ATOM    763  NH2 ARG A  49      21.229  18.043  -5.564  1.00  0.00           N  
ATOM    764  H   ARG A  49      17.956  13.566  -9.820  1.00  0.00           H  
ATOM    765  HA  ARG A  49      15.625  14.794  -8.665  1.00  0.00           H  
ATOM    766 1HB  ARG A  49      17.895  15.813 -10.380  1.00  0.00           H  
ATOM    767 2HB  ARG A  49      16.625  16.873  -9.771  1.00  0.00           H  
ATOM    768 1HG  ARG A  49      17.225  16.317  -7.473  1.00  0.00           H  
ATOM    769 2HG  ARG A  49      18.375  15.127  -8.100  1.00  0.00           H  
ATOM    770 1HD  ARG A  49      19.754  16.757  -9.021  1.00  0.00           H  
ATOM    771 2HD  ARG A  49      18.574  18.042  -8.656  1.00  0.00           H  
ATOM    772  HE  ARG A  49      19.081  16.984  -6.186  1.00  0.00           H  
ATOM    773 1HH1 ARG A  49      21.178  18.147  -8.764  1.00  0.00           H  
ATOM    774 2HH1 ARG A  49      22.408  18.726  -7.661  1.00  0.00           H  
ATOM    775 1HH2 ARG A  49      20.650  17.742  -4.758  1.00  0.00           H  
ATOM    776 2HH2 ARG A  49      22.110  18.497  -5.398  1.00  0.00           H  
ATOM    777  N   ARG A  50      15.646  14.554 -11.976  1.00  0.00           N  
ATOM    778  CA  ARG A  50      14.731  14.668 -13.107  1.00  0.00           C  
ATOM    779  C   ARG A  50      13.563  13.705 -12.930  1.00  0.00           C  
ATOM    780  O   ARG A  50      12.402  14.043 -13.193  1.00  0.00           O  
ATOM    781  CB  ARG A  50      15.449  14.381 -14.417  1.00  0.00           C  
ATOM    782  CG  ARG A  50      16.429  15.473 -14.878  1.00  0.00           C  
ATOM    783  CD  ARG A  50      17.064  15.128 -16.185  1.00  0.00           C  
ATOM    784  NE  ARG A  50      18.037  16.131 -16.620  1.00  0.00           N  
ATOM    785  CZ  ARG A  50      17.750  17.270 -17.261  1.00  0.00           C  
ATOM    786  NH1 ARG A  50      16.507  17.599 -17.556  1.00  0.00           N  
ATOM    787  NH2 ARG A  50      18.754  18.046 -17.588  1.00  0.00           N  
ATOM    788  H   ARG A  50      16.608  14.235 -12.119  1.00  0.00           H  
ATOM    789  HA  ARG A  50      14.343  15.685 -13.139  1.00  0.00           H  
ATOM    790 1HB  ARG A  50      16.023  13.456 -14.307  1.00  0.00           H  
ATOM    791 2HB  ARG A  50      14.717  14.219 -15.208  1.00  0.00           H  
ATOM    792 1HG  ARG A  50      15.897  16.416 -14.989  1.00  0.00           H  
ATOM    793 2HG  ARG A  50      17.219  15.587 -14.135  1.00  0.00           H  
ATOM    794 1HD  ARG A  50      17.587  14.177 -16.079  1.00  0.00           H  
ATOM    795 2HD  ARG A  50      16.298  15.039 -16.952  1.00  0.00           H  
ATOM    796  HE  ARG A  50      19.039  15.967 -16.443  1.00  0.00           H  
ATOM    797 1HH1 ARG A  50      15.747  16.987 -17.296  1.00  0.00           H  
ATOM    798 2HH1 ARG A  50      16.316  18.463 -18.042  1.00  0.00           H  
ATOM    799 1HH2 ARG A  50      19.704  17.729 -17.337  1.00  0.00           H  
ATOM    800 2HH2 ARG A  50      18.601  18.915 -18.073  1.00  0.00           H  
ATOM    801  N   GLU A  51      13.879  12.511 -12.445  1.00  0.00           N  
ATOM    802  CA  GLU A  51      12.895  11.480 -12.211  1.00  0.00           C  
ATOM    803  C   GLU A  51      11.962  11.863 -11.069  1.00  0.00           C  
ATOM    804  O   GLU A  51      10.764  11.604 -11.162  1.00  0.00           O  
ATOM    805  CB  GLU A  51      13.617  10.165 -11.985  1.00  0.00           C  
ATOM    806  CG  GLU A  51      14.294   9.612 -13.283  1.00  0.00           C  
ATOM    807  CD  GLU A  51      13.324   9.146 -14.232  1.00  0.00           C  
ATOM    808  OE1 GLU A  51      12.352   8.634 -13.772  1.00  0.00           O  
ATOM    809  OE2 GLU A  51      13.514   9.237 -15.427  1.00  0.00           O  
ATOM    810  H   GLU A  51      14.855  12.293 -12.248  1.00  0.00           H  
ATOM    811  HA  GLU A  51      12.292  11.375 -13.113  1.00  0.00           H  
ATOM    812 1HB  GLU A  51      14.373  10.302 -11.213  1.00  0.00           H  
ATOM    813 2HB  GLU A  51      12.910   9.420 -11.631  1.00  0.00           H  
ATOM    814 1HG  GLU A  51      14.850  10.427 -13.744  1.00  0.00           H  
ATOM    815 2HG  GLU A  51      14.983   8.832 -13.089  1.00  0.00           H  
ATOM    816  N   SER A  52      12.482  12.551 -10.039  1.00  0.00           N  
ATOM    817  CA  SER A  52      11.662  12.992  -8.916  1.00  0.00           C  
ATOM    818  C   SER A  52      10.556  13.877  -9.443  1.00  0.00           C  
ATOM    819  O   SER A  52       9.389  13.718  -9.087  1.00  0.00           O  
ATOM    820  CB  SER A  52      12.474  13.817  -7.934  1.00  0.00           C  
ATOM    821  OG  SER A  52      11.702  14.200  -6.827  1.00  0.00           O  
ATOM    822  H   SER A  52      13.485  12.719  -9.997  1.00  0.00           H  
ATOM    823  HA  SER A  52      11.225  12.125  -8.421  1.00  0.00           H  
ATOM    824 1HB  SER A  52      13.350  13.296  -7.617  1.00  0.00           H  
ATOM    825 2HB  SER A  52      12.820  14.710  -8.442  1.00  0.00           H  
ATOM    826  HG  SER A  52      12.230  14.850  -6.365  1.00  0.00           H  
ATOM    827  N   ILE A  53      10.916  14.799 -10.329  1.00  0.00           N  
ATOM    828  CA  ILE A  53       9.924  15.705 -10.871  1.00  0.00           C  
ATOM    829  C   ILE A  53       8.853  14.946 -11.643  1.00  0.00           C  
ATOM    830  O   ILE A  53       7.655  15.159 -11.422  1.00  0.00           O  
ATOM    831  CB  ILE A  53      10.597  16.755 -11.754  1.00  0.00           C  
ATOM    832  CG1 ILE A  53      11.456  17.671 -10.870  1.00  0.00           C  
ATOM    833  CG2 ILE A  53       9.551  17.526 -12.514  1.00  0.00           C  
ATOM    834  CD1 ILE A  53      12.400  18.555 -11.640  1.00  0.00           C  
ATOM    835  H   ILE A  53      11.902  14.887 -10.593  1.00  0.00           H  
ATOM    836  HA  ILE A  53       9.445  16.217 -10.053  1.00  0.00           H  
ATOM    837  HB  ILE A  53      11.267  16.260 -12.459  1.00  0.00           H  
ATOM    838 1HG1 ILE A  53      10.797  18.300 -10.274  1.00  0.00           H  
ATOM    839 2HG1 ILE A  53      12.047  17.048 -10.194  1.00  0.00           H  
ATOM    840 1HG2 ILE A  53      10.033  18.266 -13.149  1.00  0.00           H  
ATOM    841 2HG2 ILE A  53       8.992  16.828 -13.127  1.00  0.00           H  
ATOM    842 3HG2 ILE A  53       8.880  18.024 -11.816  1.00  0.00           H  
ATOM    843 1HD1 ILE A  53      12.974  19.167 -10.945  1.00  0.00           H  
ATOM    844 2HD1 ILE A  53      13.080  17.928 -12.221  1.00  0.00           H  
ATOM    845 3HD1 ILE A  53      11.834  19.197 -12.310  1.00  0.00           H  
ATOM    846  N   ASP A  54       9.263  14.033 -12.521  1.00  0.00           N  
ATOM    847  CA  ASP A  54       8.272  13.257 -13.256  1.00  0.00           C  
ATOM    848  C   ASP A  54       7.415  12.368 -12.342  1.00  0.00           C  
ATOM    849  O   ASP A  54       6.220  12.179 -12.599  1.00  0.00           O  
ATOM    850  CB  ASP A  54       8.927  12.493 -14.402  1.00  0.00           C  
ATOM    851  CG  ASP A  54       9.280  13.456 -15.597  1.00  0.00           C  
ATOM    852  OD1 ASP A  54       8.756  14.577 -15.622  1.00  0.00           O  
ATOM    853  OD2 ASP A  54      10.046  13.080 -16.446  1.00  0.00           O  
ATOM    854  H   ASP A  54      10.266  13.889 -12.676  1.00  0.00           H  
ATOM    855  HA  ASP A  54       7.597  13.963 -13.722  1.00  0.00           H  
ATOM    856 1HB  ASP A  54       9.848  12.016 -14.041  1.00  0.00           H  
ATOM    857 2HB  ASP A  54       8.261  11.702 -14.752  1.00  0.00           H  
ATOM    858  N   GLU A  55       7.996  11.865 -11.253  1.00  0.00           N  
ATOM    859  CA  GLU A  55       7.245  11.033 -10.326  1.00  0.00           C  
ATOM    860  C   GLU A  55       6.174  11.871  -9.635  1.00  0.00           C  
ATOM    861  O   GLU A  55       5.043  11.415  -9.443  1.00  0.00           O  
ATOM    862  CB  GLU A  55       8.170  10.425  -9.283  1.00  0.00           C  
ATOM    863  CG  GLU A  55       7.512   9.434  -8.368  1.00  0.00           C  
ATOM    864  CD  GLU A  55       7.042   8.225  -9.077  1.00  0.00           C  
ATOM    865  OE1 GLU A  55       7.385   8.047 -10.203  1.00  0.00           O  
ATOM    866  OE2 GLU A  55       6.363   7.450  -8.475  1.00  0.00           O  
ATOM    867  H   GLU A  55       8.986  12.028 -11.083  1.00  0.00           H  
ATOM    868  HA  GLU A  55       6.759  10.234 -10.887  1.00  0.00           H  
ATOM    869 1HB  GLU A  55       8.994   9.934  -9.791  1.00  0.00           H  
ATOM    870 2HB  GLU A  55       8.596  11.217  -8.666  1.00  0.00           H  
ATOM    871 1HG  GLU A  55       8.195   9.156  -7.569  1.00  0.00           H  
ATOM    872 2HG  GLU A  55       6.646   9.916  -7.929  1.00  0.00           H  
ATOM    873  N   MET A  56       6.515  13.114  -9.288  1.00  0.00           N  
ATOM    874  CA  MET A  56       5.544  13.991  -8.662  1.00  0.00           C  
ATOM    875  C   MET A  56       4.421  14.306  -9.654  1.00  0.00           C  
ATOM    876  O   MET A  56       3.248  14.357  -9.274  1.00  0.00           O  
ATOM    877  CB  MET A  56       6.241  15.238  -8.126  1.00  0.00           C  
ATOM    878  CG  MET A  56       7.122  14.942  -6.900  1.00  0.00           C  
ATOM    879  SD  MET A  56       7.806  16.390  -6.099  1.00  0.00           S  
ATOM    880  CE  MET A  56       9.064  16.859  -7.275  1.00  0.00           C  
ATOM    881  H   MET A  56       7.473  13.437  -9.440  1.00  0.00           H  
ATOM    882  HA  MET A  56       5.101  13.468  -7.819  1.00  0.00           H  
ATOM    883 1HB  MET A  56       6.880  15.657  -8.906  1.00  0.00           H  
ATOM    884 2HB  MET A  56       5.503  15.991  -7.856  1.00  0.00           H  
ATOM    885 1HG  MET A  56       6.525  14.423  -6.179  1.00  0.00           H  
ATOM    886 2HG  MET A  56       7.940  14.288  -7.185  1.00  0.00           H  
ATOM    887 1HE  MET A  56       9.591  17.740  -6.916  1.00  0.00           H  
ATOM    888 2HE  MET A  56       9.769  16.036  -7.404  1.00  0.00           H  
ATOM    889 3HE  MET A  56       8.587  17.086  -8.221  1.00  0.00           H  
ATOM    890  N   LYS A  57       4.756  14.442 -10.949  1.00  0.00           N  
ATOM    891  CA  LYS A  57       3.713  14.686 -11.946  1.00  0.00           C  
ATOM    892  C   LYS A  57       2.763  13.493 -11.989  1.00  0.00           C  
ATOM    893  O   LYS A  57       1.542  13.665 -12.047  1.00  0.00           O  
ATOM    894  CB  LYS A  57       4.305  14.864 -13.347  1.00  0.00           C  
ATOM    895  CG  LYS A  57       5.096  16.137 -13.609  1.00  0.00           C  
ATOM    896  CD  LYS A  57       5.705  16.057 -15.011  1.00  0.00           C  
ATOM    897  CE  LYS A  57       6.611  17.218 -15.335  1.00  0.00           C  
ATOM    898  NZ  LYS A  57       7.406  16.937 -16.571  1.00  0.00           N  
ATOM    899  H   LYS A  57       5.740  14.418 -11.225  1.00  0.00           H  
ATOM    900  HA  LYS A  57       3.146  15.573 -11.663  1.00  0.00           H  
ATOM    901 1HB  LYS A  57       4.958  14.032 -13.569  1.00  0.00           H  
ATOM    902 2HB  LYS A  57       3.497  14.829 -14.076  1.00  0.00           H  
ATOM    903 1HG  LYS A  57       4.444  17.005 -13.539  1.00  0.00           H  
ATOM    904 2HG  LYS A  57       5.893  16.232 -12.874  1.00  0.00           H  
ATOM    905 1HD  LYS A  57       6.274  15.138 -15.116  1.00  0.00           H  
ATOM    906 2HD  LYS A  57       4.902  16.036 -15.742  1.00  0.00           H  
ATOM    907 1HE  LYS A  57       6.013  18.112 -15.493  1.00  0.00           H  
ATOM    908 2HE  LYS A  57       7.285  17.390 -14.512  1.00  0.00           H  
ATOM    909 1HZ  LYS A  57       8.016  17.706 -16.778  1.00  0.00           H  
ATOM    910 2HZ  LYS A  57       7.978  16.076 -16.379  1.00  0.00           H  
ATOM    911 3HZ  LYS A  57       6.797  16.770 -17.351  1.00  0.00           H  
ATOM    912  N   HIS A  58       3.318  12.275 -11.905  1.00  0.00           N  
ATOM    913  CA  HIS A  58       2.474  11.088 -11.937  1.00  0.00           C  
ATOM    914  C   HIS A  58       1.596  11.019 -10.714  1.00  0.00           C  
ATOM    915  O   HIS A  58       0.417  10.678 -10.820  1.00  0.00           O  
ATOM    916  CB  HIS A  58       3.290   9.801 -12.014  1.00  0.00           C  
ATOM    917  CG  HIS A  58       3.904   9.562 -13.323  1.00  0.00           C  
ATOM    918  ND1 HIS A  58       4.854   8.601 -13.518  1.00  0.00           N  
ATOM    919  CD2 HIS A  58       3.704  10.149 -14.521  1.00  0.00           C  
ATOM    920  CE1 HIS A  58       5.217   8.594 -14.777  1.00  0.00           C  
ATOM    921  NE2 HIS A  58       4.530   9.522 -15.423  1.00  0.00           N  
ATOM    922  H   HIS A  58       4.335  12.183 -11.869  1.00  0.00           H  
ATOM    923  HA  HIS A  58       1.828  11.126 -12.809  1.00  0.00           H  
ATOM    924 1HB  HIS A  58       4.085   9.830 -11.266  1.00  0.00           H  
ATOM    925 2HB  HIS A  58       2.650   8.947 -11.772  1.00  0.00           H  
ATOM    926  HD2 HIS A  58       3.012  10.956 -14.723  1.00  0.00           H  
ATOM    927  HE1 HIS A  58       5.948   7.928 -15.203  1.00  0.00           H  
ATOM    928  HE2 HIS A  58       4.610   9.727 -16.447  1.00  0.00           H  
ATOM    929  N   ALA A  59       2.150  11.367  -9.553  1.00  0.00           N  
ATOM    930  CA  ALA A  59       1.361  11.322  -8.337  1.00  0.00           C  
ATOM    931  C   ALA A  59       0.174  12.266  -8.444  1.00  0.00           C  
ATOM    932  O   ALA A  59      -0.944  11.904  -8.074  1.00  0.00           O  
ATOM    933  CB  ALA A  59       2.224  11.676  -7.142  1.00  0.00           C  
ATOM    934  H   ALA A  59       3.136  11.621  -9.514  1.00  0.00           H  
ATOM    935  HA  ALA A  59       0.978  10.314  -8.215  1.00  0.00           H  
ATOM    936 1HB  ALA A  59       1.633  11.620  -6.232  1.00  0.00           H  
ATOM    937 2HB  ALA A  59       3.051  10.968  -7.090  1.00  0.00           H  
ATOM    938 3HB  ALA A  59       2.612  12.687  -7.265  1.00  0.00           H  
ATOM    939  N   GLU A  60       0.384  13.454  -9.011  1.00  0.00           N  
ATOM    940  CA  GLU A  60      -0.729  14.380  -9.156  1.00  0.00           C  
ATOM    941  C   GLU A  60      -1.755  13.859 -10.165  1.00  0.00           C  
ATOM    942  O   GLU A  60      -2.968  13.964  -9.934  1.00  0.00           O  
ATOM    943  CB  GLU A  60      -0.212  15.767  -9.532  1.00  0.00           C  
ATOM    944  CG  GLU A  60       0.537  16.471  -8.383  1.00  0.00           C  
ATOM    945  CD  GLU A  60      -0.365  16.817  -7.204  1.00  0.00           C  
ATOM    946  OE1 GLU A  60      -1.353  17.479  -7.423  1.00  0.00           O  
ATOM    947  OE2 GLU A  60      -0.082  16.400  -6.092  1.00  0.00           O  
ATOM    948  H   GLU A  60       1.326  13.725  -9.303  1.00  0.00           H  
ATOM    949  HA  GLU A  60      -1.226  14.465  -8.192  1.00  0.00           H  
ATOM    950 1HB  GLU A  60       0.477  15.677 -10.376  1.00  0.00           H  
ATOM    951 2HB  GLU A  60      -1.042  16.398  -9.845  1.00  0.00           H  
ATOM    952 1HG  GLU A  60       1.334  15.812  -8.035  1.00  0.00           H  
ATOM    953 2HG  GLU A  60       0.997  17.379  -8.767  1.00  0.00           H  
ATOM    954  N   ARG A  61      -1.286  13.224 -11.252  1.00  0.00           N  
ATOM    955  CA  ARG A  61      -2.221  12.671 -12.226  1.00  0.00           C  
ATOM    956  C   ARG A  61      -3.049  11.587 -11.555  1.00  0.00           C  
ATOM    957  O   ARG A  61      -4.262  11.514 -11.743  1.00  0.00           O  
ATOM    958  CB  ARG A  61      -1.503  12.027 -13.415  1.00  0.00           C  
ATOM    959  CG  ARG A  61      -0.784  12.950 -14.410  1.00  0.00           C  
ATOM    960  CD  ARG A  61      -0.045  12.133 -15.456  1.00  0.00           C  
ATOM    961  NE  ARG A  61       0.741  12.956 -16.385  1.00  0.00           N  
ATOM    962  CZ  ARG A  61       1.695  12.475 -17.232  1.00  0.00           C  
ATOM    963  NH1 ARG A  61       1.959  11.185 -17.274  1.00  0.00           N  
ATOM    964  NH2 ARG A  61       2.368  13.299 -18.011  1.00  0.00           N  
ATOM    965  H   ARG A  61      -0.279  13.167 -11.415  1.00  0.00           H  
ATOM    966  HA  ARG A  61      -2.882  13.463 -12.578  1.00  0.00           H  
ATOM    967 1HB  ARG A  61      -0.758  11.333 -13.037  1.00  0.00           H  
ATOM    968 2HB  ARG A  61      -2.225  11.444 -13.984  1.00  0.00           H  
ATOM    969 1HG  ARG A  61      -1.515  13.579 -14.915  1.00  0.00           H  
ATOM    970 2HG  ARG A  61      -0.072  13.575 -13.886  1.00  0.00           H  
ATOM    971 1HD  ARG A  61       0.632  11.449 -14.953  1.00  0.00           H  
ATOM    972 2HD  ARG A  61      -0.764  11.556 -16.038  1.00  0.00           H  
ATOM    973  HE  ARG A  61       0.572  13.954 -16.385  1.00  0.00           H  
ATOM    974 1HH1 ARG A  61       1.440  10.551 -16.687  1.00  0.00           H  
ATOM    975 2HH1 ARG A  61       2.714  10.813 -17.894  1.00  0.00           H  
ATOM    976 1HH2 ARG A  61       2.177  14.290 -17.989  1.00  0.00           H  
ATOM    977 2HH2 ARG A  61       3.079  12.930 -18.634  1.00  0.00           H  
ATOM    978  N   LEU A  62      -2.402  10.778 -10.720  1.00  0.00           N  
ATOM    979  CA  LEU A  62      -3.083   9.701 -10.035  1.00  0.00           C  
ATOM    980  C   LEU A  62      -4.085  10.215  -9.030  1.00  0.00           C  
ATOM    981  O   LEU A  62      -5.171   9.651  -8.905  1.00  0.00           O  
ATOM    982  CB  LEU A  62      -2.114   8.766  -9.350  1.00  0.00           C  
ATOM    983  CG  LEU A  62      -2.790   7.589  -8.682  1.00  0.00           C  
ATOM    984  CD1 LEU A  62      -3.587   6.813  -9.695  1.00  0.00           C  
ATOM    985  CD2 LEU A  62      -1.772   6.718  -8.075  1.00  0.00           C  
ATOM    986  H   LEU A  62      -1.396  10.883 -10.590  1.00  0.00           H  
ATOM    987  HA  LEU A  62      -3.619   9.123 -10.780  1.00  0.00           H  
ATOM    988 1HB  LEU A  62      -1.395   8.411 -10.070  1.00  0.00           H  
ATOM    989 2HB  LEU A  62      -1.571   9.323  -8.582  1.00  0.00           H  
ATOM    990  HG  LEU A  62      -3.461   7.953  -7.916  1.00  0.00           H  
ATOM    991 1HD1 LEU A  62      -4.045   6.007  -9.186  1.00  0.00           H  
ATOM    992 2HD1 LEU A  62      -4.341   7.447 -10.132  1.00  0.00           H  
ATOM    993 3HD1 LEU A  62      -2.936   6.436 -10.473  1.00  0.00           H  
ATOM    994 1HD2 LEU A  62      -2.253   5.895  -7.594  1.00  0.00           H  
ATOM    995 2HD2 LEU A  62      -1.089   6.345  -8.827  1.00  0.00           H  
ATOM    996 3HD2 LEU A  62      -1.221   7.302  -7.356  1.00  0.00           H  
ATOM    997  N   ARG A  63      -3.740  11.266  -8.283  1.00  0.00           N  
ATOM    998  CA  ARG A  63      -4.690  11.774  -7.307  1.00  0.00           C  
ATOM    999  C   ARG A  63      -5.968  12.197  -8.025  1.00  0.00           C  
ATOM   1000  O   ARG A  63      -7.072  11.898  -7.558  1.00  0.00           O  
ATOM   1001  CB  ARG A  63      -4.116  12.964  -6.546  1.00  0.00           C  
ATOM   1002  CG  ARG A  63      -2.990  12.638  -5.557  1.00  0.00           C  
ATOM   1003  CD  ARG A  63      -2.400  13.879  -4.946  1.00  0.00           C  
ATOM   1004  NE  ARG A  63      -3.330  14.530  -4.024  1.00  0.00           N  
ATOM   1005  CZ  ARG A  63      -3.223  15.801  -3.562  1.00  0.00           C  
ATOM   1006  NH1 ARG A  63      -2.231  16.593  -3.939  1.00  0.00           N  
ATOM   1007  NH2 ARG A  63      -4.133  16.260  -2.714  1.00  0.00           N  
ATOM   1008  H   ARG A  63      -2.817  11.690  -8.382  1.00  0.00           H  
ATOM   1009  HA  ARG A  63      -4.926  10.979  -6.600  1.00  0.00           H  
ATOM   1010 1HB  ARG A  63      -3.710  13.680  -7.265  1.00  0.00           H  
ATOM   1011 2HB  ARG A  63      -4.910  13.465  -5.998  1.00  0.00           H  
ATOM   1012 1HG  ARG A  63      -3.394  12.027  -4.751  1.00  0.00           H  
ATOM   1013 2HG  ARG A  63      -2.206  12.091  -6.052  1.00  0.00           H  
ATOM   1014 1HD  ARG A  63      -1.494  13.624  -4.399  1.00  0.00           H  
ATOM   1015 2HD  ARG A  63      -2.151  14.589  -5.739  1.00  0.00           H  
ATOM   1016  HE  ARG A  63      -4.113  13.982  -3.695  1.00  0.00           H  
ATOM   1017 1HH1 ARG A  63      -1.508  16.279  -4.607  1.00  0.00           H  
ATOM   1018 2HH1 ARG A  63      -2.177  17.533  -3.585  1.00  0.00           H  
ATOM   1019 1HH2 ARG A  63      -4.894  15.665  -2.418  1.00  0.00           H  
ATOM   1020 2HH2 ARG A  63      -4.064  17.204  -2.363  1.00  0.00           H  
ATOM   1021  N   GLU A  64      -5.828  12.839  -9.195  1.00  0.00           N  
ATOM   1022  CA  GLU A  64      -7.008  13.208  -9.966  1.00  0.00           C  
ATOM   1023  C   GLU A  64      -7.775  11.970 -10.423  1.00  0.00           C  
ATOM   1024  O   GLU A  64      -9.006  11.922 -10.331  1.00  0.00           O  
ATOM   1025  CB  GLU A  64      -6.655  14.072 -11.177  1.00  0.00           C  
ATOM   1026  CG  GLU A  64      -7.884  14.482 -11.993  1.00  0.00           C  
ATOM   1027  CD  GLU A  64      -7.599  15.445 -13.131  1.00  0.00           C  
ATOM   1028  OE1 GLU A  64      -6.488  15.897 -13.270  1.00  0.00           O  
ATOM   1029  OE2 GLU A  64      -8.518  15.705 -13.880  1.00  0.00           O  
ATOM   1030  H   GLU A  64      -4.893  13.079  -9.538  1.00  0.00           H  
ATOM   1031  HA  GLU A  64      -7.665  13.790  -9.322  1.00  0.00           H  
ATOM   1032 1HB  GLU A  64      -6.137  14.972 -10.847  1.00  0.00           H  
ATOM   1033 2HB  GLU A  64      -5.978  13.523 -11.831  1.00  0.00           H  
ATOM   1034 1HG  GLU A  64      -8.327  13.576 -12.409  1.00  0.00           H  
ATOM   1035 2HG  GLU A  64      -8.617  14.929 -11.322  1.00  0.00           H  
ATOM   1036  N   LEU A  65      -7.060  10.949 -10.902  1.00  0.00           N  
ATOM   1037  CA  LEU A  65      -7.753   9.766 -11.384  1.00  0.00           C  
ATOM   1038  C   LEU A  65      -8.527   9.099 -10.255  1.00  0.00           C  
ATOM   1039  O   LEU A  65      -9.678   8.701 -10.436  1.00  0.00           O  
ATOM   1040  CB  LEU A  65      -6.755   8.749 -11.944  1.00  0.00           C  
ATOM   1041  CG  LEU A  65      -6.020   9.151 -13.222  1.00  0.00           C  
ATOM   1042  CD1 LEU A  65      -4.974   8.042 -13.573  1.00  0.00           C  
ATOM   1043  CD2 LEU A  65      -7.035   9.433 -14.306  1.00  0.00           C  
ATOM   1044  H   LEU A  65      -6.043  11.021 -10.973  1.00  0.00           H  
ATOM   1045  HA  LEU A  65      -8.451  10.064 -12.164  1.00  0.00           H  
ATOM   1046 1HB  LEU A  65      -6.007   8.585 -11.188  1.00  0.00           H  
ATOM   1047 2HB  LEU A  65      -7.264   7.817 -12.113  1.00  0.00           H  
ATOM   1048  HG  LEU A  65      -5.476  10.047 -13.054  1.00  0.00           H  
ATOM   1049 1HD1 LEU A  65      -4.421   8.322 -14.459  1.00  0.00           H  
ATOM   1050 2HD1 LEU A  65      -4.277   7.923 -12.748  1.00  0.00           H  
ATOM   1051 3HD1 LEU A  65      -5.475   7.102 -13.749  1.00  0.00           H  
ATOM   1052 1HD2 LEU A  65      -6.533   9.744 -15.210  1.00  0.00           H  
ATOM   1053 2HD2 LEU A  65      -7.606   8.567 -14.495  1.00  0.00           H  
ATOM   1054 3HD2 LEU A  65      -7.699  10.231 -13.974  1.00  0.00           H  
ATOM   1055  N   LEU A  66      -7.924   9.032  -9.072  1.00  0.00           N  
ATOM   1056  CA  LEU A  66      -8.582   8.421  -7.932  1.00  0.00           C  
ATOM   1057  C   LEU A  66      -9.791   9.239  -7.498  1.00  0.00           C  
ATOM   1058  O   LEU A  66     -10.815   8.664  -7.125  1.00  0.00           O  
ATOM   1059  CB  LEU A  66      -7.581   8.211  -6.790  1.00  0.00           C  
ATOM   1060  CG  LEU A  66      -6.510   7.116  -7.074  1.00  0.00           C  
ATOM   1061  CD1 LEU A  66      -5.457   7.095  -5.973  1.00  0.00           C  
ATOM   1062  CD2 LEU A  66      -7.204   5.767  -7.171  1.00  0.00           C  
ATOM   1063  H   LEU A  66      -6.975   9.388  -8.973  1.00  0.00           H  
ATOM   1064  HA  LEU A  66      -8.937   7.439  -8.237  1.00  0.00           H  
ATOM   1065 1HB  LEU A  66      -7.056   9.154  -6.618  1.00  0.00           H  
ATOM   1066 2HB  LEU A  66      -8.123   7.939  -5.886  1.00  0.00           H  
ATOM   1067  HG  LEU A  66      -6.009   7.336  -8.013  1.00  0.00           H  
ATOM   1068 1HD1 LEU A  66      -4.715   6.326  -6.198  1.00  0.00           H  
ATOM   1069 2HD1 LEU A  66      -4.968   8.069  -5.924  1.00  0.00           H  
ATOM   1070 3HD1 LEU A  66      -5.930   6.876  -5.019  1.00  0.00           H  
ATOM   1071 1HD2 LEU A  66      -6.477   5.009  -7.362  1.00  0.00           H  
ATOM   1072 2HD2 LEU A  66      -7.706   5.550  -6.231  1.00  0.00           H  
ATOM   1073 3HD2 LEU A  66      -7.936   5.787  -7.976  1.00  0.00           H  
ATOM   1074  N   ALA A  67      -9.692  10.574  -7.577  1.00  0.00           N  
ATOM   1075  CA  ALA A  67     -10.806  11.461  -7.249  1.00  0.00           C  
ATOM   1076  C   ALA A  67     -11.996  11.213  -8.182  1.00  0.00           C  
ATOM   1077  O   ALA A  67     -13.151  11.237  -7.752  1.00  0.00           O  
ATOM   1078  CB  ALA A  67     -10.366  12.912  -7.349  1.00  0.00           C  
ATOM   1079  H   ALA A  67      -8.805  10.995  -7.854  1.00  0.00           H  
ATOM   1080  HA  ALA A  67     -11.121  11.249  -6.229  1.00  0.00           H  
ATOM   1081 1HB  ALA A  67     -11.195  13.562  -7.081  1.00  0.00           H  
ATOM   1082 2HB  ALA A  67      -9.530  13.083  -6.671  1.00  0.00           H  
ATOM   1083 3HB  ALA A  67     -10.054  13.125  -8.366  1.00  0.00           H  
ATOM   1084  N   ARG A  68     -11.698  10.951  -9.464  1.00  0.00           N  
ATOM   1085  CA  ARG A  68     -12.709  10.643 -10.478  1.00  0.00           C  
ATOM   1086  C   ARG A  68     -13.214   9.201 -10.305  1.00  0.00           C  
ATOM   1087  O   ARG A  68     -14.355   8.854 -10.658  1.00  0.00           O  
ATOM   1088  CB  ARG A  68     -12.126  10.856 -11.869  1.00  0.00           C  
ATOM   1089  CG  ARG A  68     -11.875  12.340 -12.249  1.00  0.00           C  
ATOM   1090  CD  ARG A  68     -11.261  12.500 -13.620  1.00  0.00           C  
ATOM   1091  NE  ARG A  68     -10.983  13.912 -13.946  1.00  0.00           N  
ATOM   1092  CZ  ARG A  68     -11.848  14.798 -14.482  1.00  0.00           C  
ATOM   1093  NH1 ARG A  68     -13.092  14.485 -14.816  1.00  0.00           N  
ATOM   1094  NH2 ARG A  68     -11.404  16.019 -14.675  1.00  0.00           N  
ATOM   1095  H   ARG A  68     -10.718  10.993  -9.751  1.00  0.00           H  
ATOM   1096  HA  ARG A  68     -13.548  11.325 -10.352  1.00  0.00           H  
ATOM   1097 1HB  ARG A  68     -11.172  10.335 -11.941  1.00  0.00           H  
ATOM   1098 2HB  ARG A  68     -12.788  10.421 -12.599  1.00  0.00           H  
ATOM   1099 1HG  ARG A  68     -12.828  12.870 -12.246  1.00  0.00           H  
ATOM   1100 2HG  ARG A  68     -11.202  12.792 -11.517  1.00  0.00           H  
ATOM   1101 1HD  ARG A  68     -10.316  11.957 -13.645  1.00  0.00           H  
ATOM   1102 2HD  ARG A  68     -11.920  12.104 -14.375  1.00  0.00           H  
ATOM   1103  HE  ARG A  68     -10.048  14.290 -13.748  1.00  0.00           H  
ATOM   1104 1HH1 ARG A  68     -13.460  13.524 -14.712  1.00  0.00           H  
ATOM   1105 2HH1 ARG A  68     -13.694  15.181 -15.216  1.00  0.00           H  
ATOM   1106 1HH2 ARG A  68     -10.427  16.220 -14.417  1.00  0.00           H  
ATOM   1107 2HH2 ARG A  68     -11.998  16.725 -15.075  1.00  0.00           H  
ATOM   1108  N   GLY A  69     -12.353   8.378  -9.723  1.00  0.00           N  
ATOM   1109  CA  GLY A  69     -12.638   7.000  -9.411  1.00  0.00           C  
ATOM   1110  C   GLY A  69     -12.986   6.215 -10.643  1.00  0.00           C  
ATOM   1111  O   GLY A  69     -12.252   6.215 -11.627  1.00  0.00           O  
ATOM   1112  H   GLY A  69     -11.421   8.723  -9.511  1.00  0.00           H  
ATOM   1113 1HA  GLY A  69     -11.765   6.561  -8.926  1.00  0.00           H  
ATOM   1114 2HA  GLY A  69     -13.456   6.954  -8.694  1.00  0.00           H  
ATOM   1115  N   LEU A  70     -14.114   5.532 -10.574  1.00  0.00           N  
ATOM   1116  CA  LEU A  70     -14.577   4.697 -11.659  1.00  0.00           C  
ATOM   1117  C   LEU A  70     -15.809   5.242 -12.362  1.00  0.00           C  
ATOM   1118  O   LEU A  70     -16.528   4.478 -13.007  1.00  0.00           O  
ATOM   1119  CB  LEU A  70     -14.869   3.314 -11.107  1.00  0.00           C  
ATOM   1120  CG  LEU A  70     -13.673   2.630 -10.488  1.00  0.00           C  
ATOM   1121  CD1 LEU A  70     -14.115   1.354  -9.872  1.00  0.00           C  
ATOM   1122  CD2 LEU A  70     -12.613   2.395 -11.546  1.00  0.00           C  
ATOM   1123  H   LEU A  70     -14.671   5.597  -9.736  1.00  0.00           H  
ATOM   1124  HA  LEU A  70     -13.778   4.621 -12.396  1.00  0.00           H  
ATOM   1125 1HB  LEU A  70     -15.648   3.391 -10.351  1.00  0.00           H  
ATOM   1126 2HB  LEU A  70     -15.227   2.681 -11.916  1.00  0.00           H  
ATOM   1127  HG  LEU A  70     -13.261   3.252  -9.711  1.00  0.00           H  
ATOM   1128 1HD1 LEU A  70     -13.260   0.878  -9.425  1.00  0.00           H  
ATOM   1129 2HD1 LEU A  70     -14.864   1.553  -9.108  1.00  0.00           H  
ATOM   1130 3HD1 LEU A  70     -14.537   0.710 -10.631  1.00  0.00           H  
ATOM   1131 1HD2 LEU A  70     -11.748   1.895 -11.109  1.00  0.00           H  
ATOM   1132 2HD2 LEU A  70     -13.023   1.778 -12.322  1.00  0.00           H  
ATOM   1133 3HD2 LEU A  70     -12.302   3.348 -11.973  1.00  0.00           H  
ATOM   1134  N   SER A  71     -16.088   6.539 -12.245  1.00  0.00           N  
ATOM   1135  CA  SER A  71     -17.274   7.045 -12.934  1.00  0.00           C  
ATOM   1136  C   SER A  71     -17.238   6.679 -14.410  1.00  0.00           C  
ATOM   1137  O   SER A  71     -16.221   6.917 -15.062  1.00  0.00           O  
ATOM   1138  CB  SER A  71     -17.349   8.557 -12.858  1.00  0.00           C  
ATOM   1139  OG  SER A  71     -18.379   9.061 -13.707  1.00  0.00           O  
ATOM   1140  H   SER A  71     -15.487   7.169 -11.699  1.00  0.00           H  
ATOM   1141  HA  SER A  71     -18.136   6.610 -12.438  1.00  0.00           H  
ATOM   1142 1HB  SER A  71     -17.536   8.864 -11.830  1.00  0.00           H  
ATOM   1143 2HB  SER A  71     -16.392   8.981 -13.148  1.00  0.00           H  
ATOM   1144  HG  SER A  71     -18.298  10.028 -13.661  1.00  0.00           H  
ATOM   1145  N   PRO A  72     -18.353   6.234 -15.014  1.00  0.00           N  
ATOM   1146  CA  PRO A  72     -18.451   5.848 -16.405  1.00  0.00           C  
ATOM   1147  C   PRO A  72     -18.165   7.017 -17.333  1.00  0.00           C  
ATOM   1148  O   PRO A  72     -17.844   6.814 -18.504  1.00  0.00           O  
ATOM   1149  CB  PRO A  72     -19.901   5.359 -16.527  1.00  0.00           C  
ATOM   1150  CG  PRO A  72     -20.639   6.044 -15.403  1.00  0.00           C  
ATOM   1151  CD  PRO A  72     -19.634   6.136 -14.276  1.00  0.00           C  
ATOM   1152  HA  PRO A  72     -17.751   5.027 -16.596  1.00  0.00           H  
ATOM   1153 1HB  PRO A  72     -20.299   5.625 -17.518  1.00  0.00           H  
ATOM   1154 2HB  PRO A  72     -19.931   4.263 -16.451  1.00  0.00           H  
ATOM   1155 1HG  PRO A  72     -20.990   7.035 -15.735  1.00  0.00           H  
ATOM   1156 2HG  PRO A  72     -21.534   5.467 -15.128  1.00  0.00           H  
ATOM   1157 1HD  PRO A  72     -19.858   7.044 -13.708  1.00  0.00           H  
ATOM   1158 2HD  PRO A  72     -19.651   5.227 -13.653  1.00  0.00           H  
ATOM   1159  N   GLU A  73     -18.271   8.249 -16.817  1.00  0.00           N  
ATOM   1160  CA  GLU A  73     -18.013   9.417 -17.645  1.00  0.00           C  
ATOM   1161  C   GLU A  73     -16.508   9.651 -17.767  1.00  0.00           C  
ATOM   1162  O   GLU A  73     -16.037  10.291 -18.709  1.00  0.00           O  
ATOM   1163  CB  GLU A  73     -18.691  10.648 -17.043  1.00  0.00           C  
ATOM   1164  CG  GLU A  73     -20.216  10.581 -17.041  1.00  0.00           C  
ATOM   1165  CD  GLU A  73     -20.875  11.806 -16.438  1.00  0.00           C  
ATOM   1166  OE1 GLU A  73     -20.175  12.681 -15.985  1.00  0.00           O  
ATOM   1167  OE2 GLU A  73     -22.083  11.858 -16.433  1.00  0.00           O  
ATOM   1168  H   GLU A  73     -18.501   8.399 -15.830  1.00  0.00           H  
ATOM   1169  HA  GLU A  73     -18.417   9.238 -18.641  1.00  0.00           H  
ATOM   1170 1HB  GLU A  73     -18.355  10.776 -16.012  1.00  0.00           H  
ATOM   1171 2HB  GLU A  73     -18.390  11.536 -17.597  1.00  0.00           H  
ATOM   1172 1HG  GLU A  73     -20.564  10.461 -18.066  1.00  0.00           H  
ATOM   1173 2HG  GLU A  73     -20.520   9.697 -16.478  1.00  0.00           H  
ATOM   1174  N   ASP A  74     -15.772   9.157 -16.773  1.00  0.00           N  
ATOM   1175  CA  ASP A  74     -14.337   9.308 -16.656  1.00  0.00           C  
ATOM   1176  C   ASP A  74     -13.578   8.070 -17.113  1.00  0.00           C  
ATOM   1177  O   ASP A  74     -12.452   8.185 -17.591  1.00  0.00           O  
ATOM   1178  CB  ASP A  74     -13.958   9.644 -15.215  1.00  0.00           C  
ATOM   1179  CG  ASP A  74     -14.501  11.010 -14.748  1.00  0.00           C  
ATOM   1180  OD1 ASP A  74     -14.199  11.987 -15.382  1.00  0.00           O  
ATOM   1181  OD2 ASP A  74     -15.179  11.069 -13.758  1.00  0.00           O  
ATOM   1182  H   ASP A  74     -16.229   8.598 -16.062  1.00  0.00           H  
ATOM   1183  HA  ASP A  74     -14.029  10.140 -17.291  1.00  0.00           H  
ATOM   1184 1HB  ASP A  74     -14.345   8.863 -14.551  1.00  0.00           H  
ATOM   1185 2HB  ASP A  74     -12.874   9.643 -15.118  1.00  0.00           H  
ATOM   1186  N   ARG A  75     -14.182   6.880 -16.990  1.00  0.00           N  
ATOM   1187  CA  ARG A  75     -13.470   5.642 -17.326  1.00  0.00           C  
ATOM   1188  C   ARG A  75     -12.628   5.731 -18.626  1.00  0.00           C  
ATOM   1189  O   ARG A  75     -11.488   5.272 -18.614  1.00  0.00           O  
ATOM   1190  CB  ARG A  75     -14.389   4.409 -17.340  1.00  0.00           C  
ATOM   1191  CG  ARG A  75     -14.860   3.921 -15.955  1.00  0.00           C  
ATOM   1192  CD  ARG A  75     -15.776   2.739 -16.060  1.00  0.00           C  
ATOM   1193  NE  ARG A  75     -16.380   2.387 -14.770  1.00  0.00           N  
ATOM   1194  CZ  ARG A  75     -17.187   1.324 -14.564  1.00  0.00           C  
ATOM   1195  NH1 ARG A  75     -17.457   0.501 -15.555  1.00  0.00           N  
ATOM   1196  NH2 ARG A  75     -17.710   1.096 -13.371  1.00  0.00           N  
ATOM   1197  H   ARG A  75     -15.117   6.835 -16.585  1.00  0.00           H  
ATOM   1198  HA  ARG A  75     -12.779   5.453 -16.508  1.00  0.00           H  
ATOM   1199 1HB  ARG A  75     -15.304   4.619 -17.865  1.00  0.00           H  
ATOM   1200 2HB  ARG A  75     -13.893   3.580 -17.847  1.00  0.00           H  
ATOM   1201 1HG  ARG A  75     -13.996   3.632 -15.353  1.00  0.00           H  
ATOM   1202 2HG  ARG A  75     -15.387   4.704 -15.452  1.00  0.00           H  
ATOM   1203 1HD  ARG A  75     -16.576   2.957 -16.762  1.00  0.00           H  
ATOM   1204 2HD  ARG A  75     -15.209   1.878 -16.413  1.00  0.00           H  
ATOM   1205  HE  ARG A  75     -16.229   3.025 -13.983  1.00  0.00           H  
ATOM   1206 1HH1 ARG A  75     -17.056   0.655 -16.464  1.00  0.00           H  
ATOM   1207 2HH1 ARG A  75     -18.045  -0.309 -15.397  1.00  0.00           H  
ATOM   1208 1HH2 ARG A  75     -17.515   1.709 -12.589  1.00  0.00           H  
ATOM   1209 2HH2 ARG A  75     -18.305   0.293 -13.235  1.00  0.00           H  
ATOM   1210  N   PRO A  76     -13.132   6.201 -19.793  1.00  0.00           N  
ATOM   1211  CA  PRO A  76     -12.330   6.355 -21.004  1.00  0.00           C  
ATOM   1212  C   PRO A  76     -11.049   7.186 -20.807  1.00  0.00           C  
ATOM   1213  O   PRO A  76     -10.013   6.898 -21.423  1.00  0.00           O  
ATOM   1214  CB  PRO A  76     -13.304   7.078 -21.941  1.00  0.00           C  
ATOM   1215  CG  PRO A  76     -14.680   6.647 -21.471  1.00  0.00           C  
ATOM   1216  CD  PRO A  76     -14.563   6.597 -19.968  1.00  0.00           C  
ATOM   1217  HA  PRO A  76     -12.072   5.364 -21.389  1.00  0.00           H  
ATOM   1218 1HB  PRO A  76     -13.149   8.170 -21.864  1.00  0.00           H  
ATOM   1219 2HB  PRO A  76     -13.098   6.802 -22.984  1.00  0.00           H  
ATOM   1220 1HG  PRO A  76     -15.439   7.370 -21.805  1.00  0.00           H  
ATOM   1221 2HG  PRO A  76     -14.951   5.678 -21.905  1.00  0.00           H  
ATOM   1222 1HD  PRO A  76     -14.758   7.601 -19.569  1.00  0.00           H  
ATOM   1223 2HD  PRO A  76     -15.259   5.868 -19.592  1.00  0.00           H  
ATOM   1224  N   GLU A  77     -11.110   8.196 -19.924  1.00  0.00           N  
ATOM   1225  CA  GLU A  77      -9.972   9.071 -19.678  1.00  0.00           C  
ATOM   1226  C   GLU A  77      -9.041   8.391 -18.710  1.00  0.00           C  
ATOM   1227  O   GLU A  77      -7.822   8.544 -18.779  1.00  0.00           O  
ATOM   1228  CB  GLU A  77     -10.421  10.425 -19.134  1.00  0.00           C  
ATOM   1229  CG  GLU A  77     -11.292  11.228 -20.096  1.00  0.00           C  
ATOM   1230  CD  GLU A  77     -10.613  11.561 -21.409  1.00  0.00           C  
ATOM   1231  OE1 GLU A  77      -9.495  12.039 -21.398  1.00  0.00           O  
ATOM   1232  OE2 GLU A  77     -11.224  11.350 -22.429  1.00  0.00           O  
ATOM   1233  H   GLU A  77     -11.953   8.361 -19.387  1.00  0.00           H  
ATOM   1234  HA  GLU A  77      -9.441   9.230 -20.615  1.00  0.00           H  
ATOM   1235 1HB  GLU A  77     -10.988  10.277 -18.213  1.00  0.00           H  
ATOM   1236 2HB  GLU A  77      -9.546  11.025 -18.888  1.00  0.00           H  
ATOM   1237 1HG  GLU A  77     -12.194  10.646 -20.304  1.00  0.00           H  
ATOM   1238 2HG  GLU A  77     -11.597  12.150 -19.603  1.00  0.00           H  
ATOM   1239  N   LEU A  78      -9.633   7.612 -17.813  1.00  0.00           N  
ATOM   1240  CA  LEU A  78      -8.870   6.844 -16.860  1.00  0.00           C  
ATOM   1241  C   LEU A  78      -8.023   5.869 -17.638  1.00  0.00           C  
ATOM   1242  O   LEU A  78      -6.812   5.844 -17.474  1.00  0.00           O  
ATOM   1243  CB  LEU A  78      -9.810   6.136 -15.873  1.00  0.00           C  
ATOM   1244  CG  LEU A  78      -9.201   5.190 -14.860  1.00  0.00           C  
ATOM   1245  CD1 LEU A  78      -8.240   5.896 -14.004  1.00  0.00           C  
ATOM   1246  CD2 LEU A  78     -10.327   4.612 -14.009  1.00  0.00           C  
ATOM   1247  H   LEU A  78     -10.651   7.568 -17.806  1.00  0.00           H  
ATOM   1248  HA  LEU A  78      -8.213   7.509 -16.317  1.00  0.00           H  
ATOM   1249 1HB  LEU A  78     -10.381   6.891 -15.333  1.00  0.00           H  
ATOM   1250 2HB  LEU A  78     -10.492   5.546 -16.439  1.00  0.00           H  
ATOM   1251  HG  LEU A  78      -8.677   4.404 -15.377  1.00  0.00           H  
ATOM   1252 1HD1 LEU A  78      -7.815   5.206 -13.286  1.00  0.00           H  
ATOM   1253 2HD1 LEU A  78      -7.454   6.298 -14.629  1.00  0.00           H  
ATOM   1254 3HD1 LEU A  78      -8.757   6.697 -13.481  1.00  0.00           H  
ATOM   1255 1HD2 LEU A  78      -9.919   3.923 -13.270  1.00  0.00           H  
ATOM   1256 2HD2 LEU A  78     -10.838   5.425 -13.499  1.00  0.00           H  
ATOM   1257 3HD2 LEU A  78     -11.038   4.087 -14.643  1.00  0.00           H  
ATOM   1258  N   ARG A  79      -8.629   5.125 -18.560  1.00  0.00           N  
ATOM   1259  CA  ARG A  79      -7.841   4.178 -19.330  1.00  0.00           C  
ATOM   1260  C   ARG A  79      -6.734   4.886 -20.108  1.00  0.00           C  
ATOM   1261  O   ARG A  79      -5.585   4.440 -20.102  1.00  0.00           O  
ATOM   1262  CB  ARG A  79      -8.718   3.419 -20.307  1.00  0.00           C  
ATOM   1263  CG  ARG A  79      -9.640   2.372 -19.703  1.00  0.00           C  
ATOM   1264  CD  ARG A  79     -10.207   1.506 -20.778  1.00  0.00           C  
ATOM   1265  NE  ARG A  79     -11.111   2.238 -21.666  1.00  0.00           N  
ATOM   1266  CZ  ARG A  79     -12.456   2.359 -21.502  1.00  0.00           C  
ATOM   1267  NH1 ARG A  79     -13.084   1.757 -20.511  1.00  0.00           N  
ATOM   1268  NH2 ARG A  79     -13.157   3.079 -22.364  1.00  0.00           N  
ATOM   1269  H   ARG A  79      -9.639   5.196 -18.688  1.00  0.00           H  
ATOM   1270  HA  ARG A  79      -7.388   3.468 -18.641  1.00  0.00           H  
ATOM   1271 1HB  ARG A  79      -9.348   4.132 -20.842  1.00  0.00           H  
ATOM   1272 2HB  ARG A  79      -8.090   2.920 -21.044  1.00  0.00           H  
ATOM   1273 1HG  ARG A  79      -9.074   1.744 -19.015  1.00  0.00           H  
ATOM   1274 2HG  ARG A  79     -10.459   2.859 -19.168  1.00  0.00           H  
ATOM   1275 1HD  ARG A  79      -9.394   1.101 -21.379  1.00  0.00           H  
ATOM   1276 2HD  ARG A  79     -10.748   0.700 -20.342  1.00  0.00           H  
ATOM   1277  HE  ARG A  79     -10.695   2.718 -22.449  1.00  0.00           H  
ATOM   1278 1HH1 ARG A  79     -12.580   1.141 -19.852  1.00  0.00           H  
ATOM   1279 2HH1 ARG A  79     -14.081   1.855 -20.421  1.00  0.00           H  
ATOM   1280 1HH2 ARG A  79     -12.691   3.538 -23.135  1.00  0.00           H  
ATOM   1281 2HH2 ARG A  79     -14.156   3.163 -22.254  1.00  0.00           H  
ATOM   1282  N   ARG A  80      -7.038   6.042 -20.707  1.00  0.00           N  
ATOM   1283  CA  ARG A  80      -6.001   6.777 -21.416  1.00  0.00           C  
ATOM   1284  C   ARG A  80      -4.844   7.130 -20.490  1.00  0.00           C  
ATOM   1285  O   ARG A  80      -3.685   6.810 -20.773  1.00  0.00           O  
ATOM   1286  CB  ARG A  80      -6.569   8.061 -22.017  1.00  0.00           C  
ATOM   1287  CG  ARG A  80      -5.553   8.941 -22.743  1.00  0.00           C  
ATOM   1288  CD  ARG A  80      -6.158  10.220 -23.274  1.00  0.00           C  
ATOM   1289  NE  ARG A  80      -6.730  11.083 -22.220  1.00  0.00           N  
ATOM   1290  CZ  ARG A  80      -6.036  11.880 -21.380  1.00  0.00           C  
ATOM   1291  NH1 ARG A  80      -4.717  11.961 -21.420  1.00  0.00           N  
ATOM   1292  NH2 ARG A  80      -6.724  12.595 -20.506  1.00  0.00           N  
ATOM   1293  H   ARG A  80      -7.997   6.395 -20.711  1.00  0.00           H  
ATOM   1294  HA  ARG A  80      -5.621   6.149 -22.221  1.00  0.00           H  
ATOM   1295 1HB  ARG A  80      -7.369   7.814 -22.713  1.00  0.00           H  
ATOM   1296 2HB  ARG A  80      -7.008   8.665 -21.228  1.00  0.00           H  
ATOM   1297 1HG  ARG A  80      -4.760   9.213 -22.043  1.00  0.00           H  
ATOM   1298 2HG  ARG A  80      -5.118   8.393 -23.577  1.00  0.00           H  
ATOM   1299 1HD  ARG A  80      -5.378  10.787 -23.785  1.00  0.00           H  
ATOM   1300 2HD  ARG A  80      -6.951   9.978 -23.978  1.00  0.00           H  
ATOM   1301  HE  ARG A  80      -7.758  11.119 -22.116  1.00  0.00           H  
ATOM   1302 1HH1 ARG A  80      -4.162  11.413 -22.096  1.00  0.00           H  
ATOM   1303 2HH1 ARG A  80      -4.226  12.560 -20.777  1.00  0.00           H  
ATOM   1304 1HH2 ARG A  80      -7.755  12.515 -20.516  1.00  0.00           H  
ATOM   1305 2HH2 ARG A  80      -6.256  13.204 -19.858  1.00  0.00           H  
ATOM   1306  N   ALA A  81      -5.160   7.765 -19.368  1.00  0.00           N  
ATOM   1307  CA  ALA A  81      -4.138   8.197 -18.435  1.00  0.00           C  
ATOM   1308  C   ALA A  81      -3.336   7.036 -17.879  1.00  0.00           C  
ATOM   1309  O   ALA A  81      -2.116   7.139 -17.724  1.00  0.00           O  
ATOM   1310  CB  ALA A  81      -4.782   8.945 -17.297  1.00  0.00           C  
ATOM   1311  H   ALA A  81      -6.135   7.971 -19.161  1.00  0.00           H  
ATOM   1312  HA  ALA A  81      -3.456   8.860 -18.969  1.00  0.00           H  
ATOM   1313 1HB  ALA A  81      -4.016   9.298 -16.612  1.00  0.00           H  
ATOM   1314 2HB  ALA A  81      -5.341   9.792 -17.692  1.00  0.00           H  
ATOM   1315 3HB  ALA A  81      -5.464   8.266 -16.780  1.00  0.00           H  
ATOM   1316  N   LEU A  82      -3.997   5.909 -17.610  1.00  0.00           N  
ATOM   1317  CA  LEU A  82      -3.291   4.777 -17.046  1.00  0.00           C  
ATOM   1318  C   LEU A  82      -2.261   4.251 -18.023  1.00  0.00           C  
ATOM   1319  O   LEU A  82      -1.146   3.915 -17.620  1.00  0.00           O  
ATOM   1320  CB  LEU A  82      -4.267   3.666 -16.690  1.00  0.00           C  
ATOM   1321  CG  LEU A  82      -5.216   3.974 -15.564  1.00  0.00           C  
ATOM   1322  CD1 LEU A  82      -6.166   2.850 -15.449  1.00  0.00           C  
ATOM   1323  CD2 LEU A  82      -4.490   4.209 -14.375  1.00  0.00           C  
ATOM   1324  H   LEU A  82      -5.003   5.854 -17.761  1.00  0.00           H  
ATOM   1325  HA  LEU A  82      -2.778   5.109 -16.146  1.00  0.00           H  
ATOM   1326 1HB  LEU A  82      -4.874   3.463 -17.563  1.00  0.00           H  
ATOM   1327 2HB  LEU A  82      -3.708   2.764 -16.436  1.00  0.00           H  
ATOM   1328  HG  LEU A  82      -5.755   4.849 -15.769  1.00  0.00           H  
ATOM   1329 1HD1 LEU A  82      -6.871   3.045 -14.656  1.00  0.00           H  
ATOM   1330 2HD1 LEU A  82      -6.688   2.752 -16.394  1.00  0.00           H  
ATOM   1331 3HD1 LEU A  82      -5.622   1.939 -15.236  1.00  0.00           H  
ATOM   1332 1HD2 LEU A  82      -5.164   4.447 -13.578  1.00  0.00           H  
ATOM   1333 2HD2 LEU A  82      -3.941   3.316 -14.154  1.00  0.00           H  
ATOM   1334 3HD2 LEU A  82      -3.819   5.047 -14.534  1.00  0.00           H  
ATOM   1335  N   GLU A  83      -2.611   4.210 -19.315  1.00  0.00           N  
ATOM   1336  CA  GLU A  83      -1.665   3.756 -20.326  1.00  0.00           C  
ATOM   1337  C   GLU A  83      -0.499   4.723 -20.454  1.00  0.00           C  
ATOM   1338  O   GLU A  83       0.660   4.305 -20.542  1.00  0.00           O  
ATOM   1339  CB  GLU A  83      -2.320   3.573 -21.696  1.00  0.00           C  
ATOM   1340  CG  GLU A  83      -1.337   3.031 -22.754  1.00  0.00           C  
ATOM   1341  CD  GLU A  83      -1.955   2.719 -24.114  1.00  0.00           C  
ATOM   1342  OE1 GLU A  83      -3.146   2.843 -24.270  1.00  0.00           O  
ATOM   1343  OE2 GLU A  83      -1.202   2.376 -25.007  1.00  0.00           O  
ATOM   1344  H   GLU A  83      -3.556   4.486 -19.596  1.00  0.00           H  
ATOM   1345  HA  GLU A  83      -1.265   2.796 -20.012  1.00  0.00           H  
ATOM   1346 1HB  GLU A  83      -3.167   2.898 -21.614  1.00  0.00           H  
ATOM   1347 2HB  GLU A  83      -2.705   4.535 -22.042  1.00  0.00           H  
ATOM   1348 1HG  GLU A  83      -0.550   3.773 -22.893  1.00  0.00           H  
ATOM   1349 2HG  GLU A  83      -0.871   2.127 -22.360  1.00  0.00           H  
ATOM   1350  N   GLU A  84      -0.788   6.027 -20.454  1.00  0.00           N  
ATOM   1351  CA  GLU A  84       0.285   7.002 -20.597  1.00  0.00           C  
ATOM   1352  C   GLU A  84       1.266   6.893 -19.430  1.00  0.00           C  
ATOM   1353  O   GLU A  84       2.484   6.877 -19.635  1.00  0.00           O  
ATOM   1354  CB  GLU A  84      -0.305   8.417 -20.645  1.00  0.00           C  
ATOM   1355  CG  GLU A  84      -1.103   8.742 -21.916  1.00  0.00           C  
ATOM   1356  CD  GLU A  84      -1.835  10.065 -21.823  1.00  0.00           C  
ATOM   1357  OE1 GLU A  84      -1.743  10.703 -20.798  1.00  0.00           O  
ATOM   1358  OE2 GLU A  84      -2.528  10.423 -22.757  1.00  0.00           O  
ATOM   1359  H   GLU A  84      -1.762   6.331 -20.384  1.00  0.00           H  
ATOM   1360  HA  GLU A  84       0.821   6.800 -21.523  1.00  0.00           H  
ATOM   1361 1HB  GLU A  84      -0.974   8.553 -19.794  1.00  0.00           H  
ATOM   1362 2HB  GLU A  84       0.497   9.148 -20.549  1.00  0.00           H  
ATOM   1363 1HG  GLU A  84      -0.419   8.776 -22.762  1.00  0.00           H  
ATOM   1364 2HG  GLU A  84      -1.820   7.945 -22.097  1.00  0.00           H  
ATOM   1365  N   ILE A  85       0.736   6.727 -18.213  1.00  0.00           N  
ATOM   1366  CA  ILE A  85       1.584   6.606 -17.038  1.00  0.00           C  
ATOM   1367  C   ILE A  85       2.355   5.299 -17.095  1.00  0.00           C  
ATOM   1368  O   ILE A  85       3.561   5.282 -16.860  1.00  0.00           O  
ATOM   1369  CB  ILE A  85       0.793   6.714 -15.732  1.00  0.00           C  
ATOM   1370  CG1 ILE A  85       0.216   8.137 -15.576  1.00  0.00           C  
ATOM   1371  CG2 ILE A  85       1.742   6.415 -14.597  1.00  0.00           C  
ATOM   1372  CD1 ILE A  85      -0.823   8.268 -14.474  1.00  0.00           C  
ATOM   1373  H   ILE A  85      -0.280   6.735 -18.102  1.00  0.00           H  
ATOM   1374  HA  ILE A  85       2.307   7.421 -17.051  1.00  0.00           H  
ATOM   1375  HB  ILE A  85      -0.042   6.008 -15.733  1.00  0.00           H  
ATOM   1376 1HG1 ILE A  85       1.033   8.819 -15.361  1.00  0.00           H  
ATOM   1377 2HG1 ILE A  85      -0.246   8.432 -16.521  1.00  0.00           H  
ATOM   1378 1HG2 ILE A  85       1.237   6.497 -13.659  1.00  0.00           H  
ATOM   1379 2HG2 ILE A  85       2.130   5.405 -14.713  1.00  0.00           H  
ATOM   1380 3HG2 ILE A  85       2.564   7.119 -14.613  1.00  0.00           H  
ATOM   1381 1HD1 ILE A  85      -1.180   9.284 -14.430  1.00  0.00           H  
ATOM   1382 2HD1 ILE A  85      -1.659   7.603 -14.694  1.00  0.00           H  
ATOM   1383 3HD1 ILE A  85      -0.378   7.999 -13.516  1.00  0.00           H  
ATOM   1384  N   LEU A  86       1.675   4.211 -17.447  1.00  0.00           N  
ATOM   1385  CA  LEU A  86       2.314   2.914 -17.556  1.00  0.00           C  
ATOM   1386  C   LEU A  86       3.523   2.968 -18.469  1.00  0.00           C  
ATOM   1387  O   LEU A  86       4.611   2.512 -18.107  1.00  0.00           O  
ATOM   1388  CB  LEU A  86       1.312   1.917 -18.136  1.00  0.00           C  
ATOM   1389  CG  LEU A  86       1.823   0.553 -18.428  1.00  0.00           C  
ATOM   1390  CD1 LEU A  86       2.277  -0.053 -17.165  1.00  0.00           C  
ATOM   1391  CD2 LEU A  86       0.708  -0.238 -19.089  1.00  0.00           C  
ATOM   1392  H   LEU A  86       0.676   4.270 -17.627  1.00  0.00           H  
ATOM   1393  HA  LEU A  86       2.630   2.598 -16.560  1.00  0.00           H  
ATOM   1394 1HB  LEU A  86       0.481   1.819 -17.443  1.00  0.00           H  
ATOM   1395 2HB  LEU A  86       0.928   2.317 -19.061  1.00  0.00           H  
ATOM   1396  HG  LEU A  86       2.681   0.604 -19.100  1.00  0.00           H  
ATOM   1397 1HD1 LEU A  86       2.665  -1.050 -17.346  1.00  0.00           H  
ATOM   1398 2HD1 LEU A  86       3.062   0.570 -16.749  1.00  0.00           H  
ATOM   1399 3HD1 LEU A  86       1.449  -0.100 -16.473  1.00  0.00           H  
ATOM   1400 1HD2 LEU A  86       1.047  -1.243 -19.307  1.00  0.00           H  
ATOM   1401 2HD2 LEU A  86      -0.134  -0.268 -18.425  1.00  0.00           H  
ATOM   1402 3HD2 LEU A  86       0.415   0.258 -20.015  1.00  0.00           H  
ATOM   1403  N   ARG A  87       3.348   3.532 -19.659  1.00  0.00           N  
ATOM   1404  CA  ARG A  87       4.459   3.606 -20.585  1.00  0.00           C  
ATOM   1405  C   ARG A  87       5.599   4.460 -20.028  1.00  0.00           C  
ATOM   1406  O   ARG A  87       6.773   4.077 -20.140  1.00  0.00           O  
ATOM   1407  CB  ARG A  87       3.979   4.144 -21.921  1.00  0.00           C  
ATOM   1408  CG  ARG A  87       3.113   3.153 -22.709  1.00  0.00           C  
ATOM   1409  CD  ARG A  87       2.664   3.699 -24.016  1.00  0.00           C  
ATOM   1410  NE  ARG A  87       1.804   2.756 -24.736  1.00  0.00           N  
ATOM   1411  CZ  ARG A  87       2.228   1.751 -25.511  1.00  0.00           C  
ATOM   1412  NH1 ARG A  87       3.513   1.519 -25.697  1.00  0.00           N  
ATOM   1413  NH2 ARG A  87       1.315   1.001 -26.079  1.00  0.00           N  
ATOM   1414  H   ARG A  87       2.432   3.899 -19.925  1.00  0.00           H  
ATOM   1415  HA  ARG A  87       4.835   2.595 -20.742  1.00  0.00           H  
ATOM   1416 1HB  ARG A  87       3.377   5.041 -21.747  1.00  0.00           H  
ATOM   1417 2HB  ARG A  87       4.831   4.429 -22.535  1.00  0.00           H  
ATOM   1418 1HG  ARG A  87       3.680   2.242 -22.893  1.00  0.00           H  
ATOM   1419 2HG  ARG A  87       2.224   2.913 -22.120  1.00  0.00           H  
ATOM   1420 1HD  ARG A  87       2.091   4.611 -23.839  1.00  0.00           H  
ATOM   1421 2HD  ARG A  87       3.525   3.923 -24.640  1.00  0.00           H  
ATOM   1422  HE  ARG A  87       0.781   2.848 -24.655  1.00  0.00           H  
ATOM   1423 1HH1 ARG A  87       4.202   2.108 -25.250  1.00  0.00           H  
ATOM   1424 2HH1 ARG A  87       3.808   0.755 -26.286  1.00  0.00           H  
ATOM   1425 1HH2 ARG A  87       0.326   1.233 -25.898  1.00  0.00           H  
ATOM   1426 2HH2 ARG A  87       1.574   0.231 -26.673  1.00  0.00           H  
ATOM   1427  N   ASP A  88       5.273   5.584 -19.366  1.00  0.00           N  
ATOM   1428  CA  ASP A  88       6.338   6.396 -18.793  1.00  0.00           C  
ATOM   1429  C   ASP A  88       7.099   5.592 -17.731  1.00  0.00           C  
ATOM   1430  O   ASP A  88       8.333   5.617 -17.699  1.00  0.00           O  
ATOM   1431  CB  ASP A  88       5.789   7.663 -18.110  1.00  0.00           C  
ATOM   1432  CG  ASP A  88       5.233   8.823 -19.010  1.00  0.00           C  
ATOM   1433  OD1 ASP A  88       5.458   8.832 -20.203  1.00  0.00           O  
ATOM   1434  OD2 ASP A  88       4.601   9.732 -18.428  1.00  0.00           O  
ATOM   1435  H   ASP A  88       4.299   5.884 -19.289  1.00  0.00           H  
ATOM   1436  HA  ASP A  88       7.032   6.680 -19.583  1.00  0.00           H  
ATOM   1437 1HB  ASP A  88       4.985   7.356 -17.445  1.00  0.00           H  
ATOM   1438 2HB  ASP A  88       6.575   8.081 -17.493  1.00  0.00           H  
ATOM   1439  N   GLU A  89       6.363   4.837 -16.896  1.00  0.00           N  
ATOM   1440  CA  GLU A  89       6.964   4.044 -15.819  1.00  0.00           C  
ATOM   1441  C   GLU A  89       7.866   2.941 -16.334  1.00  0.00           C  
ATOM   1442  O   GLU A  89       8.950   2.723 -15.791  1.00  0.00           O  
ATOM   1443  CB  GLU A  89       5.888   3.460 -14.902  1.00  0.00           C  
ATOM   1444  CG  GLU A  89       5.205   4.483 -14.006  1.00  0.00           C  
ATOM   1445  CD  GLU A  89       4.064   3.911 -13.260  1.00  0.00           C  
ATOM   1446  OE1 GLU A  89       3.400   3.083 -13.818  1.00  0.00           O  
ATOM   1447  OE2 GLU A  89       3.857   4.277 -12.123  1.00  0.00           O  
ATOM   1448  H   GLU A  89       5.346   4.847 -16.992  1.00  0.00           H  
ATOM   1449  HA  GLU A  89       7.576   4.709 -15.210  1.00  0.00           H  
ATOM   1450 1HB  GLU A  89       5.120   2.973 -15.505  1.00  0.00           H  
ATOM   1451 2HB  GLU A  89       6.334   2.700 -14.258  1.00  0.00           H  
ATOM   1452 1HG  GLU A  89       5.937   4.869 -13.294  1.00  0.00           H  
ATOM   1453 2HG  GLU A  89       4.860   5.316 -14.615  1.00  0.00           H  
ATOM   1454  N   GLU A  90       7.478   2.279 -17.425  1.00  0.00           N  
ATOM   1455  CA  GLU A  90       8.353   1.238 -17.951  1.00  0.00           C  
ATOM   1456  C   GLU A  90       9.658   1.887 -18.438  1.00  0.00           C  
ATOM   1457  O   GLU A  90      10.754   1.350 -18.230  1.00  0.00           O  
ATOM   1458  CB  GLU A  90       7.675   0.470 -19.093  1.00  0.00           C  
ATOM   1459  CG  GLU A  90       6.479  -0.454 -18.698  1.00  0.00           C  
ATOM   1460  CD  GLU A  90       6.848  -1.627 -17.803  1.00  0.00           C  
ATOM   1461  OE1 GLU A  90       8.006  -1.811 -17.531  1.00  0.00           O  
ATOM   1462  OE2 GLU A  90       5.959  -2.383 -17.455  1.00  0.00           O  
ATOM   1463  H   GLU A  90       6.566   2.475 -17.845  1.00  0.00           H  
ATOM   1464  HA  GLU A  90       8.590   0.541 -17.148  1.00  0.00           H  
ATOM   1465 1HB  GLU A  90       7.294   1.191 -19.820  1.00  0.00           H  
ATOM   1466 2HB  GLU A  90       8.415  -0.143 -19.603  1.00  0.00           H  
ATOM   1467 1HG  GLU A  90       5.735   0.153 -18.178  1.00  0.00           H  
ATOM   1468 2HG  GLU A  90       6.017  -0.829 -19.608  1.00  0.00           H  
ATOM   1469  N   GLY A  91       9.539   3.078 -19.038  1.00  0.00           N  
ATOM   1470  CA  GLY A  91      10.688   3.834 -19.517  1.00  0.00           C  
ATOM   1471  C   GLY A  91      11.626   4.200 -18.366  1.00  0.00           C  
ATOM   1472  O   GLY A  91      12.845   3.979 -18.438  1.00  0.00           O  
ATOM   1473  H   GLY A  91       8.604   3.465 -19.195  1.00  0.00           H  
ATOM   1474 1HA  GLY A  91      11.224   3.251 -20.264  1.00  0.00           H  
ATOM   1475 2HA  GLY A  91      10.334   4.743 -20.002  1.00  0.00           H  
ATOM   1476  N   HIS A  92      11.049   4.756 -17.300  1.00  0.00           N  
ATOM   1477  CA  HIS A  92      11.828   5.195 -16.152  1.00  0.00           C  
ATOM   1478  C   HIS A  92      12.494   3.984 -15.491  1.00  0.00           C  
ATOM   1479  O   HIS A  92      13.671   4.040 -15.109  1.00  0.00           O  
ATOM   1480  CB  HIS A  92      10.930   5.887 -15.117  1.00  0.00           C  
ATOM   1481  CG  HIS A  92      10.244   7.194 -15.570  1.00  0.00           C  
ATOM   1482  ND1 HIS A  92      10.924   8.293 -16.076  1.00  0.00           N  
ATOM   1483  CD2 HIS A  92       8.950   7.561 -15.497  1.00  0.00           C  
ATOM   1484  CE1 HIS A  92      10.060   9.271 -16.312  1.00  0.00           C  
ATOM   1485  NE2 HIS A  92       8.855   8.854 -15.974  1.00  0.00           N  
ATOM   1486  H   HIS A  92      10.039   4.907 -17.310  1.00  0.00           H  
ATOM   1487  HA  HIS A  92      12.604   5.892 -16.465  1.00  0.00           H  
ATOM   1488 1HB  HIS A  92      10.144   5.192 -14.821  1.00  0.00           H  
ATOM   1489 2HB  HIS A  92      11.514   6.110 -14.222  1.00  0.00           H  
ATOM   1490  HD1 HIS A  92      11.935   8.419 -16.169  1.00  0.00           H  
ATOM   1491  HD2 HIS A  92       8.071   7.036 -15.140  1.00  0.00           H  
ATOM   1492  HE1 HIS A  92      10.402  10.228 -16.714  1.00  0.00           H  
ATOM   1493  N   ALA A  93      11.757   2.866 -15.396  1.00  0.00           N  
ATOM   1494  CA  ALA A  93      12.292   1.657 -14.791  1.00  0.00           C  
ATOM   1495  C   ALA A  93      13.507   1.175 -15.544  1.00  0.00           C  
ATOM   1496  O   ALA A  93      14.497   0.780 -14.926  1.00  0.00           O  
ATOM   1497  CB  ALA A  93      11.267   0.545 -14.795  1.00  0.00           C  
ATOM   1498  H   ALA A  93      10.791   2.865 -15.720  1.00  0.00           H  
ATOM   1499  HA  ALA A  93      12.582   1.888 -13.768  1.00  0.00           H  
ATOM   1500 1HB  ALA A  93      11.710  -0.319 -14.334  1.00  0.00           H  
ATOM   1501 2HB  ALA A  93      10.379   0.829 -14.258  1.00  0.00           H  
ATOM   1502 3HB  ALA A  93      10.992   0.310 -15.820  1.00  0.00           H  
ATOM   1503  N   ARG A  94      13.458   1.247 -16.881  1.00  0.00           N  
ATOM   1504  CA  ARG A  94      14.595   0.843 -17.687  1.00  0.00           C  
ATOM   1505  C   ARG A  94      15.811   1.676 -17.355  1.00  0.00           C  
ATOM   1506  O   ARG A  94      16.893   1.131 -17.137  1.00  0.00           O  
ATOM   1507  CB  ARG A  94      14.313   0.958 -19.173  1.00  0.00           C  
ATOM   1508  CG  ARG A  94      15.505   0.572 -20.049  1.00  0.00           C  
ATOM   1509  CD  ARG A  94      15.174   0.547 -21.492  1.00  0.00           C  
ATOM   1510  NE  ARG A  94      16.362   0.316 -22.301  1.00  0.00           N  
ATOM   1511  CZ  ARG A  94      16.359   0.037 -23.619  1.00  0.00           C  
ATOM   1512  NH1 ARG A  94      15.221  -0.065 -24.277  1.00  0.00           N  
ATOM   1513  NH2 ARG A  94      17.506  -0.136 -24.248  1.00  0.00           N  
ATOM   1514  H   ARG A  94      12.601   1.558 -17.344  1.00  0.00           H  
ATOM   1515  HA  ARG A  94      14.818  -0.198 -17.467  1.00  0.00           H  
ATOM   1516 1HB  ARG A  94      13.466   0.325 -19.436  1.00  0.00           H  
ATOM   1517 2HB  ARG A  94      14.041   1.981 -19.416  1.00  0.00           H  
ATOM   1518 1HG  ARG A  94      16.308   1.301 -19.903  1.00  0.00           H  
ATOM   1519 2HG  ARG A  94      15.866  -0.415 -19.762  1.00  0.00           H  
ATOM   1520 1HD  ARG A  94      14.462  -0.252 -21.692  1.00  0.00           H  
ATOM   1521 2HD  ARG A  94      14.742   1.504 -21.782  1.00  0.00           H  
ATOM   1522  HE  ARG A  94      17.281   0.404 -21.834  1.00  0.00           H  
ATOM   1523 1HH1 ARG A  94      14.344   0.067 -23.792  1.00  0.00           H  
ATOM   1524 2HH1 ARG A  94      15.225  -0.275 -25.264  1.00  0.00           H  
ATOM   1525 1HH2 ARG A  94      18.381  -0.054 -23.733  1.00  0.00           H  
ATOM   1526 2HH2 ARG A  94      17.517  -0.344 -25.233  1.00  0.00           H  
ATOM   1527  N   ARG A  95      15.643   2.998 -17.263  1.00  0.00           N  
ATOM   1528  CA  ARG A  95      16.806   3.828 -16.965  1.00  0.00           C  
ATOM   1529  C   ARG A  95      17.408   3.425 -15.633  1.00  0.00           C  
ATOM   1530  O   ARG A  95      18.630   3.316 -15.492  1.00  0.00           O  
ATOM   1531  CB  ARG A  95      16.449   5.306 -16.904  1.00  0.00           C  
ATOM   1532  CG  ARG A  95      17.635   6.236 -16.573  1.00  0.00           C  
ATOM   1533  CD  ARG A  95      18.655   6.214 -17.675  1.00  0.00           C  
ATOM   1534  NE  ARG A  95      19.813   7.091 -17.435  1.00  0.00           N  
ATOM   1535  CZ  ARG A  95      19.848   8.401 -17.753  1.00  0.00           C  
ATOM   1536  NH1 ARG A  95      18.783   8.972 -18.276  1.00  0.00           N  
ATOM   1537  NH2 ARG A  95      20.943   9.125 -17.558  1.00  0.00           N  
ATOM   1538  H   ARG A  95      14.721   3.411 -17.438  1.00  0.00           H  
ATOM   1539  HA  ARG A  95      17.551   3.675 -17.747  1.00  0.00           H  
ATOM   1540 1HB  ARG A  95      16.025   5.618 -17.856  1.00  0.00           H  
ATOM   1541 2HB  ARG A  95      15.683   5.461 -16.139  1.00  0.00           H  
ATOM   1542 1HG  ARG A  95      17.278   7.258 -16.438  1.00  0.00           H  
ATOM   1543 2HG  ARG A  95      18.102   5.891 -15.657  1.00  0.00           H  
ATOM   1544 1HD  ARG A  95      19.028   5.191 -17.788  1.00  0.00           H  
ATOM   1545 2HD  ARG A  95      18.183   6.524 -18.606  1.00  0.00           H  
ATOM   1546  HE  ARG A  95      20.650   6.679 -17.041  1.00  0.00           H  
ATOM   1547 1HH1 ARG A  95      17.944   8.430 -18.431  1.00  0.00           H  
ATOM   1548 2HH1 ARG A  95      18.804   9.951 -18.521  1.00  0.00           H  
ATOM   1549 1HH2 ARG A  95      21.804   8.711 -17.166  1.00  0.00           H  
ATOM   1550 2HH2 ARG A  95      20.951  10.100 -17.808  1.00  0.00           H  
ATOM   1551  N   TYR A  96      16.561   3.147 -14.655  1.00  0.00           N  
ATOM   1552  CA  TYR A  96      17.116   2.774 -13.378  1.00  0.00           C  
ATOM   1553  C   TYR A  96      17.713   1.391 -13.373  1.00  0.00           C  
ATOM   1554  O   TYR A  96      18.715   1.163 -12.698  1.00  0.00           O  
ATOM   1555  CB  TYR A  96      16.098   2.933 -12.289  1.00  0.00           C  
ATOM   1556  CG  TYR A  96      15.967   4.288 -11.954  1.00  0.00           C  
ATOM   1557  CD1 TYR A  96      14.802   4.964 -12.121  1.00  0.00           C  
ATOM   1558  CD2 TYR A  96      17.087   4.903 -11.496  1.00  0.00           C  
ATOM   1559  CE1 TYR A  96      14.782   6.272 -11.788  1.00  0.00           C  
ATOM   1560  CE2 TYR A  96      17.072   6.177 -11.176  1.00  0.00           C  
ATOM   1561  CZ  TYR A  96      15.949   6.867 -11.302  1.00  0.00           C  
ATOM   1562  OH  TYR A  96      15.958   8.152 -10.944  1.00  0.00           O  
ATOM   1563  H   TYR A  96      15.550   3.234 -14.797  1.00  0.00           H  
ATOM   1564  HA  TYR A  96      17.922   3.467 -13.157  1.00  0.00           H  
ATOM   1565 1HB  TYR A  96      15.128   2.552 -12.619  1.00  0.00           H  
ATOM   1566 2HB  TYR A  96      16.408   2.405 -11.417  1.00  0.00           H  
ATOM   1567  HD1 TYR A  96      13.907   4.466 -12.503  1.00  0.00           H  
ATOM   1568  HD2 TYR A  96      17.998   4.344 -11.400  1.00  0.00           H  
ATOM   1569  HE1 TYR A  96      13.861   6.850 -11.899  1.00  0.00           H  
ATOM   1570  HE2 TYR A  96      17.967   6.657 -10.823  1.00  0.00           H  
ATOM   1571  HH  TYR A  96      15.180   8.585 -11.303  1.00  0.00           H  
ATOM   1572  N   ALA A  97      17.141   0.464 -14.130  1.00  0.00           N  
ATOM   1573  CA  ALA A  97      17.717  -0.862 -14.187  1.00  0.00           C  
ATOM   1574  C   ALA A  97      19.122  -0.778 -14.777  1.00  0.00           C  
ATOM   1575  O   ALA A  97      20.063  -1.415 -14.291  1.00  0.00           O  
ATOM   1576  CB  ALA A  97      16.843  -1.774 -15.020  1.00  0.00           C  
ATOM   1577  H   ALA A  97      16.297   0.676 -14.657  1.00  0.00           H  
ATOM   1578  HA  ALA A  97      17.788  -1.253 -13.174  1.00  0.00           H  
ATOM   1579 1HB  ALA A  97      17.278  -2.769 -15.051  1.00  0.00           H  
ATOM   1580 2HB  ALA A  97      15.846  -1.820 -14.579  1.00  0.00           H  
ATOM   1581 3HB  ALA A  97      16.773  -1.372 -16.032  1.00  0.00           H  
ATOM   1582  N   GLU A  98      19.280   0.067 -15.799  1.00  0.00           N  
ATOM   1583  CA  GLU A  98      20.577   0.228 -16.424  1.00  0.00           C  
ATOM   1584  C   GLU A  98      21.584   0.817 -15.441  1.00  0.00           C  
ATOM   1585  O   GLU A  98      22.709   0.339 -15.371  1.00  0.00           O  
ATOM   1586  CB  GLU A  98      20.457   1.109 -17.676  1.00  0.00           C  
ATOM   1587  CG  GLU A  98      19.713   0.446 -18.861  1.00  0.00           C  
ATOM   1588  CD  GLU A  98      19.495   1.384 -20.033  1.00  0.00           C  
ATOM   1589  OE1 GLU A  98      19.806   2.546 -19.910  1.00  0.00           O  
ATOM   1590  OE2 GLU A  98      19.014   0.934 -21.058  1.00  0.00           O  
ATOM   1591  H   GLU A  98      18.474   0.575 -16.166  1.00  0.00           H  
ATOM   1592  HA  GLU A  98      20.936  -0.755 -16.727  1.00  0.00           H  
ATOM   1593 1HB  GLU A  98      19.920   2.023 -17.420  1.00  0.00           H  
ATOM   1594 2HB  GLU A  98      21.452   1.398 -18.014  1.00  0.00           H  
ATOM   1595 1HG  GLU A  98      20.292  -0.411 -19.201  1.00  0.00           H  
ATOM   1596 2HG  GLU A  98      18.751   0.078 -18.512  1.00  0.00           H  
ATOM   1597  N   LEU A  99      21.165   1.799 -14.637  1.00  0.00           N  
ATOM   1598  CA  LEU A  99      22.033   2.441 -13.639  1.00  0.00           C  
ATOM   1599  C   LEU A  99      22.370   1.497 -12.467  1.00  0.00           C  
ATOM   1600  O   LEU A  99      23.503   1.484 -11.939  1.00  0.00           O  
ATOM   1601  CB  LEU A  99      21.325   3.703 -13.150  1.00  0.00           C  
ATOM   1602  CG  LEU A  99      21.200   4.835 -14.200  1.00  0.00           C  
ATOM   1603  CD1 LEU A  99      20.261   5.905 -13.682  1.00  0.00           C  
ATOM   1604  CD2 LEU A  99      22.572   5.423 -14.483  1.00  0.00           C  
ATOM   1605  H   LEU A  99      20.213   2.152 -14.759  1.00  0.00           H  
ATOM   1606  HA  LEU A  99      22.960   2.731 -14.131  1.00  0.00           H  
ATOM   1607 1HB  LEU A  99      20.320   3.428 -12.864  1.00  0.00           H  
ATOM   1608 2HB  LEU A  99      21.840   4.080 -12.285  1.00  0.00           H  
ATOM   1609  HG  LEU A  99      20.790   4.431 -15.123  1.00  0.00           H  
ATOM   1610 1HD1 LEU A  99      20.177   6.684 -14.429  1.00  0.00           H  
ATOM   1611 2HD1 LEU A  99      19.284   5.467 -13.503  1.00  0.00           H  
ATOM   1612 3HD1 LEU A  99      20.632   6.325 -12.768  1.00  0.00           H  
ATOM   1613 1HD2 LEU A  99      22.489   6.220 -15.228  1.00  0.00           H  
ATOM   1614 2HD2 LEU A  99      22.979   5.832 -13.571  1.00  0.00           H  
ATOM   1615 3HD2 LEU A  99      23.240   4.644 -14.864  1.00  0.00           H  
ATOM   1616  N   ALA A 100      21.387   0.660 -12.112  1.00  0.00           N  
ATOM   1617  CA  ALA A 100      21.499  -0.338 -11.054  1.00  0.00           C  
ATOM   1618  C   ALA A 100      22.614  -1.324 -11.369  1.00  0.00           C  
ATOM   1619  O   ALA A 100      23.279  -1.822 -10.462  1.00  0.00           O  
ATOM   1620  CB  ALA A 100      20.185  -1.074 -10.890  1.00  0.00           C  
ATOM   1621  H   ALA A 100      20.487   0.739 -12.579  1.00  0.00           H  
ATOM   1622  HA  ALA A 100      21.743   0.172 -10.123  1.00  0.00           H  
ATOM   1623 1HB  ALA A 100      20.274  -1.796 -10.094  1.00  0.00           H  
ATOM   1624 2HB  ALA A 100      19.408  -0.357 -10.663  1.00  0.00           H  
ATOM   1625 3HB  ALA A 100      19.942  -1.586 -11.809  1.00  0.00           H  
ATOM   1626  N   GLU A 101      22.802  -1.620 -12.658  1.00  0.00           N  
ATOM   1627  CA  GLU A 101      23.856  -2.529 -13.096  1.00  0.00           C  
ATOM   1628  C   GLU A 101      25.133  -1.798 -13.570  1.00  0.00           C  
ATOM   1629  O   GLU A 101      26.243  -2.233 -13.263  1.00  0.00           O  
ATOM   1630  CB  GLU A 101      23.325  -3.426 -14.220  1.00  0.00           C  
ATOM   1631  CG  GLU A 101      22.186  -4.395 -13.812  1.00  0.00           C  
ATOM   1632  CD  GLU A 101      22.646  -5.527 -12.901  1.00  0.00           C  
ATOM   1633  OE1 GLU A 101      23.586  -6.193 -13.263  1.00  0.00           O  
ATOM   1634  OE2 GLU A 101      22.038  -5.750 -11.864  1.00  0.00           O  
ATOM   1635  H   GLU A 101      22.161  -1.223 -13.350  1.00  0.00           H  
ATOM   1636  HA  GLU A 101      24.127  -3.163 -12.254  1.00  0.00           H  
ATOM   1637 1HB  GLU A 101      22.941  -2.793 -15.025  1.00  0.00           H  
ATOM   1638 2HB  GLU A 101      24.143  -4.016 -14.630  1.00  0.00           H  
ATOM   1639 1HG  GLU A 101      21.413  -3.818 -13.298  1.00  0.00           H  
ATOM   1640 2HG  GLU A 101      21.743  -4.816 -14.713  1.00  0.00           H  
ATOM   1641  N   GLU A 102      24.982  -0.689 -14.305  1.00  0.00           N  
ATOM   1642  CA  GLU A 102      26.112   0.061 -14.868  1.00  0.00           C  
ATOM   1643  C   GLU A 102      27.005   0.674 -13.804  1.00  0.00           C  
ATOM   1644  O   GLU A 102      28.230   0.603 -13.903  1.00  0.00           O  
ATOM   1645  CB  GLU A 102      25.631   1.179 -15.805  1.00  0.00           C  
ATOM   1646  CG  GLU A 102      26.765   1.948 -16.486  1.00  0.00           C  
ATOM   1647  CD  GLU A 102      26.300   3.012 -17.462  1.00  0.00           C  
ATOM   1648  OE1 GLU A 102      25.119   3.165 -17.645  1.00  0.00           O  
ATOM   1649  OE2 GLU A 102      27.145   3.671 -18.026  1.00  0.00           O  
ATOM   1650  H   GLU A 102      24.053  -0.362 -14.520  1.00  0.00           H  
ATOM   1651  HA  GLU A 102      26.716  -0.633 -15.451  1.00  0.00           H  
ATOM   1652 1HB  GLU A 102      24.994   0.758 -16.582  1.00  0.00           H  
ATOM   1653 2HB  GLU A 102      25.033   1.894 -15.239  1.00  0.00           H  
ATOM   1654 1HG  GLU A 102      27.375   2.411 -15.724  1.00  0.00           H  
ATOM   1655 2HG  GLU A 102      27.391   1.234 -17.017  1.00  0.00           H  
ATOM   1656  N   PHE A 103      26.396   1.288 -12.785  1.00  0.00           N  
ATOM   1657  CA  PHE A 103      27.163   1.914 -11.717  1.00  0.00           C  
ATOM   1658  C   PHE A 103      27.109   1.042 -10.478  1.00  0.00           C  
ATOM   1659  O   PHE A 103      27.831   1.262  -9.505  1.00  0.00           O  
ATOM   1660  CB  PHE A 103      26.602   3.292 -11.377  1.00  0.00           C  
ATOM   1661  CG  PHE A 103      26.682   4.276 -12.489  1.00  0.00           C  
ATOM   1662  CD1 PHE A 103      27.641   4.176 -13.469  1.00  0.00           C  
ATOM   1663  CD2 PHE A 103      25.807   5.314 -12.539  1.00  0.00           C  
ATOM   1664  CE1 PHE A 103      27.704   5.106 -14.480  1.00  0.00           C  
ATOM   1665  CE2 PHE A 103      25.862   6.253 -13.534  1.00  0.00           C  
ATOM   1666  CZ  PHE A 103      26.814   6.145 -14.509  1.00  0.00           C  
ATOM   1667  H   PHE A 103      25.379   1.335 -12.737  1.00  0.00           H  
ATOM   1668  HA  PHE A 103      28.204   2.018 -12.030  1.00  0.00           H  
ATOM   1669 1HB  PHE A 103      25.556   3.195 -11.081  1.00  0.00           H  
ATOM   1670 2HB  PHE A 103      27.150   3.702 -10.528  1.00  0.00           H  
ATOM   1671  HD1 PHE A 103      28.359   3.351 -13.439  1.00  0.00           H  
ATOM   1672  HD2 PHE A 103      25.071   5.386 -11.773  1.00  0.00           H  
ATOM   1673  HE1 PHE A 103      28.465   5.016 -15.255  1.00  0.00           H  
ATOM   1674  HE2 PHE A 103      25.151   7.083 -13.553  1.00  0.00           H  
ATOM   1675  HZ  PHE A 103      26.864   6.883 -15.307  1.00  0.00           H  
ATOM   1676  N   GLY A 104      26.210   0.064 -10.499  1.00  0.00           N  
ATOM   1677  CA  GLY A 104      26.020  -0.817  -9.364  1.00  0.00           C  
ATOM   1678  C   GLY A 104      25.252  -0.147  -8.229  1.00  0.00           C  
ATOM   1679  O   GLY A 104      25.363  -0.581  -7.086  1.00  0.00           O  
ATOM   1680  H   GLY A 104      25.654  -0.078 -11.331  1.00  0.00           H  
ATOM   1681 1HA  GLY A 104      25.508  -1.720  -9.684  1.00  0.00           H  
ATOM   1682 2HA  GLY A 104      26.996  -1.132  -8.997  1.00  0.00           H  
ATOM   1683  N   SER A 105      24.526   0.942  -8.515  1.00  0.00           N  
ATOM   1684  CA  SER A 105      23.849   1.680  -7.444  1.00  0.00           C  
ATOM   1685  C   SER A 105      22.603   1.031  -6.846  1.00  0.00           C  
ATOM   1686  O   SER A 105      21.609   0.875  -7.559  1.00  0.00           O  
ATOM   1687  CB  SER A 105      23.411   3.029  -7.955  1.00  0.00           C  
ATOM   1688  OG  SER A 105      22.523   3.650  -7.034  1.00  0.00           O  
ATOM   1689  H   SER A 105      24.422   1.222  -9.493  1.00  0.00           H  
ATOM   1690  HA  SER A 105      24.594   1.869  -6.681  1.00  0.00           H  
ATOM   1691 1HB  SER A 105      24.284   3.654  -8.097  1.00  0.00           H  
ATOM   1692 2HB  SER A 105      22.929   2.915  -8.923  1.00  0.00           H  
ATOM   1693  HG  SER A 105      23.056   3.978  -6.269  1.00  0.00           H  
ATOM   1694  N   PRO A 106      22.574   0.733  -5.520  1.00  0.00           N  
ATOM   1695  CA  PRO A 106      21.424   0.245  -4.785  1.00  0.00           C  
ATOM   1696  C   PRO A 106      20.280   1.249  -4.820  1.00  0.00           C  
ATOM   1697  O   PRO A 106      19.122   0.901  -4.580  1.00  0.00           O  
ATOM   1698  CB  PRO A 106      21.951   0.115  -3.349  1.00  0.00           C  
ATOM   1699  CG  PRO A 106      23.435  -0.013  -3.489  1.00  0.00           C  
ATOM   1700  CD  PRO A 106      23.783   0.865  -4.665  1.00  0.00           C  
ATOM   1701  HA  PRO A 106      21.117  -0.730  -5.189  1.00  0.00           H  
ATOM   1702 1HB  PRO A 106      21.663   1.008  -2.767  1.00  0.00           H  
ATOM   1703 2HB  PRO A 106      21.492  -0.752  -2.854  1.00  0.00           H  
ATOM   1704 1HG  PRO A 106      23.931   0.313  -2.562  1.00  0.00           H  
ATOM   1705 2HG  PRO A 106      23.715  -1.064  -3.650  1.00  0.00           H  
ATOM   1706 1HD  PRO A 106      23.923   1.914  -4.343  1.00  0.00           H  
ATOM   1707 2HD  PRO A 106      24.672   0.443  -5.108  1.00  0.00           H  
ATOM   1708  N   GLU A 107      20.610   2.523  -5.065  1.00  0.00           N  
ATOM   1709  CA  GLU A 107      19.595   3.553  -5.072  1.00  0.00           C  
ATOM   1710  C   GLU A 107      18.812   3.394  -6.343  1.00  0.00           C  
ATOM   1711  O   GLU A 107      17.581   3.334  -6.340  1.00  0.00           O  
ATOM   1712  CB  GLU A 107      20.234   4.939  -4.967  1.00  0.00           C  
ATOM   1713  CG  GLU A 107      20.950   5.215  -3.639  1.00  0.00           C  
ATOM   1714  CD  GLU A 107      22.423   4.687  -3.533  1.00  0.00           C  
ATOM   1715  OE1 GLU A 107      23.096   4.479  -4.535  1.00  0.00           O  
ATOM   1716  OE2 GLU A 107      22.839   4.463  -2.423  1.00  0.00           O  
ATOM   1717  H   GLU A 107      21.547   2.785  -5.341  1.00  0.00           H  
ATOM   1718  HA  GLU A 107      18.921   3.404  -4.229  1.00  0.00           H  
ATOM   1719 1HB  GLU A 107      20.955   5.068  -5.750  1.00  0.00           H  
ATOM   1720 2HB  GLU A 107      19.467   5.686  -5.104  1.00  0.00           H  
ATOM   1721 1HG  GLU A 107      20.959   6.295  -3.476  1.00  0.00           H  
ATOM   1722 2HG  GLU A 107      20.361   4.770  -2.838  1.00  0.00           H  
ATOM   1723  N   ALA A 108      19.550   3.254  -7.440  1.00  0.00           N  
ATOM   1724  CA  ALA A 108      18.927   3.048  -8.727  1.00  0.00           C  
ATOM   1725  C   ALA A 108      18.147   1.748  -8.705  1.00  0.00           C  
ATOM   1726  O   ALA A 108      17.033   1.679  -9.214  1.00  0.00           O  
ATOM   1727  CB  ALA A 108      19.973   3.018  -9.822  1.00  0.00           C  
ATOM   1728  H   ALA A 108      20.566   3.308  -7.361  1.00  0.00           H  
ATOM   1729  HA  ALA A 108      18.228   3.861  -8.908  1.00  0.00           H  
ATOM   1730 1HB  ALA A 108      19.493   2.853 -10.774  1.00  0.00           H  
ATOM   1731 2HB  ALA A 108      20.518   3.960  -9.838  1.00  0.00           H  
ATOM   1732 3HB  ALA A 108      20.660   2.208  -9.627  1.00  0.00           H  
ATOM   1733  N   ARG A 109      18.704   0.721  -8.060  1.00  0.00           N  
ATOM   1734  CA  ARG A 109      18.046  -0.573  -8.013  1.00  0.00           C  
ATOM   1735  C   ARG A 109      16.694  -0.515  -7.300  1.00  0.00           C  
ATOM   1736  O   ARG A 109      15.700  -1.048  -7.813  1.00  0.00           O  
ATOM   1737  CB  ARG A 109      18.962  -1.583  -7.354  1.00  0.00           C  
ATOM   1738  CG  ARG A 109      18.514  -3.010  -7.483  1.00  0.00           C  
ATOM   1739  CD  ARG A 109      19.500  -3.952  -6.905  1.00  0.00           C  
ATOM   1740  NE  ARG A 109      20.810  -3.848  -7.565  1.00  0.00           N  
ATOM   1741  CZ  ARG A 109      21.130  -4.391  -8.766  1.00  0.00           C  
ATOM   1742  NH1 ARG A 109      20.258  -5.053  -9.479  1.00  0.00           N  
ATOM   1743  NH2 ARG A 109      22.336  -4.265  -9.261  1.00  0.00           N  
ATOM   1744  H   ARG A 109      19.634   0.829  -7.656  1.00  0.00           H  
ATOM   1745  HA  ARG A 109      17.864  -0.899  -9.034  1.00  0.00           H  
ATOM   1746 1HB  ARG A 109      19.972  -1.486  -7.749  1.00  0.00           H  
ATOM   1747 2HB  ARG A 109      19.011  -1.362  -6.290  1.00  0.00           H  
ATOM   1748 1HG  ARG A 109      17.568  -3.135  -6.956  1.00  0.00           H  
ATOM   1749 2HG  ARG A 109      18.379  -3.253  -8.537  1.00  0.00           H  
ATOM   1750 1HD  ARG A 109      19.635  -3.728  -5.847  1.00  0.00           H  
ATOM   1751 2HD  ARG A 109      19.140  -4.974  -7.018  1.00  0.00           H  
ATOM   1752  HE  ARG A 109      21.540  -3.347  -7.075  1.00  0.00           H  
ATOM   1753 1HH1 ARG A 109      19.314  -5.183  -9.154  1.00  0.00           H  
ATOM   1754 2HH1 ARG A 109      20.575  -5.424 -10.391  1.00  0.00           H  
ATOM   1755 1HH2 ARG A 109      23.053  -3.761  -8.761  1.00  0.00           H  
ATOM   1756 2HH2 ARG A 109      22.522  -4.698 -10.174  1.00  0.00           H  
ATOM   1757  N   GLU A 110      16.629   0.184  -6.160  1.00  0.00           N  
ATOM   1758  CA  GLU A 110      15.366   0.304  -5.438  1.00  0.00           C  
ATOM   1759  C   GLU A 110      14.375   1.112  -6.251  1.00  0.00           C  
ATOM   1760  O   GLU A 110      13.193   0.766  -6.334  1.00  0.00           O  
ATOM   1761  CB  GLU A 110      15.575   0.988  -4.083  1.00  0.00           C  
ATOM   1762  CG  GLU A 110      14.301   1.156  -3.216  1.00  0.00           C  
ATOM   1763  CD  GLU A 110      13.679  -0.147  -2.752  1.00  0.00           C  
ATOM   1764  OE1 GLU A 110      14.334  -1.162  -2.813  1.00  0.00           O  
ATOM   1765  OE2 GLU A 110      12.557  -0.111  -2.302  1.00  0.00           O  
ATOM   1766  H   GLU A 110      17.473   0.606  -5.764  1.00  0.00           H  
ATOM   1767  HA  GLU A 110      14.957  -0.694  -5.280  1.00  0.00           H  
ATOM   1768 1HB  GLU A 110      16.305   0.422  -3.504  1.00  0.00           H  
ATOM   1769 2HB  GLU A 110      15.999   1.982  -4.249  1.00  0.00           H  
ATOM   1770 1HG  GLU A 110      14.552   1.757  -2.341  1.00  0.00           H  
ATOM   1771 2HG  GLU A 110      13.564   1.712  -3.798  1.00  0.00           H  
ATOM   1772  N   LEU A 111      14.856   2.175  -6.881  1.00  0.00           N  
ATOM   1773  CA  LEU A 111      13.978   3.001  -7.672  1.00  0.00           C  
ATOM   1774  C   LEU A 111      13.450   2.213  -8.868  1.00  0.00           C  
ATOM   1775  O   LEU A 111      12.269   2.316  -9.197  1.00  0.00           O  
ATOM   1776  CB  LEU A 111      14.731   4.263  -8.049  1.00  0.00           C  
ATOM   1777  CG  LEU A 111      15.016   5.174  -6.819  1.00  0.00           C  
ATOM   1778  CD1 LEU A 111      15.972   6.245  -7.213  1.00  0.00           C  
ATOM   1779  CD2 LEU A 111      13.699   5.738  -6.286  1.00  0.00           C  
ATOM   1780  H   LEU A 111      15.841   2.431  -6.788  1.00  0.00           H  
ATOM   1781  HA  LEU A 111      13.131   3.290  -7.056  1.00  0.00           H  
ATOM   1782 1HB  LEU A 111      15.684   3.986  -8.500  1.00  0.00           H  
ATOM   1783 2HB  LEU A 111      14.148   4.829  -8.778  1.00  0.00           H  
ATOM   1784  HG  LEU A 111      15.484   4.594  -6.026  1.00  0.00           H  
ATOM   1785 1HD1 LEU A 111      16.194   6.880  -6.355  1.00  0.00           H  
ATOM   1786 2HD1 LEU A 111      16.871   5.756  -7.547  1.00  0.00           H  
ATOM   1787 3HD1 LEU A 111      15.578   6.834  -7.999  1.00  0.00           H  
ATOM   1788 1HD2 LEU A 111      13.906   6.369  -5.440  1.00  0.00           H  
ATOM   1789 2HD2 LEU A 111      13.206   6.307  -7.030  1.00  0.00           H  
ATOM   1790 3HD2 LEU A 111      13.057   4.925  -5.989  1.00  0.00           H  
ATOM   1791  N   ALA A 112      14.287   1.369  -9.490  1.00  0.00           N  
ATOM   1792  CA  ALA A 112      13.803   0.567 -10.607  1.00  0.00           C  
ATOM   1793  C   ALA A 112      12.686  -0.337 -10.133  1.00  0.00           C  
ATOM   1794  O   ALA A 112      11.657  -0.465 -10.794  1.00  0.00           O  
ATOM   1795  CB  ALA A 112      14.908  -0.299 -11.197  1.00  0.00           C  
ATOM   1796  H   ALA A 112      15.261   1.309  -9.207  1.00  0.00           H  
ATOM   1797  HA  ALA A 112      13.414   1.241 -11.369  1.00  0.00           H  
ATOM   1798 1HB  ALA A 112      14.510  -0.877 -12.030  1.00  0.00           H  
ATOM   1799 2HB  ALA A 112      15.716   0.297 -11.543  1.00  0.00           H  
ATOM   1800 3HB  ALA A 112      15.280  -0.974 -10.430  1.00  0.00           H  
ATOM   1801  N   ALA A 113      12.863  -0.937  -8.948  1.00  0.00           N  
ATOM   1802  CA  ALA A 113      11.847  -1.830  -8.416  1.00  0.00           C  
ATOM   1803  C   ALA A 113      10.535  -1.096  -8.195  1.00  0.00           C  
ATOM   1804  O   ALA A 113       9.468  -1.599  -8.553  1.00  0.00           O  
ATOM   1805  CB  ALA A 113      12.326  -2.440  -7.114  1.00  0.00           C  
ATOM   1806  H   ALA A 113      13.736  -0.800  -8.433  1.00  0.00           H  
ATOM   1807  HA  ALA A 113      11.677  -2.622  -9.144  1.00  0.00           H  
ATOM   1808 1HB  ALA A 113      11.572  -3.127  -6.734  1.00  0.00           H  
ATOM   1809 2HB  ALA A 113      13.259  -2.977  -7.287  1.00  0.00           H  
ATOM   1810 3HB  ALA A 113      12.497  -1.652  -6.382  1.00  0.00           H  
ATOM   1811  N   LEU A 114      10.614   0.127  -7.671  1.00  0.00           N  
ATOM   1812  CA  LEU A 114       9.412   0.913  -7.440  1.00  0.00           C  
ATOM   1813  C   LEU A 114       8.726   1.277  -8.750  1.00  0.00           C  
ATOM   1814  O   LEU A 114       7.496   1.195  -8.848  1.00  0.00           O  
ATOM   1815  CB  LEU A 114       9.769   2.164  -6.633  1.00  0.00           C  
ATOM   1816  CG  LEU A 114      10.154   1.887  -5.167  1.00  0.00           C  
ATOM   1817  CD1 LEU A 114      10.733   3.121  -4.539  1.00  0.00           C  
ATOM   1818  CD2 LEU A 114       8.890   1.466  -4.406  1.00  0.00           C  
ATOM   1819  H   LEU A 114      11.526   0.495  -7.392  1.00  0.00           H  
ATOM   1820  HA  LEU A 114       8.722   0.313  -6.851  1.00  0.00           H  
ATOM   1821 1HB  LEU A 114      10.613   2.658  -7.116  1.00  0.00           H  
ATOM   1822 2HB  LEU A 114       8.920   2.844  -6.641  1.00  0.00           H  
ATOM   1823  HG  LEU A 114      10.906   1.091  -5.126  1.00  0.00           H  
ATOM   1824 1HD1 LEU A 114      10.999   2.907  -3.505  1.00  0.00           H  
ATOM   1825 2HD1 LEU A 114      11.617   3.419  -5.081  1.00  0.00           H  
ATOM   1826 3HD1 LEU A 114       9.996   3.895  -4.572  1.00  0.00           H  
ATOM   1827 1HD2 LEU A 114       9.146   1.264  -3.365  1.00  0.00           H  
ATOM   1828 2HD2 LEU A 114       8.148   2.271  -4.449  1.00  0.00           H  
ATOM   1829 3HD2 LEU A 114       8.476   0.566  -4.859  1.00  0.00           H  
ATOM   1830  N   GLU A 115       9.510   1.612  -9.779  1.00  0.00           N  
ATOM   1831  CA  GLU A 115       8.919   1.955 -11.065  1.00  0.00           C  
ATOM   1832  C   GLU A 115       8.250   0.733 -11.683  1.00  0.00           C  
ATOM   1833  O   GLU A 115       7.165   0.838 -12.262  1.00  0.00           O  
ATOM   1834  CB  GLU A 115       9.978   2.494 -12.027  1.00  0.00           C  
ATOM   1835  CG  GLU A 115      10.559   3.854 -11.700  1.00  0.00           C  
ATOM   1836  CD  GLU A 115       9.548   4.917 -11.743  1.00  0.00           C  
ATOM   1837  OE1 GLU A 115       8.819   4.958 -12.689  1.00  0.00           O  
ATOM   1838  OE2 GLU A 115       9.508   5.722 -10.852  1.00  0.00           O  
ATOM   1839  H   GLU A 115      10.522   1.664  -9.650  1.00  0.00           H  
ATOM   1840  HA  GLU A 115       8.160   2.721 -10.909  1.00  0.00           H  
ATOM   1841 1HB  GLU A 115      10.807   1.792 -12.063  1.00  0.00           H  
ATOM   1842 2HB  GLU A 115       9.550   2.566 -13.025  1.00  0.00           H  
ATOM   1843 1HG  GLU A 115      10.993   3.829 -10.708  1.00  0.00           H  
ATOM   1844 2HG  GLU A 115      11.355   4.080 -12.408  1.00  0.00           H  
ATOM   1845  N   LEU A 116       8.863  -0.441 -11.516  1.00  0.00           N  
ATOM   1846  CA  LEU A 116       8.280  -1.652 -12.061  1.00  0.00           C  
ATOM   1847  C   LEU A 116       6.994  -2.011 -11.337  1.00  0.00           C  
ATOM   1848  O   LEU A 116       6.004  -2.350 -11.983  1.00  0.00           O  
ATOM   1849  CB  LEU A 116       9.288  -2.793 -11.967  1.00  0.00           C  
ATOM   1850  CG  LEU A 116      10.488  -2.641 -12.890  1.00  0.00           C  
ATOM   1851  CD1 LEU A 116      11.522  -3.688 -12.559  1.00  0.00           C  
ATOM   1852  CD2 LEU A 116      10.020  -2.754 -14.340  1.00  0.00           C  
ATOM   1853  H   LEU A 116       9.764  -0.480 -11.038  1.00  0.00           H  
ATOM   1854  HA  LEU A 116       8.050  -1.479 -13.111  1.00  0.00           H  
ATOM   1855 1HB  LEU A 116       9.658  -2.841 -10.942  1.00  0.00           H  
ATOM   1856 2HB  LEU A 116       8.787  -3.730 -12.200  1.00  0.00           H  
ATOM   1857  HG  LEU A 116      10.932  -1.680 -12.733  1.00  0.00           H  
ATOM   1858 1HD1 LEU A 116      12.386  -3.562 -13.212  1.00  0.00           H  
ATOM   1859 2HD1 LEU A 116      11.833  -3.566 -11.520  1.00  0.00           H  
ATOM   1860 3HD1 LEU A 116      11.098  -4.679 -12.701  1.00  0.00           H  
ATOM   1861 1HD2 LEU A 116      10.873  -2.634 -15.009  1.00  0.00           H  
ATOM   1862 2HD2 LEU A 116       9.567  -3.731 -14.504  1.00  0.00           H  
ATOM   1863 3HD2 LEU A 116       9.282  -1.974 -14.553  1.00  0.00           H  
ATOM   1864  N   ASP A 117       6.972  -1.887 -10.006  1.00  0.00           N  
ATOM   1865  CA  ASP A 117       5.752  -2.199  -9.269  1.00  0.00           C  
ATOM   1866  C   ASP A 117       4.651  -1.206  -9.622  1.00  0.00           C  
ATOM   1867  O   ASP A 117       3.474  -1.566  -9.734  1.00  0.00           O  
ATOM   1868  CB  ASP A 117       6.020  -2.294  -7.770  1.00  0.00           C  
ATOM   1869  CG  ASP A 117       6.786  -3.599  -7.394  1.00  0.00           C  
ATOM   1870  OD1 ASP A 117       6.874  -4.501  -8.237  1.00  0.00           O  
ATOM   1871  OD2 ASP A 117       7.244  -3.698  -6.283  1.00  0.00           O  
ATOM   1872  H   ASP A 117       7.816  -1.604  -9.503  1.00  0.00           H  
ATOM   1873  HA  ASP A 117       5.414  -3.176  -9.585  1.00  0.00           H  
ATOM   1874 1HB  ASP A 117       6.613  -1.429  -7.451  1.00  0.00           H  
ATOM   1875 2HB  ASP A 117       5.084  -2.278  -7.231  1.00  0.00           H  
ATOM   1876  N   GLY A 118       5.034   0.046  -9.850  1.00  0.00           N  
ATOM   1877  CA  GLY A 118       4.078   1.046 -10.279  1.00  0.00           C  
ATOM   1878  C   GLY A 118       3.448   0.565 -11.578  1.00  0.00           C  
ATOM   1879  O   GLY A 118       2.223   0.428 -11.678  1.00  0.00           O  
ATOM   1880  H   GLY A 118       6.005   0.324  -9.713  1.00  0.00           H  
ATOM   1881 1HA  GLY A 118       3.316   1.198  -9.517  1.00  0.00           H  
ATOM   1882 2HA  GLY A 118       4.589   1.997 -10.444  1.00  0.00           H  
ATOM   1883  N   ALA A 119       4.300   0.239 -12.555  1.00  0.00           N  
ATOM   1884  CA  ALA A 119       3.851  -0.216 -13.859  1.00  0.00           C  
ATOM   1885  C   ALA A 119       2.973  -1.468 -13.757  1.00  0.00           C  
ATOM   1886  O   ALA A 119       1.984  -1.592 -14.478  1.00  0.00           O  
ATOM   1887  CB  ALA A 119       5.055  -0.499 -14.744  1.00  0.00           C  
ATOM   1888  H   ALA A 119       5.301   0.360 -12.396  1.00  0.00           H  
ATOM   1889  HA  ALA A 119       3.259   0.583 -14.304  1.00  0.00           H  
ATOM   1890 1HB  ALA A 119       4.731  -0.813 -15.728  1.00  0.00           H  
ATOM   1891 2HB  ALA A 119       5.662   0.399 -14.834  1.00  0.00           H  
ATOM   1892 3HB  ALA A 119       5.653  -1.290 -14.302  1.00  0.00           H  
ATOM   1893  N   LYS A 120       3.280  -2.386 -12.838  1.00  0.00           N  
ATOM   1894  CA  LYS A 120       2.454  -3.585 -12.707  1.00  0.00           C  
ATOM   1895  C   LYS A 120       1.029  -3.224 -12.294  1.00  0.00           C  
ATOM   1896  O   LYS A 120       0.060  -3.773 -12.829  1.00  0.00           O  
ATOM   1897  CB  LYS A 120       3.034  -4.516 -11.640  1.00  0.00           C  
ATOM   1898  CG  LYS A 120       4.344  -5.218 -11.993  1.00  0.00           C  
ATOM   1899  CD  LYS A 120       4.874  -5.970 -10.768  1.00  0.00           C  
ATOM   1900  CE  LYS A 120       6.272  -6.514 -10.978  1.00  0.00           C  
ATOM   1901  NZ  LYS A 120       6.859  -6.992  -9.684  1.00  0.00           N  
ATOM   1902  H   LYS A 120       4.115  -2.271 -12.263  1.00  0.00           H  
ATOM   1903  HA  LYS A 120       2.419  -4.095 -13.668  1.00  0.00           H  
ATOM   1904 1HB  LYS A 120       3.208  -3.945 -10.729  1.00  0.00           H  
ATOM   1905 2HB  LYS A 120       2.300  -5.284 -11.400  1.00  0.00           H  
ATOM   1906 1HG  LYS A 120       4.165  -5.931 -12.796  1.00  0.00           H  
ATOM   1907 2HG  LYS A 120       5.076  -4.507 -12.328  1.00  0.00           H  
ATOM   1908 1HD  LYS A 120       4.881  -5.319  -9.900  1.00  0.00           H  
ATOM   1909 2HD  LYS A 120       4.211  -6.804 -10.555  1.00  0.00           H  
ATOM   1910 1HE  LYS A 120       6.233  -7.343 -11.680  1.00  0.00           H  
ATOM   1911 2HE  LYS A 120       6.910  -5.727 -11.388  1.00  0.00           H  
ATOM   1912 1HZ  LYS A 120       7.788  -7.343  -9.832  1.00  0.00           H  
ATOM   1913 2HZ  LYS A 120       6.899  -6.167  -9.034  1.00  0.00           H  
ATOM   1914 3HZ  LYS A 120       6.287  -7.712  -9.283  1.00  0.00           H  
ATOM   1915  N   LEU A 121       0.894  -2.267 -11.369  1.00  0.00           N  
ATOM   1916  CA  LEU A 121      -0.426  -1.881 -10.881  1.00  0.00           C  
ATOM   1917  C   LEU A 121      -1.194  -1.085 -11.933  1.00  0.00           C  
ATOM   1918  O   LEU A 121      -2.399  -1.286 -12.117  1.00  0.00           O  
ATOM   1919  CB  LEU A 121      -0.275  -1.054  -9.606  1.00  0.00           C  
ATOM   1920  CG  LEU A 121       0.306  -1.807  -8.389  1.00  0.00           C  
ATOM   1921  CD1 LEU A 121       0.505  -0.858  -7.308  1.00  0.00           C  
ATOM   1922  CD2 LEU A 121      -0.603  -2.877  -7.957  1.00  0.00           C  
ATOM   1923  H   LEU A 121       1.732  -1.835 -10.966  1.00  0.00           H  
ATOM   1924  HA  LEU A 121      -0.989  -2.785 -10.654  1.00  0.00           H  
ATOM   1925 1HB  LEU A 121       0.396  -0.219  -9.821  1.00  0.00           H  
ATOM   1926 2HB  LEU A 121      -1.244  -0.651  -9.326  1.00  0.00           H  
ATOM   1927  HG  LEU A 121       1.273  -2.231  -8.655  1.00  0.00           H  
ATOM   1928 1HD1 LEU A 121       0.931  -1.352  -6.439  1.00  0.00           H  
ATOM   1929 2HD1 LEU A 121       1.165  -0.094  -7.659  1.00  0.00           H  
ATOM   1930 3HD1 LEU A 121      -0.446  -0.438  -7.059  1.00  0.00           H  
ATOM   1931 1HD2 LEU A 121      -0.175  -3.384  -7.102  1.00  0.00           H  
ATOM   1932 2HD2 LEU A 121      -1.563  -2.440  -7.682  1.00  0.00           H  
ATOM   1933 3HD2 LEU A 121      -0.725  -3.580  -8.774  1.00  0.00           H  
ATOM   1934  N   TYR A 122      -0.492  -0.207 -12.660  1.00  0.00           N  
ATOM   1935  CA  TYR A 122      -1.143   0.570 -13.714  1.00  0.00           C  
ATOM   1936  C   TYR A 122      -1.567  -0.329 -14.861  1.00  0.00           C  
ATOM   1937  O   TYR A 122      -2.668  -0.180 -15.397  1.00  0.00           O  
ATOM   1938  CB  TYR A 122      -0.241   1.706 -14.214  1.00  0.00           C  
ATOM   1939  CG  TYR A 122      -0.284   2.967 -13.359  1.00  0.00           C  
ATOM   1940  CD1 TYR A 122       0.563   3.189 -12.301  1.00  0.00           C  
ATOM   1941  CD2 TYR A 122      -1.193   3.912 -13.685  1.00  0.00           C  
ATOM   1942  CE1 TYR A 122       0.481   4.363 -11.585  1.00  0.00           C  
ATOM   1943  CE2 TYR A 122      -1.292   5.077 -12.971  1.00  0.00           C  
ATOM   1944  CZ  TYR A 122      -0.452   5.302 -11.930  1.00  0.00           C  
ATOM   1945  OH  TYR A 122      -0.523   6.474 -11.255  1.00  0.00           O  
ATOM   1946  H   TYR A 122       0.503  -0.071 -12.462  1.00  0.00           H  
ATOM   1947  HA  TYR A 122      -2.045   1.019 -13.300  1.00  0.00           H  
ATOM   1948 1HB  TYR A 122       0.797   1.356 -14.247  1.00  0.00           H  
ATOM   1949 2HB  TYR A 122      -0.526   1.977 -15.230  1.00  0.00           H  
ATOM   1950  HD1 TYR A 122       1.300   2.469 -12.038  1.00  0.00           H  
ATOM   1951  HD2 TYR A 122      -1.830   3.728 -14.528  1.00  0.00           H  
ATOM   1952  HE1 TYR A 122       1.167   4.550 -10.757  1.00  0.00           H  
ATOM   1953  HE2 TYR A 122      -2.023   5.829 -13.247  1.00  0.00           H  
ATOM   1954  HH  TYR A 122       0.274   6.595 -10.682  1.00  0.00           H  
ATOM   1955  N   ARG A 123      -0.723  -1.301 -15.204  1.00  0.00           N  
ATOM   1956  CA  ARG A 123      -1.026  -2.230 -16.273  1.00  0.00           C  
ATOM   1957  C   ARG A 123      -2.257  -3.042 -15.956  1.00  0.00           C  
ATOM   1958  O   ARG A 123      -3.187  -3.099 -16.766  1.00  0.00           O  
ATOM   1959  CB  ARG A 123       0.146  -3.157 -16.515  1.00  0.00           C  
ATOM   1960  CG  ARG A 123      -0.004  -4.106 -17.666  1.00  0.00           C  
ATOM   1961  CD  ARG A 123       1.207  -4.942 -17.809  1.00  0.00           C  
ATOM   1962  NE  ARG A 123       2.385  -4.131 -18.105  1.00  0.00           N  
ATOM   1963  CZ  ARG A 123       2.716  -3.681 -19.330  1.00  0.00           C  
ATOM   1964  NH1 ARG A 123       1.957  -3.973 -20.368  1.00  0.00           N  
ATOM   1965  NH2 ARG A 123       3.800  -2.945 -19.492  1.00  0.00           N  
ATOM   1966  H   ARG A 123       0.176  -1.386 -14.736  1.00  0.00           H  
ATOM   1967  HA  ARG A 123      -1.226  -1.669 -17.177  1.00  0.00           H  
ATOM   1968 1HB  ARG A 123       1.035  -2.582 -16.686  1.00  0.00           H  
ATOM   1969 2HB  ARG A 123       0.321  -3.750 -15.616  1.00  0.00           H  
ATOM   1970 1HG  ARG A 123      -0.863  -4.762 -17.492  1.00  0.00           H  
ATOM   1971 2HG  ARG A 123      -0.154  -3.545 -18.588  1.00  0.00           H  
ATOM   1972 1HD  ARG A 123       1.386  -5.479 -16.877  1.00  0.00           H  
ATOM   1973 2HD  ARG A 123       1.065  -5.656 -18.621  1.00  0.00           H  
ATOM   1974  HE  ARG A 123       2.996  -3.879 -17.333  1.00  0.00           H  
ATOM   1975 1HH1 ARG A 123       1.126  -4.538 -20.245  1.00  0.00           H  
ATOM   1976 2HH1 ARG A 123       2.206  -3.636 -21.287  1.00  0.00           H  
ATOM   1977 1HH2 ARG A 123       4.407  -2.716 -18.685  1.00  0.00           H  
ATOM   1978 2HH2 ARG A 123       4.052  -2.609 -20.406  1.00  0.00           H  
ATOM   1979  N   GLU A 124      -2.307  -3.653 -14.771  1.00  0.00           N  
ATOM   1980  CA  GLU A 124      -3.497  -4.421 -14.471  1.00  0.00           C  
ATOM   1981  C   GLU A 124      -4.722  -3.514 -14.409  1.00  0.00           C  
ATOM   1982  O   GLU A 124      -5.776  -3.888 -14.910  1.00  0.00           O  
ATOM   1983  CB  GLU A 124      -3.344  -5.237 -13.185  1.00  0.00           C  
ATOM   1984  CG  GLU A 124      -2.409  -6.431 -13.274  1.00  0.00           C  
ATOM   1985  CD  GLU A 124      -2.325  -7.224 -11.968  1.00  0.00           C  
ATOM   1986  OE1 GLU A 124      -2.876  -6.788 -10.982  1.00  0.00           O  
ATOM   1987  OE2 GLU A 124      -1.719  -8.273 -11.972  1.00  0.00           O  
ATOM   1988  H   GLU A 124      -1.534  -3.597 -14.103  1.00  0.00           H  
ATOM   1989  HA  GLU A 124      -3.653  -5.131 -15.285  1.00  0.00           H  
ATOM   1990 1HB  GLU A 124      -2.905  -4.605 -12.430  1.00  0.00           H  
ATOM   1991 2HB  GLU A 124      -4.318  -5.574 -12.838  1.00  0.00           H  
ATOM   1992 1HG  GLU A 124      -2.752  -7.090 -14.071  1.00  0.00           H  
ATOM   1993 2HG  GLU A 124      -1.414  -6.069 -13.539  1.00  0.00           H  
ATOM   1994  N   ALA A 125      -4.600  -2.302 -13.852  1.00  0.00           N  
ATOM   1995  CA  ALA A 125      -5.763  -1.421 -13.795  1.00  0.00           C  
ATOM   1996  C   ALA A 125      -6.271  -1.108 -15.199  1.00  0.00           C  
ATOM   1997  O   ALA A 125      -7.474  -1.141 -15.466  1.00  0.00           O  
ATOM   1998  CB  ALA A 125      -5.412  -0.141 -13.057  1.00  0.00           C  
ATOM   1999  H   ALA A 125      -3.719  -1.997 -13.434  1.00  0.00           H  
ATOM   2000  HA  ALA A 125      -6.552  -1.935 -13.263  1.00  0.00           H  
ATOM   2001 1HB  ALA A 125      -6.279   0.505 -12.995  1.00  0.00           H  
ATOM   2002 2HB  ALA A 125      -5.073  -0.386 -12.051  1.00  0.00           H  
ATOM   2003 3HB  ALA A 125      -4.615   0.374 -13.587  1.00  0.00           H  
ATOM   2004  N   LEU A 126      -5.347  -0.896 -16.128  1.00  0.00           N  
ATOM   2005  CA  LEU A 126      -5.699  -0.591 -17.500  1.00  0.00           C  
ATOM   2006  C   LEU A 126      -6.488  -1.752 -18.112  1.00  0.00           C  
ATOM   2007  O   LEU A 126      -7.520  -1.539 -18.764  1.00  0.00           O  
ATOM   2008  CB  LEU A 126      -4.414  -0.315 -18.293  1.00  0.00           C  
ATOM   2009  CG  LEU A 126      -4.560   0.016 -19.757  1.00  0.00           C  
ATOM   2010  CD1 LEU A 126      -5.366   1.295 -19.898  1.00  0.00           C  
ATOM   2011  CD2 LEU A 126      -3.162   0.167 -20.358  1.00  0.00           C  
ATOM   2012  H   LEU A 126      -4.361  -0.891 -15.866  1.00  0.00           H  
ATOM   2013  HA  LEU A 126      -6.321   0.301 -17.509  1.00  0.00           H  
ATOM   2014 1HB  LEU A 126      -3.891   0.514 -17.817  1.00  0.00           H  
ATOM   2015 2HB  LEU A 126      -3.777  -1.190 -18.226  1.00  0.00           H  
ATOM   2016  HG  LEU A 126      -5.096  -0.786 -20.268  1.00  0.00           H  
ATOM   2017 1HD1 LEU A 126      -5.478   1.549 -20.954  1.00  0.00           H  
ATOM   2018 2HD1 LEU A 126      -6.350   1.161 -19.453  1.00  0.00           H  
ATOM   2019 3HD1 LEU A 126      -4.845   2.096 -19.394  1.00  0.00           H  
ATOM   2020 1HD2 LEU A 126      -3.240   0.412 -21.420  1.00  0.00           H  
ATOM   2021 2HD2 LEU A 126      -2.642   0.960 -19.837  1.00  0.00           H  
ATOM   2022 3HD2 LEU A 126      -2.612  -0.766 -20.236  1.00  0.00           H  
ATOM   2023  N   GLU A 127      -5.991  -2.983 -17.922  1.00  0.00           N  
ATOM   2024  CA  GLU A 127      -6.666  -4.164 -18.461  1.00  0.00           C  
ATOM   2025  C   GLU A 127      -8.027  -4.426 -17.790  1.00  0.00           C  
ATOM   2026  O   GLU A 127      -9.003  -4.746 -18.462  1.00  0.00           O  
ATOM   2027  CB  GLU A 127      -5.769  -5.403 -18.328  1.00  0.00           C  
ATOM   2028  CG  GLU A 127      -4.518  -5.385 -19.233  1.00  0.00           C  
ATOM   2029  CD  GLU A 127      -3.641  -6.628 -19.098  1.00  0.00           C  
ATOM   2030  OE1 GLU A 127      -3.942  -7.471 -18.283  1.00  0.00           O  
ATOM   2031  OE2 GLU A 127      -2.666  -6.722 -19.814  1.00  0.00           O  
ATOM   2032  H   GLU A 127      -5.125  -3.090 -17.387  1.00  0.00           H  
ATOM   2033  HA  GLU A 127      -6.847  -3.991 -19.521  1.00  0.00           H  
ATOM   2034 1HB  GLU A 127      -5.428  -5.486 -17.292  1.00  0.00           H  
ATOM   2035 2HB  GLU A 127      -6.344  -6.298 -18.557  1.00  0.00           H  
ATOM   2036 1HG  GLU A 127      -4.836  -5.289 -20.269  1.00  0.00           H  
ATOM   2037 2HG  GLU A 127      -3.926  -4.503 -18.981  1.00  0.00           H  
ATOM   2038  N   LEU A 128      -8.113  -4.220 -16.477  1.00  0.00           N  
ATOM   2039  CA  LEU A 128      -9.339  -4.446 -15.704  1.00  0.00           C  
ATOM   2040  C   LEU A 128     -10.481  -3.543 -16.143  1.00  0.00           C  
ATOM   2041  O   LEU A 128     -11.643  -3.946 -16.147  1.00  0.00           O  
ATOM   2042  CB  LEU A 128      -9.031  -4.239 -14.233  1.00  0.00           C  
ATOM   2043  CG  LEU A 128      -8.183  -5.311 -13.586  1.00  0.00           C  
ATOM   2044  CD1 LEU A 128      -7.754  -4.831 -12.266  1.00  0.00           C  
ATOM   2045  CD2 LEU A 128      -8.997  -6.539 -13.435  1.00  0.00           C  
ATOM   2046  H   LEU A 128      -7.273  -3.939 -15.973  1.00  0.00           H  
ATOM   2047  HA  LEU A 128      -9.646  -5.480 -15.850  1.00  0.00           H  
ATOM   2048 1HB  LEU A 128      -8.471  -3.321 -14.155  1.00  0.00           H  
ATOM   2049 2HB  LEU A 128      -9.964  -4.141 -13.672  1.00  0.00           H  
ATOM   2050  HG  LEU A 128      -7.317  -5.531 -14.191  1.00  0.00           H  
ATOM   2051 1HD1 LEU A 128      -7.154  -5.589 -11.768  1.00  0.00           H  
ATOM   2052 2HD1 LEU A 128      -7.179  -3.944 -12.403  1.00  0.00           H  
ATOM   2053 3HD1 LEU A 128      -8.619  -4.614 -11.688  1.00  0.00           H  
ATOM   2054 1HD2 LEU A 128      -8.409  -7.317 -12.955  1.00  0.00           H  
ATOM   2055 2HD2 LEU A 128      -9.855  -6.309 -12.822  1.00  0.00           H  
ATOM   2056 3HD2 LEU A 128      -9.331  -6.890 -14.412  1.00  0.00           H  
ATOM   2057  N   LEU A 129     -10.134  -2.333 -16.553  1.00  0.00           N  
ATOM   2058  CA  LEU A 129     -11.077  -1.330 -17.027  1.00  0.00           C  
ATOM   2059  C   LEU A 129     -11.438  -1.461 -18.508  1.00  0.00           C  
ATOM   2060  O   LEU A 129     -12.212  -0.639 -19.017  1.00  0.00           O  
ATOM   2061  CB  LEU A 129     -10.446   0.037 -16.838  1.00  0.00           C  
ATOM   2062  CG  LEU A 129     -10.199   0.444 -15.446  1.00  0.00           C  
ATOM   2063  CD1 LEU A 129      -9.385   1.650 -15.470  1.00  0.00           C  
ATOM   2064  CD2 LEU A 129     -11.501   0.698 -14.743  1.00  0.00           C  
ATOM   2065  H   LEU A 129      -9.149  -2.066 -16.488  1.00  0.00           H  
ATOM   2066  HA  LEU A 129     -11.987  -1.410 -16.436  1.00  0.00           H  
ATOM   2067 1HB  LEU A 129      -9.478   0.027 -17.346  1.00  0.00           H  
ATOM   2068 2HB  LEU A 129     -11.078   0.787 -17.305  1.00  0.00           H  
ATOM   2069  HG  LEU A 129      -9.665  -0.329 -14.938  1.00  0.00           H  
ATOM   2070 1HD1 LEU A 129      -9.166   1.961 -14.455  1.00  0.00           H  
ATOM   2071 2HD1 LEU A 129      -8.469   1.407 -15.988  1.00  0.00           H  
ATOM   2072 3HD1 LEU A 129      -9.912   2.434 -16.003  1.00  0.00           H  
ATOM   2073 1HD2 LEU A 129     -11.298   0.999 -13.724  1.00  0.00           H  
ATOM   2074 2HD2 LEU A 129     -12.051   1.487 -15.254  1.00  0.00           H  
ATOM   2075 3HD2 LEU A 129     -12.079  -0.208 -14.746  1.00  0.00           H  
ATOM   2076  N   SER A 130     -10.840  -2.432 -19.211  1.00  0.00           N  
ATOM   2077  CA  SER A 130     -11.030  -2.577 -20.648  1.00  0.00           C  
ATOM   2078  C   SER A 130     -11.939  -3.755 -21.005  1.00  0.00           C  
ATOM   2079  O   SER A 130     -13.144  -3.572 -21.185  1.00  0.00           O  
ATOM   2080  OXT SER A 130     -11.416  -4.766 -21.473  1.00  0.00           O  
ATOM   2081  CB  SER A 130      -9.673  -2.753 -21.314  1.00  0.00           C  
ATOM   2082  OG  SER A 130      -8.861  -1.608 -21.146  1.00  0.00           O  
ATOM   2083  H   SER A 130     -10.227  -3.105 -18.746  1.00  0.00           H  
ATOM   2084  HA  SER A 130     -11.490  -1.666 -21.029  1.00  0.00           H  
ATOM   2085 1HB  SER A 130      -9.168  -3.623 -20.894  1.00  0.00           H  
ATOM   2086 2HB  SER A 130      -9.820  -2.940 -22.375  1.00  0.00           H  
ATOM   2087  HG  SER A 130      -8.450  -1.677 -20.242  1.00  0.00           H  
TER                                                                             
# All scores below are weighted scores, not raw scores.
#BEGIN_POSE_ENERGIES_TABLE ./short_relax/dife_inp_1_unrelaxedRF.pdb
label fa_atr fa_rep fa_sol fa_intra_rep fa_intra_sol_xover4 lk_ball_wtd fa_elec hbond_sr_bb hbond_lr_bb hbond_bb_sc hbond_sc dslf_fa13 omega fa_dun p_aa_pp yhh_planarity ref rama_prepro cart_bonded total
weights 1 0.55 1 0.005 1 1 1 1 1 1 1 1.25 0.4 0.7 0.6 0.625 1 0.45 0.5 NA
pose -830.615 73.1159 597.53 1.47379 32.6246 -22.6701 -309.504 -122.416 -1.90088 -10.6794 -38.0021 0 2.19401 175.717 -25.3512 0.08112 -27.718 -23.8074 53.6403 -476.288
GLU:NtermProteinFull_1 -3.49367 0.45229 3.83581 0.00625 0.41663 0.02619 -3.20638 0 0 -0.54888 0 0 0.01082 2.48963 0 0 -2.72453 0 0.10857 -2.62728
GLU_2 -6.11137 0.8079 5.18203 0.02021 1.29068 -0.46268 -3.57857 0 0 -0.54888 0 0 0.06713 3.29238 -0.3217 0 -2.72453 -0.29663 0.23457 -3.14947
GLU_3 -4.56637 0.4918 4.50778 0.01142 0.40044 0.06751 -2.28578 0 0 0 -1.15297 0 -0.04548 2.9798 -0.21789 0 -2.72453 -0.53911 0.26691 -2.80648
GLU_4 -5.47934 0.59615 4.2877 0.00592 0.71517 -0.28905 -1.56398 0 0 0 0 0 -0.01531 2.75964 -0.32379 0 -2.72453 -0.4698 0.2827 -2.21853
ALA_5 -7.22316 1.05813 2.45642 0.0015 0 0.00804 -1.24287 0 0 0 0 0 -0.02152 0 -0.22468 0 1.32468 -0.38722 0.30264 -3.94804
ARG_6 -7.14492 0.4328 5.50307 0.01142 0.28574 -0.38069 -1.85957 0 0 0 0 0 -0.02343 2.15789 -0.04664 0 -0.09474 -0.29905 0.26267 -1.19544
ARG_7 -6.12033 0.28551 6.26492 0.01168 0.31861 0.10123 -3.87846 0 0 0 -1.15297 0 0.04685 1.94154 -0.13833 0 -0.09474 -0.36969 0.33298 -2.45122
LEU_8 -9.84457 1.23695 3.92793 0.02011 0.07177 0.06607 -2.44604 0 0 0 0 0 -0.01683 0.22308 -0.2801 0 1.66147 -0.38276 0.57625 -5.18669
LEU_9 -9.66285 1.44186 1.5748 0.07716 0.09513 -0.23387 -1.71675 0 0 0 0 0 0.26314 0.18423 -0.29485 0 1.66147 -0.27828 0.93088 -5.95794
GLU_10 -5.68166 0.34589 4.7695 0.00471 0.22482 -0.29962 -1.69795 0 0 0 0 0 0.12071 2.51349 -0.26213 0 -2.72453 -0.38324 0.73421 -2.33578
ARG_11 -6.66706 0.52787 4.68169 0.01369 0.33859 -0.39598 -1.73917 0 0 0 0 0 0.02984 2.08871 -0.1212 0 -0.09474 -0.46955 0.23442 -1.5729
ALA_12 -6.82459 0.70365 3.43135 0.0014 0 -0.09502 -1.73031 0 0 0 0 0 -0.01576 0 -0.30061 0 1.32468 -0.45295 0.19549 -3.76265
ALA_13 -5.49029 0.70477 3.82712 0.00142 0 -0.24176 -1.97097 0 0 0 0 0 0.01151 0 -0.29585 0 1.32468 -0.46703 0.23608 -2.36032
GLU_14 -4.5061 0.36542 4.21013 0.00509 0.23469 -0.14104 -1.58255 0 0 0 0 0 -0.0176 2.52131 -0.2482 0 -2.72453 -0.46989 0.24514 -2.10813
LEU_15 -7.02422 0.57181 3.68925 0.01978 0.08043 -0.08485 -2.06365 0 0 0 0 0 -0.01615 0.24662 -0.2837 0 1.66147 -0.38425 0.285 -3.30247
GLU_16 -8.625 0.66508 8.8194 0.00622 0.27485 -0.40604 -3.44515 0 0 0 -0.66821 0 0.02524 2.62187 -0.24608 0 -2.72453 -0.3834 0.3129 -3.77284
LEU_17 -5.05045 0.26423 4.02093 0.02491 0.07717 -0.34113 -1.81685 0 0 0 0 0 0.10098 0.18876 -0.28863 0 1.66147 -0.39808 0.31137 -1.24532
VAL_18 -5.81446 0.49769 3.67151 0.02566 0.05434 -0.24133 -2.05068 0 0 0 0 0 -0.05826 -0.01532 -0.3493 0 2.64269 -0.16567 0.24916 -1.55398
ALA_19 -6.68661 0.59889 3.45399 0.00159 0 -0.23735 -2.30544 0 0 0 0 0 -0.0108 0 -0.31565 0 1.32468 -0.2478 0.23669 -4.18782
ILE_20 -8.99052 0.78601 4.70037 0.0256 0.07056 -0.47756 -2.19401 0 0 0 0 0 -0.04203 0.1115 -0.44475 0 2.30374 -0.20126 0.28311 -4.06925
ASN_21 -4.89189 0.14757 4.79208 0.00782 0.26586 -0.47432 -2.24506 0 0 0 0 0 0.00213 1.04965 0.31151 0 -1.34026 0.0441 0.23728 -2.09353
GLN_22 -6.97987 0.45294 5.34833 0.0117 0.70702 -0.11496 -3.47884 0 0 0 -1.11723 0 0.16438 2.33665 -0.17697 0 -1.45095 -0.10584 0.24005 -4.16359
TYR_23 -12.3255 1.67199 5.65194 0.02958 0.21815 -0.16205 -3.52369 0 0 0 -0.50618 0 -0.01148 2.40071 0.11806 0.00069 0.58223 -0.2111 0.56156 -5.50509
ARG_24 -5.97287 0.25959 5.18998 0.01156 0.19433 -0.34168 -1.76984 0 0 0 0 0 0.02576 1.6273 -0.02739 0 -0.09474 -0.19142 0.53116 -0.55827
ARG_25 -6.35677 0.26104 7.50824 0.01342 0.53205 -0.04656 -4.31847 0 0 0 -1.67777 0 0.00518 1.50501 0.02639 0 -0.09474 0.03695 0.34019 -2.26585
ALA_26 -6.11339 0.57483 2.76891 0.00157 0 -0.27911 -2.27193 0 0 0 0 0 -0.02622 0 -0.30867 0 1.32468 -0.11265 0.37205 -4.06993
ALA_27 -6.5359 0.60875 3.45705 0.00192 0 -0.06382 -2.04583 0 0 0 0 0 -0.03247 0 -0.18201 0 1.32468 -0.37636 0.31743 -3.52655
GLU_28 -4.97076 0.28001 5.29204 0.01238 0.91553 -0.12029 -2.75514 0 0 0 -0.71063 0 0.00664 2.82345 -0.2634 0 -2.72453 -0.24348 0.45841 -1.99978
GLU_29 -5.18253 0.24481 6.27063 0.00571 0.25608 -0.22423 -2.9131 0 0 0 -0.56054 0 0.08172 2.71805 -0.22852 0 -2.72453 -0.31905 0.38605 -2.18945
ALA_30 -6.4094 0.53273 2.78933 0.00146 0 -0.10781 -2.2822 0 0 0 0 0 -0.00603 0 -0.19107 0 1.32468 -0.38115 0.2057 -4.52376
ALA_31 -5.12127 0.37156 3.31365 0.0015 0 -0.16367 -1.53833 0 0 0 0 0 0.02065 0 -0.25199 0 1.32468 -0.38278 0.19274 -2.23327
GLU_32 -3.91254 0.26159 3.85006 0.00439 0.21582 -0.19356 -0.92535 0 0 0 0 0 0.06335 2.5807 -0.28059 0 -2.72453 -0.47141 0.2362 -1.29587
ARG_33 -6.26168 0.4691 5.67043 0.0201 0.48256 0.04836 -4.21626 0 0 0 -1.05713 0 -0.00713 2.49821 -0.11807 0 -0.09474 -0.40078 0.4379 -2.52914
ALA_34 -5.69554 0.57574 3.23102 0.00156 0 -0.13602 -1.88689 0 0 0 0 0 -0.01422 0 -0.3667 0 1.32468 -0.41891 0.40664 -2.97862
ALA_35 -2.59265 0.31552 2.12161 0.00152 0 -0.07934 -0.86865 0 0 0 0 0 -0.09149 0 -0.22001 0 1.32468 -0.61653 0.20584 -0.4995
GLU_36 -2.36577 0.21379 2.43207 0.00596 0.30859 -0.19368 -0.49959 0 0 0 0 0 -0.05963 2.38577 -0.0273 0 -2.72453 -0.56007 0.16026 -0.92414
GLY_37 -1.87088 0.15995 2.25192 5e-05 0 -0.10346 -1.10818 0 0 0 0 0 -0.14907 0 -1.51002 0 0.79816 -0.33049 0.28913 -1.57287
ASP_38 -6.37262 0.49642 7.60313 0.0105 0.81394 0.1608 -6.36433 0 0 -0.85084 -1.05713 0 0.00595 1.55653 -0.83865 0 -2.14574 -0.21435 0.5073 -6.68911
GLU_39 -3.97286 0.15923 4.78987 0.00781 0.80842 0.05295 -2.48663 0 0 0 -0.58165 0 -0.06889 3.14813 -0.31985 0 -2.72453 -0.4398 0.57753 -1.05028
GLU_40 -5.81502 0.44311 4.95307 0.00501 0.22911 -0.22579 -1.89689 0 0 -0.29851 0 0 0.16979 2.67062 -0.20469 0 -2.72453 -0.39449 0.53012 -2.55909
ALA_41 -6.91759 0.7233 3.596 0.00151 0 -0.3236 -2.39372 0 0 -0.55233 0 0 0.02033 0 -0.30706 0 1.32468 -0.35311 0.35716 -4.82442
ARG_42 -6.07529 0.52752 5.95359 0.01658 0.64946 -0.11002 -3.17217 0 0 0 -0.58165 0 0.10553 1.45372 -0.00841 0 -0.09474 -0.21621 0.30409 -1.248
GLU_43 -5.89558 0.37863 5.48141 0.00877 0.35586 -0.15859 -2.99602 0 0 0 -0.77625 0 -0.03103 2.92522 -0.15315 0 -2.72453 -0.12044 0.35207 -3.35363
LEU_44 -9.40503 1.30293 3.05512 0.02799 0.08346 -0.32482 -1.90547 0 0 0 0 0 -0.01651 0.31934 -0.25809 0 1.66147 -0.32823 0.40826 -5.37958
ALA_45 -6.58216 0.40654 3.58264 0.00143 0 -0.102 -2.4289 0 0 0 0 0 0.02421 0 -0.20782 0 1.32468 -0.29473 0.30132 -3.97478
GLU_46 -5.32259 0.20534 5.62402 0.00811 0.33016 0.06087 -3.75746 0 0 0 -1.19658 0 -0.01885 2.77385 -0.10144 0 -2.72453 -0.28069 0.15733 -4.24248
VAL_47 -7.89186 0.76526 4.08936 0.02418 0.05395 -0.34946 -2.14958 0 0 0 0 0 -0.05209 -0.02594 -0.30615 0 2.64269 -0.16876 0.22158 -3.14681
PHE_48 -12.6901 1.86083 3.3226 0.02844 0.20584 -0.28656 -2.38779 0 0 0 0 0 0.00563 2.81409 0.03234 0 1.21829 -0.15074 0.35108 -5.67605
ARG_49 -6.58262 0.50679 5.86164 0.01292 0.20291 -0.33404 -3.16675 0 0 0 -0.71063 0 0.01664 1.76461 -0.04231 0 -0.09474 -0.16989 0.46902 -2.26647
ARG_50 -5.29857 0.1652 5.60194 0.01098 0.3068 0.0335 -3.24639 0 0 0 -1.19658 0 -0.00216 1.96815 -0.08687 0 -0.09474 -0.25138 0.42449 -1.66564
GLU_51 -8.12173 0.92722 7.64266 0.01105 0.78567 0.09704 -3.34683 0 0 0 -0.5951 0 0.06223 3.18024 -0.33613 0 -2.72453 -0.40261 0.58461 -2.2362
SER_52 -6.46981 0.53673 5.61243 0.00199 0.06959 -0.2297 -1.93852 0 0 0 0 0 -0.02076 0.66255 0.3353 0 -0.28969 -0.1366 0.58833 -1.27816
ILE_53 -5.82313 0.52005 4.54346 0.02981 0.07208 -0.3133 -1.55306 0 0 0 0 0 -0.00152 0.06389 -0.43374 0 2.30374 0.12446 0.31748 -0.14977
ASP_54 -5.946 0.31518 6.83835 0.00556 0.31117 -0.03111 -4.17516 0 0 0 -0.47508 0 0.01326 1.48825 0.03694 0 -2.14574 -0.15291 0.43028 -3.48704
GLU_55 -8.06081 0.62377 7.3667 0.01346 1.04122 -0.38165 -1.65098 0 0 0 0 0 0.0732 3.00334 -0.26834 0 -2.72453 -0.40192 0.39648 -0.97006
MET_56 -7.14396 0.52861 4.49535 0.00616 0.07191 -0.07215 -1.83808 0 0 0 0 0 0.11606 1.37317 -0.06774 0 1.65735 -0.29032 0.31789 -0.84574
LYS_57 -6.05395 0.52109 6.30295 0.0076 0.11351 0.16397 -4.4244 0 0 0 -0.47508 0 -0.00895 1.39543 -0.00505 0 -0.71458 -0.27927 0.50735 -2.94939
HIS_58 -9.36685 0.59685 7.76784 0.00893 0.33846 -0.5529 -2.38465 0 0 0 -1.12312 0 -0.0054 2.26529 0.04766 0 -0.30065 -0.28947 0.45896 -2.53905
ALA_59 -5.34578 0.4289 4.32433 0.00144 0 -0.21948 -2.50412 0 0 0 0 0 0.02182 0 -0.24044 0 1.32468 -0.27546 0.26317 -2.22093
GLU_60 -4.92865 0.2509 5.50658 0.00709 0.74421 -0.05413 -2.77678 0 0 0 -0.79916 0 0.07767 2.84062 -0.29912 0 -2.72453 -0.39487 0.255 -2.29516
ARG_61 -6.87807 0.56424 6.06104 0.00931 0.17257 -0.23411 -2.74959 0 0 0 -0.34633 0 -0.0286 1.57493 -0.09406 0 -0.09474 -0.40786 0.42336 -2.02791
LEU_62 -9.99115 1.2919 3.96882 0.0345 0.24075 0.04324 -2.5484 0 0 0 0 0 -0.0059 0.81183 -0.2593 0 1.66147 -0.29909 0.56371 -4.48761
ARG_63 -5.21994 0.27137 5.47854 0.01031 0.31054 0.14352 -3.47788 0 0 0 -0.79916 0 0.13583 2.15054 -0.11938 0 -0.09474 -0.29817 0.45656 -1.05206
GLU_64 -5.25626 0.32611 5.34477 0.00862 0.34982 0.13493 -3.22952 0 0 0 -1.16813 0 -0.03088 2.92222 -0.15354 0 -2.72453 -0.36242 0.30413 -3.53466
LEU_65 -8.16268 0.96158 2.68084 0.02099 0.07385 -0.21235 -1.41137 0 0 0 0 0 -0.00357 0.35148 -0.26156 0 1.66147 -0.29885 0.37705 -4.22312
LEU_66 -7.33875 0.48834 2.88857 0.02132 0.08114 -0.35346 -1.33602 0 0 0 0 0 0.14689 0.18362 -0.2979 0 1.66147 -0.28075 0.37704 -3.7585
ALA_67 -2.76534 0.18865 2.34865 0.00139 0 -0.05534 -0.69683 0 0 0 0 0 0.07785 0 -0.28759 0 1.32468 -0.39594 0.21168 -0.04813
ARG_68 -5.73865 0.30189 6.56572 0.00858 0.28248 0.2171 -5.55155 0 0 0 -1.62139 0 0.15373 1.85874 -0.12753 0 -0.09474 -0.40255 0.44976 -3.69842
GLY_69 -3.27865 0.21928 2.60909 3e-05 0 -0.23427 -0.26782 0 0 0 0 0 -0.18756 0 -1.3278 0 0.79816 -0.21797 0.44485 -1.44268
LEU_70 -6.24502 0.67774 1.49446 0.02616 0.11788 -0.12328 -1.00631 0 0 -0.57779 0 0 -0.05291 0.08115 0.09011 0 1.66147 -0.11476 0.30716 -3.66394
SER_71 -4.51044 0.85041 5.54771 0.00271 0.06597 -0.12365 -3.533 0 0 -0.92119 0 0 -0.07056 0.48407 0.07849 0 -0.28969 -0.22257 1.04697 -1.59477
PRO_72 -3.48942 0.45554 1.97584 0.00249 0.0461 -0.12546 0.51987 0 0 0 0 0 -0.11441 0.45967 -0.40167 0 -1.64321 -0.38215 0.95302 -1.74378
GLU_73 -2.60258 0.25972 2.65604 0.00585 0.2761 -0.29823 -0.30867 0 0 -0.92119 0 0 -0.03967 2.41261 -0.2071 0 -2.72453 -0.38071 0.26601 -1.60637
ASP_74 -6.1007 0.67756 6.81804 0.00301 0.29496 -0.0241 -4.87678 0 0 0 -0.45326 0 -0.04496 1.526 -0.18913 0 -2.14574 -0.19605 0.25578 -4.45537
ARG_75 -8.52152 1.01442 7.32913 0.00953 0.18027 -0.59544 -3.39101 0 0 -0.57779 0 0 0.18278 2.27934 -0.22677 0 -0.09474 5.09514 1.6023 4.28564
PRO_76 -4.91201 0.66042 3.38875 0.00232 0.034 -0.49116 -1.02461 0 0 0 0 0 -0.12728 0.08872 0.04448 0 -1.64321 5.10014 1.70728 2.82784
GLU_77 -5.09184 0.29999 5.37254 0.00684 0.77065 0.19145 -3.40544 0 0 0 -0.92546 0 0.21036 2.76591 -0.2326 0 -2.72453 -0.1192 0.34184 -2.5395
LEU_78 -8.73235 1.44604 2.34226 0.01572 0.14071 -0.07089 -1.73619 0 0 0 0 0 0.0164 0.39425 -0.18539 0 1.66147 -0.04116 0.43658 -4.31255
ARG_79 -8.57341 0.51749 6.50887 0.01407 0.44469 -0.40613 -2.74686 0 0 -0.3084 0 0 0.08089 1.73323 -0.10588 0 -0.09474 -0.12738 0.58632 -2.47724
ARG_80 -6.3039 0.32233 7.79124 0.01527 0.61172 0.06888 -4.40736 0 0 0 -1.55884 0 0.00518 1.4788 -0.00713 0 -0.09474 -0.05864 0.45702 -1.68017
ALA_81 -5.67861 0.33596 3.77835 0.00175 0 -0.28011 -2.23198 0 0 0 0 0 -0.04884 0 -0.29789 0 1.32468 -0.12584 0.3209 -2.90164
LEU_82 -10.4575 1.65301 2.06687 0.03119 0.08252 -0.13897 -2.36172 0 0 0 0 0 0.06969 0.26627 -0.27423 0 1.66147 -0.38784 0.44186 -7.34741
GLU_83 -6.41069 0.36948 5.63396 0.00837 0.34761 0.05219 -3.58112 0 0 0 -1.182 0 -0.02312 2.9579 -0.1738 0 -2.72453 -0.28416 0.47478 -4.53514
GLU_84 -5.70209 0.18514 6.83446 0.00595 0.26656 -0.31814 -2.53982 0 0 0 -0.63338 0 -0.00095 2.65914 -0.18213 0 -2.72453 -0.35807 0.2503 -2.25754
ILE_85 -9.88182 0.68028 4.72825 0.02921 0.07325 -0.52055 -2.00836 0 0 0 0 0 -0.02618 0.11125 -0.44189 0 2.30374 -0.21965 0.26704 -4.90544
LEU_86 -9.5151 0.76656 4.77576 0.02524 0.17379 -0.15357 -1.75877 0 0 0 0 0 -0.00557 0.35245 -0.15831 0 1.66147 0.10669 0.33596 -3.39341
ARG_87 -5.12314 0.21988 5.45861 0.01184 0.31615 0.02675 -3.53581 0 0 0 -1.182 0 0.05142 1.98171 -0.09985 0 -0.09474 -0.08677 0.45063 -1.60532
ASP_88 -5.90679 0.45775 6.67938 0.00239 0.23735 -0.1766 -3.61081 0 0 0 -1.46945 0 -0.03412 1.31722 0.26104 0 -2.14574 -0.28402 0.64223 -4.03016
GLU_89 -9.32771 0.41676 9.16355 0.00656 0.27795 -0.37967 -2.67935 0 0 0 0 0 0.04987 2.99882 -0.26745 0 -2.72453 -0.32927 0.53392 -2.26055
GLU_90 -5.29243 0.17003 5.11107 0.0058 0.71518 0.07783 -3.0834 0 0 0 -0.76213 0 0.07187 3.47264 -0.29652 0 -2.72453 -0.5006 0.3537 -2.68148
GLY_91 -3.20067 0.23862 3.52931 0.00012 0 -0.18441 -1.80577 0 0 0 0 0 -0.04688 0 0.40825 0 0.79816 0.15809 0.22675 0.12158
HIS_D_92 -8.19713 0.63965 7.93052 0.00295 0.34597 -0.23922 -3.7741 0 0 0 -0.5951 0 -0.00288 2.36883 0.0669 0 -0.30065 0.31148 0.30796 -1.1348
ALA_93 -6.23334 0.53031 3.38052 0.00174 0 0.03545 -2.31453 0 0 0 0 0 0.05255 0 -0.26257 0 1.32468 -0.29644 0.39481 -3.38681
ARG_94 -5.12965 0.37008 5.56259 0.01389 0.30335 -0.31024 -3.0022 0 0 0 -0.45243 0 -0.01759 2.11533 -0.04295 0 -0.09474 -0.27974 0.2848 -0.67951
ARG_95 -6.91596 0.42731 5.28731 0.02382 0.67678 -0.24206 -2.82155 0 0 0 -0.77625 0 -0.03087 3.08441 -0.11793 0 -0.09474 -0.27968 0.41351 -1.36591
TYR_96 -12.9034 2.03344 5.1951 0.05452 0.32815 -0.28289 -2.6726 0 0 0 0 0 0.11914 2.08268 0.05479 0.0442 0.58223 -0.25858 1.04106 -4.58212
ALA_97 -4.49059 0.23751 3.43102 0.00142 0 -0.05112 -1.58314 0 0 0 0 0 2e-05 0 -0.22311 0 1.32468 -0.25193 0.86547 -0.73977
GLU_98 -5.46863 0.32708 6.01616 0.00524 0.24827 -0.38051 -3.36618 0 0 0 -0.45243 0 0.00893 2.54364 -0.21694 0 -2.72453 -0.40671 0.18809 -3.67852
LEU_99 -9.17908 0.78701 3.1275 0.01573 0.07151 -0.25141 -2.30432 0 0 0 0 0 0.0701 0.25929 -0.30109 0 1.66147 -0.34639 0.32666 -6.06303
ALA_100 -6.44469 0.56521 3.64469 0.00152 0 -0.50607 -1.78603 0 0 0 0 0 0.01192 0 -0.34775 0 1.32468 -0.44879 0.31189 -3.67342
GLU_101 -3.8438 0.17168 4.54306 0.00574 0.65145 -0.07866 -1.68775 0 0 0 -0.87045 0 -0.0388 2.70654 -0.06861 0 -2.72453 -0.1835 0.23707 -1.18056
GLU_102 -3.68526 0.2506 3.07324 0.00861 0.35561 -0.20225 -0.56115 0 0 0 0 0 -0.00764 2.80736 -0.12583 0 -2.72453 0.0115 0.21892 -0.58081
PHE_103 -7.5902 0.6594 2.9366 0.03793 0.26005 -0.486 -0.86957 0 0 0 0 0 -0.03734 3.11135 -0.16205 0 1.21829 -0.16893 0.17961 -0.91088
GLY_104 -2.45012 0.38233 2.2245 0.0001 0 -0.01607 -0.52446 0 0 0 0 0 -0.01189 0 -1.2639 0 0.79816 -0.46957 0.21809 -1.11283
SER_105 -5.7008 0.73946 5.81936 0.00452 0.0913 -0.14594 -2.8595 0 0 -1.71352 -0.44325 0 0.50309 0.43504 0.3769 0 -0.28969 -0.28035 1.16806 -2.29534
PRO_106 -3.87257 0.53719 3.02495 0.00276 0.03919 -0.27916 -0.70079 0 0 0 0 0 -0.11155 0.50875 -0.32168 0 -1.64321 -0.08607 1.3511 -1.5511
GLU_107 -6.32674 0.68717 5.4653 0.00593 0.93217 -0.46323 -2.05634 0 0 -0.52232 -0.44325 0 0.11381 3.86207 -0.11546 0 -2.72453 -0.18991 0.60111 -1.17422
ALA_108 -7.34675 0.51048 2.79557 0.0015 0 -0.16284 -1.59866 0 0 -1.1912 0 0 -0.04301 0 -0.2485 0 1.32468 -0.17115 0.41098 -5.7189
ARG_109 -6.58222 0.39543 5.8331 0.0172 0.59098 -0.23218 -3.43271 0 0 0 -0.87045 0 0.03055 2.46174 -0.04785 0 -0.09474 -0.34554 0.37328 -1.90342
GLU_110 -5.04672 0.21652 4.26093 0.0082 0.99045 -0.25077 -1.87799 0 0 0 0 0 -0.01046 2.8764 -0.23157 0 -2.72453 -0.3241 0.35603 -1.75762
LEU_111 -10.1324 1.19875 2.87841 0.02319 0.07932 -0.28908 -1.69509 0 0 0 0 0 0.08221 0.28207 -0.28673 0 1.66147 -0.33763 0.49815 -6.0374
ALA_112 -6.38678 0.58358 3.57669 0.00145 0 -0.04608 -2.05297 0 0 0 0 0 -0.02056 0 -0.19644 0 1.32468 -0.29333 0.52438 -2.98537
ALA_113 -4.49471 0.24782 3.9595 0.00147 0 -0.22314 -1.53872 0 0 0 0 0 0.01414 0 -0.20796 0 1.32468 -0.306 0.1849 -1.03802
LEU_114 -7.41141 0.44718 3.14522 0.01796 0.07636 -0.21284 -2.13469 0 0 0 0 0 0.01831 0.3343 -0.27687 0 1.66147 -0.29408 0.20147 -4.42764
GLU_115 -8.03873 0.39486 7.834 0.00712 0.76464 -0.21053 -2.2975 0 0 0 -0.50618 0 0.01903 2.84542 -0.30201 0 -2.72453 -0.36515 0.24948 -2.33006
LEU_116 -6.29551 0.61976 4.39861 0.02215 0.07778 -0.14254 -2.06478 0 0 0 0 0 0.03802 0.38013 -0.24241 0 1.66147 -0.30713 0.2321 -1.62236
ASP_117 -5.9572 0.39451 6.15106 0.00431 0.29562 -0.02156 -4.01627 0 0 0 -0.44442 0 0.2321 1.39638 0.07433 0 -2.14574 -0.2356 0.31225 -3.96024
GLY_118 -4.88092 0.46161 4.54246 0.00013 0 -0.2365 -2.68439 0 0 0 0 0 -0.07647 0 0.17938 0 0.79816 0.35548 0.30475 -1.23631
ALA_119 -6.45769 0.495 4.48125 0.00141 0 -0.24916 -2.62414 0 0 0 0 0 -0.01657 0 -0.38228 0 1.32468 0.2511 0.24647 -2.92993
LYS_120 -5.72117 0.39115 6.26798 0.00762 0.11971 0.09764 -4.35387 0 0 0 -0.44442 0 -0.03886 1.54473 0.00033 0 -0.71458 -0.45437 0.33002 -2.9681
LEU_121 -9.07902 0.86782 3.26229 0.01965 0.07351 -0.23413 -2.03539 0 0 0 0 0 0.08685 0.27988 -0.25476 0 1.66147 -0.26224 0.38568 -5.2284
TYR_122 -11.4292 1.19045 4.50865 0.02356 0.1961 0.14386 -3.33318 0 0 0 -0.66821 0 0.02386 2.96049 0.10419 0.03623 0.58223 -0.14278 0.47019 -5.33359
ARG_123 -7.12381 0.58049 5.85939 0.02125 0.56903 -0.15443 -3.18421 0 0 0 -0.76213 0 0.02527 2.05578 0.01849 0 -0.09474 -0.01101 0.46703 -1.7336
GLU_124 -5.74835 0.64655 4.49252 0.00519 0.23075 -0.24203 -1.84213 0 0 0 0 0 -0.00176 2.5744 -0.27336 0 -2.72453 -0.19973 0.43678 -2.64568
ALA_125 -7.48882 0.61175 2.26612 0.00135 0 -0.10329 -1.55371 0 0 0 0 0 -0.01625 0 -0.2761 0 1.32468 -0.4743 0.33683 -5.37172
LEU_126 -7.88559 0.45053 4.04799 0.01648 0.15759 -0.00755 -2.36407 0 0 -0.41906 0 0 0.00595 0.48499 -0.20867 0 1.66147 -0.23701 0.18565 -4.11131
GLU_127 -4.28391 0.16796 4.44806 0.00489 0.23141 -0.3921 -1.00767 0 0 0 0 0 -0.0268 2.57048 -0.27108 0 -2.72453 -0.23314 0.22063 -1.29581
LEU_128 -7.28168 0.93294 3.04683 0.0213 0.08345 -0.35585 -1.22264 0 0 0 0 0 -0.00334 0.3485 -0.29735 0 1.66147 -0.38979 0.36767 -3.08848
LEU_129 -7.57785 1.14812 1.66881 0.02418 0.11587 -0.23978 -1.85168 0 0 -0.3084 0 0 0.03874 0.19968 -0.12508 0 1.66147 -0.44739 0.60149 -5.09182
SER:CtermProteinFull_130 -2.67406 0.10218 3.54199 0.00308 0.05031 -0.14651 -1.50415 0 0 -0.41906 0 0 0 0.68972 0 0 -0.28969 -0.26812 0.68821 -0.22611
#END_POSE_ENERGIES_TABLE ./short_relax/dife_inp_1_unrelaxedRF.pdb
