# Supplementary material for: Scaffolding protein functional sites using deep learning
Source: Science. Author manuscript; Available in PMC 2022 Oct 31. (PMC9621694; doi:10.1126/science.abn2100)
Supplement: Data S1 [file NIHMS1830590-supplement-Data_S1.zip › dife_inp_2_AF.pdb]

MODEL     1
ATOM      1  N   GLU A   1     -13.831   2.276  19.033  1.00  0.00           N  
ATOM      2  H   GLU A   1     -13.377   2.408  19.926  1.00  0.00           H  
ATOM      3  H2  GLU A   1     -14.826   2.378  19.174  1.00  0.00           H  
ATOM      4  H3  GLU A   1     -13.615   1.349  18.695  1.00  0.00           H  
ATOM      5  CA  GLU A   1     -13.352   3.307  18.083  1.00  0.00           C  
ATOM      6  HA  GLU A   1     -13.836   3.167  17.116  1.00  0.00           H  
ATOM      7  C   GLU A   1     -11.867   3.152  17.823  1.00  0.00           C  
ATOM      8  CB  GLU A   1     -13.701   4.713  18.560  1.00  0.00           C  
ATOM      9  HB2 GLU A   1     -13.203   5.445  17.926  1.00  0.00           H  
ATOM     10  HB3 GLU A   1     -13.367   4.830  19.591  1.00  0.00           H  
ATOM     11  O   GLU A   1     -11.499   3.060  16.664  1.00  0.00           O  
ATOM     12  CG  GLU A   1     -15.219   4.898  18.449  1.00  0.00           C  
ATOM     13  HG2 GLU A   1     -15.723   4.136  19.043  1.00  0.00           H  
ATOM     14  HG3 GLU A   1     -15.509   4.757  17.408  1.00  0.00           H  
ATOM     15  CD  GLU A   1     -15.673   6.273  18.935  1.00  0.00           C  
ATOM     16  OE1 GLU A   1     -16.669   6.762  18.363  1.00  0.00           O  
ATOM     17  OE2 GLU A   1     -15.046   6.771  19.890  1.00  0.00           O  
ATOM     18  N   GLU A   2     -11.061   2.994  18.875  1.00  0.00           N  
ATOM     19  H   GLU A   2     -11.380   3.244  19.800  1.00  0.00           H  
ATOM     20  CA  GLU A   2      -9.617   2.712  18.800  1.00  0.00           C  
ATOM     21  HA  GLU A   2      -9.083   3.614  18.504  1.00  0.00           H  
ATOM     22  C   GLU A   2      -9.252   1.622  17.776  1.00  0.00           C  
ATOM     23  CB  GLU A   2      -9.132   2.305  20.199  1.00  0.00           C  
ATOM     24  HB2 GLU A   2      -9.699   1.432  20.523  1.00  0.00           H  
ATOM     25  HB3 GLU A   2      -8.077   2.038  20.141  1.00  0.00           H  
ATOM     26  O   GLU A   2      -8.450   1.873  16.887  1.00  0.00           O  
ATOM     27  CG  GLU A   2      -9.305   3.440  21.227  1.00  0.00           C  
ATOM     28  HG2 GLU A   2     -10.347   3.760  21.233  1.00  0.00           H  
ATOM     29  HG3 GLU A   2      -8.696   4.288  20.914  1.00  0.00           H  
ATOM     30  CD  GLU A   2      -8.926   3.032  22.658  1.00  0.00           C  
ATOM     31  OE1 GLU A   2      -9.087   3.895  23.548  1.00  0.00           O  
ATOM     32  OE2 GLU A   2      -8.555   1.856  22.860  1.00  0.00           O  
ATOM     33  N   ALA A   3      -9.927   0.465  17.795  1.00  0.00           N  
ATOM     34  H   ALA A   3     -10.443   0.237  18.633  1.00  0.00           H  
ATOM     35  CA  ALA A   3      -9.738  -0.601  16.802  1.00  0.00           C  
ATOM     36  HA  ALA A   3      -8.732  -1.010  16.900  1.00  0.00           H  
ATOM     37  C   ALA A   3      -9.904  -0.137  15.337  1.00  0.00           C  
ATOM     38  CB  ALA A   3     -10.750  -1.705  17.133  1.00  0.00           C  
ATOM     39  HB1 ALA A   3     -10.754  -2.454  16.340  1.00  0.00           H  
ATOM     40  HB2 ALA A   3     -10.474  -2.190  18.069  1.00  0.00           H  
ATOM     41  HB3 ALA A   3     -11.756  -1.294  17.215  1.00  0.00           H  
ATOM     42  O   ALA A   3      -9.133  -0.513  14.459  1.00  0.00           O  
ATOM     43  N   LYS A   4     -10.897   0.718  15.059  1.00  0.00           N  
ATOM     44  H   LYS A   4     -11.355   1.164  15.842  1.00  0.00           H  
ATOM     45  CA  LYS A   4     -11.098   1.275  13.712  1.00  0.00           C  
ATOM     46  HA  LYS A   4     -11.008   0.475  12.977  1.00  0.00           H  
ATOM     47  C   LYS A   4     -10.013   2.282  13.351  1.00  0.00           C  
ATOM     48  CB  LYS A   4     -12.476   1.937  13.574  1.00  0.00           C  
ATOM     49  HB2 LYS A   4     -12.627   2.655  14.380  1.00  0.00           H  
ATOM     50  HB3 LYS A   4     -12.494   2.482  12.630  1.00  0.00           H  
ATOM     51  O   LYS A   4      -9.709   2.419  12.173  1.00  0.00           O  
ATOM     52  CG  LYS A   4     -13.621   0.919  13.558  1.00  0.00           C  
ATOM     53  HG2 LYS A   4     -13.666   0.398  14.514  1.00  0.00           H  
ATOM     54  HG3 LYS A   4     -13.437   0.192  12.766  1.00  0.00           H  
ATOM     55  CD  LYS A   4     -14.955   1.628  13.292  1.00  0.00           C  
ATOM     56  HD2 LYS A   4     -15.170   2.318  14.108  1.00  0.00           H  
ATOM     57  HD3 LYS A   4     -14.879   2.185  12.358  1.00  0.00           H  
ATOM     58  CE  LYS A   4     -16.072   0.587  13.172  1.00  0.00           C  
ATOM     59  HE2 LYS A   4     -15.784  -0.133  12.406  1.00  0.00           H  
ATOM     60  HE3 LYS A   4     -16.156   0.043  14.112  1.00  0.00           H  
ATOM     61  NZ  LYS A   4     -17.372   1.204  12.808  1.00  0.00           N  
ATOM     62  HZ1 LYS A   4     -17.291   1.672  11.917  1.00  0.00           H  
ATOM     63  HZ2 LYS A   4     -17.675   1.864  13.510  1.00  0.00           H  
ATOM     64  HZ3 LYS A   4     -18.073   0.484  12.705  1.00  0.00           H  
ATOM     65  N   GLU A   5      -9.466   2.991  14.332  1.00  0.00           N  
ATOM     66  H   GLU A   5      -9.729   2.802  15.289  1.00  0.00           H  
ATOM     67  CA  GLU A   5      -8.362   3.919  14.105  1.00  0.00           C  
ATOM     68  HA  GLU A   5      -8.598   4.512  13.221  1.00  0.00           H  
ATOM     69  C   GLU A   5      -7.074   3.166  13.772  1.00  0.00           C  
ATOM     70  CB  GLU A   5      -8.212   4.861  15.310  1.00  0.00           C  
ATOM     71  HB2 GLU A   5      -7.715   4.338  16.126  1.00  0.00           H  
ATOM     72  HB3 GLU A   5      -9.200   5.163  15.660  1.00  0.00           H  
ATOM     73  O   GLU A   5      -6.462   3.458  12.752  1.00  0.00           O  
ATOM     74  CG  GLU A   5      -7.412   6.123  14.958  1.00  0.00           C  
ATOM     75  HG2 GLU A   5      -6.405   5.826  14.664  1.00  0.00           H  
ATOM     76  HG3 GLU A   5      -7.333   6.735  15.857  1.00  0.00           H  
ATOM     77  CD  GLU A   5      -8.052   6.968  13.834  1.00  0.00           C  
ATOM     78  OE1 GLU A   5      -7.343   7.794  13.229  1.00  0.00           O  
ATOM     79  OE2 GLU A   5      -9.273   6.807  13.531  1.00  0.00           O  
ATOM     80  N   LEU A   6      -6.760   2.097  14.511  1.00  0.00           N  
ATOM     81  H   LEU A   6      -7.294   1.923  15.350  1.00  0.00           H  
ATOM     82  CA  LEU A   6      -5.633   1.209  14.201  1.00  0.00           C  
ATOM     83  HA  LEU A   6      -4.706   1.781  14.242  1.00  0.00           H  
ATOM     84  C   LEU A   6      -5.727   0.620  12.787  1.00  0.00           C  
ATOM     85  CB  LEU A   6      -5.587   0.070  15.232  1.00  0.00           C  
ATOM     86  HB2 LEU A   6      -6.564  -0.411  15.265  1.00  0.00           H  
ATOM     87  HB3 LEU A   6      -4.865  -0.674  14.894  1.00  0.00           H  
ATOM     88  O   LEU A   6      -4.733   0.548  12.072  1.00  0.00           O  
ATOM     89  CG  LEU A   6      -5.195   0.515  16.649  1.00  0.00           C  
ATOM     90  HG  LEU A   6      -5.847   1.319  16.988  1.00  0.00           H  
ATOM     91  CD1 LEU A   6      -5.360  -0.673  17.592  1.00  0.00           C  
ATOM     92 HD11 LEU A   6      -5.105  -0.378  18.610  1.00  0.00           H  
ATOM     93 HD12 LEU A   6      -4.701  -1.478  17.266  1.00  0.00           H  
ATOM     94 HD13 LEU A   6      -6.392  -1.024  17.577  1.00  0.00           H  
ATOM     95  CD2 LEU A   6      -3.739   0.979  16.734  1.00  0.00           C  
ATOM     96 HD21 LEU A   6      -3.487   1.214  17.768  1.00  0.00           H  
ATOM     97 HD22 LEU A   6      -3.601   1.883  16.142  1.00  0.00           H  
ATOM     98 HD23 LEU A   6      -3.072   0.206  16.352  1.00  0.00           H  
ATOM     99  N   LEU A   7      -6.929   0.244  12.341  1.00  0.00           N  
ATOM    100  H   LEU A   7      -7.704   0.251  12.988  1.00  0.00           H  
ATOM    101  CA  LEU A   7      -7.128  -0.220  10.966  1.00  0.00           C  
ATOM    102  HA  LEU A   7      -6.391  -0.996  10.760  1.00  0.00           H  
ATOM    103  C   LEU A   7      -6.875   0.867   9.923  1.00  0.00           C  
ATOM    104  CB  LEU A   7      -8.550  -0.775  10.809  1.00  0.00           C  
ATOM    105  HB2 LEU A   7      -9.243  -0.096  11.306  1.00  0.00           H  
ATOM    106  HB3 LEU A   7      -8.807  -0.818   9.750  1.00  0.00           H  
ATOM    107  O   LEU A   7      -6.336   0.568   8.860  1.00  0.00           O  
ATOM    108  CG  LEU A   7      -8.703  -2.177  11.399  1.00  0.00           C  
ATOM    109  HG  LEU A   7      -8.289  -2.187  12.408  1.00  0.00           H  
ATOM    110  CD1 LEU A   7     -10.183  -2.554  11.463  1.00  0.00           C  
ATOM    111 HD11 LEU A   7     -10.274  -3.561  11.869  1.00  0.00           H  
ATOM    112 HD12 LEU A   7     -10.706  -1.860  12.120  1.00  0.00           H  
ATOM    113 HD13 LEU A   7     -10.621  -2.532  10.465  1.00  0.00           H  
ATOM    114  CD2 LEU A   7      -7.970  -3.212  10.553  1.00  0.00           C  
ATOM    115 HD21 LEU A   7      -6.919  -2.954  10.420  1.00  0.00           H  
ATOM    116 HD22 LEU A   7      -7.985  -4.160  11.090  1.00  0.00           H  
ATOM    117 HD23 LEU A   7      -8.439  -3.309   9.574  1.00  0.00           H  
ATOM    118  N   LYS A   8      -7.247   2.122  10.195  1.00  0.00           N  
ATOM    119  H   LYS A   8      -7.613   2.325  11.114  1.00  0.00           H  
ATOM    120  CA  LYS A   8      -6.912   3.234   9.295  1.00  0.00           C  
ATOM    121  HA  LYS A   8      -7.194   2.980   8.273  1.00  0.00           H  
ATOM    122  C   LYS A   8      -5.414   3.506   9.280  1.00  0.00           C  
ATOM    123  CB  LYS A   8      -7.606   4.522   9.715  1.00  0.00           C  
ATOM    124  HB2 LYS A   8      -7.213   5.338   9.109  1.00  0.00           H  
ATOM    125  HB3 LYS A   8      -7.332   4.726  10.750  1.00  0.00           H  
ATOM    126  O   LYS A   8      -4.893   3.802   8.211  1.00  0.00           O  
ATOM    127  CG  LYS A   8      -9.128   4.510   9.560  1.00  0.00           C  
ATOM    128  HG2 LYS A   8      -9.559   3.647  10.067  1.00  0.00           H  
ATOM    129  HG3 LYS A   8      -9.402   4.489   8.505  1.00  0.00           H  
ATOM    130  CD  LYS A   8      -9.610   5.806  10.206  1.00  0.00           C  
ATOM    131  HD2 LYS A   8      -9.373   6.649   9.557  1.00  0.00           H  
ATOM    132  HD3 LYS A   8      -9.054   5.943  11.133  1.00  0.00           H  
ATOM    133  CE  LYS A   8     -11.088   5.814  10.560  1.00  0.00           C  
ATOM    134  HE2 LYS A   8     -11.340   4.842  10.983  1.00  0.00           H  
ATOM    135  HE3 LYS A   8     -11.684   5.993   9.665  1.00  0.00           H  
ATOM    136  NZ  LYS A   8     -11.270   6.874  11.579  1.00  0.00           N  
ATOM    137  HZ1 LYS A   8     -12.197   6.906  11.979  1.00  0.00           H  
ATOM    138  HZ2 LYS A   8     -10.988   7.778  11.227  1.00  0.00           H  
ATOM    139  HZ3 LYS A   8     -10.613   6.727  12.332  1.00  0.00           H  
ATOM    140  N   GLU A   9      -4.746   3.405  10.428  1.00  0.00           N  
ATOM    141  H   GLU A   9      -5.263   3.234  11.279  1.00  0.00           H  
ATOM    142  CA  GLU A   9      -3.291   3.536  10.527  1.00  0.00           C  
ATOM    143  HA  GLU A   9      -2.985   4.498  10.118  1.00  0.00           H  
ATOM    144  C   GLU A   9      -2.591   2.459   9.693  1.00  0.00           C  
ATOM    145  CB  GLU A   9      -2.829   3.473  11.993  1.00  0.00           C  
ATOM    146  HB2 GLU A   9      -3.258   2.592  12.471  1.00  0.00           H  
ATOM    147  HB3 GLU A   9      -1.744   3.372  12.004  1.00  0.00           H  
ATOM    148  O   GLU A   9      -1.718   2.802   8.903  1.00  0.00           O  
ATOM    149  CG  GLU A   9      -3.202   4.726  12.802  1.00  0.00           C  
ATOM    150  HG2 GLU A   9      -2.706   5.586  12.352  1.00  0.00           H  
ATOM    151  HG3 GLU A   9      -4.277   4.892  12.732  1.00  0.00           H  
ATOM    152  CD  GLU A   9      -2.802   4.634  14.289  1.00  0.00           C  
ATOM    153  OE1 GLU A   9      -3.221   5.527  15.059  1.00  0.00           O  
ATOM    154  OE2 GLU A   9      -2.073   3.689  14.676  1.00  0.00           O  
ATOM    155  N   LEU A  10      -3.033   1.195   9.771  1.00  0.00           N  
ATOM    156  H   LEU A  10      -3.709   0.963  10.484  1.00  0.00           H  
ATOM    157  CA  LEU A  10      -2.527   0.132   8.895  1.00  0.00           C  
ATOM    158  HA  LEU A  10      -1.445   0.063   9.004  1.00  0.00           H  
ATOM    159  C   LEU A  10      -2.786   0.443   7.419  1.00  0.00           C  
ATOM    160  CB  LEU A  10      -3.163  -1.222   9.239  1.00  0.00           C  
ATOM    161  HB2 LEU A  10      -2.926  -1.894   8.414  1.00  0.00           H  
ATOM    162  HB3 LEU A  10      -4.246  -1.108   9.278  1.00  0.00           H  
ATOM    163  O   LEU A  10      -1.867   0.401   6.617  1.00  0.00           O  
ATOM    164  CG  LEU A  10      -2.684  -1.918  10.520  1.00  0.00           C  
ATOM    165  HG  LEU A  10      -2.930  -1.317  11.395  1.00  0.00           H  
ATOM    166  CD1 LEU A  10      -3.441  -3.249  10.595  1.00  0.00           C  
ATOM    167 HD11 LEU A  10      -3.377  -3.768   9.639  1.00  0.00           H  
ATOM    168 HD12 LEU A  10      -4.487  -3.066  10.844  1.00  0.00           H  
ATOM    169 HD13 LEU A  10      -2.993  -3.905  11.341  1.00  0.00           H  
ATOM    170  CD2 LEU A  10      -1.181  -2.196  10.517  1.00  0.00           C  
ATOM    171 HD21 LEU A  10      -0.624  -1.259  10.545  1.00  0.00           H  
ATOM    172 HD22 LEU A  10      -0.909  -2.777  11.397  1.00  0.00           H  
ATOM    173 HD23 LEU A  10      -0.897  -2.745   9.619  1.00  0.00           H  
ATOM    174  N   VAL A  11      -4.012   0.822   7.041  1.00  0.00           N  
ATOM    175  H   VAL A  11      -4.743   0.846   7.737  1.00  0.00           H  
ATOM    176  CA  VAL A  11      -4.305   1.197   5.643  1.00  0.00           C  
ATOM    177  HA  VAL A  11      -4.092   0.340   5.004  1.00  0.00           H  
ATOM    178  C   VAL A  11      -3.394   2.332   5.168  1.00  0.00           C  
ATOM    179  CB  VAL A  11      -5.780   1.604   5.470  1.00  0.00           C  
ATOM    180  HB  VAL A  11      -6.048   2.326   6.242  1.00  0.00           H  
ATOM    181  O   VAL A  11      -2.952   2.315   4.023  1.00  0.00           O  
ATOM    182  CG1 VAL A  11      -6.085   2.237   4.102  1.00  0.00           C  
ATOM    183 HG11 VAL A  11      -5.556   3.185   4.003  1.00  0.00           H  
ATOM    184 HG12 VAL A  11      -5.769   1.566   3.303  1.00  0.00           H  
ATOM    185 HG13 VAL A  11      -7.152   2.447   4.024  1.00  0.00           H  
ATOM    186  CG2 VAL A  11      -6.709   0.393   5.593  1.00  0.00           C  
ATOM    187 HG21 VAL A  11      -6.546  -0.278   4.749  1.00  0.00           H  
ATOM    188 HG22 VAL A  11      -6.492  -0.148   6.514  1.00  0.00           H  
ATOM    189 HG23 VAL A  11      -7.749   0.717   5.617  1.00  0.00           H  
ATOM    190  N   ALA A  12      -3.145   3.335   6.011  1.00  0.00           N  
ATOM    191  H   ALA A  12      -3.519   3.291   6.948  1.00  0.00           H  
ATOM    192  CA  ALA A  12      -2.266   4.448   5.675  1.00  0.00           C  
ATOM    193  HA  ALA A  12      -2.579   4.866   4.719  1.00  0.00           H  
ATOM    194  C   ALA A  12      -0.810   3.994   5.513  1.00  0.00           C  
ATOM    195  CB  ALA A  12      -2.406   5.533   6.748  1.00  0.00           C  
ATOM    196  HB1 ALA A  12      -3.446   5.853   6.822  1.00  0.00           H  
ATOM    197  HB2 ALA A  12      -2.081   5.147   7.714  1.00  0.00           H  
ATOM    198  HB3 ALA A  12      -1.783   6.387   6.483  1.00  0.00           H  
ATOM    199  O   ALA A  12      -0.147   4.461   4.589  1.00  0.00           O  
ATOM    200  N   LEU A  13      -0.352   3.074   6.365  1.00  0.00           N  
ATOM    201  H   LEU A  13      -0.962   2.744   7.099  1.00  0.00           H  
ATOM    202  CA  LEU A  13       0.977   2.478   6.296  1.00  0.00           C  
ATOM    203  HA  LEU A  13       1.712   3.282   6.346  1.00  0.00           H  
ATOM    204  C   LEU A  13       1.193   1.748   4.968  1.00  0.00           C  
ATOM    205  CB  LEU A  13       1.158   1.550   7.506  1.00  0.00           C  
ATOM    206  HB2 LEU A  13       0.924   2.110   8.411  1.00  0.00           H  
ATOM    207  HB3 LEU A  13       0.451   0.724   7.427  1.00  0.00           H  
ATOM    208  O   LEU A  13       2.130   2.092   4.261  1.00  0.00           O  
ATOM    209  CG  LEU A  13       2.560   0.940   7.649  1.00  0.00           C  
ATOM    210  HG  LEU A  13       2.831   0.379   6.754  1.00  0.00           H  
ATOM    211  CD1 LEU A  13       3.626   2.009   7.915  1.00  0.00           C  
ATOM    212 HD11 LEU A  13       3.368   2.590   8.800  1.00  0.00           H  
ATOM    213 HD12 LEU A  13       4.593   1.525   8.053  1.00  0.00           H  
ATOM    214 HD13 LEU A  13       3.711   2.664   7.048  1.00  0.00           H  
ATOM    215  CD2 LEU A  13       2.525  -0.008   8.846  1.00  0.00           C  
ATOM    216 HD21 LEU A  13       3.543  -0.196   9.188  1.00  0.00           H  
ATOM    217 HD22 LEU A  13       1.953   0.428   9.665  1.00  0.00           H  
ATOM    218 HD23 LEU A  13       2.063  -0.945   8.537  1.00  0.00           H  
ATOM    219  N   GLU A  14       0.277   0.863   4.572  1.00  0.00           N  
ATOM    220  H   GLU A  14      -0.408   0.550   5.245  1.00  0.00           H  
ATOM    221  CA  GLU A  14       0.393   0.123   3.304  1.00  0.00           C  
ATOM    222  HA  GLU A  14       1.328  -0.437   3.289  1.00  0.00           H  
ATOM    223  C   GLU A  14       0.356   1.041   2.076  1.00  0.00           C  
ATOM    224  CB  GLU A  14      -0.787  -0.841   3.146  1.00  0.00           C  
ATOM    225  HB2 GLU A  14      -0.679  -1.367   2.198  1.00  0.00           H  
ATOM    226  HB3 GLU A  14      -1.709  -0.260   3.114  1.00  0.00           H  
ATOM    227  O   GLU A  14       1.011   0.819   1.061  1.00  0.00           O  
ATOM    228  CG  GLU A  14      -0.947  -1.875   4.243  1.00  0.00           C  
ATOM    229  HG2 GLU A  14      -1.265  -1.392   5.167  1.00  0.00           H  
ATOM    230  HG3 GLU A  14      -1.757  -2.544   3.951  1.00  0.00           H  
ATOM    231  CD  GLU A  14       0.323  -2.677   4.480  1.00  0.00           C  
ATOM    232  OE1 GLU A  14       0.895  -2.483   5.573  1.00  0.00           O  
ATOM    233  OE2 GLU A  14       0.484  -3.667   3.742  1.00  0.00           O  
ATOM    234  N   LEU A  15      -0.446   2.110   2.130  1.00  0.00           N  
ATOM    235  H   LEU A  15      -0.953   2.275   2.987  1.00  0.00           H  
ATOM    236  CA  LEU A  15      -0.505   3.074   1.030  1.00  0.00           C  
ATOM    237  HA  LEU A  15      -0.597   2.523   0.093  1.00  0.00           H  
ATOM    238  C   LEU A  15       0.791   3.884   0.908  1.00  0.00           C  
ATOM    239  CB  LEU A  15      -1.717   4.000   1.207  1.00  0.00           C  
ATOM    240  HB2 LEU A  15      -1.616   4.838   0.517  1.00  0.00           H  
ATOM    241  HB3 LEU A  15      -1.693   4.401   2.221  1.00  0.00           H  
ATOM    242  O   LEU A  15       1.184   4.226  -0.212  1.00  0.00           O  
ATOM    243  CG  LEU A  15      -3.075   3.324   0.960  1.00  0.00           C  
ATOM    244  HG  LEU A  15      -3.184   2.441   1.590  1.00  0.00           H  
ATOM    245  CD1 LEU A  15      -4.195   4.312   1.300  1.00  0.00           C  
ATOM    246 HD11 LEU A  15      -4.091   4.603   2.345  1.00  0.00           H  
ATOM    247 HD12 LEU A  15      -5.165   3.831   1.170  1.00  0.00           H  
ATOM    248 HD13 LEU A  15      -4.118   5.198   0.671  1.00  0.00           H  
ATOM    249  CD2 LEU A  15      -3.273   2.882  -0.494  1.00  0.00           C  
ATOM    250 HD21 LEU A  15      -2.563   2.087  -0.725  1.00  0.00           H  
ATOM    251 HD22 LEU A  15      -3.098   3.723  -1.166  1.00  0.00           H  
ATOM    252 HD23 LEU A  15      -4.281   2.488  -0.627  1.00  0.00           H  
ATOM    253  N   ASP A  16       1.433   4.205   2.032  1.00  0.00           N  
ATOM    254  H   ASP A  16       1.073   3.869   2.914  1.00  0.00           H  
ATOM    255  CA  ASP A  16       2.743   4.853   2.043  1.00  0.00           C  
ATOM    256  HA  ASP A  16       2.729   5.671   1.322  1.00  0.00           H  
ATOM    257  C   ASP A  16       3.850   3.882   1.605  1.00  0.00           C  
ATOM    258  CB  ASP A  16       3.020   5.462   3.424  1.00  0.00           C  
ATOM    259  HB2 ASP A  16       3.190   4.669   4.152  1.00  0.00           H  
ATOM    260  HB3 ASP A  16       2.152   6.039   3.742  1.00  0.00           H  
ATOM    261  O   ASP A  16       4.648   4.234   0.736  1.00  0.00           O  
ATOM    262  CG  ASP A  16       4.229   6.403   3.372  1.00  0.00           C  
ATOM    263  OD1 ASP A  16       4.131   7.422   2.642  1.00  0.00           O  
ATOM    264  OD2 ASP A  16       5.232   6.131   4.070  1.00  0.00           O  
ATOM    265  N   GLY A  17       3.827   2.636   2.092  1.00  0.00           N  
ATOM    266  H   GLY A  17       3.146   2.412   2.803  1.00  0.00           H  
ATOM    267  CA  GLY A  17       4.705   1.544   1.663  1.00  0.00           C  
ATOM    268  HA2 GLY A  17       5.735   1.758   1.950  1.00  0.00           H  
ATOM    269  HA3 GLY A  17       4.393   0.620   2.150  1.00  0.00           H  
ATOM    270  C   GLY A  17       4.641   1.334   0.152  1.00  0.00           C  
ATOM    271  O   GLY A  17       5.643   1.501  -0.543  1.00  0.00           O  
ATOM    272  N   ALA A  18       3.441   1.138  -0.401  1.00  0.00           N  
ATOM    273  H   ALA A  18       2.670   0.938   0.219  1.00  0.00           H  
ATOM    274  CA  ALA A  18       3.223   1.041  -1.845  1.00  0.00           C  
ATOM    275  HA  ALA A  18       3.730   0.149  -2.213  1.00  0.00           H  
ATOM    276  C   ALA A  18       3.764   2.256  -2.619  1.00  0.00           C  
ATOM    277  CB  ALA A  18       1.718   0.900  -2.104  1.00  0.00           C  
ATOM    278  HB1 ALA A  18       1.536   0.840  -3.177  1.00  0.00           H  
ATOM    279  HB2 ALA A  18       1.346  -0.010  -1.633  1.00  0.00           H  
ATOM    280  HB3 ALA A  18       1.185   1.754  -1.686  1.00  0.00           H  
ATOM    281  O   ALA A  18       4.311   2.124  -3.716  1.00  0.00           O  
ATOM    282  N   LYS A  19       3.620   3.473  -2.084  1.00  0.00           N  
ATOM    283  H   LYS A  19       3.224   3.543  -1.158  1.00  0.00           H  
ATOM    284  CA  LYS A  19       4.188   4.663  -2.728  1.00  0.00           C  
ATOM    285  HA  LYS A  19       3.879   4.672  -3.773  1.00  0.00           H  
ATOM    286  C   LYS A  19       5.718   4.597  -2.745  1.00  0.00           C  
ATOM    287  CB  LYS A  19       3.661   5.923  -2.037  1.00  0.00           C  
ATOM    288  HB2 LYS A  19       2.571   5.928  -2.067  1.00  0.00           H  
ATOM    289  HB3 LYS A  19       3.977   5.920  -0.994  1.00  0.00           H  
ATOM    290  O   LYS A  19       6.301   4.832  -3.803  1.00  0.00           O  
ATOM    291  CG  LYS A  19       4.198   7.184  -2.720  1.00  0.00           C  
ATOM    292  HG2 LYS A  19       5.286   7.132  -2.767  1.00  0.00           H  
ATOM    293  HG3 LYS A  19       3.805   7.258  -3.734  1.00  0.00           H  
ATOM    294  CD  LYS A  19       3.818   8.425  -1.918  1.00  0.00           C  
ATOM    295  HD2 LYS A  19       4.050   8.247  -0.868  1.00  0.00           H  
ATOM    296  HD3 LYS A  19       2.756   8.645  -2.028  1.00  0.00           H  
ATOM    297  CE  LYS A  19       4.681   9.569  -2.440  1.00  0.00           C  
ATOM    298  HE2 LYS A  19       5.692   9.179  -2.557  1.00  0.00           H  
ATOM    299  HE3 LYS A  19       4.343   9.890  -3.426  1.00  0.00           H  
ATOM    300  NZ  LYS A  19       4.738  10.681  -1.475  1.00  0.00           N  
ATOM    301  HZ1 LYS A  19       3.837  11.121  -1.355  1.00  0.00           H  
ATOM    302  HZ2 LYS A  19       5.446  11.333  -1.782  1.00  0.00           H  
ATOM    303  HZ3 LYS A  19       5.051  10.302  -0.592  1.00  0.00           H  
ATOM    304  N   ARG A  20       6.348   4.240  -1.625  1.00  0.00           N  
ATOM    305  H   ARG A  20       5.786   4.026  -0.813  1.00  0.00           H  
ATOM    306  CA  ARG A  20       7.808   4.118  -1.515  1.00  0.00           C  
ATOM    307  HA  ARG A  20       8.270   5.030  -1.894  1.00  0.00           H  
ATOM    308  C   ARG A  20       8.359   2.990  -2.388  1.00  0.00           C  
ATOM    309  CB  ARG A  20       8.206   3.948  -0.043  1.00  0.00           C  
ATOM    310  HB2 ARG A  20       7.649   3.126   0.406  1.00  0.00           H  
ATOM    311  HB3 ARG A  20       9.268   3.704  -0.004  1.00  0.00           H  
ATOM    312  O   ARG A  20       9.370   3.197  -3.051  1.00  0.00           O  
ATOM    313  CG  ARG A  20       7.954   5.245   0.751  1.00  0.00           C  
ATOM    314  HG2 ARG A  20       8.431   6.082   0.242  1.00  0.00           H  
ATOM    315  HG3 ARG A  20       6.884   5.445   0.799  1.00  0.00           H  
ATOM    316  CD  ARG A  20       8.493   5.166   2.182  1.00  0.00           C  
ATOM    317  HD2 ARG A  20       8.056   4.280   2.643  1.00  0.00           H  
ATOM    318  HD3 ARG A  20       8.149   6.043   2.729  1.00  0.00           H  
ATOM    319  NE  ARG A  20       9.975   5.110   2.194  1.00  0.00           N  
ATOM    320  HE  ARG A  20      10.419   5.040   1.290  1.00  0.00           H  
ATOM    321  NH1 ARG A  20      10.347   5.130   4.461  1.00  0.00           N  
ATOM    322 HH11 ARG A  20      10.971   4.934   5.230  1.00  0.00           H  
ATOM    323 HH12 ARG A  20       9.349   5.200   4.598  1.00  0.00           H  
ATOM    324  NH2 ARG A  20      12.063   4.839   3.082  1.00  0.00           N  
ATOM    325 HH21 ARG A  20      12.470   4.763   2.160  1.00  0.00           H  
ATOM    326 HH22 ARG A  20      12.673   4.691   3.873  1.00  0.00           H  
ATOM    327  CZ  ARG A  20      10.782   5.027   3.240  1.00  0.00           C  
ATOM    328  N   TYR A  21       7.666   1.856  -2.502  1.00  0.00           N  
ATOM    329  H   TYR A  21       6.908   1.687  -1.856  1.00  0.00           H  
ATOM    330  CA  TYR A  21       8.053   0.788  -3.432  1.00  0.00           C  
ATOM    331  HA  TYR A  21       9.116   0.591  -3.290  1.00  0.00           H  
ATOM    332  C   TYR A  21       7.900   1.176  -4.891  1.00  0.00           C  
ATOM    333  CB  TYR A  21       7.270  -0.497  -3.150  1.00  0.00           C  
ATOM    334  HB2 TYR A  21       7.422  -1.199  -3.969  1.00  0.00           H  
ATOM    335  HB3 TYR A  21       6.204  -0.279  -3.078  1.00  0.00           H  
ATOM    336  O   TYR A  21       8.729   0.796  -5.716  1.00  0.00           O  
ATOM    337  CG  TYR A  21       7.759  -1.157  -1.892  1.00  0.00           C  
ATOM    338  CD1 TYR A  21       9.122  -1.492  -1.799  1.00  0.00           C  
ATOM    339  HD1 TYR A  21       9.783  -1.368  -2.644  1.00  0.00           H  
ATOM    340  CD2 TYR A  21       6.897  -1.354  -0.799  1.00  0.00           C  
ATOM    341  HD2 TYR A  21       5.846  -1.121  -0.873  1.00  0.00           H  
ATOM    342  CE1 TYR A  21       9.642  -1.920  -0.574  1.00  0.00           C  
ATOM    343  HE1 TYR A  21      10.698  -2.105  -0.447  1.00  0.00           H  
ATOM    344  CE2 TYR A  21       7.407  -1.864   0.409  1.00  0.00           C  
ATOM    345  HE2 TYR A  21       6.761  -2.065   1.251  1.00  0.00           H  
ATOM    346  OH  TYR A  21       9.345  -2.504   1.677  1.00  0.00           O  
ATOM    347  HH  TYR A  21       8.780  -3.191   2.036  1.00  0.00           H  
ATOM    348  CZ  TYR A  21       8.790  -2.104   0.523  1.00  0.00           C  
ATOM    349  N   ARG A  22       6.888   1.981  -5.227  1.00  0.00           N  
ATOM    350  H   ARG A  22       6.209   2.220  -4.518  1.00  0.00           H  
ATOM    351  CA  ARG A  22       6.770   2.543  -6.573  1.00  0.00           C  
ATOM    352  HA  ARG A  22       6.820   1.721  -7.287  1.00  0.00           H  
ATOM    353  C   ARG A  22       7.951   3.457  -6.892  1.00  0.00           C  
ATOM    354  CB  ARG A  22       5.425   3.257  -6.714  1.00  0.00           C  
ATOM    355  HB2 ARG A  22       5.415   4.154  -6.095  1.00  0.00           H  
ATOM    356  HB3 ARG A  22       4.642   2.582  -6.369  1.00  0.00           H  
ATOM    357  O   ARG A  22       8.515   3.340  -7.972  1.00  0.00           O  
ATOM    358  CG  ARG A  22       5.153   3.643  -8.175  1.00  0.00           C  
ATOM    359  HG2 ARG A  22       5.126   2.741  -8.786  1.00  0.00           H  
ATOM    360  HG3 ARG A  22       5.953   4.285  -8.543  1.00  0.00           H  
ATOM    361  CD  ARG A  22       3.828   4.398  -8.324  1.00  0.00           C  
ATOM    362  HD2 ARG A  22       3.914   5.347  -7.796  1.00  0.00           H  
ATOM    363  HD3 ARG A  22       3.681   4.618  -9.381  1.00  0.00           H  
ATOM    364  NE  ARG A  22       2.674   3.605  -7.836  1.00  0.00           N  
ATOM    365  HE  ARG A  22       2.551   2.683  -8.229  1.00  0.00           H  
ATOM    366  NH1 ARG A  22       1.998   4.997  -6.143  1.00  0.00           N  
ATOM    367 HH11 ARG A  22       2.818   5.559  -6.325  1.00  0.00           H  
ATOM    368 HH12 ARG A  22       1.502   5.089  -5.268  1.00  0.00           H  
ATOM    369  NH2 ARG A  22       0.946   3.057  -6.438  1.00  0.00           N  
ATOM    370 HH21 ARG A  22       0.869   2.114  -6.791  1.00  0.00           H  
ATOM    371 HH22 ARG A  22       0.466   3.187  -5.558  1.00  0.00           H  
ATOM    372  CZ  ARG A  22       1.878   3.886  -6.819  1.00  0.00           C  
ATOM    373  N   GLU A  23       8.327   4.339  -5.971  1.00  0.00           N  
ATOM    374  H   GLU A  23       7.818   4.374  -5.099  1.00  0.00           H  
ATOM    375  CA  GLU A  23       9.488   5.225  -6.129  1.00  0.00           C  
ATOM    376  HA  GLU A  23       9.385   5.792  -7.055  1.00  0.00           H  
ATOM    377  C   GLU A  23      10.784   4.411  -6.275  1.00  0.00           C  
ATOM    378  CB  GLU A  23       9.537   6.230  -4.960  1.00  0.00           C  
ATOM    379  HB2 GLU A  23       9.451   5.687  -4.019  1.00  0.00           H  
ATOM    380  HB3 GLU A  23      10.492   6.754  -4.976  1.00  0.00           H  
ATOM    381  O   GLU A  23      11.502   4.587  -7.258  1.00  0.00           O  
ATOM    382  CG  GLU A  23       8.401   7.269  -5.073  1.00  0.00           C  
ATOM    383  HG2 GLU A  23       8.603   7.901  -5.938  1.00  0.00           H  
ATOM    384  HG3 GLU A  23       7.460   6.755  -5.273  1.00  0.00           H  
ATOM    385  CD  GLU A  23       8.192   8.166  -3.835  1.00  0.00           C  
ATOM    386  OE1 GLU A  23       7.302   9.055  -3.917  1.00  0.00           O  
ATOM    387  OE2 GLU A  23       8.843   7.962  -2.789  1.00  0.00           O  
ATOM    388  N   ALA A  24      11.011   3.428  -5.400  1.00  0.00           N  
ATOM    389  H   ALA A  24      10.399   3.343  -4.601  1.00  0.00           H  
ATOM    390  CA  ALA A  24      12.165   2.534  -5.470  1.00  0.00           C  
ATOM    391  HA  ALA A  24      13.074   3.131  -5.413  1.00  0.00           H  
ATOM    392  C   ALA A  24      12.218   1.722  -6.774  1.00  0.00           C  
ATOM    393  CB  ALA A  24      12.116   1.597  -4.262  1.00  0.00           C  
ATOM    394  HB1 ALA A  24      11.206   0.998  -4.283  1.00  0.00           H  
ATOM    395  HB2 ALA A  24      12.981   0.933  -4.291  1.00  0.00           H  
ATOM    396  HB3 ALA A  24      12.142   2.186  -3.345  1.00  0.00           H  
ATOM    397  O   ALA A  24      13.287   1.544  -7.353  1.00  0.00           O  
ATOM    398  N   LEU A  25      11.074   1.244  -7.272  1.00  0.00           N  
ATOM    399  H   LEU A  25      10.230   1.359  -6.729  1.00  0.00           H  
ATOM    400  CA  LEU A  25      10.998   0.523  -8.541  1.00  0.00           C  
ATOM    401  HA  LEU A  25      11.729  -0.286  -8.516  1.00  0.00           H  
ATOM    402  C   LEU A  25      11.349   1.426  -9.731  1.00  0.00           C  
ATOM    403  CB  LEU A  25       9.592  -0.080  -8.684  1.00  0.00           C  
ATOM    404  HB2 LEU A  25       8.859   0.722  -8.599  1.00  0.00           H  
ATOM    405  HB3 LEU A  25       9.423  -0.780  -7.866  1.00  0.00           H  
ATOM    406  O   LEU A  25      12.049   0.994 -10.650  1.00  0.00           O  
ATOM    407  CG  LEU A  25       9.366  -0.805 -10.019  1.00  0.00           C  
ATOM    408  HG  LEU A  25       9.509  -0.103 -10.840  1.00  0.00           H  
ATOM    409  CD1 LEU A  25      10.314  -1.990 -10.218  1.00  0.00           C  
ATOM    410 HD11 LEU A  25      10.066  -2.522 -11.137  1.00  0.00           H  
ATOM    411 HD12 LEU A  25      10.214  -2.683  -9.382  1.00  0.00           H  
ATOM    412 HD13 LEU A  25      11.347  -1.648 -10.277  1.00  0.00           H  
ATOM    413  CD2 LEU A  25       7.921  -1.290 -10.097  1.00  0.00           C  
ATOM    414 HD21 LEU A  25       7.243  -0.442 -10.000  1.00  0.00           H  
ATOM    415 HD22 LEU A  25       7.749  -1.791 -11.050  1.00  0.00           H  
ATOM    416 HD23 LEU A  25       7.732  -1.988  -9.282  1.00  0.00           H  
ATOM    417  N   GLU A  26      10.869   2.669  -9.739  1.00  0.00           N  
ATOM    418  H   GLU A  26      10.313   2.981  -8.955  1.00  0.00           H  
ATOM    419  CA  GLU A  26      11.209   3.630 -10.790  1.00  0.00           C  
ATOM    420  HA  GLU A  26      11.068   3.154 -11.761  1.00  0.00           H  
ATOM    421  C   GLU A  26      12.696   4.021 -10.741  1.00  0.00           C  
ATOM    422  CB  GLU A  26      10.278   4.853 -10.725  1.00  0.00           C  
ATOM    423  HB2 GLU A  26      10.305   5.281  -9.723  1.00  0.00           H  
ATOM    424  HB3 GLU A  26      10.651   5.607 -11.418  1.00  0.00           H  
ATOM    425  O   GLU A  26      13.353   4.065 -11.784  1.00  0.00           O  
ATOM    426  CG  GLU A  26       8.814   4.538 -11.102  1.00  0.00           C  
ATOM    427  HG2 GLU A  26       8.249   5.469 -11.104  1.00  0.00           H  
ATOM    428  HG3 GLU A  26       8.368   3.891 -10.348  1.00  0.00           H  
ATOM    429  CD  GLU A  26       8.671   3.859 -12.476  1.00  0.00           C  
ATOM    430  OE1 GLU A  26       8.076   2.751 -12.567  1.00  0.00           O  
ATOM    431  OE2 GLU A  26       9.177   4.418 -13.472  1.00  0.00           O  
ATOM    432  N   GLU A  27      13.267   4.202  -9.549  1.00  0.00           N  
ATOM    433  H   GLU A  27      12.687   4.186  -8.723  1.00  0.00           H  
ATOM    434  CA  GLU A  27      14.707   4.426  -9.368  1.00  0.00           C  
ATOM    435  HA  GLU A  27      15.016   5.274  -9.979  1.00  0.00           H  
ATOM    436  C   GLU A  27      15.537   3.219  -9.828  1.00  0.00           C  
ATOM    437  CB  GLU A  27      15.009   4.759  -7.901  1.00  0.00           C  
ATOM    438  HB2 GLU A  27      16.088   4.719  -7.757  1.00  0.00           H  
ATOM    439  HB3 GLU A  27      14.540   4.018  -7.254  1.00  0.00           H  
ATOM    440  O   GLU A  27      16.482   3.375 -10.606  1.00  0.00           O  
ATOM    441  CG  GLU A  27      14.519   6.167  -7.529  1.00  0.00           C  
ATOM    442  HG2 GLU A  27      15.031   6.886  -8.168  1.00  0.00           H  
ATOM    443  HG3 GLU A  27      13.452   6.251  -7.737  1.00  0.00           H  
ATOM    444  CD  GLU A  27      14.780   6.533  -6.061  1.00  0.00           C  
ATOM    445  OE1 GLU A  27      14.268   7.601  -5.652  1.00  0.00           O  
ATOM    446  OE2 GLU A  27      15.533   5.797  -5.386  1.00  0.00           O  
ATOM    447  N   ALA A  28      15.138   2.001  -9.453  1.00  0.00           N  
ATOM    448  H   ALA A  28      14.389   1.938  -8.778  1.00  0.00           H  
ATOM    449  CA  ALA A  28      15.780   0.760  -9.879  1.00  0.00           C  
ATOM    450  HA  ALA A  28      16.815   0.768  -9.539  1.00  0.00           H  
ATOM    451  C   ALA A  28      15.785   0.615 -11.413  1.00  0.00           C  
ATOM    452  CB  ALA A  28      15.052  -0.407  -9.198  1.00  0.00           C  
ATOM    453  HB1 ALA A  28      15.122  -0.298  -8.116  1.00  0.00           H  
ATOM    454  HB2 ALA A  28      15.506  -1.359  -9.476  1.00  0.00           H  
ATOM    455  HB3 ALA A  28      14.000  -0.418  -9.483  1.00  0.00           H  
ATOM    456  O   ALA A  28      16.796   0.227 -12.008  1.00  0.00           O  
ATOM    457  N   LYS A  29      14.685   0.983 -12.086  1.00  0.00           N  
ATOM    458  H   LYS A  29      13.891   1.294 -11.544  1.00  0.00           H  
ATOM    459  CA  LYS A  29      14.619   1.027 -13.557  1.00  0.00           C  
ATOM    460  HA  LYS A  29      14.942   0.067 -13.960  1.00  0.00           H  
ATOM    461  C   LYS A  29      15.573   2.068 -14.140  1.00  0.00           C  
ATOM    462  CB  LYS A  29      13.187   1.328 -14.017  1.00  0.00           C  
ATOM    463  HB2 LYS A  29      13.198   1.594 -15.074  1.00  0.00           H  
ATOM    464  HB3 LYS A  29      12.819   2.192 -13.463  1.00  0.00           H  
ATOM    465  O   LYS A  29      16.239   1.772 -15.131  1.00  0.00           O  
ATOM    466  CG  LYS A  29      12.222   0.150 -13.832  1.00  0.00           C  
ATOM    467  HG2 LYS A  29      12.465  -0.640 -14.542  1.00  0.00           H  
ATOM    468  HG3 LYS A  29      12.303  -0.252 -12.822  1.00  0.00           H  
ATOM    469  CD  LYS A  29      10.794   0.649 -14.077  1.00  0.00           C  
ATOM    470  HD2 LYS A  29      10.622   1.526 -13.454  1.00  0.00           H  
ATOM    471  HD3 LYS A  29      10.675   0.941 -15.121  1.00  0.00           H  
ATOM    472  CE  LYS A  29       9.757  -0.410 -13.706  1.00  0.00           C  
ATOM    473  HE2 LYS A  29      10.019  -0.814 -12.729  1.00  0.00           H  
ATOM    474  HE3 LYS A  29       9.779  -1.232 -14.422  1.00  0.00           H  
ATOM    475  NZ  LYS A  29       8.410   0.205 -13.634  1.00  0.00           N  
ATOM    476  HZ1 LYS A  29       7.747  -0.432 -13.217  1.00  0.00           H  
ATOM    477  HZ2 LYS A  29       8.425   1.037 -13.062  1.00  0.00           H  
ATOM    478  HZ3 LYS A  29       8.087   0.524 -14.537  1.00  0.00           H  
ATOM    479  N   ALA A  30      15.652   3.257 -13.545  1.00  0.00           N  
ATOM    480  H   ALA A  30      15.070   3.431 -12.738  1.00  0.00           H  
ATOM    481  CA  ALA A  30      16.519   4.334 -14.018  1.00  0.00           C  
ATOM    482  HA  ALA A  30      16.343   4.479 -15.084  1.00  0.00           H  
ATOM    483  C   ALA A  30      18.015   4.015 -13.845  1.00  0.00           C  
ATOM    484  CB  ALA A  30      16.129   5.623 -13.287  1.00  0.00           C  
ATOM    485  HB1 ALA A  30      16.307   5.517 -12.217  1.00  0.00           H  
ATOM    486  HB2 ALA A  30      15.072   5.835 -13.449  1.00  0.00           H  
ATOM    487  HB3 ALA A  30      16.725   6.453 -13.665  1.00  0.00           H  
ATOM    488  O   ALA A  30      18.828   4.404 -14.683  1.00  0.00           O  
ATOM    489  N   MET A  31      18.375   3.285 -12.786  1.00  0.00           N  
ATOM    490  H   MET A  31      17.667   3.084 -12.094  1.00  0.00           H  
ATOM    491  CA  MET A  31      19.756   2.902 -12.475  1.00  0.00           C  
ATOM    492  HA  MET A  31      20.426   3.686 -12.830  1.00  0.00           H  
ATOM    493  C   MET A  31      20.214   1.612 -13.166  1.00  0.00           C  
ATOM    494  CB  MET A  31      19.919   2.801 -10.953  1.00  0.00           C  
ATOM    495  HB2 MET A  31      19.180   2.111 -10.546  1.00  0.00           H  
ATOM    496  HB3 MET A  31      20.913   2.414 -10.730  1.00  0.00           H  
ATOM    497  O   MET A  31      21.394   1.274 -13.101  1.00  0.00           O  
ATOM    498  CG  MET A  31      19.761   4.174 -10.289  1.00  0.00           C  
ATOM    499  HG2 MET A  31      20.460   4.874 -10.747  1.00  0.00           H  
ATOM    500  HG3 MET A  31      18.751   4.542 -10.471  1.00  0.00           H  
ATOM    501  SD  MET A  31      20.032   4.190  -8.499  1.00  0.00           S  
ATOM    502  CE  MET A  31      21.809   3.847  -8.411  1.00  0.00           C  
ATOM    503  HE1 MET A  31      22.130   3.905  -7.372  1.00  0.00           H  
ATOM    504  HE2 MET A  31      22.355   4.582  -9.002  1.00  0.00           H  
ATOM    505  HE3 MET A  31      22.010   2.844  -8.787  1.00  0.00           H  
ATOM    506  N   GLY A  32      19.310   0.901 -13.846  1.00  0.00           N  
ATOM    507  H   GLY A  32      18.351   1.217 -13.843  1.00  0.00           H  
ATOM    508  CA  GLY A  32      19.636  -0.364 -14.502  1.00  0.00           C  
ATOM    509  HA2 GLY A  32      20.537  -0.244 -15.103  1.00  0.00           H  
ATOM    510  HA3 GLY A  32      18.810  -0.645 -15.156  1.00  0.00           H  
ATOM    511  C   GLY A  32      19.866  -1.511 -13.517  1.00  0.00           C  
ATOM    512  O   GLY A  32      20.718  -2.360 -13.773  1.00  0.00           O  
ATOM    513  N   ALA A  33      19.120  -1.530 -12.406  1.00  0.00           N  
ATOM    514  H   ALA A  33      18.445  -0.792 -12.261  1.00  0.00           H  
ATOM    515  CA  ALA A  33      19.092  -2.653 -11.474  1.00  0.00           C  
ATOM    516  HA  ALA A  33      20.088  -2.786 -11.053  1.00  0.00           H  
ATOM    517  C   ALA A  33      18.702  -3.961 -12.183  1.00  0.00           C  
ATOM    518  CB  ALA A  33      18.126  -2.330 -10.332  1.00  0.00           C  
ATOM    519  HB1 ALA A  33      18.427  -1.405  -9.841  1.00  0.00           H  
ATOM    520  HB2 ALA A  33      17.117  -2.231 -10.731  1.00  0.00           H  
ATOM    521  HB3 ALA A  33      18.142  -3.133  -9.595  1.00  0.00           H  
ATOM    522  O   ALA A  33      18.052  -3.965 -13.242  1.00  0.00           O  
ATOM    523  N   SER A  34      19.099  -5.081 -11.587  1.00  0.00           N  
ATOM    524  H   SER A  34      19.495  -5.014 -10.661  1.00  0.00           H  
ATOM    525  CA  SER A  34      18.852  -6.409 -12.140  1.00  0.00           C  
ATOM    526  HA  SER A  34      19.297  -6.440 -13.134  1.00  0.00           H  
ATOM    527  C   SER A  34      17.353  -6.704 -12.297  1.00  0.00           C  
ATOM    528  CB  SER A  34      19.551  -7.471 -11.289  1.00  0.00           C  
ATOM    529  HB2 SER A  34      20.604  -7.215 -11.168  1.00  0.00           H  
ATOM    530  HB3 SER A  34      19.477  -8.440 -11.782  1.00  0.00           H  
ATOM    531  O   SER A  34      16.482  -6.088 -11.676  1.00  0.00           O  
ATOM    532  OG  SER A  34      18.939  -7.548 -10.031  1.00  0.00           O  
ATOM    533  HG  SER A  34      19.209  -6.771  -9.535  1.00  0.00           H  
ATOM    534  N   GLU A  35      17.020  -7.650 -13.179  1.00  0.00           N  
ATOM    535  H   GLU A  35      17.751  -8.146 -13.670  1.00  0.00           H  
ATOM    536  CA  GLU A  35      15.637  -8.128 -13.321  1.00  0.00           C  
ATOM    537  HA  GLU A  35      14.977  -7.291 -13.546  1.00  0.00           H  
ATOM    538  C   GLU A  35      15.110  -8.739 -12.021  1.00  0.00           C  
ATOM    539  CB  GLU A  35      15.538  -9.153 -14.462  1.00  0.00           C  
ATOM    540  HB2 GLU A  35      14.548  -9.608 -14.437  1.00  0.00           H  
ATOM    541  HB3 GLU A  35      16.288  -9.931 -14.319  1.00  0.00           H  
ATOM    542  O   GLU A  35      13.938  -8.559 -11.710  1.00  0.00           O  
ATOM    543  CG  GLU A  35      15.731  -8.483 -15.829  1.00  0.00           C  
ATOM    544  HG2 GLU A  35      14.997  -7.682 -15.916  1.00  0.00           H  
ATOM    545  HG3 GLU A  35      16.722  -8.032 -15.871  1.00  0.00           H  
ATOM    546  CD  GLU A  35      15.561  -9.433 -17.025  1.00  0.00           C  
ATOM    547  OE1 GLU A  35      15.530  -8.890 -18.154  1.00  0.00           O  
ATOM    548  OE2 GLU A  35      15.476 -10.664 -16.824  1.00  0.00           O  
ATOM    549  N   GLU A  36      15.976  -9.394 -11.246  1.00  0.00           N  
ATOM    550  H   GLU A  36      16.944  -9.448 -11.529  1.00  0.00           H  
ATOM    551  CA  GLU A  36      15.629  -9.989  -9.956  1.00  0.00           C  
ATOM    552  HA  GLU A  36      14.751 -10.624 -10.083  1.00  0.00           H  
ATOM    553  C   GLU A  36      15.265  -8.924  -8.915  1.00  0.00           C  
ATOM    554  CB  GLU A  36      16.800 -10.875  -9.513  1.00  0.00           C  
ATOM    555  HB2 GLU A  36      16.993 -11.592 -10.311  1.00  0.00           H  
ATOM    556  HB3 GLU A  36      17.690 -10.261  -9.378  1.00  0.00           H  
ATOM    557  O   GLU A  36      14.192  -8.996  -8.319  1.00  0.00           O  
ATOM    558  CG  GLU A  36      16.509 -11.647  -8.220  1.00  0.00           C  
ATOM    559  HG2 GLU A  36      15.521 -12.099  -8.304  1.00  0.00           H  
ATOM    560  HG3 GLU A  36      16.493 -10.949  -7.383  1.00  0.00           H  
ATOM    561  CD  GLU A  36      17.546 -12.750  -7.952  1.00  0.00           C  
ATOM    562  OE1 GLU A  36      17.188 -13.697  -7.217  1.00  0.00           O  
ATOM    563  OE2 GLU A  36      18.659 -12.684  -8.525  1.00  0.00           O  
ATOM    564  N   GLU A  37      16.087  -7.881  -8.764  1.00  0.00           N  
ATOM    565  H   GLU A  37      16.970  -7.883  -9.255  1.00  0.00           H  
ATOM    566  CA  GLU A  37      15.803  -6.759  -7.858  1.00  0.00           C  
ATOM    567  HA  GLU A  37      15.705  -7.125  -6.836  1.00  0.00           H  
ATOM    568  C   GLU A  37      14.490  -6.054  -8.227  1.00  0.00           C  
ATOM    569  CB  GLU A  37      16.958  -5.751  -7.922  1.00  0.00           C  
ATOM    570  HB2 GLU A  37      17.149  -5.528  -8.972  1.00  0.00           H  
ATOM    571  HB3 GLU A  37      16.658  -4.819  -7.444  1.00  0.00           H  
ATOM    572  O   GLU A  37      13.650  -5.794  -7.364  1.00  0.00           O  
ATOM    573  CG  GLU A  37      18.244  -6.263  -7.248  1.00  0.00           C  
ATOM    574  HG2 GLU A  37      18.110  -6.301  -6.167  1.00  0.00           H  
ATOM    575  HG3 GLU A  37      18.448  -7.286  -7.563  1.00  0.00           H  
ATOM    576  CD  GLU A  37      19.441  -5.379  -7.619  1.00  0.00           C  
ATOM    577  OE1 GLU A  37      20.159  -4.910  -6.716  1.00  0.00           O  
ATOM    578  OE2 GLU A  37      19.642  -5.196  -8.848  1.00  0.00           O  
ATOM    579  N   ARG A  38      14.267  -5.793  -9.523  1.00  0.00           N  
ATOM    580  H   ARG A  38      14.986  -6.057 -10.182  1.00  0.00           H  
ATOM    581  CA  ARG A  38      13.017  -5.178  -9.999  1.00  0.00           C  
ATOM    582  HA  ARG A  38      12.818  -4.288  -9.402  1.00  0.00           H  
ATOM    583  C   ARG A  38      11.808  -6.083  -9.774  1.00  0.00           C  
ATOM    584  CB  ARG A  38      13.135  -4.779 -11.474  1.00  0.00           C  
ATOM    585  HB2 ARG A  38      13.485  -5.632 -12.054  1.00  0.00           H  
ATOM    586  HB3 ARG A  38      12.148  -4.494 -11.838  1.00  0.00           H  
ATOM    587  O   ARG A  38      10.758  -5.582  -9.384  1.00  0.00           O  
ATOM    588  CG  ARG A  38      14.086  -3.585 -11.649  1.00  0.00           C  
ATOM    589  HG2 ARG A  38      13.744  -2.767 -11.015  1.00  0.00           H  
ATOM    590  HG3 ARG A  38      15.095  -3.856 -11.339  1.00  0.00           H  
ATOM    591  CD  ARG A  38      14.116  -3.089 -13.097  1.00  0.00           C  
ATOM    592  HD2 ARG A  38      13.097  -2.860 -13.408  1.00  0.00           H  
ATOM    593  HD3 ARG A  38      14.711  -2.176 -13.124  1.00  0.00           H  
ATOM    594  NE  ARG A  38      14.718  -4.086 -14.000  1.00  0.00           N  
ATOM    595  HE  ARG A  38      15.252  -4.815 -13.548  1.00  0.00           H  
ATOM    596  NH1 ARG A  38      14.245  -3.020 -15.968  1.00  0.00           N  
ATOM    597 HH11 ARG A  38      13.911  -2.243 -15.415  1.00  0.00           H  
ATOM    598 HH12 ARG A  38      14.301  -2.985 -16.976  1.00  0.00           H  
ATOM    599  NH2 ARG A  38      15.230  -5.020 -16.018  1.00  0.00           N  
ATOM    600 HH21 ARG A  38      15.616  -5.819 -15.536  1.00  0.00           H  
ATOM    601 HH22 ARG A  38      15.207  -5.027 -17.028  1.00  0.00           H  
ATOM    602  CZ  ARG A  38      14.730  -4.042 -15.319  1.00  0.00           C  
ATOM    603  N   ALA A  39      11.947  -7.392  -9.983  1.00  0.00           N  
ATOM    604  H   ALA A  39      12.837  -7.746 -10.302  1.00  0.00           H  
ATOM    605  CA  ALA A  39      10.866  -8.346  -9.758  1.00  0.00           C  
ATOM    606  HA  ALA A  39       9.994  -8.021 -10.324  1.00  0.00           H  
ATOM    607  C   ALA A  39      10.453  -8.411  -8.281  1.00  0.00           C  
ATOM    608  CB  ALA A  39      11.293  -9.723 -10.278  1.00  0.00           C  
ATOM    609  HB1 ALA A  39      10.483 -10.436 -10.126  1.00  0.00           H  
ATOM    610  HB2 ALA A  39      11.518  -9.662 -11.343  1.00  0.00           H  
ATOM    611  HB3 ALA A  39      12.177 -10.069  -9.743  1.00  0.00           H  
ATOM    612  O   ALA A  39       9.259  -8.485  -7.999  1.00  0.00           O  
ATOM    613  N   VAL A  40      11.413  -8.331  -7.351  1.00  0.00           N  
ATOM    614  H   VAL A  40      12.377  -8.313  -7.651  1.00  0.00           H  
ATOM    615  CA  VAL A  40      11.125  -8.264  -5.909  1.00  0.00           C  
ATOM    616  HA  VAL A  40      10.448  -9.078  -5.652  1.00  0.00           H  
ATOM    617  C   VAL A  40      10.381  -6.978  -5.557  1.00  0.00           C  
ATOM    618  CB  VAL A  40      12.413  -8.436  -5.080  1.00  0.00           C  
ATOM    619  HB  VAL A  40      13.192  -7.772  -5.456  1.00  0.00           H  
ATOM    620  O   VAL A  40       9.340  -7.045  -4.913  1.00  0.00           O  
ATOM    621  CG1 VAL A  40      12.210  -8.155  -3.586  1.00  0.00           C  
ATOM    622 HG11 VAL A  40      11.383  -8.747  -3.197  1.00  0.00           H  
ATOM    623 HG12 VAL A  40      13.118  -8.391  -3.032  1.00  0.00           H  
ATOM    624 HG13 VAL A  40      11.997  -7.097  -3.429  1.00  0.00           H  
ATOM    625  CG2 VAL A  40      12.882  -9.888  -5.208  1.00  0.00           C  
ATOM    626 HG21 VAL A  40      12.071 -10.553  -4.913  1.00  0.00           H  
ATOM    627 HG22 VAL A  40      13.732 -10.059  -4.546  1.00  0.00           H  
ATOM    628 HG23 VAL A  40      13.182 -10.105  -6.233  1.00  0.00           H  
ATOM    629  N   LEU A  41      10.835  -5.818  -6.042  1.00  0.00           N  
ATOM    630  H   LEU A  41      11.700  -5.814  -6.562  1.00  0.00           H  
ATOM    631  CA  LEU A  41      10.134  -4.548  -5.804  1.00  0.00           C  
ATOM    632  HA  LEU A  41      10.019  -4.405  -4.730  1.00  0.00           H  
ATOM    633  C   LEU A  41       8.711  -4.542  -6.392  1.00  0.00           C  
ATOM    634  CB  LEU A  41      10.960  -3.391  -6.391  1.00  0.00           C  
ATOM    635  HB2 LEU A  41      11.152  -3.610  -7.441  1.00  0.00           H  
ATOM    636  HB3 LEU A  41      10.368  -2.478  -6.339  1.00  0.00           H  
ATOM    637  O   LEU A  41       7.789  -4.016  -5.775  1.00  0.00           O  
ATOM    638  CG  LEU A  41      12.304  -3.139  -5.686  1.00  0.00           C  
ATOM    639  HG  LEU A  41      12.878  -4.064  -5.632  1.00  0.00           H  
ATOM    640  CD1 LEU A  41      13.111  -2.113  -6.481  1.00  0.00           C  
ATOM    641 HD11 LEU A  41      14.080  -1.964  -6.005  1.00  0.00           H  
ATOM    642 HD12 LEU A  41      12.579  -1.161  -6.511  1.00  0.00           H  
ATOM    643 HD13 LEU A  41      13.274  -2.480  -7.494  1.00  0.00           H  
ATOM    644  CD2 LEU A  41      12.124  -2.602  -4.269  1.00  0.00           C  
ATOM    645 HD21 LEU A  41      11.559  -1.670  -4.288  1.00  0.00           H  
ATOM    646 HD22 LEU A  41      11.604  -3.332  -3.649  1.00  0.00           H  
ATOM    647 HD23 LEU A  41      13.108  -2.424  -3.835  1.00  0.00           H  
ATOM    648  N   GLU A  42       8.511  -5.138  -7.571  1.00  0.00           N  
ATOM    649  H   GLU A  42       9.313  -5.514  -8.056  1.00  0.00           H  
ATOM    650  CA  GLU A  42       7.184  -5.283  -8.185  1.00  0.00           C  
ATOM    651  HA  GLU A  42       6.687  -4.313  -8.197  1.00  0.00           H  
ATOM    652  C   GLU A  42       6.267  -6.242  -7.423  1.00  0.00           C  
ATOM    653  CB  GLU A  42       7.315  -5.803  -9.626  1.00  0.00           C  
ATOM    654  HB2 GLU A  42       8.035  -6.621  -9.659  1.00  0.00           H  
ATOM    655  HB3 GLU A  42       6.347  -6.186  -9.948  1.00  0.00           H  
ATOM    656  O   GLU A  42       5.059  -6.017  -7.366  1.00  0.00           O  
ATOM    657  CG  GLU A  42       7.731  -4.699 -10.601  1.00  0.00           C  
ATOM    658  HG2 GLU A  42       8.672  -4.262 -10.265  1.00  0.00           H  
ATOM    659  HG3 GLU A  42       6.961  -3.928 -10.571  1.00  0.00           H  
ATOM    660  CD  GLU A  42       7.882  -5.171 -12.055  1.00  0.00           C  
ATOM    661  OE1 GLU A  42       8.313  -4.327 -12.882  1.00  0.00           O  
ATOM    662  OE2 GLU A  42       7.484  -6.320 -12.365  1.00  0.00           O  
ATOM    663  N   GLU A  43       6.808  -7.333  -6.884  1.00  0.00           N  
ATOM    664  H   GLU A  43       7.805  -7.470  -6.972  1.00  0.00           H  
ATOM    665  CA  GLU A  43       6.069  -8.274  -6.045  1.00  0.00           C  
ATOM    666  HA  GLU A  43       5.190  -8.625  -6.586  1.00  0.00           H  
ATOM    667  C   GLU A  43       5.542  -7.580  -4.792  1.00  0.00           C  
ATOM    668  CB  GLU A  43       6.969  -9.480  -5.741  1.00  0.00           C  
ATOM    669  HB2 GLU A  43       7.848  -9.154  -5.185  1.00  0.00           H  
ATOM    670  HB3 GLU A  43       7.297  -9.895  -6.694  1.00  0.00           H  
ATOM    671  O   GLU A  43       4.329  -7.536  -4.597  1.00  0.00           O  
ATOM    672  CG  GLU A  43       6.269 -10.595  -4.955  1.00  0.00           C  
ATOM    673  HG2 GLU A  43       5.409 -10.933  -5.532  1.00  0.00           H  
ATOM    674  HG3 GLU A  43       5.918 -10.197  -4.002  1.00  0.00           H  
ATOM    675  CD  GLU A  43       7.203 -11.789  -4.694  1.00  0.00           C  
ATOM    676  OE1 GLU A  43       6.899 -12.648  -3.841  1.00  0.00           O  
ATOM    677  OE2 GLU A  43       8.258 -11.943  -5.363  1.00  0.00           O  
ATOM    678  N   ILE A  44       6.434  -6.928  -4.051  1.00  0.00           N  
ATOM    679  H   ILE A  44       7.409  -6.991  -4.309  1.00  0.00           H  
ATOM    680  CA  ILE A  44       6.111  -6.244  -2.797  1.00  0.00           C  
ATOM    681  HA  ILE A  44       5.626  -6.950  -2.123  1.00  0.00           H  
ATOM    682  C   ILE A  44       5.131  -5.097  -3.043  1.00  0.00           C  
ATOM    683  CB  ILE A  44       7.413  -5.761  -2.138  1.00  0.00           C  
ATOM    684  HB  ILE A  44       7.936  -5.105  -2.835  1.00  0.00           H  
ATOM    685  O   ILE A  44       4.114  -4.996  -2.366  1.00  0.00           O  
ATOM    686  CG1 ILE A  44       8.306  -6.980  -1.821  1.00  0.00           C  
ATOM    687 HG12 ILE A  44       7.824  -7.559  -1.033  1.00  0.00           H  
ATOM    688 HG13 ILE A  44       8.407  -7.640  -2.682  1.00  0.00           H  
ATOM    689  CG2 ILE A  44       7.115  -4.973  -0.853  1.00  0.00           C  
ATOM    690 HG21 ILE A  44       6.442  -4.136  -1.035  1.00  0.00           H  
ATOM    691 HG22 ILE A  44       6.662  -5.616  -0.099  1.00  0.00           H  
ATOM    692 HG23 ILE A  44       8.033  -4.564  -0.432  1.00  0.00           H  
ATOM    693  CD1 ILE A  44       9.711  -6.604  -1.371  1.00  0.00           C  
ATOM    694 HD11 ILE A  44      10.193  -5.993  -2.135  1.00  0.00           H  
ATOM    695 HD12 ILE A  44      10.295  -7.507  -1.195  1.00  0.00           H  
ATOM    696 HD13 ILE A  44       9.633  -6.050  -0.436  1.00  0.00           H  
ATOM    697  N   LEU A  45       5.347  -4.286  -4.088  1.00  0.00           N  
ATOM    698  H   LEU A  45       6.211  -4.388  -4.602  1.00  0.00           H  
ATOM    699  CA  LEU A  45       4.397  -3.239  -4.478  1.00  0.00           C  
ATOM    700  HA  LEU A  45       4.347  -2.512  -3.668  1.00  0.00           H  
ATOM    701  C   LEU A  45       2.977  -3.792  -4.691  1.00  0.00           C  
ATOM    702  CB  LEU A  45       4.912  -2.552  -5.758  1.00  0.00           C  
ATOM    703  HB2 LEU A  45       5.104  -3.320  -6.508  1.00  0.00           H  
ATOM    704  HB3 LEU A  45       5.859  -2.062  -5.533  1.00  0.00           H  
ATOM    705  O   LEU A  45       1.997  -3.159  -4.295  1.00  0.00           O  
ATOM    706  CG  LEU A  45       3.942  -1.521  -6.367  1.00  0.00           C  
ATOM    707  HG  LEU A  45       3.014  -2.009  -6.664  1.00  0.00           H  
ATOM    708  CD1 LEU A  45       3.623  -0.386  -5.400  1.00  0.00           C  
ATOM    709 HD11 LEU A  45       3.106  -0.774  -4.523  1.00  0.00           H  
ATOM    710 HD12 LEU A  45       4.556   0.081  -5.084  1.00  0.00           H  
ATOM    711 HD13 LEU A  45       2.976   0.349  -5.879  1.00  0.00           H  
ATOM    712  CD2 LEU A  45       4.564  -0.901  -7.619  1.00  0.00           C  
ATOM    713 HD21 LEU A  45       3.860  -0.202  -8.071  1.00  0.00           H  
ATOM    714 HD22 LEU A  45       5.486  -0.383  -7.353  1.00  0.00           H  
ATOM    715 HD23 LEU A  45       4.795  -1.691  -8.334  1.00  0.00           H  
ATOM    716  N   ARG A  46       2.843  -4.956  -5.340  1.00  0.00           N  
ATOM    717  H   ARG A  46       3.682  -5.478  -5.549  1.00  0.00           H  
ATOM    718  CA  ARG A  46       1.528  -5.579  -5.560  1.00  0.00           C  
ATOM    719  HA  ARG A  46       0.837  -4.826  -5.940  1.00  0.00           H  
ATOM    720  C   ARG A  46       0.914  -6.088  -4.263  1.00  0.00           C  
ATOM    721  CB  ARG A  46       1.632  -6.743  -6.547  1.00  0.00           C  
ATOM    722  HB2 ARG A  46       0.709  -7.321  -6.503  1.00  0.00           H  
ATOM    723  HB3 ARG A  46       2.451  -7.397  -6.247  1.00  0.00           H  
ATOM    724  O   ARG A  46      -0.310  -5.993  -4.119  1.00  0.00           O  
ATOM    725  CG  ARG A  46       1.830  -6.268  -7.990  1.00  0.00           C  
ATOM    726  HG2 ARG A  46       2.753  -5.695  -8.082  1.00  0.00           H  
ATOM    727  HG3 ARG A  46       1.003  -5.612  -8.260  1.00  0.00           H  
ATOM    728  CD  ARG A  46       1.848  -7.455  -8.960  1.00  0.00           C  
ATOM    729  HD2 ARG A  46       0.889  -7.968  -8.894  1.00  0.00           H  
ATOM    730  HD3 ARG A  46       1.953  -7.060  -9.970  1.00  0.00           H  
ATOM    731  NE  ARG A  46       2.924  -8.420  -8.652  1.00  0.00           N  
ATOM    732  HE  ARG A  46       3.051  -8.634  -7.673  1.00  0.00           H  
ATOM    733  NH1 ARG A  46       3.909  -8.545 -10.726  1.00  0.00           N  
ATOM    734 HH11 ARG A  46       4.753  -8.761 -11.236  1.00  0.00           H  
ATOM    735 HH12 ARG A  46       3.367  -7.738 -11.002  1.00  0.00           H  
ATOM    736  NH2 ARG A  46       4.724  -9.757  -9.044  1.00  0.00           N  
ATOM    737 HH21 ARG A  46       4.744 -10.000  -8.064  1.00  0.00           H  
ATOM    738 HH22 ARG A  46       5.538  -9.976  -9.600  1.00  0.00           H  
ATOM    739  CZ  ARG A  46       3.839  -8.903  -9.473  1.00  0.00           C  
ATOM    740  N   ASP A  47       1.731  -6.629  -3.371  1.00  0.00           N  
ATOM    741  H   ASP A  47       2.718  -6.695  -3.575  1.00  0.00           H  
ATOM    742  CA  ASP A  47       1.279  -7.139  -2.083  1.00  0.00           C  
ATOM    743  HA  ASP A  47       0.414  -7.782  -2.248  1.00  0.00           H  
ATOM    744  C   ASP A  47       0.764  -5.988  -1.217  1.00  0.00           C  
ATOM    745  CB  ASP A  47       2.374  -8.016  -1.453  1.00  0.00           C  
ATOM    746  HB2 ASP A  47       2.111  -8.213  -0.414  1.00  0.00           H  
ATOM    747  HB3 ASP A  47       3.328  -7.488  -1.470  1.00  0.00           H  
ATOM    748  O   ASP A  47      -0.425  -5.982  -0.902  1.00  0.00           O  
ATOM    749  CG  ASP A  47       2.506  -9.368  -2.181  1.00  0.00           C  
ATOM    750  OD1 ASP A  47       1.570  -9.745  -2.941  1.00  0.00           O  
ATOM    751  OD2 ASP A  47       3.518 -10.062  -1.973  1.00  0.00           O  
ATOM    752  N   GLU A  48       1.546  -4.927  -1.040  1.00  0.00           N  
ATOM    753  H   GLU A  48       2.512  -5.018  -1.321  1.00  0.00           H  
ATOM    754  CA  GLU A  48       1.183  -3.679  -0.349  1.00  0.00           C  
ATOM    755  HA  GLU A  48       1.073  -3.855   0.721  1.00  0.00           H  
ATOM    756  C   GLU A  48      -0.126  -3.054  -0.880  1.00  0.00           C  
ATOM    757  CB  GLU A  48       2.351  -2.707  -0.571  1.00  0.00           C  
ATOM    758  HB2 GLU A  48       2.602  -2.691  -1.631  1.00  0.00           H  
ATOM    759  HB3 GLU A  48       2.054  -1.692  -0.306  1.00  0.00           H  
ATOM    760  O   GLU A  48      -1.091  -2.797  -0.148  1.00  0.00           O  
ATOM    761  CG  GLU A  48       3.601  -3.121   0.224  1.00  0.00           C  
ATOM    762  HG2 GLU A  48       4.458  -2.652  -0.260  1.00  0.00           H  
ATOM    763  HG3 GLU A  48       3.750  -4.199   0.171  1.00  0.00           H  
ATOM    764  CD  GLU A  48       3.556  -2.675   1.687  1.00  0.00           C  
ATOM    765  OE1 GLU A  48       4.607  -2.788   2.343  1.00  0.00           O  
ATOM    766  OE2 GLU A  48       2.551  -2.027   2.064  1.00  0.00           O  
ATOM    767  N   GLU A  49      -0.248  -2.879  -2.205  1.00  0.00           N  
ATOM    768  H   GLU A  49       0.550  -3.105  -2.781  1.00  0.00           H  
ATOM    769  CA  GLU A  49      -1.486  -2.375  -2.819  1.00  0.00           C  
ATOM    770  HA  GLU A  49      -1.733  -1.419  -2.358  1.00  0.00           H  
ATOM    771  C   GLU A  49      -2.680  -3.324  -2.585  1.00  0.00           C  
ATOM    772  CB  GLU A  49      -1.293  -2.171  -4.333  1.00  0.00           C  
ATOM    773  HB2 GLU A  49      -0.854  -3.070  -4.766  1.00  0.00           H  
ATOM    774  HB3 GLU A  49      -2.278  -2.028  -4.779  1.00  0.00           H  
ATOM    775  O   GLU A  49      -3.839  -2.895  -2.430  1.00  0.00           O  
ATOM    776  CG  GLU A  49      -0.436  -0.944  -4.694  1.00  0.00           C  
ATOM    777  HG2 GLU A  49      -0.888  -0.070  -4.225  1.00  0.00           H  
ATOM    778  HG3 GLU A  49       0.566  -1.056  -4.279  1.00  0.00           H  
ATOM    779  CD  GLU A  49      -0.337  -0.685  -6.212  1.00  0.00           C  
ATOM    780  OE1 GLU A  49       0.109   0.436  -6.586  1.00  0.00           O  
ATOM    781  OE2 GLU A  49      -0.831  -1.518  -7.009  1.00  0.00           O  
ATOM    782  N   GLY A  50      -2.410  -4.629  -2.568  1.00  0.00           N  
ATOM    783  H   GLY A  50      -1.440  -4.899  -2.653  1.00  0.00           H  
ATOM    784  CA  GLY A  50      -3.360  -5.678  -2.236  1.00  0.00           C  
ATOM    785  HA2 GLY A  50      -2.864  -6.633  -2.406  1.00  0.00           H  
ATOM    786  HA3 GLY A  50      -4.233  -5.600  -2.883  1.00  0.00           H  
ATOM    787  C   GLY A  50      -3.801  -5.626  -0.773  1.00  0.00           C  
ATOM    788  O   GLY A  50      -5.002  -5.763  -0.507  1.00  0.00           O  
ATOM    789  N   HIS A  51      -2.872  -5.400   0.152  1.00  0.00           N  
ATOM    790  H   HIS A  51      -1.915  -5.301  -0.155  1.00  0.00           H  
ATOM    791  CA  HIS A  51      -3.066  -5.361   1.601  1.00  0.00           C  
ATOM    792  HA  HIS A  51      -3.587  -6.258   1.935  1.00  0.00           H  
ATOM    793  C   HIS A  51      -3.919  -4.154   1.968  1.00  0.00           C  
ATOM    794  CB  HIS A  51      -1.698  -5.317   2.309  1.00  0.00           C  
ATOM    795  HB2 HIS A  51      -1.868  -5.155   3.374  1.00  0.00           H  
ATOM    796  HB3 HIS A  51      -1.118  -4.476   1.930  1.00  0.00           H  
ATOM    797  O   HIS A  51      -5.019  -4.314   2.509  1.00  0.00           O  
ATOM    798  CG  HIS A  51      -0.861  -6.565   2.166  1.00  0.00           C  
ATOM    799  CD2 HIS A  51      -1.154  -7.625   1.368  1.00  0.00           C  
ATOM    800  HD2 HIS A  51      -2.004  -7.665   0.702  1.00  0.00           H  
ATOM    801  ND1 HIS A  51       0.386  -6.821   2.691  1.00  0.00           N  
ATOM    802  HD1 HIS A  51       0.995  -6.199   3.202  1.00  0.00           H  
ATOM    803  CE1 HIS A  51       0.791  -8.020   2.236  1.00  0.00           C  
ATOM    804  HE1 HIS A  51       1.755  -8.451   2.461  1.00  0.00           H  
ATOM    805  NE2 HIS A  51      -0.135  -8.563   1.415  1.00  0.00           N  
ATOM    806  N   ALA A  52      -3.531  -2.966   1.494  1.00  0.00           N  
ATOM    807  H   ALA A  52      -2.603  -2.908   1.100  1.00  0.00           H  
ATOM    808  CA  ALA A  52      -4.299  -1.731   1.638  1.00  0.00           C  
ATOM    809  HA  ALA A  52      -4.293  -1.430   2.686  1.00  0.00           H  
ATOM    810  C   ALA A  52      -5.754  -1.880   1.158  1.00  0.00           C  
ATOM    811  CB  ALA A  52      -3.613  -0.648   0.796  1.00  0.00           C  
ATOM    812  HB1 ALA A  52      -4.099   0.313   0.965  1.00  0.00           H  
ATOM    813  HB2 ALA A  52      -3.652  -0.906  -0.262  1.00  0.00           H  
ATOM    814  HB3 ALA A  52      -2.562  -0.560   1.072  1.00  0.00           H  
ATOM    815  O   ALA A  52      -6.700  -1.319   1.724  1.00  0.00           O  
ATOM    816  N   ARG A  53      -5.973  -2.620   0.063  1.00  0.00           N  
ATOM    817  H   ARG A  53      -5.165  -3.040  -0.372  1.00  0.00           H  
ATOM    818  CA  ARG A  53      -7.320  -2.882  -0.463  1.00  0.00           C  
ATOM    819  HA  ARG A  53      -7.885  -1.950  -0.464  1.00  0.00           H  
ATOM    820  C   ARG A  53      -8.105  -3.843   0.428  1.00  0.00           C  
ATOM    821  CB  ARG A  53      -7.206  -3.398  -1.899  1.00  0.00           C  
ATOM    822  HB2 ARG A  53      -6.599  -2.694  -2.468  1.00  0.00           H  
ATOM    823  HB3 ARG A  53      -6.698  -4.363  -1.898  1.00  0.00           H  
ATOM    824  O   ARG A  53      -9.296  -3.612   0.632  1.00  0.00           O  
ATOM    825  CG  ARG A  53      -8.579  -3.545  -2.575  1.00  0.00           C  
ATOM    826  HG2 ARG A  53      -9.050  -2.566  -2.661  1.00  0.00           H  
ATOM    827  HG3 ARG A  53      -9.222  -4.191  -1.976  1.00  0.00           H  
ATOM    828  CD  ARG A  53      -8.442  -4.179  -3.962  1.00  0.00           C  
ATOM    829  HD2 ARG A  53      -7.983  -5.161  -3.849  1.00  0.00           H  
ATOM    830  HD3 ARG A  53      -9.434  -4.323  -4.390  1.00  0.00           H  
ATOM    831  NE  ARG A  53      -7.597  -3.367  -4.857  1.00  0.00           N  
ATOM    832  HE  ARG A  53      -6.603  -3.411  -4.681  1.00  0.00           H  
ATOM    833  NH1 ARG A  53      -9.230  -2.430  -6.184  1.00  0.00           N  
ATOM    834 HH11 ARG A  53      -9.943  -2.882  -5.628  1.00  0.00           H  
ATOM    835 HH12 ARG A  53      -9.472  -1.820  -6.952  1.00  0.00           H  
ATOM    836  NH2 ARG A  53      -7.078  -1.965  -6.561  1.00  0.00           N  
ATOM    837 HH21 ARG A  53      -6.098  -2.086  -6.349  1.00  0.00           H  
ATOM    838 HH22 ARG A  53      -7.326  -1.393  -7.355  1.00  0.00           H  
ATOM    839  CZ  ARG A  53      -7.975  -2.596  -5.860  1.00  0.00           C  
ATOM    840  N   ARG A  54      -7.487  -4.919   0.918  1.00  0.00           N  
ATOM    841  H   ARG A  54      -6.495  -5.013   0.749  1.00  0.00           H  
ATOM    842  CA  ARG A  54      -8.144  -5.898   1.799  1.00  0.00           C  
ATOM    843  HA  ARG A  54      -9.103  -6.194   1.371  1.00  0.00           H  
ATOM    844  C   ARG A  54      -8.486  -5.281   3.155  1.00  0.00           C  
ATOM    845  CB  ARG A  54      -7.271  -7.154   1.960  1.00  0.00           C  
ATOM    846  HB2 ARG A  54      -6.262  -6.866   2.254  1.00  0.00           H  
ATOM    847  HB3 ARG A  54      -7.699  -7.766   2.755  1.00  0.00           H  
ATOM    848  O   ARG A  54      -9.640  -5.373   3.562  1.00  0.00           O  
ATOM    849  CG  ARG A  54      -7.210  -8.014   0.689  1.00  0.00           C  
ATOM    850  HG2 ARG A  54      -6.699  -7.478  -0.111  1.00  0.00           H  
ATOM    851  HG3 ARG A  54      -8.229  -8.216   0.360  1.00  0.00           H  
ATOM    852  CD  ARG A  54      -6.515  -9.365   0.926  1.00  0.00           C  
ATOM    853  HD2 ARG A  54      -7.038  -9.886   1.728  1.00  0.00           H  
ATOM    854  HD3 ARG A  54      -6.616  -9.971   0.025  1.00  0.00           H  
ATOM    855  NE  ARG A  54      -5.080  -9.284   1.287  1.00  0.00           N  
ATOM    856  HE  ARG A  54      -4.809  -9.387   2.255  1.00  0.00           H  
ATOM    857  NH1 ARG A  54      -4.084  -9.112  -0.780  1.00  0.00           N  
ATOM    858 HH11 ARG A  54      -3.200  -9.172  -1.266  1.00  0.00           H  
ATOM    859 HH12 ARG A  54      -4.803  -8.469  -1.077  1.00  0.00           H  
ATOM    860  NH2 ARG A  54      -2.923  -9.884   0.949  1.00  0.00           N  
ATOM    861 HH21 ARG A  54      -2.028  -9.775   0.494  1.00  0.00           H  
ATOM    862 HH22 ARG A  54      -2.783  -9.931   1.948  1.00  0.00           H  
ATOM    863  CZ  ARG A  54      -4.039  -9.417   0.485  1.00  0.00           C  
ATOM    864  N   LEU A  55      -7.555  -4.565   3.783  1.00  0.00           N  
ATOM    865  H   LEU A  55      -6.621  -4.549   3.397  1.00  0.00           H  
ATOM    866  CA  LEU A  55      -7.780  -3.860   5.049  1.00  0.00           C  
ATOM    867  HA  LEU A  55      -8.025  -4.582   5.828  1.00  0.00           H  
ATOM    868  C   LEU A  55      -8.949  -2.873   4.963  1.00  0.00           C  
ATOM    869  CB  LEU A  55      -6.499  -3.108   5.436  1.00  0.00           C  
ATOM    870  HB2 LEU A  55      -6.141  -2.564   4.562  1.00  0.00           H  
ATOM    871  HB3 LEU A  55      -6.747  -2.383   6.211  1.00  0.00           H  
ATOM    872  O   LEU A  55      -9.808  -2.857   5.843  1.00  0.00           O  
ATOM    873  CG  LEU A  55      -5.361  -3.985   5.978  1.00  0.00           C  
ATOM    874  HG  LEU A  55      -5.207  -4.844   5.324  1.00  0.00           H  
ATOM    875  CD1 LEU A  55      -4.095  -3.140   6.000  1.00  0.00           C  
ATOM    876 HD11 LEU A  55      -3.261  -3.719   6.398  1.00  0.00           H  
ATOM    877 HD12 LEU A  55      -3.824  -2.847   4.986  1.00  0.00           H  
ATOM    878 HD13 LEU A  55      -4.235  -2.244   6.604  1.00  0.00           H  
ATOM    879  CD2 LEU A  55      -5.660  -4.464   7.402  1.00  0.00           C  
ATOM    880 HD21 LEU A  55      -6.590  -5.032   7.444  1.00  0.00           H  
ATOM    881 HD22 LEU A  55      -4.845  -5.104   7.739  1.00  0.00           H  
ATOM    882 HD23 LEU A  55      -5.732  -3.610   8.076  1.00  0.00           H  
ATOM    883  N   ARG A  56      -9.053  -2.106   3.867  1.00  0.00           N  
ATOM    884  H   ARG A  56      -8.287  -2.116   3.208  1.00  0.00           H  
ATOM    885  CA  ARG A  56     -10.203  -1.212   3.645  1.00  0.00           C  
ATOM    886  HA  ARG A  56     -10.291  -0.542   4.500  1.00  0.00           H  
ATOM    887  C   ARG A  56     -11.531  -1.956   3.593  1.00  0.00           C  
ATOM    888  CB  ARG A  56     -10.023  -0.377   2.375  1.00  0.00           C  
ATOM    889  HB2 ARG A  56     -10.994   0.012   2.066  1.00  0.00           H  
ATOM    890  HB3 ARG A  56      -9.626  -0.997   1.571  1.00  0.00           H  
ATOM    891  O   ARG A  56     -12.489  -1.488   4.195  1.00  0.00           O  
ATOM    892  CG  ARG A  56      -9.100   0.812   2.652  1.00  0.00           C  
ATOM    893  HG2 ARG A  56      -9.506   1.389   3.482  1.00  0.00           H  
ATOM    894  HG3 ARG A  56      -8.107   0.458   2.932  1.00  0.00           H  
ATOM    895  CD  ARG A  56      -8.997   1.731   1.437  1.00  0.00           C  
ATOM    896  HD2 ARG A  56     -10.000   1.983   1.094  1.00  0.00           H  
ATOM    897  HD3 ARG A  56      -8.493   2.645   1.751  1.00  0.00           H  
ATOM    898  NE  ARG A  56      -8.223   1.102   0.354  1.00  0.00           N  
ATOM    899  HE  ARG A  56      -7.750   0.245   0.602  1.00  0.00           H  
ATOM    900  NH1 ARG A  56      -8.352   2.865  -1.105  1.00  0.00           N  
ATOM    901 HH11 ARG A  56      -8.040   3.330  -1.946  1.00  0.00           H  
ATOM    902 HH12 ARG A  56      -8.929   3.344  -0.429  1.00  0.00           H  
ATOM    903  NH2 ARG A  56      -7.150   1.065  -1.653  1.00  0.00           N  
ATOM    904 HH21 ARG A  56      -6.775   1.581  -2.436  1.00  0.00           H  
ATOM    905 HH22 ARG A  56      -6.675   0.223  -1.359  1.00  0.00           H  
ATOM    906  CZ  ARG A  56      -7.921   1.672  -0.797  1.00  0.00           C  
ATOM    907  N   LYS A  57     -11.590  -3.122   2.939  1.00  0.00           N  
ATOM    908  H   LYS A  57     -10.741  -3.477   2.523  1.00  0.00           H  
ATOM    909  CA  LYS A  57     -12.817  -3.936   2.907  1.00  0.00           C  
ATOM    910  HA  LYS A  57     -13.636  -3.329   2.524  1.00  0.00           H  
ATOM    911  C   LYS A  57     -13.241  -4.369   4.311  1.00  0.00           C  
ATOM    912  CB  LYS A  57     -12.643  -5.173   2.021  1.00  0.00           C  
ATOM    913  HB2 LYS A  57     -11.757  -5.728   2.330  1.00  0.00           H  
ATOM    914  HB3 LYS A  57     -13.507  -5.821   2.172  1.00  0.00           H  
ATOM    915  O   LYS A  57     -14.419  -4.262   4.637  1.00  0.00           O  
ATOM    916  CG  LYS A  57     -12.554  -4.836   0.531  1.00  0.00           C  
ATOM    917  HG2 LYS A  57     -13.487  -4.372   0.210  1.00  0.00           H  
ATOM    918  HG3 LYS A  57     -11.732  -4.146   0.343  1.00  0.00           H  
ATOM    919  CD  LYS A  57     -12.329  -6.136  -0.244  1.00  0.00           C  
ATOM    920  HD2 LYS A  57     -11.387  -6.581   0.077  1.00  0.00           H  
ATOM    921  HD3 LYS A  57     -13.142  -6.825  -0.014  1.00  0.00           H  
ATOM    922  CE  LYS A  57     -12.290  -5.872  -1.748  1.00  0.00           C  
ATOM    923  HE2 LYS A  57     -11.445  -5.218  -1.960  1.00  0.00           H  
ATOM    924  HE3 LYS A  57     -13.206  -5.351  -2.026  1.00  0.00           H  
ATOM    925  NZ  LYS A  57     -12.174  -7.153  -2.487  1.00  0.00           N  
ATOM    926  HZ1 LYS A  57     -11.334  -7.641  -2.211  1.00  0.00           H  
ATOM    927  HZ2 LYS A  57     -12.958  -7.748  -2.256  1.00  0.00           H  
ATOM    928  HZ3 LYS A  57     -12.165  -7.004  -3.485  1.00  0.00           H  
ATOM    929  N   TYR A  58     -12.296  -4.813   5.141  1.00  0.00           N  
ATOM    930  H   TYR A  58     -11.347  -4.901   4.808  1.00  0.00           H  
ATOM    931  CA  TYR A  58     -12.592  -5.183   6.527  1.00  0.00           C  
ATOM    932  HA  TYR A  58     -13.425  -5.886   6.538  1.00  0.00           H  
ATOM    933  C   TYR A  58     -13.025  -3.975   7.370  1.00  0.00           C  
ATOM    934  CB  TYR A  58     -11.382  -5.884   7.149  1.00  0.00           C  
ATOM    935  HB2 TYR A  58     -10.481  -5.288   7.001  1.00  0.00           H  
ATOM    936  HB3 TYR A  58     -11.573  -5.943   8.221  1.00  0.00           H  
ATOM    937  O   TYR A  58     -14.010  -4.054   8.106  1.00  0.00           O  
ATOM    938  CG  TYR A  58     -11.167  -7.301   6.658  1.00  0.00           C  
ATOM    939  CD1 TYR A  58     -12.069  -8.306   7.048  1.00  0.00           C  
ATOM    940  HD1 TYR A  58     -12.883  -8.074   7.720  1.00  0.00           H  
ATOM    941  CD2 TYR A  58     -10.073  -7.630   5.839  1.00  0.00           C  
ATOM    942  HD2 TYR A  58      -9.356  -6.866   5.575  1.00  0.00           H  
ATOM    943  CE1 TYR A  58     -11.900  -9.630   6.614  1.00  0.00           C  
ATOM    944  HE1 TYR A  58     -12.600 -10.386   6.937  1.00  0.00           H  
ATOM    945  CE2 TYR A  58      -9.898  -8.958   5.397  1.00  0.00           C  
ATOM    946  HE2 TYR A  58      -9.053  -9.240   4.787  1.00  0.00           H  
ATOM    947  OH  TYR A  58     -10.615 -11.243   5.390  1.00  0.00           O  
ATOM    948  HH  TYR A  58     -11.163 -11.836   5.910  1.00  0.00           H  
ATOM    949  CZ  TYR A  58     -10.803  -9.961   5.796  1.00  0.00           C  
ATOM    950  N   LEU A  59     -12.362  -2.826   7.203  1.00  0.00           N  
ATOM    951  H   LEU A  59     -11.538  -2.834   6.619  1.00  0.00           H  
ATOM    952  CA  LEU A  59     -12.725  -1.576   7.873  1.00  0.00           C  
ATOM    953  HA  LEU A  59     -12.712  -1.758   8.947  1.00  0.00           H  
ATOM    954  C   LEU A  59     -14.142  -1.106   7.502  1.00  0.00           C  
ATOM    955  CB  LEU A  59     -11.665  -0.514   7.530  1.00  0.00           C  
ATOM    956  HB2 LEU A  59     -11.609  -0.418   6.446  1.00  0.00           H  
ATOM    957  HB3 LEU A  59     -10.694  -0.860   7.885  1.00  0.00           H  
ATOM    958  O   LEU A  59     -14.913  -0.729   8.386  1.00  0.00           O  
ATOM    959  CG  LEU A  59     -11.948   0.879   8.120  1.00  0.00           C  
ATOM    960  HG  LEU A  59     -12.910   1.243   7.757  1.00  0.00           H  
ATOM    961  CD1 LEU A  59     -11.973   0.875   9.651  1.00  0.00           C  
ATOM    962 HD11 LEU A  59     -11.034   0.472  10.030  1.00  0.00           H  
ATOM    963 HD12 LEU A  59     -12.094   1.892  10.022  1.00  0.00           H  
ATOM    964 HD13 LEU A  59     -12.800   0.263  10.010  1.00  0.00           H  
ATOM    965  CD2 LEU A  59     -10.879   1.866   7.655  1.00  0.00           C  
ATOM    966 HD21 LEU A  59     -10.840   1.878   6.566  1.00  0.00           H  
ATOM    967 HD22 LEU A  59      -9.905   1.571   8.044  1.00  0.00           H  
ATOM    968 HD23 LEU A  59     -11.125   2.866   8.011  1.00  0.00           H  
ATOM    969  N   GLU A  60     -14.492  -1.139   6.214  1.00  0.00           N  
ATOM    970  H   GLU A  60     -13.796  -1.427   5.540  1.00  0.00           H  
ATOM    971  CA  GLU A  60     -15.820  -0.775   5.702  1.00  0.00           C  
ATOM    972  HA  GLU A  60     -16.081   0.226   6.044  1.00  0.00           H  
ATOM    973  C   GLU A  60     -16.912  -1.723   6.214  1.00  0.00           C  
ATOM    974  CB  GLU A  60     -15.803  -0.783   4.162  1.00  0.00           C  
ATOM    975  HB2 GLU A  60     -16.830  -0.774   3.799  1.00  0.00           H  
ATOM    976  HB3 GLU A  60     -15.329  -1.704   3.822  1.00  0.00           H  
ATOM    977  O   GLU A  60     -17.994  -1.268   6.588  1.00  0.00           O  
ATOM    978  CG  GLU A  60     -15.075   0.432   3.560  1.00  0.00           C  
ATOM    979  HG2 GLU A  60     -15.658   1.325   3.784  1.00  0.00           H  
ATOM    980  HG3 GLU A  60     -14.105   0.550   4.043  1.00  0.00           H  
ATOM    981  CD  GLU A  60     -14.866   0.332   2.035  1.00  0.00           C  
ATOM    982  OE1 GLU A  60     -14.191   1.237   1.489  1.00  0.00           O  
ATOM    983  OE2 GLU A  60     -15.366  -0.630   1.404  1.00  0.00           O  
ATOM    984  N   ALA A  61     -16.622  -3.026   6.286  1.00  0.00           N  
ATOM    985  H   ALA A  61     -15.732  -3.343   5.929  1.00  0.00           H  
ATOM    986  CA  ALA A  61     -17.531  -4.029   6.839  1.00  0.00           C  
ATOM    987  HA  ALA A  61     -18.526  -3.863   6.426  1.00  0.00           H  
ATOM    988  C   ALA A  61     -17.659  -3.956   8.372  1.00  0.00           C  
ATOM    989  CB  ALA A  61     -17.043  -5.409   6.385  1.00  0.00           C  
ATOM    990  HB1 ALA A  61     -16.043  -5.599   6.776  1.00  0.00           H  
ATOM    991  HB2 ALA A  61     -17.015  -5.455   5.296  1.00  0.00           H  
ATOM    992  HB3 ALA A  61     -17.718  -6.180   6.758  1.00  0.00           H  
ATOM    993  O   ALA A  61     -18.611  -4.493   8.937  1.00  0.00           O  
ATOM    994  N   GLY A  62     -16.714  -3.301   9.055  1.00  0.00           N  
ATOM    995  H   GLY A  62     -15.940  -2.918   8.531  1.00  0.00           H  
ATOM    996  CA  GLY A  62     -16.608  -3.332  10.513  1.00  0.00           C  
ATOM    997  HA2 GLY A  62     -15.851  -2.611  10.820  1.00  0.00           H  
ATOM    998  HA3 GLY A  62     -17.569  -3.061  10.951  1.00  0.00           H  
ATOM    999  C   GLY A  62     -16.201  -4.703  11.064  1.00  0.00           C  
ATOM   1000  O   GLY A  62     -16.407  -4.954  12.250  1.00  0.00           O  
ATOM   1001  N   ASP A  63     -15.645  -5.571  10.217  1.00  0.00           N  
ATOM   1002  H   ASP A  63     -15.408  -5.242   9.292  1.00  0.00           H  
ATOM   1003  CA  ASP A  63     -15.186  -6.913  10.571  1.00  0.00           C  
ATOM   1004  HA  ASP A  63     -15.834  -7.330  11.342  1.00  0.00           H  
ATOM   1005  C   ASP A  63     -13.766  -6.837  11.145  1.00  0.00           C  
ATOM   1006  CB  ASP A  63     -15.302  -7.827   9.342  1.00  0.00           C  
ATOM   1007  HB2 ASP A  63     -16.352  -7.897   9.059  1.00  0.00           H  
ATOM   1008  HB3 ASP A  63     -14.767  -7.373   8.509  1.00  0.00           H  
ATOM   1009  O   ASP A  63     -12.773  -6.882  10.419  1.00  0.00           O  
ATOM   1010  CG  ASP A  63     -14.770  -9.245   9.596  1.00  0.00           C  
ATOM   1011  OD1 ASP A  63     -14.524  -9.585  10.776  1.00  0.00           O  
ATOM   1012  OD2 ASP A  63     -14.625  -9.975   8.591  1.00  0.00           O  
ATOM   1013  N   LEU A  64     -13.686  -6.639  12.464  1.00  0.00           N  
ATOM   1014  H   LEU A  64     -14.552  -6.583  12.980  1.00  0.00           H  
ATOM   1015  CA  LEU A  64     -12.419  -6.489  13.184  1.00  0.00           C  
ATOM   1016  HA  LEU A  64     -11.766  -5.826  12.616  1.00  0.00           H  
ATOM   1017  C   LEU A  64     -11.668  -7.816  13.327  1.00  0.00           C  
ATOM   1018  CB  LEU A  64     -12.670  -5.879  14.575  1.00  0.00           C  
ATOM   1019  HB2 LEU A  64     -13.256  -6.586  15.162  1.00  0.00           H  
ATOM   1020  HB3 LEU A  64     -11.706  -5.767  15.070  1.00  0.00           H  
ATOM   1021  O   LEU A  64     -10.441  -7.815  13.284  1.00  0.00           O  
ATOM   1022  CG  LEU A  64     -13.389  -4.518  14.587  1.00  0.00           C  
ATOM   1023  HG  LEU A  64     -14.385  -4.626  14.158  1.00  0.00           H  
ATOM   1024  CD1 LEU A  64     -13.552  -4.039  16.031  1.00  0.00           C  
ATOM   1025 HD11 LEU A  64     -14.162  -4.759  16.577  1.00  0.00           H  
ATOM   1026 HD12 LEU A  64     -12.576  -3.984  16.513  1.00  0.00           H  
ATOM   1027 HD13 LEU A  64     -14.039  -3.065  16.054  1.00  0.00           H  
ATOM   1028  CD2 LEU A  64     -12.639  -3.439  13.804  1.00  0.00           C  
ATOM   1029 HD21 LEU A  64     -12.620  -3.709  12.749  1.00  0.00           H  
ATOM   1030 HD22 LEU A  64     -13.143  -2.478  13.908  1.00  0.00           H  
ATOM   1031 HD23 LEU A  64     -11.615  -3.360  14.172  1.00  0.00           H  
ATOM   1032  N   GLU A  65     -12.388  -8.932  13.462  1.00  0.00           N  
ATOM   1033  H   GLU A  65     -13.392  -8.882  13.358  1.00  0.00           H  
ATOM   1034  CA  GLU A  65     -11.790 -10.263  13.603  1.00  0.00           C  
ATOM   1035  HA  GLU A  65     -11.021 -10.227  14.375  1.00  0.00           H  
ATOM   1036  C   GLU A  65     -11.106 -10.677  12.299  1.00  0.00           C  
ATOM   1037  CB  GLU A  65     -12.871 -11.263  14.049  1.00  0.00           C  
ATOM   1038  HB2 GLU A  65     -13.641 -11.330  13.280  1.00  0.00           H  
ATOM   1039  HB3 GLU A  65     -13.326 -10.879  14.961  1.00  0.00           H  
ATOM   1040  O   GLU A  65      -9.918 -11.003  12.302  1.00  0.00           O  
ATOM   1041  CG  GLU A  65     -12.310 -12.668  14.335  1.00  0.00           C  
ATOM   1042  HG2 GLU A  65     -11.966 -13.109  13.399  1.00  0.00           H  
ATOM   1043  HG3 GLU A  65     -11.450 -12.565  14.996  1.00  0.00           H  
ATOM   1044  CD  GLU A  65     -13.337 -13.612  14.995  1.00  0.00           C  
ATOM   1045  OE1 GLU A  65     -12.904 -14.654  15.543  1.00  0.00           O  
ATOM   1046  OE2 GLU A  65     -14.549 -13.289  14.999  1.00  0.00           O  
ATOM   1047  N   GLY A  66     -11.800 -10.536  11.164  1.00  0.00           N  
ATOM   1048  H   GLY A  66     -12.772 -10.266  11.203  1.00  0.00           H  
ATOM   1049  CA  GLY A  66     -11.205 -10.770   9.852  1.00  0.00           C  
ATOM   1050  HA2 GLY A  66     -11.978 -10.612   9.100  1.00  0.00           H  
ATOM   1051  HA3 GLY A  66     -10.858 -11.802   9.792  1.00  0.00           H  
ATOM   1052  C   GLY A  66     -10.026  -9.837   9.558  1.00  0.00           C  
ATOM   1053  O   GLY A  66      -9.046 -10.250   8.936  1.00  0.00           O  
ATOM   1054  N   ALA A  67     -10.061  -8.599  10.061  1.00  0.00           N  
ATOM   1055  H   ALA A  67     -10.893  -8.300  10.550  1.00  0.00           H  
ATOM   1056  CA  ALA A  67      -8.939  -7.676   9.937  1.00  0.00           C  
ATOM   1057  HA  ALA A  67      -8.611  -7.688   8.898  1.00  0.00           H  
ATOM   1058  C   ALA A  67      -7.732  -8.065  10.811  1.00  0.00           C  
ATOM   1059  CB  ALA A  67      -9.414  -6.266  10.268  1.00  0.00           C  
ATOM   1060  HB1 ALA A  67     -10.456  -6.122   9.983  1.00  0.00           H  
ATOM   1061  HB2 ALA A  67      -8.799  -5.576   9.690  1.00  0.00           H  
ATOM   1062  HB3 ALA A  67      -9.327  -6.076  11.337  1.00  0.00           H  
ATOM   1063  O   ALA A  67      -6.592  -7.911  10.375  1.00  0.00           O  
ATOM   1064  N   ALA A  68      -7.965  -8.584  12.020  1.00  0.00           N  
ATOM   1065  H   ALA A  68      -8.921  -8.660  12.337  1.00  0.00           H  
ATOM   1066  CA  ALA A  68      -6.916  -9.081  12.909  1.00  0.00           C  
ATOM   1067  HA  ALA A  68      -6.171  -8.299  13.048  1.00  0.00           H  
ATOM   1068  C   ALA A  68      -6.218 -10.316  12.317  1.00  0.00           C  
ATOM   1069  CB  ALA A  68      -7.541  -9.422  14.268  1.00  0.00           C  
ATOM   1070  HB1 ALA A  68      -8.163 -10.313  14.186  1.00  0.00           H  
ATOM   1071  HB2 ALA A  68      -8.172  -8.603  14.613  1.00  0.00           H  
ATOM   1072  HB3 ALA A  68      -6.754  -9.603  15.000  1.00  0.00           H  
ATOM   1073  O   ALA A  68      -4.989 -10.419  12.344  1.00  0.00           O  
ATOM   1074  N   GLU A  69      -6.996 -11.241  11.747  1.00  0.00           N  
ATOM   1075  H   GLU A  69      -7.998 -11.132  11.807  1.00  0.00           H  
ATOM   1076  CA  GLU A  69      -6.464 -12.409  11.041  1.00  0.00           C  
ATOM   1077  HA  GLU A  69      -5.793 -12.956  11.703  1.00  0.00           H  
ATOM   1078  C   GLU A  69      -5.652 -12.004   9.810  1.00  0.00           C  
ATOM   1079  CB  GLU A  69      -7.598 -13.345  10.610  1.00  0.00           C  
ATOM   1080  HB2 GLU A  69      -8.354 -12.781  10.063  1.00  0.00           H  
ATOM   1081  HB3 GLU A  69      -7.172 -14.094   9.942  1.00  0.00           H  
ATOM   1082  O   GLU A  69      -4.554 -12.530   9.602  1.00  0.00           O  
ATOM   1083  CG  GLU A  69      -8.248 -14.072  11.794  1.00  0.00           C  
ATOM   1084  HG2 GLU A  69      -8.768 -13.353  12.426  1.00  0.00           H  
ATOM   1085  HG3 GLU A  69      -7.457 -14.528  12.389  1.00  0.00           H  
ATOM   1086  CD  GLU A  69      -9.226 -15.172  11.348  1.00  0.00           C  
ATOM   1087  OE1 GLU A  69      -9.610 -15.971  12.230  1.00  0.00           O  
ATOM   1088  OE2 GLU A  69      -9.501 -15.288  10.129  1.00  0.00           O  
ATOM   1089  N   LEU A  70      -6.155 -11.036   9.035  1.00  0.00           N  
ATOM   1090  H   LEU A  70      -7.082 -10.689   9.237  1.00  0.00           H  
ATOM   1091  CA  LEU A  70      -5.428 -10.465   7.907  1.00  0.00           C  
ATOM   1092  HA  LEU A  70      -5.200 -11.274   7.213  1.00  0.00           H  
ATOM   1093  C   LEU A  70      -4.095  -9.869   8.371  1.00  0.00           C  
ATOM   1094  CB  LEU A  70      -6.302  -9.417   7.197  1.00  0.00           C  
ATOM   1095  HB2 LEU A  70      -7.277  -9.846   6.968  1.00  0.00           H  
ATOM   1096  HB3 LEU A  70      -6.459  -8.574   7.871  1.00  0.00           H  
ATOM   1097  O   LEU A  70      -3.054 -10.292   7.886  1.00  0.00           O  
ATOM   1098  CG  LEU A  70      -5.651  -8.907   5.901  1.00  0.00           C  
ATOM   1099  HG  LEU A  70      -4.607  -8.650   6.079  1.00  0.00           H  
ATOM   1100  CD1 LEU A  70      -5.743  -9.970   4.808  1.00  0.00           C  
ATOM   1101 HD11 LEU A  70      -5.430  -9.521   3.866  1.00  0.00           H  
ATOM   1102 HD12 LEU A  70      -5.052 -10.781   5.038  1.00  0.00           H  
ATOM   1103 HD13 LEU A  70      -6.761 -10.352   4.725  1.00  0.00           H  
ATOM   1104  CD2 LEU A  70      -6.347  -7.646   5.398  1.00  0.00           C  
ATOM   1105 HD21 LEU A  70      -5.769  -7.232   4.572  1.00  0.00           H  
ATOM   1106 HD22 LEU A  70      -6.364  -6.913   6.205  1.00  0.00           H  
ATOM   1107 HD23 LEU A  70      -7.366  -7.872   5.086  1.00  0.00           H  
ATOM   1108  N   ALA A  71      -4.114  -8.971   9.361  1.00  0.00           N  
ATOM   1109  H   ALA A  71      -5.009  -8.690   9.733  1.00  0.00           H  
ATOM   1110  CA  ALA A  71      -2.919  -8.323   9.903  1.00  0.00           C  
ATOM   1111  HA  ALA A  71      -2.461  -7.719   9.120  1.00  0.00           H  
ATOM   1112  C   ALA A  71      -1.864  -9.335  10.379  1.00  0.00           C  
ATOM   1113  CB  ALA A  71      -3.367  -7.411  11.056  1.00  0.00           C  
ATOM   1114  HB1 ALA A  71      -2.498  -6.992  11.563  1.00  0.00           H  
ATOM   1115  HB2 ALA A  71      -3.981  -6.599  10.665  1.00  0.00           H  
ATOM   1116  HB3 ALA A  71      -3.950  -7.979  11.781  1.00  0.00           H  
ATOM   1117  O   ALA A  71      -0.668  -9.163  10.148  1.00  0.00           O  
ATOM   1118  N   ARG A  72      -2.293 -10.439  11.003  1.00  0.00           N  
ATOM   1119  H   ARG A  72      -3.280 -10.519  11.198  1.00  0.00           H  
ATOM   1120  CA  ARG A  72      -1.378 -11.514  11.396  1.00  0.00           C  
ATOM   1121  HA  ARG A  72      -0.569 -11.074  11.979  1.00  0.00           H  
ATOM   1122  C   ARG A  72      -0.727 -12.184  10.189  1.00  0.00           C  
ATOM   1123  CB  ARG A  72      -2.136 -12.530  12.252  1.00  0.00           C  
ATOM   1124  HB2 ARG A  72      -2.585 -12.009  13.098  1.00  0.00           H  
ATOM   1125  HB3 ARG A  72      -2.930 -12.991  11.665  1.00  0.00           H  
ATOM   1126  O   ARG A  72       0.467 -12.478  10.247  1.00  0.00           O  
ATOM   1127  CG  ARG A  72      -1.184 -13.610  12.770  1.00  0.00           C  
ATOM   1128  HG2 ARG A  72      -0.377 -13.140  13.332  1.00  0.00           H  
ATOM   1129  HG3 ARG A  72      -0.763 -14.176  11.939  1.00  0.00           H  
ATOM   1130  CD  ARG A  72      -1.942 -14.572  13.674  1.00  0.00           C  
ATOM   1131  HD2 ARG A  72      -2.400 -13.998  14.480  1.00  0.00           H  
ATOM   1132  HD3 ARG A  72      -2.726 -15.060  13.095  1.00  0.00           H  
ATOM   1133  NE  ARG A  72      -1.025 -15.579  14.230  1.00  0.00           N  
ATOM   1134  HE  ARG A  72      -0.100 -15.605  13.826  1.00  0.00           H  
ATOM   1135  NH1 ARG A  72      -2.478 -16.420  15.780  1.00  0.00           N  
ATOM   1136 HH11 ARG A  72      -3.176 -15.786  15.420  1.00  0.00           H  
ATOM   1137 HH12 ARG A  72      -2.702 -17.068  16.522  1.00  0.00           H  
ATOM   1138  NH2 ARG A  72      -0.392 -17.226  15.661  1.00  0.00           N  
ATOM   1139 HH21 ARG A  72      -0.603 -17.858  16.420  1.00  0.00           H  
ATOM   1140 HH22 ARG A  72       0.534 -17.193  15.260  1.00  0.00           H  
ATOM   1141  CZ  ARG A  72      -1.301 -16.403  15.219  1.00  0.00           C  
ATOM   1142  N   LYS A  73      -1.497 -12.462   9.138  1.00  0.00           N  
ATOM   1143  H   LYS A  73      -2.454 -12.137   9.147  1.00  0.00           H  
ATOM   1144  CA  LYS A  73      -0.973 -13.070   7.916  1.00  0.00           C  
ATOM   1145  HA  LYS A  73      -0.400 -13.959   8.180  1.00  0.00           H  
ATOM   1146  C   LYS A  73       0.009 -12.127   7.217  1.00  0.00           C  
ATOM   1147  CB  LYS A  73      -2.131 -13.480   7.003  1.00  0.00           C  
ATOM   1148  HB2 LYS A  73      -2.655 -12.588   6.661  1.00  0.00           H  
ATOM   1149  HB3 LYS A  73      -2.830 -14.113   7.549  1.00  0.00           H  
ATOM   1150  O   LYS A  73       1.128 -12.560   6.960  1.00  0.00           O  
ATOM   1151  CG  LYS A  73      -1.579 -14.248   5.799  1.00  0.00           C  
ATOM   1152  HG2 LYS A  73      -0.776 -13.671   5.342  1.00  0.00           H  
ATOM   1153  HG3 LYS A  73      -1.178 -15.208   6.123  1.00  0.00           H  
ATOM   1154  CD  LYS A  73      -2.655 -14.463   4.743  1.00  0.00           C  
ATOM   1155  HD2 LYS A  73      -3.130 -13.504   4.534  1.00  0.00           H  
ATOM   1156  HD3 LYS A  73      -3.395 -15.187   5.083  1.00  0.00           H  
ATOM   1157  CE  LYS A  73      -1.919 -14.953   3.498  1.00  0.00           C  
ATOM   1158  HE2 LYS A  73      -1.006 -14.365   3.399  1.00  0.00           H  
ATOM   1159  HE3 LYS A  73      -1.625 -15.995   3.625  1.00  0.00           H  
ATOM   1160  NZ  LYS A  73      -2.735 -14.746   2.291  1.00  0.00           N  
ATOM   1161  HZ1 LYS A  73      -2.905 -13.752   2.224  1.00  0.00           H  
ATOM   1162  HZ2 LYS A  73      -2.184 -14.992   1.482  1.00  0.00           H  
ATOM   1163  HZ3 LYS A  73      -3.605 -15.258   2.336  1.00  0.00           H  
ATOM   1164  N   GLU A  74      -0.363 -10.864   7.016  1.00  0.00           N  
ATOM   1165  H   GLU A  74      -1.305 -10.578   7.241  1.00  0.00           H  
ATOM   1166  CA  GLU A  74       0.508  -9.905   6.323  1.00  0.00           C  
ATOM   1167  HA  GLU A  74       0.810 -10.328   5.365  1.00  0.00           H  
ATOM   1168  C   GLU A  74       1.808  -9.681   7.109  1.00  0.00           C  
ATOM   1169  CB  GLU A  74      -0.205  -8.573   6.025  1.00  0.00           C  
ATOM   1170  HB2 GLU A  74       0.463  -7.976   5.404  1.00  0.00           H  
ATOM   1171  HB3 GLU A  74      -0.326  -8.041   6.969  1.00  0.00           H  
ATOM   1172  O   GLU A  74       2.878  -9.678   6.520  1.00  0.00           O  
ATOM   1173  CG  GLU A  74      -1.589  -8.603   5.336  1.00  0.00           C  
ATOM   1174  HG2 GLU A  74      -1.831  -7.586   5.028  1.00  0.00           H  
ATOM   1175  HG3 GLU A  74      -2.331  -8.861   6.091  1.00  0.00           H  
ATOM   1176  CD  GLU A  74      -1.797  -9.535   4.126  1.00  0.00           C  
ATOM   1177  OE1 GLU A  74      -2.944  -9.579   3.596  1.00  0.00           O  
ATOM   1178  OE2 GLU A  74      -0.930 -10.339   3.758  1.00  0.00           O  
ATOM   1179  N   SER A  75       1.779  -9.697   8.452  1.00  0.00           N  
ATOM   1180  H   SER A  75       0.880  -9.627   8.908  1.00  0.00           H  
ATOM   1181  CA  SER A  75       3.016  -9.631   9.253  1.00  0.00           C  
ATOM   1182  HA  SER A  75       3.503  -8.685   9.015  1.00  0.00           H  
ATOM   1183  C   SER A  75       4.036 -10.741   8.953  1.00  0.00           C  
ATOM   1184  CB  SER A  75       2.705  -9.642  10.755  1.00  0.00           C  
ATOM   1185  HB2 SER A  75       3.561  -9.221  11.283  1.00  0.00           H  
ATOM   1186  HB3 SER A  75       1.841  -9.008  10.953  1.00  0.00           H  
ATOM   1187  O   SER A  75       5.219 -10.573   9.233  1.00  0.00           O  
ATOM   1188  OG  SER A  75       2.446 -10.938  11.281  1.00  0.00           O  
ATOM   1189  HG  SER A  75       1.793 -11.367  10.722  1.00  0.00           H  
ATOM   1190  N   ILE A  76       3.591 -11.895   8.441  1.00  0.00           N  
ATOM   1191  H   ILE A  76       2.629 -11.921   8.133  1.00  0.00           H  
ATOM   1192  CA  ILE A  76       4.463 -13.002   8.030  1.00  0.00           C  
ATOM   1193  HA  ILE A  76       5.346 -13.025   8.669  1.00  0.00           H  
ATOM   1194  C   ILE A  76       4.952 -12.786   6.598  1.00  0.00           C  
ATOM   1195  CB  ILE A  76       3.722 -14.355   8.158  1.00  0.00           C  
ATOM   1196  HB  ILE A  76       2.789 -14.295   7.597  1.00  0.00           H  
ATOM   1197  O   ILE A  76       6.086 -13.147   6.289  1.00  0.00           O  
ATOM   1198  CG1 ILE A  76       3.384 -14.652   9.636  1.00  0.00           C  
ATOM   1199 HG12 ILE A  76       4.301 -14.882  10.177  1.00  0.00           H  
ATOM   1200 HG13 ILE A  76       2.942 -13.767  10.093  1.00  0.00           H  
ATOM   1201  CG2 ILE A  76       4.544 -15.512   7.553  1.00  0.00           C  
ATOM   1202 HG21 ILE A  76       4.051 -16.470   7.715  1.00  0.00           H  
ATOM   1203 HG22 ILE A  76       5.542 -15.526   7.992  1.00  0.00           H  
ATOM   1204 HG23 ILE A  76       4.631 -15.368   6.476  1.00  0.00           H  
ATOM   1205  CD1 ILE A  76       2.380 -15.798   9.827  1.00  0.00           C  
ATOM   1206 HD11 ILE A  76       2.109 -15.859  10.880  1.00  0.00           H  
ATOM   1207 HD12 ILE A  76       1.480 -15.602   9.244  1.00  0.00           H  
ATOM   1208 HD13 ILE A  76       2.814 -16.752   9.526  1.00  0.00           H  
ATOM   1209  N   ASP A  77       4.109 -12.239   5.729  1.00  0.00           N  
ATOM   1210  H   ASP A  77       3.230 -11.861   6.052  1.00  0.00           H  
ATOM   1211  CA  ASP A  77       4.480 -11.960   4.346  1.00  0.00           C  
ATOM   1212  HA  ASP A  77       5.020 -12.823   3.957  1.00  0.00           H  
ATOM   1213  C   ASP A  77       5.511 -10.808   4.296  1.00  0.00           C  
ATOM   1214  CB  ASP A  77       3.198 -11.827   3.491  1.00  0.00           C  
ATOM   1215  HB2 ASP A  77       3.477 -11.463   2.503  1.00  0.00           H  
ATOM   1216  HB3 ASP A  77       2.530 -11.096   3.947  1.00  0.00           H  
ATOM   1217  O   ASP A  77       6.581 -11.004   3.718  1.00  0.00           O  
ATOM   1218  CG  ASP A  77       2.459 -13.186   3.318  1.00  0.00           C  
ATOM   1219  OD1 ASP A  77       3.122 -14.264   3.388  1.00  0.00           O  
ATOM   1220  OD2 ASP A  77       1.218 -13.234   3.119  1.00  0.00           O  
ATOM   1221  N   GLU A  78       5.338  -9.744   5.091  1.00  0.00           N  
ATOM   1222  H   GLU A  78       4.422  -9.585   5.485  1.00  0.00           H  
ATOM   1223  CA  GLU A  78       6.343  -8.672   5.250  1.00  0.00           C  
ATOM   1224  HA  GLU A  78       6.586  -8.251   4.275  1.00  0.00           H  
ATOM   1225  C   GLU A  78       7.675  -9.179   5.838  1.00  0.00           C  
ATOM   1226  CB  GLU A  78       5.804  -7.545   6.153  1.00  0.00           C  
ATOM   1227  HB2 GLU A  78       5.656  -7.969   7.146  1.00  0.00           H  
ATOM   1228  HB3 GLU A  78       6.590  -6.795   6.243  1.00  0.00           H  
ATOM   1229  O   GLU A  78       8.764  -8.728   5.477  1.00  0.00           O  
ATOM   1230  CG  GLU A  78       4.498  -6.803   5.802  1.00  0.00           C  
ATOM   1231  HG2 GLU A  78       4.543  -5.816   6.261  1.00  0.00           H  
ATOM   1232  HG3 GLU A  78       3.682  -7.319   6.307  1.00  0.00           H  
ATOM   1233  CD  GLU A  78       4.139  -6.654   4.313  1.00  0.00           C  
ATOM   1234  OE1 GLU A  78       2.915  -6.557   4.059  1.00  0.00           O  
ATOM   1235  OE2 GLU A  78       5.015  -6.799   3.439  1.00  0.00           O  
ATOM   1236  N   MET A  79       7.644 -10.190   6.720  1.00  0.00           N  
ATOM   1237  H   MET A  79       6.741 -10.568   6.969  1.00  0.00           H  
ATOM   1238  CA  MET A  79       8.884 -10.834   7.186  1.00  0.00           C  
ATOM   1239  HA  MET A  79       9.549 -10.079   7.604  1.00  0.00           H  
ATOM   1240  C   MET A  79       9.662 -11.476   6.039  1.00  0.00           C  
ATOM   1241  CB  MET A  79       8.610 -11.893   8.257  1.00  0.00           C  
ATOM   1242  HB2 MET A  79       9.466 -12.567   8.297  1.00  0.00           H  
ATOM   1243  HB3 MET A  79       7.731 -12.482   7.993  1.00  0.00           H  
ATOM   1244  O   MET A  79      10.885 -11.349   5.994  1.00  0.00           O  
ATOM   1245  CG  MET A  79       8.415 -11.293   9.645  1.00  0.00           C  
ATOM   1246  HG2 MET A  79       9.309 -10.725   9.904  1.00  0.00           H  
ATOM   1247  HG3 MET A  79       7.570 -10.605   9.621  1.00  0.00           H  
ATOM   1248  SD  MET A  79       8.141 -12.543  10.930  1.00  0.00           S  
ATOM   1249  CE  MET A  79       9.829 -13.195  11.061  1.00  0.00           C  
ATOM   1250  HE1 MET A  79       9.880 -13.925  11.869  1.00  0.00           H  
ATOM   1251  HE2 MET A  79      10.530 -12.383  11.254  1.00  0.00           H  
ATOM   1252  HE3 MET A  79      10.112 -13.686  10.130  1.00  0.00           H  
ATOM   1253  N   LYS A  80       8.971 -12.136   5.103  1.00  0.00           N  
ATOM   1254  H   LYS A  80       7.962 -12.092   5.134  1.00  0.00           H  
ATOM   1255  CA  LYS A  80       9.621 -12.739   3.933  1.00  0.00           C  
ATOM   1256  HA  LYS A  80      10.462 -13.349   4.260  1.00  0.00           H  
ATOM   1257  C   LYS A  80      10.180 -11.664   3.005  1.00  0.00           C  
ATOM   1258  CB  LYS A  80       8.640 -13.607   3.148  1.00  0.00           C  
ATOM   1259  HB2 LYS A  80       9.146 -13.988   2.261  1.00  0.00           H  
ATOM   1260  HB3 LYS A  80       7.818 -12.976   2.810  1.00  0.00           H  
ATOM   1261  O   LYS A  80      11.243 -11.872   2.426  1.00  0.00           O  
ATOM   1262  CG  LYS A  80       8.096 -14.799   3.943  1.00  0.00           C  
ATOM   1263  HG2 LYS A  80       7.726 -14.469   4.913  1.00  0.00           H  
ATOM   1264  HG3 LYS A  80       8.879 -15.542   4.092  1.00  0.00           H  
ATOM   1265  CD  LYS A  80       6.943 -15.389   3.133  1.00  0.00           C  
ATOM   1266  HD2 LYS A  80       7.328 -15.859   2.228  1.00  0.00           H  
ATOM   1267  HD3 LYS A  80       6.283 -14.572   2.845  1.00  0.00           H  
ATOM   1268  CE  LYS A  80       6.139 -16.389   3.951  1.00  0.00           C  
ATOM   1269  HE2 LYS A  80       6.101 -16.028   4.979  1.00  0.00           H  
ATOM   1270  HE3 LYS A  80       6.638 -17.358   3.932  1.00  0.00           H  
ATOM   1271  NZ  LYS A  80       4.767 -16.450   3.396  1.00  0.00           N  
ATOM   1272  HZ1 LYS A  80       4.770 -16.634   2.403  1.00  0.00           H  
ATOM   1273  HZ2 LYS A  80       4.159 -17.078   3.901  1.00  0.00           H  
ATOM   1274  HZ3 LYS A  80       4.330 -15.543   3.470  1.00  0.00           H  
ATOM   1275  N   HIS A  81       9.504 -10.522   2.875  1.00  0.00           N  
ATOM   1276  H   HIS A  81       8.600 -10.428   3.316  1.00  0.00           H  
ATOM   1277  CA  HIS A  81      10.029  -9.374   2.136  1.00  0.00           C  
ATOM   1278  HA  HIS A  81      10.264  -9.678   1.116  1.00  0.00           H  
ATOM   1279  C   HIS A  81      11.334  -8.875   2.763  1.00  0.00           C  
ATOM   1280  CB  HIS A  81       8.971  -8.266   2.072  1.00  0.00           C  
ATOM   1281  HB2 HIS A  81       8.712  -7.940   3.079  1.00  0.00           H  
ATOM   1282  HB3 HIS A  81       9.390  -7.405   1.551  1.00  0.00           H  
ATOM   1283  O   HIS A  81      12.360  -8.818   2.084  1.00  0.00           O  
ATOM   1284  CG  HIS A  81       7.702  -8.662   1.367  1.00  0.00           C  
ATOM   1285  CD2 HIS A  81       7.543  -9.686   0.472  1.00  0.00           C  
ATOM   1286  HD2 HIS A  81       8.307 -10.377   0.147  1.00  0.00           H  
ATOM   1287  ND1 HIS A  81       6.489  -8.020   1.463  1.00  0.00           N  
ATOM   1288  HD1 HIS A  81       6.222  -7.299   2.118  1.00  0.00           H  
ATOM   1289  CE1 HIS A  81       5.628  -8.643   0.645  1.00  0.00           C  
ATOM   1290  HE1 HIS A  81       4.586  -8.380   0.543  1.00  0.00           H  
ATOM   1291  NE2 HIS A  81       6.229  -9.672   0.018  1.00  0.00           N  
ATOM   1292  N   ALA A  82      11.340  -8.622   4.077  1.00  0.00           N  
ATOM   1293  H   ALA A  82      10.455  -8.652   4.564  1.00  0.00           H  
ATOM   1294  CA  ALA A  82      12.527  -8.185   4.813  1.00  0.00           C  
ATOM   1295  HA  ALA A  82      12.850  -7.226   4.408  1.00  0.00           H  
ATOM   1296  C   ALA A  82      13.710  -9.168   4.707  1.00  0.00           C  
ATOM   1297  CB  ALA A  82      12.139  -7.985   6.283  1.00  0.00           C  
ATOM   1298  HB1 ALA A  82      12.977  -7.553   6.830  1.00  0.00           H  
ATOM   1299  HB2 ALA A  82      11.865  -8.941   6.729  1.00  0.00           H  
ATOM   1300  HB3 ALA A  82      11.285  -7.312   6.357  1.00  0.00           H  
ATOM   1301  O   ALA A  82      14.870  -8.744   4.646  1.00  0.00           O  
ATOM   1302  N   GLU A  83      13.432 -10.475   4.700  1.00  0.00           N  
ATOM   1303  H   GLU A  83      12.472 -10.756   4.837  1.00  0.00           H  
ATOM   1304  CA  GLU A  83      14.431 -11.528   4.484  1.00  0.00           C  
ATOM   1305  HA  GLU A  83      15.272 -11.373   5.161  1.00  0.00           H  
ATOM   1306  C   GLU A  83      15.004 -11.464   3.062  1.00  0.00           C  
ATOM   1307  CB  GLU A  83      13.818 -12.907   4.793  1.00  0.00           C  
ATOM   1308  HB2 GLU A  83      12.848 -12.985   4.303  1.00  0.00           H  
ATOM   1309  HB3 GLU A  83      14.471 -13.684   4.395  1.00  0.00           H  
ATOM   1310  O   GLU A  83      16.224 -11.414   2.899  1.00  0.00           O  
ATOM   1311  CG  GLU A  83      13.662 -13.133   6.310  1.00  0.00           C  
ATOM   1312  HG2 GLU A  83      14.659 -13.210   6.744  1.00  0.00           H  
ATOM   1313  HG3 GLU A  83      13.190 -12.260   6.760  1.00  0.00           H  
ATOM   1314  CD  GLU A  83      12.851 -14.387   6.697  1.00  0.00           C  
ATOM   1315  OE1 GLU A  83      12.635 -14.568   7.923  1.00  0.00           O  
ATOM   1316  OE2 GLU A  83      12.460 -15.178   5.808  1.00  0.00           O  
ATOM   1317  N   ARG A  84      14.150 -11.341   2.038  1.00  0.00           N  
ATOM   1318  H   ARG A  84      13.161 -11.356   2.242  1.00  0.00           H  
ATOM   1319  CA  ARG A  84      14.583 -11.222   0.633  1.00  0.00           C  
ATOM   1320  HA  ARG A  84      15.246 -12.056   0.402  1.00  0.00           H  
ATOM   1321  C   ARG A  84      15.403  -9.963   0.372  1.00  0.00           C  
ATOM   1322  CB  ARG A  84      13.367 -11.281  -0.300  1.00  0.00           C  
ATOM   1323  HB2 ARG A  84      12.594 -10.603   0.061  1.00  0.00           H  
ATOM   1324  HB3 ARG A  84      13.664 -10.968  -1.301  1.00  0.00           H  
ATOM   1325  O   ARG A  84      16.385 -10.027  -0.366  1.00  0.00           O  
ATOM   1326  CG  ARG A  84      12.827 -12.714  -0.373  1.00  0.00           C  
ATOM   1327  HG2 ARG A  84      13.569 -13.369  -0.830  1.00  0.00           H  
ATOM   1328  HG3 ARG A  84      12.640 -13.081   0.637  1.00  0.00           H  
ATOM   1329  CD  ARG A  84      11.516 -12.792  -1.152  1.00  0.00           C  
ATOM   1330  HD2 ARG A  84      11.014 -13.712  -0.852  1.00  0.00           H  
ATOM   1331  HD3 ARG A  84      10.882 -11.953  -0.864  1.00  0.00           H  
ATOM   1332  NE  ARG A  84      11.702 -12.817  -2.620  1.00  0.00           N  
ATOM   1333  HE  ARG A  84      12.641 -12.734  -2.983  1.00  0.00           H  
ATOM   1334  NH1 ARG A  84       9.477 -13.006  -3.052  1.00  0.00           N  
ATOM   1335 HH11 ARG A  84       8.703 -12.922  -3.695  1.00  0.00           H  
ATOM   1336 HH12 ARG A  84       9.250 -12.854  -2.080  1.00  0.00           H  
ATOM   1337  NH2 ARG A  84      10.848 -12.890  -4.763  1.00  0.00           N  
ATOM   1338 HH21 ARG A  84      11.750 -12.705  -5.178  1.00  0.00           H  
ATOM   1339 HH22 ARG A  84       9.993 -12.673  -5.254  1.00  0.00           H  
ATOM   1340  CZ  ARG A  84      10.697 -12.911  -3.474  1.00  0.00           C  
ATOM   1341  N   PHE A  85      15.065  -8.839   1.007  1.00  0.00           N  
ATOM   1342  H   PHE A  85      14.203  -8.830   1.534  1.00  0.00           H  
ATOM   1343  CA  PHE A  85      15.889  -7.628   0.947  1.00  0.00           C  
ATOM   1344  HA  PHE A  85      15.976  -7.318  -0.094  1.00  0.00           H  
ATOM   1345  C   PHE A  85      17.315  -7.885   1.451  1.00  0.00           C  
ATOM   1346  CB  PHE A  85      15.238  -6.487   1.749  1.00  0.00           C  
ATOM   1347  HB2 PHE A  85      16.010  -5.750   1.972  1.00  0.00           H  
ATOM   1348  HB3 PHE A  85      14.861  -6.868   2.699  1.00  0.00           H  
ATOM   1349  O   PHE A  85      18.283  -7.468   0.812  1.00  0.00           O  
ATOM   1350  CG  PHE A  85      14.134  -5.758   1.010  1.00  0.00           C  
ATOM   1351  CD1 PHE A  85      14.463  -4.965  -0.093  1.00  0.00           C  
ATOM   1352  HD1 PHE A  85      15.511  -4.800  -0.296  1.00  0.00           H  
ATOM   1353  CD2 PHE A  85      12.799  -5.801   1.433  1.00  0.00           C  
ATOM   1354  HD2 PHE A  85      12.522  -6.326   2.335  1.00  0.00           H  
ATOM   1355  CE1 PHE A  85      13.481  -4.354  -0.885  1.00  0.00           C  
ATOM   1356  HE1 PHE A  85      13.752  -3.778  -1.757  1.00  0.00           H  
ATOM   1357  CE2 PHE A  85      11.812  -5.129   0.697  1.00  0.00           C  
ATOM   1358  HE2 PHE A  85      10.794  -5.122   1.057  1.00  0.00           H  
ATOM   1359  CZ  PHE A  85      12.140  -4.468  -0.500  1.00  0.00           C  
ATOM   1360  HZ  PHE A  85      11.358  -4.020  -1.095  1.00  0.00           H  
ATOM   1361  N   ALA A  86      17.452  -8.597   2.575  1.00  0.00           N  
ATOM   1362  H   ALA A  86      16.623  -8.978   3.008  1.00  0.00           H  
ATOM   1363  CA  ALA A  86      18.753  -8.926   3.149  1.00  0.00           C  
ATOM   1364  HA  ALA A  86      19.338  -8.009   3.223  1.00  0.00           H  
ATOM   1365  C   ALA A  86      19.555  -9.903   2.273  1.00  0.00           C  
ATOM   1366  CB  ALA A  86      18.540  -9.485   4.561  1.00  0.00           C  
ATOM   1367  HB1 ALA A  86      17.999 -10.430   4.511  1.00  0.00           H  
ATOM   1368  HB2 ALA A  86      19.508  -9.655   5.031  1.00  0.00           H  
ATOM   1369  HB3 ALA A  86      17.966  -8.775   5.157  1.00  0.00           H  
ATOM   1370  O   ALA A  86      20.771  -9.760   2.160  1.00  0.00           O  
ATOM   1371  N   GLU A  87      18.888 -10.874   1.646  1.00  0.00           N  
ATOM   1372  H   GLU A  87      17.900 -10.975   1.828  1.00  0.00           H  
ATOM   1373  CA  GLU A  87      19.528 -11.866   0.773  1.00  0.00           C  
ATOM   1374  HA  GLU A  87      20.382 -12.302   1.291  1.00  0.00           H  
ATOM   1375  C   GLU A  87      20.073 -11.253  -0.523  1.00  0.00           C  
ATOM   1376  CB  GLU A  87      18.530 -12.988   0.451  1.00  0.00           C  
ATOM   1377  HB2 GLU A  87      18.940 -13.602  -0.351  1.00  0.00           H  
ATOM   1378  HB3 GLU A  87      17.594 -12.549   0.108  1.00  0.00           H  
ATOM   1379  O   GLU A  87      21.161 -11.626  -0.965  1.00  0.00           O  
ATOM   1380  CG  GLU A  87      18.274 -13.893   1.667  1.00  0.00           C  
ATOM   1381  HG2 GLU A  87      17.938 -13.289   2.510  1.00  0.00           H  
ATOM   1382  HG3 GLU A  87      19.221 -14.350   1.954  1.00  0.00           H  
ATOM   1383  CD  GLU A  87      17.245 -15.006   1.405  1.00  0.00           C  
ATOM   1384  OE1 GLU A  87      17.062 -15.831   2.330  1.00  0.00           O  
ATOM   1385  OE2 GLU A  87      16.684 -15.071   0.287  1.00  0.00           O  
ATOM   1386  N   LEU A  88      19.354 -10.293  -1.111  1.00  0.00           N  
ATOM   1387  H   LEU A  88      18.453 -10.067  -0.714  1.00  0.00           H  
ATOM   1388  CA  LEU A  88      19.725  -9.673  -2.388  1.00  0.00           C  
ATOM   1389  HA  LEU A  88      20.309 -10.389  -2.967  1.00  0.00           H  
ATOM   1390  C   LEU A  88      20.636  -8.446  -2.249  1.00  0.00           C  
ATOM   1391  CB  LEU A  88      18.444  -9.351  -3.175  1.00  0.00           C  
ATOM   1392  HB2 LEU A  88      17.811  -8.713  -2.559  1.00  0.00           H  
ATOM   1393  HB3 LEU A  88      18.712  -8.794  -4.073  1.00  0.00           H  
ATOM   1394  O   LEU A  88      21.087  -7.908  -3.256  1.00  0.00           O  
ATOM   1395  CG  LEU A  88      17.644 -10.596  -3.599  1.00  0.00           C  
ATOM   1396  HG  LEU A  88      17.373 -11.184  -2.722  1.00  0.00           H  
ATOM   1397  CD1 LEU A  88      16.360 -10.142  -4.283  1.00  0.00           C  
ATOM   1398 HD11 LEU A  88      16.595  -9.540  -5.162  1.00  0.00           H  
ATOM   1399 HD12 LEU A  88      15.795 -11.021  -4.592  1.00  0.00           H  
ATOM   1400 HD13 LEU A  88      15.771  -9.552  -3.581  1.00  0.00           H  
ATOM   1401  CD2 LEU A  88      18.410 -11.491  -4.575  1.00  0.00           C  
ATOM   1402 HD21 LEU A  88      18.732 -10.917  -5.444  1.00  0.00           H  
ATOM   1403 HD22 LEU A  88      19.278 -11.932  -4.085  1.00  0.00           H  
ATOM   1404 HD23 LEU A  88      17.770 -12.307  -4.911  1.00  0.00           H  
ATOM   1405  N   GLY A  89      20.924  -7.991  -1.025  1.00  0.00           N  
ATOM   1406  H   GLY A  89      20.530  -8.475  -0.231  1.00  0.00           H  
ATOM   1407  CA  GLY A  89      21.713  -6.773  -0.802  1.00  0.00           C  
ATOM   1408  HA2 GLY A  89      21.908  -6.671   0.265  1.00  0.00           H  
ATOM   1409  HA3 GLY A  89      22.662  -6.854  -1.332  1.00  0.00           H  
ATOM   1410  C   GLY A  89      21.006  -5.499  -1.277  1.00  0.00           C  
ATOM   1411  O   GLY A  89      21.664  -4.519  -1.629  1.00  0.00           O  
ATOM   1412  N   LEU A  90      19.672  -5.526  -1.299  1.00  0.00           N  
ATOM   1413  H   LEU A  90      19.223  -6.349  -0.923  1.00  0.00           H  
ATOM   1414  CA  LEU A  90      18.830  -4.386  -1.643  1.00  0.00           C  
ATOM   1415  HA  LEU A  90      19.204  -3.953  -2.571  1.00  0.00           H  
ATOM   1416  C   LEU A  90      18.888  -3.296  -0.543  1.00  0.00           C  
ATOM   1417  CB  LEU A  90      17.407  -4.915  -1.855  1.00  0.00           C  
ATOM   1418  HB2 LEU A  90      17.218  -5.634  -1.057  1.00  0.00           H  
ATOM   1419  HB3 LEU A  90      16.718  -4.075  -1.763  1.00  0.00           H  
ATOM   1420  O   LEU A  90      19.341  -3.570   0.572  1.00  0.00           O  
ATOM   1421  CG  LEU A  90      17.094  -5.604  -3.188  1.00  0.00           C  
ATOM   1422  HG  LEU A  90      17.823  -6.389  -3.388  1.00  0.00           H  
ATOM   1423  CD1 LEU A  90      15.692  -6.222  -3.146  1.00  0.00           C  
ATOM   1424 HD11 LEU A  90      15.622  -6.936  -2.325  1.00  0.00           H  
ATOM   1425 HD12 LEU A  90      15.502  -6.756  -4.077  1.00  0.00           H  
ATOM   1426 HD13 LEU A  90      14.936  -5.447  -3.023  1.00  0.00           H  
ATOM   1427  CD2 LEU A  90      17.109  -4.581  -4.321  1.00  0.00           C  
ATOM   1428 HD21 LEU A  90      16.568  -3.679  -4.035  1.00  0.00           H  
ATOM   1429 HD22 LEU A  90      18.138  -4.330  -4.579  1.00  0.00           H  
ATOM   1430 HD23 LEU A  90      16.615  -5.000  -5.197  1.00  0.00           H  
ATOM   1431  N   PRO A  91      18.434  -2.056  -0.826  1.00  0.00           N  
ATOM   1432  CA  PRO A  91      18.592  -0.921   0.084  1.00  0.00           C  
ATOM   1433  HA  PRO A  91      19.654  -0.685   0.139  1.00  0.00           H  
ATOM   1434  C   PRO A  91      18.061  -1.173   1.503  1.00  0.00           C  
ATOM   1435  CB  PRO A  91      17.862   0.248  -0.585  1.00  0.00           C  
ATOM   1436  HB2 PRO A  91      16.813   0.257  -0.287  1.00  0.00           H  
ATOM   1437  HB3 PRO A  91      18.330   1.204  -0.353  1.00  0.00           H  
ATOM   1438  O   PRO A  91      16.912  -1.577   1.690  1.00  0.00           O  
ATOM   1439  CG  PRO A  91      17.956  -0.084  -2.072  1.00  0.00           C  
ATOM   1440  HG2 PRO A  91      17.150   0.377  -2.643  1.00  0.00           H  
ATOM   1441  HG3 PRO A  91      18.928   0.227  -2.456  1.00  0.00           H  
ATOM   1442  CD  PRO A  91      17.863  -1.607  -2.090  1.00  0.00           C  
ATOM   1443  HD2 PRO A  91      16.815  -1.902  -2.143  1.00  0.00           H  
ATOM   1444  HD3 PRO A  91      18.409  -1.997  -2.949  1.00  0.00           H  
ATOM   1445  N   GLU A  92      18.881  -0.861   2.511  1.00  0.00           N  
ATOM   1446  H   GLU A  92      19.822  -0.566   2.295  1.00  0.00           H  
ATOM   1447  CA  GLU A  92      18.537  -1.062   3.927  1.00  0.00           C  
ATOM   1448  HA  GLU A  92      18.314  -2.118   4.078  1.00  0.00           H  
ATOM   1449  C   GLU A  92      17.285  -0.279   4.336  1.00  0.00           C  
ATOM   1450  CB  GLU A  92      19.752  -0.699   4.799  1.00  0.00           C  
ATOM   1451  HB2 GLU A  92      20.595  -1.299   4.458  1.00  0.00           H  
ATOM   1452  HB3 GLU A  92      19.998   0.354   4.659  1.00  0.00           H  
ATOM   1453  O   GLU A  92      16.451  -0.804   5.065  1.00  0.00           O  
ATOM   1454  CG  GLU A  92      19.525  -0.977   6.296  1.00  0.00           C  
ATOM   1455  HG2 GLU A  92      18.821  -0.245   6.692  1.00  0.00           H  
ATOM   1456  HG3 GLU A  92      19.077  -1.965   6.395  1.00  0.00           H  
ATOM   1457  CD  GLU A  92      20.824  -0.937   7.126  1.00  0.00           C  
ATOM   1458  OE1 GLU A  92      20.841  -1.593   8.197  1.00  0.00           O  
ATOM   1459  OE2 GLU A  92      21.827  -0.345   6.660  1.00  0.00           O  
ATOM   1460  N   GLU A  93      17.084   0.917   3.779  1.00  0.00           N  
ATOM   1461  H   GLU A  93      17.816   1.306   3.202  1.00  0.00           H  
ATOM   1462  CA  GLU A  93      15.893   1.736   4.031  1.00  0.00           C  
ATOM   1463  HA  GLU A  93      15.842   1.977   5.093  1.00  0.00           H  
ATOM   1464  C   GLU A  93      14.582   1.026   3.650  1.00  0.00           C  
ATOM   1465  CB  GLU A  93      15.990   3.040   3.226  1.00  0.00           C  
ATOM   1466  HB2 GLU A  93      15.074   3.606   3.392  1.00  0.00           H  
ATOM   1467  HB3 GLU A  93      16.055   2.794   2.166  1.00  0.00           H  
ATOM   1468  O   GLU A  93      13.563   1.232   4.307  1.00  0.00           O  
ATOM   1469  CG  GLU A  93      17.190   3.923   3.612  1.00  0.00           C  
ATOM   1470  HG2 GLU A  93      18.111   3.365   3.445  1.00  0.00           H  
ATOM   1471  HG3 GLU A  93      17.121   4.159   4.674  1.00  0.00           H  
ATOM   1472  CD  GLU A  93      17.251   5.232   2.805  1.00  0.00           C  
ATOM   1473  OE1 GLU A  93      18.254   5.965   2.968  1.00  0.00           O  
ATOM   1474  OE2 GLU A  93      16.293   5.509   2.046  1.00  0.00           O  
ATOM   1475  N   LEU A  94      14.591   0.179   2.611  1.00  0.00           N  
ATOM   1476  H   LEU A  94      15.476  -0.025   2.169  1.00  0.00           H  
ATOM   1477  CA  LEU A  94      13.420  -0.614   2.215  1.00  0.00           C  
ATOM   1478  HA  LEU A  94      12.520  -0.004   2.294  1.00  0.00           H  
ATOM   1479  C   LEU A  94      13.214  -1.803   3.151  1.00  0.00           C  
ATOM   1480  CB  LEU A  94      13.567  -1.108   0.769  1.00  0.00           C  
ATOM   1481  HB2 LEU A  94      14.464  -1.723   0.697  1.00  0.00           H  
ATOM   1482  HB3 LEU A  94      12.714  -1.749   0.546  1.00  0.00           H  
ATOM   1483  O   LEU A  94      12.095  -2.120   3.530  1.00  0.00           O  
ATOM   1484  CG  LEU A  94      13.636   0.002  -0.289  1.00  0.00           C  
ATOM   1485  HG  LEU A  94      14.504   0.633  -0.097  1.00  0.00           H  
ATOM   1486  CD1 LEU A  94      13.803  -0.638  -1.664  1.00  0.00           C  
ATOM   1487 HD11 LEU A  94      12.894  -1.183  -1.918  1.00  0.00           H  
ATOM   1488 HD12 LEU A  94      14.649  -1.325  -1.651  1.00  0.00           H  
ATOM   1489 HD13 LEU A  94      13.992   0.140  -2.405  1.00  0.00           H  
ATOM   1490  CD2 LEU A  94      12.385   0.883  -0.313  1.00  0.00           C  
ATOM   1491 HD21 LEU A  94      12.311   1.440   0.621  1.00  0.00           H  
ATOM   1492 HD22 LEU A  94      11.492   0.272  -0.442  1.00  0.00           H  
ATOM   1493 HD23 LEU A  94      12.457   1.601  -1.130  1.00  0.00           H  
ATOM   1494  N   ARG A  95      14.298  -2.421   3.620  1.00  0.00           N  
ATOM   1495  H   ARG A  95      15.204  -2.100   3.311  1.00  0.00           H  
ATOM   1496  CA  ARG A  95      14.194  -3.448   4.659  1.00  0.00           C  
ATOM   1497  HA  ARG A  95      13.468  -4.192   4.331  1.00  0.00           H  
ATOM   1498  C   ARG A  95      13.656  -2.871   5.971  1.00  0.00           C  
ATOM   1499  CB  ARG A  95      15.561  -4.106   4.826  1.00  0.00           C  
ATOM   1500  HB2 ARG A  95      15.885  -4.493   3.860  1.00  0.00           H  
ATOM   1501  HB3 ARG A  95      16.289  -3.368   5.163  1.00  0.00           H  
ATOM   1502  O   ARG A  95      12.887  -3.530   6.664  1.00  0.00           O  
ATOM   1503  CG  ARG A  95      15.499  -5.247   5.838  1.00  0.00           C  
ATOM   1504  HG2 ARG A  95      14.709  -5.947   5.565  1.00  0.00           H  
ATOM   1505  HG3 ARG A  95      15.296  -4.844   6.830  1.00  0.00           H  
ATOM   1506  CD  ARG A  95      16.840  -5.972   5.853  1.00  0.00           C  
ATOM   1507  HD2 ARG A  95      17.648  -5.240   5.881  1.00  0.00           H  
ATOM   1508  HD3 ARG A  95      16.938  -6.538   4.927  1.00  0.00           H  
ATOM   1509  NE  ARG A  95      16.914  -6.891   6.999  1.00  0.00           N  
ATOM   1510  HE  ARG A  95      16.405  -7.756   6.883  1.00  0.00           H  
ATOM   1511  NH1 ARG A  95      18.266  -5.604   8.351  1.00  0.00           N  
ATOM   1512 HH11 ARG A  95      18.734  -5.419   9.226  1.00  0.00           H  
ATOM   1513 HH12 ARG A  95      18.293  -4.889   7.638  1.00  0.00           H  
ATOM   1514  NH2 ARG A  95      17.494  -7.572   9.083  1.00  0.00           N  
ATOM   1515 HH21 ARG A  95      16.933  -8.399   8.936  1.00  0.00           H  
ATOM   1516 HH22 ARG A  95      17.995  -7.415   9.946  1.00  0.00           H  
ATOM   1517  CZ  ARG A  95      17.558  -6.682   8.133  1.00  0.00           C  
ATOM   1518  N   GLU A  96      14.058  -1.657   6.336  1.00  0.00           N  
ATOM   1519  H   GLU A  96      14.748  -1.189   5.766  1.00  0.00           H  
ATOM   1520  CA  GLU A  96      13.547  -0.970   7.524  1.00  0.00           C  
ATOM   1521  HA  GLU A  96      13.674  -1.615   8.393  1.00  0.00           H  
ATOM   1522  C   GLU A  96      12.050  -0.667   7.417  1.00  0.00           C  
ATOM   1523  CB  GLU A  96      14.323   0.327   7.771  1.00  0.00           C  
ATOM   1524  HB2 GLU A  96      14.381   0.898   6.844  1.00  0.00           H  
ATOM   1525  HB3 GLU A  96      13.776   0.916   8.507  1.00  0.00           H  
ATOM   1526  O   GLU A  96      11.348  -0.796   8.422  1.00  0.00           O  
ATOM   1527  CG  GLU A  96      15.735   0.073   8.317  1.00  0.00           C  
ATOM   1528  HG2 GLU A  96      15.645  -0.504   9.238  1.00  0.00           H  
ATOM   1529  HG3 GLU A  96      16.304  -0.528   7.608  1.00  0.00           H  
ATOM   1530  CD  GLU A  96      16.496   1.376   8.615  1.00  0.00           C  
ATOM   1531  OE1 GLU A  96      17.602   1.267   9.189  1.00  0.00           O  
ATOM   1532  OE2 GLU A  96      15.948   2.473   8.356  1.00  0.00           O  
ATOM   1533  N   LEU A  97      11.550  -0.332   6.220  1.00  0.00           N  
ATOM   1534  H   LEU A  97      12.184  -0.243   5.439  1.00  0.00           H  
ATOM   1535  CA  LEU A  97      10.112  -0.190   5.969  1.00  0.00           C  
ATOM   1536  HA  LEU A  97       9.720   0.608   6.600  1.00  0.00           H  
ATOM   1537  C   LEU A  97       9.345  -1.452   6.349  1.00  0.00           C  
ATOM   1538  CB  LEU A  97       9.845   0.121   4.490  1.00  0.00           C  
ATOM   1539  HB2 LEU A  97      10.443  -0.536   3.857  1.00  0.00           H  
ATOM   1540  HB3 LEU A  97       8.807  -0.119   4.261  1.00  0.00           H  
ATOM   1541  O   LEU A  97       8.423  -1.375   7.160  1.00  0.00           O  
ATOM   1542  CG  LEU A  97      10.101   1.568   4.093  1.00  0.00           C  
ATOM   1543  HG  LEU A  97      11.119   1.866   4.345  1.00  0.00           H  
ATOM   1544  CD1 LEU A  97       9.911   1.692   2.578  1.00  0.00           C  
ATOM   1545 HD11 LEU A  97      10.375   0.842   2.078  1.00  0.00           H  
ATOM   1546 HD12 LEU A  97      10.387   2.595   2.196  1.00  0.00           H  
ATOM   1547 HD13 LEU A  97       8.849   1.676   2.333  1.00  0.00           H  
ATOM   1548  CD2 LEU A  97       9.109   2.439   4.876  1.00  0.00           C  
ATOM   1549 HD21 LEU A  97       8.743   3.263   4.263  1.00  0.00           H  
ATOM   1550 HD22 LEU A  97       8.221   1.864   5.137  1.00  0.00           H  
ATOM   1551 HD23 LEU A  97       9.573   2.795   5.795  1.00  0.00           H  
ATOM   1552  N   GLU A  98       9.785  -2.602   5.842  1.00  0.00           N  
ATOM   1553  H   GLU A  98      10.490  -2.568   5.120  1.00  0.00           H  
ATOM   1554  CA  GLU A  98       9.182  -3.899   6.157  1.00  0.00           C  
ATOM   1555  HA  GLU A  98       8.141  -3.910   5.835  1.00  0.00           H  
ATOM   1556  C   GLU A  98       9.201  -4.187   7.662  1.00  0.00           C  
ATOM   1557  CB  GLU A  98       9.959  -5.012   5.435  1.00  0.00           C  
ATOM   1558  HB2 GLU A  98       9.577  -5.975   5.773  1.00  0.00           H  
ATOM   1559  HB3 GLU A  98      11.011  -4.966   5.716  1.00  0.00           H  
ATOM   1560  O   GLU A  98       8.202  -4.581   8.262  1.00  0.00           O  
ATOM   1561  CG  GLU A  98       9.867  -4.954   3.908  1.00  0.00           C  
ATOM   1562  HG2 GLU A  98      10.438  -5.789   3.502  1.00  0.00           H  
ATOM   1563  HG3 GLU A  98      10.333  -4.033   3.559  1.00  0.00           H  
ATOM   1564  CD  GLU A  98       8.421  -5.047   3.423  1.00  0.00           C  
ATOM   1565  OE1 GLU A  98       8.175  -4.590   2.292  1.00  0.00           O  
ATOM   1566  OE2 GLU A  98       7.615  -5.597   4.191  1.00  0.00           O  
ATOM   1567  N   LEU A  99      10.329  -3.929   8.332  1.00  0.00           N  
ATOM   1568  H   LEU A  99      11.114  -3.583   7.799  1.00  0.00           H  
ATOM   1569  CA  LEU A  99      10.449  -4.127   9.780  1.00  0.00           C  
ATOM   1570  HA  LEU A  99      10.152  -5.147  10.025  1.00  0.00           H  
ATOM   1571  C   LEU A  99       9.497  -3.230  10.583  1.00  0.00           C  
ATOM   1572  CB  LEU A  99      11.909  -3.927  10.208  1.00  0.00           C  
ATOM   1573  HB2 LEU A  99      11.955  -3.930  11.297  1.00  0.00           H  
ATOM   1574  HB3 LEU A  99      12.236  -2.945   9.864  1.00  0.00           H  
ATOM   1575  O   LEU A  99       8.973  -3.655  11.621  1.00  0.00           O  
ATOM   1576  CG  LEU A  99      12.881  -4.996   9.676  1.00  0.00           C  
ATOM   1577  HG  LEU A  99      12.834  -5.051   8.588  1.00  0.00           H  
ATOM   1578  CD1 LEU A  99      14.307  -4.620  10.083  1.00  0.00           C  
ATOM   1579 HD11 LEU A  99      15.008  -5.353   9.684  1.00  0.00           H  
ATOM   1580 HD12 LEU A  99      14.392  -4.569  11.169  1.00  0.00           H  
ATOM   1581 HD13 LEU A  99      14.553  -3.647   9.656  1.00  0.00           H  
ATOM   1582  CD2 LEU A  99      12.594  -6.397  10.224  1.00  0.00           C  
ATOM   1583 HD21 LEU A  99      13.363  -7.089   9.883  1.00  0.00           H  
ATOM   1584 HD22 LEU A  99      11.639  -6.750   9.834  1.00  0.00           H  
ATOM   1585 HD23 LEU A  99      12.565  -6.377  11.314  1.00  0.00           H  
ATOM   1586  N   VAL A 100       9.255  -2.003  10.121  1.00  0.00           N  
ATOM   1587  H   VAL A 100       9.707  -1.718   9.264  1.00  0.00           H  
ATOM   1588  CA  VAL A 100       8.245  -1.117  10.710  1.00  0.00           C  
ATOM   1589  HA  VAL A 100       8.387  -1.101  11.791  1.00  0.00           H  
ATOM   1590  C   VAL A 100       6.841  -1.672  10.463  1.00  0.00           C  
ATOM   1591  CB  VAL A 100       8.409   0.328  10.200  1.00  0.00           C  
ATOM   1592  HB  VAL A 100       8.455   0.338   9.111  1.00  0.00           H  
ATOM   1593  O   VAL A 100       6.070  -1.765  11.425  1.00  0.00           O  
ATOM   1594  CG1 VAL A 100       7.250   1.232  10.646  1.00  0.00           C  
ATOM   1595 HG11 VAL A 100       6.326   0.914  10.163  1.00  0.00           H  
ATOM   1596 HG12 VAL A 100       7.447   2.258  10.336  1.00  0.00           H  
ATOM   1597 HG13 VAL A 100       7.131   1.189  11.729  1.00  0.00           H  
ATOM   1598  CG2 VAL A 100       9.697   0.950  10.761  1.00  0.00           C  
ATOM   1599 HG21 VAL A 100      10.559   0.337  10.499  1.00  0.00           H  
ATOM   1600 HG22 VAL A 100       9.844   1.938  10.327  1.00  0.00           H  
ATOM   1601 HG23 VAL A 100       9.639   1.031  11.847  1.00  0.00           H  
ATOM   1602  N   ALA A 101       6.532  -2.105   9.237  1.00  0.00           N  
ATOM   1603  H   ALA A 101       7.215  -2.018   8.498  1.00  0.00           H  
ATOM   1604  CA  ALA A 101       5.246  -2.702   8.876  1.00  0.00           C  
ATOM   1605  HA  ALA A 101       4.453  -1.981   9.072  1.00  0.00           H  
ATOM   1606  C   ALA A 101       4.923  -3.935   9.730  1.00  0.00           C  
ATOM   1607  CB  ALA A 101       5.230  -2.995   7.371  1.00  0.00           C  
ATOM   1608  HB1 ALA A 101       4.246  -3.356   7.072  1.00  0.00           H  
ATOM   1609  HB2 ALA A 101       5.444  -2.089   6.806  1.00  0.00           H  
ATOM   1610  HB3 ALA A 101       5.969  -3.753   7.111  1.00  0.00           H  
ATOM   1611  O   ALA A 101       3.884  -3.974  10.393  1.00  0.00           O  
ATOM   1612  N   ILE A 102       5.861  -4.879   9.856  1.00  0.00           N  
ATOM   1613  H   ILE A 102       6.663  -4.797   9.248  1.00  0.00           H  
ATOM   1614  CA  ILE A 102       5.730  -6.085  10.692  1.00  0.00           C  
ATOM   1615  HA  ILE A 102       4.948  -6.717  10.272  1.00  0.00           H  
ATOM   1616  C   ILE A 102       5.335  -5.733  12.130  1.00  0.00           C  
ATOM   1617  CB  ILE A 102       7.064  -6.869  10.694  1.00  0.00           C  
ATOM   1618  HB  ILE A 102       7.864  -6.175  10.953  1.00  0.00           H  
ATOM   1619  O   ILE A 102       4.442  -6.358  12.713  1.00  0.00           O  
ATOM   1620  CG1 ILE A 102       7.356  -7.465   9.305  1.00  0.00           C  
ATOM   1621 HG12 ILE A 102       7.057  -6.757   8.531  1.00  0.00           H  
ATOM   1622 HG13 ILE A 102       6.771  -8.373   9.159  1.00  0.00           H  
ATOM   1623  CG2 ILE A 102       7.060  -8.013  11.730  1.00  0.00           C  
ATOM   1624 HG21 ILE A 102       6.208  -8.666  11.542  1.00  0.00           H  
ATOM   1625 HG22 ILE A 102       7.979  -8.593  11.646  1.00  0.00           H  
ATOM   1626 HG23 ILE A 102       7.007  -7.609  12.741  1.00  0.00           H  
ATOM   1627  CD1 ILE A 102       8.838  -7.773   9.085  1.00  0.00           C  
ATOM   1628 HD11 ILE A 102       9.189  -8.556   9.758  1.00  0.00           H  
ATOM   1629 HD12 ILE A 102       8.992  -8.070   8.047  1.00  0.00           H  
ATOM   1630 HD13 ILE A 102       9.427  -6.870   9.245  1.00  0.00           H  
ATOM   1631  N   ASN A 103       6.005  -4.747  12.731  1.00  0.00           N  
ATOM   1632  H   ASN A 103       6.691  -4.241  12.189  1.00  0.00           H  
ATOM   1633  CA  ASN A 103       5.735  -4.356  14.112  1.00  0.00           C  
ATOM   1634  HA  ASN A 103       5.737  -5.249  14.737  1.00  0.00           H  
ATOM   1635  C   ASN A 103       4.344  -3.730  14.270  1.00  0.00           C  
ATOM   1636  CB  ASN A 103       6.847  -3.416  14.598  1.00  0.00           C  
ATOM   1637  HB2 ASN A 103       6.532  -2.932  15.522  1.00  0.00           H  
ATOM   1638  HB3 ASN A 103       7.021  -2.642  13.851  1.00  0.00           H  
ATOM   1639  O   ASN A 103       3.650  -4.038  15.244  1.00  0.00           O  
ATOM   1640  CG  ASN A 103       8.142  -4.150  14.897  1.00  0.00           C  
ATOM   1641  ND2 ASN A 103       9.265  -3.557  14.577  1.00  0.00           N  
ATOM   1642 HD21 ASN A 103      10.097  -4.122  14.674  1.00  0.00           H  
ATOM   1643 HD22 ASN A 103       9.227  -2.838  13.870  1.00  0.00           H  
ATOM   1644  OD1 ASN A 103       8.168  -5.244  15.444  1.00  0.00           O  
ATOM   1645  N   GLN A 104       3.913  -2.897  13.317  1.00  0.00           N  
ATOM   1646  H   GLN A 104       4.498  -2.727  12.512  1.00  0.00           H  
ATOM   1647  CA  GLN A 104       2.571  -2.310  13.340  1.00  0.00           C  
ATOM   1648  HA  GLN A 104       2.391  -1.891  14.330  1.00  0.00           H  
ATOM   1649  C   GLN A 104       1.490  -3.365  13.124  1.00  0.00           C  
ATOM   1650  CB  GLN A 104       2.442  -1.195  12.295  1.00  0.00           C  
ATOM   1651  HB2 GLN A 104       2.699  -1.595  11.314  1.00  0.00           H  
ATOM   1652  HB3 GLN A 104       1.405  -0.860  12.259  1.00  0.00           H  
ATOM   1653  O   GLN A 104       0.511  -3.392  13.870  1.00  0.00           O  
ATOM   1654  CG  GLN A 104       3.333   0.019  12.585  1.00  0.00           C  
ATOM   1655  HG2 GLN A 104       4.378  -0.291  12.587  1.00  0.00           H  
ATOM   1656  HG3 GLN A 104       3.211   0.736  11.773  1.00  0.00           H  
ATOM   1657  CD  GLN A 104       3.044   0.742  13.899  1.00  0.00           C  
ATOM   1658  NE2 GLN A 104       3.872   1.702  14.245  1.00  0.00           N  
ATOM   1659 HE21 GLN A 104       3.592   2.268  15.033  1.00  0.00           H  
ATOM   1660 HE22 GLN A 104       4.605   1.966  13.602  1.00  0.00           H  
ATOM   1661  OE1 GLN A 104       2.116   0.487  14.655  1.00  0.00           O  
ATOM   1662  N   TYR A 105       1.697  -4.293  12.191  1.00  0.00           N  
ATOM   1663  H   TYR A 105       2.479  -4.186  11.561  1.00  0.00           H  
ATOM   1664  CA  TYR A 105       0.775  -5.395  11.954  1.00  0.00           C  
ATOM   1665  HA  TYR A 105      -0.208  -4.978  11.734  1.00  0.00           H  
ATOM   1666  C   TYR A 105       0.602  -6.297  13.174  1.00  0.00           C  
ATOM   1667  CB  TYR A 105       1.253  -6.218  10.759  1.00  0.00           C  
ATOM   1668  HB2 TYR A 105       2.339  -6.306  10.757  1.00  0.00           H  
ATOM   1669  HB3 TYR A 105       0.833  -7.218  10.863  1.00  0.00           H  
ATOM   1670  O   TYR A 105      -0.528  -6.626  13.534  1.00  0.00           O  
ATOM   1671  CG  TYR A 105       0.757  -5.711   9.432  1.00  0.00           C  
ATOM   1672  CD1 TYR A 105      -0.633  -5.634   9.237  1.00  0.00           C  
ATOM   1673  HD1 TYR A 105      -1.310  -5.867  10.046  1.00  0.00           H  
ATOM   1674  CD2 TYR A 105       1.642  -5.408   8.379  1.00  0.00           C  
ATOM   1675  HD2 TYR A 105       2.713  -5.472   8.503  1.00  0.00           H  
ATOM   1676  CE1 TYR A 105      -1.148  -5.299   7.982  1.00  0.00           C  
ATOM   1677  HE1 TYR A 105      -2.213  -5.282   7.800  1.00  0.00           H  
ATOM   1678  CE2 TYR A 105       1.124  -5.065   7.116  1.00  0.00           C  
ATOM   1679  HE2 TYR A 105       1.778  -4.860   6.281  1.00  0.00           H  
ATOM   1680  OH  TYR A 105      -0.831  -4.848   5.705  1.00  0.00           O  
ATOM   1681  HH  TYR A 105      -0.162  -4.583   5.070  1.00  0.00           H  
ATOM   1682  CZ  TYR A 105      -0.272  -5.036   6.918  1.00  0.00           C  
ATOM   1683  N   ARG A 106       1.692  -6.656  13.862  1.00  0.00           N  
ATOM   1684  H   ARG A 106       2.591  -6.375  13.498  1.00  0.00           H  
ATOM   1685  CA  ARG A 106       1.616  -7.452  15.100  1.00  0.00           C  
ATOM   1686  HA  ARG A 106       1.062  -8.370  14.906  1.00  0.00           H  
ATOM   1687  C   ARG A 106       0.843  -6.724  16.191  1.00  0.00           C  
ATOM   1688  CB  ARG A 106       3.021  -7.796  15.595  1.00  0.00           C  
ATOM   1689  HB2 ARG A 106       2.960  -8.168  16.618  1.00  0.00           H  
ATOM   1690  HB3 ARG A 106       3.636  -6.896  15.590  1.00  0.00           H  
ATOM   1691  O   ARG A 106      -0.063  -7.302  16.785  1.00  0.00           O  
ATOM   1692  CG  ARG A 106       3.662  -8.877  14.722  1.00  0.00           C  
ATOM   1693  HG2 ARG A 106       3.113  -9.812  14.832  1.00  0.00           H  
ATOM   1694  HG3 ARG A 106       3.648  -8.578  13.674  1.00  0.00           H  
ATOM   1695  CD  ARG A 106       5.105  -9.063  15.180  1.00  0.00           C  
ATOM   1696  HD2 ARG A 106       5.609  -8.100  15.104  1.00  0.00           H  
ATOM   1697  HD3 ARG A 106       5.111  -9.389  16.220  1.00  0.00           H  
ATOM   1698  NE  ARG A 106       5.806 -10.048  14.345  1.00  0.00           N  
ATOM   1699  HE  ARG A 106       5.258 -10.538  13.653  1.00  0.00           H  
ATOM   1700  NH1 ARG A 106       7.920  -9.554  15.094  1.00  0.00           N  
ATOM   1701 HH11 ARG A 106       8.920  -9.641  14.979  1.00  0.00           H  
ATOM   1702 HH12 ARG A 106       7.536  -8.786  15.625  1.00  0.00           H  
ATOM   1703  NH2 ARG A 106       7.635 -11.104  13.525  1.00  0.00           N  
ATOM   1704 HH21 ARG A 106       7.072 -11.525  12.800  1.00  0.00           H  
ATOM   1705 HH22 ARG A 106       8.637 -11.174  13.418  1.00  0.00           H  
ATOM   1706  CZ  ARG A 106       7.110 -10.234  14.329  1.00  0.00           C  
ATOM   1707  N   LYS A 107       1.156  -5.445  16.407  1.00  0.00           N  
ATOM   1708  H   LYS A 107       1.898  -5.037  15.856  1.00  0.00           H  
ATOM   1709  CA  LYS A 107       0.461  -4.612  17.393  1.00  0.00           C  
ATOM   1710  HA  LYS A 107       0.534  -5.087  18.372  1.00  0.00           H  
ATOM   1711  C   LYS A 107      -1.032  -4.492  17.073  1.00  0.00           C  
ATOM   1712  CB  LYS A 107       1.149  -3.245  17.434  1.00  0.00           C  
ATOM   1713  HB2 LYS A 107       2.207  -3.383  17.657  1.00  0.00           H  
ATOM   1714  HB3 LYS A 107       1.065  -2.775  16.454  1.00  0.00           H  
ATOM   1715  O   LYS A 107      -1.861  -4.605  17.971  1.00  0.00           O  
ATOM   1716  CG  LYS A 107       0.531  -2.327  18.495  1.00  0.00           C  
ATOM   1717  HG2 LYS A 107       0.700  -2.744  19.488  1.00  0.00           H  
ATOM   1718  HG3 LYS A 107      -0.541  -2.233  18.324  1.00  0.00           H  
ATOM   1719  CD  LYS A 107       1.154  -0.936  18.397  1.00  0.00           C  
ATOM   1720  HD2 LYS A 107       1.058  -0.588  17.368  1.00  0.00           H  
ATOM   1721  HD3 LYS A 107       2.212  -0.983  18.657  1.00  0.00           H  
ATOM   1722  CE  LYS A 107       0.415   0.023  19.330  1.00  0.00           C  
ATOM   1723  HE2 LYS A 107       0.686  -0.198  20.363  1.00  0.00           H  
ATOM   1724  HE3 LYS A 107      -0.655  -0.149  19.216  1.00  0.00           H  
ATOM   1725  NZ  LYS A 107       0.727   1.428  18.976  1.00  0.00           N  
ATOM   1726  HZ1 LYS A 107       0.199   2.075  19.545  1.00  0.00           H  
ATOM   1727  HZ2 LYS A 107       0.462   1.594  18.016  1.00  0.00           H  
ATOM   1728  HZ3 LYS A 107       1.716   1.614  19.056  1.00  0.00           H  
ATOM   1729  N   ALA A 108      -1.381  -4.279  15.807  1.00  0.00           N  
ATOM   1730  H   ALA A 108      -0.657  -4.149  15.116  1.00  0.00           H  
ATOM   1731  CA  ALA A 108      -2.768  -4.186  15.377  1.00  0.00           C  
ATOM   1732  HA  ALA A 108      -3.286  -3.458  16.002  1.00  0.00           H  
ATOM   1733  C   ALA A 108      -3.501  -5.525  15.523  1.00  0.00           C  
ATOM   1734  CB  ALA A 108      -2.786  -3.682  13.940  1.00  0.00           C  
ATOM   1735  HB1 ALA A 108      -2.319  -2.699  13.881  1.00  0.00           H  
ATOM   1736  HB2 ALA A 108      -3.816  -3.608  13.591  1.00  0.00           H  
ATOM   1737  HB3 ALA A 108      -2.230  -4.378  13.313  1.00  0.00           H  
ATOM   1738  O   ALA A 108      -4.602  -5.548  16.061  1.00  0.00           O  
ATOM   1739  N   ALA A 109      -2.890  -6.645  15.129  1.00  0.00           N  
ATOM   1740  H   ALA A 109      -1.989  -6.580  14.677  1.00  0.00           H  
ATOM   1741  CA  ALA A 109      -3.484  -7.971  15.290  1.00  0.00           C  
ATOM   1742  HA  ALA A 109      -4.434  -7.996  14.755  1.00  0.00           H  
ATOM   1743  C   ALA A 109      -3.776  -8.306  16.765  1.00  0.00           C  
ATOM   1744  CB  ALA A 109      -2.544  -9.006  14.663  1.00  0.00           C  
ATOM   1745  HB1 ALA A 109      -2.364  -8.758  13.617  1.00  0.00           H  
ATOM   1746  HB2 ALA A 109      -3.005  -9.993  14.715  1.00  0.00           H  
ATOM   1747  HB3 ALA A 109      -1.593  -9.020  15.195  1.00  0.00           H  
ATOM   1748  O   ALA A 109      -4.800  -8.916  17.066  1.00  0.00           O  
ATOM   1749  N   GLU A 110      -2.904  -7.890  17.687  1.00  0.00           N  
ATOM   1750  H   GLU A 110      -2.044  -7.459  17.381  1.00  0.00           H  
ATOM   1751  CA  GLU A 110      -3.126  -8.046  19.129  1.00  0.00           C  
ATOM   1752  HA  GLU A 110      -3.449  -9.066  19.335  1.00  0.00           H  
ATOM   1753  C   GLU A 110      -4.233  -7.127  19.661  1.00  0.00           C  
ATOM   1754  CB  GLU A 110      -1.817  -7.786  19.891  1.00  0.00           C  
ATOM   1755  HB2 GLU A 110      -2.043  -7.699  20.954  1.00  0.00           H  
ATOM   1756  HB3 GLU A 110      -1.383  -6.846  19.551  1.00  0.00           H  
ATOM   1757  O   GLU A 110      -5.037  -7.563  20.477  1.00  0.00           O  
ATOM   1758  CG  GLU A 110      -0.804  -8.926  19.705  1.00  0.00           C  
ATOM   1759  HG2 GLU A 110      -0.635  -9.094  18.641  1.00  0.00           H  
ATOM   1760  HG3 GLU A 110      -1.238  -9.839  20.113  1.00  0.00           H  
ATOM   1761  CD  GLU A 110       0.549  -8.666  20.391  1.00  0.00           C  
ATOM   1762  OE1 GLU A 110       1.440  -9.532  20.223  1.00  0.00           O  
ATOM   1763  OE2 GLU A 110       0.691  -7.646  21.105  1.00  0.00           O  
ATOM   1764  N   ALA A 111      -4.295  -5.876  19.198  1.00  0.00           N  
ATOM   1765  H   ALA A 111      -3.585  -5.575  18.546  1.00  0.00           H  
ATOM   1766  CA  ALA A 111      -5.255  -4.880  19.677  1.00  0.00           C  
ATOM   1767  HA  ALA A 111      -5.370  -4.992  20.755  1.00  0.00           H  
ATOM   1768  C   ALA A 111      -6.663  -5.007  19.065  1.00  0.00           C  
ATOM   1769  CB  ALA A 111      -4.656  -3.504  19.390  1.00  0.00           C  
ATOM   1770  HB1 ALA A 111      -4.486  -3.410  18.317  1.00  0.00           H  
ATOM   1771  HB2 ALA A 111      -3.706  -3.398  19.914  1.00  0.00           H  
ATOM   1772  HB3 ALA A 111      -5.342  -2.728  19.728  1.00  0.00           H  
ATOM   1773  O   ALA A 111      -7.623  -4.457  19.604  1.00  0.00           O  
ATOM   1774  N   LEU A 112      -6.788  -5.688  17.924  1.00  0.00           N  
ATOM   1775  H   LEU A 112      -5.945  -6.029  17.484  1.00  0.00           H  
ATOM   1776  CA  LEU A 112      -8.067  -5.962  17.265  1.00  0.00           C  
ATOM   1777  HA  LEU A 112      -8.743  -5.125  17.442  1.00  0.00           H  
ATOM   1778  C   LEU A 112      -8.790  -7.193  17.840  1.00  0.00           C  
ATOM   1779  CB  LEU A 112      -7.821  -6.111  15.752  1.00  0.00           C  
ATOM   1780  HB2 LEU A 112      -7.021  -6.838  15.612  1.00  0.00           H  
ATOM   1781  HB3 LEU A 112      -8.722  -6.508  15.286  1.00  0.00           H  
ATOM   1782  O   LEU A 112      -9.958  -7.399  17.508  1.00  0.00           O  
ATOM   1783  CG  LEU A 112      -7.443  -4.811  15.023  1.00  0.00           C  
ATOM   1784  HG  LEU A 112      -6.658  -4.281  15.562  1.00  0.00           H  
ATOM   1785  CD1 LEU A 112      -6.952  -5.122  13.610  1.00  0.00           C  
ATOM   1786 HD11 LEU A 112      -7.726  -5.649  13.051  1.00  0.00           H  
ATOM   1787 HD12 LEU A 112      -6.067  -5.756  13.668  1.00  0.00           H  
ATOM   1788 HD13 LEU A 112      -6.678  -4.197  13.102  1.00  0.00           H  
ATOM   1789  CD2 LEU A 112      -8.640  -3.874  14.922  1.00  0.00           C  
ATOM   1790 HD21 LEU A 112      -8.993  -3.648  15.928  1.00  0.00           H  
ATOM   1791 HD22 LEU A 112      -9.432  -4.348  14.342  1.00  0.00           H  
ATOM   1792 HD23 LEU A 112      -8.324  -2.945  14.449  1.00  0.00           H  
ATOM   1793  N   ARG A 113      -8.109  -7.987  18.677  1.00  0.00           N  
ATOM   1794  H   ARG A 113      -7.202  -7.668  18.986  1.00  0.00           H  
ATOM   1795  CA  ARG A 113      -8.633  -9.191  19.334  1.00  0.00           C  
ATOM   1796  HA  ARG A 113      -9.418  -9.622  18.713  1.00  0.00           H  
ATOM   1797  C   ARG A 113      -9.285  -8.880  20.680  1.00  0.00           C  
ATOM   1798  CB  ARG A 113      -7.481 -10.190  19.494  1.00  0.00           C  
ATOM   1799  HB2 ARG A 113      -6.769  -9.804  20.224  1.00  0.00           H  
ATOM   1800  HB3 ARG A 113      -6.973 -10.305  18.536  1.00  0.00           H  
ATOM   1801  O   ARG A 113     -10.318  -9.522  20.970  1.00  0.00           O  
ATOM   1802  CG  ARG A 113      -8.008 -11.552  19.948  1.00  0.00           C  
ATOM   1803  HG2 ARG A 113      -8.565 -11.460  20.880  1.00  0.00           H  
ATOM   1804  HG3 ARG A 113      -8.666 -11.947  19.174  1.00  0.00           H  
ATOM   1805  CD  ARG A 113      -6.845 -12.513  20.173  1.00  0.00           C  
ATOM   1806  HD2 ARG A 113      -6.318 -12.215  21.079  1.00  0.00           H  
ATOM   1807  HD3 ARG A 113      -6.163 -12.444  19.325  1.00  0.00           H  
ATOM   1808  NE  ARG A 113      -7.333 -13.895  20.282  1.00  0.00           N  
ATOM   1809  HE  ARG A 113      -8.301 -14.026  20.025  1.00  0.00           H  
ATOM   1810  NH1 ARG A 113      -5.366 -14.841  20.950  1.00  0.00           N  
ATOM   1811 HH11 ARG A 113      -4.981 -13.907  20.974  1.00  0.00           H  
ATOM   1812 HH12 ARG A 113      -4.824 -15.640  21.246  1.00  0.00           H  
ATOM   1813  NH2 ARG A 113      -7.159 -16.133  20.580  1.00  0.00           N  
ATOM   1814 HH21 ARG A 113      -8.117 -16.212  20.273  1.00  0.00           H  
ATOM   1815 HH22 ARG A 113      -6.619 -16.953  20.816  1.00  0.00           H  
ATOM   1816  CZ  ARG A 113      -6.619 -14.948  20.604  1.00  0.00           C  
ATOM   1817  OXT ARG A 113      -8.673  -8.105  21.441  1.00  0.00           O  
TER    1818      ARG A 113                                                       
END   

ENDMDL
END
