# Supplementary material for: Scaffolding protein functional sites using deep learning
Source: Science. Author manuscript; Available in PMC 2022 Oct 31. (PMC9621694; doi:10.1126/science.abn2100)
Supplement: Data S1 [file NIHMS1830590-supplement-Data_S1.zip › dife_inp_2_mutant_AF.pdb]

MODEL     1
ATOM      1  N   GLU A   1     -13.037   2.435  20.275  1.00  0.00           N  
ATOM      2  H   GLU A   1     -14.008   2.603  20.496  1.00  0.00           H  
ATOM      3  H2  GLU A   1     -12.546   2.266  21.141  1.00  0.00           H  
ATOM      4  H3  GLU A   1     -12.945   1.618  19.689  1.00  0.00           H  
ATOM      5  CA  GLU A   1     -12.457   3.623  19.611  1.00  0.00           C  
ATOM      6  HA  GLU A   1     -12.972   3.803  18.668  1.00  0.00           H  
ATOM      7  C   GLU A   1     -11.002   3.374  19.263  1.00  0.00           C  
ATOM      8  CB  GLU A   1     -12.665   4.854  20.482  1.00  0.00           C  
ATOM      9  HB2 GLU A   1     -12.086   4.759  21.400  1.00  0.00           H  
ATOM     10  HB3 GLU A   1     -13.725   4.872  20.734  1.00  0.00           H  
ATOM     11  O   GLU A   1     -10.665   3.452  18.091  1.00  0.00           O  
ATOM     12  CG  GLU A   1     -12.298   6.153  19.756  1.00  0.00           C  
ATOM     13  HG2 GLU A   1     -12.765   6.142  18.771  1.00  0.00           H  
ATOM     14  HG3 GLU A   1     -11.217   6.194  19.624  1.00  0.00           H  
ATOM     15  CD  GLU A   1     -12.780   7.390  20.523  1.00  0.00           C  
ATOM     16  OE1 GLU A   1     -12.526   8.500  20.016  1.00  0.00           O  
ATOM     17  OE2 GLU A   1     -13.466   7.199  21.552  1.00  0.00           O  
ATOM     18  N   GLU A   2     -10.209   2.921  20.235  1.00  0.00           N  
ATOM     19  H   GLU A   2     -10.483   3.037  21.200  1.00  0.00           H  
ATOM     20  CA  GLU A   2      -8.813   2.491  20.062  1.00  0.00           C  
ATOM     21  HA  GLU A   2      -8.175   3.366  19.934  1.00  0.00           H  
ATOM     22  C   GLU A   2      -8.590   1.591  18.834  1.00  0.00           C  
ATOM     23  CB  GLU A   2      -8.372   1.760  21.338  1.00  0.00           C  
ATOM     24  HB2 GLU A   2      -9.037   0.912  21.498  1.00  0.00           H  
ATOM     25  HB3 GLU A   2      -7.356   1.390  21.196  1.00  0.00           H  
ATOM     26  O   GLU A   2      -7.769   1.922  17.990  1.00  0.00           O  
ATOM     27  CG  GLU A   2      -8.403   2.680  22.573  1.00  0.00           C  
ATOM     28  HG2 GLU A   2      -7.706   3.502  22.411  1.00  0.00           H  
ATOM     29  HG3 GLU A   2      -9.402   3.102  22.680  1.00  0.00           H  
ATOM     30  CD  GLU A   2      -8.051   1.954  23.879  1.00  0.00           C  
ATOM     31  OE1 GLU A   2      -8.036   2.647  24.919  1.00  0.00           O  
ATOM     32  OE2 GLU A   2      -7.874   0.718  23.836  1.00  0.00           O  
ATOM     33  N   ALA A   3      -9.390   0.533  18.642  1.00  0.00           N  
ATOM     34  H   ALA A   3      -9.929   0.198  19.427  1.00  0.00           H  
ATOM     35  CA  ALA A   3      -9.282  -0.335  17.460  1.00  0.00           C  
ATOM     36  HA  ALA A   3      -8.293  -0.793  17.450  1.00  0.00           H  
ATOM     37  C   ALA A   3      -9.452   0.407  16.116  1.00  0.00           C  
ATOM     38  CB  ALA A   3     -10.323  -1.453  17.597  1.00  0.00           C  
ATOM     39  HB1 ALA A   3     -10.249  -2.122  16.740  1.00  0.00           H  
ATOM     40  HB2 ALA A   3     -11.331  -1.040  17.638  1.00  0.00           H  
ATOM     41  HB3 ALA A   3     -10.125  -2.033  18.499  1.00  0.00           H  
ATOM     42  O   ALA A   3      -8.764   0.111  15.141  1.00  0.00           O  
ATOM     43  N   LYS A   4     -10.342   1.409  16.053  1.00  0.00           N  
ATOM     44  H   LYS A   4     -10.712   1.750  16.929  1.00  0.00           H  
ATOM     45  CA  LYS A   4     -10.510   2.239  14.847  1.00  0.00           C  
ATOM     46  HA  LYS A   4     -10.538   1.591  13.971  1.00  0.00           H  
ATOM     47  C   LYS A   4      -9.313   3.159  14.637  1.00  0.00           C  
ATOM     48  CB  LYS A   4     -11.798   3.074  14.902  1.00  0.00           C  
ATOM     49  HB2 LYS A   4     -11.763   3.797  14.086  1.00  0.00           H  
ATOM     50  HB3 LYS A   4     -11.845   3.631  15.838  1.00  0.00           H  
ATOM     51  O   LYS A   4      -8.964   3.418  13.491  1.00  0.00           O  
ATOM     52  CG  LYS A   4     -13.065   2.229  14.729  1.00  0.00           C  
ATOM     53  HG2 LYS A   4     -13.150   1.517  15.551  1.00  0.00           H  
ATOM     54  HG3 LYS A   4     -12.993   1.678  13.791  1.00  0.00           H  
ATOM     55  CD  LYS A   4     -14.311   3.126  14.697  1.00  0.00           C  
ATOM     56  HD2 LYS A   4     -14.159   3.923  13.968  1.00  0.00           H  
ATOM     57  HD3 LYS A   4     -14.465   3.566  15.682  1.00  0.00           H  
ATOM     58  CE  LYS A   4     -15.534   2.297  14.288  1.00  0.00           C  
ATOM     59  HE2 LYS A   4     -15.328   1.855  13.313  1.00  0.00           H  
ATOM     60  HE3 LYS A   4     -15.663   1.475  14.993  1.00  0.00           H  
ATOM     61  NZ  LYS A   4     -16.768   3.117  14.210  1.00  0.00           N  
ATOM     62  HZ1 LYS A   4     -16.635   3.888  13.571  1.00  0.00           H  
ATOM     63  HZ2 LYS A   4     -17.029   3.474  15.118  1.00  0.00           H  
ATOM     64  HZ3 LYS A   4     -17.527   2.555  13.852  1.00  0.00           H  
ATOM     65  N   GLU A   5      -8.709   3.653  15.714  1.00  0.00           N  
ATOM     66  H   GLU A   5      -9.032   3.384  16.632  1.00  0.00           H  
ATOM     67  CA  GLU A   5      -7.506   4.479  15.629  1.00  0.00           C  
ATOM     68  HA  GLU A   5      -7.676   5.237  14.864  1.00  0.00           H  
ATOM     69  C   GLU A   5      -6.306   3.657  15.152  1.00  0.00           C  
ATOM     70  CB  GLU A   5      -7.255   5.179  16.974  1.00  0.00           C  
ATOM     71  HB2 GLU A   5      -8.202   5.544  17.372  1.00  0.00           H  
ATOM     72  HB3 GLU A   5      -6.846   4.466  17.689  1.00  0.00           H  
ATOM     73  O   GLU A   5      -5.667   4.036  14.177  1.00  0.00           O  
ATOM     74  CG  GLU A   5      -6.291   6.368  16.839  1.00  0.00           C  
ATOM     75  HG2 GLU A   5      -5.320   5.993  16.516  1.00  0.00           H  
ATOM     76  HG3 GLU A   5      -6.168   6.819  17.824  1.00  0.00           H  
ATOM     77  CD  GLU A   5      -6.787   7.447  15.850  1.00  0.00           C  
ATOM     78  OE1 GLU A   5      -5.948   8.189  15.304  1.00  0.00           O  
ATOM     79  OE2 GLU A   5      -8.019   7.530  15.568  1.00  0.00           O  
ATOM     80  N   LEU A   6      -6.107   2.459  15.709  1.00  0.00           N  
ATOM     81  H   LEU A   6      -6.654   2.218  16.523  1.00  0.00           H  
ATOM     82  CA  LEU A   6      -5.093   1.507  15.245  1.00  0.00           C  
ATOM     83  HA  LEU A   6      -4.104   1.948  15.368  1.00  0.00           H  
ATOM     84  C   LEU A   6      -5.252   1.173  13.758  1.00  0.00           C  
ATOM     85  CB  LEU A   6      -5.202   0.215  16.070  1.00  0.00           C  
ATOM     86  HB2 LEU A   6      -4.592  -0.554  15.598  1.00  0.00           H  
ATOM     87  HB3 LEU A   6      -6.237  -0.127  16.049  1.00  0.00           H  
ATOM     88  O   LEU A   6      -4.275   1.102  13.016  1.00  0.00           O  
ATOM     89  CG  LEU A   6      -4.750   0.359  17.532  1.00  0.00           C  
ATOM     90  HG  LEU A   6      -5.268   1.189  18.013  1.00  0.00           H  
ATOM     91  CD1 LEU A   6      -5.098  -0.928  18.274  1.00  0.00           C  
ATOM     92 HD11 LEU A   6      -6.177  -1.086  18.267  1.00  0.00           H  
ATOM     93 HD12 LEU A   6      -4.765  -0.863  19.310  1.00  0.00           H  
ATOM     94 HD13 LEU A   6      -4.612  -1.769  17.780  1.00  0.00           H  
ATOM     95  CD2 LEU A   6      -3.241   0.579  17.647  1.00  0.00           C  
ATOM     96 HD21 LEU A   6      -2.968   1.536  17.202  1.00  0.00           H  
ATOM     97 HD22 LEU A   6      -2.955   0.608  18.698  1.00  0.00           H  
ATOM     98 HD23 LEU A   6      -2.701  -0.218  17.137  1.00  0.00           H  
ATOM     99  N   LEU A   7      -6.489   1.006  13.287  1.00  0.00           N  
ATOM    100  H   LEU A   7      -7.256   0.993  13.944  1.00  0.00           H  
ATOM    101  CA  LEU A   7      -6.743   0.759  11.873  1.00  0.00           C  
ATOM    102  HA  LEU A   7      -6.073  -0.041  11.559  1.00  0.00           H  
ATOM    103  C   LEU A   7      -6.419   1.980  10.991  1.00  0.00           C  
ATOM    104  CB  LEU A   7      -8.186   0.263  11.729  1.00  0.00           C  
ATOM    105  HB2 LEU A   7      -8.865   1.038  12.084  1.00  0.00           H  
ATOM    106  HB3 LEU A   7      -8.308  -0.608  12.373  1.00  0.00           H  
ATOM    107  O   LEU A   7      -5.903   1.807   9.887  1.00  0.00           O  
ATOM    108  CG  LEU A   7      -8.576  -0.131  10.298  1.00  0.00           C  
ATOM    109  HG  LEU A   7      -8.598   0.763   9.675  1.00  0.00           H  
ATOM    110  CD1 LEU A   7      -7.621  -1.142   9.667  1.00  0.00           C  
ATOM    111 HD11 LEU A   7      -7.429  -1.955  10.368  1.00  0.00           H  
ATOM    112 HD12 LEU A   7      -6.676  -0.656   9.424  1.00  0.00           H  
ATOM    113 HD13 LEU A   7      -8.050  -1.538   8.747  1.00  0.00           H  
ATOM    114  CD2 LEU A   7      -9.965  -0.759  10.338  1.00  0.00           C  
ATOM    115 HD21 LEU A   7     -10.284  -1.015   9.328  1.00  0.00           H  
ATOM    116 HD22 LEU A   7      -9.940  -1.676  10.928  1.00  0.00           H  
ATOM    117 HD23 LEU A   7     -10.675  -0.073  10.798  1.00  0.00           H  
ATOM    118  N   LYS A   8      -6.659   3.214  11.458  1.00  0.00           N  
ATOM    119  H   LYS A   8      -7.024   3.307  12.395  1.00  0.00           H  
ATOM    120  CA  LYS A   8      -6.212   4.426  10.743  1.00  0.00           C  
ATOM    121  HA  LYS A   8      -6.555   4.391   9.709  1.00  0.00           H  
ATOM    122  C   LYS A   8      -4.691   4.530  10.704  1.00  0.00           C  
ATOM    123  CB  LYS A   8      -6.729   5.698  11.410  1.00  0.00           C  
ATOM    124  HB2 LYS A   8      -6.227   6.551  10.955  1.00  0.00           H  
ATOM    125  HB3 LYS A   8      -6.430   5.673  12.458  1.00  0.00           H  
ATOM    126  O   LYS A   8      -4.152   4.852   9.647  1.00  0.00           O  
ATOM    127  CG  LYS A   8      -8.237   5.935  11.301  1.00  0.00           C  
ATOM    128  HG2 LYS A   8      -8.508   6.148  10.267  1.00  0.00           H  
ATOM    129  HG3 LYS A   8      -8.790   5.067  11.659  1.00  0.00           H  
ATOM    130  CD  LYS A   8      -8.525   7.153  12.177  1.00  0.00           C  
ATOM    131  HD2 LYS A   8      -7.965   7.031  13.104  1.00  0.00           H  
ATOM    132  HD3 LYS A   8      -8.149   8.052  11.690  1.00  0.00           H  
ATOM    133  CE  LYS A   8      -9.987   7.336  12.556  1.00  0.00           C  
ATOM    134  HE2 LYS A   8     -10.397   6.361  12.819  1.00  0.00           H  
ATOM    135  HE3 LYS A   8     -10.541   7.754  11.716  1.00  0.00           H  
ATOM    136  NZ  LYS A   8     -10.014   8.229  13.742  1.00  0.00           N  
ATOM    137  HZ1 LYS A   8     -10.924   8.325  14.169  1.00  0.00           H  
ATOM    138  HZ2 LYS A   8      -9.611   9.133  13.541  1.00  0.00           H  
ATOM    139  HZ3 LYS A   8      -9.385   7.869  14.446  1.00  0.00           H  
ATOM    140  N   GLU A   9      -4.014   4.243  11.814  1.00  0.00           N  
ATOM    141  H   GLU A   9      -4.528   4.055  12.663  1.00  0.00           H  
ATOM    142  CA  GLU A   9      -2.550   4.191  11.872  1.00  0.00           C  
ATOM    143  HA  GLU A   9      -2.136   5.164  11.606  1.00  0.00           H  
ATOM    144  C   GLU A   9      -2.008   3.168  10.867  1.00  0.00           C  
ATOM    145  CB  GLU A   9      -2.074   3.831  13.288  1.00  0.00           C  
ATOM    146  HB2 GLU A   9      -2.589   2.930  13.621  1.00  0.00           H  
ATOM    147  HB3 GLU A   9      -1.007   3.616  13.241  1.00  0.00           H  
ATOM    148  O   GLU A   9      -1.070   3.460  10.128  1.00  0.00           O  
ATOM    149  CG  GLU A   9      -2.293   4.951  14.316  1.00  0.00           C  
ATOM    150  HG2 GLU A   9      -3.347   5.230  14.327  1.00  0.00           H  
ATOM    151  HG3 GLU A   9      -1.723   5.824  13.997  1.00  0.00           H  
ATOM    152  CD  GLU A   9      -1.857   4.550  15.739  1.00  0.00           C  
ATOM    153  OE1 GLU A   9      -2.076   5.363  16.662  1.00  0.00           O  
ATOM    154  OE2 GLU A   9      -1.284   3.447  15.912  1.00  0.00           O  
ATOM    155  N   LEU A  10      -2.659   2.007  10.753  1.00  0.00           N  
ATOM    156  H   LEU A  10      -3.369   1.794  11.439  1.00  0.00           H  
ATOM    157  CA  LEU A  10      -2.272   0.971   9.801  1.00  0.00           C  
ATOM    158  HA  LEU A  10      -1.204   0.801   9.938  1.00  0.00           H  
ATOM    159  C   LEU A  10      -2.483   1.394   8.340  1.00  0.00           C  
ATOM    160  CB  LEU A  10      -3.051  -0.310  10.134  1.00  0.00           C  
ATOM    161  HB2 LEU A  10      -3.086  -0.442  11.215  1.00  0.00           H  
ATOM    162  HB3 LEU A  10      -4.076  -0.210   9.775  1.00  0.00           H  
ATOM    163  O   LEU A  10      -1.632   1.141   7.488  1.00  0.00           O  
ATOM    164  CG  LEU A  10      -2.411  -1.561   9.521  1.00  0.00           C  
ATOM    165  HG  LEU A  10      -2.326  -1.449   8.440  1.00  0.00           H  
ATOM    166  CD1 LEU A  10      -1.017  -1.779  10.112  1.00  0.00           C  
ATOM    167 HD11 LEU A  10      -0.293  -1.153   9.591  1.00  0.00           H  
ATOM    168 HD12 LEU A  10      -1.010  -1.538  11.175  1.00  0.00           H  
ATOM    169 HD13 LEU A  10      -0.706  -2.819  10.011  1.00  0.00           H  
ATOM    170  CD2 LEU A  10      -3.284  -2.779   9.814  1.00  0.00           C  
ATOM    171 HD21 LEU A  10      -4.329  -2.556   9.601  1.00  0.00           H  
ATOM    172 HD22 LEU A  10      -3.202  -3.051  10.866  1.00  0.00           H  
ATOM    173 HD23 LEU A  10      -2.961  -3.613   9.192  1.00  0.00           H  
ATOM    174  N   VAL A  11      -3.593   2.078   8.043  1.00  0.00           N  
ATOM    175  H   VAL A  11      -4.264   2.229   8.783  1.00  0.00           H  
ATOM    176  CA  VAL A  11      -3.818   2.696   6.725  1.00  0.00           C  
ATOM    177  HA  VAL A  11      -3.757   1.923   5.959  1.00  0.00           H  
ATOM    178  C   VAL A  11      -2.722   3.717   6.420  1.00  0.00           C  
ATOM    179  CB  VAL A  11      -5.205   3.367   6.647  1.00  0.00           C  
ATOM    180  HB  VAL A  11      -5.353   3.997   7.524  1.00  0.00           H  
ATOM    181  O   VAL A  11      -2.186   3.716   5.312  1.00  0.00           O  
ATOM    182  CG1 VAL A  11      -5.370   4.248   5.398  1.00  0.00           C  
ATOM    183 HG11 VAL A  11      -6.381   4.654   5.374  1.00  0.00           H  
ATOM    184 HG12 VAL A  11      -5.167   3.666   4.499  1.00  0.00           H  
ATOM    185 HG13 VAL A  11      -4.684   5.094   5.442  1.00  0.00           H  
ATOM    186  CG2 VAL A  11      -6.331   2.330   6.602  1.00  0.00           C  
ATOM    187 HG21 VAL A  11      -6.291   1.786   5.658  1.00  0.00           H  
ATOM    188 HG22 VAL A  11      -6.226   1.626   7.427  1.00  0.00           H  
ATOM    189 HG23 VAL A  11      -7.297   2.826   6.697  1.00  0.00           H  
ATOM    190  N   ALA A  12      -2.391   4.587   7.378  1.00  0.00           N  
ATOM    191  H   ALA A  12      -2.853   4.526   8.274  1.00  0.00           H  
ATOM    192  CA  ALA A  12      -1.367   5.613   7.209  1.00  0.00           C  
ATOM    193  HA  ALA A  12      -1.616   6.215   6.335  1.00  0.00           H  
ATOM    194  C   ALA A  12       0.012   4.992   6.955  1.00  0.00           C  
ATOM    195  CB  ALA A  12      -1.369   6.527   8.440  1.00  0.00           C  
ATOM    196  HB1 ALA A  12      -2.358   6.965   8.577  1.00  0.00           H  
ATOM    197  HB2 ALA A  12      -1.105   5.960   9.333  1.00  0.00           H  
ATOM    198  HB3 ALA A  12      -0.640   7.325   8.303  1.00  0.00           H  
ATOM    199  O   ALA A  12       0.703   5.415   6.032  1.00  0.00           O  
ATOM    200  N   LEU A  13       0.364   3.940   7.697  1.00  0.00           N  
ATOM    201  H   LEU A  13      -0.234   3.678   8.467  1.00  0.00           H  
ATOM    202  CA  LEU A  13       1.595   3.180   7.500  1.00  0.00           C  
ATOM    203  HA  LEU A  13       2.444   3.855   7.613  1.00  0.00           H  
ATOM    204  C   LEU A  13       1.670   2.561   6.100  1.00  0.00           C  
ATOM    205  CB  LEU A  13       1.658   2.090   8.576  1.00  0.00           C  
ATOM    206  HB2 LEU A  13       0.784   1.447   8.470  1.00  0.00           H  
ATOM    207  HB3 LEU A  13       1.612   2.553   9.562  1.00  0.00           H  
ATOM    208  O   LEU A  13       2.692   2.680   5.432  1.00  0.00           O  
ATOM    209  CG  LEU A  13       2.921   1.219   8.483  1.00  0.00           C  
ATOM    210  HG  LEU A  13       3.069   0.853   7.467  1.00  0.00           H  
ATOM    211  CD1 LEU A  13       4.174   1.972   8.930  1.00  0.00           C  
ATOM    212 HD11 LEU A  13       4.051   2.343   9.947  1.00  0.00           H  
ATOM    213 HD12 LEU A  13       4.361   2.810   8.259  1.00  0.00           H  
ATOM    214 HD13 LEU A  13       5.038   1.308   8.887  1.00  0.00           H  
ATOM    215  CD2 LEU A  13       2.724   0.008   9.377  1.00  0.00           C  
ATOM    216 HD21 LEU A  13       3.655  -0.558   9.415  1.00  0.00           H  
ATOM    217 HD22 LEU A  13       1.941  -0.630   8.967  1.00  0.00           H  
ATOM    218 HD23 LEU A  13       2.442   0.338  10.377  1.00  0.00           H  
ATOM    219  N   ALA A  14       0.595   1.918   5.636  1.00  0.00           N  
ATOM    220  H   ALA A  14      -0.202   1.804   6.246  1.00  0.00           H  
ATOM    221  CA  ALA A  14       0.560   1.316   4.306  1.00  0.00           C  
ATOM    222  HA  ALA A  14       1.399   0.627   4.213  1.00  0.00           H  
ATOM    223  C   ALA A  14       0.705   2.372   3.191  1.00  0.00           C  
ATOM    224  CB  ALA A  14      -0.741   0.517   4.180  1.00  0.00           C  
ATOM    225  HB1 ALA A  14      -1.598   1.187   4.244  1.00  0.00           H  
ATOM    226  HB2 ALA A  14      -0.753  -0.013   3.227  1.00  0.00           H  
ATOM    227  HB3 ALA A  14      -0.808  -0.209   4.990  1.00  0.00           H  
ATOM    228  O   ALA A  14       1.383   2.133   2.191  1.00  0.00           O  
ATOM    229  N   LEU A  15       0.104   3.557   3.368  1.00  0.00           N  
ATOM    230  H   LEU A  15      -0.419   3.695   4.221  1.00  0.00           H  
ATOM    231  CA  LEU A  15       0.239   4.681   2.434  1.00  0.00           C  
ATOM    232  HA  LEU A  15       0.069   4.317   1.421  1.00  0.00           H  
ATOM    233  C   LEU A  15       1.649   5.282   2.435  1.00  0.00           C  
ATOM    234  CB  LEU A  15      -0.792   5.773   2.774  1.00  0.00           C  
ATOM    235  HB2 LEU A  15      -0.715   6.000   3.837  1.00  0.00           H  
ATOM    236  HB3 LEU A  15      -0.529   6.679   2.228  1.00  0.00           H  
ATOM    237  O   LEU A  15       2.171   5.589   1.363  1.00  0.00           O  
ATOM    238  CG  LEU A  15      -2.248   5.416   2.442  1.00  0.00           C  
ATOM    239  HG  LEU A  15      -2.517   4.471   2.913  1.00  0.00           H  
ATOM    240  CD1 LEU A  15      -3.182   6.503   2.979  1.00  0.00           C  
ATOM    241 HD11 LEU A  15      -2.947   7.462   2.517  1.00  0.00           H  
ATOM    242 HD12 LEU A  15      -3.042   6.585   4.057  1.00  0.00           H  
ATOM    243 HD13 LEU A  15      -4.220   6.234   2.784  1.00  0.00           H  
ATOM    244  CD2 LEU A  15      -2.495   5.296   0.933  1.00  0.00           C  
ATOM    245 HD21 LEU A  15      -3.552   5.106   0.747  1.00  0.00           H  
ATOM    246 HD22 LEU A  15      -1.916   4.464   0.533  1.00  0.00           H  
ATOM    247 HD23 LEU A  15      -2.188   6.215   0.434  1.00  0.00           H  
ATOM    248  N   ASP A  16       2.259   5.447   3.609  1.00  0.00           N  
ATOM    249  H   ASP A  16       1.769   5.215   4.461  1.00  0.00           H  
ATOM    250  CA  ASP A  16       3.634   5.938   3.728  1.00  0.00           C  
ATOM    251  HA  ASP A  16       3.728   6.871   3.172  1.00  0.00           H  
ATOM    252  C   ASP A  16       4.631   4.940   3.124  1.00  0.00           C  
ATOM    253  CB  ASP A  16       3.961   6.230   5.196  1.00  0.00           C  
ATOM    254  HB2 ASP A  16       3.935   5.306   5.772  1.00  0.00           H  
ATOM    255  HB3 ASP A  16       3.213   6.911   5.603  1.00  0.00           H  
ATOM    256  O   ASP A  16       5.456   5.315   2.293  1.00  0.00           O  
ATOM    257  CG  ASP A  16       5.340   6.885   5.304  1.00  0.00           C  
ATOM    258  OD1 ASP A  16       5.455   8.038   4.825  1.00  0.00           O  
ATOM    259  OD2 ASP A  16       6.264   6.225   5.832  1.00  0.00           O  
ATOM    260  N   GLY A  17       4.470   3.648   3.425  1.00  0.00           N  
ATOM    261  H   GLY A  17       3.789   3.405   4.129  1.00  0.00           H  
ATOM    262  CA  GLY A  17       5.247   2.575   2.809  1.00  0.00           C  
ATOM    263  HA2 GLY A  17       6.295   2.685   3.086  1.00  0.00           H  
ATOM    264  HA3 GLY A  17       4.882   1.614   3.172  1.00  0.00           H  
ATOM    265  C   GLY A  17       5.144   2.594   1.283  1.00  0.00           C  
ATOM    266  O   GLY A  17       6.165   2.601   0.604  1.00  0.00           O  
ATOM    267  N   ALA A  18       3.931   2.707   0.728  1.00  0.00           N  
ATOM    268  H   ALA A  18       3.119   2.693   1.328  1.00  0.00           H  
ATOM    269  CA  ALA A  18       3.734   2.840  -0.717  1.00  0.00           C  
ATOM    270  HA  ALA A  18       4.151   1.962  -1.210  1.00  0.00           H  
ATOM    271  C   ALA A  18       4.447   4.073  -1.300  1.00  0.00           C  
ATOM    272  CB  ALA A  18       2.231   2.892  -1.008  1.00  0.00           C  
ATOM    273  HB1 ALA A  18       1.773   3.733  -0.486  1.00  0.00           H  
ATOM    274  HB2 ALA A  18       2.078   3.012  -2.080  1.00  0.00           H  
ATOM    275  HB3 ALA A  18       1.758   1.967  -0.680  1.00  0.00           H  
ATOM    276  O   ALA A  18       5.073   3.988  -2.354  1.00  0.00           O  
ATOM    277  N   LYS A  19       4.398   5.223  -0.618  1.00  0.00           N  
ATOM    278  H   LYS A  19       3.904   5.241   0.262  1.00  0.00           H  
ATOM    279  CA  LYS A  19       5.127   6.419  -1.056  1.00  0.00           C  
ATOM    280  HA  LYS A  19       4.836   6.653  -2.080  1.00  0.00           H  
ATOM    281  C   LYS A  19       6.639   6.164  -1.094  1.00  0.00           C  
ATOM    282  CB  LYS A  19       4.758   7.600  -0.150  1.00  0.00           C  
ATOM    283  HB2 LYS A  19       3.680   7.755  -0.177  1.00  0.00           H  
ATOM    284  HB3 LYS A  19       5.049   7.373   0.876  1.00  0.00           H  
ATOM    285  O   LYS A  19       7.262   6.459  -2.110  1.00  0.00           O  
ATOM    286  CG  LYS A  19       5.469   8.881  -0.597  1.00  0.00           C  
ATOM    287  HG2 LYS A  19       6.543   8.701  -0.633  1.00  0.00           H  
ATOM    288  HG3 LYS A  19       5.127   9.169  -1.591  1.00  0.00           H  
ATOM    289  CD  LYS A  19       5.212  10.020   0.391  1.00  0.00           C  
ATOM    290  HD2 LYS A  19       5.406   9.662   1.402  1.00  0.00           H  
ATOM    291  HD3 LYS A  19       4.183  10.370   0.311  1.00  0.00           H  
ATOM    292  CE  LYS A  19       6.203  11.129   0.046  1.00  0.00           C  
ATOM    293  HE2 LYS A  19       5.963  11.567  -0.923  1.00  0.00           H  
ATOM    294  HE3 LYS A  19       7.182  10.660  -0.050  1.00  0.00           H  
ATOM    295  NZ  LYS A  19       6.292  12.147   1.109  1.00  0.00           N  
ATOM    296  HZ1 LYS A  19       7.052  12.773   0.880  1.00  0.00           H  
ATOM    297  HZ2 LYS A  19       5.423  12.649   1.222  1.00  0.00           H  
ATOM    298  HZ3 LYS A  19       6.542  11.682   1.970  1.00  0.00           H  
ATOM    299  N   ARG A  20       7.202   5.566  -0.043  1.00  0.00           N  
ATOM    300  H   ARG A  20       6.612   5.354   0.750  1.00  0.00           H  
ATOM    301  CA  ARG A  20       8.638   5.263   0.045  1.00  0.00           C  
ATOM    302  HA  ARG A  20       9.207   6.163  -0.187  1.00  0.00           H  
ATOM    303  C   ARG A  20       9.085   4.218  -0.982  1.00  0.00           C  
ATOM    304  CB  ARG A  20       8.984   4.823   1.471  1.00  0.00           C  
ATOM    305  HB2 ARG A  20       8.326   4.006   1.768  1.00  0.00           H  
ATOM    306  HB3 ARG A  20      10.013   4.462   1.470  1.00  0.00           H  
ATOM    307  O   ARG A  20      10.128   4.393  -1.601  1.00  0.00           O  
ATOM    308  CG  ARG A  20       8.857   5.971   2.487  1.00  0.00           C  
ATOM    309  HG2 ARG A  20       7.815   6.285   2.562  1.00  0.00           H  
ATOM    310  HG3 ARG A  20       9.443   6.826   2.148  1.00  0.00           H  
ATOM    311  CD  ARG A  20       9.339   5.554   3.881  1.00  0.00           C  
ATOM    312  HD2 ARG A  20       9.084   6.349   4.583  1.00  0.00           H  
ATOM    313  HD3 ARG A  20       8.802   4.654   4.181  1.00  0.00           H  
ATOM    314  NE  ARG A  20      10.801   5.327   3.898  1.00  0.00           N  
ATOM    315  HE  ARG A  20      11.293   5.527   3.038  1.00  0.00           H  
ATOM    316  NH1 ARG A  20      11.009   4.643   6.076  1.00  0.00           N  
ATOM    317 HH11 ARG A  20      11.584   4.281   6.823  1.00  0.00           H  
ATOM    318 HH12 ARG A  20      10.027   4.840   6.208  1.00  0.00           H  
ATOM    319  NH2 ARG A  20      12.808   4.672   4.758  1.00  0.00           N  
ATOM    320 HH21 ARG A  20      13.355   4.248   5.494  1.00  0.00           H  
ATOM    321 HH22 ARG A  20      13.250   4.812   3.860  1.00  0.00           H  
ATOM    322  CZ  ARG A  20      11.531   4.885   4.907  1.00  0.00           C  
ATOM    323  N   TYR A  21       8.289   3.176  -1.235  1.00  0.00           N  
ATOM    324  H   TYR A  21       7.480   3.029  -0.649  1.00  0.00           H  
ATOM    325  CA  TYR A  21       8.585   2.207  -2.300  1.00  0.00           C  
ATOM    326  HA  TYR A  21       9.612   1.860  -2.179  1.00  0.00           H  
ATOM    327  C   TYR A  21       8.509   2.832  -3.692  1.00  0.00           C  
ATOM    328  CB  TYR A  21       7.642   0.999  -2.223  1.00  0.00           C  
ATOM    329  HB2 TYR A  21       7.827   0.359  -3.087  1.00  0.00           H  
ATOM    330  HB3 TYR A  21       6.613   1.350  -2.288  1.00  0.00           H  
ATOM    331  O   TYR A  21       9.289   2.467  -4.568  1.00  0.00           O  
ATOM    332  CG  TYR A  21       7.812   0.144  -0.984  1.00  0.00           C  
ATOM    333  CD1 TYR A  21       9.092  -0.305  -0.605  1.00  0.00           C  
ATOM    334  HD1 TYR A  21       9.958  -0.060  -1.203  1.00  0.00           H  
ATOM    335  CD2 TYR A  21       6.687  -0.221  -0.220  1.00  0.00           C  
ATOM    336  HD2 TYR A  21       5.701   0.099  -0.526  1.00  0.00           H  
ATOM    337  CE1 TYR A  21       9.252  -1.084   0.555  1.00  0.00           C  
ATOM    338  HE1 TYR A  21      10.233  -1.417   0.861  1.00  0.00           H  
ATOM    339  CE2 TYR A  21       6.841  -1.004   0.940  1.00  0.00           C  
ATOM    340  HE2 TYR A  21       5.975  -1.290   1.518  1.00  0.00           H  
ATOM    341  OH  TYR A  21       8.286  -2.211   2.431  1.00  0.00           O  
ATOM    342  HH  TYR A  21       7.443  -2.435   2.832  1.00  0.00           H  
ATOM    343  CZ  TYR A  21       8.128  -1.437   1.326  1.00  0.00           C  
ATOM    344  N   ARG A  22       7.610   3.801  -3.903  1.00  0.00           N  
ATOM    345  H   ARG A  22       6.966   4.032  -3.160  1.00  0.00           H  
ATOM    346  CA  ARG A  22       7.567   4.566  -5.152  1.00  0.00           C  
ATOM    347  HA  ARG A  22       7.560   3.864  -5.985  1.00  0.00           H  
ATOM    348  C   ARG A  22       8.823   5.411  -5.330  1.00  0.00           C  
ATOM    349  CB  ARG A  22       6.297   5.418  -5.201  1.00  0.00           C  
ATOM    350  HB2 ARG A  22       6.333   6.181  -4.424  1.00  0.00           H  
ATOM    351  HB3 ARG A  22       5.439   4.771  -5.014  1.00  0.00           H  
ATOM    352  O   ARG A  22       9.393   5.388  -6.410  1.00  0.00           O  
ATOM    353  CG  ARG A  22       6.137   6.097  -6.569  1.00  0.00           C  
ATOM    354  HG2 ARG A  22       6.027   5.337  -7.342  1.00  0.00           H  
ATOM    355  HG3 ARG A  22       7.018   6.697  -6.796  1.00  0.00           H  
ATOM    356  CD  ARG A  22       4.923   7.024  -6.580  1.00  0.00           C  
ATOM    357  HD2 ARG A  22       5.091   7.797  -5.831  1.00  0.00           H  
ATOM    358  HD3 ARG A  22       4.863   7.499  -7.560  1.00  0.00           H  
ATOM    359  NE  ARG A  22       3.667   6.290  -6.314  1.00  0.00           N  
ATOM    360  HE  ARG A  22       3.631   5.320  -6.596  1.00  0.00           H  
ATOM    361  NH1 ARG A  22       2.570   7.960  -5.201  1.00  0.00           N  
ATOM    362 HH11 ARG A  22       3.394   8.532  -5.321  1.00  0.00           H  
ATOM    363 HH12 ARG A  22       1.775   8.274  -4.663  1.00  0.00           H  
ATOM    364  NH2 ARG A  22       1.572   5.989  -5.460  1.00  0.00           N  
ATOM    365 HH21 ARG A  22       1.557   5.011  -5.712  1.00  0.00           H  
ATOM    366 HH22 ARG A  22       0.795   6.297  -4.892  1.00  0.00           H  
ATOM    367  CZ  ARG A  22       2.613   6.740  -5.665  1.00  0.00           C  
ATOM    368  N   GLU A  23       9.254   6.130  -4.298  1.00  0.00           N  
ATOM    369  H   GLU A  23       8.728   6.113  -3.436  1.00  0.00           H  
ATOM    370  CA  GLU A  23      10.498   6.913  -4.333  1.00  0.00           C  
ATOM    371  HA  GLU A  23      10.449   7.645  -5.139  1.00  0.00           H  
ATOM    372  C   GLU A  23      11.698   6.009  -4.650  1.00  0.00           C  
ATOM    373  CB  GLU A  23      10.668   7.670  -3.002  1.00  0.00           C  
ATOM    374  HB2 GLU A  23      10.525   6.970  -2.179  1.00  0.00           H  
ATOM    375  HB3 GLU A  23      11.676   8.080  -2.942  1.00  0.00           H  
ATOM    376  O   GLU A  23      12.425   6.276  -5.603  1.00  0.00           O  
ATOM    377  CG  GLU A  23       9.656   8.829  -2.891  1.00  0.00           C  
ATOM    378  HG2 GLU A  23       9.943   9.602  -3.604  1.00  0.00           H  
ATOM    379  HG3 GLU A  23       8.669   8.477  -3.191  1.00  0.00           H  
ATOM    380  CD  GLU A  23       9.523   9.455  -1.489  1.00  0.00           C  
ATOM    381  OE1 GLU A  23       8.788  10.473  -1.388  1.00  0.00           O  
ATOM    382  OE2 GLU A  23      10.041   8.898  -0.498  1.00  0.00           O  
ATOM    383  N   ALA A  24      11.811   4.865  -3.972  1.00  0.00           N  
ATOM    384  H   ALA A  24      11.204   4.709  -3.180  1.00  0.00           H  
ATOM    385  CA  ALA A  24      12.862   3.887  -4.237  1.00  0.00           C  
ATOM    386  HA  ALA A  24      13.829   4.378  -4.130  1.00  0.00           H  
ATOM    387  C   ALA A  24      12.799   3.284  -5.649  1.00  0.00           C  
ATOM    388  CB  ALA A  24      12.751   2.797  -3.180  1.00  0.00           C  
ATOM    389  HB1 ALA A  24      13.559   2.078  -3.319  1.00  0.00           H  
ATOM    390  HB2 ALA A  24      12.845   3.261  -2.198  1.00  0.00           H  
ATOM    391  HB3 ALA A  24      11.791   2.286  -3.257  1.00  0.00           H  
ATOM    392  O   ALA A  24      13.834   3.056  -6.269  1.00  0.00           O  
ATOM    393  N   LEU A  25      11.601   3.041  -6.190  1.00  0.00           N  
ATOM    394  H   LEU A  25      10.779   3.187  -5.621  1.00  0.00           H  
ATOM    395  CA  LEU A  25      11.433   2.579  -7.568  1.00  0.00           C  
ATOM    396  HA  LEU A  25      12.056   1.697  -7.715  1.00  0.00           H  
ATOM    397  C   LEU A  25      11.896   3.634  -8.580  1.00  0.00           C  
ATOM    398  CB  LEU A  25       9.963   2.194  -7.794  1.00  0.00           C  
ATOM    399  HB2 LEU A  25       9.335   3.050  -7.545  1.00  0.00           H  
ATOM    400  HB3 LEU A  25       9.701   1.378  -7.121  1.00  0.00           H  
ATOM    401  O   LEU A  25      12.547   3.296  -9.570  1.00  0.00           O  
ATOM    402  CG  LEU A  25       9.656   1.777  -9.241  1.00  0.00           C  
ATOM    403  HG  LEU A  25       9.892   2.600  -9.916  1.00  0.00           H  
ATOM    404  CD1 LEU A  25      10.446   0.541  -9.681  1.00  0.00           C  
ATOM    405 HD11 LEU A  25      10.255  -0.283  -8.994  1.00  0.00           H  
ATOM    406 HD12 LEU A  25      11.515   0.756  -9.694  1.00  0.00           H  
ATOM    407 HD13 LEU A  25      10.141   0.236 -10.682  1.00  0.00           H  
ATOM    408  CD2 LEU A  25       8.162   1.505  -9.380  1.00  0.00           C  
ATOM    409 HD21 LEU A  25       7.601   2.401  -9.116  1.00  0.00           H  
ATOM    410 HD22 LEU A  25       7.936   1.226 -10.409  1.00  0.00           H  
ATOM    411 HD23 LEU A  25       7.877   0.692  -8.712  1.00  0.00           H  
ATOM    412  N   GLU A  26      11.557   4.902  -8.357  1.00  0.00           N  
ATOM    413  H   GLU A  26      11.037   5.127  -7.521  1.00  0.00           H  
ATOM    414  CA  GLU A  26      11.988   5.992  -9.233  1.00  0.00           C  
ATOM    415  HA  GLU A  26      11.793   5.711 -10.268  1.00  0.00           H  
ATOM    416  C   GLU A  26      13.507   6.215  -9.150  1.00  0.00           C  
ATOM    417  CB  GLU A  26      11.184   7.268  -8.932  1.00  0.00           C  
ATOM    418  HB2 GLU A  26      11.602   8.084  -9.522  1.00  0.00           H  
ATOM    419  HB3 GLU A  26      11.294   7.528  -7.879  1.00  0.00           H  
ATOM    420  O   GLU A  26      14.158   6.378 -10.184  1.00  0.00           O  
ATOM    421  CG  GLU A  26       9.680   7.155  -9.268  1.00  0.00           C  
ATOM    422  HG2 GLU A  26       9.196   6.462  -8.579  1.00  0.00           H  
ATOM    423  HG3 GLU A  26       9.217   8.130  -9.115  1.00  0.00           H  
ATOM    424  CD  GLU A  26       9.405   6.686 -10.707  1.00  0.00           C  
ATOM    425  OE1 GLU A  26       8.710   5.653 -10.908  1.00  0.00           O  
ATOM    426  OE2 GLU A  26       9.895   7.342 -11.649  1.00  0.00           O  
ATOM    427  N   GLU A  27      14.102   6.114  -7.960  1.00  0.00           N  
ATOM    428  H   GLU A  27      13.526   6.019  -7.135  1.00  0.00           H  
ATOM    429  CA  GLU A  27      15.558   6.132  -7.774  1.00  0.00           C  
ATOM    430  HA  GLU A  27      15.966   7.039  -8.220  1.00  0.00           H  
ATOM    431  C   GLU A  27      16.238   4.945  -8.472  1.00  0.00           C  
ATOM    432  CB  GLU A  27      15.894   6.140  -6.275  1.00  0.00           C  
ATOM    433  HB2 GLU A  27      15.329   5.355  -5.774  1.00  0.00           H  
ATOM    434  HB3 GLU A  27      16.958   5.935  -6.157  1.00  0.00           H  
ATOM    435  O   GLU A  27      17.188   5.136  -9.235  1.00  0.00           O  
ATOM    436  CG  GLU A  27      15.588   7.501  -5.629  1.00  0.00           C  
ATOM    437  HG2 GLU A  27      14.556   7.781  -5.842  1.00  0.00           H  
ATOM    438  HG3 GLU A  27      16.229   8.251  -6.092  1.00  0.00           H  
ATOM    439  CD  GLU A  27      15.811   7.518  -4.108  1.00  0.00           C  
ATOM    440  OE1 GLU A  27      15.402   8.528  -3.490  1.00  0.00           O  
ATOM    441  OE2 GLU A  27      16.408   6.555  -3.577  1.00  0.00           O  
ATOM    442  N   ALA A  28      15.704   3.731  -8.315  1.00  0.00           N  
ATOM    443  H   ALA A  28      14.957   3.623  -7.644  1.00  0.00           H  
ATOM    444  CA  ALA A  28      16.205   2.530  -8.981  1.00  0.00           C  
ATOM    445  HA  ALA A  28      17.243   2.376  -8.685  1.00  0.00           H  
ATOM    446  C   ALA A  28      16.172   2.670 -10.515  1.00  0.00           C  
ATOM    447  CB  ALA A  28      15.375   1.335  -8.494  1.00  0.00           C  
ATOM    448  HB1 ALA A  28      15.475   1.239  -7.413  1.00  0.00           H  
ATOM    449  HB2 ALA A  28      14.323   1.475  -8.742  1.00  0.00           H  
ATOM    450  HB3 ALA A  28      15.728   0.410  -8.952  1.00  0.00           H  
ATOM    451  O   ALA A  28      17.123   2.294 -11.204  1.00  0.00           O  
ATOM    452  N   LYS A  29      15.111   3.272 -11.073  1.00  0.00           N  
ATOM    453  H   LYS A  29      14.365   3.564 -10.458  1.00  0.00           H  
ATOM    454  CA  LYS A  29      15.035   3.590 -12.509  1.00  0.00           C  
ATOM    455  HA  LYS A  29      15.242   2.688 -13.086  1.00  0.00           H  
ATOM    456  C   LYS A  29      16.097   4.606 -12.928  1.00  0.00           C  
ATOM    457  CB  LYS A  29      13.643   4.124 -12.865  1.00  0.00           C  
ATOM    458  HB2 LYS A  29      13.377   4.908 -12.155  1.00  0.00           H  
ATOM    459  HB3 LYS A  29      13.677   4.573 -13.858  1.00  0.00           H  
ATOM    460  O   LYS A  29      16.709   4.422 -13.979  1.00  0.00           O  
ATOM    461  CG  LYS A  29      12.557   3.041 -12.870  1.00  0.00           C  
ATOM    462  HG2 LYS A  29      12.601   2.456 -11.951  1.00  0.00           H  
ATOM    463  HG3 LYS A  29      12.709   2.373 -13.718  1.00  0.00           H  
ATOM    464  CD  LYS A  29      11.191   3.722 -12.983  1.00  0.00           C  
ATOM    465  HD2 LYS A  29      11.108   4.232 -13.943  1.00  0.00           H  
ATOM    466  HD3 LYS A  29      11.112   4.466 -12.190  1.00  0.00           H  
ATOM    467  CE  LYS A  29      10.046   2.724 -12.820  1.00  0.00           C  
ATOM    468  HE2 LYS A  29      10.253   2.108 -11.945  1.00  0.00           H  
ATOM    469  HE3 LYS A  29       9.990   2.066 -13.686  1.00  0.00           H  
ATOM    470  NZ  LYS A  29       8.773   3.452 -12.616  1.00  0.00           N  
ATOM    471  HZ1 LYS A  29       8.519   4.002 -13.425  1.00  0.00           H  
ATOM    472  HZ2 LYS A  29       8.032   2.812 -12.367  1.00  0.00           H  
ATOM    473  HZ3 LYS A  29       8.861   4.124 -11.867  1.00  0.00           H  
ATOM    474  N   ALA A  30      16.325   5.649 -12.132  1.00  0.00           N  
ATOM    475  H   ALA A  30      15.777   5.742 -11.288  1.00  0.00           H  
ATOM    476  CA  ALA A  30      17.311   6.686 -12.432  1.00  0.00           C  
ATOM    477  HA  ALA A  30      17.144   7.042 -13.448  1.00  0.00           H  
ATOM    478  C   ALA A  30      18.761   6.172 -12.362  1.00  0.00           C  
ATOM    479  CB  ALA A  30      17.083   7.858 -11.470  1.00  0.00           C  
ATOM    480  HB1 ALA A  30      16.058   8.217 -11.558  1.00  0.00           H  
ATOM    481  HB2 ALA A  30      17.769   8.670 -11.712  1.00  0.00           H  
ATOM    482  HB3 ALA A  30      17.259   7.539 -10.443  1.00  0.00           H  
ATOM    483  O   ALA A  30      19.608   6.619 -13.135  1.00  0.00           O  
ATOM    484  N   MET A  31      19.040   5.216 -11.472  1.00  0.00           N  
ATOM    485  H   MET A  31      18.318   4.968 -10.811  1.00  0.00           H  
ATOM    486  CA  MET A  31      20.371   4.628 -11.278  1.00  0.00           C  
ATOM    487  HA  MET A  31      21.123   5.386 -11.500  1.00  0.00           H  
ATOM    488  C   MET A  31      20.675   3.448 -12.211  1.00  0.00           C  
ATOM    489  CB  MET A  31      20.538   4.226  -9.807  1.00  0.00           C  
ATOM    490  HB2 MET A  31      21.487   3.703  -9.688  1.00  0.00           H  
ATOM    491  HB3 MET A  31      19.733   3.552  -9.514  1.00  0.00           H  
ATOM    492  O   MET A  31      21.795   2.942 -12.205  1.00  0.00           O  
ATOM    493  CG  MET A  31      20.539   5.456  -8.892  1.00  0.00           C  
ATOM    494  HG2 MET A  31      19.578   5.964  -8.979  1.00  0.00           H  
ATOM    495  HG3 MET A  31      21.313   6.148  -9.224  1.00  0.00           H  
ATOM    496  SD  MET A  31      20.809   5.095  -7.139  1.00  0.00           S  
ATOM    497  CE  MET A  31      22.547   4.586  -7.155  1.00  0.00           C  
ATOM    498  HE1 MET A  31      22.661   3.669  -7.734  1.00  0.00           H  
ATOM    499  HE2 MET A  31      23.158   5.377  -7.591  1.00  0.00           H  
ATOM    500  HE3 MET A  31      22.872   4.399  -6.131  1.00  0.00           H  
ATOM    501  N   GLY A  32      19.707   3.012 -13.023  1.00  0.00           N  
ATOM    502  H   GLY A  32      18.804   3.462 -12.980  1.00  0.00           H  
ATOM    503  CA  GLY A  32      19.885   1.864 -13.912  1.00  0.00           C  
ATOM    504  HA2 GLY A  32      19.051   1.831 -14.614  1.00  0.00           H  
ATOM    505  HA3 GLY A  32      20.813   1.975 -14.473  1.00  0.00           H  
ATOM    506  C   GLY A  32      19.929   0.527 -13.170  1.00  0.00           C  
ATOM    507  O   GLY A  32      20.658  -0.369 -13.591  1.00  0.00           O  
ATOM    508  N   ALA A  33      19.163   0.398 -12.080  1.00  0.00           N  
ATOM    509  H   ALA A  33      18.597   1.181 -11.786  1.00  0.00           H  
ATOM    510  CA  ALA A  33      18.976  -0.867 -11.377  1.00  0.00           C  
ATOM    511  HA  ALA A  33      19.936  -1.189 -10.974  1.00  0.00           H  
ATOM    512  C   ALA A  33      18.462  -1.963 -12.323  1.00  0.00           C  
ATOM    513  CB  ALA A  33      18.010  -0.657 -10.208  1.00  0.00           C  
ATOM    514  HB1 ALA A  33      18.377   0.139  -9.559  1.00  0.00           H  
ATOM    515  HB2 ALA A  33      17.026  -0.398 -10.599  1.00  0.00           H  
ATOM    516  HB3 ALA A  33      17.933  -1.574  -9.624  1.00  0.00           H  
ATOM    517  O   ALA A  33      17.802  -1.695 -13.340  1.00  0.00           O  
ATOM    518  N   SER A  34      18.750  -3.211 -11.968  1.00  0.00           N  
ATOM    519  H   SER A  34      19.168  -3.359 -11.061  1.00  0.00           H  
ATOM    520  CA  SER A  34      18.345  -4.380 -12.740  1.00  0.00           C  
ATOM    521  HA  SER A  34      18.789  -4.288 -13.732  1.00  0.00           H  
ATOM    522  C   SER A  34      16.821  -4.455 -12.916  1.00  0.00           C  
ATOM    523  CB  SER A  34      18.900  -5.654 -12.099  1.00  0.00           C  
ATOM    524  HB2 SER A  34      18.696  -6.507 -12.747  1.00  0.00           H  
ATOM    525  HB3 SER A  34      19.978  -5.562 -11.967  1.00  0.00           H  
ATOM    526  O   SER A  34      16.031  -3.878 -12.162  1.00  0.00           O  
ATOM    527  OG  SER A  34      18.291  -5.869 -10.852  1.00  0.00           O  
ATOM    528  HG  SER A  34      18.662  -5.224 -10.245  1.00  0.00           H  
ATOM    529  N   GLU A  35      16.374  -5.161 -13.958  1.00  0.00           N  
ATOM    530  H   GLU A  35      17.039  -5.626 -14.559  1.00  0.00           H  
ATOM    531  CA  GLU A  35      14.944  -5.443 -14.149  1.00  0.00           C  
ATOM    532  HA  GLU A  35      14.386  -4.509 -14.213  1.00  0.00           H  
ATOM    533  C   GLU A  35      14.351  -6.207 -12.963  1.00  0.00           C  
ATOM    534  CB  GLU A  35      14.725  -6.239 -15.444  1.00  0.00           C  
ATOM    535  HB2 GLU A  35      15.388  -7.104 -15.457  1.00  0.00           H  
ATOM    536  HB3 GLU A  35      13.692  -6.584 -15.471  1.00  0.00           H  
ATOM    537  O   GLU A  35      13.214  -5.943 -12.586  1.00  0.00           O  
ATOM    538  CG  GLU A  35      14.979  -5.363 -16.678  1.00  0.00           C  
ATOM    539  HG2 GLU A  35      14.335  -4.487 -16.602  1.00  0.00           H  
ATOM    540  HG3 GLU A  35      16.013  -5.019 -16.669  1.00  0.00           H  
ATOM    541  CD  GLU A  35      14.688  -6.062 -18.013  1.00  0.00           C  
ATOM    542  OE1 GLU A  35      14.706  -5.328 -19.027  1.00  0.00           O  
ATOM    543  OE2 GLU A  35      14.453  -7.290 -18.020  1.00  0.00           O  
ATOM    544  N   GLU A  36      15.135  -7.090 -12.342  1.00  0.00           N  
ATOM    545  H   GLU A  36      16.084  -7.213 -12.663  1.00  0.00           H  
ATOM    546  CA  GLU A  36      14.720  -7.859 -11.172  1.00  0.00           C  
ATOM    547  HA  GLU A  36      13.772  -8.348 -11.394  1.00  0.00           H  
ATOM    548  C   GLU A  36      14.487  -6.961  -9.951  1.00  0.00           C  
ATOM    549  CB  GLU A  36      15.768  -8.948 -10.916  1.00  0.00           C  
ATOM    550  HB2 GLU A  36      16.724  -8.489 -10.666  1.00  0.00           H  
ATOM    551  HB3 GLU A  36      15.886  -9.524 -11.834  1.00  0.00           H  
ATOM    552  O   GLU A  36      13.408  -7.003  -9.362  1.00  0.00           O  
ATOM    553  CG  GLU A  36      15.341  -9.897  -9.791  1.00  0.00           C  
ATOM    554  HG2 GLU A  36      14.310 -10.203  -9.972  1.00  0.00           H  
ATOM    555  HG3 GLU A  36      15.369  -9.360  -8.843  1.00  0.00           H  
ATOM    556  CD  GLU A  36      16.223 -11.152  -9.698  1.00  0.00           C  
ATOM    557  OE1 GLU A  36      15.744 -12.120  -9.064  1.00  0.00           O  
ATOM    558  OE2 GLU A  36      17.326 -11.162 -10.292  1.00  0.00           O  
ATOM    559  N   GLU A  37      15.432  -6.076  -9.622  1.00  0.00           N  
ATOM    560  H   GLU A  37      16.309  -6.093 -10.124  1.00  0.00           H  
ATOM    561  CA  GLU A  37      15.285  -5.104  -8.527  1.00  0.00           C  
ATOM    562  HA  GLU A  37      15.166  -5.627  -7.578  1.00  0.00           H  
ATOM    563  C   GLU A  37      14.056  -4.207  -8.719  1.00  0.00           C  
ATOM    564  CB  GLU A  37      16.539  -4.225  -8.466  1.00  0.00           C  
ATOM    565  HB2 GLU A  37      16.765  -3.893  -9.480  1.00  0.00           H  
ATOM    566  HB3 GLU A  37      16.327  -3.332  -7.877  1.00  0.00           H  
ATOM    567  O   GLU A  37      13.263  -4.011  -7.792  1.00  0.00           O  
ATOM    568  CG  GLU A  37      17.748  -4.951  -7.855  1.00  0.00           C  
ATOM    569  HG2 GLU A  37      17.832  -5.952  -8.279  1.00  0.00           H  
ATOM    570  HG3 GLU A  37      17.587  -5.067  -6.783  1.00  0.00           H  
ATOM    571  CD  GLU A  37      19.044  -4.180  -8.132  1.00  0.00           C  
ATOM    572  OE1 GLU A  37      19.804  -3.910  -7.186  1.00  0.00           O  
ATOM    573  OE2 GLU A  37      19.264  -3.861  -9.328  1.00  0.00           O  
ATOM    574  N   ARG A  38      13.852  -3.700  -9.943  1.00  0.00           N  
ATOM    575  H   ARG A  38      14.531  -3.922 -10.657  1.00  0.00           H  
ATOM    576  CA  ARG A  38      12.683  -2.872 -10.271  1.00  0.00           C  
ATOM    577  HA  ARG A  38      12.597  -2.080  -9.527  1.00  0.00           H  
ATOM    578  C   ARG A  38      11.380  -3.661 -10.173  1.00  0.00           C  
ATOM    579  CB  ARG A  38      12.844  -2.238 -11.658  1.00  0.00           C  
ATOM    580  HB2 ARG A  38      13.074  -3.013 -12.389  1.00  0.00           H  
ATOM    581  HB3 ARG A  38      11.902  -1.765 -11.937  1.00  0.00           H  
ATOM    582  O   ARG A  38      10.411  -3.142  -9.627  1.00  0.00           O  
ATOM    583  CG  ARG A  38      13.947  -1.168 -11.652  1.00  0.00           C  
ATOM    584  HG2 ARG A  38      13.719  -0.432 -10.881  1.00  0.00           H  
ATOM    585  HG3 ARG A  38      14.912  -1.617 -11.417  1.00  0.00           H  
ATOM    586  CD  ARG A  38      14.040  -0.438 -12.994  1.00  0.00           C  
ATOM    587  HD2 ARG A  38      14.741   0.388 -12.877  1.00  0.00           H  
ATOM    588  HD3 ARG A  38      13.056  -0.040 -13.241  1.00  0.00           H  
ATOM    589  NE  ARG A  38      14.520  -1.323 -14.070  1.00  0.00           N  
ATOM    590  HE  ARG A  38      15.003  -2.157 -13.769  1.00  0.00           H  
ATOM    591  NH1 ARG A  38      14.122   0.106 -15.816  1.00  0.00           N  
ATOM    592 HH11 ARG A  38      13.879   0.811 -15.135  1.00  0.00           H  
ATOM    593 HH12 ARG A  38      14.208   0.315 -16.801  1.00  0.00           H  
ATOM    594  NH2 ARG A  38      14.912  -1.941 -16.229  1.00  0.00           N  
ATOM    595 HH21 ARG A  38      14.848  -1.789 -17.225  1.00  0.00           H  
ATOM    596 HH22 ARG A  38      15.255  -2.831 -15.897  1.00  0.00           H  
ATOM    597  CZ  ARG A  38      14.514  -1.054 -15.363  1.00  0.00           C  
ATOM    598  N   ALA A  39      11.356  -4.909 -10.642  1.00  0.00           N  
ATOM    599  H   ALA A  39      12.188  -5.283 -11.076  1.00  0.00           H  
ATOM    600  CA  ALA A  39      10.176  -5.764 -10.558  1.00  0.00           C  
ATOM    601  HA  ALA A  39       9.340  -5.246 -11.027  1.00  0.00           H  
ATOM    602  C   ALA A  39       9.780  -6.056  -9.102  1.00  0.00           C  
ATOM    603  CB  ALA A  39      10.440  -7.057 -11.338  1.00  0.00           C  
ATOM    604  HB1 ALA A  39       9.561  -7.699 -11.290  1.00  0.00           H  
ATOM    605  HB2 ALA A  39      10.651  -6.821 -12.381  1.00  0.00           H  
ATOM    606  HB3 ALA A  39      11.293  -7.586 -10.913  1.00  0.00           H  
ATOM    607  O   ALA A  39       8.593  -6.012  -8.777  1.00  0.00           O  
ATOM    608  N   VAL A  40      10.757  -6.292  -8.217  1.00  0.00           N  
ATOM    609  H   VAL A  40      11.708  -6.346  -8.552  1.00  0.00           H  
ATOM    610  CA  VAL A  40      10.503  -6.480  -6.778  1.00  0.00           C  
ATOM    611  HA  VAL A  40       9.731  -7.241  -6.663  1.00  0.00           H  
ATOM    612  C   VAL A  40       9.935  -5.211  -6.144  1.00  0.00           C  
ATOM    613  CB  VAL A  40      11.774  -6.972  -6.052  1.00  0.00           C  
ATOM    614  HB  VAL A  40      12.616  -6.315  -6.272  1.00  0.00           H  
ATOM    615  O   VAL A  40       8.930  -5.280  -5.435  1.00  0.00           O  
ATOM    616  CG1 VAL A  40      11.594  -7.038  -4.532  1.00  0.00           C  
ATOM    617 HG11 VAL A  40      10.724  -7.647  -4.281  1.00  0.00           H  
ATOM    618 HG12 VAL A  40      11.465  -6.031  -4.135  1.00  0.00           H  
ATOM    619 HG13 VAL A  40      12.483  -7.462  -4.066  1.00  0.00           H  
ATOM    620  CG2 VAL A  40      12.097  -8.393  -6.520  1.00  0.00           C  
ATOM    621 HG21 VAL A  40      12.776  -8.886  -5.824  1.00  0.00           H  
ATOM    622 HG22 VAL A  40      11.166  -8.957  -6.579  1.00  0.00           H  
ATOM    623 HG23 VAL A  40      12.561  -8.371  -7.506  1.00  0.00           H  
ATOM    624  N   LEU A  41      10.509  -4.042  -6.439  1.00  0.00           N  
ATOM    625  H   LEU A  41      11.336  -4.042  -7.019  1.00  0.00           H  
ATOM    626  CA  LEU A  41       9.986  -2.760  -5.953  1.00  0.00           C  
ATOM    627  HA  LEU A  41       9.918  -2.800  -4.866  1.00  0.00           H  
ATOM    628  C   LEU A  41       8.562  -2.476  -6.459  1.00  0.00           C  
ATOM    629  CB  LEU A  41      10.958  -1.641  -6.364  1.00  0.00           C  
ATOM    630  HB2 LEU A  41      11.220  -1.777  -7.413  1.00  0.00           H  
ATOM    631  HB3 LEU A  41      10.455  -0.678  -6.269  1.00  0.00           H  
ATOM    632  O   LEU A  41       7.718  -2.018  -5.691  1.00  0.00           O  
ATOM    633  CG  LEU A  41      12.246  -1.602  -5.526  1.00  0.00           C  
ATOM    634  HG  LEU A  41      12.683  -2.599  -5.462  1.00  0.00           H  
ATOM    635  CD1 LEU A  41      13.266  -0.666  -6.172  1.00  0.00           C  
ATOM    636 HD11 LEU A  41      12.891   0.358  -6.176  1.00  0.00           H  
ATOM    637 HD12 LEU A  41      14.199  -0.698  -5.610  1.00  0.00           H  
ATOM    638 HD13 LEU A  41      13.472  -0.993  -7.191  1.00  0.00           H  
ATOM    639  CD2 LEU A  41      11.961  -1.087  -4.115  1.00  0.00           C  
ATOM    640 HD21 LEU A  41      11.372  -1.812  -3.553  1.00  0.00           H  
ATOM    641 HD22 LEU A  41      11.431  -0.136  -4.161  1.00  0.00           H  
ATOM    642 HD23 LEU A  41      12.911  -0.933  -3.602  1.00  0.00           H  
ATOM    643  N   GLU A  42       8.262  -2.780  -7.724  1.00  0.00           N  
ATOM    644  H   GLU A  42       9.006  -3.114  -8.319  1.00  0.00           H  
ATOM    645  CA  GLU A  42       6.922  -2.625  -8.308  1.00  0.00           C  
ATOM    646  HA  GLU A  42       6.568  -1.611  -8.124  1.00  0.00           H  
ATOM    647  C   GLU A  42       5.885  -3.579  -7.707  1.00  0.00           C  
ATOM    648  CB  GLU A  42       6.977  -2.867  -9.824  1.00  0.00           C  
ATOM    649  HB2 GLU A  42       5.965  -3.042 -10.189  1.00  0.00           H  
ATOM    650  HB3 GLU A  42       7.578  -3.753 -10.034  1.00  0.00           H  
ATOM    651  O   GLU A  42       4.725  -3.206  -7.518  1.00  0.00           O  
ATOM    652  CG  GLU A  42       7.545  -1.657 -10.568  1.00  0.00           C  
ATOM    653  HG2 GLU A  42       6.875  -0.818 -10.381  1.00  0.00           H  
ATOM    654  HG3 GLU A  42       8.525  -1.415 -10.157  1.00  0.00           H  
ATOM    655  CD  GLU A  42       7.666  -1.844 -12.087  1.00  0.00           C  
ATOM    656  OE1 GLU A  42       8.175  -0.892 -12.732  1.00  0.00           O  
ATOM    657  OE2 GLU A  42       7.178  -2.875 -12.608  1.00  0.00           O  
ATOM    658  N   GLU A  43       6.263  -4.826  -7.428  1.00  0.00           N  
ATOM    659  H   GLU A  43       7.217  -5.089  -7.626  1.00  0.00           H  
ATOM    660  CA  GLU A  43       5.419  -5.792  -6.721  1.00  0.00           C  
ATOM    661  HA  GLU A  43       4.480  -5.932  -7.257  1.00  0.00           H  
ATOM    662  C   GLU A  43       5.047  -5.266  -5.333  1.00  0.00           C  
ATOM    663  CB  GLU A  43       6.152  -7.142  -6.681  1.00  0.00           C  
ATOM    664  HB2 GLU A  43       7.070  -7.040  -6.102  1.00  0.00           H  
ATOM    665  HB3 GLU A  43       6.419  -7.405  -7.704  1.00  0.00           H  
ATOM    666  O   GLU A  43       3.866  -5.089  -5.037  1.00  0.00           O  
ATOM    667  CG  GLU A  43       5.320  -8.291  -6.093  1.00  0.00           C  
ATOM    668  HG2 GLU A  43       5.008  -8.020  -5.085  1.00  0.00           H  
ATOM    669  HG3 GLU A  43       4.430  -8.424  -6.707  1.00  0.00           H  
ATOM    670  CD  GLU A  43       6.114  -9.613  -6.045  1.00  0.00           C  
ATOM    671  OE1 GLU A  43       5.809 -10.483  -5.203  1.00  0.00           O  
ATOM    672  OE2 GLU A  43       7.058  -9.801  -6.853  1.00  0.00           O  
ATOM    673  N   ILE A  44       6.048  -4.884  -4.541  1.00  0.00           N  
ATOM    674  H   ILE A  44       6.993  -5.017  -4.872  1.00  0.00           H  
ATOM    675  CA  ILE A  44       5.854  -4.445  -3.157  1.00  0.00           C  
ATOM    676  HA  ILE A  44       5.235  -5.184  -2.647  1.00  0.00           H  
ATOM    677  C   ILE A  44       5.105  -3.109  -3.086  1.00  0.00           C  
ATOM    678  CB  ILE A  44       7.225  -4.402  -2.458  1.00  0.00           C  
ATOM    679  HB  ILE A  44       7.895  -3.777  -3.048  1.00  0.00           H  
ATOM    680  O   ILE A  44       4.248  -2.921  -2.219  1.00  0.00           O  
ATOM    681  CG1 ILE A  44       7.799  -5.836  -2.380  1.00  0.00           C  
ATOM    682 HG12 ILE A  44       7.266  -6.404  -1.618  1.00  0.00           H  
ATOM    683 HG13 ILE A  44       7.667  -6.361  -3.326  1.00  0.00           H  
ATOM    684  CG2 ILE A  44       7.111  -3.803  -1.047  1.00  0.00           C  
ATOM    685 HG21 ILE A  44       6.778  -2.768  -1.116  1.00  0.00           H  
ATOM    686 HG22 ILE A  44       8.080  -3.807  -0.547  1.00  0.00           H  
ATOM    687 HG23 ILE A  44       6.397  -4.375  -0.455  1.00  0.00           H  
ATOM    688  CD1 ILE A  44       9.291  -5.854  -2.080  1.00  0.00           C  
ATOM    689 HD11 ILE A  44       9.807  -5.240  -2.818  1.00  0.00           H  
ATOM    690 HD12 ILE A  44       9.663  -6.877  -2.130  1.00  0.00           H  
ATOM    691 HD13 ILE A  44       9.471  -5.462  -1.079  1.00  0.00           H  
ATOM    692  N   LEU A  45       5.357  -2.191  -4.027  1.00  0.00           N  
ATOM    693  H   LEU A  45       6.108  -2.368  -4.679  1.00  0.00           H  
ATOM    694  CA  LEU A  45       4.574  -0.964  -4.172  1.00  0.00           C  
ATOM    695  HA  LEU A  45       4.657  -0.393  -3.248  1.00  0.00           H  
ATOM    696  C   LEU A  45       3.088  -1.278  -4.396  1.00  0.00           C  
ATOM    697  CB  LEU A  45       5.155  -0.133  -5.333  1.00  0.00           C  
ATOM    698  HB2 LEU A  45       6.157   0.195  -5.059  1.00  0.00           H  
ATOM    699  HB3 LEU A  45       5.243  -0.776  -6.209  1.00  0.00           H  
ATOM    700  O   LEU A  45       2.229  -0.721  -3.708  1.00  0.00           O  
ATOM    701  CG  LEU A  45       4.311   1.093  -5.728  1.00  0.00           C  
ATOM    702  HG  LEU A  45       3.326   0.773  -6.070  1.00  0.00           H  
ATOM    703  CD1 LEU A  45       4.142   2.064  -4.565  1.00  0.00           C  
ATOM    704 HD11 LEU A  45       3.592   1.591  -3.751  1.00  0.00           H  
ATOM    705 HD12 LEU A  45       3.581   2.941  -4.890  1.00  0.00           H  
ATOM    706 HD13 LEU A  45       5.129   2.362  -4.212  1.00  0.00           H  
ATOM    707  CD2 LEU A  45       4.987   1.843  -6.875  1.00  0.00           C  
ATOM    708 HD21 LEU A  45       4.373   2.693  -7.174  1.00  0.00           H  
ATOM    709 HD22 LEU A  45       5.102   1.173  -7.727  1.00  0.00           H  
ATOM    710 HD23 LEU A  45       5.973   2.187  -6.564  1.00  0.00           H  
ATOM    711  N   ARG A  46       2.772  -2.179  -5.336  1.00  0.00           N  
ATOM    712  H   ARG A  46       3.529  -2.652  -5.810  1.00  0.00           H  
ATOM    713  CA  ARG A  46       1.383  -2.573  -5.630  1.00  0.00           C  
ATOM    714  HA  ARG A  46       0.797  -1.678  -5.835  1.00  0.00           H  
ATOM    715  C   ARG A  46       0.721  -3.246  -4.433  1.00  0.00           C  
ATOM    716  CB  ARG A  46       1.337  -3.513  -6.841  1.00  0.00           C  
ATOM    717  HB2 ARG A  46       0.355  -3.984  -6.883  1.00  0.00           H  
ATOM    718  HB3 ARG A  46       2.082  -4.299  -6.719  1.00  0.00           H  
ATOM    719  O   ARG A  46      -0.455  -2.980  -4.171  1.00  0.00           O  
ATOM    720  CG  ARG A  46       1.564  -2.759  -8.158  1.00  0.00           C  
ATOM    721  HG2 ARG A  46       0.780  -2.011  -8.274  1.00  0.00           H  
ATOM    722  HG3 ARG A  46       2.521  -2.238  -8.141  1.00  0.00           H  
ATOM    723  CD  ARG A  46       1.516  -3.705  -9.362  1.00  0.00           C  
ATOM    724  HD2 ARG A  46       1.611  -3.103 -10.266  1.00  0.00           H  
ATOM    725  HD3 ARG A  46       0.553  -4.215  -9.374  1.00  0.00           H  
ATOM    726  NE  ARG A  46       2.606  -4.695  -9.328  1.00  0.00           N  
ATOM    727  HE  ARG A  46       3.272  -4.592  -8.576  1.00  0.00           H  
ATOM    728  NH1 ARG A  46       2.137  -5.719 -11.325  1.00  0.00           N  
ATOM    729 HH11 ARG A  46       2.431  -6.361 -12.047  1.00  0.00           H  
ATOM    730 HH12 ARG A  46       1.424  -5.021 -11.484  1.00  0.00           H  
ATOM    731  NH2 ARG A  46       3.849  -6.446 -10.090  1.00  0.00           N  
ATOM    732 HH21 ARG A  46       4.481  -6.330  -9.311  1.00  0.00           H  
ATOM    733 HH22 ARG A  46       4.083  -7.137 -10.789  1.00  0.00           H  
ATOM    734  CZ  ARG A  46       2.857  -5.617 -10.239  1.00  0.00           C  
ATOM    735  N   ASP A  47       1.461  -4.070  -3.702  1.00  0.00           N  
ATOM    736  H   ASP A  47       2.386  -4.313  -4.027  1.00  0.00           H  
ATOM    737  CA  ASP A  47       0.961  -4.725  -2.497  1.00  0.00           C  
ATOM    738  HA  ASP A  47       0.016  -5.216  -2.734  1.00  0.00           H  
ATOM    739  C   ASP A  47       0.648  -3.708  -1.398  1.00  0.00           C  
ATOM    740  CB  ASP A  47       1.945  -5.807  -2.033  1.00  0.00           C  
ATOM    741  HB2 ASP A  47       1.659  -6.128  -1.032  1.00  0.00           H  
ATOM    742  HB3 ASP A  47       2.950  -5.389  -1.981  1.00  0.00           H  
ATOM    743  O   ASP A  47      -0.472  -3.706  -0.884  1.00  0.00           O  
ATOM    744  CG  ASP A  47       1.932  -7.040  -2.946  1.00  0.00           C  
ATOM    745  OD1 ASP A  47       0.911  -7.243  -3.655  1.00  0.00           O  
ATOM    746  OD2 ASP A  47       2.919  -7.799  -2.886  1.00  0.00           O  
ATOM    747  N   ALA A  48       1.551  -2.759  -1.126  1.00  0.00           N  
ATOM    748  H   ALA A  48       2.449  -2.813  -1.585  1.00  0.00           H  
ATOM    749  CA  ALA A  48       1.328  -1.689  -0.152  1.00  0.00           C  
ATOM    750  HA  ALA A  48       1.109  -2.148   0.812  1.00  0.00           H  
ATOM    751  C   ALA A  48       0.126  -0.794  -0.522  1.00  0.00           C  
ATOM    752  CB  ALA A  48       2.624  -0.879  -0.017  1.00  0.00           C  
ATOM    753  HB1 ALA A  48       2.880  -0.421  -0.972  1.00  0.00           H  
ATOM    754  HB2 ALA A  48       2.496  -0.101   0.735  1.00  0.00           H  
ATOM    755  HB3 ALA A  48       3.438  -1.537   0.286  1.00  0.00           H  
ATOM    756  O   ALA A  48      -0.733  -0.507   0.319  1.00  0.00           O  
ATOM    757  N   GLU A  49      -0.002  -0.395  -1.794  1.00  0.00           N  
ATOM    758  H   GLU A  49       0.733  -0.639  -2.442  1.00  0.00           H  
ATOM    759  CA  GLU A  49      -1.160   0.367  -2.285  1.00  0.00           C  
ATOM    760  HA  GLU A  49      -1.272   1.269  -1.683  1.00  0.00           H  
ATOM    761  C   GLU A  49      -2.470  -0.434  -2.171  1.00  0.00           C  
ATOM    762  CB  GLU A  49      -0.949   0.769  -3.754  1.00  0.00           C  
ATOM    763  HB2 GLU A  49      -1.897   1.142  -4.141  1.00  0.00           H  
ATOM    764  HB3 GLU A  49      -0.666  -0.112  -4.330  1.00  0.00           H  
ATOM    765  O   GLU A  49      -3.526   0.103  -1.799  1.00  0.00           O  
ATOM    766  CG  GLU A  49       0.104   1.873  -3.942  1.00  0.00           C  
ATOM    767  HG2 GLU A  49      -0.197   2.731  -3.342  1.00  0.00           H  
ATOM    768  HG3 GLU A  49       1.068   1.528  -3.567  1.00  0.00           H  
ATOM    769  CD  GLU A  49       0.257   2.320  -5.407  1.00  0.00           C  
ATOM    770  OE1 GLU A  49       0.871   3.396  -5.619  1.00  0.00           O  
ATOM    771  OE2 GLU A  49      -0.332   1.673  -6.303  1.00  0.00           O  
ATOM    772  N   GLY A  50      -2.407  -1.732  -2.475  1.00  0.00           N  
ATOM    773  H   GLY A  50      -1.518  -2.098  -2.785  1.00  0.00           H  
ATOM    774  CA  GLY A  50      -3.510  -2.674  -2.333  1.00  0.00           C  
ATOM    775  HA2 GLY A  50      -3.173  -3.644  -2.698  1.00  0.00           H  
ATOM    776  HA3 GLY A  50      -4.357  -2.337  -2.931  1.00  0.00           H  
ATOM    777  C   GLY A  50      -3.950  -2.833  -0.879  1.00  0.00           C  
ATOM    778  O   GLY A  50      -5.148  -2.738  -0.592  1.00  0.00           O  
ATOM    779  N   ALA A  51      -2.998  -3.011   0.038  1.00  0.00           N  
ATOM    780  H   ALA A  51      -2.042  -3.097  -0.278  1.00  0.00           H  
ATOM    781  CA  ALA A  51      -3.215  -3.104   1.476  1.00  0.00           C  
ATOM    782  HA  ALA A  51      -3.863  -3.955   1.686  1.00  0.00           H  
ATOM    783  C   ALA A  51      -3.889  -1.837   2.007  1.00  0.00           C  
ATOM    784  CB  ALA A  51      -1.867  -3.352   2.161  1.00  0.00           C  
ATOM    785  HB1 ALA A  51      -1.388  -4.229   1.725  1.00  0.00           H  
ATOM    786  HB2 ALA A  51      -2.013  -3.519   3.228  1.00  0.00           H  
ATOM    787  HB3 ALA A  51      -1.200  -2.501   2.025  1.00  0.00           H  
ATOM    788  O   ALA A  51      -4.973  -1.917   2.585  1.00  0.00           O  
ATOM    789  N   ALA A  52      -3.342  -0.655   1.702  1.00  0.00           N  
ATOM    790  H   ALA A  52      -2.446  -0.655   1.236  1.00  0.00           H  
ATOM    791  CA  ALA A  52      -3.917   0.630   2.102  1.00  0.00           C  
ATOM    792  HA  ALA A  52      -3.909   0.700   3.190  1.00  0.00           H  
ATOM    793  C   ALA A  52      -5.367   0.808   1.617  1.00  0.00           C  
ATOM    794  CB  ALA A  52      -3.041   1.745   1.526  1.00  0.00           C  
ATOM    795  HB1 ALA A  52      -2.022   1.659   1.903  1.00  0.00           H  
ATOM    796  HB2 ALA A  52      -3.448   2.710   1.826  1.00  0.00           H  
ATOM    797  HB3 ALA A  52      -3.010   1.684   0.438  1.00  0.00           H  
ATOM    798  O   ALA A  52      -6.227   1.344   2.323  1.00  0.00           O  
ATOM    799  N   ARG A  53      -5.677   0.369   0.390  1.00  0.00           N  
ATOM    800  H   ARG A  53      -4.933  -0.034  -0.162  1.00  0.00           H  
ATOM    801  CA  ARG A  53      -7.047   0.410  -0.144  1.00  0.00           C  
ATOM    802  HA  ARG A  53      -7.466   1.402   0.026  1.00  0.00           H  
ATOM    803  C   ARG A  53      -7.975  -0.556   0.592  1.00  0.00           C  
ATOM    804  CB  ARG A  53      -7.013   0.134  -1.651  1.00  0.00           C  
ATOM    805  HB2 ARG A  53      -6.327   0.841  -2.117  1.00  0.00           H  
ATOM    806  HB3 ARG A  53      -6.632  -0.873  -1.826  1.00  0.00           H  
ATOM    807  O   ARG A  53      -9.104  -0.175   0.891  1.00  0.00           O  
ATOM    808  CG  ARG A  53      -8.403   0.272  -2.294  1.00  0.00           C  
ATOM    809  HG2 ARG A  53      -9.093  -0.431  -1.827  1.00  0.00           H  
ATOM    810  HG3 ARG A  53      -8.780   1.283  -2.141  1.00  0.00           H  
ATOM    811  CD  ARG A  53      -8.361  -0.043  -3.793  1.00  0.00           C  
ATOM    812  HD2 ARG A  53      -7.927  -1.034  -3.928  1.00  0.00           H  
ATOM    813  HD3 ARG A  53      -9.379  -0.077  -4.180  1.00  0.00           H  
ATOM    814  NE  ARG A  53      -7.556   0.936  -4.549  1.00  0.00           N  
ATOM    815  HE  ARG A  53      -6.561   0.764  -4.578  1.00  0.00           H  
ATOM    816  NH1 ARG A  53      -9.249   2.317  -5.284  1.00  0.00           N  
ATOM    817 HH11 ARG A  53      -9.541   3.120  -5.823  1.00  0.00           H  
ATOM    818 HH12 ARG A  53      -9.925   1.783  -4.756  1.00  0.00           H  
ATOM    819  NH2 ARG A  53      -7.141   2.721  -5.891  1.00  0.00           N  
ATOM    820 HH21 ARG A  53      -7.455   3.497  -6.455  1.00  0.00           H  
ATOM    821 HH22 ARG A  53      -6.161   2.476  -5.912  1.00  0.00           H  
ATOM    822  CZ  ARG A  53      -7.988   1.981  -5.234  1.00  0.00           C  
ATOM    823  N   ARG A  54      -7.540  -1.789   0.854  1.00  0.00           N  
ATOM    824  H   ARG A  54      -6.589  -2.022   0.607  1.00  0.00           H  
ATOM    825  CA  ARG A  54      -8.362  -2.798   1.542  1.00  0.00           C  
ATOM    826  HA  ARG A  54      -9.359  -2.823   1.103  1.00  0.00           H  
ATOM    827  C   ARG A  54      -8.587  -2.441   3.015  1.00  0.00           C  
ATOM    828  CB  ARG A  54      -7.731  -4.188   1.397  1.00  0.00           C  
ATOM    829  HB2 ARG A  54      -8.290  -4.867   2.040  1.00  0.00           H  
ATOM    830  HB3 ARG A  54      -6.695  -4.145   1.733  1.00  0.00           H  
ATOM    831  O   ARG A  54      -9.725  -2.489   3.462  1.00  0.00           O  
ATOM    832  CG  ARG A  54      -7.778  -4.767  -0.024  1.00  0.00           C  
ATOM    833  HG2 ARG A  54      -8.818  -4.796  -0.350  1.00  0.00           H  
ATOM    834  HG3 ARG A  54      -7.222  -4.135  -0.716  1.00  0.00           H  
ATOM    835  CD  ARG A  54      -7.218  -6.201  -0.066  1.00  0.00           C  
ATOM    836  HD2 ARG A  54      -7.746  -6.801   0.674  1.00  0.00           H  
ATOM    837  HD3 ARG A  54      -7.432  -6.635  -1.043  1.00  0.00           H  
ATOM    838  NE  ARG A  54      -5.762  -6.281   0.212  1.00  0.00           N  
ATOM    839  HE  ARG A  54      -5.474  -6.352   1.177  1.00  0.00           H  
ATOM    840  NH1 ARG A  54      -4.945  -6.263  -1.941  1.00  0.00           N  
ATOM    841 HH11 ARG A  54      -5.879  -6.143  -2.307  1.00  0.00           H  
ATOM    842 HH12 ARG A  54      -4.135  -6.340  -2.539  1.00  0.00           H  
ATOM    843  NH2 ARG A  54      -3.527  -6.498  -0.255  1.00  0.00           N  
ATOM    844 HH21 ARG A  54      -3.248  -6.627   0.707  1.00  0.00           H  
ATOM    845 HH22 ARG A  54      -2.729  -6.483  -0.875  1.00  0.00           H  
ATOM    846  CZ  ARG A  54      -4.757  -6.342  -0.651  1.00  0.00           C  
ATOM    847  N   LEU A  55      -7.558  -1.983   3.726  1.00  0.00           N  
ATOM    848  H   LEU A  55      -6.640  -1.992   3.303  1.00  0.00           H  
ATOM    849  CA  LEU A  55      -7.668  -1.510   5.110  1.00  0.00           C  
ATOM    850  HA  LEU A  55      -8.037  -2.318   5.742  1.00  0.00           H  
ATOM    851  C   LEU A  55      -8.664  -0.354   5.251  1.00  0.00           C  
ATOM    852  CB  LEU A  55      -6.286  -1.065   5.604  1.00  0.00           C  
ATOM    853  HB2 LEU A  55      -5.861  -0.379   4.872  1.00  0.00           H  
ATOM    854  HB3 LEU A  55      -6.412  -0.526   6.543  1.00  0.00           H  
ATOM    855  O   LEU A  55      -9.466  -0.353   6.178  1.00  0.00           O  
ATOM    856  CG  LEU A  55      -5.291  -2.204   5.858  1.00  0.00           C  
ATOM    857  HG  LEU A  55      -5.244  -2.863   4.990  1.00  0.00           H  
ATOM    858  CD1 LEU A  55      -3.914  -1.589   6.068  1.00  0.00           C  
ATOM    859 HD11 LEU A  55      -3.191  -2.382   6.256  1.00  0.00           H  
ATOM    860 HD12 LEU A  55      -3.598  -1.054   5.172  1.00  0.00           H  
ATOM    861 HD13 LEU A  55      -3.932  -0.897   6.910  1.00  0.00           H  
ATOM    862  CD2 LEU A  55      -5.679  -3.024   7.089  1.00  0.00           C  
ATOM    863 HD21 LEU A  55      -6.645  -3.510   6.954  1.00  0.00           H  
ATOM    864 HD22 LEU A  55      -5.742  -2.369   7.958  1.00  0.00           H  
ATOM    865 HD23 LEU A  55      -4.929  -3.793   7.273  1.00  0.00           H  
ATOM    866  N   ARG A  56      -8.684   0.589   4.297  1.00  0.00           N  
ATOM    867  H   ARG A  56      -7.961   0.571   3.592  1.00  0.00           H  
ATOM    868  CA  ARG A  56      -9.703   1.653   4.272  1.00  0.00           C  
ATOM    869  HA  ARG A  56      -9.698   2.166   5.234  1.00  0.00           H  
ATOM    870  C   ARG A  56     -11.118   1.108   4.131  1.00  0.00           C  
ATOM    871  CB  ARG A  56      -9.426   2.670   3.162  1.00  0.00           C  
ATOM    872  HB2 ARG A  56      -9.141   2.157   2.244  1.00  0.00           H  
ATOM    873  HB3 ARG A  56     -10.335   3.241   2.972  1.00  0.00           H  
ATOM    874  O   ARG A  56     -11.997   1.561   4.850  1.00  0.00           O  
ATOM    875  CG  ARG A  56      -8.335   3.647   3.601  1.00  0.00           C  
ATOM    876  HG2 ARG A  56      -8.643   4.120   4.533  1.00  0.00           H  
ATOM    877  HG3 ARG A  56      -7.404   3.107   3.777  1.00  0.00           H  
ATOM    878  CD  ARG A  56      -8.109   4.745   2.562  1.00  0.00           C  
ATOM    879  HD2 ARG A  56      -9.067   5.204   2.317  1.00  0.00           H  
ATOM    880  HD3 ARG A  56      -7.466   5.500   3.012  1.00  0.00           H  
ATOM    881  NE  ARG A  56      -7.467   4.216   1.346  1.00  0.00           N  
ATOM    882  HE  ARG A  56      -7.212   3.239   1.379  1.00  0.00           H  
ATOM    883  NH1 ARG A  56      -7.227   6.236   0.292  1.00  0.00           N  
ATOM    884 HH11 ARG A  56      -6.848   6.806  -0.451  1.00  0.00           H  
ATOM    885 HH12 ARG A  56      -7.699   6.670   1.073  1.00  0.00           H  
ATOM    886  NH2 ARG A  56      -6.450   4.384  -0.686  1.00  0.00           N  
ATOM    887 HH21 ARG A  56      -6.162   3.419  -0.605  1.00  0.00           H  
ATOM    888 HH22 ARG A  56      -6.048   4.968  -1.406  1.00  0.00           H  
ATOM    889  CZ  ARG A  56      -7.061   4.942   0.321  1.00  0.00           C  
ATOM    890  N   LYS A  57     -11.333   0.111   3.268  1.00  0.00           N  
ATOM    891  H   LYS A  57     -10.547  -0.243   2.741  1.00  0.00           H  
ATOM    892  CA  LYS A  57     -12.651  -0.529   3.132  1.00  0.00           C  
ATOM    893  HA  LYS A  57     -13.397   0.236   2.915  1.00  0.00           H  
ATOM    894  C   LYS A  57     -13.097  -1.181   4.441  1.00  0.00           C  
ATOM    895  CB  LYS A  57     -12.651  -1.569   2.010  1.00  0.00           C  
ATOM    896  HB2 LYS A  57     -11.844  -2.285   2.166  1.00  0.00           H  
ATOM    897  HB3 LYS A  57     -13.593  -2.115   2.058  1.00  0.00           H  
ATOM    898  O   LYS A  57     -14.246  -1.012   4.833  1.00  0.00           O  
ATOM    899  CG  LYS A  57     -12.529  -0.943   0.618  1.00  0.00           C  
ATOM    900  HG2 LYS A  57     -11.607  -0.367   0.535  1.00  0.00           H  
ATOM    901  HG3 LYS A  57     -13.378  -0.280   0.449  1.00  0.00           H  
ATOM    902  CD  LYS A  57     -12.537  -2.064  -0.422  1.00  0.00           C  
ATOM    903  HD2 LYS A  57     -13.437  -2.662  -0.279  1.00  0.00           H  
ATOM    904  HD3 LYS A  57     -11.663  -2.699  -0.274  1.00  0.00           H  
ATOM    905  CE  LYS A  57     -12.532  -1.486  -1.836  1.00  0.00           C  
ATOM    906  HE2 LYS A  57     -13.340  -0.758  -1.903  1.00  0.00           H  
ATOM    907  HE3 LYS A  57     -11.588  -0.965  -1.998  1.00  0.00           H  
ATOM    908  NZ  LYS A  57     -12.733  -2.566  -2.834  1.00  0.00           N  
ATOM    909  HZ1 LYS A  57     -12.001  -3.259  -2.769  1.00  0.00           H  
ATOM    910  HZ2 LYS A  57     -13.609  -3.032  -2.645  1.00  0.00           H  
ATOM    911  HZ3 LYS A  57     -12.777  -2.197  -3.774  1.00  0.00           H  
ATOM    912  N   TYR A  58     -12.194  -1.879   5.131  1.00  0.00           N  
ATOM    913  H   TYR A  58     -11.277  -2.030   4.735  1.00  0.00           H  
ATOM    914  CA  TYR A  58     -12.500  -2.465   6.438  1.00  0.00           C  
ATOM    915  HA  TYR A  58     -13.414  -3.053   6.355  1.00  0.00           H  
ATOM    916  C   TYR A  58     -12.779  -1.396   7.504  1.00  0.00           C  
ATOM    917  CB  TYR A  58     -11.365  -3.400   6.863  1.00  0.00           C  
ATOM    918  HB2 TYR A  58     -10.420  -2.856   6.859  1.00  0.00           H  
ATOM    919  HB3 TYR A  58     -11.566  -3.708   7.890  1.00  0.00           H  
ATOM    920  O   TYR A  58     -13.716  -1.537   8.286  1.00  0.00           O  
ATOM    921  CG  TYR A  58     -11.242  -4.668   6.038  1.00  0.00           C  
ATOM    922  CD1 TYR A  58     -12.359  -5.510   5.884  1.00  0.00           C  
ATOM    923  HD1 TYR A  58     -13.302  -5.273   6.355  1.00  0.00           H  
ATOM    924  CD2 TYR A  58     -10.005  -5.051   5.486  1.00  0.00           C  
ATOM    925  HD2 TYR A  58      -9.131  -4.435   5.641  1.00  0.00           H  
ATOM    926  CE1 TYR A  58     -12.261  -6.714   5.170  1.00  0.00           C  
ATOM    927  HE1 TYR A  58     -13.112  -7.377   5.110  1.00  0.00           H  
ATOM    928  CE2 TYR A  58      -9.896  -6.274   4.795  1.00  0.00           C  
ATOM    929  HE2 TYR A  58      -8.941  -6.612   4.420  1.00  0.00           H  
ATOM    930  OH  TYR A  58     -10.902  -8.296   3.992  1.00  0.00           O  
ATOM    931  HH  TYR A  58     -10.021  -8.660   4.105  1.00  0.00           H  
ATOM    932  CZ  TYR A  58     -11.023  -7.106   4.635  1.00  0.00           C  
ATOM    933  N   LEU A  59     -12.042  -0.280   7.483  1.00  0.00           N  
ATOM    934  H   LEU A  59     -11.254  -0.240   6.852  1.00  0.00           H  
ATOM    935  CA  LEU A  59     -12.270   0.857   8.378  1.00  0.00           C  
ATOM    936  HA  LEU A  59     -12.249   0.491   9.405  1.00  0.00           H  
ATOM    937  C   LEU A  59     -13.645   1.495   8.167  1.00  0.00           C  
ATOM    938  CB  LEU A  59     -11.145   1.887   8.169  1.00  0.00           C  
ATOM    939  HB2 LEU A  59     -11.156   2.205   7.127  1.00  0.00           H  
ATOM    940  HB3 LEU A  59     -10.183   1.405   8.347  1.00  0.00           H  
ATOM    941  O   LEU A  59     -14.354   1.761   9.137  1.00  0.00           O  
ATOM    942  CG  LEU A  59     -11.254   3.149   9.042  1.00  0.00           C  
ATOM    943  HG  LEU A  59     -12.184   3.670   8.812  1.00  0.00           H  
ATOM    944  CD1 LEU A  59     -11.215   2.860  10.544  1.00  0.00           C  
ATOM    945 HD11 LEU A  59     -11.264   3.797  11.100  1.00  0.00           H  
ATOM    946 HD12 LEU A  59     -12.066   2.241  10.828  1.00  0.00           H  
ATOM    947 HD13 LEU A  59     -10.286   2.351  10.800  1.00  0.00           H  
ATOM    948  CD2 LEU A  59     -10.100   4.089   8.703  1.00  0.00           C  
ATOM    949 HD21 LEU A  59     -10.113   4.318   7.637  1.00  0.00           H  
ATOM    950 HD22 LEU A  59      -9.149   3.623   8.961  1.00  0.00           H  
ATOM    951 HD23 LEU A  59     -10.217   5.018   9.261  1.00  0.00           H  
ATOM    952  N   GLU A  60     -14.019   1.725   6.910  1.00  0.00           N  
ATOM    953  H   GLU A  60     -13.364   1.510   6.172  1.00  0.00           H  
ATOM    954  CA  GLU A  60     -15.319   2.278   6.521  1.00  0.00           C  
ATOM    955  HA  GLU A  60     -15.485   3.223   7.037  1.00  0.00           H  
ATOM    956  C   GLU A  60     -16.471   1.343   6.914  1.00  0.00           C  
ATOM    957  CB  GLU A  60     -15.326   2.532   5.003  1.00  0.00           C  
ATOM    958  HB2 GLU A  60     -14.964   1.636   4.499  1.00  0.00           H  
ATOM    959  HB3 GLU A  60     -16.350   2.718   4.678  1.00  0.00           H  
ATOM    960  O   GLU A  60     -17.496   1.811   7.408  1.00  0.00           O  
ATOM    961  CG  GLU A  60     -14.466   3.743   4.594  1.00  0.00           C  
ATOM    962  HG2 GLU A  60     -14.965   4.649   4.938  1.00  0.00           H  
ATOM    963  HG3 GLU A  60     -13.503   3.694   5.104  1.00  0.00           H  
ATOM    964  CD  GLU A  60     -14.215   3.845   3.075  1.00  0.00           C  
ATOM    965  OE1 GLU A  60     -13.434   4.744   2.681  1.00  0.00           O  
ATOM    966  OE2 GLU A  60     -14.762   3.026   2.299  1.00  0.00           O  
ATOM    967  N   ALA A  61     -16.289   0.028   6.757  1.00  0.00           N  
ATOM    968  H   ALA A  61     -15.443  -0.289   6.306  1.00  0.00           H  
ATOM    969  CA  ALA A  61     -17.270  -0.982   7.151  1.00  0.00           C  
ATOM    970  HA  ALA A  61     -18.260  -0.646   6.843  1.00  0.00           H  
ATOM    971  C   ALA A  61     -17.332  -1.226   8.672  1.00  0.00           C  
ATOM    972  CB  ALA A  61     -16.942  -2.276   6.395  1.00  0.00           C  
ATOM    973  HB1 ALA A  61     -16.950  -2.092   5.321  1.00  0.00           H  
ATOM    974  HB2 ALA A  61     -15.959  -2.640   6.691  1.00  0.00           H  
ATOM    975  HB3 ALA A  61     -17.685  -3.037   6.633  1.00  0.00           H  
ATOM    976  O   ALA A  61     -18.302  -1.802   9.161  1.00  0.00           O  
ATOM    977  N   GLY A  62     -16.312  -0.805   9.427  1.00  0.00           N  
ATOM    978  H   GLY A  62     -15.530  -0.368   8.960  1.00  0.00           H  
ATOM    979  CA  GLY A  62     -16.158  -1.167  10.838  1.00  0.00           C  
ATOM    980  HA2 GLY A  62     -15.338  -0.585  11.257  1.00  0.00           H  
ATOM    981  HA3 GLY A  62     -17.079  -0.933  11.372  1.00  0.00           H  
ATOM    982  C   GLY A  62     -15.842  -2.651  11.061  1.00  0.00           C  
ATOM    983  O   GLY A  62     -16.045  -3.146  12.167  1.00  0.00           O  
ATOM    984  N   ASP A  63     -15.358  -3.344  10.029  1.00  0.00           N  
ATOM    985  H   ASP A  63     -15.114  -2.831   9.194  1.00  0.00           H  
ATOM    986  CA  ASP A  63     -15.003  -4.763  10.057  1.00  0.00           C  
ATOM    987  HA  ASP A  63     -15.678  -5.295  10.727  1.00  0.00           H  
ATOM    988  C   ASP A  63     -13.574  -4.937  10.596  1.00  0.00           C  
ATOM    989  CB  ASP A  63     -15.203  -5.355   8.656  1.00  0.00           C  
ATOM    990  HB2 ASP A  63     -16.255  -5.260   8.384  1.00  0.00           H  
ATOM    991  HB3 ASP A  63     -14.624  -4.764   7.946  1.00  0.00           H  
ATOM    992  O   ASP A  63     -12.583  -4.861   9.865  1.00  0.00           O  
ATOM    993  CG  ASP A  63     -14.802  -6.832   8.555  1.00  0.00           C  
ATOM    994  OD1 ASP A  63     -14.535  -7.450   9.611  1.00  0.00           O  
ATOM    995  OD2 ASP A  63     -14.761  -7.317   7.403  1.00  0.00           O  
ATOM    996  N   LEU A  64     -13.475  -5.102  11.917  1.00  0.00           N  
ATOM    997  H   LEU A  64     -14.332  -5.126  12.452  1.00  0.00           H  
ATOM    998  CA  LEU A  64     -12.197  -5.245  12.618  1.00  0.00           C  
ATOM    999  HA  LEU A  64     -11.491  -4.518  12.218  1.00  0.00           H  
ATOM   1000  C   LEU A  64     -11.566  -6.625  12.399  1.00  0.00           C  
ATOM   1001  CB  LEU A  64     -12.388  -4.978  14.121  1.00  0.00           C  
ATOM   1002  HB2 LEU A  64     -11.416  -5.070  14.606  1.00  0.00           H  
ATOM   1003  HB3 LEU A  64     -13.031  -5.756  14.532  1.00  0.00           H  
ATOM   1004  O   LEU A  64     -10.344  -6.723  12.329  1.00  0.00           O  
ATOM   1005  CG  LEU A  64     -12.989  -3.606  14.477  1.00  0.00           C  
ATOM   1006  HG  LEU A  64     -13.994  -3.529  14.062  1.00  0.00           H  
ATOM   1007  CD1 LEU A  64     -13.098  -3.480  15.997  1.00  0.00           C  
ATOM   1008 HD11 LEU A  64     -13.519  -2.511  16.268  1.00  0.00           H  
ATOM   1009 HD12 LEU A  64     -12.114  -3.603  16.450  1.00  0.00           H  
ATOM   1010 HD13 LEU A  64     -13.748  -4.269  16.375  1.00  0.00           H  
ATOM   1011  CD2 LEU A  64     -12.160  -2.427  13.958  1.00  0.00           C  
ATOM   1012 HD21 LEU A  64     -11.146  -2.485  14.353  1.00  0.00           H  
ATOM   1013 HD22 LEU A  64     -12.124  -2.453  12.869  1.00  0.00           H  
ATOM   1014 HD23 LEU A  64     -12.618  -1.487  14.267  1.00  0.00           H  
ATOM   1015  N   GLU A  65     -12.383  -7.669  12.246  1.00  0.00           N  
ATOM   1016  H   GLU A  65     -13.377  -7.508  12.178  1.00  0.00           H  
ATOM   1017  CA  GLU A  65     -11.906  -9.036  12.028  1.00  0.00           C  
ATOM   1018  HA  GLU A  65     -11.139  -9.263  12.768  1.00  0.00           H  
ATOM   1019  C   GLU A  65     -11.257  -9.158  10.644  1.00  0.00           C  
ATOM   1020  CB  GLU A  65     -13.071 -10.017  12.235  1.00  0.00           C  
ATOM   1021  HB2 GLU A  65     -13.839  -9.834  11.483  1.00  0.00           H  
ATOM   1022  HB3 GLU A  65     -13.497  -9.827  13.220  1.00  0.00           H  
ATOM   1023  O   GLU A  65     -10.097  -9.565  10.543  1.00  0.00           O  
ATOM   1024  CG  GLU A  65     -12.624 -11.487  12.169  1.00  0.00           C  
ATOM   1025  HG2 GLU A  65     -12.308 -11.715  11.151  1.00  0.00           H  
ATOM   1026  HG3 GLU A  65     -11.762 -11.612  12.824  1.00  0.00           H  
ATOM   1027  CD  GLU A  65     -13.725 -12.479  12.595  1.00  0.00           C  
ATOM   1028  OE1 GLU A  65     -13.375 -13.658  12.833  1.00  0.00           O  
ATOM   1029  OE2 GLU A  65     -14.901 -12.065  12.722  1.00  0.00           O  
ATOM   1030  N   GLY A  66     -11.931  -8.675   9.594  1.00  0.00           N  
ATOM   1031  H   GLY A  66     -12.879  -8.353   9.725  1.00  0.00           H  
ATOM   1032  CA  GLY A  66     -11.368  -8.610   8.245  1.00  0.00           C  
ATOM   1033  HA2 GLY A  66     -11.127  -9.618   7.907  1.00  0.00           H  
ATOM   1034  HA3 GLY A  66     -12.120  -8.186   7.580  1.00  0.00           H  
ATOM   1035  C   GLY A  66     -10.104  -7.745   8.167  1.00  0.00           C  
ATOM   1036  O   GLY A  66      -9.149  -8.090   7.460  1.00  0.00           O  
ATOM   1037  N   ALA A  67     -10.037  -6.656   8.944  1.00  0.00           N  
ATOM   1038  H   ALA A  67     -10.852  -6.409   9.488  1.00  0.00           H  
ATOM   1039  CA  ALA A  67      -8.824  -5.851   9.075  1.00  0.00           C  
ATOM   1040  HA  ALA A  67      -8.476  -5.591   8.076  1.00  0.00           H  
ATOM   1041  C   ALA A  67      -7.679  -6.606   9.774  1.00  0.00           C  
ATOM   1042  CB  ALA A  67      -9.145  -4.554   9.820  1.00  0.00           C  
ATOM   1043  HB1 ALA A  67      -9.546  -4.775  10.809  1.00  0.00           H  
ATOM   1044  HB2 ALA A  67      -8.227  -3.976   9.931  1.00  0.00           H  
ATOM   1045  HB3 ALA A  67      -9.876  -3.965   9.265  1.00  0.00           H  
ATOM   1046  O   ALA A  67      -6.538  -6.527   9.314  1.00  0.00           O  
ATOM   1047  N   ALA A  68      -7.961  -7.346  10.850  1.00  0.00           N  
ATOM   1048  H   ALA A  68      -8.912  -7.361  11.190  1.00  0.00           H  
ATOM   1049  CA  ALA A  68      -6.969  -8.132  11.584  1.00  0.00           C  
ATOM   1050  HA  ALA A  68      -6.148  -7.475  11.871  1.00  0.00           H  
ATOM   1051  C   ALA A  68      -6.398  -9.275  10.731  1.00  0.00           C  
ATOM   1052  CB  ALA A  68      -7.622  -8.691  12.855  1.00  0.00           C  
ATOM   1053  HB1 ALA A  68      -6.857  -9.119  13.503  1.00  0.00           H  
ATOM   1054  HB2 ALA A  68      -8.351  -9.459  12.600  1.00  0.00           H  
ATOM   1055  HB3 ALA A  68      -8.143  -7.900  13.395  1.00  0.00           H  
ATOM   1056  O   ALA A  68      -5.189  -9.524  10.734  1.00  0.00           O  
ATOM   1057  N   GLU A  69      -7.254  -9.965   9.974  1.00  0.00           N  
ATOM   1058  H   GLU A  69      -8.240  -9.763  10.057  1.00  0.00           H  
ATOM   1059  CA  GLU A  69      -6.838 -11.008   9.035  1.00  0.00           C  
ATOM   1060  HA  GLU A  69      -6.243 -11.755   9.560  1.00  0.00           H  
ATOM   1061  C   GLU A  69      -5.970 -10.448   7.910  1.00  0.00           C  
ATOM   1062  CB  GLU A  69      -8.055 -11.697   8.418  1.00  0.00           C  
ATOM   1063  HB2 GLU A  69      -8.738 -10.950   8.013  1.00  0.00           H  
ATOM   1064  HB3 GLU A  69      -7.697 -12.324   7.601  1.00  0.00           H  
ATOM   1065  O   GLU A  69      -4.914 -11.013   7.603  1.00  0.00           O  
ATOM   1066  CG  GLU A  69      -8.789 -12.589   9.423  1.00  0.00           C  
ATOM   1067  HG2 GLU A  69      -9.261 -11.976  10.191  1.00  0.00           H  
ATOM   1068  HG3 GLU A  69      -8.051 -13.224   9.914  1.00  0.00           H  
ATOM   1069  CD  GLU A  69      -9.836 -13.480   8.741  1.00  0.00           C  
ATOM   1070  OE1 GLU A  69     -10.233 -14.461   9.403  1.00  0.00           O  
ATOM   1071  OE2 GLU A  69     -10.120 -13.267   7.538  1.00  0.00           O  
ATOM   1072  N   LEU A  70      -6.372  -9.308   7.337  1.00  0.00           N  
ATOM   1073  H   LEU A  70      -7.261  -8.914   7.612  1.00  0.00           H  
ATOM   1074  CA  LEU A  70      -5.564  -8.622   6.341  1.00  0.00           C  
ATOM   1075  HA  LEU A  70      -5.373  -9.328   5.532  1.00  0.00           H  
ATOM   1076  C   LEU A  70      -4.208  -8.224   6.927  1.00  0.00           C  
ATOM   1077  CB  LEU A  70      -6.331  -7.418   5.781  1.00  0.00           C  
ATOM   1078  HB2 LEU A  70      -6.573  -6.741   6.600  1.00  0.00           H  
ATOM   1079  HB3 LEU A  70      -7.265  -7.775   5.347  1.00  0.00           H  
ATOM   1080  O   LEU A  70      -3.188  -8.573   6.345  1.00  0.00           O  
ATOM   1081  CG  LEU A  70      -5.528  -6.649   4.717  1.00  0.00           C  
ATOM   1082  HG  LEU A  70      -4.579  -6.314   5.137  1.00  0.00           H  
ATOM   1083  CD1 LEU A  70      -5.267  -7.491   3.466  1.00  0.00           C  
ATOM   1084 HD11 LEU A  70      -4.740  -6.877   2.736  1.00  0.00           H  
ATOM   1085 HD12 LEU A  70      -4.599  -8.316   3.717  1.00  0.00           H  
ATOM   1086 HD13 LEU A  70      -6.199  -7.881   3.058  1.00  0.00           H  
ATOM   1087  CD2 LEU A  70      -6.292  -5.412   4.263  1.00  0.00           C  
ATOM   1088 HD21 LEU A  70      -5.625  -4.782   3.675  1.00  0.00           H  
ATOM   1089 HD22 LEU A  70      -6.631  -4.856   5.137  1.00  0.00           H  
ATOM   1090 HD23 LEU A  70      -7.156  -5.716   3.673  1.00  0.00           H  
ATOM   1091  N   ALA A  71      -4.175  -7.574   8.092  1.00  0.00           N  
ATOM   1092  H   ALA A  71      -5.049  -7.330   8.536  1.00  0.00           H  
ATOM   1093  CA  ALA A  71      -2.933  -7.176   8.752  1.00  0.00           C  
ATOM   1094  HA  ALA A  71      -2.411  -6.467   8.108  1.00  0.00           H  
ATOM   1095  C   ALA A  71      -1.995  -8.373   8.977  1.00  0.00           C  
ATOM   1096  CB  ALA A  71      -3.289  -6.480  10.071  1.00  0.00           C  
ATOM   1097  HB1 ALA A  71      -3.817  -7.167  10.732  1.00  0.00           H  
ATOM   1098  HB2 ALA A  71      -3.939  -5.627   9.877  1.00  0.00           H  
ATOM   1099  HB3 ALA A  71      -2.382  -6.134  10.567  1.00  0.00           H  
ATOM   1100  O   ALA A  71      -0.800  -8.296   8.694  1.00  0.00           O  
ATOM   1101  N   ARG A  72      -2.529  -9.528   9.394  1.00  0.00           N  
ATOM   1102  H   ARG A  72      -3.512  -9.541   9.625  1.00  0.00           H  
ATOM   1103  CA  ARG A  72      -1.730 -10.753   9.529  1.00  0.00           C  
ATOM   1104  HA  ARG A  72      -0.897 -10.538  10.199  1.00  0.00           H  
ATOM   1105  C   ARG A  72      -1.122 -11.189   8.197  1.00  0.00           C  
ATOM   1106  CB  ARG A  72      -2.592 -11.858  10.142  1.00  0.00           C  
ATOM   1107  HB2 ARG A  72      -3.428 -12.086   9.481  1.00  0.00           H  
ATOM   1108  HB3 ARG A  72      -2.989 -11.506  11.095  1.00  0.00           H  
ATOM   1109  O   ARG A  72       0.057 -11.539   8.170  1.00  0.00           O  
ATOM   1110  CG  ARG A  72      -1.765 -13.127  10.376  1.00  0.00           C  
ATOM   1111  HG2 ARG A  72      -0.911 -12.893  11.012  1.00  0.00           H  
ATOM   1112  HG3 ARG A  72      -1.407 -13.523   9.425  1.00  0.00           H  
ATOM   1113  CD  ARG A  72      -2.632 -14.185  11.053  1.00  0.00           C  
ATOM   1114  HD2 ARG A  72      -3.502 -14.382  10.426  1.00  0.00           H  
ATOM   1115  HD3 ARG A  72      -2.968 -13.782  12.008  1.00  0.00           H  
ATOM   1116  NE  ARG A  72      -1.876 -15.435  11.252  1.00  0.00           N  
ATOM   1117  HE  ARG A  72      -1.134 -15.618  10.592  1.00  0.00           H  
ATOM   1118  NH1 ARG A  72      -3.016 -16.178  13.099  1.00  0.00           N  
ATOM   1119 HH11 ARG A  72      -3.524 -15.304  13.104  1.00  0.00           H  
ATOM   1120 HH12 ARG A  72      -3.119 -16.861  13.836  1.00  0.00           H  
ATOM   1121  NH2 ARG A  72      -1.359 -17.412  12.260  1.00  0.00           N  
ATOM   1122 HH21 ARG A  72      -1.526 -18.102  12.979  1.00  0.00           H  
ATOM   1123 HH22 ARG A  72      -0.610 -17.553  11.597  1.00  0.00           H  
ATOM   1124  CZ  ARG A  72      -2.088 -16.333  12.196  1.00  0.00           C  
ATOM   1125  N   LYS A  73      -1.896 -11.178   7.111  1.00  0.00           N  
ATOM   1126  H   LYS A  73      -2.846 -10.848   7.208  1.00  0.00           H  
ATOM   1127  CA  LYS A  73      -1.393 -11.520   5.775  1.00  0.00           C  
ATOM   1128  HA  LYS A  73      -0.923 -12.503   5.814  1.00  0.00           H  
ATOM   1129  C   LYS A  73      -0.296 -10.548   5.327  1.00  0.00           C  
ATOM   1130  CB  LYS A  73      -2.563 -11.577   4.785  1.00  0.00           C  
ATOM   1131  HB2 LYS A  73      -3.049 -10.603   4.729  1.00  0.00           H  
ATOM   1132  HB3 LYS A  73      -3.291 -12.316   5.121  1.00  0.00           H  
ATOM   1133  O   LYS A  73       0.791 -10.998   4.982  1.00  0.00           O  
ATOM   1134  CG  LYS A  73      -2.044 -11.964   3.398  1.00  0.00           C  
ATOM   1135  HG2 LYS A  73      -1.287 -11.243   3.091  1.00  0.00           H  
ATOM   1136  HG3 LYS A  73      -1.587 -12.953   3.441  1.00  0.00           H  
ATOM   1137  CD  LYS A  73      -3.144 -11.951   2.343  1.00  0.00           C  
ATOM   1138  HD2 LYS A  73      -3.851 -12.761   2.525  1.00  0.00           H  
ATOM   1139  HD3 LYS A  73      -3.653 -10.988   2.367  1.00  0.00           H  
ATOM   1140  CE  LYS A  73      -2.422 -12.132   1.007  1.00  0.00           C  
ATOM   1141  HE2 LYS A  73      -1.625 -11.391   0.952  1.00  0.00           H  
ATOM   1142  HE3 LYS A  73      -1.934 -13.107   0.990  1.00  0.00           H  
ATOM   1143  NZ  LYS A  73      -3.333 -11.971  -0.144  1.00  0.00           N  
ATOM   1144  HZ1 LYS A  73      -2.781 -12.039  -0.987  1.00  0.00           H  
ATOM   1145  HZ2 LYS A  73      -4.052 -12.679  -0.135  1.00  0.00           H  
ATOM   1146  HZ3 LYS A  73      -3.732 -11.043  -0.109  1.00  0.00           H  
ATOM   1147  N   GLU A  74      -0.546  -9.245   5.425  1.00  0.00           N  
ATOM   1148  H   GLU A  74      -1.462  -8.951   5.730  1.00  0.00           H  
ATOM   1149  CA  GLU A  74       0.419  -8.208   5.033  1.00  0.00           C  
ATOM   1150  HA  GLU A  74       0.702  -8.351   3.991  1.00  0.00           H  
ATOM   1151  C   GLU A  74       1.712  -8.285   5.865  1.00  0.00           C  
ATOM   1152  CB  GLU A  74      -0.219  -6.816   5.169  1.00  0.00           C  
ATOM   1153  HB2 GLU A  74      -0.490  -6.663   6.214  1.00  0.00           H  
ATOM   1154  HB3 GLU A  74       0.528  -6.066   4.910  1.00  0.00           H  
ATOM   1155  O   GLU A  74       2.790  -7.994   5.357  1.00  0.00           O  
ATOM   1156  CG  GLU A  74      -1.476  -6.572   4.310  1.00  0.00           C  
ATOM   1157  HG2 GLU A  74      -2.270  -7.250   4.624  1.00  0.00           H  
ATOM   1158  HG3 GLU A  74      -1.832  -5.562   4.513  1.00  0.00           H  
ATOM   1159  CD  GLU A  74      -1.296  -6.737   2.797  1.00  0.00           C  
ATOM   1160  OE1 GLU A  74      -2.322  -7.030   2.119  1.00  0.00           O  
ATOM   1161  OE2 GLU A  74      -0.186  -6.476   2.302  1.00  0.00           O  
ATOM   1162  N   SER A  75       1.653  -8.764   7.116  1.00  0.00           N  
ATOM   1163  H   SER A  75       0.744  -8.893   7.537  1.00  0.00           H  
ATOM   1164  CA  SER A  75       2.868  -9.023   7.905  1.00  0.00           C  
ATOM   1165  HA  SER A  75       3.456  -8.106   7.904  1.00  0.00           H  
ATOM   1166  C   SER A  75       3.758 -10.119   7.306  1.00  0.00           C  
ATOM   1167  CB  SER A  75       2.533  -9.348   9.366  1.00  0.00           C  
ATOM   1168  HB2 SER A  75       3.426  -9.157   9.961  1.00  0.00           H  
ATOM   1169  HB3 SER A  75       1.744  -8.684   9.718  1.00  0.00           H  
ATOM   1170  O   SER A  75       4.977 -10.028   7.397  1.00  0.00           O  
ATOM   1171  OG  SER A  75       2.135 -10.692   9.585  1.00  0.00           O  
ATOM   1172  HG  SER A  75       1.407 -10.904   8.997  1.00  0.00           H  
ATOM   1173  N   ILE A  76       3.171 -11.148   6.685  1.00  0.00           N  
ATOM   1174  H   ILE A  76       2.173 -11.102   6.539  1.00  0.00           H  
ATOM   1175  CA  ILE A  76       3.910 -12.241   6.033  1.00  0.00           C  
ATOM   1176  HA  ILE A  76       4.765 -12.515   6.652  1.00  0.00           H  
ATOM   1177  C   ILE A  76       4.456 -11.767   4.688  1.00  0.00           C  
ATOM   1178  CB  ILE A  76       3.007 -13.485   5.856  1.00  0.00           C  
ATOM   1179  HB  ILE A  76       2.118 -13.189   5.299  1.00  0.00           H  
ATOM   1180  O   ILE A  76       5.600 -12.063   4.349  1.00  0.00           O  
ATOM   1181  CG1 ILE A  76       2.562 -14.032   7.232  1.00  0.00           C  
ATOM   1182 HG12 ILE A  76       3.423 -14.452   7.752  1.00  0.00           H  
ATOM   1183 HG13 ILE A  76       2.173 -13.215   7.840  1.00  0.00           H  
ATOM   1184  CG2 ILE A  76       3.725 -14.581   5.043  1.00  0.00           C  
ATOM   1185 HG21 ILE A  76       3.100 -15.470   4.954  1.00  0.00           H  
ATOM   1186 HG22 ILE A  76       4.668 -14.843   5.524  1.00  0.00           H  
ATOM   1187 HG23 ILE A  76       3.928 -14.221   4.035  1.00  0.00           H  
ATOM   1188  CD1 ILE A  76       1.453 -15.090   7.151  1.00  0.00           C  
ATOM   1189 HD11 ILE A  76       1.095 -15.307   8.157  1.00  0.00           H  
ATOM   1190 HD12 ILE A  76       1.832 -16.013   6.712  1.00  0.00           H  
ATOM   1191 HD13 ILE A  76       0.623 -14.712   6.556  1.00  0.00           H  
ATOM   1192  N   ASP A  77       3.657 -11.019   3.931  1.00  0.00           N  
ATOM   1193  H   ASP A  77       2.711 -10.835   4.234  1.00  0.00           H  
ATOM   1194  CA  ASP A  77       4.089 -10.482   2.642  1.00  0.00           C  
ATOM   1195  HA  ASP A  77       4.521 -11.292   2.056  1.00  0.00           H  
ATOM   1196  C   ASP A  77       5.226  -9.453   2.838  1.00  0.00           C  
ATOM   1197  CB  ASP A  77       2.857  -9.974   1.863  1.00  0.00           C  
ATOM   1198  HB2 ASP A  77       3.201  -9.489   0.950  1.00  0.00           H  
ATOM   1199  HB3 ASP A  77       2.334  -9.230   2.464  1.00  0.00           H  
ATOM   1200  O   ASP A  77       6.232  -9.505   2.132  1.00  0.00           O  
ATOM   1201  CG  ASP A  77       1.879 -11.112   1.471  1.00  0.00           C  
ATOM   1202  OD1 ASP A  77       2.327 -12.285   1.342  1.00  0.00           O  
ATOM   1203  OD2 ASP A  77       0.656 -10.852   1.332  1.00  0.00           O  
ATOM   1204  N   ALA A  78       5.176  -8.637   3.900  1.00  0.00           N  
ATOM   1205  H   ALA A  78       4.316  -8.588   4.427  1.00  0.00           H  
ATOM   1206  CA  ALA A  78       6.275  -7.751   4.290  1.00  0.00           C  
ATOM   1207  HA  ALA A  78       6.560  -7.168   3.414  1.00  0.00           H  
ATOM   1208  C   ALA A  78       7.540  -8.502   4.766  1.00  0.00           C  
ATOM   1209  CB  ALA A  78       5.761  -6.772   5.352  1.00  0.00           C  
ATOM   1210  HB1 ALA A  78       4.914  -6.213   4.954  1.00  0.00           H  
ATOM   1211  HB2 ALA A  78       6.553  -6.069   5.613  1.00  0.00           H  
ATOM   1212  HB3 ALA A  78       5.442  -7.317   6.240  1.00  0.00           H  
ATOM   1213  O   ALA A  78       8.651  -8.032   4.523  1.00  0.00           O  
ATOM   1214  N   MET A  79       7.410  -9.679   5.399  1.00  0.00           N  
ATOM   1215  H   MET A  79       6.479 -10.022   5.591  1.00  0.00           H  
ATOM   1216  CA  MET A  79       8.570 -10.537   5.706  1.00  0.00           C  
ATOM   1217  HA  MET A  79       9.313  -9.972   6.269  1.00  0.00           H  
ATOM   1218  C   MET A  79       9.272 -10.999   4.432  1.00  0.00           C  
ATOM   1219  CB  MET A  79       8.177 -11.779   6.517  1.00  0.00           C  
ATOM   1220  HB2 MET A  79       8.999 -12.492   6.457  1.00  0.00           H  
ATOM   1221  HB3 MET A  79       7.300 -12.255   6.076  1.00  0.00           H  
ATOM   1222  O   MET A  79      10.484 -10.838   4.310  1.00  0.00           O  
ATOM   1223  CG  MET A  79       7.902 -11.511   7.993  1.00  0.00           C  
ATOM   1224  HG2 MET A  79       8.834 -11.200   8.466  1.00  0.00           H  
ATOM   1225  HG3 MET A  79       7.171 -10.708   8.088  1.00  0.00           H  
ATOM   1226  SD  MET A  79       7.300 -12.963   8.886  1.00  0.00           S  
ATOM   1227  CE  MET A  79       8.838 -13.930   8.904  1.00  0.00           C  
ATOM   1228  HE1 MET A  79       9.649 -13.340   9.331  1.00  0.00           H  
ATOM   1229  HE2 MET A  79       8.698 -14.837   9.493  1.00  0.00           H  
ATOM   1230  HE3 MET A  79       9.112 -14.217   7.889  1.00  0.00           H  
ATOM   1231  N   LYS A  80       8.507 -11.513   3.466  1.00  0.00           N  
ATOM   1232  H   LYS A  80       7.513 -11.585   3.630  1.00  0.00           H  
ATOM   1233  CA  LYS A  80       9.051 -11.956   2.176  1.00  0.00           C  
ATOM   1234  HA  LYS A  80       9.831 -12.700   2.341  1.00  0.00           H  
ATOM   1235  C   LYS A  80       9.696 -10.802   1.413  1.00  0.00           C  
ATOM   1236  CB  LYS A  80       7.936 -12.560   1.329  1.00  0.00           C  
ATOM   1237  HB2 LYS A  80       7.126 -11.835   1.249  1.00  0.00           H  
ATOM   1238  HB3 LYS A  80       8.320 -12.749   0.326  1.00  0.00           H  
ATOM   1239  O   LYS A  80      10.736 -10.988   0.795  1.00  0.00           O  
ATOM   1240  CG  LYS A  80       7.403 -13.877   1.901  1.00  0.00           C  
ATOM   1241  HG2 LYS A  80       8.158 -14.656   1.799  1.00  0.00           H  
ATOM   1242  HG3 LYS A  80       7.138 -13.763   2.953  1.00  0.00           H  
ATOM   1243  CD  LYS A  80       6.156 -14.237   1.100  1.00  0.00           C  
ATOM   1244  HD2 LYS A  80       6.420 -14.348   0.049  1.00  0.00           H  
ATOM   1245  HD3 LYS A  80       5.440 -13.421   1.197  1.00  0.00           H  
ATOM   1246  CE  LYS A  80       5.514 -15.519   1.609  1.00  0.00           C  
ATOM   1247  HE2 LYS A  80       6.176 -16.357   1.392  1.00  0.00           H  
ATOM   1248  HE3 LYS A  80       5.394 -15.438   2.689  1.00  0.00           H  
ATOM   1249  NZ  LYS A  80       4.199 -15.671   0.947  1.00  0.00           N  
ATOM   1250  HZ1 LYS A  80       4.324 -15.713  -0.054  1.00  0.00           H  
ATOM   1251  HZ2 LYS A  80       3.642 -14.849   1.131  1.00  0.00           H  
ATOM   1252  HZ3 LYS A  80       3.710 -16.492   1.276  1.00  0.00           H  
ATOM   1253  N   ALA A  81       9.109  -9.607   1.476  1.00  0.00           N  
ATOM   1254  H   ALA A  81       8.204  -9.536   1.919  1.00  0.00           H  
ATOM   1255  CA  ALA A  81       9.709  -8.400   0.917  1.00  0.00           C  
ATOM   1256  HA  ALA A  81       9.852  -8.533  -0.155  1.00  0.00           H  
ATOM   1257  C   ALA A  81      11.089  -8.111   1.532  1.00  0.00           C  
ATOM   1258  CB  ALA A  81       8.739  -7.235   1.138  1.00  0.00           C  
ATOM   1259  HB1 ALA A  81       7.835  -7.385   0.548  1.00  0.00           H  
ATOM   1260  HB2 ALA A  81       9.218  -6.297   0.856  1.00  0.00           H  
ATOM   1261  HB3 ALA A  81       8.470  -7.159   2.192  1.00  0.00           H  
ATOM   1262  O   ALA A  81      12.056  -7.926   0.797  1.00  0.00           O  
ATOM   1263  N   ALA A  82      11.203  -8.135   2.865  1.00  0.00           N  
ATOM   1264  H   ALA A  82      10.378  -8.309   3.421  1.00  0.00           H  
ATOM   1265  CA  ALA A  82      12.474  -7.919   3.558  1.00  0.00           C  
ATOM   1266  HA  ALA A  82      12.860  -6.941   3.271  1.00  0.00           H  
ATOM   1267  C   ALA A  82      13.541  -8.964   3.178  1.00  0.00           C  
ATOM   1268  CB  ALA A  82      12.220  -7.918   5.072  1.00  0.00           C  
ATOM   1269  HB1 ALA A  82      11.906  -8.909   5.400  1.00  0.00           H  
ATOM   1270  HB2 ALA A  82      11.440  -7.199   5.326  1.00  0.00           H  
ATOM   1271  HB3 ALA A  82      13.137  -7.646   5.594  1.00  0.00           H  
ATOM   1272  O   ALA A  82      14.701  -8.604   2.971  1.00  0.00           O  
ATOM   1273  N   GLU A  83      13.146 -10.235   3.056  1.00  0.00           N  
ATOM   1274  H   GLU A  83      12.191 -10.465   3.290  1.00  0.00           H  
ATOM   1275  CA  GLU A  83      14.017 -11.329   2.603  1.00  0.00           C  
ATOM   1276  HA  GLU A  83      14.905 -11.371   3.234  1.00  0.00           H  
ATOM   1277  C   GLU A  83      14.510 -11.085   1.169  1.00  0.00           C  
ATOM   1278  CB  GLU A  83      13.275 -12.675   2.725  1.00  0.00           C  
ATOM   1279  HB2 GLU A  83      13.843 -13.443   2.200  1.00  0.00           H  
ATOM   1280  HB3 GLU A  83      12.299 -12.582   2.249  1.00  0.00           H  
ATOM   1281  O   GLU A  83      15.717 -11.064   0.933  1.00  0.00           O  
ATOM   1282  CG  GLU A  83      13.097 -13.117   4.191  1.00  0.00           C  
ATOM   1283  HG2 GLU A  83      14.077 -13.373   4.593  1.00  0.00           H  
ATOM   1284  HG3 GLU A  83      12.720 -12.276   4.773  1.00  0.00           H  
ATOM   1285  CD  GLU A  83      12.139 -14.310   4.390  1.00  0.00           C  
ATOM   1286  OE1 GLU A  83      11.867 -14.634   5.573  1.00  0.00           O  
ATOM   1287  OE2 GLU A  83      11.634 -14.877   3.394  1.00  0.00           O  
ATOM   1288  N   ARG A  84      13.606 -10.775   0.231  1.00  0.00           N  
ATOM   1289  H   ARG A  84      12.630 -10.793   0.492  1.00  0.00           H  
ATOM   1290  CA  ARG A  84      13.965 -10.499  -1.172  1.00  0.00           C  
ATOM   1291  HA  ARG A  84      14.550 -11.336  -1.554  1.00  0.00           H  
ATOM   1292  C   ARG A  84      14.853  -9.267  -1.324  1.00  0.00           C  
ATOM   1293  CB  ARG A  84      12.700 -10.343  -2.024  1.00  0.00           C  
ATOM   1294  HB2 ARG A  84      12.032  -9.617  -1.561  1.00  0.00           H  
ATOM   1295  HB3 ARG A  84      12.984  -9.972  -3.009  1.00  0.00           H  
ATOM   1296  O   ARG A  84      15.779  -9.270  -2.129  1.00  0.00           O  
ATOM   1297  CG  ARG A  84      11.977 -11.685  -2.199  1.00  0.00           C  
ATOM   1298  HG2 ARG A  84      11.676 -12.072  -1.226  1.00  0.00           H  
ATOM   1299  HG3 ARG A  84      12.653 -12.413  -2.647  1.00  0.00           H  
ATOM   1300  CD  ARG A  84      10.729 -11.530  -3.074  1.00  0.00           C  
ATOM   1301  HD2 ARG A  84      10.201 -10.620  -2.791  1.00  0.00           H  
ATOM   1302  HD3 ARG A  84      10.077 -12.382  -2.883  1.00  0.00           H  
ATOM   1303  NE  ARG A  84      11.066 -11.511  -4.511  1.00  0.00           N  
ATOM   1304  HE  ARG A  84      12.026 -11.709  -4.754  1.00  0.00           H  
ATOM   1305  NH1 ARG A  84       8.960 -11.037  -5.301  1.00  0.00           N  
ATOM   1306 HH11 ARG A  84       8.590 -10.946  -4.365  1.00  0.00           H  
ATOM   1307 HH12 ARG A  84       8.328 -10.747  -6.033  1.00  0.00           H  
ATOM   1308  NH2 ARG A  84      10.612 -11.413  -6.742  1.00  0.00           N  
ATOM   1309 HH21 ARG A  84       9.942 -11.186  -7.462  1.00  0.00           H  
ATOM   1310 HH22 ARG A  84      11.586 -11.567  -6.962  1.00  0.00           H  
ATOM   1311  CZ  ARG A  84      10.216 -11.320  -5.506  1.00  0.00           C  
ATOM   1312  N   PHE A  85      14.611  -8.218  -0.540  1.00  0.00           N  
ATOM   1313  H   PHE A  85      13.805  -8.246   0.068  1.00  0.00           H  
ATOM   1314  CA  PHE A  85      15.486  -7.048  -0.514  1.00  0.00           C  
ATOM   1315  HA  PHE A  85      15.588  -6.648  -1.523  1.00  0.00           H  
ATOM   1316  C   PHE A  85      16.908  -7.407  -0.063  1.00  0.00           C  
ATOM   1317  CB  PHE A  85      14.883  -5.981   0.409  1.00  0.00           C  
ATOM   1318  HB2 PHE A  85      15.628  -5.198   0.552  1.00  0.00           H  
ATOM   1319  HB3 PHE A  85      14.694  -6.450   1.374  1.00  0.00           H  
ATOM   1320  O   PHE A  85      17.873  -6.915  -0.644  1.00  0.00           O  
ATOM   1321  CG  PHE A  85      13.601  -5.295  -0.032  1.00  0.00           C  
ATOM   1322  CD1 PHE A  85      13.275  -5.140  -1.391  1.00  0.00           C  
ATOM   1323  HD1 PHE A  85      13.871  -5.613  -2.158  1.00  0.00           H  
ATOM   1324  CD2 PHE A  85      12.753  -4.737   0.943  1.00  0.00           C  
ATOM   1325  HD2 PHE A  85      12.982  -4.857   1.992  1.00  0.00           H  
ATOM   1326  CE1 PHE A  85      12.178  -4.358  -1.777  1.00  0.00           C  
ATOM   1327  HE1 PHE A  85      11.969  -4.203  -2.825  1.00  0.00           H  
ATOM   1328  CE2 PHE A  85      11.619  -4.003   0.561  1.00  0.00           C  
ATOM   1329  HE2 PHE A  85      10.978  -3.575   1.318  1.00  0.00           H  
ATOM   1330  CZ  PHE A  85      11.355  -3.778  -0.800  1.00  0.00           C  
ATOM   1331  HZ  PHE A  85      10.505  -3.182  -1.097  1.00  0.00           H  
ATOM   1332  N   ALA A  86      17.054  -8.282   0.938  1.00  0.00           N  
ATOM   1333  H   ALA A  86      16.230  -8.696   1.350  1.00  0.00           H  
ATOM   1334  CA  ALA A  86      18.362  -8.761   1.377  1.00  0.00           C  
ATOM   1335  HA  ALA A  86      19.003  -7.899   1.560  1.00  0.00           H  
ATOM   1336  C   ALA A  86      19.059  -9.616   0.306  1.00  0.00           C  
ATOM   1337  CB  ALA A  86      18.198  -9.539   2.689  1.00  0.00           C  
ATOM   1338  HB1 ALA A  86      17.645  -8.946   3.417  1.00  0.00           H  
ATOM   1339  HB2 ALA A  86      17.654 -10.466   2.509  1.00  0.00           H  
ATOM   1340  HB3 ALA A  86      19.181  -9.785   3.090  1.00  0.00           H  
ATOM   1341  O   ALA A  86      20.253  -9.439   0.076  1.00  0.00           O  
ATOM   1342  N   GLU A  87      18.318 -10.505  -0.358  1.00  0.00           N  
ATOM   1343  H   GLU A  87      17.354 -10.629  -0.081  1.00  0.00           H  
ATOM   1344  CA  GLU A  87      18.839 -11.389  -1.409  1.00  0.00           C  
ATOM   1345  HA  GLU A  87      19.681 -11.961  -1.018  1.00  0.00           H  
ATOM   1346  C   GLU A  87      19.359 -10.618  -2.628  1.00  0.00           C  
ATOM   1347  CB  GLU A  87      17.739 -12.369  -1.842  1.00  0.00           C  
ATOM   1348  HB2 GLU A  87      18.053 -12.873  -2.756  1.00  0.00           H  
ATOM   1349  HB3 GLU A  87      16.829 -11.807  -2.053  1.00  0.00           H  
ATOM   1350  O   GLU A  87      20.401 -10.974  -3.177  1.00  0.00           O  
ATOM   1351  CG  GLU A  87      17.462 -13.440  -0.775  1.00  0.00           C  
ATOM   1352  HG2 GLU A  87      18.357 -14.054  -0.670  1.00  0.00           H  
ATOM   1353  HG3 GLU A  87      17.284 -12.962   0.188  1.00  0.00           H  
ATOM   1354  CD  GLU A  87      16.264 -14.347  -1.109  1.00  0.00           C  
ATOM   1355  OE1 GLU A  87      16.053 -15.309  -0.336  1.00  0.00           O  
ATOM   1356  OE2 GLU A  87      15.572 -14.102  -2.126  1.00  0.00           O  
ATOM   1357  N   LEU A  88      18.676  -9.539  -3.019  1.00  0.00           N  
ATOM   1358  H   LEU A  88      17.801  -9.341  -2.555  1.00  0.00           H  
ATOM   1359  CA  LEU A  88      19.057  -8.710  -4.168  1.00  0.00           C  
ATOM   1360  HA  LEU A  88      19.533  -9.347  -4.913  1.00  0.00           H  
ATOM   1361  C   LEU A  88      20.106  -7.638  -3.841  1.00  0.00           C  
ATOM   1362  CB  LEU A  88      17.790  -8.096  -4.788  1.00  0.00           C  
ATOM   1363  HB2 LEU A  88      17.270  -7.524  -4.020  1.00  0.00           H  
ATOM   1364  HB3 LEU A  88      18.087  -7.406  -5.578  1.00  0.00           H  
ATOM   1365  O   LEU A  88      20.548  -6.931  -4.739  1.00  0.00           O  
ATOM   1366  CG  LEU A  88      16.822  -9.130  -5.390  1.00  0.00           C  
ATOM   1367  HG  LEU A  88      16.506  -9.839  -4.624  1.00  0.00           H  
ATOM   1368  CD1 LEU A  88      15.584  -8.407  -5.913  1.00  0.00           C  
ATOM   1369 HD11 LEU A  88      14.921  -9.139  -6.375  1.00  0.00           H  
ATOM   1370 HD12 LEU A  88      15.876  -7.673  -6.663  1.00  0.00           H  
ATOM   1371 HD13 LEU A  88      15.072  -7.912  -5.087  1.00  0.00           H  
ATOM   1372  CD2 LEU A  88      17.435  -9.912  -6.552  1.00  0.00           C  
ATOM   1373 HD21 LEU A  88      16.695 -10.597  -6.966  1.00  0.00           H  
ATOM   1374 HD22 LEU A  88      18.273 -10.517  -6.205  1.00  0.00           H  
ATOM   1375 HD23 LEU A  88      17.776  -9.234  -7.334  1.00  0.00           H  
ATOM   1376  N   GLY A  89      20.514  -7.497  -2.575  1.00  0.00           N  
ATOM   1377  H   GLY A  89      20.156  -8.138  -1.882  1.00  0.00           H  
ATOM   1378  CA  GLY A  89      21.444  -6.442  -2.165  1.00  0.00           C  
ATOM   1379  HA2 GLY A  89      21.734  -6.615  -1.128  1.00  0.00           H  
ATOM   1380  HA3 GLY A  89      22.334  -6.481  -2.793  1.00  0.00           H  
ATOM   1381  C   GLY A  89      20.852  -5.031  -2.262  1.00  0.00           C  
ATOM   1382  O   GLY A  89      21.600  -4.065  -2.409  1.00  0.00           O  
ATOM   1383  N   LEU A  90      19.522  -4.912  -2.174  1.00  0.00           N  
ATOM   1384  H   LEU A  90      18.987  -5.746  -1.979  1.00  0.00           H  
ATOM   1385  CA  LEU A  90      18.827  -3.627  -2.183  1.00  0.00           C  
ATOM   1386  HA  LEU A  90      19.230  -3.062  -3.023  1.00  0.00           H  
ATOM   1387  C   LEU A  90      19.126  -2.817  -0.904  1.00  0.00           C  
ATOM   1388  CB  LEU A  90      17.317  -3.861  -2.402  1.00  0.00           C  
ATOM   1389  HB2 LEU A  90      16.993  -4.691  -1.775  1.00  0.00           H  
ATOM   1390  HB3 LEU A  90      16.760  -2.981  -2.081  1.00  0.00           H  
ATOM   1391  O   LEU A  90      19.478  -3.409   0.125  1.00  0.00           O  
ATOM   1392  CG  LEU A  90      16.959  -4.157  -3.872  1.00  0.00           C  
ATOM   1393  HG  LEU A  90      17.575  -4.973  -4.249  1.00  0.00           H  
ATOM   1394  CD1 LEU A  90      15.493  -4.568  -3.993  1.00  0.00           C  
ATOM   1395 HD11 LEU A  90      15.395  -5.572  -3.582  1.00  0.00           H  
ATOM   1396 HD12 LEU A  90      14.853  -3.852  -3.477  1.00  0.00           H  
ATOM   1397 HD13 LEU A  90      15.206  -4.619  -5.044  1.00  0.00           H  
ATOM   1398  CD2 LEU A  90      17.163  -2.925  -4.753  1.00  0.00           C  
ATOM   1399 HD21 LEU A  90      16.737  -3.097  -5.741  1.00  0.00           H  
ATOM   1400 HD22 LEU A  90      18.227  -2.739  -4.894  1.00  0.00           H  
ATOM   1401 HD23 LEU A  90      16.683  -2.052  -4.311  1.00  0.00           H  
ATOM   1402  N   PRO A  91      18.982  -1.474  -0.951  1.00  0.00           N  
ATOM   1403  CA  PRO A  91      19.295  -0.582   0.165  1.00  0.00           C  
ATOM   1404  HA  PRO A  91      20.380  -0.508   0.241  1.00  0.00           H  
ATOM   1405  C   PRO A  91      18.732  -1.044   1.512  1.00  0.00           C  
ATOM   1406  CB  PRO A  91      18.738   0.786  -0.231  1.00  0.00           C  
ATOM   1407  HB2 PRO A  91      17.688   0.862   0.049  1.00  0.00           H  
ATOM   1408  HB3 PRO A  91      19.312   1.600   0.212  1.00  0.00           H  
ATOM   1409  O   PRO A  91      17.593  -1.511   1.614  1.00  0.00           O  
ATOM   1410  CG  PRO A  91      18.860   0.778  -1.752  1.00  0.00           C  
ATOM   1411  HG2 PRO A  91      19.871   1.070  -2.036  1.00  0.00           H  
ATOM   1412  HG3 PRO A  91      18.128   1.436  -2.219  1.00  0.00           H  
ATOM   1413  CD  PRO A  91      18.628  -0.684  -2.127  1.00  0.00           C  
ATOM   1414  HD2 PRO A  91      19.256  -0.939  -2.981  1.00  0.00           H  
ATOM   1415  HD3 PRO A  91      17.580  -0.836  -2.383  1.00  0.00           H  
ATOM   1416  N   GLU A  92      19.530  -0.890   2.567  1.00  0.00           N  
ATOM   1417  H   GLU A  92      20.384  -0.363   2.452  1.00  0.00           H  
ATOM   1418  CA  GLU A  92      19.168  -1.330   3.915  1.00  0.00           C  
ATOM   1419  HA  GLU A  92      18.940  -2.396   3.880  1.00  0.00           H  
ATOM   1420  C   GLU A  92      17.906  -0.628   4.426  1.00  0.00           C  
ATOM   1421  CB  GLU A  92      20.374  -1.128   4.841  1.00  0.00           C  
ATOM   1422  HB2 GLU A  92      20.722  -0.097   4.778  1.00  0.00           H  
ATOM   1423  HB3 GLU A  92      21.167  -1.785   4.485  1.00  0.00           H  
ATOM   1424  O   GLU A  92      17.061  -1.266   5.054  1.00  0.00           O  
ATOM   1425  CG  GLU A  92      20.060  -1.464   6.306  1.00  0.00           C  
ATOM   1426  HG2 GLU A  92      19.364  -2.303   6.325  1.00  0.00           H  
ATOM   1427  HG3 GLU A  92      19.571  -0.610   6.775  1.00  0.00           H  
ATOM   1428  CD  GLU A  92      21.314  -1.854   7.099  1.00  0.00           C  
ATOM   1429  OE1 GLU A  92      21.179  -2.814   7.897  1.00  0.00           O  
ATOM   1430  OE2 GLU A  92      22.423  -1.369   6.786  1.00  0.00           O  
ATOM   1431  N   GLU A  93      17.703   0.632   4.048  1.00  0.00           N  
ATOM   1432  H   GLU A  93      18.427   1.090   3.512  1.00  0.00           H  
ATOM   1433  CA  GLU A  93      16.529   1.427   4.394  1.00  0.00           C  
ATOM   1434  HA  GLU A  93      16.480   1.521   5.479  1.00  0.00           H  
ATOM   1435  C   GLU A  93      15.217   0.785   3.912  1.00  0.00           C  
ATOM   1436  CB  GLU A  93      16.652   2.834   3.780  1.00  0.00           C  
ATOM   1437  HB2 GLU A  93      16.666   2.769   2.692  1.00  0.00           H  
ATOM   1438  HB3 GLU A  93      15.749   3.381   4.052  1.00  0.00           H  
ATOM   1439  O   GLU A  93      14.175   0.951   4.552  1.00  0.00           O  
ATOM   1440  CG  GLU A  93      17.851   3.665   4.275  1.00  0.00           C  
ATOM   1441  HG2 GLU A  93      17.983   3.492   5.343  1.00  0.00           H  
ATOM   1442  HG3 GLU A  93      17.586   4.715   4.152  1.00  0.00           H  
ATOM   1443  CD  GLU A  93      19.183   3.422   3.536  1.00  0.00           C  
ATOM   1444  OE1 GLU A  93      20.118   4.213   3.785  1.00  0.00           O  
ATOM   1445  OE2 GLU A  93      19.263   2.467   2.725  1.00  0.00           O  
ATOM   1446  N   LEU A  94      15.244   0.029   2.805  1.00  0.00           N  
ATOM   1447  H   LEU A  94      16.138  -0.119   2.360  1.00  0.00           H  
ATOM   1448  CA  LEU A  94      14.080  -0.712   2.306  1.00  0.00           C  
ATOM   1449  HA  LEU A  94      13.196  -0.076   2.362  1.00  0.00           H  
ATOM   1450  C   LEU A  94      13.780  -1.941   3.156  1.00  0.00           C  
ATOM   1451  CB  LEU A  94      14.309  -1.157   0.856  1.00  0.00           C  
ATOM   1452  HB2 LEU A  94      15.235  -1.728   0.796  1.00  0.00           H  
ATOM   1453  HB3 LEU A  94      13.500  -1.829   0.569  1.00  0.00           H  
ATOM   1454  O   LEU A  94      12.615  -2.227   3.445  1.00  0.00           O  
ATOM   1455  CG  LEU A  94      14.357  -0.009  -0.155  1.00  0.00           C  
ATOM   1456  HG  LEU A  94      15.130   0.710   0.117  1.00  0.00           H  
ATOM   1457  CD1 LEU A  94      14.685  -0.604  -1.518  1.00  0.00           C  
ATOM   1458 HD11 LEU A  94      15.678  -1.050  -1.468  1.00  0.00           H  
ATOM   1459 HD12 LEU A  94      13.968  -1.387  -1.764  1.00  0.00           H  
ATOM   1460 HD13 LEU A  94      14.687   0.174  -2.281  1.00  0.00           H  
ATOM   1461  CD2 LEU A  94      13.004   0.698  -0.221  1.00  0.00           C  
ATOM   1462 HD21 LEU A  94      13.033   1.437  -1.022  1.00  0.00           H  
ATOM   1463 HD22 LEU A  94      12.215  -0.026  -0.426  1.00  0.00           H  
ATOM   1464 HD23 LEU A  94      12.801   1.226   0.711  1.00  0.00           H  
ATOM   1465  N   ARG A  95      14.825  -2.648   3.598  1.00  0.00           N  
ATOM   1466  H   ARG A  95      15.750  -2.307   3.378  1.00  0.00           H  
ATOM   1467  CA  ARG A  95      14.664  -3.753   4.548  1.00  0.00           C  
ATOM   1468  HA  ARG A  95      13.930  -4.459   4.159  1.00  0.00           H  
ATOM   1469  C   ARG A  95      14.126  -3.237   5.871  1.00  0.00           C  
ATOM   1470  CB  ARG A  95      15.980  -4.483   4.802  1.00  0.00           C  
ATOM   1471  HB2 ARG A  95      15.771  -5.315   5.475  1.00  0.00           H  
ATOM   1472  HB3 ARG A  95      16.665  -3.802   5.307  1.00  0.00           H  
ATOM   1473  O   ARG A  95      13.190  -3.820   6.406  1.00  0.00           O  
ATOM   1474  CG  ARG A  95      16.655  -5.031   3.542  1.00  0.00           C  
ATOM   1475  HG2 ARG A  95      15.919  -5.577   2.951  1.00  0.00           H  
ATOM   1476  HG3 ARG A  95      17.055  -4.207   2.950  1.00  0.00           H  
ATOM   1477  CD  ARG A  95      17.787  -5.995   3.911  1.00  0.00           C  
ATOM   1478  HD2 ARG A  95      18.362  -6.207   3.009  1.00  0.00           H  
ATOM   1479  HD3 ARG A  95      17.336  -6.926   4.256  1.00  0.00           H  
ATOM   1480  NE  ARG A  95      18.643  -5.459   4.995  1.00  0.00           N  
ATOM   1481  HE  ARG A  95      18.171  -5.065   5.796  1.00  0.00           H  
ATOM   1482  NH1 ARG A  95      20.702  -5.778   4.043  1.00  0.00           N  
ATOM   1483 HH11 ARG A  95      20.253  -6.049   3.180  1.00  0.00           H  
ATOM   1484 HH12 ARG A  95      21.696  -5.602   4.063  1.00  0.00           H  
ATOM   1485  NH2 ARG A  95      20.562  -4.861   6.068  1.00  0.00           N  
ATOM   1486 HH21 ARG A  95      21.552  -4.661   6.059  1.00  0.00           H  
ATOM   1487 HH22 ARG A  95      20.090  -4.350   6.800  1.00  0.00           H  
ATOM   1488  CZ  ARG A  95      19.958  -5.373   5.033  1.00  0.00           C  
ATOM   1489  N   GLU A  96      14.673  -2.138   6.384  1.00  0.00           N  
ATOM   1490  H   GLU A  96      15.462  -1.727   5.906  1.00  0.00           H  
ATOM   1491  CA  GLU A  96      14.198  -1.505   7.614  1.00  0.00           C  
ATOM   1492  HA  GLU A  96      14.266  -2.214   8.439  1.00  0.00           H  
ATOM   1493  C   GLU A  96      12.733  -1.078   7.496  1.00  0.00           C  
ATOM   1494  CB  GLU A  96      15.054  -0.285   7.954  1.00  0.00           C  
ATOM   1495  HB2 GLU A  96      14.558   0.258   8.759  1.00  0.00           H  
ATOM   1496  HB3 GLU A  96      15.113   0.366   7.082  1.00  0.00           H  
ATOM   1497  O   GLU A  96      11.941  -1.356   8.397  1.00  0.00           O  
ATOM   1498  CG  GLU A  96      16.466  -0.657   8.424  1.00  0.00           C  
ATOM   1499  HG2 GLU A  96      16.993  -1.185   7.629  1.00  0.00           H  
ATOM   1500  HG3 GLU A  96      16.376  -1.336   9.272  1.00  0.00           H  
ATOM   1501  CD  GLU A  96      17.273   0.580   8.850  1.00  0.00           C  
ATOM   1502  OE1 GLU A  96      18.364   0.372   9.421  1.00  0.00           O  
ATOM   1503  OE2 GLU A  96      16.759   1.712   8.681  1.00  0.00           O  
ATOM   1504  N   LEU A  97      12.339  -0.478   6.367  1.00  0.00           N  
ATOM   1505  H   LEU A  97      13.041  -0.240   5.681  1.00  0.00           H  
ATOM   1506  CA  LEU A  97      10.946  -0.129   6.092  1.00  0.00           C  
ATOM   1507  HA  LEU A  97      10.611   0.557   6.871  1.00  0.00           H  
ATOM   1508  C   LEU A  97      10.029  -1.362   6.144  1.00  0.00           C  
ATOM   1509  CB  LEU A  97      10.876   0.586   4.731  1.00  0.00           C  
ATOM   1510  HB2 LEU A  97      11.473   1.497   4.784  1.00  0.00           H  
ATOM   1511  HB3 LEU A  97      11.321  -0.059   3.974  1.00  0.00           H  
ATOM   1512  O   LEU A  97       8.990  -1.328   6.809  1.00  0.00           O  
ATOM   1513  CG  LEU A  97       9.452   0.944   4.273  1.00  0.00           C  
ATOM   1514  HG  LEU A  97       8.857   0.037   4.171  1.00  0.00           H  
ATOM   1515  CD1 LEU A  97       8.751   1.889   5.251  1.00  0.00           C  
ATOM   1516 HD11 LEU A  97       9.369   2.768   5.429  1.00  0.00           H  
ATOM   1517 HD12 LEU A  97       8.566   1.375   6.195  1.00  0.00           H  
ATOM   1518 HD13 LEU A  97       7.789   2.198   4.841  1.00  0.00           H  
ATOM   1519  CD2 LEU A  97       9.521   1.621   2.908  1.00  0.00           C  
ATOM   1520 HD21 LEU A  97      10.049   0.975   2.207  1.00  0.00           H  
ATOM   1521 HD22 LEU A  97       8.514   1.787   2.526  1.00  0.00           H  
ATOM   1522 HD23 LEU A  97      10.059   2.565   2.986  1.00  0.00           H  
ATOM   1523  N   ALA A  98      10.425  -2.463   5.500  1.00  0.00           N  
ATOM   1524  H   ALA A  98      11.271  -2.426   4.951  1.00  0.00           H  
ATOM   1525  CA  ALA A  98       9.677  -3.715   5.544  1.00  0.00           C  
ATOM   1526  HA  ALA A  98       8.652  -3.514   5.232  1.00  0.00           H  
ATOM   1527  C   ALA A  98       9.614  -4.299   6.970  1.00  0.00           C  
ATOM   1528  CB  ALA A  98      10.293  -4.686   4.532  1.00  0.00           C  
ATOM   1529  HB1 ALA A  98      11.334  -4.886   4.785  1.00  0.00           H  
ATOM   1530  HB2 ALA A  98       9.732  -5.620   4.531  1.00  0.00           H  
ATOM   1531  HB3 ALA A  98      10.250  -4.251   3.533  1.00  0.00           H  
ATOM   1532  O   ALA A  98       8.541  -4.694   7.423  1.00  0.00           O  
ATOM   1533  N   LEU A  99      10.717  -4.277   7.727  1.00  0.00           N  
ATOM   1534  H   LEU A  99      11.567  -3.934   7.302  1.00  0.00           H  
ATOM   1535  CA  LEU A  99      10.770  -4.740   9.120  1.00  0.00           C  
ATOM   1536  HA  LEU A  99      10.403  -5.766   9.163  1.00  0.00           H  
ATOM   1537  C   LEU A  99       9.860  -3.931  10.052  1.00  0.00           C  
ATOM   1538  CB  LEU A  99      12.221  -4.724   9.628  1.00  0.00           C  
ATOM   1539  HB2 LEU A  99      12.644  -3.739   9.430  1.00  0.00           H  
ATOM   1540  HB3 LEU A  99      12.209  -4.863  10.709  1.00  0.00           H  
ATOM   1541  O   LEU A  99       9.161  -4.504  10.896  1.00  0.00           O  
ATOM   1542  CG  LEU A  99      13.148  -5.796   9.022  1.00  0.00           C  
ATOM   1543  HG  LEU A  99      13.157  -5.725   7.934  1.00  0.00           H  
ATOM   1544  CD1 LEU A  99      14.569  -5.568   9.537  1.00  0.00           C  
ATOM   1545 HD11 LEU A  99      14.602  -5.668  10.622  1.00  0.00           H  
ATOM   1546 HD12 LEU A  99      14.903  -4.569   9.257  1.00  0.00           H  
ATOM   1547 HD13 LEU A  99      15.246  -6.292   9.085  1.00  0.00           H  
ATOM   1548  CD2 LEU A  99      12.734  -7.221   9.391  1.00  0.00           C  
ATOM   1549 HD21 LEU A  99      13.517  -7.918   9.092  1.00  0.00           H  
ATOM   1550 HD22 LEU A  99      12.561  -7.304  10.464  1.00  0.00           H  
ATOM   1551 HD23 LEU A  99      11.834  -7.489   8.837  1.00  0.00           H  
ATOM   1552  N   VAL A 100       9.823  -2.608   9.887  1.00  0.00           N  
ATOM   1553  H   VAL A 100      10.445  -2.194   9.207  1.00  0.00           H  
ATOM   1554  CA  VAL A 100       8.885  -1.743  10.612  1.00  0.00           C  
ATOM   1555  HA  VAL A 100       9.007  -1.914  11.681  1.00  0.00           H  
ATOM   1556  C   VAL A 100       7.449  -2.121  10.260  1.00  0.00           C  
ATOM   1557  CB  VAL A 100       9.167  -0.253  10.333  1.00  0.00           C  
ATOM   1558  HB  VAL A 100       9.220  -0.083   9.258  1.00  0.00           H  
ATOM   1559  O   VAL A 100       6.636  -2.303  11.170  1.00  0.00           O  
ATOM   1560  CG1 VAL A 100       8.078   0.657  10.920  1.00  0.00           C  
ATOM   1561 HG11 VAL A 100       8.360   1.701  10.781  1.00  0.00           H  
ATOM   1562 HG12 VAL A 100       7.130   0.498  10.406  1.00  0.00           H  
ATOM   1563 HG13 VAL A 100       7.954   0.457  11.984  1.00  0.00           H  
ATOM   1564  CG2 VAL A 100      10.494   0.171  10.977  1.00  0.00           C  
ATOM   1565 HG21 VAL A 100      10.727   1.198  10.697  1.00  0.00           H  
ATOM   1566 HG22 VAL A 100      10.432   0.098  12.062  1.00  0.00           H  
ATOM   1567 HG23 VAL A 100      11.310  -0.465  10.632  1.00  0.00           H  
ATOM   1568  N   ALA A 101       7.143  -2.313   8.974  1.00  0.00           N  
ATOM   1569  H   ALA A 101       7.853  -2.158   8.272  1.00  0.00           H  
ATOM   1570  CA  ALA A 101       5.814  -2.724   8.536  1.00  0.00           C  
ATOM   1571  HA  ALA A 101       5.104  -1.970   8.877  1.00  0.00           H  
ATOM   1572  C   ALA A 101       5.384  -4.058   9.171  1.00  0.00           C  
ATOM   1573  CB  ALA A 101       5.763  -2.749   7.005  1.00  0.00           C  
ATOM   1574  HB1 ALA A 101       6.070  -1.781   6.608  1.00  0.00           H  
ATOM   1575  HB2 ALA A 101       6.426  -3.521   6.612  1.00  0.00           H  
ATOM   1576  HB3 ALA A 101       4.745  -2.959   6.678  1.00  0.00           H  
ATOM   1577  O   ALA A 101       4.285  -4.136   9.717  1.00  0.00           O  
ATOM   1578  N   ILE A 102       6.255  -5.075   9.198  1.00  0.00           N  
ATOM   1579  H   ILE A 102       7.135  -4.946   8.718  1.00  0.00           H  
ATOM   1580  CA  ILE A 102       5.982  -6.380   9.832  1.00  0.00           C  
ATOM   1581  HA  ILE A 102       5.160  -6.865   9.305  1.00  0.00           H  
ATOM   1582  C   ILE A 102       5.566  -6.207  11.294  1.00  0.00           C  
ATOM   1583  CB  ILE A 102       7.225  -7.297   9.765  1.00  0.00           C  
ATOM   1584  HB  ILE A 102       8.060  -6.753  10.207  1.00  0.00           H  
ATOM   1585  O   ILE A 102       4.547  -6.756  11.719  1.00  0.00           O  
ATOM   1586  CG1 ILE A 102       7.582  -7.656   8.311  1.00  0.00           C  
ATOM   1587 HG12 ILE A 102       6.913  -8.432   7.939  1.00  0.00           H  
ATOM   1588 HG13 ILE A 102       7.445  -6.789   7.665  1.00  0.00           H  
ATOM   1589  CG2 ILE A 102       7.035  -8.604  10.562  1.00  0.00           C  
ATOM   1590 HG21 ILE A 102       7.910  -9.243  10.441  1.00  0.00           H  
ATOM   1591 HG22 ILE A 102       6.155  -9.132  10.196  1.00  0.00           H  
ATOM   1592 HG23 ILE A 102       6.926  -8.392  11.625  1.00  0.00           H  
ATOM   1593  CD1 ILE A 102       9.034  -8.118   8.174  1.00  0.00           C  
ATOM   1594 HD11 ILE A 102       9.389  -7.940   7.159  1.00  0.00           H  
ATOM   1595 HD12 ILE A 102       9.664  -7.573   8.877  1.00  0.00           H  
ATOM   1596 HD13 ILE A 102       9.130  -9.174   8.426  1.00  0.00           H  
ATOM   1597  N   ASN A 103       6.348  -5.452  12.069  1.00  0.00           N  
ATOM   1598  H   ASN A 103       7.160  -5.019  11.653  1.00  0.00           H  
ATOM   1599  CA  ASN A 103       6.097  -5.270  13.498  1.00  0.00           C  
ATOM   1600  HA  ASN A 103       6.012  -6.248  13.973  1.00  0.00           H  
ATOM   1601  C   ASN A 103       4.768  -4.551  13.753  1.00  0.00           C  
ATOM   1602  CB  ASN A 103       7.284  -4.518  14.118  1.00  0.00           C  
ATOM   1603  HB2 ASN A 103       7.019  -4.190  15.124  1.00  0.00           H  
ATOM   1604  HB3 ASN A 103       7.512  -3.636  13.519  1.00  0.00           H  
ATOM   1605  O   ASN A 103       4.006  -4.962  14.630  1.00  0.00           O  
ATOM   1606  CG  ASN A 103       8.520  -5.392  14.240  1.00  0.00           C  
ATOM   1607  ND2 ASN A 103       9.693  -4.824  14.098  1.00  0.00           N  
ATOM   1608 HD21 ASN A 103      10.492  -5.441  14.121  1.00  0.00           H  
ATOM   1609 HD22 ASN A 103       9.760  -3.878  13.752  1.00  0.00           H  
ATOM   1610  OD1 ASN A 103       8.449  -6.588  14.485  1.00  0.00           O  
ATOM   1611  N   GLN A 104       4.459  -3.523  12.963  1.00  0.00           N  
ATOM   1612  H   GLN A 104       5.108  -3.249  12.239  1.00  0.00           H  
ATOM   1613  CA  GLN A 104       3.202  -2.790  13.095  1.00  0.00           C  
ATOM   1614  HA  GLN A 104       3.040  -2.549  14.146  1.00  0.00           H  
ATOM   1615  C   GLN A 104       1.996  -3.621  12.650  1.00  0.00           C  
ATOM   1616  CB  GLN A 104       3.277  -1.493  12.290  1.00  0.00           C  
ATOM   1617  HB2 GLN A 104       2.299  -1.012  12.305  1.00  0.00           H  
ATOM   1618  HB3 GLN A 104       3.520  -1.762  11.262  1.00  0.00           H  
ATOM   1619  O   GLN A 104       0.990  -3.650  13.354  1.00  0.00           O  
ATOM   1620  CG  GLN A 104       4.326  -0.491  12.796  1.00  0.00           C  
ATOM   1621  HG2 GLN A 104       4.342   0.367  12.123  1.00  0.00           H  
ATOM   1622  HG3 GLN A 104       5.315  -0.947  12.769  1.00  0.00           H  
ATOM   1623  CD  GLN A 104       4.084   0.021  14.212  1.00  0.00           C  
ATOM   1624  NE2 GLN A 104       5.046   0.712  14.780  1.00  0.00           N  
ATOM   1625 HE21 GLN A 104       4.819   1.135  15.669  1.00  0.00           H  
ATOM   1626 HE22 GLN A 104       5.879   0.943  14.257  1.00  0.00           H  
ATOM   1627  OE1 GLN A 104       3.066  -0.186  14.851  1.00  0.00           O  
ATOM   1628  N   TYR A 105       2.103  -4.360  11.542  1.00  0.00           N  
ATOM   1629  H   TYR A 105       2.934  -4.277  10.974  1.00  0.00           H  
ATOM   1630  CA  TYR A 105       1.046  -5.266  11.093  1.00  0.00           C  
ATOM   1631  HA  TYR A 105       0.122  -4.696  10.990  1.00  0.00           H  
ATOM   1632  C   TYR A 105       0.757  -6.368  12.116  1.00  0.00           C  
ATOM   1633  CB  TYR A 105       1.408  -5.881   9.733  1.00  0.00           C  
ATOM   1634  HB2 TYR A 105       2.452  -6.193   9.736  1.00  0.00           H  
ATOM   1635  HB3 TYR A 105       0.804  -6.780   9.611  1.00  0.00           H  
ATOM   1636  O   TYR A 105      -0.410  -6.646  12.387  1.00  0.00           O  
ATOM   1637  CG  TYR A 105       1.122  -5.015   8.524  1.00  0.00           C  
ATOM   1638  CD1 TYR A 105      -0.184  -4.550   8.298  1.00  0.00           C  
ATOM   1639  HD1 TYR A 105      -0.975  -4.827   8.979  1.00  0.00           H  
ATOM   1640  CD2 TYR A 105       2.132  -4.724   7.588  1.00  0.00           C  
ATOM   1641  HD2 TYR A 105       3.121  -5.140   7.713  1.00  0.00           H  
ATOM   1642  CE1 TYR A 105      -0.460  -3.712   7.204  1.00  0.00           C  
ATOM   1643  HE1 TYR A 105      -1.458  -3.334   7.040  1.00  0.00           H  
ATOM   1644  CE2 TYR A 105       1.856  -3.911   6.473  1.00  0.00           C  
ATOM   1645  HE2 TYR A 105       2.629  -3.709   5.746  1.00  0.00           H  
ATOM   1646  OH  TYR A 105       0.279  -2.606   5.215  1.00  0.00           O  
ATOM   1647  HH  TYR A 105       1.028  -2.563   4.616  1.00  0.00           H  
ATOM   1648  CZ  TYR A 105       0.560  -3.385   6.291  1.00  0.00           C  
ATOM   1649  N   ARG A 106       1.788  -6.965  12.734  1.00  0.00           N  
ATOM   1650  H   ARG A 106       2.722  -6.701  12.455  1.00  0.00           H  
ATOM   1651  CA  ARG A 106       1.612  -7.967  13.802  1.00  0.00           C  
ATOM   1652  HA  ARG A 106       0.958  -8.765  13.451  1.00  0.00           H  
ATOM   1653  C   ARG A 106       0.914  -7.377  15.018  1.00  0.00           C  
ATOM   1654  CB  ARG A 106       2.961  -8.558  14.222  1.00  0.00           C  
ATOM   1655  HB2 ARG A 106       2.840  -9.080  15.171  1.00  0.00           H  
ATOM   1656  HB3 ARG A 106       3.685  -7.754  14.362  1.00  0.00           H  
ATOM   1657  O   ARG A 106      -0.092  -7.922  15.461  1.00  0.00           O  
ATOM   1658  CG  ARG A 106       3.481  -9.556  13.188  1.00  0.00           C  
ATOM   1659  HG2 ARG A 106       2.799 -10.404  13.123  1.00  0.00           H  
ATOM   1660  HG3 ARG A 106       3.553  -9.080  12.210  1.00  0.00           H  
ATOM   1661  CD  ARG A 106       4.862 -10.035  13.625  1.00  0.00           C  
ATOM   1662  HD2 ARG A 106       4.785 -10.484  14.615  1.00  0.00           H  
ATOM   1663  HD3 ARG A 106       5.519  -9.167  13.681  1.00  0.00           H  
ATOM   1664  NE  ARG A 106       5.415 -11.018  12.681  1.00  0.00           N  
ATOM   1665  HE  ARG A 106       4.797 -11.369  11.963  1.00  0.00           H  
ATOM   1666  NH1 ARG A 106       7.552 -10.998  13.517  1.00  0.00           N  
ATOM   1667 HH11 ARG A 106       7.287 -10.255  14.148  1.00  0.00           H  
ATOM   1668 HH12 ARG A 106       8.515 -11.297  13.462  1.00  0.00           H  
ATOM   1669  NH2 ARG A 106       7.050 -12.346  11.827  1.00  0.00           N  
ATOM   1670 HH21 ARG A 106       6.460 -12.594  11.045  1.00  0.00           H  
ATOM   1671 HH22 ARG A 106       8.020 -12.624  11.788  1.00  0.00           H  
ATOM   1672  CZ  ARG A 106       6.661 -11.450  12.680  1.00  0.00           C  
ATOM   1673  N   LYS A 107       1.402  -6.233  15.501  1.00  0.00           N  
ATOM   1674  H   LYS A 107       2.230  -5.846  15.070  1.00  0.00           H  
ATOM   1675  CA  LYS A 107       0.805  -5.534  16.640  1.00  0.00           C  
ATOM   1676  HA  LYS A 107       0.802  -6.203  17.501  1.00  0.00           H  
ATOM   1677  C   LYS A 107      -0.657  -5.164  16.369  1.00  0.00           C  
ATOM   1678  CB  LYS A 107       1.662  -4.303  16.954  1.00  0.00           C  
ATOM   1679  HB2 LYS A 107       2.693  -4.616  17.115  1.00  0.00           H  
ATOM   1680  HB3 LYS A 107       1.637  -3.621  16.104  1.00  0.00           H  
ATOM   1681  O   LYS A 107      -1.505  -5.367  17.230  1.00  0.00           O  
ATOM   1682  CG  LYS A 107       1.164  -3.576  18.208  1.00  0.00           C  
ATOM   1683  HG2 LYS A 107       1.266  -4.230  19.074  1.00  0.00           H  
ATOM   1684  HG3 LYS A 107       0.115  -3.308  18.087  1.00  0.00           H  
ATOM   1685  CD  LYS A 107       1.964  -2.291  18.432  1.00  0.00           C  
ATOM   1686  HD2 LYS A 107       1.902  -1.680  17.531  1.00  0.00           H  
ATOM   1687  HD3 LYS A 107       3.007  -2.536  18.631  1.00  0.00           H  
ATOM   1688  CE  LYS A 107       1.358  -1.532  19.614  1.00  0.00           C  
ATOM   1689  HE2 LYS A 107       1.559  -2.085  20.532  1.00  0.00           H  
ATOM   1690  HE3 LYS A 107       0.277  -1.495  19.477  1.00  0.00           H  
ATOM   1691  NZ  LYS A 107       1.891  -0.151  19.695  1.00  0.00           N  
ATOM   1692  HZ1 LYS A 107       1.677   0.343  18.841  1.00  0.00           H  
ATOM   1693  HZ2 LYS A 107       1.452   0.354  20.451  1.00  0.00           H  
ATOM   1694  HZ3 LYS A 107       2.892  -0.156  19.823  1.00  0.00           H  
ATOM   1695  N   ALA A 108      -0.964  -4.657  15.176  1.00  0.00           N  
ATOM   1696  H   ALA A 108      -0.219  -4.464  14.521  1.00  0.00           H  
ATOM   1697  CA  ALA A 108      -2.329  -4.321  14.791  1.00  0.00           C  
ATOM   1698  HA  ALA A 108      -2.762  -3.683  15.561  1.00  0.00           H  
ATOM   1699  C   ALA A 108      -3.217  -5.570  14.684  1.00  0.00           C  
ATOM   1700  CB  ALA A 108      -2.297  -3.533  13.479  1.00  0.00           C  
ATOM   1701  HB1 ALA A 108      -1.693  -2.634  13.601  1.00  0.00           H  
ATOM   1702  HB2 ALA A 108      -1.874  -4.144  12.682  1.00  0.00           H  
ATOM   1703  HB3 ALA A 108      -3.312  -3.240  13.214  1.00  0.00           H  
ATOM   1704  O   ALA A 108      -4.331  -5.565  15.192  1.00  0.00           O  
ATOM   1705  N   ALA A 109      -2.726  -6.659  14.085  1.00  0.00           N  
ATOM   1706  H   ALA A 109      -1.805  -6.620  13.673  1.00  0.00           H  
ATOM   1707  CA  ALA A 109      -3.475  -7.910  13.982  1.00  0.00           C  
ATOM   1708  HA  ALA A 109      -4.419  -7.709  13.476  1.00  0.00           H  
ATOM   1709  C   ALA A 109      -3.810  -8.515  15.355  1.00  0.00           C  
ATOM   1710  CB  ALA A 109      -2.667  -8.902  13.140  1.00  0.00           C  
ATOM   1711  HB1 ALA A 109      -3.249  -9.812  12.996  1.00  0.00           H  
ATOM   1712  HB2 ALA A 109      -1.733  -9.147  13.646  1.00  0.00           H  
ATOM   1713  HB3 ALA A 109      -2.442  -8.469  12.166  1.00  0.00           H  
ATOM   1714  O   ALA A 109      -4.865  -9.125  15.507  1.00  0.00           O  
ATOM   1715  N   GLU A 110      -2.926  -8.361  16.342  1.00  0.00           N  
ATOM   1716  H   GLU A 110      -2.036  -7.933  16.132  1.00  0.00           H  
ATOM   1717  CA  GLU A 110      -3.171  -8.784  17.724  1.00  0.00           C  
ATOM   1718  HA  GLU A 110      -3.620  -9.777  17.730  1.00  0.00           H  
ATOM   1719  C   GLU A 110      -4.159  -7.861  18.444  1.00  0.00           C  
ATOM   1720  CB  GLU A 110      -1.840  -8.850  18.489  1.00  0.00           C  
ATOM   1721  HB2 GLU A 110      -1.294  -7.920  18.334  1.00  0.00           H  
ATOM   1722  HB3 GLU A 110      -2.048  -8.960  19.553  1.00  0.00           H  
ATOM   1723  O   GLU A 110      -5.043  -8.353  19.130  1.00  0.00           O  
ATOM   1724  CG  GLU A 110      -0.983 -10.042  18.035  1.00  0.00           C  
ATOM   1725  HG2 GLU A 110      -0.884 -10.025  16.950  1.00  0.00           H  
ATOM   1726  HG3 GLU A 110      -1.505 -10.962  18.298  1.00  0.00           H  
ATOM   1727  CD  GLU A 110       0.424 -10.064  18.655  1.00  0.00           C  
ATOM   1728  OE1 GLU A 110       1.210 -10.943  18.227  1.00  0.00           O  
ATOM   1729  OE2 GLU A 110       0.720  -9.224  19.536  1.00  0.00           O  
ATOM   1730  N   ALA A 111      -4.046  -6.543  18.265  1.00  0.00           N  
ATOM   1731  H   ALA A 111      -3.273  -6.200  17.713  1.00  0.00           H  
ATOM   1732  CA  ALA A 111      -4.884  -5.561  18.957  1.00  0.00           C  
ATOM   1733  HA  ALA A 111      -5.024  -5.890  19.987  1.00  0.00           H  
ATOM   1734  C   ALA A 111      -6.294  -5.384  18.360  1.00  0.00           C  
ATOM   1735  CB  ALA A 111      -4.111  -4.242  18.970  1.00  0.00           C  
ATOM   1736  HB1 ALA A 111      -3.938  -3.912  17.946  1.00  0.00           H  
ATOM   1737  HB2 ALA A 111      -3.152  -4.382  19.469  1.00  0.00           H  
ATOM   1738  HB3 ALA A 111      -4.687  -3.493  19.514  1.00  0.00           H  
ATOM   1739  O   ALA A 111      -7.170  -4.815  19.009  1.00  0.00           O  
ATOM   1740  N   LEU A 112      -6.510  -5.821  17.116  1.00  0.00           N  
ATOM   1741  H   LEU A 112      -5.721  -6.187  16.604  1.00  0.00           H  
ATOM   1742  CA  LEU A 112      -7.820  -5.809  16.456  1.00  0.00           C  
ATOM   1743  HA  LEU A 112      -8.400  -4.965  16.829  1.00  0.00           H  
ATOM   1744  C   LEU A 112      -8.670  -7.059  16.767  1.00  0.00           C  
ATOM   1745  CB  LEU A 112      -7.612  -5.642  14.937  1.00  0.00           C  
ATOM   1746  HB2 LEU A 112      -6.896  -6.398  14.615  1.00  0.00           H  
ATOM   1747  HB3 LEU A 112      -8.557  -5.841  14.432  1.00  0.00           H  
ATOM   1748  O   LEU A 112      -9.852  -7.060  16.423  1.00  0.00           O  
ATOM   1749  CG  LEU A 112      -7.112  -4.262  14.471  1.00  0.00           C  
ATOM   1750  HG  LEU A 112      -6.231  -3.959  15.037  1.00  0.00           H  
ATOM   1751  CD1 LEU A 112      -6.748  -4.326  12.984  1.00  0.00           C  
ATOM   1752 HD11 LEU A 112      -7.618  -4.636  12.406  1.00  0.00           H  
ATOM   1753 HD12 LEU A 112      -6.405  -3.349  12.644  1.00  0.00           H  
ATOM   1754 HD13 LEU A 112      -5.946  -5.050  12.841  1.00  0.00           H  
ATOM   1755  CD2 LEU A 112      -8.174  -3.179  14.645  1.00  0.00           C  
ATOM   1756 HD21 LEU A 112      -7.801  -2.232  14.256  1.00  0.00           H  
ATOM   1757 HD22 LEU A 112      -9.079  -3.468  14.110  1.00  0.00           H  
ATOM   1758 HD23 LEU A 112      -8.392  -3.057  15.706  1.00  0.00           H  
ATOM   1759  N   ARG A 113      -8.082  -8.099  17.379  1.00  0.00           N  
ATOM   1760  H   ARG A 113      -7.167  -7.939  17.775  1.00  0.00           H  
ATOM   1761  CA  ARG A 113      -8.758  -9.335  17.820  1.00  0.00           C  
ATOM   1762  HA  ARG A 113      -9.627  -9.538  17.195  1.00  0.00           H  
ATOM   1763  C   ARG A 113      -9.299  -9.198  19.238  1.00  0.00           C  
ATOM   1764  CB  ARG A 113      -7.780 -10.516  17.784  1.00  0.00           C  
ATOM   1765  HB2 ARG A 113      -8.220 -11.350  18.330  1.00  0.00           H  
ATOM   1766  HB3 ARG A 113      -6.863 -10.222  18.296  1.00  0.00           H  
ATOM   1767  O   ARG A 113     -10.399  -9.738  19.476  1.00  0.00           O  
ATOM   1768  CG  ARG A 113      -7.459 -10.987  16.366  1.00  0.00           C  
ATOM   1769  HG2 ARG A 113      -7.163 -10.140  15.747  1.00  0.00           H  
ATOM   1770  HG3 ARG A 113      -8.345 -11.449  15.930  1.00  0.00           H  
ATOM   1771  CD  ARG A 113      -6.317 -12.005  16.439  1.00  0.00           C  
ATOM   1772  HD2 ARG A 113      -5.436 -11.509  16.845  1.00  0.00           H  
ATOM   1773  HD3 ARG A 113      -6.617 -12.803  17.118  1.00  0.00           H  
ATOM   1774  NE  ARG A 113      -5.998 -12.542  15.106  1.00  0.00           N  
ATOM   1775  HE  ARG A 113      -6.167 -11.897  14.347  1.00  0.00           H  
ATOM   1776  NH1 ARG A 113      -5.333 -14.626  15.773  1.00  0.00           N  
ATOM   1777 HH11 ARG A 113      -5.153 -15.601  15.583  1.00  0.00           H  
ATOM   1778 HH12 ARG A 113      -5.402 -14.286  16.721  1.00  0.00           H  
ATOM   1779  NH2 ARG A 113      -5.626 -14.192  13.598  1.00  0.00           N  
ATOM   1780 HH21 ARG A 113      -5.988 -13.522  12.934  1.00  0.00           H  
ATOM   1781 HH22 ARG A 113      -5.931 -15.144  13.451  1.00  0.00           H  
ATOM   1782  CZ  ARG A 113      -5.640 -13.775  14.833  1.00  0.00           C  
ATOM   1783  OXT ARG A 113      -8.554  -8.638  20.065  1.00  0.00           O  
TER    1784      ARG A 113                                                       
END   

ENDMDL
END
