# Supplementary material for: Scaffolding protein functional sites using deep learning
Source: Science. Author manuscript; Available in PMC 2022 Oct 31. (PMC9621694; doi:10.1126/science.abn2100)
Supplement: Data S1 [file NIHMS1830590-supplement-Data_S1.zip › dife_inp_2_RF.pdb]

HEADER                                            19-APR-22   XXXX              
EXPDTA    THEORETICAL MODEL                                                     
REMARK 220                                                                      
REMARK 220 EXPERIMENTAL DETAILS                                                 
REMARK 220  EXPERIMENT TYPE                : THEORETICAL MODELLING              
REMARK 220  DATE OF DATA COLLECTION        : 19-APR-22                          
REMARK 220                                                                      
REMARK 220 REMARK: MODEL GENERATED BY ROSETTA                                   
REMARK 220  VERSION 2021.38+release.4d5a969                                     
ATOM      1  N   GLU A   1      -7.812   1.803 -18.424  1.00  0.00           N  
ATOM      2  CA  GLU A   1      -7.913   3.166 -17.912  1.00  0.00           C  
ATOM      3  C   GLU A   1      -8.263   3.226 -16.422  1.00  0.00           C  
ATOM      4  O   GLU A   1      -7.899   4.190 -15.739  1.00  0.00           O  
ATOM      5  CB  GLU A   1      -8.956   3.959 -18.708  1.00  0.00           C  
ATOM      6  CG  GLU A   1      -8.608   4.165 -20.187  1.00  0.00           C  
ATOM      7  CD  GLU A   1      -9.669   4.932 -20.958  1.00  0.00           C  
ATOM      8  OE1 GLU A   1     -10.683   5.256 -20.386  1.00  0.00           O  
ATOM      9  OE2 GLU A   1      -9.456   5.192 -22.121  1.00  0.00           O  
ATOM     10 1H   GLU A   1      -7.250   1.811 -19.264  1.00  0.00           H  
ATOM     11 2H   GLU A   1      -7.376   1.204 -17.738  1.00  0.00           H  
ATOM     12 3H   GLU A   1      -8.733   1.457 -18.647  1.00  0.00           H  
ATOM     13  HA  GLU A   1      -6.943   3.649 -18.046  1.00  0.00           H  
ATOM     14 1HB  GLU A   1      -9.916   3.446 -18.658  1.00  0.00           H  
ATOM     15 2HB  GLU A   1      -9.088   4.941 -18.256  1.00  0.00           H  
ATOM     16 1HG  GLU A   1      -7.666   4.709 -20.253  1.00  0.00           H  
ATOM     17 2HG  GLU A   1      -8.464   3.191 -20.652  1.00  0.00           H  
ATOM     18  N   GLU A   2      -8.913   2.177 -15.894  1.00  0.00           N  
ATOM     19  CA  GLU A   2      -9.301   2.155 -14.477  1.00  0.00           C  
ATOM     20  C   GLU A   2      -8.110   2.399 -13.560  1.00  0.00           C  
ATOM     21  O   GLU A   2      -8.220   3.108 -12.559  1.00  0.00           O  
ATOM     22  CB  GLU A   2      -9.952   0.814 -14.126  1.00  0.00           C  
ATOM     23  CG  GLU A   2     -10.476   0.721 -12.701  1.00  0.00           C  
ATOM     24  CD  GLU A   2     -11.171  -0.595 -12.400  1.00  0.00           C  
ATOM     25  OE1 GLU A   2     -11.174  -1.451 -13.251  1.00  0.00           O  
ATOM     26  OE2 GLU A   2     -11.727  -0.727 -11.333  1.00  0.00           O  
ATOM     27  H   GLU A   2      -9.196   1.396 -16.463  1.00  0.00           H  
ATOM     28  HA  GLU A   2     -10.027   2.952 -14.305  1.00  0.00           H  
ATOM     29 1HB  GLU A   2     -10.789   0.632 -14.800  1.00  0.00           H  
ATOM     30 2HB  GLU A   2      -9.235   0.012 -14.277  1.00  0.00           H  
ATOM     31 1HG  GLU A   2      -9.634   0.834 -12.032  1.00  0.00           H  
ATOM     32 2HG  GLU A   2     -11.162   1.546 -12.518  1.00  0.00           H  
ATOM     33  N   ALA A   3      -6.957   1.838 -13.924  1.00  0.00           N  
ATOM     34  CA  ALA A   3      -5.752   2.010 -13.132  1.00  0.00           C  
ATOM     35  C   ALA A   3      -5.385   3.465 -12.996  1.00  0.00           C  
ATOM     36  O   ALA A   3      -4.869   3.873 -11.968  1.00  0.00           O  
ATOM     37  CB  ALA A   3      -4.575   1.306 -13.769  1.00  0.00           C  
ATOM     38  H   ALA A   3      -6.928   1.265 -14.749  1.00  0.00           H  
ATOM     39  HA  ALA A   3      -5.935   1.599 -12.140  1.00  0.00           H  
ATOM     40 1HB  ALA A   3      -3.687   1.440 -13.146  1.00  0.00           H  
ATOM     41 2HB  ALA A   3      -4.776   0.253 -13.879  1.00  0.00           H  
ATOM     42 3HB  ALA A   3      -4.404   1.738 -14.734  1.00  0.00           H  
ATOM     43  N   LYS A   4      -5.630   4.284 -14.014  1.00  0.00           N  
ATOM     44  CA  LYS A   4      -5.183   5.652 -13.891  1.00  0.00           C  
ATOM     45  C   LYS A   4      -6.071   6.337 -12.890  1.00  0.00           C  
ATOM     46  O   LYS A   4      -5.604   7.090 -12.034  1.00  0.00           O  
ATOM     47  CB  LYS A   4      -5.203   6.385 -15.230  1.00  0.00           C  
ATOM     48  CG  LYS A   4      -4.548   7.757 -15.165  1.00  0.00           C  
ATOM     49  CD  LYS A   4      -4.402   8.405 -16.523  1.00  0.00           C  
ATOM     50  CE  LYS A   4      -3.655   9.736 -16.399  1.00  0.00           C  
ATOM     51  NZ  LYS A   4      -3.464  10.399 -17.716  1.00  0.00           N  
ATOM     52  H   LYS A   4      -6.147   3.987 -14.832  1.00  0.00           H  
ATOM     53  HA  LYS A   4      -4.167   5.667 -13.498  1.00  0.00           H  
ATOM     54 1HB  LYS A   4      -4.711   5.796 -15.983  1.00  0.00           H  
ATOM     55 2HB  LYS A   4      -6.239   6.517 -15.549  1.00  0.00           H  
ATOM     56 1HG  LYS A   4      -5.124   8.403 -14.515  1.00  0.00           H  
ATOM     57 2HG  LYS A   4      -3.563   7.649 -14.752  1.00  0.00           H  
ATOM     58 1HD  LYS A   4      -3.842   7.742 -17.185  1.00  0.00           H  
ATOM     59 2HD  LYS A   4      -5.388   8.581 -16.954  1.00  0.00           H  
ATOM     60 1HE  LYS A   4      -4.214  10.402 -15.743  1.00  0.00           H  
ATOM     61 2HE  LYS A   4      -2.673   9.548 -15.955  1.00  0.00           H  
ATOM     62 1HZ  LYS A   4      -2.956  11.266 -17.583  1.00  0.00           H  
ATOM     63 2HZ  LYS A   4      -2.935   9.793 -18.323  1.00  0.00           H  
ATOM     64 3HZ  LYS A   4      -4.359  10.593 -18.134  1.00  0.00           H  
ATOM     65  N   GLU A   5      -7.369   6.056 -12.955  1.00  0.00           N  
ATOM     66  CA  GLU A   5      -8.251   6.726 -12.014  1.00  0.00           C  
ATOM     67  C   GLU A   5      -7.941   6.288 -10.581  1.00  0.00           C  
ATOM     68  O   GLU A   5      -7.877   7.124  -9.674  1.00  0.00           O  
ATOM     69  CB  GLU A   5      -9.715   6.439 -12.356  1.00  0.00           C  
ATOM     70  CG  GLU A   5     -10.209   7.094 -13.662  1.00  0.00           C  
ATOM     71  CD  GLU A   5     -10.209   8.619 -13.612  1.00  0.00           C  
ATOM     72  OE1 GLU A   5     -10.773   9.170 -12.701  1.00  0.00           O  
ATOM     73  OE2 GLU A   5      -9.626   9.233 -14.487  1.00  0.00           O  
ATOM     74  H   GLU A   5      -7.714   5.403 -13.664  1.00  0.00           H  
ATOM     75  HA  GLU A   5      -8.082   7.795 -12.083  1.00  0.00           H  
ATOM     76 1HB  GLU A   5      -9.854   5.359 -12.452  1.00  0.00           H  
ATOM     77 2HB  GLU A   5     -10.353   6.779 -11.540  1.00  0.00           H  
ATOM     78 1HG  GLU A   5      -9.559   6.766 -14.477  1.00  0.00           H  
ATOM     79 2HG  GLU A   5     -11.216   6.739 -13.874  1.00  0.00           H  
ATOM     80  N   LEU A   6      -7.651   5.000 -10.390  1.00  0.00           N  
ATOM     81  CA  LEU A   6      -7.345   4.512  -9.054  1.00  0.00           C  
ATOM     82  C   LEU A   6      -6.014   5.055  -8.539  1.00  0.00           C  
ATOM     83  O   LEU A   6      -5.898   5.430  -7.369  1.00  0.00           O  
ATOM     84  CB  LEU A   6      -7.314   2.991  -9.056  1.00  0.00           C  
ATOM     85  CG  LEU A   6      -8.640   2.299  -9.264  1.00  0.00           C  
ATOM     86  CD1 LEU A   6      -8.403   0.801  -9.427  1.00  0.00           C  
ATOM     87  CD2 LEU A   6      -9.529   2.587  -8.072  1.00  0.00           C  
ATOM     88  H   LEU A   6      -7.700   4.350 -11.178  1.00  0.00           H  
ATOM     89  HA  LEU A   6      -8.134   4.846  -8.380  1.00  0.00           H  
ATOM     90 1HB  LEU A   6      -6.641   2.670  -9.850  1.00  0.00           H  
ATOM     91 2HB  LEU A   6      -6.933   2.659  -8.107  1.00  0.00           H  
ATOM     92  HG  LEU A   6      -9.115   2.672 -10.173  1.00  0.00           H  
ATOM     93 1HD1 LEU A   6      -9.358   0.293  -9.584  1.00  0.00           H  
ATOM     94 2HD1 LEU A   6      -7.764   0.635 -10.291  1.00  0.00           H  
ATOM     95 3HD1 LEU A   6      -7.927   0.405  -8.535  1.00  0.00           H  
ATOM     96 1HD2 LEU A   6     -10.491   2.094  -8.212  1.00  0.00           H  
ATOM     97 2HD2 LEU A   6      -9.054   2.212  -7.164  1.00  0.00           H  
ATOM     98 3HD2 LEU A   6      -9.685   3.669  -7.981  1.00  0.00           H  
ATOM     99  N   LEU A   7      -5.012   5.128  -9.414  1.00  0.00           N  
ATOM    100  CA  LEU A   7      -3.708   5.637  -9.026  1.00  0.00           C  
ATOM    101  C   LEU A   7      -3.819   7.131  -8.673  1.00  0.00           C  
ATOM    102  O   LEU A   7      -3.173   7.596  -7.735  1.00  0.00           O  
ATOM    103  CB  LEU A   7      -2.703   5.346 -10.143  1.00  0.00           C  
ATOM    104  CG  LEU A   7      -2.344   3.843 -10.360  1.00  0.00           C  
ATOM    105  CD1 LEU A   7      -1.624   3.662 -11.586  1.00  0.00           C  
ATOM    106  CD2 LEU A   7      -1.492   3.348  -9.234  1.00  0.00           C  
ATOM    107  H   LEU A   7      -5.140   4.802 -10.372  1.00  0.00           H  
ATOM    108  HA  LEU A   7      -3.382   5.096  -8.143  1.00  0.00           H  
ATOM    109 1HB  LEU A   7      -3.109   5.738 -11.072  1.00  0.00           H  
ATOM    110 2HB  LEU A   7      -1.785   5.839  -9.909  1.00  0.00           H  
ATOM    111  HG  LEU A   7      -3.234   3.283 -10.434  1.00  0.00           H  
ATOM    112 1HD1 LEU A   7      -1.408   2.614 -11.729  1.00  0.00           H  
ATOM    113 2HD1 LEU A   7      -2.238   4.017 -12.382  1.00  0.00           H  
ATOM    114 3HD1 LEU A   7      -0.733   4.208 -11.538  1.00  0.00           H  
ATOM    115 1HD2 LEU A   7      -1.263   2.297  -9.397  1.00  0.00           H  
ATOM    116 2HD2 LEU A   7      -0.579   3.906  -9.194  1.00  0.00           H  
ATOM    117 3HD2 LEU A   7      -2.017   3.461  -8.302  1.00  0.00           H  
ATOM    118  N   LYS A   8      -4.665   7.892  -9.386  1.00  0.00           N  
ATOM    119  CA  LYS A   8      -4.860   9.299  -9.024  1.00  0.00           C  
ATOM    120  C   LYS A   8      -5.532   9.435  -7.647  1.00  0.00           C  
ATOM    121  O   LYS A   8      -5.142  10.299  -6.851  1.00  0.00           O  
ATOM    122  CB  LYS A   8      -5.687  10.044 -10.076  1.00  0.00           C  
ATOM    123  CG  LYS A   8      -4.972  10.335 -11.406  1.00  0.00           C  
ATOM    124  CD  LYS A   8      -5.827  11.252 -12.284  1.00  0.00           C  
ATOM    125  CE  LYS A   8      -7.054  10.513 -12.801  1.00  0.00           C  
ATOM    126  NZ  LYS A   8      -7.889  11.336 -13.731  1.00  0.00           N  
ATOM    127  H   LYS A   8      -5.164   7.502 -10.188  1.00  0.00           H  
ATOM    128  HA  LYS A   8      -3.882   9.774  -8.963  1.00  0.00           H  
ATOM    129 1HB  LYS A   8      -6.575   9.449 -10.311  1.00  0.00           H  
ATOM    130 2HB  LYS A   8      -6.031  10.990  -9.664  1.00  0.00           H  
ATOM    131 1HG  LYS A   8      -4.022  10.826 -11.205  1.00  0.00           H  
ATOM    132 2HG  LYS A   8      -4.774   9.408 -11.934  1.00  0.00           H  
ATOM    133 1HD  LYS A   8      -6.148  12.119 -11.707  1.00  0.00           H  
ATOM    134 2HD  LYS A   8      -5.238  11.595 -13.133  1.00  0.00           H  
ATOM    135 1HE  LYS A   8      -6.727   9.623 -13.327  1.00  0.00           H  
ATOM    136 2HE  LYS A   8      -7.671  10.210 -11.955  1.00  0.00           H  
ATOM    137 1HZ  LYS A   8      -8.676  10.732 -14.026  1.00  0.00           H  
ATOM    138 2HZ  LYS A   8      -8.238  12.155 -13.263  1.00  0.00           H  
ATOM    139 3HZ  LYS A   8      -7.355  11.607 -14.534  1.00  0.00           H  
ATOM    140  N   GLU A   9      -6.526   8.573  -7.349  1.00  0.00           N  
ATOM    141  CA  GLU A   9      -7.193   8.621  -6.039  1.00  0.00           C  
ATOM    142  C   GLU A   9      -6.181   8.313  -4.944  1.00  0.00           C  
ATOM    143  O   GLU A   9      -6.161   8.956  -3.889  1.00  0.00           O  
ATOM    144  CB  GLU A   9      -8.360   7.624  -5.963  1.00  0.00           C  
ATOM    145  CG  GLU A   9      -9.585   7.986  -6.812  1.00  0.00           C  
ATOM    146  CD  GLU A   9     -10.684   6.931  -6.773  1.00  0.00           C  
ATOM    147  OE1 GLU A   9     -10.471   5.885  -6.201  1.00  0.00           O  
ATOM    148  OE2 GLU A   9     -11.737   7.182  -7.314  1.00  0.00           O  
ATOM    149  H   GLU A   9      -6.837   7.897  -8.050  1.00  0.00           H  
ATOM    150  HA  GLU A   9      -7.579   9.627  -5.880  1.00  0.00           H  
ATOM    151 1HB  GLU A   9      -8.015   6.643  -6.293  1.00  0.00           H  
ATOM    152 2HB  GLU A   9      -8.684   7.523  -4.929  1.00  0.00           H  
ATOM    153 1HG  GLU A   9      -9.994   8.928  -6.448  1.00  0.00           H  
ATOM    154 2HG  GLU A   9      -9.270   8.139  -7.839  1.00  0.00           H  
ATOM    155  N   LEU A  10      -5.302   7.364  -5.240  1.00  0.00           N  
ATOM    156  CA  LEU A  10      -4.224   6.959  -4.367  1.00  0.00           C  
ATOM    157  C   LEU A  10      -3.312   8.150  -4.095  1.00  0.00           C  
ATOM    158  O   LEU A  10      -3.030   8.441  -2.936  1.00  0.00           O  
ATOM    159  CB  LEU A  10      -3.519   5.781  -5.011  1.00  0.00           C  
ATOM    160  CG  LEU A  10      -2.327   5.208  -4.388  1.00  0.00           C  
ATOM    161  CD1 LEU A  10      -2.622   4.676  -2.976  1.00  0.00           C  
ATOM    162  CD2 LEU A  10      -1.917   4.118  -5.330  1.00  0.00           C  
ATOM    163  H   LEU A  10      -5.413   6.863  -6.123  1.00  0.00           H  
ATOM    164  HA  LEU A  10      -4.651   6.628  -3.421  1.00  0.00           H  
ATOM    165 1HB  LEU A  10      -4.246   4.977  -5.122  1.00  0.00           H  
ATOM    166 2HB  LEU A  10      -3.220   6.070  -5.978  1.00  0.00           H  
ATOM    167  HG  LEU A  10      -1.536   5.963  -4.312  1.00  0.00           H  
ATOM    168 1HD1 LEU A  10      -1.729   4.232  -2.554  1.00  0.00           H  
ATOM    169 2HD1 LEU A  10      -2.952   5.494  -2.334  1.00  0.00           H  
ATOM    170 3HD1 LEU A  10      -3.388   3.934  -3.031  1.00  0.00           H  
ATOM    171 1HD2 LEU A  10      -1.059   3.663  -4.997  1.00  0.00           H  
ATOM    172 2HD2 LEU A  10      -2.726   3.391  -5.403  1.00  0.00           H  
ATOM    173 3HD2 LEU A  10      -1.733   4.541  -6.295  1.00  0.00           H  
ATOM    174  N   VAL A  11      -2.916   8.897  -5.137  1.00  0.00           N  
ATOM    175  CA  VAL A  11      -2.072  10.070  -4.896  1.00  0.00           C  
ATOM    176  C   VAL A  11      -2.766  11.043  -3.965  1.00  0.00           C  
ATOM    177  O   VAL A  11      -2.142  11.588  -3.056  1.00  0.00           O  
ATOM    178  CB  VAL A  11      -1.746  10.852  -6.180  1.00  0.00           C  
ATOM    179  CG1 VAL A  11      -1.079  12.168  -5.805  1.00  0.00           C  
ATOM    180  CG2 VAL A  11      -0.828  10.070  -7.050  1.00  0.00           C  
ATOM    181  H   VAL A  11      -3.165   8.620  -6.086  1.00  0.00           H  
ATOM    182  HA  VAL A  11      -1.142   9.739  -4.439  1.00  0.00           H  
ATOM    183  HB  VAL A  11      -2.671  11.071  -6.711  1.00  0.00           H  
ATOM    184 1HG1 VAL A  11      -0.869  12.731  -6.702  1.00  0.00           H  
ATOM    185 2HG1 VAL A  11      -1.748  12.741  -5.171  1.00  0.00           H  
ATOM    186 3HG1 VAL A  11      -0.151  11.965  -5.272  1.00  0.00           H  
ATOM    187 1HG2 VAL A  11      -0.610  10.635  -7.941  1.00  0.00           H  
ATOM    188 2HG2 VAL A  11       0.096   9.873  -6.505  1.00  0.00           H  
ATOM    189 3HG2 VAL A  11      -1.304   9.141  -7.321  1.00  0.00           H  
ATOM    190  N   ALA A  12      -4.058  11.289  -4.186  1.00  0.00           N  
ATOM    191  CA  ALA A  12      -4.761  12.214  -3.311  1.00  0.00           C  
ATOM    192  C   ALA A  12      -4.721  11.730  -1.857  1.00  0.00           C  
ATOM    193  O   ALA A  12      -4.511  12.531  -0.934  1.00  0.00           O  
ATOM    194  CB  ALA A  12      -6.195  12.376  -3.774  1.00  0.00           C  
ATOM    195  H   ALA A  12      -4.539  10.834  -4.966  1.00  0.00           H  
ATOM    196  HA  ALA A  12      -4.257  13.177  -3.362  1.00  0.00           H  
ATOM    197 1HB  ALA A  12      -6.708  13.088  -3.131  1.00  0.00           H  
ATOM    198 2HB  ALA A  12      -6.203  12.737  -4.801  1.00  0.00           H  
ATOM    199 3HB  ALA A  12      -6.701  11.416  -3.726  1.00  0.00           H  
ATOM    200  N   LEU A  13      -4.857  10.412  -1.650  1.00  0.00           N  
ATOM    201  CA  LEU A  13      -4.805   9.866  -0.301  1.00  0.00           C  
ATOM    202  C   LEU A  13      -3.417  10.065   0.281  1.00  0.00           C  
ATOM    203  O   LEU A  13      -3.285  10.465   1.435  1.00  0.00           O  
ATOM    204  CB  LEU A  13      -5.146   8.370  -0.257  1.00  0.00           C  
ATOM    205  CG  LEU A  13      -5.146   7.760   1.172  1.00  0.00           C  
ATOM    206  CD1 LEU A  13      -6.197   8.484   2.003  1.00  0.00           C  
ATOM    207  CD2 LEU A  13      -5.432   6.274   1.111  1.00  0.00           C  
ATOM    208  H   LEU A  13      -5.038   9.792  -2.443  1.00  0.00           H  
ATOM    209  HA  LEU A  13      -5.520  10.405   0.317  1.00  0.00           H  
ATOM    210 1HB  LEU A  13      -6.128   8.218  -0.702  1.00  0.00           H  
ATOM    211 2HB  LEU A  13      -4.414   7.824  -0.855  1.00  0.00           H  
ATOM    212  HG  LEU A  13      -4.170   7.917   1.632  1.00  0.00           H  
ATOM    213 1HD1 LEU A  13      -6.221   8.092   3.003  1.00  0.00           H  
ATOM    214 2HD1 LEU A  13      -5.962   9.549   2.040  1.00  0.00           H  
ATOM    215 3HD1 LEU A  13      -7.174   8.342   1.544  1.00  0.00           H  
ATOM    216 1HD2 LEU A  13      -5.422   5.852   2.120  1.00  0.00           H  
ATOM    217 2HD2 LEU A  13      -6.403   6.113   0.660  1.00  0.00           H  
ATOM    218 3HD2 LEU A  13      -4.671   5.797   0.507  1.00  0.00           H  
ATOM    219  N   GLU A  14      -2.386   9.785  -0.518  1.00  0.00           N  
ATOM    220  CA  GLU A  14      -1.000   9.909  -0.078  1.00  0.00           C  
ATOM    221  C   GLU A  14      -0.662  11.361   0.285  1.00  0.00           C  
ATOM    222  O   GLU A  14       0.031  11.619   1.271  1.00  0.00           O  
ATOM    223  CB  GLU A  14      -0.057   9.413  -1.181  1.00  0.00           C  
ATOM    224  CG  GLU A  14      -0.057   7.903  -1.460  1.00  0.00           C  
ATOM    225  CD  GLU A  14       0.727   7.573  -2.704  1.00  0.00           C  
ATOM    226  OE1 GLU A  14       0.634   8.314  -3.640  1.00  0.00           O  
ATOM    227  OE2 GLU A  14       1.449   6.617  -2.705  1.00  0.00           O  
ATOM    228  H   GLU A  14      -2.579   9.455  -1.462  1.00  0.00           H  
ATOM    229  HA  GLU A  14      -0.863   9.292   0.807  1.00  0.00           H  
ATOM    230 1HB  GLU A  14      -0.273   9.932  -2.111  1.00  0.00           H  
ATOM    231 2HB  GLU A  14       0.963   9.651  -0.888  1.00  0.00           H  
ATOM    232 1HG  GLU A  14       0.395   7.389  -0.609  1.00  0.00           H  
ATOM    233 2HG  GLU A  14      -1.080   7.548  -1.563  1.00  0.00           H  
ATOM    234  N   LEU A  15      -1.180  12.327  -0.476  1.00  0.00           N  
ATOM    235  CA  LEU A  15      -0.924  13.723  -0.144  1.00  0.00           C  
ATOM    236  C   LEU A  15      -1.578  14.070   1.197  1.00  0.00           C  
ATOM    237  O   LEU A  15      -0.966  14.733   2.047  1.00  0.00           O  
ATOM    238  CB  LEU A  15      -1.452  14.631  -1.258  1.00  0.00           C  
ATOM    239  CG  LEU A  15      -0.678  14.545  -2.579  1.00  0.00           C  
ATOM    240  CD1 LEU A  15      -1.408  15.320  -3.659  1.00  0.00           C  
ATOM    241  CD2 LEU A  15       0.729  15.091  -2.369  1.00  0.00           C  
ATOM    242  H   LEU A  15      -1.728  12.082  -1.302  1.00  0.00           H  
ATOM    243  HA  LEU A  15       0.151  13.865  -0.053  1.00  0.00           H  
ATOM    244 1HB  LEU A  15      -2.488  14.352  -1.464  1.00  0.00           H  
ATOM    245 2HB  LEU A  15      -1.431  15.662  -0.915  1.00  0.00           H  
ATOM    246  HG  LEU A  15      -0.624  13.515  -2.890  1.00  0.00           H  
ATOM    247 1HD1 LEU A  15      -0.857  15.241  -4.596  1.00  0.00           H  
ATOM    248 2HD1 LEU A  15      -2.406  14.902  -3.788  1.00  0.00           H  
ATOM    249 3HD1 LEU A  15      -1.485  16.365  -3.368  1.00  0.00           H  
ATOM    250 1HD2 LEU A  15       1.291  15.021  -3.301  1.00  0.00           H  
ATOM    251 2HD2 LEU A  15       0.670  16.134  -2.058  1.00  0.00           H  
ATOM    252 3HD2 LEU A  15       1.233  14.511  -1.595  1.00  0.00           H  
ATOM    253  N   ASP A  16      -2.801  13.559   1.416  1.00  0.00           N  
ATOM    254  CA  ASP A  16      -3.505  13.788   2.674  1.00  0.00           C  
ATOM    255  C   ASP A  16      -2.749  13.084   3.794  1.00  0.00           C  
ATOM    256  O   ASP A  16      -2.620  13.602   4.907  1.00  0.00           O  
ATOM    257  CB  ASP A  16      -4.942  13.263   2.586  1.00  0.00           C  
ATOM    258  CG  ASP A  16      -5.829  13.719   3.730  1.00  0.00           C  
ATOM    259  OD1 ASP A  16      -6.060  14.900   3.840  1.00  0.00           O  
ATOM    260  OD2 ASP A  16      -6.282  12.889   4.490  1.00  0.00           O  
ATOM    261  H   ASP A  16      -3.269  13.028   0.677  1.00  0.00           H  
ATOM    262  HA  ASP A  16      -3.524  14.858   2.881  1.00  0.00           H  
ATOM    263 1HB  ASP A  16      -5.383  13.578   1.638  1.00  0.00           H  
ATOM    264 2HB  ASP A  16      -4.919  12.171   2.578  1.00  0.00           H  
ATOM    265  N   GLY A  17      -2.205  11.914   3.468  1.00  0.00           N  
ATOM    266  CA  GLY A  17      -1.430  11.105   4.376  1.00  0.00           C  
ATOM    267  C   GLY A  17      -0.264  11.899   4.890  1.00  0.00           C  
ATOM    268  O   GLY A  17      -0.103  12.029   6.102  1.00  0.00           O  
ATOM    269  H   GLY A  17      -2.370  11.545   2.539  1.00  0.00           H  
ATOM    270 1HA  GLY A  17      -2.045  10.790   5.208  1.00  0.00           H  
ATOM    271 2HA  GLY A  17      -1.076  10.212   3.856  1.00  0.00           H  
ATOM    272  N   ALA A  18       0.538  12.450   3.975  1.00  0.00           N  
ATOM    273  CA  ALA A  18       1.714  13.220   4.353  1.00  0.00           C  
ATOM    274  C   ALA A  18       1.322  14.385   5.255  1.00  0.00           C  
ATOM    275  O   ALA A  18       1.981  14.644   6.265  1.00  0.00           O  
ATOM    276  CB  ALA A  18       2.423  13.720   3.107  1.00  0.00           C  
ATOM    277  H   ALA A  18       0.331  12.293   2.988  1.00  0.00           H  
ATOM    278  HA  ALA A  18       2.393  12.576   4.900  1.00  0.00           H  
ATOM    279 1HB  ALA A  18       3.314  14.278   3.386  1.00  0.00           H  
ATOM    280 2HB  ALA A  18       2.705  12.868   2.489  1.00  0.00           H  
ATOM    281 3HB  ALA A  18       1.747  14.365   2.543  1.00  0.00           H  
ATOM    282  N   LYS A  19       0.205  15.049   4.966  1.00  0.00           N  
ATOM    283  CA  LYS A  19      -0.204  16.127   5.856  1.00  0.00           C  
ATOM    284  C   LYS A  19      -0.439  15.565   7.260  1.00  0.00           C  
ATOM    285  O   LYS A  19       0.097  16.076   8.249  1.00  0.00           O  
ATOM    286  CB  LYS A  19      -1.471  16.817   5.339  1.00  0.00           C  
ATOM    287  CG  LYS A  19      -1.965  17.996   6.198  1.00  0.00           C  
ATOM    288  CD  LYS A  19      -3.219  18.637   5.590  1.00  0.00           C  
ATOM    289  CE  LYS A  19      -3.655  19.893   6.354  1.00  0.00           C  
ATOM    290  NZ  LYS A  19      -4.152  19.579   7.724  1.00  0.00           N  
ATOM    291  H   LYS A  19      -0.332  14.831   4.122  1.00  0.00           H  
ATOM    292  HA  LYS A  19       0.599  16.859   5.913  1.00  0.00           H  
ATOM    293 1HB  LYS A  19      -1.300  17.175   4.324  1.00  0.00           H  
ATOM    294 2HB  LYS A  19      -2.282  16.090   5.287  1.00  0.00           H  
ATOM    295 1HG  LYS A  19      -2.202  17.637   7.207  1.00  0.00           H  
ATOM    296 2HG  LYS A  19      -1.181  18.747   6.277  1.00  0.00           H  
ATOM    297 1HD  LYS A  19      -3.024  18.900   4.550  1.00  0.00           H  
ATOM    298 2HD  LYS A  19      -4.035  17.911   5.613  1.00  0.00           H  
ATOM    299 1HE  LYS A  19      -2.808  20.572   6.436  1.00  0.00           H  
ATOM    300 2HE  LYS A  19      -4.451  20.386   5.797  1.00  0.00           H  
ATOM    301 1HZ  LYS A  19      -4.425  20.420   8.200  1.00  0.00           H  
ATOM    302 2HZ  LYS A  19      -4.940  18.958   7.679  1.00  0.00           H  
ATOM    303 3HZ  LYS A  19      -3.411  19.127   8.278  1.00  0.00           H  
ATOM    304  N   ARG A  20      -1.212  14.483   7.339  1.00  0.00           N  
ATOM    305  CA  ARG A  20      -1.553  13.864   8.613  1.00  0.00           C  
ATOM    306  C   ARG A  20      -0.325  13.300   9.365  1.00  0.00           C  
ATOM    307  O   ARG A  20      -0.279  13.367  10.597  1.00  0.00           O  
ATOM    308  CB  ARG A  20      -2.629  12.815   8.378  1.00  0.00           C  
ATOM    309  CG  ARG A  20      -3.992  13.414   7.996  1.00  0.00           C  
ATOM    310  CD  ARG A  20      -5.022  12.381   7.727  1.00  0.00           C  
ATOM    311  NE  ARG A  20      -6.279  12.980   7.259  1.00  0.00           N  
ATOM    312  CZ  ARG A  20      -7.264  13.485   8.038  1.00  0.00           C  
ATOM    313  NH1 ARG A  20      -7.174  13.469   9.352  1.00  0.00           N  
ATOM    314  NH2 ARG A  20      -8.343  14.008   7.473  1.00  0.00           N  
ATOM    315  H   ARG A  20      -1.601  14.088   6.480  1.00  0.00           H  
ATOM    316  HA  ARG A  20      -2.001  14.635   9.242  1.00  0.00           H  
ATOM    317 1HB  ARG A  20      -2.323  12.131   7.587  1.00  0.00           H  
ATOM    318 2HB  ARG A  20      -2.792  12.245   9.290  1.00  0.00           H  
ATOM    319 1HG  ARG A  20      -4.348  14.038   8.816  1.00  0.00           H  
ATOM    320 2HG  ARG A  20      -3.882  14.024   7.098  1.00  0.00           H  
ATOM    321 1HD  ARG A  20      -4.656  11.723   6.940  1.00  0.00           H  
ATOM    322 2HD  ARG A  20      -5.224  11.801   8.620  1.00  0.00           H  
ATOM    323  HE  ARG A  20      -6.412  13.030   6.238  1.00  0.00           H  
ATOM    324 1HH1 ARG A  20      -6.357  13.061   9.821  1.00  0.00           H  
ATOM    325 2HH1 ARG A  20      -7.916  13.846   9.916  1.00  0.00           H  
ATOM    326 1HH2 ARG A  20      -8.435  14.029   6.459  1.00  0.00           H  
ATOM    327 2HH2 ARG A  20      -9.076  14.385   8.046  1.00  0.00           H  
ATOM    328  N   TYR A  21       0.696  12.788   8.651  1.00  0.00           N  
ATOM    329  CA  TYR A  21       1.894  12.291   9.349  1.00  0.00           C  
ATOM    330  C   TYR A  21       2.621  13.458   9.971  1.00  0.00           C  
ATOM    331  O   TYR A  21       3.122  13.358  11.091  1.00  0.00           O  
ATOM    332  CB  TYR A  21       2.881  11.558   8.427  1.00  0.00           C  
ATOM    333  CG  TYR A  21       2.479  10.211   8.020  1.00  0.00           C  
ATOM    334  CD1 TYR A  21       1.991  10.044   6.783  1.00  0.00           C  
ATOM    335  CD2 TYR A  21       2.605   9.134   8.870  1.00  0.00           C  
ATOM    336  CE1 TYR A  21       1.572   8.849   6.355  1.00  0.00           C  
ATOM    337  CE2 TYR A  21       2.184   7.902   8.433  1.00  0.00           C  
ATOM    338  CZ  TYR A  21       1.658   7.787   7.169  1.00  0.00           C  
ATOM    339  OH  TYR A  21       1.240   6.619   6.694  1.00  0.00           O  
ATOM    340  H   TYR A  21       0.614  12.725   7.638  1.00  0.00           H  
ATOM    341  HA  TYR A  21       1.591  11.619  10.144  1.00  0.00           H  
ATOM    342 1HB  TYR A  21       3.018  12.140   7.524  1.00  0.00           H  
ATOM    343 2HB  TYR A  21       3.841  11.480   8.927  1.00  0.00           H  
ATOM    344  HD1 TYR A  21       1.931  10.879   6.139  1.00  0.00           H  
ATOM    345  HD2 TYR A  21       3.022   9.259   9.871  1.00  0.00           H  
ATOM    346  HE1 TYR A  21       1.167   8.730   5.356  1.00  0.00           H  
ATOM    347  HE2 TYR A  21       2.257   7.028   9.065  1.00  0.00           H  
ATOM    348  HH  TYR A  21       1.570   5.888   7.250  1.00  0.00           H  
ATOM    349  N   ARG A  22       2.649  14.585   9.264  1.00  0.00           N  
ATOM    350  CA  ARG A  22       3.315  15.767   9.772  1.00  0.00           C  
ATOM    351  C   ARG A  22       2.623  16.225  11.045  1.00  0.00           C  
ATOM    352  O   ARG A  22       3.279  16.502  12.054  1.00  0.00           O  
ATOM    353  CB  ARG A  22       3.304  16.855   8.711  1.00  0.00           C  
ATOM    354  CG  ARG A  22       4.143  18.073   8.979  1.00  0.00           C  
ATOM    355  CD  ARG A  22       4.055  19.013   7.822  1.00  0.00           C  
ATOM    356  NE  ARG A  22       4.557  18.405   6.573  1.00  0.00           N  
ATOM    357  CZ  ARG A  22       5.854  18.349   6.196  1.00  0.00           C  
ATOM    358  NH1 ARG A  22       6.787  18.876   6.961  1.00  0.00           N  
ATOM    359  NH2 ARG A  22       6.190  17.762   5.052  1.00  0.00           N  
ATOM    360  H   ARG A  22       2.223  14.618   8.333  1.00  0.00           H  
ATOM    361  HA  ARG A  22       4.340  15.521  10.020  1.00  0.00           H  
ATOM    362 1HB  ARG A  22       3.612  16.440   7.764  1.00  0.00           H  
ATOM    363 2HB  ARG A  22       2.286  17.207   8.581  1.00  0.00           H  
ATOM    364 1HG  ARG A  22       3.775  18.580   9.873  1.00  0.00           H  
ATOM    365 2HG  ARG A  22       5.184  17.783   9.123  1.00  0.00           H  
ATOM    366 1HD  ARG A  22       3.013  19.294   7.667  1.00  0.00           H  
ATOM    367 2HD  ARG A  22       4.645  19.905   8.029  1.00  0.00           H  
ATOM    368  HE  ARG A  22       3.874  17.981   5.957  1.00  0.00           H  
ATOM    369 1HH1 ARG A  22       6.534  19.324   7.831  1.00  0.00           H  
ATOM    370 2HH1 ARG A  22       7.756  18.835   6.678  1.00  0.00           H  
ATOM    371 1HH2 ARG A  22       5.480  17.353   4.453  1.00  0.00           H  
ATOM    372 2HH2 ARG A  22       7.157  17.722   4.763  1.00  0.00           H  
ATOM    373  N   GLU A  23       1.287  16.247  11.030  1.00  0.00           N  
ATOM    374  CA  GLU A  23       0.569  16.663  12.225  1.00  0.00           C  
ATOM    375  C   GLU A  23       0.827  15.684  13.371  1.00  0.00           C  
ATOM    376  O   GLU A  23       1.086  16.106  14.499  1.00  0.00           O  
ATOM    377  CB  GLU A  23      -0.936  16.756  11.941  1.00  0.00           C  
ATOM    378  CG  GLU A  23      -1.331  17.897  10.994  1.00  0.00           C  
ATOM    379  CD  GLU A  23      -2.811  17.934  10.657  1.00  0.00           C  
ATOM    380  OE1 GLU A  23      -3.543  17.091  11.116  1.00  0.00           O  
ATOM    381  OE2 GLU A  23      -3.204  18.811   9.901  1.00  0.00           O  
ATOM    382  H   GLU A  23       0.785  16.009  10.171  1.00  0.00           H  
ATOM    383  HA  GLU A  23       0.934  17.646  12.524  1.00  0.00           H  
ATOM    384 1HB  GLU A  23      -1.274  15.820  11.492  1.00  0.00           H  
ATOM    385 2HB  GLU A  23      -1.477  16.885  12.878  1.00  0.00           H  
ATOM    386 1HG  GLU A  23      -1.051  18.844  11.453  1.00  0.00           H  
ATOM    387 2HG  GLU A  23      -0.759  17.792  10.072  1.00  0.00           H  
ATOM    388  N   ALA A  24       0.822  14.377  13.067  1.00  0.00           N  
ATOM    389  CA  ALA A  24       1.073  13.353  14.077  1.00  0.00           C  
ATOM    390  C   ALA A  24       2.459  13.493  14.667  1.00  0.00           C  
ATOM    391  O   ALA A  24       2.651  13.285  15.863  1.00  0.00           O  
ATOM    392  CB  ALA A  24       0.915  11.974  13.487  1.00  0.00           C  
ATOM    393  H   ALA A  24       0.598  14.084  12.117  1.00  0.00           H  
ATOM    394  HA  ALA A  24       0.345  13.484  14.879  1.00  0.00           H  
ATOM    395 1HB  ALA A  24       1.082  11.226  14.254  1.00  0.00           H  
ATOM    396 2HB  ALA A  24      -0.093  11.886  13.097  1.00  0.00           H  
ATOM    397 3HB  ALA A  24       1.637  11.841  12.686  1.00  0.00           H  
ATOM    398  N   LEU A  25       3.430  13.858  13.836  1.00  0.00           N  
ATOM    399  CA  LEU A  25       4.794  14.028  14.292  1.00  0.00           C  
ATOM    400  C   LEU A  25       4.848  15.182  15.281  1.00  0.00           C  
ATOM    401  O   LEU A  25       5.480  15.074  16.337  1.00  0.00           O  
ATOM    402  CB  LEU A  25       5.727  14.266  13.109  1.00  0.00           C  
ATOM    403  CG  LEU A  25       7.193  14.429  13.444  1.00  0.00           C  
ATOM    404  CD1 LEU A  25       7.703  13.154  14.148  1.00  0.00           C  
ATOM    405  CD2 LEU A  25       7.949  14.694  12.148  1.00  0.00           C  
ATOM    406  H   LEU A  25       3.223  13.989  12.847  1.00  0.00           H  
ATOM    407  HA  LEU A  25       5.107  13.118  14.799  1.00  0.00           H  
ATOM    408 1HB  LEU A  25       5.627  13.430  12.414  1.00  0.00           H  
ATOM    409 2HB  LEU A  25       5.405  15.172  12.597  1.00  0.00           H  
ATOM    410  HG  LEU A  25       7.326  15.268  14.125  1.00  0.00           H  
ATOM    411 1HD1 LEU A  25       8.761  13.266  14.389  1.00  0.00           H  
ATOM    412 2HD1 LEU A  25       7.138  12.987  15.065  1.00  0.00           H  
ATOM    413 3HD1 LEU A  25       7.579  12.303  13.487  1.00  0.00           H  
ATOM    414 1HD2 LEU A  25       9.015  14.813  12.358  1.00  0.00           H  
ATOM    415 2HD2 LEU A  25       7.803  13.859  11.478  1.00  0.00           H  
ATOM    416 3HD2 LEU A  25       7.563  15.601  11.683  1.00  0.00           H  
ATOM    417  N   GLU A  26       4.175  16.292  14.961  1.00  0.00           N  
ATOM    418  CA  GLU A  26       4.189  17.418  15.882  1.00  0.00           C  
ATOM    419  C   GLU A  26       3.503  17.030  17.198  1.00  0.00           C  
ATOM    420  O   GLU A  26       3.986  17.389  18.280  1.00  0.00           O  
ATOM    421  CB  GLU A  26       3.506  18.640  15.256  1.00  0.00           C  
ATOM    422  CG  GLU A  26       4.275  19.300  14.079  1.00  0.00           C  
ATOM    423  CD  GLU A  26       5.595  19.939  14.480  1.00  0.00           C  
ATOM    424  OE1 GLU A  26       5.600  20.726  15.395  1.00  0.00           O  
ATOM    425  OE2 GLU A  26       6.606  19.632  13.869  1.00  0.00           O  
ATOM    426  H   GLU A  26       3.674  16.349  14.069  1.00  0.00           H  
ATOM    427  HA  GLU A  26       5.220  17.673  16.102  1.00  0.00           H  
ATOM    428 1HB  GLU A  26       2.524  18.345  14.879  1.00  0.00           H  
ATOM    429 2HB  GLU A  26       3.346  19.398  16.020  1.00  0.00           H  
ATOM    430 1HG  GLU A  26       4.474  18.531  13.329  1.00  0.00           H  
ATOM    431 2HG  GLU A  26       3.635  20.051  13.620  1.00  0.00           H  
ATOM    432  N   GLU A  27       2.417  16.245  17.116  1.00  0.00           N  
ATOM    433  CA  GLU A  27       1.751  15.792  18.331  1.00  0.00           C  
ATOM    434  C   GLU A  27       2.678  14.878  19.123  1.00  0.00           C  
ATOM    435  O   GLU A  27       2.755  14.977  20.346  1.00  0.00           O  
ATOM    436  CB  GLU A  27       0.445  15.050  18.015  1.00  0.00           C  
ATOM    437  CG  GLU A  27      -0.687  15.924  17.479  1.00  0.00           C  
ATOM    438  CD  GLU A  27      -1.926  15.131  17.095  1.00  0.00           C  
ATOM    439  OE1 GLU A  27      -1.862  13.922  17.076  1.00  0.00           O  
ATOM    440  OE2 GLU A  27      -2.937  15.741  16.829  1.00  0.00           O  
ATOM    441  H   GLU A  27       2.044  15.993  16.199  1.00  0.00           H  
ATOM    442  HA  GLU A  27       1.516  16.660  18.943  1.00  0.00           H  
ATOM    443 1HB  GLU A  27       0.640  14.270  17.284  1.00  0.00           H  
ATOM    444 2HB  GLU A  27       0.079  14.567  18.916  1.00  0.00           H  
ATOM    445 1HG  GLU A  27      -0.957  16.653  18.241  1.00  0.00           H  
ATOM    446 2HG  GLU A  27      -0.326  16.469  16.610  1.00  0.00           H  
ATOM    447  N   ALA A  28       3.414  14.016  18.423  1.00  0.00           N  
ATOM    448  CA  ALA A  28       4.329  13.095  19.067  1.00  0.00           C  
ATOM    449  C   ALA A  28       5.385  13.866  19.841  1.00  0.00           C  
ATOM    450  O   ALA A  28       5.744  13.503  20.965  1.00  0.00           O  
ATOM    451  CB  ALA A  28       4.956  12.194  18.019  1.00  0.00           C  
ATOM    452  H   ALA A  28       3.300  13.968  17.414  1.00  0.00           H  
ATOM    453  HA  ALA A  28       3.770  12.488  19.768  1.00  0.00           H  
ATOM    454 1HB  ALA A  28       5.612  11.484  18.471  1.00  0.00           H  
ATOM    455 2HB  ALA A  28       4.161  11.666  17.501  1.00  0.00           H  
ATOM    456 3HB  ALA A  28       5.509  12.792  17.311  1.00  0.00           H  
ATOM    457  N   LYS A  29       5.866  14.971  19.277  1.00  0.00           N  
ATOM    458  CA  LYS A  29       6.844  15.759  20.007  1.00  0.00           C  
ATOM    459  C   LYS A  29       6.198  16.393  21.236  1.00  0.00           C  
ATOM    460  O   LYS A  29       6.747  16.328  22.339  1.00  0.00           O  
ATOM    461  CB  LYS A  29       7.462  16.822  19.095  1.00  0.00           C  
ATOM    462  CG  LYS A  29       8.413  16.253  18.039  1.00  0.00           C  
ATOM    463  CD  LYS A  29       9.131  17.343  17.259  1.00  0.00           C  
ATOM    464  CE  LYS A  29       8.193  18.009  16.277  1.00  0.00           C  
ATOM    465  NZ  LYS A  29       8.885  18.998  15.399  1.00  0.00           N  
ATOM    466  H   LYS A  29       5.569  15.238  18.335  1.00  0.00           H  
ATOM    467  HA  LYS A  29       7.636  15.100  20.354  1.00  0.00           H  
ATOM    468 1HB  LYS A  29       6.663  17.354  18.571  1.00  0.00           H  
ATOM    469 2HB  LYS A  29       8.006  17.549  19.694  1.00  0.00           H  
ATOM    470 1HG  LYS A  29       9.163  15.655  18.543  1.00  0.00           H  
ATOM    471 2HG  LYS A  29       7.855  15.615  17.349  1.00  0.00           H  
ATOM    472 1HD  LYS A  29       9.519  18.095  17.947  1.00  0.00           H  
ATOM    473 2HD  LYS A  29       9.964  16.909  16.709  1.00  0.00           H  
ATOM    474 1HE  LYS A  29       7.735  17.243  15.651  1.00  0.00           H  
ATOM    475 2HE  LYS A  29       7.407  18.525  16.830  1.00  0.00           H  
ATOM    476 1HZ  LYS A  29       8.164  19.388  14.771  1.00  0.00           H  
ATOM    477 2HZ  LYS A  29       9.290  19.733  15.951  1.00  0.00           H  
ATOM    478 3HZ  LYS A  29       9.598  18.547  14.856  1.00  0.00           H  
ATOM    479  N   ALA A  30       4.986  16.929  21.066  1.00  0.00           N  
ATOM    480  CA  ALA A  30       4.255  17.580  22.152  1.00  0.00           C  
ATOM    481  C   ALA A  30       3.986  16.626  23.315  1.00  0.00           C  
ATOM    482  O   ALA A  30       4.011  17.026  24.481  1.00  0.00           O  
ATOM    483  CB  ALA A  30       2.938  18.127  21.631  1.00  0.00           C  
ATOM    484  H   ALA A  30       4.572  16.930  20.133  1.00  0.00           H  
ATOM    485  HA  ALA A  30       4.866  18.402  22.521  1.00  0.00           H  
ATOM    486 1HB  ALA A  30       2.413  18.638  22.435  1.00  0.00           H  
ATOM    487 2HB  ALA A  30       3.133  18.824  20.817  1.00  0.00           H  
ATOM    488 3HB  ALA A  30       2.328  17.308  21.266  1.00  0.00           H  
ATOM    489  N   MET A  31       3.747  15.357  22.990  1.00  0.00           N  
ATOM    490  CA  MET A  31       3.447  14.326  23.972  1.00  0.00           C  
ATOM    491  C   MET A  31       4.683  13.674  24.590  1.00  0.00           C  
ATOM    492  O   MET A  31       4.550  12.779  25.427  1.00  0.00           O  
ATOM    493  CB  MET A  31       2.591  13.238  23.332  1.00  0.00           C  
ATOM    494  CG  MET A  31       1.186  13.666  22.936  1.00  0.00           C  
ATOM    495  SD  MET A  31       0.192  12.282  22.357  1.00  0.00           S  
ATOM    496  CE  MET A  31       1.016  11.913  20.810  1.00  0.00           C  
ATOM    497  H   MET A  31       3.720  15.109  22.002  1.00  0.00           H  
ATOM    498  HA  MET A  31       2.882  14.787  24.780  1.00  0.00           H  
ATOM    499 1HB  MET A  31       3.092  12.890  22.425  1.00  0.00           H  
ATOM    500 2HB  MET A  31       2.512  12.390  24.009  1.00  0.00           H  
ATOM    501 1HG  MET A  31       0.691  14.110  23.797  1.00  0.00           H  
ATOM    502 2HG  MET A  31       1.228  14.413  22.153  1.00  0.00           H  
ATOM    503 1HE  MET A  31       0.518  11.078  20.320  1.00  0.00           H  
ATOM    504 2HE  MET A  31       0.982  12.781  20.165  1.00  0.00           H  
ATOM    505 3HE  MET A  31       2.049  11.650  21.013  1.00  0.00           H  
ATOM    506  N   GLY A  32       5.886  14.084  24.182  1.00  0.00           N  
ATOM    507  CA  GLY A  32       7.092  13.472  24.725  1.00  0.00           C  
ATOM    508  C   GLY A  32       7.386  12.081  24.150  1.00  0.00           C  
ATOM    509  O   GLY A  32       8.005  11.250  24.818  1.00  0.00           O  
ATOM    510  H   GLY A  32       5.984  14.838  23.501  1.00  0.00           H  
ATOM    511 1HA  GLY A  32       7.937  14.129  24.520  1.00  0.00           H  
ATOM    512 2HA  GLY A  32       7.002  13.406  25.807  1.00  0.00           H  
ATOM    513  N   ALA A  33       6.923  11.812  22.928  1.00  0.00           N  
ATOM    514  CA  ALA A  33       7.118  10.512  22.285  1.00  0.00           C  
ATOM    515  C   ALA A  33       8.595  10.201  22.110  1.00  0.00           C  
ATOM    516  O   ALA A  33       9.429  11.103  21.949  1.00  0.00           O  
ATOM    517  CB  ALA A  33       6.432  10.475  20.945  1.00  0.00           C  
ATOM    518  H   ALA A  33       6.423  12.528  22.404  1.00  0.00           H  
ATOM    519  HA  ALA A  33       6.684   9.743  22.927  1.00  0.00           H  
ATOM    520 1HB  ALA A  33       6.570   9.497  20.494  1.00  0.00           H  
ATOM    521 2HB  ALA A  33       5.369  10.673  21.073  1.00  0.00           H  
ATOM    522 3HB  ALA A  33       6.874  11.231  20.326  1.00  0.00           H  
ATOM    523  N   SER A  34       8.916   8.913  22.137  1.00  0.00           N  
ATOM    524  CA  SER A  34      10.283   8.448  21.998  1.00  0.00           C  
ATOM    525  C   SER A  34      10.846   8.689  20.622  1.00  0.00           C  
ATOM    526  O   SER A  34      10.105   8.915  19.663  1.00  0.00           O  
ATOM    527  CB  SER A  34      10.342   6.967  22.289  1.00  0.00           C  
ATOM    528  OG  SER A  34       9.620   6.239  21.321  1.00  0.00           O  
ATOM    529  H   SER A  34       8.176   8.209  22.236  1.00  0.00           H  
ATOM    530  HA  SER A  34      10.899   8.983  22.722  1.00  0.00           H  
ATOM    531 1HB  SER A  34      11.379   6.639  22.295  1.00  0.00           H  
ATOM    532 2HB  SER A  34       9.927   6.772  23.275  1.00  0.00           H  
ATOM    533  HG  SER A  34       8.666   6.422  21.536  1.00  0.00           H  
ATOM    534  N   GLU A  35      12.169   8.596  20.518  1.00  0.00           N  
ATOM    535  CA  GLU A  35      12.836   8.779  19.240  1.00  0.00           C  
ATOM    536  C   GLU A  35      12.365   7.750  18.231  1.00  0.00           C  
ATOM    537  O   GLU A  35      12.239   8.053  17.052  1.00  0.00           O  
ATOM    538  CB  GLU A  35      14.350   8.676  19.412  1.00  0.00           C  
ATOM    539  CG  GLU A  35      14.976   9.834  20.175  1.00  0.00           C  
ATOM    540  CD  GLU A  35      16.464   9.673  20.396  1.00  0.00           C  
ATOM    541  OE1 GLU A  35      16.984   8.625  20.095  1.00  0.00           O  
ATOM    542  OE2 GLU A  35      17.076  10.604  20.866  1.00  0.00           O  
ATOM    543  H   GLU A  35      12.721   8.406  21.343  1.00  0.00           H  
ATOM    544  HA  GLU A  35      12.587   9.770  18.859  1.00  0.00           H  
ATOM    545 1HB  GLU A  35      14.593   7.754  19.941  1.00  0.00           H  
ATOM    546 2HB  GLU A  35      14.823   8.625  18.432  1.00  0.00           H  
ATOM    547 1HG  GLU A  35      14.806  10.750  19.611  1.00  0.00           H  
ATOM    548 2HG  GLU A  35      14.475   9.934  21.137  1.00  0.00           H  
ATOM    549  N   GLU A  36      12.107   6.528  18.690  1.00  0.00           N  
ATOM    550  CA  GLU A  36      11.650   5.472  17.800  1.00  0.00           C  
ATOM    551  C   GLU A  36      10.248   5.790  17.274  1.00  0.00           C  
ATOM    552  O   GLU A  36       9.985   5.698  16.069  1.00  0.00           O  
ATOM    553  CB  GLU A  36      11.676   4.129  18.529  1.00  0.00           C  
ATOM    554  CG  GLU A  36      11.341   2.943  17.668  1.00  0.00           C  
ATOM    555  CD  GLU A  36      11.509   1.625  18.392  1.00  0.00           C  
ATOM    556  OE1 GLU A  36      11.832   1.630  19.554  1.00  0.00           O  
ATOM    557  OE2 GLU A  36      11.328   0.607  17.758  1.00  0.00           O  
ATOM    558  H   GLU A  36      12.228   6.339  19.673  1.00  0.00           H  
ATOM    559  HA  GLU A  36      12.329   5.418  16.949  1.00  0.00           H  
ATOM    560 1HB  GLU A  36      12.664   3.968  18.958  1.00  0.00           H  
ATOM    561 2HB  GLU A  36      10.960   4.155  19.353  1.00  0.00           H  
ATOM    562 1HG  GLU A  36      10.309   3.038  17.335  1.00  0.00           H  
ATOM    563 2HG  GLU A  36      11.979   2.955  16.787  1.00  0.00           H  
ATOM    564  N   GLU A  37       9.350   6.219  18.169  1.00  0.00           N  
ATOM    565  CA  GLU A  37       7.996   6.562  17.735  1.00  0.00           C  
ATOM    566  C   GLU A  37       8.007   7.708  16.731  1.00  0.00           C  
ATOM    567  O   GLU A  37       7.316   7.672  15.701  1.00  0.00           O  
ATOM    568  CB  GLU A  37       7.162   6.967  18.957  1.00  0.00           C  
ATOM    569  CG  GLU A  37       6.734   5.824  19.874  1.00  0.00           C  
ATOM    570  CD  GLU A  37       6.162   6.326  21.191  1.00  0.00           C  
ATOM    571  OE1 GLU A  37       6.934   6.858  21.975  1.00  0.00           O  
ATOM    572  OE2 GLU A  37       4.983   6.211  21.410  1.00  0.00           O  
ATOM    573  H   GLU A  37       9.599   6.294  19.159  1.00  0.00           H  
ATOM    574  HA  GLU A  37       7.547   5.698  17.261  1.00  0.00           H  
ATOM    575 1HB  GLU A  37       7.762   7.641  19.565  1.00  0.00           H  
ATOM    576 2HB  GLU A  37       6.284   7.523  18.648  1.00  0.00           H  
ATOM    577 1HG  GLU A  37       5.968   5.239  19.363  1.00  0.00           H  
ATOM    578 2HG  GLU A  37       7.584   5.170  20.058  1.00  0.00           H  
ATOM    579  N   ARG A  38       8.830   8.712  17.017  1.00  0.00           N  
ATOM    580  CA  ARG A  38       8.920   9.869  16.161  1.00  0.00           C  
ATOM    581  C   ARG A  38       9.614   9.549  14.854  1.00  0.00           C  
ATOM    582  O   ARG A  38       9.182  10.025  13.806  1.00  0.00           O  
ATOM    583  CB  ARG A  38       9.608  10.992  16.898  1.00  0.00           C  
ATOM    584  CG  ARG A  38       8.725  11.557  17.968  1.00  0.00           C  
ATOM    585  CD  ARG A  38       9.248  12.745  18.631  1.00  0.00           C  
ATOM    586  NE  ARG A  38      10.319  12.468  19.572  1.00  0.00           N  
ATOM    587  CZ  ARG A  38      11.616  12.787  19.378  1.00  0.00           C  
ATOM    588  NH1 ARG A  38      11.998  13.389  18.263  1.00  0.00           N  
ATOM    589  NH2 ARG A  38      12.509  12.512  20.310  1.00  0.00           N  
ATOM    590  H   ARG A  38       9.379   8.685  17.879  1.00  0.00           H  
ATOM    591  HA  ARG A  38       7.907  10.199  15.934  1.00  0.00           H  
ATOM    592 1HB  ARG A  38      10.517  10.615  17.371  1.00  0.00           H  
ATOM    593 2HB  ARG A  38       9.887  11.786  16.207  1.00  0.00           H  
ATOM    594 1HG  ARG A  38       7.779  11.822  17.520  1.00  0.00           H  
ATOM    595 2HG  ARG A  38       8.568  10.791  18.726  1.00  0.00           H  
ATOM    596 1HD  ARG A  38       9.625  13.427  17.877  1.00  0.00           H  
ATOM    597 2HD  ARG A  38       8.437  13.213  19.176  1.00  0.00           H  
ATOM    598  HE  ARG A  38      10.059  11.998  20.460  1.00  0.00           H  
ATOM    599 1HH1 ARG A  38      11.321  13.601  17.544  1.00  0.00           H  
ATOM    600 2HH1 ARG A  38      12.970  13.630  18.128  1.00  0.00           H  
ATOM    601 1HH2 ARG A  38      12.223  12.062  21.173  1.00  0.00           H  
ATOM    602 2HH2 ARG A  38      13.475  12.767  20.170  1.00  0.00           H  
ATOM    603  N   ALA A  39      10.657   8.711  14.896  1.00  0.00           N  
ATOM    604  CA  ALA A  39      11.375   8.344  13.688  1.00  0.00           C  
ATOM    605  C   ALA A  39      10.443   7.665  12.723  1.00  0.00           C  
ATOM    606  O   ALA A  39      10.459   7.953  11.537  1.00  0.00           O  
ATOM    607  CB  ALA A  39      12.533   7.420  14.003  1.00  0.00           C  
ATOM    608  H   ALA A  39      10.988   8.343  15.781  1.00  0.00           H  
ATOM    609  HA  ALA A  39      11.753   9.254  13.222  1.00  0.00           H  
ATOM    610 1HB  ALA A  39      13.057   7.166  13.078  1.00  0.00           H  
ATOM    611 2HB  ALA A  39      13.219   7.914  14.688  1.00  0.00           H  
ATOM    612 3HB  ALA A  39      12.150   6.511  14.467  1.00  0.00           H  
ATOM    613  N   VAL A  40       9.564   6.806  13.218  1.00  0.00           N  
ATOM    614  CA  VAL A  40       8.643   6.177  12.296  1.00  0.00           C  
ATOM    615  C   VAL A  40       7.699   7.199  11.679  1.00  0.00           C  
ATOM    616  O   VAL A  40       7.522   7.216  10.462  1.00  0.00           O  
ATOM    617  CB  VAL A  40       7.900   5.024  12.980  1.00  0.00           C  
ATOM    618  CG1 VAL A  40       6.767   4.498  12.111  1.00  0.00           C  
ATOM    619  CG2 VAL A  40       8.895   3.906  13.204  1.00  0.00           C  
ATOM    620  H   VAL A  40       9.564   6.568  14.213  1.00  0.00           H  
ATOM    621  HA  VAL A  40       9.229   5.737  11.489  1.00  0.00           H  
ATOM    622  HB  VAL A  40       7.498   5.365  13.923  1.00  0.00           H  
ATOM    623 1HG1 VAL A  40       6.269   3.670  12.615  1.00  0.00           H  
ATOM    624 2HG1 VAL A  40       6.050   5.298  11.940  1.00  0.00           H  
ATOM    625 3HG1 VAL A  40       7.170   4.152  11.160  1.00  0.00           H  
ATOM    626 1HG2 VAL A  40       8.408   3.079  13.668  1.00  0.00           H  
ATOM    627 2HG2 VAL A  40       9.296   3.589  12.242  1.00  0.00           H  
ATOM    628 3HG2 VAL A  40       9.707   4.265  13.841  1.00  0.00           H  
ATOM    629  N   LEU A  41       7.136   8.103  12.477  1.00  0.00           N  
ATOM    630  CA  LEU A  41       6.241   9.092  11.881  1.00  0.00           C  
ATOM    631  C   LEU A  41       6.965  10.021  10.883  1.00  0.00           C  
ATOM    632  O   LEU A  41       6.419  10.341   9.822  1.00  0.00           O  
ATOM    633  CB  LEU A  41       5.600   9.930  12.987  1.00  0.00           C  
ATOM    634  CG  LEU A  41       4.622   9.188  13.878  1.00  0.00           C  
ATOM    635  CD1 LEU A  41       4.206  10.101  15.008  1.00  0.00           C  
ATOM    636  CD2 LEU A  41       3.432   8.733  13.055  1.00  0.00           C  
ATOM    637  H   LEU A  41       7.301   8.084  13.488  1.00  0.00           H  
ATOM    638  HA  LEU A  41       5.458   8.559  11.344  1.00  0.00           H  
ATOM    639 1HB  LEU A  41       6.394  10.303  13.628  1.00  0.00           H  
ATOM    640 2HB  LEU A  41       5.085  10.782  12.540  1.00  0.00           H  
ATOM    641  HG  LEU A  41       5.118   8.318  14.312  1.00  0.00           H  
ATOM    642 1HD1 LEU A  41       3.513   9.588  15.669  1.00  0.00           H  
ATOM    643 2HD1 LEU A  41       5.093  10.397  15.568  1.00  0.00           H  
ATOM    644 3HD1 LEU A  41       3.728  10.976  14.599  1.00  0.00           H  
ATOM    645 1HD2 LEU A  41       2.736   8.195  13.690  1.00  0.00           H  
ATOM    646 2HD2 LEU A  41       2.933   9.598  12.619  1.00  0.00           H  
ATOM    647 3HD2 LEU A  41       3.785   8.076  12.262  1.00  0.00           H  
ATOM    648  N   GLU A  42       8.207  10.413  11.204  1.00  0.00           N  
ATOM    649  CA  GLU A  42       8.996  11.324  10.370  1.00  0.00           C  
ATOM    650  C   GLU A  42       9.524  10.658   9.107  1.00  0.00           C  
ATOM    651  O   GLU A  42       9.440  11.218   8.010  1.00  0.00           O  
ATOM    652  CB  GLU A  42      10.173  11.896  11.170  1.00  0.00           C  
ATOM    653  CG  GLU A  42      11.022  12.937  10.422  1.00  0.00           C  
ATOM    654  CD  GLU A  42      12.106  13.563  11.300  1.00  0.00           C  
ATOM    655  OE1 GLU A  42      12.191  13.204  12.451  1.00  0.00           O  
ATOM    656  OE2 GLU A  42      12.844  14.406  10.817  1.00  0.00           O  
ATOM    657  H   GLU A  42       8.606  10.100  12.085  1.00  0.00           H  
ATOM    658  HA  GLU A  42       8.352  12.144  10.065  1.00  0.00           H  
ATOM    659 1HB  GLU A  42       9.808  12.344  12.088  1.00  0.00           H  
ATOM    660 2HB  GLU A  42      10.832  11.075  11.460  1.00  0.00           H  
ATOM    661 1HG  GLU A  42      11.494  12.443   9.574  1.00  0.00           H  
ATOM    662 2HG  GLU A  42      10.369  13.719  10.036  1.00  0.00           H  
ATOM    663  N   GLU A  43      10.087   9.461   9.233  1.00  0.00           N  
ATOM    664  CA  GLU A  43      10.602   8.795   8.053  1.00  0.00           C  
ATOM    665  C   GLU A  43       9.446   8.511   7.108  1.00  0.00           C  
ATOM    666  O   GLU A  43       9.558   8.739   5.901  1.00  0.00           O  
ATOM    667  CB  GLU A  43      11.323   7.493   8.425  1.00  0.00           C  
ATOM    668  CG  GLU A  43      12.654   7.689   9.171  1.00  0.00           C  
ATOM    669  CD  GLU A  43      13.288   6.385   9.619  1.00  0.00           C  
ATOM    670  OE1 GLU A  43      12.695   5.347   9.417  1.00  0.00           O  
ATOM    671  OE2 GLU A  43      14.363   6.434  10.175  1.00  0.00           O  
ATOM    672  H   GLU A  43      10.159   9.011  10.139  1.00  0.00           H  
ATOM    673  HA  GLU A  43      11.305   9.458   7.550  1.00  0.00           H  
ATOM    674 1HB  GLU A  43      10.669   6.892   9.062  1.00  0.00           H  
ATOM    675 2HB  GLU A  43      11.521   6.916   7.522  1.00  0.00           H  
ATOM    676 1HG  GLU A  43      13.348   8.206   8.511  1.00  0.00           H  
ATOM    677 2HG  GLU A  43      12.484   8.325  10.038  1.00  0.00           H  
ATOM    678  N   ILE A  44       8.293   8.104   7.661  1.00  0.00           N  
ATOM    679  CA  ILE A  44       7.162   7.830   6.805  1.00  0.00           C  
ATOM    680  C   ILE A  44       6.690   9.104   6.151  1.00  0.00           C  
ATOM    681  O   ILE A  44       6.438   9.091   4.959  1.00  0.00           O  
ATOM    682  CB  ILE A  44       6.009   7.153   7.513  1.00  0.00           C  
ATOM    683  CG1 ILE A  44       6.401   5.789   7.937  1.00  0.00           C  
ATOM    684  CG2 ILE A  44       4.896   7.023   6.532  1.00  0.00           C  
ATOM    685  CD1 ILE A  44       5.420   5.191   8.862  1.00  0.00           C  
ATOM    686  H   ILE A  44       8.209   7.936   8.666  1.00  0.00           H  
ATOM    687  HA  ILE A  44       7.490   7.152   6.019  1.00  0.00           H  
ATOM    688  HB  ILE A  44       5.696   7.723   8.393  1.00  0.00           H  
ATOM    689 1HG1 ILE A  44       6.480   5.163   7.060  1.00  0.00           H  
ATOM    690 2HG1 ILE A  44       7.372   5.825   8.428  1.00  0.00           H  
ATOM    691 1HG2 ILE A  44       4.076   6.504   6.997  1.00  0.00           H  
ATOM    692 2HG2 ILE A  44       4.579   8.012   6.202  1.00  0.00           H  
ATOM    693 3HG2 ILE A  44       5.233   6.445   5.670  1.00  0.00           H  
ATOM    694 1HD1 ILE A  44       5.741   4.195   9.150  1.00  0.00           H  
ATOM    695 2HD1 ILE A  44       5.350   5.823   9.741  1.00  0.00           H  
ATOM    696 3HD1 ILE A  44       4.449   5.133   8.368  1.00  0.00           H  
ATOM    697  N   LEU A  45       6.599  10.206   6.896  1.00  0.00           N  
ATOM    698  CA  LEU A  45       6.212  11.482   6.310  1.00  0.00           C  
ATOM    699  C   LEU A  45       7.039  11.839   5.096  1.00  0.00           C  
ATOM    700  O   LEU A  45       6.502  12.183   4.036  1.00  0.00           O  
ATOM    701  CB  LEU A  45       6.431  12.592   7.338  1.00  0.00           C  
ATOM    702  CG  LEU A  45       6.269  14.005   6.856  1.00  0.00           C  
ATOM    703  CD1 LEU A  45       4.891  14.216   6.382  1.00  0.00           C  
ATOM    704  CD2 LEU A  45       6.635  14.924   8.013  1.00  0.00           C  
ATOM    705  H   LEU A  45       6.785  10.169   7.898  1.00  0.00           H  
ATOM    706  HA  LEU A  45       5.162  11.428   6.024  1.00  0.00           H  
ATOM    707 1HB  LEU A  45       5.755  12.445   8.166  1.00  0.00           H  
ATOM    708 2HB  LEU A  45       7.431  12.511   7.719  1.00  0.00           H  
ATOM    709  HG  LEU A  45       6.937  14.196   6.017  1.00  0.00           H  
ATOM    710 1HD1 LEU A  45       4.769  15.236   6.034  1.00  0.00           H  
ATOM    711 2HD1 LEU A  45       4.677  13.530   5.565  1.00  0.00           H  
ATOM    712 3HD1 LEU A  45       4.222  14.031   7.187  1.00  0.00           H  
ATOM    713 1HD2 LEU A  45       6.536  15.957   7.711  1.00  0.00           H  
ATOM    714 2HD2 LEU A  45       5.982  14.718   8.839  1.00  0.00           H  
ATOM    715 3HD2 LEU A  45       7.666  14.728   8.314  1.00  0.00           H  
ATOM    716  N   ARG A  46       8.356  11.757   5.237  1.00  0.00           N  
ATOM    717  CA  ARG A  46       9.237  12.121   4.144  1.00  0.00           C  
ATOM    718  C   ARG A  46       9.012  11.216   2.934  1.00  0.00           C  
ATOM    719  O   ARG A  46       8.942  11.690   1.790  1.00  0.00           O  
ATOM    720  CB  ARG A  46      10.671  12.010   4.619  1.00  0.00           C  
ATOM    721  CG  ARG A  46      11.055  13.065   5.642  1.00  0.00           C  
ATOM    722  CD  ARG A  46      12.436  12.892   6.132  1.00  0.00           C  
ATOM    723  NE  ARG A  46      12.725  13.808   7.219  1.00  0.00           N  
ATOM    724  CZ  ARG A  46      13.130  15.079   7.085  1.00  0.00           C  
ATOM    725  NH1 ARG A  46      13.320  15.604   5.889  1.00  0.00           N  
ATOM    726  NH2 ARG A  46      13.333  15.796   8.171  1.00  0.00           N  
ATOM    727  H   ARG A  46       8.750  11.457   6.133  1.00  0.00           H  
ATOM    728  HA  ARG A  46       9.027  13.152   3.858  1.00  0.00           H  
ATOM    729 1HB  ARG A  46      10.821  11.029   5.080  1.00  0.00           H  
ATOM    730 2HB  ARG A  46      11.348  12.085   3.772  1.00  0.00           H  
ATOM    731 1HG  ARG A  46      10.973  14.052   5.190  1.00  0.00           H  
ATOM    732 2HG  ARG A  46      10.379  13.005   6.496  1.00  0.00           H  
ATOM    733 1HD  ARG A  46      12.558  11.874   6.505  1.00  0.00           H  
ATOM    734 2HD  ARG A  46      13.144  13.077   5.326  1.00  0.00           H  
ATOM    735  HE  ARG A  46      12.594  13.465   8.170  1.00  0.00           H  
ATOM    736 1HH1 ARG A  46      13.160  15.047   5.062  1.00  0.00           H  
ATOM    737 2HH1 ARG A  46      13.624  16.563   5.801  1.00  0.00           H  
ATOM    738 1HH2 ARG A  46      13.170  15.362   9.098  1.00  0.00           H  
ATOM    739 2HH2 ARG A  46      13.636  16.753   8.103  1.00  0.00           H  
ATOM    740  N   ASP A  47       8.829   9.920   3.190  1.00  0.00           N  
ATOM    741  CA  ASP A  47       8.610   8.982   2.109  1.00  0.00           C  
ATOM    742  C   ASP A  47       7.226   9.135   1.497  1.00  0.00           C  
ATOM    743  O   ASP A  47       7.082   8.994   0.289  1.00  0.00           O  
ATOM    744  CB  ASP A  47       8.821   7.541   2.581  1.00  0.00           C  
ATOM    745  CG  ASP A  47      10.302   7.205   2.863  1.00  0.00           C  
ATOM    746  OD1 ASP A  47      11.153   7.984   2.489  1.00  0.00           O  
ATOM    747  OD2 ASP A  47      10.564   6.159   3.422  1.00  0.00           O  
ATOM    748  H   ASP A  47       8.883   9.572   4.150  1.00  0.00           H  
ATOM    749  HA  ASP A  47       9.343   9.185   1.331  1.00  0.00           H  
ATOM    750 1HB  ASP A  47       8.245   7.382   3.497  1.00  0.00           H  
ATOM    751 2HB  ASP A  47       8.441   6.853   1.833  1.00  0.00           H  
ATOM    752  N   GLU A  48       6.220   9.440   2.318  1.00  0.00           N  
ATOM    753  CA  GLU A  48       4.835   9.525   1.877  1.00  0.00           C  
ATOM    754  C   GLU A  48       4.678  10.680   0.914  1.00  0.00           C  
ATOM    755  O   GLU A  48       4.060  10.536  -0.146  1.00  0.00           O  
ATOM    756  CB  GLU A  48       3.919   9.727   3.086  1.00  0.00           C  
ATOM    757  CG  GLU A  48       2.437   9.665   2.816  1.00  0.00           C  
ATOM    758  CD  GLU A  48       1.956   8.287   2.437  1.00  0.00           C  
ATOM    759  OE1 GLU A  48       2.715   7.363   2.527  1.00  0.00           O  
ATOM    760  OE2 GLU A  48       0.804   8.158   2.114  1.00  0.00           O  
ATOM    761  H   GLU A  48       6.418   9.571   3.299  1.00  0.00           H  
ATOM    762  HA  GLU A  48       4.564   8.603   1.368  1.00  0.00           H  
ATOM    763 1HB  GLU A  48       4.137   8.965   3.831  1.00  0.00           H  
ATOM    764 2HB  GLU A  48       4.134  10.694   3.547  1.00  0.00           H  
ATOM    765 1HG  GLU A  48       1.906  10.008   3.681  1.00  0.00           H  
ATOM    766 2HG  GLU A  48       2.212  10.350   2.001  1.00  0.00           H  
ATOM    767  N   GLU A  49       5.312  11.809   1.230  1.00  0.00           N  
ATOM    768  CA  GLU A  49       5.270  12.921   0.304  1.00  0.00           C  
ATOM    769  C   GLU A  49       5.978  12.495  -0.982  1.00  0.00           C  
ATOM    770  O   GLU A  49       5.463  12.701  -2.086  1.00  0.00           O  
ATOM    771  CB  GLU A  49       5.912  14.174   0.902  1.00  0.00           C  
ATOM    772  CG  GLU A  49       5.864  15.379  -0.033  1.00  0.00           C  
ATOM    773  CD  GLU A  49       6.415  16.674   0.556  1.00  0.00           C  
ATOM    774  OE1 GLU A  49       6.741  16.725   1.724  1.00  0.00           O  
ATOM    775  OE2 GLU A  49       6.525  17.617  -0.203  1.00  0.00           O  
ATOM    776  H   GLU A  49       5.806  11.891   2.123  1.00  0.00           H  
ATOM    777  HA  GLU A  49       4.230  13.143   0.067  1.00  0.00           H  
ATOM    778 1HB  GLU A  49       5.407  14.436   1.831  1.00  0.00           H  
ATOM    779 2HB  GLU A  49       6.957  13.966   1.146  1.00  0.00           H  
ATOM    780 1HG  GLU A  49       6.439  15.131  -0.924  1.00  0.00           H  
ATOM    781 2HG  GLU A  49       4.831  15.539  -0.341  1.00  0.00           H  
ATOM    782  N   GLY A  50       7.151  11.861  -0.838  1.00  0.00           N  
ATOM    783  CA  GLY A  50       7.912  11.393  -1.986  1.00  0.00           C  
ATOM    784  C   GLY A  50       7.137  10.389  -2.846  1.00  0.00           C  
ATOM    785  O   GLY A  50       7.255  10.407  -4.076  1.00  0.00           O  
ATOM    786  H   GLY A  50       7.549  11.714   0.093  1.00  0.00           H  
ATOM    787 1HA  GLY A  50       8.207  12.248  -2.593  1.00  0.00           H  
ATOM    788 2HA  GLY A  50       8.828  10.925  -1.625  1.00  0.00           H  
ATOM    789  N   HIS A  51       6.321   9.536  -2.215  1.00  0.00           N  
ATOM    790  CA  HIS A  51       5.557   8.540  -2.953  1.00  0.00           C  
ATOM    791  C   HIS A  51       4.468   9.238  -3.741  1.00  0.00           C  
ATOM    792  O   HIS A  51       4.294   8.988  -4.938  1.00  0.00           O  
ATOM    793  CB  HIS A  51       4.909   7.491  -2.018  1.00  0.00           C  
ATOM    794  CG  HIS A  51       5.885   6.529  -1.342  1.00  0.00           C  
ATOM    795  ND1 HIS A  51       6.731   5.722  -2.053  1.00  0.00           N  
ATOM    796  CD2 HIS A  51       6.080   6.211  -0.036  1.00  0.00           C  
ATOM    797  CE1 HIS A  51       7.427   4.965  -1.223  1.00  0.00           C  
ATOM    798  NE2 HIS A  51       7.057   5.242   0.006  1.00  0.00           N  
ATOM    799  H   HIS A  51       6.274   9.555  -1.202  1.00  0.00           H  
ATOM    800  HA  HIS A  51       6.202   8.014  -3.655  1.00  0.00           H  
ATOM    801 1HB  HIS A  51       4.345   8.006  -1.237  1.00  0.00           H  
ATOM    802 2HB  HIS A  51       4.192   6.893  -2.590  1.00  0.00           H  
ATOM    803  HD1 HIS A  51       6.749   5.650  -3.066  1.00  0.00           H  
ATOM    804  HD2 HIS A  51       5.628   6.562   0.892  1.00  0.00           H  
ATOM    805  HE1 HIS A  51       8.158   4.257  -1.608  1.00  0.00           H  
ATOM    806  N   ALA A  52       3.778  10.187  -3.101  1.00  0.00           N  
ATOM    807  CA  ALA A  52       2.719  10.903  -3.791  1.00  0.00           C  
ATOM    808  C   ALA A  52       3.266  11.640  -4.992  1.00  0.00           C  
ATOM    809  O   ALA A  52       2.670  11.630  -6.069  1.00  0.00           O  
ATOM    810  CB  ALA A  52       2.072  11.907  -2.866  1.00  0.00           C  
ATOM    811  H   ALA A  52       3.963  10.379  -2.116  1.00  0.00           H  
ATOM    812  HA  ALA A  52       1.982  10.181  -4.131  1.00  0.00           H  
ATOM    813 1HB  ALA A  52       1.289  12.406  -3.400  1.00  0.00           H  
ATOM    814 2HB  ALA A  52       1.669  11.421  -2.008  1.00  0.00           H  
ATOM    815 3HB  ALA A  52       2.818  12.629  -2.541  1.00  0.00           H  
ATOM    816  N   ARG A  53       4.438  12.253  -4.828  1.00  0.00           N  
ATOM    817  CA  ARG A  53       5.038  12.999  -5.917  1.00  0.00           C  
ATOM    818  C   ARG A  53       5.544  12.095  -7.040  1.00  0.00           C  
ATOM    819  O   ARG A  53       5.361  12.410  -8.218  1.00  0.00           O  
ATOM    820  CB  ARG A  53       6.166  13.872  -5.391  1.00  0.00           C  
ATOM    821  CG  ARG A  53       5.705  15.076  -4.541  1.00  0.00           C  
ATOM    822  CD  ARG A  53       6.859  15.914  -4.091  1.00  0.00           C  
ATOM    823  NE  ARG A  53       6.447  17.034  -3.233  1.00  0.00           N  
ATOM    824  CZ  ARG A  53       5.974  18.210  -3.659  1.00  0.00           C  
ATOM    825  NH1 ARG A  53       5.818  18.465  -4.943  1.00  0.00           N  
ATOM    826  NH2 ARG A  53       5.672  19.103  -2.749  1.00  0.00           N  
ATOM    827  H   ARG A  53       4.898  12.236  -3.915  1.00  0.00           H  
ATOM    828  HA  ARG A  53       4.276  13.658  -6.329  1.00  0.00           H  
ATOM    829 1HB  ARG A  53       6.821  13.263  -4.765  1.00  0.00           H  
ATOM    830 2HB  ARG A  53       6.758  14.247  -6.223  1.00  0.00           H  
ATOM    831 1HG  ARG A  53       5.030  15.699  -5.125  1.00  0.00           H  
ATOM    832 2HG  ARG A  53       5.183  14.712  -3.654  1.00  0.00           H  
ATOM    833 1HD  ARG A  53       7.546  15.289  -3.519  1.00  0.00           H  
ATOM    834 2HD  ARG A  53       7.374  16.321  -4.957  1.00  0.00           H  
ATOM    835  HE  ARG A  53       6.537  16.944  -2.210  1.00  0.00           H  
ATOM    836 1HH1 ARG A  53       6.056  17.764  -5.629  1.00  0.00           H  
ATOM    837 2HH1 ARG A  53       5.460  19.361  -5.240  1.00  0.00           H  
ATOM    838 1HH2 ARG A  53       5.825  18.850  -1.760  1.00  0.00           H  
ATOM    839 2HH2 ARG A  53       5.314  20.007  -3.010  1.00  0.00           H  
ATOM    840  N   ARG A  54       6.151  10.954  -6.703  1.00  0.00           N  
ATOM    841  CA  ARG A  54       6.661  10.071  -7.746  1.00  0.00           C  
ATOM    842  C   ARG A  54       5.514   9.469  -8.551  1.00  0.00           C  
ATOM    843  O   ARG A  54       5.538   9.476  -9.788  1.00  0.00           O  
ATOM    844  CB  ARG A  54       7.502   8.956  -7.151  1.00  0.00           C  
ATOM    845  CG  ARG A  54       8.166   8.063  -8.175  1.00  0.00           C  
ATOM    846  CD  ARG A  54       9.040   7.038  -7.546  1.00  0.00           C  
ATOM    847  NE  ARG A  54       9.647   6.184  -8.549  1.00  0.00           N  
ATOM    848  CZ  ARG A  54      10.331   5.062  -8.326  1.00  0.00           C  
ATOM    849  NH1 ARG A  54      10.531   4.600  -7.109  1.00  0.00           N  
ATOM    850  NH2 ARG A  54      10.787   4.436  -9.380  1.00  0.00           N  
ATOM    851  H   ARG A  54       6.302  10.711  -5.723  1.00  0.00           H  
ATOM    852  HA  ARG A  54       7.287  10.656  -8.419  1.00  0.00           H  
ATOM    853 1HB  ARG A  54       8.278   9.386  -6.520  1.00  0.00           H  
ATOM    854 2HB  ARG A  54       6.874   8.331  -6.510  1.00  0.00           H  
ATOM    855 1HG  ARG A  54       7.403   7.563  -8.755  1.00  0.00           H  
ATOM    856 2HG  ARG A  54       8.779   8.669  -8.842  1.00  0.00           H  
ATOM    857 1HD  ARG A  54       9.833   7.526  -6.983  1.00  0.00           H  
ATOM    858 2HD  ARG A  54       8.446   6.418  -6.878  1.00  0.00           H  
ATOM    859  HE  ARG A  54       9.567   6.452  -9.526  1.00  0.00           H  
ATOM    860 1HH1 ARG A  54      10.162   5.101  -6.312  1.00  0.00           H  
ATOM    861 2HH1 ARG A  54      11.050   3.745  -6.972  1.00  0.00           H  
ATOM    862 1HH2 ARG A  54      10.584   4.855 -10.292  1.00  0.00           H  
ATOM    863 2HH2 ARG A  54      11.311   3.579  -9.291  1.00  0.00           H  
ATOM    864  N   LEU A  55       4.484   8.995  -7.844  1.00  0.00           N  
ATOM    865  CA  LEU A  55       3.329   8.405  -8.493  1.00  0.00           C  
ATOM    866  C   LEU A  55       2.634   9.445  -9.350  1.00  0.00           C  
ATOM    867  O   LEU A  55       2.326   9.187 -10.516  1.00  0.00           O  
ATOM    868  CB  LEU A  55       2.373   7.812  -7.448  1.00  0.00           C  
ATOM    869  CG  LEU A  55       1.097   7.220  -8.016  1.00  0.00           C  
ATOM    870  CD1 LEU A  55       1.457   6.151  -8.951  1.00  0.00           C  
ATOM    871  CD2 LEU A  55       0.213   6.650  -6.903  1.00  0.00           C  
ATOM    872  H   LEU A  55       4.504   9.032  -6.823  1.00  0.00           H  
ATOM    873  HA  LEU A  55       3.670   7.605  -9.146  1.00  0.00           H  
ATOM    874 1HB  LEU A  55       2.896   7.029  -6.896  1.00  0.00           H  
ATOM    875 2HB  LEU A  55       2.103   8.596  -6.736  1.00  0.00           H  
ATOM    876  HG  LEU A  55       0.563   7.989  -8.554  1.00  0.00           H  
ATOM    877 1HD1 LEU A  55       0.561   5.752  -9.371  1.00  0.00           H  
ATOM    878 2HD1 LEU A  55       2.081   6.568  -9.737  1.00  0.00           H  
ATOM    879 3HD1 LEU A  55       2.001   5.361  -8.433  1.00  0.00           H  
ATOM    880 1HD2 LEU A  55      -0.689   6.242  -7.353  1.00  0.00           H  
ATOM    881 2HD2 LEU A  55       0.753   5.864  -6.371  1.00  0.00           H  
ATOM    882 3HD2 LEU A  55      -0.057   7.430  -6.192  1.00  0.00           H  
ATOM    883  N   ARG A  56       2.404  10.631  -8.783  1.00  0.00           N  
ATOM    884  CA  ARG A  56       1.758  11.711  -9.501  1.00  0.00           C  
ATOM    885  C   ARG A  56       2.484  12.028 -10.796  1.00  0.00           C  
ATOM    886  O   ARG A  56       1.850  12.118 -11.846  1.00  0.00           O  
ATOM    887  CB  ARG A  56       1.700  12.941  -8.620  1.00  0.00           C  
ATOM    888  CG  ARG A  56       1.046  14.151  -9.204  1.00  0.00           C  
ATOM    889  CD  ARG A  56       0.963  15.239  -8.192  1.00  0.00           C  
ATOM    890  NE  ARG A  56       0.396  16.460  -8.738  1.00  0.00           N  
ATOM    891  CZ  ARG A  56       0.100  17.551  -8.006  1.00  0.00           C  
ATOM    892  NH1 ARG A  56       0.325  17.543  -6.708  1.00  0.00           N  
ATOM    893  NH2 ARG A  56      -0.413  18.623  -8.584  1.00  0.00           N  
ATOM    894  H   ARG A  56       2.670  10.805  -7.814  1.00  0.00           H  
ATOM    895  HA  ARG A  56       0.743  11.408  -9.743  1.00  0.00           H  
ATOM    896 1HB  ARG A  56       1.181  12.702  -7.712  1.00  0.00           H  
ATOM    897 2HB  ARG A  56       2.713  13.225  -8.344  1.00  0.00           H  
ATOM    898 1HG  ARG A  56       1.647  14.508 -10.040  1.00  0.00           H  
ATOM    899 2HG  ARG A  56       0.041  13.910  -9.553  1.00  0.00           H  
ATOM    900 1HD  ARG A  56       0.339  14.915  -7.360  1.00  0.00           H  
ATOM    901 2HD  ARG A  56       1.965  15.461  -7.827  1.00  0.00           H  
ATOM    902  HE  ARG A  56       0.221  16.492  -9.757  1.00  0.00           H  
ATOM    903 1HH1 ARG A  56       0.725  16.722  -6.282  1.00  0.00           H  
ATOM    904 2HH1 ARG A  56       0.106  18.354  -6.149  1.00  0.00           H  
ATOM    905 1HH2 ARG A  56      -0.585  18.628  -9.585  1.00  0.00           H  
ATOM    906 2HH2 ARG A  56      -0.634  19.436  -8.032  1.00  0.00           H  
ATOM    907  N   LYS A  57       3.816  12.154 -10.751  1.00  0.00           N  
ATOM    908  CA  LYS A  57       4.556  12.455 -11.970  1.00  0.00           C  
ATOM    909  C   LYS A  57       4.421  11.353 -13.011  1.00  0.00           C  
ATOM    910  O   LYS A  57       4.284  11.638 -14.204  1.00  0.00           O  
ATOM    911  CB  LYS A  57       6.034  12.687 -11.662  1.00  0.00           C  
ATOM    912  CG  LYS A  57       6.335  13.997 -10.939  1.00  0.00           C  
ATOM    913  CD  LYS A  57       7.818  14.124 -10.629  1.00  0.00           C  
ATOM    914  CE  LYS A  57       8.127  15.422  -9.899  1.00  0.00           C  
ATOM    915  NZ  LYS A  57       9.578  15.541  -9.574  1.00  0.00           N  
ATOM    916  H   LYS A  57       4.320  12.071  -9.866  1.00  0.00           H  
ATOM    917  HA  LYS A  57       4.146  13.371 -12.397  1.00  0.00           H  
ATOM    918 1HB  LYS A  57       6.393  11.872 -11.025  1.00  0.00           H  
ATOM    919 2HB  LYS A  57       6.610  12.661 -12.585  1.00  0.00           H  
ATOM    920 1HG  LYS A  57       6.030  14.831 -11.571  1.00  0.00           H  
ATOM    921 2HG  LYS A  57       5.766  14.045 -10.017  1.00  0.00           H  
ATOM    922 1HD  LYS A  57       8.120  13.285  -9.999  1.00  0.00           H  
ATOM    923 2HD  LYS A  57       8.390  14.089 -11.554  1.00  0.00           H  
ATOM    924 1HE  LYS A  57       7.834  16.262 -10.526  1.00  0.00           H  
ATOM    925 2HE  LYS A  57       7.552  15.454  -8.972  1.00  0.00           H  
ATOM    926 1HZ  LYS A  57       9.747  16.412  -9.091  1.00  0.00           H  
ATOM    927 2HZ  LYS A  57       9.853  14.769  -8.983  1.00  0.00           H  
ATOM    928 3HZ  LYS A  57      10.117  15.521 -10.427  1.00  0.00           H  
ATOM    929  N   TYR A  58       4.427  10.087 -12.589  1.00  0.00           N  
ATOM    930  CA  TYR A  58       4.281   9.028 -13.578  1.00  0.00           C  
ATOM    931  C   TYR A  58       2.918   9.130 -14.256  1.00  0.00           C  
ATOM    932  O   TYR A  58       2.791   8.970 -15.475  1.00  0.00           O  
ATOM    933  CB  TYR A  58       4.456   7.646 -12.944  1.00  0.00           C  
ATOM    934  CG  TYR A  58       5.868   7.321 -12.556  1.00  0.00           C  
ATOM    935  CD1 TYR A  58       6.909   8.037 -13.111  1.00  0.00           C  
ATOM    936  CD2 TYR A  58       6.133   6.294 -11.664  1.00  0.00           C  
ATOM    937  CE1 TYR A  58       8.207   7.742 -12.767  1.00  0.00           C  
ATOM    938  CE2 TYR A  58       7.433   5.994 -11.326  1.00  0.00           C  
ATOM    939  CZ  TYR A  58       8.468   6.717 -11.873  1.00  0.00           C  
ATOM    940  OH  TYR A  58       9.773   6.440 -11.525  1.00  0.00           O  
ATOM    941  H   TYR A  58       4.559   9.867 -11.598  1.00  0.00           H  
ATOM    942  HA  TYR A  58       5.044   9.159 -14.343  1.00  0.00           H  
ATOM    943 1HB  TYR A  58       3.834   7.578 -12.049  1.00  0.00           H  
ATOM    944 2HB  TYR A  58       4.120   6.886 -13.646  1.00  0.00           H  
ATOM    945  HD1 TYR A  58       6.703   8.841 -13.815  1.00  0.00           H  
ATOM    946  HD2 TYR A  58       5.322   5.727 -11.231  1.00  0.00           H  
ATOM    947  HE1 TYR A  58       9.025   8.314 -13.200  1.00  0.00           H  
ATOM    948  HE2 TYR A  58       7.642   5.187 -10.624  1.00  0.00           H  
ATOM    949  HH  TYR A  58      10.365   6.973 -12.074  1.00  0.00           H  
ATOM    950  N   LEU A  59       1.887   9.436 -13.471  1.00  0.00           N  
ATOM    951  CA  LEU A  59       0.541   9.533 -14.015  1.00  0.00           C  
ATOM    952  C   LEU A  59       0.382  10.738 -14.945  1.00  0.00           C  
ATOM    953  O   LEU A  59      -0.127  10.608 -16.064  1.00  0.00           O  
ATOM    954  CB  LEU A  59      -0.431   9.659 -12.843  1.00  0.00           C  
ATOM    955  CG  LEU A  59      -0.520   8.432 -11.979  1.00  0.00           C  
ATOM    956  CD1 LEU A  59      -1.287   8.771 -10.719  1.00  0.00           C  
ATOM    957  CD2 LEU A  59      -1.188   7.336 -12.761  1.00  0.00           C  
ATOM    958  H   LEU A  59       2.041   9.564 -12.467  1.00  0.00           H  
ATOM    959  HA  LEU A  59       0.330   8.623 -14.574  1.00  0.00           H  
ATOM    960 1HB  LEU A  59      -0.111  10.486 -12.213  1.00  0.00           H  
ATOM    961 2HB  LEU A  59      -1.425   9.880 -13.228  1.00  0.00           H  
ATOM    962  HG  LEU A  59       0.477   8.116 -11.698  1.00  0.00           H  
ATOM    963 1HD1 LEU A  59      -1.344   7.927 -10.079  1.00  0.00           H  
ATOM    964 2HD1 LEU A  59      -0.769   9.569 -10.198  1.00  0.00           H  
ATOM    965 3HD1 LEU A  59      -2.284   9.094 -10.979  1.00  0.00           H  
ATOM    966 1HD2 LEU A  59      -1.238   6.461 -12.170  1.00  0.00           H  
ATOM    967 2HD2 LEU A  59      -2.185   7.652 -13.026  1.00  0.00           H  
ATOM    968 3HD2 LEU A  59      -0.614   7.125 -13.662  1.00  0.00           H  
ATOM    969  N   GLU A  60       0.895  11.895 -14.523  1.00  0.00           N  
ATOM    970  CA  GLU A  60       0.806  13.130 -15.302  1.00  0.00           C  
ATOM    971  C   GLU A  60       1.571  13.023 -16.615  1.00  0.00           C  
ATOM    972  O   GLU A  60       1.154  13.569 -17.638  1.00  0.00           O  
ATOM    973  CB  GLU A  60       1.274  14.328 -14.468  1.00  0.00           C  
ATOM    974  CG  GLU A  60       0.294  14.683 -13.335  1.00  0.00           C  
ATOM    975  CD  GLU A  60       0.728  15.813 -12.434  1.00  0.00           C  
ATOM    976  OE1 GLU A  60       1.819  16.311 -12.578  1.00  0.00           O  
ATOM    977  OE2 GLU A  60      -0.054  16.168 -11.575  1.00  0.00           O  
ATOM    978  H   GLU A  60       1.333  11.930 -13.604  1.00  0.00           H  
ATOM    979  HA  GLU A  60      -0.242  13.297 -15.546  1.00  0.00           H  
ATOM    980 1HB  GLU A  60       2.243  14.099 -14.019  1.00  0.00           H  
ATOM    981 2HB  GLU A  60       1.399  15.200 -15.108  1.00  0.00           H  
ATOM    982 1HG  GLU A  60      -0.661  14.951 -13.784  1.00  0.00           H  
ATOM    983 2HG  GLU A  60       0.131  13.794 -12.730  1.00  0.00           H  
ATOM    984  N   ALA A  61       2.672  12.277 -16.591  1.00  0.00           N  
ATOM    985  CA  ALA A  61       3.523  12.057 -17.748  1.00  0.00           C  
ATOM    986  C   ALA A  61       2.964  10.988 -18.691  1.00  0.00           C  
ATOM    987  O   ALA A  61       3.556  10.714 -19.737  1.00  0.00           O  
ATOM    988  CB  ALA A  61       4.907  11.638 -17.287  1.00  0.00           C  
ATOM    989  H   ALA A  61       2.977  11.873 -15.705  1.00  0.00           H  
ATOM    990  HA  ALA A  61       3.591  12.994 -18.299  1.00  0.00           H  
ATOM    991 1HB  ALA A  61       5.554  11.500 -18.150  1.00  0.00           H  
ATOM    992 2HB  ALA A  61       5.321  12.408 -16.636  1.00  0.00           H  
ATOM    993 3HB  ALA A  61       4.827  10.700 -16.734  1.00  0.00           H  
ATOM    994  N   GLY A  62       1.851  10.354 -18.315  1.00  0.00           N  
ATOM    995  CA  GLY A  62       1.250   9.296 -19.112  1.00  0.00           C  
ATOM    996  C   GLY A  62       1.844   7.911 -18.852  1.00  0.00           C  
ATOM    997  O   GLY A  62       1.433   6.926 -19.474  1.00  0.00           O  
ATOM    998  H   GLY A  62       1.372  10.614 -17.455  1.00  0.00           H  
ATOM    999 1HA  GLY A  62       0.182   9.271 -18.903  1.00  0.00           H  
ATOM   1000 2HA  GLY A  62       1.356   9.543 -20.167  1.00  0.00           H  
ATOM   1001  N   ASP A  63       2.792   7.797 -17.919  1.00  0.00           N  
ATOM   1002  CA  ASP A  63       3.414   6.508 -17.657  1.00  0.00           C  
ATOM   1003  C   ASP A  63       2.589   5.707 -16.678  1.00  0.00           C  
ATOM   1004  O   ASP A  63       3.000   5.455 -15.542  1.00  0.00           O  
ATOM   1005  CB  ASP A  63       4.846   6.667 -17.141  1.00  0.00           C  
ATOM   1006  CG  ASP A  63       5.572   5.324 -17.036  1.00  0.00           C  
ATOM   1007  OD1 ASP A  63       5.041   4.337 -17.526  1.00  0.00           O  
ATOM   1008  OD2 ASP A  63       6.635   5.277 -16.463  1.00  0.00           O  
ATOM   1009  H   ASP A  63       3.064   8.598 -17.357  1.00  0.00           H  
ATOM   1010  HA  ASP A  63       3.460   5.952 -18.593  1.00  0.00           H  
ATOM   1011 1HB  ASP A  63       5.403   7.323 -17.811  1.00  0.00           H  
ATOM   1012 2HB  ASP A  63       4.826   7.141 -16.160  1.00  0.00           H  
ATOM   1013  N   LEU A  64       1.449   5.247 -17.165  1.00  0.00           N  
ATOM   1014  CA  LEU A  64       0.505   4.508 -16.353  1.00  0.00           C  
ATOM   1015  C   LEU A  64       1.100   3.191 -15.885  1.00  0.00           C  
ATOM   1016  O   LEU A  64       0.900   2.791 -14.739  1.00  0.00           O  
ATOM   1017  CB  LEU A  64      -0.798   4.297 -17.117  1.00  0.00           C  
ATOM   1018  CG  LEU A  64      -1.870   3.587 -16.348  1.00  0.00           C  
ATOM   1019  CD1 LEU A  64      -2.124   4.343 -15.113  1.00  0.00           C  
ATOM   1020  CD2 LEU A  64      -3.140   3.519 -17.192  1.00  0.00           C  
ATOM   1021  H   LEU A  64       1.232   5.505 -18.128  1.00  0.00           H  
ATOM   1022  HA  LEU A  64       0.279   5.108 -15.473  1.00  0.00           H  
ATOM   1023 1HB  LEU A  64      -1.186   5.269 -17.423  1.00  0.00           H  
ATOM   1024 2HB  LEU A  64      -0.587   3.711 -18.012  1.00  0.00           H  
ATOM   1025  HG  LEU A  64      -1.546   2.598 -16.082  1.00  0.00           H  
ATOM   1026 1HD1 LEU A  64      -2.894   3.836 -14.556  1.00  0.00           H  
ATOM   1027 2HD1 LEU A  64      -1.211   4.385 -14.524  1.00  0.00           H  
ATOM   1028 3HD1 LEU A  64      -2.440   5.347 -15.356  1.00  0.00           H  
ATOM   1029 1HD2 LEU A  64      -3.931   3.032 -16.634  1.00  0.00           H  
ATOM   1030 2HD2 LEU A  64      -3.453   4.526 -17.452  1.00  0.00           H  
ATOM   1031 3HD2 LEU A  64      -2.936   2.958 -18.103  1.00  0.00           H  
ATOM   1032  N   GLU A  65       1.821   2.500 -16.768  1.00  0.00           N  
ATOM   1033  CA  GLU A  65       2.431   1.241 -16.370  1.00  0.00           C  
ATOM   1034  C   GLU A  65       3.467   1.478 -15.276  1.00  0.00           C  
ATOM   1035  O   GLU A  65       3.505   0.742 -14.289  1.00  0.00           O  
ATOM   1036  CB  GLU A  65       3.063   0.544 -17.572  1.00  0.00           C  
ATOM   1037  CG  GLU A  65       2.048   0.002 -18.578  1.00  0.00           C  
ATOM   1038  CD  GLU A  65       2.686  -0.613 -19.799  1.00  0.00           C  
ATOM   1039  OE1 GLU A  65       3.882  -0.514 -19.938  1.00  0.00           O  
ATOM   1040  OE2 GLU A  65       1.973  -1.184 -20.591  1.00  0.00           O  
ATOM   1041  H   GLU A  65       1.963   2.868 -17.697  1.00  0.00           H  
ATOM   1042  HA  GLU A  65       1.660   0.593 -15.965  1.00  0.00           H  
ATOM   1043 1HB  GLU A  65       3.718   1.245 -18.092  1.00  0.00           H  
ATOM   1044 2HB  GLU A  65       3.678  -0.287 -17.228  1.00  0.00           H  
ATOM   1045 1HG  GLU A  65       1.442  -0.754 -18.085  1.00  0.00           H  
ATOM   1046 2HG  GLU A  65       1.388   0.815 -18.882  1.00  0.00           H  
ATOM   1047  N   GLY A  66       4.256   2.554 -15.390  1.00  0.00           N  
ATOM   1048  CA  GLY A  66       5.226   2.883 -14.356  1.00  0.00           C  
ATOM   1049  C   GLY A  66       4.507   3.124 -13.044  1.00  0.00           C  
ATOM   1050  O   GLY A  66       4.875   2.571 -12.005  1.00  0.00           O  
ATOM   1051  H   GLY A  66       4.242   3.154 -16.223  1.00  0.00           H  
ATOM   1052 1HA  GLY A  66       5.944   2.072 -14.251  1.00  0.00           H  
ATOM   1053 2HA  GLY A  66       5.777   3.778 -14.645  1.00  0.00           H  
ATOM   1054  N   ALA A  67       3.463   3.949 -13.099  1.00  0.00           N  
ATOM   1055  CA  ALA A  67       2.671   4.306 -11.935  1.00  0.00           C  
ATOM   1056  C   ALA A  67       2.056   3.069 -11.263  1.00  0.00           C  
ATOM   1057  O   ALA A  67       2.022   2.970 -10.032  1.00  0.00           O  
ATOM   1058  CB  ALA A  67       1.593   5.274 -12.386  1.00  0.00           C  
ATOM   1059  H   ALA A  67       3.225   4.366 -14.002  1.00  0.00           H  
ATOM   1060  HA  ALA A  67       3.318   4.791 -11.211  1.00  0.00           H  
ATOM   1061 1HB  ALA A  67       1.004   5.586 -11.568  1.00  0.00           H  
ATOM   1062 2HB  ALA A  67       2.037   6.141 -12.847  1.00  0.00           H  
ATOM   1063 3HB  ALA A  67       0.961   4.781 -13.111  1.00  0.00           H  
ATOM   1064  N   ALA A  68       1.591   2.116 -12.071  1.00  0.00           N  
ATOM   1065  CA  ALA A  68       0.998   0.885 -11.569  1.00  0.00           C  
ATOM   1066  C   ALA A  68       2.021  -0.041 -10.921  1.00  0.00           C  
ATOM   1067  O   ALA A  68       1.794  -0.553  -9.820  1.00  0.00           O  
ATOM   1068  CB  ALA A  68       0.326   0.175 -12.712  1.00  0.00           C  
ATOM   1069  H   ALA A  68       1.620   2.263 -13.080  1.00  0.00           H  
ATOM   1070  HA  ALA A  68       0.261   1.142 -10.814  1.00  0.00           H  
ATOM   1071 1HB  ALA A  68      -0.139  -0.739 -12.387  1.00  0.00           H  
ATOM   1072 2HB  ALA A  68      -0.423   0.833 -13.150  1.00  0.00           H  
ATOM   1073 3HB  ALA A  68       1.084  -0.062 -13.455  1.00  0.00           H  
ATOM   1074  N   GLU A  69       3.171  -0.235 -11.572  1.00  0.00           N  
ATOM   1075  CA  GLU A  69       4.183  -1.125 -11.012  1.00  0.00           C  
ATOM   1076  C   GLU A  69       4.725  -0.520  -9.731  1.00  0.00           C  
ATOM   1077  O   GLU A  69       4.973  -1.220  -8.741  1.00  0.00           O  
ATOM   1078  CB  GLU A  69       5.305  -1.369 -12.024  1.00  0.00           C  
ATOM   1079  CG  GLU A  69       4.885  -2.210 -13.243  1.00  0.00           C  
ATOM   1080  CD  GLU A  69       4.500  -3.627 -12.889  1.00  0.00           C  
ATOM   1081  OE1 GLU A  69       5.295  -4.296 -12.267  1.00  0.00           O  
ATOM   1082  OE2 GLU A  69       3.399  -4.036 -13.209  1.00  0.00           O  
ATOM   1083  H   GLU A  69       3.333   0.215 -12.475  1.00  0.00           H  
ATOM   1084  HA  GLU A  69       3.716  -2.079 -10.770  1.00  0.00           H  
ATOM   1085 1HB  GLU A  69       5.664  -0.405 -12.396  1.00  0.00           H  
ATOM   1086 2HB  GLU A  69       6.141  -1.865 -11.533  1.00  0.00           H  
ATOM   1087 1HG  GLU A  69       4.032  -1.728 -13.718  1.00  0.00           H  
ATOM   1088 2HG  GLU A  69       5.703  -2.224 -13.961  1.00  0.00           H  
ATOM   1089  N   LEU A  70       4.852   0.804  -9.734  1.00  0.00           N  
ATOM   1090  CA  LEU A  70       5.313   1.523  -8.578  1.00  0.00           C  
ATOM   1091  C   LEU A  70       4.374   1.269  -7.421  1.00  0.00           C  
ATOM   1092  O   LEU A  70       4.804   0.837  -6.350  1.00  0.00           O  
ATOM   1093  CB  LEU A  70       5.334   3.023  -8.874  1.00  0.00           C  
ATOM   1094  CG  LEU A  70       5.696   3.890  -7.722  1.00  0.00           C  
ATOM   1095  CD1 LEU A  70       7.107   3.577  -7.311  1.00  0.00           C  
ATOM   1096  CD2 LEU A  70       5.508   5.341  -8.091  1.00  0.00           C  
ATOM   1097  H   LEU A  70       4.647   1.333 -10.581  1.00  0.00           H  
ATOM   1098  HA  LEU A  70       6.310   1.175  -8.314  1.00  0.00           H  
ATOM   1099 1HB  LEU A  70       6.045   3.210  -9.676  1.00  0.00           H  
ATOM   1100 2HB  LEU A  70       4.355   3.326  -9.215  1.00  0.00           H  
ATOM   1101  HG  LEU A  70       5.042   3.660  -6.891  1.00  0.00           H  
ATOM   1102 1HD1 LEU A  70       7.380   4.189  -6.454  1.00  0.00           H  
ATOM   1103 2HD1 LEU A  70       7.180   2.524  -7.040  1.00  0.00           H  
ATOM   1104 3HD1 LEU A  70       7.767   3.788  -8.141  1.00  0.00           H  
ATOM   1105 1HD2 LEU A  70       5.755   5.967  -7.231  1.00  0.00           H  
ATOM   1106 2HD2 LEU A  70       6.143   5.584  -8.903  1.00  0.00           H  
ATOM   1107 3HD2 LEU A  70       4.476   5.502  -8.373  1.00  0.00           H  
ATOM   1108  N   ALA A  71       3.076   1.472  -7.660  1.00  0.00           N  
ATOM   1109  CA  ALA A  71       2.095   1.300  -6.613  1.00  0.00           C  
ATOM   1110  C   ALA A  71       2.103  -0.111  -6.035  1.00  0.00           C  
ATOM   1111  O   ALA A  71       2.091  -0.286  -4.812  1.00  0.00           O  
ATOM   1112  CB  ALA A  71       0.717   1.612  -7.178  1.00  0.00           C  
ATOM   1113  H   ALA A  71       2.767   1.810  -8.572  1.00  0.00           H  
ATOM   1114  HA  ALA A  71       2.341   1.996  -5.813  1.00  0.00           H  
ATOM   1115 1HB  ALA A  71      -0.041   1.514  -6.421  1.00  0.00           H  
ATOM   1116 2HB  ALA A  71       0.725   2.628  -7.560  1.00  0.00           H  
ATOM   1117 3HB  ALA A  71       0.496   0.920  -7.987  1.00  0.00           H  
ATOM   1118  N   ARG A  72       2.217  -1.129  -6.886  1.00  0.00           N  
ATOM   1119  CA  ARG A  72       2.221  -2.480  -6.345  1.00  0.00           C  
ATOM   1120  C   ARG A  72       3.378  -2.675  -5.365  1.00  0.00           C  
ATOM   1121  O   ARG A  72       3.199  -3.194  -4.256  1.00  0.00           O  
ATOM   1122  CB  ARG A  72       2.332  -3.531  -7.439  1.00  0.00           C  
ATOM   1123  CG  ARG A  72       2.210  -4.966  -6.923  1.00  0.00           C  
ATOM   1124  CD  ARG A  72       2.285  -6.010  -8.004  1.00  0.00           C  
ATOM   1125  NE  ARG A  72       1.155  -5.982  -8.947  1.00  0.00           N  
ATOM   1126  CZ  ARG A  72       1.224  -5.570 -10.224  1.00  0.00           C  
ATOM   1127  NH1 ARG A  72       2.348  -5.118 -10.724  1.00  0.00           N  
ATOM   1128  NH2 ARG A  72       0.141  -5.652 -10.954  1.00  0.00           N  
ATOM   1129  H   ARG A  72       2.249  -0.964  -7.894  1.00  0.00           H  
ATOM   1130  HA  ARG A  72       1.283  -2.636  -5.813  1.00  0.00           H  
ATOM   1131 1HB  ARG A  72       1.571  -3.378  -8.175  1.00  0.00           H  
ATOM   1132 2HB  ARG A  72       3.296  -3.429  -7.945  1.00  0.00           H  
ATOM   1133 1HG  ARG A  72       3.016  -5.155  -6.212  1.00  0.00           H  
ATOM   1134 2HG  ARG A  72       1.249  -5.078  -6.415  1.00  0.00           H  
ATOM   1135 1HD  ARG A  72       3.201  -5.859  -8.575  1.00  0.00           H  
ATOM   1136 2HD  ARG A  72       2.310  -6.997  -7.543  1.00  0.00           H  
ATOM   1137  HE  ARG A  72       0.237  -6.349  -8.644  1.00  0.00           H  
ATOM   1138 1HH1 ARG A  72       3.176  -5.067 -10.153  1.00  0.00           H  
ATOM   1139 2HH1 ARG A  72       2.416  -4.823 -11.706  1.00  0.00           H  
ATOM   1140 1HH2 ARG A  72      -0.696  -6.050 -10.510  1.00  0.00           H  
ATOM   1141 2HH2 ARG A  72       0.147  -5.362 -11.919  1.00  0.00           H  
ATOM   1142  N   LYS A  73       4.572  -2.225  -5.757  1.00  0.00           N  
ATOM   1143  CA  LYS A  73       5.746  -2.390  -4.908  1.00  0.00           C  
ATOM   1144  C   LYS A  73       5.643  -1.573  -3.616  1.00  0.00           C  
ATOM   1145  O   LYS A  73       5.992  -2.047  -2.524  1.00  0.00           O  
ATOM   1146  CB  LYS A  73       6.990  -1.991  -5.693  1.00  0.00           C  
ATOM   1147  CG  LYS A  73       7.343  -2.964  -6.818  1.00  0.00           C  
ATOM   1148  CD  LYS A  73       8.560  -2.500  -7.599  1.00  0.00           C  
ATOM   1149  CE  LYS A  73       8.884  -3.460  -8.734  1.00  0.00           C  
ATOM   1150  NZ  LYS A  73      10.055  -3.001  -9.530  1.00  0.00           N  
ATOM   1151  H   LYS A  73       4.672  -1.776  -6.673  1.00  0.00           H  
ATOM   1152  HA  LYS A  73       5.822  -3.441  -4.637  1.00  0.00           H  
ATOM   1153 1HB  LYS A  73       6.828  -1.005  -6.144  1.00  0.00           H  
ATOM   1154 2HB  LYS A  73       7.841  -1.912  -5.021  1.00  0.00           H  
ATOM   1155 1HG  LYS A  73       7.535  -3.952  -6.400  1.00  0.00           H  
ATOM   1156 2HG  LYS A  73       6.494  -3.035  -7.502  1.00  0.00           H  
ATOM   1157 1HD  LYS A  73       8.356  -1.512  -8.019  1.00  0.00           H  
ATOM   1158 2HD  LYS A  73       9.418  -2.426  -6.934  1.00  0.00           H  
ATOM   1159 1HE  LYS A  73       9.100  -4.443  -8.320  1.00  0.00           H  
ATOM   1160 2HE  LYS A  73       8.017  -3.536  -9.394  1.00  0.00           H  
ATOM   1161 1HZ  LYS A  73      10.236  -3.661 -10.273  1.00  0.00           H  
ATOM   1162 2HZ  LYS A  73       9.855  -2.093  -9.927  1.00  0.00           H  
ATOM   1163 3HZ  LYS A  73      10.866  -2.936  -8.932  1.00  0.00           H  
ATOM   1164  N   GLU A  74       5.097  -0.367  -3.722  1.00  0.00           N  
ATOM   1165  CA  GLU A  74       4.954   0.492  -2.561  1.00  0.00           C  
ATOM   1166  C   GLU A  74       4.061  -0.148  -1.506  1.00  0.00           C  
ATOM   1167  O   GLU A  74       4.343  -0.012  -0.314  1.00  0.00           O  
ATOM   1168  CB  GLU A  74       4.469   1.884  -2.973  1.00  0.00           C  
ATOM   1169  CG  GLU A  74       5.556   2.700  -3.706  1.00  0.00           C  
ATOM   1170  CD  GLU A  74       5.109   4.057  -4.198  1.00  0.00           C  
ATOM   1171  OE1 GLU A  74       3.942   4.288  -4.273  1.00  0.00           O  
ATOM   1172  OE2 GLU A  74       5.967   4.881  -4.487  1.00  0.00           O  
ATOM   1173  H   GLU A  74       4.811  -0.021  -4.640  1.00  0.00           H  
ATOM   1174  HA  GLU A  74       5.941   0.621  -2.118  1.00  0.00           H  
ATOM   1175 1HB  GLU A  74       3.614   1.784  -3.640  1.00  0.00           H  
ATOM   1176 2HB  GLU A  74       4.144   2.442  -2.092  1.00  0.00           H  
ATOM   1177 1HG  GLU A  74       6.388   2.836  -3.025  1.00  0.00           H  
ATOM   1178 2HG  GLU A  74       5.920   2.122  -4.546  1.00  0.00           H  
ATOM   1179  N   SER A  75       3.043  -0.920  -1.924  1.00  0.00           N  
ATOM   1180  CA  SER A  75       2.147  -1.556  -0.956  1.00  0.00           C  
ATOM   1181  C   SER A  75       2.897  -2.546  -0.052  1.00  0.00           C  
ATOM   1182  O   SER A  75       2.438  -2.865   1.051  1.00  0.00           O  
ATOM   1183  CB  SER A  75       1.039  -2.339  -1.648  1.00  0.00           C  
ATOM   1184  OG  SER A  75       1.482  -3.563  -2.199  1.00  0.00           O  
ATOM   1185  H   SER A  75       2.856  -0.994  -2.929  1.00  0.00           H  
ATOM   1186  HA  SER A  75       1.699  -0.778  -0.339  1.00  0.00           H  
ATOM   1187 1HB  SER A  75       0.229  -2.510  -0.965  1.00  0.00           H  
ATOM   1188 2HB  SER A  75       0.664  -1.751  -2.439  1.00  0.00           H  
ATOM   1189  HG  SER A  75       2.115  -3.336  -2.922  1.00  0.00           H  
ATOM   1190  N   ILE A  76       4.064  -3.032  -0.497  1.00  0.00           N  
ATOM   1191  CA  ILE A  76       4.814  -3.979   0.306  1.00  0.00           C  
ATOM   1192  C   ILE A  76       5.442  -3.221   1.455  1.00  0.00           C  
ATOM   1193  O   ILE A  76       5.279  -3.579   2.631  1.00  0.00           O  
ATOM   1194  CB  ILE A  76       5.927  -4.644  -0.523  1.00  0.00           C  
ATOM   1195  CG1 ILE A  76       5.311  -5.483  -1.644  1.00  0.00           C  
ATOM   1196  CG2 ILE A  76       6.810  -5.487   0.380  1.00  0.00           C  
ATOM   1197  CD1 ILE A  76       6.317  -5.939  -2.670  1.00  0.00           C  
ATOM   1198  H   ILE A  76       4.452  -2.724  -1.387  1.00  0.00           H  
ATOM   1199  HA  ILE A  76       4.141  -4.738   0.697  1.00  0.00           H  
ATOM   1200  HB  ILE A  76       6.539  -3.878  -0.988  1.00  0.00           H  
ATOM   1201 1HG1 ILE A  76       4.826  -6.355  -1.213  1.00  0.00           H  
ATOM   1202 2HG1 ILE A  76       4.554  -4.877  -2.157  1.00  0.00           H  
ATOM   1203 1HG2 ILE A  76       7.603  -5.941  -0.210  1.00  0.00           H  
ATOM   1204 2HG2 ILE A  76       7.245  -4.848   1.142  1.00  0.00           H  
ATOM   1205 3HG2 ILE A  76       6.214  -6.266   0.852  1.00  0.00           H  
ATOM   1206 1HD1 ILE A  76       5.813  -6.518  -3.443  1.00  0.00           H  
ATOM   1207 2HD1 ILE A  76       6.792  -5.066  -3.118  1.00  0.00           H  
ATOM   1208 3HD1 ILE A  76       7.074  -6.556  -2.189  1.00  0.00           H  
ATOM   1209  N   ASP A  77       6.133  -2.138   1.109  1.00  0.00           N  
ATOM   1210  CA  ASP A  77       6.761  -1.332   2.147  1.00  0.00           C  
ATOM   1211  C   ASP A  77       5.729  -0.706   3.071  1.00  0.00           C  
ATOM   1212  O   ASP A  77       5.939  -0.618   4.283  1.00  0.00           O  
ATOM   1213  CB  ASP A  77       7.697  -0.289   1.549  1.00  0.00           C  
ATOM   1214  CG  ASP A  77       9.036  -0.909   1.040  1.00  0.00           C  
ATOM   1215  OD1 ASP A  77       9.353  -2.056   1.396  1.00  0.00           O  
ATOM   1216  OD2 ASP A  77       9.735  -0.232   0.329  1.00  0.00           O  
ATOM   1217  H   ASP A  77       6.195  -1.893   0.114  1.00  0.00           H  
ATOM   1218  HA  ASP A  77       7.371  -1.992   2.749  1.00  0.00           H  
ATOM   1219 1HB  ASP A  77       7.190   0.207   0.712  1.00  0.00           H  
ATOM   1220 2HB  ASP A  77       7.915   0.475   2.296  1.00  0.00           H  
ATOM   1221  N   GLU A  78       4.592  -0.313   2.525  1.00  0.00           N  
ATOM   1222  CA  GLU A  78       3.591   0.286   3.376  1.00  0.00           C  
ATOM   1223  C   GLU A  78       3.046  -0.711   4.386  1.00  0.00           C  
ATOM   1224  O   GLU A  78       2.770  -0.325   5.523  1.00  0.00           O  
ATOM   1225  CB  GLU A  78       2.526   0.959   2.543  1.00  0.00           C  
ATOM   1226  CG  GLU A  78       3.088   2.203   1.876  1.00  0.00           C  
ATOM   1227  CD  GLU A  78       3.519   3.214   2.877  1.00  0.00           C  
ATOM   1228  OE1 GLU A  78       2.725   3.519   3.718  1.00  0.00           O  
ATOM   1229  OE2 GLU A  78       4.641   3.667   2.826  1.00  0.00           O  
ATOM   1230  H   GLU A  78       4.440  -0.391   1.520  1.00  0.00           H  
ATOM   1231  HA  GLU A  78       4.070   1.079   3.942  1.00  0.00           H  
ATOM   1232 1HB  GLU A  78       2.173   0.279   1.772  1.00  0.00           H  
ATOM   1233 2HB  GLU A  78       1.676   1.240   3.167  1.00  0.00           H  
ATOM   1234 1HG  GLU A  78       3.948   1.926   1.272  1.00  0.00           H  
ATOM   1235 2HG  GLU A  78       2.369   2.640   1.238  1.00  0.00           H  
ATOM   1236  N   MET A  79       2.925  -1.994   4.029  1.00  0.00           N  
ATOM   1237  CA  MET A  79       2.465  -2.931   5.044  1.00  0.00           C  
ATOM   1238  C   MET A  79       3.472  -3.006   6.180  1.00  0.00           C  
ATOM   1239  O   MET A  79       3.081  -3.087   7.346  1.00  0.00           O  
ATOM   1240  CB  MET A  79       2.215  -4.319   4.488  1.00  0.00           C  
ATOM   1241  CG  MET A  79       1.593  -5.244   5.539  1.00  0.00           C  
ATOM   1242  SD  MET A  79      -0.026  -4.652   6.093  1.00  0.00           S  
ATOM   1243  CE  MET A  79      -1.026  -5.220   4.740  1.00  0.00           C  
ATOM   1244  H   MET A  79       3.111  -2.306   3.073  1.00  0.00           H  
ATOM   1245  HA  MET A  79       1.536  -2.564   5.466  1.00  0.00           H  
ATOM   1246 1HB  MET A  79       1.551  -4.254   3.625  1.00  0.00           H  
ATOM   1247 2HB  MET A  79       3.161  -4.751   4.147  1.00  0.00           H  
ATOM   1248 1HG  MET A  79       1.478  -6.244   5.128  1.00  0.00           H  
ATOM   1249 2HG  MET A  79       2.256  -5.305   6.409  1.00  0.00           H  
ATOM   1250 1HE  MET A  79      -2.063  -4.916   4.894  1.00  0.00           H  
ATOM   1251 2HE  MET A  79      -0.648  -4.799   3.822  1.00  0.00           H  
ATOM   1252 3HE  MET A  79      -0.969  -6.306   4.680  1.00  0.00           H  
ATOM   1253  N   LYS A  80       4.770  -2.920   5.856  1.00  0.00           N  
ATOM   1254  CA  LYS A  80       5.798  -2.981   6.897  1.00  0.00           C  
ATOM   1255  C   LYS A  80       5.586  -1.809   7.859  1.00  0.00           C  
ATOM   1256  O   LYS A  80       5.706  -1.950   9.082  1.00  0.00           O  
ATOM   1257  CB  LYS A  80       7.192  -2.852   6.274  1.00  0.00           C  
ATOM   1258  CG  LYS A  80       7.644  -4.016   5.413  1.00  0.00           C  
ATOM   1259  CD  LYS A  80       8.977  -3.675   4.740  1.00  0.00           C  
ATOM   1260  CE  LYS A  80       9.412  -4.740   3.754  1.00  0.00           C  
ATOM   1261  NZ  LYS A  80      10.558  -4.267   2.912  1.00  0.00           N  
ATOM   1262  H   LYS A  80       5.035  -2.858   4.868  1.00  0.00           H  
ATOM   1263  HA  LYS A  80       5.704  -3.918   7.450  1.00  0.00           H  
ATOM   1264 1HB  LYS A  80       7.260  -1.955   5.689  1.00  0.00           H  
ATOM   1265 2HB  LYS A  80       7.921  -2.752   7.076  1.00  0.00           H  
ATOM   1266 1HG  LYS A  80       7.754  -4.912   6.024  1.00  0.00           H  
ATOM   1267 2HG  LYS A  80       6.894  -4.203   4.640  1.00  0.00           H  
ATOM   1268 1HD  LYS A  80       8.901  -2.724   4.219  1.00  0.00           H  
ATOM   1269 2HD  LYS A  80       9.744  -3.579   5.504  1.00  0.00           H  
ATOM   1270 1HE  LYS A  80       9.720  -5.625   4.305  1.00  0.00           H  
ATOM   1271 2HE  LYS A  80       8.578  -4.998   3.107  1.00  0.00           H  
ATOM   1272 1HZ  LYS A  80      10.830  -4.987   2.266  1.00  0.00           H  
ATOM   1273 2HZ  LYS A  80      10.238  -3.423   2.369  1.00  0.00           H  
ATOM   1274 3HZ  LYS A  80      11.342  -4.021   3.491  1.00  0.00           H  
ATOM   1275  N   HIS A  81       5.215  -0.656   7.300  1.00  0.00           N  
ATOM   1276  CA  HIS A  81       4.974   0.519   8.123  1.00  0.00           C  
ATOM   1277  C   HIS A  81       3.720   0.333   8.982  1.00  0.00           C  
ATOM   1278  O   HIS A  81       3.727   0.689  10.166  1.00  0.00           O  
ATOM   1279  CB  HIS A  81       4.871   1.782   7.265  1.00  0.00           C  
ATOM   1280  CG  HIS A  81       6.203   2.208   6.673  1.00  0.00           C  
ATOM   1281  ND1 HIS A  81       7.301   2.523   7.458  1.00  0.00           N  
ATOM   1282  CD2 HIS A  81       6.601   2.394   5.391  1.00  0.00           C  
ATOM   1283  CE1 HIS A  81       8.310   2.874   6.681  1.00  0.00           C  
ATOM   1284  NE2 HIS A  81       7.913   2.805   5.428  1.00  0.00           N  
ATOM   1285  H   HIS A  81       5.145  -0.599   6.281  1.00  0.00           H  
ATOM   1286  HA  HIS A  81       5.813   0.660   8.799  1.00  0.00           H  
ATOM   1287 1HB  HIS A  81       4.177   1.609   6.443  1.00  0.00           H  
ATOM   1288 2HB  HIS A  81       4.459   2.595   7.854  1.00  0.00           H  
ATOM   1289  HD2 HIS A  81       6.002   2.250   4.497  1.00  0.00           H  
ATOM   1290  HE1 HIS A  81       9.302   3.177   7.019  1.00  0.00           H  
ATOM   1291  HE2 HIS A  81       8.477   3.024   4.616  1.00  0.00           H  
ATOM   1292  N   ALA A  82       2.669  -0.281   8.420  1.00  0.00           N  
ATOM   1293  CA  ALA A  82       1.449  -0.509   9.194  1.00  0.00           C  
ATOM   1294  C   ALA A  82       1.771  -1.378  10.413  1.00  0.00           C  
ATOM   1295  O   ALA A  82       1.257  -1.139  11.520  1.00  0.00           O  
ATOM   1296  CB  ALA A  82       0.376  -1.164   8.327  1.00  0.00           C  
ATOM   1297  H   ALA A  82       2.708  -0.541   7.435  1.00  0.00           H  
ATOM   1298  HA  ALA A  82       1.083   0.454   9.546  1.00  0.00           H  
ATOM   1299 1HB  ALA A  82      -0.531  -1.310   8.910  1.00  0.00           H  
ATOM   1300 2HB  ALA A  82       0.161  -0.517   7.472  1.00  0.00           H  
ATOM   1301 3HB  ALA A  82       0.739  -2.126   7.972  1.00  0.00           H  
ATOM   1302  N   GLU A  83       2.660  -2.365  10.220  1.00  0.00           N  
ATOM   1303  CA  GLU A  83       3.074  -3.210  11.328  1.00  0.00           C  
ATOM   1304  C   GLU A  83       3.829  -2.381  12.367  1.00  0.00           C  
ATOM   1305  O   GLU A  83       3.584  -2.531  13.563  1.00  0.00           O  
ATOM   1306  CB  GLU A  83       3.927  -4.389  10.841  1.00  0.00           C  
ATOM   1307  CG  GLU A  83       3.148  -5.444  10.034  1.00  0.00           C  
ATOM   1308  CD  GLU A  83       4.014  -6.584   9.513  1.00  0.00           C  
ATOM   1309  OE1 GLU A  83       5.215  -6.512   9.638  1.00  0.00           O  
ATOM   1310  OE2 GLU A  83       3.462  -7.531   8.997  1.00  0.00           O  
ATOM   1311  H   GLU A  83       3.028  -2.532   9.280  1.00  0.00           H  
ATOM   1312  HA  GLU A  83       2.182  -3.615  11.804  1.00  0.00           H  
ATOM   1313 1HB  GLU A  83       4.729  -4.017  10.209  1.00  0.00           H  
ATOM   1314 2HB  GLU A  83       4.388  -4.883  11.697  1.00  0.00           H  
ATOM   1315 1HG  GLU A  83       2.363  -5.858  10.664  1.00  0.00           H  
ATOM   1316 2HG  GLU A  83       2.669  -4.947   9.189  1.00  0.00           H  
ATOM   1317  N   ARG A  84       4.679  -1.442  11.919  1.00  0.00           N  
ATOM   1318  CA  ARG A  84       5.424  -0.605  12.865  1.00  0.00           C  
ATOM   1319  C   ARG A  84       4.470   0.232  13.701  1.00  0.00           C  
ATOM   1320  O   ARG A  84       4.674   0.409  14.903  1.00  0.00           O  
ATOM   1321  CB  ARG A  84       6.424   0.299  12.157  1.00  0.00           C  
ATOM   1322  CG  ARG A  84       7.588  -0.449  11.544  1.00  0.00           C  
ATOM   1323  CD  ARG A  84       8.474  -1.036  12.585  1.00  0.00           C  
ATOM   1324  NE  ARG A  84       9.283  -0.028  13.248  1.00  0.00           N  
ATOM   1325  CZ  ARG A  84       9.790  -0.133  14.496  1.00  0.00           C  
ATOM   1326  NH1 ARG A  84       9.545  -1.183  15.249  1.00  0.00           N  
ATOM   1327  NH2 ARG A  84      10.539   0.828  14.974  1.00  0.00           N  
ATOM   1328  H   ARG A  84       4.852  -1.363  10.915  1.00  0.00           H  
ATOM   1329  HA  ARG A  84       5.984  -1.263  13.532  1.00  0.00           H  
ATOM   1330 1HB  ARG A  84       5.930   0.859  11.370  1.00  0.00           H  
ATOM   1331 2HB  ARG A  84       6.826   1.021  12.867  1.00  0.00           H  
ATOM   1332 1HG  ARG A  84       7.206  -1.261  10.934  1.00  0.00           H  
ATOM   1333 2HG  ARG A  84       8.172   0.230  10.921  1.00  0.00           H  
ATOM   1334 1HD  ARG A  84       7.862  -1.533  13.341  1.00  0.00           H  
ATOM   1335 2HD  ARG A  84       9.140  -1.765  12.128  1.00  0.00           H  
ATOM   1336  HE  ARG A  84       9.509   0.804  12.723  1.00  0.00           H  
ATOM   1337 1HH1 ARG A  84       8.953  -1.956  14.914  1.00  0.00           H  
ATOM   1338 2HH1 ARG A  84       9.938  -1.234  16.184  1.00  0.00           H  
ATOM   1339 1HH2 ARG A  84      10.741   1.643  14.419  1.00  0.00           H  
ATOM   1340 2HH2 ARG A  84      10.913   0.749  15.929  1.00  0.00           H  
ATOM   1341  N   PHE A  85       3.388   0.720  13.100  1.00  0.00           N  
ATOM   1342  CA  PHE A  85       2.448   1.470  13.918  1.00  0.00           C  
ATOM   1343  C   PHE A  85       1.866   0.610  15.021  1.00  0.00           C  
ATOM   1344  O   PHE A  85       1.760   1.053  16.175  1.00  0.00           O  
ATOM   1345  CB  PHE A  85       1.299   2.021  13.076  1.00  0.00           C  
ATOM   1346  CG  PHE A  85       1.511   3.370  12.533  1.00  0.00           C  
ATOM   1347  CD1 PHE A  85       2.428   3.664  11.563  1.00  0.00           C  
ATOM   1348  CD2 PHE A  85       0.735   4.379  13.030  1.00  0.00           C  
ATOM   1349  CE1 PHE A  85       2.557   4.966  11.138  1.00  0.00           C  
ATOM   1350  CE2 PHE A  85       0.875   5.644  12.621  1.00  0.00           C  
ATOM   1351  CZ  PHE A  85       1.784   5.950  11.675  1.00  0.00           C  
ATOM   1352  H   PHE A  85       3.252   0.582  12.095  1.00  0.00           H  
ATOM   1353  HA  PHE A  85       2.985   2.293  14.373  1.00  0.00           H  
ATOM   1354 1HB  PHE A  85       1.110   1.348  12.241  1.00  0.00           H  
ATOM   1355 2HB  PHE A  85       0.405   2.048  13.690  1.00  0.00           H  
ATOM   1356  HD1 PHE A  85       3.048   2.873  11.139  1.00  0.00           H  
ATOM   1357  HD2 PHE A  85      -0.004   4.144  13.795  1.00  0.00           H  
ATOM   1358  HE1 PHE A  85       3.264   5.207  10.381  1.00  0.00           H  
ATOM   1359  HE2 PHE A  85       0.252   6.410  13.066  1.00  0.00           H  
ATOM   1360  HZ  PHE A  85       1.889   6.973  11.342  1.00  0.00           H  
ATOM   1361  N   ALA A  86       1.523  -0.638  14.684  1.00  0.00           N  
ATOM   1362  CA  ALA A  86       0.965  -1.556  15.669  1.00  0.00           C  
ATOM   1363  C   ALA A  86       1.966  -1.871  16.783  1.00  0.00           C  
ATOM   1364  O   ALA A  86       1.606  -1.909  17.961  1.00  0.00           O  
ATOM   1365  CB  ALA A  86       0.532  -2.843  14.989  1.00  0.00           C  
ATOM   1366  H   ALA A  86       1.640  -0.942  13.714  1.00  0.00           H  
ATOM   1367  HA  ALA A  86       0.096  -1.078  16.120  1.00  0.00           H  
ATOM   1368 1HB  ALA A  86       0.091  -3.511  15.726  1.00  0.00           H  
ATOM   1369 2HB  ALA A  86      -0.193  -2.621  14.222  1.00  0.00           H  
ATOM   1370 3HB  ALA A  86       1.397  -3.324  14.539  1.00  0.00           H  
ATOM   1371  N   GLU A  87       3.233  -2.067  16.405  1.00  0.00           N  
ATOM   1372  CA  GLU A  87       4.298  -2.385  17.358  1.00  0.00           C  
ATOM   1373  C   GLU A  87       4.596  -1.246  18.330  1.00  0.00           C  
ATOM   1374  O   GLU A  87       4.897  -1.479  19.503  1.00  0.00           O  
ATOM   1375  CB  GLU A  87       5.595  -2.752  16.618  1.00  0.00           C  
ATOM   1376  CG  GLU A  87       5.568  -4.101  15.873  1.00  0.00           C  
ATOM   1377  CD  GLU A  87       6.847  -4.384  15.085  1.00  0.00           C  
ATOM   1378  OE1 GLU A  87       7.669  -3.495  14.955  1.00  0.00           O  
ATOM   1379  OE2 GLU A  87       7.002  -5.493  14.628  1.00  0.00           O  
ATOM   1380  H   GLU A  87       3.454  -2.025  15.411  1.00  0.00           H  
ATOM   1381  HA  GLU A  87       3.979  -3.247  17.941  1.00  0.00           H  
ATOM   1382 1HB  GLU A  87       5.818  -1.974  15.887  1.00  0.00           H  
ATOM   1383 2HB  GLU A  87       6.421  -2.775  17.327  1.00  0.00           H  
ATOM   1384 1HG  GLU A  87       5.421  -4.897  16.601  1.00  0.00           H  
ATOM   1385 2HG  GLU A  87       4.719  -4.111  15.195  1.00  0.00           H  
ATOM   1386  N   LEU A  88       4.525  -0.018  17.829  1.00  0.00           N  
ATOM   1387  CA  LEU A  88       4.855   1.166  18.606  1.00  0.00           C  
ATOM   1388  C   LEU A  88       3.688   1.845  19.326  1.00  0.00           C  
ATOM   1389  O   LEU A  88       3.903   2.507  20.340  1.00  0.00           O  
ATOM   1390  CB  LEU A  88       5.543   2.158  17.684  1.00  0.00           C  
ATOM   1391  CG  LEU A  88       6.850   1.666  17.104  1.00  0.00           C  
ATOM   1392  CD1 LEU A  88       7.374   2.673  16.162  1.00  0.00           C  
ATOM   1393  CD2 LEU A  88       7.830   1.417  18.216  1.00  0.00           C  
ATOM   1394  H   LEU A  88       4.290   0.094  16.842  1.00  0.00           H  
ATOM   1395  HA  LEU A  88       5.573   0.864  19.366  1.00  0.00           H  
ATOM   1396 1HB  LEU A  88       4.880   2.333  16.843  1.00  0.00           H  
ATOM   1397 2HB  LEU A  88       5.714   3.093  18.210  1.00  0.00           H  
ATOM   1398  HG  LEU A  88       6.680   0.736  16.553  1.00  0.00           H  
ATOM   1399 1HD1 LEU A  88       8.304   2.311  15.758  1.00  0.00           H  
ATOM   1400 2HD1 LEU A  88       6.653   2.829  15.361  1.00  0.00           H  
ATOM   1401 3HD1 LEU A  88       7.548   3.594  16.679  1.00  0.00           H  
ATOM   1402 1HD2 LEU A  88       8.762   1.056  17.791  1.00  0.00           H  
ATOM   1403 2HD2 LEU A  88       8.014   2.344  18.763  1.00  0.00           H  
ATOM   1404 3HD2 LEU A  88       7.429   0.666  18.895  1.00  0.00           H  
ATOM   1405  N   GLY A  89       2.457   1.692  18.831  1.00  0.00           N  
ATOM   1406  CA  GLY A  89       1.326   2.392  19.440  1.00  0.00           C  
ATOM   1407  C   GLY A  89       1.097   3.766  18.804  1.00  0.00           C  
ATOM   1408  O   GLY A  89       0.574   4.686  19.438  1.00  0.00           O  
ATOM   1409  H   GLY A  89       2.297   1.133  17.997  1.00  0.00           H  
ATOM   1410 1HA  GLY A  89       0.428   1.785  19.320  1.00  0.00           H  
ATOM   1411 2HA  GLY A  89       1.497   2.503  20.508  1.00  0.00           H  
ATOM   1412  N   LEU A  90       1.532   3.906  17.560  1.00  0.00           N  
ATOM   1413  CA  LEU A  90       1.390   5.153  16.822  1.00  0.00           C  
ATOM   1414  C   LEU A  90      -0.077   5.295  16.387  1.00  0.00           C  
ATOM   1415  O   LEU A  90      -0.767   4.280  16.285  1.00  0.00           O  
ATOM   1416  CB  LEU A  90       2.390   5.179  15.675  1.00  0.00           C  
ATOM   1417  CG  LEU A  90       3.800   5.207  16.053  1.00  0.00           C  
ATOM   1418  CD1 LEU A  90       4.640   5.113  14.822  1.00  0.00           C  
ATOM   1419  CD2 LEU A  90       4.075   6.461  16.759  1.00  0.00           C  
ATOM   1420  H   LEU A  90       1.918   3.083  17.098  1.00  0.00           H  
ATOM   1421  HA  LEU A  90       1.646   5.956  17.504  1.00  0.00           H  
ATOM   1422 1HB  LEU A  90       2.271   4.276  15.147  1.00  0.00           H  
ATOM   1423 2HB  LEU A  90       2.218   6.001  15.022  1.00  0.00           H  
ATOM   1424  HG  LEU A  90       4.025   4.380  16.695  1.00  0.00           H  
ATOM   1425 1HD1 LEU A  90       5.675   5.145  15.128  1.00  0.00           H  
ATOM   1426 2HD1 LEU A  90       4.436   4.182  14.304  1.00  0.00           H  
ATOM   1427 3HD1 LEU A  90       4.426   5.948  14.159  1.00  0.00           H  
ATOM   1428 1HD2 LEU A  90       5.112   6.483  17.020  1.00  0.00           H  
ATOM   1429 2HD2 LEU A  90       3.847   7.291  16.112  1.00  0.00           H  
ATOM   1430 3HD2 LEU A  90       3.464   6.521  17.661  1.00  0.00           H  
ATOM   1431  N   PRO A  91      -0.588   6.515  16.106  1.00  0.00           N  
ATOM   1432  CA  PRO A  91      -1.999   6.797  15.863  1.00  0.00           C  
ATOM   1433  C   PRO A  91      -2.705   5.911  14.847  1.00  0.00           C  
ATOM   1434  O   PRO A  91      -2.272   5.757  13.697  1.00  0.00           O  
ATOM   1435  CB  PRO A  91      -1.935   8.236  15.325  1.00  0.00           C  
ATOM   1436  CG  PRO A  91      -0.724   8.837  15.994  1.00  0.00           C  
ATOM   1437  CD  PRO A  91       0.288   7.724  16.008  1.00  0.00           C  
ATOM   1438  HA  PRO A  91      -2.532   6.767  16.826  1.00  0.00           H  
ATOM   1439 1HB  PRO A  91      -1.849   8.224  14.227  1.00  0.00           H  
ATOM   1440 2HB  PRO A  91      -2.865   8.770  15.566  1.00  0.00           H  
ATOM   1441 1HG  PRO A  91      -0.381   9.720  15.438  1.00  0.00           H  
ATOM   1442 2HG  PRO A  91      -0.986   9.186  17.006  1.00  0.00           H  
ATOM   1443 1HD  PRO A  91       0.842   7.735  15.071  1.00  0.00           H  
ATOM   1444 2HD  PRO A  91       0.932   7.857  16.879  1.00  0.00           H  
ATOM   1445  N   GLU A  92      -3.893   5.452  15.257  1.00  0.00           N  
ATOM   1446  CA  GLU A  92      -4.755   4.584  14.458  1.00  0.00           C  
ATOM   1447  C   GLU A  92      -5.176   5.270  13.178  1.00  0.00           C  
ATOM   1448  O   GLU A  92      -5.339   4.633  12.146  1.00  0.00           O  
ATOM   1449  CB  GLU A  92      -5.998   4.176  15.252  1.00  0.00           C  
ATOM   1450  CG  GLU A  92      -5.720   3.226  16.414  1.00  0.00           C  
ATOM   1451  CD  GLU A  92      -6.958   2.871  17.210  1.00  0.00           C  
ATOM   1452  OE1 GLU A  92      -7.988   3.457  16.970  1.00  0.00           O  
ATOM   1453  OE2 GLU A  92      -6.869   2.012  18.056  1.00  0.00           O  
ATOM   1454  H   GLU A  92      -4.183   5.661  16.202  1.00  0.00           H  
ATOM   1455  HA  GLU A  92      -4.196   3.685  14.200  1.00  0.00           H  
ATOM   1456 1HB  GLU A  92      -6.483   5.066  15.653  1.00  0.00           H  
ATOM   1457 2HB  GLU A  92      -6.710   3.689  14.583  1.00  0.00           H  
ATOM   1458 1HG  GLU A  92      -5.281   2.310  16.018  1.00  0.00           H  
ATOM   1459 2HG  GLU A  92      -4.988   3.688  17.075  1.00  0.00           H  
ATOM   1460  N   GLU A  93      -5.335   6.583  13.238  1.00  0.00           N  
ATOM   1461  CA  GLU A  93      -5.730   7.351  12.070  1.00  0.00           C  
ATOM   1462  C   GLU A  93      -4.796   7.074  10.899  1.00  0.00           C  
ATOM   1463  O   GLU A  93      -5.231   6.906   9.757  1.00  0.00           O  
ATOM   1464  CB  GLU A  93      -5.687   8.843  12.413  1.00  0.00           C  
ATOM   1465  CG  GLU A  93      -6.066   9.783  11.289  1.00  0.00           C  
ATOM   1466  CD  GLU A  93      -6.049  11.231  11.723  1.00  0.00           C  
ATOM   1467  OE1 GLU A  93      -6.625  11.540  12.735  1.00  0.00           O  
ATOM   1468  OE2 GLU A  93      -5.446  12.030  11.037  1.00  0.00           O  
ATOM   1469  H   GLU A  93      -5.181   7.051  14.118  1.00  0.00           H  
ATOM   1470  HA  GLU A  93      -6.742   7.064  11.785  1.00  0.00           H  
ATOM   1471 1HB  GLU A  93      -6.355   9.039  13.251  1.00  0.00           H  
ATOM   1472 2HB  GLU A  93      -4.677   9.106  12.736  1.00  0.00           H  
ATOM   1473 1HG  GLU A  93      -5.359   9.651  10.467  1.00  0.00           H  
ATOM   1474 2HG  GLU A  93      -7.059   9.524  10.927  1.00  0.00           H  
ATOM   1475  N   LEU A  94      -3.503   7.027  11.188  1.00  0.00           N  
ATOM   1476  CA  LEU A  94      -2.518   6.821  10.161  1.00  0.00           C  
ATOM   1477  C   LEU A  94      -2.357   5.356   9.854  1.00  0.00           C  
ATOM   1478  O   LEU A  94      -2.215   4.985   8.695  1.00  0.00           O  
ATOM   1479  CB  LEU A  94      -1.236   7.471  10.597  1.00  0.00           C  
ATOM   1480  CG  LEU A  94      -1.283   8.960  10.632  1.00  0.00           C  
ATOM   1481  CD1 LEU A  94      -0.065   9.478  11.285  1.00  0.00           C  
ATOM   1482  CD2 LEU A  94      -1.365   9.456   9.204  1.00  0.00           C  
ATOM   1483  H   LEU A  94      -3.193   7.083  12.154  1.00  0.00           H  
ATOM   1484  HA  LEU A  94      -2.856   7.324   9.259  1.00  0.00           H  
ATOM   1485 1HB  LEU A  94      -1.072   7.164  11.595  1.00  0.00           H  
ATOM   1486 2HB  LEU A  94      -0.414   7.139   9.963  1.00  0.00           H  
ATOM   1487  HG  LEU A  94      -2.152   9.306  11.196  1.00  0.00           H  
ATOM   1488 1HD1 LEU A  94      -0.116  10.553  11.272  1.00  0.00           H  
ATOM   1489 2HD1 LEU A  94      -0.014   9.117  12.313  1.00  0.00           H  
ATOM   1490 3HD1 LEU A  94       0.788   9.153  10.763  1.00  0.00           H  
ATOM   1491 1HD2 LEU A  94      -1.375  10.516   9.212  1.00  0.00           H  
ATOM   1492 2HD2 LEU A  94      -0.506   9.118   8.648  1.00  0.00           H  
ATOM   1493 3HD2 LEU A  94      -2.272   9.079   8.732  1.00  0.00           H  
ATOM   1494  N   ARG A  95      -2.423   4.495  10.866  1.00  0.00           N  
ATOM   1495  CA  ARG A  95      -2.280   3.083  10.538  1.00  0.00           C  
ATOM   1496  C   ARG A  95      -3.405   2.656   9.591  1.00  0.00           C  
ATOM   1497  O   ARG A  95      -3.176   1.946   8.608  1.00  0.00           O  
ATOM   1498  CB  ARG A  95      -2.299   2.204  11.766  1.00  0.00           C  
ATOM   1499  CG  ARG A  95      -2.076   0.739  11.440  1.00  0.00           C  
ATOM   1500  CD  ARG A  95      -1.994  -0.113  12.636  1.00  0.00           C  
ATOM   1501  NE  ARG A  95      -1.783  -1.489  12.265  1.00  0.00           N  
ATOM   1502  CZ  ARG A  95      -2.768  -2.372  12.029  1.00  0.00           C  
ATOM   1503  NH1 ARG A  95      -4.030  -2.001  12.162  1.00  0.00           N  
ATOM   1504  NH2 ARG A  95      -2.473  -3.608  11.666  1.00  0.00           N  
ATOM   1505  H   ARG A  95      -2.536   4.820  11.829  1.00  0.00           H  
ATOM   1506  HA  ARG A  95      -1.322   2.940  10.032  1.00  0.00           H  
ATOM   1507 1HB  ARG A  95      -1.549   2.530  12.465  1.00  0.00           H  
ATOM   1508 2HB  ARG A  95      -3.268   2.294  12.259  1.00  0.00           H  
ATOM   1509 1HG  ARG A  95      -2.903   0.382  10.820  1.00  0.00           H  
ATOM   1510 2HG  ARG A  95      -1.138   0.632  10.889  1.00  0.00           H  
ATOM   1511 1HD  ARG A  95      -1.163   0.200  13.263  1.00  0.00           H  
ATOM   1512 2HD  ARG A  95      -2.924  -0.047  13.198  1.00  0.00           H  
ATOM   1513  HE  ARG A  95      -0.817  -1.800  12.146  1.00  0.00           H  
ATOM   1514 1HH1 ARG A  95      -4.256  -1.051  12.437  1.00  0.00           H  
ATOM   1515 2HH1 ARG A  95      -4.778  -2.657  11.982  1.00  0.00           H  
ATOM   1516 1HH2 ARG A  95      -1.507  -3.886  11.564  1.00  0.00           H  
ATOM   1517 2HH2 ARG A  95      -3.211  -4.272  11.489  1.00  0.00           H  
ATOM   1518  N   GLU A  96      -4.633   3.094   9.879  1.00  0.00           N  
ATOM   1519  CA  GLU A  96      -5.746   2.723   9.026  1.00  0.00           C  
ATOM   1520  C   GLU A  96      -5.605   3.390   7.661  1.00  0.00           C  
ATOM   1521  O   GLU A  96      -5.904   2.764   6.646  1.00  0.00           O  
ATOM   1522  CB  GLU A  96      -7.076   3.063   9.692  1.00  0.00           C  
ATOM   1523  CG  GLU A  96      -7.391   2.197  10.942  1.00  0.00           C  
ATOM   1524  CD  GLU A  96      -7.534   0.705  10.658  1.00  0.00           C  
ATOM   1525  OE1 GLU A  96      -8.288   0.355   9.784  1.00  0.00           O  
ATOM   1526  OE2 GLU A  96      -6.887  -0.081  11.328  1.00  0.00           O  
ATOM   1527  H   GLU A  96      -4.798   3.680  10.695  1.00  0.00           H  
ATOM   1528  HA  GLU A  96      -5.718   1.647   8.878  1.00  0.00           H  
ATOM   1529 1HB  GLU A  96      -7.064   4.111  10.004  1.00  0.00           H  
ATOM   1530 2HB  GLU A  96      -7.887   2.941   8.975  1.00  0.00           H  
ATOM   1531 1HG  GLU A  96      -6.583   2.334  11.664  1.00  0.00           H  
ATOM   1532 2HG  GLU A  96      -8.307   2.565  11.399  1.00  0.00           H  
ATOM   1533  N   LEU A  97      -5.109   4.638   7.612  1.00  0.00           N  
ATOM   1534  CA  LEU A  97      -4.873   5.300   6.332  1.00  0.00           C  
ATOM   1535  C   LEU A  97      -3.965   4.428   5.483  1.00  0.00           C  
ATOM   1536  O   LEU A  97      -4.225   4.227   4.294  1.00  0.00           O  
ATOM   1537  CB  LEU A  97      -4.250   6.689   6.514  1.00  0.00           C  
ATOM   1538  CG  LEU A  97      -4.091   7.524   5.231  1.00  0.00           C  
ATOM   1539  CD1 LEU A  97      -4.147   8.995   5.598  1.00  0.00           C  
ATOM   1540  CD2 LEU A  97      -2.758   7.196   4.535  1.00  0.00           C  
ATOM   1541  H   LEU A  97      -4.913   5.159   8.468  1.00  0.00           H  
ATOM   1542  HA  LEU A  97      -5.825   5.413   5.817  1.00  0.00           H  
ATOM   1543 1HB  LEU A  97      -4.856   7.255   7.218  1.00  0.00           H  
ATOM   1544 2HB  LEU A  97      -3.258   6.565   6.941  1.00  0.00           H  
ATOM   1545  HG  LEU A  97      -4.901   7.302   4.564  1.00  0.00           H  
ATOM   1546 1HD1 LEU A  97      -4.056   9.601   4.692  1.00  0.00           H  
ATOM   1547 2HD1 LEU A  97      -5.100   9.213   6.081  1.00  0.00           H  
ATOM   1548 3HD1 LEU A  97      -3.336   9.224   6.284  1.00  0.00           H  
ATOM   1549 1HD2 LEU A  97      -2.661   7.797   3.627  1.00  0.00           H  
ATOM   1550 2HD2 LEU A  97      -1.926   7.419   5.208  1.00  0.00           H  
ATOM   1551 3HD2 LEU A  97      -2.733   6.141   4.270  1.00  0.00           H  
ATOM   1552  N   GLU A  98      -2.877   3.932   6.089  1.00  0.00           N  
ATOM   1553  CA  GLU A  98      -1.932   3.091   5.373  1.00  0.00           C  
ATOM   1554  C   GLU A  98      -2.617   1.838   4.871  1.00  0.00           C  
ATOM   1555  O   GLU A  98      -2.420   1.462   3.724  1.00  0.00           O  
ATOM   1556  CB  GLU A  98      -0.763   2.701   6.284  1.00  0.00           C  
ATOM   1557  CG  GLU A  98       0.148   3.847   6.614  1.00  0.00           C  
ATOM   1558  CD  GLU A  98       1.177   3.546   7.667  1.00  0.00           C  
ATOM   1559  OE1 GLU A  98       1.154   2.496   8.236  1.00  0.00           O  
ATOM   1560  OE2 GLU A  98       1.969   4.419   7.919  1.00  0.00           O  
ATOM   1561  H   GLU A  98      -2.709   4.156   7.071  1.00  0.00           H  
ATOM   1562  HA  GLU A  98      -1.546   3.647   4.520  1.00  0.00           H  
ATOM   1563 1HB  GLU A  98      -1.137   2.292   7.215  1.00  0.00           H  
ATOM   1564 2HB  GLU A  98      -0.167   1.923   5.801  1.00  0.00           H  
ATOM   1565 1HG  GLU A  98       0.667   4.141   5.698  1.00  0.00           H  
ATOM   1566 2HG  GLU A  98      -0.463   4.685   6.933  1.00  0.00           H  
ATOM   1567  N   LEU A  99      -3.480   1.228   5.679  1.00  0.00           N  
ATOM   1568  CA  LEU A  99      -4.169   0.021   5.234  1.00  0.00           C  
ATOM   1569  C   LEU A  99      -5.082   0.329   4.046  1.00  0.00           C  
ATOM   1570  O   LEU A  99      -5.174  -0.458   3.094  1.00  0.00           O  
ATOM   1571  CB  LEU A  99      -4.907  -0.603   6.411  1.00  0.00           C  
ATOM   1572  CG  LEU A  99      -3.956  -1.189   7.491  1.00  0.00           C  
ATOM   1573  CD1 LEU A  99      -4.748  -1.598   8.699  1.00  0.00           C  
ATOM   1574  CD2 LEU A  99      -3.198  -2.386   6.914  1.00  0.00           C  
ATOM   1575  H   LEU A  99      -3.610   1.578   6.631  1.00  0.00           H  
ATOM   1576  HA  LEU A  99      -3.431  -0.696   4.905  1.00  0.00           H  
ATOM   1577 1HB  LEU A  99      -5.528   0.159   6.881  1.00  0.00           H  
ATOM   1578 2HB  LEU A  99      -5.550  -1.401   6.047  1.00  0.00           H  
ATOM   1579  HG  LEU A  99      -3.241  -0.426   7.796  1.00  0.00           H  
ATOM   1580 1HD1 LEU A  99      -4.072  -1.992   9.434  1.00  0.00           H  
ATOM   1581 2HD1 LEU A  99      -5.271  -0.733   9.110  1.00  0.00           H  
ATOM   1582 3HD1 LEU A  99      -5.473  -2.359   8.424  1.00  0.00           H  
ATOM   1583 1HD2 LEU A  99      -2.524  -2.789   7.671  1.00  0.00           H  
ATOM   1584 2HD2 LEU A  99      -3.905  -3.157   6.612  1.00  0.00           H  
ATOM   1585 3HD2 LEU A  99      -2.623  -2.074   6.057  1.00  0.00           H  
ATOM   1586  N   VAL A 100      -5.717   1.501   4.059  1.00  0.00           N  
ATOM   1587  CA  VAL A 100      -6.536   1.889   2.922  1.00  0.00           C  
ATOM   1588  C   VAL A 100      -5.648   2.065   1.707  1.00  0.00           C  
ATOM   1589  O   VAL A 100      -5.949   1.538   0.632  1.00  0.00           O  
ATOM   1590  CB  VAL A 100      -7.292   3.202   3.179  1.00  0.00           C  
ATOM   1591  CG1 VAL A 100      -7.955   3.663   1.888  1.00  0.00           C  
ATOM   1592  CG2 VAL A 100      -8.332   2.987   4.262  1.00  0.00           C  
ATOM   1593  H   VAL A 100      -5.639   2.111   4.873  1.00  0.00           H  
ATOM   1594  HA  VAL A 100      -7.258   1.099   2.723  1.00  0.00           H  
ATOM   1595  HB  VAL A 100      -6.589   3.969   3.490  1.00  0.00           H  
ATOM   1596 1HG1 VAL A 100      -8.478   4.601   2.062  1.00  0.00           H  
ATOM   1597 2HG1 VAL A 100      -7.189   3.810   1.131  1.00  0.00           H  
ATOM   1598 3HG1 VAL A 100      -8.661   2.909   1.548  1.00  0.00           H  
ATOM   1599 1HG2 VAL A 100      -8.863   3.919   4.446  1.00  0.00           H  
ATOM   1600 2HG2 VAL A 100      -9.036   2.223   3.941  1.00  0.00           H  
ATOM   1601 3HG2 VAL A 100      -7.845   2.664   5.175  1.00  0.00           H  
ATOM   1602  N   ALA A 101      -4.524   2.766   1.888  1.00  0.00           N  
ATOM   1603  CA  ALA A 101      -3.608   3.004   0.792  1.00  0.00           C  
ATOM   1604  C   ALA A 101      -3.115   1.687   0.226  1.00  0.00           C  
ATOM   1605  O   ALA A 101      -3.015   1.561  -0.982  1.00  0.00           O  
ATOM   1606  CB  ALA A 101      -2.435   3.853   1.247  1.00  0.00           C  
ATOM   1607  H   ALA A 101      -4.324   3.165   2.803  1.00  0.00           H  
ATOM   1608  HA  ALA A 101      -4.147   3.533   0.010  1.00  0.00           H  
ATOM   1609 1HB  ALA A 101      -1.781   4.043   0.403  1.00  0.00           H  
ATOM   1610 2HB  ALA A 101      -2.797   4.799   1.642  1.00  0.00           H  
ATOM   1611 3HB  ALA A 101      -1.885   3.327   2.023  1.00  0.00           H  
ATOM   1612  N   ILE A 102      -2.858   0.692   1.078  1.00  0.00           N  
ATOM   1613  CA  ILE A 102      -2.391  -0.630   0.652  1.00  0.00           C  
ATOM   1614  C   ILE A 102      -3.405  -1.314  -0.229  1.00  0.00           C  
ATOM   1615  O   ILE A 102      -3.065  -1.803  -1.314  1.00  0.00           O  
ATOM   1616  CB  ILE A 102      -2.036  -1.468   1.875  1.00  0.00           C  
ATOM   1617  CG1 ILE A 102      -0.776  -0.862   2.513  1.00  0.00           C  
ATOM   1618  CG2 ILE A 102      -1.838  -2.913   1.498  1.00  0.00           C  
ATOM   1619  CD1 ILE A 102      -0.502  -1.336   3.892  1.00  0.00           C  
ATOM   1620  H   ILE A 102      -2.953   0.874   2.074  1.00  0.00           H  
ATOM   1621  HA  ILE A 102      -1.487  -0.535   0.084  1.00  0.00           H  
ATOM   1622  HB  ILE A 102      -2.838  -1.397   2.600  1.00  0.00           H  
ATOM   1623 1HG1 ILE A 102       0.087  -1.127   1.896  1.00  0.00           H  
ATOM   1624 2HG1 ILE A 102      -0.862   0.211   2.514  1.00  0.00           H  
ATOM   1625 1HG2 ILE A 102      -1.600  -3.466   2.378  1.00  0.00           H  
ATOM   1626 2HG2 ILE A 102      -2.754  -3.307   1.061  1.00  0.00           H  
ATOM   1627 3HG2 ILE A 102      -1.033  -3.002   0.792  1.00  0.00           H  
ATOM   1628 1HD1 ILE A 102       0.378  -0.863   4.257  1.00  0.00           H  
ATOM   1629 2HD1 ILE A 102      -1.311  -1.071   4.525  1.00  0.00           H  
ATOM   1630 3HD1 ILE A 102      -0.378  -2.405   3.887  1.00  0.00           H  
ATOM   1631  N   ASN A 103      -4.665  -1.300   0.176  1.00  0.00           N  
ATOM   1632  CA  ASN A 103      -5.668  -1.900  -0.677  1.00  0.00           C  
ATOM   1633  C   ASN A 103      -5.749  -1.145  -2.007  1.00  0.00           C  
ATOM   1634  O   ASN A 103      -5.870  -1.767  -3.068  1.00  0.00           O  
ATOM   1635  CB  ASN A 103      -6.999  -1.930   0.035  1.00  0.00           C  
ATOM   1636  CG  ASN A 103      -7.030  -2.978   1.120  1.00  0.00           C  
ATOM   1637  OD1 ASN A 103      -6.237  -3.930   1.114  1.00  0.00           O  
ATOM   1638  ND2 ASN A 103      -7.933  -2.823   2.053  1.00  0.00           N  
ATOM   1639  H   ASN A 103      -4.913  -0.889   1.081  1.00  0.00           H  
ATOM   1640  HA  ASN A 103      -5.367  -2.923  -0.901  1.00  0.00           H  
ATOM   1641 1HB  ASN A 103      -7.186  -0.950   0.485  1.00  0.00           H  
ATOM   1642 2HB  ASN A 103      -7.796  -2.124  -0.681  1.00  0.00           H  
ATOM   1643 1HD2 ASN A 103      -7.999  -3.486   2.798  1.00  0.00           H  
ATOM   1644 2HD2 ASN A 103      -8.552  -2.040   2.024  1.00  0.00           H  
ATOM   1645  N   GLN A 104      -5.636   0.192  -1.955  1.00  0.00           N  
ATOM   1646  CA  GLN A 104      -5.687   1.010  -3.162  1.00  0.00           C  
ATOM   1647  C   GLN A 104      -4.468   0.803  -4.056  1.00  0.00           C  
ATOM   1648  O   GLN A 104      -4.609   0.724  -5.271  1.00  0.00           O  
ATOM   1649  CB  GLN A 104      -5.791   2.494  -2.814  1.00  0.00           C  
ATOM   1650  CG  GLN A 104      -7.089   2.936  -2.197  1.00  0.00           C  
ATOM   1651  CD  GLN A 104      -7.041   4.401  -1.817  1.00  0.00           C  
ATOM   1652  OE1 GLN A 104      -5.973   5.020  -1.801  1.00  0.00           O  
ATOM   1653  NE2 GLN A 104      -8.203   4.962  -1.503  1.00  0.00           N  
ATOM   1654  H   GLN A 104      -5.542   0.653  -1.048  1.00  0.00           H  
ATOM   1655  HA  GLN A 104      -6.571   0.724  -3.727  1.00  0.00           H  
ATOM   1656 1HB  GLN A 104      -5.025   2.727  -2.094  1.00  0.00           H  
ATOM   1657 2HB  GLN A 104      -5.609   3.094  -3.705  1.00  0.00           H  
ATOM   1658 1HG  GLN A 104      -7.892   2.791  -2.917  1.00  0.00           H  
ATOM   1659 2HG  GLN A 104      -7.279   2.349  -1.302  1.00  0.00           H  
ATOM   1660 1HE2 GLN A 104      -8.246   5.927  -1.244  1.00  0.00           H  
ATOM   1661 2HE2 GLN A 104      -9.042   4.417  -1.531  1.00  0.00           H  
ATOM   1662  N   TYR A 105      -3.273   0.677  -3.471  1.00  0.00           N  
ATOM   1663  CA  TYR A 105      -2.052   0.494  -4.247  1.00  0.00           C  
ATOM   1664  C   TYR A 105      -2.154  -0.769  -5.057  1.00  0.00           C  
ATOM   1665  O   TYR A 105      -1.818  -0.810  -6.245  1.00  0.00           O  
ATOM   1666  CB  TYR A 105      -0.824   0.317  -3.333  1.00  0.00           C  
ATOM   1667  CG  TYR A 105      -0.114   1.544  -2.698  1.00  0.00           C  
ATOM   1668  CD1 TYR A 105      -0.104   1.712  -1.354  1.00  0.00           C  
ATOM   1669  CD2 TYR A 105       0.547   2.439  -3.449  1.00  0.00           C  
ATOM   1670  CE1 TYR A 105       0.501   2.752  -0.772  1.00  0.00           C  
ATOM   1671  CE2 TYR A 105       1.171   3.505  -2.883  1.00  0.00           C  
ATOM   1672  CZ  TYR A 105       1.144   3.663  -1.536  1.00  0.00           C  
ATOM   1673  OH  TYR A 105       1.755   4.730  -0.957  1.00  0.00           O  
ATOM   1674  H   TYR A 105      -3.210   0.742  -2.467  1.00  0.00           H  
ATOM   1675  HA  TYR A 105      -1.919   1.325  -4.923  1.00  0.00           H  
ATOM   1676 1HB  TYR A 105      -1.135  -0.320  -2.509  1.00  0.00           H  
ATOM   1677 2HB  TYR A 105      -0.096  -0.230  -3.888  1.00  0.00           H  
ATOM   1678  HD1 TYR A 105      -0.586   1.028  -0.753  1.00  0.00           H  
ATOM   1679  HD2 TYR A 105       0.574   2.320  -4.494  1.00  0.00           H  
ATOM   1680  HE1 TYR A 105       0.462   2.856   0.306  1.00  0.00           H  
ATOM   1681  HE2 TYR A 105       1.691   4.232  -3.507  1.00  0.00           H  
ATOM   1682  HH  TYR A 105       1.740   5.476  -1.584  1.00  0.00           H  
ATOM   1683  N   ARG A 106      -2.680  -1.805  -4.419  1.00  0.00           N  
ATOM   1684  CA  ARG A 106      -2.780  -3.081  -5.069  1.00  0.00           C  
ATOM   1685  C   ARG A 106      -3.864  -3.089  -6.130  1.00  0.00           C  
ATOM   1686  O   ARG A 106      -3.592  -3.470  -7.265  1.00  0.00           O  
ATOM   1687  CB  ARG A 106      -3.024  -4.133  -4.010  1.00  0.00           C  
ATOM   1688  CG  ARG A 106      -1.805  -4.342  -3.119  1.00  0.00           C  
ATOM   1689  CD  ARG A 106      -2.052  -5.247  -1.988  1.00  0.00           C  
ATOM   1690  NE  ARG A 106      -0.850  -5.418  -1.169  1.00  0.00           N  
ATOM   1691  CZ  ARG A 106      -0.813  -6.115  -0.009  1.00  0.00           C  
ATOM   1692  NH1 ARG A 106      -1.910  -6.683   0.448  1.00  0.00           N  
ATOM   1693  NH2 ARG A 106       0.313  -6.239   0.667  1.00  0.00           N  
ATOM   1694  H   ARG A 106      -2.958  -1.714  -3.438  1.00  0.00           H  
ATOM   1695  HA  ARG A 106      -1.825  -3.294  -5.549  1.00  0.00           H  
ATOM   1696 1HB  ARG A 106      -3.857  -3.823  -3.373  1.00  0.00           H  
ATOM   1697 2HB  ARG A 106      -3.287  -5.081  -4.476  1.00  0.00           H  
ATOM   1698 1HG  ARG A 106      -0.982  -4.744  -3.709  1.00  0.00           H  
ATOM   1699 2HG  ARG A 106      -1.512  -3.377  -2.711  1.00  0.00           H  
ATOM   1700 1HD  ARG A 106      -2.837  -4.824  -1.357  1.00  0.00           H  
ATOM   1701 2HD  ARG A 106      -2.360  -6.223  -2.354  1.00  0.00           H  
ATOM   1702  HE  ARG A 106       0.020  -4.966  -1.503  1.00  0.00           H  
ATOM   1703 1HH1 ARG A 106      -2.777  -6.593  -0.065  1.00  0.00           H  
ATOM   1704 2HH1 ARG A 106      -1.887  -7.207   1.311  1.00  0.00           H  
ATOM   1705 1HH2 ARG A 106       1.165  -5.822   0.317  1.00  0.00           H  
ATOM   1706 2HH2 ARG A 106       0.334  -6.774   1.520  1.00  0.00           H  
ATOM   1707  N   LYS A 107      -5.057  -2.568  -5.824  1.00  0.00           N  
ATOM   1708  CA  LYS A 107      -6.116  -2.575  -6.828  1.00  0.00           C  
ATOM   1709  C   LYS A 107      -5.746  -1.699  -8.010  1.00  0.00           C  
ATOM   1710  O   LYS A 107      -6.012  -2.035  -9.167  1.00  0.00           O  
ATOM   1711  CB  LYS A 107      -7.431  -2.082  -6.228  1.00  0.00           C  
ATOM   1712  CG  LYS A 107      -8.079  -3.044  -5.241  1.00  0.00           C  
ATOM   1713  CD  LYS A 107      -9.354  -2.458  -4.660  1.00  0.00           C  
ATOM   1714  CE  LYS A 107      -9.993  -3.405  -3.654  1.00  0.00           C  
ATOM   1715  NZ  LYS A 107     -11.235  -2.831  -3.066  1.00  0.00           N  
ATOM   1716  H   LYS A 107      -5.251  -2.215  -4.885  1.00  0.00           H  
ATOM   1717  HA  LYS A 107      -6.248  -3.595  -7.187  1.00  0.00           H  
ATOM   1718 1HB  LYS A 107      -7.249  -1.142  -5.699  1.00  0.00           H  
ATOM   1719 2HB  LYS A 107      -8.142  -1.875  -7.025  1.00  0.00           H  
ATOM   1720 1HG  LYS A 107      -8.313  -3.979  -5.748  1.00  0.00           H  
ATOM   1721 2HG  LYS A 107      -7.382  -3.256  -4.433  1.00  0.00           H  
ATOM   1722 1HD  LYS A 107      -9.115  -1.519  -4.156  1.00  0.00           H  
ATOM   1723 2HD  LYS A 107     -10.063  -2.253  -5.460  1.00  0.00           H  
ATOM   1724 1HE  LYS A 107     -10.236  -4.343  -4.151  1.00  0.00           H  
ATOM   1725 2HE  LYS A 107      -9.280  -3.603  -2.851  1.00  0.00           H  
ATOM   1726 1HZ  LYS A 107     -11.629  -3.485  -2.404  1.00  0.00           H  
ATOM   1727 2HZ  LYS A 107     -11.014  -1.966  -2.595  1.00  0.00           H  
ATOM   1728 3HZ  LYS A 107     -11.905  -2.653  -3.801  1.00  0.00           H  
ATOM   1729  N   ALA A 108      -5.130  -0.563  -7.716  1.00  0.00           N  
ATOM   1730  CA  ALA A 108      -4.743   0.381  -8.731  1.00  0.00           C  
ATOM   1731  C   ALA A 108      -3.749  -0.230  -9.703  1.00  0.00           C  
ATOM   1732  O   ALA A 108      -3.807   0.017 -10.907  1.00  0.00           O  
ATOM   1733  CB  ALA A 108      -4.183   1.602  -8.058  1.00  0.00           C  
ATOM   1734  H   ALA A 108      -4.931  -0.322  -6.748  1.00  0.00           H  
ATOM   1735  HA  ALA A 108      -5.623   0.651  -9.294  1.00  0.00           H  
ATOM   1736 1HB  ALA A 108      -3.962   2.294  -8.772  1.00  0.00           H  
ATOM   1737 2HB  ALA A 108      -4.912   2.023  -7.381  1.00  0.00           H  
ATOM   1738 3HB  ALA A 108      -3.289   1.333  -7.495  1.00  0.00           H  
ATOM   1739  N   ALA A 109      -2.837  -1.051  -9.183  1.00  0.00           N  
ATOM   1740  CA  ALA A 109      -1.853  -1.704 -10.022  1.00  0.00           C  
ATOM   1741  C   ALA A 109      -2.445  -2.890 -10.793  1.00  0.00           C  
ATOM   1742  O   ALA A 109      -2.182  -3.076 -11.989  1.00  0.00           O  
ATOM   1743  CB  ALA A 109      -0.705  -2.176  -9.165  1.00  0.00           C  
ATOM   1744  H   ALA A 109      -2.793  -1.201  -8.173  1.00  0.00           H  
ATOM   1745  HA  ALA A 109      -1.500  -0.973 -10.734  1.00  0.00           H  
ATOM   1746 1HB  ALA A 109       0.049  -2.631  -9.801  1.00  0.00           H  
ATOM   1747 2HB  ALA A 109      -0.280  -1.329  -8.635  1.00  0.00           H  
ATOM   1748 3HB  ALA A 109      -1.071  -2.908  -8.441  1.00  0.00           H  
ATOM   1749  N   GLU A 110      -3.276  -3.683 -10.106  1.00  0.00           N  
ATOM   1750  CA  GLU A 110      -3.904  -4.888 -10.656  1.00  0.00           C  
ATOM   1751  C   GLU A 110      -4.876  -4.549 -11.774  1.00  0.00           C  
ATOM   1752  O   GLU A 110      -5.093  -5.346 -12.687  1.00  0.00           O  
ATOM   1753  CB  GLU A 110      -4.577  -5.707  -9.554  1.00  0.00           C  
ATOM   1754  CG  GLU A 110      -3.579  -6.378  -8.575  1.00  0.00           C  
ATOM   1755  CD  GLU A 110      -2.733  -7.433  -9.218  1.00  0.00           C  
ATOM   1756  OE1 GLU A 110      -3.287  -8.328  -9.810  1.00  0.00           O  
ATOM   1757  OE2 GLU A 110      -1.522  -7.336  -9.145  1.00  0.00           O  
ATOM   1758  H   GLU A 110      -3.468  -3.461  -9.129  1.00  0.00           H  
ATOM   1759  HA  GLU A 110      -3.119  -5.508 -11.084  1.00  0.00           H  
ATOM   1760 1HB  GLU A 110      -5.234  -5.058  -8.973  1.00  0.00           H  
ATOM   1761 2HB  GLU A 110      -5.193  -6.486 -10.001  1.00  0.00           H  
ATOM   1762 1HG  GLU A 110      -2.912  -5.620  -8.182  1.00  0.00           H  
ATOM   1763 2HG  GLU A 110      -4.131  -6.806  -7.740  1.00  0.00           H  
ATOM   1764  N   ALA A 111      -5.413  -3.337 -11.736  1.00  0.00           N  
ATOM   1765  CA  ALA A 111      -6.343  -2.829 -12.730  1.00  0.00           C  
ATOM   1766  C   ALA A 111      -5.747  -2.854 -14.154  1.00  0.00           C  
ATOM   1767  O   ALA A 111      -6.501  -2.781 -15.124  1.00  0.00           O  
ATOM   1768  CB  ALA A 111      -6.772  -1.430 -12.344  1.00  0.00           C  
ATOM   1769  H   ALA A 111      -5.219  -2.746 -10.928  1.00  0.00           H  
ATOM   1770  HA  ALA A 111      -7.222  -3.473 -12.732  1.00  0.00           H  
ATOM   1771 1HB  ALA A 111      -7.492  -1.052 -13.060  1.00  0.00           H  
ATOM   1772 2HB  ALA A 111      -7.225  -1.456 -11.358  1.00  0.00           H  
ATOM   1773 3HB  ALA A 111      -5.913  -0.800 -12.314  1.00  0.00           H  
ATOM   1774  N   LEU A 112      -4.413  -2.941 -14.315  1.00  0.00           N  
ATOM   1775  CA  LEU A 112      -3.856  -3.024 -15.674  1.00  0.00           C  
ATOM   1776  C   LEU A 112      -3.719  -4.455 -16.219  1.00  0.00           C  
ATOM   1777  O   LEU A 112      -3.160  -4.631 -17.305  1.00  0.00           O  
ATOM   1778  CB  LEU A 112      -2.468  -2.393 -15.807  1.00  0.00           C  
ATOM   1779  CG  LEU A 112      -2.360  -0.929 -15.597  1.00  0.00           C  
ATOM   1780  CD1 LEU A 112      -0.924  -0.523 -15.768  1.00  0.00           C  
ATOM   1781  CD2 LEU A 112      -3.237  -0.229 -16.583  1.00  0.00           C  
ATOM   1782  H   LEU A 112      -3.788  -2.985 -13.505  1.00  0.00           H  
ATOM   1783  HA  LEU A 112      -4.527  -2.486 -16.340  1.00  0.00           H  
ATOM   1784 1HB  LEU A 112      -1.816  -2.871 -15.072  1.00  0.00           H  
ATOM   1785 2HB  LEU A 112      -2.082  -2.616 -16.799  1.00  0.00           H  
ATOM   1786  HG  LEU A 112      -2.655  -0.685 -14.581  1.00  0.00           H  
ATOM   1787 1HD1 LEU A 112      -0.815   0.539 -15.601  1.00  0.00           H  
ATOM   1788 2HD1 LEU A 112      -0.317  -1.069 -15.063  1.00  0.00           H  
ATOM   1789 3HD1 LEU A 112      -0.601  -0.764 -16.777  1.00  0.00           H  
ATOM   1790 1HD2 LEU A 112      -3.151   0.823 -16.440  1.00  0.00           H  
ATOM   1791 2HD2 LEU A 112      -2.920  -0.483 -17.594  1.00  0.00           H  
ATOM   1792 3HD2 LEU A 112      -4.272  -0.539 -16.436  1.00  0.00           H  
ATOM   1793  N   ARG A 113      -4.168  -5.463 -15.467  1.00  0.00           N  
ATOM   1794  CA  ARG A 113      -4.058  -6.853 -15.901  1.00  0.00           C  
ATOM   1795  C   ARG A 113      -5.335  -7.336 -16.598  1.00  0.00           C  
ATOM   1796  O   ARG A 113      -5.566  -7.022 -17.766  1.00  0.00           O  
ATOM   1797  OXT ARG A 113      -5.983  -8.248 -16.084  1.00  0.00           O  
ATOM   1798  CB  ARG A 113      -3.775  -7.760 -14.712  1.00  0.00           C  
ATOM   1799  CG  ARG A 113      -2.466  -7.486 -13.986  1.00  0.00           C  
ATOM   1800  CD  ARG A 113      -2.267  -8.423 -12.845  1.00  0.00           C  
ATOM   1801  NE  ARG A 113      -1.991  -9.787 -13.291  1.00  0.00           N  
ATOM   1802  CZ  ARG A 113      -2.008 -10.878 -12.495  1.00  0.00           C  
ATOM   1803  NH1 ARG A 113      -2.297 -10.768 -11.214  1.00  0.00           N  
ATOM   1804  NH2 ARG A 113      -1.731 -12.070 -13.008  1.00  0.00           N  
ATOM   1805  H   ARG A 113      -4.602  -5.268 -14.563  1.00  0.00           H  
ATOM   1806  HA  ARG A 113      -3.228  -6.932 -16.603  1.00  0.00           H  
ATOM   1807 1HB  ARG A 113      -4.577  -7.653 -13.980  1.00  0.00           H  
ATOM   1808 2HB  ARG A 113      -3.765  -8.798 -15.038  1.00  0.00           H  
ATOM   1809 1HG  ARG A 113      -1.630  -7.592 -14.677  1.00  0.00           H  
ATOM   1810 2HG  ARG A 113      -2.485  -6.468 -13.586  1.00  0.00           H  
ATOM   1811 1HD  ARG A 113      -1.440  -8.086 -12.219  1.00  0.00           H  
ATOM   1812 2HD  ARG A 113      -3.179  -8.440 -12.252  1.00  0.00           H  
ATOM   1813  HE  ARG A 113      -1.765  -9.922 -14.266  1.00  0.00           H  
ATOM   1814 1HH1 ARG A 113      -2.522  -9.847 -10.799  1.00  0.00           H  
ATOM   1815 2HH1 ARG A 113      -2.307 -11.584 -10.627  1.00  0.00           H  
ATOM   1816 1HH2 ARG A 113      -1.509 -12.158 -13.990  1.00  0.00           H  
ATOM   1817 2HH2 ARG A 113      -1.742 -12.888 -12.417  1.00  0.00           H  
TER                                                                             
# All scores below are weighted scores, not raw scores.
#BEGIN_POSE_ENERGIES_TABLE ./short_relax/dife_inp_2_unrelaxedRF.pdb
label fa_atr fa_rep fa_sol fa_intra_rep fa_intra_sol_xover4 lk_ball_wtd fa_elec hbond_sr_bb hbond_lr_bb hbond_bb_sc hbond_sc dslf_fa13 omega fa_dun p_aa_pp yhh_planarity ref rama_prepro cart_bonded total
weights 1 0.55 1 0.005 1 1 1 1 1 1 1 1.25 0.4 0.7 0.6 0.625 1 0.45 0.5 NA
pose -708.914 64.4985 492.796 1.29089 24.7734 -23.0252 -256.661 -102.569 -2.89351 -6.00299 -26.9343 0 1.4031 153.772 -22.5245 0.19889 -13.6306 -30.1857 42.9887 -411.62
GLU:NtermProteinFull_1 -1.8741 0.1777 2.11233 0.00574 0.3703 -0.23321 -0.38668 0 0 0 0 0 0.00293 2.3434 0 0 -2.72453 0 0.10836 -0.09776
GLU_2 -3.73386 0.30371 2.6258 0.00777 0.35514 -0.29829 -0.76041 0 0 0 0 0 -0.01957 2.77271 -0.22823 0 -2.72453 -0.2106 0.15324 -1.75711
ALA_3 -6.4911 1.02766 1.89782 0.00186 0 -0.15209 -0.72215 0 0 0 0 0 -0.02351 0 -0.37879 0 1.32468 -0.5177 0.39671 -3.63663
LYS_4 -6.96502 0.6963 4.88988 0.00831 0.18974 -0.52219 -1.82569 0 0 0 0 0 -0.02311 1.5417 -0.08288 0 -0.71458 -0.4037 0.58664 -2.62459
GLU_5 -5.12436 0.24975 6.0811 0.00598 0.71736 -0.10406 -3.30709 0 0 0 -0.60276 0 -0.00593 2.87244 -0.26276 0 -2.72453 -0.32793 0.38551 -2.14726
LEU_6 -7.66301 0.60473 4.10422 0.02071 0.07791 -0.43996 -2.11343 0 0 0 0 0 0.00996 0.27672 -0.26306 0 1.66147 -0.33138 0.21799 -3.83714
LEU_7 -11.4549 2.40225 1.40963 0.01596 0.07083 -0.20672 -2.13336 0 0 0 0 0 0.21303 0.30699 -0.30187 0 1.66147 -0.25687 0.52593 -7.7476
LYS_8 -6.69216 0.41283 6.46841 0.01298 0.20464 -0.1003 -4.09173 0 0 0 -0.60276 0 0.05464 2.2421 -0.01865 0 -0.71458 -0.33648 0.63631 -2.52475
GLU_9 -4.64102 0.21403 4.65974 0.00472 0.23147 -0.29008 -1.5605 0 0 0 0 0 0.11488 2.50253 -0.26532 0 -2.72453 -0.44595 0.29607 -1.90395
LEU_10 -10.4335 1.38759 3.47315 0.01772 0.14274 -0.24768 -2.11598 0 0 0 0 0 0.06267 0.49279 -0.20447 0 1.66147 -0.28289 0.83141 -5.21502
VAL_11 -8.8386 0.83725 3.63658 0.03329 0.05698 0.0184 -2.01765 0 0 0 0 0 -0.02637 0.00414 -0.19092 0 2.64269 -0.06396 0.91952 -2.98865
ALA_12 -4.11076 0.24588 3.44502 0.0014 0 -0.10923 -1.76128 0 0 0 0 0 0.01617 0 -0.31645 0 1.32468 -0.28114 0.29719 -1.24851
LEU_13 -7.27414 0.54646 3.56742 0.02403 0.19378 -0.11595 -2.30093 0 0 0 0 0 -0.02166 0.61857 -0.22969 0 1.66147 -0.29403 0.20775 -3.41691
GLU_14 -9.41613 0.67303 9.5326 0.00574 0.27392 -0.39103 -3.35345 0 0 0 -0.81008 0 0.06997 3.09834 -0.27759 0 -2.72453 -0.33669 0.26765 -3.38826
LEU_15 -5.81667 0.45378 3.34692 0.01911 0.07194 -0.23906 -1.73805 0 0 0 0 0 0.07279 0.27735 -0.26776 0 1.66147 -0.39926 0.24269 -2.31475
ASP_16 -5.17642 0.24198 5.85321 0.00273 0.61308 -0.08974 -4.06795 0 0 0 -0.58661 0 0.03837 2.85232 0.10443 0 -2.14574 -0.26705 0.19416 -2.43323
GLY_17 -5.52509 0.75917 4.44855 0.00022 0 -0.22779 -2.35555 0 0 0 0 0 -0.07873 0 0.14401 0 0.79816 0.38875 0.18502 -1.46327
ALA_18 -6.07072 0.49884 3.66079 0.0014 0 -0.06798 -2.06719 0 0 0 0 0 0.0846 0 -0.32113 0 1.32468 0.33039 0.23771 -2.38861
LYS_19 -4.98055 0.47717 6.13511 0.0085 0.2658 0.00323 -4.33855 0 0 0 0 0 -0.00928 1.6753 0.07566 0 -0.71458 -0.21413 0.26254 -1.35378
ARG_20 -7.5626 0.49423 7.27301 0.01102 0.31344 -0.03132 -5.8307 0 0 0 -0.92158 0 0.07163 1.90551 -0.17114 0 -0.09474 -0.24911 0.45943 -4.33291
TYR_21 -12.3341 1.7168 4.47 0.02714 0.23659 -0.2976 -3.04732 0 0 0 -0.80183 0 0.00796 2.22113 0.13369 0.0397 0.58223 -0.32017 0.85006 -6.51569
ARG_22 -6.44765 0.57387 5.01212 0.01771 0.54324 -0.42757 -2.28852 0 0 0 0 0 0.01606 2.29868 -0.03394 0 -0.09474 -0.19618 0.681 -0.34593
GLU_23 -5.3736 0.3983 6.5931 0.00519 0.24131 -0.10991 -3.89089 0 0 0 0 0 0.01905 2.59089 -0.19475 0 -2.72453 -0.31351 0.27292 -2.48643
ALA_24 -5.71439 0.44867 3.10675 0.00162 0 -0.13934 -2.03802 0 0 0 0 0 -0.01465 0 -0.29264 0 1.32468 -0.46476 0.15035 -3.63175
LEU_25 -8.52631 0.5194 4.16576 0.01892 0.17161 -0.16442 -2.25145 0 0 0 0 0 0.01627 0.62009 -0.23221 0 1.66147 -0.33262 0.17417 -4.15933
GLU_26 -5.29421 0.247 6.12196 0.00502 0.67247 0.00712 -4.17038 0 0 0 -0.60092 0 0.111 2.87686 -0.28815 0 -2.72453 -0.33026 0.23974 -3.12728
GLU_27 -5.54043 0.46914 4.79803 0.00515 0.2423 -0.27756 -1.77441 0 0 0 0 0 -0.01309 2.53123 -0.2501 0 -2.72453 -0.49072 0.18927 -2.83572
ALA_28 -6.31616 0.63723 3.20899 0.00142 0 -0.04245 -2.25977 0 0 0 0 0 0.06481 0 -0.28807 0 1.32468 -0.45261 0.18912 -3.93281
LYS_29 -5.81087 0.43438 6.15814 0.01081 0.20489 -0.20261 -3.74135 0 0 0 -0.60092 0 -0.01226 2.33625 -0.00673 0 -0.71458 -0.33797 0.28313 -1.99969
ALA_30 -2.65568 0.16536 2.2007 0.00148 0 -0.04077 -0.66928 0 0 0 0 0 -0.06013 0 -0.35357 0 1.32468 -0.42262 0.23605 -0.27377
MET_31 -3.83787 0.36509 2.42789 0.00994 0.09235 -0.24994 -0.95438 0 0 0 0 0 -0.06746 1.4116 0.09621 0 1.65735 -0.56678 0.22024 0.60424
GLY_32 -1.61483 0.08622 2.00008 0.0001 0 -0.13223 -0.90939 0 0 0 0 0 -0.14836 0 -1.23554 0 0.79816 -0.56918 0.20423 -1.52073
ALA_33 -4.14512 0.35855 2.48918 0.00156 0 -0.22504 -2.16726 0 0 -0.4318 0 0 0.02318 0 -0.18686 0 1.32468 -0.6546 0.13601 -3.47751
SER_34 -4.64202 0.24664 5.97831 0.00183 0.07508 0.09336 -3.48398 0 0 -1.559 -0.71752 0 -0.0212 0.12752 -0.4393 0 -0.28969 -0.55986 0.21272 -4.97711
GLU_35 -3.29251 0.17113 3.1795 0.0059 0.26634 -0.24762 -0.97152 0 0 0 0 0 -0.02962 2.51756 -0.3084 0 -2.72453 -0.52158 0.1584 -1.79695
GLU_36 -4.83443 0.32654 4.30301 0.00673 0.30511 -0.01106 -2.12744 0 0 0 -0.87909 0 0.03698 2.86137 -0.11948 0 -2.72453 -0.38192 0.09087 -3.14735
GLU_37 -7.3388 0.43989 5.86667 0.00468 0.26691 -0.08059 -3.2211 0 0 -1.559 -0.71752 0 -0.02886 4.13324 -0.16172 0 -2.72453 -0.27421 0.18637 -5.20856
ARG_38 -9.26223 0.48661 6.9199 0.02133 0.66455 -0.61571 -3.05722 0 0 -0.4318 0 0 0.01823 2.92399 -0.10686 0 -0.09474 -0.3093 0.41947 -2.42378
ALA_39 -4.69401 0.30276 4.20444 0.00156 0 -0.09742 -2.17681 0 0 0 0 0 0.04027 0 -0.26523 0 1.32468 -0.31321 0.47913 -1.19384
VAL_40 -7.04609 0.79734 2.64132 0.0175 0.05213 -0.32531 -1.65686 0 0 0 0 0 -0.04165 0.02974 -0.32435 0 2.64269 -0.2424 0.48474 -2.9712
LEU_41 -9.2509 0.45937 1.86324 0.02184 0.0787 -0.21111 -1.68026 0 0 0 0 0 -0.04442 0.20013 -0.28312 0 1.66147 -0.19553 0.43295 -6.94764
GLU_42 -6.58281 0.48604 5.63115 0.00701 0.32291 0.12636 -3.34658 0 0 0 -0.79874 0 0.01357 2.81534 -0.13439 0 -2.72453 -0.14693 0.22924 -4.10236
GLU_43 -4.83995 0.20737 5.06227 0.0051 0.24343 -0.33991 -1.54064 0 0 0 0 0 -0.00126 2.52789 -0.24545 0 -2.72453 -0.23937 0.26646 -1.6186
ILE_44 -8.87628 1.1982 4.23145 0.0463 0.07897 -0.45707 -2.05154 0 0 0 0 0 0.05465 0.10278 -0.40787 0 2.30374 -0.27051 0.57818 -3.46901
LEU_45 -9.24157 0.92539 4.21362 0.02332 0.1887 -0.2501 -1.40687 0 0 0 0 0 -0.01553 0.55997 -0.1413 0 1.66147 0.12847 0.63546 -2.71897
ARG_46 -4.99914 0.20752 5.22586 0.01377 0.32806 0.06293 -3.26632 0 0 0 -0.79874 0 -0.01494 2.09988 -0.09297 0 -0.09474 -0.04135 0.37593 -0.99426
ASP_47 -5.068 0.38676 5.53514 0.00398 0.30588 -0.45592 -1.91058 0 0 0 0 0 -0.02142 1.55979 -0.06393 0 -2.14574 -0.309 0.25452 -1.92852
GLU_48 -8.16153 0.5058 7.20643 0.00887 0.88473 -0.34996 -1.95349 0 0 0 0 0 0.2186 3.23029 -0.19546 0 -2.72453 -0.28887 0.24567 -1.37345
GLU_49 -5.45547 0.24229 5.46106 0.0066 0.30036 -0.0382 -3.76502 0 0 0 -1.19026 0 0.02158 2.80613 -0.09971 0 -2.72453 -0.27851 0.30812 -4.40556
GLY_50 -3.56546 0.13639 3.69339 0.00012 0 -0.19766 -1.8887 0 0 0 0 0 -0.08247 0 0.44393 0 0.79816 0.03336 0.23654 -0.39238
HIS_D_51 -7.60719 0.67871 7.84006 0.00316 0.34088 -0.71405 -3.49489 0 0 0 -0.29008 0 0.00959 2.20489 -0.07276 0 -0.30065 0.12139 0.30116 -0.97979
ALA_52 -6.32971 0.6784 3.41752 0.0017 0 -0.11317 -2.39674 0 0 0 0 0 -0.03009 0 -0.23849 0 1.32468 -0.19522 0.33291 -3.54821
ARG_53 -5.73343 0.27111 5.69084 0.01112 0.31074 0.02176 -3.5206 0 0 0 -1.19026 0 -0.01458 1.96551 -0.0799 0 -0.09474 -0.28553 0.3627 -2.28526
ARG_54 -6.91058 0.27114 5.10677 0.01124 0.27358 -0.17103 -2.39315 0 0 0 -1.44815 0 0.01628 2.09082 -0.00388 0 -0.09474 -0.15686 0.46051 -2.94805
LEU_55 -9.93776 0.99877 2.28101 0.02708 0.18468 -0.06554 -2.2163 0 0 0 0 0 0.01994 0.4729 -0.20546 0 1.66147 -0.05601 0.36076 -6.47446
ARG_56 -7.23324 0.53178 6.24283 0.01337 0.27278 -0.33662 -3.35492 0 0 0 -0.59993 0 0.00101 1.88201 -0.10121 0 -0.09474 -0.02768 0.3073 -2.49726
LYS_57 -4.88657 0.32412 4.49328 0.0072 0.11669 -0.25158 -2.14191 0 0 0 0 0 0.0088 0.93573 -0.02433 0 -0.71458 -0.24248 0.27656 -2.09909
TYR_58 -9.3191 0.53968 5.48907 0.05578 0.2304 -0.11096 -2.47022 0 0 0 -1.44815 0 -0.03563 2.76776 0.10758 0.0074 0.58223 -0.33026 0.21011 -3.7243
LEU_59 -9.11443 0.99592 2.62936 0.02262 0.07208 -0.50819 -2.01382 0 0 0 0 0 -0.00907 0.57906 -0.21106 0 1.66147 -0.13191 0.29282 -5.73515
GLU_60 -3.88047 0.23796 4.54737 0.00528 0.24349 -0.33221 -2.03684 0 0 0 -0.59993 0 -0.01612 2.54627 -0.35663 0 -2.72453 -0.31691 0.35426 -2.32902
ALA_61 -2.52097 0.1922 1.98356 0.00202 0 -0.16769 -0.75895 0 0 0 0 0 -0.05678 0 -0.01202 0 1.32468 -0.56172 0.25018 -0.3255
GLY_62 -1.97228 0.25323 2.35376 5e-05 0 -0.16423 -1.50087 0 0 0 0 0 -0.15123 0 -1.44296 0 0.79816 -0.75964 0.27808 -2.30793
ASP_63 -4.96779 0.2832 5.57123 0.00893 0.86075 -0.27507 -4.06334 0 0 -0.47329 0 0 0.00727 1.59903 -0.64507 0 -2.14574 -0.56246 0.32473 -4.47762
LEU_64 -6.98627 0.89744 1.43501 0.03558 0.2153 -0.08195 -1.37892 0 0 0 0 0 0.02239 0.88313 -0.2622 0 1.66147 -0.19229 0.32591 -3.42541
GLU_65 -3.86734 0.27259 3.15746 0.00579 0.25385 -0.26072 -1.10005 0 0 0 0 0 0.12999 2.51403 -0.2344 0 -2.72453 -0.35558 0.30184 -1.90707
GLY_66 -4.13247 0.30837 4.06625 0.00013 0 -0.33724 -2.77007 0 0 -0.47329 0 0 -0.04781 0 0.42425 0 0.79816 0.16248 0.18941 -1.81183
ALA_67 -7.34578 0.88703 2.17298 0.00151 0 0.00294 -1.82285 0 0 0 0 0 -0.00079 0 -0.31775 0 1.32468 0.17851 0.20178 -4.71774
ALA_68 -6.56526 0.79827 2.77989 0.00176 0 -0.01621 -2.14601 0 0 0 0 0 -0.01307 0 0.10749 0 1.32468 -0.12264 0.2751 -3.57601
GLU_69 -4.82993 0.17762 5.48465 0.00619 0.72439 -0.16459 -3.23534 0 0 0 -0.48379 0 0.08039 2.78633 -0.31881 0 -2.72453 -0.14558 0.22432 -2.41869
LEU_70 -8.76556 0.86448 4.90401 0.02548 0.15705 -0.59379 -1.75189 0 0 0 0 0 -0.00266 0.33057 -0.17419 0 1.66147 -0.14939 0.29369 -3.20073
ALA_71 -6.9563 0.71675 3.14969 0.00158 0 -0.12029 -1.65388 0 0 0 0 0 -0.01934 0 -0.23739 0 1.32468 -0.06631 0.42256 -3.43824
ARG_72 -6.94923 0.32596 7.51398 0.01966 0.70621 -0.11434 -4.73476 0 0 -0.53741 -1.28855 0 -0.02119 2.39527 -0.05013 0 -0.09474 -0.2426 0.50316 -2.5687
LYS_73 -4.62938 0.33275 4.4112 0.00771 0.12113 -0.18962 -2.35386 0 0 0 0 0 -0.01243 0.90078 -0.03653 0 -0.71458 -0.2787 0.38483 -2.05669
GLU_74 -8.30137 0.82941 8.36866 0.00536 0.24294 -0.75179 -3.51083 0 0 0 -0.29008 0 -0.04438 2.63968 -0.34495 0 -2.72453 -0.51169 0.34838 -4.04518
SER_75 -6.82122 0.51782 6.03628 0.00226 0.05879 -0.19631 -2.80469 0 0 -0.53741 -0.8148 0 -0.07805 0.42684 -0.16984 0 -0.28969 -0.63721 0.50657 -4.80066
ILE_76 -5.0682 0.49323 4.617 0.02664 0.06497 -0.09707 -1.29177 0 0 0 0 0 0.00856 0.18062 -0.49602 0 2.30374 -0.24159 0.42078 0.92088
ASP_77 -5.21035 0.40398 5.86366 0.00425 0.29694 -0.01225 -3.85223 0 0 0 -0.43345 0 -0.01984 1.42879 0.1092 0 -2.14574 -0.09279 0.41003 -3.24982
GLU_78 -7.34415 0.75968 6.54441 0.01658 0.94393 -0.62289 -1.48072 0 0 0 0 0 0.14938 2.77955 -0.35058 0 -2.72453 -0.43923 0.7506 -1.01796
MET_79 -6.61479 0.63446 3.82681 0.01645 0.27477 -0.36012 -1.38771 0 0 0 0 0 -0.01514 1.7369 -0.07053 0 1.65735 -0.35563 0.70059 0.04341
LYS_80 -5.82645 0.55491 6.22518 0.00764 0.11956 0.08001 -4.22888 0 0 0 -0.43345 0 -0.00399 1.44615 -0.03512 0 -0.71458 -0.31846 0.43733 -2.69015
HIS_81 -7.70363 0.69249 6.20683 0.0042 0.39107 -0.55782 -2.64846 0 0 0 0 0 0.04048 1.95917 0.02654 0 -0.30065 -0.31257 0.37596 -1.82638
ALA_82 -6.21049 0.26933 4.0826 0.00121 0 0.07205 -2.51734 0 0 0 0 0 0.09182 0 -0.32069 0 1.32468 -0.32881 0.20564 -3.33
GLU_83 -5.19796 0.37909 5.17291 0.00486 0.23108 -0.28144 -1.73656 0 0 0 0 0 0.00923 2.51709 -0.25484 0 -2.72453 -0.48127 0.22594 -2.1364
ARG_84 -8.11076 0.43816 7.22229 0.02935 0.64247 0.16784 -4.47153 0 0 0 -1.28634 0 0.10817 3.13758 -0.13926 0 -0.09474 -0.46409 0.37223 -2.44864
PHE_85 -12.126 1.70713 4.09353 0.02825 0.16572 -0.14127 -2.81261 0 0 0 0 0 0.00389 4.3556 -0.05163 0 1.21829 -0.32346 0.51413 -3.36843
ALA_86 -3.47369 0.22395 2.80491 0.00144 0 -0.17305 -0.54571 0 0 0 0 0 -0.01877 0 -0.1659 0 1.32468 -0.2366 0.34939 0.09066
GLU_87 -3.98593 0.14301 4.10665 0.00495 0.24461 -0.14989 -1.80268 0 0 0 -0.40725 0 -0.03266 2.53 -0.31384 0 -2.72453 -0.39334 0.1483 -2.63259
LEU_88 -6.89452 0.66327 2.32993 0.02915 0.09864 -0.6574 -0.40768 0 0 0 0 0 -0.04367 0.05413 -0.2657 0 1.66147 -0.29736 0.4177 -3.31205
GLY_89 -1.74398 0.04535 1.78946 8e-05 0 -0.04847 -0.77784 0 0 0 0 0 -0.14068 0 -1.46455 0 0.79816 -0.04339 0.39199 -1.19386
LEU_90 -8.04432 1.57117 0.41065 0.03214 0.04721 -0.00648 -0.46982 0 0 0 0 0 0.79512 0.11813 -0.0722 0 1.66147 -0.19637 1.11315 -3.04015
PRO_91 -4.62978 0.57262 2.18671 0.00329 0.06481 0.06618 -1.37712 0 0 0 0 0 -0.08986 0.03671 -0.88275 0 -1.64321 -0.34589 1.50378 -4.53451
GLU_92 -2.94508 0.23428 2.96248 0.00561 0.26095 0.00764 -0.82325 0 0 0 0 0 -0.02664 2.5542 -0.34968 0 -2.72453 -0.46508 0.48306 -0.82604
GLU_93 -3.94711 0.29864 4.17427 0.00703 0.32294 -0.02656 -2.00086 0 0 0 -0.33497 0 -0.03262 3.30442 -0.13902 0 -2.72453 -0.45114 0.15284 -1.39665
LEU_94 -9.58382 1.42785 2.63151 0.02929 0.08693 -0.35724 -0.81456 0 0 0 0 0 0.06525 0.38724 -0.25554 0 1.66147 -0.13397 0.60112 -4.25449
ARG_95 -8.72678 0.47887 6.20398 0.01946 0.49649 -0.53129 -2.17306 0 0 0 0 0 -0.0119 2.21783 -0.06422 0 -0.09474 -0.14851 0.64556 -1.68833
GLU_96 -5.30444 0.40462 5.17599 0.00629 0.73758 -0.34948 -2.67539 0 0 0 0 0 0.21618 2.74132 -0.31493 0 -2.72453 -0.36111 0.33724 -2.11067
LEU_97 -7.62091 0.60549 3.42726 0.02388 0.21102 -0.03187 -1.82289 0 0 0 0 0 -0.00949 2.14287 -0.18405 0 1.66147 -0.19628 0.25641 -1.53709
GLU_98 -8.96391 0.84801 8.9935 0.0067 0.2755 -0.02136 -3.23767 0 0 0 -0.80183 0 -0.00621 2.60909 -0.1952 0 -2.72453 -0.2123 0.25997 -3.17024
LEU_99 -7.27254 0.54688 4.10946 0.02093 0.077 -0.56403 -1.66936 0 0 0 0 0 0.19565 0.17463 -0.29518 0 1.66147 -0.39586 0.37367 -3.03728
VAL_100 -5.9518 0.5049 4.01246 0.02277 0.05353 -0.29748 -2.17665 0 0 0 0 0 -0.05724 -0.00628 -0.33512 0 2.64269 -0.18749 0.29887 -1.47684
ALA_101 -6.75767 0.66075 3.39384 0.00147 0 -0.10722 -2.26834 0 0 0 0 0 -0.00503 0 -0.33542 0 1.32468 -0.27026 0.21147 -4.15171
ILE_102 -10.3483 1.53976 4.16221 0.02693 0.0725 -0.39499 -2.11901 0 0 0 0 0 0.03589 0.2068 -0.42611 0 2.30374 -0.22431 0.43065 -4.73425
ASN_103 -4.70588 0.16408 4.60301 0.00681 0.25722 -0.40062 -2.14669 0 0 0 0 0 0.00247 1.01621 0.42184 0 -1.34026 0.06678 0.40071 -1.65433
GLN_104 -7.67931 0.73445 5.27016 0.00793 0.19744 -0.48597 -2.54675 0 0 0 0 0 -0.02115 2.30752 -0.09738 0 -1.45095 -0.04948 0.20201 -3.6115
TYR_105 -12.4662 2.20054 5.36408 0.02663 0.15248 -0.16371 -3.10838 0 0 0 -0.81008 0 -0.03332 2.7726 -0.01683 0.1518 0.58223 -0.19317 0.99513 -4.54624
ARG_106 -7.01118 0.39875 6.10826 0.01278 0.20898 -0.50471 -2.69464 0 0 0 -0.8148 0 -0.00212 1.62307 -0.00656 0 -0.09474 -0.0616 1.24909 -1.5894
LYS_107 -4.84798 0.246 3.9618 0.00723 0.11728 -0.24452 -1.6552 0 0 0 0 0 -0.03602 0.91728 -0.02177 0 -0.71458 -0.15976 0.40596 -2.02429
ALA_108 -6.52367 1.15735 1.76857 0.00168 0 -0.12569 -1.15556 0 0 0 0 0 0.00683 0 -0.29464 0 1.32468 -0.4501 0.26059 -4.02997
ALA_109 -6.01716 0.62454 2.82302 0.00157 0 -0.24974 -1.55312 0 0 0 0 0 -0.03249 0 0.18162 0 1.32468 -0.13939 0.3364 -2.70007
GLU_110 -5.58214 0.45967 6.62996 0.00664 0.76112 0.40916 -4.65313 0 0 0 -1.66694 0 0.00185 3.07794 -0.31855 0 -2.72453 -0.19863 0.27858 -3.51901
ALA_111 -4.06612 0.51014 1.5617 0.00154 0 -0.28279 -0.73435 0 0 0 0 0 -0.01268 0 -0.17745 0 1.32468 -0.43227 0.42231 -1.88528
LEU_112 -4.50419 0.93429 0.74301 0.02838 0.12574 -0.21854 -0.65052 0 0 0 0 0 -0.06696 0.15269 -0.11695 0 1.66147 -0.37152 0.63339 -1.64971
ARG:CtermProteinFull_113 -2.73249 0.13178 3.51415 0.01464 0.47153 0.19272 -2.0313 0 0 0 -0.86218 0 0 2.20622 0 0 -0.09474 -0.25064 0.49359 1.05329
#END_POSE_ENERGIES_TABLE ./short_relax/dife_inp_2_unrelaxedRF.pdb
