# Supplementary material for: Scaffolding protein functional sites using deep learning
Source: Science. Author manuscript; Available in PMC 2022 Oct 31. (PMC9621694; doi:10.1126/science.abn2100)
Supplement: Data S1 [file NIHMS1830590-supplement-Data_S1.zip › dife_inp_3_AF.pdb]

MODEL     1
ATOM      1  N   ASP A   1      25.240  -3.406  -7.338  1.00  0.00           N  
ATOM      2  H   ASP A   1      25.212  -4.210  -7.949  1.00  0.00           H  
ATOM      3  H2  ASP A   1      25.502  -2.573  -7.845  1.00  0.00           H  
ATOM      4  H3  ASP A   1      24.314  -3.273  -6.957  1.00  0.00           H  
ATOM      5  CA  ASP A   1      26.164  -3.634  -6.210  1.00  0.00           C  
ATOM      6  HA  ASP A   1      27.160  -3.871  -6.584  1.00  0.00           H  
ATOM      7  C   ASP A   1      25.646  -4.832  -5.407  1.00  0.00           C  
ATOM      8  CB  ASP A   1      26.258  -2.343  -5.385  1.00  0.00           C  
ATOM      9  HB2 ASP A   1      26.379  -1.501  -6.066  1.00  0.00           H  
ATOM     10  HB3 ASP A   1      25.336  -2.198  -4.822  1.00  0.00           H  
ATOM     11  O   ASP A   1      24.434  -4.965  -5.283  1.00  0.00           O  
ATOM     12  CG  ASP A   1      27.434  -2.381  -4.422  1.00  0.00           C  
ATOM     13  OD1 ASP A   1      27.523  -3.409  -3.718  1.00  0.00           O  
ATOM     14  OD2 ASP A   1      28.290  -1.486  -4.536  1.00  0.00           O  
ATOM     15  N   GLU A   2      26.510  -5.737  -4.943  1.00  0.00           N  
ATOM     16  H   GLU A   2      27.477  -5.453  -4.875  1.00  0.00           H  
ATOM     17  CA  GLU A   2      26.097  -6.893  -4.118  1.00  0.00           C  
ATOM     18  HA  GLU A   2      25.317  -7.456  -4.630  1.00  0.00           H  
ATOM     19  C   GLU A   2      25.524  -6.439  -2.764  1.00  0.00           C  
ATOM     20  CB  GLU A   2      27.320  -7.809  -3.924  1.00  0.00           C  
ATOM     21  HB2 GLU A   2      27.638  -8.182  -4.898  1.00  0.00           H  
ATOM     22  HB3 GLU A   2      28.136  -7.202  -3.533  1.00  0.00           H  
ATOM     23  O   GLU A   2      24.613  -7.071  -2.233  1.00  0.00           O  
ATOM     24  CG  GLU A   2      27.145  -9.001  -2.966  1.00  0.00           C  
ATOM     25  HG2 GLU A   2      26.880  -8.631  -1.976  1.00  0.00           H  
ATOM     26  HG3 GLU A   2      28.119  -9.478  -2.861  1.00  0.00           H  
ATOM     27  CD  GLU A   2      26.143 -10.078  -3.399  1.00  0.00           C  
ATOM     28  OE1 GLU A   2      25.845 -10.906  -2.495  1.00  0.00           O  
ATOM     29  OE2 GLU A   2      25.775 -10.122  -4.595  1.00  0.00           O  
ATOM     30  N   GLU A   3      26.020  -5.325  -2.219  1.00  0.00           N  
ATOM     31  H   GLU A   3      26.717  -4.793  -2.720  1.00  0.00           H  
ATOM     32  CA  GLU A   3      25.488  -4.715  -1.000  1.00  0.00           C  
ATOM     33  HA  GLU A   3      25.448  -5.468  -0.212  1.00  0.00           H  
ATOM     34  C   GLU A   3      24.059  -4.211  -1.220  1.00  0.00           C  
ATOM     35  CB  GLU A   3      26.446  -3.599  -0.557  1.00  0.00           C  
ATOM     36  HB2 GLU A   3      26.461  -2.806  -1.304  1.00  0.00           H  
ATOM     37  HB3 GLU A   3      27.443  -4.033  -0.481  1.00  0.00           H  
ATOM     38  O   GLU A   3      23.157  -4.569  -0.463  1.00  0.00           O  
ATOM     39  CG  GLU A   3      26.059  -3.002   0.804  1.00  0.00           C  
ATOM     40  HG2 GLU A   3      25.896  -3.822   1.502  1.00  0.00           H  
ATOM     41  HG3 GLU A   3      25.120  -2.459   0.696  1.00  0.00           H  
ATOM     42  CD  GLU A   3      27.130  -2.064   1.391  1.00  0.00           C  
ATOM     43  OE1 GLU A   3      26.878  -1.541   2.500  1.00  0.00           O  
ATOM     44  OE2 GLU A   3      28.234  -1.952   0.809  1.00  0.00           O  
ATOM     45  N   LEU A   4      23.840  -3.495  -2.327  1.00  0.00           N  
ATOM     46  H   LEU A   4      24.646  -3.234  -2.877  1.00  0.00           H  
ATOM     47  CA  LEU A   4      22.527  -2.982  -2.717  1.00  0.00           C  
ATOM     48  HA  LEU A   4      22.167  -2.339  -1.914  1.00  0.00           H  
ATOM     49  C   LEU A   4      21.501  -4.102  -2.913  1.00  0.00           C  
ATOM     50  CB  LEU A   4      22.698  -2.160  -4.007  1.00  0.00           C  
ATOM     51  HB2 LEU A   4      23.436  -1.380  -3.818  1.00  0.00           H  
ATOM     52  HB3 LEU A   4      23.068  -2.809  -4.801  1.00  0.00           H  
ATOM     53  O   LEU A   4      20.368  -4.014  -2.448  1.00  0.00           O  
ATOM     54  CG  LEU A   4      21.412  -1.491  -4.506  1.00  0.00           C  
ATOM     55  HG  LEU A   4      20.682  -2.244  -4.801  1.00  0.00           H  
ATOM     56  CD1 LEU A   4      20.822  -0.647  -3.406  1.00  0.00           C  
ATOM     57 HD11 LEU A   4      20.331  -1.273  -2.661  1.00  0.00           H  
ATOM     58 HD12 LEU A   4      20.081   0.021  -3.845  1.00  0.00           H  
ATOM     59 HD13 LEU A   4      21.616  -0.070  -2.932  1.00  0.00           H  
ATOM     60  CD2 LEU A   4      21.726  -0.572  -5.690  1.00  0.00           C  
ATOM     61 HD21 LEU A   4      20.795  -0.199  -6.118  1.00  0.00           H  
ATOM     62 HD22 LEU A   4      22.304   0.288  -5.352  1.00  0.00           H  
ATOM     63 HD23 LEU A   4      22.290  -1.093  -6.464  1.00  0.00           H  
ATOM     64  N   ARG A   5      21.917  -5.199  -3.554  1.00  0.00           N  
ATOM     65  H   ARG A   5      22.861  -5.207  -3.913  1.00  0.00           H  
ATOM     66  CA  ARG A   5      21.061  -6.374  -3.733  1.00  0.00           C  
ATOM     67  HA  ARG A   5      20.146  -6.066  -4.240  1.00  0.00           H  
ATOM     68  C   ARG A   5      20.625  -6.965  -2.393  1.00  0.00           C  
ATOM     69  CB  ARG A   5      21.798  -7.404  -4.592  1.00  0.00           C  
ATOM     70  HB2 ARG A   5      22.055  -6.955  -5.551  1.00  0.00           H  
ATOM     71  HB3 ARG A   5      22.716  -7.709  -4.089  1.00  0.00           H  
ATOM     72  O   ARG A   5      19.451  -7.263  -2.220  1.00  0.00           O  
ATOM     73  CG  ARG A   5      20.916  -8.632  -4.827  1.00  0.00           C  
ATOM     74  HG2 ARG A   5      20.640  -9.084  -3.875  1.00  0.00           H  
ATOM     75  HG3 ARG A   5      20.010  -8.339  -5.357  1.00  0.00           H  
ATOM     76  CD  ARG A   5      21.672  -9.675  -5.639  1.00  0.00           C  
ATOM     77  HD2 ARG A   5      22.599  -9.929  -5.126  1.00  0.00           H  
ATOM     78  HD3 ARG A   5      21.904  -9.249  -6.615  1.00  0.00           H  
ATOM     79  NE  ARG A   5      20.841 -10.878  -5.762  1.00  0.00           N  
ATOM     80  HE  ARG A   5      20.279 -11.102  -4.953  1.00  0.00           H  
ATOM     81  NH1 ARG A   5      21.411 -11.450  -7.910  1.00  0.00           N  
ATOM     82 HH11 ARG A   5      22.084 -10.696  -7.897  1.00  0.00           H  
ATOM     83 HH12 ARG A   5      21.178 -11.940  -8.762  1.00  0.00           H  
ATOM     84  NH2 ARG A   5      19.788 -12.554  -6.826  1.00  0.00           N  
ATOM     85 HH21 ARG A   5      19.506 -13.020  -7.677  1.00  0.00           H  
ATOM     86 HH22 ARG A   5      19.224 -12.614  -5.990  1.00  0.00           H  
ATOM     87  CZ  ARG A   5      20.692 -11.623  -6.833  1.00  0.00           C  
ATOM     88  N   ARG A   6      21.547  -7.126  -1.439  1.00  0.00           N  
ATOM     89  H   ARG A   6      22.491  -6.827  -1.641  1.00  0.00           H  
ATOM     90  CA  ARG A   6      21.227  -7.670  -0.105  1.00  0.00           C  
ATOM     91  HA  ARG A   6      20.717  -8.628  -0.216  1.00  0.00           H  
ATOM     92  C   ARG A   6      20.293  -6.770   0.684  1.00  0.00           C  
ATOM     93  CB  ARG A   6      22.506  -7.843   0.707  1.00  0.00           C  
ATOM     94  HB2 ARG A   6      22.250  -8.039   1.748  1.00  0.00           H  
ATOM     95  HB3 ARG A   6      23.093  -6.925   0.661  1.00  0.00           H  
ATOM     96  O   ARG A   6      19.513  -7.265   1.498  1.00  0.00           O  
ATOM     97  CG  ARG A   6      23.320  -9.015   0.180  1.00  0.00           C  
ATOM     98  HG2 ARG A   6      23.511  -8.896  -0.887  1.00  0.00           H  
ATOM     99  HG3 ARG A   6      22.775  -9.946   0.336  1.00  0.00           H  
ATOM    100  CD  ARG A   6      24.638  -9.050   0.937  1.00  0.00           C  
ATOM    101  HD2 ARG A   6      25.108  -8.069   0.867  1.00  0.00           H  
ATOM    102  HD3 ARG A   6      24.445  -9.293   1.982  1.00  0.00           H  
ATOM    103  NE  ARG A   6      25.518 -10.042   0.326  1.00  0.00           N  
ATOM    104  HE  ARG A   6      25.284 -10.332  -0.613  1.00  0.00           H  
ATOM    105  NH1 ARG A   6      27.169 -10.039   1.916  1.00  0.00           N  
ATOM    106 HH11 ARG A   6      26.648  -9.326   2.405  1.00  0.00           H  
ATOM    107 HH12 ARG A   6      28.110 -10.290   2.184  1.00  0.00           H  
ATOM    108  NH2 ARG A   6      27.353 -11.250   0.013  1.00  0.00           N  
ATOM    109 HH21 ARG A   6      28.296 -11.541   0.225  1.00  0.00           H  
ATOM    110 HH22 ARG A   6      26.952 -11.399  -0.902  1.00  0.00           H  
ATOM    111  CZ  ARG A   6      26.678 -10.443   0.771  1.00  0.00           C  
ATOM    112  N   GLU A   7      20.424  -5.466   0.488  1.00  0.00           N  
ATOM    113  H   GLU A   7      21.141  -5.133  -0.140  1.00  0.00           H  
ATOM    114  CA  GLU A   7      19.545  -4.483   1.097  1.00  0.00           C  
ATOM    115  HA  GLU A   7      19.454  -4.704   2.160  1.00  0.00           H  
ATOM    116  C   GLU A   7      18.133  -4.566   0.515  1.00  0.00           C  
ATOM    117  CB  GLU A   7      20.186  -3.102   0.965  1.00  0.00           C  
ATOM    118  HB2 GLU A   7      20.323  -2.836  -0.083  1.00  0.00           H  
ATOM    119  HB3 GLU A   7      21.162  -3.142   1.450  1.00  0.00           H  
ATOM    120  O   GLU A   7      17.186  -4.732   1.280  1.00  0.00           O  
ATOM    121  CG  GLU A   7      19.323  -2.046   1.653  1.00  0.00           C  
ATOM    122  HG2 GLU A   7      18.871  -2.486   2.541  1.00  0.00           H  
ATOM    123  HG3 GLU A   7      18.523  -1.739   0.980  1.00  0.00           H  
ATOM    124  CD  GLU A   7      20.139  -0.830   2.081  1.00  0.00           C  
ATOM    125  OE1 GLU A   7      19.788  -0.251   3.127  1.00  0.00           O  
ATOM    126  OE2 GLU A   7      21.155  -0.470   1.450  1.00  0.00           O  
ATOM    127  N   LEU A   8      17.989  -4.597  -0.812  1.00  0.00           N  
ATOM    128  H   LEU A   8      18.795  -4.430  -1.397  1.00  0.00           H  
ATOM    129  CA  LEU A   8      16.684  -4.773  -1.450  1.00  0.00           C  
ATOM    130  HA  LEU A   8      16.020  -4.009  -1.046  1.00  0.00           H  
ATOM    131  C   LEU A   8      16.055  -6.139  -1.124  1.00  0.00           C  
ATOM    132  CB  LEU A   8      16.841  -4.546  -2.960  1.00  0.00           C  
ATOM    133  HB2 LEU A   8      17.407  -3.629  -3.122  1.00  0.00           H  
ATOM    134  HB3 LEU A   8      17.410  -5.374  -3.382  1.00  0.00           H  
ATOM    135  O   LEU A   8      14.856  -6.229  -0.892  1.00  0.00           O  
ATOM    136  CG  LEU A   8      15.496  -4.423  -3.702  1.00  0.00           C  
ATOM    137  HG  LEU A   8      14.905  -5.327  -3.556  1.00  0.00           H  
ATOM    138  CD1 LEU A   8      14.681  -3.206  -3.264  1.00  0.00           C  
ATOM    139 HD11 LEU A   8      14.325  -3.334  -2.242  1.00  0.00           H  
ATOM    140 HD12 LEU A   8      13.802  -3.103  -3.900  1.00  0.00           H  
ATOM    141 HD13 LEU A   8      15.277  -2.296  -3.333  1.00  0.00           H  
ATOM    142  CD2 LEU A   8      15.779  -4.258  -5.187  1.00  0.00           C  
ATOM    143 HD21 LEU A   8      14.836  -4.240  -5.734  1.00  0.00           H  
ATOM    144 HD22 LEU A   8      16.313  -3.322  -5.348  1.00  0.00           H  
ATOM    145 HD23 LEU A   8      16.387  -5.087  -5.548  1.00  0.00           H  
ATOM    146  N   GLU A   9      16.857  -7.202  -1.005  1.00  0.00           N  
ATOM    147  H   GLU A   9      17.820  -7.100  -1.292  1.00  0.00           H  
ATOM    148  CA  GLU A   9      16.398  -8.513  -0.517  1.00  0.00           C  
ATOM    149  HA  GLU A   9      15.544  -8.837  -1.111  1.00  0.00           H  
ATOM    150  C   GLU A   9      15.937  -8.481   0.953  1.00  0.00           C  
ATOM    151  CB  GLU A   9      17.528  -9.553  -0.650  1.00  0.00           C  
ATOM    152  HB2 GLU A   9      17.286 -10.411  -0.023  1.00  0.00           H  
ATOM    153  HB3 GLU A   9      18.452  -9.116  -0.271  1.00  0.00           H  
ATOM    154  O   GLU A   9      15.167  -9.345   1.379  1.00  0.00           O  
ATOM    155  CG  GLU A   9      17.752 -10.079  -2.081  1.00  0.00           C  
ATOM    156  HG2 GLU A   9      17.891  -9.239  -2.762  1.00  0.00           H  
ATOM    157  HG3 GLU A   9      16.851 -10.609  -2.391  1.00  0.00           H  
ATOM    158  CD  GLU A   9      18.955 -11.038  -2.204  1.00  0.00           C  
ATOM    159  OE1 GLU A   9      19.277 -11.438  -3.358  1.00  0.00           O  
ATOM    160  OE2 GLU A   9      19.555 -11.394  -1.158  1.00  0.00           O  
ATOM    161  N   ARG A  10      16.419  -7.535   1.771  1.00  0.00           N  
ATOM    162  H   ARG A  10      16.999  -6.816   1.362  1.00  0.00           H  
ATOM    163  CA  ARG A  10      15.894  -7.321   3.127  1.00  0.00           C  
ATOM    164  HA  ARG A  10      15.669  -8.286   3.581  1.00  0.00           H  
ATOM    165  C   ARG A  10      14.539  -6.629   3.062  1.00  0.00           C  
ATOM    166  CB  ARG A  10      16.901  -6.564   4.003  1.00  0.00           C  
ATOM    167  HB2 ARG A  10      17.861  -7.078   3.966  1.00  0.00           H  
ATOM    168  HB3 ARG A  10      17.035  -5.553   3.617  1.00  0.00           H  
ATOM    169  O   ARG A  10      13.609  -7.207   3.606  1.00  0.00           O  
ATOM    170  CG  ARG A  10      16.417  -6.468   5.460  1.00  0.00           C  
ATOM    171  HG2 ARG A  10      15.433  -6.000   5.489  1.00  0.00           H  
ATOM    172  HG3 ARG A  10      16.332  -7.465   5.892  1.00  0.00           H  
ATOM    173  CD  ARG A  10      17.360  -5.611   6.309  1.00  0.00           C  
ATOM    174  HD2 ARG A  10      17.404  -4.622   5.854  1.00  0.00           H  
ATOM    175  HD3 ARG A  10      16.916  -5.499   7.299  1.00  0.00           H  
ATOM    176  NE  ARG A  10      18.708  -6.213   6.434  1.00  0.00           N  
ATOM    177  HE  ARG A  10      18.732  -7.220   6.514  1.00  0.00           H  
ATOM    178  NH1 ARG A  10      19.918  -4.262   6.351  1.00  0.00           N  
ATOM    179 HH11 ARG A  10      20.782  -3.760   6.208  1.00  0.00           H  
ATOM    180 HH12 ARG A  10      19.054  -3.750   6.241  1.00  0.00           H  
ATOM    181  NH2 ARG A  10      20.986  -6.215   6.485  1.00  0.00           N  
ATOM    182 HH21 ARG A  10      20.980  -7.225   6.469  1.00  0.00           H  
ATOM    183 HH22 ARG A  10      21.843  -5.687   6.410  1.00  0.00           H  
ATOM    184  CZ  ARG A  10      19.857  -5.561   6.425  1.00  0.00           C  
ATOM    185  N   ILE A  11      14.448  -5.515   2.332  1.00  0.00           N  
ATOM    186  H   ILE A  11      15.285  -5.149   1.902  1.00  0.00           H  
ATOM    187  CA  ILE A  11      13.193  -4.780   2.112  1.00  0.00           C  
ATOM    188  HA  ILE A  11      12.832  -4.395   3.065  1.00  0.00           H  
ATOM    189  C   ILE A  11      12.115  -5.739   1.586  1.00  0.00           C  
ATOM    190  CB  ILE A  11      13.430  -3.577   1.165  1.00  0.00           C  
ATOM    191  HB  ILE A  11      13.871  -3.946   0.239  1.00  0.00           H  
ATOM    192  O   ILE A  11      11.064  -5.867   2.195  1.00  0.00           O  
ATOM    193  CG1 ILE A  11      14.400  -2.552   1.802  1.00  0.00           C  
ATOM    194 HG12 ILE A  11      15.290  -3.065   2.166  1.00  0.00           H  
ATOM    195 HG13 ILE A  11      13.915  -2.084   2.659  1.00  0.00           H  
ATOM    196  CG2 ILE A  11      12.096  -2.898   0.822  1.00  0.00           C  
ATOM    197 HG21 ILE A  11      11.581  -2.577   1.728  1.00  0.00           H  
ATOM    198 HG22 ILE A  11      11.433  -3.580   0.291  1.00  0.00           H  
ATOM    199 HG23 ILE A  11      12.238  -2.029   0.180  1.00  0.00           H  
ATOM    200  CD1 ILE A  11      14.878  -1.452   0.841  1.00  0.00           C  
ATOM    201 HD11 ILE A  11      15.303  -1.899  -0.057  1.00  0.00           H  
ATOM    202 HD12 ILE A  11      15.645  -0.853   1.333  1.00  0.00           H  
ATOM    203 HD13 ILE A  11      14.054  -0.794   0.567  1.00  0.00           H  
ATOM    204  N   LEU A  12      12.424  -6.554   0.568  1.00  0.00           N  
ATOM    205  H   LEU A  12      13.289  -6.386   0.074  1.00  0.00           H  
ATOM    206  CA  LEU A  12      11.483  -7.539   0.019  1.00  0.00           C  
ATOM    207  HA  LEU A  12      10.632  -6.990  -0.384  1.00  0.00           H  
ATOM    208  C   LEU A  12      10.924  -8.511   1.077  1.00  0.00           C  
ATOM    209  CB  LEU A  12      12.173  -8.313  -1.126  1.00  0.00           C  
ATOM    210  HB2 LEU A  12      13.112  -8.719  -0.748  1.00  0.00           H  
ATOM    211  HB3 LEU A  12      12.405  -7.617  -1.932  1.00  0.00           H  
ATOM    212  O   LEU A  12       9.753  -8.880   1.014  1.00  0.00           O  
ATOM    213  CG  LEU A  12      11.330  -9.478  -1.691  1.00  0.00           C  
ATOM    214  HG  LEU A  12      11.058 -10.158  -0.884  1.00  0.00           H  
ATOM    215  CD1 LEU A  12      10.058  -9.007  -2.395  1.00  0.00           C  
ATOM    216 HD11 LEU A  12       9.430  -9.866  -2.631  1.00  0.00           H  
ATOM    217 HD12 LEU A  12       9.483  -8.349  -1.743  1.00  0.00           H  
ATOM    218 HD13 LEU A  12      10.304  -8.475  -3.314  1.00  0.00           H  
ATOM    219  CD2 LEU A  12      12.128 -10.306  -2.698  1.00  0.00           C  
ATOM    220 HD21 LEU A  12      11.551 -11.192  -2.963  1.00  0.00           H  
ATOM    221 HD22 LEU A  12      13.076 -10.612  -2.255  1.00  0.00           H  
ATOM    222 HD23 LEU A  12      12.307  -9.713  -3.594  1.00  0.00           H  
ATOM    223  N   ARG A  13      11.740  -8.970   2.035  1.00  0.00           N  
ATOM    224  H   ARG A  13      12.644  -8.531   2.128  1.00  0.00           H  
ATOM    225  CA  ARG A  13      11.245  -9.863   3.101  1.00  0.00           C  
ATOM    226  HA  ARG A  13      10.651 -10.661   2.655  1.00  0.00           H  
ATOM    227  C   ARG A  13      10.300  -9.143   4.052  1.00  0.00           C  
ATOM    228  CB  ARG A  13      12.398 -10.451   3.915  1.00  0.00           C  
ATOM    229  HB2 ARG A  13      13.090  -9.656   4.193  1.00  0.00           H  
ATOM    230  HB3 ARG A  13      11.990 -10.880   4.831  1.00  0.00           H  
ATOM    231  O   ARG A  13       9.377  -9.777   4.566  1.00  0.00           O  
ATOM    232  CG  ARG A  13      13.121 -11.560   3.152  1.00  0.00           C  
ATOM    233  HG2 ARG A  13      12.399 -12.331   2.884  1.00  0.00           H  
ATOM    234  HG3 ARG A  13      13.560 -11.166   2.235  1.00  0.00           H  
ATOM    235  CD  ARG A  13      14.207 -12.188   4.031  1.00  0.00           C  
ATOM    236  HD2 ARG A  13      14.571 -13.075   3.512  1.00  0.00           H  
ATOM    237  HD3 ARG A  13      13.762 -12.500   4.976  1.00  0.00           H  
ATOM    238  NE  ARG A  13      15.302 -11.232   4.288  1.00  0.00           N  
ATOM    239  HE  ARG A  13      14.996 -10.284   4.455  1.00  0.00           H  
ATOM    240  NH1 ARG A  13      17.071 -12.601   3.780  1.00  0.00           N  
ATOM    241 HH11 ARG A  13      18.006 -12.678   3.405  1.00  0.00           H  
ATOM    242 HH12 ARG A  13      16.399 -13.343   3.645  1.00  0.00           H  
ATOM    243  NH2 ARG A  13      17.414 -10.418   4.085  1.00  0.00           N  
ATOM    244 HH21 ARG A  13      18.325 -10.526   3.663  1.00  0.00           H  
ATOM    245 HH22 ARG A  13      17.001  -9.496   4.062  1.00  0.00           H  
ATOM    246  CZ  ARG A  13      16.586 -11.423   4.064  1.00  0.00           C  
ATOM    247  N   ASP A  14      10.557  -7.865   4.296  1.00  0.00           N  
ATOM    248  H   ASP A  14      11.303  -7.401   3.798  1.00  0.00           H  
ATOM    249  CA  ASP A  14       9.707  -7.036   5.133  1.00  0.00           C  
ATOM    250  HA  ASP A  14       9.473  -7.595   6.039  1.00  0.00           H  
ATOM    251  C   ASP A  14       8.362  -6.793   4.418  1.00  0.00           C  
ATOM    252  CB  ASP A  14      10.483  -5.782   5.583  1.00  0.00           C  
ATOM    253  HB2 ASP A  14      10.755  -5.184   4.713  1.00  0.00           H  
ATOM    254  HB3 ASP A  14       9.822  -5.193   6.220  1.00  0.00           H  
ATOM    255  O   ASP A  14       7.324  -7.066   5.028  1.00  0.00           O  
ATOM    256  CG  ASP A  14      11.752  -6.124   6.400  1.00  0.00           C  
ATOM    257  OD1 ASP A  14      11.730  -7.137   7.149  1.00  0.00           O  
ATOM    258  OD2 ASP A  14      12.783  -5.420   6.282  1.00  0.00           O  
ATOM    259  N   GLU A  15       8.374  -6.522   3.103  1.00  0.00           N  
ATOM    260  H   GLU A  15       9.250  -6.227   2.698  1.00  0.00           H  
ATOM    261  CA  GLU A  15       7.165  -6.383   2.265  1.00  0.00           C  
ATOM    262  HA  GLU A  15       6.522  -5.621   2.704  1.00  0.00           H  
ATOM    263  C   GLU A  15       6.311  -7.649   2.176  1.00  0.00           C  
ATOM    264  CB  GLU A  15       7.522  -5.996   0.814  1.00  0.00           C  
ATOM    265  HB2 GLU A  15       8.134  -6.780   0.369  1.00  0.00           H  
ATOM    266  HB3 GLU A  15       6.593  -5.962   0.244  1.00  0.00           H  
ATOM    267  O   GLU A  15       5.088  -7.621   2.334  1.00  0.00           O  
ATOM    268  CG  GLU A  15       8.235  -4.660   0.604  1.00  0.00           C  
ATOM    269  HG2 GLU A  15       9.301  -4.797   0.783  1.00  0.00           H  
ATOM    270  HG3 GLU A  15       8.106  -4.400  -0.447  1.00  0.00           H  
ATOM    271  CD  GLU A  15       7.684  -3.543   1.498  1.00  0.00           C  
ATOM    272  OE1 GLU A  15       8.522  -2.808   2.071  1.00  0.00           O  
ATOM    273  OE2 GLU A  15       6.457  -3.569   1.710  1.00  0.00           O  
ATOM    274  N   GLU A  16       6.931  -8.816   1.973  1.00  0.00           N  
ATOM    275  H   GLU A  16       7.925  -8.803   1.794  1.00  0.00           H  
ATOM    276  CA  GLU A  16       6.196 -10.088   2.022  1.00  0.00           C  
ATOM    277  HA  GLU A  16       5.396 -10.055   1.282  1.00  0.00           H  
ATOM    278  C   GLU A  16       5.529 -10.283   3.399  1.00  0.00           C  
ATOM    279  CB  GLU A  16       7.136 -11.264   1.696  1.00  0.00           C  
ATOM    280  HB2 GLU A  16       6.631 -12.190   1.973  1.00  0.00           H  
ATOM    281  HB3 GLU A  16       8.042 -11.178   2.296  1.00  0.00           H  
ATOM    282  O   GLU A  16       4.436 -10.858   3.513  1.00  0.00           O  
ATOM    283  CG  GLU A  16       7.507 -11.358   0.201  1.00  0.00           C  
ATOM    284  HG2 GLU A  16       8.014 -10.445  -0.111  1.00  0.00           H  
ATOM    285  HG3 GLU A  16       6.582 -11.429  -0.371  1.00  0.00           H  
ATOM    286  CD  GLU A  16       8.394 -12.574  -0.157  1.00  0.00           C  
ATOM    287  OE1 GLU A  16       8.529 -12.871  -1.378  1.00  0.00           O  
ATOM    288  OE2 GLU A  16       8.884 -13.273   0.763  1.00  0.00           O  
ATOM    289  N   GLY A  17       6.164  -9.763   4.452  1.00  0.00           N  
ATOM    290  H   GLY A  17       7.013  -9.247   4.268  1.00  0.00           H  
ATOM    291  CA  GLY A  17       5.592  -9.654   5.783  1.00  0.00           C  
ATOM    292  HA2 GLY A  17       5.252 -10.635   6.112  1.00  0.00           H  
ATOM    293  HA3 GLY A  17       6.376  -9.299   6.451  1.00  0.00           H  
ATOM    294  C   GLY A  17       4.420  -8.671   5.855  1.00  0.00           C  
ATOM    295  O   GLY A  17       3.418  -9.011   6.488  1.00  0.00           O  
ATOM    296  N   HIS A  18       4.525  -7.485   5.257  1.00  0.00           N  
ATOM    297  H   HIS A  18       5.387  -7.249   4.785  1.00  0.00           H  
ATOM    298  CA  HIS A  18       3.481  -6.455   5.237  1.00  0.00           C  
ATOM    299  HA  HIS A  18       3.197  -6.209   6.260  1.00  0.00           H  
ATOM    300  C   HIS A  18       2.219  -6.944   4.531  1.00  0.00           C  
ATOM    301  CB  HIS A  18       4.018  -5.180   4.576  1.00  0.00           C  
ATOM    302  HB2 HIS A  18       3.213  -4.447   4.537  1.00  0.00           H  
ATOM    303  HB3 HIS A  18       4.335  -5.382   3.553  1.00  0.00           H  
ATOM    304  O   HIS A  18       1.138  -6.926   5.124  1.00  0.00           O  
ATOM    305  CG  HIS A  18       5.155  -4.556   5.327  1.00  0.00           C  
ATOM    306  CD2 HIS A  18       5.202  -4.393   6.673  1.00  0.00           C  
ATOM    307  HD2 HIS A  18       4.381  -4.636   7.331  1.00  0.00           H  
ATOM    308  ND1 HIS A  18       6.218  -3.860   4.810  1.00  0.00           N  
ATOM    309  HD1 HIS A  18       6.232  -3.434   3.894  1.00  0.00           H  
ATOM    310  CE1 HIS A  18       6.897  -3.346   5.851  1.00  0.00           C  
ATOM    311  HE1 HIS A  18       7.661  -2.591   5.742  1.00  0.00           H  
ATOM    312  NE2 HIS A  18       6.386  -3.751   7.033  1.00  0.00           N  
ATOM    313  N   ALA A  19       2.357  -7.558   3.353  1.00  0.00           N  
ATOM    314  H   ALA A  19       3.256  -7.477   2.899  1.00  0.00           H  
ATOM    315  CA  ALA A  19       1.235  -8.128   2.607  1.00  0.00           C  
ATOM    316  HA  ALA A  19       0.527  -7.331   2.380  1.00  0.00           H  
ATOM    317  C   ALA A  19       0.466  -9.185   3.408  1.00  0.00           C  
ATOM    318  CB  ALA A  19       1.777  -8.716   1.298  1.00  0.00           C  
ATOM    319  HB1 ALA A  19       2.463  -9.536   1.509  1.00  0.00           H  
ATOM    320  HB2 ALA A  19       2.322  -7.948   0.748  1.00  0.00           H  
ATOM    321  HB3 ALA A  19       0.951  -9.069   0.681  1.00  0.00           H  
ATOM    322  O   ALA A  19      -0.770  -9.235   3.390  1.00  0.00           O  
ATOM    323  N   LYS A  20       1.186 -10.034   4.149  1.00  0.00           N  
ATOM    324  H   LYS A  20       2.191  -9.940   4.122  1.00  0.00           H  
ATOM    325  CA  LYS A  20       0.559 -11.010   5.042  1.00  0.00           C  
ATOM    326  HA  LYS A  20      -0.196 -11.558   4.479  1.00  0.00           H  
ATOM    327  C   LYS A  20      -0.180 -10.320   6.192  1.00  0.00           C  
ATOM    328  CB  LYS A  20       1.624 -11.994   5.534  1.00  0.00           C  
ATOM    329  HB2 LYS A  20       2.362 -11.464   6.135  1.00  0.00           H  
ATOM    330  HB3 LYS A  20       2.128 -12.437   4.675  1.00  0.00           H  
ATOM    331  O   LYS A  20      -1.321 -10.682   6.471  1.00  0.00           O  
ATOM    332  CG  LYS A  20       0.976 -13.102   6.367  1.00  0.00           C  
ATOM    333  HG2 LYS A  20       0.246 -13.637   5.760  1.00  0.00           H  
ATOM    334  HG3 LYS A  20       0.467 -12.659   7.223  1.00  0.00           H  
ATOM    335  CD  LYS A  20       2.027 -14.079   6.885  1.00  0.00           C  
ATOM    336  HD2 LYS A  20       2.780 -13.521   7.442  1.00  0.00           H  
ATOM    337  HD3 LYS A  20       2.494 -14.609   6.055  1.00  0.00           H  
ATOM    338  CE  LYS A  20       1.296 -15.048   7.809  1.00  0.00           C  
ATOM    339  HE2 LYS A  20       0.657 -15.708   7.223  1.00  0.00           H  
ATOM    340  HE3 LYS A  20       0.642 -14.451   8.445  1.00  0.00           H  
ATOM    341  NZ  LYS A  20       2.230 -15.800   8.666  1.00  0.00           N  
ATOM    342  HZ1 LYS A  20       1.687 -16.328   9.335  1.00  0.00           H  
ATOM    343  HZ2 LYS A  20       2.783 -15.131   9.183  1.00  0.00           H  
ATOM    344  HZ3 LYS A  20       2.825 -16.397   8.111  1.00  0.00           H  
ATOM    345  N   ARG A  21       0.439  -9.325   6.834  1.00  0.00           N  
ATOM    346  H   ARG A  21       1.345  -9.035   6.496  1.00  0.00           H  
ATOM    347  CA  ARG A  21      -0.154  -8.597   7.969  1.00  0.00           C  
ATOM    348  HA  ARG A  21      -0.528  -9.320   8.694  1.00  0.00           H  
ATOM    349  C   ARG A  21      -1.375  -7.770   7.559  1.00  0.00           C  
ATOM    350  CB  ARG A  21       0.913  -7.724   8.655  1.00  0.00           C  
ATOM    351  HB2 ARG A  21       0.418  -7.070   9.374  1.00  0.00           H  
ATOM    352  HB3 ARG A  21       1.418  -7.100   7.918  1.00  0.00           H  
ATOM    353  O   ARG A  21      -2.362  -7.770   8.290  1.00  0.00           O  
ATOM    354  CG  ARG A  21       1.940  -8.583   9.410  1.00  0.00           C  
ATOM    355  HG2 ARG A  21       2.544  -9.160   8.710  1.00  0.00           H  
ATOM    356  HG3 ARG A  21       1.398  -9.300  10.027  1.00  0.00           H  
ATOM    357  CD  ARG A  21       2.866  -7.791  10.344  1.00  0.00           C  
ATOM    358  HD2 ARG A  21       3.562  -8.487  10.812  1.00  0.00           H  
ATOM    359  HD3 ARG A  21       2.255  -7.359  11.137  1.00  0.00           H  
ATOM    360  NE  ARG A  21       3.633  -6.692   9.728  1.00  0.00           N  
ATOM    361  HE  ARG A  21       3.400  -5.764  10.052  1.00  0.00           H  
ATOM    362  NH1 ARG A  21       5.307  -7.825   8.640  1.00  0.00           N  
ATOM    363 HH11 ARG A  21       4.612  -8.493   8.337  1.00  0.00           H  
ATOM    364 HH12 ARG A  21       6.161  -7.692   8.118  1.00  0.00           H  
ATOM    365  NH2 ARG A  21       5.575  -5.685   9.150  1.00  0.00           N  
ATOM    366 HH21 ARG A  21       6.297  -5.538   8.459  1.00  0.00           H  
ATOM    367 HH22 ARG A  21       5.190  -4.798   9.444  1.00  0.00           H  
ATOM    368  CZ  ARG A  21       4.827  -6.739   9.169  1.00  0.00           C  
ATOM    369  N   ALA A  22      -1.361  -7.143   6.383  1.00  0.00           N  
ATOM    370  H   ALA A  22      -0.492  -7.105   5.870  1.00  0.00           H  
ATOM    371  CA  ALA A  22      -2.508  -6.422   5.834  1.00  0.00           C  
ATOM    372  HA  ALA A  22      -2.810  -5.649   6.540  1.00  0.00           H  
ATOM    373  C   ALA A  22      -3.713  -7.353   5.615  1.00  0.00           C  
ATOM    374  CB  ALA A  22      -2.072  -5.737   4.534  1.00  0.00           C  
ATOM    375  HB1 ALA A  22      -2.906  -5.175   4.115  1.00  0.00           H  
ATOM    376  HB2 ALA A  22      -1.731  -6.476   3.808  1.00  0.00           H  
ATOM    377  HB3 ALA A  22      -1.255  -5.044   4.736  1.00  0.00           H  
ATOM    378  O   ALA A  22      -4.837  -7.012   5.983  1.00  0.00           O  
ATOM    379  N   ARG A  23      -3.479  -8.573   5.108  1.00  0.00           N  
ATOM    380  H   ARG A  23      -2.536  -8.788   4.817  1.00  0.00           H  
ATOM    381  CA  ARG A  23      -4.529  -9.600   4.974  1.00  0.00           C  
ATOM    382  HA  ARG A  23      -5.387  -9.168   4.459  1.00  0.00           H  
ATOM    383  C   ARG A  23      -5.060 -10.083   6.317  1.00  0.00           C  
ATOM    384  CB  ARG A  23      -4.014 -10.799   4.180  1.00  0.00           C  
ATOM    385  HB2 ARG A  23      -4.729 -11.616   4.275  1.00  0.00           H  
ATOM    386  HB3 ARG A  23      -3.059 -11.129   4.589  1.00  0.00           H  
ATOM    387  O   ARG A  23      -6.270 -10.133   6.497  1.00  0.00           O  
ATOM    388  CG  ARG A  23      -3.858 -10.462   2.700  1.00  0.00           C  
ATOM    389  HG2 ARG A  23      -4.830 -10.205   2.278  1.00  0.00           H  
ATOM    390  HG3 ARG A  23      -3.177  -9.621   2.572  1.00  0.00           H  
ATOM    391  CD  ARG A  23      -3.296 -11.691   1.994  1.00  0.00           C  
ATOM    392  HD2 ARG A  23      -3.988 -12.520   2.138  1.00  0.00           H  
ATOM    393  HD3 ARG A  23      -2.334 -11.939   2.444  1.00  0.00           H  
ATOM    394  NE  ARG A  23      -3.111 -11.429   0.562  1.00  0.00           N  
ATOM    395  HE  ARG A  23      -3.182 -10.462   0.277  1.00  0.00           H  
ATOM    396  NH1 ARG A  23      -2.610 -13.577  -0.047  1.00  0.00           N  
ATOM    397 HH11 ARG A  23      -2.339 -14.248  -0.753  1.00  0.00           H  
ATOM    398 HH12 ARG A  23      -2.733 -13.839   0.921  1.00  0.00           H  
ATOM    399  NH2 ARG A  23      -2.620 -11.952  -1.584  1.00  0.00           N  
ATOM    400 HH21 ARG A  23      -2.706 -10.970  -1.805  1.00  0.00           H  
ATOM    401 HH22 ARG A  23      -2.318 -12.607  -2.292  1.00  0.00           H  
ATOM    402  CZ  ARG A  23      -2.785 -12.319  -0.348  1.00  0.00           C  
ATOM    403  N   GLU A  24      -4.179 -10.394   7.266  1.00  0.00           N  
ATOM    404  H   GLU A  24      -3.194 -10.360   7.046  1.00  0.00           H  
ATOM    405  CA  GLU A  24      -4.594 -10.786   8.622  1.00  0.00           C  
ATOM    406  HA  GLU A  24      -5.200 -11.690   8.576  1.00  0.00           H  
ATOM    407  C   GLU A  24      -5.451  -9.696   9.279  1.00  0.00           C  
ATOM    408  CB  GLU A  24      -3.355 -11.048   9.495  1.00  0.00           C  
ATOM    409  HB2 GLU A  24      -3.668 -11.102  10.538  1.00  0.00           H  
ATOM    410  HB3 GLU A  24      -2.665 -10.211   9.391  1.00  0.00           H  
ATOM    411  O   GLU A  24      -6.391  -9.987  10.016  1.00  0.00           O  
ATOM    412  CG  GLU A  24      -2.634 -12.361   9.148  1.00  0.00           C  
ATOM    413  HG2 GLU A  24      -3.314 -13.189   9.348  1.00  0.00           H  
ATOM    414  HG3 GLU A  24      -2.401 -12.380   8.083  1.00  0.00           H  
ATOM    415  CD  GLU A  24      -1.332 -12.581   9.945  1.00  0.00           C  
ATOM    416  OE1 GLU A  24      -0.717 -13.667   9.776  1.00  0.00           O  
ATOM    417  OE2 GLU A  24      -0.918 -11.687  10.719  1.00  0.00           O  
ATOM    418  N   ALA A  25      -5.160  -8.430   8.995  1.00  0.00           N  
ATOM    419  H   ALA A  25      -4.350  -8.227   8.426  1.00  0.00           H  
ATOM    420  CA  ALA A  25      -5.919  -7.327   9.545  1.00  0.00           C  
ATOM    421  HA  ALA A  25      -6.172  -7.570  10.577  1.00  0.00           H  
ATOM    422  C   ALA A  25      -7.251  -7.067   8.816  1.00  0.00           C  
ATOM    423  CB  ALA A  25      -4.989  -6.135   9.585  1.00  0.00           C  
ATOM    424  HB1 ALA A  25      -5.469  -5.383  10.210  1.00  0.00           H  
ATOM    425  HB2 ALA A  25      -4.042  -6.410  10.050  1.00  0.00           H  
ATOM    426  HB3 ALA A  25      -4.798  -5.787   8.570  1.00  0.00           H  
ATOM    427  O   ALA A  25      -8.208  -6.645   9.466  1.00  0.00           O  
ATOM    428  N   LEU A  26      -7.356  -7.383   7.519  1.00  0.00           N  
ATOM    429  H   LEU A  26      -6.523  -7.665   7.024  1.00  0.00           H  
ATOM    430  CA  LEU A  26      -8.645  -7.482   6.823  1.00  0.00           C  
ATOM    431  HA  LEU A  26      -9.174  -6.537   6.943  1.00  0.00           H  
ATOM    432  C   LEU A  26      -9.518  -8.582   7.449  1.00  0.00           C  
ATOM    433  CB  LEU A  26      -8.404  -7.727   5.318  1.00  0.00           C  
ATOM    434  HB2 LEU A  26      -7.872  -6.872   4.902  1.00  0.00           H  
ATOM    435  HB3 LEU A  26      -7.763  -8.601   5.204  1.00  0.00           H  
ATOM    436  O   LEU A  26     -10.668  -8.321   7.794  1.00  0.00           O  
ATOM    437  CG  LEU A  26      -9.684  -7.977   4.494  1.00  0.00           C  
ATOM    438  HG  LEU A  26     -10.230  -8.825   4.908  1.00  0.00           H  
ATOM    439  CD1 LEU A  26     -10.610  -6.760   4.464  1.00  0.00           C  
ATOM    440 HD11 LEU A  26     -10.915  -6.493   5.476  1.00  0.00           H  
ATOM    441 HD12 LEU A  26     -10.106  -5.920   3.986  1.00  0.00           H  
ATOM    442 HD13 LEU A  26     -11.504  -7.007   3.891  1.00  0.00           H  
ATOM    443  CD2 LEU A  26      -9.302  -8.323   3.055  1.00  0.00           C  
ATOM    444 HD21 LEU A  26     -10.205  -8.492   2.469  1.00  0.00           H  
ATOM    445 HD22 LEU A  26      -8.735  -7.504   2.612  1.00  0.00           H  
ATOM    446 HD23 LEU A  26      -8.702  -9.232   3.045  1.00  0.00           H  
ATOM    447  N   GLU A  27      -8.966  -9.780   7.659  1.00  0.00           N  
ATOM    448  H   GLU A  27      -8.021  -9.936   7.338  1.00  0.00           H  
ATOM    449  CA  GLU A  27      -9.675 -10.898   8.302  1.00  0.00           C  
ATOM    450  HA  GLU A  27     -10.568 -11.140   7.725  1.00  0.00           H  
ATOM    451  C   GLU A  27     -10.133 -10.536   9.728  1.00  0.00           C  
ATOM    452  CB  GLU A  27      -8.763 -12.138   8.352  1.00  0.00           C  
ATOM    453  HB2 GLU A  27      -9.243 -12.889   8.980  1.00  0.00           H  
ATOM    454  HB3 GLU A  27      -7.815 -11.865   8.816  1.00  0.00           H  
ATOM    455  O   GLU A  27     -11.257 -10.840  10.137  1.00  0.00           O  
ATOM    456  CG  GLU A  27      -8.488 -12.770   6.975  1.00  0.00           C  
ATOM    457  HG2 GLU A  27      -8.088 -12.011   6.303  1.00  0.00           H  
ATOM    458  HG3 GLU A  27      -9.435 -13.112   6.560  1.00  0.00           H  
ATOM    459  CD  GLU A  27      -7.507 -13.960   7.029  1.00  0.00           C  
ATOM    460  OE1 GLU A  27      -7.098 -14.429   5.939  1.00  0.00           O  
ATOM    461  OE2 GLU A  27      -7.180 -14.436   8.143  1.00  0.00           O  
ATOM    462  N   GLU A  28      -9.289  -9.833  10.487  1.00  0.00           N  
ATOM    463  H   GLU A  28      -8.352  -9.684  10.141  1.00  0.00           H  
ATOM    464  CA  GLU A  28      -9.634  -9.342  11.821  1.00  0.00           C  
ATOM    465  HA  GLU A  28     -10.019 -10.183  12.398  1.00  0.00           H  
ATOM    466  C   GLU A  28     -10.741  -8.276  11.773  1.00  0.00           C  
ATOM    467  CB  GLU A  28      -8.362  -8.820  12.509  1.00  0.00           C  
ATOM    468  HB2 GLU A  28      -7.598  -9.597  12.483  1.00  0.00           H  
ATOM    469  HB3 GLU A  28      -7.986  -7.962  11.952  1.00  0.00           H  
ATOM    470  O   GLU A  28     -11.677  -8.329  12.572  1.00  0.00           O  
ATOM    471  CG  GLU A  28      -8.564  -8.388  13.968  1.00  0.00           C  
ATOM    472  HG2 GLU A  28      -7.612  -8.016  14.346  1.00  0.00           H  
ATOM    473  HG3 GLU A  28      -9.270  -7.558  13.998  1.00  0.00           H  
ATOM    474  CD  GLU A  28      -9.050  -9.509  14.896  1.00  0.00           C  
ATOM    475  OE1 GLU A  28      -9.632  -9.205  15.962  1.00  0.00           O  
ATOM    476  OE2 GLU A  28      -8.856 -10.721  14.630  1.00  0.00           O  
ATOM    477  N   ALA A  29     -10.689  -7.345  10.816  1.00  0.00           N  
ATOM    478  H   ALA A  29      -9.906  -7.347  10.178  1.00  0.00           H  
ATOM    479  CA  ALA A  29     -11.732  -6.341  10.620  1.00  0.00           C  
ATOM    480  HA  ALA A  29     -11.857  -5.788  11.551  1.00  0.00           H  
ATOM    481  C   ALA A  29     -13.091  -6.976  10.277  1.00  0.00           C  
ATOM    482  CB  ALA A  29     -11.279  -5.369   9.522  1.00  0.00           C  
ATOM    483  HB1 ALA A  29     -10.368  -4.858   9.833  1.00  0.00           H  
ATOM    484  HB2 ALA A  29     -12.061  -4.633   9.336  1.00  0.00           H  
ATOM    485  HB3 ALA A  29     -11.084  -5.908   8.595  1.00  0.00           H  
ATOM    486  O   ALA A  29     -14.123  -6.568  10.819  1.00  0.00           O  
ATOM    487  N   GLU A  30     -13.096  -8.008   9.429  1.00  0.00           N  
ATOM    488  H   GLU A  30     -12.224  -8.270   8.991  1.00  0.00           H  
ATOM    489  CA  GLU A  30     -14.295  -8.786   9.108  1.00  0.00           C  
ATOM    490  HA  GLU A  30     -15.074  -8.115   8.745  1.00  0.00           H  
ATOM    491  C   GLU A  30     -14.857  -9.498  10.341  1.00  0.00           C  
ATOM    492  CB  GLU A  30     -13.986  -9.823   8.020  1.00  0.00           C  
ATOM    493  HB2 GLU A  30     -14.831 -10.508   7.956  1.00  0.00           H  
ATOM    494  HB3 GLU A  30     -13.097 -10.392   8.293  1.00  0.00           H  
ATOM    495  O   GLU A  30     -16.063  -9.451  10.592  1.00  0.00           O  
ATOM    496  CG  GLU A  30     -13.790  -9.177   6.645  1.00  0.00           C  
ATOM    497  HG2 GLU A  30     -14.672  -8.573   6.434  1.00  0.00           H  
ATOM    498  HG3 GLU A  30     -12.929  -8.509   6.660  1.00  0.00           H  
ATOM    499  CD  GLU A  30     -13.626 -10.208   5.520  1.00  0.00           C  
ATOM    500  OE1 GLU A  30     -13.809  -9.779   4.358  1.00  0.00           O  
ATOM    501  OE2 GLU A  30     -13.447 -11.413   5.811  1.00  0.00           O  
ATOM    502  N   ARG A  31     -13.986 -10.107  11.154  1.00  0.00           N  
ATOM    503  H   ARG A  31     -13.018 -10.123  10.868  1.00  0.00           H  
ATOM    504  CA  ARG A  31     -14.373 -10.788  12.397  1.00  0.00           C  
ATOM    505  HA  ARG A  31     -15.128 -11.537  12.155  1.00  0.00           H  
ATOM    506  C   ARG A  31     -15.001  -9.840  13.418  1.00  0.00           C  
ATOM    507  CB  ARG A  31     -13.127 -11.474  12.966  1.00  0.00           C  
ATOM    508  HB2 ARG A  31     -12.390 -10.721  13.246  1.00  0.00           H  
ATOM    509  HB3 ARG A  31     -12.692 -12.103  12.189  1.00  0.00           H  
ATOM    510  O   ARG A  31     -15.909 -10.244  14.145  1.00  0.00           O  
ATOM    511  CG  ARG A  31     -13.447 -12.346  14.184  1.00  0.00           C  
ATOM    512  HG2 ARG A  31     -13.816 -11.735  15.008  1.00  0.00           H  
ATOM    513  HG3 ARG A  31     -14.215 -13.069  13.907  1.00  0.00           H  
ATOM    514  CD  ARG A  31     -12.197 -13.104  14.637  1.00  0.00           C  
ATOM    515  HD2 ARG A  31     -11.730 -13.564  13.766  1.00  0.00           H  
ATOM    516  HD3 ARG A  31     -12.505 -13.911  15.302  1.00  0.00           H  
ATOM    517  NE  ARG A  31     -11.208 -12.233  15.304  1.00  0.00           N  
ATOM    518  HE  ARG A  31     -10.638 -11.632  14.725  1.00  0.00           H  
ATOM    519  NH1 ARG A  31     -11.405 -13.022  17.461  1.00  0.00           N  
ATOM    520 HH11 ARG A  31     -11.009 -12.953  18.388  1.00  0.00           H  
ATOM    521 HH12 ARG A  31     -12.224 -13.558  17.215  1.00  0.00           H  
ATOM    522  NH2 ARG A  31      -9.840 -11.589  17.006  1.00  0.00           N  
ATOM    523 HH21 ARG A  31      -9.153 -11.500  16.270  1.00  0.00           H  
ATOM    524 HH22 ARG A  31     -10.013 -10.594  17.015  1.00  0.00           H  
ATOM    525  CZ  ARG A  31     -10.839 -12.270  16.567  1.00  0.00           C  
ATOM    526  N   LEU A  32     -14.519  -8.603  13.479  1.00  0.00           N  
ATOM    527  H   LEU A  32     -13.732  -8.382  12.885  1.00  0.00           H  
ATOM    528  CA  LEU A  32     -15.013  -7.567  14.386  1.00  0.00           C  
ATOM    529  HA  LEU A  32     -15.310  -8.035  15.325  1.00  0.00           H  
ATOM    530  C   LEU A  32     -16.276  -6.857  13.871  1.00  0.00           C  
ATOM    531  CB  LEU A  32     -13.866  -6.581  14.669  1.00  0.00           C  
ATOM    532  HB2 LEU A  32     -14.260  -5.726  15.219  1.00  0.00           H  
ATOM    533  HB3 LEU A  32     -13.488  -6.218  13.714  1.00  0.00           H  
ATOM    534  O   LEU A  32     -16.884  -6.095  14.620  1.00  0.00           O  
ATOM    535  CG  LEU A  32     -12.688  -7.176  15.466  1.00  0.00           C  
ATOM    536  HG  LEU A  32     -12.307  -8.068  14.970  1.00  0.00           H  
ATOM    537  CD1 LEU A  32     -11.567  -6.141  15.543  1.00  0.00           C  
ATOM    538 HD11 LEU A  32     -10.718  -6.563  16.081  1.00  0.00           H  
ATOM    539 HD12 LEU A  32     -11.918  -5.238  16.044  1.00  0.00           H  
ATOM    540 HD13 LEU A  32     -11.239  -5.893  14.534  1.00  0.00           H  
ATOM    541  CD2 LEU A  32     -13.082  -7.572  16.892  1.00  0.00           C  
ATOM    542 HD21 LEU A  32     -13.805  -8.388  16.865  1.00  0.00           H  
ATOM    543 HD22 LEU A  32     -12.193  -7.915  17.421  1.00  0.00           H  
ATOM    544 HD23 LEU A  32     -13.509  -6.714  17.411  1.00  0.00           H  
ATOM    545  N   GLY A  33     -16.700  -7.122  12.630  1.00  0.00           N  
ATOM    546  H   GLY A  33     -16.158  -7.753  12.058  1.00  0.00           H  
ATOM    547  CA  GLY A  33     -17.883  -6.497  12.039  1.00  0.00           C  
ATOM    548  HA2 GLY A  33     -18.100  -6.992  11.092  1.00  0.00           H  
ATOM    549  HA3 GLY A  33     -18.735  -6.622  12.708  1.00  0.00           H  
ATOM    550  C   GLY A  33     -17.706  -5.002  11.758  1.00  0.00           C  
ATOM    551  O   GLY A  33     -18.667  -4.245  11.899  1.00  0.00           O  
ATOM    552  N   LEU A  34     -16.488  -4.581  11.395  1.00  0.00           N  
ATOM    553  H   LEU A  34     -15.760  -5.271  11.281  1.00  0.00           H  
ATOM    554  CA  LEU A  34     -16.185  -3.195  11.023  1.00  0.00           C  
ATOM    555  HA  LEU A  34     -16.619  -2.532  11.772  1.00  0.00           H  
ATOM    556  C   LEU A  34     -16.840  -2.813   9.687  1.00  0.00           C  
ATOM    557  CB  LEU A  34     -14.661  -2.973  11.010  1.00  0.00           C  
ATOM    558  HB2 LEU A  34     -14.463  -1.933  10.750  1.00  0.00           H  
ATOM    559  HB3 LEU A  34     -14.223  -3.606  10.238  1.00  0.00           H  
ATOM    560  O   LEU A  34     -17.292  -3.676   8.926  1.00  0.00           O  
ATOM    561  CG  LEU A  34     -13.979  -3.279  12.357  1.00  0.00           C  
ATOM    562  HG  LEU A  34     -14.131  -4.328  12.612  1.00  0.00           H  
ATOM    563  CD1 LEU A  34     -12.482  -3.025  12.271  1.00  0.00           C  
ATOM    564 HD11 LEU A  34     -12.058  -3.513  11.393  1.00  0.00           H  
ATOM    565 HD12 LEU A  34     -11.989  -3.402  13.167  1.00  0.00           H  
ATOM    566 HD13 LEU A  34     -12.332  -1.948  12.200  1.00  0.00           H  
ATOM    567  CD2 LEU A  34     -14.504  -2.406  13.499  1.00  0.00           C  
ATOM    568 HD21 LEU A  34     -14.454  -1.352  13.223  1.00  0.00           H  
ATOM    569 HD22 LEU A  34     -15.539  -2.667  13.721  1.00  0.00           H  
ATOM    570 HD23 LEU A  34     -13.914  -2.573  14.401  1.00  0.00           H  
ATOM    571  N   SER A  35     -16.930  -1.511   9.410  1.00  0.00           N  
ATOM    572  H   SER A  35     -16.495  -0.836  10.022  1.00  0.00           H  
ATOM    573  CA  SER A  35     -17.698  -1.015   8.268  1.00  0.00           C  
ATOM    574  HA  SER A  35     -18.702  -1.430   8.352  1.00  0.00           H  
ATOM    575  C   SER A  35     -17.135  -1.445   6.909  1.00  0.00           C  
ATOM    576  CB  SER A  35     -17.821   0.509   8.322  1.00  0.00           C  
ATOM    577  HB2 SER A  35     -17.976   0.837   9.350  1.00  0.00           H  
ATOM    578  HB3 SER A  35     -18.684   0.814   7.731  1.00  0.00           H  
ATOM    579  O   SER A  35     -15.968  -1.814   6.759  1.00  0.00           O  
ATOM    580  OG  SER A  35     -16.675   1.120   7.773  1.00  0.00           O  
ATOM    581  HG  SER A  35     -16.292   1.646   8.480  1.00  0.00           H  
ATOM    582  N   ASP A  36     -17.964  -1.319   5.870  1.00  0.00           N  
ATOM    583  H   ASP A  36     -18.939  -1.124   6.050  1.00  0.00           H  
ATOM    584  CA  ASP A  36     -17.549  -1.489   4.473  1.00  0.00           C  
ATOM    585  HA  ASP A  36     -17.205  -2.512   4.319  1.00  0.00           H  
ATOM    586  C   ASP A  36     -16.398  -0.549   4.086  1.00  0.00           C  
ATOM    587  CB  ASP A  36     -18.739  -1.214   3.533  1.00  0.00           C  
ATOM    588  HB2 ASP A  36     -19.136  -0.220   3.740  1.00  0.00           H  
ATOM    589  HB3 ASP A  36     -18.376  -1.219   2.505  1.00  0.00           H  
ATOM    590  O   ASP A  36     -15.589  -0.900   3.229  1.00  0.00           O  
ATOM    591  CG  ASP A  36     -19.875  -2.234   3.631  1.00  0.00           C  
ATOM    592  OD1 ASP A  36     -19.786  -3.140   4.485  1.00  0.00           O  
ATOM    593  OD2 ASP A  36     -20.841  -2.117   2.849  1.00  0.00           O  
ATOM    594  N   GLU A  37     -16.308   0.631   4.712  1.00  0.00           N  
ATOM    595  H   GLU A  37     -16.907   0.801   5.507  1.00  0.00           H  
ATOM    596  CA  GLU A  37     -15.224   1.581   4.463  1.00  0.00           C  
ATOM    597  HA  GLU A  37     -15.095   1.676   3.385  1.00  0.00           H  
ATOM    598  C   GLU A  37     -13.897   1.057   5.023  1.00  0.00           C  
ATOM    599  CB  GLU A  37     -15.584   2.970   5.027  1.00  0.00           C  
ATOM    600  HB2 GLU A  37     -16.588   3.236   4.696  1.00  0.00           H  
ATOM    601  HB3 GLU A  37     -15.567   2.941   6.117  1.00  0.00           H  
ATOM    602  O   GLU A  37     -12.899   1.068   4.304  1.00  0.00           O  
ATOM    603  CG  GLU A  37     -14.602   4.044   4.528  1.00  0.00           C  
ATOM    604  HG2 GLU A  37     -14.614   4.038   3.438  1.00  0.00           H  
ATOM    605  HG3 GLU A  37     -13.595   3.778   4.847  1.00  0.00           H  
ATOM    606  CD  GLU A  37     -14.903   5.473   5.015  1.00  0.00           C  
ATOM    607  OE1 GLU A  37     -14.186   6.394   4.563  1.00  0.00           O  
ATOM    608  OE2 GLU A  37     -15.817   5.690   5.844  1.00  0.00           O  
ATOM    609  N   VAL A  38     -13.892   0.525   6.253  1.00  0.00           N  
ATOM    610  H   VAL A  38     -14.753   0.527   6.782  1.00  0.00           H  
ATOM    611  CA  VAL A  38     -12.708  -0.124   6.844  1.00  0.00           C  
ATOM    612  HA  VAL A  38     -11.870   0.572   6.817  1.00  0.00           H  
ATOM    613  C   VAL A  38     -12.300  -1.347   6.029  1.00  0.00           C  
ATOM    614  CB  VAL A  38     -12.960  -0.520   8.312  1.00  0.00           C  
ATOM    615  HB  VAL A  38     -13.907  -1.053   8.389  1.00  0.00           H  
ATOM    616  O   VAL A  38     -11.121  -1.503   5.714  1.00  0.00           O  
ATOM    617  CG1 VAL A  38     -11.847  -1.409   8.880  1.00  0.00           C  
ATOM    618 HG11 VAL A  38     -12.017  -1.566   9.945  1.00  0.00           H  
ATOM    619 HG12 VAL A  38     -10.877  -0.931   8.741  1.00  0.00           H  
ATOM    620 HG13 VAL A  38     -11.844  -2.383   8.390  1.00  0.00           H  
ATOM    621  CG2 VAL A  38     -13.012   0.725   9.196  1.00  0.00           C  
ATOM    622 HG21 VAL A  38     -13.338   0.449  10.199  1.00  0.00           H  
ATOM    623 HG22 VAL A  38     -13.716   1.449   8.786  1.00  0.00           H  
ATOM    624 HG23 VAL A  38     -12.022   1.177   9.261  1.00  0.00           H  
ATOM    625  N   ARG A  39     -13.261  -2.193   5.638  1.00  0.00           N  
ATOM    626  H   ARG A  39     -14.205  -2.008   5.946  1.00  0.00           H  
ATOM    627  CA  ARG A  39     -12.979  -3.396   4.842  1.00  0.00           C  
ATOM    628  HA  ARG A  39     -12.219  -3.989   5.350  1.00  0.00           H  
ATOM    629  C   ARG A  39     -12.374  -3.054   3.488  1.00  0.00           C  
ATOM    630  CB  ARG A  39     -14.240  -4.249   4.675  1.00  0.00           C  
ATOM    631  HB2 ARG A  39     -15.055  -3.639   4.284  1.00  0.00           H  
ATOM    632  HB3 ARG A  39     -14.024  -5.043   3.959  1.00  0.00           H  
ATOM    633  O   ARG A  39     -11.341  -3.611   3.134  1.00  0.00           O  
ATOM    634  CG  ARG A  39     -14.651  -4.891   6.006  1.00  0.00           C  
ATOM    635  HG2 ARG A  39     -13.780  -5.373   6.450  1.00  0.00           H  
ATOM    636  HG3 ARG A  39     -15.013  -4.137   6.706  1.00  0.00           H  
ATOM    637  CD  ARG A  39     -15.722  -5.960   5.806  1.00  0.00           C  
ATOM    638  HD2 ARG A  39     -15.322  -6.700   5.112  1.00  0.00           H  
ATOM    639  HD3 ARG A  39     -15.890  -6.449   6.765  1.00  0.00           H  
ATOM    640  NE  ARG A  39     -17.011  -5.427   5.312  1.00  0.00           N  
ATOM    641  HE  ARG A  39     -17.242  -4.470   5.538  1.00  0.00           H  
ATOM    642  NH1 ARG A  39     -17.759  -7.434   4.504  1.00  0.00           N  
ATOM    643 HH11 ARG A  39     -18.448  -7.985   4.013  1.00  0.00           H  
ATOM    644 HH12 ARG A  39     -16.853  -7.824   4.718  1.00  0.00           H  
ATOM    645  NH2 ARG A  39     -19.090  -5.678   4.385  1.00  0.00           N  
ATOM    646 HH21 ARG A  39     -19.799  -6.240   3.936  1.00  0.00           H  
ATOM    647 HH22 ARG A  39     -19.284  -4.699   4.538  1.00  0.00           H  
ATOM    648  CZ  ARG A  39     -17.944  -6.165   4.740  1.00  0.00           C  
ATOM    649  N   ARG A  40     -12.956  -2.092   2.764  1.00  0.00           N  
ATOM    650  H   ARG A  40     -13.800  -1.665   3.119  1.00  0.00           H  
ATOM    651  CA  ARG A  40     -12.399  -1.633   1.487  1.00  0.00           C  
ATOM    652  HA  ARG A  40     -12.255  -2.501   0.843  1.00  0.00           H  
ATOM    653  C   ARG A  40     -11.012  -1.019   1.676  1.00  0.00           C  
ATOM    654  CB  ARG A  40     -13.380  -0.667   0.808  1.00  0.00           C  
ATOM    655  HB2 ARG A  40     -13.486   0.230   1.418  1.00  0.00           H  
ATOM    656  HB3 ARG A  40     -14.352  -1.151   0.719  1.00  0.00           H  
ATOM    657  O   ARG A  40     -10.131  -1.281   0.868  1.00  0.00           O  
ATOM    658  CG  ARG A  40     -12.875  -0.288  -0.591  1.00  0.00           C  
ATOM    659  HG2 ARG A  40     -12.736  -1.183  -1.198  1.00  0.00           H  
ATOM    660  HG3 ARG A  40     -11.907   0.202  -0.484  1.00  0.00           H  
ATOM    661  CD  ARG A  40     -13.799   0.694  -1.310  1.00  0.00           C  
ATOM    662  HD2 ARG A  40     -13.213   1.172  -2.095  1.00  0.00           H  
ATOM    663  HD3 ARG A  40     -14.118   1.459  -0.602  1.00  0.00           H  
ATOM    664  NE  ARG A  40     -14.964   0.022  -1.918  1.00  0.00           N  
ATOM    665  HE  ARG A  40     -14.946  -0.987  -1.883  1.00  0.00           H  
ATOM    666  NH1 ARG A  40     -16.014   1.920  -2.641  1.00  0.00           N  
ATOM    667 HH11 ARG A  40     -15.250   2.436  -2.229  1.00  0.00           H  
ATOM    668 HH12 ARG A  40     -16.764   2.385  -3.132  1.00  0.00           H  
ATOM    669  NH2 ARG A  40     -16.889  -0.081  -3.126  1.00  0.00           N  
ATOM    670 HH21 ARG A  40     -17.649   0.373  -3.612  1.00  0.00           H  
ATOM    671 HH22 ARG A  40     -16.846  -1.087  -3.048  1.00  0.00           H  
ATOM    672  CZ  ARG A  40     -15.949   0.619  -2.556  1.00  0.00           C  
ATOM    673  N   ALA A  41     -10.794  -0.248   2.742  1.00  0.00           N  
ATOM    674  H   ALA A  41     -11.554  -0.044   3.375  1.00  0.00           H  
ATOM    675  CA  ALA A  41      -9.486   0.337   3.004  1.00  0.00           C  
ATOM    676  HA  ALA A  41      -9.193   0.863   2.095  1.00  0.00           H  
ATOM    677  C   ALA A  41      -8.408  -0.726   3.293  1.00  0.00           C  
ATOM    678  CB  ALA A  41      -9.605   1.362   4.136  1.00  0.00           C  
ATOM    679  HB1 ALA A  41      -9.970   0.881   5.043  1.00  0.00           H  
ATOM    680  HB2 ALA A  41      -8.629   1.807   4.332  1.00  0.00           H  
ATOM    681  HB3 ALA A  41     -10.302   2.148   3.846  1.00  0.00           H  
ATOM    682  O   ALA A  41      -7.289  -0.604   2.795  1.00  0.00           O  
ATOM    683  N   ALA A  42      -8.750  -1.775   4.046  1.00  0.00           N  
ATOM    684  H   ALA A  42      -9.672  -1.793   4.459  1.00  0.00           H  
ATOM    685  CA  ALA A  42      -7.864  -2.905   4.316  1.00  0.00           C  
ATOM    686  HA  ALA A  42      -6.891  -2.526   4.627  1.00  0.00           H  
ATOM    687  C   ALA A  42      -7.611  -3.776   3.072  1.00  0.00           C  
ATOM    688  CB  ALA A  42      -8.458  -3.711   5.478  1.00  0.00           C  
ATOM    689  HB1 ALA A  42      -8.550  -3.075   6.358  1.00  0.00           H  
ATOM    690  HB2 ALA A  42      -9.445  -4.087   5.210  1.00  0.00           H  
ATOM    691  HB3 ALA A  42      -7.800  -4.547   5.715  1.00  0.00           H  
ATOM    692  O   ALA A  42      -6.490  -4.230   2.866  1.00  0.00           O  
ATOM    693  N   GLU A  43      -8.617  -3.971   2.217  1.00  0.00           N  
ATOM    694  H   GLU A  43      -9.537  -3.636   2.465  1.00  0.00           H  
ATOM    695  CA  GLU A  43      -8.467  -4.669   0.933  1.00  0.00           C  
ATOM    696  HA  GLU A  43      -8.000  -5.638   1.110  1.00  0.00           H  
ATOM    697  C   GLU A  43      -7.558  -3.896  -0.034  1.00  0.00           C  
ATOM    698  CB  GLU A  43      -9.861  -4.905   0.328  1.00  0.00           C  
ATOM    699  HB2 GLU A  43     -10.331  -3.940   0.136  1.00  0.00           H  
ATOM    700  HB3 GLU A  43     -10.468  -5.448   1.052  1.00  0.00           H  
ATOM    701  O   GLU A  43      -6.633  -4.476  -0.601  1.00  0.00           O  
ATOM    702  CG  GLU A  43      -9.816  -5.717  -0.977  1.00  0.00           C  
ATOM    703  HG2 GLU A  43      -9.208  -5.186  -1.709  1.00  0.00           H  
ATOM    704  HG3 GLU A  43      -9.335  -6.673  -0.770  1.00  0.00           H  
ATOM    705  CD  GLU A  43     -11.205  -5.966  -1.596  1.00  0.00           C  
ATOM    706  OE1 GLU A  43     -11.292  -6.862  -2.469  1.00  0.00           O  
ATOM    707  OE2 GLU A  43     -12.175  -5.253  -1.238  1.00  0.00           O  
ATOM    708  N   GLU A  44      -7.778  -2.584  -0.179  1.00  0.00           N  
ATOM    709  H   GLU A  44      -8.579  -2.183   0.289  1.00  0.00           H  
ATOM    710  CA  GLU A  44      -6.921  -1.685  -0.964  1.00  0.00           C  
ATOM    711  HA  GLU A  44      -6.916  -1.999  -2.008  1.00  0.00           H  
ATOM    712  C   GLU A  44      -5.470  -1.743  -0.469  1.00  0.00           C  
ATOM    713  CB  GLU A  44      -7.452  -0.237  -0.869  1.00  0.00           C  
ATOM    714  HB2 GLU A  44      -6.660   0.452  -1.165  1.00  0.00           H  
ATOM    715  HB3 GLU A  44      -7.700  -0.041   0.174  1.00  0.00           H  
ATOM    716  O   GLU A  44      -4.555  -1.877  -1.277  1.00  0.00           O  
ATOM    717  CG  GLU A  44      -8.689   0.060  -1.740  1.00  0.00           C  
ATOM    718  HG2 GLU A  44      -9.416  -0.742  -1.610  1.00  0.00           H  
ATOM    719  HG3 GLU A  44      -8.380   0.049  -2.785  1.00  0.00           H  
ATOM    720  CD  GLU A  44      -9.386   1.413  -1.434  1.00  0.00           C  
ATOM    721  OE1 GLU A  44     -10.471   1.659  -2.018  1.00  0.00           O  
ATOM    722  OE2 GLU A  44      -8.904   2.225  -0.598  1.00  0.00           O  
ATOM    723  N   LEU A  45      -5.260  -1.709   0.853  1.00  0.00           N  
ATOM    724  H   LEU A  45      -6.057  -1.619   1.467  1.00  0.00           H  
ATOM    725  CA  LEU A  45      -3.932  -1.838   1.450  1.00  0.00           C  
ATOM    726  HA  LEU A  45      -3.290  -1.065   1.029  1.00  0.00           H  
ATOM    727  C   LEU A  45      -3.297  -3.190   1.109  1.00  0.00           C  
ATOM    728  CB  LEU A  45      -4.048  -1.628   2.968  1.00  0.00           C  
ATOM    729  HB2 LEU A  45      -4.505  -0.658   3.162  1.00  0.00           H  
ATOM    730  HB3 LEU A  45      -4.708  -2.392   3.376  1.00  0.00           H  
ATOM    731  O   LEU A  45      -2.208  -3.233   0.557  1.00  0.00           O  
ATOM    732  CG  LEU A  45      -2.705  -1.701   3.710  1.00  0.00           C  
ATOM    733  HG  LEU A  45      -2.254  -2.681   3.558  1.00  0.00           H  
ATOM    734  CD1 LEU A  45      -1.736  -0.617   3.252  1.00  0.00           C  
ATOM    735 HD11 LEU A  45      -2.151   0.380   3.403  1.00  0.00           H  
ATOM    736 HD12 LEU A  45      -1.455  -0.763   2.209  1.00  0.00           H  
ATOM    737 HD13 LEU A  45      -0.811  -0.711   3.820  1.00  0.00           H  
ATOM    738  CD2 LEU A  45      -2.989  -1.528   5.200  1.00  0.00           C  
ATOM    739 HD21 LEU A  45      -3.716  -2.272   5.525  1.00  0.00           H  
ATOM    740 HD22 LEU A  45      -2.061  -1.691   5.748  1.00  0.00           H  
ATOM    741 HD23 LEU A  45      -3.360  -0.522   5.398  1.00  0.00           H  
ATOM    742  N   ALA A  46      -3.999  -4.298   1.352  1.00  0.00           N  
ATOM    743  H   ALA A  46      -4.914  -4.210   1.769  1.00  0.00           H  
ATOM    744  CA  ALA A  46      -3.479  -5.635   1.072  1.00  0.00           C  
ATOM    745  HA  ALA A  46      -2.554  -5.768   1.633  1.00  0.00           H  
ATOM    746  C   ALA A  46      -3.137  -5.859  -0.414  1.00  0.00           C  
ATOM    747  CB  ALA A  46      -4.513  -6.656   1.559  1.00  0.00           C  
ATOM    748  HB1 ALA A  46      -4.137  -7.665   1.389  1.00  0.00           H  
ATOM    749  HB2 ALA A  46      -5.450  -6.522   1.017  1.00  0.00           H  
ATOM    750  HB3 ALA A  46      -4.696  -6.516   2.624  1.00  0.00           H  
ATOM    751  O   ALA A  46      -2.253  -6.662  -0.725  1.00  0.00           O  
ATOM    752  N   ALA A  47      -3.841  -5.186  -1.329  1.00  0.00           N  
ATOM    753  H   ALA A  47      -4.586  -4.582  -1.014  1.00  0.00           H  
ATOM    754  CA  ALA A  47      -3.515  -5.195  -2.750  1.00  0.00           C  
ATOM    755  HA  ALA A  47      -3.347  -6.225  -3.065  1.00  0.00           H  
ATOM    756  C   ALA A  47      -2.221  -4.420  -3.045  1.00  0.00           C  
ATOM    757  CB  ALA A  47      -4.710  -4.645  -3.537  1.00  0.00           C  
ATOM    758  HB1 ALA A  47      -4.486  -4.676  -4.603  1.00  0.00           H  
ATOM    759  HB2 ALA A  47      -5.596  -5.245  -3.333  1.00  0.00           H  
ATOM    760  HB3 ALA A  47      -4.904  -3.612  -3.247  1.00  0.00           H  
ATOM    761  O   ALA A  47      -1.365  -4.951  -3.750  1.00  0.00           O  
ATOM    762  N   LEU A  48      -2.058  -3.224  -2.464  1.00  0.00           N  
ATOM    763  H   LEU A  48      -2.788  -2.875  -1.859  1.00  0.00           H  
ATOM    764  CA  LEU A  48      -0.840  -2.417  -2.597  1.00  0.00           C  
ATOM    765  HA  LEU A  48      -0.660  -2.218  -3.654  1.00  0.00           H  
ATOM    766  C   LEU A  48       0.387  -3.177  -2.088  1.00  0.00           C  
ATOM    767  CB  LEU A  48      -1.003  -1.081  -1.849  1.00  0.00           C  
ATOM    768  HB2 LEU A  48      -1.310  -1.288  -0.824  1.00  0.00           H  
ATOM    769  HB3 LEU A  48      -0.032  -0.589  -1.796  1.00  0.00           H  
ATOM    770  O   LEU A  48       1.350  -3.316  -2.831  1.00  0.00           O  
ATOM    771  CG  LEU A  48      -2.007  -0.114  -2.496  1.00  0.00           C  
ATOM    772  HG  LEU A  48      -2.926  -0.643  -2.753  1.00  0.00           H  
ATOM    773  CD1 LEU A  48      -2.358   1.007  -1.519  1.00  0.00           C  
ATOM    774 HD11 LEU A  48      -1.459   1.574  -1.276  1.00  0.00           H  
ATOM    775 HD12 LEU A  48      -3.107   1.664  -1.962  1.00  0.00           H  
ATOM    776 HD13 LEU A  48      -2.766   0.573  -0.606  1.00  0.00           H  
ATOM    777  CD2 LEU A  48      -1.455   0.516  -3.776  1.00  0.00           C  
ATOM    778 HD21 LEU A  48      -2.166   1.243  -4.169  1.00  0.00           H  
ATOM    779 HD22 LEU A  48      -1.300  -0.260  -4.526  1.00  0.00           H  
ATOM    780 HD23 LEU A  48      -0.505   1.009  -3.568  1.00  0.00           H  
ATOM    781  N   GLU A  49       0.314  -3.772  -0.898  1.00  0.00           N  
ATOM    782  H   GLU A  49      -0.468  -3.550  -0.299  1.00  0.00           H  
ATOM    783  CA  GLU A  49       1.421  -4.561  -0.337  1.00  0.00           C  
ATOM    784  HA  GLU A  49       2.304  -3.935  -0.206  1.00  0.00           H  
ATOM    785  C   GLU A  49       1.809  -5.753  -1.229  1.00  0.00           C  
ATOM    786  CB  GLU A  49       0.995  -5.132   1.021  1.00  0.00           C  
ATOM    787  HB2 GLU A  49       1.825  -5.739   1.381  1.00  0.00           H  
ATOM    788  HB3 GLU A  49       0.133  -5.783   0.874  1.00  0.00           H  
ATOM    789  O   GLU A  49       2.982  -6.074  -1.433  1.00  0.00           O  
ATOM    790  CG  GLU A  49       0.646  -4.131   2.125  1.00  0.00           C  
ATOM    791  HG2 GLU A  49      -0.323  -3.673   1.926  1.00  0.00           H  
ATOM    792  HG3 GLU A  49       0.554  -4.675   3.065  1.00  0.00           H  
ATOM    793  CD  GLU A  49       1.715  -3.062   2.257  1.00  0.00           C  
ATOM    794  OE1 GLU A  49       1.324  -1.878   2.320  1.00  0.00           O  
ATOM    795  OE2 GLU A  49       2.879  -3.488   2.280  1.00  0.00           O  
ATOM    796  N   LEU A  50       0.811  -6.438  -1.801  1.00  0.00           N  
ATOM    797  H   LEU A  50      -0.132  -6.107  -1.654  1.00  0.00           H  
ATOM    798  CA  LEU A  50       1.061  -7.563  -2.701  1.00  0.00           C  
ATOM    799  HA  LEU A  50       1.738  -8.250  -2.193  1.00  0.00           H  
ATOM    800  C   LEU A  50       1.753  -7.109  -3.991  1.00  0.00           C  
ATOM    801  CB  LEU A  50      -0.269  -8.268  -3.013  1.00  0.00           C  
ATOM    802  HB2 LEU A  50      -0.724  -8.590  -2.076  1.00  0.00           H  
ATOM    803  HB3 LEU A  50      -0.936  -7.544  -3.481  1.00  0.00           H  
ATOM    804  O   LEU A  50       2.586  -7.841  -4.529  1.00  0.00           O  
ATOM    805  CG  LEU A  50      -0.116  -9.476  -3.954  1.00  0.00           C  
ATOM    806  HG  LEU A  50       0.392  -9.178  -4.871  1.00  0.00           H  
ATOM    807  CD1 LEU A  50       0.666 -10.625  -3.310  1.00  0.00           C  
ATOM    808 HD11 LEU A  50       0.201 -10.918  -2.369  1.00  0.00           H  
ATOM    809 HD12 LEU A  50       1.684 -10.292  -3.109  1.00  0.00           H  
ATOM    810 HD13 LEU A  50       0.720 -11.473  -3.992  1.00  0.00           H  
ATOM    811  CD2 LEU A  50      -1.493  -9.992  -4.373  1.00  0.00           C  
ATOM    812 HD21 LEU A  50      -2.112 -10.156  -3.491  1.00  0.00           H  
ATOM    813 HD22 LEU A  50      -1.976  -9.228  -4.982  1.00  0.00           H  
ATOM    814 HD23 LEU A  50      -1.397 -10.909  -4.955  1.00  0.00           H  
ATOM    815  N   ASP A  51       1.369  -5.950  -4.516  1.00  0.00           N  
ATOM    816  H   ASP A  51       0.691  -5.390  -4.019  1.00  0.00           H  
ATOM    817  CA  ASP A  51       1.973  -5.382  -5.713  1.00  0.00           C  
ATOM    818  HA  ASP A  51       2.142  -6.184  -6.432  1.00  0.00           H  
ATOM    819  C   ASP A  51       3.371  -4.808  -5.418  1.00  0.00           C  
ATOM    820  CB  ASP A  51       0.988  -4.392  -6.361  1.00  0.00           C  
ATOM    821  HB2 ASP A  51       1.516  -3.831  -7.131  1.00  0.00           H  
ATOM    822  HB3 ASP A  51       0.636  -3.685  -5.610  1.00  0.00           H  
ATOM    823  O   ASP A  51       4.265  -4.971  -6.247  1.00  0.00           O  
ATOM    824  CG  ASP A  51      -0.221  -5.090  -7.022  1.00  0.00           C  
ATOM    825  OD1 ASP A  51      -0.152  -6.324  -7.308  1.00  0.00           O  
ATOM    826  OD2 ASP A  51      -1.214  -4.393  -7.323  1.00  0.00           O  
ATOM    827  N   GLY A  52       3.614  -4.283  -4.212  1.00  0.00           N  
ATOM    828  H   GLY A  52       2.835  -4.140  -3.585  1.00  0.00           H  
ATOM    829  CA  GLY A  52       4.933  -3.839  -3.743  1.00  0.00           C  
ATOM    830  HA2 GLY A  52       4.838  -3.413  -2.744  1.00  0.00           H  
ATOM    831  HA3 GLY A  52       5.335  -3.080  -4.415  1.00  0.00           H  
ATOM    832  C   GLY A  52       5.928  -4.985  -3.685  1.00  0.00           C  
ATOM    833  O   GLY A  52       6.989  -4.921  -4.305  1.00  0.00           O  
ATOM    834  N   ALA A  53       5.530  -6.113  -3.090  1.00  0.00           N  
ATOM    835  H   ALA A  53       4.682  -6.084  -2.544  1.00  0.00           H  
ATOM    836  CA  ALA A  53       6.352  -7.321  -3.072  1.00  0.00           C  
ATOM    837  HA  ALA A  53       7.294  -7.082  -2.577  1.00  0.00           H  
ATOM    838  C   ALA A  53       6.688  -7.848  -4.485  1.00  0.00           C  
ATOM    839  CB  ALA A  53       5.621  -8.380  -2.239  1.00  0.00           C  
ATOM    840  HB1 ALA A  53       4.665  -8.625  -2.700  1.00  0.00           H  
ATOM    841  HB2 ALA A  53       5.445  -7.993  -1.236  1.00  0.00           H  
ATOM    842  HB3 ALA A  53       6.238  -9.276  -2.166  1.00  0.00           H  
ATOM    843  O   ALA A  53       7.771  -8.400  -4.706  1.00  0.00           O  
ATOM    844  N   LYS A  54       5.786  -7.683  -5.467  1.00  0.00           N  
ATOM    845  H   LYS A  54       4.943  -7.173  -5.246  1.00  0.00           H  
ATOM    846  CA  LYS A  54       6.075  -8.036  -6.870  1.00  0.00           C  
ATOM    847  HA  LYS A  54       6.540  -9.020  -6.906  1.00  0.00           H  
ATOM    848  C   LYS A  54       7.084  -7.073  -7.487  1.00  0.00           C  
ATOM    849  CB  LYS A  54       4.810  -8.053  -7.730  1.00  0.00           C  
ATOM    850  HB2 LYS A  54       5.099  -8.159  -8.776  1.00  0.00           H  
ATOM    851  HB3 LYS A  54       4.311  -7.089  -7.624  1.00  0.00           H  
ATOM    852  O   LYS A  54       8.051  -7.546  -8.072  1.00  0.00           O  
ATOM    853  CG  LYS A  54       3.841  -9.187  -7.381  1.00  0.00           C  
ATOM    854  HG2 LYS A  54       3.640  -9.182  -6.310  1.00  0.00           H  
ATOM    855  HG3 LYS A  54       4.271 -10.150  -7.656  1.00  0.00           H  
ATOM    856  CD  LYS A  54       2.545  -8.947  -8.160  1.00  0.00           C  
ATOM    857  HD2 LYS A  54       2.680  -9.229  -9.204  1.00  0.00           H  
ATOM    858  HD3 LYS A  54       2.319  -7.881  -8.126  1.00  0.00           H  
ATOM    859  CE  LYS A  54       1.369  -9.698  -7.547  1.00  0.00           C  
ATOM    860  HE2 LYS A  54       1.350 -10.722  -7.919  1.00  0.00           H  
ATOM    861  HE3 LYS A  54       1.516  -9.708  -6.467  1.00  0.00           H  
ATOM    862  NZ  LYS A  54       0.119  -8.965  -7.863  1.00  0.00           N  
ATOM    863  HZ1 LYS A  54       0.187  -8.017  -7.520  1.00  0.00           H  
ATOM    864  HZ2 LYS A  54      -0.702  -9.337  -7.407  1.00  0.00           H  
ATOM    865  HZ3 LYS A  54      -0.018  -8.831  -8.855  1.00  0.00           H  
ATOM    866  N   LEU A  55       6.902  -5.762  -7.325  1.00  0.00           N  
ATOM    867  H   LEU A  55       6.094  -5.444  -6.808  1.00  0.00           H  
ATOM    868  CA  LEU A  55       7.813  -4.756  -7.879  1.00  0.00           C  
ATOM    869  HA  LEU A  55       7.937  -4.939  -8.947  1.00  0.00           H  
ATOM    870  C   LEU A  55       9.214  -4.840  -7.261  1.00  0.00           C  
ATOM    871  CB  LEU A  55       7.228  -3.352  -7.676  1.00  0.00           C  
ATOM    872  HB2 LEU A  55       6.971  -3.231  -6.624  1.00  0.00           H  
ATOM    873  HB3 LEU A  55       8.003  -2.624  -7.919  1.00  0.00           H  
ATOM    874  O   LEU A  55      10.201  -4.781  -7.989  1.00  0.00           O  
ATOM    875  CG  LEU A  55       6.000  -3.025  -8.540  1.00  0.00           C  
ATOM    876  HG  LEU A  55       5.210  -3.754  -8.358  1.00  0.00           H  
ATOM    877  CD1 LEU A  55       5.488  -1.637  -8.161  1.00  0.00           C  
ATOM    878 HD11 LEU A  55       5.361  -1.576  -7.080  1.00  0.00           H  
ATOM    879 HD12 LEU A  55       6.206  -0.876  -8.466  1.00  0.00           H  
ATOM    880 HD13 LEU A  55       4.529  -1.448  -8.643  1.00  0.00           H  
ATOM    881  CD2 LEU A  55       6.322  -3.005 -10.037  1.00  0.00           C  
ATOM    882 HD21 LEU A  55       6.566  -4.010 -10.382  1.00  0.00           H  
ATOM    883 HD22 LEU A  55       5.453  -2.658 -10.596  1.00  0.00           H  
ATOM    884 HD23 LEU A  55       7.169  -2.347 -10.231  1.00  0.00           H  
ATOM    885  N   ALA A  56       9.321  -5.070  -5.950  1.00  0.00           N  
ATOM    886  H   ALA A  56       8.491  -5.016  -5.378  1.00  0.00           H  
ATOM    887  CA  ALA A  56      10.602  -5.312  -5.289  1.00  0.00           C  
ATOM    888  HA  ALA A  56      11.242  -4.441  -5.427  1.00  0.00           H  
ATOM    889  C   ALA A  56      11.320  -6.535  -5.885  1.00  0.00           C  
ATOM    890  CB  ALA A  56      10.340  -5.494  -3.789  1.00  0.00           C  
ATOM    891  HB1 ALA A  56       9.871  -4.596  -3.386  1.00  0.00           H  
ATOM    892  HB2 ALA A  56       9.666  -6.333  -3.621  1.00  0.00           H  
ATOM    893  HB3 ALA A  56      11.280  -5.662  -3.264  1.00  0.00           H  
ATOM    894  O   ALA A  56      12.530  -6.511  -6.122  1.00  0.00           O  
ATOM    895  N   ARG A  57      10.572  -7.605  -6.187  1.00  0.00           N  
ATOM    896  H   ARG A  57       9.583  -7.558  -5.988  1.00  0.00           H  
ATOM    897  CA  ARG A  57      11.114  -8.792  -6.856  1.00  0.00           C  
ATOM    898  HA  ARG A  57      12.018  -9.095  -6.327  1.00  0.00           H  
ATOM    899  C   ARG A  57      11.546  -8.500  -8.291  1.00  0.00           C  
ATOM    900  CB  ARG A  57      10.092  -9.925  -6.779  1.00  0.00           C  
ATOM    901  HB2 ARG A  57       9.196  -9.663  -7.341  1.00  0.00           H  
ATOM    902  HB3 ARG A  57       9.820 -10.062  -5.732  1.00  0.00           H  
ATOM    903  O   ARG A  57      12.651  -8.890  -8.656  1.00  0.00           O  
ATOM    904  CG  ARG A  57      10.674 -11.227  -7.343  1.00  0.00           C  
ATOM    905  HG2 ARG A  57      10.919 -11.091  -8.396  1.00  0.00           H  
ATOM    906  HG3 ARG A  57      11.582 -11.492  -6.802  1.00  0.00           H  
ATOM    907  CD  ARG A  57       9.668 -12.370  -7.236  1.00  0.00           C  
ATOM    908  HD2 ARG A  57      10.131 -13.250  -7.682  1.00  0.00           H  
ATOM    909  HD3 ARG A  57       8.784 -12.109  -7.818  1.00  0.00           H  
ATOM    910  NE  ARG A  57       9.287 -12.633  -5.828  1.00  0.00           N  
ATOM    911  HE  ARG A  57       9.421 -11.875  -5.175  1.00  0.00           H  
ATOM    912  NH1 ARG A  57       8.505 -14.742  -6.146  1.00  0.00           N  
ATOM    913 HH11 ARG A  57       8.748 -14.614  -7.118  1.00  0.00           H  
ATOM    914 HH12 ARG A  57       8.111 -15.597  -5.779  1.00  0.00           H  
ATOM    915  NH2 ARG A  57       8.480 -13.873  -4.078  1.00  0.00           N  
ATOM    916 HH21 ARG A  57       8.068 -14.709  -3.688  1.00  0.00           H  
ATOM    917 HH22 ARG A  57       8.667 -13.156  -3.392  1.00  0.00           H  
ATOM    918  CZ  ARG A  57       8.760 -13.738  -5.348  1.00  0.00           C  
ATOM    919  N   GLU A  58      10.723  -7.803  -9.071  1.00  0.00           N  
ATOM    920  H   GLU A  58       9.824  -7.531  -8.699  1.00  0.00           H  
ATOM    921  CA  GLU A  58      11.061  -7.370 -10.434  1.00  0.00           C  
ATOM    922  HA  GLU A  58      11.262  -8.242 -11.056  1.00  0.00           H  
ATOM    923  C   GLU A  58      12.338  -6.520 -10.434  1.00  0.00           C  
ATOM    924  CB  GLU A  58       9.888  -6.590 -11.061  1.00  0.00           C  
ATOM    925  HB2 GLU A  58      10.246  -6.093 -11.963  1.00  0.00           H  
ATOM    926  HB3 GLU A  58       9.544  -5.828 -10.363  1.00  0.00           H  
ATOM    927  O   GLU A  58      13.259  -6.795 -11.198  1.00  0.00           O  
ATOM    928  CG  GLU A  58       8.714  -7.507 -11.451  1.00  0.00           C  
ATOM    929  HG2 GLU A  58       9.063  -8.206 -12.210  1.00  0.00           H  
ATOM    930  HG3 GLU A  58       8.418  -8.097 -10.583  1.00  0.00           H  
ATOM    931  CD  GLU A  58       7.477  -6.760 -11.991  1.00  0.00           C  
ATOM    932  OE1 GLU A  58       6.416  -7.423 -12.098  1.00  0.00           O  
ATOM    933  OE2 GLU A  58       7.571  -5.552 -12.317  1.00  0.00           O  
ATOM    934  N   ALA A  59      12.469  -5.574  -9.499  1.00  0.00           N  
ATOM    935  H   ALA A  59      11.677  -5.369  -8.906  1.00  0.00           H  
ATOM    936  CA  ALA A  59      13.672  -4.765  -9.348  1.00  0.00           C  
ATOM    937  HA  ALA A  59      13.852  -4.246 -10.290  1.00  0.00           H  
ATOM    938  C   ALA A  59      14.921  -5.619  -9.065  1.00  0.00           C  
ATOM    939  CB  ALA A  59      13.425  -3.716  -8.258  1.00  0.00           C  
ATOM    940  HB1 ALA A  59      14.316  -3.100  -8.135  1.00  0.00           H  
ATOM    941  HB2 ALA A  59      13.182  -4.204  -7.314  1.00  0.00           H  
ATOM    942  HB3 ALA A  59      12.590  -3.075  -8.540  1.00  0.00           H  
ATOM    943  O   ALA A  59      15.975  -5.365  -9.645  1.00  0.00           O  
ATOM    944  N   ILE A  60      14.830  -6.664  -8.234  1.00  0.00           N  
ATOM    945  H   ILE A  60      13.945  -6.827  -7.774  1.00  0.00           H  
ATOM    946  CA  ILE A  60      15.951  -7.595  -8.003  1.00  0.00           C  
ATOM    947  HA  ILE A  60      16.842  -7.007  -7.783  1.00  0.00           H  
ATOM    948  C   ILE A  60      16.261  -8.420  -9.262  1.00  0.00           C  
ATOM    949  CB  ILE A  60      15.673  -8.515  -6.787  1.00  0.00           C  
ATOM    950  HB  ILE A  60      14.714  -9.010  -6.942  1.00  0.00           H  
ATOM    951  O   ILE A  60      17.432  -8.572  -9.625  1.00  0.00           O  
ATOM    952  CG1 ILE A  60      15.602  -7.694  -5.483  1.00  0.00           C  
ATOM    953 HG12 ILE A  60      16.599  -7.349  -5.210  1.00  0.00           H  
ATOM    954 HG13 ILE A  60      14.968  -6.822  -5.649  1.00  0.00           H  
ATOM    955  CG2 ILE A  60      16.764  -9.598  -6.640  1.00  0.00           C  
ATOM    956 HG21 ILE A  60      16.751 -10.265  -7.503  1.00  0.00           H  
ATOM    957 HG22 ILE A  60      16.580 -10.208  -5.755  1.00  0.00           H  
ATOM    958 HG23 ILE A  60      17.743  -9.127  -6.556  1.00  0.00           H  
ATOM    959  CD1 ILE A  60      14.993  -8.448  -4.300  1.00  0.00           C  
ATOM    960 HD11 ILE A  60      14.022  -8.841  -4.600  1.00  0.00           H  
ATOM    961 HD12 ILE A  60      15.640  -9.266  -3.983  1.00  0.00           H  
ATOM    962 HD13 ILE A  60      14.857  -7.764  -3.463  1.00  0.00           H  
ATOM    963  N   GLU A  61      15.238  -8.978  -9.914  1.00  0.00           N  
ATOM    964  H   GLU A  61      14.303  -8.782  -9.586  1.00  0.00           H  
ATOM    965  CA  GLU A  61      15.377  -9.863 -11.079  1.00  0.00           C  
ATOM    966  HA  GLU A  61      16.098 -10.644 -10.843  1.00  0.00           H  
ATOM    967  C   GLU A  61      15.931  -9.129 -12.311  1.00  0.00           C  
ATOM    968  CB  GLU A  61      14.026 -10.539 -11.394  1.00  0.00           C  
ATOM    969  HB2 GLU A  61      13.239  -9.786 -11.426  1.00  0.00           H  
ATOM    970  HB3 GLU A  61      14.097 -11.009 -12.375  1.00  0.00           H  
ATOM    971  O   GLU A  61      16.752  -9.688 -13.042  1.00  0.00           O  
ATOM    972  CG  GLU A  61      13.670 -11.630 -10.363  1.00  0.00           C  
ATOM    973  HG2 GLU A  61      14.466 -12.374 -10.372  1.00  0.00           H  
ATOM    974  HG3 GLU A  61      13.653 -11.195  -9.364  1.00  0.00           H  
ATOM    975  CD  GLU A  61      12.328 -12.347 -10.621  1.00  0.00           C  
ATOM    976  OE1 GLU A  61      11.943 -13.175  -9.755  1.00  0.00           O  
ATOM    977  OE2 GLU A  61      11.720 -12.150 -11.694  1.00  0.00           O  
ATOM    978  N   GLU A  62      15.566  -7.860 -12.494  1.00  0.00           N  
ATOM    979  H   GLU A  62      14.838  -7.490 -11.900  1.00  0.00           H  
ATOM    980  CA  GLU A  62      16.035  -6.992 -13.581  1.00  0.00           C  
ATOM    981  HA  GLU A  62      16.174  -7.606 -14.472  1.00  0.00           H  
ATOM    982  C   GLU A  62      17.400  -6.338 -13.303  1.00  0.00           C  
ATOM    983  CB  GLU A  62      14.964  -5.942 -13.914  1.00  0.00           C  
ATOM    984  HB2 GLU A  62      15.372  -5.259 -14.658  1.00  0.00           H  
ATOM    985  HB3 GLU A  62      14.722  -5.371 -13.018  1.00  0.00           H  
ATOM    986  O   GLU A  62      17.885  -5.531 -14.096  1.00  0.00           O  
ATOM    987  CG  GLU A  62      13.692  -6.581 -14.499  1.00  0.00           C  
ATOM    988  HG2 GLU A  62      13.975  -7.159 -15.378  1.00  0.00           H  
ATOM    989  HG3 GLU A  62      13.258  -7.272 -13.777  1.00  0.00           H  
ATOM    990  CD  GLU A  62      12.634  -5.545 -14.913  1.00  0.00           C  
ATOM    991  OE1 GLU A  62      11.517  -5.985 -15.266  1.00  0.00           O  
ATOM    992  OE2 GLU A  62      12.955  -4.333 -14.954  1.00  0.00           O  
ATOM    993  N   GLY A  63      18.065  -6.699 -12.202  1.00  0.00           N  
ATOM    994  H   GLY A  63      17.617  -7.353 -11.575  1.00  0.00           H  
ATOM    995  CA  GLY A  63      19.402  -6.198 -11.886  1.00  0.00           C  
ATOM    996  HA2 GLY A  63      19.845  -6.854 -11.137  1.00  0.00           H  
ATOM    997  HA3 GLY A  63      20.019  -6.218 -12.784  1.00  0.00           H  
ATOM    998  C   GLY A  63      19.414  -4.776 -11.329  1.00  0.00           C  
ATOM    999  O   GLY A  63      20.379  -4.051 -11.564  1.00  0.00           O  
ATOM   1000  N   LEU A  64      18.392  -4.423 -10.544  1.00  0.00           N  
ATOM   1001  H   LEU A  64      17.636  -5.083 -10.431  1.00  0.00           H  
ATOM   1002  CA  LEU A  64      18.217  -3.132  -9.871  1.00  0.00           C  
ATOM   1003  HA  LEU A  64      17.301  -3.197  -9.284  1.00  0.00           H  
ATOM   1004  C   LEU A  64      17.963  -1.997 -10.869  1.00  0.00           C  
ATOM   1005  CB  LEU A  64      19.372  -2.878  -8.880  1.00  0.00           C  
ATOM   1006  HB2 LEU A  64      19.141  -1.989  -8.293  1.00  0.00           H  
ATOM   1007  HB3 LEU A  64      20.272  -2.652  -9.452  1.00  0.00           H  
ATOM   1008  O   LEU A  64      18.587  -0.941 -10.799  1.00  0.00           O  
ATOM   1009  CG  LEU A  64      19.666  -4.053  -7.929  1.00  0.00           C  
ATOM   1010  HG  LEU A  64      19.726  -4.997  -8.472  1.00  0.00           H  
ATOM   1011  CD1 LEU A  64      21.022  -3.851  -7.264  1.00  0.00           C  
ATOM   1012 HD11 LEU A  64      21.037  -2.845  -6.845  1.00  0.00           H  
ATOM   1013 HD12 LEU A  64      21.174  -4.593  -6.480  1.00  0.00           H  
ATOM   1014 HD13 LEU A  64      21.801  -3.939  -8.021  1.00  0.00           H  
ATOM   1015  CD2 LEU A  64      18.593  -4.182  -6.859  1.00  0.00           C  
ATOM   1016 HD21 LEU A  64      17.632  -4.356  -7.343  1.00  0.00           H  
ATOM   1017 HD22 LEU A  64      18.814  -5.022  -6.201  1.00  0.00           H  
ATOM   1018 HD23 LEU A  64      18.538  -3.264  -6.273  1.00  0.00           H  
ATOM   1019  N   SER A  65      17.064  -2.252 -11.825  1.00  0.00           N  
ATOM   1020  H   SER A  65      16.598  -3.148 -11.806  1.00  0.00           H  
ATOM   1021  CA  SER A  65      16.609  -1.256 -12.797  1.00  0.00           C  
ATOM   1022  HA  SER A  65      17.455  -0.941 -13.408  1.00  0.00           H  
ATOM   1023  C   SER A  65      16.029  -0.032 -12.082  1.00  0.00           C  
ATOM   1024  CB  SER A  65      15.551  -1.882 -13.714  1.00  0.00           C  
ATOM   1025  HB2 SER A  65      14.735  -2.277 -13.109  1.00  0.00           H  
ATOM   1026  HB3 SER A  65      15.995  -2.705 -14.274  1.00  0.00           H  
ATOM   1027  O   SER A  65      15.131  -0.178 -11.253  1.00  0.00           O  
ATOM   1028  OG  SER A  65      15.035  -0.923 -14.614  1.00  0.00           O  
ATOM   1029  HG  SER A  65      14.309  -1.339 -15.085  1.00  0.00           H  
ATOM   1030  N   GLU A  66      16.513   1.163 -12.431  1.00  0.00           N  
ATOM   1031  H   GLU A  66      17.278   1.201 -13.090  1.00  0.00           H  
ATOM   1032  CA  GLU A  66      16.025   2.447 -11.901  1.00  0.00           C  
ATOM   1033  HA  GLU A  66      16.228   2.499 -10.831  1.00  0.00           H  
ATOM   1034  C   GLU A  66      14.507   2.572 -12.096  1.00  0.00           C  
ATOM   1035  CB  GLU A  66      16.799   3.580 -12.601  1.00  0.00           C  
ATOM   1036  HB2 GLU A  66      16.490   3.624 -13.645  1.00  0.00           H  
ATOM   1037  HB3 GLU A  66      17.856   3.315 -12.575  1.00  0.00           H  
ATOM   1038  O   GLU A  66      13.790   2.852 -11.147  1.00  0.00           O  
ATOM   1039  CG  GLU A  66      16.649   4.978 -11.970  1.00  0.00           C  
ATOM   1040  HG2 GLU A  66      16.972   4.913 -10.930  1.00  0.00           H  
ATOM   1041  HG3 GLU A  66      15.599   5.266 -11.996  1.00  0.00           H  
ATOM   1042  CD  GLU A  66      17.507   6.048 -12.687  1.00  0.00           C  
ATOM   1043  OE1 GLU A  66      17.348   7.255 -12.399  1.00  0.00           O  
ATOM   1044  OE2 GLU A  66      18.344   5.668 -13.548  1.00  0.00           O  
ATOM   1045  N   GLU A  67      13.985   2.199 -13.270  1.00  0.00           N  
ATOM   1046  H   GLU A  67      14.620   1.928 -14.008  1.00  0.00           H  
ATOM   1047  CA  GLU A  67      12.543   2.218 -13.561  1.00  0.00           C  
ATOM   1048  HA  GLU A  67      12.167   3.229 -13.405  1.00  0.00           H  
ATOM   1049  C   GLU A  67      11.734   1.271 -12.652  1.00  0.00           C  
ATOM   1050  CB  GLU A  67      12.346   1.829 -15.040  1.00  0.00           C  
ATOM   1051  HB2 GLU A  67      12.941   2.501 -15.659  1.00  0.00           H  
ATOM   1052  HB3 GLU A  67      12.708   0.812 -15.187  1.00  0.00           H  
ATOM   1053  O   GLU A  67      10.589   1.555 -12.295  1.00  0.00           O  
ATOM   1054  CG  GLU A  67      10.878   1.906 -15.502  1.00  0.00           C  
ATOM   1055  HG2 GLU A  67      10.274   1.258 -14.866  1.00  0.00           H  
ATOM   1056  HG3 GLU A  67      10.524   2.929 -15.375  1.00  0.00           H  
ATOM   1057  CD  GLU A  67      10.646   1.467 -16.959  1.00  0.00           C  
ATOM   1058  OE1 GLU A  67       9.454   1.334 -17.331  1.00  0.00           O  
ATOM   1059  OE2 GLU A  67      11.629   1.246 -17.704  1.00  0.00           O  
ATOM   1060  N   ALA A  68      12.286   0.113 -12.278  1.00  0.00           N  
ATOM   1061  H   ALA A  68      13.261  -0.040 -12.493  1.00  0.00           H  
ATOM   1062  CA  ALA A  68      11.614  -0.804 -11.356  1.00  0.00           C  
ATOM   1063  HA  ALA A  68      10.565  -0.893 -11.637  1.00  0.00           H  
ATOM   1064  C   ALA A  68      11.639  -0.264  -9.917  1.00  0.00           C  
ATOM   1065  CB  ALA A  68      12.250  -2.192 -11.475  1.00  0.00           C  
ATOM   1066  HB1 ALA A  68      11.695  -2.897 -10.856  1.00  0.00           H  
ATOM   1067  HB2 ALA A  68      12.219  -2.535 -12.509  1.00  0.00           H  
ATOM   1068  HB3 ALA A  68      13.286  -2.155 -11.139  1.00  0.00           H  
ATOM   1069  O   ALA A  68      10.628  -0.335  -9.220  1.00  0.00           O  
ATOM   1070  N   LEU A  69      12.764   0.322  -9.499  1.00  0.00           N  
ATOM   1071  H   LEU A  69      13.535   0.387 -10.148  1.00  0.00           H  
ATOM   1072  CA  LEU A  69      12.922   0.950  -8.188  1.00  0.00           C  
ATOM   1073  HA  LEU A  69      12.592   0.255  -7.417  1.00  0.00           H  
ATOM   1074  C   LEU A  69      12.049   2.210  -8.042  1.00  0.00           C  
ATOM   1075  CB  LEU A  69      14.411   1.275  -7.978  1.00  0.00           C  
ATOM   1076  HB2 LEU A  69      14.747   1.837  -8.850  1.00  0.00           H  
ATOM   1077  HB3 LEU A  69      14.514   1.908  -7.097  1.00  0.00           H  
ATOM   1078  O   LEU A  69      11.438   2.397  -6.995  1.00  0.00           O  
ATOM   1079  CG  LEU A  69      15.360   0.077  -7.837  1.00  0.00           C  
ATOM   1080  HG  LEU A  69      15.241  -0.588  -8.693  1.00  0.00           H  
ATOM   1081  CD1 LEU A  69      16.806   0.577  -7.808  1.00  0.00           C  
ATOM   1082 HD11 LEU A  69      17.493  -0.262  -7.700  1.00  0.00           H  
ATOM   1083 HD12 LEU A  69      17.031   1.088  -8.744  1.00  0.00           H  
ATOM   1084 HD13 LEU A  69      16.948   1.278  -6.985  1.00  0.00           H  
ATOM   1085  CD2 LEU A  69      15.136  -0.744  -6.571  1.00  0.00           C  
ATOM   1086 HD21 LEU A  69      15.770  -1.630  -6.622  1.00  0.00           H  
ATOM   1087 HD22 LEU A  69      15.415  -0.160  -5.694  1.00  0.00           H  
ATOM   1088 HD23 LEU A  69      14.096  -1.061  -6.496  1.00  0.00           H  
ATOM   1089  N   GLU A  70      11.923   3.035  -9.084  1.00  0.00           N  
ATOM   1090  H   GLU A  70      12.514   2.884  -9.889  1.00  0.00           H  
ATOM   1091  CA  GLU A  70      11.044   4.212  -9.104  1.00  0.00           C  
ATOM   1092  HA  GLU A  70      11.274   4.859  -8.257  1.00  0.00           H  
ATOM   1093  C   GLU A  70       9.574   3.810  -8.974  1.00  0.00           C  
ATOM   1094  CB  GLU A  70      11.235   5.014 -10.401  1.00  0.00           C  
ATOM   1095  HB2 GLU A  70      10.389   5.693 -10.510  1.00  0.00           H  
ATOM   1096  HB3 GLU A  70      11.232   4.327 -11.248  1.00  0.00           H  
ATOM   1097  O   GLU A  70       8.877   4.304  -8.089  1.00  0.00           O  
ATOM   1098  CG  GLU A  70      12.516   5.860 -10.417  1.00  0.00           C  
ATOM   1099  HG2 GLU A  70      13.387   5.213 -10.320  1.00  0.00           H  
ATOM   1100  HG3 GLU A  70      12.490   6.525  -9.554  1.00  0.00           H  
ATOM   1101  CD  GLU A  70      12.653   6.708 -11.695  1.00  0.00           C  
ATOM   1102  OE1 GLU A  70      13.396   7.713 -11.641  1.00  0.00           O  
ATOM   1103  OE2 GLU A  70      11.976   6.402 -12.706  1.00  0.00           O  
ATOM   1104  N   ARG A  71       9.108   2.856  -9.796  1.00  0.00           N  
ATOM   1105  H   ARG A  71       9.733   2.500 -10.505  1.00  0.00           H  
ATOM   1106  CA  ARG A  71       7.733   2.333  -9.707  1.00  0.00           C  
ATOM   1107  HA  ARG A  71       7.029   3.157  -9.826  1.00  0.00           H  
ATOM   1108  C   ARG A  71       7.446   1.730  -8.338  1.00  0.00           C  
ATOM   1109  CB  ARG A  71       7.495   1.277 -10.794  1.00  0.00           C  
ATOM   1110  HB2 ARG A  71       8.315   0.559 -10.787  1.00  0.00           H  
ATOM   1111  HB3 ARG A  71       6.571   0.743 -10.571  1.00  0.00           H  
ATOM   1112  O   ARG A  71       6.349   1.903  -7.808  1.00  0.00           O  
ATOM   1113  CG  ARG A  71       7.355   1.914 -12.184  1.00  0.00           C  
ATOM   1114  HG2 ARG A  71       8.247   2.487 -12.435  1.00  0.00           H  
ATOM   1115  HG3 ARG A  71       6.512   2.604 -12.167  1.00  0.00           H  
ATOM   1116  CD  ARG A  71       7.097   0.858 -13.267  1.00  0.00           C  
ATOM   1117  HD2 ARG A  71       6.214   0.285 -12.986  1.00  0.00           H  
ATOM   1118  HD3 ARG A  71       6.900   1.377 -14.205  1.00  0.00           H  
ATOM   1119  NE  ARG A  71       8.252  -0.039 -13.460  1.00  0.00           N  
ATOM   1120  HE  ARG A  71       9.139   0.326 -13.143  1.00  0.00           H  
ATOM   1121  NH1 ARG A  71       7.158  -1.762 -14.517  1.00  0.00           N  
ATOM   1122 HH11 ARG A  71       6.301  -1.232 -14.442  1.00  0.00           H  
ATOM   1123 HH12 ARG A  71       7.176  -2.741 -14.762  1.00  0.00           H  
ATOM   1124  NH2 ARG A  71       9.333  -1.949 -14.104  1.00  0.00           N  
ATOM   1125 HH21 ARG A  71       9.324  -2.898 -14.448  1.00  0.00           H  
ATOM   1126 HH22 ARG A  71      10.209  -1.573 -13.769  1.00  0.00           H  
ATOM   1127  CZ  ARG A  71       8.247  -1.234 -14.030  1.00  0.00           C  
ATOM   1128  N   TYR A  72       8.427   1.032  -7.770  1.00  0.00           N  
ATOM   1129  H   TYR A  72       9.291   0.903  -8.277  1.00  0.00           H  
ATOM   1130  CA  TYR A  72       8.314   0.481  -6.431  1.00  0.00           C  
ATOM   1131  HA  TYR A  72       7.387  -0.091  -6.391  1.00  0.00           H  
ATOM   1132  C   TYR A  72       8.188   1.600  -5.378  1.00  0.00           C  
ATOM   1133  CB  TYR A  72       9.486  -0.485  -6.194  1.00  0.00           C  
ATOM   1134  HB2 TYR A  72       9.478  -1.256  -6.965  1.00  0.00           H  
ATOM   1135  HB3 TYR A  72      10.420   0.068  -6.301  1.00  0.00           H  
ATOM   1136  O   TYR A  72       7.252   1.580  -4.584  1.00  0.00           O  
ATOM   1137  CG  TYR A  72       9.477  -1.174  -4.849  1.00  0.00           C  
ATOM   1138  CD1 TYR A  72      10.687  -1.351  -4.150  1.00  0.00           C  
ATOM   1139  HD1 TYR A  72      11.622  -1.059  -4.604  1.00  0.00           H  
ATOM   1140  CD2 TYR A  72       8.261  -1.584  -4.269  1.00  0.00           C  
ATOM   1141  HD2 TYR A  72       7.321  -1.484  -4.791  1.00  0.00           H  
ATOM   1142  CE1 TYR A  72      10.664  -1.794  -2.815  1.00  0.00           C  
ATOM   1143  HE1 TYR A  72      11.566  -1.840  -2.224  1.00  0.00           H  
ATOM   1144  CE2 TYR A  72       8.241  -2.037  -2.945  1.00  0.00           C  
ATOM   1145  HE2 TYR A  72       7.305  -2.284  -2.465  1.00  0.00           H  
ATOM   1146  OH  TYR A  72       9.400  -2.288  -0.866  1.00  0.00           O  
ATOM   1147  HH  TYR A  72       8.534  -2.091  -0.503  1.00  0.00           H  
ATOM   1148  CZ  TYR A  72       9.430  -2.066  -2.195  1.00  0.00           C  
ATOM   1149  N   ALA A  73       9.021   2.645  -5.443  1.00  0.00           N  
ATOM   1150  H   ALA A  73       9.757   2.633  -6.134  1.00  0.00           H  
ATOM   1151  CA  ALA A  73       8.977   3.781  -4.514  1.00  0.00           C  
ATOM   1152  HA  ALA A  73       9.042   3.407  -3.493  1.00  0.00           H  
ATOM   1153  C   ALA A  73       7.672   4.573  -4.588  1.00  0.00           C  
ATOM   1154  CB  ALA A  73      10.166   4.706  -4.809  1.00  0.00           C  
ATOM   1155  HB1 ALA A  73      10.238   5.467  -4.032  1.00  0.00           H  
ATOM   1156  HB2 ALA A  73      11.096   4.138  -4.842  1.00  0.00           H  
ATOM   1157  HB3 ALA A  73      10.030   5.190  -5.776  1.00  0.00           H  
ATOM   1158  O   ALA A  73       7.146   5.019  -3.568  1.00  0.00           O  
ATOM   1159  N   GLU A  74       7.134   4.758  -5.790  1.00  0.00           N  
ATOM   1160  H   GLU A  74       7.640   4.432  -6.602  1.00  0.00           H  
ATOM   1161  CA  GLU A  74       5.838   5.401  -5.974  1.00  0.00           C  
ATOM   1162  HA  GLU A  74       5.853   6.383  -5.502  1.00  0.00           H  
ATOM   1163  C   GLU A  74       4.714   4.601  -5.312  1.00  0.00           C  
ATOM   1164  CB  GLU A  74       5.552   5.575  -7.469  1.00  0.00           C  
ATOM   1165  HB2 GLU A  74       4.506   5.857  -7.587  1.00  0.00           H  
ATOM   1166  HB3 GLU A  74       5.717   4.629  -7.983  1.00  0.00           H  
ATOM   1167  O   GLU A  74       3.840   5.194  -4.673  1.00  0.00           O  
ATOM   1168  CG  GLU A  74       6.420   6.673  -8.100  1.00  0.00           C  
ATOM   1169  HG2 GLU A  74       6.231   7.604  -7.565  1.00  0.00           H  
ATOM   1170  HG3 GLU A  74       7.476   6.434  -7.976  1.00  0.00           H  
ATOM   1171  CD  GLU A  74       6.117   6.891  -9.592  1.00  0.00           C  
ATOM   1172  OE1 GLU A  74       6.655   7.880 -10.140  1.00  0.00           O  
ATOM   1173  OE2 GLU A  74       5.280   6.151 -10.164  1.00  0.00           O  
ATOM   1174  N   LEU A  75       4.748   3.269  -5.418  1.00  0.00           N  
ATOM   1175  H   LEU A  75       5.509   2.840  -5.925  1.00  0.00           H  
ATOM   1176  CA  LEU A  75       3.756   2.405  -4.787  1.00  0.00           C  
ATOM   1177  HA  LEU A  75       2.770   2.767  -5.077  1.00  0.00           H  
ATOM   1178  C   LEU A  75       3.836   2.472  -3.255  1.00  0.00           C  
ATOM   1179  CB  LEU A  75       3.932   0.969  -5.295  1.00  0.00           C  
ATOM   1180  HB2 LEU A  75       4.816   0.541  -4.822  1.00  0.00           H  
ATOM   1181  HB3 LEU A  75       4.094   0.968  -6.373  1.00  0.00           H  
ATOM   1182  O   LEU A  75       2.797   2.616  -2.609  1.00  0.00           O  
ATOM   1183  CG  LEU A  75       2.701   0.111  -4.962  1.00  0.00           C  
ATOM   1184  HG  LEU A  75       2.346   0.320  -3.953  1.00  0.00           H  
ATOM   1185  CD1 LEU A  75       1.555   0.342  -5.948  1.00  0.00           C  
ATOM   1186 HD11 LEU A  75       0.738  -0.343  -5.722  1.00  0.00           H  
ATOM   1187 HD12 LEU A  75       1.194   1.367  -5.861  1.00  0.00           H  
ATOM   1188 HD13 LEU A  75       1.901   0.161  -6.966  1.00  0.00           H  
ATOM   1189  CD2 LEU A  75       3.072  -1.352  -5.027  1.00  0.00           C  
ATOM   1190 HD21 LEU A  75       3.837  -1.521  -4.270  1.00  0.00           H  
ATOM   1191 HD22 LEU A  75       3.435  -1.624  -6.018  1.00  0.00           H  
ATOM   1192 HD23 LEU A  75       2.198  -1.955  -4.780  1.00  0.00           H  
ATOM   1193  N   GLU A  76       5.045   2.468  -2.690  1.00  0.00           N  
ATOM   1194  H   GLU A  76       5.845   2.277  -3.276  1.00  0.00           H  
ATOM   1195  CA  GLU A  76       5.278   2.620  -1.246  1.00  0.00           C  
ATOM   1196  HA  GLU A  76       4.827   1.787  -0.708  1.00  0.00           H  
ATOM   1197  C   GLU A  76       4.651   3.911  -0.695  1.00  0.00           C  
ATOM   1198  CB  GLU A  76       6.793   2.638  -0.973  1.00  0.00           C  
ATOM   1199  HB2 GLU A  76       6.953   2.985   0.048  1.00  0.00           H  
ATOM   1200  HB3 GLU A  76       7.279   3.355  -1.635  1.00  0.00           H  
ATOM   1201  O   GLU A  76       3.965   3.920   0.328  1.00  0.00           O  
ATOM   1202  CG  GLU A  76       7.480   1.274  -1.132  1.00  0.00           C  
ATOM   1203  HG2 GLU A  76       7.375   0.936  -2.163  1.00  0.00           H  
ATOM   1204  HG3 GLU A  76       8.544   1.396  -0.926  1.00  0.00           H  
ATOM   1205  CD  GLU A  76       6.891   0.228  -0.184  1.00  0.00           C  
ATOM   1206  OE1 GLU A  76       6.911  -0.957  -0.582  1.00  0.00           O  
ATOM   1207  OE2 GLU A  76       6.388   0.668   0.871  1.00  0.00           O  
ATOM   1208  N   LEU A  77       4.786   5.029  -1.418  1.00  0.00           N  
ATOM   1209  H   LEU A  77       5.343   4.977  -2.259  1.00  0.00           H  
ATOM   1210  CA  LEU A  77       4.153   6.295  -1.028  1.00  0.00           C  
ATOM   1211  HA  LEU A  77       4.452   6.537  -0.008  1.00  0.00           H  
ATOM   1212  C   LEU A  77       2.621   6.209  -0.999  1.00  0.00           C  
ATOM   1213  CB  LEU A  77       4.622   7.418  -1.963  1.00  0.00           C  
ATOM   1214  HB2 LEU A  77       4.030   8.310  -1.758  1.00  0.00           H  
ATOM   1215  HB3 LEU A  77       4.424   7.117  -2.992  1.00  0.00           H  
ATOM   1216  O   LEU A  77       1.979   6.859  -0.164  1.00  0.00           O  
ATOM   1217  CG  LEU A  77       6.112   7.780  -1.829  1.00  0.00           C  
ATOM   1218  HG  LEU A  77       6.734   6.900  -1.992  1.00  0.00           H  
ATOM   1219  CD1 LEU A  77       6.460   8.832  -2.884  1.00  0.00           C  
ATOM   1220 HD11 LEU A  77       6.260   8.420  -3.873  1.00  0.00           H  
ATOM   1221 HD12 LEU A  77       5.867   9.735  -2.735  1.00  0.00           H  
ATOM   1222 HD13 LEU A  77       7.523   9.064  -2.826  1.00  0.00           H  
ATOM   1223  CD2 LEU A  77       6.456   8.360  -0.453  1.00  0.00           C  
ATOM   1224 HD21 LEU A  77       7.499   8.677  -0.446  1.00  0.00           H  
ATOM   1225 HD22 LEU A  77       6.347   7.584   0.305  1.00  0.00           H  
ATOM   1226 HD23 LEU A  77       5.805   9.202  -0.221  1.00  0.00           H  
ATOM   1227  N   VAL A  78       2.015   5.423  -1.889  1.00  0.00           N  
ATOM   1228  H   VAL A  78       2.596   4.876  -2.509  1.00  0.00           H  
ATOM   1229  CA  VAL A  78       0.568   5.176  -1.875  1.00  0.00           C  
ATOM   1230  HA  VAL A  78       0.057   6.127  -1.722  1.00  0.00           H  
ATOM   1231  C   VAL A  78       0.192   4.276  -0.694  1.00  0.00           C  
ATOM   1232  CB  VAL A  78       0.079   4.604  -3.221  1.00  0.00           C  
ATOM   1233  HB  VAL A  78       0.572   3.655  -3.427  1.00  0.00           H  
ATOM   1234  O   VAL A  78      -0.750   4.613   0.031  1.00  0.00           O  
ATOM   1235  CG1 VAL A  78      -1.438   4.376  -3.213  1.00  0.00           C  
ATOM   1236 HG11 VAL A  78      -1.702   3.643  -2.451  1.00  0.00           H  
ATOM   1237 HG12 VAL A  78      -1.962   5.310  -3.007  1.00  0.00           H  
ATOM   1238 HG13 VAL A  78      -1.753   3.983  -4.179  1.00  0.00           H  
ATOM   1239  CG2 VAL A  78       0.363   5.579  -4.373  1.00  0.00           C  
ATOM   1240 HG21 VAL A  78       0.027   5.143  -5.313  1.00  0.00           H  
ATOM   1241 HG22 VAL A  78      -0.144   6.529  -4.203  1.00  0.00           H  
ATOM   1242 HG23 VAL A  78       1.435   5.759  -4.456  1.00  0.00           H  
ATOM   1243  N   ALA A  79       0.950   3.204  -0.448  1.00  0.00           N  
ATOM   1244  H   ALA A  79       1.726   3.005  -1.064  1.00  0.00           H  
ATOM   1245  CA  ALA A  79       0.754   2.291   0.678  1.00  0.00           C  
ATOM   1246  HA  ALA A  79      -0.231   1.830   0.600  1.00  0.00           H  
ATOM   1247  C   ALA A  79       0.809   3.024   2.028  1.00  0.00           C  
ATOM   1248  CB  ALA A  79       1.796   1.172   0.590  1.00  0.00           C  
ATOM   1249  HB1 ALA A  79       1.705   0.636  -0.355  1.00  0.00           H  
ATOM   1250  HB2 ALA A  79       1.645   0.465   1.405  1.00  0.00           H  
ATOM   1251  HB3 ALA A  79       2.807   1.570   0.673  1.00  0.00           H  
ATOM   1252  O   ALA A  79      -0.133   2.934   2.817  1.00  0.00           O  
ATOM   1253  N   ILE A  80       1.816   3.879   2.249  1.00  0.00           N  
ATOM   1254  H   ILE A  80       2.584   3.849   1.595  1.00  0.00           H  
ATOM   1255  CA  ILE A  80       1.950   4.720   3.455  1.00  0.00           C  
ATOM   1256  HA  ILE A  80       2.121   4.073   4.315  1.00  0.00           H  
ATOM   1257  C   ILE A  80       0.681   5.540   3.726  1.00  0.00           C  
ATOM   1258  CB  ILE A  80       3.163   5.667   3.296  1.00  0.00           C  
ATOM   1259  HB  ILE A  80       3.095   6.149   2.321  1.00  0.00           H  
ATOM   1260  O   ILE A  80       0.210   5.633   4.865  1.00  0.00           O  
ATOM   1261  CG1 ILE A  80       4.486   4.888   3.375  1.00  0.00           C  
ATOM   1262 HG12 ILE A  80       4.731   4.722   4.424  1.00  0.00           H  
ATOM   1263 HG13 ILE A  80       4.381   3.919   2.887  1.00  0.00           H  
ATOM   1264  CG2 ILE A  80       3.185   6.764   4.381  1.00  0.00           C  
ATOM   1265 HG21 ILE A  80       4.106   7.343   4.304  1.00  0.00           H  
ATOM   1266 HG22 ILE A  80       2.345   7.444   4.244  1.00  0.00           H  
ATOM   1267 HG23 ILE A  80       3.139   6.300   5.366  1.00  0.00           H  
ATOM   1268  CD1 ILE A  80       5.660   5.614   2.717  1.00  0.00           C  
ATOM   1269 HD11 ILE A  80       5.424   5.837   1.676  1.00  0.00           H  
ATOM   1270 HD12 ILE A  80       5.899   6.538   3.243  1.00  0.00           H  
ATOM   1271 HD13 ILE A  80       6.527   4.953   2.718  1.00  0.00           H  
ATOM   1272  N   ASN A  81       0.115   6.163   2.690  1.00  0.00           N  
ATOM   1273  H   ASN A  81       0.503   6.002   1.771  1.00  0.00           H  
ATOM   1274  CA  ASN A  81      -1.108   6.951   2.837  1.00  0.00           C  
ATOM   1275  HA  ASN A  81      -0.992   7.628   3.684  1.00  0.00           H  
ATOM   1276  C   ASN A  81      -2.317   6.064   3.162  1.00  0.00           C  
ATOM   1277  CB  ASN A  81      -1.332   7.788   1.571  1.00  0.00           C  
ATOM   1278  HB2 ASN A  81      -2.330   8.224   1.599  1.00  0.00           H  
ATOM   1279  HB3 ASN A  81      -1.267   7.146   0.692  1.00  0.00           H  
ATOM   1280  O   ASN A  81      -3.170   6.462   3.960  1.00  0.00           O  
ATOM   1281  CG  ASN A  81      -0.341   8.930   1.460  1.00  0.00           C  
ATOM   1282  ND2 ASN A  81       0.264   9.109   0.313  1.00  0.00           N  
ATOM   1283 HD21 ASN A  81       0.334   8.306  -0.297  1.00  0.00           H  
ATOM   1284 HD22 ASN A  81       1.013   9.786   0.307  1.00  0.00           H  
ATOM   1285  OD1 ASN A  81      -0.101   9.682   2.397  1.00  0.00           O  
ATOM   1286  N   GLN A  82      -2.368   4.855   2.603  1.00  0.00           N  
ATOM   1287  H   GLN A  82      -1.627   4.571   1.978  1.00  0.00           H  
ATOM   1288  CA  GLN A  82      -3.433   3.900   2.875  1.00  0.00           C  
ATOM   1289  HA  GLN A  82      -4.376   4.442   2.815  1.00  0.00           H  
ATOM   1290  C   GLN A  82      -3.345   3.312   4.291  1.00  0.00           C  
ATOM   1291  CB  GLN A  82      -3.428   2.824   1.783  1.00  0.00           C  
ATOM   1292  HB2 GLN A  82      -2.556   2.181   1.906  1.00  0.00           H  
ATOM   1293  HB3 GLN A  82      -3.364   3.295   0.802  1.00  0.00           H  
ATOM   1294  O   GLN A  82      -4.378   3.195   4.953  1.00  0.00           O  
ATOM   1295  CG  GLN A  82      -4.697   1.968   1.836  1.00  0.00           C  
ATOM   1296  HG2 GLN A  82      -4.803   1.533   2.830  1.00  0.00           H  
ATOM   1297  HG3 GLN A  82      -4.585   1.147   1.128  1.00  0.00           H  
ATOM   1298  CD  GLN A  82      -5.989   2.709   1.487  1.00  0.00           C  
ATOM   1299  NE2 GLN A  82      -7.105   2.053   1.650  1.00  0.00           N  
ATOM   1300 HE21 GLN A  82      -7.822   2.282   0.977  1.00  0.00           H  
ATOM   1301 HE22 GLN A  82      -7.034   1.095   1.964  1.00  0.00           H  
ATOM   1302  OE1 GLN A  82      -6.052   3.855   1.059  1.00  0.00           O  
ATOM   1303  N   TYR A  83      -2.143   3.046   4.811  1.00  0.00           N  
ATOM   1304  H   TYR A  83      -1.341   3.060   4.198  1.00  0.00           H  
ATOM   1305  CA  TYR A  83      -1.937   2.667   6.212  1.00  0.00           C  
ATOM   1306  HA  TYR A  83      -2.461   1.732   6.413  1.00  0.00           H  
ATOM   1307  C   TYR A  83      -2.478   3.724   7.177  1.00  0.00           C  
ATOM   1308  CB  TYR A  83      -0.444   2.477   6.499  1.00  0.00           C  
ATOM   1309  HB2 TYR A  83       0.146   3.241   5.994  1.00  0.00           H  
ATOM   1310  HB3 TYR A  83      -0.308   2.597   7.574  1.00  0.00           H  
ATOM   1311  O   TYR A  83      -3.223   3.403   8.106  1.00  0.00           O  
ATOM   1312  CG  TYR A  83       0.098   1.110   6.186  1.00  0.00           C  
ATOM   1313  CD1 TYR A  83      -0.282   0.039   7.009  1.00  0.00           C  
ATOM   1314  HD1 TYR A  83      -0.949   0.239   7.835  1.00  0.00           H  
ATOM   1315  CD2 TYR A  83       1.023   0.909   5.150  1.00  0.00           C  
ATOM   1316  HD2 TYR A  83       1.356   1.720   4.519  1.00  0.00           H  
ATOM   1317  CE1 TYR A  83       0.234  -1.252   6.780  1.00  0.00           C  
ATOM   1318  HE1 TYR A  83      -0.023  -2.092   7.408  1.00  0.00           H  
ATOM   1319  CE2 TYR A  83       1.543  -0.377   4.926  1.00  0.00           C  
ATOM   1320  HE2 TYR A  83       2.246  -0.562   4.127  1.00  0.00           H  
ATOM   1321  OH  TYR A  83       1.674  -2.691   5.523  1.00  0.00           O  
ATOM   1322  HH  TYR A  83       2.422  -2.602   4.928  1.00  0.00           H  
ATOM   1323  CZ  TYR A  83       1.149  -1.461   5.728  1.00  0.00           C  
ATOM   1324  N   ARG A  84      -2.134   5.000   6.947  1.00  0.00           N  
ATOM   1325  H   ARG A  84      -1.511   5.180   6.172  1.00  0.00           H  
ATOM   1326  CA  ARG A  84      -2.609   6.120   7.778  1.00  0.00           C  
ATOM   1327  HA  ARG A  84      -2.347   5.937   8.820  1.00  0.00           H  
ATOM   1328  C   ARG A  84      -4.127   6.227   7.737  1.00  0.00           C  
ATOM   1329  CB  ARG A  84      -1.979   7.437   7.314  1.00  0.00           C  
ATOM   1330  HB2 ARG A  84      -2.134   7.550   6.241  1.00  0.00           H  
ATOM   1331  HB3 ARG A  84      -2.470   8.267   7.822  1.00  0.00           H  
ATOM   1332  O   ARG A  84      -4.763   6.292   8.785  1.00  0.00           O  
ATOM   1333  CG  ARG A  84      -0.482   7.489   7.629  1.00  0.00           C  
ATOM   1334  HG2 ARG A  84      -0.332   7.515   8.708  1.00  0.00           H  
ATOM   1335  HG3 ARG A  84       0.014   6.605   7.227  1.00  0.00           H  
ATOM   1336  CD  ARG A  84       0.126   8.736   6.989  1.00  0.00           C  
ATOM   1337  HD2 ARG A  84      -0.293   9.624   7.461  1.00  0.00           H  
ATOM   1338  HD3 ARG A  84      -0.142   8.735   5.932  1.00  0.00           H  
ATOM   1339  NE  ARG A  84       1.592   8.736   7.124  1.00  0.00           N  
ATOM   1340  HE  ARG A  84       1.983   8.084   7.789  1.00  0.00           H  
ATOM   1341  NH1 ARG A  84       2.048  10.172   5.388  1.00  0.00           N  
ATOM   1342 HH11 ARG A  84       2.728  10.542   4.738  1.00  0.00           H  
ATOM   1343 HH12 ARG A  84       1.073  10.152   5.124  1.00  0.00           H  
ATOM   1344  NH2 ARG A  84       3.727   9.259   6.552  1.00  0.00           N  
ATOM   1345 HH21 ARG A  84       4.065   8.550   7.186  1.00  0.00           H  
ATOM   1346 HH22 ARG A  84       4.401   9.689   5.934  1.00  0.00           H  
ATOM   1347  CZ  ARG A  84       2.444   9.394   6.360  1.00  0.00           C  
ATOM   1348  N   ARG A  85      -4.705   6.160   6.536  1.00  0.00           N  
ATOM   1349  H   ARG A  85      -4.104   6.103   5.726  1.00  0.00           H  
ATOM   1350  CA  ARG A  85      -6.155   6.188   6.340  1.00  0.00           C  
ATOM   1351  HA  ARG A  85      -6.549   7.109   6.769  1.00  0.00           H  
ATOM   1352  C   ARG A  85      -6.847   5.036   7.067  1.00  0.00           C  
ATOM   1353  CB  ARG A  85      -6.436   6.163   4.835  1.00  0.00           C  
ATOM   1354  HB2 ARG A  85      -5.931   7.009   4.369  1.00  0.00           H  
ATOM   1355  HB3 ARG A  85      -6.033   5.245   4.409  1.00  0.00           H  
ATOM   1356  O   ARG A  85      -7.844   5.264   7.743  1.00  0.00           O  
ATOM   1357  CG  ARG A  85      -7.933   6.245   4.526  1.00  0.00           C  
ATOM   1358  HG2 ARG A  85      -8.345   7.175   4.920  1.00  0.00           H  
ATOM   1359  HG3 ARG A  85      -8.454   5.398   4.973  1.00  0.00           H  
ATOM   1360  CD  ARG A  85      -8.118   6.193   3.012  1.00  0.00           C  
ATOM   1361  HD2 ARG A  85      -7.674   7.081   2.562  1.00  0.00           H  
ATOM   1362  HD3 ARG A  85      -7.584   5.318   2.642  1.00  0.00           H  
ATOM   1363  NE  ARG A  85      -9.543   6.105   2.647  1.00  0.00           N  
ATOM   1364  HE  ARG A  85     -10.211   6.487   3.301  1.00  0.00           H  
ATOM   1365  NH1 ARG A  85      -9.235   4.898   0.709  1.00  0.00           N  
ATOM   1366 HH11 ARG A  85      -8.237   4.891   0.865  1.00  0.00           H  
ATOM   1367 HH12 ARG A  85      -9.541   4.168   0.082  1.00  0.00           H  
ATOM   1368  NH2 ARG A  85     -11.307   5.357   1.437  1.00  0.00           N  
ATOM   1369 HH21 ARG A  85     -11.935   5.670   2.163  1.00  0.00           H  
ATOM   1370 HH22 ARG A  85     -11.626   4.774   0.676  1.00  0.00           H  
ATOM   1371  CZ  ARG A  85     -10.017   5.462   1.595  1.00  0.00           C  
ATOM   1372  N   LEU A  86      -6.331   3.814   6.959  1.00  0.00           N  
ATOM   1373  H   LEU A  86      -5.522   3.675   6.370  1.00  0.00           H  
ATOM   1374  CA  LEU A  86      -6.905   2.659   7.645  1.00  0.00           C  
ATOM   1375  HA  LEU A  86      -7.960   2.600   7.380  1.00  0.00           H  
ATOM   1376  C   LEU A  86      -6.826   2.818   9.167  1.00  0.00           C  
ATOM   1377  CB  LEU A  86      -6.206   1.388   7.145  1.00  0.00           C  
ATOM   1378  HB2 LEU A  86      -5.135   1.475   7.331  1.00  0.00           H  
ATOM   1379  HB3 LEU A  86      -6.351   1.323   6.066  1.00  0.00           H  
ATOM   1380  O   LEU A  86      -7.822   2.586   9.849  1.00  0.00           O  
ATOM   1381  CG  LEU A  86      -6.710   0.089   7.797  1.00  0.00           C  
ATOM   1382  HG  LEU A  86      -6.450   0.085   8.855  1.00  0.00           H  
ATOM   1383  CD1 LEU A  86      -8.218  -0.128   7.651  1.00  0.00           C  
ATOM   1384 HD11 LEU A  86      -8.488  -1.092   8.084  1.00  0.00           H  
ATOM   1385 HD12 LEU A  86      -8.495  -0.125   6.596  1.00  0.00           H  
ATOM   1386 HD13 LEU A  86      -8.769   0.648   8.182  1.00  0.00           H  
ATOM   1387  CD2 LEU A  86      -6.007  -1.075   7.116  1.00  0.00           C  
ATOM   1388 HD21 LEU A  86      -6.373  -2.023   7.512  1.00  0.00           H  
ATOM   1389 HD22 LEU A  86      -6.185  -1.040   6.041  1.00  0.00           H  
ATOM   1390 HD23 LEU A  86      -4.935  -0.994   7.293  1.00  0.00           H  
ATOM   1391  N   ALA A  87      -5.693   3.282   9.699  1.00  0.00           N  
ATOM   1392  H   ALA A  87      -4.904   3.456   9.094  1.00  0.00           H  
ATOM   1393  CA  ALA A  87      -5.558   3.564  11.125  1.00  0.00           C  
ATOM   1394  HA  ALA A  87      -5.735   2.642  11.678  1.00  0.00           H  
ATOM   1395  C   ALA A  87      -6.590   4.598  11.614  1.00  0.00           C  
ATOM   1396  CB  ALA A  87      -4.127   4.025  11.409  1.00  0.00           C  
ATOM   1397  HB1 ALA A  87      -4.020   4.161  12.485  1.00  0.00           H  
ATOM   1398  HB2 ALA A  87      -3.926   4.970  10.903  1.00  0.00           H  
ATOM   1399  HB3 ALA A  87      -3.414   3.277  11.063  1.00  0.00           H  
ATOM   1400  O   ALA A  87      -7.254   4.362  12.622  1.00  0.00           O  
ATOM   1401  N   GLU A  88      -6.772   5.703  10.887  1.00  0.00           N  
ATOM   1402  H   GLU A  88      -6.178   5.855  10.084  1.00  0.00           H  
ATOM   1403  CA  GLU A  88      -7.761   6.741  11.216  1.00  0.00           C  
ATOM   1404  HA  GLU A  88      -7.578   7.114  12.224  1.00  0.00           H  
ATOM   1405  C   GLU A  88      -9.204   6.209  11.178  1.00  0.00           C  
ATOM   1406  CB  GLU A  88      -7.631   7.906  10.221  1.00  0.00           C  
ATOM   1407  HB2 GLU A  88      -8.500   8.553  10.332  1.00  0.00           H  
ATOM   1408  HB3 GLU A  88      -7.634   7.505   9.207  1.00  0.00           H  
ATOM   1409  O   GLU A  88     -10.014   6.523  12.055  1.00  0.00           O  
ATOM   1410  CG  GLU A  88      -6.371   8.763  10.428  1.00  0.00           C  
ATOM   1411  HG2 GLU A  88      -5.492   8.119  10.458  1.00  0.00           H  
ATOM   1412  HG3 GLU A  88      -6.448   9.257  11.396  1.00  0.00           H  
ATOM   1413  CD  GLU A  88      -6.184   9.829   9.331  1.00  0.00           C  
ATOM   1414  OE1 GLU A  88      -5.105  10.467   9.325  1.00  0.00           O  
ATOM   1415  OE2 GLU A  88      -7.115  10.034   8.515  1.00  0.00           O  
ATOM   1416  N   LEU A  89      -9.542   5.379  10.183  1.00  0.00           N  
ATOM   1417  H   LEU A  89      -8.847   5.173   9.479  1.00  0.00           H  
ATOM   1418  CA  LEU A  89     -10.864   4.752  10.082  1.00  0.00           C  
ATOM   1419  HA  LEU A  89     -11.627   5.530  10.115  1.00  0.00           H  
ATOM   1420  C   LEU A  89     -11.140   3.826  11.272  1.00  0.00           C  
ATOM   1421  CB  LEU A  89     -10.978   3.969   8.762  1.00  0.00           C  
ATOM   1422  HB2 LEU A  89     -11.882   3.363   8.806  1.00  0.00           H  
ATOM   1423  HB3 LEU A  89     -10.126   3.293   8.682  1.00  0.00           H  
ATOM   1424  O   LEU A  89     -12.227   3.875  11.850  1.00  0.00           O  
ATOM   1425  CG  LEU A  89     -11.061   4.827   7.490  1.00  0.00           C  
ATOM   1426  HG  LEU A  89     -10.251   5.556   7.461  1.00  0.00           H  
ATOM   1427  CD1 LEU A  89     -10.964   3.926   6.259  1.00  0.00           C  
ATOM   1428 HD11 LEU A  89      -9.993   3.430   6.254  1.00  0.00           H  
ATOM   1429 HD12 LEU A  89     -11.060   4.521   5.351  1.00  0.00           H  
ATOM   1430 HD13 LEU A  89     -11.749   3.170   6.282  1.00  0.00           H  
ATOM   1431  CD2 LEU A  89     -12.375   5.592   7.419  1.00  0.00           C  
ATOM   1432 HD21 LEU A  89     -13.209   4.891   7.459  1.00  0.00           H  
ATOM   1433 HD22 LEU A  89     -12.418   6.153   6.485  1.00  0.00           H  
ATOM   1434 HD23 LEU A  89     -12.427   6.299   8.247  1.00  0.00           H  
ATOM   1435  N   LEU A  90     -10.146   3.029  11.667  1.00  0.00           N  
ATOM   1436  H   LEU A  90      -9.281   3.060  11.146  1.00  0.00           H  
ATOM   1437  CA  LEU A  90     -10.237   2.118  12.807  1.00  0.00           C  
ATOM   1438  HA  LEU A  90     -11.103   1.469  12.674  1.00  0.00           H  
ATOM   1439  C   LEU A  90     -10.456   2.865  14.127  1.00  0.00           C  
ATOM   1440  CB  LEU A  90      -8.954   1.274  12.860  1.00  0.00           C  
ATOM   1441  HB2 LEU A  90      -8.095   1.944  12.808  1.00  0.00           H  
ATOM   1442  HB3 LEU A  90      -8.901   0.752  13.815  1.00  0.00           H  
ATOM   1443  O   LEU A  90     -11.318   2.471  14.913  1.00  0.00           O  
ATOM   1444  CG  LEU A  90      -8.854   0.243  11.727  1.00  0.00           C  
ATOM   1445  HG  LEU A  90      -9.096   0.697  10.766  1.00  0.00           H  
ATOM   1446  CD1 LEU A  90      -7.440  -0.305  11.671  1.00  0.00           C  
ATOM   1447 HD11 LEU A  90      -7.162  -0.732  12.634  1.00  0.00           H  
ATOM   1448 HD12 LEU A  90      -6.754   0.503  11.417  1.00  0.00           H  
ATOM   1449 HD13 LEU A  90      -7.393  -1.055  10.882  1.00  0.00           H  
ATOM   1450  CD2 LEU A  90      -9.814  -0.916  11.938  1.00  0.00           C  
ATOM   1451 HD21 LEU A  90      -9.677  -1.660  11.152  1.00  0.00           H  
ATOM   1452 HD22 LEU A  90     -10.829  -0.523  11.872  1.00  0.00           H  
ATOM   1453 HD23 LEU A  90      -9.651  -1.378  12.912  1.00  0.00           H  
ATOM   1454  N   GLU A  91      -9.733   3.963  14.357  1.00  0.00           N  
ATOM   1455  H   GLU A  91      -9.024   4.228  13.687  1.00  0.00           H  
ATOM   1456  CA  GLU A  91      -9.943   4.814  15.536  1.00  0.00           C  
ATOM   1457  HA  GLU A  91      -9.811   4.225  16.444  1.00  0.00           H  
ATOM   1458  C   GLU A  91     -11.351   5.406  15.571  1.00  0.00           C  
ATOM   1459  CB  GLU A  91      -8.952   5.981  15.541  1.00  0.00           C  
ATOM   1460  HB2 GLU A  91      -8.983   6.489  14.578  1.00  0.00           H  
ATOM   1461  HB3 GLU A  91      -9.255   6.687  16.315  1.00  0.00           H  
ATOM   1462  O   GLU A  91     -12.021   5.378  16.605  1.00  0.00           O  
ATOM   1463  CG  GLU A  91      -7.527   5.534  15.841  1.00  0.00           C  
ATOM   1464  HG2 GLU A  91      -7.170   4.878  15.047  1.00  0.00           H  
ATOM   1465  HG3 GLU A  91      -7.524   4.965  16.771  1.00  0.00           H  
ATOM   1466  CD  GLU A  91      -6.579   6.726  15.966  1.00  0.00           C  
ATOM   1467  OE1 GLU A  91      -5.624   6.581  16.760  1.00  0.00           O  
ATOM   1468  OE2 GLU A  91      -6.747   7.740  15.261  1.00  0.00           O  
ATOM   1469  N   ARG A  92     -11.820   5.921  14.429  1.00  0.00           N  
ATOM   1470  H   ARG A  92     -11.206   5.914  13.627  1.00  0.00           H  
ATOM   1471  CA  ARG A  92     -13.142   6.543  14.308  1.00  0.00           C  
ATOM   1472  HA  ARG A  92     -13.226   7.320  15.068  1.00  0.00           H  
ATOM   1473  C   ARG A  92     -14.279   5.553  14.564  1.00  0.00           C  
ATOM   1474  CB  ARG A  92     -13.237   7.168  12.913  1.00  0.00           C  
ATOM   1475  HB2 ARG A  92     -13.224   6.367  12.173  1.00  0.00           H  
ATOM   1476  HB3 ARG A  92     -12.360   7.795  12.748  1.00  0.00           H  
ATOM   1477  O   ARG A  92     -15.315   5.950  15.092  1.00  0.00           O  
ATOM   1478  CG  ARG A  92     -14.493   8.033  12.729  1.00  0.00           C  
ATOM   1479  HG2 ARG A  92     -14.454   8.867  13.430  1.00  0.00           H  
ATOM   1480  HG3 ARG A  92     -15.393   7.450  12.925  1.00  0.00           H  
ATOM   1481  CD  ARG A  92     -14.557   8.580  11.300  1.00  0.00           C  
ATOM   1482  HD2 ARG A  92     -15.369   9.304  11.238  1.00  0.00           H  
ATOM   1483  HD3 ARG A  92     -13.616   9.081  11.070  1.00  0.00           H  
ATOM   1484  NE  ARG A  92     -14.799   7.494  10.335  1.00  0.00           N  
ATOM   1485  HE  ARG A  92     -14.932   6.570  10.719  1.00  0.00           H  
ATOM   1486  NH1 ARG A  92     -14.595   8.659   8.356  1.00  0.00           N  
ATOM   1487 HH11 ARG A  92     -14.563   8.566   7.351  1.00  0.00           H  
ATOM   1488 HH12 ARG A  92     -14.152   9.428   8.838  1.00  0.00           H  
ATOM   1489  NH2 ARG A  92     -15.211   6.513   8.353  1.00  0.00           N  
ATOM   1490 HH21 ARG A  92     -15.355   5.622   8.806  1.00  0.00           H  
ATOM   1491 HH22 ARG A  92     -15.325   6.489   7.350  1.00  0.00           H  
ATOM   1492  CZ  ARG A  92     -14.863   7.569   9.020  1.00  0.00           C  
ATOM   1493  N   GLU A  93     -14.099   4.290  14.192  1.00  0.00           N  
ATOM   1494  H   GLU A  93     -13.243   4.054  13.711  1.00  0.00           H  
ATOM   1495  CA  GLU A  93     -15.098   3.230  14.383  1.00  0.00           C  
ATOM   1496  HA  GLU A  93     -16.090   3.681  14.361  1.00  0.00           H  
ATOM   1497  C   GLU A  93     -15.024   2.544  15.751  1.00  0.00           C  
ATOM   1498  CB  GLU A  93     -15.031   2.226  13.224  1.00  0.00           C  
ATOM   1499  HB2 GLU A  93     -14.008   1.883  13.073  1.00  0.00           H  
ATOM   1500  HB3 GLU A  93     -15.666   1.371  13.454  1.00  0.00           H  
ATOM   1501  O   GLU A  93     -15.867   1.703  16.060  1.00  0.00           O  
ATOM   1502  CG  GLU A  93     -15.562   2.911  11.960  1.00  0.00           C  
ATOM   1503  HG2 GLU A  93     -14.899   3.730  11.681  1.00  0.00           H  
ATOM   1504  HG3 GLU A  93     -16.535   3.347  12.183  1.00  0.00           H  
ATOM   1505  CD  GLU A  93     -15.737   1.979  10.766  1.00  0.00           C  
ATOM   1506  OE1 GLU A  93     -15.832   2.553   9.658  1.00  0.00           O  
ATOM   1507  OE2 GLU A  93     -15.885   0.745  10.921  1.00  0.00           O  
ATOM   1508  N   GLY A  94     -14.066   2.925  16.601  1.00  0.00           N  
ATOM   1509  H   GLY A  94     -13.399   3.623  16.305  1.00  0.00           H  
ATOM   1510  CA  GLY A  94     -13.903   2.323  17.922  1.00  0.00           C  
ATOM   1511  HA2 GLY A  94     -13.184   2.916  18.488  1.00  0.00           H  
ATOM   1512  HA3 GLY A  94     -14.859   2.327  18.447  1.00  0.00           H  
ATOM   1513  C   GLY A  94     -13.386   0.885  17.866  1.00  0.00           C  
ATOM   1514  O   GLY A  94     -13.704   0.087  18.750  1.00  0.00           O  
ATOM   1515  N   ALA A  95     -12.603   0.545  16.836  1.00  0.00           N  
ATOM   1516  H   ALA A  95     -12.360   1.258  16.162  1.00  0.00           H  
ATOM   1517  CA  ALA A  95     -11.847  -0.701  16.810  1.00  0.00           C  
ATOM   1518  HA  ALA A  95     -12.556  -1.522  16.918  1.00  0.00           H  
ATOM   1519  C   ALA A  95     -10.842  -0.746  17.985  1.00  0.00           C  
ATOM   1520  CB  ALA A  95     -11.150  -0.829  15.450  1.00  0.00           C  
ATOM   1521  HB1 ALA A  95     -11.883  -0.750  14.647  1.00  0.00           H  
ATOM   1522  HB2 ALA A  95     -10.641  -1.789  15.373  1.00  0.00           H  
ATOM   1523  HB3 ALA A  95     -10.415  -0.030  15.346  1.00  0.00           H  
ATOM   1524  O   ALA A  95     -10.488   0.301  18.536  1.00  0.00           O  
ATOM   1525  N   PRO A  96     -10.353  -1.938  18.383  1.00  0.00           N  
ATOM   1526  CA  PRO A  96      -9.338  -2.051  19.427  1.00  0.00           C  
ATOM   1527  HA  PRO A  96      -9.788  -1.775  20.380  1.00  0.00           H  
ATOM   1528  C   PRO A  96      -8.129  -1.148  19.145  1.00  0.00           C  
ATOM   1529  CB  PRO A  96      -8.947  -3.533  19.458  1.00  0.00           C  
ATOM   1530  HB2 PRO A  96      -8.692  -3.863  20.465  1.00  0.00           H  
ATOM   1531  HB3 PRO A  96      -8.117  -3.721  18.777  1.00  0.00           H  
ATOM   1532  O   PRO A  96      -7.583  -1.171  18.042  1.00  0.00           O  
ATOM   1533  CG  PRO A  96     -10.197  -4.238  18.929  1.00  0.00           C  
ATOM   1534  HG2 PRO A  96     -10.923  -4.350  19.735  1.00  0.00           H  
ATOM   1535  HG3 PRO A  96      -9.961  -5.205  18.485  1.00  0.00           H  
ATOM   1536  CD  PRO A  96     -10.731  -3.254  17.891  1.00  0.00           C  
ATOM   1537  HD2 PRO A  96     -10.246  -3.438  16.932  1.00  0.00           H  
ATOM   1538  HD3 PRO A  96     -11.812  -3.360  17.799  1.00  0.00           H  
ATOM   1539  N   GLU A  97      -7.692  -0.378  20.144  1.00  0.00           N  
ATOM   1540  H   GLU A  97      -8.210  -0.371  21.011  1.00  0.00           H  
ATOM   1541  CA  GLU A  97      -6.613   0.615  19.996  1.00  0.00           C  
ATOM   1542  HA  GLU A  97      -6.937   1.391  19.302  1.00  0.00           H  
ATOM   1543  C   GLU A  97      -5.327  -0.003  19.430  1.00  0.00           C  
ATOM   1544  CB  GLU A  97      -6.359   1.257  21.370  1.00  0.00           C  
ATOM   1545  HB2 GLU A  97      -6.048   0.483  22.071  1.00  0.00           H  
ATOM   1546  HB3 GLU A  97      -7.298   1.685  21.721  1.00  0.00           H  
ATOM   1547  O   GLU A  97      -4.693   0.562  18.542  1.00  0.00           O  
ATOM   1548  CG  GLU A  97      -5.293   2.366  21.336  1.00  0.00           C  
ATOM   1549  HG2 GLU A  97      -4.339   1.934  21.033  1.00  0.00           H  
ATOM   1550  HG3 GLU A  97      -5.583   3.101  20.585  1.00  0.00           H  
ATOM   1551  CD  GLU A  97      -5.105   3.074  22.691  1.00  0.00           C  
ATOM   1552  OE1 GLU A  97      -4.312   4.044  22.721  1.00  0.00           O  
ATOM   1553  OE2 GLU A  97      -5.760   2.674  23.683  1.00  0.00           O  
ATOM   1554  N   GLU A  98      -4.998  -1.216  19.873  1.00  0.00           N  
ATOM   1555  H   GLU A  98      -5.563  -1.606  20.614  1.00  0.00           H  
ATOM   1556  CA  GLU A  98      -3.834  -1.990  19.433  1.00  0.00           C  
ATOM   1557  HA  GLU A  98      -2.922  -1.435  19.652  1.00  0.00           H  
ATOM   1558  C   GLU A  98      -3.858  -2.298  17.926  1.00  0.00           C  
ATOM   1559  CB  GLU A  98      -3.832  -3.314  20.212  1.00  0.00           C  
ATOM   1560  HB2 GLU A  98      -4.784  -3.803  20.004  1.00  0.00           H  
ATOM   1561  HB3 GLU A  98      -3.034  -3.956  19.841  1.00  0.00           H  
ATOM   1562  O   GLU A  98      -2.800  -2.423  17.304  1.00  0.00           O  
ATOM   1563  CG  GLU A  98      -3.645  -3.123  21.733  1.00  0.00           C  
ATOM   1564  HG2 GLU A  98      -4.153  -2.215  22.059  1.00  0.00           H  
ATOM   1565  HG3 GLU A  98      -2.582  -2.990  21.933  1.00  0.00           H  
ATOM   1566  CD  GLU A  98      -4.197  -4.280  22.586  1.00  0.00           C  
ATOM   1567  OE1 GLU A  98      -3.884  -4.300  23.797  1.00  0.00           O  
ATOM   1568  OE2 GLU A  98      -4.939  -5.132  22.046  1.00  0.00           O  
ATOM   1569  N   LEU A  99      -5.048  -2.419  17.323  1.00  0.00           N  
ATOM   1570  H   LEU A  99      -5.876  -2.198  17.859  1.00  0.00           H  
ATOM   1571  CA  LEU A  99      -5.201  -2.648  15.887  1.00  0.00           C  
ATOM   1572  HA  LEU A  99      -4.474  -3.404  15.589  1.00  0.00           H  
ATOM   1573  C   LEU A  99      -4.875  -1.373  15.104  1.00  0.00           C  
ATOM   1574  CB  LEU A  99      -6.618  -3.182  15.590  1.00  0.00           C  
ATOM   1575  HB2 LEU A  99      -6.800  -4.058  16.212  1.00  0.00           H  
ATOM   1576  HB3 LEU A  99      -7.346  -2.418  15.862  1.00  0.00           H  
ATOM   1577  O   LEU A  99      -4.068  -1.420  14.180  1.00  0.00           O  
ATOM   1578  CG  LEU A  99      -6.860  -3.561  14.117  1.00  0.00           C  
ATOM   1579  HG  LEU A  99      -6.699  -2.685  13.488  1.00  0.00           H  
ATOM   1580  CD1 LEU A  99      -5.931  -4.676  13.634  1.00  0.00           C  
ATOM   1581 HD11 LEU A  99      -6.008  -5.540  14.294  1.00  0.00           H  
ATOM   1582 HD12 LEU A  99      -6.216  -4.974  12.625  1.00  0.00           H  
ATOM   1583 HD13 LEU A  99      -4.903  -4.316  13.599  1.00  0.00           H  
ATOM   1584  CD2 LEU A  99      -8.306  -4.024  13.934  1.00  0.00           C  
ATOM   1585 HD21 LEU A  99      -8.990  -3.242  14.264  1.00  0.00           H  
ATOM   1586 HD22 LEU A  99      -8.489  -4.930  14.511  1.00  0.00           H  
ATOM   1587 HD23 LEU A  99      -8.496  -4.230  12.880  1.00  0.00           H  
ATOM   1588  N   ALA A 100      -5.434  -0.228  15.503  1.00  0.00           N  
ATOM   1589  H   ALA A 100      -6.041  -0.239  16.310  1.00  0.00           H  
ATOM   1590  CA  ALA A 100      -5.130   1.054  14.866  1.00  0.00           C  
ATOM   1591  HA  ALA A 100      -5.294   0.962  13.793  1.00  0.00           H  
ATOM   1592  C   ALA A 100      -3.662   1.469  15.077  1.00  0.00           C  
ATOM   1593  CB  ALA A 100      -6.096   2.108  15.411  1.00  0.00           C  
ATOM   1594  HB1 ALA A 100      -7.127   1.793  15.249  1.00  0.00           H  
ATOM   1595  HB2 ALA A 100      -5.929   3.043  14.876  1.00  0.00           H  
ATOM   1596  HB3 ALA A 100      -5.931   2.263  16.477  1.00  0.00           H  
ATOM   1597  O   ALA A 100      -3.000   1.939  14.149  1.00  0.00           O  
ATOM   1598  N   GLU A 101      -3.117   1.246  16.279  1.00  0.00           N  
ATOM   1599  H   GLU A 101      -3.707   0.890  17.018  1.00  0.00           H  
ATOM   1600  CA  GLU A 101      -1.720   1.547  16.589  1.00  0.00           C  
ATOM   1601  HA  GLU A 101      -1.532   2.587  16.321  1.00  0.00           H  
ATOM   1602  C   GLU A 101      -0.754   0.698  15.762  1.00  0.00           C  
ATOM   1603  CB  GLU A 101      -1.445   1.373  18.092  1.00  0.00           C  
ATOM   1604  HB2 GLU A 101      -1.406   0.311  18.335  1.00  0.00           H  
ATOM   1605  HB3 GLU A 101      -2.242   1.846  18.667  1.00  0.00           H  
ATOM   1606  O   GLU A 101       0.275   1.210  15.317  1.00  0.00           O  
ATOM   1607  CG  GLU A 101      -0.116   2.056  18.447  1.00  0.00           C  
ATOM   1608  HG2 GLU A 101       0.670   1.685  17.789  1.00  0.00           H  
ATOM   1609  HG3 GLU A 101      -0.219   3.126  18.267  1.00  0.00           H  
ATOM   1610  CD  GLU A 101       0.367   1.834  19.881  1.00  0.00           C  
ATOM   1611  OE1 GLU A 101       1.505   2.296  20.145  1.00  0.00           O  
ATOM   1612  OE2 GLU A 101      -0.278   1.110  20.660  1.00  0.00           O  
ATOM   1613  N   ARG A 102      -1.098  -0.567  15.494  1.00  0.00           N  
ATOM   1614  H   ARG A 102      -1.945  -0.935  15.902  1.00  0.00           H  
ATOM   1615  CA  ARG A 102      -0.316  -1.415  14.591  1.00  0.00           C  
ATOM   1616  HA  ARG A 102       0.690  -1.523  14.997  1.00  0.00           H  
ATOM   1617  C   ARG A 102      -0.154  -0.747  13.230  1.00  0.00           C  
ATOM   1618  CB  ARG A 102      -0.961  -2.797  14.481  1.00  0.00           C  
ATOM   1619  HB2 ARG A 102      -1.935  -2.713  14.000  1.00  0.00           H  
ATOM   1620  HB3 ARG A 102      -1.101  -3.186  15.489  1.00  0.00           H  
ATOM   1621  O   ARG A 102       0.975  -0.496  12.835  1.00  0.00           O  
ATOM   1622  CG  ARG A 102      -0.095  -3.779  13.675  1.00  0.00           C  
ATOM   1623  HG2 ARG A 102       0.844  -3.953  14.200  1.00  0.00           H  
ATOM   1624  HG3 ARG A 102       0.131  -3.364  12.693  1.00  0.00           H  
ATOM   1625  CD  ARG A 102      -0.824  -5.111  13.471  1.00  0.00           C  
ATOM   1626  HD2 ARG A 102      -1.689  -4.934  12.831  1.00  0.00           H  
ATOM   1627  HD3 ARG A 102      -0.150  -5.795  12.955  1.00  0.00           H  
ATOM   1628  NE  ARG A 102      -1.265  -5.700  14.752  1.00  0.00           N  
ATOM   1629  HE  ARG A 102      -1.109  -5.139  15.578  1.00  0.00           H  
ATOM   1630  NH1 ARG A 102      -2.260  -7.574  13.887  1.00  0.00           N  
ATOM   1631 HH11 ARG A 102      -2.802  -8.420  13.989  1.00  0.00           H  
ATOM   1632 HH12 ARG A 102      -1.965  -7.291  12.964  1.00  0.00           H  
ATOM   1633  NH2 ARG A 102      -2.343  -7.183  16.090  1.00  0.00           N  
ATOM   1634 HH21 ARG A 102      -2.929  -8.000  16.186  1.00  0.00           H  
ATOM   1635 HH22 ARG A 102      -2.191  -6.571  16.879  1.00  0.00           H  
ATOM   1636  CZ  ARG A 102      -1.949  -6.816  14.902  1.00  0.00           C  
ATOM   1637  N   PHE A 103      -1.246  -0.372  12.568  1.00  0.00           N  
ATOM   1638  H   PHE A 103      -2.152  -0.579  12.965  1.00  0.00           H  
ATOM   1639  CA  PHE A 103      -1.178   0.262  11.246  1.00  0.00           C  
ATOM   1640  HA  PHE A 103      -0.609  -0.382  10.576  1.00  0.00           H  
ATOM   1641  C   PHE A 103      -0.467   1.620  11.250  1.00  0.00           C  
ATOM   1642  CB  PHE A 103      -2.588   0.410  10.691  1.00  0.00           C  
ATOM   1643  HB2 PHE A 103      -2.546   1.015   9.785  1.00  0.00           H  
ATOM   1644  HB3 PHE A 103      -3.206   0.945  11.412  1.00  0.00           H  
ATOM   1645  O   PHE A 103       0.211   1.956  10.282  1.00  0.00           O  
ATOM   1646  CG  PHE A 103      -3.243  -0.902  10.334  1.00  0.00           C  
ATOM   1647  CD1 PHE A 103      -2.776  -1.643   9.234  1.00  0.00           C  
ATOM   1648  HD1 PHE A 103      -1.878  -1.351   8.710  1.00  0.00           H  
ATOM   1649  CD2 PHE A 103      -4.363  -1.350  11.052  1.00  0.00           C  
ATOM   1650  HD2 PHE A 103      -4.713  -0.796  11.910  1.00  0.00           H  
ATOM   1651  CE1 PHE A 103      -3.511  -2.730   8.753  1.00  0.00           C  
ATOM   1652  HE1 PHE A 103      -3.205  -3.233   7.848  1.00  0.00           H  
ATOM   1653  CE2 PHE A 103      -5.087  -2.459  10.590  1.00  0.00           C  
ATOM   1654  HE2 PHE A 103      -5.990  -2.772  11.092  1.00  0.00           H  
ATOM   1655  CZ  PHE A 103      -4.709  -3.071   9.388  1.00  0.00           C  
ATOM   1656  HZ  PHE A 103      -5.385  -3.758   8.900  1.00  0.00           H  
ATOM   1657  N   ARG A 104      -0.540   2.387  12.349  1.00  0.00           N  
ATOM   1658  H   ARG A 104      -1.153   2.096  13.097  1.00  0.00           H  
ATOM   1659  CA  ARG A 104       0.303   3.586  12.504  1.00  0.00           C  
ATOM   1660  HA  ARG A 104       0.152   4.236  11.643  1.00  0.00           H  
ATOM   1661  C   ARG A 104       1.787   3.241  12.510  1.00  0.00           C  
ATOM   1662  CB  ARG A 104      -0.026   4.355  13.787  1.00  0.00           C  
ATOM   1663  HB2 ARG A 104       0.768   5.081  13.960  1.00  0.00           H  
ATOM   1664  HB3 ARG A 104      -0.054   3.672  14.637  1.00  0.00           H  
ATOM   1665  O   ARG A 104       2.559   3.929  11.849  1.00  0.00           O  
ATOM   1666  CG  ARG A 104      -1.347   5.114  13.685  1.00  0.00           C  
ATOM   1667  HG2 ARG A 104      -2.172   4.402  13.653  1.00  0.00           H  
ATOM   1668  HG3 ARG A 104      -1.352   5.706  12.770  1.00  0.00           H  
ATOM   1669  CD  ARG A 104      -1.512   6.062  14.879  1.00  0.00           C  
ATOM   1670  HD2 ARG A 104      -0.619   6.680  14.973  1.00  0.00           H  
ATOM   1671  HD3 ARG A 104      -2.344   6.735  14.676  1.00  0.00           H  
ATOM   1672  NE  ARG A 104      -1.755   5.347  16.152  1.00  0.00           N  
ATOM   1673  HE  ARG A 104      -1.006   5.303  16.828  1.00  0.00           H  
ATOM   1674  NH1 ARG A 104      -3.942   4.913  15.736  1.00  0.00           N  
ATOM   1675 HH11 ARG A 104      -4.806   5.220  16.161  1.00  0.00           H  
ATOM   1676 HH12 ARG A 104      -3.804   5.227  14.787  1.00  0.00           H  
ATOM   1677  NH2 ARG A 104      -3.179   4.562  17.777  1.00  0.00           N  
ATOM   1678 HH21 ARG A 104      -4.136   4.350  18.022  1.00  0.00           H  
ATOM   1679 HH22 ARG A 104      -2.474   4.570  18.500  1.00  0.00           H  
ATOM   1680  CZ  ARG A 104      -2.946   4.944  16.554  1.00  0.00           C  
ATOM   1681  N   ARG A 105       2.189   2.209  13.258  1.00  0.00           N  
ATOM   1682  H   ARG A 105       1.483   1.671  13.739  1.00  0.00           H  
ATOM   1683  CA  ARG A 105       3.590   1.773  13.326  1.00  0.00           C  
ATOM   1684  HA  ARG A 105       4.223   2.633  13.542  1.00  0.00           H  
ATOM   1685  C   ARG A 105       4.078   1.252  11.977  1.00  0.00           C  
ATOM   1686  CB  ARG A 105       3.784   0.725  14.428  1.00  0.00           C  
ATOM   1687  HB2 ARG A 105       4.788   0.311  14.339  1.00  0.00           H  
ATOM   1688  HB3 ARG A 105       3.072  -0.088  14.285  1.00  0.00           H  
ATOM   1689  O   ARG A 105       5.154   1.670  11.568  1.00  0.00           O  
ATOM   1690  CG  ARG A 105       3.624   1.314  15.838  1.00  0.00           C  
ATOM   1691  HG2 ARG A 105       4.396   2.063  16.013  1.00  0.00           H  
ATOM   1692  HG3 ARG A 105       2.646   1.783  15.945  1.00  0.00           H  
ATOM   1693  CD  ARG A 105       3.762   0.185  16.861  1.00  0.00           C  
ATOM   1694  HD2 ARG A 105       3.050  -0.599  16.602  1.00  0.00           H  
ATOM   1695  HD3 ARG A 105       4.771  -0.220  16.789  1.00  0.00           H  
ATOM   1696  NE  ARG A 105       3.494   0.628  18.245  1.00  0.00           N  
ATOM   1697  HE  ARG A 105       3.002   1.499  18.385  1.00  0.00           H  
ATOM   1698  NH1 ARG A 105       4.178  -1.304  19.269  1.00  0.00           N  
ATOM   1699 HH11 ARG A 105       4.254  -1.860  20.108  1.00  0.00           H  
ATOM   1700 HH12 ARG A 105       4.414  -1.670  18.358  1.00  0.00           H  
ATOM   1701  NH2 ARG A 105       3.298   0.336  20.491  1.00  0.00           N  
ATOM   1702 HH21 ARG A 105       2.715   1.161  20.496  1.00  0.00           H  
ATOM   1703 HH22 ARG A 105       3.195  -0.280  21.285  1.00  0.00           H  
ATOM   1704  CZ  ARG A 105       3.661  -0.106  19.327  1.00  0.00           C  
ATOM   1705  N   GLU A 106       3.276   0.449  11.278  1.00  0.00           N  
ATOM   1706  H   GLU A 106       2.420   0.119  11.701  1.00  0.00           H  
ATOM   1707  CA  GLU A 106       3.602  -0.009   9.915  1.00  0.00           C  
ATOM   1708  HA  GLU A 106       4.549  -0.549   9.922  1.00  0.00           H  
ATOM   1709  C   GLU A 106       3.781   1.195   8.972  1.00  0.00           C  
ATOM   1710  CB  GLU A 106       2.530  -0.970   9.372  1.00  0.00           C  
ATOM   1711  HB2 GLU A 106       1.599  -0.409   9.286  1.00  0.00           H  
ATOM   1712  HB3 GLU A 106       2.818  -1.283   8.368  1.00  0.00           H  
ATOM   1713  O   GLU A 106       4.808   1.301   8.322  1.00  0.00           O  
ATOM   1714  CG  GLU A 106       2.226  -2.229  10.209  1.00  0.00           C  
ATOM   1715  HG2 GLU A 106       1.333  -2.690   9.788  1.00  0.00           H  
ATOM   1716  HG3 GLU A 106       1.966  -1.931  11.224  1.00  0.00           H  
ATOM   1717  CD  GLU A 106       3.312  -3.312  10.311  1.00  0.00           C  
ATOM   1718  OE1 GLU A 106       3.051  -4.319  11.015  1.00  0.00           O  
ATOM   1719  OE2 GLU A 106       4.405  -3.213   9.733  1.00  0.00           O  
ATOM   1720  N   SER A 107       2.903   2.213   9.019  1.00  0.00           N  
ATOM   1721  H   SER A 107       2.040   2.071   9.525  1.00  0.00           H  
ATOM   1722  CA  SER A 107       3.050   3.420   8.176  1.00  0.00           C  
ATOM   1723  HA  SER A 107       3.019   3.096   7.135  1.00  0.00           H  
ATOM   1724  C   SER A 107       4.368   4.185   8.370  1.00  0.00           C  
ATOM   1725  CB  SER A 107       1.887   4.396   8.412  1.00  0.00           C  
ATOM   1726  HB2 SER A 107       0.963   3.835   8.552  1.00  0.00           H  
ATOM   1727  HB3 SER A 107       1.780   5.022   7.525  1.00  0.00           H  
ATOM   1728  O   SER A 107       4.809   4.909   7.478  1.00  0.00           O  
ATOM   1729  OG  SER A 107       2.059   5.240   9.542  1.00  0.00           O  
ATOM   1730  HG  SER A 107       2.299   4.687  10.290  1.00  0.00           H  
ATOM   1731  N   ILE A 108       4.965   4.088   9.563  1.00  0.00           N  
ATOM   1732  H   ILE A 108       4.594   3.405  10.208  1.00  0.00           H  
ATOM   1733  CA  ILE A 108       6.263   4.696   9.872  1.00  0.00           C  
ATOM   1734  HA  ILE A 108       6.337   5.661   9.369  1.00  0.00           H  
ATOM   1735  C   ILE A 108       7.387   3.821   9.321  1.00  0.00           C  
ATOM   1736  CB  ILE A 108       6.415   4.921  11.396  1.00  0.00           C  
ATOM   1737  HB  ILE A 108       6.224   3.976  11.904  1.00  0.00           H  
ATOM   1738  O   ILE A 108       8.396   4.365   8.879  1.00  0.00           O  
ATOM   1739  CG1 ILE A 108       5.389   5.964  11.893  1.00  0.00           C  
ATOM   1740 HG12 ILE A 108       5.654   6.947  11.503  1.00  0.00           H  
ATOM   1741 HG13 ILE A 108       4.401   5.716  11.506  1.00  0.00           H  
ATOM   1742  CG2 ILE A 108       7.842   5.378  11.770  1.00  0.00           C  
ATOM   1743 HG21 ILE A 108       8.565   4.616  11.480  1.00  0.00           H  
ATOM   1744 HG22 ILE A 108       8.080   6.308  11.253  1.00  0.00           H  
ATOM   1745 HG23 ILE A 108       7.933   5.516  12.847  1.00  0.00           H  
ATOM   1746  CD1 ILE A 108       5.271   6.045  13.422  1.00  0.00           C  
ATOM   1747 HD11 ILE A 108       5.062   5.056  13.830  1.00  0.00           H  
ATOM   1748 HD12 ILE A 108       4.447   6.711  13.679  1.00  0.00           H  
ATOM   1749 HD13 ILE A 108       6.185   6.442  13.862  1.00  0.00           H  
ATOM   1750  N   GLU A 109       7.232   2.499   9.371  1.00  0.00           N  
ATOM   1751  H   GLU A 109       6.338   2.109   9.634  1.00  0.00           H  
ATOM   1752  CA  GLU A 109       8.210   1.568   8.815  1.00  0.00           C  
ATOM   1753  HA  GLU A 109       9.195   1.881   9.162  1.00  0.00           H  
ATOM   1754  C   GLU A 109       8.258   1.669   7.289  1.00  0.00           C  
ATOM   1755  CB  GLU A 109       7.942   0.142   9.324  1.00  0.00           C  
ATOM   1756  HB2 GLU A 109       7.113  -0.295   8.767  1.00  0.00           H  
ATOM   1757  HB3 GLU A 109       7.654   0.180  10.375  1.00  0.00           H  
ATOM   1758  O   GLU A 109       9.335   1.927   6.756  1.00  0.00           O  
ATOM   1759  CG  GLU A 109       9.181  -0.762   9.192  1.00  0.00           C  
ATOM   1760  HG2 GLU A 109       9.457  -0.831   8.140  1.00  0.00           H  
ATOM   1761  HG3 GLU A 109       8.910  -1.761   9.536  1.00  0.00           H  
ATOM   1762  CD  GLU A 109      10.397  -0.273  10.014  1.00  0.00           C  
ATOM   1763  OE1 GLU A 109      11.538  -0.719   9.781  1.00  0.00           O  
ATOM   1764  OE2 GLU A 109      10.248   0.577  10.940  1.00  0.00           O  
ATOM   1765  N   GLU A 110       7.106   1.672   6.612  1.00  0.00           N  
ATOM   1766  H   GLU A 110       6.262   1.365   7.074  1.00  0.00           H  
ATOM   1767  CA  GLU A 110       7.056   1.876   5.155  1.00  0.00           C  
ATOM   1768  HA  GLU A 110       7.623   1.094   4.649  1.00  0.00           H  
ATOM   1769  C   GLU A 110       7.657   3.217   4.738  1.00  0.00           C  
ATOM   1770  CB  GLU A 110       5.616   1.889   4.633  1.00  0.00           C  
ATOM   1771  HB2 GLU A 110       5.116   2.750   5.076  1.00  0.00           H  
ATOM   1772  HB3 GLU A 110       5.660   2.040   3.554  1.00  0.00           H  
ATOM   1773  O   GLU A 110       8.338   3.333   3.724  1.00  0.00           O  
ATOM   1774  CG  GLU A 110       4.687   0.716   4.894  1.00  0.00           C  
ATOM   1775  HG2 GLU A 110       3.844   0.858   4.218  1.00  0.00           H  
ATOM   1776  HG3 GLU A 110       4.299   0.805   5.909  1.00  0.00           H  
ATOM   1777  CD  GLU A 110       5.264  -0.682   4.695  1.00  0.00           C  
ATOM   1778  OE1 GLU A 110       4.558  -1.586   5.190  1.00  0.00           O  
ATOM   1779  OE2 GLU A 110       6.413  -0.816   4.231  1.00  0.00           O  
ATOM   1780  N   MET A 111       7.466   4.269   5.543  1.00  0.00           N  
ATOM   1781  H   MET A 111       6.898   4.135   6.368  1.00  0.00           H  
ATOM   1782  CA  MET A 111       8.080   5.565   5.256  1.00  0.00           C  
ATOM   1783  HA  MET A 111       7.797   5.865   4.247  1.00  0.00           H  
ATOM   1784  C   MET A 111       9.607   5.482   5.253  1.00  0.00           C  
ATOM   1785  CB  MET A 111       7.553   6.612   6.235  1.00  0.00           C  
ATOM   1786  HB2 MET A 111       6.464   6.566   6.242  1.00  0.00           H  
ATOM   1787  HB3 MET A 111       7.920   6.382   7.235  1.00  0.00           H  
ATOM   1788  O   MET A 111      10.235   6.108   4.401  1.00  0.00           O  
ATOM   1789  CG  MET A 111       7.963   8.036   5.842  1.00  0.00           C  
ATOM   1790  HG2 MET A 111       9.050   8.123   5.863  1.00  0.00           H  
ATOM   1791  HG3 MET A 111       7.631   8.221   4.821  1.00  0.00           H  
ATOM   1792  SD  MET A 111       7.249   9.310   6.923  1.00  0.00           S  
ATOM   1793  CE  MET A 111       8.237   8.980   8.409  1.00  0.00           C  
ATOM   1794  HE1 MET A 111       9.295   9.058   8.158  1.00  0.00           H  
ATOM   1795  HE2 MET A 111       8.031   7.977   8.784  1.00  0.00           H  
ATOM   1796  HE3 MET A 111       7.995   9.712   9.180  1.00  0.00           H  
ATOM   1797  N   LYS A 112      10.208   4.680   6.141  1.00  0.00           N  
ATOM   1798  H   LYS A 112       9.626   4.084   6.713  1.00  0.00           H  
ATOM   1799  CA  LYS A 112      11.655   4.431   6.109  1.00  0.00           C  
ATOM   1800  HA  LYS A 112      12.183   5.382   6.039  1.00  0.00           H  
ATOM   1801  C   LYS A 112      12.051   3.608   4.887  1.00  0.00           C  
ATOM   1802  CB  LYS A 112      12.125   3.682   7.354  1.00  0.00           C  
ATOM   1803  HB2 LYS A 112      13.192   3.487   7.254  1.00  0.00           H  
ATOM   1804  HB3 LYS A 112      11.619   2.717   7.381  1.00  0.00           H  
ATOM   1805  O   LYS A 112      13.116   3.867   4.335  1.00  0.00           O  
ATOM   1806  CG  LYS A 112      11.894   4.430   8.669  1.00  0.00           C  
ATOM   1807  HG2 LYS A 112      10.847   4.718   8.757  1.00  0.00           H  
ATOM   1808  HG3 LYS A 112      12.521   5.320   8.717  1.00  0.00           H  
ATOM   1809  CD  LYS A 112      12.259   3.457   9.789  1.00  0.00           C  
ATOM   1810  HD2 LYS A 112      13.341   3.336   9.837  1.00  0.00           H  
ATOM   1811  HD3 LYS A 112      11.822   2.488   9.549  1.00  0.00           H  
ATOM   1812  CE  LYS A 112      11.711   3.903  11.135  1.00  0.00           C  
ATOM   1813  HE2 LYS A 112      12.372   4.650  11.575  1.00  0.00           H  
ATOM   1814  HE3 LYS A 112      10.727   4.340  10.965  1.00  0.00           H  
ATOM   1815  NZ  LYS A 112      11.578   2.696  11.981  1.00  0.00           N  
ATOM   1816  HZ1 LYS A 112      12.448   2.192  12.070  1.00  0.00           H  
ATOM   1817  HZ2 LYS A 112      11.002   2.024  11.494  1.00  0.00           H  
ATOM   1818  HZ3 LYS A 112      11.117   2.862  12.864  1.00  0.00           H  
ATOM   1819  N   HIS A 113      11.231   2.645   4.461  1.00  0.00           N  
ATOM   1820  H   HIS A 113      10.386   2.449   4.977  1.00  0.00           H  
ATOM   1821  CA  HIS A 113      11.487   1.865   3.245  1.00  0.00           C  
ATOM   1822  HA  HIS A 113      12.485   1.429   3.301  1.00  0.00           H  
ATOM   1823  C   HIS A 113      11.459   2.750   2.000  1.00  0.00           C  
ATOM   1824  CB  HIS A 113      10.479   0.719   3.109  1.00  0.00           C  
ATOM   1825  HB2 HIS A 113       9.461   1.108   3.120  1.00  0.00           H  
ATOM   1826  HB3 HIS A 113      10.625   0.240   2.141  1.00  0.00           H  
ATOM   1827  O   HIS A 113      12.418   2.744   1.232  1.00  0.00           O  
ATOM   1828  CG  HIS A 113      10.589  -0.354   4.156  1.00  0.00           C  
ATOM   1829  CD2 HIS A 113      11.519  -0.471   5.156  1.00  0.00           C  
ATOM   1830  HD2 HIS A 113      12.315   0.226   5.370  1.00  0.00           H  
ATOM   1831  ND1 HIS A 113       9.775  -1.455   4.228  1.00  0.00           N  
ATOM   1832  HD1 HIS A 113       9.044  -1.704   3.578  1.00  0.00           H  
ATOM   1833  CE1 HIS A 113      10.206  -2.210   5.248  1.00  0.00           C  
ATOM   1834  HE1 HIS A 113       9.762  -3.154   5.527  1.00  0.00           H  
ATOM   1835  NE2 HIS A 113      11.279  -1.659   5.845  1.00  0.00           N  
ATOM   1836  N   ALA A 114      10.433   3.590   1.852  1.00  0.00           N  
ATOM   1837  H   ALA A 114       9.648   3.484   2.479  1.00  0.00           H  
ATOM   1838  CA  ALA A 114      10.318   4.551   0.760  1.00  0.00           C  
ATOM   1839  HA  ALA A 114      10.332   4.009  -0.185  1.00  0.00           H  
ATOM   1840  C   ALA A 114      11.473   5.567   0.753  1.00  0.00           C  
ATOM   1841  CB  ALA A 114       8.971   5.269   0.898  1.00  0.00           C  
ATOM   1842  HB1 ALA A 114       8.804   5.907   0.030  1.00  0.00           H  
ATOM   1843  HB2 ALA A 114       8.958   5.871   1.806  1.00  0.00           H  
ATOM   1844  HB3 ALA A 114       8.169   4.533   0.958  1.00  0.00           H  
ATOM   1845  O   ALA A 114      12.046   5.859  -0.299  1.00  0.00           O  
ATOM   1846  N   GLU A 115      11.844   6.101   1.924  1.00  0.00           N  
ATOM   1847  H   GLU A 115      11.317   5.862   2.752  1.00  0.00           H  
ATOM   1848  CA  GLU A 115      13.008   6.982   2.070  1.00  0.00           C  
ATOM   1849  HA  GLU A 115      12.897   7.842   1.409  1.00  0.00           H  
ATOM   1850  C   GLU A 115      14.290   6.267   1.651  1.00  0.00           C  
ATOM   1851  CB  GLU A 115      13.140   7.481   3.520  1.00  0.00           C  
ATOM   1852  HB2 GLU A 115      12.981   6.646   4.202  1.00  0.00           H  
ATOM   1853  HB3 GLU A 115      14.150   7.860   3.673  1.00  0.00           H  
ATOM   1854  O   GLU A 115      15.075   6.818   0.879  1.00  0.00           O  
ATOM   1855  CG  GLU A 115      12.156   8.619   3.835  1.00  0.00           C  
ATOM   1856  HG2 GLU A 115      12.430   9.480   3.225  1.00  0.00           H  
ATOM   1857  HG3 GLU A 115      11.149   8.329   3.536  1.00  0.00           H  
ATOM   1858  CD  GLU A 115      12.140   9.046   5.317  1.00  0.00           C  
ATOM   1859  OE1 GLU A 115      11.380   9.999   5.624  1.00  0.00           O  
ATOM   1860  OE2 GLU A 115      12.895   8.483   6.144  1.00  0.00           O  
ATOM   1861  N   ARG A 116      14.477   5.022   2.097  1.00  0.00           N  
ATOM   1862  H   ARG A 116      13.792   4.623   2.723  1.00  0.00           H  
ATOM   1863  CA  ARG A 116      15.669   4.249   1.774  1.00  0.00           C  
ATOM   1864  HA  ARG A 116      16.519   4.898   1.985  1.00  0.00           H  
ATOM   1865  C   ARG A 116      15.740   3.915   0.294  1.00  0.00           C  
ATOM   1866  CB  ARG A 116      15.731   2.990   2.652  1.00  0.00           C  
ATOM   1867  HB2 ARG A 116      14.915   2.316   2.389  1.00  0.00           H  
ATOM   1868  HB3 ARG A 116      15.609   3.280   3.696  1.00  0.00           H  
ATOM   1869  O   ARG A 116      16.783   4.115  -0.308  1.00  0.00           O  
ATOM   1870  CG  ARG A 116      17.063   2.244   2.516  1.00  0.00           C  
ATOM   1871  HG2 ARG A 116      17.179   1.867   1.500  1.00  0.00           H  
ATOM   1872  HG3 ARG A 116      17.057   1.396   3.200  1.00  0.00           H  
ATOM   1873  CD  ARG A 116      18.242   3.164   2.858  1.00  0.00           C  
ATOM   1874  HD2 ARG A 116      18.075   3.636   3.826  1.00  0.00           H  
ATOM   1875  HD3 ARG A 116      18.324   3.939   2.096  1.00  0.00           H  
ATOM   1876  NE  ARG A 116      19.494   2.412   2.882  1.00  0.00           N  
ATOM   1877  HE  ARG A 116      19.429   1.405   2.934  1.00  0.00           H  
ATOM   1878  NH1 ARG A 116      20.974   4.156   2.750  1.00  0.00           N  
ATOM   1879 HH11 ARG A 116      20.210   4.814   2.823  1.00  0.00           H  
ATOM   1880 HH12 ARG A 116      21.875   4.515   2.470  1.00  0.00           H  
ATOM   1881  NH2 ARG A 116      21.686   2.051   2.526  1.00  0.00           N  
ATOM   1882 HH21 ARG A 116      22.597   2.376   2.238  1.00  0.00           H  
ATOM   1883 HH22 ARG A 116      21.430   1.093   2.334  1.00  0.00           H  
ATOM   1884  CZ  ARG A 116      20.706   2.883   2.726  1.00  0.00           C  
ATOM   1885  N   LEU A 117      14.645   3.477  -0.312  1.00  0.00           N  
ATOM   1886  H   LEU A 117      13.820   3.329   0.251  1.00  0.00           H  
ATOM   1887  CA  LEU A 117      14.567   3.197  -1.742  1.00  0.00           C  
ATOM   1888  HA  LEU A 117      15.288   2.418  -1.985  1.00  0.00           H  
ATOM   1889  C   LEU A 117      14.906   4.431  -2.584  1.00  0.00           C  
ATOM   1890  CB  LEU A 117      13.154   2.685  -2.014  1.00  0.00           C  
ATOM   1891  HB2 LEU A 117      12.979   1.814  -1.382  1.00  0.00           H  
ATOM   1892  HB3 LEU A 117      12.439   3.455  -1.726  1.00  0.00           H  
ATOM   1893  O   LEU A 117      15.621   4.323  -3.575  1.00  0.00           O  
ATOM   1894  CG  LEU A 117      12.889   2.295  -3.471  1.00  0.00           C  
ATOM   1895  HG  LEU A 117      12.954   3.173  -4.113  1.00  0.00           H  
ATOM   1896  CD1 LEU A 117      13.831   1.218  -3.995  1.00  0.00           C  
ATOM   1897 HD11 LEU A 117      13.480   0.909  -4.980  1.00  0.00           H  
ATOM   1898 HD12 LEU A 117      13.838   0.360  -3.323  1.00  0.00           H  
ATOM   1899 HD13 LEU A 117      14.837   1.627  -4.097  1.00  0.00           H  
ATOM   1900  CD2 LEU A 117      11.484   1.729  -3.502  1.00  0.00           C  
ATOM   1901 HD21 LEU A 117      11.196   1.500  -4.528  1.00  0.00           H  
ATOM   1902 HD22 LEU A 117      10.793   2.444  -3.057  1.00  0.00           H  
ATOM   1903 HD23 LEU A 117      11.433   0.827  -2.892  1.00  0.00           H  
ATOM   1904  N   ARG A 118      14.485   5.618  -2.139  1.00  0.00           N  
ATOM   1905  H   ARG A 118      13.882   5.634  -1.329  1.00  0.00           H  
ATOM   1906  CA  ARG A 118      14.868   6.885  -2.766  1.00  0.00           C  
ATOM   1907  HA  ARG A 118      14.691   6.802  -3.838  1.00  0.00           H  
ATOM   1908  C   ARG A 118      16.355   7.217  -2.619  1.00  0.00           C  
ATOM   1909  CB  ARG A 118      13.981   7.989  -2.189  1.00  0.00           C  
ATOM   1910  HB2 ARG A 118      14.188   8.108  -1.126  1.00  0.00           H  
ATOM   1911  HB3 ARG A 118      12.936   7.703  -2.312  1.00  0.00           H  
ATOM   1912  O   ARG A 118      16.890   7.896  -3.481  1.00  0.00           O  
ATOM   1913  CG  ARG A 118      14.222   9.317  -2.905  1.00  0.00           C  
ATOM   1914  HG2 ARG A 118      14.009   9.203  -3.968  1.00  0.00           H  
ATOM   1915  HG3 ARG A 118      15.256   9.637  -2.772  1.00  0.00           H  
ATOM   1916  CD  ARG A 118      13.325  10.388  -2.307  1.00  0.00           C  
ATOM   1917  HD2 ARG A 118      13.540  10.464  -1.241  1.00  0.00           H  
ATOM   1918  HD3 ARG A 118      12.286  10.092  -2.447  1.00  0.00           H  
ATOM   1919  NE  ARG A 118      13.582  11.673  -2.970  1.00  0.00           N  
ATOM   1920  HE  ARG A 118      14.226  11.634  -3.748  1.00  0.00           H  
ATOM   1921  NH1 ARG A 118      12.189  12.923  -1.665  1.00  0.00           N  
ATOM   1922 HH11 ARG A 118      11.738  13.794  -1.425  1.00  0.00           H  
ATOM   1923 HH12 ARG A 118      11.984  12.076  -1.153  1.00  0.00           H  
ATOM   1924  NH2 ARG A 118      13.304  13.888  -3.353  1.00  0.00           N  
ATOM   1925 HH21 ARG A 118      12.852  14.766  -3.141  1.00  0.00           H  
ATOM   1926 HH22 ARG A 118      13.910  13.785  -4.155  1.00  0.00           H  
ATOM   1927  CZ  ARG A 118      13.027  12.821  -2.659  1.00  0.00           C  
ATOM   1928  N   GLU A 119      17.017   6.789  -1.546  1.00  0.00           N  
ATOM   1929  H   GLU A 119      16.512   6.271  -0.842  1.00  0.00           H  
ATOM   1930  CA  GLU A 119      18.478   6.922  -1.411  1.00  0.00           C  
ATOM   1931  HA  GLU A 119      18.779   7.927  -1.708  1.00  0.00           H  
ATOM   1932  C   GLU A 119      19.249   5.950  -2.318  1.00  0.00           C  
ATOM   1933  CB  GLU A 119      18.915   6.681   0.046  1.00  0.00           C  
ATOM   1934  HB2 GLU A 119      18.568   5.698   0.364  1.00  0.00           H  
ATOM   1935  HB3 GLU A 119      20.005   6.670   0.082  1.00  0.00           H  
ATOM   1936  O   GLU A 119      20.437   6.164  -2.562  1.00  0.00           O  
ATOM   1937  CG  GLU A 119      18.435   7.741   1.048  1.00  0.00           C  
ATOM   1938  HG2 GLU A 119      17.352   7.848   0.986  1.00  0.00           H  
ATOM   1939  HG3 GLU A 119      18.876   8.698   0.769  1.00  0.00           H  
ATOM   1940  CD  GLU A 119      18.828   7.409   2.501  1.00  0.00           C  
ATOM   1941  OE1 GLU A 119      18.725   8.321   3.351  1.00  0.00           O  
ATOM   1942  OE2 GLU A 119      19.301   6.275   2.773  1.00  0.00           O  
ATOM   1943  N   LEU A 120      18.599   4.869  -2.767  1.00  0.00           N  
ATOM   1944  H   LEU A 120      17.629   4.760  -2.506  1.00  0.00           H  
ATOM   1945  CA  LEU A 120      19.184   3.853  -3.643  1.00  0.00           C  
ATOM   1946  HA  LEU A 120      20.251   3.782  -3.433  1.00  0.00           H  
ATOM   1947  C   LEU A 120      19.078   4.196  -5.139  1.00  0.00           C  
ATOM   1948  CB  LEU A 120      18.517   2.493  -3.359  1.00  0.00           C  
ATOM   1949  HB2 LEU A 120      17.445   2.583  -3.533  1.00  0.00           H  
ATOM   1950  HB3 LEU A 120      18.891   1.779  -4.093  1.00  0.00           H  
ATOM   1951  O   LEU A 120      19.872   3.663  -5.917  1.00  0.00           O  
ATOM   1952  CG  LEU A 120      18.739   1.929  -1.942  1.00  0.00           C  
ATOM   1953  HG  LEU A 120      18.281   2.604  -1.219  1.00  0.00           H  
ATOM   1954  CD1 LEU A 120      18.006   0.592  -1.772  1.00  0.00           C  
ATOM   1955 HD11 LEU A 120      18.190   0.198  -0.773  1.00  0.00           H  
ATOM   1956 HD12 LEU A 120      16.935   0.761  -1.882  1.00  0.00           H  
ATOM   1957 HD13 LEU A 120      18.315  -0.134  -2.524  1.00  0.00           H  
ATOM   1958  CD2 LEU A 120      20.216   1.859  -1.543  1.00  0.00           C  
ATOM   1959 HD21 LEU A 120      20.851   1.840  -2.428  1.00  0.00           H  
ATOM   1960 HD22 LEU A 120      20.408   1.000  -0.899  1.00  0.00           H  
ATOM   1961 HD23 LEU A 120      20.462   2.768  -0.994  1.00  0.00           H  
ATOM   1962  N   LEU A 121      18.107   5.039  -5.507  1.00  0.00           N  
ATOM   1963  H   LEU A 121      17.534   5.419  -4.767  1.00  0.00           H  
ATOM   1964  CA  LEU A 121      17.938   5.661  -6.827  1.00  0.00           C  
ATOM   1965  HA  LEU A 121      18.130   4.934  -7.616  1.00  0.00           H  
ATOM   1966  C   LEU A 121      18.972   6.781  -7.036  1.00  0.00           C  
ATOM   1967  CB  LEU A 121      16.487   6.191  -6.924  1.00  0.00           C  
ATOM   1968  HB2 LEU A 121      16.292   6.796  -6.039  1.00  0.00           H  
ATOM   1969  HB3 LEU A 121      16.428   6.860  -7.783  1.00  0.00           H  
ATOM   1970  O   LEU A 121      19.699   6.732  -8.052  1.00  0.00           O  
ATOM   1971  CG  LEU A 121      15.392   5.122  -7.062  1.00  0.00           C  
ATOM   1972  HG  LEU A 121      15.509   4.349  -6.302  1.00  0.00           H  
ATOM   1973  CD1 LEU A 121      14.013   5.761  -6.899  1.00  0.00           C  
ATOM   1974 HD11 LEU A 121      13.938   6.216  -5.911  1.00  0.00           H  
ATOM   1975 HD12 LEU A 121      13.245   4.993  -6.989  1.00  0.00           H  
ATOM   1976 HD13 LEU A 121      13.870   6.520  -7.668  1.00  0.00           H  
ATOM   1977  CD2 LEU A 121      15.457   4.488  -8.444  1.00  0.00           C  
ATOM   1978 HD21 LEU A 121      15.543   5.270  -9.198  1.00  0.00           H  
ATOM   1979 HD22 LEU A 121      16.320   3.825  -8.511  1.00  0.00           H  
ATOM   1980 HD23 LEU A 121      14.535   3.943  -8.646  1.00  0.00           H  
ATOM   1981  OXT LEU A 121      19.022   7.679  -6.165  1.00  0.00           O  
TER    1982      LEU A 121                                                       
END   

ENDMDL
END
