# Supplementary material for: Scaffolding protein functional sites using deep learning
Source: Science. Author manuscript; Available in PMC 2022 Oct 31. (PMC9621694; doi:10.1126/science.abn2100)
Supplement: Data S1 [file NIHMS1830590-supplement-Data_S1.zip › dife_inp_3_mutant_AF.pdb]

MODEL     1
ATOM      1  N   ASP A   1      25.620  -1.798  -7.262  1.00  0.00           N  
ATOM      2  H   ASP A   1      24.622  -1.762  -7.107  1.00  0.00           H  
ATOM      3  H2  ASP A   1      25.849  -2.696  -7.662  1.00  0.00           H  
ATOM      4  H3  ASP A   1      25.873  -1.048  -7.889  1.00  0.00           H  
ATOM      5  CA  ASP A   1      26.289  -1.619  -5.961  1.00  0.00           C  
ATOM      6  HA  ASP A   1      27.368  -1.726  -6.076  1.00  0.00           H  
ATOM      7  C   ASP A   1      25.793  -2.706  -5.004  1.00  0.00           C  
ATOM      8  CB  ASP A   1      26.008  -0.195  -5.464  1.00  0.00           C  
ATOM      9  HB2 ASP A   1      26.184   0.498  -6.287  1.00  0.00           H  
ATOM     10  HB3 ASP A   1      24.963  -0.106  -5.166  1.00  0.00           H  
ATOM     11  O   ASP A   1      24.594  -2.967  -4.984  1.00  0.00           O  
ATOM     12  CG  ASP A   1      26.903   0.189  -4.295  1.00  0.00           C  
ATOM     13  OD1 ASP A   1      27.135  -0.716  -3.463  1.00  0.00           O  
ATOM     14  OD2 ASP A   1      27.419   1.316  -4.326  1.00  0.00           O  
ATOM     15  N   GLU A   2      26.689  -3.393  -4.290  1.00  0.00           N  
ATOM     16  H   GLU A   2      27.608  -2.985  -4.196  1.00  0.00           H  
ATOM     17  CA  GLU A   2      26.321  -4.428  -3.303  1.00  0.00           C  
ATOM     18  HA  GLU A   2      25.670  -5.168  -3.768  1.00  0.00           H  
ATOM     19  C   GLU A   2      25.553  -3.823  -2.114  1.00  0.00           C  
ATOM     20  CB  GLU A   2      27.611  -5.132  -2.838  1.00  0.00           C  
ATOM     21  HB2 GLU A   2      28.300  -4.368  -2.478  1.00  0.00           H  
ATOM     22  HB3 GLU A   2      28.082  -5.607  -3.699  1.00  0.00           H  
ATOM     23  O   GLU A   2      24.669  -4.472  -1.557  1.00  0.00           O  
ATOM     24  CG  GLU A   2      27.461  -6.174  -1.716  1.00  0.00           C  
ATOM     25  HG2 GLU A   2      27.039  -5.692  -0.834  1.00  0.00           H  
ATOM     26  HG3 GLU A   2      28.463  -6.500  -1.436  1.00  0.00           H  
ATOM     27  CD  GLU A   2      26.641  -7.424  -2.060  1.00  0.00           C  
ATOM     28  OE1 GLU A   2      26.331  -8.139  -1.067  1.00  0.00           O  
ATOM     29  OE2 GLU A   2      26.404  -7.689  -3.260  1.00  0.00           O  
ATOM     30  N   GLU A   3      25.843  -2.571  -1.746  1.00  0.00           N  
ATOM     31  H   GLU A   3      26.509  -2.034  -2.283  1.00  0.00           H  
ATOM     32  CA  GLU A   3      25.121  -1.849  -0.696  1.00  0.00           C  
ATOM     33  HA  GLU A   3      25.080  -2.474   0.196  1.00  0.00           H  
ATOM     34  C   GLU A   3      23.675  -1.566  -1.118  1.00  0.00           C  
ATOM     35  CB  GLU A   3      25.886  -0.561  -0.346  1.00  0.00           C  
ATOM     36  HB2 GLU A   3      26.917  -0.832  -0.120  1.00  0.00           H  
ATOM     37  HB3 GLU A   3      25.876   0.118  -1.198  1.00  0.00           H  
ATOM     38  O   GLU A   3      22.745  -1.932  -0.396  1.00  0.00           O  
ATOM     39  CG  GLU A   3      25.275   0.147   0.873  1.00  0.00           C  
ATOM     40  HG2 GLU A   3      25.230  -0.564   1.698  1.00  0.00           H  
ATOM     41  HG3 GLU A   3      24.254   0.443   0.632  1.00  0.00           H  
ATOM     42  CD  GLU A   3      26.062   1.387   1.333  1.00  0.00           C  
ATOM     43  OE1 GLU A   3      25.454   2.204   2.065  1.00  0.00           O  
ATOM     44  OE2 GLU A   3      27.274   1.475   1.035  1.00  0.00           O  
ATOM     45  N   LEU A   4      23.476  -1.020  -2.325  1.00  0.00           N  
ATOM     46  H   LEU A   4      24.291  -0.718  -2.841  1.00  0.00           H  
ATOM     47  CA  LEU A   4      22.143  -0.755  -2.878  1.00  0.00           C  
ATOM     48  HA  LEU A   4      21.622  -0.086  -2.193  1.00  0.00           H  
ATOM     49  C   LEU A   4      21.313  -2.040  -2.984  1.00  0.00           C  
ATOM     50  CB  LEU A   4      22.285  -0.056  -4.245  1.00  0.00           C  
ATOM     51  HB2 LEU A   4      22.849   0.866  -4.101  1.00  0.00           H  
ATOM     52  HB3 LEU A   4      22.850  -0.710  -4.910  1.00  0.00           H  
ATOM     53  O   LEU A   4      20.145  -2.060  -2.602  1.00  0.00           O  
ATOM     54  CG  LEU A   4      20.959   0.287  -4.953  1.00  0.00           C  
ATOM     55  HG  LEU A   4      20.471  -0.638  -5.260  1.00  0.00           H  
ATOM     56  CD1 LEU A   4      20.009   1.079  -4.067  1.00  0.00           C  
ATOM     57 HD11 LEU A   4      19.147   1.408  -4.646  1.00  0.00           H  
ATOM     58 HD12 LEU A   4      19.650   0.469  -3.238  1.00  0.00           H  
ATOM     59 HD13 LEU A   4      20.539   1.953  -3.688  1.00  0.00           H  
ATOM     60  CD2 LEU A   4      21.223   1.147  -6.192  1.00  0.00           C  
ATOM     61 HD21 LEU A   4      21.460   2.169  -5.896  1.00  0.00           H  
ATOM     62 HD22 LEU A   4      20.329   1.179  -6.815  1.00  0.00           H  
ATOM     63 HD23 LEU A   4      22.061   0.775  -6.781  1.00  0.00           H  
ATOM     64  N   ARG A   5      21.928  -3.143  -3.429  1.00  0.00           N  
ATOM     65  H   ARG A   5      22.892  -3.067  -3.719  1.00  0.00           H  
ATOM     66  CA  ARG A   5      21.252  -4.445  -3.487  1.00  0.00           C  
ATOM     67  HA  ARG A   5      20.362  -4.345  -4.109  1.00  0.00           H  
ATOM     68  C   ARG A   5      20.757  -4.894  -2.110  1.00  0.00           C  
ATOM     69  CB  ARG A   5      22.190  -5.480  -4.113  1.00  0.00           C  
ATOM     70  HB2 ARG A   5      23.083  -5.586  -3.498  1.00  0.00           H  
ATOM     71  HB3 ARG A   5      22.485  -5.141  -5.106  1.00  0.00           H  
ATOM     72  O   ARG A   5      19.608  -5.307  -1.989  1.00  0.00           O  
ATOM     73  CG  ARG A   5      21.487  -6.836  -4.229  1.00  0.00           C  
ATOM     74  HG2 ARG A   5      21.187  -7.191  -3.243  1.00  0.00           H  
ATOM     75  HG3 ARG A   5      20.600  -6.735  -4.855  1.00  0.00           H  
ATOM     76  CD  ARG A   5      22.425  -7.870  -4.836  1.00  0.00           C  
ATOM     77  HD2 ARG A   5      23.316  -7.956  -4.213  1.00  0.00           H  
ATOM     78  HD3 ARG A   5      22.714  -7.529  -5.830  1.00  0.00           H  
ATOM     79  NE  ARG A   5      21.742  -9.170  -4.897  1.00  0.00           N  
ATOM     80  HE  ARG A   5      21.099  -9.362  -4.143  1.00  0.00           H  
ATOM     81  NH1 ARG A   5      22.753  -9.953  -6.804  1.00  0.00           N  
ATOM     82 HH11 ARG A   5      22.765 -10.602  -7.578  1.00  0.00           H  
ATOM     83 HH12 ARG A   5      23.363  -9.149  -6.774  1.00  0.00           H  
ATOM     84  NH2 ARG A   5      21.086 -11.105  -5.850  1.00  0.00           N  
ATOM     85 HH21 ARG A   5      20.392 -11.145  -5.117  1.00  0.00           H  
ATOM     86 HH22 ARG A   5      21.065 -11.750  -6.627  1.00  0.00           H  
ATOM     87  CZ  ARG A   5      21.869 -10.068  -5.849  1.00  0.00           C  
ATOM     88  N   ARG A   6      21.592  -4.805  -1.071  1.00  0.00           N  
ATOM     89  H   ARG A   6      22.516  -4.431  -1.237  1.00  0.00           H  
ATOM     90  CA  ARG A   6      21.199  -5.185   0.300  1.00  0.00           C  
ATOM     91  HA  ARG A   6      20.815  -6.205   0.294  1.00  0.00           H  
ATOM     92  C   ARG A   6      20.082  -4.310   0.848  1.00  0.00           C  
ATOM     93  CB  ARG A   6      22.403  -5.087   1.234  1.00  0.00           C  
ATOM     94  HB2 ARG A   6      22.894  -4.123   1.093  1.00  0.00           H  
ATOM     95  HB3 ARG A   6      22.062  -5.153   2.267  1.00  0.00           H  
ATOM     96  O   ARG A   6      19.238  -4.810   1.594  1.00  0.00           O  
ATOM     97  CG  ARG A   6      23.391  -6.221   0.978  1.00  0.00           C  
ATOM     98  HG2 ARG A   6      23.683  -6.240  -0.072  1.00  0.00           H  
ATOM     99  HG3 ARG A   6      22.931  -7.176   1.229  1.00  0.00           H  
ATOM    100  CD  ARG A   6      24.619  -5.992   1.850  1.00  0.00           C  
ATOM    101  HD2 ARG A   6      24.338  -6.096   2.898  1.00  0.00           H  
ATOM    102  HD3 ARG A   6      24.994  -4.985   1.669  1.00  0.00           H  
ATOM    103  NE  ARG A   6      25.661  -6.956   1.497  1.00  0.00           N  
ATOM    104  HE  ARG A   6      25.568  -7.415   0.603  1.00  0.00           H  
ATOM    105  NH1 ARG A   6      27.130  -6.499   3.200  1.00  0.00           N  
ATOM    106 HH11 ARG A   6      26.492  -5.783   3.518  1.00  0.00           H  
ATOM    107 HH12 ARG A   6      28.053  -6.601   3.596  1.00  0.00           H  
ATOM    108  NH2 ARG A   6      27.636  -7.975   1.566  1.00  0.00           N  
ATOM    109 HH21 ARG A   6      28.574  -8.112   1.912  1.00  0.00           H  
ATOM    110 HH22 ARG A   6      27.356  -8.318   0.658  1.00  0.00           H  
ATOM    111  CZ  ARG A   6      26.805  -7.139   2.106  1.00  0.00           C  
ATOM    112  N   GLU A   7      20.087  -3.027   0.501  1.00  0.00           N  
ATOM    113  H   GLU A   7      20.850  -2.669  -0.054  1.00  0.00           H  
ATOM    114  CA  GLU A   7      19.021  -2.109   0.890  1.00  0.00           C  
ATOM    115  HA  GLU A   7      18.870  -2.207   1.965  1.00  0.00           H  
ATOM    116  C   GLU A   7      17.703  -2.491   0.215  1.00  0.00           C  
ATOM    117  CB  GLU A   7      19.421  -0.658   0.579  1.00  0.00           C  
ATOM    118  HB2 GLU A   7      20.456  -0.493   0.878  1.00  0.00           H  
ATOM    119  HB3 GLU A   7      19.352  -0.478  -0.494  1.00  0.00           H  
ATOM    120  O   GLU A   7      16.699  -2.667   0.901  1.00  0.00           O  
ATOM    121  CG  GLU A   7      18.522   0.349   1.318  1.00  0.00           C  
ATOM    122  HG2 GLU A   7      18.838   1.358   1.054  1.00  0.00           H  
ATOM    123  HG3 GLU A   7      17.493   0.220   0.985  1.00  0.00           H  
ATOM    124  CD  GLU A   7      18.606   0.188   2.845  1.00  0.00           C  
ATOM    125  OE1 GLU A   7      17.580   0.313   3.549  1.00  0.00           O  
ATOM    126  OE2 GLU A   7      19.702  -0.141   3.365  1.00  0.00           O  
ATOM    127  N   LEU A   8      17.714  -2.742  -1.096  1.00  0.00           N  
ATOM    128  H   LEU A   8      18.564  -2.580  -1.617  1.00  0.00           H  
ATOM    129  CA  LEU A   8      16.523  -3.200  -1.814  1.00  0.00           C  
ATOM    130  HA  LEU A   8      15.718  -2.486  -1.637  1.00  0.00           H  
ATOM    131  C   LEU A   8      16.012  -4.544  -1.303  1.00  0.00           C  
ATOM    132  CB  LEU A   8      16.806  -3.287  -3.315  1.00  0.00           C  
ATOM    133  HB2 LEU A   8      15.962  -3.772  -3.804  1.00  0.00           H  
ATOM    134  HB3 LEU A   8      17.690  -3.908  -3.464  1.00  0.00           H  
ATOM    135  O   LEU A   8      14.808  -4.727  -1.176  1.00  0.00           O  
ATOM    136  CG  LEU A   8      17.013  -1.922  -3.977  1.00  0.00           C  
ATOM    137  HG  LEU A   8      17.793  -1.372  -3.451  1.00  0.00           H  
ATOM    138  CD1 LEU A   8      17.471  -2.171  -5.406  1.00  0.00           C  
ATOM    139 HD11 LEU A   8      18.308  -2.869  -5.386  1.00  0.00           H  
ATOM    140 HD12 LEU A   8      17.802  -1.229  -5.844  1.00  0.00           H  
ATOM    141 HD13 LEU A   8      16.663  -2.599  -5.999  1.00  0.00           H  
ATOM    142  CD2 LEU A   8      15.738  -1.079  -3.983  1.00  0.00           C  
ATOM    143 HD21 LEU A   8      14.976  -1.537  -4.614  1.00  0.00           H  
ATOM    144 HD22 LEU A   8      15.344  -0.945  -2.976  1.00  0.00           H  
ATOM    145 HD23 LEU A   8      15.984  -0.084  -4.354  1.00  0.00           H  
ATOM    146  N   GLU A   9      16.898  -5.472  -0.940  1.00  0.00           N  
ATOM    147  H   GLU A   9      17.873  -5.310  -1.147  1.00  0.00           H  
ATOM    148  CA  GLU A   9      16.498  -6.738  -0.316  1.00  0.00           C  
ATOM    149  HA  GLU A   9      15.756  -7.227  -0.947  1.00  0.00           H  
ATOM    150  C   GLU A   9      15.848  -6.530   1.065  1.00  0.00           C  
ATOM    151  CB  GLU A   9      17.718  -7.663  -0.184  1.00  0.00           C  
ATOM    152  HB2 GLU A   9      18.546  -7.099   0.246  1.00  0.00           H  
ATOM    153  HB3 GLU A   9      17.466  -8.470   0.503  1.00  0.00           H  
ATOM    154  O   GLU A   9      14.968  -7.298   1.460  1.00  0.00           O  
ATOM    155  CG  GLU A   9      18.158  -8.296  -1.519  1.00  0.00           C  
ATOM    156  HG2 GLU A   9      18.311  -7.514  -2.262  1.00  0.00           H  
ATOM    157  HG3 GLU A   9      17.350  -8.935  -1.875  1.00  0.00           H  
ATOM    158  CD  GLU A   9      19.445  -9.139  -1.403  1.00  0.00           C  
ATOM    159  OE1 GLU A   9      19.934  -9.615  -2.465  1.00  0.00           O  
ATOM    160  OE2 GLU A   9      19.930  -9.329  -0.260  1.00  0.00           O  
ATOM    161  N   ARG A  10      16.253  -5.506   1.831  1.00  0.00           N  
ATOM    162  H   ARG A  10      16.944  -4.879   1.446  1.00  0.00           H  
ATOM    163  CA  ARG A  10      15.574  -5.130   3.084  1.00  0.00           C  
ATOM    164  HA  ARG A  10      15.372  -6.024   3.673  1.00  0.00           H  
ATOM    165  C   ARG A  10      14.197  -4.545   2.796  1.00  0.00           C  
ATOM    166  CB  ARG A  10      16.444  -4.159   3.896  1.00  0.00           C  
ATOM    167  HB2 ARG A  10      17.434  -4.595   4.031  1.00  0.00           H  
ATOM    168  HB3 ARG A  10      16.557  -3.221   3.353  1.00  0.00           H  
ATOM    169  O   ARG A  10      13.220  -5.063   3.325  1.00  0.00           O  
ATOM    170  CG  ARG A  10      15.820  -3.858   5.270  1.00  0.00           C  
ATOM    171  HG2 ARG A  10      15.807  -4.765   5.876  1.00  0.00           H  
ATOM    172  HG3 ARG A  10      14.793  -3.517   5.144  1.00  0.00           H  
ATOM    173  CD  ARG A  10      16.578  -2.755   6.012  1.00  0.00           C  
ATOM    174  HD2 ARG A  10      16.075  -2.567   6.960  1.00  0.00           H  
ATOM    175  HD3 ARG A  10      16.500  -1.847   5.414  1.00  0.00           H  
ATOM    176  NE  ARG A  10      17.992  -3.119   6.260  1.00  0.00           N  
ATOM    177  HE  ARG A  10      18.174  -4.060   6.578  1.00  0.00           H  
ATOM    178  NH1 ARG A  10      18.903  -1.089   5.703  1.00  0.00           N  
ATOM    179 HH11 ARG A  10      17.990  -0.737   5.454  1.00  0.00           H  
ATOM    180 HH12 ARG A  10      19.552  -0.673   5.050  1.00  0.00           H  
ATOM    181  NH2 ARG A  10      20.247  -2.790   6.123  1.00  0.00           N  
ATOM    182 HH21 ARG A  10      20.431  -3.770   6.284  1.00  0.00           H  
ATOM    183 HH22 ARG A  10      20.971  -2.137   5.857  1.00  0.00           H  
ATOM    184  CZ  ARG A  10      19.030  -2.334   6.031  1.00  0.00           C  
ATOM    185  N   ILE A  11      14.137  -3.560   1.909  1.00  0.00           N  
ATOM    186  H   ILE A  11      15.009  -3.223   1.527  1.00  0.00           H  
ATOM    187  CA  ILE A  11      12.907  -2.905   1.466  1.00  0.00           C  
ATOM    188  HA  ILE A  11      12.444  -2.399   2.312  1.00  0.00           H  
ATOM    189  C   ILE A  11      11.894  -3.931   0.933  1.00  0.00           C  
ATOM    190  CB  ILE A  11      13.307  -1.857   0.409  1.00  0.00           C  
ATOM    191  HB  ILE A  11      13.985  -2.327  -0.304  1.00  0.00           H  
ATOM    192  O   ILE A  11      10.721  -3.878   1.293  1.00  0.00           O  
ATOM    193  CG1 ILE A  11      14.026  -0.654   1.066  1.00  0.00           C  
ATOM    194 HG12 ILE A  11      14.871  -1.011   1.656  1.00  0.00           H  
ATOM    195 HG13 ILE A  11      13.342  -0.155   1.754  1.00  0.00           H  
ATOM    196  CG2 ILE A  11      12.109  -1.345  -0.374  1.00  0.00           C  
ATOM    197 HG21 ILE A  11      11.511  -2.155  -0.792  1.00  0.00           H  
ATOM    198 HG22 ILE A  11      11.507  -0.720   0.286  1.00  0.00           H  
ATOM    199 HG23 ILE A  11      12.485  -0.775  -1.224  1.00  0.00           H  
ATOM    200  CD1 ILE A  11      14.565   0.387   0.072  1.00  0.00           C  
ATOM    201 HD11 ILE A  11      15.151   1.128   0.615  1.00  0.00           H  
ATOM    202 HD12 ILE A  11      13.748   0.905  -0.431  1.00  0.00           H  
ATOM    203 HD13 ILE A  11      15.206  -0.099  -0.663  1.00  0.00           H  
ATOM    204  N   LEU A  12      12.345  -4.906   0.137  1.00  0.00           N  
ATOM    205  H   LEU A  12      13.300  -4.847  -0.186  1.00  0.00           H  
ATOM    206  CA  LEU A  12      11.521  -6.004  -0.367  1.00  0.00           C  
ATOM    207  HA  LEU A  12      10.715  -5.581  -0.967  1.00  0.00           H  
ATOM    208  C   LEU A  12      10.880  -6.796   0.778  1.00  0.00           C  
ATOM    209  CB  LEU A  12      12.394  -6.910  -1.259  1.00  0.00           C  
ATOM    210  HB2 LEU A  12      12.712  -6.338  -2.131  1.00  0.00           H  
ATOM    211  HB3 LEU A  12      13.287  -7.192  -0.701  1.00  0.00           H  
ATOM    212  O   LEU A  12       9.670  -7.010   0.777  1.00  0.00           O  
ATOM    213  CG  LEU A  12      11.700  -8.202  -1.731  1.00  0.00           C  
ATOM    214  HG  LEU A  12      11.404  -8.800  -0.869  1.00  0.00           H  
ATOM    215  CD1 LEU A  12      10.471  -7.904  -2.578  1.00  0.00           C  
ATOM    216 HD11 LEU A  12       9.727  -7.370  -1.986  1.00  0.00           H  
ATOM    217 HD12 LEU A  12      10.020  -8.836  -2.921  1.00  0.00           H  
ATOM    218 HD13 LEU A  12      10.763  -7.298  -3.436  1.00  0.00           H  
ATOM    219  CD2 LEU A  12      12.662  -9.038  -2.574  1.00  0.00           C  
ATOM    220 HD21 LEU A  12      12.949  -8.484  -3.469  1.00  0.00           H  
ATOM    221 HD22 LEU A  12      12.176  -9.969  -2.864  1.00  0.00           H  
ATOM    222 HD23 LEU A  12      13.554  -9.269  -1.992  1.00  0.00           H  
ATOM    223  N   ARG A  13      11.671  -7.207   1.778  1.00  0.00           N  
ATOM    224  H   ARG A  13      12.646  -6.944   1.746  1.00  0.00           H  
ATOM    225  CA  ARG A  13      11.149  -7.930   2.950  1.00  0.00           C  
ATOM    226  HA  ARG A  13      10.589  -8.800   2.609  1.00  0.00           H  
ATOM    227  C   ARG A  13      10.163  -7.084   3.750  1.00  0.00           C  
ATOM    228  CB  ARG A  13      12.295  -8.371   3.865  1.00  0.00           C  
ATOM    229  HB2 ARG A  13      12.938  -7.517   4.075  1.00  0.00           H  
ATOM    230  HB3 ARG A  13      11.872  -8.717   4.808  1.00  0.00           H  
ATOM    231  O   ARG A  13       9.175  -7.621   4.252  1.00  0.00           O  
ATOM    232  CG  ARG A  13      13.109  -9.518   3.256  1.00  0.00           C  
ATOM    233  HG2 ARG A  13      12.441 -10.358   3.064  1.00  0.00           H  
ATOM    234  HG3 ARG A  13      13.549  -9.212   2.307  1.00  0.00           H  
ATOM    235  CD  ARG A  13      14.212  -9.979   4.216  1.00  0.00           C  
ATOM    236  HD2 ARG A  13      14.672 -10.867   3.782  1.00  0.00           H  
ATOM    237  HD3 ARG A  13      13.759 -10.258   5.167  1.00  0.00           H  
ATOM    238  NE  ARG A  13      15.216  -8.918   4.440  1.00  0.00           N  
ATOM    239  HE  ARG A  13      14.839  -7.984   4.516  1.00  0.00           H  
ATOM    240  NH1 ARG A  13      17.120 -10.178   4.176  1.00  0.00           N  
ATOM    241 HH11 ARG A  13      18.101 -10.207   3.941  1.00  0.00           H  
ATOM    242 HH12 ARG A  13      16.533 -10.983   4.011  1.00  0.00           H  
ATOM    243  NH2 ARG A  13      17.287  -7.972   4.417  1.00  0.00           N  
ATOM    244 HH21 ARG A  13      18.259  -8.049   4.155  1.00  0.00           H  
ATOM    245 HH22 ARG A  13      16.847  -7.065   4.349  1.00  0.00           H  
ATOM    246  CZ  ARG A  13      16.528  -9.029   4.354  1.00  0.00           C  
ATOM    247  N   ASP A  14      10.416  -5.784   3.860  1.00  0.00           N  
ATOM    248  H   ASP A  14      11.276  -5.421   3.476  1.00  0.00           H  
ATOM    249  CA  ASP A  14       9.532  -4.862   4.568  1.00  0.00           C  
ATOM    250  HA  ASP A  14       9.299  -5.289   5.543  1.00  0.00           H  
ATOM    251  C   ASP A  14       8.198  -4.698   3.827  1.00  0.00           C  
ATOM    252  CB  ASP A  14      10.242  -3.519   4.813  1.00  0.00           C  
ATOM    253  HB2 ASP A  14       9.523  -2.823   5.245  1.00  0.00           H  
ATOM    254  HB3 ASP A  14      10.579  -3.107   3.862  1.00  0.00           H  
ATOM    255  O   ASP A  14       7.148  -4.785   4.465  1.00  0.00           O  
ATOM    256  CG  ASP A  14      11.434  -3.633   5.778  1.00  0.00           C  
ATOM    257  OD1 ASP A  14      11.463  -4.594   6.586  1.00  0.00           O  
ATOM    258  OD2 ASP A  14      12.321  -2.753   5.714  1.00  0.00           O  
ATOM    259  N   ALA A  15       8.218  -4.577   2.494  1.00  0.00           N  
ATOM    260  H   ALA A  15       9.117  -4.494   2.042  1.00  0.00           H  
ATOM    261  CA  ALA A  15       7.027  -4.521   1.642  1.00  0.00           C  
ATOM    262  HA  ALA A  15       6.377  -3.727   2.010  1.00  0.00           H  
ATOM    263  C   ALA A  15       6.219  -5.836   1.664  1.00  0.00           C  
ATOM    264  CB  ALA A  15       7.464  -4.145   0.220  1.00  0.00           C  
ATOM    265  HB1 ALA A  15       8.128  -4.908  -0.186  1.00  0.00           H  
ATOM    266  HB2 ALA A  15       6.587  -4.057  -0.422  1.00  0.00           H  
ATOM    267  HB3 ALA A  15       7.988  -3.190   0.232  1.00  0.00           H  
ATOM    268  O   ALA A  15       4.997  -5.820   1.827  1.00  0.00           O  
ATOM    269  N   GLU A  16       6.884  -6.994   1.589  1.00  0.00           N  
ATOM    270  H   GLU A  16       7.877  -6.965   1.408  1.00  0.00           H  
ATOM    271  CA  GLU A  16       6.231  -8.306   1.735  1.00  0.00           C  
ATOM    272  HA  GLU A  16       5.425  -8.386   1.006  1.00  0.00           H  
ATOM    273  C   GLU A  16       5.602  -8.465   3.132  1.00  0.00           C  
ATOM    274  CB  GLU A  16       7.247  -9.439   1.476  1.00  0.00           C  
ATOM    275  HB2 GLU A  16       8.137  -9.260   2.078  1.00  0.00           H  
ATOM    276  HB3 GLU A  16       6.800 -10.379   1.799  1.00  0.00           H  
ATOM    277  O   GLU A  16       4.463  -8.925   3.278  1.00  0.00           O  
ATOM    278  CG  GLU A  16       7.645  -9.588  -0.008  1.00  0.00           C  
ATOM    279  HG2 GLU A  16       6.739  -9.784  -0.582  1.00  0.00           H  
ATOM    280  HG3 GLU A  16       8.061  -8.646  -0.363  1.00  0.00           H  
ATOM    281  CD  GLU A  16       8.665 -10.717  -0.282  1.00  0.00           C  
ATOM    282  OE1 GLU A  16       8.863 -11.065  -1.480  1.00  0.00           O  
ATOM    283  OE2 GLU A  16       9.230 -11.270   0.692  1.00  0.00           O  
ATOM    284  N   GLY A  17       6.317  -8.034   4.175  1.00  0.00           N  
ATOM    285  H   GLY A  17       7.247  -7.683   3.998  1.00  0.00           H  
ATOM    286  CA  GLY A  17       5.815  -8.016   5.544  1.00  0.00           C  
ATOM    287  HA2 GLY A  17       5.518  -9.024   5.834  1.00  0.00           H  
ATOM    288  HA3 GLY A  17       6.622  -7.676   6.194  1.00  0.00           H  
ATOM    289  C   GLY A  17       4.618  -7.078   5.719  1.00  0.00           C  
ATOM    290  O   GLY A  17       3.643  -7.450   6.372  1.00  0.00           O  
ATOM    291  N   ALA A  18       4.670  -5.894   5.116  1.00  0.00           N  
ATOM    292  H   ALA A  18       5.516  -5.646   4.623  1.00  0.00           H  
ATOM    293  CA  ALA A  18       3.596  -4.910   5.097  1.00  0.00           C  
ATOM    294  HA  ALA A  18       3.360  -4.595   6.114  1.00  0.00           H  
ATOM    295  C   ALA A  18       2.315  -5.465   4.467  1.00  0.00           C  
ATOM    296  CB  ALA A  18       4.094  -3.701   4.312  1.00  0.00           C  
ATOM    297  HB1 ALA A  18       3.235  -3.151   3.928  1.00  0.00           H  
ATOM    298  HB2 ALA A  18       4.684  -4.008   3.448  1.00  0.00           H  
ATOM    299  HB3 ALA A  18       4.716  -3.075   4.951  1.00  0.00           H  
ATOM    300  O   ALA A  18       1.246  -5.362   5.066  1.00  0.00           O  
ATOM    301  N   ALA A  19       2.422  -6.126   3.310  1.00  0.00           N  
ATOM    302  H   ALA A  19       3.319  -6.142   2.845  1.00  0.00           H  
ATOM    303  CA  ALA A  19       1.284  -6.763   2.654  1.00  0.00           C  
ATOM    304  HA  ALA A  19       0.537  -6.005   2.420  1.00  0.00           H  
ATOM    305  C   ALA A  19       0.623  -7.818   3.551  1.00  0.00           C  
ATOM    306  CB  ALA A  19       1.771  -7.400   1.353  1.00  0.00           C  
ATOM    307  HB1 ALA A  19       0.935  -7.919   0.885  1.00  0.00           H  
ATOM    308  HB2 ALA A  19       2.148  -6.632   0.677  1.00  0.00           H  
ATOM    309  HB3 ALA A  19       2.569  -8.115   1.551  1.00  0.00           H  
ATOM    310  O   ALA A  19      -0.603  -7.862   3.672  1.00  0.00           O  
ATOM    311  N   LYS A  20       1.431  -8.651   4.223  1.00  0.00           N  
ATOM    312  H   LYS A  20       2.425  -8.575   4.064  1.00  0.00           H  
ATOM    313  CA  LYS A  20       0.921  -9.640   5.178  1.00  0.00           C  
ATOM    314  HA  LYS A  20       0.170 -10.250   4.676  1.00  0.00           H  
ATOM    315  C   LYS A  20       0.213  -8.968   6.357  1.00  0.00           C  
ATOM    316  CB  LYS A  20       2.068 -10.545   5.645  1.00  0.00           C  
ATOM    317  HB2 LYS A  20       2.614 -10.921   4.780  1.00  0.00           H  
ATOM    318  HB3 LYS A  20       2.754  -9.974   6.270  1.00  0.00           H  
ATOM    319  O   LYS A  20      -0.899  -9.360   6.690  1.00  0.00           O  
ATOM    320  CG  LYS A  20       1.505 -11.731   6.436  1.00  0.00           C  
ATOM    321  HG2 LYS A  20       0.844 -11.368   7.222  1.00  0.00           H  
ATOM    322  HG3 LYS A  20       0.930 -12.369   5.764  1.00  0.00           H  
ATOM    323  CD  LYS A  20       2.616 -12.544   7.094  1.00  0.00           C  
ATOM    324  HD2 LYS A  20       3.302 -12.937   6.343  1.00  0.00           H  
ATOM    325  HD3 LYS A  20       3.152 -11.894   7.786  1.00  0.00           H  
ATOM    326  CE  LYS A  20       1.937 -13.686   7.853  1.00  0.00           C  
ATOM    327  HE2 LYS A  20       1.755 -14.518   7.173  1.00  0.00           H  
ATOM    328  HE3 LYS A  20       0.969 -13.327   8.203  1.00  0.00           H  
ATOM    329  NZ  LYS A  20       2.722 -14.097   9.030  1.00  0.00           N  
ATOM    330  HZ1 LYS A  20       3.669 -14.348   8.781  1.00  0.00           H  
ATOM    331  HZ2 LYS A  20       2.707 -13.317   9.671  1.00  0.00           H  
ATOM    332  HZ3 LYS A  20       2.246 -14.852   9.502  1.00  0.00           H  
ATOM    333  N   ARG A  21       0.818  -7.938   6.953  1.00  0.00           N  
ATOM    334  H   ARG A  21       1.723  -7.657   6.603  1.00  0.00           H  
ATOM    335  CA  ARG A  21       0.240  -7.208   8.095  1.00  0.00           C  
ATOM    336  HA  ARG A  21      -0.052  -7.926   8.862  1.00  0.00           H  
ATOM    337  C   ARG A  21      -1.045  -6.460   7.726  1.00  0.00           C  
ATOM    338  CB  ARG A  21       1.285  -6.246   8.687  1.00  0.00           C  
ATOM    339  HB2 ARG A  21       1.715  -5.634   7.894  1.00  0.00           H  
ATOM    340  HB3 ARG A  21       0.786  -5.585   9.396  1.00  0.00           H  
ATOM    341  O   ARG A  21      -1.971  -6.429   8.530  1.00  0.00           O  
ATOM    342  CG  ARG A  21       2.397  -7.000   9.434  1.00  0.00           C  
ATOM    343  HG2 ARG A  21       1.930  -7.666  10.160  1.00  0.00           H  
ATOM    344  HG3 ARG A  21       2.968  -7.621   8.743  1.00  0.00           H  
ATOM    345  CD  ARG A  21       3.354  -6.070  10.200  1.00  0.00           C  
ATOM    346  HD2 ARG A  21       2.770  -5.489  10.914  1.00  0.00           H  
ATOM    347  HD3 ARG A  21       4.051  -6.681  10.773  1.00  0.00           H  
ATOM    348  NE  ARG A  21       4.114  -5.125   9.357  1.00  0.00           N  
ATOM    349  HE  ARG A  21       3.978  -4.143   9.549  1.00  0.00           H  
ATOM    350  NH1 ARG A  21       5.782  -6.501   8.599  1.00  0.00           N  
ATOM    351 HH11 ARG A  21       6.677  -6.576   8.136  1.00  0.00           H  
ATOM    352 HH12 ARG A  21       5.275  -7.293   8.969  1.00  0.00           H  
ATOM    353  NH2 ARG A  21       5.841  -4.330   8.105  1.00  0.00           N  
ATOM    354 HH21 ARG A  21       5.562  -3.383   8.315  1.00  0.00           H  
ATOM    355 HH22 ARG A  21       6.660  -4.440   7.523  1.00  0.00           H  
ATOM    356  CZ  ARG A  21       5.232  -5.323   8.686  1.00  0.00           C  
ATOM    357  N   ALA A  22      -1.130  -5.895   6.522  1.00  0.00           N  
ATOM    358  H   ALA A  22      -0.309  -5.885   5.934  1.00  0.00           H  
ATOM    359  CA  ALA A  22      -2.348  -5.266   6.013  1.00  0.00           C  
ATOM    360  HA  ALA A  22      -2.698  -4.530   6.737  1.00  0.00           H  
ATOM    361  C   ALA A  22      -3.479  -6.292   5.826  1.00  0.00           C  
ATOM    362  CB  ALA A  22      -2.009  -4.530   4.712  1.00  0.00           C  
ATOM    363  HB1 ALA A  22      -1.633  -5.233   3.969  1.00  0.00           H  
ATOM    364  HB2 ALA A  22      -1.249  -3.773   4.901  1.00  0.00           H  
ATOM    365  HB3 ALA A  22      -2.903  -4.041   4.326  1.00  0.00           H  
ATOM    366  O   ALA A  22      -4.615  -6.025   6.211  1.00  0.00           O  
ATOM    367  N   ARG A  23      -3.165  -7.499   5.331  1.00  0.00           N  
ATOM    368  H   ARG A  23      -2.219  -7.651   5.012  1.00  0.00           H  
ATOM    369  CA  ARG A  23      -4.127  -8.615   5.263  1.00  0.00           C  
ATOM    370  HA  ARG A  23      -5.039  -8.272   4.774  1.00  0.00           H  
ATOM    371  C   ARG A  23      -4.567  -9.096   6.644  1.00  0.00           C  
ATOM    372  CB  ARG A  23      -3.543  -9.784   4.467  1.00  0.00           C  
ATOM    373  HB2 ARG A  23      -2.557 -10.035   4.858  1.00  0.00           H  
ATOM    374  HB3 ARG A  23      -4.189 -10.652   4.597  1.00  0.00           H  
ATOM    375  O   ARG A  23      -5.757  -9.261   6.865  1.00  0.00           O  
ATOM    376  CG  ARG A  23      -3.445  -9.477   2.969  1.00  0.00           C  
ATOM    377  HG2 ARG A  23      -4.448  -9.364   2.557  1.00  0.00           H  
ATOM    378  HG3 ARG A  23      -2.887  -8.556   2.804  1.00  0.00           H  
ATOM    379  CD  ARG A  23      -2.730 -10.642   2.287  1.00  0.00           C  
ATOM    380  HD2 ARG A  23      -1.729 -10.730   2.709  1.00  0.00           H  
ATOM    381  HD3 ARG A  23      -3.287 -11.554   2.502  1.00  0.00           H  
ATOM    382  NE  ARG A  23      -2.628 -10.450   0.829  1.00  0.00           N  
ATOM    383  HE  ARG A  23      -2.847  -9.528   0.479  1.00  0.00           H  
ATOM    384  NH1 ARG A  23      -2.030 -12.602   0.325  1.00  0.00           N  
ATOM    385 HH11 ARG A  23      -2.097 -12.818   1.309  1.00  0.00           H  
ATOM    386 HH12 ARG A  23      -1.823 -13.319  -0.356  1.00  0.00           H  
ATOM    387  NH2 ARG A  23      -2.289 -11.131  -1.323  1.00  0.00           N  
ATOM    388 HH21 ARG A  23      -2.039 -11.846  -1.992  1.00  0.00           H  
ATOM    389 HH22 ARG A  23      -2.508 -10.201  -1.651  1.00  0.00           H  
ATOM    390  CZ  ARG A  23      -2.315 -11.386  -0.047  1.00  0.00           C  
ATOM    391  N   GLU A  24      -3.638  -9.250   7.585  1.00  0.00           N  
ATOM    392  H   GLU A  24      -2.667  -9.159   7.325  1.00  0.00           H  
ATOM    393  CA  GLU A  24      -3.969  -9.593   8.977  1.00  0.00           C  
ATOM    394  HA  GLU A  24      -4.508 -10.539   9.001  1.00  0.00           H  
ATOM    395  C   GLU A  24      -4.895  -8.534   9.607  1.00  0.00           C  
ATOM    396  CB  GLU A  24      -2.674  -9.734   9.805  1.00  0.00           C  
ATOM    397  HB2 GLU A  24      -2.936  -9.760  10.863  1.00  0.00           H  
ATOM    398  HB3 GLU A  24      -2.058  -8.851   9.635  1.00  0.00           H  
ATOM    399  O   GLU A  24      -5.805  -8.875  10.356  1.00  0.00           O  
ATOM    400  CG  GLU A  24      -1.849 -11.003   9.489  1.00  0.00           C  
ATOM    401  HG2 GLU A  24      -2.413 -11.872   9.830  1.00  0.00           H  
ATOM    402  HG3 GLU A  24      -1.731 -11.097   8.410  1.00  0.00           H  
ATOM    403  CD  GLU A  24      -0.445 -11.029  10.141  1.00  0.00           C  
ATOM    404  OE1 GLU A  24       0.321 -12.002   9.886  1.00  0.00           O  
ATOM    405  OE2 GLU A  24      -0.088 -10.073  10.871  1.00  0.00           O  
ATOM    406  N   ALA A  25      -4.720  -7.249   9.279  1.00  0.00           N  
ATOM    407  H   ALA A  25      -3.940  -6.996   8.689  1.00  0.00           H  
ATOM    408  CA  ALA A  25      -5.627  -6.201   9.740  1.00  0.00           C  
ATOM    409  HA  ALA A  25      -5.825  -6.358  10.801  1.00  0.00           H  
ATOM    410  C   ALA A  25      -6.979  -6.188   9.029  1.00  0.00           C  
ATOM    411  CB  ALA A  25      -4.950  -4.855   9.590  1.00  0.00           C  
ATOM    412  HB1 ALA A  25      -4.710  -4.680   8.541  1.00  0.00           H  
ATOM    413  HB2 ALA A  25      -5.621  -4.070   9.939  1.00  0.00           H  
ATOM    414  HB3 ALA A  25      -4.052  -4.870  10.207  1.00  0.00           H  
ATOM    415  O   ALA A  25      -7.964  -5.820   9.659  1.00  0.00           O  
ATOM    416  N   LEU A  26      -7.049  -6.590   7.758  1.00  0.00           N  
ATOM    417  H   LEU A  26      -6.193  -6.823   7.274  1.00  0.00           H  
ATOM    418  CA  LEU A  26      -8.321  -6.821   7.074  1.00  0.00           C  
ATOM    419  HA  LEU A  26      -8.921  -5.914   7.145  1.00  0.00           H  
ATOM    420  C   LEU A  26      -9.103  -7.946   7.766  1.00  0.00           C  
ATOM    421  CB  LEU A  26      -8.055  -7.124   5.587  1.00  0.00           C  
ATOM    422  HB2 LEU A  26      -7.339  -7.943   5.514  1.00  0.00           H  
ATOM    423  HB3 LEU A  26      -7.605  -6.247   5.122  1.00  0.00           H  
ATOM    424  O   LEU A  26     -10.266  -7.753   8.108  1.00  0.00           O  
ATOM    425  CG  LEU A  26      -9.307  -7.534   4.790  1.00  0.00           C  
ATOM    426  HG  LEU A  26      -9.754  -8.425   5.233  1.00  0.00           H  
ATOM    427  CD1 LEU A  26     -10.347  -6.419   4.752  1.00  0.00           C  
ATOM    428 HD11 LEU A  26      -9.906  -5.519   4.324  1.00  0.00           H  
ATOM    429 HD12 LEU A  26     -10.713  -6.221   5.760  1.00  0.00           H  
ATOM    430 HD13 LEU A  26     -11.190  -6.740   4.140  1.00  0.00           H  
ATOM    431  CD2 LEU A  26      -8.903  -7.873   3.356  1.00  0.00           C  
ATOM    432 HD21 LEU A  26      -8.182  -8.691   3.361  1.00  0.00           H  
ATOM    433 HD22 LEU A  26      -9.785  -8.189   2.799  1.00  0.00           H  
ATOM    434 HD23 LEU A  26      -8.470  -6.998   2.871  1.00  0.00           H  
ATOM    435  N   GLU A  27      -8.453  -9.082   8.031  1.00  0.00           N  
ATOM    436  H   GLU A  27      -7.502  -9.179   7.705  1.00  0.00           H  
ATOM    437  CA  GLU A  27      -9.053 -10.215   8.751  1.00  0.00           C  
ATOM    438  HA  GLU A  27      -9.932 -10.568   8.210  1.00  0.00           H  
ATOM    439  C   GLU A  27      -9.513  -9.805  10.161  1.00  0.00           C  
ATOM    440  CB  GLU A  27      -8.030 -11.363   8.853  1.00  0.00           C  
ATOM    441  HB2 GLU A  27      -7.104 -10.974   9.276  1.00  0.00           H  
ATOM    442  HB3 GLU A  27      -8.425 -12.117   9.534  1.00  0.00           H  
ATOM    443  O   GLU A  27     -10.612 -10.149  10.602  1.00  0.00           O  
ATOM    444  CG  GLU A  27      -7.723 -12.045   7.506  1.00  0.00           C  
ATOM    445  HG2 GLU A  27      -7.444 -11.287   6.774  1.00  0.00           H  
ATOM    446  HG3 GLU A  27      -8.633 -12.527   7.150  1.00  0.00           H  
ATOM    447  CD  GLU A  27      -6.596 -13.096   7.589  1.00  0.00           C  
ATOM    448  OE1 GLU A  27      -6.140 -13.548   6.510  1.00  0.00           O  
ATOM    449  OE2 GLU A  27      -6.183 -13.468   8.713  1.00  0.00           O  
ATOM    450  N   GLU A  28      -8.701  -9.014  10.865  1.00  0.00           N  
ATOM    451  H   GLU A  28      -7.780  -8.827  10.495  1.00  0.00           H  
ATOM    452  CA  GLU A  28      -9.043  -8.486  12.185  1.00  0.00           C  
ATOM    453  HA  GLU A  28      -9.373  -9.317  12.808  1.00  0.00           H  
ATOM    454  C   GLU A  28     -10.202  -7.477  12.123  1.00  0.00           C  
ATOM    455  CB  GLU A  28      -7.774  -7.879  12.802  1.00  0.00           C  
ATOM    456  HB2 GLU A  28      -6.983  -8.629  12.798  1.00  0.00           H  
ATOM    457  HB3 GLU A  28      -7.450  -7.044  12.181  1.00  0.00           H  
ATOM    458  O   GLU A  28     -11.106  -7.524  12.957  1.00  0.00           O  
ATOM    459  CG  GLU A  28      -7.937  -7.363  14.233  1.00  0.00           C  
ATOM    460  HG2 GLU A  28      -6.991  -6.911  14.532  1.00  0.00           H  
ATOM    461  HG3 GLU A  28      -8.687  -6.572  14.241  1.00  0.00           H  
ATOM    462  CD  GLU A  28      -8.306  -8.433  15.268  1.00  0.00           C  
ATOM    463  OE1 GLU A  28      -8.621  -8.043  16.410  1.00  0.00           O  
ATOM    464  OE2 GLU A  28      -8.293  -9.657  15.004  1.00  0.00           O  
ATOM    465  N   ALA A  29     -10.231  -6.604  11.114  1.00  0.00           N  
ATOM    466  H   ALA A  29      -9.470  -6.608  10.450  1.00  0.00           H  
ATOM    467  CA  ALA A  29     -11.322  -5.661  10.887  1.00  0.00           C  
ATOM    468  HA  ALA A  29     -11.458  -5.069  11.792  1.00  0.00           H  
ATOM    469  C   ALA A  29     -12.648  -6.383  10.612  1.00  0.00           C  
ATOM    470  CB  ALA A  29     -10.934  -4.729   9.730  1.00  0.00           C  
ATOM    471  HB1 ALA A  29     -10.046  -4.157   9.998  1.00  0.00           H  
ATOM    472  HB2 ALA A  29     -10.725  -5.308   8.830  1.00  0.00           H  
ATOM    473  HB3 ALA A  29     -11.750  -4.039   9.512  1.00  0.00           H  
ATOM    474  O   ALA A  29     -13.681  -6.011  11.172  1.00  0.00           O  
ATOM    475  N   GLU A  30     -12.621  -7.451   9.811  1.00  0.00           N  
ATOM    476  H   GLU A  30     -11.747  -7.691   9.364  1.00  0.00           H  
ATOM    477  CA  GLU A  30     -13.780  -8.314   9.570  1.00  0.00           C  
ATOM    478  HA  GLU A  30     -14.611  -7.710   9.206  1.00  0.00           H  
ATOM    479  C   GLU A  30     -14.258  -8.998  10.852  1.00  0.00           C  
ATOM    480  CB  GLU A  30     -13.432  -9.375   8.515  1.00  0.00           C  
ATOM    481  HB2 GLU A  30     -14.209 -10.139   8.518  1.00  0.00           H  
ATOM    482  HB3 GLU A  30     -12.477  -9.842   8.755  1.00  0.00           H  
ATOM    483  O   GLU A  30     -15.457  -9.007  11.141  1.00  0.00           O  
ATOM    484  CG  GLU A  30     -13.375  -8.750   7.120  1.00  0.00           C  
ATOM    485  HG2 GLU A  30     -14.351  -8.302   6.931  1.00  0.00           H  
ATOM    486  HG3 GLU A  30     -12.631  -7.953   7.092  1.00  0.00           H  
ATOM    487  CD  GLU A  30     -13.097  -9.751   5.997  1.00  0.00           C  
ATOM    488  OE1 GLU A  30     -13.340  -9.324   4.844  1.00  0.00           O  
ATOM    489  OE2 GLU A  30     -12.767 -10.925   6.278  1.00  0.00           O  
ATOM    490  N   ARG A  31     -13.327  -9.517  11.660  1.00  0.00           N  
ATOM    491  H   ARG A  31     -12.369  -9.491  11.342  1.00  0.00           H  
ATOM    492  CA  ARG A  31     -13.632 -10.171  12.940  1.00  0.00           C  
ATOM    493  HA  ARG A  31     -14.347 -10.972  12.755  1.00  0.00           H  
ATOM    494  C   ARG A  31     -14.279  -9.221  13.948  1.00  0.00           C  
ATOM    495  CB  ARG A  31     -12.326 -10.755  13.493  1.00  0.00           C  
ATOM    496  HB2 ARG A  31     -11.650  -9.943  13.760  1.00  0.00           H  
ATOM    497  HB3 ARG A  31     -11.850 -11.351  12.713  1.00  0.00           H  
ATOM    498  O   ARG A  31     -15.143  -9.643  14.716  1.00  0.00           O  
ATOM    499  CG  ARG A  31     -12.553 -11.650  14.716  1.00  0.00           C  
ATOM    500  HG2 ARG A  31     -13.193 -12.483  14.424  1.00  0.00           H  
ATOM    501  HG3 ARG A  31     -13.040 -11.093  15.516  1.00  0.00           H  
ATOM    502  CD  ARG A  31     -11.216 -12.205  15.222  1.00  0.00           C  
ATOM    503  HD2 ARG A  31     -10.638 -12.565  14.372  1.00  0.00           H  
ATOM    504  HD3 ARG A  31     -11.408 -13.060  15.871  1.00  0.00           H  
ATOM    505  NE  ARG A  31     -10.420 -11.195  15.948  1.00  0.00           N  
ATOM    506  HE  ARG A  31      -9.710 -10.695  15.432  1.00  0.00           H  
ATOM    507  NH1 ARG A  31     -11.308 -11.490  18.041  1.00  0.00           N  
ATOM    508 HH11 ARG A  31     -11.336 -11.200  19.008  1.00  0.00           H  
ATOM    509 HH12 ARG A  31     -12.006 -12.092  17.628  1.00  0.00           H  
ATOM    510  NH2 ARG A  31      -9.662 -10.048  17.757  1.00  0.00           N  
ATOM    511 HH21 ARG A  31      -9.113  -9.492  17.117  1.00  0.00           H  
ATOM    512 HH22 ARG A  31      -9.748  -9.697  18.700  1.00  0.00           H  
ATOM    513  CZ  ARG A  31     -10.464 -10.913  17.233  1.00  0.00           C  
ATOM    514  N   LEU A  32     -13.848  -7.963  13.962  1.00  0.00           N  
ATOM    515  H   LEU A  32     -13.087  -7.727  13.341  1.00  0.00           H  
ATOM    516  CA  LEU A  32     -14.352  -6.924  14.860  1.00  0.00           C  
ATOM    517  HA  LEU A  32     -14.641  -7.380  15.806  1.00  0.00           H  
ATOM    518  C   LEU A  32     -15.620  -6.230  14.337  1.00  0.00           C  
ATOM    519  CB  LEU A  32     -13.219  -5.918  15.122  1.00  0.00           C  
ATOM    520  HB2 LEU A  32     -12.858  -5.560  14.157  1.00  0.00           H  
ATOM    521  HB3 LEU A  32     -13.622  -5.064  15.665  1.00  0.00           H  
ATOM    522  O   LEU A  32     -16.233  -5.462  15.075  1.00  0.00           O  
ATOM    523  CG  LEU A  32     -12.019  -6.479  15.909  1.00  0.00           C  
ATOM    524  HG  LEU A  32     -11.605  -7.353  15.406  1.00  0.00           H  
ATOM    525  CD1 LEU A  32     -10.942  -5.399  15.982  1.00  0.00           C  
ATOM    526 HD11 LEU A  32     -10.619  -5.145  14.972  1.00  0.00           H  
ATOM    527 HD12 LEU A  32     -11.339  -4.508  16.469  1.00  0.00           H  
ATOM    528 HD13 LEU A  32     -10.079  -5.775  16.531  1.00  0.00           H  
ATOM    529  CD2 LEU A  32     -12.389  -6.895  17.336  1.00  0.00           C  
ATOM    530 HD21 LEU A  32     -12.848  -6.056  17.857  1.00  0.00           H  
ATOM    531 HD22 LEU A  32     -11.484  -7.201  17.861  1.00  0.00           H  
ATOM    532 HD23 LEU A  32     -13.080  -7.738  17.308  1.00  0.00           H  
ATOM    533  N   GLY A  33     -16.035  -6.507  13.096  1.00  0.00           N  
ATOM    534  H   GLY A  33     -15.484  -7.137  12.531  1.00  0.00           H  
ATOM    535  CA  GLY A  33     -17.193  -5.861  12.479  1.00  0.00           C  
ATOM    536  HA2 GLY A  33     -17.418  -6.375  11.544  1.00  0.00           H  
ATOM    537  HA3 GLY A  33     -18.053  -5.941  13.144  1.00  0.00           H  
ATOM    538  C   GLY A  33     -16.966  -4.381  12.158  1.00  0.00           C  
ATOM    539  O   GLY A  33     -17.910  -3.596  12.246  1.00  0.00           O  
ATOM    540  N   LEU A  34     -15.728  -4.000  11.818  1.00  0.00           N  
ATOM    541  H   LEU A  34     -15.023  -4.717  11.724  1.00  0.00           H  
ATOM    542  CA  LEU A  34     -15.396  -2.649  11.358  1.00  0.00           C  
ATOM    543  HA  LEU A  34     -15.852  -1.927  12.036  1.00  0.00           H  
ATOM    544  C   LEU A  34     -15.988  -2.376   9.968  1.00  0.00           C  
ATOM    545  CB  LEU A  34     -13.872  -2.426  11.373  1.00  0.00           C  
ATOM    546  HB2 LEU A  34     -13.669  -1.407  11.042  1.00  0.00           H  
ATOM    547  HB3 LEU A  34     -13.423  -3.108  10.651  1.00  0.00           H  
ATOM    548  O   LEU A  34     -16.412  -3.290   9.252  1.00  0.00           O  
ATOM    549  CG  LEU A  34     -13.192  -2.632  12.738  1.00  0.00           C  
ATOM    550  HG  LEU A  34     -13.293  -3.676  13.034  1.00  0.00           H  
ATOM    551  CD1 LEU A  34     -11.704  -2.302  12.640  1.00  0.00           C  
ATOM    552 HD11 LEU A  34     -11.590  -1.232  12.469  1.00  0.00           H  
ATOM    553 HD12 LEU A  34     -11.244  -2.848  11.817  1.00  0.00           H  
ATOM    554 HD13 LEU A  34     -11.205  -2.578  13.570  1.00  0.00           H  
ATOM    555  CD2 LEU A  34     -13.776  -1.745  13.838  1.00  0.00           C  
ATOM    556 HD21 LEU A  34     -13.765  -0.702  13.523  1.00  0.00           H  
ATOM    557 HD22 LEU A  34     -13.197  -1.850  14.756  1.00  0.00           H  
ATOM    558 HD23 LEU A  34     -14.803  -2.042  14.049  1.00  0.00           H  
ATOM    559  N   SER A  35     -16.038  -1.103   9.585  1.00  0.00           N  
ATOM    560  H   SER A  35     -15.618  -0.396  10.173  1.00  0.00           H  
ATOM    561  CA  SER A  35     -16.735  -0.670   8.378  1.00  0.00           C  
ATOM    562  HA  SER A  35     -17.740  -1.090   8.420  1.00  0.00           H  
ATOM    563  C   SER A  35     -16.087  -1.158   7.079  1.00  0.00           C  
ATOM    564  CB  SER A  35     -16.875   0.854   8.359  1.00  0.00           C  
ATOM    565  HB2 SER A  35     -17.692   1.126   7.690  1.00  0.00           H  
ATOM    566  HB3 SER A  35     -17.112   1.219   9.358  1.00  0.00           H  
ATOM    567  O   SER A  35     -14.897  -1.478   7.002  1.00  0.00           O  
ATOM    568  OG  SER A  35     -15.694   1.463   7.883  1.00  0.00           O  
ATOM    569  HG  SER A  35     -15.347   1.975   8.617  1.00  0.00           H  
ATOM    570  N   ASP A  36     -16.872  -1.125   6.000  1.00  0.00           N  
ATOM    571  H   ASP A  36     -17.863  -0.978   6.128  1.00  0.00           H  
ATOM    572  CA  ASP A  36     -16.389  -1.339   4.631  1.00  0.00           C  
ATOM    573  HA  ASP A  36     -15.989  -2.349   4.542  1.00  0.00           H  
ATOM    574  C   ASP A  36     -15.271  -0.360   4.249  1.00  0.00           C  
ATOM    575  CB  ASP A  36     -17.550  -1.172   3.632  1.00  0.00           C  
ATOM    576  HB2 ASP A  36     -17.146  -1.221   2.621  1.00  0.00           H  
ATOM    577  HB3 ASP A  36     -17.997  -0.187   3.766  1.00  0.00           H  
ATOM    578  O   ASP A  36     -14.425  -0.694   3.423  1.00  0.00           O  
ATOM    579  CG  ASP A  36     -18.641  -2.237   3.751  1.00  0.00           C  
ATOM    580  OD1 ASP A  36     -18.505  -3.123   4.619  1.00  0.00           O  
ATOM    581  OD2 ASP A  36     -19.621  -2.165   2.982  1.00  0.00           O  
ATOM    582  N   GLU A  37     -15.241   0.837   4.850  1.00  0.00           N  
ATOM    583  H   GLU A  37     -15.868   1.006   5.623  1.00  0.00           H  
ATOM    584  CA  GLU A  37     -14.190   1.821   4.594  1.00  0.00           C  
ATOM    585  HA  GLU A  37     -14.061   1.899   3.515  1.00  0.00           H  
ATOM    586  C   GLU A  37     -12.846   1.358   5.170  1.00  0.00           C  
ATOM    587  CB  GLU A  37     -14.599   3.207   5.131  1.00  0.00           C  
ATOM    588  HB2 GLU A  37     -15.629   3.417   4.843  1.00  0.00           H  
ATOM    589  HB3 GLU A  37     -14.520   3.225   6.218  1.00  0.00           H  
ATOM    590  O   GLU A  37     -11.839   1.417   4.463  1.00  0.00           O  
ATOM    591  CG  GLU A  37     -13.689   4.288   4.530  1.00  0.00           C  
ATOM    592  HG2 GLU A  37     -12.652   4.050   4.766  1.00  0.00           H  
ATOM    593  HG3 GLU A  37     -13.787   4.249   3.446  1.00  0.00           H  
ATOM    594  CD  GLU A  37     -13.963   5.730   4.990  1.00  0.00           C  
ATOM    595  OE1 GLU A  37     -13.283   6.617   4.423  1.00  0.00           O  
ATOM    596  OE2 GLU A  37     -14.798   5.977   5.895  1.00  0.00           O  
ATOM    597  N   VAL A  38     -12.831   0.831   6.402  1.00  0.00           N  
ATOM    598  H   VAL A  38     -13.699   0.788   6.917  1.00  0.00           H  
ATOM    599  CA  VAL A  38     -11.628   0.233   7.010  1.00  0.00           C  
ATOM    600  HA  VAL A  38     -10.822   0.967   7.003  1.00  0.00           H  
ATOM    601  C   VAL A  38     -11.158  -0.963   6.190  1.00  0.00           C  
ATOM    602  CB  VAL A  38     -11.883  -0.197   8.469  1.00  0.00           C  
ATOM    603  HB  VAL A  38     -12.779  -0.815   8.516  1.00  0.00           H  
ATOM    604  O   VAL A  38      -9.975  -1.058   5.861  1.00  0.00           O  
ATOM    605  CG1 VAL A  38     -10.711  -0.993   9.058  1.00  0.00           C  
ATOM    606 HG11 VAL A  38     -10.908  -1.203  10.110  1.00  0.00           H  
ATOM    607 HG12 VAL A  38      -9.786  -0.422   8.974  1.00  0.00           H  
ATOM    608 HG13 VAL A  38     -10.593  -1.947   8.543  1.00  0.00           H  
ATOM    609  CG2 VAL A  38     -12.074   1.022   9.371  1.00  0.00           C  
ATOM    610 HG21 VAL A  38     -12.826   1.691   8.951  1.00  0.00           H  
ATOM    611 HG22 VAL A  38     -12.412   0.698  10.355  1.00  0.00           H  
ATOM    612 HG23 VAL A  38     -11.130   1.554   9.485  1.00  0.00           H  
ATOM    613  N   ARG A  39     -12.083  -1.854   5.810  1.00  0.00           N  
ATOM    614  H   ARG A  39     -13.033  -1.707   6.120  1.00  0.00           H  
ATOM    615  CA  ARG A  39     -11.754  -3.053   5.024  1.00  0.00           C  
ATOM    616  HA  ARG A  39     -10.981  -3.617   5.545  1.00  0.00           H  
ATOM    617  C   ARG A  39     -11.153  -2.695   3.671  1.00  0.00           C  
ATOM    618  CB  ARG A  39     -12.994  -3.941   4.865  1.00  0.00           C  
ATOM    619  HB2 ARG A  39     -12.751  -4.761   4.189  1.00  0.00           H  
ATOM    620  HB3 ARG A  39     -13.816  -3.370   4.434  1.00  0.00           H  
ATOM    621  O   ARG A  39     -10.091  -3.198   3.315  1.00  0.00           O  
ATOM    622  CG  ARG A  39     -13.414  -4.521   6.222  1.00  0.00           C  
ATOM    623  HG2 ARG A  39     -13.826  -3.743   6.866  1.00  0.00           H  
ATOM    624  HG3 ARG A  39     -12.536  -4.934   6.718  1.00  0.00           H  
ATOM    625  CD  ARG A  39     -14.429  -5.649   6.077  1.00  0.00           C  
ATOM    626  HD2 ARG A  39     -14.013  -6.394   5.400  1.00  0.00           H  
ATOM    627  HD3 ARG A  39     -14.545  -6.102   7.062  1.00  0.00           H  
ATOM    628  NE  ARG A  39     -15.763  -5.212   5.618  1.00  0.00           N  
ATOM    629  HE  ARG A  39     -16.039  -4.255   5.788  1.00  0.00           H  
ATOM    630  NH1 ARG A  39     -16.456  -7.318   5.031  1.00  0.00           N  
ATOM    631 HH11 ARG A  39     -15.511  -7.654   5.147  1.00  0.00           H  
ATOM    632 HH12 ARG A  39     -17.168  -7.951   4.696  1.00  0.00           H  
ATOM    633  NH2 ARG A  39     -17.907  -5.656   4.959  1.00  0.00           N  
ATOM    634 HH21 ARG A  39     -18.122  -4.670   4.995  1.00  0.00           H  
ATOM    635 HH22 ARG A  39     -18.608  -6.285   4.592  1.00  0.00           H  
ATOM    636  CZ  ARG A  39     -16.698  -6.048   5.207  1.00  0.00           C  
ATOM    637  N   ARG A  40     -11.770  -1.753   2.958  1.00  0.00           N  
ATOM    638  H   ARG A  40     -12.638  -1.380   3.313  1.00  0.00           H  
ATOM    639  CA  ARG A  40     -11.260  -1.264   1.676  1.00  0.00           C  
ATOM    640  HA  ARG A  40     -11.103  -2.117   1.017  1.00  0.00           H  
ATOM    641  C   ARG A  40      -9.903  -0.577   1.820  1.00  0.00           C  
ATOM    642  CB  ARG A  40     -12.314  -0.346   1.060  1.00  0.00           C  
ATOM    643  HB2 ARG A  40     -13.248  -0.900   0.968  1.00  0.00           H  
ATOM    644  HB3 ARG A  40     -12.476   0.516   1.707  1.00  0.00           H  
ATOM    645  O   ARG A  40      -9.035  -0.799   0.986  1.00  0.00           O  
ATOM    646  CG  ARG A  40     -11.877   0.124  -0.324  1.00  0.00           C  
ATOM    647  HG2 ARG A  40     -11.639  -0.736  -0.950  1.00  0.00           H  
ATOM    648  HG3 ARG A  40     -10.996   0.758  -0.228  1.00  0.00           H  
ATOM    649  CD  ARG A  40     -13.001   0.927  -0.962  1.00  0.00           C  
ATOM    650  HD2 ARG A  40     -13.868   0.276  -1.078  1.00  0.00           H  
ATOM    651  HD3 ARG A  40     -13.256   1.762  -0.309  1.00  0.00           H  
ATOM    652  NE  ARG A  40     -12.564   1.436  -2.266  1.00  0.00           N  
ATOM    653  HE  ARG A  40     -11.563   1.497  -2.388  1.00  0.00           H  
ATOM    654  NH1 ARG A  40     -14.631   1.995  -3.076  1.00  0.00           N  
ATOM    655 HH11 ARG A  40     -15.223   2.286  -3.841  1.00  0.00           H  
ATOM    656 HH12 ARG A  40     -15.011   1.740  -2.176  1.00  0.00           H  
ATOM    657  NH2 ARG A  40     -12.821   2.147  -4.392  1.00  0.00           N  
ATOM    658 HH21 ARG A  40     -11.820   2.042  -4.469  1.00  0.00           H  
ATOM    659 HH22 ARG A  40     -13.382   2.463  -5.170  1.00  0.00           H  
ATOM    660  CZ  ARG A  40     -13.342   1.854  -3.238  1.00  0.00           C  
ATOM    661  N   ALA A  41      -9.692   0.223   2.866  1.00  0.00           N  
ATOM    662  H   ALA A  41     -10.444   0.393   3.518  1.00  0.00           H  
ATOM    663  CA  ALA A  41      -8.393   0.848   3.112  1.00  0.00           C  
ATOM    664  HA  ALA A  41      -8.093   1.394   2.218  1.00  0.00           H  
ATOM    665  C   ALA A  41      -7.294  -0.194   3.394  1.00  0.00           C  
ATOM    666  CB  ALA A  41      -8.541   1.855   4.258  1.00  0.00           C  
ATOM    667  HB1 ALA A  41      -9.264   2.622   3.980  1.00  0.00           H  
ATOM    668  HB2 ALA A  41      -7.579   2.327   4.458  1.00  0.00           H  
ATOM    669  HB3 ALA A  41      -8.890   1.352   5.160  1.00  0.00           H  
ATOM    670  O   ALA A  41      -6.185  -0.066   2.877  1.00  0.00           O  
ATOM    671  N   ALA A  42      -7.601  -1.246   4.160  1.00  0.00           N  
ATOM    672  H   ALA A  42      -8.516  -1.289   4.586  1.00  0.00           H  
ATOM    673  CA  ALA A  42      -6.676  -2.351   4.413  1.00  0.00           C  
ATOM    674  HA  ALA A  42      -5.728  -1.942   4.762  1.00  0.00           H  
ATOM    675  C   ALA A  42      -6.366  -3.157   3.139  1.00  0.00           C  
ATOM    676  CB  ALA A  42      -7.258  -3.232   5.525  1.00  0.00           C  
ATOM    677  HB1 ALA A  42      -7.433  -2.635   6.420  1.00  0.00           H  
ATOM    678  HB2 ALA A  42      -6.555  -4.030   5.764  1.00  0.00           H  
ATOM    679  HB3 ALA A  42      -8.201  -3.673   5.202  1.00  0.00           H  
ATOM    680  O   ALA A  42      -5.209  -3.501   2.895  1.00  0.00           O  
ATOM    681  N   GLU A  43      -7.370  -3.413   2.299  1.00  0.00           N  
ATOM    682  H   GLU A  43      -8.307  -3.159   2.578  1.00  0.00           H  
ATOM    683  CA  GLU A  43      -7.203  -4.089   1.009  1.00  0.00           C  
ATOM    684  HA  GLU A  43      -6.670  -5.026   1.171  1.00  0.00           H  
ATOM    685  C   GLU A  43      -6.372  -3.254   0.020  1.00  0.00           C  
ATOM    686  CB  GLU A  43      -8.590  -4.421   0.438  1.00  0.00           C  
ATOM    687  HB2 GLU A  43      -9.148  -4.988   1.182  1.00  0.00           H  
ATOM    688  HB3 GLU A  43      -9.123  -3.493   0.233  1.00  0.00           H  
ATOM    689  O   GLU A  43      -5.415  -3.767  -0.562  1.00  0.00           O  
ATOM    690  CG  GLU A  43      -8.499  -5.257  -0.848  1.00  0.00           C  
ATOM    691  HG2 GLU A  43      -7.930  -6.161  -0.631  1.00  0.00           H  
ATOM    692  HG3 GLU A  43      -7.955  -4.692  -1.606  1.00  0.00           H  
ATOM    693  CD  GLU A  43      -9.871  -5.643  -1.424  1.00  0.00           C  
ATOM    694  OE1 GLU A  43      -9.892  -6.578  -2.258  1.00  0.00           O  
ATOM    695  OE2 GLU A  43     -10.882  -4.992  -1.070  1.00  0.00           O  
ATOM    696  N   GLU A  44      -6.680  -1.960  -0.125  1.00  0.00           N  
ATOM    697  H   GLU A  44      -7.491  -1.608   0.363  1.00  0.00           H  
ATOM    698  CA  GLU A  44      -5.916  -1.021  -0.959  1.00  0.00           C  
ATOM    699  HA  GLU A  44      -5.920  -1.373  -1.990  1.00  0.00           H  
ATOM    700  C   GLU A  44      -4.448  -0.964  -0.511  1.00  0.00           C  
ATOM    701  CB  GLU A  44      -6.554   0.390  -0.909  1.00  0.00           C  
ATOM    702  HB2 GLU A  44      -5.829   1.111  -1.288  1.00  0.00           H  
ATOM    703  HB3 GLU A  44      -6.771   0.649   0.128  1.00  0.00           H  
ATOM    704  O   GLU A  44      -3.538  -1.033  -1.339  1.00  0.00           O  
ATOM    705  CG  GLU A  44      -7.838   0.524  -1.757  1.00  0.00           C  
ATOM    706  HG2 GLU A  44      -7.566   0.378  -2.802  1.00  0.00           H  
ATOM    707  HG3 GLU A  44      -8.528  -0.277  -1.493  1.00  0.00           H  
ATOM    708  CD  GLU A  44      -8.580   1.880  -1.628  1.00  0.00           C  
ATOM    709  OE1 GLU A  44      -9.735   1.965  -2.133  1.00  0.00           O  
ATOM    710  OE2 GLU A  44      -8.024   2.864  -1.070  1.00  0.00           O  
ATOM    711  N   LEU A  45      -4.199  -0.906   0.800  1.00  0.00           N  
ATOM    712  H   LEU A  45      -4.982  -0.842   1.435  1.00  0.00           H  
ATOM    713  CA  LEU A  45      -2.850  -0.931   1.359  1.00  0.00           C  
ATOM    714  HA  LEU A  45      -2.272  -0.139   0.883  1.00  0.00           H  
ATOM    715  C   LEU A  45      -2.127  -2.259   1.082  1.00  0.00           C  
ATOM    716  CB  LEU A  45      -2.956  -0.644   2.862  1.00  0.00           C  
ATOM    717  HB2 LEU A  45      -3.438   0.324   3.004  1.00  0.00           H  
ATOM    718  HB3 LEU A  45      -3.594  -1.403   3.314  1.00  0.00           H  
ATOM    719  O   LEU A  45      -0.952  -2.251   0.714  1.00  0.00           O  
ATOM    720  CG  LEU A  45      -1.607  -0.639   3.595  1.00  0.00           C  
ATOM    721  HG  LEU A  45      -1.106  -1.597   3.458  1.00  0.00           H  
ATOM    722  CD1 LEU A  45      -0.693   0.481   3.093  1.00  0.00           C  
ATOM    723 HD11 LEU A  45      -0.417   0.306   2.053  1.00  0.00           H  
ATOM    724 HD12 LEU A  45      -1.191   1.446   3.186  1.00  0.00           H  
ATOM    725 HD13 LEU A  45       0.221   0.496   3.686  1.00  0.00           H  
ATOM    726  CD2 LEU A  45      -1.876  -0.461   5.086  1.00  0.00           C  
ATOM    727 HD21 LEU A  45      -2.583  -1.219   5.422  1.00  0.00           H  
ATOM    728 HD22 LEU A  45      -2.285   0.531   5.280  1.00  0.00           H  
ATOM    729 HD23 LEU A  45      -0.948  -0.599   5.642  1.00  0.00           H  
ATOM    730  N   ALA A  46      -2.815  -3.394   1.231  1.00  0.00           N  
ATOM    731  H   ALA A  46      -3.774  -3.344   1.544  1.00  0.00           H  
ATOM    732  CA  ALA A  46      -2.244  -4.705   0.936  1.00  0.00           C  
ATOM    733  HA  ALA A  46      -1.332  -4.822   1.521  1.00  0.00           H  
ATOM    734  C   ALA A  46      -1.862  -4.839  -0.545  1.00  0.00           C  
ATOM    735  CB  ALA A  46      -3.238  -5.796   1.354  1.00  0.00           C  
ATOM    736  HB1 ALA A  46      -2.793  -6.775   1.175  1.00  0.00           H  
ATOM    737  HB2 ALA A  46      -3.480  -5.698   2.412  1.00  0.00           H  
ATOM    738  HB3 ALA A  46      -4.157  -5.708   0.775  1.00  0.00           H  
ATOM    739  O   ALA A  46      -0.790  -5.363  -0.846  1.00  0.00           O  
ATOM    740  N   ALA A  47      -2.705  -4.352  -1.460  1.00  0.00           N  
ATOM    741  H   ALA A  47      -3.577  -3.950  -1.148  1.00  0.00           H  
ATOM    742  CA  ALA A  47      -2.420  -4.351  -2.893  1.00  0.00           C  
ATOM    743  HA  ALA A  47      -2.202  -5.370  -3.211  1.00  0.00           H  
ATOM    744  C   ALA A  47      -1.183  -3.501  -3.221  1.00  0.00           C  
ATOM    745  CB  ALA A  47      -3.668  -3.873  -3.643  1.00  0.00           C  
ATOM    746  HB1 ALA A  47      -3.476  -3.890  -4.715  1.00  0.00           H  
ATOM    747  HB2 ALA A  47      -3.921  -2.855  -3.344  1.00  0.00           H  
ATOM    748  HB3 ALA A  47      -4.510  -4.528  -3.419  1.00  0.00           H  
ATOM    749  O   ALA A  47      -0.252  -3.998  -3.852  1.00  0.00           O  
ATOM    750  N   LEU A  48      -1.115  -2.272  -2.698  1.00  0.00           N  
ATOM    751  H   LEU A  48      -1.910  -1.925  -2.180  1.00  0.00           H  
ATOM    752  CA  LEU A  48       0.037  -1.384  -2.897  1.00  0.00           C  
ATOM    753  HA  LEU A  48       0.182  -1.223  -3.965  1.00  0.00           H  
ATOM    754  C   LEU A  48       1.340  -1.983  -2.359  1.00  0.00           C  
ATOM    755  CB  LEU A  48      -0.234  -0.044  -2.198  1.00  0.00           C  
ATOM    756  HB2 LEU A  48       0.693   0.527  -2.159  1.00  0.00           H  
ATOM    757  HB3 LEU A  48      -0.542  -0.248  -1.173  1.00  0.00           H  
ATOM    758  O   LEU A  48       2.379  -1.884  -3.006  1.00  0.00           O  
ATOM    759  CG  LEU A  48      -1.303   0.814  -2.889  1.00  0.00           C  
ATOM    760  HG  LEU A  48      -2.200   0.227  -3.085  1.00  0.00           H  
ATOM    761  CD1 LEU A  48      -1.661   1.967  -1.963  1.00  0.00           C  
ATOM    762 HD11 LEU A  48      -2.422   2.584  -2.441  1.00  0.00           H  
ATOM    763 HD12 LEU A  48      -0.774   2.563  -1.747  1.00  0.00           H  
ATOM    764 HD13 LEU A  48      -2.062   1.552  -1.038  1.00  0.00           H  
ATOM    765  CD2 LEU A  48      -0.817   1.408  -4.208  1.00  0.00           C  
ATOM    766 HD21 LEU A  48       0.107   1.964  -4.051  1.00  0.00           H  
ATOM    767 HD22 LEU A  48      -1.577   2.071  -4.621  1.00  0.00           H  
ATOM    768 HD23 LEU A  48      -0.647   0.604  -4.924  1.00  0.00           H  
ATOM    769  N   ALA A  49       1.301  -2.628  -1.193  1.00  0.00           N  
ATOM    770  H   ALA A  49       0.434  -2.648  -0.675  1.00  0.00           H  
ATOM    771  CA  ALA A  49       2.481  -3.270  -0.624  1.00  0.00           C  
ATOM    772  HA  ALA A  49       3.296  -2.546  -0.605  1.00  0.00           H  
ATOM    773  C   ALA A  49       2.963  -4.467  -1.470  1.00  0.00           C  
ATOM    774  CB  ALA A  49       2.157  -3.659   0.820  1.00  0.00           C  
ATOM    775  HB1 ALA A  49       1.313  -4.348   0.837  1.00  0.00           H  
ATOM    776  HB2 ALA A  49       3.029  -4.133   1.271  1.00  0.00           H  
ATOM    777  HB3 ALA A  49       1.900  -2.769   1.394  1.00  0.00           H  
ATOM    778  O   ALA A  49       4.169  -4.666  -1.616  1.00  0.00           O  
ATOM    779  N   LEU A  50       2.046  -5.240  -2.069  1.00  0.00           N  
ATOM    780  H   LEU A  50       1.071  -5.004  -1.948  1.00  0.00           H  
ATOM    781  CA  LEU A  50       2.390  -6.346  -2.976  1.00  0.00           C  
ATOM    782  HA  LEU A  50       3.152  -6.968  -2.506  1.00  0.00           H  
ATOM    783  C   LEU A  50       2.982  -5.852  -4.293  1.00  0.00           C  
ATOM    784  CB  LEU A  50       1.145  -7.190  -3.285  1.00  0.00           C  
ATOM    785  HB2 LEU A  50       0.353  -6.522  -3.622  1.00  0.00           H  
ATOM    786  HB3 LEU A  50       1.369  -7.872  -4.105  1.00  0.00           H  
ATOM    787  O   LEU A  50       3.990  -6.394  -4.747  1.00  0.00           O  
ATOM    788  CG  LEU A  50       0.653  -8.004  -2.089  1.00  0.00           C  
ATOM    789  HG  LEU A  50       0.595  -7.355  -1.215  1.00  0.00           H  
ATOM    790  CD1 LEU A  50      -0.746  -8.546  -2.359  1.00  0.00           C  
ATOM    791 HD11 LEU A  50      -0.702  -9.362  -3.080  1.00  0.00           H  
ATOM    792 HD12 LEU A  50      -1.371  -7.745  -2.755  1.00  0.00           H  
ATOM    793 HD13 LEU A  50      -1.161  -8.854  -1.399  1.00  0.00           H  
ATOM    794  CD2 LEU A  50       1.578  -9.180  -1.754  1.00  0.00           C  
ATOM    795 HD21 LEU A  50       2.543  -8.801  -1.419  1.00  0.00           H  
ATOM    796 HD22 LEU A  50       1.146  -9.775  -0.950  1.00  0.00           H  
ATOM    797 HD23 LEU A  50       1.729  -9.801  -2.637  1.00  0.00           H  
ATOM    798  N   ASP A  51       2.380  -4.823  -4.884  1.00  0.00           N  
ATOM    799  H   ASP A  51       1.516  -4.466  -4.500  1.00  0.00           H  
ATOM    800  CA  ASP A  51       2.901  -4.197  -6.097  1.00  0.00           C  
ATOM    801  HA  ASP A  51       3.031  -4.957  -6.868  1.00  0.00           H  
ATOM    802  C   ASP A  51       4.285  -3.584  -5.832  1.00  0.00           C  
ATOM    803  CB  ASP A  51       1.892  -3.155  -6.607  1.00  0.00           C  
ATOM    804  HB2 ASP A  51       1.594  -2.510  -5.780  1.00  0.00           H  
ATOM    805  HB3 ASP A  51       2.381  -2.538  -7.362  1.00  0.00           H  
ATOM    806  O   ASP A  51       5.196  -3.719  -6.648  1.00  0.00           O  
ATOM    807  CG  ASP A  51       0.633  -3.767  -7.238  1.00  0.00           C  
ATOM    808  OD1 ASP A  51       0.687  -4.946  -7.669  1.00  0.00           O  
ATOM    809  OD2 ASP A  51      -0.372  -3.029  -7.335  1.00  0.00           O  
ATOM    810  N   GLY A  52       4.492  -3.015  -4.641  1.00  0.00           N  
ATOM    811  H   GLY A  52       3.696  -2.878  -4.036  1.00  0.00           H  
ATOM    812  CA  GLY A  52       5.791  -2.513  -4.208  1.00  0.00           C  
ATOM    813  HA2 GLY A  52       6.154  -1.791  -4.940  1.00  0.00           H  
ATOM    814  HA3 GLY A  52       5.672  -2.022  -3.242  1.00  0.00           H  
ATOM    815  C   GLY A  52       6.837  -3.615  -4.078  1.00  0.00           C  
ATOM    816  O   GLY A  52       7.932  -3.498  -4.624  1.00  0.00           O  
ATOM    817  N   ALA A  53       6.492  -4.724  -3.422  1.00  0.00           N  
ATOM    818  H   ALA A  53       5.585  -4.767  -2.981  1.00  0.00           H  
ATOM    819  CA  ALA A  53       7.372  -5.886  -3.339  1.00  0.00           C  
ATOM    820  HA  ALA A  53       8.299  -5.589  -2.848  1.00  0.00           H  
ATOM    821  C   ALA A  53       7.736  -6.430  -4.732  1.00  0.00           C  
ATOM    822  CB  ALA A  53       6.681  -6.954  -2.486  1.00  0.00           C  
ATOM    823  HB1 ALA A  53       7.312  -7.841  -2.436  1.00  0.00           H  
ATOM    824  HB2 ALA A  53       6.515  -6.575  -1.477  1.00  0.00           H  
ATOM    825  HB3 ALA A  53       5.722  -7.228  -2.926  1.00  0.00           H  
ATOM    826  O   ALA A  53       8.883  -6.805  -4.980  1.00  0.00           O  
ATOM    827  N   LYS A  54       6.782  -6.438  -5.668  1.00  0.00           N  
ATOM    828  H   LYS A  54       5.856  -6.124  -5.413  1.00  0.00           H  
ATOM    829  CA  LYS A  54       7.034  -6.852  -7.050  1.00  0.00           C  
ATOM    830  HA  LYS A  54       7.502  -7.836  -7.035  1.00  0.00           H  
ATOM    831  C   LYS A  54       8.034  -5.922  -7.748  1.00  0.00           C  
ATOM    832  CB  LYS A  54       5.698  -6.958  -7.790  1.00  0.00           C  
ATOM    833  HB2 LYS A  54       5.033  -7.624  -7.241  1.00  0.00           H  
ATOM    834  HB3 LYS A  54       5.233  -5.974  -7.852  1.00  0.00           H  
ATOM    835  O   LYS A  54       9.000  -6.424  -8.310  1.00  0.00           O  
ATOM    836  CG  LYS A  54       5.908  -7.506  -9.202  1.00  0.00           C  
ATOM    837  HG2 LYS A  54       6.363  -8.495  -9.152  1.00  0.00           H  
ATOM    838  HG3 LYS A  54       6.573  -6.837  -9.748  1.00  0.00           H  
ATOM    839  CD  LYS A  54       4.575  -7.588  -9.945  1.00  0.00           C  
ATOM    840  HD2 LYS A  54       3.951  -8.375  -9.520  1.00  0.00           H  
ATOM    841  HD3 LYS A  54       4.066  -6.628  -9.870  1.00  0.00           H  
ATOM    842  CE  LYS A  54       4.916  -7.880 -11.401  1.00  0.00           C  
ATOM    843  HE2 LYS A  54       5.368  -8.867 -11.496  1.00  0.00           H  
ATOM    844  HE3 LYS A  54       5.670  -7.148 -11.692  1.00  0.00           H  
ATOM    845  NZ  LYS A  54       3.756  -7.708 -12.292  1.00  0.00           N  
ATOM    846  HZ1 LYS A  54       4.081  -7.800 -13.244  1.00  0.00           H  
ATOM    847  HZ2 LYS A  54       3.412  -6.765 -12.176  1.00  0.00           H  
ATOM    848  HZ3 LYS A  54       3.028  -8.374 -12.078  1.00  0.00           H  
ATOM    849  N   LEU A  55       7.863  -4.604  -7.650  1.00  0.00           N  
ATOM    850  H   LEU A  55       7.038  -4.260  -7.180  1.00  0.00           H  
ATOM    851  CA  LEU A  55       8.788  -3.634  -8.251  1.00  0.00           C  
ATOM    852  HA  LEU A  55       8.904  -3.859  -9.311  1.00  0.00           H  
ATOM    853  C   LEU A  55      10.190  -3.692  -7.629  1.00  0.00           C  
ATOM    854  CB  LEU A  55       8.216  -2.219  -8.096  1.00  0.00           C  
ATOM    855  HB2 LEU A  55       7.950  -2.073  -7.049  1.00  0.00           H  
ATOM    856  HB3 LEU A  55       8.997  -1.503  -8.352  1.00  0.00           H  
ATOM    857  O   LEU A  55      11.183  -3.650  -8.348  1.00  0.00           O  
ATOM    858  CG  LEU A  55       6.993  -1.913  -8.974  1.00  0.00           C  
ATOM    859  HG  LEU A  55       6.249  -2.703  -8.874  1.00  0.00           H  
ATOM    860  CD1 LEU A  55       6.373  -0.594  -8.513  1.00  0.00           C  
ATOM    861 HD11 LEU A  55       7.091   0.216  -8.636  1.00  0.00           H  
ATOM    862 HD12 LEU A  55       6.093  -0.671  -7.462  1.00  0.00           H  
ATOM    863 HD13 LEU A  55       5.479  -0.380  -9.099  1.00  0.00           H  
ATOM    864  CD2 LEU A  55       7.372  -1.766 -10.448  1.00  0.00           C  
ATOM    865 HD21 LEU A  55       8.140  -1.002 -10.566  1.00  0.00           H  
ATOM    866 HD22 LEU A  55       7.756  -2.712 -10.831  1.00  0.00           H  
ATOM    867 HD23 LEU A  55       6.492  -1.496 -11.031  1.00  0.00           H  
ATOM    868  N   ALA A  56      10.296  -3.844  -6.304  1.00  0.00           N  
ATOM    869  H   ALA A  56       9.456  -3.814  -5.743  1.00  0.00           H  
ATOM    870  CA  ALA A  56      11.589  -4.004  -5.636  1.00  0.00           C  
ATOM    871  HA  ALA A  56      12.219  -3.151  -5.885  1.00  0.00           H  
ATOM    872  C   ALA A  56      12.316  -5.274  -6.111  1.00  0.00           C  
ATOM    873  CB  ALA A  56      11.360  -4.020  -4.119  1.00  0.00           C  
ATOM    874  HB1 ALA A  56      12.316  -4.124  -3.605  1.00  0.00           H  
ATOM    875  HB2 ALA A  56      10.709  -4.850  -3.844  1.00  0.00           H  
ATOM    876  HB3 ALA A  56      10.892  -3.086  -3.810  1.00  0.00           H  
ATOM    877  O   ALA A  56      13.529  -5.266  -6.320  1.00  0.00           O  
ATOM    878  N   ARG A  57      11.569  -6.363  -6.323  1.00  0.00           N  
ATOM    879  H   ARG A  57      10.579  -6.300  -6.131  1.00  0.00           H  
ATOM    880  CA  ARG A  57      12.096  -7.604  -6.895  1.00  0.00           C  
ATOM    881  HA  ARG A  57      12.986  -7.897  -6.339  1.00  0.00           H  
ATOM    882  C   ARG A  57      12.547  -7.418  -8.342  1.00  0.00           C  
ATOM    883  CB  ARG A  57      11.036  -8.696  -6.747  1.00  0.00           C  
ATOM    884  HB2 ARG A  57      10.127  -8.395  -7.267  1.00  0.00           H  
ATOM    885  HB3 ARG A  57      10.806  -8.803  -5.687  1.00  0.00           H  
ATOM    886  O   ARG A  57      13.666  -7.812  -8.650  1.00  0.00           O  
ATOM    887  CG  ARG A  57      11.498 -10.044  -7.311  1.00  0.00           C  
ATOM    888  HG2 ARG A  57      12.376 -10.397  -6.770  1.00  0.00           H  
ATOM    889  HG3 ARG A  57      11.752  -9.933  -8.365  1.00  0.00           H  
ATOM    890  CD  ARG A  57      10.369 -11.071  -7.209  1.00  0.00           C  
ATOM    891  HD2 ARG A  57       9.512 -10.694  -7.768  1.00  0.00           H  
ATOM    892  HD3 ARG A  57      10.698 -11.984  -7.706  1.00  0.00           H  
ATOM    893  NE  ARG A  57       9.968 -11.314  -5.800  1.00  0.00           N  
ATOM    894  HE  ARG A  57       9.541 -10.537  -5.315  1.00  0.00           H  
ATOM    895  NH1 ARG A  57      10.761 -13.441  -5.627  1.00  0.00           N  
ATOM    896 HH11 ARG A  57      11.137 -13.318  -6.557  1.00  0.00           H  
ATOM    897 HH12 ARG A  57      10.980 -14.256  -5.073  1.00  0.00           H  
ATOM    898  NH2 ARG A  57       9.806 -12.480  -3.836  1.00  0.00           N  
ATOM    899 HH21 ARG A  57       9.420 -11.700  -3.324  1.00  0.00           H  
ATOM    900 HH22 ARG A  57      10.004 -13.293  -3.269  1.00  0.00           H  
ATOM    901  CZ  ARG A  57      10.172 -12.405  -5.091  1.00  0.00           C  
ATOM    902  N   GLU A  58      11.729  -6.796  -9.190  1.00  0.00           N  
ATOM    903  H   GLU A  58      10.816  -6.515  -8.863  1.00  0.00           H  
ATOM    904  CA  GLU A  58      12.082  -6.474 -10.582  1.00  0.00           C  
ATOM    905  HA  GLU A  58      12.298  -7.393 -11.128  1.00  0.00           H  
ATOM    906  C   GLU A  58      13.357  -5.620 -10.638  1.00  0.00           C  
ATOM    907  CB  GLU A  58      10.904  -5.762 -11.280  1.00  0.00           C  
ATOM    908  HB2 GLU A  58      10.536  -4.966 -10.633  1.00  0.00           H  
ATOM    909  HB3 GLU A  58      11.261  -5.316 -12.208  1.00  0.00           H  
ATOM    910  O   GLU A  58      14.298  -5.967 -11.347  1.00  0.00           O  
ATOM    911  CG  GLU A  58       9.758  -6.735 -11.619  1.00  0.00           C  
ATOM    912  HG2 GLU A  58       9.490  -7.298 -10.725  1.00  0.00           H  
ATOM    913  HG3 GLU A  58      10.126  -7.455 -12.350  1.00  0.00           H  
ATOM    914  CD  GLU A  58       8.482  -6.069 -12.173  1.00  0.00           C  
ATOM    915  OE1 GLU A  58       7.525  -6.828 -12.481  1.00  0.00           O  
ATOM    916  OE2 GLU A  58       8.393  -4.824 -12.233  1.00  0.00           O  
ATOM    917  N   ALA A  59      13.465  -4.588  -9.793  1.00  0.00           N  
ATOM    918  H   ALA A  59      12.656  -4.325  -9.248  1.00  0.00           H  
ATOM    919  CA  ALA A  59      14.669  -3.771  -9.690  1.00  0.00           C  
ATOM    920  HA  ALA A  59      14.846  -3.304 -10.659  1.00  0.00           H  
ATOM    921  C   ALA A  59      15.915  -4.606  -9.344  1.00  0.00           C  
ATOM    922  CB  ALA A  59      14.440  -2.664  -8.653  1.00  0.00           C  
ATOM    923  HB1 ALA A  59      14.289  -3.095  -7.664  1.00  0.00           H  
ATOM    924  HB2 ALA A  59      15.311  -2.008  -8.631  1.00  0.00           H  
ATOM    925  HB3 ALA A  59      13.563  -2.075  -8.920  1.00  0.00           H  
ATOM    926  O   ALA A  59      16.969  -4.401  -9.940  1.00  0.00           O  
ATOM    927  N   ILE A  60      15.822  -5.565  -8.415  1.00  0.00           N  
ATOM    928  H   ILE A  60      14.928  -5.700  -7.965  1.00  0.00           H  
ATOM    929  CA  ILE A  60      16.947  -6.448  -8.060  1.00  0.00           C  
ATOM    930  HA  ILE A  60      17.830  -5.830  -7.894  1.00  0.00           H  
ATOM    931  C   ILE A  60      17.290  -7.412  -9.209  1.00  0.00           C  
ATOM    932  CB  ILE A  60      16.646  -7.217  -6.750  1.00  0.00           C  
ATOM    933  HB  ILE A  60      15.686  -7.720  -6.865  1.00  0.00           H  
ATOM    934  O   ILE A  60      18.469  -7.588  -9.525  1.00  0.00           O  
ATOM    935  CG1 ILE A  60      16.561  -6.256  -5.542  1.00  0.00           C  
ATOM    936 HG12 ILE A  60      16.020  -5.352  -5.820  1.00  0.00           H  
ATOM    937 HG13 ILE A  60      17.564  -5.952  -5.241  1.00  0.00           H  
ATOM    938  CG2 ILE A  60      17.721  -8.289  -6.464  1.00  0.00           C  
ATOM    939 HG21 ILE A  60      17.698  -9.058  -7.236  1.00  0.00           H  
ATOM    940 HG22 ILE A  60      18.708  -7.827  -6.442  1.00  0.00           H  
ATOM    941 HG23 ILE A  60      17.531  -8.780  -5.509  1.00  0.00           H  
ATOM    942  CD1 ILE A  60      15.837  -6.879  -4.340  1.00  0.00           C  
ATOM    943 HD11 ILE A  60      14.849  -7.226  -4.643  1.00  0.00           H  
ATOM    944 HD12 ILE A  60      15.713  -6.128  -3.560  1.00  0.00           H  
ATOM    945 HD13 ILE A  60      16.405  -7.714  -3.930  1.00  0.00           H  
ATOM    946  N   GLU A  61      16.284  -8.050  -9.812  1.00  0.00           N  
ATOM    947  H   GLU A  61      15.340  -7.825  -9.532  1.00  0.00           H  
ATOM    948  CA  GLU A  61      16.450  -9.060 -10.867  1.00  0.00           C  
ATOM    949  HA  GLU A  61      17.178  -9.801 -10.535  1.00  0.00           H  
ATOM    950  C   GLU A  61      17.016  -8.461 -12.166  1.00  0.00           C  
ATOM    951  CB  GLU A  61      15.109  -9.786 -11.115  1.00  0.00           C  
ATOM    952  HB2 GLU A  61      15.194 -10.371 -12.031  1.00  0.00           H  
ATOM    953  HB3 GLU A  61      14.317  -9.049 -11.246  1.00  0.00           H  
ATOM    954  O   GLU A  61      17.836  -9.098 -12.829  1.00  0.00           O  
ATOM    955  CG  GLU A  61      14.748 -10.748  -9.962  1.00  0.00           C  
ATOM    956  HG2 GLU A  61      14.742 -10.198  -9.021  1.00  0.00           H  
ATOM    957  HG3 GLU A  61      15.537 -11.496  -9.887  1.00  0.00           H  
ATOM    958  CD  GLU A  61      13.395 -11.478 -10.116  1.00  0.00           C  
ATOM    959  OE1 GLU A  61      13.022 -12.210  -9.160  1.00  0.00           O  
ATOM    960  OE2 GLU A  61      12.740 -11.353 -11.171  1.00  0.00           O  
ATOM    961  N   GLU A  62      16.659  -7.216 -12.483  1.00  0.00           N  
ATOM    962  H   GLU A  62      15.926  -6.782 -11.940  1.00  0.00           H  
ATOM    963  CA  GLU A  62      17.113  -6.487 -13.674  1.00  0.00           C  
ATOM    964  HA  GLU A  62      17.304  -7.210 -14.467  1.00  0.00           H  
ATOM    965  C   GLU A  62      18.435  -5.723 -13.474  1.00  0.00           C  
ATOM    966  CB  GLU A  62      15.998  -5.557 -14.171  1.00  0.00           C  
ATOM    967  HB2 GLU A  62      15.723  -4.865 -13.375  1.00  0.00           H  
ATOM    968  HB3 GLU A  62      16.375  -4.981 -15.016  1.00  0.00           H  
ATOM    969  O   GLU A  62      18.878  -4.993 -14.358  1.00  0.00           O  
ATOM    970  CG  GLU A  62      14.761  -6.340 -14.642  1.00  0.00           C  
ATOM    971  HG2 GLU A  62      14.356  -6.926 -13.817  1.00  0.00           H  
ATOM    972  HG3 GLU A  62      15.075  -7.037 -15.419  1.00  0.00           H  
ATOM    973  CD  GLU A  62      13.655  -5.436 -15.206  1.00  0.00           C  
ATOM    974  OE1 GLU A  62      12.610  -6.009 -15.591  1.00  0.00           O  
ATOM    975  OE2 GLU A  62      13.873  -4.204 -15.310  1.00  0.00           O  
ATOM    976  N   GLY A  63      19.111  -5.902 -12.334  1.00  0.00           N  
ATOM    977  H   GLY A  63      18.704  -6.509 -11.637  1.00  0.00           H  
ATOM    978  CA  GLY A  63      20.420  -5.290 -12.093  1.00  0.00           C  
ATOM    979  HA2 GLY A  63      20.917  -5.848 -11.300  1.00  0.00           H  
ATOM    980  HA3 GLY A  63      21.025  -5.359 -12.998  1.00  0.00           H  
ATOM    981  C   GLY A  63      20.363  -3.822 -11.669  1.00  0.00           C  
ATOM    982  O   GLY A  63      21.262  -3.061 -12.017  1.00  0.00           O  
ATOM    983  N   LEU A  64      19.372  -3.468 -10.844  1.00  0.00           N  
ATOM    984  H   LEU A  64      18.663  -4.163 -10.658  1.00  0.00           H  
ATOM    985  CA  LEU A  64      19.118  -2.138 -10.269  1.00  0.00           C  
ATOM    986  HA  LEU A  64      18.322  -2.265  -9.536  1.00  0.00           H  
ATOM    987  C   LEU A  64      18.533  -1.148 -11.289  1.00  0.00           C  
ATOM    988  CB  LEU A  64      20.346  -1.615  -9.486  1.00  0.00           C  
ATOM    989  HB2 LEU A  64      21.101  -1.294 -10.204  1.00  0.00           H  
ATOM    990  HB3 LEU A  64      20.049  -0.731  -8.922  1.00  0.00           H  
ATOM    991  O   LEU A  64      19.024  -0.034 -11.431  1.00  0.00           O  
ATOM    992  CG  LEU A  64      20.981  -2.640  -8.527  1.00  0.00           C  
ATOM    993  HG  LEU A  64      21.220  -3.564  -9.053  1.00  0.00           H  
ATOM    994  CD1 LEU A  64      22.296  -2.125  -7.943  1.00  0.00           C  
ATOM    995 HD11 LEU A  64      22.758  -2.918  -7.355  1.00  0.00           H  
ATOM    996 HD12 LEU A  64      22.946  -1.822  -8.763  1.00  0.00           H  
ATOM    997 HD13 LEU A  64      22.085  -1.270  -7.299  1.00  0.00           H  
ATOM    998  CD2 LEU A  64      20.051  -2.968  -7.369  1.00  0.00           C  
ATOM    999 HD21 LEU A  64      19.779  -2.037  -6.871  1.00  0.00           H  
ATOM   1000 HD22 LEU A  64      19.148  -3.449  -7.746  1.00  0.00           H  
ATOM   1001 HD23 LEU A  64      20.540  -3.640  -6.663  1.00  0.00           H  
ATOM   1002  N   SER A  65      17.482  -1.574 -11.996  1.00  0.00           N  
ATOM   1003  H   SER A  65      17.147  -2.511 -11.821  1.00  0.00           H  
ATOM   1004  CA  SER A  65      16.753  -0.754 -12.975  1.00  0.00           C  
ATOM   1005  HA  SER A  65      17.428  -0.498 -13.792  1.00  0.00           H  
ATOM   1006  C   SER A  65      16.230   0.550 -12.352  1.00  0.00           C  
ATOM   1007  CB  SER A  65      15.598  -1.584 -13.555  1.00  0.00           C  
ATOM   1008  HB2 SER A  65      14.972  -1.957 -12.745  1.00  0.00           H  
ATOM   1009  HB3 SER A  65      16.010  -2.441 -14.089  1.00  0.00           H  
ATOM   1010  O   SER A  65      15.364   0.510 -11.477  1.00  0.00           O  
ATOM   1011  OG  SER A  65      14.797  -0.837 -14.446  1.00  0.00           O  
ATOM   1012  HG  SER A  65      14.248  -1.475 -14.908  1.00  0.00           H  
ATOM   1013  N   GLU A  66      16.733   1.703 -12.813  1.00  0.00           N  
ATOM   1014  H   GLU A  66      17.508   1.666 -13.459  1.00  0.00           H  
ATOM   1015  CA  GLU A  66      16.301   3.036 -12.354  1.00  0.00           C  
ATOM   1016  HA  GLU A  66      16.509   3.143 -11.289  1.00  0.00           H  
ATOM   1017  C   GLU A  66      14.789   3.234 -12.539  1.00  0.00           C  
ATOM   1018  CB  GLU A  66      17.067   4.144 -13.104  1.00  0.00           C  
ATOM   1019  HB2 GLU A  66      16.581   5.098 -12.900  1.00  0.00           H  
ATOM   1020  HB3 GLU A  66      17.009   3.949 -14.175  1.00  0.00           H  
ATOM   1021  O   GLU A  66      14.118   3.685 -11.619  1.00  0.00           O  
ATOM   1022  CG  GLU A  66      18.543   4.255 -12.678  1.00  0.00           C  
ATOM   1023  HG2 GLU A  66      19.009   3.277 -12.795  1.00  0.00           H  
ATOM   1024  HG3 GLU A  66      18.582   4.518 -11.621  1.00  0.00           H  
ATOM   1025  CD  GLU A  66      19.352   5.287 -13.495  1.00  0.00           C  
ATOM   1026  OE1 GLU A  66      20.603   5.227 -13.420  1.00  0.00           O  
ATOM   1027  OE2 GLU A  66      18.749   6.070 -14.264  1.00  0.00           O  
ATOM   1028  N   GLU A  67      14.220   2.792 -13.667  1.00  0.00           N  
ATOM   1029  H   GLU A  67      14.817   2.392 -14.377  1.00  0.00           H  
ATOM   1030  CA  GLU A  67      12.775   2.884 -13.931  1.00  0.00           C  
ATOM   1031  HA  GLU A  67      12.476   3.931 -13.873  1.00  0.00           H  
ATOM   1032  C   GLU A  67      11.948   2.107 -12.890  1.00  0.00           C  
ATOM   1033  CB  GLU A  67      12.492   2.360 -15.355  1.00  0.00           C  
ATOM   1034  HB2 GLU A  67      13.096   2.931 -16.060  1.00  0.00           H  
ATOM   1035  HB3 GLU A  67      12.793   1.314 -15.413  1.00  0.00           H  
ATOM   1036  O   GLU A  67      10.917   2.590 -12.414  1.00  0.00           O  
ATOM   1037  CG  GLU A  67      11.010   2.475 -15.768  1.00  0.00           C  
ATOM   1038  HG2 GLU A  67      10.395   1.937 -15.047  1.00  0.00           H  
ATOM   1039  HG3 GLU A  67      10.716   3.525 -15.735  1.00  0.00           H  
ATOM   1040  CD  GLU A  67      10.693   1.913 -17.169  1.00  0.00           C  
ATOM   1041  OE1 GLU A  67       9.480   1.720 -17.453  1.00  0.00           O  
ATOM   1042  OE2 GLU A  67      11.615   1.685 -17.977  1.00  0.00           O  
ATOM   1043  N   ALA A  68      12.394   0.904 -12.507  1.00  0.00           N  
ATOM   1044  H   ALA A  68      13.271   0.574 -12.882  1.00  0.00           H  
ATOM   1045  CA  ALA A  68      11.721   0.111 -11.479  1.00  0.00           C  
ATOM   1046  HA  ALA A  68      10.660   0.050 -11.722  1.00  0.00           H  
ATOM   1047  C   ALA A  68      11.840   0.769 -10.094  1.00  0.00           C  
ATOM   1048  CB  ALA A  68      12.296  -1.310 -11.486  1.00  0.00           C  
ATOM   1049  HB1 ALA A  68      12.180  -1.754 -12.475  1.00  0.00           H  
ATOM   1050  HB2 ALA A  68      13.354  -1.284 -11.226  1.00  0.00           H  
ATOM   1051  HB3 ALA A  68      11.762  -1.925 -10.762  1.00  0.00           H  
ATOM   1052  O   ALA A  68      10.878   0.770  -9.324  1.00  0.00           O  
ATOM   1053  N   LEU A  69      12.997   1.366  -9.794  1.00  0.00           N  
ATOM   1054  H   LEU A  69      13.727   1.352 -10.492  1.00  0.00           H  
ATOM   1055  CA  LEU A  69      13.252   2.085  -8.548  1.00  0.00           C  
ATOM   1056  HA  LEU A  69      12.946   1.459  -7.710  1.00  0.00           H  
ATOM   1057  C   LEU A  69      12.430   3.376  -8.439  1.00  0.00           C  
ATOM   1058  CB  LEU A  69      14.756   2.382  -8.451  1.00  0.00           C  
ATOM   1059  HB2 LEU A  69      15.058   2.859  -9.384  1.00  0.00           H  
ATOM   1060  HB3 LEU A  69      14.927   3.078  -7.630  1.00  0.00           H  
ATOM   1061  O   LEU A  69      11.845   3.629  -7.386  1.00  0.00           O  
ATOM   1062  CG  LEU A  69      15.665   1.165  -8.255  1.00  0.00           C  
ATOM   1063  HG  LEU A  69      15.464   0.416  -9.022  1.00  0.00           H  
ATOM   1064  CD1 LEU A  69      17.136   1.577  -8.333  1.00  0.00           C  
ATOM   1065 HD11 LEU A  69      17.363   2.331  -7.580  1.00  0.00           H  
ATOM   1066 HD12 LEU A  69      17.343   1.992  -9.319  1.00  0.00           H  
ATOM   1067 HD13 LEU A  69      17.777   0.706  -8.190  1.00  0.00           H  
ATOM   1068  CD2 LEU A  69      15.444   0.511  -6.902  1.00  0.00           C  
ATOM   1069 HD21 LEU A  69      15.785   1.192  -6.122  1.00  0.00           H  
ATOM   1070 HD22 LEU A  69      16.025  -0.411  -6.874  1.00  0.00           H  
ATOM   1071 HD23 LEU A  69      14.396   0.253  -6.755  1.00  0.00           H  
ATOM   1072  N   GLU A  70      12.322   4.158  -9.513  1.00  0.00           N  
ATOM   1073  H   GLU A  70      12.873   3.933 -10.329  1.00  0.00           H  
ATOM   1074  CA  GLU A  70      11.480   5.357  -9.575  1.00  0.00           C  
ATOM   1075  HA  GLU A  70      11.769   6.049  -8.784  1.00  0.00           H  
ATOM   1076  C   GLU A  70      10.005   5.004  -9.362  1.00  0.00           C  
ATOM   1077  CB  GLU A  70      11.655   6.061 -10.930  1.00  0.00           C  
ATOM   1078  HB2 GLU A  70      10.843   6.778 -11.048  1.00  0.00           H  
ATOM   1079  HB3 GLU A  70      11.581   5.322 -11.728  1.00  0.00           H  
ATOM   1080  O   GLU A  70       9.349   5.573  -8.486  1.00  0.00           O  
ATOM   1081  CG  GLU A  70      12.983   6.826 -11.046  1.00  0.00           C  
ATOM   1082  HG2 GLU A  70      13.818   6.142 -10.896  1.00  0.00           H  
ATOM   1083  HG3 GLU A  70      13.014   7.566 -10.246  1.00  0.00           H  
ATOM   1084  CD  GLU A  70      13.140   7.547 -12.398  1.00  0.00           C  
ATOM   1085  OE1 GLU A  70      14.075   8.372 -12.501  1.00  0.00           O  
ATOM   1086  OE2 GLU A  70      12.299   7.335 -13.304  1.00  0.00           O  
ATOM   1087  N   ARG A  71       9.494   3.991 -10.077  1.00  0.00           N  
ATOM   1088  H   ARG A  71      10.083   3.568 -10.781  1.00  0.00           H  
ATOM   1089  CA  ARG A  71       8.118   3.500  -9.888  1.00  0.00           C  
ATOM   1090  HA  ARG A  71       7.422   4.326 -10.034  1.00  0.00           H  
ATOM   1091  C   ARG A  71       7.878   2.984  -8.478  1.00  0.00           C  
ATOM   1092  CB  ARG A  71       7.819   2.383 -10.888  1.00  0.00           C  
ATOM   1093  HB2 ARG A  71       8.640   1.666 -10.900  1.00  0.00           H  
ATOM   1094  HB3 ARG A  71       6.911   1.865 -10.579  1.00  0.00           H  
ATOM   1095  O   ARG A  71       6.816   3.225  -7.903  1.00  0.00           O  
ATOM   1096  CG  ARG A  71       7.594   2.949 -12.288  1.00  0.00           C  
ATOM   1097  HG2 ARG A  71       8.482   3.479 -12.632  1.00  0.00           H  
ATOM   1098  HG3 ARG A  71       6.753   3.642 -12.264  1.00  0.00           H  
ATOM   1099  CD  ARG A  71       7.281   1.795 -13.236  1.00  0.00           C  
ATOM   1100  HD2 ARG A  71       6.439   1.223 -12.847  1.00  0.00           H  
ATOM   1101  HD3 ARG A  71       8.159   1.152 -13.288  1.00  0.00           H  
ATOM   1102  NE  ARG A  71       6.951   2.313 -14.568  1.00  0.00           N  
ATOM   1103  HE  ARG A  71       6.882   3.318 -14.643  1.00  0.00           H  
ATOM   1104  NH1 ARG A  71       7.203   0.341 -15.717  1.00  0.00           N  
ATOM   1105 HH11 ARG A  71       7.406  -0.128 -14.846  1.00  0.00           H  
ATOM   1106 HH12 ARG A  71       7.572  -0.041 -16.576  1.00  0.00           H  
ATOM   1107  NH2 ARG A  71       6.978   2.249 -16.826  1.00  0.00           N  
ATOM   1108 HH21 ARG A  71       6.942   3.257 -16.788  1.00  0.00           H  
ATOM   1109 HH22 ARG A  71       7.721   1.919 -17.426  1.00  0.00           H  
ATOM   1110  CZ  ARG A  71       7.022   1.629 -15.689  1.00  0.00           C  
ATOM   1111  N   TYR A  72       8.853   2.279  -7.908  1.00  0.00           N  
ATOM   1112  H   TYR A  72       9.684   2.076  -8.445  1.00  0.00           H  
ATOM   1113  CA  TYR A  72       8.767   1.809  -6.533  1.00  0.00           C  
ATOM   1114  HA  TYR A  72       7.830   1.263  -6.419  1.00  0.00           H  
ATOM   1115  C   TYR A  72       8.716   2.987  -5.542  1.00  0.00           C  
ATOM   1116  CB  TYR A  72       9.919   0.836  -6.245  1.00  0.00           C  
ATOM   1117  HB2 TYR A  72       9.871  -0.004  -6.938  1.00  0.00           H  
ATOM   1118  HB3 TYR A  72      10.870   1.344  -6.407  1.00  0.00           H  
ATOM   1119  O   TYR A  72       7.900   2.971  -4.619  1.00  0.00           O  
ATOM   1120  CG  TYR A  72       9.860   0.300  -4.835  1.00  0.00           C  
ATOM   1121  CD1 TYR A  72      10.799   0.727  -3.890  1.00  0.00           C  
ATOM   1122  HD1 TYR A  72      11.671   1.259  -4.241  1.00  0.00           H  
ATOM   1123  CD2 TYR A  72       8.796  -0.520  -4.436  1.00  0.00           C  
ATOM   1124  HD2 TYR A  72       8.082  -0.860  -5.171  1.00  0.00           H  
ATOM   1125  CE1 TYR A  72      10.594   0.482  -2.522  1.00  0.00           C  
ATOM   1126  HE1 TYR A  72      11.264   0.914  -1.792  1.00  0.00           H  
ATOM   1127  CE2 TYR A  72       8.641  -0.858  -3.080  1.00  0.00           C  
ATOM   1128  HE2 TYR A  72       7.821  -1.473  -2.742  1.00  0.00           H  
ATOM   1129  OH  TYR A  72       9.265  -0.593  -0.811  1.00  0.00           O  
ATOM   1130  HH  TYR A  72       9.925  -0.192  -0.241  1.00  0.00           H  
ATOM   1131  CZ  TYR A  72       9.510  -0.326  -2.118  1.00  0.00           C  
ATOM   1132  N   ALA A  73       9.505   4.046  -5.762  1.00  0.00           N  
ATOM   1133  H   ALA A  73      10.152   4.013  -6.537  1.00  0.00           H  
ATOM   1134  CA  ALA A  73       9.487   5.258  -4.940  1.00  0.00           C  
ATOM   1135  HA  ALA A  73       9.654   4.974  -3.902  1.00  0.00           H  
ATOM   1136  C   ALA A  73       8.134   5.975  -4.990  1.00  0.00           C  
ATOM   1137  CB  ALA A  73      10.613   6.203  -5.396  1.00  0.00           C  
ATOM   1138  HB1 ALA A  73      11.558   5.669  -5.492  1.00  0.00           H  
ATOM   1139  HB2 ALA A  73      10.727   7.011  -4.673  1.00  0.00           H  
ATOM   1140  HB3 ALA A  73      10.374   6.633  -6.369  1.00  0.00           H  
ATOM   1141  O   ALA A  73       7.590   6.355  -3.950  1.00  0.00           O  
ATOM   1142  N   GLU A  74       7.566   6.128  -6.186  1.00  0.00           N  
ATOM   1143  H   GLU A  74       8.081   5.836  -7.004  1.00  0.00           H  
ATOM   1144  CA  GLU A  74       6.235   6.708  -6.375  1.00  0.00           C  
ATOM   1145  HA  GLU A  74       6.217   7.719  -5.969  1.00  0.00           H  
ATOM   1146  C   GLU A  74       5.162   5.897  -5.641  1.00  0.00           C  
ATOM   1147  CB  GLU A  74       5.905   6.769  -7.870  1.00  0.00           C  
ATOM   1148  HB2 GLU A  74       6.067   5.787  -8.315  1.00  0.00           H  
ATOM   1149  HB3 GLU A  74       4.851   7.028  -7.978  1.00  0.00           H  
ATOM   1150  O   GLU A  74       4.337   6.459  -4.913  1.00  0.00           O  
ATOM   1151  CG  GLU A  74       6.738   7.820  -8.617  1.00  0.00           C  
ATOM   1152  HG2 GLU A  74       7.800   7.615  -8.481  1.00  0.00           H  
ATOM   1153  HG3 GLU A  74       6.533   8.793  -8.170  1.00  0.00           H  
ATOM   1154  CD  GLU A  74       6.416   7.877 -10.119  1.00  0.00           C  
ATOM   1155  OE1 GLU A  74       6.944   8.803 -10.773  1.00  0.00           O  
ATOM   1156  OE2 GLU A  74       5.587   7.064 -10.595  1.00  0.00           O  
ATOM   1157  N   LEU A  75       5.205   4.568  -5.766  1.00  0.00           N  
ATOM   1158  H   LEU A  75       5.891   4.166  -6.389  1.00  0.00           H  
ATOM   1159  CA  LEU A  75       4.256   3.682  -5.102  1.00  0.00           C  
ATOM   1160  HA  LEU A  75       3.253   4.019  -5.360  1.00  0.00           H  
ATOM   1161  C   LEU A  75       4.389   3.735  -3.573  1.00  0.00           C  
ATOM   1162  CB  LEU A  75       4.470   2.262  -5.636  1.00  0.00           C  
ATOM   1163  HB2 LEU A  75       5.388   1.863  -5.204  1.00  0.00           H  
ATOM   1164  HB3 LEU A  75       4.598   2.291  -6.718  1.00  0.00           H  
ATOM   1165  O   LEU A  75       3.379   3.752  -2.865  1.00  0.00           O  
ATOM   1166  CG  LEU A  75       3.291   1.335  -5.310  1.00  0.00           C  
ATOM   1167  HG  LEU A  75       3.018   1.417  -4.257  1.00  0.00           H  
ATOM   1168  CD1 LEU A  75       2.072   1.637  -6.181  1.00  0.00           C  
ATOM   1169 HD11 LEU A  75       1.324   0.855  -6.048  1.00  0.00           H  
ATOM   1170 HD12 LEU A  75       1.639   2.599  -5.907  1.00  0.00           H  
ATOM   1171 HD13 LEU A  75       2.362   1.657  -7.232  1.00  0.00           H  
ATOM   1172  CD2 LEU A  75       3.710  -0.093  -5.583  1.00  0.00           C  
ATOM   1173 HD21 LEU A  75       4.599  -0.301  -4.989  1.00  0.00           H  
ATOM   1174 HD22 LEU A  75       2.907  -0.764  -5.277  1.00  0.00           H  
ATOM   1175 HD23 LEU A  75       3.924  -0.236  -6.642  1.00  0.00           H  
ATOM   1176  N   ALA A  76       5.616   3.831  -3.053  1.00  0.00           N  
ATOM   1177  H   ALA A  76       6.408   3.773  -3.678  1.00  0.00           H  
ATOM   1178  CA  ALA A  76       5.869   3.983  -1.625  1.00  0.00           C  
ATOM   1179  HA  ALA A  76       5.402   3.147  -1.104  1.00  0.00           H  
ATOM   1180  C   ALA A  76       5.251   5.280  -1.071  1.00  0.00           C  
ATOM   1181  CB  ALA A  76       7.381   3.909  -1.379  1.00  0.00           C  
ATOM   1182  HB1 ALA A  76       7.776   2.979  -1.786  1.00  0.00           H  
ATOM   1183  HB2 ALA A  76       7.577   3.936  -0.307  1.00  0.00           H  
ATOM   1184  HB3 ALA A  76       7.884   4.748  -1.860  1.00  0.00           H  
ATOM   1185  O   ALA A  76       4.644   5.261   0.002  1.00  0.00           O  
ATOM   1186  N   LEU A  77       5.307   6.390  -1.820  1.00  0.00           N  
ATOM   1187  H   LEU A  77       5.809   6.348  -2.696  1.00  0.00           H  
ATOM   1188  CA  LEU A  77       4.648   7.645  -1.434  1.00  0.00           C  
ATOM   1189  HA  LEU A  77       4.988   7.920  -0.435  1.00  0.00           H  
ATOM   1190  C   LEU A  77       3.123   7.503  -1.336  1.00  0.00           C  
ATOM   1191  CB  LEU A  77       5.029   8.775  -2.405  1.00  0.00           C  
ATOM   1192  HB2 LEU A  77       4.403   9.641  -2.191  1.00  0.00           H  
ATOM   1193  HB3 LEU A  77       4.804   8.453  -3.422  1.00  0.00           H  
ATOM   1194  O   LEU A  77       2.505   8.039  -0.410  1.00  0.00           O  
ATOM   1195  CG  LEU A  77       6.501   9.218  -2.340  1.00  0.00           C  
ATOM   1196  HG  LEU A  77       7.160   8.364  -2.497  1.00  0.00           H  
ATOM   1197  CD1 LEU A  77       6.763  10.245  -3.442  1.00  0.00           C  
ATOM   1198 HD11 LEU A  77       7.813  10.538  -3.430  1.00  0.00           H  
ATOM   1199 HD12 LEU A  77       6.131  11.123  -3.305  1.00  0.00           H  
ATOM   1200 HD13 LEU A  77       6.550   9.794  -4.411  1.00  0.00           H  
ATOM   1201  CD2 LEU A  77       6.862   9.862  -0.998  1.00  0.00           C  
ATOM   1202 HD21 LEU A  77       6.827   9.111  -0.209  1.00  0.00           H  
ATOM   1203 HD22 LEU A  77       6.171  10.674  -0.769  1.00  0.00           H  
ATOM   1204 HD23 LEU A  77       7.880  10.248  -1.040  1.00  0.00           H  
ATOM   1205  N   VAL A  78       2.507   6.755  -2.253  1.00  0.00           N  
ATOM   1206  H   VAL A  78       3.064   6.355  -2.995  1.00  0.00           H  
ATOM   1207  CA  VAL A  78       1.070   6.447  -2.190  1.00  0.00           C  
ATOM   1208  HA  VAL A  78       0.522   7.379  -2.052  1.00  0.00           H  
ATOM   1209  C   VAL A  78       0.760   5.560  -0.980  1.00  0.00           C  
ATOM   1210  CB  VAL A  78       0.576   5.806  -3.502  1.00  0.00           C  
ATOM   1211  HB  VAL A  78       1.116   4.877  -3.685  1.00  0.00           H  
ATOM   1212  O   VAL A  78      -0.183   5.848  -0.238  1.00  0.00           O  
ATOM   1213  CG1 VAL A  78      -0.926   5.496  -3.444  1.00  0.00           C  
ATOM   1214 HG11 VAL A  78      -1.493   6.407  -3.254  1.00  0.00           H  
ATOM   1215 HG12 VAL A  78      -1.245   5.063  -4.392  1.00  0.00           H  
ATOM   1216 HG13 VAL A  78      -1.135   4.771  -2.658  1.00  0.00           H  
ATOM   1217  CG2 VAL A  78       0.792   6.751  -4.691  1.00  0.00           C  
ATOM   1218 HG21 VAL A  78       0.438   6.277  -5.607  1.00  0.00           H  
ATOM   1219 HG22 VAL A  78       0.257   7.688  -4.537  1.00  0.00           H  
ATOM   1220 HG23 VAL A  78       1.853   6.965  -4.821  1.00  0.00           H  
ATOM   1221  N   ALA A  79       1.579   4.536  -0.727  1.00  0.00           N  
ATOM   1222  H   ALA A  79       2.329   4.346  -1.377  1.00  0.00           H  
ATOM   1223  CA  ALA A  79       1.411   3.634   0.409  1.00  0.00           C  
ATOM   1224  HA  ALA A  79       0.426   3.173   0.336  1.00  0.00           H  
ATOM   1225  C   ALA A  79       1.469   4.372   1.760  1.00  0.00           C  
ATOM   1226  CB  ALA A  79       2.458   2.518   0.318  1.00  0.00           C  
ATOM   1227  HB1 ALA A  79       2.378   2.012  -0.644  1.00  0.00           H  
ATOM   1228  HB2 ALA A  79       2.287   1.793   1.113  1.00  0.00           H  
ATOM   1229  HB3 ALA A  79       3.462   2.930   0.421  1.00  0.00           H  
ATOM   1230  O   ALA A  79       0.642   4.100   2.627  1.00  0.00           O  
ATOM   1231  N   ILE A  80       2.361   5.360   1.933  1.00  0.00           N  
ATOM   1232  H   ILE A  80       3.042   5.509   1.202  1.00  0.00           H  
ATOM   1233  CA  ILE A  80       2.433   6.193   3.154  1.00  0.00           C  
ATOM   1234  HA  ILE A  80       2.679   5.560   4.007  1.00  0.00           H  
ATOM   1235  C   ILE A  80       1.089   6.864   3.458  1.00  0.00           C  
ATOM   1236  CB  ILE A  80       3.534   7.268   3.023  1.00  0.00           C  
ATOM   1237  HB  ILE A  80       3.362   7.810   2.093  1.00  0.00           H  
ATOM   1238  O   ILE A  80       0.637   6.863   4.605  1.00  0.00           O  
ATOM   1239  CG1 ILE A  80       4.933   6.624   2.981  1.00  0.00           C  
ATOM   1240 HG12 ILE A  80       4.917   5.711   2.385  1.00  0.00           H  
ATOM   1241 HG13 ILE A  80       5.244   6.344   3.987  1.00  0.00           H  
ATOM   1242  CG2 ILE A  80       3.497   8.285   4.185  1.00  0.00           C  
ATOM   1243 HG21 ILE A  80       2.572   8.861   4.162  1.00  0.00           H  
ATOM   1244 HG22 ILE A  80       3.580   7.761   5.138  1.00  0.00           H  
ATOM   1245 HG23 ILE A  80       4.323   8.990   4.097  1.00  0.00           H  
ATOM   1246  CD1 ILE A  80       5.965   7.575   2.372  1.00  0.00           C  
ATOM   1247 HD11 ILE A  80       6.233   8.351   3.089  1.00  0.00           H  
ATOM   1248 HD12 ILE A  80       5.552   8.067   1.492  1.00  0.00           H  
ATOM   1249 HD13 ILE A  80       6.847   7.008   2.073  1.00  0.00           H  
ATOM   1250  N   ASN A  81       0.435   7.429   2.441  1.00  0.00           N  
ATOM   1251  H   ASN A  81       0.833   7.365   1.515  1.00  0.00           H  
ATOM   1252  CA  ASN A  81      -0.865   8.074   2.624  1.00  0.00           C  
ATOM   1253  HA  ASN A  81      -0.798   8.775   3.456  1.00  0.00           H  
ATOM   1254  C   ASN A  81      -1.949   7.057   3.001  1.00  0.00           C  
ATOM   1255  CB  ASN A  81      -1.226   8.861   1.357  1.00  0.00           C  
ATOM   1256  HB2 ASN A  81      -1.196   8.199   0.491  1.00  0.00           H  
ATOM   1257  HB3 ASN A  81      -2.240   9.249   1.452  1.00  0.00           H  
ATOM   1258  O   ASN A  81      -2.802   7.356   3.835  1.00  0.00           O  
ATOM   1259  CG  ASN A  81      -0.302  10.046   1.142  1.00  0.00           C  
ATOM   1260  ND2 ASN A  81       0.202  10.223  -0.055  1.00  0.00           N  
ATOM   1261 HD21 ASN A  81       0.111   9.494  -0.747  1.00  0.00           H  
ATOM   1262 HD22 ASN A  81       0.895  10.951  -0.147  1.00  0.00           H  
ATOM   1263  OD1 ASN A  81      -0.014  10.818   2.045  1.00  0.00           O  
ATOM   1264  N   GLN A  82      -1.883   5.842   2.452  1.00  0.00           N  
ATOM   1265  H   GLN A  82      -1.149   5.646   1.787  1.00  0.00           H  
ATOM   1266  CA  GLN A  82      -2.832   4.776   2.776  1.00  0.00           C  
ATOM   1267  HA  GLN A  82      -3.832   5.209   2.792  1.00  0.00           H  
ATOM   1268  C   GLN A  82      -2.618   4.197   4.178  1.00  0.00           C  
ATOM   1269  CB  GLN A  82      -2.791   3.692   1.693  1.00  0.00           C  
ATOM   1270  HB2 GLN A  82      -1.766   3.342   1.573  1.00  0.00           H  
ATOM   1271  HB3 GLN A  82      -3.404   2.846   2.003  1.00  0.00           H  
ATOM   1272  O   GLN A  82      -3.596   3.916   4.866  1.00  0.00           O  
ATOM   1273  CG  GLN A  82      -3.306   4.206   0.339  1.00  0.00           C  
ATOM   1274  HG2 GLN A  82      -3.045   3.461  -0.413  1.00  0.00           H  
ATOM   1275  HG3 GLN A  82      -2.808   5.135   0.061  1.00  0.00           H  
ATOM   1276  CD  GLN A  82      -4.820   4.407   0.254  1.00  0.00           C  
ATOM   1277  NE2 GLN A  82      -5.390   4.265  -0.921  1.00  0.00           N  
ATOM   1278 HE21 GLN A  82      -6.372   4.031  -0.904  1.00  0.00           H  
ATOM   1279 HE22 GLN A  82      -4.836   3.946  -1.704  1.00  0.00           H  
ATOM   1280  OE1 GLN A  82      -5.523   4.693   1.212  1.00  0.00           O  
ATOM   1281  N   TYR A  83      -1.375   4.115   4.660  1.00  0.00           N  
ATOM   1282  H   TYR A  83      -0.600   4.278   4.033  1.00  0.00           H  
ATOM   1283  CA  TYR A  83      -1.094   3.782   6.059  1.00  0.00           C  
ATOM   1284  HA  TYR A  83      -1.508   2.799   6.280  1.00  0.00           H  
ATOM   1285  C   TYR A  83      -1.734   4.772   7.029  1.00  0.00           C  
ATOM   1286  CB  TYR A  83       0.415   3.775   6.315  1.00  0.00           C  
ATOM   1287  HB2 TYR A  83       0.887   4.639   5.848  1.00  0.00           H  
ATOM   1288  HB3 TYR A  83       0.564   3.850   7.392  1.00  0.00           H  
ATOM   1289  O   TYR A  83      -2.405   4.362   7.976  1.00  0.00           O  
ATOM   1290  CG  TYR A  83       1.113   2.514   5.897  1.00  0.00           C  
ATOM   1291  CD1 TYR A  83       0.775   1.333   6.565  1.00  0.00           C  
ATOM   1292  HD1 TYR A  83       0.006   1.378   7.323  1.00  0.00           H  
ATOM   1293  CD2 TYR A  83       2.118   2.521   4.917  1.00  0.00           C  
ATOM   1294  HD2 TYR A  83       2.388   3.439   4.415  1.00  0.00           H  
ATOM   1295  CE1 TYR A  83       1.432   0.134   6.253  1.00  0.00           C  
ATOM   1296  HE1 TYR A  83       1.198  -0.790   6.762  1.00  0.00           H  
ATOM   1297  CE2 TYR A  83       2.775   1.326   4.587  1.00  0.00           C  
ATOM   1298  HE2 TYR A  83       3.548   1.320   3.833  1.00  0.00           H  
ATOM   1299  OH  TYR A  83       3.060  -1.008   4.963  1.00  0.00           O  
ATOM   1300  HH  TYR A  83       3.773  -0.871   4.335  1.00  0.00           H  
ATOM   1301  CZ  TYR A  83       2.427   0.139   5.260  1.00  0.00           C  
ATOM   1302  N   ARG A  84      -1.537   6.076   6.789  1.00  0.00           N  
ATOM   1303  H   ARG A  84      -0.978   6.329   5.987  1.00  0.00           H  
ATOM   1304  CA  ARG A  84      -2.112   7.136   7.631  1.00  0.00           C  
ATOM   1305  HA  ARG A  84      -1.821   6.981   8.670  1.00  0.00           H  
ATOM   1306  C   ARG A  84      -3.631   7.074   7.617  1.00  0.00           C  
ATOM   1307  CB  ARG A  84      -1.639   8.517   7.171  1.00  0.00           C  
ATOM   1308  HB2 ARG A  84      -1.834   8.632   6.104  1.00  0.00           H  
ATOM   1309  HB3 ARG A  84      -2.202   9.280   7.708  1.00  0.00           H  
ATOM   1310  O   ARG A  84      -4.243   7.056   8.677  1.00  0.00           O  
ATOM   1311  CG  ARG A  84      -0.148   8.721   7.450  1.00  0.00           C  
ATOM   1312  HG2 ARG A  84       0.039   8.662   8.522  1.00  0.00           H  
ATOM   1313  HG3 ARG A  84       0.430   7.946   6.946  1.00  0.00           H  
ATOM   1314  CD  ARG A  84       0.283  10.089   6.926  1.00  0.00           C  
ATOM   1315  HD2 ARG A  84      -0.220  10.866   7.500  1.00  0.00           H  
ATOM   1316  HD3 ARG A  84      -0.027  10.163   5.883  1.00  0.00           H  
ATOM   1317  NE  ARG A  84       1.744  10.255   7.023  1.00  0.00           N  
ATOM   1318  HE  ARG A  84       2.225   9.633   7.658  1.00  0.00           H  
ATOM   1319  NH1 ARG A  84       1.952  11.897   5.433  1.00  0.00           N  
ATOM   1320 HH11 ARG A  84       0.958  11.838   5.263  1.00  0.00           H  
ATOM   1321 HH12 ARG A  84       2.536  12.458   4.831  1.00  0.00           H  
ATOM   1322  NH2 ARG A  84       3.777  11.095   6.444  1.00  0.00           N  
ATOM   1323 HH21 ARG A  84       4.360  11.690   5.873  1.00  0.00           H  
ATOM   1324 HH22 ARG A  84       4.226  10.429   7.057  1.00  0.00           H  
ATOM   1325  CZ  ARG A  84       2.481  11.083   6.306  1.00  0.00           C  
ATOM   1326  N   ARG A  85      -4.220   6.940   6.427  1.00  0.00           N  
ATOM   1327  H   ARG A  85      -3.640   6.971   5.601  1.00  0.00           H  
ATOM   1328  CA  ARG A  85      -5.667   6.806   6.269  1.00  0.00           C  
ATOM   1329  HA  ARG A  85      -6.145   7.681   6.709  1.00  0.00           H  
ATOM   1330  C   ARG A  85      -6.212   5.593   7.022  1.00  0.00           C  
ATOM   1331  CB  ARG A  85      -5.994   6.747   4.775  1.00  0.00           C  
ATOM   1332  HB2 ARG A  85      -5.581   7.629   4.286  1.00  0.00           H  
ATOM   1333  HB3 ARG A  85      -5.538   5.859   4.338  1.00  0.00           H  
ATOM   1334  O   ARG A  85      -7.192   5.730   7.741  1.00  0.00           O  
ATOM   1335  CG  ARG A  85      -7.507   6.711   4.539  1.00  0.00           C  
ATOM   1336  HG2 ARG A  85      -7.970   7.606   4.954  1.00  0.00           H  
ATOM   1337  HG3 ARG A  85      -7.936   5.828   5.013  1.00  0.00           H  
ATOM   1338  CD  ARG A  85      -7.772   6.636   3.039  1.00  0.00           C  
ATOM   1339  HD2 ARG A  85      -7.402   7.543   2.560  1.00  0.00           H  
ATOM   1340  HD3 ARG A  85      -7.218   5.783   2.649  1.00  0.00           H  
ATOM   1341  NE  ARG A  85      -9.208   6.473   2.759  1.00  0.00           N  
ATOM   1342  HE  ARG A  85      -9.859   6.813   3.453  1.00  0.00           H  
ATOM   1343  NH1 ARG A  85      -8.956   5.312   0.793  1.00  0.00           N  
ATOM   1344 HH11 ARG A  85      -7.956   5.310   0.938  1.00  0.00           H  
ATOM   1345 HH12 ARG A  85      -9.290   4.649   0.108  1.00  0.00           H  
ATOM   1346  NH2 ARG A  85     -11.013   5.704   1.636  1.00  0.00           N  
ATOM   1347 HH21 ARG A  85     -11.603   6.026   2.390  1.00  0.00           H  
ATOM   1348 HH22 ARG A  85     -11.395   5.139   0.891  1.00  0.00           H  
ATOM   1349  CZ  ARG A  85      -9.718   5.834   1.723  1.00  0.00           C  
ATOM   1350  N   LEU A  86      -5.589   4.421   6.892  1.00  0.00           N  
ATOM   1351  H   LEU A  86      -4.799   4.350   6.267  1.00  0.00           H  
ATOM   1352  CA  LEU A  86      -6.032   3.225   7.609  1.00  0.00           C  
ATOM   1353  HA  LEU A  86      -7.084   3.064   7.372  1.00  0.00           H  
ATOM   1354  C   LEU A  86      -5.936   3.413   9.128  1.00  0.00           C  
ATOM   1355  CB  LEU A  86      -5.229   2.008   7.121  1.00  0.00           C  
ATOM   1356  HB2 LEU A  86      -5.390   1.891   6.050  1.00  0.00           H  
ATOM   1357  HB3 LEU A  86      -4.168   2.199   7.283  1.00  0.00           H  
ATOM   1358  O   LEU A  86      -6.885   3.083   9.833  1.00  0.00           O  
ATOM   1359  CG  LEU A  86      -5.602   0.691   7.830  1.00  0.00           C  
ATOM   1360  HG  LEU A  86      -5.378   0.774   8.893  1.00  0.00           H  
ATOM   1361  CD1 LEU A  86      -7.075   0.313   7.662  1.00  0.00           C  
ATOM   1362 HD11 LEU A  86      -7.326   0.238   6.604  1.00  0.00           H  
ATOM   1363 HD12 LEU A  86      -7.264  -0.648   8.139  1.00  0.00           H  
ATOM   1364 HD13 LEU A  86      -7.716   1.054   8.139  1.00  0.00           H  
ATOM   1365  CD2 LEU A  86      -4.749  -0.437   7.260  1.00  0.00           C  
ATOM   1366 HD21 LEU A  86      -3.699  -0.231   7.463  1.00  0.00           H  
ATOM   1367 HD22 LEU A  86      -5.017  -1.383   7.731  1.00  0.00           H  
ATOM   1368 HD23 LEU A  86      -4.901  -0.506   6.182  1.00  0.00           H  
ATOM   1369  N   ALA A  87      -4.837   3.982   9.630  1.00  0.00           N  
ATOM   1370  H   ALA A  87      -4.092   4.248   9.003  1.00  0.00           H  
ATOM   1371  CA  ALA A  87      -4.691   4.282  11.053  1.00  0.00           C  
ATOM   1372  HA  ALA A  87      -4.778   3.355  11.619  1.00  0.00           H  
ATOM   1373  C   ALA A  87      -5.790   5.232  11.562  1.00  0.00           C  
ATOM   1374  CB  ALA A  87      -3.300   4.869  11.298  1.00  0.00           C  
ATOM   1375  HB1 ALA A  87      -2.530   4.156  11.002  1.00  0.00           H  
ATOM   1376  HB2 ALA A  87      -3.175   5.795  10.737  1.00  0.00           H  
ATOM   1377  HB3 ALA A  87      -3.213   5.087  12.362  1.00  0.00           H  
ATOM   1378  O   ALA A  87      -6.451   4.928  12.552  1.00  0.00           O  
ATOM   1379  N   GLU A  88      -6.042   6.332  10.849  1.00  0.00           N  
ATOM   1380  H   GLU A  88      -5.457   6.536  10.052  1.00  0.00           H  
ATOM   1381  CA  GLU A  88      -7.086   7.304  11.195  1.00  0.00           C  
ATOM   1382  HA  GLU A  88      -6.900   7.696  12.195  1.00  0.00           H  
ATOM   1383  C   GLU A  88      -8.490   6.675  11.203  1.00  0.00           C  
ATOM   1384  CB  GLU A  88      -7.053   8.464  10.186  1.00  0.00           C  
ATOM   1385  HB2 GLU A  88      -7.963   9.053  10.303  1.00  0.00           H  
ATOM   1386  HB3 GLU A  88      -7.042   8.052   9.178  1.00  0.00           H  
ATOM   1387  O   GLU A  88      -9.290   6.946  12.101  1.00  0.00           O  
ATOM   1388  CG  GLU A  88      -5.851   9.407  10.370  1.00  0.00           C  
ATOM   1389  HG2 GLU A  88      -5.972   9.938  11.314  1.00  0.00           H  
ATOM   1390  HG3 GLU A  88      -4.935   8.820  10.440  1.00  0.00           H  
ATOM   1391  CD  GLU A  88      -5.708  10.432   9.227  1.00  0.00           C  
ATOM   1392  OE1 GLU A  88      -4.635  11.079   9.160  1.00  0.00           O  
ATOM   1393  OE2 GLU A  88      -6.659  10.584   8.423  1.00  0.00           O  
ATOM   1394  N   LEU A  89      -8.797   5.811  10.227  1.00  0.00           N  
ATOM   1395  H   LEU A  89      -8.108   5.642   9.508  1.00  0.00           H  
ATOM   1396  CA  LEU A  89     -10.073   5.093  10.168  1.00  0.00           C  
ATOM   1397  HA  LEU A  89     -10.887   5.814  10.244  1.00  0.00           H  
ATOM   1398  C   LEU A  89     -10.239   4.132  11.350  1.00  0.00           C  
ATOM   1399  CB  LEU A  89     -10.182   4.331   8.836  1.00  0.00           C  
ATOM   1400  HB2 LEU A  89     -11.050   3.674   8.892  1.00  0.00           H  
ATOM   1401  HB3 LEU A  89      -9.296   3.707   8.717  1.00  0.00           H  
ATOM   1402  O   LEU A  89     -11.298   4.112  11.976  1.00  0.00           O  
ATOM   1403  CG  LEU A  89     -10.354   5.206   7.585  1.00  0.00           C  
ATOM   1404  HG  LEU A  89      -9.594   5.987   7.549  1.00  0.00           H  
ATOM   1405  CD1 LEU A  89     -10.233   4.335   6.336  1.00  0.00           C  
ATOM   1406 HD11 LEU A  89      -9.232   3.906   6.295  1.00  0.00           H  
ATOM   1407 HD12 LEU A  89     -10.965   3.527   6.371  1.00  0.00           H  
ATOM   1408 HD13 LEU A  89     -10.400   4.938   5.444  1.00  0.00           H  
ATOM   1409  CD2 LEU A  89     -11.712   5.891   7.565  1.00  0.00           C  
ATOM   1410 HD21 LEU A  89     -12.501   5.140   7.600  1.00  0.00           H  
ATOM   1411 HD22 LEU A  89     -11.788   6.566   8.418  1.00  0.00           H  
ATOM   1412 HD23 LEU A  89     -11.808   6.480   6.653  1.00  0.00           H  
ATOM   1413  N   LEU A  90      -9.187   3.381  11.685  1.00  0.00           N  
ATOM   1414  H   LEU A  90      -8.344   3.472  11.136  1.00  0.00           H  
ATOM   1415  CA  LEU A  90      -9.174   2.465  12.827  1.00  0.00           C  
ATOM   1416  HA  LEU A  90      -9.995   1.756  12.722  1.00  0.00           H  
ATOM   1417  C   LEU A  90      -9.399   3.204  14.155  1.00  0.00           C  
ATOM   1418  CB  LEU A  90      -7.834   1.708  12.837  1.00  0.00           C  
ATOM   1419  HB2 LEU A  90      -7.027   2.435  12.739  1.00  0.00           H  
ATOM   1420  HB3 LEU A  90      -7.708   1.220  13.803  1.00  0.00           H  
ATOM   1421  O   LEU A  90     -10.196   2.752  14.977  1.00  0.00           O  
ATOM   1422  CG  LEU A  90      -7.687   0.648  11.732  1.00  0.00           C  
ATOM   1423  HG  LEU A  90      -7.983   1.052  10.764  1.00  0.00           H  
ATOM   1424  CD1 LEU A  90      -6.225   0.215  11.665  1.00  0.00           C  
ATOM   1425 HD11 LEU A  90      -5.880  -0.074  12.658  1.00  0.00           H  
ATOM   1426 HD12 LEU A  90      -6.112  -0.614  10.967  1.00  0.00           H  
ATOM   1427 HD13 LEU A  90      -5.625   1.055  11.314  1.00  0.00           H  
ATOM   1428  CD2 LEU A  90      -8.547  -0.581  12.006  1.00  0.00           C  
ATOM   1429 HD21 LEU A  90      -8.303  -1.003  12.982  1.00  0.00           H  
ATOM   1430 HD22 LEU A  90      -9.598  -0.293  11.989  1.00  0.00           H  
ATOM   1431 HD23 LEU A  90      -8.383  -1.331  11.233  1.00  0.00           H  
ATOM   1432  N   GLU A  91      -8.755   4.358  14.351  1.00  0.00           N  
ATOM   1433  H   GLU A  91      -8.089   4.658  13.655  1.00  0.00           H  
ATOM   1434  CA  GLU A  91      -8.949   5.202  15.541  1.00  0.00           C  
ATOM   1435  HA  GLU A  91      -8.752   4.619  16.440  1.00  0.00           H  
ATOM   1436  C   GLU A  91     -10.383   5.723  15.641  1.00  0.00           C  
ATOM   1437  CB  GLU A  91      -7.995   6.406  15.498  1.00  0.00           C  
ATOM   1438  HB2 GLU A  91      -8.078   6.902  14.531  1.00  0.00           H  
ATOM   1439  HB3 GLU A  91      -8.275   7.116  16.276  1.00  0.00           H  
ATOM   1440  O   GLU A  91     -11.004   5.654  16.703  1.00  0.00           O  
ATOM   1441  CG  GLU A  91      -6.549   5.977  15.729  1.00  0.00           C  
ATOM   1442  HG2 GLU A  91      -6.343   5.126  15.080  1.00  0.00           H  
ATOM   1443  HG3 GLU A  91      -6.432   5.649  16.762  1.00  0.00           H  
ATOM   1444  CD  GLU A  91      -5.544   7.088  15.427  1.00  0.00           C  
ATOM   1445  OE1 GLU A  91      -4.437   6.764  14.937  1.00  0.00           O  
ATOM   1446  OE2 GLU A  91      -5.776   8.251  15.817  1.00  0.00           O  
ATOM   1447  N   ARG A  92     -10.928   6.219  14.524  1.00  0.00           N  
ATOM   1448  H   ARG A  92     -10.353   6.244  13.694  1.00  0.00           H  
ATOM   1449  CA  ARG A  92     -12.286   6.771  14.462  1.00  0.00           C  
ATOM   1450  HA  ARG A  92     -12.380   7.543  15.226  1.00  0.00           H  
ATOM   1451  C   ARG A  92     -13.356   5.723  14.767  1.00  0.00           C  
ATOM   1452  CB  ARG A  92     -12.480   7.387  13.072  1.00  0.00           C  
ATOM   1453  HB2 ARG A  92     -11.664   8.084  12.881  1.00  0.00           H  
ATOM   1454  HB3 ARG A  92     -12.429   6.593  12.327  1.00  0.00           H  
ATOM   1455  O   ARG A  92     -14.385   6.063  15.345  1.00  0.00           O  
ATOM   1456  CG  ARG A  92     -13.809   8.146  12.937  1.00  0.00           C  
ATOM   1457  HG2 ARG A  92     -14.651   7.488  13.151  1.00  0.00           H  
ATOM   1458  HG3 ARG A  92     -13.818   8.972  13.648  1.00  0.00           H  
ATOM   1459  CD  ARG A  92     -13.967   8.704  11.518  1.00  0.00           C  
ATOM   1460  HD2 ARG A  92     -13.074   9.274  11.260  1.00  0.00           H  
ATOM   1461  HD3 ARG A  92     -14.829   9.372  11.502  1.00  0.00           H  
ATOM   1462  NE  ARG A  92     -14.178   7.619  10.542  1.00  0.00           N  
ATOM   1463  HE  ARG A  92     -14.276   6.686  10.914  1.00  0.00           H  
ATOM   1464  NH1 ARG A  92     -14.052   8.826   8.584  1.00  0.00           N  
ATOM   1465 HH11 ARG A  92     -14.042   8.766   7.576  1.00  0.00           H  
ATOM   1466 HH12 ARG A  92     -13.684   9.623   9.083  1.00  0.00           H  
ATOM   1467  NH2 ARG A  92     -14.558   6.653   8.536  1.00  0.00           N  
ATOM   1468 HH21 ARG A  92     -14.669   5.750   8.975  1.00  0.00           H  
ATOM   1469 HH22 ARG A  92     -14.611   6.637   7.527  1.00  0.00           H  
ATOM   1470  CZ  ARG A  92     -14.259   7.711   9.227  1.00  0.00           C  
ATOM   1471  N   GLU A  93     -13.131   4.474  14.373  1.00  0.00           N  
ATOM   1472  H   GLU A  93     -12.284   4.283  13.857  1.00  0.00           H  
ATOM   1473  CA  GLU A  93     -14.079   3.372  14.572  1.00  0.00           C  
ATOM   1474  HA  GLU A  93     -15.086   3.786  14.630  1.00  0.00           H  
ATOM   1475  C   GLU A  93     -13.899   2.630  15.901  1.00  0.00           C  
ATOM   1476  CB  GLU A  93     -14.053   2.432  13.359  1.00  0.00           C  
ATOM   1477  HB2 GLU A  93     -14.684   1.569  13.571  1.00  0.00           H  
ATOM   1478  HB3 GLU A  93     -13.036   2.096  13.158  1.00  0.00           H  
ATOM   1479  O   GLU A  93     -14.656   1.705  16.194  1.00  0.00           O  
ATOM   1480  CG  GLU A  93     -14.623   3.176  12.144  1.00  0.00           C  
ATOM   1481  HG2 GLU A  93     -15.588   3.603  12.418  1.00  0.00           H  
ATOM   1482  HG3 GLU A  93     -13.967   4.005  11.878  1.00  0.00           H  
ATOM   1483  CD  GLU A  93     -14.834   2.293  10.919  1.00  0.00           C  
ATOM   1484  OE1 GLU A  93     -14.941   2.896   9.824  1.00  0.00           O  
ATOM   1485  OE2 GLU A  93     -14.982   1.058  11.042  1.00  0.00           O  
ATOM   1486  N   GLY A  94     -12.947   3.052  16.740  1.00  0.00           N  
ATOM   1487  H   GLY A  94     -12.348   3.813  16.454  1.00  0.00           H  
ATOM   1488  CA  GLY A  94     -12.723   2.446  18.052  1.00  0.00           C  
ATOM   1489  HA2 GLY A  94     -13.668   2.375  18.589  1.00  0.00           H  
ATOM   1490  HA3 GLY A  94     -12.041   3.082  18.616  1.00  0.00           H  
ATOM   1491  C   GLY A  94     -12.104   1.049  17.976  1.00  0.00           C  
ATOM   1492  O   GLY A  94     -12.349   0.222  18.857  1.00  0.00           O  
ATOM   1493  N   ALA A  95     -11.313   0.774  16.934  1.00  0.00           N  
ATOM   1494  H   ALA A  95     -11.130   1.507  16.263  1.00  0.00           H  
ATOM   1495  CA  ALA A  95     -10.485  -0.424  16.875  1.00  0.00           C  
ATOM   1496  HA  ALA A  95     -11.142  -1.286  16.994  1.00  0.00           H  
ATOM   1497  C   ALA A  95      -9.441  -0.423  18.018  1.00  0.00           C  
ATOM   1498  CB  ALA A  95      -9.823  -0.497  15.494  1.00  0.00           C  
ATOM   1499  HB1 ALA A  95     -10.578  -0.383  14.715  1.00  0.00           H  
ATOM   1500  HB2 ALA A  95      -9.321  -1.455  15.365  1.00  0.00           H  
ATOM   1501  HB3 ALA A  95      -9.091   0.306  15.404  1.00  0.00           H  
ATOM   1502  O   ALA A  95      -9.133   0.638  18.569  1.00  0.00           O  
ATOM   1503  N   PRO A  96      -8.865  -1.587  18.379  1.00  0.00           N  
ATOM   1504  CA  PRO A  96      -7.808  -1.659  19.386  1.00  0.00           C  
ATOM   1505  HA  PRO A  96      -8.243  -1.432  20.359  1.00  0.00           H  
ATOM   1506  C   PRO A  96      -6.665  -0.682  19.092  1.00  0.00           C  
ATOM   1507  CB  PRO A  96      -7.325  -3.113  19.372  1.00  0.00           C  
ATOM   1508  HB2 PRO A  96      -7.005  -3.441  20.361  1.00  0.00           H  
ATOM   1509  HB3 PRO A  96      -6.516  -3.236  18.652  1.00  0.00           H  
ATOM   1510  O   PRO A  96      -6.170  -0.616  17.964  1.00  0.00           O  
ATOM   1511  CG  PRO A  96      -8.552  -3.883  18.885  1.00  0.00           C  
ATOM   1512  HG2 PRO A  96      -8.279  -4.826  18.411  1.00  0.00           H  
ATOM   1513  HG3 PRO A  96      -9.232  -4.054  19.720  1.00  0.00           H  
ATOM   1514  CD  PRO A  96      -9.194  -2.917  17.892  1.00  0.00           C  
ATOM   1515  HD2 PRO A  96      -8.759  -3.066  16.904  1.00  0.00           H  
ATOM   1516  HD3 PRO A  96     -10.272  -3.076  17.867  1.00  0.00           H  
ATOM   1517  N   GLU A  97      -6.223   0.057  20.111  1.00  0.00           N  
ATOM   1518  H   GLU A  97      -6.661  -0.046  21.016  1.00  0.00           H  
ATOM   1519  CA  GLU A  97      -5.223   1.119  19.953  1.00  0.00           C  
ATOM   1520  HA  GLU A  97      -5.620   1.868  19.269  1.00  0.00           H  
ATOM   1521  C   GLU A  97      -3.915   0.594  19.346  1.00  0.00           C  
ATOM   1522  CB  GLU A  97      -4.979   1.790  21.315  1.00  0.00           C  
ATOM   1523  HB2 GLU A  97      -5.936   2.146  21.697  1.00  0.00           H  
ATOM   1524  HB3 GLU A  97      -4.575   1.055  22.011  1.00  0.00           H  
ATOM   1525  O   GLU A  97      -3.343   1.243  18.467  1.00  0.00           O  
ATOM   1526  CG  GLU A  97      -4.011   2.981  21.211  1.00  0.00           C  
ATOM   1527  HG2 GLU A  97      -3.035   2.620  20.886  1.00  0.00           H  
ATOM   1528  HG3 GLU A  97      -4.384   3.663  20.447  1.00  0.00           H  
ATOM   1529  CD  GLU A  97      -3.829   3.756  22.527  1.00  0.00           C  
ATOM   1530  OE1 GLU A  97      -3.142   4.804  22.464  1.00  0.00           O  
ATOM   1531  OE2 GLU A  97      -4.381   3.335  23.569  1.00  0.00           O  
ATOM   1532  N   GLU A  98      -3.477  -0.615  19.723  1.00  0.00           N  
ATOM   1533  H   GLU A  98      -3.978  -1.126  20.435  1.00  0.00           H  
ATOM   1534  CA  GLU A  98      -2.249  -1.200  19.176  1.00  0.00           C  
ATOM   1535  HA  GLU A  98      -1.435  -0.492  19.335  1.00  0.00           H  
ATOM   1536  C   GLU A  98      -2.335  -1.465  17.664  1.00  0.00           C  
ATOM   1537  CB  GLU A  98      -1.889  -2.517  19.884  1.00  0.00           C  
ATOM   1538  HB2 GLU A  98      -2.627  -3.284  19.647  1.00  0.00           H  
ATOM   1539  HB3 GLU A  98      -0.949  -2.859  19.452  1.00  0.00           H  
ATOM   1540  O   GLU A  98      -1.306  -1.470  16.981  1.00  0.00           O  
ATOM   1541  CG  GLU A  98      -1.666  -2.398  21.405  1.00  0.00           C  
ATOM   1542  HG2 GLU A  98      -0.769  -2.968  21.645  1.00  0.00           H  
ATOM   1543  HG3 GLU A  98      -1.461  -1.360  21.664  1.00  0.00           H  
ATOM   1544  CD  GLU A  98      -2.817  -2.938  22.274  1.00  0.00           C  
ATOM   1545  OE1 GLU A  98      -2.563  -3.149  23.481  1.00  0.00           O  
ATOM   1546  OE2 GLU A  98      -3.921  -3.172  21.730  1.00  0.00           O  
ATOM   1547  N   LEU A  99      -3.541  -1.682  17.121  1.00  0.00           N  
ATOM   1548  H   LEU A  99      -4.354  -1.563  17.709  1.00  0.00           H  
ATOM   1549  CA  LEU A  99      -3.745  -1.900  15.689  1.00  0.00           C  
ATOM   1550  HA  LEU A  99      -2.981  -2.598  15.347  1.00  0.00           H  
ATOM   1551  C   LEU A  99      -3.550  -0.594  14.912  1.00  0.00           C  
ATOM   1552  CB  LEU A  99      -5.133  -2.527  15.448  1.00  0.00           C  
ATOM   1553  HB2 LEU A  99      -5.235  -3.410  16.079  1.00  0.00           H  
ATOM   1554  HB3 LEU A  99      -5.900  -1.813  15.745  1.00  0.00           H  
ATOM   1555  O   LEU A  99      -2.789  -0.569  13.945  1.00  0.00           O  
ATOM   1556  CG  LEU A  99      -5.399  -2.932  13.985  1.00  0.00           C  
ATOM   1557  HG  LEU A  99      -5.319  -2.054  13.344  1.00  0.00           H  
ATOM   1558  CD1 LEU A  99      -4.409  -3.984  13.481  1.00  0.00           C  
ATOM   1559 HD11 LEU A  99      -4.729  -4.340  12.502  1.00  0.00           H  
ATOM   1560 HD12 LEU A  99      -3.416  -3.545  13.381  1.00  0.00           H  
ATOM   1561 HD13 LEU A  99      -4.383  -4.829  14.169  1.00  0.00           H  
ATOM   1562  CD2 LEU A  99      -6.812  -3.497  13.857  1.00  0.00           C  
ATOM   1563 HD21 LEU A  99      -6.903  -4.419  14.431  1.00  0.00           H  
ATOM   1564 HD22 LEU A  99      -7.039  -3.703  12.811  1.00  0.00           H  
ATOM   1565 HD23 LEU A  99      -7.537  -2.777  14.236  1.00  0.00           H  
ATOM   1566  N   ALA A 100      -4.168   0.499  15.364  1.00  0.00           N  
ATOM   1567  H   ALA A 100      -4.743   0.426  16.190  1.00  0.00           H  
ATOM   1568  CA  ALA A 100      -3.965   1.815  14.763  1.00  0.00           C  
ATOM   1569  HA  ALA A 100      -4.176   1.761  13.695  1.00  0.00           H  
ATOM   1570  C   ALA A 100      -2.519   2.305  14.932  1.00  0.00           C  
ATOM   1571  CB  ALA A 100      -4.940   2.801  15.399  1.00  0.00           C  
ATOM   1572  HB1 ALA A 100      -4.818   2.823  16.482  1.00  0.00           H  
ATOM   1573  HB2 ALA A 100      -4.718   3.789  14.995  1.00  0.00           H  
ATOM   1574  HB3 ALA A 100      -5.968   2.531  15.156  1.00  0.00           H  
ATOM   1575  O   ALA A 100      -1.894   2.774  13.976  1.00  0.00           O  
ATOM   1576  N   GLU A 101      -1.942   2.146  16.129  1.00  0.00           N  
ATOM   1577  H   GLU A 101      -2.493   1.766  16.886  1.00  0.00           H  
ATOM   1578  CA  GLU A 101      -0.571   2.573  16.403  1.00  0.00           C  
ATOM   1579  HA  GLU A 101      -0.502   3.631  16.152  1.00  0.00           H  
ATOM   1580  C   GLU A 101       0.445   1.846  15.522  1.00  0.00           C  
ATOM   1581  CB  GLU A 101      -0.227   2.391  17.888  1.00  0.00           C  
ATOM   1582  HB2 GLU A 101      -0.025   1.338  18.087  1.00  0.00           H  
ATOM   1583  HB3 GLU A 101      -1.062   2.723  18.505  1.00  0.00           H  
ATOM   1584  O   GLU A 101       1.397   2.467  15.041  1.00  0.00           O  
ATOM   1585  CG  GLU A 101       0.999   3.252  18.228  1.00  0.00           C  
ATOM   1586  HG2 GLU A 101       0.711   4.301  18.161  1.00  0.00           H  
ATOM   1587  HG3 GLU A 101       1.779   3.081  17.486  1.00  0.00           H  
ATOM   1588  CD  GLU A 101       1.619   2.982  19.599  1.00  0.00           C  
ATOM   1589  OE1 GLU A 101       2.752   3.489  19.785  1.00  0.00           O  
ATOM   1590  OE2 GLU A 101       1.073   2.192  20.387  1.00  0.00           O  
ATOM   1591  N   ARG A 102       0.215   0.559  15.240  1.00  0.00           N  
ATOM   1592  H   ARG A 102      -0.573   0.105  15.678  1.00  0.00           H  
ATOM   1593  CA  ARG A 102       1.028  -0.194  14.285  1.00  0.00           C  
ATOM   1594  HA  ARG A 102       2.056  -0.221  14.648  1.00  0.00           H  
ATOM   1595  C   ARG A 102       1.062   0.505  12.930  1.00  0.00           C  
ATOM   1596  CB  ARG A 102       0.493  -1.624  14.183  1.00  0.00           C  
ATOM   1597  HB2 ARG A 102       0.458  -2.046  15.187  1.00  0.00           H  
ATOM   1598  HB3 ARG A 102      -0.519  -1.607  13.779  1.00  0.00           H  
ATOM   1599  O   ARG A 102       2.149   0.821  12.461  1.00  0.00           O  
ATOM   1600  CG  ARG A 102       1.366  -2.522  13.295  1.00  0.00           C  
ATOM   1601  HG2 ARG A 102       1.498  -2.066  12.313  1.00  0.00           H  
ATOM   1602  HG3 ARG A 102       2.347  -2.649  13.753  1.00  0.00           H  
ATOM   1603  CD  ARG A 102       0.705  -3.890  13.096  1.00  0.00           C  
ATOM   1604  HD2 ARG A 102      -0.233  -3.743  12.560  1.00  0.00           H  
ATOM   1605  HD3 ARG A 102       1.362  -4.505  12.482  1.00  0.00           H  
ATOM   1606  NE  ARG A 102       0.440  -4.571  14.380  1.00  0.00           N  
ATOM   1607  HE  ARG A 102       0.658  -4.052  15.219  1.00  0.00           H  
ATOM   1608  NH1 ARG A 102      -0.586  -6.439  13.523  1.00  0.00           N  
ATOM   1609 HH11 ARG A 102      -1.047  -7.330  13.645  1.00  0.00           H  
ATOM   1610 HH12 ARG A 102      -0.491  -6.072  12.587  1.00  0.00           H  
ATOM   1611  NH2 ARG A 102      -0.388  -6.196  15.734  1.00  0.00           N  
ATOM   1612 HH21 ARG A 102      -0.188  -5.623  16.542  1.00  0.00           H  
ATOM   1613 HH22 ARG A 102      -0.924  -7.045  15.843  1.00  0.00           H  
ATOM   1614  CZ  ARG A 102      -0.172  -5.730  14.537  1.00  0.00           C  
ATOM   1615  N   PHE A 103      -0.087   0.815  12.332  1.00  0.00           N  
ATOM   1616  H   PHE A 103      -0.955   0.580  12.791  1.00  0.00           H  
ATOM   1617  CA  PHE A 103      -0.129   1.464  11.017  1.00  0.00           C  
ATOM   1618  HA  PHE A 103       0.513   0.897  10.342  1.00  0.00           H  
ATOM   1619  C   PHE A 103       0.439   2.888  11.018  1.00  0.00           C  
ATOM   1620  CB  PHE A 103      -1.554   1.409  10.462  1.00  0.00           C  
ATOM   1621  HB2 PHE A 103      -2.249   1.804  11.202  1.00  0.00           H  
ATOM   1622  HB3 PHE A 103      -1.615   2.040   9.575  1.00  0.00           H  
ATOM   1623  O   PHE A 103       1.066   3.291  10.037  1.00  0.00           O  
ATOM   1624  CG  PHE A 103      -1.960   0.007  10.067  1.00  0.00           C  
ATOM   1625  CD1 PHE A 103      -1.282  -0.640   9.020  1.00  0.00           C  
ATOM   1626  HD1 PHE A 103      -0.457  -0.154   8.521  1.00  0.00           H  
ATOM   1627  CD2 PHE A 103      -2.975  -0.671  10.760  1.00  0.00           C  
ATOM   1628  HD2 PHE A 103      -3.497  -0.185  11.571  1.00  0.00           H  
ATOM   1629  CE1 PHE A 103      -1.626  -1.938   8.636  1.00  0.00           C  
ATOM   1630  HE1 PHE A 103      -1.105  -2.424   7.825  1.00  0.00           H  
ATOM   1631  CE2 PHE A 103      -3.308  -1.987  10.398  1.00  0.00           C  
ATOM   1632  HE2 PHE A 103      -4.090  -2.505  10.933  1.00  0.00           H  
ATOM   1633  CZ  PHE A 103      -2.629  -2.613   9.333  1.00  0.00           C  
ATOM   1634  HZ  PHE A 103      -2.841  -3.627   9.028  1.00  0.00           H  
ATOM   1635  N   ARG A 104       0.339   3.624  12.136  1.00  0.00           N  
ATOM   1636  H   ARG A 104      -0.242   3.275  12.885  1.00  0.00           H  
ATOM   1637  CA  ARG A 104       1.063   4.898  12.300  1.00  0.00           C  
ATOM   1638  HA  ARG A 104       0.805   5.552  11.466  1.00  0.00           H  
ATOM   1639  C   ARG A 104       2.576   4.698  12.230  1.00  0.00           C  
ATOM   1640  CB  ARG A 104       0.685   5.606  13.611  1.00  0.00           C  
ATOM   1641  HB2 ARG A 104       1.348   6.461  13.742  1.00  0.00           H  
ATOM   1642  HB3 ARG A 104       0.830   4.930  14.453  1.00  0.00           H  
ATOM   1643  O   ARG A 104       3.242   5.418  11.486  1.00  0.00           O  
ATOM   1644  CG  ARG A 104      -0.759   6.121  13.600  1.00  0.00           C  
ATOM   1645  HG2 ARG A 104      -1.442   5.272  13.589  1.00  0.00           H  
ATOM   1646  HG3 ARG A 104      -0.922   6.714  12.700  1.00  0.00           H  
ATOM   1647  CD  ARG A 104      -1.086   6.992  14.819  1.00  0.00           C  
ATOM   1648  HD2 ARG A 104      -2.059   7.448  14.640  1.00  0.00           H  
ATOM   1649  HD3 ARG A 104      -0.355   7.797  14.901  1.00  0.00           H  
ATOM   1650  NE  ARG A 104      -1.112   6.207  16.073  1.00  0.00           N  
ATOM   1651  HE  ARG A 104      -0.397   5.505  16.193  1.00  0.00           H  
ATOM   1652  NH1 ARG A 104      -2.958   7.184  17.037  1.00  0.00           N  
ATOM   1653 HH11 ARG A 104      -3.326   7.407  16.123  1.00  0.00           H  
ATOM   1654 HH12 ARG A 104      -3.660   7.203  17.763  1.00  0.00           H  
ATOM   1655  NH2 ARG A 104      -1.928   5.561  18.114  1.00  0.00           N  
ATOM   1656 HH21 ARG A 104      -1.222   4.846  18.222  1.00  0.00           H  
ATOM   1657 HH22 ARG A 104      -2.619   5.657  18.844  1.00  0.00           H  
ATOM   1658  CZ  ARG A 104      -2.000   6.316  17.052  1.00  0.00           C  
ATOM   1659  N   ARG A 105       3.120   3.717  12.959  1.00  0.00           N  
ATOM   1660  H   ARG A 105       2.499   3.150  13.519  1.00  0.00           H  
ATOM   1661  CA  ARG A 105       4.559   3.397  12.934  1.00  0.00           C  
ATOM   1662  HA  ARG A 105       5.130   4.302  13.143  1.00  0.00           H  
ATOM   1663  C   ARG A 105       5.008   2.948  11.542  1.00  0.00           C  
ATOM   1664  CB  ARG A 105       4.900   2.342  13.998  1.00  0.00           C  
ATOM   1665  HB2 ARG A 105       5.931   2.023  13.850  1.00  0.00           H  
ATOM   1666  HB3 ARG A 105       4.256   1.473  13.865  1.00  0.00           H  
ATOM   1667  O   ARG A 105       6.009   3.454  11.049  1.00  0.00           O  
ATOM   1668  CG  ARG A 105       4.759   2.870  15.437  1.00  0.00           C  
ATOM   1669  HG2 ARG A 105       5.458   3.691  15.596  1.00  0.00           H  
ATOM   1670  HG3 ARG A 105       3.746   3.234  15.607  1.00  0.00           H  
ATOM   1671  CD  ARG A 105       5.064   1.740  16.425  1.00  0.00           C  
ATOM   1672  HD2 ARG A 105       4.428   0.889  16.180  1.00  0.00           H  
ATOM   1673  HD3 ARG A 105       6.106   1.446  16.297  1.00  0.00           H  
ATOM   1674  NE  ARG A 105       4.817   2.119  17.833  1.00  0.00           N  
ATOM   1675  HE  ARG A 105       4.210   2.904  18.026  1.00  0.00           H  
ATOM   1676  NH1 ARG A 105       5.835   0.303  18.796  1.00  0.00           N  
ATOM   1677 HH11 ARG A 105       6.091  -0.018  17.873  1.00  0.00           H  
ATOM   1678 HH12 ARG A 105       6.039  -0.231  19.629  1.00  0.00           H  
ATOM   1679  NH2 ARG A 105       4.795   1.792  20.081  1.00  0.00           N  
ATOM   1680 HH21 ARG A 105       4.868   1.187  20.886  1.00  0.00           H  
ATOM   1681 HH22 ARG A 105       4.102   2.525  20.133  1.00  0.00           H  
ATOM   1682  CZ  ARG A 105       5.153   1.411  18.894  1.00  0.00           C  
ATOM   1683  N   GLU A 106       4.233   2.095  10.878  1.00  0.00           N  
ATOM   1684  H   GLU A 106       3.437   1.696  11.356  1.00  0.00           H  
ATOM   1685  CA  GLU A 106       4.514   1.657   9.500  1.00  0.00           C  
ATOM   1686  HA  GLU A 106       5.498   1.192   9.456  1.00  0.00           H  
ATOM   1687  C   GLU A 106       4.525   2.837   8.516  1.00  0.00           C  
ATOM   1688  CB  GLU A 106       3.476   0.623   9.044  1.00  0.00           C  
ATOM   1689  HB2 GLU A 106       2.489   1.081   9.110  1.00  0.00           H  
ATOM   1690  HB3 GLU A 106       3.653   0.379   7.997  1.00  0.00           H  
ATOM   1691  O   GLU A 106       5.374   2.882   7.633  1.00  0.00           O  
ATOM   1692  CG  GLU A 106       3.455  -0.676   9.864  1.00  0.00           C  
ATOM   1693  HG2 GLU A 106       2.512  -1.181   9.657  1.00  0.00           H  
ATOM   1694  HG3 GLU A 106       3.469  -0.443  10.929  1.00  0.00           H  
ATOM   1695  CD  GLU A 106       4.590  -1.667   9.599  1.00  0.00           C  
ATOM   1696  OE1 GLU A 106       4.658  -2.654  10.364  1.00  0.00           O  
ATOM   1697  OE2 GLU A 106       5.309  -1.583   8.584  1.00  0.00           O  
ATOM   1698  N   SER A 107       3.662   3.848   8.699  1.00  0.00           N  
ATOM   1699  H   SER A 107       2.927   3.737   9.382  1.00  0.00           H  
ATOM   1700  CA  SER A 107       3.683   5.054   7.854  1.00  0.00           C  
ATOM   1701  HA  SER A 107       3.582   4.730   6.818  1.00  0.00           H  
ATOM   1702  C   SER A 107       5.001   5.836   7.955  1.00  0.00           C  
ATOM   1703  CB  SER A 107       2.494   5.974   8.170  1.00  0.00           C  
ATOM   1704  HB2 SER A 107       2.299   6.590   7.292  1.00  0.00           H  
ATOM   1705  HB3 SER A 107       1.606   5.377   8.374  1.00  0.00           H  
ATOM   1706  O   SER A 107       5.458   6.407   6.965  1.00  0.00           O  
ATOM   1707  OG  SER A 107       2.718   6.833   9.274  1.00  0.00           O  
ATOM   1708  HG  SER A 107       2.899   6.295  10.049  1.00  0.00           H  
ATOM   1709  N   ILE A 108       5.622   5.854   9.141  1.00  0.00           N  
ATOM   1710  H   ILE A 108       5.219   5.311   9.891  1.00  0.00           H  
ATOM   1711  CA  ILE A 108       6.907   6.523   9.384  1.00  0.00           C  
ATOM   1712  HA  ILE A 108       6.898   7.496   8.891  1.00  0.00           H  
ATOM   1713  C   ILE A 108       8.040   5.713   8.756  1.00  0.00           C  
ATOM   1714  CB  ILE A 108       7.135   6.742  10.899  1.00  0.00           C  
ATOM   1715  HB  ILE A 108       7.060   5.779  11.404  1.00  0.00           H  
ATOM   1716  O   ILE A 108       8.906   6.287   8.098  1.00  0.00           O  
ATOM   1717  CG1 ILE A 108       6.057   7.685  11.481  1.00  0.00           C  
ATOM   1718 HG12 ILE A 108       5.069   7.339  11.178  1.00  0.00           H  
ATOM   1719 HG13 ILE A 108       6.194   8.688  11.076  1.00  0.00           H  
ATOM   1720  CG2 ILE A 108       8.546   7.304  11.166  1.00  0.00           C  
ATOM   1721 HG21 ILE A 108       9.293   6.573  10.857  1.00  0.00           H  
ATOM   1722 HG22 ILE A 108       8.692   8.230  10.610  1.00  0.00           H  
ATOM   1723 HG23 ILE A 108       8.693   7.487  12.230  1.00  0.00           H  
ATOM   1724  CD1 ILE A 108       6.052   7.758  13.014  1.00  0.00           C  
ATOM   1725 HD11 ILE A 108       5.180   8.326  13.340  1.00  0.00           H  
ATOM   1726 HD12 ILE A 108       5.994   6.754  13.434  1.00  0.00           H  
ATOM   1727 HD13 ILE A 108       6.946   8.261  13.381  1.00  0.00           H  
ATOM   1728  N   GLU A 109       8.035   4.392   8.931  1.00  0.00           N  
ATOM   1729  H   GLU A 109       7.305   3.968   9.485  1.00  0.00           H  
ATOM   1730  CA  GLU A 109       9.062   3.527   8.343  1.00  0.00           C  
ATOM   1731  HA  GLU A 109      10.045   3.941   8.567  1.00  0.00           H  
ATOM   1732  C   GLU A 109       8.976   3.504   6.808  1.00  0.00           C  
ATOM   1733  CB  GLU A 109       8.996   2.120   8.960  1.00  0.00           C  
ATOM   1734  HB2 GLU A 109       8.005   1.698   8.790  1.00  0.00           H  
ATOM   1735  HB3 GLU A 109       9.724   1.487   8.454  1.00  0.00           H  
ATOM   1736  O   GLU A 109      10.000   3.637   6.141  1.00  0.00           O  
ATOM   1737  CG  GLU A 109       9.296   2.098  10.474  1.00  0.00           C  
ATOM   1738  HG2 GLU A 109       9.355   1.060  10.802  1.00  0.00           H  
ATOM   1739  HG3 GLU A 109       8.462   2.556  11.006  1.00  0.00           H  
ATOM   1740  CD  GLU A 109      10.600   2.825  10.860  1.00  0.00           C  
ATOM   1741  OE1 GLU A 109      10.584   3.682  11.782  1.00  0.00           O  
ATOM   1742  OE2 GLU A 109      11.645   2.610  10.216  1.00  0.00           O  
ATOM   1743  N   ALA A 110       7.770   3.476   6.232  1.00  0.00           N  
ATOM   1744  H   ALA A 110       6.957   3.332   6.814  1.00  0.00           H  
ATOM   1745  CA  ALA A 110       7.568   3.609   4.789  1.00  0.00           C  
ATOM   1746  HA  ALA A 110       8.135   2.826   4.286  1.00  0.00           H  
ATOM   1747  C   ALA A 110       8.072   4.961   4.249  1.00  0.00           C  
ATOM   1748  CB  ALA A 110       6.079   3.402   4.486  1.00  0.00           C  
ATOM   1749  HB1 ALA A 110       5.482   4.151   5.005  1.00  0.00           H  
ATOM   1750  HB2 ALA A 110       5.909   3.482   3.412  1.00  0.00           H  
ATOM   1751  HB3 ALA A 110       5.773   2.411   4.822  1.00  0.00           H  
ATOM   1752  O   ALA A 110       8.644   5.016   3.162  1.00  0.00           O  
ATOM   1753  N   MET A 111       7.917   6.045   5.021  1.00  0.00           N  
ATOM   1754  H   MET A 111       7.423   5.941   5.896  1.00  0.00           H  
ATOM   1755  CA  MET A 111       8.452   7.365   4.671  1.00  0.00           C  
ATOM   1756  HA  MET A 111       8.154   7.612   3.652  1.00  0.00           H  
ATOM   1757  C   MET A 111       9.976   7.379   4.639  1.00  0.00           C  
ATOM   1758  CB  MET A 111       7.872   8.420   5.617  1.00  0.00           C  
ATOM   1759  HB2 MET A 111       8.244   8.243   6.627  1.00  0.00           H  
ATOM   1760  HB3 MET A 111       6.787   8.319   5.629  1.00  0.00           H  
ATOM   1761  O   MET A 111      10.546   7.816   3.644  1.00  0.00           O  
ATOM   1762  CG  MET A 111       8.204   9.858   5.206  1.00  0.00           C  
ATOM   1763  HG2 MET A 111       9.284  10.004   5.202  1.00  0.00           H  
ATOM   1764  HG3 MET A 111       7.837  10.025   4.194  1.00  0.00           H  
ATOM   1765  SD  MET A 111       7.444  11.086   6.308  1.00  0.00           S  
ATOM   1766  CE  MET A 111       8.564  10.909   7.725  1.00  0.00           C  
ATOM   1767  HE1 MET A 111       8.307  11.644   8.488  1.00  0.00           H  
ATOM   1768  HE2 MET A 111       9.588  11.084   7.394  1.00  0.00           H  
ATOM   1769  HE3 MET A 111       8.489   9.906   8.144  1.00  0.00           H  
ATOM   1770  N   LYS A 112      10.630   6.824   5.664  1.00  0.00           N  
ATOM   1771  H   LYS A 112      10.092   6.457   6.435  1.00  0.00           H  
ATOM   1772  CA  LYS A 112      12.094   6.694   5.684  1.00  0.00           C  
ATOM   1773  HA  LYS A 112      12.549   7.678   5.568  1.00  0.00           H  
ATOM   1774  C   LYS A 112      12.603   5.831   4.529  1.00  0.00           C  
ATOM   1775  CB  LYS A 112      12.545   6.071   7.004  1.00  0.00           C  
ATOM   1776  HB2 LYS A 112      13.612   5.857   6.941  1.00  0.00           H  
ATOM   1777  HB3 LYS A 112      12.020   5.125   7.133  1.00  0.00           H  
ATOM   1778  O   LYS A 112      13.607   6.176   3.916  1.00  0.00           O  
ATOM   1779  CG  LYS A 112      12.307   6.969   8.224  1.00  0.00           C  
ATOM   1780  HG2 LYS A 112      12.972   7.832   8.189  1.00  0.00           H  
ATOM   1781  HG3 LYS A 112      11.273   7.310   8.253  1.00  0.00           H  
ATOM   1782  CD  LYS A 112      12.603   6.120   9.459  1.00  0.00           C  
ATOM   1783  HD2 LYS A 112      13.652   5.822   9.455  1.00  0.00           H  
ATOM   1784  HD3 LYS A 112      11.994   5.218   9.403  1.00  0.00           H  
ATOM   1785  CE  LYS A 112      12.277   6.841  10.761  1.00  0.00           C  
ATOM   1786  HE2 LYS A 112      11.297   7.307  10.659  1.00  0.00           H  
ATOM   1787  HE3 LYS A 112      13.022   7.616  10.939  1.00  0.00           H  
ATOM   1788  NZ  LYS A 112      12.256   5.837  11.852  1.00  0.00           N  
ATOM   1789  HZ1 LYS A 112      11.573   5.120  11.655  1.00  0.00           H  
ATOM   1790  HZ2 LYS A 112      12.011   6.229  12.751  1.00  0.00           H  
ATOM   1791  HZ3 LYS A 112      13.121   5.319  11.895  1.00  0.00           H  
ATOM   1792  N   ALA A 113      11.913   4.733   4.211  1.00  0.00           N  
ATOM   1793  H   ALA A 113      11.132   4.466   4.793  1.00  0.00           H  
ATOM   1794  CA  ALA A 113      12.278   3.866   3.093  1.00  0.00           C  
ATOM   1795  HA  ALA A 113      13.321   3.568   3.208  1.00  0.00           H  
ATOM   1796  C   ALA A 113      12.157   4.592   1.742  1.00  0.00           C  
ATOM   1797  CB  ALA A 113      11.411   2.602   3.143  1.00  0.00           C  
ATOM   1798  HB1 ALA A 113      11.550   2.096   4.098  1.00  0.00           H  
ATOM   1799  HB2 ALA A 113      10.359   2.860   3.025  1.00  0.00           H  
ATOM   1800  HB3 ALA A 113      11.706   1.927   2.340  1.00  0.00           H  
ATOM   1801  O   ALA A 113      13.063   4.501   0.916  1.00  0.00           O  
ATOM   1802  N   ALA A 114      11.079   5.356   1.533  1.00  0.00           N  
ATOM   1803  H   ALA A 114      10.352   5.372   2.234  1.00  0.00           H  
ATOM   1804  CA  ALA A 114      10.885   6.155   0.324  1.00  0.00           C  
ATOM   1805  HA  ALA A 114      11.004   5.508  -0.546  1.00  0.00           H  
ATOM   1806  C   ALA A 114      11.918   7.289   0.201  1.00  0.00           C  
ATOM   1807  CB  ALA A 114       9.453   6.705   0.326  1.00  0.00           C  
ATOM   1808  HB1 ALA A 114       9.318   7.392   1.161  1.00  0.00           H  
ATOM   1809  HB2 ALA A 114       9.263   7.231  -0.609  1.00  0.00           H  
ATOM   1810  HB3 ALA A 114       8.741   5.885   0.422  1.00  0.00           H  
ATOM   1811  O   ALA A 114      12.463   7.510  -0.878  1.00  0.00           O  
ATOM   1812  N   GLU A 115      12.217   7.994   1.297  1.00  0.00           N  
ATOM   1813  H   GLU A 115      11.715   7.800   2.151  1.00  0.00           H  
ATOM   1814  CA  GLU A 115      13.272   9.016   1.343  1.00  0.00           C  
ATOM   1815  HA  GLU A 115      13.078   9.782   0.592  1.00  0.00           H  
ATOM   1816  C   GLU A 115      14.633   8.408   1.010  1.00  0.00           C  
ATOM   1817  CB  GLU A 115      13.313   9.677   2.731  1.00  0.00           C  
ATOM   1818  HB2 GLU A 115      13.291   8.898   3.493  1.00  0.00           H  
ATOM   1819  HB3 GLU A 115      14.243  10.236   2.834  1.00  0.00           H  
ATOM   1820  O   GLU A 115      15.335   8.915   0.138  1.00  0.00           O  
ATOM   1821  CG  GLU A 115      12.142  10.651   2.939  1.00  0.00           C  
ATOM   1822  HG2 GLU A 115      12.273  11.490   2.256  1.00  0.00           H  
ATOM   1823  HG3 GLU A 115      11.208  10.160   2.667  1.00  0.00           H  
ATOM   1824  CD  GLU A 115      12.017  11.183   4.380  1.00  0.00           C  
ATOM   1825  OE1 GLU A 115      11.157  12.074   4.576  1.00  0.00           O  
ATOM   1826  OE2 GLU A 115      12.735  10.704   5.288  1.00  0.00           O  
ATOM   1827  N   ARG A 116      14.968   7.271   1.629  1.00  0.00           N  
ATOM   1828  H   ARG A 116      14.350   6.913   2.343  1.00  0.00           H  
ATOM   1829  CA  ARG A 116      16.247   6.600   1.404  1.00  0.00           C  
ATOM   1830  HA  ARG A 116      17.023   7.351   1.552  1.00  0.00           H  
ATOM   1831  C   ARG A 116      16.400   6.100  -0.027  1.00  0.00           C  
ATOM   1832  CB  ARG A 116      16.406   5.458   2.421  1.00  0.00           C  
ATOM   1833  HB2 ARG A 116      16.288   5.863   3.426  1.00  0.00           H  
ATOM   1834  HB3 ARG A 116      15.623   4.716   2.262  1.00  0.00           H  
ATOM   1835  O   ARG A 116      17.466   6.244  -0.608  1.00  0.00           O  
ATOM   1836  CG  ARG A 116      17.771   4.760   2.338  1.00  0.00           C  
ATOM   1837  HG2 ARG A 116      17.831   4.016   3.132  1.00  0.00           H  
ATOM   1838  HG3 ARG A 116      17.870   4.250   1.380  1.00  0.00           H  
ATOM   1839  CD  ARG A 116      18.909   5.773   2.505  1.00  0.00           C  
ATOM   1840  HD2 ARG A 116      18.885   6.473   1.669  1.00  0.00           H  
ATOM   1841  HD3 ARG A 116      18.765   6.334   3.428  1.00  0.00           H  
ATOM   1842  NE  ARG A 116      20.228   5.128   2.516  1.00  0.00           N  
ATOM   1843  HE  ARG A 116      20.254   4.119   2.546  1.00  0.00           H  
ATOM   1844  NH1 ARG A 116      21.418   7.081   2.259  1.00  0.00           N  
ATOM   1845 HH11 ARG A 116      20.575   7.637   2.281  1.00  0.00           H  
ATOM   1846 HH12 ARG A 116      22.264   7.563   1.991  1.00  0.00           H  
ATOM   1847  NH2 ARG A 116      22.485   5.111   2.268  1.00  0.00           N  
ATOM   1848 HH21 ARG A 116      22.492   4.101   2.268  1.00  0.00           H  
ATOM   1849 HH22 ARG A 116      23.347   5.596   2.065  1.00  0.00           H  
ATOM   1850  CZ  ARG A 116      21.364   5.778   2.349  1.00  0.00           C  
ATOM   1851  N   LEU A 117      15.345   5.541  -0.608  1.00  0.00           N  
ATOM   1852  H   LEU A 117      14.508   5.410  -0.058  1.00  0.00           H  
ATOM   1853  CA  LEU A 117      15.338   5.129  -2.007  1.00  0.00           C  
ATOM   1854  HA  LEU A 117      16.129   4.398  -2.174  1.00  0.00           H  
ATOM   1855  C   LEU A 117      15.586   6.314  -2.949  1.00  0.00           C  
ATOM   1856  CB  LEU A 117      13.983   4.481  -2.263  1.00  0.00           C  
ATOM   1857  HB2 LEU A 117      13.879   3.616  -1.608  1.00  0.00           H  
ATOM   1858  HB3 LEU A 117      13.212   5.202  -1.990  1.00  0.00           H  
ATOM   1859  O   LEU A 117      16.363   6.187  -3.887  1.00  0.00           O  
ATOM   1860  CG  LEU A 117      13.758   4.044  -3.713  1.00  0.00           C  
ATOM   1861  HG  LEU A 117      13.918   4.872  -4.404  1.00  0.00           H  
ATOM   1862  CD1 LEU A 117      14.627   2.857  -4.115  1.00  0.00           C  
ATOM   1863 HD11 LEU A 117      15.672   3.164  -4.155  1.00  0.00           H  
ATOM   1864 HD12 LEU A 117      14.505   2.032  -3.413  1.00  0.00           H  
ATOM   1865 HD13 LEU A 117      14.322   2.537  -5.112  1.00  0.00           H  
ATOM   1866  CD2 LEU A 117      12.298   3.653  -3.766  1.00  0.00           C  
ATOM   1867 HD21 LEU A 117      12.098   2.889  -3.016  1.00  0.00           H  
ATOM   1868 HD22 LEU A 117      12.042   3.327  -4.774  1.00  0.00           H  
ATOM   1869 HD23 LEU A 117      11.697   4.525  -3.507  1.00  0.00           H  
ATOM   1870  N   ARG A 118      14.980   7.475  -2.668  1.00  0.00           N  
ATOM   1871  H   ARG A 118      14.366   7.509  -1.867  1.00  0.00           H  
ATOM   1872  CA  ARG A 118      15.205   8.706  -3.440  1.00  0.00           C  
ATOM   1873  HA  ARG A 118      15.103   8.487  -4.503  1.00  0.00           H  
ATOM   1874  C   ARG A 118      16.614   9.277  -3.295  1.00  0.00           C  
ATOM   1875  CB  ARG A 118      14.192   9.780  -3.033  1.00  0.00           C  
ATOM   1876  HB2 ARG A 118      14.521  10.733  -3.447  1.00  0.00           H  
ATOM   1877  HB3 ARG A 118      14.174   9.875  -1.947  1.00  0.00           H  
ATOM   1878  O   ARG A 118      17.034  10.004  -4.179  1.00  0.00           O  
ATOM   1879  CG  ARG A 118      12.778   9.487  -3.549  1.00  0.00           C  
ATOM   1880  HG2 ARG A 118      12.422   8.539  -3.147  1.00  0.00           H  
ATOM   1881  HG3 ARG A 118      12.792   9.408  -4.636  1.00  0.00           H  
ATOM   1882  CD  ARG A 118      11.823  10.607  -3.126  1.00  0.00           C  
ATOM   1883  HD2 ARG A 118      11.906  10.740  -2.047  1.00  0.00           H  
ATOM   1884  HD3 ARG A 118      10.805  10.296  -3.364  1.00  0.00           H  
ATOM   1885  NE  ARG A 118      12.130  11.859  -3.848  1.00  0.00           N  
ATOM   1886  HE  ARG A 118      12.597  11.736  -4.735  1.00  0.00           H  
ATOM   1887  NH1 ARG A 118      11.348  13.357  -2.298  1.00  0.00           N  
ATOM   1888 HH11 ARG A 118      11.248  14.305  -1.964  1.00  0.00           H  
ATOM   1889 HH12 ARG A 118      11.127  12.573  -1.700  1.00  0.00           H  
ATOM   1890  NH2 ARG A 118      12.263  14.095  -4.202  1.00  0.00           N  
ATOM   1891 HH21 ARG A 118      12.131  15.048  -3.894  1.00  0.00           H  
ATOM   1892 HH22 ARG A 118      12.734  13.898  -5.074  1.00  0.00           H  
ATOM   1893  CZ  ARG A 118      11.911  13.094  -3.445  1.00  0.00           C  
ATOM   1894  N   GLU A 119      17.313   9.010  -2.194  1.00  0.00           N  
ATOM   1895  H   GLU A 119      16.862   8.494  -1.452  1.00  0.00           H  
ATOM   1896  CA  GLU A 119      18.727   9.386  -2.032  1.00  0.00           C  
ATOM   1897  HA  GLU A 119      18.887  10.401  -2.396  1.00  0.00           H  
ATOM   1898  C   GLU A 119      19.683   8.474  -2.814  1.00  0.00           C  
ATOM   1899  CB  GLU A 119      19.128   9.303  -0.550  1.00  0.00           C  
ATOM   1900  HB2 GLU A 119      20.210   9.413  -0.475  1.00  0.00           H  
ATOM   1901  HB3 GLU A 119      18.872   8.311  -0.179  1.00  0.00           H  
ATOM   1902  O   GLU A 119      20.832   8.850  -3.038  1.00  0.00           O  
ATOM   1903  CG  GLU A 119      18.499  10.362   0.363  1.00  0.00           C  
ATOM   1904  HG2 GLU A 119      17.414  10.347   0.255  1.00  0.00           H  
ATOM   1905  HG3 GLU A 119      18.850  11.343   0.046  1.00  0.00           H  
ATOM   1906  CD  GLU A 119      18.865  10.139   1.844  1.00  0.00           C  
ATOM   1907  OE1 GLU A 119      18.563  11.049   2.648  1.00  0.00           O  
ATOM   1908  OE2 GLU A 119      19.474   9.086   2.186  1.00  0.00           O  
ATOM   1909  N   LEU A 120      19.241   7.256  -3.143  1.00  0.00           N  
ATOM   1910  H   LEU A 120      18.282   7.027  -2.928  1.00  0.00           H  
ATOM   1911  CA  LEU A 120      20.043   6.241  -3.832  1.00  0.00           C  
ATOM   1912  HA  LEU A 120      21.100   6.432  -3.648  1.00  0.00           H  
ATOM   1913  C   LEU A 120      19.878   6.275  -5.359  1.00  0.00           C  
ATOM   1914  CB  LEU A 120      19.669   4.857  -3.271  1.00  0.00           C  
ATOM   1915  HB2 LEU A 120      18.589   4.732  -3.358  1.00  0.00           H  
ATOM   1916  HB3 LEU A 120      20.138   4.099  -3.899  1.00  0.00           H  
ATOM   1917  O   LEU A 120      20.746   5.745  -6.052  1.00  0.00           O  
ATOM   1918  CG  LEU A 120      20.093   4.628  -1.808  1.00  0.00           C  
ATOM   1919  HG  LEU A 120      19.788   5.478  -1.198  1.00  0.00           H  
ATOM   1920  CD1 LEU A 120      19.434   3.374  -1.226  1.00  0.00           C  
ATOM   1921 HD11 LEU A 120      19.806   2.471  -1.711  1.00  0.00           H  
ATOM   1922 HD12 LEU A 120      19.653   3.317  -0.159  1.00  0.00           H  
ATOM   1923 HD13 LEU A 120      18.354   3.440  -1.356  1.00  0.00           H  
ATOM   1924  CD2 LEU A 120      21.608   4.474  -1.659  1.00  0.00           C  
ATOM   1925 HD21 LEU A 120      21.965   3.660  -2.290  1.00  0.00           H  
ATOM   1926 HD22 LEU A 120      22.099   5.399  -1.963  1.00  0.00           H  
ATOM   1927 HD23 LEU A 120      21.862   4.269  -0.619  1.00  0.00           H  
ATOM   1928  N   LEU A 121      18.774   6.858  -5.838  1.00  0.00           N  
ATOM   1929  H   LEU A 121      18.155   7.276  -5.159  1.00  0.00           H  
ATOM   1930  CA  LEU A 121      18.528   7.242  -7.232  1.00  0.00           C  
ATOM   1931  HA  LEU A 121      18.875   6.466  -7.913  1.00  0.00           H  
ATOM   1932  C   LEU A 121      19.334   8.499  -7.591  1.00  0.00           C  
ATOM   1933  CB  LEU A 121      17.009   7.482  -7.402  1.00  0.00           C  
ATOM   1934  HB2 LEU A 121      16.858   8.032  -8.330  1.00  0.00           H  
ATOM   1935  HB3 LEU A 121      16.676   8.131  -6.592  1.00  0.00           H  
ATOM   1936  O   LEU A 121      20.007   8.485  -8.642  1.00  0.00           O  
ATOM   1937  CG  LEU A 121      16.142   6.216  -7.439  1.00  0.00           C  
ATOM   1938  HG  LEU A 121      16.325   5.599  -6.560  1.00  0.00           H  
ATOM   1939  CD1 LEU A 121      14.663   6.611  -7.446  1.00  0.00           C  
ATOM   1940 HD11 LEU A 121      14.045   5.713  -7.450  1.00  0.00           H  
ATOM   1941 HD12 LEU A 121      14.440   7.194  -6.553  1.00  0.00           H  
ATOM   1942 HD13 LEU A 121      14.452   7.203  -8.336  1.00  0.00           H  
ATOM   1943  CD2 LEU A 121      16.456   5.409  -8.696  1.00  0.00           C  
ATOM   1944 HD21 LEU A 121      15.569   4.877  -9.040  1.00  0.00           H  
ATOM   1945 HD22 LEU A 121      16.752   6.076  -9.507  1.00  0.00           H  
ATOM   1946 HD23 LEU A 121      17.278   4.721  -8.499  1.00  0.00           H  
ATOM   1947  OXT LEU A 121      19.240   9.466  -6.803  1.00  0.00           O  
TER    1948      LEU A 121                                                       
END   

ENDMDL
END
