# Supplementary material for: Scaffolding protein functional sites using deep learning
Source: Science. Author manuscript; Available in PMC 2022 Oct 31. (PMC9621694; doi:10.1126/science.abn2100)
Supplement: Data S1 [file NIHMS1830590-supplement-Data_S1.zip › dife_inp_3_RF.pdb]

HEADER                                            19-APR-22   XXXX              
EXPDTA    THEORETICAL MODEL                                                     
REMARK 220                                                                      
REMARK 220 EXPERIMENTAL DETAILS                                                 
REMARK 220  EXPERIMENT TYPE                : THEORETICAL MODELLING              
REMARK 220  DATE OF DATA COLLECTION        : 19-APR-22                          
REMARK 220                                                                      
REMARK 220 REMARK: MODEL GENERATED BY ROSETTA                                   
REMARK 220  VERSION 2021.38+release.4d5a969                                     
ATOM      1  N   ASP A   1      -8.117  -6.229 -20.847  1.00  0.00           N  
ATOM      2  CA  ASP A   1      -8.900  -5.005 -20.971  1.00  0.00           C  
ATOM      3  C   ASP A   1      -8.016  -3.772 -20.898  1.00  0.00           C  
ATOM      4  O   ASP A   1      -7.490  -3.436 -19.833  1.00  0.00           O  
ATOM      5  CB  ASP A   1      -9.962  -4.900 -19.878  1.00  0.00           C  
ATOM      6  CG  ASP A   1     -10.854  -3.652 -20.039  1.00  0.00           C  
ATOM      7  OD1 ASP A   1     -10.591  -2.846 -20.925  1.00  0.00           O  
ATOM      8  OD2 ASP A   1     -11.754  -3.496 -19.257  1.00  0.00           O  
ATOM      9 1H   ASP A   1      -8.734  -7.028 -20.871  1.00  0.00           H  
ATOM     10 2H   ASP A   1      -7.463  -6.286 -21.615  1.00  0.00           H  
ATOM     11 3H   ASP A   1      -7.610  -6.220 -19.975  1.00  0.00           H  
ATOM     12  HA  ASP A   1      -9.398  -5.012 -21.942  1.00  0.00           H  
ATOM     13 1HB  ASP A   1     -10.595  -5.787 -19.899  1.00  0.00           H  
ATOM     14 2HB  ASP A   1      -9.479  -4.867 -18.905  1.00  0.00           H  
ATOM     15  N   GLU A   2      -7.865  -3.092 -22.029  1.00  0.00           N  
ATOM     16  CA  GLU A   2      -7.051  -1.882 -22.115  1.00  0.00           C  
ATOM     17  C   GLU A   2      -7.490  -0.764 -21.165  1.00  0.00           C  
ATOM     18  O   GLU A   2      -6.653   0.033 -20.725  1.00  0.00           O  
ATOM     19  CB  GLU A   2      -7.042  -1.333 -23.541  1.00  0.00           C  
ATOM     20  CG  GLU A   2      -6.157  -0.100 -23.716  1.00  0.00           C  
ATOM     21  CD  GLU A   2      -6.060   0.382 -25.150  1.00  0.00           C  
ATOM     22  OE1 GLU A   2      -6.642  -0.232 -26.013  1.00  0.00           O  
ATOM     23  OE2 GLU A   2      -5.404   1.384 -25.371  1.00  0.00           O  
ATOM     24  H   GLU A   2      -8.346  -3.407 -22.860  1.00  0.00           H  
ATOM     25  HA  GLU A   2      -6.029  -2.154 -21.858  1.00  0.00           H  
ATOM     26 1HB  GLU A   2      -6.693  -2.103 -24.229  1.00  0.00           H  
ATOM     27 2HB  GLU A   2      -8.058  -1.064 -23.833  1.00  0.00           H  
ATOM     28 1HG  GLU A   2      -6.564   0.705 -23.102  1.00  0.00           H  
ATOM     29 2HG  GLU A   2      -5.158  -0.326 -23.343  1.00  0.00           H  
ATOM     30  N   GLU A   3      -8.800  -0.630 -20.901  1.00  0.00           N  
ATOM     31  CA  GLU A   3      -9.217   0.476 -20.048  1.00  0.00           C  
ATOM     32  C   GLU A   3      -8.699   0.241 -18.645  1.00  0.00           C  
ATOM     33  O   GLU A   3      -8.056   1.122 -18.064  1.00  0.00           O  
ATOM     34  CB  GLU A   3     -10.738   0.669 -20.038  1.00  0.00           C  
ATOM     35  CG  GLU A   3     -11.200   1.865 -19.173  1.00  0.00           C  
ATOM     36  CD  GLU A   3     -12.696   2.159 -19.237  1.00  0.00           C  
ATOM     37  OE1 GLU A   3     -13.398   1.485 -19.950  1.00  0.00           O  
ATOM     38  OE2 GLU A   3     -13.123   3.069 -18.565  1.00  0.00           O  
ATOM     39  H   GLU A   3      -9.480  -1.330 -21.220  1.00  0.00           H  
ATOM     40  HA  GLU A   3      -8.764   1.393 -20.425  1.00  0.00           H  
ATOM     41 1HB  GLU A   3     -11.092   0.825 -21.056  1.00  0.00           H  
ATOM     42 2HB  GLU A   3     -11.217  -0.237 -19.658  1.00  0.00           H  
ATOM     43 1HG  GLU A   3     -10.930   1.659 -18.135  1.00  0.00           H  
ATOM     44 2HG  GLU A   3     -10.650   2.751 -19.487  1.00  0.00           H  
ATOM     45  N   LEU A   4      -8.926  -0.964 -18.117  1.00  0.00           N  
ATOM     46  CA  LEU A   4      -8.414  -1.278 -16.797  1.00  0.00           C  
ATOM     47  C   LEU A   4      -6.911  -1.254 -16.784  1.00  0.00           C  
ATOM     48  O   LEU A   4      -6.323  -0.745 -15.844  1.00  0.00           O  
ATOM     49  CB  LEU A   4      -8.896  -2.639 -16.303  1.00  0.00           C  
ATOM     50  CG  LEU A   4     -10.348  -2.721 -15.912  1.00  0.00           C  
ATOM     51  CD1 LEU A   4     -10.717  -4.166 -15.648  1.00  0.00           C  
ATOM     52  CD2 LEU A   4     -10.547  -1.874 -14.643  1.00  0.00           C  
ATOM     53  H   LEU A   4      -9.459  -1.650 -18.643  1.00  0.00           H  
ATOM     54  HA  LEU A   4      -8.772  -0.519 -16.103  1.00  0.00           H  
ATOM     55 1HB  LEU A   4      -8.727  -3.365 -17.097  1.00  0.00           H  
ATOM     56 2HB  LEU A   4      -8.302  -2.929 -15.445  1.00  0.00           H  
ATOM     57  HG  LEU A   4     -10.980  -2.344 -16.724  1.00  0.00           H  
ATOM     58 1HD1 LEU A   4     -11.765  -4.226 -15.358  1.00  0.00           H  
ATOM     59 2HD1 LEU A   4     -10.560  -4.746 -16.558  1.00  0.00           H  
ATOM     60 3HD1 LEU A   4     -10.097  -4.563 -14.854  1.00  0.00           H  
ATOM     61 1HD2 LEU A   4     -11.591  -1.920 -14.334  1.00  0.00           H  
ATOM     62 2HD2 LEU A   4      -9.913  -2.263 -13.844  1.00  0.00           H  
ATOM     63 3HD2 LEU A   4     -10.275  -0.833 -14.846  1.00  0.00           H  
ATOM     64  N   ARG A   5      -6.260  -1.744 -17.834  1.00  0.00           N  
ATOM     65  CA  ARG A   5      -4.811  -1.698 -17.814  1.00  0.00           C  
ATOM     66  C   ARG A   5      -4.331  -0.279 -17.567  1.00  0.00           C  
ATOM     67  O   ARG A   5      -3.568  -0.031 -16.633  1.00  0.00           O  
ATOM     68  CB  ARG A   5      -4.217  -2.199 -19.117  1.00  0.00           C  
ATOM     69  CG  ARG A   5      -2.692  -2.152 -19.162  1.00  0.00           C  
ATOM     70  CD  ARG A   5      -2.135  -2.695 -20.429  1.00  0.00           C  
ATOM     71  NE  ARG A   5      -0.676  -2.561 -20.475  1.00  0.00           N  
ATOM     72  CZ  ARG A   5       0.109  -3.013 -21.475  1.00  0.00           C  
ATOM     73  NH1 ARG A   5      -0.425  -3.633 -22.509  1.00  0.00           N  
ATOM     74  NH2 ARG A   5       1.419  -2.838 -21.420  1.00  0.00           N  
ATOM     75  H   ARG A   5      -6.756  -2.168 -18.618  1.00  0.00           H  
ATOM     76  HA  ARG A   5      -4.455  -2.332 -17.002  1.00  0.00           H  
ATOM     77 1HB  ARG A   5      -4.540  -3.223 -19.298  1.00  0.00           H  
ATOM     78 2HB  ARG A   5      -4.587  -1.589 -19.938  1.00  0.00           H  
ATOM     79 1HG  ARG A   5      -2.368  -1.112 -19.073  1.00  0.00           H  
ATOM     80 2HG  ARG A   5      -2.278  -2.723 -18.330  1.00  0.00           H  
ATOM     81 1HD  ARG A   5      -2.386  -3.751 -20.516  1.00  0.00           H  
ATOM     82 2HD  ARG A   5      -2.556  -2.148 -21.272  1.00  0.00           H  
ATOM     83  HE  ARG A   5      -0.219  -2.078 -19.683  1.00  0.00           H  
ATOM     84 1HH1 ARG A   5      -1.424  -3.770 -22.553  1.00  0.00           H  
ATOM     85 2HH1 ARG A   5       0.165  -3.971 -23.255  1.00  0.00           H  
ATOM     86 1HH2 ARG A   5       1.835  -2.360 -20.626  1.00  0.00           H  
ATOM     87 2HH2 ARG A   5       2.004  -3.177 -22.165  1.00  0.00           H  
ATOM     88  N   ARG A   6      -4.829   0.675 -18.358  1.00  0.00           N  
ATOM     89  CA  ARG A   6      -4.395   2.053 -18.201  1.00  0.00           C  
ATOM     90  C   ARG A   6      -4.773   2.652 -16.842  1.00  0.00           C  
ATOM     91  O   ARG A   6      -3.975   3.374 -16.228  1.00  0.00           O  
ATOM     92  CB  ARG A   6      -4.983   2.891 -19.323  1.00  0.00           C  
ATOM     93  CG  ARG A   6      -4.372   2.609 -20.698  1.00  0.00           C  
ATOM     94  CD  ARG A   6      -4.968   3.453 -21.766  1.00  0.00           C  
ATOM     95  NE  ARG A   6      -4.434   3.125 -23.089  1.00  0.00           N  
ATOM     96  CZ  ARG A   6      -3.292   3.590 -23.609  1.00  0.00           C  
ATOM     97  NH1 ARG A   6      -2.515   4.420 -22.940  1.00  0.00           N  
ATOM     98  NH2 ARG A   6      -2.975   3.187 -24.816  1.00  0.00           N  
ATOM     99  H   ARG A   6      -5.496   0.437 -19.098  1.00  0.00           H  
ATOM    100  HA  ARG A   6      -3.308   2.072 -18.292  1.00  0.00           H  
ATOM    101 1HB  ARG A   6      -6.056   2.686 -19.394  1.00  0.00           H  
ATOM    102 2HB  ARG A   6      -4.861   3.948 -19.100  1.00  0.00           H  
ATOM    103 1HG  ARG A   6      -3.300   2.796 -20.664  1.00  0.00           H  
ATOM    104 2HG  ARG A   6      -4.549   1.562 -20.957  1.00  0.00           H  
ATOM    105 1HD  ARG A   6      -6.046   3.284 -21.788  1.00  0.00           H  
ATOM    106 2HD  ARG A   6      -4.766   4.501 -21.564  1.00  0.00           H  
ATOM    107  HE  ARG A   6      -4.964   2.483 -23.695  1.00  0.00           H  
ATOM    108 1HH1 ARG A   6      -2.777   4.718 -22.011  1.00  0.00           H  
ATOM    109 2HH1 ARG A   6      -1.659   4.755 -23.356  1.00  0.00           H  
ATOM    110 1HH2 ARG A   6      -3.626   2.541 -25.289  1.00  0.00           H  
ATOM    111 2HH2 ARG A   6      -2.129   3.502 -25.261  1.00  0.00           H  
ATOM    112  N   GLU A   7      -5.977   2.351 -16.341  1.00  0.00           N  
ATOM    113  CA  GLU A   7      -6.374   2.897 -15.047  1.00  0.00           C  
ATOM    114  C   GLU A   7      -5.484   2.359 -13.942  1.00  0.00           C  
ATOM    115  O   GLU A   7      -4.982   3.109 -13.102  1.00  0.00           O  
ATOM    116  CB  GLU A   7      -7.827   2.549 -14.695  1.00  0.00           C  
ATOM    117  CG  GLU A   7      -8.280   3.162 -13.353  1.00  0.00           C  
ATOM    118  CD  GLU A   7      -9.709   2.852 -12.944  1.00  0.00           C  
ATOM    119  OE1 GLU A   7     -10.376   2.113 -13.624  1.00  0.00           O  
ATOM    120  OE2 GLU A   7     -10.129   3.394 -11.949  1.00  0.00           O  
ATOM    121  H   GLU A   7      -6.623   1.761 -16.869  1.00  0.00           H  
ATOM    122  HA  GLU A   7      -6.265   3.980 -15.079  1.00  0.00           H  
ATOM    123 1HB  GLU A   7      -8.492   2.900 -15.485  1.00  0.00           H  
ATOM    124 2HB  GLU A   7      -7.936   1.464 -14.631  1.00  0.00           H  
ATOM    125 1HG  GLU A   7      -7.612   2.793 -12.579  1.00  0.00           H  
ATOM    126 2HG  GLU A   7      -8.154   4.243 -13.408  1.00  0.00           H  
ATOM    127  N   LEU A   8      -5.295   1.050 -13.950  1.00  0.00           N  
ATOM    128  CA  LEU A   8      -4.546   0.364 -12.929  1.00  0.00           C  
ATOM    129  C   LEU A   8      -3.085   0.767 -12.923  1.00  0.00           C  
ATOM    130  O   LEU A   8      -2.508   1.001 -11.855  1.00  0.00           O  
ATOM    131  CB  LEU A   8      -4.693  -1.125 -13.173  1.00  0.00           C  
ATOM    132  CG  LEU A   8      -6.112  -1.667 -12.948  1.00  0.00           C  
ATOM    133  CD1 LEU A   8      -6.163  -3.123 -13.367  1.00  0.00           C  
ATOM    134  CD2 LEU A   8      -6.515  -1.460 -11.537  1.00  0.00           C  
ATOM    135  H   LEU A   8      -5.713   0.495 -14.692  1.00  0.00           H  
ATOM    136  HA  LEU A   8      -4.977   0.612 -11.965  1.00  0.00           H  
ATOM    137 1HB  LEU A   8      -4.430  -1.320 -14.213  1.00  0.00           H  
ATOM    138 2HB  LEU A   8      -4.013  -1.637 -12.573  1.00  0.00           H  
ATOM    139  HG  LEU A   8      -6.808  -1.116 -13.568  1.00  0.00           H  
ATOM    140 1HD1 LEU A   8      -7.171  -3.498 -13.243  1.00  0.00           H  
ATOM    141 2HD1 LEU A   8      -5.878  -3.201 -14.416  1.00  0.00           H  
ATOM    142 3HD1 LEU A   8      -5.477  -3.709 -12.758  1.00  0.00           H  
ATOM    143 1HD2 LEU A   8      -7.528  -1.817 -11.420  1.00  0.00           H  
ATOM    144 2HD2 LEU A   8      -5.854  -1.994 -10.866  1.00  0.00           H  
ATOM    145 3HD2 LEU A   8      -6.479  -0.408 -11.313  1.00  0.00           H  
ATOM    146  N   GLU A   9      -2.490   0.925 -14.111  1.00  0.00           N  
ATOM    147  CA  GLU A   9      -1.106   1.364 -14.167  1.00  0.00           C  
ATOM    148  C   GLU A   9      -0.996   2.766 -13.589  1.00  0.00           C  
ATOM    149  O   GLU A   9      -0.063   3.052 -12.837  1.00  0.00           O  
ATOM    150  CB  GLU A   9      -0.559   1.305 -15.601  1.00  0.00           C  
ATOM    151  CG  GLU A   9      -0.332  -0.130 -16.120  1.00  0.00           C  
ATOM    152  CD  GLU A   9       0.085  -0.225 -17.580  1.00  0.00           C  
ATOM    153  OE1 GLU A   9       0.125   0.777 -18.256  1.00  0.00           O  
ATOM    154  OE2 GLU A   9       0.344  -1.329 -18.017  1.00  0.00           O  
ATOM    155  H   GLU A   9      -2.991   0.716 -14.976  1.00  0.00           H  
ATOM    156  HA  GLU A   9      -0.506   0.696 -13.551  1.00  0.00           H  
ATOM    157 1HB  GLU A   9      -1.265   1.797 -16.276  1.00  0.00           H  
ATOM    158 2HB  GLU A   9       0.383   1.845 -15.657  1.00  0.00           H  
ATOM    159 1HG  GLU A   9       0.445  -0.589 -15.511  1.00  0.00           H  
ATOM    160 2HG  GLU A   9      -1.242  -0.704 -15.971  1.00  0.00           H  
ATOM    161  N   ARG A  10      -1.978   3.636 -13.872  1.00  0.00           N  
ATOM    162  CA  ARG A  10      -1.934   4.977 -13.310  1.00  0.00           C  
ATOM    163  C   ARG A  10      -2.053   4.933 -11.790  1.00  0.00           C  
ATOM    164  O   ARG A  10      -1.302   5.611 -11.092  1.00  0.00           O  
ATOM    165  CB  ARG A  10      -3.034   5.860 -13.877  1.00  0.00           C  
ATOM    166  CG  ARG A  10      -3.052   7.283 -13.305  1.00  0.00           C  
ATOM    167  CD  ARG A  10      -1.813   8.044 -13.665  1.00  0.00           C  
ATOM    168  NE  ARG A  10      -1.788   9.370 -13.062  1.00  0.00           N  
ATOM    169  CZ  ARG A  10      -2.295  10.491 -13.615  1.00  0.00           C  
ATOM    170  NH1 ARG A  10      -2.867  10.449 -14.806  1.00  0.00           N  
ATOM    171  NH2 ARG A  10      -2.220  11.638 -12.963  1.00  0.00           N  
ATOM    172  H   ARG A  10      -2.738   3.382 -14.508  1.00  0.00           H  
ATOM    173  HA  ARG A  10      -0.977   5.426 -13.569  1.00  0.00           H  
ATOM    174 1HB  ARG A  10      -2.929   5.924 -14.959  1.00  0.00           H  
ATOM    175 2HB  ARG A  10      -4.005   5.407 -13.674  1.00  0.00           H  
ATOM    176 1HG  ARG A  10      -3.914   7.821 -13.694  1.00  0.00           H  
ATOM    177 2HG  ARG A  10      -3.114   7.236 -12.211  1.00  0.00           H  
ATOM    178 1HD  ARG A  10      -0.942   7.498 -13.301  1.00  0.00           H  
ATOM    179 2HD  ARG A  10      -1.749   8.157 -14.745  1.00  0.00           H  
ATOM    180  HE  ARG A  10      -1.351   9.443 -12.120  1.00  0.00           H  
ATOM    181 1HH1 ARG A  10      -2.926   9.574 -15.306  1.00  0.00           H  
ATOM    182 2HH1 ARG A  10      -3.244  11.291 -15.215  1.00  0.00           H  
ATOM    183 1HH2 ARG A  10      -1.782  11.675 -12.046  1.00  0.00           H  
ATOM    184 2HH2 ARG A  10      -2.597  12.474 -13.370  1.00  0.00           H  
ATOM    185  N   ILE A  11      -2.931   4.075 -11.260  1.00  0.00           N  
ATOM    186  CA  ILE A  11      -3.086   4.003  -9.807  1.00  0.00           C  
ATOM    187  C   ILE A  11      -1.773   3.585  -9.156  1.00  0.00           C  
ATOM    188  O   ILE A  11      -1.308   4.226  -8.207  1.00  0.00           O  
ATOM    189  CB  ILE A  11      -4.179   2.986  -9.405  1.00  0.00           C  
ATOM    190  CG1 ILE A  11      -5.568   3.491  -9.821  1.00  0.00           C  
ATOM    191  CG2 ILE A  11      -4.126   2.743  -7.912  1.00  0.00           C  
ATOM    192  CD1 ILE A  11      -6.661   2.442  -9.739  1.00  0.00           C  
ATOM    193  H   ILE A  11      -3.531   3.521 -11.873  1.00  0.00           H  
ATOM    194  HA  ILE A  11      -3.362   4.987  -9.434  1.00  0.00           H  
ATOM    195  HB  ILE A  11      -4.004   2.046  -9.926  1.00  0.00           H  
ATOM    196 1HG1 ILE A  11      -5.845   4.304  -9.173  1.00  0.00           H  
ATOM    197 2HG1 ILE A  11      -5.518   3.863 -10.837  1.00  0.00           H  
ATOM    198 1HG2 ILE A  11      -4.884   2.016  -7.630  1.00  0.00           H  
ATOM    199 2HG2 ILE A  11      -3.143   2.360  -7.635  1.00  0.00           H  
ATOM    200 3HG2 ILE A  11      -4.311   3.680  -7.382  1.00  0.00           H  
ATOM    201 1HD1 ILE A  11      -7.613   2.885 -10.046  1.00  0.00           H  
ATOM    202 2HD1 ILE A  11      -6.419   1.630 -10.396  1.00  0.00           H  
ATOM    203 3HD1 ILE A  11      -6.743   2.077  -8.717  1.00  0.00           H  
ATOM    204  N   LEU A  12      -1.146   2.550  -9.697  1.00  0.00           N  
ATOM    205  CA  LEU A  12       0.123   2.087  -9.168  1.00  0.00           C  
ATOM    206  C   LEU A  12       1.205   3.153  -9.256  1.00  0.00           C  
ATOM    207  O   LEU A  12       1.908   3.415  -8.274  1.00  0.00           O  
ATOM    208  CB  LEU A  12       0.539   0.816  -9.888  1.00  0.00           C  
ATOM    209  CG  LEU A  12       1.896   0.258  -9.538  1.00  0.00           C  
ATOM    210  CD1 LEU A  12       1.977  -0.022  -8.060  1.00  0.00           C  
ATOM    211  CD2 LEU A  12       2.072  -1.027 -10.328  1.00  0.00           C  
ATOM    212  H   LEU A  12      -1.572   2.065 -10.491  1.00  0.00           H  
ATOM    213  HA  LEU A  12      -0.023   1.844  -8.117  1.00  0.00           H  
ATOM    214 1HB  LEU A  12      -0.191   0.058  -9.665  1.00  0.00           H  
ATOM    215 2HB  LEU A  12       0.516   1.007 -10.965  1.00  0.00           H  
ATOM    216  HG  LEU A  12       2.679   0.974  -9.797  1.00  0.00           H  
ATOM    217 1HD1 LEU A  12       2.959  -0.434  -7.818  1.00  0.00           H  
ATOM    218 2HD1 LEU A  12       1.832   0.903  -7.500  1.00  0.00           H  
ATOM    219 3HD1 LEU A  12       1.217  -0.725  -7.794  1.00  0.00           H  
ATOM    220 1HD2 LEU A  12       3.028  -1.459 -10.099  1.00  0.00           H  
ATOM    221 2HD2 LEU A  12       1.286  -1.720 -10.063  1.00  0.00           H  
ATOM    222 3HD2 LEU A  12       2.013  -0.806 -11.393  1.00  0.00           H  
ATOM    223  N   ARG A  13       1.344   3.780 -10.419  1.00  0.00           N  
ATOM    224  CA  ARG A  13       2.369   4.794 -10.591  1.00  0.00           C  
ATOM    225  C   ARG A  13       2.144   5.957  -9.631  1.00  0.00           C  
ATOM    226  O   ARG A  13       3.106   6.475  -9.048  1.00  0.00           O  
ATOM    227  CB  ARG A  13       2.365   5.272 -12.030  1.00  0.00           C  
ATOM    228  CG  ARG A  13       2.892   4.233 -13.020  1.00  0.00           C  
ATOM    229  CD  ARG A  13       2.695   4.639 -14.432  1.00  0.00           C  
ATOM    230  NE  ARG A  13       3.119   3.588 -15.350  1.00  0.00           N  
ATOM    231  CZ  ARG A  13       2.788   3.526 -16.656  1.00  0.00           C  
ATOM    232  NH1 ARG A  13       2.043   4.464 -17.194  1.00  0.00           N  
ATOM    233  NH2 ARG A  13       3.202   2.513 -17.395  1.00  0.00           N  
ATOM    234  H   ARG A  13       0.741   3.543 -11.207  1.00  0.00           H  
ATOM    235  HA  ARG A  13       3.338   4.343 -10.373  1.00  0.00           H  
ATOM    236 1HB  ARG A  13       1.342   5.521 -12.321  1.00  0.00           H  
ATOM    237 2HB  ARG A  13       2.964   6.176 -12.124  1.00  0.00           H  
ATOM    238 1HG  ARG A  13       3.960   4.101 -12.854  1.00  0.00           H  
ATOM    239 2HG  ARG A  13       2.389   3.283 -12.855  1.00  0.00           H  
ATOM    240 1HD  ARG A  13       1.635   4.834 -14.603  1.00  0.00           H  
ATOM    241 2HD  ARG A  13       3.273   5.537 -14.644  1.00  0.00           H  
ATOM    242  HE  ARG A  13       3.689   2.842 -14.976  1.00  0.00           H  
ATOM    243 1HH1 ARG A  13       1.720   5.235 -16.631  1.00  0.00           H  
ATOM    244 2HH1 ARG A  13       1.790   4.409 -18.171  1.00  0.00           H  
ATOM    245 1HH2 ARG A  13       3.763   1.782 -16.985  1.00  0.00           H  
ATOM    246 2HH2 ARG A  13       2.936   2.456 -18.369  1.00  0.00           H  
ATOM    247  N   ASP A  14       0.876   6.345  -9.412  1.00  0.00           N  
ATOM    248  CA  ASP A  14       0.610   7.415  -8.468  1.00  0.00           C  
ATOM    249  C   ASP A  14       1.037   7.010  -7.064  1.00  0.00           C  
ATOM    250  O   ASP A  14       1.619   7.828  -6.361  1.00  0.00           O  
ATOM    251  CB  ASP A  14      -0.866   7.841  -8.429  1.00  0.00           C  
ATOM    252  CG  ASP A  14      -1.369   8.647  -9.660  1.00  0.00           C  
ATOM    253  OD1 ASP A  14      -0.582   9.063 -10.488  1.00  0.00           O  
ATOM    254  OD2 ASP A  14      -2.562   8.911  -9.716  1.00  0.00           O  
ATOM    255  H   ASP A  14       0.104   5.909  -9.913  1.00  0.00           H  
ATOM    256  HA  ASP A  14       1.196   8.285  -8.761  1.00  0.00           H  
ATOM    257 1HB  ASP A  14      -1.482   6.939  -8.341  1.00  0.00           H  
ATOM    258 2HB  ASP A  14      -1.039   8.424  -7.537  1.00  0.00           H  
ATOM    259  N   GLU A  15       0.829   5.743  -6.667  1.00  0.00           N  
ATOM    260  CA  GLU A  15       1.230   5.334  -5.316  1.00  0.00           C  
ATOM    261  C   GLU A  15       2.739   5.460  -5.125  1.00  0.00           C  
ATOM    262  O   GLU A  15       3.219   5.931  -4.086  1.00  0.00           O  
ATOM    263  CB  GLU A  15       0.873   3.863  -5.051  1.00  0.00           C  
ATOM    264  CG  GLU A  15      -0.584   3.485  -4.888  1.00  0.00           C  
ATOM    265  CD  GLU A  15      -1.171   3.925  -3.587  1.00  0.00           C  
ATOM    266  OE1 GLU A  15      -0.445   4.108  -2.655  1.00  0.00           O  
ATOM    267  OE2 GLU A  15      -2.362   4.023  -3.510  1.00  0.00           O  
ATOM    268  H   GLU A  15       0.344   5.086  -7.285  1.00  0.00           H  
ATOM    269  HA  GLU A  15       0.728   5.977  -4.591  1.00  0.00           H  
ATOM    270 1HB  GLU A  15       1.286   3.242  -5.840  1.00  0.00           H  
ATOM    271 2HB  GLU A  15       1.351   3.570  -4.125  1.00  0.00           H  
ATOM    272 1HG  GLU A  15      -1.157   3.929  -5.697  1.00  0.00           H  
ATOM    273 2HG  GLU A  15      -0.674   2.402  -4.972  1.00  0.00           H  
ATOM    274  N   GLU A  16       3.506   5.075  -6.145  1.00  0.00           N  
ATOM    275  CA  GLU A  16       4.952   5.170  -6.002  1.00  0.00           C  
ATOM    276  C   GLU A  16       5.374   6.646  -5.941  1.00  0.00           C  
ATOM    277  O   GLU A  16       6.211   7.039  -5.112  1.00  0.00           O  
ATOM    278  CB  GLU A  16       5.652   4.406  -7.143  1.00  0.00           C  
ATOM    279  CG  GLU A  16       5.461   2.863  -7.056  1.00  0.00           C  
ATOM    280  CD  GLU A  16       6.116   2.029  -8.175  1.00  0.00           C  
ATOM    281  OE1 GLU A  16       6.654   2.593  -9.100  1.00  0.00           O  
ATOM    282  OE2 GLU A  16       6.071   0.807  -8.073  1.00  0.00           O  
ATOM    283  H   GLU A  16       3.070   4.690  -6.989  1.00  0.00           H  
ATOM    284  HA  GLU A  16       5.234   4.701  -5.060  1.00  0.00           H  
ATOM    285 1HB  GLU A  16       5.250   4.741  -8.103  1.00  0.00           H  
ATOM    286 2HB  GLU A  16       6.719   4.625  -7.134  1.00  0.00           H  
ATOM    287 1HG  GLU A  16       5.846   2.524  -6.096  1.00  0.00           H  
ATOM    288 2HG  GLU A  16       4.386   2.672  -7.072  1.00  0.00           H  
ATOM    289  N   GLY A  17       4.742   7.470  -6.784  1.00  0.00           N  
ATOM    290  CA  GLY A  17       5.019   8.898  -6.843  1.00  0.00           C  
ATOM    291  C   GLY A  17       4.641   9.616  -5.552  1.00  0.00           C  
ATOM    292  O   GLY A  17       5.366  10.498  -5.085  1.00  0.00           O  
ATOM    293  H   GLY A  17       4.059   7.083  -7.439  1.00  0.00           H  
ATOM    294 1HA  GLY A  17       6.076   9.051  -7.053  1.00  0.00           H  
ATOM    295 2HA  GLY A  17       4.459   9.328  -7.674  1.00  0.00           H  
ATOM    296  N   HIS A  18       3.513   9.236  -4.966  1.00  0.00           N  
ATOM    297  CA  HIS A  18       3.041   9.883  -3.759  1.00  0.00           C  
ATOM    298  C   HIS A  18       3.958   9.549  -2.591  1.00  0.00           C  
ATOM    299  O   HIS A  18       4.256  10.425  -1.772  1.00  0.00           O  
ATOM    300  CB  HIS A  18       1.580   9.519  -3.492  1.00  0.00           C  
ATOM    301  CG  HIS A  18       0.652  10.132  -4.536  1.00  0.00           C  
ATOM    302  ND1 HIS A  18      -0.695   9.827  -4.635  1.00  0.00           N  
ATOM    303  CD2 HIS A  18       0.913  11.003  -5.541  1.00  0.00           C  
ATOM    304  CE1 HIS A  18      -1.222  10.498  -5.645  1.00  0.00           C  
ATOM    305  NE2 HIS A  18      -0.267  11.214  -6.219  1.00  0.00           N  
ATOM    306  H   HIS A  18       2.947   8.509  -5.390  1.00  0.00           H  
ATOM    307  HA  HIS A  18       3.071  10.961  -3.896  1.00  0.00           H  
ATOM    308 1HB  HIS A  18       1.461   8.429  -3.508  1.00  0.00           H  
ATOM    309 2HB  HIS A  18       1.281   9.869  -2.510  1.00  0.00           H  
ATOM    310  HD1 HIS A  18      -1.245   9.193  -4.058  1.00  0.00           H  
ATOM    311  HD2 HIS A  18       1.822  11.504  -5.865  1.00  0.00           H  
ATOM    312  HE1 HIS A  18      -2.283  10.392  -5.878  1.00  0.00           H  
ATOM    313  N   ALA A  19       4.449   8.303  -2.520  1.00  0.00           N  
ATOM    314  CA  ALA A  19       5.380   7.959  -1.451  1.00  0.00           C  
ATOM    315  C   ALA A  19       6.629   8.819  -1.552  1.00  0.00           C  
ATOM    316  O   ALA A  19       7.140   9.316  -0.542  1.00  0.00           O  
ATOM    317  CB  ALA A  19       5.780   6.507  -1.529  1.00  0.00           C  
ATOM    318  H   ALA A  19       4.159   7.588  -3.194  1.00  0.00           H  
ATOM    319  HA  ALA A  19       4.895   8.161  -0.498  1.00  0.00           H  
ATOM    320 1HB  ALA A  19       6.458   6.296  -0.717  1.00  0.00           H  
ATOM    321 2HB  ALA A  19       4.914   5.869  -1.455  1.00  0.00           H  
ATOM    322 3HB  ALA A  19       6.273   6.319  -2.482  1.00  0.00           H  
ATOM    323  N   LYS A  20       7.093   9.039  -2.791  1.00  0.00           N  
ATOM    324  CA  LYS A  20       8.266   9.866  -3.025  1.00  0.00           C  
ATOM    325  C   LYS A  20       8.004  11.272  -2.515  1.00  0.00           C  
ATOM    326  O   LYS A  20       8.828  11.844  -1.798  1.00  0.00           O  
ATOM    327  CB  LYS A  20       8.631   9.874  -4.513  1.00  0.00           C  
ATOM    328  CG  LYS A  20       9.892  10.665  -4.892  1.00  0.00           C  
ATOM    329  CD  LYS A  20      10.158  10.544  -6.404  1.00  0.00           C  
ATOM    330  CE  LYS A  20      11.480  11.194  -6.829  1.00  0.00           C  
ATOM    331  NZ  LYS A  20      11.457  12.671  -6.680  1.00  0.00           N  
ATOM    332  H   LYS A  20       6.636   8.588  -3.589  1.00  0.00           H  
ATOM    333  HA  LYS A  20       9.100   9.463  -2.461  1.00  0.00           H  
ATOM    334 1HB  LYS A  20       8.750   8.847  -4.858  1.00  0.00           H  
ATOM    335 2HB  LYS A  20       7.814  10.304  -5.077  1.00  0.00           H  
ATOM    336 1HG  LYS A  20       9.755  11.723  -4.636  1.00  0.00           H  
ATOM    337 2HG  LYS A  20      10.749  10.284  -4.341  1.00  0.00           H  
ATOM    338 1HD  LYS A  20      10.172   9.490  -6.682  1.00  0.00           H  
ATOM    339 2HD  LYS A  20       9.344  11.029  -6.943  1.00  0.00           H  
ATOM    340 1HE  LYS A  20      12.288  10.793  -6.219  1.00  0.00           H  
ATOM    341 2HE  LYS A  20      11.671  10.952  -7.873  1.00  0.00           H  
ATOM    342 1HZ  LYS A  20      12.335  13.067  -6.962  1.00  0.00           H  
ATOM    343 2HZ  LYS A  20      10.724  13.071  -7.236  1.00  0.00           H  
ATOM    344 3HZ  LYS A  20      11.296  12.925  -5.696  1.00  0.00           H  
ATOM    345  N   ARG A  21       6.840  11.826  -2.861  1.00  0.00           N  
ATOM    346  CA  ARG A  21       6.507  13.177  -2.434  1.00  0.00           C  
ATOM    347  C   ARG A  21       6.434  13.272  -0.914  1.00  0.00           C  
ATOM    348  O   ARG A  21       6.898  14.251  -0.325  1.00  0.00           O  
ATOM    349  CB  ARG A  21       5.174  13.605  -3.029  1.00  0.00           C  
ATOM    350  CG  ARG A  21       5.204  13.849  -4.528  1.00  0.00           C  
ATOM    351  CD  ARG A  21       3.855  14.159  -5.081  1.00  0.00           C  
ATOM    352  NE  ARG A  21       3.903  14.321  -6.530  1.00  0.00           N  
ATOM    353  CZ  ARG A  21       2.828  14.453  -7.341  1.00  0.00           C  
ATOM    354  NH1 ARG A  21       1.603  14.465  -6.854  1.00  0.00           N  
ATOM    355  NH2 ARG A  21       3.011  14.574  -8.649  1.00  0.00           N  
ATOM    356  H   ARG A  21       6.196  11.307  -3.461  1.00  0.00           H  
ATOM    357  HA  ARG A  21       7.285  13.853  -2.792  1.00  0.00           H  
ATOM    358 1HB  ARG A  21       4.429  12.836  -2.836  1.00  0.00           H  
ATOM    359 2HB  ARG A  21       4.832  14.518  -2.546  1.00  0.00           H  
ATOM    360 1HG  ARG A  21       5.859  14.692  -4.739  1.00  0.00           H  
ATOM    361 2HG  ARG A  21       5.587  12.966  -5.028  1.00  0.00           H  
ATOM    362 1HD  ARG A  21       3.166  13.348  -4.847  1.00  0.00           H  
ATOM    363 2HD  ARG A  21       3.478  15.084  -4.644  1.00  0.00           H  
ATOM    364  HE  ARG A  21       4.815  14.321  -6.964  1.00  0.00           H  
ATOM    365 1HH1 ARG A  21       1.428  14.387  -5.839  1.00  0.00           H  
ATOM    366 2HH1 ARG A  21       0.815  14.561  -7.472  1.00  0.00           H  
ATOM    367 1HH2 ARG A  21       3.947  14.568  -9.032  1.00  0.00           H  
ATOM    368 2HH2 ARG A  21       2.215  14.673  -9.261  1.00  0.00           H  
ATOM    369  N   ALA A  22       5.886  12.244  -0.255  1.00  0.00           N  
ATOM    370  CA  ALA A  22       5.825  12.265   1.201  1.00  0.00           C  
ATOM    371  C   ALA A  22       7.245  12.324   1.779  1.00  0.00           C  
ATOM    372  O   ALA A  22       7.494  13.042   2.756  1.00  0.00           O  
ATOM    373  CB  ALA A  22       5.068  11.048   1.723  1.00  0.00           C  
ATOM    374  H   ALA A  22       5.491  11.458  -0.773  1.00  0.00           H  
ATOM    375  HA  ALA A  22       5.300  13.167   1.506  1.00  0.00           H  
ATOM    376 1HB  ALA A  22       5.014  11.081   2.813  1.00  0.00           H  
ATOM    377 2HB  ALA A  22       4.057  11.039   1.309  1.00  0.00           H  
ATOM    378 3HB  ALA A  22       5.587  10.150   1.411  1.00  0.00           H  
ATOM    379  N   ARG A  23       8.188  11.590   1.161  1.00  0.00           N  
ATOM    380  CA  ARG A  23       9.567  11.602   1.641  1.00  0.00           C  
ATOM    381  C   ARG A  23      10.238  12.957   1.418  1.00  0.00           C  
ATOM    382  O   ARG A  23      10.945  13.456   2.301  1.00  0.00           O  
ATOM    383  CB  ARG A  23      10.412  10.533   0.958  1.00  0.00           C  
ATOM    384  CG  ARG A  23      10.075   9.107   1.330  1.00  0.00           C  
ATOM    385  CD  ARG A  23      11.132   8.142   0.905  1.00  0.00           C  
ATOM    386  NE  ARG A  23      11.342   8.094  -0.547  1.00  0.00           N  
ATOM    387  CZ  ARG A  23      10.669   7.302  -1.407  1.00  0.00           C  
ATOM    388  NH1 ARG A  23       9.731   6.518  -0.975  1.00  0.00           N  
ATOM    389  NH2 ARG A  23      10.967   7.315  -2.697  1.00  0.00           N  
ATOM    390  H   ARG A  23       7.930  10.997   0.368  1.00  0.00           H  
ATOM    391  HA  ARG A  23       9.554  11.394   2.711  1.00  0.00           H  
ATOM    392 1HB  ARG A  23      10.299  10.619  -0.120  1.00  0.00           H  
ATOM    393 2HB  ARG A  23      11.463  10.698   1.188  1.00  0.00           H  
ATOM    394 1HG  ARG A  23       9.948   9.034   2.408  1.00  0.00           H  
ATOM    395 2HG  ARG A  23       9.154   8.827   0.834  1.00  0.00           H  
ATOM    396 1HD  ARG A  23      12.075   8.421   1.373  1.00  0.00           H  
ATOM    397 2HD  ARG A  23      10.849   7.144   1.237  1.00  0.00           H  
ATOM    398  HE  ARG A  23      12.063   8.689  -0.930  1.00  0.00           H  
ATOM    399 1HH1 ARG A  23       9.500   6.518   0.009  1.00  0.00           H  
ATOM    400 2HH1 ARG A  23       9.251   5.921  -1.631  1.00  0.00           H  
ATOM    401 1HH2 ARG A  23      11.702   7.920  -3.038  1.00  0.00           H  
ATOM    402 2HH2 ARG A  23      10.463   6.718  -3.339  1.00  0.00           H  
ATOM    403  N   GLU A  24      10.011  13.569   0.250  1.00  0.00           N  
ATOM    404  CA  GLU A  24      10.633  14.863  -0.014  1.00  0.00           C  
ATOM    405  C   GLU A  24      10.081  15.903   0.946  1.00  0.00           C  
ATOM    406  O   GLU A  24      10.823  16.726   1.485  1.00  0.00           O  
ATOM    407  CB  GLU A  24      10.400  15.307  -1.465  1.00  0.00           C  
ATOM    408  CG  GLU A  24      11.155  14.477  -2.507  1.00  0.00           C  
ATOM    409  CD  GLU A  24      10.901  14.905  -3.939  1.00  0.00           C  
ATOM    410  OE1 GLU A  24      10.114  15.792  -4.168  1.00  0.00           O  
ATOM    411  OE2 GLU A  24      11.506  14.315  -4.818  1.00  0.00           O  
ATOM    412  H   GLU A  24       9.428  13.113  -0.455  1.00  0.00           H  
ATOM    413  HA  GLU A  24      11.706  14.776   0.156  1.00  0.00           H  
ATOM    414 1HB  GLU A  24       9.335  15.236  -1.693  1.00  0.00           H  
ATOM    415 2HB  GLU A  24      10.693  16.349  -1.580  1.00  0.00           H  
ATOM    416 1HG  GLU A  24      12.222  14.549  -2.303  1.00  0.00           H  
ATOM    417 2HG  GLU A  24      10.863  13.433  -2.393  1.00  0.00           H  
ATOM    418  N   ALA A  25       8.777  15.839   1.188  1.00  0.00           N  
ATOM    419  CA  ALA A  25       8.121  16.743   2.108  1.00  0.00           C  
ATOM    420  C   ALA A  25       8.687  16.556   3.524  1.00  0.00           C  
ATOM    421  O   ALA A  25       8.865  17.531   4.258  1.00  0.00           O  
ATOM    422  CB  ALA A  25       6.641  16.513   2.033  1.00  0.00           C  
ATOM    423  H   ALA A  25       8.209  15.146   0.699  1.00  0.00           H  
ATOM    424  HA  ALA A  25       8.334  17.767   1.798  1.00  0.00           H  
ATOM    425 1HB  ALA A  25       6.137  17.195   2.684  1.00  0.00           H  
ATOM    426 2HB  ALA A  25       6.301  16.671   1.013  1.00  0.00           H  
ATOM    427 3HB  ALA A  25       6.439  15.488   2.320  1.00  0.00           H  
ATOM    428  N   LEU A  26       9.010  15.307   3.899  1.00  0.00           N  
ATOM    429  CA  LEU A  26       9.631  15.055   5.195  1.00  0.00           C  
ATOM    430  C   LEU A  26      10.928  15.838   5.271  1.00  0.00           C  
ATOM    431  O   LEU A  26      11.182  16.533   6.256  1.00  0.00           O  
ATOM    432  CB  LEU A  26       9.968  13.584   5.428  1.00  0.00           C  
ATOM    433  CG  LEU A  26      10.467  13.268   6.858  1.00  0.00           C  
ATOM    434  CD1 LEU A  26      10.277  11.815   7.136  1.00  0.00           C  
ATOM    435  CD2 LEU A  26      11.914  13.665   7.002  1.00  0.00           C  
ATOM    436  H   LEU A  26       8.798  14.519   3.288  1.00  0.00           H  
ATOM    437  HA  LEU A  26       8.961  15.397   5.982  1.00  0.00           H  
ATOM    438 1HB  LEU A  26       9.096  12.973   5.212  1.00  0.00           H  
ATOM    439 2HB  LEU A  26      10.758  13.296   4.746  1.00  0.00           H  
ATOM    440  HG  LEU A  26       9.873  13.825   7.578  1.00  0.00           H  
ATOM    441 1HD1 LEU A  26      10.602  11.593   8.155  1.00  0.00           H  
ATOM    442 2HD1 LEU A  26       9.247  11.581   7.029  1.00  0.00           H  
ATOM    443 3HD1 LEU A  26      10.856  11.224   6.431  1.00  0.00           H  
ATOM    444 1HD2 LEU A  26      12.252  13.442   8.015  1.00  0.00           H  
ATOM    445 2HD2 LEU A  26      12.521  13.110   6.287  1.00  0.00           H  
ATOM    446 3HD2 LEU A  26      12.024  14.725   6.815  1.00  0.00           H  
ATOM    447  N   GLU A  27      11.771  15.708   4.236  1.00  0.00           N  
ATOM    448  CA  GLU A  27      13.040  16.425   4.238  1.00  0.00           C  
ATOM    449  C   GLU A  27      12.809  17.919   4.425  1.00  0.00           C  
ATOM    450  O   GLU A  27      13.545  18.576   5.170  1.00  0.00           O  
ATOM    451  CB  GLU A  27      13.831  16.178   2.950  1.00  0.00           C  
ATOM    452  CG  GLU A  27      15.169  16.915   2.900  1.00  0.00           C  
ATOM    453  CD  GLU A  27      15.993  16.618   1.656  1.00  0.00           C  
ATOM    454  OE1 GLU A  27      15.748  15.627   1.007  1.00  0.00           O  
ATOM    455  OE2 GLU A  27      16.854  17.420   1.345  1.00  0.00           O  
ATOM    456  H   GLU A  27      11.512  15.105   3.451  1.00  0.00           H  
ATOM    457  HA  GLU A  27      13.635  16.066   5.080  1.00  0.00           H  
ATOM    458 1HB  GLU A  27      14.013  15.110   2.833  1.00  0.00           H  
ATOM    459 2HB  GLU A  27      13.246  16.503   2.095  1.00  0.00           H  
ATOM    460 1HG  GLU A  27      14.969  17.986   2.941  1.00  0.00           H  
ATOM    461 2HG  GLU A  27      15.746  16.651   3.785  1.00  0.00           H  
ATOM    462  N   GLU A  28      11.782  18.472   3.770  1.00  0.00           N  
ATOM    463  CA  GLU A  28      11.535  19.893   3.955  1.00  0.00           C  
ATOM    464  C   GLU A  28      11.205  20.165   5.423  1.00  0.00           C  
ATOM    465  O   GLU A  28      11.687  21.146   5.990  1.00  0.00           O  
ATOM    466  CB  GLU A  28      10.396  20.394   3.058  1.00  0.00           C  
ATOM    467  CG  GLU A  28      10.732  20.413   1.560  1.00  0.00           C  
ATOM    468  CD  GLU A  28       9.583  20.897   0.703  1.00  0.00           C  
ATOM    469  OE1 GLU A  28       8.556  21.197   1.252  1.00  0.00           O  
ATOM    470  OE2 GLU A  28       9.717  20.953  -0.504  1.00  0.00           O  
ATOM    471  H   GLU A  28      11.213  17.904   3.139  1.00  0.00           H  
ATOM    472  HA  GLU A  28      12.439  20.438   3.697  1.00  0.00           H  
ATOM    473 1HB  GLU A  28       9.523  19.761   3.194  1.00  0.00           H  
ATOM    474 2HB  GLU A  28      10.114  21.403   3.359  1.00  0.00           H  
ATOM    475 1HG  GLU A  28      11.596  21.056   1.398  1.00  0.00           H  
ATOM    476 2HG  GLU A  28      11.004  19.400   1.258  1.00  0.00           H  
ATOM    477  N   ALA A  29      10.441  19.274   6.066  1.00  0.00           N  
ATOM    478  CA  ALA A  29      10.100  19.477   7.469  1.00  0.00           C  
ATOM    479  C   ALA A  29      11.361  19.527   8.333  1.00  0.00           C  
ATOM    480  O   ALA A  29      11.477  20.376   9.233  1.00  0.00           O  
ATOM    481  CB  ALA A  29       9.168  18.370   7.954  1.00  0.00           C  
ATOM    482  H   ALA A  29      10.061  18.476   5.552  1.00  0.00           H  
ATOM    483  HA  ALA A  29       9.598  20.428   7.556  1.00  0.00           H  
ATOM    484 1HB  ALA A  29       8.903  18.541   8.985  1.00  0.00           H  
ATOM    485 2HB  ALA A  29       8.268  18.361   7.342  1.00  0.00           H  
ATOM    486 3HB  ALA A  29       9.658  17.412   7.879  1.00  0.00           H  
ATOM    487  N   GLU A  30      12.334  18.658   8.030  1.00  0.00           N  
ATOM    488  CA  GLU A  30      13.578  18.665   8.794  1.00  0.00           C  
ATOM    489  C   GLU A  30      14.365  19.951   8.579  1.00  0.00           C  
ATOM    490  O   GLU A  30      14.906  20.519   9.530  1.00  0.00           O  
ATOM    491  CB  GLU A  30      14.460  17.456   8.457  1.00  0.00           C  
ATOM    492  CG  GLU A  30      13.920  16.154   8.979  1.00  0.00           C  
ATOM    493  CD  GLU A  30      14.790  14.936   8.692  1.00  0.00           C  
ATOM    494  OE1 GLU A  30      15.749  15.032   7.963  1.00  0.00           O  
ATOM    495  OE2 GLU A  30      14.476  13.902   9.252  1.00  0.00           O  
ATOM    496  H   GLU A  30      12.176  17.983   7.276  1.00  0.00           H  
ATOM    497  HA  GLU A  30      13.323  18.604   9.851  1.00  0.00           H  
ATOM    498 1HB  GLU A  30      14.554  17.369   7.372  1.00  0.00           H  
ATOM    499 2HB  GLU A  30      15.457  17.604   8.865  1.00  0.00           H  
ATOM    500 1HG  GLU A  30      13.818  16.262  10.047  1.00  0.00           H  
ATOM    501 2HG  GLU A  30      12.928  16.007   8.565  1.00  0.00           H  
ATOM    502  N   ARG A  31      14.390  20.439   7.336  1.00  0.00           N  
ATOM    503  CA  ARG A  31      15.096  21.675   7.010  1.00  0.00           C  
ATOM    504  C   ARG A  31      14.456  22.877   7.705  1.00  0.00           C  
ATOM    505  O   ARG A  31      15.149  23.785   8.167  1.00  0.00           O  
ATOM    506  CB  ARG A  31      15.147  21.870   5.503  1.00  0.00           C  
ATOM    507  CG  ARG A  31      16.105  20.906   4.783  1.00  0.00           C  
ATOM    508  CD  ARG A  31      16.118  21.106   3.310  1.00  0.00           C  
ATOM    509  NE  ARG A  31      17.036  20.179   2.641  1.00  0.00           N  
ATOM    510  CZ  ARG A  31      18.351  20.379   2.476  1.00  0.00           C  
ATOM    511  NH1 ARG A  31      18.937  21.475   2.917  1.00  0.00           N  
ATOM    512  NH2 ARG A  31      19.037  19.447   1.860  1.00  0.00           N  
ATOM    513  H   ARG A  31      13.928  19.912   6.592  1.00  0.00           H  
ATOM    514  HA  ARG A  31      16.121  21.583   7.366  1.00  0.00           H  
ATOM    515 1HB  ARG A  31      14.151  21.719   5.088  1.00  0.00           H  
ATOM    516 2HB  ARG A  31      15.449  22.890   5.273  1.00  0.00           H  
ATOM    517 1HG  ARG A  31      17.116  21.050   5.159  1.00  0.00           H  
ATOM    518 2HG  ARG A  31      15.789  19.879   4.981  1.00  0.00           H  
ATOM    519 1HD  ARG A  31      15.114  20.927   2.919  1.00  0.00           H  
ATOM    520 2HD  ARG A  31      16.425  22.122   3.076  1.00  0.00           H  
ATOM    521  HE  ARG A  31      16.673  19.289   2.267  1.00  0.00           H  
ATOM    522 1HH1 ARG A  31      18.393  22.184   3.389  1.00  0.00           H  
ATOM    523 2HH1 ARG A  31      19.928  21.606   2.782  1.00  0.00           H  
ATOM    524 1HH2 ARG A  31      18.528  18.611   1.536  1.00  0.00           H  
ATOM    525 2HH2 ARG A  31      20.027  19.549   1.710  1.00  0.00           H  
ATOM    526  N   LEU A  32      13.126  22.861   7.794  1.00  0.00           N  
ATOM    527  CA  LEU A  32      12.357  23.893   8.478  1.00  0.00           C  
ATOM    528  C   LEU A  32      12.604  23.883   9.983  1.00  0.00           C  
ATOM    529  O   LEU A  32      12.591  24.935  10.628  1.00  0.00           O  
ATOM    530  CB  LEU A  32      10.874  23.685   8.203  1.00  0.00           C  
ATOM    531  CG  LEU A  32      10.416  23.971   6.800  1.00  0.00           C  
ATOM    532  CD1 LEU A  32       9.031  23.469   6.663  1.00  0.00           C  
ATOM    533  CD2 LEU A  32      10.479  25.460   6.549  1.00  0.00           C  
ATOM    534  H   LEU A  32      12.620  22.096   7.350  1.00  0.00           H  
ATOM    535  HA  LEU A  32      12.658  24.861   8.085  1.00  0.00           H  
ATOM    536 1HB  LEU A  32      10.649  22.646   8.393  1.00  0.00           H  
ATOM    537 2HB  LEU A  32      10.294  24.299   8.889  1.00  0.00           H  
ATOM    538  HG  LEU A  32      11.048  23.465   6.082  1.00  0.00           H  
ATOM    539 1HD1 LEU A  32       8.668  23.666   5.657  1.00  0.00           H  
ATOM    540 2HD1 LEU A  32       9.025  22.415   6.846  1.00  0.00           H  
ATOM    541 3HD1 LEU A  32       8.413  23.959   7.393  1.00  0.00           H  
ATOM    542 1HD2 LEU A  32      10.138  25.672   5.537  1.00  0.00           H  
ATOM    543 2HD2 LEU A  32       9.842  25.980   7.263  1.00  0.00           H  
ATOM    544 3HD2 LEU A  32      11.509  25.802   6.664  1.00  0.00           H  
ATOM    545  N   GLY A  33      12.826  22.691  10.540  1.00  0.00           N  
ATOM    546  CA  GLY A  33      13.045  22.540  11.969  1.00  0.00           C  
ATOM    547  C   GLY A  33      11.769  22.139  12.697  1.00  0.00           C  
ATOM    548  O   GLY A  33      11.548  22.531  13.845  1.00  0.00           O  
ATOM    549  H   GLY A  33      12.805  21.857   9.955  1.00  0.00           H  
ATOM    550 1HA  GLY A  33      13.810  21.779  12.128  1.00  0.00           H  
ATOM    551 2HA  GLY A  33      13.429  23.471  12.381  1.00  0.00           H  
ATOM    552  N   LEU A  34      10.919  21.368  12.027  1.00  0.00           N  
ATOM    553  CA  LEU A  34       9.659  20.925  12.613  1.00  0.00           C  
ATOM    554  C   LEU A  34       9.906  19.727  13.534  1.00  0.00           C  
ATOM    555  O   LEU A  34      10.964  19.094  13.463  1.00  0.00           O  
ATOM    556  CB  LEU A  34       8.664  20.635  11.502  1.00  0.00           C  
ATOM    557  CG  LEU A  34       8.371  21.861  10.611  1.00  0.00           C  
ATOM    558  CD1 LEU A  34       7.462  21.488   9.542  1.00  0.00           C  
ATOM    559  CD2 LEU A  34       7.751  22.973  11.442  1.00  0.00           C  
ATOM    560  H   LEU A  34      11.150  21.075  11.078  1.00  0.00           H  
ATOM    561  HA  LEU A  34       9.249  21.732  13.219  1.00  0.00           H  
ATOM    562 1HB  LEU A  34       9.054  19.839  10.884  1.00  0.00           H  
ATOM    563 2HB  LEU A  34       7.734  20.313  11.953  1.00  0.00           H  
ATOM    564  HG  LEU A  34       9.297  22.200  10.171  1.00  0.00           H  
ATOM    565 1HD1 LEU A  34       7.271  22.345   8.913  1.00  0.00           H  
ATOM    566 2HD1 LEU A  34       7.870  20.702   8.954  1.00  0.00           H  
ATOM    567 3HD1 LEU A  34       6.566  21.166  10.007  1.00  0.00           H  
ATOM    568 1HD2 LEU A  34       7.548  23.839  10.811  1.00  0.00           H  
ATOM    569 2HD2 LEU A  34       6.815  22.618  11.881  1.00  0.00           H  
ATOM    570 3HD2 LEU A  34       8.438  23.258  12.240  1.00  0.00           H  
ATOM    571  N   SER A  35       8.954  19.448  14.429  1.00  0.00           N  
ATOM    572  CA  SER A  35       9.125  18.416  15.460  1.00  0.00           C  
ATOM    573  C   SER A  35       9.236  16.989  14.996  1.00  0.00           C  
ATOM    574  O   SER A  35       8.880  16.632  13.871  1.00  0.00           O  
ATOM    575  CB  SER A  35       7.954  18.383  16.409  1.00  0.00           C  
ATOM    576  OG  SER A  35       6.801  17.876  15.766  1.00  0.00           O  
ATOM    577  H   SER A  35       8.085  19.997  14.420  1.00  0.00           H  
ATOM    578  HA  SER A  35      10.033  18.659  16.015  1.00  0.00           H  
ATOM    579 1HB  SER A  35       8.197  17.755  17.261  1.00  0.00           H  
ATOM    580 2HB  SER A  35       7.751  19.383  16.789  1.00  0.00           H  
ATOM    581  HG  SER A  35       6.266  18.673  15.575  1.00  0.00           H  
ATOM    582  N   ASP A  36       9.659  16.145  15.936  1.00  0.00           N  
ATOM    583  CA  ASP A  36       9.736  14.715  15.721  1.00  0.00           C  
ATOM    584  C   ASP A  36       8.373  14.135  15.371  1.00  0.00           C  
ATOM    585  O   ASP A  36       8.300  13.177  14.613  1.00  0.00           O  
ATOM    586  CB  ASP A  36      10.312  14.016  16.946  1.00  0.00           C  
ATOM    587  CG  ASP A  36      11.819  14.274  17.123  1.00  0.00           C  
ATOM    588  OD1 ASP A  36      12.454  14.760  16.194  1.00  0.00           O  
ATOM    589  OD2 ASP A  36      12.322  13.985  18.178  1.00  0.00           O  
ATOM    590  H   ASP A  36       9.941  16.518  16.832  1.00  0.00           H  
ATOM    591  HA  ASP A  36      10.402  14.530  14.889  1.00  0.00           H  
ATOM    592 1HB  ASP A  36       9.785  14.355  17.840  1.00  0.00           H  
ATOM    593 2HB  ASP A  36      10.147  12.942  16.860  1.00  0.00           H  
ATOM    594  N   GLU A  37       7.282  14.704  15.900  1.00  0.00           N  
ATOM    595  CA  GLU A  37       5.963  14.181  15.557  1.00  0.00           C  
ATOM    596  C   GLU A  37       5.660  14.471  14.092  1.00  0.00           C  
ATOM    597  O   GLU A  37       5.067  13.644  13.390  1.00  0.00           O  
ATOM    598  CB  GLU A  37       4.876  14.777  16.447  1.00  0.00           C  
ATOM    599  CG  GLU A  37       4.959  14.328  17.896  1.00  0.00           C  
ATOM    600  CD  GLU A  37       4.870  12.827  18.031  1.00  0.00           C  
ATOM    601  OE1 GLU A  37       3.984  12.248  17.444  1.00  0.00           O  
ATOM    602  OE2 GLU A  37       5.688  12.259  18.715  1.00  0.00           O  
ATOM    603  H   GLU A  37       7.370  15.503  16.513  1.00  0.00           H  
ATOM    604  HA  GLU A  37       5.969  13.102  15.699  1.00  0.00           H  
ATOM    605 1HB  GLU A  37       4.942  15.867  16.422  1.00  0.00           H  
ATOM    606 2HB  GLU A  37       3.896  14.499  16.061  1.00  0.00           H  
ATOM    607 1HG  GLU A  37       5.908  14.666  18.314  1.00  0.00           H  
ATOM    608 2HG  GLU A  37       4.153  14.795  18.461  1.00  0.00           H  
ATOM    609  N   VAL A  38       6.108  15.634  13.610  1.00  0.00           N  
ATOM    610  CA  VAL A  38       5.922  15.961  12.200  1.00  0.00           C  
ATOM    611  C   VAL A  38       6.723  15.004  11.330  1.00  0.00           C  
ATOM    612  O   VAL A  38       6.217  14.477  10.333  1.00  0.00           O  
ATOM    613  CB  VAL A  38       6.348  17.413  11.904  1.00  0.00           C  
ATOM    614  CG1 VAL A  38       6.368  17.635  10.457  1.00  0.00           C  
ATOM    615  CG2 VAL A  38       5.353  18.375  12.529  1.00  0.00           C  
ATOM    616  H   VAL A  38       6.569  16.302  14.242  1.00  0.00           H  
ATOM    617  HA  VAL A  38       4.868  15.854  11.952  1.00  0.00           H  
ATOM    618  HB  VAL A  38       7.341  17.591  12.293  1.00  0.00           H  
ATOM    619 1HG1 VAL A  38       6.668  18.652  10.259  1.00  0.00           H  
ATOM    620 2HG1 VAL A  38       7.072  16.951   9.989  1.00  0.00           H  
ATOM    621 3HG1 VAL A  38       5.383  17.463  10.076  1.00  0.00           H  
ATOM    622 1HG2 VAL A  38       5.637  19.402  12.322  1.00  0.00           H  
ATOM    623 2HG2 VAL A  38       4.379  18.185  12.105  1.00  0.00           H  
ATOM    624 3HG2 VAL A  38       5.322  18.223  13.608  1.00  0.00           H  
ATOM    625  N   ARG A  39       7.979  14.775  11.719  1.00  0.00           N  
ATOM    626  CA  ARG A  39       8.863  13.891  10.973  1.00  0.00           C  
ATOM    627  C   ARG A  39       8.345  12.457  11.005  1.00  0.00           C  
ATOM    628  O   ARG A  39       8.333  11.773   9.981  1.00  0.00           O  
ATOM    629  CB  ARG A  39      10.245  13.902  11.601  1.00  0.00           C  
ATOM    630  CG  ARG A  39      11.014  15.212  11.498  1.00  0.00           C  
ATOM    631  CD  ARG A  39      12.247  15.186  12.374  1.00  0.00           C  
ATOM    632  NE  ARG A  39      13.281  14.285  11.882  1.00  0.00           N  
ATOM    633  CZ  ARG A  39      14.177  13.614  12.632  1.00  0.00           C  
ATOM    634  NH1 ARG A  39      14.176  13.654  13.960  1.00  0.00           N  
ATOM    635  NH2 ARG A  39      15.080  12.899  11.987  1.00  0.00           N  
ATOM    636  H   ARG A  39       8.327  15.256  12.551  1.00  0.00           H  
ATOM    637  HA  ARG A  39       8.919  14.235   9.941  1.00  0.00           H  
ATOM    638 1HB  ARG A  39      10.160  13.654  12.655  1.00  0.00           H  
ATOM    639 2HB  ARG A  39      10.856  13.131  11.134  1.00  0.00           H  
ATOM    640 1HG  ARG A  39      11.323  15.375  10.464  1.00  0.00           H  
ATOM    641 2HG  ARG A  39      10.378  16.039  11.825  1.00  0.00           H  
ATOM    642 1HD  ARG A  39      12.666  16.191  12.416  1.00  0.00           H  
ATOM    643 2HD  ARG A  39      11.986  14.876  13.374  1.00  0.00           H  
ATOM    644  HE  ARG A  39      13.397  14.185  10.864  1.00  0.00           H  
ATOM    645 1HH1 ARG A  39      13.476  14.197  14.500  1.00  0.00           H  
ATOM    646 2HH1 ARG A  39      14.866  13.136  14.476  1.00  0.00           H  
ATOM    647 1HH2 ARG A  39      15.053  12.918  10.956  1.00  0.00           H  
ATOM    648 2HH2 ARG A  39      15.780  12.376  12.485  1.00  0.00           H  
ATOM    649  N   ARG A  40       7.861  12.023  12.174  1.00  0.00           N  
ATOM    650  CA  ARG A  40       7.352  10.676  12.369  1.00  0.00           C  
ATOM    651  C   ARG A  40       6.180  10.426  11.467  1.00  0.00           C  
ATOM    652  O   ARG A  40       6.181   9.466  10.697  1.00  0.00           O  
ATOM    653  CB  ARG A  40       6.923  10.450  13.822  1.00  0.00           C  
ATOM    654  CG  ARG A  40       6.386   9.040  14.132  1.00  0.00           C  
ATOM    655  CD  ARG A  40       5.966   8.853  15.589  1.00  0.00           C  
ATOM    656  NE  ARG A  40       4.752   9.609  15.991  1.00  0.00           N  
ATOM    657  CZ  ARG A  40       3.480   9.238  15.742  1.00  0.00           C  
ATOM    658  NH1 ARG A  40       3.190   8.130  15.087  1.00  0.00           N  
ATOM    659  NH2 ARG A  40       2.518  10.016  16.187  1.00  0.00           N  
ATOM    660  H   ARG A  40       7.885  12.635  12.979  1.00  0.00           H  
ATOM    661  HA  ARG A  40       8.141   9.966  12.121  1.00  0.00           H  
ATOM    662 1HB  ARG A  40       7.767  10.634  14.482  1.00  0.00           H  
ATOM    663 2HB  ARG A  40       6.145  11.165  14.087  1.00  0.00           H  
ATOM    664 1HG  ARG A  40       5.508   8.860  13.510  1.00  0.00           H  
ATOM    665 2HG  ARG A  40       7.146   8.295  13.896  1.00  0.00           H  
ATOM    666 1HD  ARG A  40       5.767   7.793  15.753  1.00  0.00           H  
ATOM    667 2HD  ARG A  40       6.784   9.168  16.235  1.00  0.00           H  
ATOM    668  HE  ARG A  40       4.853  10.490  16.520  1.00  0.00           H  
ATOM    669 1HH1 ARG A  40       3.931   7.509  14.729  1.00  0.00           H  
ATOM    670 2HH1 ARG A  40       2.230   7.878  14.912  1.00  0.00           H  
ATOM    671 1HH2 ARG A  40       2.788  10.866  16.704  1.00  0.00           H  
ATOM    672 2HH2 ARG A  40       1.553   9.780  16.034  1.00  0.00           H  
ATOM    673  N   ALA A  41       5.177  11.297  11.530  1.00  0.00           N  
ATOM    674  CA  ALA A  41       4.024  11.100  10.687  1.00  0.00           C  
ATOM    675  C   ALA A  41       4.428  11.151   9.214  1.00  0.00           C  
ATOM    676  O   ALA A  41       3.934  10.357   8.420  1.00  0.00           O  
ATOM    677  CB  ALA A  41       2.973  12.132  11.017  1.00  0.00           C  
ATOM    678  H   ALA A  41       5.212  12.096  12.167  1.00  0.00           H  
ATOM    679  HA  ALA A  41       3.620  10.107  10.885  1.00  0.00           H  
ATOM    680 1HB  ALA A  41       2.092  11.982  10.397  1.00  0.00           H  
ATOM    681 2HB  ALA A  41       2.701  12.044  12.068  1.00  0.00           H  
ATOM    682 3HB  ALA A  41       3.381  13.095  10.849  1.00  0.00           H  
ATOM    683  N   ALA A  42       5.350  12.045   8.830  1.00  0.00           N  
ATOM    684  CA  ALA A  42       5.778  12.111   7.432  1.00  0.00           C  
ATOM    685  C   ALA A  42       6.445  10.800   6.982  1.00  0.00           C  
ATOM    686  O   ALA A  42       6.250  10.360   5.841  1.00  0.00           O  
ATOM    687  CB  ALA A  42       6.706  13.297   7.237  1.00  0.00           C  
ATOM    688  H   ALA A  42       5.747  12.712   9.495  1.00  0.00           H  
ATOM    689  HA  ALA A  42       4.898  12.252   6.811  1.00  0.00           H  
ATOM    690 1HB  ALA A  42       6.992  13.366   6.192  1.00  0.00           H  
ATOM    691 2HB  ALA A  42       6.200  14.211   7.536  1.00  0.00           H  
ATOM    692 3HB  ALA A  42       7.582  13.163   7.853  1.00  0.00           H  
ATOM    693  N   GLU A  43       7.222  10.167   7.877  1.00  0.00           N  
ATOM    694  CA  GLU A  43       7.921   8.929   7.537  1.00  0.00           C  
ATOM    695  C   GLU A  43       6.965   7.761   7.477  1.00  0.00           C  
ATOM    696  O   GLU A  43       7.001   6.973   6.525  1.00  0.00           O  
ATOM    697  CB  GLU A  43       9.031   8.594   8.542  1.00  0.00           C  
ATOM    698  CG  GLU A  43       9.839   7.333   8.161  1.00  0.00           C  
ATOM    699  CD  GLU A  43      11.015   7.021   9.083  1.00  0.00           C  
ATOM    700  OE1 GLU A  43      11.240   7.746  10.021  1.00  0.00           O  
ATOM    701  OE2 GLU A  43      11.685   6.046   8.831  1.00  0.00           O  
ATOM    702  H   GLU A  43       7.366  10.582   8.799  1.00  0.00           H  
ATOM    703  HA  GLU A  43       8.373   9.050   6.553  1.00  0.00           H  
ATOM    704 1HB  GLU A  43       9.714   9.426   8.633  1.00  0.00           H  
ATOM    705 2HB  GLU A  43       8.587   8.433   9.528  1.00  0.00           H  
ATOM    706 1HG  GLU A  43       9.158   6.480   8.164  1.00  0.00           H  
ATOM    707 2HG  GLU A  43      10.209   7.457   7.144  1.00  0.00           H  
ATOM    708  N   GLU A  44       6.098   7.649   8.487  1.00  0.00           N  
ATOM    709  CA  GLU A  44       5.156   6.546   8.528  1.00  0.00           C  
ATOM    710  C   GLU A  44       4.259   6.654   7.318  1.00  0.00           C  
ATOM    711  O   GLU A  44       3.963   5.656   6.672  1.00  0.00           O  
ATOM    712  CB  GLU A  44       4.320   6.580   9.808  1.00  0.00           C  
ATOM    713  CG  GLU A  44       5.098   6.269  11.085  1.00  0.00           C  
ATOM    714  CD  GLU A  44       4.253   6.418  12.321  1.00  0.00           C  
ATOM    715  OE1 GLU A  44       3.078   6.677  12.180  1.00  0.00           O  
ATOM    716  OE2 GLU A  44       4.779   6.315  13.412  1.00  0.00           O  
ATOM    717  H   GLU A  44       6.110   8.336   9.241  1.00  0.00           H  
ATOM    718  HA  GLU A  44       5.706   5.607   8.479  1.00  0.00           H  
ATOM    719 1HB  GLU A  44       3.886   7.578   9.922  1.00  0.00           H  
ATOM    720 2HB  GLU A  44       3.498   5.872   9.725  1.00  0.00           H  
ATOM    721 1HG  GLU A  44       5.471   5.248  11.033  1.00  0.00           H  
ATOM    722 2HG  GLU A  44       5.955   6.937  11.152  1.00  0.00           H  
ATOM    723  N   LEU A  45       3.884   7.881   6.974  1.00  0.00           N  
ATOM    724  CA  LEU A  45       3.056   8.144   5.826  1.00  0.00           C  
ATOM    725  C   LEU A  45       3.736   7.664   4.565  1.00  0.00           C  
ATOM    726  O   LEU A  45       3.141   6.908   3.799  1.00  0.00           O  
ATOM    727  CB  LEU A  45       2.765   9.631   5.776  1.00  0.00           C  
ATOM    728  CG  LEU A  45       2.025  10.154   4.636  1.00  0.00           C  
ATOM    729  CD1 LEU A  45       0.644   9.508   4.564  1.00  0.00           C  
ATOM    730  CD2 LEU A  45       1.954  11.653   4.847  1.00  0.00           C  
ATOM    731  H   LEU A  45       4.152   8.675   7.553  1.00  0.00           H  
ATOM    732  HA  LEU A  45       2.122   7.610   5.940  1.00  0.00           H  
ATOM    733 1HB  LEU A  45       2.202   9.895   6.668  1.00  0.00           H  
ATOM    734 2HB  LEU A  45       3.708  10.160   5.809  1.00  0.00           H  
ATOM    735  HG  LEU A  45       2.554   9.933   3.707  1.00  0.00           H  
ATOM    736 1HD1 LEU A  45       0.102   9.907   3.734  1.00  0.00           H  
ATOM    737 2HD1 LEU A  45       0.747   8.429   4.435  1.00  0.00           H  
ATOM    738 3HD1 LEU A  45       0.101   9.714   5.470  1.00  0.00           H  
ATOM    739 1HD2 LEU A  45       1.450  12.108   4.057  1.00  0.00           H  
ATOM    740 2HD2 LEU A  45       1.431  11.864   5.783  1.00  0.00           H  
ATOM    741 3HD2 LEU A  45       2.967  12.048   4.899  1.00  0.00           H  
ATOM    742  N   ALA A  46       4.999   8.035   4.352  1.00  0.00           N  
ATOM    743  CA  ALA A  46       5.667   7.556   3.153  1.00  0.00           C  
ATOM    744  C   ALA A  46       5.692   6.028   3.133  1.00  0.00           C  
ATOM    745  O   ALA A  46       5.486   5.415   2.083  1.00  0.00           O  
ATOM    746  CB  ALA A  46       7.080   8.089   3.086  1.00  0.00           C  
ATOM    747  H   ALA A  46       5.479   8.668   4.995  1.00  0.00           H  
ATOM    748  HA  ALA A  46       5.105   7.903   2.289  1.00  0.00           H  
ATOM    749 1HB  ALA A  46       7.544   7.730   2.176  1.00  0.00           H  
ATOM    750 2HB  ALA A  46       7.065   9.178   3.089  1.00  0.00           H  
ATOM    751 3HB  ALA A  46       7.639   7.737   3.953  1.00  0.00           H  
ATOM    752  N   ALA A  47       5.916   5.403   4.296  1.00  0.00           N  
ATOM    753  CA  ALA A  47       5.923   3.948   4.365  1.00  0.00           C  
ATOM    754  C   ALA A  47       4.554   3.369   4.002  1.00  0.00           C  
ATOM    755  O   ALA A  47       4.470   2.367   3.290  1.00  0.00           O  
ATOM    756  CB  ALA A  47       6.334   3.487   5.749  1.00  0.00           C  
ATOM    757  H   ALA A  47       6.098   5.950   5.140  1.00  0.00           H  
ATOM    758  HA  ALA A  47       6.649   3.582   3.643  1.00  0.00           H  
ATOM    759 1HB  ALA A  47       6.364   2.400   5.773  1.00  0.00           H  
ATOM    760 2HB  ALA A  47       7.319   3.890   5.984  1.00  0.00           H  
ATOM    761 3HB  ALA A  47       5.619   3.843   6.480  1.00  0.00           H  
ATOM    762  N   LEU A  48       3.471   4.019   4.449  1.00  0.00           N  
ATOM    763  CA  LEU A  48       2.132   3.522   4.146  1.00  0.00           C  
ATOM    764  C   LEU A  48       1.917   3.584   2.646  1.00  0.00           C  
ATOM    765  O   LEU A  48       1.377   2.654   2.045  1.00  0.00           O  
ATOM    766  CB  LEU A  48       1.058   4.388   4.824  1.00  0.00           C  
ATOM    767  CG  LEU A  48       0.976   4.347   6.356  1.00  0.00           C  
ATOM    768  CD1 LEU A  48       0.025   5.406   6.804  1.00  0.00           C  
ATOM    769  CD2 LEU A  48       0.504   3.015   6.832  1.00  0.00           C  
ATOM    770  H   LEU A  48       3.587   4.842   5.040  1.00  0.00           H  
ATOM    771  HA  LEU A  48       2.051   2.489   4.479  1.00  0.00           H  
ATOM    772 1HB  LEU A  48       1.222   5.424   4.537  1.00  0.00           H  
ATOM    773 2HB  LEU A  48       0.088   4.088   4.438  1.00  0.00           H  
ATOM    774  HG  LEU A  48       1.937   4.538   6.771  1.00  0.00           H  
ATOM    775 1HD1 LEU A  48      -0.035   5.388   7.887  1.00  0.00           H  
ATOM    776 2HD1 LEU A  48       0.358   6.376   6.475  1.00  0.00           H  
ATOM    777 3HD1 LEU A  48      -0.937   5.190   6.373  1.00  0.00           H  
ATOM    778 1HD2 LEU A  48       0.456   3.020   7.921  1.00  0.00           H  
ATOM    779 2HD2 LEU A  48      -0.478   2.832   6.439  1.00  0.00           H  
ATOM    780 3HD2 LEU A  48       1.195   2.237   6.500  1.00  0.00           H  
ATOM    781  N   GLU A  49       2.398   4.664   2.036  1.00  0.00           N  
ATOM    782  CA  GLU A  49       2.269   4.873   0.605  1.00  0.00           C  
ATOM    783  C   GLU A  49       3.075   3.810  -0.164  1.00  0.00           C  
ATOM    784  O   GLU A  49       2.609   3.302  -1.187  1.00  0.00           O  
ATOM    785  CB  GLU A  49       2.705   6.303   0.285  1.00  0.00           C  
ATOM    786  CG  GLU A  49       1.770   7.381   0.852  1.00  0.00           C  
ATOM    787  CD  GLU A  49       0.470   7.466   0.169  1.00  0.00           C  
ATOM    788  OE1 GLU A  49       0.470   7.723  -1.000  1.00  0.00           O  
ATOM    789  OE2 GLU A  49      -0.533   7.265   0.793  1.00  0.00           O  
ATOM    790  H   GLU A  49       2.840   5.389   2.606  1.00  0.00           H  
ATOM    791  HA  GLU A  49       1.220   4.764   0.331  1.00  0.00           H  
ATOM    792 1HB  GLU A  49       3.691   6.479   0.683  1.00  0.00           H  
ATOM    793 2HB  GLU A  49       2.741   6.438  -0.794  1.00  0.00           H  
ATOM    794 1HG  GLU A  49       1.580   7.165   1.897  1.00  0.00           H  
ATOM    795 2HG  GLU A  49       2.276   8.349   0.798  1.00  0.00           H  
ATOM    796  N   LEU A  50       4.252   3.425   0.353  1.00  0.00           N  
ATOM    797  CA  LEU A  50       5.031   2.371  -0.293  1.00  0.00           C  
ATOM    798  C   LEU A  50       4.321   1.026  -0.192  1.00  0.00           C  
ATOM    799  O   LEU A  50       4.275   0.272  -1.170  1.00  0.00           O  
ATOM    800  CB  LEU A  50       6.426   2.271   0.319  1.00  0.00           C  
ATOM    801  CG  LEU A  50       7.324   3.432   0.010  1.00  0.00           C  
ATOM    802  CD1 LEU A  50       8.606   3.317   0.806  1.00  0.00           C  
ATOM    803  CD2 LEU A  50       7.584   3.446  -1.496  1.00  0.00           C  
ATOM    804  H   LEU A  50       4.615   3.898   1.182  1.00  0.00           H  
ATOM    805  HA  LEU A  50       5.136   2.622  -1.347  1.00  0.00           H  
ATOM    806 1HB  LEU A  50       6.321   2.208   1.400  1.00  0.00           H  
ATOM    807 2HB  LEU A  50       6.905   1.361  -0.035  1.00  0.00           H  
ATOM    808  HG  LEU A  50       6.840   4.344   0.306  1.00  0.00           H  
ATOM    809 1HD1 LEU A  50       9.250   4.162   0.589  1.00  0.00           H  
ATOM    810 2HD1 LEU A  50       8.369   3.308   1.869  1.00  0.00           H  
ATOM    811 3HD1 LEU A  50       9.117   2.394   0.540  1.00  0.00           H  
ATOM    812 1HD2 LEU A  50       8.218   4.277  -1.754  1.00  0.00           H  
ATOM    813 2HD2 LEU A  50       8.072   2.515  -1.788  1.00  0.00           H  
ATOM    814 3HD2 LEU A  50       6.634   3.539  -2.027  1.00  0.00           H  
ATOM    815  N   ASP A  51       3.721   0.740   0.973  1.00  0.00           N  
ATOM    816  CA  ASP A  51       2.957  -0.494   1.132  1.00  0.00           C  
ATOM    817  C   ASP A  51       1.756  -0.447   0.189  1.00  0.00           C  
ATOM    818  O   ASP A  51       1.357  -1.466  -0.379  1.00  0.00           O  
ATOM    819  CB  ASP A  51       2.538  -0.727   2.589  1.00  0.00           C  
ATOM    820  CG  ASP A  51       3.693  -1.170   3.509  1.00  0.00           C  
ATOM    821  OD1 ASP A  51       4.742  -1.510   3.008  1.00  0.00           O  
ATOM    822  OD2 ASP A  51       3.496  -1.190   4.707  1.00  0.00           O  
ATOM    823  H   ASP A  51       3.811   1.387   1.758  1.00  0.00           H  
ATOM    824  HA  ASP A  51       3.586  -1.331   0.836  1.00  0.00           H  
ATOM    825 1HB  ASP A  51       2.154   0.206   2.993  1.00  0.00           H  
ATOM    826 2HB  ASP A  51       1.740  -1.466   2.632  1.00  0.00           H  
ATOM    827  N   GLY A  52       1.216   0.761  -0.014  1.00  0.00           N  
ATOM    828  CA  GLY A  52       0.124   1.011  -0.935  1.00  0.00           C  
ATOM    829  C   GLY A  52       0.542   0.549  -2.309  1.00  0.00           C  
ATOM    830  O   GLY A  52      -0.124  -0.292  -2.907  1.00  0.00           O  
ATOM    831  H   GLY A  52       1.566   1.550   0.524  1.00  0.00           H  
ATOM    832 1HA  GLY A  52      -0.774   0.488  -0.628  1.00  0.00           H  
ATOM    833 2HA  GLY A  52      -0.099   2.080  -0.954  1.00  0.00           H  
ATOM    834  N   ALA A  53       1.683   1.051  -2.788  1.00  0.00           N  
ATOM    835  CA  ALA A  53       2.191   0.673  -4.098  1.00  0.00           C  
ATOM    836  C   ALA A  53       2.422  -0.825  -4.200  1.00  0.00           C  
ATOM    837  O   ALA A  53       2.106  -1.436  -5.222  1.00  0.00           O  
ATOM    838  CB  ALA A  53       3.501   1.386  -4.379  1.00  0.00           C  
ATOM    839  H   ALA A  53       2.174   1.750  -2.228  1.00  0.00           H  
ATOM    840  HA  ALA A  53       1.452   0.958  -4.842  1.00  0.00           H  
ATOM    841 1HB  ALA A  53       3.850   1.103  -5.365  1.00  0.00           H  
ATOM    842 2HB  ALA A  53       3.366   2.458  -4.336  1.00  0.00           H  
ATOM    843 3HB  ALA A  53       4.237   1.093  -3.635  1.00  0.00           H  
ATOM    844  N   LYS A  54       2.927  -1.444  -3.133  1.00  0.00           N  
ATOM    845  CA  LYS A  54       3.156  -2.881  -3.173  1.00  0.00           C  
ATOM    846  C   LYS A  54       1.843  -3.617  -3.390  1.00  0.00           C  
ATOM    847  O   LYS A  54       1.723  -4.431  -4.308  1.00  0.00           O  
ATOM    848  CB  LYS A  54       3.810  -3.368  -1.878  1.00  0.00           C  
ATOM    849  CG  LYS A  54       4.131  -4.871  -1.837  1.00  0.00           C  
ATOM    850  CD  LYS A  54       4.800  -5.253  -0.513  1.00  0.00           C  
ATOM    851  CE  LYS A  54       5.260  -6.716  -0.500  1.00  0.00           C  
ATOM    852  NZ  LYS A  54       4.114  -7.666  -0.526  1.00  0.00           N  
ATOM    853  H   LYS A  54       3.188  -0.904  -2.307  1.00  0.00           H  
ATOM    854  HA  LYS A  54       3.814  -3.107  -4.010  1.00  0.00           H  
ATOM    855 1HB  LYS A  54       4.729  -2.807  -1.700  1.00  0.00           H  
ATOM    856 2HB  LYS A  54       3.145  -3.162  -1.043  1.00  0.00           H  
ATOM    857 1HG  LYS A  54       3.202  -5.445  -1.945  1.00  0.00           H  
ATOM    858 2HG  LYS A  54       4.793  -5.130  -2.662  1.00  0.00           H  
ATOM    859 1HD  LYS A  54       5.660  -4.603  -0.340  1.00  0.00           H  
ATOM    860 2HD  LYS A  54       4.088  -5.102   0.300  1.00  0.00           H  
ATOM    861 1HE  LYS A  54       5.888  -6.900  -1.370  1.00  0.00           H  
ATOM    862 2HE  LYS A  54       5.843  -6.896   0.402  1.00  0.00           H  
ATOM    863 1HZ  LYS A  54       4.444  -8.614  -0.523  1.00  0.00           H  
ATOM    864 2HZ  LYS A  54       3.519  -7.523   0.269  1.00  0.00           H  
ATOM    865 3HZ  LYS A  54       3.560  -7.523  -1.382  1.00  0.00           H  
ATOM    866  N   LEU A  55       0.844  -3.303  -2.571  1.00  0.00           N  
ATOM    867  CA  LEU A  55      -0.448  -3.961  -2.669  1.00  0.00           C  
ATOM    868  C   LEU A  55      -1.150  -3.632  -3.978  1.00  0.00           C  
ATOM    869  O   LEU A  55      -1.796  -4.494  -4.577  1.00  0.00           O  
ATOM    870  CB  LEU A  55      -1.307  -3.564  -1.483  1.00  0.00           C  
ATOM    871  CG  LEU A  55      -0.837  -4.096  -0.150  1.00  0.00           C  
ATOM    872  CD1 LEU A  55      -1.620  -3.444   0.945  1.00  0.00           C  
ATOM    873  CD2 LEU A  55      -1.047  -5.608  -0.138  1.00  0.00           C  
ATOM    874  H   LEU A  55       0.993  -2.597  -1.848  1.00  0.00           H  
ATOM    875  HA  LEU A  55      -0.285  -5.038  -2.630  1.00  0.00           H  
ATOM    876 1HB  LEU A  55      -1.373  -2.473  -1.433  1.00  0.00           H  
ATOM    877 2HB  LEU A  55      -2.281  -3.983  -1.643  1.00  0.00           H  
ATOM    878  HG  LEU A  55       0.220  -3.860  -0.006  1.00  0.00           H  
ATOM    879 1HD1 LEU A  55      -1.294  -3.821   1.913  1.00  0.00           H  
ATOM    880 2HD1 LEU A  55      -1.468  -2.375   0.901  1.00  0.00           H  
ATOM    881 3HD1 LEU A  55      -2.645  -3.666   0.802  1.00  0.00           H  
ATOM    882 1HD2 LEU A  55      -0.720  -6.015   0.817  1.00  0.00           H  
ATOM    883 2HD2 LEU A  55      -2.105  -5.828  -0.285  1.00  0.00           H  
ATOM    884 3HD2 LEU A  55      -0.467  -6.065  -0.946  1.00  0.00           H  
ATOM    885  N   ALA A  56      -1.006  -2.392  -4.456  1.00  0.00           N  
ATOM    886  CA  ALA A  56      -1.613  -2.024  -5.721  1.00  0.00           C  
ATOM    887  C   ALA A  56      -1.022  -2.894  -6.804  1.00  0.00           C  
ATOM    888  O   ALA A  56      -1.744  -3.484  -7.605  1.00  0.00           O  
ATOM    889  CB  ALA A  56      -1.352  -0.559  -6.043  1.00  0.00           C  
ATOM    890  H   ALA A  56      -0.484  -1.698  -3.933  1.00  0.00           H  
ATOM    891  HA  ALA A  56      -2.684  -2.209  -5.661  1.00  0.00           H  
ATOM    892 1HB  ALA A  56      -1.811  -0.299  -6.997  1.00  0.00           H  
ATOM    893 2HB  ALA A  56      -1.755   0.058  -5.268  1.00  0.00           H  
ATOM    894 3HB  ALA A  56      -0.289  -0.390  -6.096  1.00  0.00           H  
ATOM    895  N   ARG A  57       0.300  -3.051  -6.775  1.00  0.00           N  
ATOM    896  CA  ARG A  57       0.975  -3.869  -7.752  1.00  0.00           C  
ATOM    897  C   ARG A  57       0.502  -5.300  -7.690  1.00  0.00           C  
ATOM    898  O   ARG A  57       0.150  -5.873  -8.718  1.00  0.00           O  
ATOM    899  CB  ARG A  57       2.480  -3.808  -7.566  1.00  0.00           C  
ATOM    900  CG  ARG A  57       3.262  -4.605  -8.567  1.00  0.00           C  
ATOM    901  CD  ARG A  57       4.728  -4.483  -8.371  1.00  0.00           C  
ATOM    902  NE  ARG A  57       5.226  -3.150  -8.696  1.00  0.00           N  
ATOM    903  CZ  ARG A  57       5.516  -2.736  -9.947  1.00  0.00           C  
ATOM    904  NH1 ARG A  57       5.344  -3.560 -10.975  1.00  0.00           N  
ATOM    905  NH2 ARG A  57       5.970  -1.497 -10.155  1.00  0.00           N  
ATOM    906  H   ARG A  57       0.862  -2.560  -6.079  1.00  0.00           H  
ATOM    907  HA  ARG A  57       0.739  -3.484  -8.739  1.00  0.00           H  
ATOM    908 1HB  ARG A  57       2.817  -2.785  -7.614  1.00  0.00           H  
ATOM    909 2HB  ARG A  57       2.738  -4.182  -6.581  1.00  0.00           H  
ATOM    910 1HG  ARG A  57       2.996  -5.655  -8.450  1.00  0.00           H  
ATOM    911 2HG  ARG A  57       3.014  -4.280  -9.578  1.00  0.00           H  
ATOM    912 1HD  ARG A  57       4.966  -4.690  -7.330  1.00  0.00           H  
ATOM    913 2HD  ARG A  57       5.239  -5.203  -9.008  1.00  0.00           H  
ATOM    914  HE  ARG A  57       5.365  -2.494  -7.938  1.00  0.00           H  
ATOM    915 1HH1 ARG A  57       4.983  -4.526 -10.833  1.00  0.00           H  
ATOM    916 2HH1 ARG A  57       5.560  -3.249 -11.909  1.00  0.00           H  
ATOM    917 1HH2 ARG A  57       6.098  -0.836  -9.366  1.00  0.00           H  
ATOM    918 2HH2 ARG A  57       6.184  -1.189 -11.089  1.00  0.00           H  
ATOM    919  N   GLU A  58       0.413  -5.868  -6.482  1.00  0.00           N  
ATOM    920  CA  GLU A  58      -0.023  -7.254  -6.370  1.00  0.00           C  
ATOM    921  C   GLU A  58      -1.437  -7.413  -6.906  1.00  0.00           C  
ATOM    922  O   GLU A  58      -1.731  -8.360  -7.637  1.00  0.00           O  
ATOM    923  CB  GLU A  58       0.001  -7.711  -4.901  1.00  0.00           C  
ATOM    924  CG  GLU A  58       1.395  -7.866  -4.291  1.00  0.00           C  
ATOM    925  CD  GLU A  58       1.374  -8.221  -2.811  1.00  0.00           C  
ATOM    926  OE1 GLU A  58       0.314  -8.308  -2.238  1.00  0.00           O  
ATOM    927  OE2 GLU A  58       2.445  -8.379  -2.245  1.00  0.00           O  
ATOM    928  H   GLU A  58       0.695  -5.345  -5.653  1.00  0.00           H  
ATOM    929  HA  GLU A  58       0.646  -7.882  -6.957  1.00  0.00           H  
ATOM    930 1HB  GLU A  58      -0.544  -6.987  -4.295  1.00  0.00           H  
ATOM    931 2HB  GLU A  58      -0.517  -8.667  -4.811  1.00  0.00           H  
ATOM    932 1HG  GLU A  58       1.923  -8.650  -4.830  1.00  0.00           H  
ATOM    933 2HG  GLU A  58       1.945  -6.940  -4.429  1.00  0.00           H  
ATOM    934  N   ALA A  59      -2.315  -6.459  -6.601  1.00  0.00           N  
ATOM    935  CA  ALA A  59      -3.682  -6.566  -7.071  1.00  0.00           C  
ATOM    936  C   ALA A  59      -3.746  -6.580  -8.571  1.00  0.00           C  
ATOM    937  O   ALA A  59      -4.482  -7.377  -9.153  1.00  0.00           O  
ATOM    938  CB  ALA A  59      -4.516  -5.408  -6.571  1.00  0.00           C  
ATOM    939  H   ALA A  59      -2.039  -5.677  -6.006  1.00  0.00           H  
ATOM    940  HA  ALA A  59      -4.093  -7.504  -6.709  1.00  0.00           H  
ATOM    941 1HB  ALA A  59      -5.510  -5.541  -6.940  1.00  0.00           H  
ATOM    942 2HB  ALA A  59      -4.521  -5.376  -5.488  1.00  0.00           H  
ATOM    943 3HB  ALA A  59      -4.104  -4.474  -6.950  1.00  0.00           H  
ATOM    944  N   ILE A  60      -2.933  -5.741  -9.197  1.00  0.00           N  
ATOM    945  CA  ILE A  60      -2.925  -5.598 -10.637  1.00  0.00           C  
ATOM    946  C   ILE A  60      -2.294  -6.798 -11.332  1.00  0.00           C  
ATOM    947  O   ILE A  60      -2.903  -7.388 -12.230  1.00  0.00           O  
ATOM    948  CB  ILE A  60      -2.167  -4.316 -10.982  1.00  0.00           C  
ATOM    949  CG1 ILE A  60      -2.942  -3.154 -10.433  1.00  0.00           C  
ATOM    950  CG2 ILE A  60      -1.988  -4.166 -12.485  1.00  0.00           C  
ATOM    951  CD1 ILE A  60      -2.160  -1.870 -10.433  1.00  0.00           C  
ATOM    952  H   ILE A  60      -2.332  -5.126  -8.642  1.00  0.00           H  
ATOM    953  HA  ILE A  60      -3.954  -5.499 -10.977  1.00  0.00           H  
ATOM    954  HB  ILE A  60      -1.193  -4.330 -10.491  1.00  0.00           H  
ATOM    955 1HG1 ILE A  60      -3.823  -3.052 -11.008  1.00  0.00           H  
ATOM    956 2HG1 ILE A  60      -3.246  -3.376  -9.423  1.00  0.00           H  
ATOM    957 1HG2 ILE A  60      -1.452  -3.240 -12.692  1.00  0.00           H  
ATOM    958 2HG2 ILE A  60      -1.416  -5.011 -12.867  1.00  0.00           H  
ATOM    959 3HG2 ILE A  60      -2.962  -4.137 -12.969  1.00  0.00           H  
ATOM    960 1HD1 ILE A  60      -2.773  -1.064 -10.026  1.00  0.00           H  
ATOM    961 2HD1 ILE A  60      -1.276  -2.001  -9.814  1.00  0.00           H  
ATOM    962 3HD1 ILE A  60      -1.858  -1.616 -11.446  1.00  0.00           H  
ATOM    963  N   GLU A  61      -1.105  -7.201 -10.881  1.00  0.00           N  
ATOM    964  CA  GLU A  61      -0.371  -8.311 -11.485  1.00  0.00           C  
ATOM    965  C   GLU A  61      -1.139  -9.628 -11.381  1.00  0.00           C  
ATOM    966  O   GLU A  61      -1.075 -10.458 -12.289  1.00  0.00           O  
ATOM    967  CB  GLU A  61       1.032  -8.447 -10.866  1.00  0.00           C  
ATOM    968  CG  GLU A  61       2.012  -7.293 -11.236  1.00  0.00           C  
ATOM    969  CD  GLU A  61       3.413  -7.446 -10.636  1.00  0.00           C  
ATOM    970  OE1 GLU A  61       3.631  -8.393  -9.918  1.00  0.00           O  
ATOM    971  OE2 GLU A  61       4.255  -6.584 -10.870  1.00  0.00           O  
ATOM    972  H   GLU A  61      -0.681  -6.700 -10.105  1.00  0.00           H  
ATOM    973  HA  GLU A  61      -0.242  -8.089 -12.542  1.00  0.00           H  
ATOM    974 1HB  GLU A  61       0.940  -8.467  -9.777  1.00  0.00           H  
ATOM    975 2HB  GLU A  61       1.479  -9.389 -11.177  1.00  0.00           H  
ATOM    976 1HG  GLU A  61       2.099  -7.244 -12.319  1.00  0.00           H  
ATOM    977 2HG  GLU A  61       1.580  -6.352 -10.895  1.00  0.00           H  
ATOM    978  N   GLU A  62      -1.900  -9.810 -10.301  1.00  0.00           N  
ATOM    979  CA  GLU A  62      -2.682 -11.024 -10.114  1.00  0.00           C  
ATOM    980  C   GLU A  62      -4.061 -10.970 -10.799  1.00  0.00           C  
ATOM    981  O   GLU A  62      -4.846 -11.910 -10.665  1.00  0.00           O  
ATOM    982  CB  GLU A  62      -2.876 -11.334  -8.626  1.00  0.00           C  
ATOM    983  CG  GLU A  62      -1.610 -11.712  -7.840  1.00  0.00           C  
ATOM    984  CD  GLU A  62      -1.891 -12.034  -6.352  1.00  0.00           C  
ATOM    985  OE1 GLU A  62      -3.036 -11.956  -5.935  1.00  0.00           O  
ATOM    986  OE2 GLU A  62      -0.959 -12.366  -5.656  1.00  0.00           O  
ATOM    987  H   GLU A  62      -1.908  -9.109  -9.556  1.00  0.00           H  
ATOM    988  HA  GLU A  62      -2.127 -11.850 -10.556  1.00  0.00           H  
ATOM    989 1HB  GLU A  62      -3.286 -10.447  -8.148  1.00  0.00           H  
ATOM    990 2HB  GLU A  62      -3.596 -12.141  -8.514  1.00  0.00           H  
ATOM    991 1HG  GLU A  62      -1.148 -12.579  -8.310  1.00  0.00           H  
ATOM    992 2HG  GLU A  62      -0.905 -10.881  -7.900  1.00  0.00           H  
ATOM    993  N   GLY A  63      -4.381  -9.872 -11.504  1.00  0.00           N  
ATOM    994  CA  GLY A  63      -5.679  -9.758 -12.171  1.00  0.00           C  
ATOM    995  C   GLY A  63      -6.803  -9.241 -11.270  1.00  0.00           C  
ATOM    996  O   GLY A  63      -7.913  -9.772 -11.300  1.00  0.00           O  
ATOM    997  H   GLY A  63      -3.714  -9.111 -11.612  1.00  0.00           H  
ATOM    998 1HA  GLY A  63      -5.570  -9.088 -13.024  1.00  0.00           H  
ATOM    999 2HA  GLY A  63      -5.957 -10.730 -12.573  1.00  0.00           H  
ATOM   1000  N   LEU A  64      -6.519  -8.193 -10.489  1.00  0.00           N  
ATOM   1001  CA  LEU A  64      -7.469  -7.588  -9.549  1.00  0.00           C  
ATOM   1002  C   LEU A  64      -7.856  -8.537  -8.439  1.00  0.00           C  
ATOM   1003  O   LEU A  64      -9.027  -8.735  -8.116  1.00  0.00           O  
ATOM   1004  CB  LEU A  64      -8.678  -7.004 -10.283  1.00  0.00           C  
ATOM   1005  CG  LEU A  64      -8.301  -5.887 -11.210  1.00  0.00           C  
ATOM   1006  CD1 LEU A  64      -9.519  -5.373 -11.942  1.00  0.00           C  
ATOM   1007  CD2 LEU A  64      -7.672  -4.812 -10.356  1.00  0.00           C  
ATOM   1008  H   LEU A  64      -5.580  -7.816 -10.507  1.00  0.00           H  
ATOM   1009  HA  LEU A  64      -6.969  -6.747  -9.073  1.00  0.00           H  
ATOM   1010 1HB  LEU A  64      -9.174  -7.771 -10.860  1.00  0.00           H  
ATOM   1011 2HB  LEU A  64      -9.387  -6.621  -9.569  1.00  0.00           H  
ATOM   1012  HG  LEU A  64      -7.579  -6.236 -11.950  1.00  0.00           H  
ATOM   1013 1HD1 LEU A  64      -9.234  -4.551 -12.594  1.00  0.00           H  
ATOM   1014 2HD1 LEU A  64      -9.952  -6.176 -12.538  1.00  0.00           H  
ATOM   1015 3HD1 LEU A  64     -10.254  -5.025 -11.219  1.00  0.00           H  
ATOM   1016 1HD2 LEU A  64      -7.384  -4.007 -10.966  1.00  0.00           H  
ATOM   1017 2HD2 LEU A  64      -8.398  -4.470  -9.623  1.00  0.00           H  
ATOM   1018 3HD2 LEU A  64      -6.793  -5.209  -9.847  1.00  0.00           H  
ATOM   1019  N   SER A  65      -6.824  -9.127  -7.859  1.00  0.00           N  
ATOM   1020  CA  SER A  65      -6.977 -10.041  -6.742  1.00  0.00           C  
ATOM   1021  C   SER A  65      -7.656  -9.331  -5.588  1.00  0.00           C  
ATOM   1022  O   SER A  65      -7.162  -8.309  -5.102  1.00  0.00           O  
ATOM   1023  CB  SER A  65      -5.618 -10.551  -6.343  1.00  0.00           C  
ATOM   1024  OG  SER A  65      -5.640 -11.339  -5.197  1.00  0.00           O  
ATOM   1025  H   SER A  65      -5.901  -8.877  -8.216  1.00  0.00           H  
ATOM   1026  HA  SER A  65      -7.599 -10.881  -7.057  1.00  0.00           H  
ATOM   1027 1HB  SER A  65      -5.246 -11.147  -7.158  1.00  0.00           H  
ATOM   1028 2HB  SER A  65      -4.928  -9.722  -6.208  1.00  0.00           H  
ATOM   1029  HG  SER A  65      -4.723 -11.715  -5.168  1.00  0.00           H  
ATOM   1030  N   GLU A  66      -8.747  -9.914  -5.097  1.00  0.00           N  
ATOM   1031  CA  GLU A  66      -9.523  -9.280  -4.043  1.00  0.00           C  
ATOM   1032  C   GLU A  66      -8.746  -9.069  -2.758  1.00  0.00           C  
ATOM   1033  O   GLU A  66      -8.894  -8.035  -2.113  1.00  0.00           O  
ATOM   1034  CB  GLU A  66     -10.774 -10.103  -3.743  1.00  0.00           C  
ATOM   1035  CG  GLU A  66     -11.812 -10.085  -4.857  1.00  0.00           C  
ATOM   1036  CD  GLU A  66     -13.010 -10.957  -4.563  1.00  0.00           C  
ATOM   1037  OE1 GLU A  66     -12.991 -11.650  -3.574  1.00  0.00           O  
ATOM   1038  OE2 GLU A  66     -13.943 -10.930  -5.332  1.00  0.00           O  
ATOM   1039  H   GLU A  66      -9.074 -10.772  -5.518  1.00  0.00           H  
ATOM   1040  HA  GLU A  66      -9.841  -8.306  -4.406  1.00  0.00           H  
ATOM   1041 1HB  GLU A  66     -10.492 -11.139  -3.558  1.00  0.00           H  
ATOM   1042 2HB  GLU A  66     -11.246  -9.724  -2.836  1.00  0.00           H  
ATOM   1043 1HG  GLU A  66     -12.148  -9.061  -5.012  1.00  0.00           H  
ATOM   1044 2HG  GLU A  66     -11.338 -10.422  -5.779  1.00  0.00           H  
ATOM   1045  N   GLU A  67      -7.895 -10.018  -2.378  1.00  0.00           N  
ATOM   1046  CA  GLU A  67      -7.163  -9.839  -1.131  1.00  0.00           C  
ATOM   1047  C   GLU A  67      -6.285  -8.601  -1.183  1.00  0.00           C  
ATOM   1048  O   GLU A  67      -6.302  -7.770  -0.272  1.00  0.00           O  
ATOM   1049  CB  GLU A  67      -6.296 -11.057  -0.819  1.00  0.00           C  
ATOM   1050  CG  GLU A  67      -5.503 -10.920   0.472  1.00  0.00           C  
ATOM   1051  CD  GLU A  67      -4.670 -12.133   0.813  1.00  0.00           C  
ATOM   1052  OE1 GLU A  67      -4.715 -13.102   0.090  1.00  0.00           O  
ATOM   1053  OE2 GLU A  67      -3.969 -12.071   1.805  1.00  0.00           O  
ATOM   1054  H   GLU A  67      -7.776 -10.848  -2.941  1.00  0.00           H  
ATOM   1055  HA  GLU A  67      -7.885  -9.705  -0.323  1.00  0.00           H  
ATOM   1056 1HB  GLU A  67      -6.925 -11.943  -0.739  1.00  0.00           H  
ATOM   1057 2HB  GLU A  67      -5.592 -11.223  -1.635  1.00  0.00           H  
ATOM   1058 1HG  GLU A  67      -4.841 -10.059   0.376  1.00  0.00           H  
ATOM   1059 2HG  GLU A  67      -6.193 -10.718   1.290  1.00  0.00           H  
ATOM   1060  N   ALA A  68      -5.513  -8.468  -2.256  1.00  0.00           N  
ATOM   1061  CA  ALA A  68      -4.642  -7.316  -2.389  1.00  0.00           C  
ATOM   1062  C   ALA A  68      -5.458  -6.030  -2.463  1.00  0.00           C  
ATOM   1063  O   ALA A  68      -5.098  -5.034  -1.840  1.00  0.00           O  
ATOM   1064  CB  ALA A  68      -3.773  -7.471  -3.611  1.00  0.00           C  
ATOM   1065  H   ALA A  68      -5.544  -9.168  -2.985  1.00  0.00           H  
ATOM   1066  HA  ALA A  68      -4.007  -7.259  -1.506  1.00  0.00           H  
ATOM   1067 1HB  ALA A  68      -3.107  -6.610  -3.701  1.00  0.00           H  
ATOM   1068 2HB  ALA A  68      -3.179  -8.382  -3.532  1.00  0.00           H  
ATOM   1069 3HB  ALA A  68      -4.420  -7.538  -4.467  1.00  0.00           H  
ATOM   1070  N   LEU A  69      -6.596  -6.056  -3.174  1.00  0.00           N  
ATOM   1071  CA  LEU A  69      -7.429  -4.860  -3.304  1.00  0.00           C  
ATOM   1072  C   LEU A  69      -8.009  -4.425  -1.955  1.00  0.00           C  
ATOM   1073  O   LEU A  69      -8.116  -3.228  -1.676  1.00  0.00           O  
ATOM   1074  CB  LEU A  69      -8.575  -5.120  -4.280  1.00  0.00           C  
ATOM   1075  CG  LEU A  69      -8.232  -5.302  -5.765  1.00  0.00           C  
ATOM   1076  CD1 LEU A  69      -9.455  -5.748  -6.475  1.00  0.00           C  
ATOM   1077  CD2 LEU A  69      -7.769  -4.022  -6.372  1.00  0.00           C  
ATOM   1078  H   LEU A  69      -6.870  -6.910  -3.668  1.00  0.00           H  
ATOM   1079  HA  LEU A  69      -6.809  -4.055  -3.695  1.00  0.00           H  
ATOM   1080 1HB  LEU A  69      -9.028  -6.040  -3.976  1.00  0.00           H  
ATOM   1081 2HB  LEU A  69      -9.303  -4.319  -4.191  1.00  0.00           H  
ATOM   1082  HG  LEU A  69      -7.470  -6.052  -5.867  1.00  0.00           H  
ATOM   1083 1HD1 LEU A  69      -9.233  -5.882  -7.509  1.00  0.00           H  
ATOM   1084 2HD1 LEU A  69      -9.809  -6.686  -6.061  1.00  0.00           H  
ATOM   1085 3HD1 LEU A  69     -10.221  -4.992  -6.364  1.00  0.00           H  
ATOM   1086 1HD2 LEU A  69      -7.543  -4.182  -7.419  1.00  0.00           H  
ATOM   1087 2HD2 LEU A  69      -8.562  -3.307  -6.289  1.00  0.00           H  
ATOM   1088 3HD2 LEU A  69      -6.878  -3.663  -5.855  1.00  0.00           H  
ATOM   1089  N   GLU A  70      -8.391  -5.395  -1.116  1.00  0.00           N  
ATOM   1090  CA  GLU A  70      -8.969  -5.087   0.189  1.00  0.00           C  
ATOM   1091  C   GLU A  70      -7.903  -4.590   1.149  1.00  0.00           C  
ATOM   1092  O   GLU A  70      -8.097  -3.584   1.839  1.00  0.00           O  
ATOM   1093  CB  GLU A  70      -9.690  -6.301   0.781  1.00  0.00           C  
ATOM   1094  CG  GLU A  70     -10.413  -5.995   2.100  1.00  0.00           C  
ATOM   1095  CD  GLU A  70     -11.240  -7.146   2.650  1.00  0.00           C  
ATOM   1096  OE1 GLU A  70     -11.267  -8.192   2.051  1.00  0.00           O  
ATOM   1097  OE2 GLU A  70     -11.851  -6.959   3.676  1.00  0.00           O  
ATOM   1098  H   GLU A  70      -8.308  -6.370  -1.404  1.00  0.00           H  
ATOM   1099  HA  GLU A  70      -9.693  -4.287   0.067  1.00  0.00           H  
ATOM   1100 1HB  GLU A  70     -10.417  -6.680   0.064  1.00  0.00           H  
ATOM   1101 2HB  GLU A  70      -8.966  -7.099   0.961  1.00  0.00           H  
ATOM   1102 1HG  GLU A  70      -9.667  -5.714   2.845  1.00  0.00           H  
ATOM   1103 2HG  GLU A  70     -11.063  -5.135   1.943  1.00  0.00           H  
ATOM   1104  N   ARG A  71      -6.749  -5.267   1.187  1.00  0.00           N  
ATOM   1105  CA  ARG A  71      -5.675  -4.830   2.073  1.00  0.00           C  
ATOM   1106  C   ARG A  71      -5.257  -3.420   1.686  1.00  0.00           C  
ATOM   1107  O   ARG A  71      -4.971  -2.576   2.542  1.00  0.00           O  
ATOM   1108  CB  ARG A  71      -4.471  -5.756   1.981  1.00  0.00           C  
ATOM   1109  CG  ARG A  71      -4.635  -7.134   2.606  1.00  0.00           C  
ATOM   1110  CD  ARG A  71      -3.378  -7.935   2.478  1.00  0.00           C  
ATOM   1111  NE  ARG A  71      -3.517  -9.288   3.020  1.00  0.00           N  
ATOM   1112  CZ  ARG A  71      -3.403  -9.626   4.308  1.00  0.00           C  
ATOM   1113  NH1 ARG A  71      -3.157  -8.724   5.239  1.00  0.00           N  
ATOM   1114  NH2 ARG A  71      -3.546 -10.893   4.612  1.00  0.00           N  
ATOM   1115  H   ARG A  71      -6.620  -6.098   0.606  1.00  0.00           H  
ATOM   1116  HA  ARG A  71      -6.044  -4.823   3.099  1.00  0.00           H  
ATOM   1117 1HB  ARG A  71      -4.230  -5.909   0.928  1.00  0.00           H  
ATOM   1118 2HB  ARG A  71      -3.612  -5.284   2.449  1.00  0.00           H  
ATOM   1119 1HG  ARG A  71      -4.875  -7.030   3.662  1.00  0.00           H  
ATOM   1120 2HG  ARG A  71      -5.439  -7.672   2.103  1.00  0.00           H  
ATOM   1121 1HD  ARG A  71      -3.119  -8.019   1.420  1.00  0.00           H  
ATOM   1122 2HD  ARG A  71      -2.571  -7.435   3.008  1.00  0.00           H  
ATOM   1123  HE  ARG A  71      -3.705 -10.071   2.376  1.00  0.00           H  
ATOM   1124 1HH1 ARG A  71      -3.050  -7.753   4.985  1.00  0.00           H  
ATOM   1125 2HH1 ARG A  71      -3.075  -9.006   6.205  1.00  0.00           H  
ATOM   1126 1HH2 ARG A  71      -3.731 -11.552   3.840  1.00  0.00           H  
ATOM   1127 2HH2 ARG A  71      -3.470 -11.208   5.566  1.00  0.00           H  
ATOM   1128  N   TYR A  72      -5.274  -3.165   0.380  1.00  0.00           N  
ATOM   1129  CA  TYR A  72      -4.912  -1.894  -0.192  1.00  0.00           C  
ATOM   1130  C   TYR A  72      -5.927  -0.841   0.227  1.00  0.00           C  
ATOM   1131  O   TYR A  72      -5.533   0.212   0.717  1.00  0.00           O  
ATOM   1132  CB  TYR A  72      -4.769  -2.086  -1.708  1.00  0.00           C  
ATOM   1133  CG  TYR A  72      -4.463  -0.930  -2.528  1.00  0.00           C  
ATOM   1134  CD1 TYR A  72      -3.656   0.064  -2.068  1.00  0.00           C  
ATOM   1135  CD2 TYR A  72      -4.964  -0.899  -3.817  1.00  0.00           C  
ATOM   1136  CE1 TYR A  72      -3.392   1.128  -2.876  1.00  0.00           C  
ATOM   1137  CE2 TYR A  72      -4.699   0.159  -4.630  1.00  0.00           C  
ATOM   1138  CZ  TYR A  72      -3.930   1.180  -4.164  1.00  0.00           C  
ATOM   1139  OH  TYR A  72      -3.678   2.248  -4.974  1.00  0.00           O  
ATOM   1140  H   TYR A  72      -5.504  -3.911  -0.274  1.00  0.00           H  
ATOM   1141  HA  TYR A  72      -3.944  -1.595   0.204  1.00  0.00           H  
ATOM   1142 1HB  TYR A  72      -4.030  -2.808  -1.903  1.00  0.00           H  
ATOM   1143 2HB  TYR A  72      -5.694  -2.496  -2.082  1.00  0.00           H  
ATOM   1144  HD1 TYR A  72      -3.242   0.023  -1.061  1.00  0.00           H  
ATOM   1145  HD2 TYR A  72      -5.585  -1.718  -4.173  1.00  0.00           H  
ATOM   1146  HE1 TYR A  72      -2.769   1.929  -2.504  1.00  0.00           H  
ATOM   1147  HE2 TYR A  72      -5.105   0.196  -5.639  1.00  0.00           H  
ATOM   1148  HH  TYR A  72      -3.279   2.972  -4.443  1.00  0.00           H  
ATOM   1149  N   ALA A  73      -7.223  -1.119   0.091  1.00  0.00           N  
ATOM   1150  CA  ALA A  73      -8.229  -0.133   0.474  1.00  0.00           C  
ATOM   1151  C   ALA A  73      -8.156   0.246   1.944  1.00  0.00           C  
ATOM   1152  O   ALA A  73      -8.276   1.422   2.307  1.00  0.00           O  
ATOM   1153  CB  ALA A  73      -9.610  -0.681   0.165  1.00  0.00           C  
ATOM   1154  H   ALA A  73      -7.520  -2.000  -0.326  1.00  0.00           H  
ATOM   1155  HA  ALA A  73      -8.044   0.773  -0.094  1.00  0.00           H  
ATOM   1156 1HB  ALA A  73     -10.342   0.069   0.417  1.00  0.00           H  
ATOM   1157 2HB  ALA A  73      -9.690  -0.928  -0.888  1.00  0.00           H  
ATOM   1158 3HB  ALA A  73      -9.778  -1.583   0.758  1.00  0.00           H  
ATOM   1159  N   GLU A  74      -7.912  -0.724   2.818  1.00  0.00           N  
ATOM   1160  CA  GLU A  74      -7.850  -0.351   4.222  1.00  0.00           C  
ATOM   1161  C   GLU A  74      -6.615   0.521   4.460  1.00  0.00           C  
ATOM   1162  O   GLU A  74      -6.666   1.513   5.197  1.00  0.00           O  
ATOM   1163  CB  GLU A  74      -7.837  -1.594   5.108  1.00  0.00           C  
ATOM   1164  CG  GLU A  74      -9.158  -2.398   5.098  1.00  0.00           C  
ATOM   1165  CD  GLU A  74     -10.364  -1.616   5.593  1.00  0.00           C  
ATOM   1166  OE1 GLU A  74     -10.285  -1.031   6.648  1.00  0.00           O  
ATOM   1167  OE2 GLU A  74     -11.379  -1.637   4.918  1.00  0.00           O  
ATOM   1168  H   GLU A  74      -7.809  -1.696   2.513  1.00  0.00           H  
ATOM   1169  HA  GLU A  74      -8.733   0.236   4.466  1.00  0.00           H  
ATOM   1170 1HB  GLU A  74      -7.041  -2.263   4.769  1.00  0.00           H  
ATOM   1171 2HB  GLU A  74      -7.614  -1.310   6.135  1.00  0.00           H  
ATOM   1172 1HG  GLU A  74      -9.351  -2.724   4.073  1.00  0.00           H  
ATOM   1173 2HG  GLU A  74      -9.030  -3.288   5.710  1.00  0.00           H  
ATOM   1174  N   LEU A  75      -5.523   0.192   3.773  1.00  0.00           N  
ATOM   1175  CA  LEU A  75      -4.289   0.943   3.874  1.00  0.00           C  
ATOM   1176  C   LEU A  75      -4.443   2.366   3.359  1.00  0.00           C  
ATOM   1177  O   LEU A  75      -3.929   3.304   3.979  1.00  0.00           O  
ATOM   1178  CB  LEU A  75      -3.181   0.224   3.131  1.00  0.00           C  
ATOM   1179  CG  LEU A  75      -1.871   0.902   3.145  1.00  0.00           C  
ATOM   1180  CD1 LEU A  75      -1.409   1.101   4.534  1.00  0.00           C  
ATOM   1181  CD2 LEU A  75      -0.924   0.067   2.432  1.00  0.00           C  
ATOM   1182  H   LEU A  75      -5.529  -0.641   3.180  1.00  0.00           H  
ATOM   1183  HA  LEU A  75      -4.013   0.992   4.925  1.00  0.00           H  
ATOM   1184 1HB  LEU A  75      -3.062  -0.773   3.555  1.00  0.00           H  
ATOM   1185 2HB  LEU A  75      -3.473   0.113   2.094  1.00  0.00           H  
ATOM   1186  HG  LEU A  75      -1.951   1.876   2.657  1.00  0.00           H  
ATOM   1187 1HD1 LEU A  75      -0.439   1.585   4.495  1.00  0.00           H  
ATOM   1188 2HD1 LEU A  75      -2.122   1.728   5.071  1.00  0.00           H  
ATOM   1189 3HD1 LEU A  75      -1.319   0.139   5.033  1.00  0.00           H  
ATOM   1190 1HD2 LEU A  75       0.020   0.566   2.435  1.00  0.00           H  
ATOM   1191 2HD2 LEU A  75      -0.838  -0.901   2.923  1.00  0.00           H  
ATOM   1192 3HD2 LEU A  75      -1.272  -0.072   1.429  1.00  0.00           H  
ATOM   1193  N   GLU A  76      -5.138   2.538   2.229  1.00  0.00           N  
ATOM   1194  CA  GLU A  76      -5.325   3.872   1.678  1.00  0.00           C  
ATOM   1195  C   GLU A  76      -6.039   4.746   2.679  1.00  0.00           C  
ATOM   1196  O   GLU A  76      -5.653   5.892   2.884  1.00  0.00           O  
ATOM   1197  CB  GLU A  76      -6.185   3.846   0.411  1.00  0.00           C  
ATOM   1198  CG  GLU A  76      -5.546   3.292  -0.840  1.00  0.00           C  
ATOM   1199  CD  GLU A  76      -6.556   3.173  -1.929  1.00  0.00           C  
ATOM   1200  OE1 GLU A  76      -7.714   3.163  -1.600  1.00  0.00           O  
ATOM   1201  OE2 GLU A  76      -6.199   3.118  -3.077  1.00  0.00           O  
ATOM   1202  H   GLU A  76      -5.518   1.724   1.748  1.00  0.00           H  
ATOM   1203  HA  GLU A  76      -4.350   4.307   1.456  1.00  0.00           H  
ATOM   1204 1HB  GLU A  76      -7.077   3.248   0.606  1.00  0.00           H  
ATOM   1205 2HB  GLU A  76      -6.523   4.860   0.186  1.00  0.00           H  
ATOM   1206 1HG  GLU A  76      -4.741   3.953  -1.167  1.00  0.00           H  
ATOM   1207 2HG  GLU A  76      -5.123   2.319  -0.627  1.00  0.00           H  
ATOM   1208  N   LEU A  77      -7.039   4.200   3.360  1.00  0.00           N  
ATOM   1209  CA  LEU A  77      -7.766   5.000   4.327  1.00  0.00           C  
ATOM   1210  C   LEU A  77      -6.851   5.424   5.474  1.00  0.00           C  
ATOM   1211  O   LEU A  77      -6.927   6.561   5.956  1.00  0.00           O  
ATOM   1212  CB  LEU A  77      -8.991   4.225   4.797  1.00  0.00           C  
ATOM   1213  CG  LEU A  77     -10.061   4.045   3.689  1.00  0.00           C  
ATOM   1214  CD1 LEU A  77     -11.158   3.114   4.181  1.00  0.00           C  
ATOM   1215  CD2 LEU A  77     -10.623   5.424   3.294  1.00  0.00           C  
ATOM   1216  H   LEU A  77      -7.328   3.236   3.161  1.00  0.00           H  
ATOM   1217  HA  LEU A  77      -8.117   5.898   3.831  1.00  0.00           H  
ATOM   1218 1HB  LEU A  77      -8.673   3.231   5.124  1.00  0.00           H  
ATOM   1219 2HB  LEU A  77      -9.444   4.744   5.638  1.00  0.00           H  
ATOM   1220  HG  LEU A  77      -9.598   3.584   2.812  1.00  0.00           H  
ATOM   1221 1HD1 LEU A  77     -11.898   2.982   3.396  1.00  0.00           H  
ATOM   1222 2HD1 LEU A  77     -10.719   2.144   4.439  1.00  0.00           H  
ATOM   1223 3HD1 LEU A  77     -11.634   3.543   5.061  1.00  0.00           H  
ATOM   1224 1HD2 LEU A  77     -11.365   5.305   2.504  1.00  0.00           H  
ATOM   1225 2HD2 LEU A  77     -11.090   5.892   4.161  1.00  0.00           H  
ATOM   1226 3HD2 LEU A  77      -9.820   6.055   2.937  1.00  0.00           H  
ATOM   1227  N   VAL A  78      -5.929   4.547   5.879  1.00  0.00           N  
ATOM   1228  CA  VAL A  78      -5.012   4.936   6.942  1.00  0.00           C  
ATOM   1229  C   VAL A  78      -4.113   6.066   6.444  1.00  0.00           C  
ATOM   1230  O   VAL A  78      -3.912   7.065   7.141  1.00  0.00           O  
ATOM   1231  CB  VAL A  78      -4.104   3.775   7.377  1.00  0.00           C  
ATOM   1232  CG1 VAL A  78      -3.084   4.295   8.369  1.00  0.00           C  
ATOM   1233  CG2 VAL A  78      -4.919   2.660   7.969  1.00  0.00           C  
ATOM   1234  H   VAL A  78      -5.902   3.606   5.478  1.00  0.00           H  
ATOM   1235  HA  VAL A  78      -5.589   5.285   7.797  1.00  0.00           H  
ATOM   1236  HB  VAL A  78      -3.560   3.409   6.507  1.00  0.00           H  
ATOM   1237 1HG1 VAL A  78      -2.412   3.489   8.660  1.00  0.00           H  
ATOM   1238 2HG1 VAL A  78      -2.526   5.090   7.921  1.00  0.00           H  
ATOM   1239 3HG1 VAL A  78      -3.598   4.676   9.250  1.00  0.00           H  
ATOM   1240 1HG2 VAL A  78      -4.259   1.845   8.262  1.00  0.00           H  
ATOM   1241 2HG2 VAL A  78      -5.457   3.026   8.841  1.00  0.00           H  
ATOM   1242 3HG2 VAL A  78      -5.626   2.304   7.235  1.00  0.00           H  
ATOM   1243  N   ALA A  79      -3.570   5.913   5.229  1.00  0.00           N  
ATOM   1244  CA  ALA A  79      -2.686   6.929   4.663  1.00  0.00           C  
ATOM   1245  C   ALA A  79      -3.401   8.268   4.519  1.00  0.00           C  
ATOM   1246  O   ALA A  79      -2.818   9.311   4.810  1.00  0.00           O  
ATOM   1247  CB  ALA A  79      -2.147   6.473   3.332  1.00  0.00           C  
ATOM   1248  H   ALA A  79      -3.777   5.065   4.696  1.00  0.00           H  
ATOM   1249  HA  ALA A  79      -1.853   7.071   5.343  1.00  0.00           H  
ATOM   1250 1HB  ALA A  79      -1.470   7.231   2.954  1.00  0.00           H  
ATOM   1251 2HB  ALA A  79      -1.614   5.534   3.450  1.00  0.00           H  
ATOM   1252 3HB  ALA A  79      -2.971   6.334   2.632  1.00  0.00           H  
ATOM   1253  N   ILE A  80      -4.677   8.242   4.126  1.00  0.00           N  
ATOM   1254  CA  ILE A  80      -5.474   9.457   3.988  1.00  0.00           C  
ATOM   1255  C   ILE A  80      -5.588  10.150   5.333  1.00  0.00           C  
ATOM   1256  O   ILE A  80      -5.364  11.362   5.447  1.00  0.00           O  
ATOM   1257  CB  ILE A  80      -6.852   9.119   3.390  1.00  0.00           C  
ATOM   1258  CG1 ILE A  80      -6.675   8.684   1.903  1.00  0.00           C  
ATOM   1259  CG2 ILE A  80      -7.801  10.282   3.510  1.00  0.00           C  
ATOM   1260  CD1 ILE A  80      -7.883   8.007   1.286  1.00  0.00           C  
ATOM   1261  H   ILE A  80      -5.102   7.347   3.887  1.00  0.00           H  
ATOM   1262  HA  ILE A  80      -4.975  10.130   3.299  1.00  0.00           H  
ATOM   1263  HB  ILE A  80      -7.264   8.269   3.933  1.00  0.00           H  
ATOM   1264 1HG1 ILE A  80      -6.468   9.580   1.316  1.00  0.00           H  
ATOM   1265 2HG1 ILE A  80      -5.822   8.025   1.824  1.00  0.00           H  
ATOM   1266 1HG2 ILE A  80      -8.743   9.995   3.109  1.00  0.00           H  
ATOM   1267 2HG2 ILE A  80      -7.922  10.554   4.558  1.00  0.00           H  
ATOM   1268 3HG2 ILE A  80      -7.421  11.120   2.957  1.00  0.00           H  
ATOM   1269 1HD1 ILE A  80      -7.669   7.755   0.252  1.00  0.00           H  
ATOM   1270 2HD1 ILE A  80      -8.102   7.104   1.827  1.00  0.00           H  
ATOM   1271 3HD1 ILE A  80      -8.729   8.674   1.329  1.00  0.00           H  
ATOM   1272  N   ASN A  81      -5.889   9.386   6.379  1.00  0.00           N  
ATOM   1273  CA  ASN A  81      -5.961   9.996   7.690  1.00  0.00           C  
ATOM   1274  C   ASN A  81      -4.595  10.550   8.100  1.00  0.00           C  
ATOM   1275  O   ASN A  81      -4.513  11.663   8.622  1.00  0.00           O  
ATOM   1276  CB  ASN A  81      -6.481   9.002   8.701  1.00  0.00           C  
ATOM   1277  CG  ASN A  81      -7.960   8.750   8.537  1.00  0.00           C  
ATOM   1278  OD1 ASN A  81      -8.689   9.556   7.938  1.00  0.00           O  
ATOM   1279  ND2 ASN A  81      -8.421   7.643   9.060  1.00  0.00           N  
ATOM   1280  H   ASN A  81      -6.080   8.388   6.258  1.00  0.00           H  
ATOM   1281  HA  ASN A  81      -6.653  10.836   7.642  1.00  0.00           H  
ATOM   1282 1HB  ASN A  81      -5.946   8.056   8.588  1.00  0.00           H  
ATOM   1283 2HB  ASN A  81      -6.290   9.371   9.703  1.00  0.00           H  
ATOM   1284 1HD2 ASN A  81      -9.393   7.422   8.981  1.00  0.00           H  
ATOM   1285 2HD2 ASN A  81      -7.802   7.018   9.529  1.00  0.00           H  
ATOM   1286  N   GLN A  82      -3.509   9.822   7.811  1.00  0.00           N  
ATOM   1287  CA  GLN A  82      -2.180  10.311   8.171  1.00  0.00           C  
ATOM   1288  C   GLN A  82      -1.782  11.565   7.393  1.00  0.00           C  
ATOM   1289  O   GLN A  82      -1.151  12.462   7.957  1.00  0.00           O  
ATOM   1290  CB  GLN A  82      -1.136   9.206   8.045  1.00  0.00           C  
ATOM   1291  CG  GLN A  82      -1.246   8.138   9.133  1.00  0.00           C  
ATOM   1292  CD  GLN A  82      -0.948   8.706  10.530  1.00  0.00           C  
ATOM   1293  OE1 GLN A  82      -1.785   8.714  11.452  1.00  0.00           O  
ATOM   1294  NE2 GLN A  82       0.281   9.193  10.695  1.00  0.00           N  
ATOM   1295  H   GLN A  82      -3.614   8.906   7.372  1.00  0.00           H  
ATOM   1296  HA  GLN A  82      -2.207  10.581   9.221  1.00  0.00           H  
ATOM   1297 1HB  GLN A  82      -1.266   8.705   7.090  1.00  0.00           H  
ATOM   1298 2HB  GLN A  82      -0.133   9.632   8.065  1.00  0.00           H  
ATOM   1299 1HG  GLN A  82      -2.257   7.724   9.124  1.00  0.00           H  
ATOM   1300 2HG  GLN A  82      -0.522   7.364   8.933  1.00  0.00           H  
ATOM   1301 1HE2 GLN A  82       0.557   9.573  11.578  1.00  0.00           H  
ATOM   1302 2HE2 GLN A  82       0.934   9.164   9.939  1.00  0.00           H  
ATOM   1303  N   TYR A  83      -2.195  11.680   6.128  1.00  0.00           N  
ATOM   1304  CA  TYR A  83      -1.905  12.893   5.369  1.00  0.00           C  
ATOM   1305  C   TYR A  83      -2.532  14.099   6.056  1.00  0.00           C  
ATOM   1306  O   TYR A  83      -1.919  15.168   6.167  1.00  0.00           O  
ATOM   1307  CB  TYR A  83      -2.489  12.815   3.952  1.00  0.00           C  
ATOM   1308  CG  TYR A  83      -1.670  12.148   2.884  1.00  0.00           C  
ATOM   1309  CD1 TYR A  83      -2.064  10.975   2.252  1.00  0.00           C  
ATOM   1310  CD2 TYR A  83      -0.540  12.758   2.511  1.00  0.00           C  
ATOM   1311  CE1 TYR A  83      -1.273  10.437   1.264  1.00  0.00           C  
ATOM   1312  CE2 TYR A  83       0.268  12.234   1.534  1.00  0.00           C  
ATOM   1313  CZ  TYR A  83      -0.091  11.078   0.912  1.00  0.00           C  
ATOM   1314  OH  TYR A  83       0.711  10.573  -0.069  1.00  0.00           O  
ATOM   1315  H   TYR A  83      -2.688  10.907   5.686  1.00  0.00           H  
ATOM   1316  HA  TYR A  83      -0.828  13.038   5.326  1.00  0.00           H  
ATOM   1317 1HB  TYR A  83      -3.443  12.298   4.004  1.00  0.00           H  
ATOM   1318 2HB  TYR A  83      -2.681  13.827   3.624  1.00  0.00           H  
ATOM   1319  HD1 TYR A  83      -2.979  10.485   2.529  1.00  0.00           H  
ATOM   1320  HD2 TYR A  83      -0.284  13.677   3.006  1.00  0.00           H  
ATOM   1321  HE1 TYR A  83      -1.571   9.519   0.767  1.00  0.00           H  
ATOM   1322  HE2 TYR A  83       1.188  12.745   1.247  1.00  0.00           H  
ATOM   1323  HH  TYR A  83       0.318   9.750  -0.420  1.00  0.00           H  
ATOM   1324  N   ARG A  84      -3.760  13.909   6.539  1.00  0.00           N  
ATOM   1325  CA  ARG A  84      -4.508  14.977   7.174  1.00  0.00           C  
ATOM   1326  C   ARG A  84      -3.984  15.292   8.575  1.00  0.00           C  
ATOM   1327  O   ARG A  84      -3.849  16.465   8.938  1.00  0.00           O  
ATOM   1328  CB  ARG A  84      -5.965  14.570   7.200  1.00  0.00           C  
ATOM   1329  CG  ARG A  84      -6.580  14.525   5.799  1.00  0.00           C  
ATOM   1330  CD  ARG A  84      -7.950  13.986   5.787  1.00  0.00           C  
ATOM   1331  NE  ARG A  84      -8.509  13.946   4.434  1.00  0.00           N  
ATOM   1332  CZ  ARG A  84      -9.729  13.443   4.138  1.00  0.00           C  
ATOM   1333  NH1 ARG A  84     -10.483  12.952   5.098  1.00  0.00           N  
ATOM   1334  NH2 ARG A  84     -10.175  13.447   2.896  1.00  0.00           N  
ATOM   1335  H   ARG A  84      -4.208  12.997   6.409  1.00  0.00           H  
ATOM   1336  HA  ARG A  84      -4.412  15.870   6.557  1.00  0.00           H  
ATOM   1337 1HB  ARG A  84      -6.061  13.576   7.638  1.00  0.00           H  
ATOM   1338 2HB  ARG A  84      -6.538  15.264   7.810  1.00  0.00           H  
ATOM   1339 1HG  ARG A  84      -6.594  15.525   5.366  1.00  0.00           H  
ATOM   1340 2HG  ARG A  84      -5.964  13.878   5.182  1.00  0.00           H  
ATOM   1341 1HD  ARG A  84      -7.931  12.965   6.177  1.00  0.00           H  
ATOM   1342 2HD  ARG A  84      -8.595  14.602   6.408  1.00  0.00           H  
ATOM   1343  HE  ARG A  84      -7.930  14.317   3.662  1.00  0.00           H  
ATOM   1344 1HH1 ARG A  84     -10.146  12.948   6.052  1.00  0.00           H  
ATOM   1345 2HH1 ARG A  84     -11.395  12.579   4.885  1.00  0.00           H  
ATOM   1346 1HH2 ARG A  84      -9.608  13.830   2.152  1.00  0.00           H  
ATOM   1347 2HH2 ARG A  84     -11.093  13.091   2.689  1.00  0.00           H  
ATOM   1348  N   ARG A  85      -3.629  14.253   9.340  1.00  0.00           N  
ATOM   1349  CA  ARG A  85      -3.094  14.430  10.688  1.00  0.00           C  
ATOM   1350  C   ARG A  85      -1.767  15.172  10.618  1.00  0.00           C  
ATOM   1351  O   ARG A  85      -1.499  16.072  11.416  1.00  0.00           O  
ATOM   1352  CB  ARG A  85      -2.920  13.070  11.347  1.00  0.00           C  
ATOM   1353  CG  ARG A  85      -4.236  12.380  11.736  1.00  0.00           C  
ATOM   1354  CD  ARG A  85      -4.029  10.956  12.119  1.00  0.00           C  
ATOM   1355  NE  ARG A  85      -5.270  10.314  12.524  1.00  0.00           N  
ATOM   1356  CZ  ARG A  85      -5.482   8.977  12.555  1.00  0.00           C  
ATOM   1357  NH1 ARG A  85      -4.540   8.125  12.186  1.00  0.00           N  
ATOM   1358  NH2 ARG A  85      -6.656   8.516  12.959  1.00  0.00           N  
ATOM   1359  H   ARG A  85      -3.769  13.308   8.987  1.00  0.00           H  
ATOM   1360  HA  ARG A  85      -3.799  15.021  11.272  1.00  0.00           H  
ATOM   1361 1HB  ARG A  85      -2.387  12.411  10.670  1.00  0.00           H  
ATOM   1362 2HB  ARG A  85      -2.316  13.172  12.247  1.00  0.00           H  
ATOM   1363 1HG  ARG A  85      -4.668  12.898  12.591  1.00  0.00           H  
ATOM   1364 2HG  ARG A  85      -4.934  12.422  10.908  1.00  0.00           H  
ATOM   1365 1HD  ARG A  85      -3.650  10.424  11.251  1.00  0.00           H  
ATOM   1366 2HD  ARG A  85      -3.313  10.879  12.935  1.00  0.00           H  
ATOM   1367  HE  ARG A  85      -6.027  10.914  12.819  1.00  0.00           H  
ATOM   1368 1HH1 ARG A  85      -3.616   8.455  11.866  1.00  0.00           H  
ATOM   1369 2HH1 ARG A  85      -4.720   7.135  12.217  1.00  0.00           H  
ATOM   1370 1HH2 ARG A  85      -7.382   9.160  13.244  1.00  0.00           H  
ATOM   1371 2HH2 ARG A  85      -6.824   7.521  12.988  1.00  0.00           H  
ATOM   1372  N   LEU A  86      -0.960  14.833   9.621  1.00  0.00           N  
ATOM   1373  CA  LEU A  86       0.298  15.510   9.409  1.00  0.00           C  
ATOM   1374  C   LEU A  86       0.068  16.957   9.047  1.00  0.00           C  
ATOM   1375  O   LEU A  86       0.706  17.837   9.621  1.00  0.00           O  
ATOM   1376  CB  LEU A  86       1.115  14.775   8.371  1.00  0.00           C  
ATOM   1377  CG  LEU A  86       2.406  15.403   7.961  1.00  0.00           C  
ATOM   1378  CD1 LEU A  86       3.315  15.667   9.117  1.00  0.00           C  
ATOM   1379  CD2 LEU A  86       3.047  14.439   7.098  1.00  0.00           C  
ATOM   1380  H   LEU A  86      -1.210  14.068   8.995  1.00  0.00           H  
ATOM   1381  HA  LEU A  86       0.855  15.483  10.340  1.00  0.00           H  
ATOM   1382 1HB  LEU A  86       1.330  13.775   8.742  1.00  0.00           H  
ATOM   1383 2HB  LEU A  86       0.504  14.672   7.470  1.00  0.00           H  
ATOM   1384  HG  LEU A  86       2.218  16.335   7.437  1.00  0.00           H  
ATOM   1385 1HD1 LEU A  86       4.240  16.084   8.734  1.00  0.00           H  
ATOM   1386 2HD1 LEU A  86       2.852  16.371   9.806  1.00  0.00           H  
ATOM   1387 3HD1 LEU A  86       3.530  14.770   9.620  1.00  0.00           H  
ATOM   1388 1HD2 LEU A  86       3.992  14.827   6.771  1.00  0.00           H  
ATOM   1389 2HD2 LEU A  86       3.199  13.530   7.660  1.00  0.00           H  
ATOM   1390 3HD2 LEU A  86       2.403  14.241   6.255  1.00  0.00           H  
ATOM   1391  N   ALA A  87      -0.860  17.231   8.124  1.00  0.00           N  
ATOM   1392  CA  ALA A  87      -1.115  18.619   7.775  1.00  0.00           C  
ATOM   1393  C   ALA A  87      -1.505  19.405   9.025  1.00  0.00           C  
ATOM   1394  O   ALA A  87      -1.031  20.524   9.220  1.00  0.00           O  
ATOM   1395  CB  ALA A  87      -2.200  18.709   6.730  1.00  0.00           C  
ATOM   1396  H   ALA A  87      -1.365  16.484   7.645  1.00  0.00           H  
ATOM   1397  HA  ALA A  87      -0.213  19.049   7.370  1.00  0.00           H  
ATOM   1398 1HB  ALA A  87      -2.362  19.754   6.479  1.00  0.00           H  
ATOM   1399 2HB  ALA A  87      -1.895  18.156   5.837  1.00  0.00           H  
ATOM   1400 3HB  ALA A  87      -3.120  18.282   7.124  1.00  0.00           H  
ATOM   1401  N   GLU A  88      -2.309  18.809   9.915  1.00  0.00           N  
ATOM   1402  CA  GLU A  88      -2.658  19.505  11.151  1.00  0.00           C  
ATOM   1403  C   GLU A  88      -1.420  19.792  12.004  1.00  0.00           C  
ATOM   1404  O   GLU A  88      -1.258  20.901  12.525  1.00  0.00           O  
ATOM   1405  CB  GLU A  88      -3.686  18.721  11.976  1.00  0.00           C  
ATOM   1406  CG  GLU A  88      -4.080  19.426  13.282  1.00  0.00           C  
ATOM   1407  CD  GLU A  88      -5.176  18.725  14.079  1.00  0.00           C  
ATOM   1408  OE1 GLU A  88      -5.743  17.769  13.606  1.00  0.00           O  
ATOM   1409  OE2 GLU A  88      -5.419  19.156  15.190  1.00  0.00           O  
ATOM   1410  H   GLU A  88      -2.697  17.885   9.716  1.00  0.00           H  
ATOM   1411  HA  GLU A  88      -3.105  20.463  10.882  1.00  0.00           H  
ATOM   1412 1HB  GLU A  88      -4.584  18.561  11.380  1.00  0.00           H  
ATOM   1413 2HB  GLU A  88      -3.282  17.744  12.229  1.00  0.00           H  
ATOM   1414 1HG  GLU A  88      -3.189  19.497  13.906  1.00  0.00           H  
ATOM   1415 2HG  GLU A  88      -4.402  20.440  13.049  1.00  0.00           H  
ATOM   1416  N   LEU A  89      -0.511  18.815  12.134  1.00  0.00           N  
ATOM   1417  CA  LEU A  89       0.675  19.063  12.954  1.00  0.00           C  
ATOM   1418  C   LEU A  89       1.482  20.205  12.366  1.00  0.00           C  
ATOM   1419  O   LEU A  89       1.931  21.108  13.079  1.00  0.00           O  
ATOM   1420  CB  LEU A  89       1.620  17.848  12.961  1.00  0.00           C  
ATOM   1421  CG  LEU A  89       1.189  16.583  13.658  1.00  0.00           C  
ATOM   1422  CD1 LEU A  89       2.215  15.487  13.340  1.00  0.00           C  
ATOM   1423  CD2 LEU A  89       1.125  16.828  15.148  1.00  0.00           C  
ATOM   1424  H   LEU A  89      -0.672  17.904  11.698  1.00  0.00           H  
ATOM   1425  HA  LEU A  89       0.365  19.319  13.965  1.00  0.00           H  
ATOM   1426 1HB  LEU A  89       1.853  17.588  11.929  1.00  0.00           H  
ATOM   1427 2HB  LEU A  89       2.537  18.160  13.447  1.00  0.00           H  
ATOM   1428  HG  LEU A  89       0.213  16.269  13.290  1.00  0.00           H  
ATOM   1429 1HD1 LEU A  89       1.933  14.556  13.831  1.00  0.00           H  
ATOM   1430 2HD1 LEU A  89       2.265  15.325  12.267  1.00  0.00           H  
ATOM   1431 3HD1 LEU A  89       3.180  15.806  13.702  1.00  0.00           H  
ATOM   1432 1HD2 LEU A  89       0.825  15.909  15.653  1.00  0.00           H  
ATOM   1433 2HD2 LEU A  89       2.110  17.137  15.508  1.00  0.00           H  
ATOM   1434 3HD2 LEU A  89       0.397  17.614  15.353  1.00  0.00           H  
ATOM   1435  N   LEU A  90       1.600  20.194  11.047  1.00  0.00           N  
ATOM   1436  CA  LEU A  90       2.375  21.189  10.350  1.00  0.00           C  
ATOM   1437  C   LEU A  90       1.800  22.581  10.531  1.00  0.00           C  
ATOM   1438  O   LEU A  90       2.536  23.525  10.840  1.00  0.00           O  
ATOM   1439  CB  LEU A  90       2.381  20.811   8.874  1.00  0.00           C  
ATOM   1440  CG  LEU A  90       3.174  19.602   8.523  1.00  0.00           C  
ATOM   1441  CD1 LEU A  90       2.922  19.246   7.161  1.00  0.00           C  
ATOM   1442  CD2 LEU A  90       4.539  19.904   8.691  1.00  0.00           C  
ATOM   1443  H   LEU A  90       1.168  19.436  10.518  1.00  0.00           H  
ATOM   1444  HA  LEU A  90       3.391  21.172  10.741  1.00  0.00           H  
ATOM   1445 1HB  LEU A  90       1.363  20.611   8.581  1.00  0.00           H  
ATOM   1446 2HB  LEU A  90       2.740  21.630   8.284  1.00  0.00           H  
ATOM   1447  HG  LEU A  90       2.908  18.767   9.156  1.00  0.00           H  
ATOM   1448 1HD1 LEU A  90       3.525  18.390   6.929  1.00  0.00           H  
ATOM   1449 2HD1 LEU A  90       1.896  19.003   7.037  1.00  0.00           H  
ATOM   1450 3HD1 LEU A  90       3.175  20.073   6.531  1.00  0.00           H  
ATOM   1451 1HD2 LEU A  90       5.135  19.048   8.411  1.00  0.00           H  
ATOM   1452 2HD2 LEU A  90       4.793  20.736   8.068  1.00  0.00           H  
ATOM   1453 3HD2 LEU A  90       4.689  20.152   9.733  1.00  0.00           H  
ATOM   1454  N   GLU A  91       0.481  22.705  10.435  1.00  0.00           N  
ATOM   1455  CA  GLU A  91      -0.145  24.004  10.605  1.00  0.00           C  
ATOM   1456  C   GLU A  91       0.041  24.509  12.034  1.00  0.00           C  
ATOM   1457  O   GLU A  91       0.407  25.668  12.250  1.00  0.00           O  
ATOM   1458  CB  GLU A  91      -1.619  23.892  10.209  1.00  0.00           C  
ATOM   1459  CG  GLU A  91      -1.785  23.692   8.701  1.00  0.00           C  
ATOM   1460  CD  GLU A  91      -3.153  23.245   8.232  1.00  0.00           C  
ATOM   1461  OE1 GLU A  91      -3.998  22.953   9.046  1.00  0.00           O  
ATOM   1462  OE2 GLU A  91      -3.346  23.182   7.033  1.00  0.00           O  
ATOM   1463  H   GLU A  91      -0.089  21.891  10.194  1.00  0.00           H  
ATOM   1464  HA  GLU A  91       0.340  24.708   9.929  1.00  0.00           H  
ATOM   1465 1HB  GLU A  91      -2.070  23.036  10.719  1.00  0.00           H  
ATOM   1466 2HB  GLU A  91      -2.157  24.788  10.511  1.00  0.00           H  
ATOM   1467 1HG  GLU A  91      -1.521  24.617   8.190  1.00  0.00           H  
ATOM   1468 2HG  GLU A  91      -1.065  22.949   8.422  1.00  0.00           H  
ATOM   1469  N   ARG A  92      -0.105  23.614  13.015  1.00  0.00           N  
ATOM   1470  CA  ARG A  92       0.060  23.986  14.418  1.00  0.00           C  
ATOM   1471  C   ARG A  92       1.463  24.491  14.740  1.00  0.00           C  
ATOM   1472  O   ARG A  92       1.627  25.392  15.566  1.00  0.00           O  
ATOM   1473  CB  ARG A  92      -0.299  22.828  15.336  1.00  0.00           C  
ATOM   1474  CG  ARG A  92      -1.800  22.534  15.437  1.00  0.00           C  
ATOM   1475  CD  ARG A  92      -2.083  21.407  16.364  1.00  0.00           C  
ATOM   1476  NE  ARG A  92      -3.514  21.125  16.466  1.00  0.00           N  
ATOM   1477  CZ  ARG A  92      -4.373  21.765  17.269  1.00  0.00           C  
ATOM   1478  NH1 ARG A  92      -3.974  22.742  18.061  1.00  0.00           N  
ATOM   1479  NH2 ARG A  92      -5.628  21.386  17.242  1.00  0.00           N  
ATOM   1480  H   ARG A  92      -0.383  22.657  12.786  1.00  0.00           H  
ATOM   1481  HA  ARG A  92      -0.641  24.793  14.628  1.00  0.00           H  
ATOM   1482 1HB  ARG A  92       0.187  21.921  14.971  1.00  0.00           H  
ATOM   1483 2HB  ARG A  92       0.079  23.024  16.337  1.00  0.00           H  
ATOM   1484 1HG  ARG A  92      -2.319  23.419  15.801  1.00  0.00           H  
ATOM   1485 2HG  ARG A  92      -2.186  22.269  14.452  1.00  0.00           H  
ATOM   1486 1HD  ARG A  92      -1.587  20.510  15.989  1.00  0.00           H  
ATOM   1487 2HD  ARG A  92      -1.708  21.643  17.357  1.00  0.00           H  
ATOM   1488  HE  ARG A  92      -3.924  20.378  15.888  1.00  0.00           H  
ATOM   1489 1HH1 ARG A  92      -3.003  23.020  18.068  1.00  0.00           H  
ATOM   1490 2HH1 ARG A  92      -4.639  23.210  18.658  1.00  0.00           H  
ATOM   1491 1HH2 ARG A  92      -5.880  20.614  16.607  1.00  0.00           H  
ATOM   1492 2HH2 ARG A  92      -6.315  21.833  17.826  1.00  0.00           H  
ATOM   1493  N   GLU A  93       2.474  23.939  14.071  1.00  0.00           N  
ATOM   1494  CA  GLU A  93       3.852  24.349  14.315  1.00  0.00           C  
ATOM   1495  C   GLU A  93       4.315  25.536  13.470  1.00  0.00           C  
ATOM   1496  O   GLU A  93       5.484  25.922  13.541  1.00  0.00           O  
ATOM   1497  CB  GLU A  93       4.815  23.181  14.133  1.00  0.00           C  
ATOM   1498  CG  GLU A  93       4.597  22.096  15.146  1.00  0.00           C  
ATOM   1499  CD  GLU A  93       5.602  21.018  15.118  1.00  0.00           C  
ATOM   1500  OE1 GLU A  93       6.546  21.076  14.362  1.00  0.00           O  
ATOM   1501  OE2 GLU A  93       5.422  20.096  15.857  1.00  0.00           O  
ATOM   1502  H   GLU A  93       2.281  23.177  13.417  1.00  0.00           H  
ATOM   1503  HA  GLU A  93       3.920  24.655  15.358  1.00  0.00           H  
ATOM   1504 1HB  GLU A  93       4.670  22.748  13.138  1.00  0.00           H  
ATOM   1505 2HB  GLU A  93       5.845  23.529  14.202  1.00  0.00           H  
ATOM   1506 1HG  GLU A  93       4.597  22.547  16.137  1.00  0.00           H  
ATOM   1507 2HG  GLU A  93       3.611  21.666  14.979  1.00  0.00           H  
ATOM   1508  N   GLY A  94       3.428  26.114  12.657  1.00  0.00           N  
ATOM   1509  CA  GLY A  94       3.820  27.250  11.832  1.00  0.00           C  
ATOM   1510  C   GLY A  94       4.539  26.864  10.539  1.00  0.00           C  
ATOM   1511  O   GLY A  94       5.270  27.675   9.964  1.00  0.00           O  
ATOM   1512  H   GLY A  94       2.461  25.788  12.615  1.00  0.00           H  
ATOM   1513 1HA  GLY A  94       2.924  27.819  11.582  1.00  0.00           H  
ATOM   1514 2HA  GLY A  94       4.455  27.911  12.417  1.00  0.00           H  
ATOM   1515  N   ALA A  95       4.369  25.627  10.094  1.00  0.00           N  
ATOM   1516  CA  ALA A  95       5.005  25.183   8.869  1.00  0.00           C  
ATOM   1517  C   ALA A  95       4.446  26.024   7.731  1.00  0.00           C  
ATOM   1518  O   ALA A  95       3.312  26.491   7.837  1.00  0.00           O  
ATOM   1519  CB  ALA A  95       4.718  23.724   8.613  1.00  0.00           C  
ATOM   1520  H   ALA A  95       3.759  24.976  10.589  1.00  0.00           H  
ATOM   1521  HA  ALA A  95       6.072  25.337   8.976  1.00  0.00           H  
ATOM   1522 1HB  ALA A  95       5.188  23.396   7.701  1.00  0.00           H  
ATOM   1523 2HB  ALA A  95       5.075  23.130   9.446  1.00  0.00           H  
ATOM   1524 3HB  ALA A  95       3.654  23.620   8.521  1.00  0.00           H  
ATOM   1525  N   PRO A  96       5.164  26.229   6.622  1.00  0.00           N  
ATOM   1526  CA  PRO A  96       4.661  26.945   5.485  1.00  0.00           C  
ATOM   1527  C   PRO A  96       3.349  26.302   5.134  1.00  0.00           C  
ATOM   1528  O   PRO A  96       3.254  25.065   5.088  1.00  0.00           O  
ATOM   1529  CB  PRO A  96       5.733  26.682   4.425  1.00  0.00           C  
ATOM   1530  CG  PRO A  96       6.987  26.490   5.233  1.00  0.00           C  
ATOM   1531  CD  PRO A  96       6.524  25.744   6.472  1.00  0.00           C  
ATOM   1532  HA  PRO A  96       4.546  28.013   5.727  1.00  0.00           H  
ATOM   1533 1HB  PRO A  96       5.468  25.795   3.831  1.00  0.00           H  
ATOM   1534 2HB  PRO A  96       5.795  27.531   3.728  1.00  0.00           H  
ATOM   1535 1HG  PRO A  96       7.730  25.925   4.650  1.00  0.00           H  
ATOM   1536 2HG  PRO A  96       7.442  27.462   5.471  1.00  0.00           H  
ATOM   1537 1HD  PRO A  96       6.514  24.671   6.288  1.00  0.00           H  
ATOM   1538 2HD  PRO A  96       7.166  26.044   7.306  1.00  0.00           H  
ATOM   1539  N   GLU A  97       2.370  27.127   4.785  1.00  0.00           N  
ATOM   1540  CA  GLU A  97       1.054  26.608   4.473  1.00  0.00           C  
ATOM   1541  C   GLU A  97       1.150  25.625   3.336  1.00  0.00           C  
ATOM   1542  O   GLU A  97       0.463  24.612   3.352  1.00  0.00           O  
ATOM   1543  CB  GLU A  97       0.096  27.742   4.097  1.00  0.00           C  
ATOM   1544  CG  GLU A  97      -0.299  28.650   5.261  1.00  0.00           C  
ATOM   1545  CD  GLU A  97      -1.195  29.797   4.847  1.00  0.00           C  
ATOM   1546  OE1 GLU A  97      -1.394  29.979   3.669  1.00  0.00           O  
ATOM   1547  OE2 GLU A  97      -1.679  30.489   5.713  1.00  0.00           O  
ATOM   1548  H   GLU A  97       2.521  28.124   4.809  1.00  0.00           H  
ATOM   1549  HA  GLU A  97       0.665  26.087   5.350  1.00  0.00           H  
ATOM   1550 1HB  GLU A  97       0.553  28.364   3.328  1.00  0.00           H  
ATOM   1551 2HB  GLU A  97      -0.815  27.319   3.675  1.00  0.00           H  
ATOM   1552 1HG  GLU A  97      -0.816  28.051   6.011  1.00  0.00           H  
ATOM   1553 2HG  GLU A  97       0.607  29.047   5.718  1.00  0.00           H  
ATOM   1554  N   GLU A  98       2.036  25.892   2.377  1.00  0.00           N  
ATOM   1555  CA  GLU A  98       2.211  24.996   1.249  1.00  0.00           C  
ATOM   1556  C   GLU A  98       2.617  23.580   1.668  1.00  0.00           C  
ATOM   1557  O   GLU A  98       2.266  22.615   0.997  1.00  0.00           O  
ATOM   1558  CB  GLU A  98       3.231  25.519   0.246  1.00  0.00           C  
ATOM   1559  CG  GLU A  98       3.322  24.608  -0.969  1.00  0.00           C  
ATOM   1560  CD  GLU A  98       4.225  25.073  -2.070  1.00  0.00           C  
ATOM   1561  OE1 GLU A  98       4.806  26.124  -1.964  1.00  0.00           O  
ATOM   1562  OE2 GLU A  98       4.344  24.331  -3.034  1.00  0.00           O  
ATOM   1563  H   GLU A  98       2.580  26.740   2.437  1.00  0.00           H  
ATOM   1564  HA  GLU A  98       1.257  24.934   0.730  1.00  0.00           H  
ATOM   1565 1HB  GLU A  98       2.953  26.520  -0.084  1.00  0.00           H  
ATOM   1566 2HB  GLU A  98       4.215  25.577   0.714  1.00  0.00           H  
ATOM   1567 1HG  GLU A  98       3.680  23.643  -0.618  1.00  0.00           H  
ATOM   1568 2HG  GLU A  98       2.318  24.459  -1.367  1.00  0.00           H  
ATOM   1569  N   LEU A  99       3.419  23.429   2.724  1.00  0.00           N  
ATOM   1570  CA  LEU A  99       3.854  22.084   3.080  1.00  0.00           C  
ATOM   1571  C   LEU A  99       2.622  21.319   3.546  1.00  0.00           C  
ATOM   1572  O   LEU A  99       2.349  20.193   3.107  1.00  0.00           O  
ATOM   1573  CB  LEU A  99       4.954  22.141   4.167  1.00  0.00           C  
ATOM   1574  CG  LEU A  99       5.533  20.782   4.677  1.00  0.00           C  
ATOM   1575  CD1 LEU A  99       6.156  20.018   3.543  1.00  0.00           C  
ATOM   1576  CD2 LEU A  99       6.590  21.052   5.730  1.00  0.00           C  
ATOM   1577  H   LEU A  99       3.661  24.218   3.316  1.00  0.00           H  
ATOM   1578  HA  LEU A  99       4.260  21.595   2.197  1.00  0.00           H  
ATOM   1579 1HB  LEU A  99       5.786  22.726   3.779  1.00  0.00           H  
ATOM   1580 2HB  LEU A  99       4.548  22.672   5.034  1.00  0.00           H  
ATOM   1581  HG  LEU A  99       4.750  20.188   5.081  1.00  0.00           H  
ATOM   1582 1HD1 LEU A  99       6.557  19.083   3.927  1.00  0.00           H  
ATOM   1583 2HD1 LEU A  99       5.406  19.811   2.781  1.00  0.00           H  
ATOM   1584 3HD1 LEU A  99       6.966  20.603   3.107  1.00  0.00           H  
ATOM   1585 1HD2 LEU A  99       6.997  20.109   6.089  1.00  0.00           H  
ATOM   1586 2HD2 LEU A  99       7.381  21.634   5.275  1.00  0.00           H  
ATOM   1587 3HD2 LEU A  99       6.166  21.600   6.549  1.00  0.00           H  
ATOM   1588  N   ALA A 100       1.860  21.949   4.440  1.00  0.00           N  
ATOM   1589  CA  ALA A 100       0.656  21.308   4.953  1.00  0.00           C  
ATOM   1590  C   ALA A 100      -0.363  21.079   3.834  1.00  0.00           C  
ATOM   1591  O   ALA A 100      -0.996  20.020   3.759  1.00  0.00           O  
ATOM   1592  CB  ALA A 100       0.057  22.149   6.051  1.00  0.00           C  
ATOM   1593  H   ALA A 100       2.129  22.893   4.739  1.00  0.00           H  
ATOM   1594  HA  ALA A 100       0.930  20.338   5.352  1.00  0.00           H  
ATOM   1595 1HB  ALA A 100      -0.828  21.654   6.446  1.00  0.00           H  
ATOM   1596 2HB  ALA A 100       0.780  22.285   6.847  1.00  0.00           H  
ATOM   1597 3HB  ALA A 100      -0.224  23.126   5.651  1.00  0.00           H  
ATOM   1598  N   GLU A 101      -0.485  22.066   2.939  1.00  0.00           N  
ATOM   1599  CA  GLU A 101      -1.410  22.011   1.820  1.00  0.00           C  
ATOM   1600  C   GLU A 101      -1.094  20.854   0.906  1.00  0.00           C  
ATOM   1601  O   GLU A 101      -2.005  20.160   0.458  1.00  0.00           O  
ATOM   1602  CB  GLU A 101      -1.393  23.307   1.016  1.00  0.00           C  
ATOM   1603  CG  GLU A 101      -2.375  23.327  -0.137  1.00  0.00           C  
ATOM   1604  CD  GLU A 101      -2.403  24.637  -0.901  1.00  0.00           C  
ATOM   1605  OE1 GLU A 101      -2.479  25.679  -0.296  1.00  0.00           O  
ATOM   1606  OE2 GLU A 101      -2.336  24.574  -2.112  1.00  0.00           O  
ATOM   1607  H   GLU A 101       0.065  22.908   3.057  1.00  0.00           H  
ATOM   1608  HA  GLU A 101      -2.414  21.868   2.217  1.00  0.00           H  
ATOM   1609 1HB  GLU A 101      -1.591  24.156   1.669  1.00  0.00           H  
ATOM   1610 2HB  GLU A 101      -0.408  23.436   0.593  1.00  0.00           H  
ATOM   1611 1HG  GLU A 101      -2.097  22.530  -0.824  1.00  0.00           H  
ATOM   1612 2HG  GLU A 101      -3.372  23.107   0.242  1.00  0.00           H  
ATOM   1613  N   ARG A 102       0.191  20.626   0.616  1.00  0.00           N  
ATOM   1614  CA  ARG A 102       0.535  19.522  -0.261  1.00  0.00           C  
ATOM   1615  C   ARG A 102       0.068  18.219   0.358  1.00  0.00           C  
ATOM   1616  O   ARG A 102      -0.525  17.387  -0.328  1.00  0.00           O  
ATOM   1617  CB  ARG A 102       2.039  19.450  -0.497  1.00  0.00           C  
ATOM   1618  CG  ARG A 102       2.652  20.545  -1.394  1.00  0.00           C  
ATOM   1619  CD  ARG A 102       4.142  20.440  -1.390  1.00  0.00           C  
ATOM   1620  NE  ARG A 102       4.815  21.525  -2.108  1.00  0.00           N  
ATOM   1621  CZ  ARG A 102       6.153  21.696  -2.124  1.00  0.00           C  
ATOM   1622  NH1 ARG A 102       6.935  20.847  -1.500  1.00  0.00           N  
ATOM   1623  NH2 ARG A 102       6.660  22.730  -2.759  1.00  0.00           N  
ATOM   1624  H   ARG A 102       0.925  21.236   0.979  1.00  0.00           H  
ATOM   1625  HA  ARG A 102       0.032  19.664  -1.216  1.00  0.00           H  
ATOM   1626 1HB  ARG A 102       2.548  19.514   0.469  1.00  0.00           H  
ATOM   1627 2HB  ARG A 102       2.289  18.485  -0.933  1.00  0.00           H  
ATOM   1628 1HG  ARG A 102       2.315  20.390  -2.417  1.00  0.00           H  
ATOM   1629 2HG  ARG A 102       2.352  21.528  -1.077  1.00  0.00           H  
ATOM   1630 1HD  ARG A 102       4.486  20.462  -0.354  1.00  0.00           H  
ATOM   1631 2HD  ARG A 102       4.437  19.499  -1.846  1.00  0.00           H  
ATOM   1632  HE  ARG A 102       4.259  22.254  -2.582  1.00  0.00           H  
ATOM   1633 1HH1 ARG A 102       6.540  20.068  -1.004  1.00  0.00           H  
ATOM   1634 2HH1 ARG A 102       7.955  20.988  -1.473  1.00  0.00           H  
ATOM   1635 1HH2 ARG A 102       6.014  23.390  -3.208  1.00  0.00           H  
ATOM   1636 2HH2 ARG A 102       7.655  22.882  -2.772  1.00  0.00           H  
ATOM   1637  N   PHE A 103       0.246  18.057   1.671  1.00  0.00           N  
ATOM   1638  CA  PHE A 103      -0.210  16.811   2.271  1.00  0.00           C  
ATOM   1639  C   PHE A 103      -1.740  16.709   2.190  1.00  0.00           C  
ATOM   1640  O   PHE A 103      -2.273  15.644   1.856  1.00  0.00           O  
ATOM   1641  CB  PHE A 103       0.277  16.693   3.716  1.00  0.00           C  
ATOM   1642  CG  PHE A 103       1.769  16.338   3.876  1.00  0.00           C  
ATOM   1643  CD1 PHE A 103       2.641  17.238   4.429  1.00  0.00           C  
ATOM   1644  CD2 PHE A 103       2.282  15.099   3.494  1.00  0.00           C  
ATOM   1645  CE1 PHE A 103       3.977  16.917   4.616  1.00  0.00           C  
ATOM   1646  CE2 PHE A 103       3.607  14.778   3.682  1.00  0.00           C  
ATOM   1647  CZ  PHE A 103       4.447  15.683   4.251  1.00  0.00           C  
ATOM   1648  H   PHE A 103       0.729  18.771   2.224  1.00  0.00           H  
ATOM   1649  HA  PHE A 103       0.213  15.982   1.705  1.00  0.00           H  
ATOM   1650 1HB  PHE A 103       0.102  17.642   4.227  1.00  0.00           H  
ATOM   1651 2HB  PHE A 103      -0.309  15.936   4.236  1.00  0.00           H  
ATOM   1652  HD1 PHE A 103       2.262  18.213   4.721  1.00  0.00           H  
ATOM   1653  HD2 PHE A 103       1.642  14.379   3.055  1.00  0.00           H  
ATOM   1654  HE1 PHE A 103       4.656  17.642   5.061  1.00  0.00           H  
ATOM   1655  HE2 PHE A 103       3.982  13.800   3.388  1.00  0.00           H  
ATOM   1656  HZ  PHE A 103       5.495  15.428   4.413  1.00  0.00           H  
ATOM   1657  N   ARG A 104      -2.450  17.828   2.396  1.00  0.00           N  
ATOM   1658  CA  ARG A 104      -3.908  17.773   2.295  1.00  0.00           C  
ATOM   1659  C   ARG A 104      -4.349  17.414   0.873  1.00  0.00           C  
ATOM   1660  O   ARG A 104      -5.247  16.580   0.693  1.00  0.00           O  
ATOM   1661  CB  ARG A 104      -4.553  19.102   2.682  1.00  0.00           C  
ATOM   1662  CG  ARG A 104      -4.511  19.451   4.165  1.00  0.00           C  
ATOM   1663  CD  ARG A 104      -5.236  20.733   4.458  1.00  0.00           C  
ATOM   1664  NE  ARG A 104      -5.223  21.092   5.889  1.00  0.00           N  
ATOM   1665  CZ  ARG A 104      -6.078  20.581   6.806  1.00  0.00           C  
ATOM   1666  NH1 ARG A 104      -6.978  19.683   6.441  1.00  0.00           N  
ATOM   1667  NH2 ARG A 104      -6.021  20.981   8.067  1.00  0.00           N  
ATOM   1668  H   ARG A 104      -1.975  18.691   2.666  1.00  0.00           H  
ATOM   1669  HA  ARG A 104      -4.268  17.004   2.978  1.00  0.00           H  
ATOM   1670 1HB  ARG A 104      -4.054  19.907   2.147  1.00  0.00           H  
ATOM   1671 2HB  ARG A 104      -5.596  19.102   2.368  1.00  0.00           H  
ATOM   1672 1HG  ARG A 104      -4.934  18.642   4.763  1.00  0.00           H  
ATOM   1673 2HG  ARG A 104      -3.476  19.599   4.425  1.00  0.00           H  
ATOM   1674 1HD  ARG A 104      -4.758  21.542   3.905  1.00  0.00           H  
ATOM   1675 2HD  ARG A 104      -6.272  20.642   4.141  1.00  0.00           H  
ATOM   1676  HE  ARG A 104      -4.545  21.805   6.218  1.00  0.00           H  
ATOM   1677 1HH1 ARG A 104      -7.026  19.379   5.479  1.00  0.00           H  
ATOM   1678 2HH1 ARG A 104      -7.616  19.302   7.124  1.00  0.00           H  
ATOM   1679 1HH2 ARG A 104      -5.324  21.693   8.357  1.00  0.00           H  
ATOM   1680 2HH2 ARG A 104      -6.655  20.601   8.748  1.00  0.00           H  
ATOM   1681  N   ARG A 105      -3.686  17.992  -0.139  1.00  0.00           N  
ATOM   1682  CA  ARG A 105      -4.035  17.710  -1.526  1.00  0.00           C  
ATOM   1683  C   ARG A 105      -3.825  16.247  -1.842  1.00  0.00           C  
ATOM   1684  O   ARG A 105      -4.623  15.636  -2.561  1.00  0.00           O  
ATOM   1685  CB  ARG A 105      -3.237  18.571  -2.490  1.00  0.00           C  
ATOM   1686  CG  ARG A 105      -3.652  20.044  -2.542  1.00  0.00           C  
ATOM   1687  CD  ARG A 105      -2.828  20.812  -3.520  1.00  0.00           C  
ATOM   1688  NE  ARG A 105      -3.190  22.225  -3.560  1.00  0.00           N  
ATOM   1689  CZ  ARG A 105      -4.180  22.761  -4.298  1.00  0.00           C  
ATOM   1690  NH1 ARG A 105      -4.925  22.010  -5.083  1.00  0.00           N  
ATOM   1691  NH2 ARG A 105      -4.383  24.061  -4.214  1.00  0.00           N  
ATOM   1692  H   ARG A 105      -2.947  18.662   0.064  1.00  0.00           H  
ATOM   1693  HA  ARG A 105      -5.086  17.942  -1.668  1.00  0.00           H  
ATOM   1694 1HB  ARG A 105      -2.185  18.539  -2.202  1.00  0.00           H  
ATOM   1695 2HB  ARG A 105      -3.314  18.161  -3.495  1.00  0.00           H  
ATOM   1696 1HG  ARG A 105      -4.698  20.119  -2.836  1.00  0.00           H  
ATOM   1697 2HG  ARG A 105      -3.521  20.491  -1.558  1.00  0.00           H  
ATOM   1698 1HD  ARG A 105      -1.779  20.742  -3.230  1.00  0.00           H  
ATOM   1699 2HD  ARG A 105      -2.960  20.397  -4.516  1.00  0.00           H  
ATOM   1700  HE  ARG A 105      -2.663  22.885  -2.971  1.00  0.00           H  
ATOM   1701 1HH1 ARG A 105      -4.756  21.017  -5.138  1.00  0.00           H  
ATOM   1702 2HH1 ARG A 105      -5.662  22.429  -5.629  1.00  0.00           H  
ATOM   1703 1HH2 ARG A 105      -3.772  24.602  -3.584  1.00  0.00           H  
ATOM   1704 2HH2 ARG A 105      -5.111  24.506  -4.747  1.00  0.00           H  
ATOM   1705  N   GLU A 106      -2.774  15.658  -1.286  1.00  0.00           N  
ATOM   1706  CA  GLU A 106      -2.551  14.257  -1.543  1.00  0.00           C  
ATOM   1707  C   GLU A 106      -3.655  13.425  -0.878  1.00  0.00           C  
ATOM   1708  O   GLU A 106      -4.100  12.434  -1.455  1.00  0.00           O  
ATOM   1709  CB  GLU A 106      -1.175  13.813  -1.064  1.00  0.00           C  
ATOM   1710  CG  GLU A 106       0.045  14.395  -1.832  1.00  0.00           C  
ATOM   1711  CD  GLU A 106       0.061  14.079  -3.287  1.00  0.00           C  
ATOM   1712  OE1 GLU A 106      -0.704  13.255  -3.692  1.00  0.00           O  
ATOM   1713  OE2 GLU A 106       0.854  14.664  -4.002  1.00  0.00           O  
ATOM   1714  H   GLU A 106      -2.115  16.195  -0.717  1.00  0.00           H  
ATOM   1715  HA  GLU A 106      -2.602  14.089  -2.619  1.00  0.00           H  
ATOM   1716 1HB  GLU A 106      -1.068  14.114  -0.030  1.00  0.00           H  
ATOM   1717 2HB  GLU A 106      -1.116  12.731  -1.114  1.00  0.00           H  
ATOM   1718 1HG  GLU A 106       0.049  15.468  -1.721  1.00  0.00           H  
ATOM   1719 2HG  GLU A 106       0.955  14.009  -1.373  1.00  0.00           H  
ATOM   1720  N   SER A 107      -4.162  13.841   0.304  1.00  0.00           N  
ATOM   1721  CA  SER A 107      -5.221  13.040   0.932  1.00  0.00           C  
ATOM   1722  C   SER A 107      -6.474  13.062   0.048  1.00  0.00           C  
ATOM   1723  O   SER A 107      -7.236  12.090  -0.000  1.00  0.00           O  
ATOM   1724  CB  SER A 107      -5.618  13.591   2.295  1.00  0.00           C  
ATOM   1725  OG  SER A 107      -6.446  14.727   2.209  1.00  0.00           O  
ATOM   1726  H   SER A 107      -3.766  14.660   0.770  1.00  0.00           H  
ATOM   1727  HA  SER A 107      -4.873  12.012   1.037  1.00  0.00           H  
ATOM   1728 1HB  SER A 107      -6.081  12.831   2.891  1.00  0.00           H  
ATOM   1729 2HB  SER A 107      -4.733  13.885   2.801  1.00  0.00           H  
ATOM   1730  HG  SER A 107      -5.976  15.359   1.629  1.00  0.00           H  
ATOM   1731  N   ILE A 108      -6.655  14.164  -0.694  1.00  0.00           N  
ATOM   1732  CA  ILE A 108      -7.792  14.315  -1.592  1.00  0.00           C  
ATOM   1733  C   ILE A 108      -7.649  13.418  -2.805  1.00  0.00           C  
ATOM   1734  O   ILE A 108      -8.584  12.687  -3.154  1.00  0.00           O  
ATOM   1735  CB  ILE A 108      -7.976  15.778  -2.032  1.00  0.00           C  
ATOM   1736  CG1 ILE A 108      -8.375  16.636  -0.815  1.00  0.00           C  
ATOM   1737  CG2 ILE A 108      -9.006  15.858  -3.145  1.00  0.00           C  
ATOM   1738  CD1 ILE A 108      -8.313  18.129  -1.059  1.00  0.00           C  
ATOM   1739  H   ILE A 108      -5.996  14.936  -0.582  1.00  0.00           H  
ATOM   1740  HA  ILE A 108      -8.691  14.015  -1.056  1.00  0.00           H  
ATOM   1741  HB  ILE A 108      -7.034  16.164  -2.401  1.00  0.00           H  
ATOM   1742 1HG1 ILE A 108      -9.390  16.377  -0.524  1.00  0.00           H  
ATOM   1743 2HG1 ILE A 108      -7.707  16.396   0.012  1.00  0.00           H  
ATOM   1744 1HG2 ILE A 108      -9.118  16.893  -3.460  1.00  0.00           H  
ATOM   1745 2HG2 ILE A 108      -8.666  15.256  -3.988  1.00  0.00           H  
ATOM   1746 3HG2 ILE A 108      -9.963  15.480  -2.788  1.00  0.00           H  
ATOM   1747 1HD1 ILE A 108      -8.605  18.656  -0.151  1.00  0.00           H  
ATOM   1748 2HD1 ILE A 108      -7.303  18.411  -1.326  1.00  0.00           H  
ATOM   1749 3HD1 ILE A 108      -8.990  18.395  -1.867  1.00  0.00           H  
ATOM   1750  N   GLU A 109      -6.470  13.436  -3.428  1.00  0.00           N  
ATOM   1751  CA  GLU A 109      -6.277  12.594  -4.597  1.00  0.00           C  
ATOM   1752  C   GLU A 109      -6.356  11.127  -4.191  1.00  0.00           C  
ATOM   1753  O   GLU A 109      -6.919  10.304  -4.923  1.00  0.00           O  
ATOM   1754  CB  GLU A 109      -4.957  12.922  -5.294  1.00  0.00           C  
ATOM   1755  CG  GLU A 109      -4.944  14.312  -5.979  1.00  0.00           C  
ATOM   1756  CD  GLU A 109      -5.982  14.455  -7.093  1.00  0.00           C  
ATOM   1757  OE1 GLU A 109      -6.010  13.623  -7.964  1.00  0.00           O  
ATOM   1758  OE2 GLU A 109      -6.749  15.405  -7.063  1.00  0.00           O  
ATOM   1759  H   GLU A 109      -5.727  14.056  -3.097  1.00  0.00           H  
ATOM   1760  HA  GLU A 109      -7.083  12.792  -5.298  1.00  0.00           H  
ATOM   1761 1HB  GLU A 109      -4.145  12.901  -4.558  1.00  0.00           H  
ATOM   1762 2HB  GLU A 109      -4.739  12.163  -6.045  1.00  0.00           H  
ATOM   1763 1HG  GLU A 109      -5.138  15.070  -5.217  1.00  0.00           H  
ATOM   1764 2HG  GLU A 109      -3.948  14.493  -6.383  1.00  0.00           H  
ATOM   1765  N   GLU A 110      -5.855  10.795  -3.004  1.00  0.00           N  
ATOM   1766  CA  GLU A 110      -5.965   9.426  -2.561  1.00  0.00           C  
ATOM   1767  C   GLU A 110      -7.407   9.041  -2.290  1.00  0.00           C  
ATOM   1768  O   GLU A 110      -7.782   7.909  -2.582  1.00  0.00           O  
ATOM   1769  CB  GLU A 110      -5.062   9.135  -1.378  1.00  0.00           C  
ATOM   1770  CG  GLU A 110      -3.619   9.077  -1.781  1.00  0.00           C  
ATOM   1771  CD  GLU A 110      -3.446   8.033  -2.842  1.00  0.00           C  
ATOM   1772  OE1 GLU A 110      -4.215   7.107  -2.839  1.00  0.00           O  
ATOM   1773  OE2 GLU A 110      -2.571   8.155  -3.666  1.00  0.00           O  
ATOM   1774  H   GLU A 110      -5.376  11.485  -2.425  1.00  0.00           H  
ATOM   1775  HA  GLU A 110      -5.613   8.792  -3.373  1.00  0.00           H  
ATOM   1776 1HB  GLU A 110      -5.171   9.925  -0.635  1.00  0.00           H  
ATOM   1777 2HB  GLU A 110      -5.339   8.189  -0.914  1.00  0.00           H  
ATOM   1778 1HG  GLU A 110      -3.298  10.046  -2.166  1.00  0.00           H  
ATOM   1779 2HG  GLU A 110      -3.008   8.827  -0.917  1.00  0.00           H  
ATOM   1780  N   MET A 111      -8.242   9.953  -1.784  1.00  0.00           N  
ATOM   1781  CA  MET A 111      -9.630   9.565  -1.601  1.00  0.00           C  
ATOM   1782  C   MET A 111     -10.272   9.285  -2.955  1.00  0.00           C  
ATOM   1783  O   MET A 111     -11.075   8.360  -3.083  1.00  0.00           O  
ATOM   1784  CB  MET A 111     -10.434  10.602  -0.843  1.00  0.00           C  
ATOM   1785  CG  MET A 111     -11.850  10.104  -0.527  1.00  0.00           C  
ATOM   1786  SD  MET A 111     -11.838   8.627   0.528  1.00  0.00           S  
ATOM   1787  CE  MET A 111     -11.561   9.371   2.113  1.00  0.00           C  
ATOM   1788  H   MET A 111      -7.915  10.876  -1.497  1.00  0.00           H  
ATOM   1789  HA  MET A 111      -9.657   8.643  -1.029  1.00  0.00           H  
ATOM   1790 1HB  MET A 111      -9.924  10.852   0.089  1.00  0.00           H  
ATOM   1791 2HB  MET A 111     -10.501  11.517  -1.439  1.00  0.00           H  
ATOM   1792 1HG  MET A 111     -12.412  10.888  -0.026  1.00  0.00           H  
ATOM   1793 2HG  MET A 111     -12.363   9.857  -1.461  1.00  0.00           H  
ATOM   1794 1HE  MET A 111     -11.496   8.597   2.879  1.00  0.00           H  
ATOM   1795 2HE  MET A 111     -10.648   9.935   2.079  1.00  0.00           H  
ATOM   1796 3HE  MET A 111     -12.385  10.046   2.344  1.00  0.00           H  
ATOM   1797  N   LYS A 112      -9.900  10.051  -3.989  1.00  0.00           N  
ATOM   1798  CA  LYS A 112     -10.471   9.798  -5.313  1.00  0.00           C  
ATOM   1799  C   LYS A 112     -10.082   8.385  -5.760  1.00  0.00           C  
ATOM   1800  O   LYS A 112     -10.910   7.631  -6.296  1.00  0.00           O  
ATOM   1801  CB  LYS A 112      -9.953  10.819  -6.328  1.00  0.00           C  
ATOM   1802  CG  LYS A 112     -10.464  12.242  -6.148  1.00  0.00           C  
ATOM   1803  CD  LYS A 112      -9.807  13.167  -7.168  1.00  0.00           C  
ATOM   1804  CE  LYS A 112     -10.245  14.610  -7.008  1.00  0.00           C  
ATOM   1805  NZ  LYS A 112      -9.491  15.514  -7.930  1.00  0.00           N  
ATOM   1806  H   LYS A 112      -9.248  10.826  -3.840  1.00  0.00           H  
ATOM   1807  HA  LYS A 112     -11.559   9.857  -5.250  1.00  0.00           H  
ATOM   1808 1HB  LYS A 112      -8.871  10.858  -6.287  1.00  0.00           H  
ATOM   1809 2HB  LYS A 112     -10.222  10.496  -7.330  1.00  0.00           H  
ATOM   1810 1HG  LYS A 112     -11.546  12.265  -6.272  1.00  0.00           H  
ATOM   1811 2HG  LYS A 112     -10.217  12.589  -5.144  1.00  0.00           H  
ATOM   1812 1HD  LYS A 112      -8.722  13.122  -7.050  1.00  0.00           H  
ATOM   1813 2HD  LYS A 112     -10.052  12.833  -8.173  1.00  0.00           H  
ATOM   1814 1HE  LYS A 112     -11.307  14.685  -7.228  1.00  0.00           H  
ATOM   1815 2HE  LYS A 112     -10.071  14.926  -5.983  1.00  0.00           H  
ATOM   1816 1HZ  LYS A 112      -9.794  16.463  -7.802  1.00  0.00           H  
ATOM   1817 2HZ  LYS A 112      -8.477  15.447  -7.704  1.00  0.00           H  
ATOM   1818 3HZ  LYS A 112      -9.639  15.237  -8.885  1.00  0.00           H  
ATOM   1819  N   HIS A 113      -8.833   8.000  -5.478  1.00  0.00           N  
ATOM   1820  CA  HIS A 113      -8.399   6.658  -5.814  1.00  0.00           C  
ATOM   1821  C   HIS A 113      -9.126   5.629  -4.975  1.00  0.00           C  
ATOM   1822  O   HIS A 113      -9.484   4.571  -5.493  1.00  0.00           O  
ATOM   1823  CB  HIS A 113      -6.887   6.459  -5.669  1.00  0.00           C  
ATOM   1824  CG  HIS A 113      -6.081   7.037  -6.791  1.00  0.00           C  
ATOM   1825  ND1 HIS A 113      -6.342   6.719  -8.107  1.00  0.00           N  
ATOM   1826  CD2 HIS A 113      -4.992   7.850  -6.812  1.00  0.00           C  
ATOM   1827  CE1 HIS A 113      -5.451   7.302  -8.889  1.00  0.00           C  
ATOM   1828  NE2 HIS A 113      -4.626   7.991  -8.139  1.00  0.00           N  
ATOM   1829  H   HIS A 113      -8.180   8.664  -5.054  1.00  0.00           H  
ATOM   1830  HA  HIS A 113      -8.646   6.457  -6.854  1.00  0.00           H  
ATOM   1831 1HB  HIS A 113      -6.551   6.921  -4.737  1.00  0.00           H  
ATOM   1832 2HB  HIS A 113      -6.664   5.391  -5.593  1.00  0.00           H  
ATOM   1833  HD2 HIS A 113      -4.490   8.288  -5.943  1.00  0.00           H  
ATOM   1834  HE1 HIS A 113      -5.397   7.224  -9.975  1.00  0.00           H  
ATOM   1835  HE2 HIS A 113      -3.829   8.523  -8.525  1.00  0.00           H  
ATOM   1836  N   ALA A 114      -9.359   5.927  -3.694  1.00  0.00           N  
ATOM   1837  CA  ALA A 114     -10.044   4.994  -2.813  1.00  0.00           C  
ATOM   1838  C   ALA A 114     -11.435   4.685  -3.346  1.00  0.00           C  
ATOM   1839  O   ALA A 114     -11.887   3.535  -3.311  1.00  0.00           O  
ATOM   1840  CB  ALA A 114     -10.129   5.561  -1.399  1.00  0.00           C  
ATOM   1841  H   ALA A 114      -9.017   6.805  -3.316  1.00  0.00           H  
ATOM   1842  HA  ALA A 114      -9.476   4.070  -2.797  1.00  0.00           H  
ATOM   1843 1HB  ALA A 114     -10.616   4.843  -0.746  1.00  0.00           H  
ATOM   1844 2HB  ALA A 114      -9.118   5.760  -1.034  1.00  0.00           H  
ATOM   1845 3HB  ALA A 114     -10.698   6.479  -1.416  1.00  0.00           H  
ATOM   1846  N   GLU A 115     -12.123   5.687  -3.894  1.00  0.00           N  
ATOM   1847  CA  GLU A 115     -13.436   5.383  -4.440  1.00  0.00           C  
ATOM   1848  C   GLU A 115     -13.302   4.414  -5.617  1.00  0.00           C  
ATOM   1849  O   GLU A 115     -14.049   3.433  -5.702  1.00  0.00           O  
ATOM   1850  CB  GLU A 115     -14.175   6.657  -4.872  1.00  0.00           C  
ATOM   1851  CG  GLU A 115     -14.633   7.559  -3.708  1.00  0.00           C  
ATOM   1852  CD  GLU A 115     -15.390   8.811  -4.158  1.00  0.00           C  
ATOM   1853  OE1 GLU A 115     -15.483   9.049  -5.341  1.00  0.00           O  
ATOM   1854  OE2 GLU A 115     -15.885   9.515  -3.305  1.00  0.00           O  
ATOM   1855  H   GLU A 115     -11.743   6.637  -3.891  1.00  0.00           H  
ATOM   1856  HA  GLU A 115     -14.026   4.895  -3.665  1.00  0.00           H  
ATOM   1857 1HB  GLU A 115     -13.517   7.251  -5.510  1.00  0.00           H  
ATOM   1858 2HB  GLU A 115     -15.050   6.389  -5.463  1.00  0.00           H  
ATOM   1859 1HG  GLU A 115     -15.272   6.979  -3.045  1.00  0.00           H  
ATOM   1860 2HG  GLU A 115     -13.749   7.862  -3.141  1.00  0.00           H  
ATOM   1861  N   ARG A 116     -12.290   4.627  -6.473  1.00  0.00           N  
ATOM   1862  CA  ARG A 116     -12.091   3.736  -7.620  1.00  0.00           C  
ATOM   1863  C   ARG A 116     -11.688   2.341  -7.154  1.00  0.00           C  
ATOM   1864  O   ARG A 116     -12.089   1.327  -7.730  1.00  0.00           O  
ATOM   1865  CB  ARG A 116     -11.028   4.280  -8.556  1.00  0.00           C  
ATOM   1866  CG  ARG A 116     -11.397   5.571  -9.259  1.00  0.00           C  
ATOM   1867  CD  ARG A 116     -12.559   5.393 -10.178  1.00  0.00           C  
ATOM   1868  NE  ARG A 116     -12.814   6.597 -10.957  1.00  0.00           N  
ATOM   1869  CZ  ARG A 116     -13.900   6.809 -11.734  1.00  0.00           C  
ATOM   1870  NH1 ARG A 116     -14.854   5.900 -11.832  1.00  0.00           N  
ATOM   1871  NH2 ARG A 116     -14.008   7.947 -12.404  1.00  0.00           N  
ATOM   1872  H   ARG A 116     -11.692   5.449  -6.347  1.00  0.00           H  
ATOM   1873  HA  ARG A 116     -13.031   3.666  -8.171  1.00  0.00           H  
ATOM   1874 1HB  ARG A 116     -10.109   4.459  -8.002  1.00  0.00           H  
ATOM   1875 2HB  ARG A 116     -10.806   3.538  -9.327  1.00  0.00           H  
ATOM   1876 1HG  ARG A 116     -11.653   6.324  -8.511  1.00  0.00           H  
ATOM   1877 2HG  ARG A 116     -10.542   5.915  -9.845  1.00  0.00           H  
ATOM   1878 1HD  ARG A 116     -12.358   4.571 -10.870  1.00  0.00           H  
ATOM   1879 2HD  ARG A 116     -13.454   5.165  -9.596  1.00  0.00           H  
ATOM   1880  HE  ARG A 116     -12.117   7.327 -10.919  1.00  0.00           H  
ATOM   1881 1HH1 ARG A 116     -14.800   5.008 -11.311  1.00  0.00           H  
ATOM   1882 2HH1 ARG A 116     -15.659   6.074 -12.410  1.00  0.00           H  
ATOM   1883 1HH2 ARG A 116     -13.281   8.646 -12.333  1.00  0.00           H  
ATOM   1884 2HH2 ARG A 116     -14.815   8.115 -12.986  1.00  0.00           H  
ATOM   1885  N   LEU A 117     -10.901   2.281  -6.093  1.00  0.00           N  
ATOM   1886  CA  LEU A 117     -10.474   1.002  -5.582  1.00  0.00           C  
ATOM   1887  C   LEU A 117     -11.666   0.210  -5.105  1.00  0.00           C  
ATOM   1888  O   LEU A 117     -11.765  -0.987  -5.367  1.00  0.00           O  
ATOM   1889  CB  LEU A 117      -9.459   1.160  -4.478  1.00  0.00           C  
ATOM   1890  CG  LEU A 117      -8.983  -0.123  -3.902  1.00  0.00           C  
ATOM   1891  CD1 LEU A 117      -8.403  -0.956  -4.947  1.00  0.00           C  
ATOM   1892  CD2 LEU A 117      -7.989   0.182  -2.931  1.00  0.00           C  
ATOM   1893  H   LEU A 117     -10.573   3.137  -5.652  1.00  0.00           H  
ATOM   1894  HA  LEU A 117     -10.002   0.453  -6.391  1.00  0.00           H  
ATOM   1895 1HB  LEU A 117      -8.596   1.715  -4.856  1.00  0.00           H  
ATOM   1896 2HB  LEU A 117      -9.906   1.740  -3.671  1.00  0.00           H  
ATOM   1897  HG  LEU A 117      -9.810  -0.661  -3.439  1.00  0.00           H  
ATOM   1898 1HD1 LEU A 117      -8.050  -1.873  -4.485  1.00  0.00           H  
ATOM   1899 2HD1 LEU A 117      -9.169  -1.174  -5.684  1.00  0.00           H  
ATOM   1900 3HD1 LEU A 117      -7.577  -0.433  -5.418  1.00  0.00           H  
ATOM   1901 1HD2 LEU A 117      -7.620  -0.733  -2.498  1.00  0.00           H  
ATOM   1902 2HD2 LEU A 117      -7.185   0.726  -3.397  1.00  0.00           H  
ATOM   1903 3HD2 LEU A 117      -8.445   0.804  -2.195  1.00  0.00           H  
ATOM   1904  N   ARG A 118     -12.587   0.860  -4.402  1.00  0.00           N  
ATOM   1905  CA  ARG A 118     -13.771   0.144  -3.967  1.00  0.00           C  
ATOM   1906  C   ARG A 118     -14.566  -0.335  -5.195  1.00  0.00           C  
ATOM   1907  O   ARG A 118     -15.083  -1.447  -5.195  1.00  0.00           O  
ATOM   1908  CB  ARG A 118     -14.622   1.010  -3.052  1.00  0.00           C  
ATOM   1909  CG  ARG A 118     -13.966   1.334  -1.685  1.00  0.00           C  
ATOM   1910  CD  ARG A 118     -13.832   0.122  -0.802  1.00  0.00           C  
ATOM   1911  NE  ARG A 118     -13.269   0.461   0.512  1.00  0.00           N  
ATOM   1912  CZ  ARG A 118     -12.931  -0.439   1.468  1.00  0.00           C  
ATOM   1913  NH1 ARG A 118     -13.117  -1.721   1.256  1.00  0.00           N  
ATOM   1914  NH2 ARG A 118     -12.406  -0.028   2.611  1.00  0.00           N  
ATOM   1915  H   ARG A 118     -12.460   1.848  -4.172  1.00  0.00           H  
ATOM   1916  HA  ARG A 118     -13.455  -0.730  -3.398  1.00  0.00           H  
ATOM   1917 1HB  ARG A 118     -14.826   1.961  -3.551  1.00  0.00           H  
ATOM   1918 2HB  ARG A 118     -15.577   0.523  -2.865  1.00  0.00           H  
ATOM   1919 1HG  ARG A 118     -12.966   1.732  -1.859  1.00  0.00           H  
ATOM   1920 2HG  ARG A 118     -14.564   2.082  -1.163  1.00  0.00           H  
ATOM   1921 1HD  ARG A 118     -14.810  -0.332  -0.649  1.00  0.00           H  
ATOM   1922 2HD  ARG A 118     -13.168  -0.600  -1.281  1.00  0.00           H  
ATOM   1923  HE  ARG A 118     -13.107   1.440   0.710  1.00  0.00           H  
ATOM   1924 1HH1 ARG A 118     -13.531  -2.028   0.389  1.00  0.00           H  
ATOM   1925 2HH1 ARG A 118     -12.861  -2.397   1.970  1.00  0.00           H  
ATOM   1926 1HH2 ARG A 118     -12.257   0.955   2.778  1.00  0.00           H  
ATOM   1927 2HH2 ARG A 118     -12.133  -0.706   3.342  1.00  0.00           H  
ATOM   1928  N   GLU A 119     -14.588   0.447  -6.288  1.00  0.00           N  
ATOM   1929  CA  GLU A 119     -15.279   0.013  -7.515  1.00  0.00           C  
ATOM   1930  C   GLU A 119     -14.652  -1.276  -8.090  1.00  0.00           C  
ATOM   1931  O   GLU A 119     -15.352  -2.100  -8.682  1.00  0.00           O  
ATOM   1932  CB  GLU A 119     -15.297   1.114  -8.594  1.00  0.00           C  
ATOM   1933  CG  GLU A 119     -16.196   2.315  -8.278  1.00  0.00           C  
ATOM   1934  CD  GLU A 119     -16.173   3.406  -9.352  1.00  0.00           C  
ATOM   1935  OE1 GLU A 119     -15.328   3.368 -10.230  1.00  0.00           O  
ATOM   1936  OE2 GLU A 119     -17.014   4.274  -9.290  1.00  0.00           O  
ATOM   1937  H   GLU A 119     -14.161   1.373  -6.246  1.00  0.00           H  
ATOM   1938  HA  GLU A 119     -16.313  -0.210  -7.257  1.00  0.00           H  
ATOM   1939 1HB  GLU A 119     -14.298   1.488  -8.758  1.00  0.00           H  
ATOM   1940 2HB  GLU A 119     -15.637   0.687  -9.536  1.00  0.00           H  
ATOM   1941 1HG  GLU A 119     -17.219   1.963  -8.157  1.00  0.00           H  
ATOM   1942 2HG  GLU A 119     -15.878   2.742  -7.332  1.00  0.00           H  
ATOM   1943  N   LEU A 120     -13.338  -1.453  -7.891  1.00  0.00           N  
ATOM   1944  CA  LEU A 120     -12.601  -2.637  -8.359  1.00  0.00           C  
ATOM   1945  C   LEU A 120     -12.770  -3.860  -7.438  1.00  0.00           C  
ATOM   1946  O   LEU A 120     -12.289  -4.944  -7.776  1.00  0.00           O  
ATOM   1947  CB  LEU A 120     -11.080  -2.352  -8.403  1.00  0.00           C  
ATOM   1948  CG  LEU A 120     -10.553  -1.294  -9.390  1.00  0.00           C  
ATOM   1949  CD1 LEU A 120      -9.074  -1.060  -9.106  1.00  0.00           C  
ATOM   1950  CD2 LEU A 120     -10.731  -1.775 -10.818  1.00  0.00           C  
ATOM   1951  H   LEU A 120     -12.824  -0.701  -7.427  1.00  0.00           H  
ATOM   1952  HA  LEU A 120     -12.961  -2.893  -9.352  1.00  0.00           H  
ATOM   1953 1HB  LEU A 120     -10.771  -2.043  -7.410  1.00  0.00           H  
ATOM   1954 2HB  LEU A 120     -10.567  -3.287  -8.629  1.00  0.00           H  
ATOM   1955  HG  LEU A 120     -11.090  -0.361  -9.248  1.00  0.00           H  
ATOM   1956 1HD1 LEU A 120      -8.692  -0.304  -9.792  1.00  0.00           H  
ATOM   1957 2HD1 LEU A 120      -8.948  -0.716  -8.091  1.00  0.00           H  
ATOM   1958 3HD1 LEU A 120      -8.528  -1.988  -9.238  1.00  0.00           H  
ATOM   1959 1HD2 LEU A 120     -10.347  -1.015 -11.505  1.00  0.00           H  
ATOM   1960 2HD2 LEU A 120     -10.183  -2.695 -10.958  1.00  0.00           H  
ATOM   1961 3HD2 LEU A 120     -11.788  -1.944 -11.018  1.00  0.00           H  
ATOM   1962  N   LEU A 121     -13.409  -3.685  -6.281  1.00  0.00           N  
ATOM   1963  CA  LEU A 121     -13.501  -4.724  -5.262  1.00  0.00           C  
ATOM   1964  C   LEU A 121     -14.940  -5.019  -4.838  1.00  0.00           C  
ATOM   1965  O   LEU A 121     -15.615  -5.829  -5.476  1.00  0.00           O  
ATOM   1966  OXT LEU A 121     -15.290  -4.714  -3.698  1.00  0.00           O  
ATOM   1967  CB  LEU A 121     -12.675  -4.254  -4.053  1.00  0.00           C  
ATOM   1968  CG  LEU A 121     -12.700  -5.101  -2.775  1.00  0.00           C  
ATOM   1969  CD1 LEU A 121     -12.055  -6.466  -3.019  1.00  0.00           C  
ATOM   1970  CD2 LEU A 121     -11.954  -4.327  -1.693  1.00  0.00           C  
ATOM   1971  H   LEU A 121     -13.844  -2.786  -6.073  1.00  0.00           H  
ATOM   1972  HA  LEU A 121     -13.064  -5.637  -5.661  1.00  0.00           H  
ATOM   1973 1HB  LEU A 121     -11.642  -4.171  -4.367  1.00  0.00           H  
ATOM   1974 2HB  LEU A 121     -13.016  -3.251  -3.787  1.00  0.00           H  
ATOM   1975  HG  LEU A 121     -13.731  -5.266  -2.462  1.00  0.00           H  
ATOM   1976 1HD1 LEU A 121     -12.075  -7.057  -2.099  1.00  0.00           H  
ATOM   1977 2HD1 LEU A 121     -12.600  -6.995  -3.799  1.00  0.00           H  
ATOM   1978 3HD1 LEU A 121     -11.046  -6.333  -3.322  1.00  0.00           H  
ATOM   1979 1HD2 LEU A 121     -11.964  -4.901  -0.767  1.00  0.00           H  
ATOM   1980 2HD2 LEU A 121     -10.930  -4.163  -2.015  1.00  0.00           H  
ATOM   1981 3HD2 LEU A 121     -12.439  -3.365  -1.532  1.00  0.00           H  
TER                                                                             
# All scores below are weighted scores, not raw scores.
#BEGIN_POSE_ENERGIES_TABLE ./short_relax/dife_inp_3_unrelaxedRF.pdb
label fa_atr fa_rep fa_sol fa_intra_rep fa_intra_sol_xover4 lk_ball_wtd fa_elec hbond_sr_bb hbond_lr_bb hbond_bb_sc hbond_sc dslf_fa13 omega fa_dun p_aa_pp yhh_planarity ref rama_prepro cart_bonded total
weights 1 0.55 1 0.005 1 1 1 1 1 1 1 1.25 0.4 0.7 0.6 0.625 1 0.45 0.5 NA
pose -753.222 65.0898 556.202 1.43665 27.9023 -17.0513 -297.868 -111.875 -4.0618 -4.78148 -44.7797 0 2.36636 171.309 -24.3657 0.02626 -27.0747 -31.1641 48.3681 -443.543
ASP:NtermProteinFull_1 -3.33163 0.10813 4.37923 0.00944 0.6863 -0.14813 -3.34411 0 0 -0.43729 0 0 -0.06341 1.6515 0 0 -2.14574 0 0.05655 -2.57916
GLU_2 -3.74636 0.11491 4.19786 0.01129 0.43287 0.21298 -2.57335 0 0 0 -1.19568 0 -0.06218 3.02182 -0.31747 0 -2.72453 -0.29458 0.33723 -2.5852
GLU_3 -3.56121 0.20176 4.03455 0.0064 0.28907 -0.27134 -1.80575 0 0 -0.43729 0 0 0.10814 2.65919 -0.0471 0 -2.72453 -0.25912 0.42838 -1.37887
LEU_4 -6.20231 0.57063 3.89916 0.02037 0.08328 -0.28886 -1.54556 0 0 0 0 0 0.01353 0.32679 -0.27964 0 1.66147 -0.11414 0.38232 -1.47294
ARG_5 -5.69473 0.33762 6.16499 0.01305 0.26805 -0.30416 -2.95232 0 0 0 -0.64658 0 -0.00679 1.74971 -0.07488 0 -0.09474 -0.03812 0.35483 -0.92405
ARG_6 -5.12844 0.17972 5.53286 0.0118 0.31786 0.00711 -3.63779 0 0 0 -1.19568 0 -0.0041 1.95361 -0.09797 0 -0.09474 -0.08684 0.36368 -1.87892
GLU_7 -5.60366 0.25979 5.167 0.0093 0.33924 -0.18413 -2.61583 0 0 0 0 0 0.0025 2.67089 -0.05303 0 -2.72453 -0.22573 0.37624 -2.58194
LEU_8 -8.93407 1.28782 2.40396 0.02625 0.07932 -0.21303 -2.37685 0 0 0 0 0 0.10749 0.28191 -0.26903 0 1.66147 -0.15578 0.4168 -5.68373
GLU_9 -6.44953 0.31715 7.26095 0.0047 0.23233 -0.61881 -3.85585 0 0 0 -0.64658 0 0.0577 2.54433 -0.26529 0 -2.72453 -0.38138 0.44726 -4.07757
ARG_10 -5.63498 0.24905 6.47877 0.02352 0.68776 -0.21946 -3.48905 0 0 0 -0.75732 0 -0.01649 3.01123 -0.07384 0 -0.09474 -0.42532 0.32362 0.06275
ILE_11 -7.66484 0.57828 4.56153 0.02934 0.06991 -0.31348 -1.8196 0 0 0 0 0 -0.01528 0.0759 -0.41658 0 2.30374 -0.13696 0.25375 -2.49429
LEU_12 -8.58709 0.66905 3.74446 0.01988 0.19664 -0.31158 -1.46062 0 0 0 0 0 -0.01078 0.5744 -0.20079 0 1.66147 0.03804 0.22723 -3.43968
ARG_13 -5.48548 0.25422 5.64434 0.01164 0.20799 -0.4798 -2.71332 0 0 0 0 0 0.07781 1.70807 -0.13238 0 -0.09474 -0.22257 0.26688 -0.95735
ASP_14 -6.75929 0.37939 8.18135 0.00288 0.27318 -0.07893 -5.18988 0 0 0 -1.80151 0 -0.02239 1.37103 0.17339 0 -2.14574 -0.3709 0.45881 -5.52859
GLU_15 -8.17867 0.58826 8.19113 0.00652 0.64898 -0.45534 -1.94187 0 0 0 -0.73013 0 -0.02105 3.6114 -0.2197 0 -2.72453 -0.38144 0.62113 -0.98533
GLU_16 -4.89511 0.22143 4.60429 0.00441 0.20887 -0.06499 -2.75453 0 0 0 -0.7327 0 0.01582 2.58601 -0.23115 0 -2.72453 -0.40825 0.52039 -3.65004
GLY_17 -3.78007 0.24915 3.80149 0.00012 0 -0.09384 -2.19125 0 0 0 0 0 -0.02136 0 0.57744 0 0.79816 0.07821 0.26385 -0.3181
HIS_D_18 -8.67575 0.42613 8.50299 0.00916 0.37126 -0.3302 -3.29054 0 0 0 -0.73968 0 0.14587 2.2559 0.03124 0 -0.30065 0.16581 0.26877 -1.1597
ALA_19 -6.54822 0.54993 3.59251 0.00158 0 -0.19412 -1.78874 0 0 0 0 0 0.02341 0 -0.25965 0 1.32468 -0.28868 0.32287 -3.26444
LYS_20 -5.99359 0.56636 7.02059 0.00791 0.24415 -0.25658 -4.20103 0 0 0 0 0 -0.01188 1.7703 0.06003 0 -0.71458 -0.28056 0.21861 -1.57026
ARG_21 -6.05382 0.32818 6.21505 0.0096 0.19193 -0.09693 -3.679 0 0 0 -0.81524 0 0.05086 1.51976 -0.12091 0 -0.09474 -0.29578 0.23733 -2.60371
ALA_22 -5.62227 0.24532 2.69516 0.00123 0 -0.06901 -1.87329 0 0 0 0 0 -0.0017 0 -0.27854 0 1.32468 -0.44758 0.19056 -3.83544
ARG_23 -6.77872 0.54769 5.76905 0.01401 0.47192 -0.55495 -1.86968 0 0 0 0 0 -0.00532 1.66349 -0.05448 0 -0.09474 -0.34527 0.21756 -1.01945
GLU_24 -5.01245 0.3947 6.2941 0.00488 0.23243 -0.04153 -3.91366 0 0 0 0 0 0.06223 2.55631 -0.23379 0 -2.72453 -0.33027 0.20226 -2.50932
ALA_25 -5.52816 0.69857 3.10926 0.00154 0 -0.05378 -1.80278 0 0 0 0 0 0.19702 0 -0.29041 0 1.32468 -0.48435 0.24231 -2.5861
LEU_26 -7.87885 1.01476 4.31509 0.07379 0.24377 -0.15535 -1.83541 0 0 0 0 0 0.00535 2.00903 -0.18337 0 1.66147 -0.21432 0.3849 -0.55914
GLU_27 -5.68295 0.39959 5.79556 0.00835 0.35398 0.11281 -3.46698 0 0 0 -1.16225 0 0.00894 3.01878 -0.18622 0 -2.72453 -0.1439 0.34524 -3.32358
GLU_28 -6.36201 0.50004 6.21391 0.00533 0.24294 0.1093 -3.16471 0 0 0 -0.71097 0 -0.00681 2.57156 -0.25996 0 -2.72453 -0.46975 0.27799 -3.77766
ALA_29 -6.45086 0.68194 3.36855 0.00129 0 -0.03527 -2.63208 0 0 0 0 0 0.02329 0 -0.27537 0 1.32468 -0.47753 0.22476 -4.2466
GLU_30 -5.51991 0.36755 5.57024 0.00547 0.2283 -0.24812 -2.65595 0 0 0 -1.01869 0 0.02533 2.6039 -0.25244 0 -2.72453 -0.41956 0.21861 -3.81981
ARG_31 -4.07956 0.15927 4.25158 0.01193 0.31607 0.17757 -2.41124 0 0 0 -1.16225 0 0.13813 1.97852 -0.12792 0 -0.09474 -0.41911 0.31038 -0.95138
LEU_32 -5.56579 0.81216 1.75774 0.01929 0.08317 -0.15726 -0.64791 0 0 0 0 0 -0.04272 0.27003 -0.3125 0 1.66147 -0.36814 0.29371 -2.19675
GLY_33 -1.97738 0.08593 2.05451 0.00011 0 -0.14971 -0.65987 0 0 0 0 0 -0.07035 0 -1.49648 0 0.79816 0.14768 0.12809 -1.13932
LEU_34 -7.02706 0.77616 0.74905 0.02433 0.04718 -0.04673 -1.19666 0 0 0 0 0 0.4929 0.07852 -0.08761 0 1.66147 0.21719 0.30219 -4.00905
SER_35 -4.69302 0.38928 6.08193 0.00289 0.0828 0.45175 -4.13751 0 0 -1.95345 -0.6585 0 0.03033 0.10047 -0.50074 0 -0.28969 -0.19396 1.0413 -4.24613
ASP_36 -3.67594 0.31581 4.10976 0.00422 0.31126 -0.0082 -2.54404 0 0 0 -0.36769 0 -0.00423 1.35188 0.00994 0 -2.14574 -0.29278 0.861 -2.07474
GLU_37 -4.95288 0.2725 4.72648 0.00912 0.84199 -0.06559 -2.83935 0 0 0 -0.93075 0 0.16929 2.80004 -0.32572 0 -2.72453 -0.40408 0.17138 -3.25211
VAL_38 -8.6344 0.88446 2.30891 0.02507 0.0541 -0.16202 -1.46765 0 0 -0.81567 0 0 -0.05833 0.04218 -0.33368 0 2.64269 -0.24574 0.1943 -5.56579
ARG_39 -7.6012 0.34271 6.8087 0.01254 0.36001 0.28712 -4.7891 0 0 0 -1.38638 0 -0.02876 2.42978 -0.06946 0 -0.09474 -0.19827 0.4919 -3.43515
ARG_40 -6.41207 0.37288 7.9947 0.01219 0.49928 0.13323 -5.40766 0 0 0 -1.57013 0 0.01654 1.49396 0.02408 0 -0.09474 -0.01963 0.68413 -2.27323
ALA_41 -5.47488 0.52741 3.30667 0.00153 0 -0.31829 -1.95582 0 0 0 0 0 0.01282 0 -0.2824 0 1.32468 -0.08626 0.50234 -2.44221
ALA_42 -6.25191 0.49427 2.46877 0.00135 0 -0.12238 -1.65882 0 0 0 0 0 -0.0458 0 -0.28055 0 1.32468 -0.48848 0.27792 -4.28095
GLU_43 -4.80043 0.46338 4.11234 0.00789 0.3308 -0.08685 -1.81464 0 0 0 0 0 -0.01457 2.80839 -0.13493 0 -2.72453 -0.24443 0.20405 -1.89353
GLU_44 -5.84719 0.45447 6.4106 0.00588 0.26361 -0.15968 -3.45621 0 0 0 -0.63938 0 0.03988 2.67047 -0.26155 0 -2.72453 -0.25951 0.22589 -3.27726
LEU_45 -10.0846 1.29889 3.04309 0.01965 0.15542 -0.10196 -1.76046 0 0 0 0 0 0.04082 0.36474 -0.18566 0 1.66147 -0.2179 0.55109 -5.21538
ALA_46 -6.22532 0.415 3.36174 0.00149 0 -0.01795 -1.66205 0 0 0 0 0 0.02623 0 -0.32202 0 1.32468 -0.17439 0.4934 -2.7792
ALA_47 -4.62328 0.36629 4.05992 0.00141 0 -0.18891 -1.63645 0 0 0 0 0 -0.02013 0 -0.22792 0 1.32468 -0.42944 0.14209 -1.23174
LEU_48 -8.18695 1.06779 3.35312 0.01343 0.06297 -0.08375 -2.55459 0 0 0 0 0 -0.0156 0.26357 -0.27266 0 1.66147 -0.34246 0.28123 -4.75242
GLU_49 -8.37352 0.71335 7.96042 0.00712 0.68302 -0.22264 -2.44869 0 0 0 0 0 0.1559 3.16391 -0.30844 0 -2.72453 -0.39161 0.39994 -1.38576
LEU_50 -6.02474 0.52049 4.09365 0.02961 0.08169 -0.11973 -1.76169 0 0 0 0 0 0.17414 0.29485 -0.26234 0 1.66147 -0.35797 0.2981 -1.37246
ASP_51 -5.33235 0.35849 4.73851 0.00342 0.28364 -0.30221 -1.90931 0 0 0 0 0 0.19193 1.39072 0.05242 0 -2.14574 -0.28979 0.26701 -2.69326
GLY_52 -5.52736 0.55625 4.64387 0.00018 0 -0.24277 -2.65407 0 0 0 0 0 -0.06428 0 0.12873 0 0.79816 0.35746 0.26868 -1.73514
ALA_53 -6.20191 0.44898 3.75798 0.00158 0 0.03685 -2.15802 0 0 0 0 0 -0.008 0 -0.32646 0 1.32468 0.31256 0.20767 -2.6041
LYS_54 -5.34762 0.46681 6.31678 0.00919 0.27329 0.0363 -4.40738 0 0 0 0 0 -0.00147 1.65732 0.08735 0 -0.71458 -0.18729 0.18271 -1.62859
LEU_55 -8.7537 0.6718 4.17578 0.02268 0.08159 -0.32092 -2.29409 0 0 0 0 0 0.07687 0.21113 -0.29943 0 1.66147 -0.11464 0.22392 -4.65754
ALA_56 -6.6832 0.64396 2.76131 0.00143 0 -0.0836 -2.01812 0 0 0 0 0 0.01142 0 -0.10108 0 1.32468 -0.21708 0.28039 -4.07988
ARG_57 -7.80151 0.67675 6.96743 0.01918 0.52021 -0.2116 -4.54763 0 0 0 -1.21211 0 -0.01351 2.22529 -0.02969 0 -0.09474 -0.13643 0.33001 -3.30835
GLU_58 -6.30074 0.43941 6.96285 0.00509 0.2424 -0.27813 -4.12287 0 0 0 0 0 -0.0296 2.55206 -0.207 0 -2.72453 -0.30954 0.30896 -3.46164
ALA_59 -6.7284 0.75691 3.45329 0.00182 0 0.01753 -2.82657 0 0 0 0 0 -0.03507 0 -0.234 0 1.32468 -0.41748 0.25962 -4.42769
ILE_60 -7.30623 0.85827 2.74543 0.03184 0.06851 -0.41752 -1.6579 0 0 0 0 0 -0.01697 0.18601 -0.49985 0 2.30374 -0.12728 0.37421 -3.45773
GLU_61 -3.80517 0.23573 4.18593 0.00445 0.2274 -0.2101 -2.07638 0 0 0 -0.47941 0 -0.01145 2.60153 -0.35166 0 -2.72453 -0.2605 0.35055 -2.3136
GLU_62 -3.61549 0.37743 3.96499 0.00597 0.30906 -0.19429 -1.64839 0 0 0 -0.28892 0 -0.06803 2.37411 -0.06893 0 -2.72453 -0.5194 0.30535 -1.79107
GLY_63 -2.03308 0.2212 2.12207 0.00015 0 -0.15107 -0.5393 0 0 0 0 0 -0.06412 0 -1.33986 0 0.79816 0.1524 0.28666 -0.5468
LEU_64 -5.85961 0.84401 0.046 0.06705 0.10671 -0.0882 -0.90642 0 0 0 0 0 -0.08157 0.26671 0.72768 0 1.66147 0.7467 0.51842 -1.95105
SER_65 -4.90172 0.46914 4.84257 0.00202 0.06239 -0.01069 -3.16813 0 0 0 -0.28892 0 -0.00658 0.28351 0.24358 0 -0.28969 0.3856 0.6835 -1.69342
GLU_66 -3.80377 0.19269 2.80938 0.00634 0.27135 0.0222 -0.51732 0 0 0 0 0 -0.04551 2.49811 -0.27835 0 -2.72453 -0.29079 0.38868 -1.47154
GLU_67 -4.08314 0.24336 4.57555 0.00954 0.34294 0.14005 -2.60336 0 0 0 -1.2037 0 0.00877 2.56387 -0.01336 0 -2.72453 -0.29255 0.17412 -2.86245
ALA_68 -5.79 0.54407 2.94737 0.00158 0 -0.09684 -1.42895 0 0 0 0 0 -0.02826 0 -0.22194 0 1.32468 -0.2043 0.15348 -2.79912
LEU_69 -10.3634 1.2066 2.20559 0.01426 0.07155 -0.28113 -2.03479 0 0 0 0 0 -0.02972 0.19893 -0.29103 0 1.66147 -0.3531 0.3153 -7.67946
GLU_70 -5.28526 0.40778 4.35244 0.00681 0.31744 -0.23354 -1.62975 0 0 0 0 0 0.04943 2.87253 -0.15369 0 -2.72453 -0.17848 0.29869 -1.90013
ARG_71 -6.03501 0.25517 4.96237 0.01121 0.31143 0.10983 -3.42093 0 0 0 -1.2037 0 -0.03111 1.92564 -0.16127 0 -0.09474 -0.26148 0.32032 -3.31227
TYR_72 -12.0823 1.64985 6.10406 0.02904 0.2573 -0.17207 -2.88784 0 0 0 -0.73013 0 0.00238 3.70591 -0.15968 0.02623 0.58223 -0.19683 0.84378 -3.02805
ALA_73 -6.2701 0.74559 4.0724 0.00161 0 -0.43162 -1.66322 0 0 0 0 0 -0.02667 0 -0.28331 0 1.32468 -0.17504 0.81828 -1.88741
GLU_74 -4.65668 0.26177 4.91548 0.0062 0.72947 -0.2318 -2.81776 0 0 0 -0.43657 0 0.05039 2.77767 -0.30666 0 -2.72453 -0.43183 0.34008 -2.52477
LEU_75 -7.62896 1.05009 3.5661 0.02987 0.22343 0.01166 -2.16607 0 0 0 0 0 -0.00524 0.7673 -0.24975 0 1.66147 -0.31704 0.38123 -2.67592
GLU_76 -8.30889 0.67193 8.02223 0.00854 0.29141 -0.50696 -2.22256 0 0 0 0 0 -0.0294 2.74403 -0.20094 0 -2.72453 -0.34222 0.49509 -2.10225
LEU_77 -5.96855 0.34243 3.87423 0.02372 0.07891 -0.27269 -1.71952 0 0 0 0 0 0.06994 0.15545 -0.29844 0 1.66147 -0.40766 0.47888 -1.98182
VAL_78 -5.81226 0.52965 3.57205 0.02506 0.05405 -0.18815 -1.90505 0 0 0 0 0 -0.05802 -0.00406 -0.3437 0 2.64269 -0.19253 0.3696 -1.31069
ALA_79 -6.49392 0.45499 3.43327 0.00149 0 0.04396 -2.2788 0 0 0 0 0 0.04131 0 -0.3031 0 1.32468 -0.26241 0.20898 -3.82954
ILE_80 -9.99388 0.96888 3.96962 0.02162 0.06896 -0.31122 -2.13947 0 0 0 0 0 0.01868 0.14744 -0.41456 0 2.30374 -0.2208 0.28773 -5.29325
ASN_81 -6.00298 0.29372 5.6767 0.00664 0.25564 -0.67494 -2.4886 0 0 0 0 0 0.00377 1.01265 0.47516 0 -1.34026 0.0846 0.32059 -2.3773
GLN_82 -7.56991 0.49942 5.85956 0.01049 0.6597 -0.32245 -3.15636 0 0 0 -0.80725 0 0.18744 3.73984 -0.23744 0 -1.45095 -0.09519 0.31919 -2.36391
TYR_83 -12.1796 1.56962 5.51078 0.02422 0.16904 -0.45402 -2.8684 0 0 0 0 0 -0.03756 2.92493 0.02356 3e-05 0.58223 -0.2705 0.58045 -4.42526
ARG_84 -6.79316 0.29937 5.93237 0.01293 0.21214 -0.418 -2.27808 0 0 0 -0.83297 0 0.05521 1.50132 -0.09006 0 -0.09474 -0.16501 0.579 -2.07969
ARG_85 -6.45192 0.36021 6.1034 0.01055 0.1927 -0.25022 -2.82762 0 0 0 -0.80725 0 0.13963 1.87075 -0.0982 0 -0.09474 -0.25528 0.31852 -1.78946
LEU_86 -10.1066 1.32297 2.12638 0.02272 0.20275 -0.12284 -2.06014 0 0 0 0 0 0.03678 0.79372 -0.21504 0 1.66147 -0.22691 0.61276 -5.95199
ALA_87 -7.00756 0.56502 3.8927 0.00146 0 -0.19604 -1.54027 0 0 0 0 0 0.09118 0 -0.32659 0 1.32468 -0.22995 0.62006 -2.80531
GLU_88 -5.68421 0.37287 6.20863 0.00823 0.33892 -0.01911 -3.44348 0 0 0 -1.16965 0 -0.018 2.89673 -0.14854 0 -2.72453 -0.38118 0.28 -3.48332
LEU_89 -7.36492 0.46571 3.78608 0.01334 0.06284 -0.27008 -1.43798 0 0 0 0 0 -0.03717 0.3272 -0.2516 0 1.66147 -0.30192 0.47709 -2.86994
LEU_90 -10.5521 1.89151 1.82109 0.03373 0.07846 -0.22541 -2.3376 0 0 0 0 0 0.00694 0.41084 -0.24303 0 1.66147 -0.21859 0.83936 -6.83333
GLU_91 -5.41766 0.34384 5.9851 0.00791 0.28453 -0.01315 -3.4738 0 0 0 -1.57234 0 0.00827 2.83729 -0.21449 0 -2.72453 -0.29259 0.77705 -3.46457
ARG_92 -4.01859 0.19 4.25421 0.01204 0.32463 0.09786 -2.66783 0 0 0 -1.16965 0 -0.04389 1.968 -0.17697 0 -0.09474 -0.44402 0.44435 -1.32459
GLU_93 -4.82181 0.23687 5.38357 0.00836 0.35379 0.08695 -3.81448 0 0 -1.13778 -0.6585 0 -0.06242 2.56282 -0.04795 0 -2.72453 -0.45318 0.41875 -4.66953
GLY_94 -1.76123 0.10954 1.83724 9e-05 0 -0.10502 -1.0088 0 0 0 0 0 -0.13275 0 -1.37737 0 0.79816 -0.53854 0.31333 -1.86537
ALA_95 -4.14567 0.79498 0.99311 0.00173 0 -0.06214 -0.65663 0 0 0 0 0 -0.00295 0 -0.18209 0 1.32468 -0.62868 0.97123 -1.59241
PRO_96 -4.01599 0.87596 2.19299 0.00377 0.08175 -0.10531 -1.3171 0 0 0 0 0 -0.06914 0.04513 -1.00397 0 -1.64321 -0.55072 1.29486 -4.21097
GLU_97 -2.63468 0.2032 2.715 0.00559 0.25711 0.02373 -1.1299 0 0 0 0 0 -0.01342 2.5609 -0.29531 0 -2.72453 -0.54807 0.47545 -1.10495
GLU_98 -4.76026 0.59846 5.03859 0.01517 0.45248 -0.25097 -2.5098 0 0 0 -0.80242 0 -0.05786 3.00648 -0.31517 0 -2.72453 -0.59638 0.45864 -2.44757
LEU_99 -8.2439 0.76634 2.13662 0.01243 0.13695 -0.12597 -1.11211 0 0 0 0 0 0.01167 0.41605 -0.19028 0 1.66147 -0.26354 0.61812 -4.17617
ALA_100 -6.34676 0.43546 3.03781 0.00143 0 0.02476 -1.8793 0 0 0 0 0 -0.0195 0 -0.20223 0 1.32468 -0.13956 0.30321 -3.46
GLU_101 -6.16171 0.4171 6.4106 0.00868 0.34863 0.0088 -3.93527 0 0 0 -1.07768 0 -0.01093 3.46397 -0.16374 0 -2.72453 -0.38029 0.20139 -3.59498
ARG_102 -6.69649 0.52385 7.80646 0.01059 0.18958 0.07736 -4.99814 0 0 0 -1.51339 0 -0.00119 1.73503 -0.09814 0 -0.09474 -0.39 0.48599 -2.96323
PHE_103 -10.4475 1.55877 2.5109 0.02167 0.18124 -0.15848 -1.72282 0 0 0 0 0 0.04983 2.29506 0.09208 0 1.21829 -0.28046 0.63098 -4.05046
ARG_104 -6.88188 0.40842 6.76929 0.01255 0.31781 0.17875 -4.48614 0 0 0 -1.57234 0 -0.00753 2.07213 -0.07299 0 -0.09474 -0.26534 0.43646 -3.18555
ARG_105 -6.0691 0.34678 6.24489 0.01151 0.30864 -0.00607 -4.00038 0 0 0 -1.07768 0 0.01856 1.97705 -0.14188 0 -0.09474 -0.40669 0.347 -2.5421
GLU_106 -7.50415 0.7108 7.56445 0.00883 0.82479 -0.22026 -2.99049 0 0 0 -0.81524 0 -0.00098 3.22602 -0.34253 0 -2.72453 -0.45932 0.47002 -2.25259
SER_107 -7.1882 0.48968 6.35887 0.00247 0.0552 -0.06715 -2.73862 0 0 0 -0.83297 0 -0.00229 0.7715 0.12418 0 -0.28969 -0.45616 0.52562 -3.24757
ILE_108 -5.84188 0.50137 4.90433 0.02738 0.07139 -0.25156 -1.42129 0 0 0 0 0 -0.02933 0.1437 -0.49422 0 2.30374 -0.19924 0.33711 0.0515
GLU_109 -5.82964 0.24055 6.40319 0.00659 0.75184 -0.11381 -3.90333 0 0 0 -0.75312 0 0.11994 2.79519 -0.3321 0 -2.72453 -0.23954 0.26473 -3.31404
GLU_110 -7.49295 0.47775 7.51807 0.02783 1.0992 -0.31971 -2.73624 0 0 0 -0.73968 0 0.15307 3.25267 -0.34199 0 -2.72453 -0.50488 0.61679 -1.7146
MET_111 -6.60758 0.51916 3.83544 0.0154 0.27546 -0.23332 -1.36133 0 0 0 0 0 0.03125 1.72841 -0.06875 0 1.65735 -0.3195 0.66057 0.13254
LYS_112 -5.59663 0.36885 6.21104 0.00698 0.11092 0.02266 -3.95132 0 0 0 -0.75312 0 0.10409 1.02601 -0.01199 0 -0.71458 -0.29323 0.36779 -3.10252
HIS_113 -7.26609 0.41687 6.66015 0.00542 0.37209 -0.16413 -3.70671 0 0 0 -1.04418 0 -0.01713 2.32756 0.05816 0 -0.30065 -0.30752 0.40572 -2.56046
ALA_114 -5.62372 0.45946 4.23539 0.00134 0 -0.07449 -2.60592 0 0 0 0 0 0.04671 0 -0.32464 0 1.32468 -0.34676 0.37896 -2.52898
GLU_115 -4.52389 0.28137 4.66068 0.00454 0.21776 -0.24006 -1.39966 0 0 0 0 0 0.00294 2.57292 -0.21675 0 -2.72453 -0.46489 0.29773 -1.53183
ARG_116 -6.01738 0.38252 6.59148 0.01603 0.32779 0.00542 -3.25605 0 0 0 -0.81609 0 -0.00438 2.54405 -0.13676 0 -0.09474 -0.4075 0.2547 -0.6109
LEU_117 -9.21551 1.51235 3.64864 0.03789 0.22637 -0.08469 -1.76546 0 0 0 0 0 0.08365 0.75204 -0.24422 0 1.66147 -0.28925 0.50007 -3.17666
ARG_118 -5.88471 0.36359 5.42856 0.01384 0.3062 -0.24148 -2.1205 0 0 0 -0.43657 0 0.11704 2.5933 -0.16482 0 -0.09474 -0.33982 0.64915 0.18904
GLU_119 -3.97152 0.33603 4.68526 0.00438 0.22594 -0.05804 -1.65693 0 0 0 -0.81609 0 -0.00721 2.60478 -0.35254 0 -2.72453 -0.56425 0.4003 -1.89441
LEU_120 -6.02868 0.56848 0.72438 0.01222 0.09621 -0.25364 -1.10842 0 0 0 0 0 0.15523 0.07892 -0.12603 0 1.66147 -0.5597 0.43906 -4.34048
LEU:CtermProteinFull_121 -5.46209 0.44147 1.74751 0.02864 0.56273 -0.0548 -0.3731 0 0 0 0 0 0 0.49502 0 0 1.66147 -0.2368 0.6489 -0.54106
#END_POSE_ENERGIES_TABLE ./short_relax/dife_inp_3_unrelaxedRF.pdb
