# Supplementary material for: Scaffolding protein functional sites using deep learning
Source: Science. Author manuscript; Available in PMC 2022 Oct 31. (PMC9621694; doi:10.1126/science.abn2100)
Supplement: Data S1 [file NIHMS1830590-supplement-Data_S1.zip › dife_inp_4_AF.pdb]

MODEL     1
ATOM      1  N   GLU A   1     -22.341  -2.043  13.128  1.00  0.00           N  
ATOM      2  H   GLU A   1     -22.639  -1.081  13.203  1.00  0.00           H  
ATOM      3  H2  GLU A   1     -21.901  -2.095  12.221  1.00  0.00           H  
ATOM      4  H3  GLU A   1     -23.115  -2.688  13.199  1.00  0.00           H  
ATOM      5  CA  GLU A   1     -21.314  -2.300  14.153  1.00  0.00           C  
ATOM      6  HA  GLU A   1     -20.521  -1.572  13.983  1.00  0.00           H  
ATOM      7  C   GLU A   1     -20.639  -3.643  13.911  1.00  0.00           C  
ATOM      8  CB  GLU A   1     -21.801  -2.061  15.586  1.00  0.00           C  
ATOM      9  HB2 GLU A   1     -20.986  -2.302  16.268  1.00  0.00           H  
ATOM     10  HB3 GLU A   1     -22.656  -2.702  15.798  1.00  0.00           H  
ATOM     11  O   GLU A   1     -19.665  -3.625  13.183  1.00  0.00           O  
ATOM     12  CG  GLU A   1     -22.198  -0.582  15.751  1.00  0.00           C  
ATOM     13  HG2 GLU A   1     -21.369   0.042  15.416  1.00  0.00           H  
ATOM     14  HG3 GLU A   1     -23.052  -0.378  15.104  1.00  0.00           H  
ATOM     15  CD  GLU A   1     -22.560  -0.182  17.188  1.00  0.00           C  
ATOM     16  OE1 GLU A   1     -23.274   0.839  17.329  1.00  0.00           O  
ATOM     17  OE2 GLU A   1     -22.174  -0.908  18.125  1.00  0.00           O  
ATOM     18  N   GLU A   2     -21.156  -4.790  14.372  1.00  0.00           N  
ATOM     19  H   GLU A   2     -21.904  -4.776  15.050  1.00  0.00           H  
ATOM     20  CA  GLU A   2     -20.474  -6.095  14.172  1.00  0.00           C  
ATOM     21  HA  GLU A   2     -19.495  -6.051  14.649  1.00  0.00           H  
ATOM     22  C   GLU A   2     -20.222  -6.421  12.685  1.00  0.00           C  
ATOM     23  CB  GLU A   2     -21.280  -7.196  14.882  1.00  0.00           C  
ATOM     24  HB2 GLU A   2     -21.537  -6.823  15.874  1.00  0.00           H  
ATOM     25  HB3 GLU A   2     -22.207  -7.363  14.333  1.00  0.00           H  
ATOM     26  O   GLU A   2     -19.084  -6.651  12.295  1.00  0.00           O  
ATOM     27  CG  GLU A   2     -20.536  -8.536  15.056  1.00  0.00           C  
ATOM     28  HG2 GLU A   2     -19.594  -8.346  15.571  1.00  0.00           H  
ATOM     29  HG3 GLU A   2     -20.313  -8.942  14.070  1.00  0.00           H  
ATOM     30  CD  GLU A   2     -21.359  -9.567  15.864  1.00  0.00           C  
ATOM     31  OE1 GLU A   2     -20.933 -10.739  15.969  1.00  0.00           O  
ATOM     32  OE2 GLU A   2     -22.461  -9.202  16.351  1.00  0.00           O  
ATOM     33  N   GLU A   3     -21.235  -6.297  11.815  1.00  0.00           N  
ATOM     34  H   GLU A   3     -22.173  -6.210  12.179  1.00  0.00           H  
ATOM     35  CA  GLU A   3     -21.058  -6.483  10.360  1.00  0.00           C  
ATOM     36  HA  GLU A   3     -20.665  -7.483  10.177  1.00  0.00           H  
ATOM     37  C   GLU A   3     -20.056  -5.487   9.732  1.00  0.00           C  
ATOM     38  CB  GLU A   3     -22.411  -6.337   9.632  1.00  0.00           C  
ATOM     39  HB2 GLU A   3     -22.852  -5.379   9.906  1.00  0.00           H  
ATOM     40  HB3 GLU A   3     -22.221  -6.331   8.558  1.00  0.00           H  
ATOM     41  O   GLU A   3     -19.353  -5.832   8.785  1.00  0.00           O  
ATOM     42  CG  GLU A   3     -23.421  -7.462   9.923  1.00  0.00           C  
ATOM     43  HG2 GLU A   3     -23.634  -7.470  10.992  1.00  0.00           H  
ATOM     44  HG3 GLU A   3     -22.960  -8.414   9.658  1.00  0.00           H  
ATOM     45  CD  GLU A   3     -24.755  -7.315   9.157  1.00  0.00           C  
ATOM     46  OE1 GLU A   3     -25.604  -8.232   9.272  1.00  0.00           O  
ATOM     47  OE2 GLU A   3     -24.967  -6.281   8.481  1.00  0.00           O  
ATOM     48  N   GLU A   4     -19.969  -4.258  10.257  1.00  0.00           N  
ATOM     49  H   GLU A   4     -20.400  -4.114  11.159  1.00  0.00           H  
ATOM     50  CA  GLU A   4     -19.035  -3.230   9.763  1.00  0.00           C  
ATOM     51  HA  GLU A   4     -19.037  -3.231   8.673  1.00  0.00           H  
ATOM     52  C   GLU A   4     -17.599  -3.533  10.208  1.00  0.00           C  
ATOM     53  CB  GLU A   4     -19.445  -1.829  10.260  1.00  0.00           C  
ATOM     54  HB2 GLU A   4     -19.494  -1.854  11.349  1.00  0.00           H  
ATOM     55  HB3 GLU A   4     -18.675  -1.111   9.980  1.00  0.00           H  
ATOM     56  O   GLU A   4     -16.664  -3.342   9.431  1.00  0.00           O  
ATOM     57  CG  GLU A   4     -20.787  -1.336   9.688  1.00  0.00           C  
ATOM     58  HG2 GLU A   4     -21.527  -2.129   9.789  1.00  0.00           H  
ATOM     59  HG3 GLU A   4     -20.658  -1.126   8.626  1.00  0.00           H  
ATOM     60  CD  GLU A   4     -21.338  -0.095  10.412  1.00  0.00           C  
ATOM     61  OE1 GLU A   4     -22.103   0.673   9.789  1.00  0.00           O  
ATOM     62  OE2 GLU A   4     -21.155  -0.014  11.648  1.00  0.00           O  
ATOM     63  N   LEU A   5     -17.424  -4.038  11.435  1.00  0.00           N  
ATOM     64  H   LEU A   5     -18.240  -4.180  12.013  1.00  0.00           H  
ATOM     65  CA  LEU A   5     -16.141  -4.507  11.953  1.00  0.00           C  
ATOM     66  HA  LEU A   5     -15.383  -3.745  11.776  1.00  0.00           H  
ATOM     67  C   LEU A   5     -15.677  -5.769  11.214  1.00  0.00           C  
ATOM     68  CB  LEU A   5     -16.255  -4.773  13.464  1.00  0.00           C  
ATOM     69  HB2 LEU A   5     -17.128  -5.403  13.634  1.00  0.00           H  
ATOM     70  HB3 LEU A   5     -15.374  -5.331  13.781  1.00  0.00           H  
ATOM     71  O   LEU A   5     -14.501  -5.873  10.882  1.00  0.00           O  
ATOM     72  CG  LEU A   5     -16.375  -3.531  14.361  1.00  0.00           C  
ATOM     73  HG  LEU A   5     -17.207  -2.912  14.027  1.00  0.00           H  
ATOM     74  CD1 LEU A   5     -16.645  -3.979  15.798  1.00  0.00           C  
ATOM     75 HD11 LEU A   5     -17.572  -4.551  15.841  1.00  0.00           H  
ATOM     76 HD12 LEU A   5     -16.732  -3.113  16.454  1.00  0.00           H  
ATOM     77 HD13 LEU A   5     -15.833  -4.616  16.149  1.00  0.00           H  
ATOM     78  CD2 LEU A   5     -15.101  -2.682  14.363  1.00  0.00           C  
ATOM     79 HD21 LEU A   5     -14.893  -2.304  13.362  1.00  0.00           H  
ATOM     80 HD22 LEU A   5     -15.229  -1.833  15.035  1.00  0.00           H  
ATOM     81 HD23 LEU A   5     -14.258  -3.281  14.709  1.00  0.00           H  
ATOM     82  N   GLU A   6     -16.580  -6.696  10.883  1.00  0.00           N  
ATOM     83  H   GLU A   6     -17.518  -6.611  11.247  1.00  0.00           H  
ATOM     84  CA  GLU A   6     -16.234  -7.875  10.082  1.00  0.00           C  
ATOM     85  HA  GLU A   6     -15.411  -8.411  10.553  1.00  0.00           H  
ATOM     86  C   GLU A   6     -15.795  -7.494   8.664  1.00  0.00           C  
ATOM     87  CB  GLU A   6     -17.429  -8.819   9.923  1.00  0.00           C  
ATOM     88  HB2 GLU A   6     -18.314  -8.250   9.640  1.00  0.00           H  
ATOM     89  HB3 GLU A   6     -17.175  -9.474   9.089  1.00  0.00           H  
ATOM     90  O   GLU A   6     -14.878  -8.102   8.109  1.00  0.00           O  
ATOM     91  CG  GLU A   6     -17.761  -9.712  11.124  1.00  0.00           C  
ATOM     92  HG2 GLU A   6     -16.842 -10.181  11.476  1.00  0.00           H  
ATOM     93  HG3 GLU A   6     -18.173  -9.101  11.928  1.00  0.00           H  
ATOM     94  CD  GLU A   6     -18.768 -10.812  10.729  1.00  0.00           C  
ATOM     95  OE1 GLU A   6     -19.302 -11.481  11.636  1.00  0.00           O  
ATOM     96  OE2 GLU A   6     -18.949 -11.056   9.500  1.00  0.00           O  
ATOM     97  N   GLU A   7     -16.469  -6.520   8.044  1.00  0.00           N  
ATOM     98  H   GLU A   7     -17.249  -6.092   8.522  1.00  0.00           H  
ATOM     99  CA  GLU A   7     -16.072  -5.997   6.737  1.00  0.00           C  
ATOM    100  HA  GLU A   7     -15.975  -6.830   6.040  1.00  0.00           H  
ATOM    101  C   GLU A   7     -14.698  -5.325   6.824  1.00  0.00           C  
ATOM    102  CB  GLU A   7     -17.152  -5.044   6.197  1.00  0.00           C  
ATOM    103  HB2 GLU A   7     -18.126  -5.527   6.271  1.00  0.00           H  
ATOM    104  HB3 GLU A   7     -17.164  -4.138   6.803  1.00  0.00           H  
ATOM    105  O   GLU A   7     -13.824  -5.624   6.013  1.00  0.00           O  
ATOM    106  CG  GLU A   7     -16.900  -4.689   4.722  1.00  0.00           C  
ATOM    107  HG2 GLU A   7     -15.892  -4.286   4.623  1.00  0.00           H  
ATOM    108  HG3 GLU A   7     -16.955  -5.605   4.133  1.00  0.00           H  
ATOM    109  CD  GLU A   7     -17.890  -3.652   4.163  1.00  0.00           C  
ATOM    110  OE1 GLU A   7     -18.267  -3.764   2.974  1.00  0.00           O  
ATOM    111  OE2 GLU A   7     -18.223  -2.687   4.894  1.00  0.00           O  
ATOM    112  N   LEU A   8     -14.470  -4.501   7.852  1.00  0.00           N  
ATOM    113  H   LEU A   8     -15.225  -4.312   8.496  1.00  0.00           H  
ATOM    114  CA  LEU A   8     -13.175  -3.874   8.104  1.00  0.00           C  
ATOM    115  HA  LEU A   8     -12.910  -3.286   7.225  1.00  0.00           H  
ATOM    116  C   LEU A   8     -12.058  -4.909   8.308  1.00  0.00           C  
ATOM    117  CB  LEU A   8     -13.316  -2.938   9.314  1.00  0.00           C  
ATOM    118  HB2 LEU A   8     -14.066  -2.180   9.088  1.00  0.00           H  
ATOM    119  HB3 LEU A   8     -13.669  -3.520  10.165  1.00  0.00           H  
ATOM    120  O   LEU A   8     -10.996  -4.771   7.709  1.00  0.00           O  
ATOM    121  CG  LEU A   8     -12.005  -2.249   9.720  1.00  0.00           C  
ATOM    122  HG  LEU A   8     -11.244  -2.996   9.945  1.00  0.00           H  
ATOM    123  CD1 LEU A   8     -11.466  -1.301   8.658  1.00  0.00           C  
ATOM    124 HD11 LEU A   8     -11.310  -1.843   7.725  1.00  0.00           H  
ATOM    125 HD12 LEU A   8     -12.163  -0.475   8.517  1.00  0.00           H  
ATOM    126 HD13 LEU A   8     -10.503  -0.905   8.981  1.00  0.00           H  
ATOM    127  CD2 LEU A   8     -12.256  -1.413  10.964  1.00  0.00           C  
ATOM    128 HD21 LEU A   8     -12.549  -2.067  11.784  1.00  0.00           H  
ATOM    129 HD22 LEU A   8     -13.052  -0.691  10.780  1.00  0.00           H  
ATOM    130 HD23 LEU A   8     -11.334  -0.888  11.215  1.00  0.00           H  
ATOM    131  N   ALA A   9     -12.296  -5.961   9.095  1.00  0.00           N  
ATOM    132  H   ALA A   9     -13.170  -6.001   9.599  1.00  0.00           H  
ATOM    133  CA  ALA A   9     -11.329  -7.040   9.296  1.00  0.00           C  
ATOM    134  HA  ALA A   9     -10.408  -6.618   9.696  1.00  0.00           H  
ATOM    135  C   ALA A   9     -10.985  -7.744   7.974  1.00  0.00           C  
ATOM    136  CB  ALA A   9     -11.891  -8.039  10.314  1.00  0.00           C  
ATOM    137  HB1 ALA A   9     -11.162  -8.831  10.487  1.00  0.00           H  
ATOM    138  HB2 ALA A   9     -12.090  -7.540  11.263  1.00  0.00           H  
ATOM    139  HB3 ALA A   9     -12.818  -8.477   9.944  1.00  0.00           H  
ATOM    140  O   ALA A   9      -9.815  -7.992   7.695  1.00  0.00           O  
ATOM    141  N   LYS A  10     -11.983  -8.022   7.122  1.00  0.00           N  
ATOM    142  H   LYS A  10     -12.921  -7.776   7.406  1.00  0.00           H  
ATOM    143  CA  LYS A  10     -11.768  -8.633   5.796  1.00  0.00           C  
ATOM    144  HA  LYS A  10     -11.166  -9.534   5.914  1.00  0.00           H  
ATOM    145  C   LYS A  10     -10.979  -7.720   4.858  1.00  0.00           C  
ATOM    146  CB  LYS A  10     -13.116  -8.994   5.155  1.00  0.00           C  
ATOM    147  HB2 LYS A  10     -12.963  -9.226   4.101  1.00  0.00           H  
ATOM    148  HB3 LYS A  10     -13.779  -8.132   5.219  1.00  0.00           H  
ATOM    149  O   LYS A  10     -10.142  -8.214   4.103  1.00  0.00           O  
ATOM    150  CG  LYS A  10     -13.768 -10.209   5.828  1.00  0.00           C  
ATOM    151  HG2 LYS A  10     -13.715 -10.091   6.910  1.00  0.00           H  
ATOM    152  HG3 LYS A  10     -13.220 -11.111   5.556  1.00  0.00           H  
ATOM    153  CD  LYS A  10     -15.240 -10.348   5.417  1.00  0.00           C  
ATOM    154  HD2 LYS A  10     -15.730  -9.391   5.596  1.00  0.00           H  
ATOM    155  HD3 LYS A  10     -15.318 -10.604   4.360  1.00  0.00           H  
ATOM    156  CE  LYS A  10     -15.898 -11.425   6.290  1.00  0.00           C  
ATOM    157  HE2 LYS A  10     -15.435 -11.363   7.275  1.00  0.00           H  
ATOM    158  HE3 LYS A  10     -15.683 -12.414   5.888  1.00  0.00           H  
ATOM    159  NZ  LYS A  10     -17.356 -11.199   6.460  1.00  0.00           N  
ATOM    160  HZ1 LYS A  10     -17.509 -10.262   6.803  1.00  0.00           H  
ATOM    161  HZ2 LYS A  10     -17.884 -11.326   5.609  1.00  0.00           H  
ATOM    162  HZ3 LYS A  10     -17.735 -11.761   7.210  1.00  0.00           H  
ATOM    163  N   GLU A  11     -11.251  -6.416   4.885  1.00  0.00           N  
ATOM    164  H   GLU A  11     -11.984  -6.087   5.497  1.00  0.00           H  
ATOM    165  CA  GLU A  11     -10.502  -5.426   4.104  1.00  0.00           C  
ATOM    166  HA  GLU A  11     -10.455  -5.756   3.066  1.00  0.00           H  
ATOM    167  C   GLU A  11      -9.041  -5.341   4.586  1.00  0.00           C  
ATOM    168  CB  GLU A  11     -11.212  -4.054   4.123  1.00  0.00           C  
ATOM    169  HB2 GLU A  11     -10.521  -3.323   3.702  1.00  0.00           H  
ATOM    170  HB3 GLU A  11     -11.427  -3.767   5.153  1.00  0.00           H  
ATOM    171  O   GLU A  11      -8.132  -5.432   3.765  1.00  0.00           O  
ATOM    172  CG  GLU A  11     -12.517  -4.012   3.294  1.00  0.00           C  
ATOM    173  HG2 GLU A  11     -12.288  -4.335   2.278  1.00  0.00           H  
ATOM    174  HG3 GLU A  11     -13.233  -4.726   3.702  1.00  0.00           H  
ATOM    175  CD  GLU A  11     -13.161  -2.607   3.229  1.00  0.00           C  
ATOM    176  OE1 GLU A  11     -14.388  -2.450   3.456  1.00  0.00           O  
ATOM    177  OE2 GLU A  11     -12.446  -1.635   2.917  1.00  0.00           O  
ATOM    178  N   LEU A  12      -8.797  -5.292   5.901  1.00  0.00           N  
ATOM    179  H   LEU A  12      -9.580  -5.220   6.534  1.00  0.00           H  
ATOM    180  CA  LEU A  12      -7.441  -5.284   6.468  1.00  0.00           C  
ATOM    181  HA  LEU A  12      -6.865  -4.505   5.969  1.00  0.00           H  
ATOM    182  C   LEU A  12      -6.674  -6.584   6.215  1.00  0.00           C  
ATOM    183  CB  LEU A  12      -7.507  -5.000   7.979  1.00  0.00           C  
ATOM    184  HB2 LEU A  12      -8.238  -5.673   8.427  1.00  0.00           H  
ATOM    185  HB3 LEU A  12      -6.536  -5.217   8.424  1.00  0.00           H  
ATOM    186  O   LEU A  12      -5.491  -6.543   5.896  1.00  0.00           O  
ATOM    187  CG  LEU A  12      -7.875  -3.549   8.320  1.00  0.00           C  
ATOM    188  HG  LEU A  12      -8.779  -3.262   7.783  1.00  0.00           H  
ATOM    189  CD1 LEU A  12      -8.145  -3.442   9.822  1.00  0.00           C  
ATOM    190 HD11 LEU A  12      -8.936  -4.140  10.095  1.00  0.00           H  
ATOM    191 HD12 LEU A  12      -7.242  -3.690  10.381  1.00  0.00           H  
ATOM    192 HD13 LEU A  12      -8.461  -2.429  10.071  1.00  0.00           H  
ATOM    193  CD2 LEU A  12      -6.753  -2.576   7.949  1.00  0.00           C  
ATOM    194 HD21 LEU A  12      -5.903  -2.694   8.620  1.00  0.00           H  
ATOM    195 HD22 LEU A  12      -6.411  -2.730   6.925  1.00  0.00           H  
ATOM    196 HD23 LEU A  12      -7.134  -1.556   7.996  1.00  0.00           H  
ATOM    197  N   GLU A  13      -7.333  -7.742   6.302  1.00  0.00           N  
ATOM    198  H   GLU A  13      -8.281  -7.731   6.649  1.00  0.00           H  
ATOM    199  CA  GLU A  13      -6.719  -9.031   5.966  1.00  0.00           C  
ATOM    200  HA  GLU A  13      -5.811  -9.156   6.556  1.00  0.00           H  
ATOM    201  C   GLU A  13      -6.336  -9.094   4.478  1.00  0.00           C  
ATOM    202  CB  GLU A  13      -7.699 -10.172   6.296  1.00  0.00           C  
ATOM    203  HB2 GLU A  13      -8.507 -10.138   5.566  1.00  0.00           H  
ATOM    204  HB3 GLU A  13      -8.124 -10.016   7.288  1.00  0.00           H  
ATOM    205  O   GLU A  13      -5.326  -9.695   4.112  1.00  0.00           O  
ATOM    206  CG  GLU A  13      -7.018 -11.555   6.283  1.00  0.00           C  
ATOM    207  HG2 GLU A  13      -6.485 -11.691   7.224  1.00  0.00           H  
ATOM    208  HG3 GLU A  13      -6.275 -11.589   5.485  1.00  0.00           H  
ATOM    209  CD  GLU A  13      -7.966 -12.742   6.047  1.00  0.00           C  
ATOM    210  OE1 GLU A  13      -7.451 -13.881   5.934  1.00  0.00           O  
ATOM    211  OE2 GLU A  13      -9.152 -12.553   5.697  1.00  0.00           O  
ATOM    212  N   LYS A  14      -7.141  -8.491   3.595  1.00  0.00           N  
ATOM    213  H   LYS A  14      -7.940  -7.986   3.953  1.00  0.00           H  
ATOM    214  CA  LYS A  14      -6.805  -8.374   2.173  1.00  0.00           C  
ATOM    215  HA  LYS A  14      -6.514  -9.353   1.791  1.00  0.00           H  
ATOM    216  C   LYS A  14      -5.565  -7.497   1.980  1.00  0.00           C  
ATOM    217  CB  LYS A  14      -8.019  -7.877   1.379  1.00  0.00           C  
ATOM    218  HB2 LYS A  14      -8.311  -6.897   1.755  1.00  0.00           H  
ATOM    219  HB3 LYS A  14      -8.855  -8.563   1.518  1.00  0.00           H  
ATOM    220  O   LYS A  14      -4.620  -8.002   1.387  1.00  0.00           O  
ATOM    221  CG  LYS A  14      -7.695  -7.759  -0.116  1.00  0.00           C  
ATOM    222  HG2 LYS A  14      -7.516  -8.746  -0.541  1.00  0.00           H  
ATOM    223  HG3 LYS A  14      -6.792  -7.160  -0.233  1.00  0.00           H  
ATOM    224  CD  LYS A  14      -8.826  -7.060  -0.876  1.00  0.00           C  
ATOM    225  HD2 LYS A  14      -9.635  -7.763  -1.075  1.00  0.00           H  
ATOM    226  HD3 LYS A  14      -9.210  -6.242  -0.268  1.00  0.00           H  
ATOM    227  CE  LYS A  14      -8.257  -6.502  -2.188  1.00  0.00           C  
ATOM    228  HE2 LYS A  14      -8.737  -6.982  -3.041  1.00  0.00           H  
ATOM    229  HE3 LYS A  14      -7.194  -6.741  -2.229  1.00  0.00           H  
ATOM    230  NZ  LYS A  14      -8.401  -5.023  -2.251  1.00  0.00           N  
ATOM    231  HZ1 LYS A  14      -9.343  -4.660  -2.272  1.00  0.00           H  
ATOM    232  HZ2 LYS A  14      -7.875  -4.597  -3.001  1.00  0.00           H  
ATOM    233  HZ3 LYS A  14      -7.988  -4.562  -1.453  1.00  0.00           H  
ATOM    234  N   ILE A  15      -5.555  -6.279   2.531  1.00  0.00           N  
ATOM    235  H   ILE A  15      -6.382  -5.960   3.015  1.00  0.00           H  
ATOM    236  CA  ILE A  15      -4.400  -5.365   2.466  1.00  0.00           C  
ATOM    237  HA  ILE A  15      -4.209  -5.101   1.425  1.00  0.00           H  
ATOM    238  C   ILE A  15      -3.146  -6.083   2.971  1.00  0.00           C  
ATOM    239  CB  ILE A  15      -4.686  -4.059   3.249  1.00  0.00           C  
ATOM    240  HB  ILE A  15      -5.025  -4.326   4.250  1.00  0.00           H  
ATOM    241  O   ILE A  15      -2.191  -6.237   2.226  1.00  0.00           O  
ATOM    242  CG1 ILE A  15      -5.802  -3.245   2.549  1.00  0.00           C  
ATOM    243 HG12 ILE A  15      -5.405  -2.805   1.634  1.00  0.00           H  
ATOM    244 HG13 ILE A  15      -6.620  -3.906   2.262  1.00  0.00           H  
ATOM    245  CG2 ILE A  15      -3.415  -3.199   3.387  1.00  0.00           C  
ATOM    246 HG21 ILE A  15      -2.999  -2.971   2.406  1.00  0.00           H  
ATOM    247 HG22 ILE A  15      -3.620  -2.261   3.902  1.00  0.00           H  
ATOM    248 HG23 ILE A  15      -2.646  -3.716   3.961  1.00  0.00           H  
ATOM    249  CD1 ILE A  15      -6.400  -2.133   3.421  1.00  0.00           C  
ATOM    250 HD11 ILE A  15      -6.784  -2.554   4.350  1.00  0.00           H  
ATOM    251 HD12 ILE A  15      -5.646  -1.378   3.643  1.00  0.00           H  
ATOM    252 HD13 ILE A  15      -7.220  -1.657   2.883  1.00  0.00           H  
ATOM    253  N   LEU A  16      -3.188  -6.669   4.173  1.00  0.00           N  
ATOM    254  H   LEU A  16      -4.009  -6.531   4.744  1.00  0.00           H  
ATOM    255  CA  LEU A  16      -2.043  -7.379   4.750  1.00  0.00           C  
ATOM    256  HA  LEU A  16      -1.232  -6.660   4.860  1.00  0.00           H  
ATOM    257  C   LEU A  16      -1.522  -8.521   3.858  1.00  0.00           C  
ATOM    258  CB  LEU A  16      -2.451  -7.910   6.137  1.00  0.00           C  
ATOM    259  HB2 LEU A  16      -2.782  -7.071   6.749  1.00  0.00           H  
ATOM    260  HB3 LEU A  16      -3.297  -8.586   6.010  1.00  0.00           H  
ATOM    261  O   LEU A  16      -0.317  -8.748   3.787  1.00  0.00           O  
ATOM    262  CG  LEU A  16      -1.330  -8.659   6.884  1.00  0.00           C  
ATOM    263  HG  LEU A  16      -0.973  -9.494   6.280  1.00  0.00           H  
ATOM    264  CD1 LEU A  16      -0.149  -7.751   7.230  1.00  0.00           C  
ATOM    265 HD11 LEU A  16      -0.482  -6.910   7.839  1.00  0.00           H  
ATOM    266 HD12 LEU A  16       0.305  -7.370   6.316  1.00  0.00           H  
ATOM    267 HD13 LEU A  16       0.612  -8.318   7.766  1.00  0.00           H  
ATOM    268  CD2 LEU A  16      -1.880  -9.241   8.187  1.00  0.00           C  
ATOM    269 HD21 LEU A  16      -2.233  -8.435   8.830  1.00  0.00           H  
ATOM    270 HD22 LEU A  16      -1.096  -9.805   8.693  1.00  0.00           H  
ATOM    271 HD23 LEU A  16      -2.711  -9.910   7.963  1.00  0.00           H  
ATOM    272  N   ARG A  17      -2.406  -9.274   3.191  1.00  0.00           N  
ATOM    273  H   ARG A  17      -3.381  -9.013   3.242  1.00  0.00           H  
ATOM    274  CA  ARG A  17      -1.980 -10.344   2.274  1.00  0.00           C  
ATOM    275  HA  ARG A  17      -1.212 -10.945   2.761  1.00  0.00           H  
ATOM    276  C   ARG A  17      -1.329  -9.804   1.009  1.00  0.00           C  
ATOM    277  CB  ARG A  17      -3.165 -11.221   1.870  1.00  0.00           C  
ATOM    278  HB2 ARG A  17      -4.021 -10.589   1.634  1.00  0.00           H  
ATOM    279  HB3 ARG A  17      -2.896 -11.776   0.972  1.00  0.00           H  
ATOM    280  O   ARG A  17      -0.382 -10.430   0.528  1.00  0.00           O  
ATOM    281  CG  ARG A  17      -3.525 -12.232   2.960  1.00  0.00           C  
ATOM    282  HG2 ARG A  17      -3.879 -11.722   3.856  1.00  0.00           H  
ATOM    283  HG3 ARG A  17      -2.633 -12.801   3.225  1.00  0.00           H  
ATOM    284  CD  ARG A  17      -4.591 -13.207   2.451  1.00  0.00           C  
ATOM    285  HD2 ARG A  17      -4.739 -13.953   3.232  1.00  0.00           H  
ATOM    286  HD3 ARG A  17      -4.217 -13.707   1.558  1.00  0.00           H  
ATOM    287  NE  ARG A  17      -5.860 -12.518   2.136  1.00  0.00           N  
ATOM    288  HE  ARG A  17      -5.761 -11.575   1.787  1.00  0.00           H  
ATOM    289  NH1 ARG A  17      -7.280 -14.021   3.126  1.00  0.00           N  
ATOM    290 HH11 ARG A  17      -7.935 -13.986   3.894  1.00  0.00           H  
ATOM    291 HH12 ARG A  17      -6.452 -14.542   3.379  1.00  0.00           H  
ATOM    292  NH2 ARG A  17      -8.073 -12.066   2.444  1.00  0.00           N  
ATOM    293 HH21 ARG A  17      -8.861 -12.258   3.047  1.00  0.00           H  
ATOM    294 HH22 ARG A  17      -7.892 -11.101   2.207  1.00  0.00           H  
ATOM    295  CZ  ARG A  17      -7.062 -12.877   2.544  1.00  0.00           C  
ATOM    296  N   ASP A  18      -1.866  -8.716   0.470  1.00  0.00           N  
ATOM    297  H   ASP A  18      -2.628  -8.254   0.947  1.00  0.00           H  
ATOM    298  CA  ASP A  18      -1.332  -8.058  -0.716  1.00  0.00           C  
ATOM    299  HA  ASP A  18      -1.176  -8.806  -1.493  1.00  0.00           H  
ATOM    300  C   ASP A  18       0.067  -7.491  -0.377  1.00  0.00           C  
ATOM    301  CB  ASP A  18      -2.374  -7.051  -1.265  1.00  0.00           C  
ATOM    302  HB2 ASP A  18      -1.905  -6.490  -2.073  1.00  0.00           H  
ATOM    303  HB3 ASP A  18      -2.646  -6.351  -0.475  1.00  0.00           H  
ATOM    304  O   ASP A  18       1.039  -7.890  -1.023  1.00  0.00           O  
ATOM    305  CG  ASP A  18      -3.664  -7.709  -1.830  1.00  0.00           C  
ATOM    306  OD1 ASP A  18      -3.641  -8.928  -2.151  1.00  0.00           O  
ATOM    307  OD2 ASP A  18      -4.715  -7.030  -1.986  1.00  0.00           O  
ATOM    308  N   GLU A  19       0.205  -6.786   0.756  1.00  0.00           N  
ATOM    309  H   GLU A  19      -0.636  -6.471   1.219  1.00  0.00           H  
ATOM    310  CA  GLU A  19       1.482  -6.307   1.322  1.00  0.00           C  
ATOM    311  HA  GLU A  19       1.918  -5.571   0.647  1.00  0.00           H  
ATOM    312  C   GLU A  19       2.523  -7.420   1.510  1.00  0.00           C  
ATOM    313  CB  GLU A  19       1.255  -5.691   2.726  1.00  0.00           C  
ATOM    314  HB2 GLU A  19       0.705  -6.402   3.343  1.00  0.00           H  
ATOM    315  HB3 GLU A  19       2.226  -5.558   3.204  1.00  0.00           H  
ATOM    316  O   GLU A  19       3.653  -7.367   1.020  1.00  0.00           O  
ATOM    317  CG  GLU A  19       0.520  -4.351   2.792  1.00  0.00           C  
ATOM    318  HG2 GLU A  19      -0.521  -4.499   2.507  1.00  0.00           H  
ATOM    319  HG3 GLU A  19       0.530  -4.002   3.825  1.00  0.00           H  
ATOM    320  CD  GLU A  19       1.149  -3.306   1.884  1.00  0.00           C  
ATOM    321  OE1 GLU A  19       0.334  -2.467   1.459  1.00  0.00           O  
ATOM    322  OE2 GLU A  19       2.346  -3.503   1.575  1.00  0.00           O  
ATOM    323  N   GLU A  20       2.156  -8.504   2.206  1.00  0.00           N  
ATOM    324  H   GLU A  20       1.233  -8.504   2.617  1.00  0.00           H  
ATOM    325  CA  GLU A  20       3.061  -9.636   2.437  1.00  0.00           C  
ATOM    326  HA  GLU A  20       3.966  -9.263   2.917  1.00  0.00           H  
ATOM    327  C   GLU A  20       3.493 -10.309   1.119  1.00  0.00           C  
ATOM    328  CB  GLU A  20       2.392 -10.675   3.356  1.00  0.00           C  
ATOM    329  HB2 GLU A  20       2.955 -11.604   3.280  1.00  0.00           H  
ATOM    330  HB3 GLU A  20       1.379 -10.869   3.003  1.00  0.00           H  
ATOM    331  O   GLU A  20       4.581 -10.901   1.036  1.00  0.00           O  
ATOM    332  CG  GLU A  20       2.362 -10.273   4.845  1.00  0.00           C  
ATOM    333  HG2 GLU A  20       1.838  -9.325   4.970  1.00  0.00           H  
ATOM    334  HG3 GLU A  20       3.392 -10.118   5.167  1.00  0.00           H  
ATOM    335  CD  GLU A  20       1.724 -11.342   5.760  1.00  0.00           C  
ATOM    336  OE1 GLU A  20       1.770 -11.159   7.008  1.00  0.00           O  
ATOM    337  OE2 GLU A  20       1.317 -12.420   5.261  1.00  0.00           O  
ATOM    338  N   GLY A  21       2.641 -10.237   0.093  1.00  0.00           N  
ATOM    339  H   GLY A  21       1.803  -9.691   0.232  1.00  0.00           H  
ATOM    340  CA  GLY A  21       2.928 -10.668  -1.268  1.00  0.00           C  
ATOM    341  HA2 GLY A  21       1.996 -10.635  -1.832  1.00  0.00           H  
ATOM    342  HA3 GLY A  21       3.313 -11.688  -1.259  1.00  0.00           H  
ATOM    343  C   GLY A  21       3.936  -9.760  -1.972  1.00  0.00           C  
ATOM    344  O   GLY A  21       4.911 -10.274  -2.532  1.00  0.00           O  
ATOM    345  N   HIS A  22       3.731  -8.443  -1.922  1.00  0.00           N  
ATOM    346  H   HIS A  22       2.913  -8.096  -1.441  1.00  0.00           H  
ATOM    347  CA  HIS A  22       4.608  -7.424  -2.512  1.00  0.00           C  
ATOM    348  HA  HIS A  22       4.721  -7.593  -3.583  1.00  0.00           H  
ATOM    349  C   HIS A  22       6.001  -7.470  -1.882  1.00  0.00           C  
ATOM    350  CB  HIS A  22       3.975  -6.038  -2.321  1.00  0.00           C  
ATOM    351  HB2 HIS A  22       4.655  -5.280  -2.709  1.00  0.00           H  
ATOM    352  HB3 HIS A  22       3.841  -5.835  -1.258  1.00  0.00           H  
ATOM    353  O   HIS A  22       7.004  -7.702  -2.566  1.00  0.00           O  
ATOM    354  CG  HIS A  22       2.643  -5.845  -2.997  1.00  0.00           C  
ATOM    355  CD2 HIS A  22       2.013  -6.689  -3.872  1.00  0.00           C  
ATOM    356  HD2 HIS A  22       2.398  -7.640  -4.208  1.00  0.00           H  
ATOM    357  ND1 HIS A  22       1.837  -4.749  -2.841  1.00  0.00           N  
ATOM    358  HD1 HIS A  22       2.089  -3.900  -2.355  1.00  0.00           H  
ATOM    359  CE1 HIS A  22       0.730  -4.961  -3.571  1.00  0.00           C  
ATOM    360  HE1 HIS A  22      -0.104  -4.274  -3.592  1.00  0.00           H  
ATOM    361  NE2 HIS A  22       0.777  -6.144  -4.224  1.00  0.00           N  
ATOM    362  N   LEU A  23       6.061  -7.431  -0.547  1.00  0.00           N  
ATOM    363  H   LEU A  23       5.203  -7.203  -0.065  1.00  0.00           H  
ATOM    364  CA  LEU A  23       7.289  -7.538   0.241  1.00  0.00           C  
ATOM    365  HA  LEU A  23       7.895  -6.648   0.074  1.00  0.00           H  
ATOM    366  C   LEU A  23       8.135  -8.758  -0.128  1.00  0.00           C  
ATOM    367  CB  LEU A  23       6.895  -7.646   1.725  1.00  0.00           C  
ATOM    368  HB2 LEU A  23       7.729  -8.071   2.284  1.00  0.00           H  
ATOM    369  HB3 LEU A  23       6.056  -8.335   1.816  1.00  0.00           H  
ATOM    370  O   LEU A  23       9.368  -8.700  -0.108  1.00  0.00           O  
ATOM    371  CG  LEU A  23       6.515  -6.307   2.378  1.00  0.00           C  
ATOM    372  HG  LEU A  23       5.742  -5.798   1.803  1.00  0.00           H  
ATOM    373  CD1 LEU A  23       5.997  -6.585   3.789  1.00  0.00           C  
ATOM    374 HD11 LEU A  23       6.728  -7.136   4.380  1.00  0.00           H  
ATOM    375 HD12 LEU A  23       5.063  -7.142   3.717  1.00  0.00           H  
ATOM    376 HD13 LEU A  23       5.762  -5.634   4.267  1.00  0.00           H  
ATOM    377  CD2 LEU A  23       7.754  -5.422   2.479  1.00  0.00           C  
ATOM    378 HD21 LEU A  23       7.589  -4.655   3.236  1.00  0.00           H  
ATOM    379 HD22 LEU A  23       7.889  -4.912   1.525  1.00  0.00           H  
ATOM    380 HD23 LEU A  23       8.642  -5.994   2.749  1.00  0.00           H  
ATOM    381  N   ARG A  24       7.498  -9.893  -0.441  1.00  0.00           N  
ATOM    382  H   ARG A  24       6.489  -9.867  -0.463  1.00  0.00           H  
ATOM    383  CA  ARG A  24       8.217 -11.103  -0.854  1.00  0.00           C  
ATOM    384  HA  ARG A  24       9.023 -11.284  -0.143  1.00  0.00           H  
ATOM    385  C   ARG A  24       8.891 -10.916  -2.209  1.00  0.00           C  
ATOM    386  CB  ARG A  24       7.269 -12.300  -0.849  1.00  0.00           C  
ATOM    387  HB2 ARG A  24       6.772 -12.330   0.120  1.00  0.00           H  
ATOM    388  HB3 ARG A  24       6.512 -12.175  -1.624  1.00  0.00           H  
ATOM    389  O   ARG A  24      10.082 -11.198  -2.308  1.00  0.00           O  
ATOM    390  CG  ARG A  24       8.036 -13.613  -1.088  1.00  0.00           C  
ATOM    391  HG2 ARG A  24       8.549 -13.570  -2.049  1.00  0.00           H  
ATOM    392  HG3 ARG A  24       8.781 -13.749  -0.304  1.00  0.00           H  
ATOM    393  CD  ARG A  24       7.095 -14.818  -1.108  1.00  0.00           C  
ATOM    394  HD2 ARG A  24       6.454 -14.722  -1.984  1.00  0.00           H  
ATOM    395  HD3 ARG A  24       7.693 -15.723  -1.210  1.00  0.00           H  
ATOM    396  NE  ARG A  24       6.277 -14.873   0.122  1.00  0.00           N  
ATOM    397  HE  ARG A  24       6.535 -14.217   0.846  1.00  0.00           H  
ATOM    398  NH1 ARG A  24       4.647 -16.280  -0.643  1.00  0.00           N  
ATOM    399 HH11 ARG A  24       3.697 -16.616  -0.582  1.00  0.00           H  
ATOM    400 HH12 ARG A  24       5.189 -16.371  -1.491  1.00  0.00           H  
ATOM    401  NH2 ARG A  24       4.394 -15.253   1.332  1.00  0.00           N  
ATOM    402 HH21 ARG A  24       4.641 -14.477   1.929  1.00  0.00           H  
ATOM    403 HH22 ARG A  24       3.443 -15.589   1.389  1.00  0.00           H  
ATOM    404  CZ  ARG A  24       5.115 -15.474   0.269  1.00  0.00           C  
ATOM    405  N   LYS A  25       8.162 -10.417  -3.212  1.00  0.00           N  
ATOM    406  H   LYS A  25       7.222 -10.108  -3.006  1.00  0.00           H  
ATOM    407  CA  LYS A  25       8.702 -10.177  -4.561  1.00  0.00           C  
ATOM    408  HA  LYS A  25       9.084 -11.104  -4.988  1.00  0.00           H  
ATOM    409  C   LYS A  25       9.858  -9.184  -4.526  1.00  0.00           C  
ATOM    410  CB  LYS A  25       7.621  -9.591  -5.470  1.00  0.00           C  
ATOM    411  HB2 LYS A  25       8.079  -9.333  -6.424  1.00  0.00           H  
ATOM    412  HB3 LYS A  25       7.266  -8.665  -5.018  1.00  0.00           H  
ATOM    413  O   LYS A  25      10.887  -9.414  -5.150  1.00  0.00           O  
ATOM    414  CG  LYS A  25       6.428 -10.514  -5.746  1.00  0.00           C  
ATOM    415  HG2 LYS A  25       6.740 -11.371  -6.343  1.00  0.00           H  
ATOM    416  HG3 LYS A  25       5.986 -10.856  -4.810  1.00  0.00           H  
ATOM    417  CD  LYS A  25       5.419  -9.659  -6.515  1.00  0.00           C  
ATOM    418  HD2 LYS A  25       5.265  -8.738  -5.953  1.00  0.00           H  
ATOM    419  HD3 LYS A  25       5.840  -9.379  -7.481  1.00  0.00           H  
ATOM    420  CE  LYS A  25       4.055 -10.306  -6.720  1.00  0.00           C  
ATOM    421  HE2 LYS A  25       4.129 -11.085  -7.479  1.00  0.00           H  
ATOM    422  HE3 LYS A  25       3.735 -10.742  -5.774  1.00  0.00           H  
ATOM    423  NZ  LYS A  25       3.115  -9.229  -7.126  1.00  0.00           N  
ATOM    424  HZ1 LYS A  25       2.156  -9.529  -7.233  1.00  0.00           H  
ATOM    425  HZ2 LYS A  25       3.114  -8.495  -6.432  1.00  0.00           H  
ATOM    426  HZ3 LYS A  25       3.436  -8.740  -7.949  1.00  0.00           H  
ATOM    427  N   LEU A  26       9.717  -8.115  -3.745  1.00  0.00           N  
ATOM    428  H   LEU A  26       8.815  -7.954  -3.321  1.00  0.00           H  
ATOM    429  CA  LEU A  26      10.744  -7.087  -3.605  1.00  0.00           C  
ATOM    430  HA  LEU A  26      11.030  -6.729  -4.594  1.00  0.00           H  
ATOM    431  C   LEU A  26      12.015  -7.624  -2.949  1.00  0.00           C  
ATOM    432  CB  LEU A  26      10.156  -5.942  -2.778  1.00  0.00           C  
ATOM    433  HB2 LEU A  26      10.958  -5.258  -2.500  1.00  0.00           H  
ATOM    434  HB3 LEU A  26       9.733  -6.352  -1.861  1.00  0.00           H  
ATOM    435  O   LEU A  26      13.121  -7.351  -3.413  1.00  0.00           O  
ATOM    436  CG  LEU A  26       9.071  -5.152  -3.527  1.00  0.00           C  
ATOM    437  HG  LEU A  26       8.338  -5.815  -3.986  1.00  0.00           H  
ATOM    438  CD1 LEU A  26       8.396  -4.255  -2.508  1.00  0.00           C  
ATOM    439 HD11 LEU A  26       7.740  -3.539  -3.004  1.00  0.00           H  
ATOM    440 HD12 LEU A  26       9.160  -3.732  -1.932  1.00  0.00           H  
ATOM    441 HD13 LEU A  26       7.779  -4.848  -1.834  1.00  0.00           H  
ATOM    442  CD2 LEU A  26       9.717  -4.273  -4.588  1.00  0.00           C  
ATOM    443 HD21 LEU A  26       8.960  -3.756  -5.177  1.00  0.00           H  
ATOM    444 HD22 LEU A  26      10.317  -4.863  -5.281  1.00  0.00           H  
ATOM    445 HD23 LEU A  26      10.315  -3.516  -4.081  1.00  0.00           H  
ATOM    446  N   LYS A  27      11.872  -8.441  -1.900  1.00  0.00           N  
ATOM    447  H   LYS A  27      10.938  -8.607  -1.553  1.00  0.00           H  
ATOM    448  CA  LYS A  27      13.013  -9.121  -1.271  1.00  0.00           C  
ATOM    449  HA  LYS A  27      13.760  -8.376  -0.997  1.00  0.00           H  
ATOM    450  C   LYS A  27      13.711 -10.075  -2.232  1.00  0.00           C  
ATOM    451  CB  LYS A  27      12.555  -9.880  -0.024  1.00  0.00           C  
ATOM    452  HB2 LYS A  27      11.634 -10.420  -0.240  1.00  0.00           H  
ATOM    453  HB3 LYS A  27      13.321 -10.602   0.262  1.00  0.00           H  
ATOM    454  O   LYS A  27      14.937 -10.134  -2.216  1.00  0.00           O  
ATOM    455  CG  LYS A  27      12.345  -8.912   1.140  1.00  0.00           C  
ATOM    456  HG2 LYS A  27      11.682  -8.104   0.829  1.00  0.00           H  
ATOM    457  HG3 LYS A  27      13.306  -8.485   1.425  1.00  0.00           H  
ATOM    458  CD  LYS A  27      11.734  -9.630   2.341  1.00  0.00           C  
ATOM    459  HD2 LYS A  27      10.785 -10.074   2.042  1.00  0.00           H  
ATOM    460  HD3 LYS A  27      12.416 -10.404   2.692  1.00  0.00           H  
ATOM    461  CE  LYS A  27      11.497  -8.585   3.430  1.00  0.00           C  
ATOM    462  HE2 LYS A  27      12.450  -8.131   3.701  1.00  0.00           H  
ATOM    463  HE3 LYS A  27      10.873  -7.797   3.011  1.00  0.00           H  
ATOM    464  NZ  LYS A  27      10.835  -9.173   4.614  1.00  0.00           N  
ATOM    465  HZ1 LYS A  27      11.405  -9.894   5.032  1.00  0.00           H  
ATOM    466  HZ2 LYS A  27      10.655  -8.439   5.284  1.00  0.00           H  
ATOM    467  HZ3 LYS A  27       9.937  -9.545   4.338  1.00  0.00           H  
ATOM    468  N   GLU A  28      12.954 -10.815  -3.037  1.00  0.00           N  
ATOM    469  H   GLU A  28      11.949 -10.726  -2.977  1.00  0.00           H  
ATOM    470  CA  GLU A  28      13.499 -11.711  -4.061  1.00  0.00           C  
ATOM    471  HA  GLU A  28      14.229 -12.379  -3.602  1.00  0.00           H  
ATOM    472  C   GLU A  28      14.273 -10.913  -5.124  1.00  0.00           C  
ATOM    473  CB  GLU A  28      12.373 -12.586  -4.651  1.00  0.00           C  
ATOM    474  HB2 GLU A  28      11.525 -11.954  -4.915  1.00  0.00           H  
ATOM    475  HB3 GLU A  28      12.736 -13.077  -5.553  1.00  0.00           H  
ATOM    476  O   GLU A  28      15.448 -11.199  -5.348  1.00  0.00           O  
ATOM    477  CG  GLU A  28      11.921 -13.673  -3.650  1.00  0.00           C  
ATOM    478  HG2 GLU A  28      11.749 -13.216  -2.676  1.00  0.00           H  
ATOM    479  HG3 GLU A  28      12.741 -14.380  -3.524  1.00  0.00           H  
ATOM    480  CD  GLU A  28      10.649 -14.452  -4.048  1.00  0.00           C  
ATOM    481  OE1 GLU A  28      10.197 -15.276  -3.209  1.00  0.00           O  
ATOM    482  OE2 GLU A  28      10.101 -14.242  -5.152  1.00  0.00           O  
ATOM    483  N   ALA A  29      13.689  -9.836  -5.660  1.00  0.00           N  
ATOM    484  H   ALA A  29      12.720  -9.653  -5.442  1.00  0.00           H  
ATOM    485  CA  ALA A  29      14.339  -8.959  -6.638  1.00  0.00           C  
ATOM    486  HA  ALA A  29      14.619  -9.553  -7.508  1.00  0.00           H  
ATOM    487  C   ALA A  29      15.621  -8.297  -6.099  1.00  0.00           C  
ATOM    488  CB  ALA A  29      13.315  -7.907  -7.077  1.00  0.00           C  
ATOM    489  HB1 ALA A  29      12.441  -8.406  -7.492  1.00  0.00           H  
ATOM    490  HB2 ALA A  29      13.011  -7.294  -6.228  1.00  0.00           H  
ATOM    491  HB3 ALA A  29      13.753  -7.267  -7.843  1.00  0.00           H  
ATOM    492  O   ALA A  29      16.637  -8.229  -6.790  1.00  0.00           O  
ATOM    493  N   LEU A  30      15.621  -7.851  -4.839  1.00  0.00           N  
ATOM    494  H   LEU A  30      14.748  -7.864  -4.330  1.00  0.00           H  
ATOM    495  CA  LEU A  30      16.821  -7.308  -4.196  1.00  0.00           C  
ATOM    496  HA  LEU A  30      17.267  -6.569  -4.861  1.00  0.00           H  
ATOM    497  C   LEU A  30      17.898  -8.380  -3.965  1.00  0.00           C  
ATOM    498  CB  LEU A  30      16.426  -6.637  -2.867  1.00  0.00           C  
ATOM    499  HB2 LEU A  30      15.765  -7.311  -2.321  1.00  0.00           H  
ATOM    500  HB3 LEU A  30      17.322  -6.493  -2.263  1.00  0.00           H  
ATOM    501  O   LEU A  30      19.092  -8.100  -4.107  1.00  0.00           O  
ATOM    502  CG  LEU A  30      15.736  -5.271  -3.030  1.00  0.00           C  
ATOM    503  HG  LEU A  30      14.912  -5.348  -3.739  1.00  0.00           H  
ATOM    504  CD1 LEU A  30      15.183  -4.819  -1.678  1.00  0.00           C  
ATOM    505 HD11 LEU A  30      14.693  -3.852  -1.787  1.00  0.00           H  
ATOM    506 HD12 LEU A  30      14.441  -5.540  -1.333  1.00  0.00           H  
ATOM    507 HD13 LEU A  30      15.986  -4.728  -0.947  1.00  0.00           H  
ATOM    508  CD2 LEU A  30      16.722  -4.210  -3.524  1.00  0.00           C  
ATOM    509 HD21 LEU A  30      16.208  -3.251  -3.593  1.00  0.00           H  
ATOM    510 HD22 LEU A  30      17.556  -4.110  -2.829  1.00  0.00           H  
ATOM    511 HD23 LEU A  30      17.091  -4.461  -4.519  1.00  0.00           H  
ATOM    512  N   ALA A  31      17.501  -9.604  -3.600  1.00  0.00           N  
ATOM    513  H   ALA A  31      16.509  -9.779  -3.524  1.00  0.00           H  
ATOM    514  CA  ALA A  31      18.418 -10.703  -3.297  1.00  0.00           C  
ATOM    515  HA  ALA A  31      19.213 -10.321  -2.656  1.00  0.00           H  
ATOM    516  C   ALA A  31      19.086 -11.296  -4.543  1.00  0.00           C  
ATOM    517  CB  ALA A  31      17.657 -11.787  -2.529  1.00  0.00           C  
ATOM    518  HB1 ALA A  31      17.251 -11.370  -1.608  1.00  0.00           H  
ATOM    519  HB2 ALA A  31      16.839 -12.167  -3.141  1.00  0.00           H  
ATOM    520  HB3 ALA A  31      18.332 -12.608  -2.287  1.00  0.00           H  
ATOM    521  O   ALA A  31      20.266 -11.651  -4.486  1.00  0.00           O  
ATOM    522  N   GLU A  32      18.370 -11.365  -5.666  1.00  0.00           N  
ATOM    523  H   GLU A  32      17.392 -11.114  -5.640  1.00  0.00           H  
ATOM    524  CA  GLU A  32      18.928 -11.760  -6.968  1.00  0.00           C  
ATOM    525  HA  GLU A  32      19.494 -12.682  -6.835  1.00  0.00           H  
ATOM    526  C   GLU A  32      19.947 -10.733  -7.500  1.00  0.00           C  
ATOM    527  CB  GLU A  32      17.780 -12.062  -7.951  1.00  0.00           C  
ATOM    528  HB2 GLU A  32      18.202 -12.223  -8.943  1.00  0.00           H  
ATOM    529  HB3 GLU A  32      17.088 -11.220  -7.986  1.00  0.00           H  
ATOM    530  O   GLU A  32      20.667 -10.986  -8.471  1.00  0.00           O  
ATOM    531  CG  GLU A  32      17.044 -13.344  -7.508  1.00  0.00           C  
ATOM    532  HG2 GLU A  32      17.783 -14.140  -7.421  1.00  0.00           H  
ATOM    533  HG3 GLU A  32      16.619 -13.199  -6.514  1.00  0.00           H  
ATOM    534  CD  GLU A  32      15.934 -13.830  -8.453  1.00  0.00           C  
ATOM    535  OE1 GLU A  32      15.273 -14.824  -8.066  1.00  0.00           O  
ATOM    536  OE2 GLU A  32      15.824 -13.314  -9.584  1.00  0.00           O  
ATOM    537  N   GLY A  33      20.091  -9.612  -6.782  1.00  0.00           N  
ATOM    538  H   GLY A  33      19.438  -9.490  -6.022  1.00  0.00           H  
ATOM    539  CA  GLY A  33      20.799  -8.432  -7.225  1.00  0.00           C  
ATOM    540  HA2 GLY A  33      21.756  -8.705  -7.669  1.00  0.00           H  
ATOM    541  HA3 GLY A  33      20.954  -7.769  -6.374  1.00  0.00           H  
ATOM    542  C   GLY A  33      19.944  -7.732  -8.268  1.00  0.00           C  
ATOM    543  O   GLY A  33      19.218  -8.372  -9.017  1.00  0.00           O  
ATOM    544  N   LEU A  34      20.058  -6.412  -8.357  1.00  0.00           N  
ATOM    545  H   LEU A  34      20.603  -5.930  -7.657  1.00  0.00           H  
ATOM    546  CA  LEU A  34      19.487  -5.608  -9.443  1.00  0.00           C  
ATOM    547  HA  LEU A  34      18.427  -5.841  -9.549  1.00  0.00           H  
ATOM    548  C   LEU A  34      20.182  -5.948 -10.784  1.00  0.00           C  
ATOM    549  CB  LEU A  34      19.658  -4.115  -9.086  1.00  0.00           C  
ATOM    550  HB2 LEU A  34      20.725  -3.896  -9.075  1.00  0.00           H  
ATOM    551  HB3 LEU A  34      19.211  -3.516  -9.879  1.00  0.00           H  
ATOM    552  O   LEU A  34      20.746  -5.067 -11.429  1.00  0.00           O  
ATOM    553  CG  LEU A  34      19.067  -3.660  -7.740  1.00  0.00           C  
ATOM    554  HG  LEU A  34      19.382  -4.337  -6.946  1.00  0.00           H  
ATOM    555  CD1 LEU A  34      19.590  -2.264  -7.395  1.00  0.00           C  
ATOM    556 HD11 LEU A  34      19.167  -1.940  -6.443  1.00  0.00           H  
ATOM    557 HD12 LEU A  34      20.676  -2.272  -7.311  1.00  0.00           H  
ATOM    558 HD13 LEU A  34      19.293  -1.553  -8.166  1.00  0.00           H  
ATOM    559  CD2 LEU A  34      17.550  -3.600  -7.774  1.00  0.00           C  
ATOM    560 HD21 LEU A  34      17.168  -3.369  -6.779  1.00  0.00           H  
ATOM    561 HD22 LEU A  34      17.237  -2.814  -8.462  1.00  0.00           H  
ATOM    562 HD23 LEU A  34      17.139  -4.560  -8.087  1.00  0.00           H  
ATOM    563  N   GLY A  35      20.279  -7.235 -11.141  1.00  0.00           N  
ATOM    564  H   GLY A  35      19.746  -7.898 -10.596  1.00  0.00           H  
ATOM    565  CA  GLY A  35      21.013  -7.757 -12.288  1.00  0.00           C  
ATOM    566  HA2 GLY A  35      20.828  -8.828 -12.370  1.00  0.00           H  
ATOM    567  HA3 GLY A  35      22.080  -7.575 -12.158  1.00  0.00           H  
ATOM    568  C   GLY A  35      20.558  -7.094 -13.578  1.00  0.00           C  
ATOM    569  O   GLY A  35      21.378  -6.900 -14.475  1.00  0.00           O  
ATOM    570  N   ASP A  36      19.305  -6.645 -13.588  1.00  0.00           N  
ATOM    571  H   ASP A  36      18.688  -6.908 -12.833  1.00  0.00           H  
ATOM    572  CA  ASP A  36      18.793  -5.629 -14.482  1.00  0.00           C  
ATOM    573  HA  ASP A  36      19.615  -5.214 -15.065  1.00  0.00           H  
ATOM    574  C   ASP A  36      18.154  -4.485 -13.667  1.00  0.00           C  
ATOM    575  CB  ASP A  36      17.834  -6.305 -15.461  1.00  0.00           C  
ATOM    576  HB2 ASP A  36      16.901  -6.552 -14.956  1.00  0.00           H  
ATOM    577  HB3 ASP A  36      18.285  -7.233 -15.815  1.00  0.00           H  
ATOM    578  O   ASP A  36      17.154  -4.660 -12.966  1.00  0.00           O  
ATOM    579  CG  ASP A  36      17.572  -5.411 -16.663  1.00  0.00           C  
ATOM    580  OD1 ASP A  36      17.678  -4.175 -16.479  1.00  0.00           O  
ATOM    581  OD2 ASP A  36      17.379  -5.968 -17.763  1.00  0.00           O  
ATOM    582  N   ALA A  37      18.774  -3.305 -13.709  1.00  0.00           N  
ATOM    583  H   ALA A  37      19.529  -3.196 -14.371  1.00  0.00           H  
ATOM    584  CA  ALA A  37      18.250  -2.118 -13.042  1.00  0.00           C  
ATOM    585  HA  ALA A  37      17.994  -2.380 -12.015  1.00  0.00           H  
ATOM    586  C   ALA A  37      16.952  -1.612 -13.704  1.00  0.00           C  
ATOM    587  CB  ALA A  37      19.357  -1.057 -13.006  1.00  0.00           C  
ATOM    588  HB1 ALA A  37      20.202  -1.433 -12.429  1.00  0.00           H  
ATOM    589  HB2 ALA A  37      19.688  -0.826 -14.019  1.00  0.00           H  
ATOM    590  HB3 ALA A  37      18.977  -0.153 -12.530  1.00  0.00           H  
ATOM    591  O   ALA A  37      16.148  -0.978 -13.023  1.00  0.00           O  
ATOM    592  N   GLU A  38      16.721  -1.926 -14.988  1.00  0.00           N  
ATOM    593  H   GLU A  38      17.340  -2.562 -15.468  1.00  0.00           H  
ATOM    594  CA  GLU A  38      15.466  -1.620 -15.684  1.00  0.00           C  
ATOM    595  HA  GLU A  38      15.195  -0.583 -15.483  1.00  0.00           H  
ATOM    596  C   GLU A  38      14.332  -2.496 -15.149  1.00  0.00           C  
ATOM    597  CB  GLU A  38      15.583  -1.793 -17.215  1.00  0.00           C  
ATOM    598  HB2 GLU A  38      14.631  -1.497 -17.656  1.00  0.00           H  
ATOM    599  HB3 GLU A  38      15.751  -2.842 -17.460  1.00  0.00           H  
ATOM    600  O   GLU A  38      13.298  -1.962 -14.752  1.00  0.00           O  
ATOM    601  CG  GLU A  38      16.692  -0.936 -17.843  1.00  0.00           C  
ATOM    602  HG2 GLU A  38      16.534   0.097 -17.535  1.00  0.00           H  
ATOM    603  HG3 GLU A  38      17.646  -1.275 -17.439  1.00  0.00           H  
ATOM    604  CD  GLU A  38      16.780  -0.987 -19.383  1.00  0.00           C  
ATOM    605  OE1 GLU A  38      17.627  -0.240 -19.932  1.00  0.00           O  
ATOM    606  OE2 GLU A  38      16.005  -1.719 -20.040  1.00  0.00           O  
ATOM    607  N   GLU A  39      14.542  -3.816 -15.047  1.00  0.00           N  
ATOM    608  H   GLU A  39      15.402  -4.193 -15.419  1.00  0.00           H  
ATOM    609  CA  GLU A  39      13.534  -4.736 -14.491  1.00  0.00           C  
ATOM    610  HA  GLU A  39      12.619  -4.663 -15.078  1.00  0.00           H  
ATOM    611  C   GLU A  39      13.183  -4.364 -13.047  1.00  0.00           C  
ATOM    612  CB  GLU A  39      14.018  -6.197 -14.511  1.00  0.00           C  
ATOM    613  HB2 GLU A  39      13.289  -6.800 -13.971  1.00  0.00           H  
ATOM    614  HB3 GLU A  39      14.966  -6.263 -13.976  1.00  0.00           H  
ATOM    615  O   GLU A  39      12.013  -4.366 -12.660  1.00  0.00           O  
ATOM    616  CG  GLU A  39      14.158  -6.787 -15.925  1.00  0.00           C  
ATOM    617  HG2 GLU A  39      14.892  -6.205 -16.483  1.00  0.00           H  
ATOM    618  HG3 GLU A  39      13.199  -6.682 -16.433  1.00  0.00           H  
ATOM    619  CD  GLU A  39      14.567  -8.277 -15.936  1.00  0.00           C  
ATOM    620  OE1 GLU A  39      14.423  -8.923 -17.005  1.00  0.00           O  
ATOM    621  OE2 GLU A  39      14.980  -8.806 -14.877  1.00  0.00           O  
ATOM    622  N   ALA A  40      14.186  -3.980 -12.256  1.00  0.00           N  
ATOM    623  H   ALA A  40      15.129  -4.030 -12.614  1.00  0.00           H  
ATOM    624  CA  ALA A  40      13.952  -3.522 -10.899  1.00  0.00           C  
ATOM    625  HA  ALA A  40      13.356  -4.277 -10.386  1.00  0.00           H  
ATOM    626  C   ALA A  40      13.145  -2.211 -10.883  1.00  0.00           C  
ATOM    627  CB  ALA A  40      15.301  -3.424 -10.194  1.00  0.00           C  
ATOM    628  HB1 ALA A  40      15.905  -4.301 -10.429  1.00  0.00           H  
ATOM    629  HB2 ALA A  40      15.122  -3.419  -9.119  1.00  0.00           H  
ATOM    630  HB3 ALA A  40      15.829  -2.524 -10.507  1.00  0.00           H  
ATOM    631  O   ALA A  40      12.132  -2.128 -10.194  1.00  0.00           O  
ATOM    632  N   ALA A  41      13.519  -1.211 -11.692  1.00  0.00           N  
ATOM    633  H   ALA A  41      14.322  -1.342 -12.290  1.00  0.00           H  
ATOM    634  CA  ALA A  41      12.770   0.042 -11.807  1.00  0.00           C  
ATOM    635  HA  ALA A  41      12.763   0.535 -10.835  1.00  0.00           H  
ATOM    636  C   ALA A  41      11.306  -0.183 -12.226  1.00  0.00           C  
ATOM    637  CB  ALA A  41      13.479   0.957 -12.813  1.00  0.00           C  
ATOM    638  HB1 ALA A  41      13.471   0.504 -13.804  1.00  0.00           H  
ATOM    639  HB2 ALA A  41      14.515   1.117 -12.511  1.00  0.00           H  
ATOM    640  HB3 ALA A  41      12.970   1.920 -12.853  1.00  0.00           H  
ATOM    641  O   ALA A  41      10.403   0.472 -11.701  1.00  0.00           O  
ATOM    642  N   GLU A  42      11.053  -1.105 -13.157  1.00  0.00           N  
ATOM    643  H   GLU A  42      11.832  -1.589 -13.579  1.00  0.00           H  
ATOM    644  CA  GLU A  42       9.700  -1.484 -13.567  1.00  0.00           C  
ATOM    645  HA  GLU A  42       9.145  -0.585 -13.834  1.00  0.00           H  
ATOM    646  C   GLU A  42       8.919  -2.153 -12.434  1.00  0.00           C  
ATOM    647  CB  GLU A  42       9.740  -2.406 -14.792  1.00  0.00           C  
ATOM    648  HB2 GLU A  42      10.436  -3.227 -14.619  1.00  0.00           H  
ATOM    649  HB3 GLU A  42       8.741  -2.819 -14.933  1.00  0.00           H  
ATOM    650  O   GLU A  42       7.761  -1.787 -12.212  1.00  0.00           O  
ATOM    651  CG  GLU A  42      10.131  -1.647 -16.069  1.00  0.00           C  
ATOM    652  HG2 GLU A  42       9.472  -0.784 -16.164  1.00  0.00           H  
ATOM    653  HG3 GLU A  42      11.149  -1.267 -15.977  1.00  0.00           H  
ATOM    654  CD  GLU A  42      10.009  -2.494 -17.347  1.00  0.00           C  
ATOM    655  OE1 GLU A  42      10.182  -1.889 -18.432  1.00  0.00           O  
ATOM    656  OE2 GLU A  42       9.611  -3.680 -17.268  1.00  0.00           O  
ATOM    657  N   LEU A  43       9.552  -3.064 -11.686  1.00  0.00           N  
ATOM    658  H   LEU A  43      10.495  -3.326 -11.938  1.00  0.00           H  
ATOM    659  CA  LEU A  43       8.952  -3.691 -10.511  1.00  0.00           C  
ATOM    660  HA  LEU A  43       8.043  -4.200 -10.831  1.00  0.00           H  
ATOM    661  C   LEU A  43       8.539  -2.631  -9.482  1.00  0.00           C  
ATOM    662  CB  LEU A  43       9.926  -4.734  -9.928  1.00  0.00           C  
ATOM    663  HB2 LEU A  43      10.184  -5.452 -10.707  1.00  0.00           H  
ATOM    664  HB3 LEU A  43      10.843  -4.226  -9.629  1.00  0.00           H  
ATOM    665  O   LEU A  43       7.380  -2.593  -9.088  1.00  0.00           O  
ATOM    666  CG  LEU A  43       9.379  -5.493  -8.704  1.00  0.00           C  
ATOM    667  HG  LEU A  43       9.057  -4.783  -7.943  1.00  0.00           H  
ATOM    668  CD1 LEU A  43       8.208  -6.411  -9.060  1.00  0.00           C  
ATOM    669 HD11 LEU A  43       7.858  -6.910  -8.156  1.00  0.00           H  
ATOM    670 HD12 LEU A  43       7.377  -5.815  -9.436  1.00  0.00           H  
ATOM    671 HD13 LEU A  43       8.512  -7.147  -9.804  1.00  0.00           H  
ATOM    672  CD2 LEU A  43      10.487  -6.357  -8.103  1.00  0.00           C  
ATOM    673 HD21 LEU A  43      11.308  -5.716  -7.783  1.00  0.00           H  
ATOM    674 HD22 LEU A  43      10.851  -7.066  -8.847  1.00  0.00           H  
ATOM    675 HD23 LEU A  43      10.103  -6.898  -7.238  1.00  0.00           H  
ATOM    676  N   PHE A  44       9.425  -1.703  -9.112  1.00  0.00           N  
ATOM    677  H   PHE A  44      10.370  -1.778  -9.459  1.00  0.00           H  
ATOM    678  CA  PHE A  44       9.110  -0.673  -8.109  1.00  0.00           C  
ATOM    679  HA  PHE A  44       8.705  -1.164  -7.224  1.00  0.00           H  
ATOM    680  C   PHE A  44       8.047   0.323  -8.579  1.00  0.00           C  
ATOM    681  CB  PHE A  44      10.388   0.070  -7.712  1.00  0.00           C  
ATOM    682  HB2 PHE A  44      10.159   0.788  -6.925  1.00  0.00           H  
ATOM    683  HB3 PHE A  44      10.742   0.620  -8.583  1.00  0.00           H  
ATOM    684  O   PHE A  44       7.229   0.780  -7.782  1.00  0.00           O  
ATOM    685  CG  PHE A  44      11.494  -0.840  -7.236  1.00  0.00           C  
ATOM    686  CD1 PHE A  44      11.260  -1.798  -6.233  1.00  0.00           C  
ATOM    687  HD1 PHE A  44      10.303  -1.829  -5.733  1.00  0.00           H  
ATOM    688  CD2 PHE A  44      12.755  -0.768  -7.848  1.00  0.00           C  
ATOM    689  HD2 PHE A  44      12.952  -0.020  -8.602  1.00  0.00           H  
ATOM    690  CE1 PHE A  44      12.266  -2.729  -5.906  1.00  0.00           C  
ATOM    691  HE1 PHE A  44      12.125  -3.473  -5.136  1.00  0.00           H  
ATOM    692  CE2 PHE A  44      13.751  -1.699  -7.522  1.00  0.00           C  
ATOM    693  HE2 PHE A  44      14.712  -1.634  -8.010  1.00  0.00           H  
ATOM    694  CZ  PHE A  44      13.500  -2.696  -6.567  1.00  0.00           C  
ATOM    695  HZ  PHE A  44      14.261  -3.423  -6.323  1.00  0.00           H  
ATOM    696  N   ARG A  45       7.998   0.642  -9.880  1.00  0.00           N  
ATOM    697  H   ARG A  45       8.702   0.252 -10.491  1.00  0.00           H  
ATOM    698  CA  ARG A  45       6.883   1.424 -10.440  1.00  0.00           C  
ATOM    699  HA  ARG A  45       6.775   2.346  -9.868  1.00  0.00           H  
ATOM    700  C   ARG A  45       5.564   0.680 -10.298  1.00  0.00           C  
ATOM    701  CB  ARG A  45       7.117   1.752 -11.916  1.00  0.00           C  
ATOM    702  HB2 ARG A  45       6.179   2.083 -12.361  1.00  0.00           H  
ATOM    703  HB3 ARG A  45       7.445   0.853 -12.437  1.00  0.00           H  
ATOM    704  O   ARG A  45       4.570   1.316  -9.953  1.00  0.00           O  
ATOM    705  CG  ARG A  45       8.149   2.865 -12.090  1.00  0.00           C  
ATOM    706  HG2 ARG A  45       9.066   2.580 -11.575  1.00  0.00           H  
ATOM    707  HG3 ARG A  45       7.773   3.793 -11.659  1.00  0.00           H  
ATOM    708  CD  ARG A  45       8.440   3.055 -13.578  1.00  0.00           C  
ATOM    709  HD2 ARG A  45       7.545   3.432 -14.072  1.00  0.00           H  
ATOM    710  HD3 ARG A  45       8.694   2.080 -13.994  1.00  0.00           H  
ATOM    711  NE  ARG A  45       9.565   3.978 -13.799  1.00  0.00           N  
ATOM    712  HE  ARG A  45       9.935   4.449 -12.986  1.00  0.00           H  
ATOM    713  NH1 ARG A  45       9.876   3.492 -16.020  1.00  0.00           N  
ATOM    714 HH11 ARG A  45      10.511   3.470 -16.805  1.00  0.00           H  
ATOM    715 HH12 ARG A  45       9.175   2.771 -15.933  1.00  0.00           H  
ATOM    716  NH2 ARG A  45      11.288   4.879 -14.984  1.00  0.00           N  
ATOM    717 HH21 ARG A  45      11.650   5.287 -14.134  1.00  0.00           H  
ATOM    718 HH22 ARG A  45      11.854   4.921 -15.819  1.00  0.00           H  
ATOM    719  CZ  ARG A  45      10.232   4.118 -14.931  1.00  0.00           C  
ATOM    720  N   ALA A  46       5.550  -0.623 -10.577  1.00  0.00           N  
ATOM    721  H   ALA A  46       6.415  -1.082 -10.826  1.00  0.00           H  
ATOM    722  CA  ALA A  46       4.360  -1.446 -10.419  1.00  0.00           C  
ATOM    723  HA  ALA A  46       3.549  -0.990 -10.987  1.00  0.00           H  
ATOM    724  C   ALA A  46       3.907  -1.484  -8.953  1.00  0.00           C  
ATOM    725  CB  ALA A  46       4.616  -2.840 -11.002  1.00  0.00           C  
ATOM    726  HB1 ALA A  46       4.942  -2.756 -12.039  1.00  0.00           H  
ATOM    727  HB2 ALA A  46       5.383  -3.358 -10.427  1.00  0.00           H  
ATOM    728  HB3 ALA A  46       3.697  -3.424 -10.955  1.00  0.00           H  
ATOM    729  O   ALA A  46       2.751  -1.155  -8.694  1.00  0.00           O  
ATOM    730  N   GLU A  47       4.819  -1.746  -8.012  1.00  0.00           N  
ATOM    731  H   GLU A  47       5.743  -2.048  -8.287  1.00  0.00           H  
ATOM    732  CA  GLU A  47       4.487  -1.748  -6.580  1.00  0.00           C  
ATOM    733  HA  GLU A  47       3.673  -2.451  -6.401  1.00  0.00           H  
ATOM    734  C   GLU A  47       3.979  -0.366  -6.126  1.00  0.00           C  
ATOM    735  CB  GLU A  47       5.678  -2.211  -5.727  1.00  0.00           C  
ATOM    736  HB2 GLU A  47       5.366  -2.189  -4.683  1.00  0.00           H  
ATOM    737  HB3 GLU A  47       6.488  -1.490  -5.836  1.00  0.00           H  
ATOM    738  O   GLU A  47       2.929  -0.280  -5.505  1.00  0.00           O  
ATOM    739  CG  GLU A  47       6.246  -3.617  -6.021  1.00  0.00           C  
ATOM    740  HG2 GLU A  47       6.912  -3.851  -5.190  1.00  0.00           H  
ATOM    741  HG3 GLU A  47       6.854  -3.584  -6.926  1.00  0.00           H  
ATOM    742  CD  GLU A  47       5.261  -4.796  -6.103  1.00  0.00           C  
ATOM    743  OE1 GLU A  47       5.501  -5.746  -6.896  1.00  0.00           O  
ATOM    744  OE2 GLU A  47       4.312  -4.838  -5.308  1.00  0.00           O  
ATOM    745  N   SER A  48       4.581   0.750  -6.570  1.00  0.00           N  
ATOM    746  H   SER A  48       5.470   0.652  -7.040  1.00  0.00           H  
ATOM    747  CA  SER A  48       4.086   2.098  -6.217  1.00  0.00           C  
ATOM    748  HA  SER A  48       4.123   2.183  -5.131  1.00  0.00           H  
ATOM    749  C   SER A  48       2.631   2.363  -6.640  1.00  0.00           C  
ATOM    750  CB  SER A  48       4.992   3.186  -6.812  1.00  0.00           C  
ATOM    751  HB2 SER A  48       4.826   4.112  -6.263  1.00  0.00           H  
ATOM    752  HB3 SER A  48       6.035   2.899  -6.680  1.00  0.00           H  
ATOM    753  O   SER A  48       1.950   3.201  -6.049  1.00  0.00           O  
ATOM    754  OG  SER A  48       4.737   3.427  -8.193  1.00  0.00           O  
ATOM    755  HG  SER A  48       4.698   2.577  -8.637  1.00  0.00           H  
ATOM    756  N   ILE A  49       2.148   1.690  -7.692  1.00  0.00           N  
ATOM    757  H   ILE A  49       2.717   0.940  -8.057  1.00  0.00           H  
ATOM    758  CA  ILE A  49       0.754   1.787  -8.146  1.00  0.00           C  
ATOM    759  HA  ILE A  49       0.419   2.820  -8.051  1.00  0.00           H  
ATOM    760  C   ILE A  49      -0.154   0.940  -7.260  1.00  0.00           C  
ATOM    761  CB  ILE A  49       0.632   1.358  -9.628  1.00  0.00           C  
ATOM    762  HB  ILE A  49       1.117   0.390  -9.752  1.00  0.00           H  
ATOM    763  O   ILE A  49      -1.304   1.326  -7.035  1.00  0.00           O  
ATOM    764  CG1 ILE A  49       1.345   2.382 -10.538  1.00  0.00           C  
ATOM    765 HG12 ILE A  49       0.773   3.309 -10.562  1.00  0.00           H  
ATOM    766 HG13 ILE A  49       2.326   2.614 -10.123  1.00  0.00           H  
ATOM    767  CG2 ILE A  49      -0.841   1.196 -10.065  1.00  0.00           C  
ATOM    768 HG21 ILE A  49      -1.286   0.363  -9.522  1.00  0.00           H  
ATOM    769 HG22 ILE A  49      -1.394   2.110  -9.847  1.00  0.00           H  
ATOM    770 HG23 ILE A  49      -0.906   0.962 -11.128  1.00  0.00           H  
ATOM    771  CD1 ILE A  49       1.565   1.880 -11.971  1.00  0.00           C  
ATOM    772 HD11 ILE A  49       2.182   2.601 -12.509  1.00  0.00           H  
ATOM    773 HD12 ILE A  49       2.084   0.922 -11.951  1.00  0.00           H  
ATOM    774 HD13 ILE A  49       0.617   1.775 -12.498  1.00  0.00           H  
ATOM    775  N   ASP A  50       0.326  -0.212  -6.807  1.00  0.00           N  
ATOM    776  H   ASP A  50       1.301  -0.439  -6.941  1.00  0.00           H  
ATOM    777  CA  ASP A  50      -0.431  -1.078  -5.918  1.00  0.00           C  
ATOM    778  HA  ASP A  50      -1.461  -1.113  -6.275  1.00  0.00           H  
ATOM    779  C   ASP A  50      -0.534  -0.456  -4.513  1.00  0.00           C  
ATOM    780  CB  ASP A  50       0.108  -2.518  -6.003  1.00  0.00           C  
ATOM    781  HB2 ASP A  50       1.178  -2.534  -5.799  1.00  0.00           H  
ATOM    782  HB3 ASP A  50      -0.415  -3.097  -5.242  1.00  0.00           H  
ATOM    783  O   ASP A  50      -1.657  -0.320  -4.025  1.00  0.00           O  
ATOM    784  CG  ASP A  50      -0.195  -3.185  -7.364  1.00  0.00           C  
ATOM    785  OD1 ASP A  50      -1.221  -2.810  -8.008  1.00  0.00           O  
ATOM    786  OD2 ASP A  50       0.525  -4.111  -7.798  1.00  0.00           O  
ATOM    787  N   GLU A  51       0.540   0.139  -3.981  1.00  0.00           N  
ATOM    788  H   GLU A  51       1.451  -0.086  -4.355  1.00  0.00           H  
ATOM    789  CA  GLU A  51       0.490   0.866  -2.699  1.00  0.00           C  
ATOM    790  HA  GLU A  51       0.015   0.230  -1.953  1.00  0.00           H  
ATOM    791  C   GLU A  51      -0.417   2.097  -2.744  1.00  0.00           C  
ATOM    792  CB  GLU A  51       1.905   1.257  -2.215  1.00  0.00           C  
ATOM    793  HB2 GLU A  51       1.797   1.751  -1.249  1.00  0.00           H  
ATOM    794  HB3 GLU A  51       2.309   1.987  -2.916  1.00  0.00           H  
ATOM    795  O   GLU A  51      -1.166   2.387  -1.809  1.00  0.00           O  
ATOM    796  CG  GLU A  51       2.968   0.147  -2.068  1.00  0.00           C  
ATOM    797  HG2 GLU A  51       3.404  -0.023  -3.052  1.00  0.00           H  
ATOM    798  HG3 GLU A  51       3.776   0.525  -1.441  1.00  0.00           H  
ATOM    799  CD  GLU A  51       2.454  -1.196  -1.519  1.00  0.00           C  
ATOM    800  OE1 GLU A  51       3.042  -2.233  -1.916  1.00  0.00           O  
ATOM    801  OE2 GLU A  51       1.327  -1.233  -0.994  1.00  0.00           O  
ATOM    802  N   MET A  52      -0.488   2.794  -3.884  1.00  0.00           N  
ATOM    803  H   MET A  52       0.140   2.537  -4.632  1.00  0.00           H  
ATOM    804  CA  MET A  52      -1.495   3.846  -4.057  1.00  0.00           C  
ATOM    805  HA  MET A  52      -1.349   4.602  -3.286  1.00  0.00           H  
ATOM    806  C   MET A  52      -2.927   3.328  -3.891  1.00  0.00           C  
ATOM    807  CB  MET A  52      -1.374   4.495  -5.434  1.00  0.00           C  
ATOM    808  HB2 MET A  52      -2.325   4.972  -5.672  1.00  0.00           H  
ATOM    809  HB3 MET A  52      -1.179   3.737  -6.193  1.00  0.00           H  
ATOM    810  O   MET A  52      -3.775   4.045  -3.354  1.00  0.00           O  
ATOM    811  CG  MET A  52      -0.286   5.561  -5.488  1.00  0.00           C  
ATOM    812  HG2 MET A  52      -0.441   6.269  -4.674  1.00  0.00           H  
ATOM    813  HG3 MET A  52       0.687   5.092  -5.345  1.00  0.00           H  
ATOM    814  SD  MET A  52      -0.307   6.468  -7.057  1.00  0.00           S  
ATOM    815  CE  MET A  52      -1.713   7.564  -6.739  1.00  0.00           C  
ATOM    816  HE1 MET A  52      -1.544   8.123  -5.818  1.00  0.00           H  
ATOM    817  HE2 MET A  52      -2.624   6.976  -6.633  1.00  0.00           H  
ATOM    818  HE3 MET A  52      -1.836   8.256  -7.573  1.00  0.00           H  
ATOM    819  N   LYS A  53      -3.223   2.106  -4.350  1.00  0.00           N  
ATOM    820  H   LYS A  53      -2.460   1.508  -4.633  1.00  0.00           H  
ATOM    821  CA  LYS A  53      -4.556   1.515  -4.171  1.00  0.00           C  
ATOM    822  HA  LYS A  53      -5.312   2.251  -4.446  1.00  0.00           H  
ATOM    823  C   LYS A  53      -4.793   1.171  -2.705  1.00  0.00           C  
ATOM    824  CB  LYS A  53      -4.743   0.259  -5.024  1.00  0.00           C  
ATOM    825  HB2 LYS A  53      -3.997  -0.477  -4.726  1.00  0.00           H  
ATOM    826  HB3 LYS A  53      -5.721  -0.169  -4.802  1.00  0.00           H  
ATOM    827  O   LYS A  53      -5.900   1.420  -2.231  1.00  0.00           O  
ATOM    828  CG  LYS A  53      -4.658   0.515  -6.533  1.00  0.00           C  
ATOM    829  HG2 LYS A  53      -5.548   1.042  -6.876  1.00  0.00           H  
ATOM    830  HG3 LYS A  53      -3.780   1.121  -6.757  1.00  0.00           H  
ATOM    831  CD  LYS A  53      -4.532  -0.834  -7.241  1.00  0.00           C  
ATOM    832  HD2 LYS A  53      -3.754  -1.406  -6.735  1.00  0.00           H  
ATOM    833  HD3 LYS A  53      -5.467  -1.389  -7.169  1.00  0.00           H  
ATOM    834  CE  LYS A  53      -4.121  -0.656  -8.699  1.00  0.00           C  
ATOM    835  HE2 LYS A  53      -4.992  -0.408  -9.306  1.00  0.00           H  
ATOM    836  HE3 LYS A  53      -3.408   0.168  -8.739  1.00  0.00           H  
ATOM    837  NZ  LYS A  53      -3.448  -1.891  -9.162  1.00  0.00           N  
ATOM    838  HZ1 LYS A  53      -3.056  -1.827 -10.090  1.00  0.00           H  
ATOM    839  HZ2 LYS A  53      -3.991  -2.730  -9.018  1.00  0.00           H  
ATOM    840  HZ3 LYS A  53      -2.633  -2.056  -8.588  1.00  0.00           H  
ATOM    841  N   HIS A  54      -3.790   0.661  -1.992  1.00  0.00           N  
ATOM    842  H   HIS A  54      -2.909   0.459  -2.442  1.00  0.00           H  
ATOM    843  CA  HIS A  54      -3.891   0.380  -0.558  1.00  0.00           C  
ATOM    844  HA  HIS A  54      -4.742  -0.277  -0.378  1.00  0.00           H  
ATOM    845  C   HIS A  54      -4.133   1.656   0.250  1.00  0.00           C  
ATOM    846  CB  HIS A  54      -2.633  -0.348  -0.081  1.00  0.00           C  
ATOM    847  HB2 HIS A  54      -2.694  -0.495   0.997  1.00  0.00           H  
ATOM    848  HB3 HIS A  54      -1.750   0.262  -0.274  1.00  0.00           H  
ATOM    849  O   HIS A  54      -5.111   1.729   0.998  1.00  0.00           O  
ATOM    850  CG  HIS A  54      -2.427  -1.699  -0.712  1.00  0.00           C  
ATOM    851  CD2 HIS A  54      -3.342  -2.489  -1.354  1.00  0.00           C  
ATOM    852  HD2 HIS A  54      -4.379  -2.245  -1.528  1.00  0.00           H  
ATOM    853  ND1 HIS A  54      -1.261  -2.407  -0.664  1.00  0.00           N  
ATOM    854  HD1 HIS A  54      -0.406  -2.129  -0.204  1.00  0.00           H  
ATOM    855  CE1 HIS A  54      -1.465  -3.601  -1.222  1.00  0.00           C  
ATOM    856  HE1 HIS A  54      -0.711  -4.373  -1.269  1.00  0.00           H  
ATOM    857  NE2 HIS A  54      -2.726  -3.697  -1.694  1.00  0.00           N  
ATOM    858  N   ALA A  55      -3.366   2.718  -0.002  1.00  0.00           N  
ATOM    859  H   ALA A  55      -2.534   2.577  -0.559  1.00  0.00           H  
ATOM    860  CA  ALA A  55      -3.584   4.028   0.609  1.00  0.00           C  
ATOM    861  HA  ALA A  55      -3.466   3.928   1.688  1.00  0.00           H  
ATOM    862  C   ALA A  55      -5.002   4.575   0.330  1.00  0.00           C  
ATOM    863  CB  ALA A  55      -2.500   4.982   0.092  1.00  0.00           C  
ATOM    864  HB1 ALA A  55      -1.517   4.569   0.317  1.00  0.00           H  
ATOM    865  HB2 ALA A  55      -2.589   5.105  -0.987  1.00  0.00           H  
ATOM    866  HB3 ALA A  55      -2.594   5.950   0.584  1.00  0.00           H  
ATOM    867  O   ALA A  55      -5.656   5.139   1.212  1.00  0.00           O  
ATOM    868  N   GLU A  56      -5.531   4.385  -0.886  1.00  0.00           N  
ATOM    869  H   GLU A  56      -4.949   3.953  -1.589  1.00  0.00           H  
ATOM    870  CA  GLU A  56      -6.911   4.753  -1.221  1.00  0.00           C  
ATOM    871  HA  GLU A  56      -7.080   5.784  -0.908  1.00  0.00           H  
ATOM    872  C   GLU A  56      -7.967   3.891  -0.508  1.00  0.00           C  
ATOM    873  CB  GLU A  56      -7.152   4.655  -2.734  1.00  0.00           C  
ATOM    874  HB2 GLU A  56      -8.231   4.642  -2.892  1.00  0.00           H  
ATOM    875  HB3 GLU A  56      -6.748   3.717  -3.114  1.00  0.00           H  
ATOM    876  O   GLU A  56      -9.030   4.409  -0.145  1.00  0.00           O  
ATOM    877  CG  GLU A  56      -6.582   5.825  -3.548  1.00  0.00           C  
ATOM    878  HG2 GLU A  56      -7.024   6.748  -3.172  1.00  0.00           H  
ATOM    879  HG3 GLU A  56      -5.503   5.895  -3.405  1.00  0.00           H  
ATOM    880  CD  GLU A  56      -6.913   5.698  -5.048  1.00  0.00           C  
ATOM    881  OE1 GLU A  56      -6.324   6.468  -5.843  1.00  0.00           O  
ATOM    882  OE2 GLU A  56      -7.864   4.948  -5.394  1.00  0.00           O  
ATOM    883  N   GLU A  57      -7.722   2.589  -0.337  1.00  0.00           N  
ATOM    884  H   GLU A  57      -6.841   2.224  -0.669  1.00  0.00           H  
ATOM    885  CA  GLU A  57      -8.581   1.673   0.425  1.00  0.00           C  
ATOM    886  HA  GLU A  57      -9.609   1.785   0.080  1.00  0.00           H  
ATOM    887  C   GLU A  57      -8.608   2.072   1.911  1.00  0.00           C  
ATOM    888  CB  GLU A  57      -8.180   0.193   0.186  1.00  0.00           C  
ATOM    889  HB2 GLU A  57      -8.670  -0.422   0.941  1.00  0.00           H  
ATOM    890  HB3 GLU A  57      -7.101   0.074   0.289  1.00  0.00           H  
ATOM    891  O   GLU A  57      -9.688   2.315   2.458  1.00  0.00           O  
ATOM    892  CG  GLU A  57      -8.634  -0.300  -1.209  1.00  0.00           C  
ATOM    893  HG2 GLU A  57      -9.707  -0.128  -1.284  1.00  0.00           H  
ATOM    894  HG3 GLU A  57      -8.177   0.323  -1.977  1.00  0.00           H  
ATOM    895  CD  GLU A  57      -8.370  -1.791  -1.551  1.00  0.00           C  
ATOM    896  OE1 GLU A  57      -8.672  -2.185  -2.707  1.00  0.00           O  
ATOM    897  OE2 GLU A  57      -8.033  -2.625  -0.685  1.00  0.00           O  
ATOM    898  N   LEU A  58      -7.448   2.315   2.525  1.00  0.00           N  
ATOM    899  H   LEU A  58      -6.595   2.112   2.024  1.00  0.00           H  
ATOM    900  CA  LEU A  58      -7.331   2.818   3.898  1.00  0.00           C  
ATOM    901  HA  LEU A  58      -7.806   2.111   4.580  1.00  0.00           H  
ATOM    902  C   LEU A  58      -8.034   4.166   4.086  1.00  0.00           C  
ATOM    903  CB  LEU A  58      -5.844   2.945   4.255  1.00  0.00           C  
ATOM    904  HB2 LEU A  58      -5.747   3.487   5.195  1.00  0.00           H  
ATOM    905  HB3 LEU A  58      -5.348   3.531   3.481  1.00  0.00           H  
ATOM    906  O   LEU A  58      -8.805   4.354   5.030  1.00  0.00           O  
ATOM    907  CG  LEU A  58      -5.126   1.595   4.401  1.00  0.00           C  
ATOM    908  HG  LEU A  58      -5.330   0.966   3.534  1.00  0.00           H  
ATOM    909  CD1 LEU A  58      -3.631   1.857   4.467  1.00  0.00           C  
ATOM    910 HD11 LEU A  58      -3.299   2.333   3.544  1.00  0.00           H  
ATOM    911 HD12 LEU A  58      -3.394   2.507   5.309  1.00  0.00           H  
ATOM    912 HD13 LEU A  58      -3.090   0.915   4.557  1.00  0.00           H  
ATOM    913  CD2 LEU A  58      -5.573   0.858   5.666  1.00  0.00           C  
ATOM    914 HD21 LEU A  58      -5.386   1.476   6.544  1.00  0.00           H  
ATOM    915 HD22 LEU A  58      -6.630   0.597   5.608  1.00  0.00           H  
ATOM    916 HD23 LEU A  58      -5.004  -0.068   5.750  1.00  0.00           H  
ATOM    917  N   ALA A  59      -7.875   5.095   3.142  1.00  0.00           N  
ATOM    918  H   ALA A  59      -7.184   4.928   2.425  1.00  0.00           H  
ATOM    919  CA  ALA A  59      -8.566   6.381   3.187  1.00  0.00           C  
ATOM    920  HA  ALA A  59      -8.332   6.854   4.141  1.00  0.00           H  
ATOM    921  C   ALA A  59     -10.100   6.251   3.095  1.00  0.00           C  
ATOM    922  CB  ALA A  59      -8.021   7.264   2.061  1.00  0.00           C  
ATOM    923  HB1 ALA A  59      -8.221   6.800   1.095  1.00  0.00           H  
ATOM    924  HB2 ALA A  59      -8.485   8.249   2.104  1.00  0.00           H  
ATOM    925  HB3 ALA A  59      -6.943   7.376   2.180  1.00  0.00           H  
ATOM    926  O   ALA A  59     -10.824   7.136   3.565  1.00  0.00           O  
ATOM    927  N   LYS A  60     -10.631   5.186   2.475  1.00  0.00           N  
ATOM    928  H   LYS A  60      -9.994   4.487   2.120  1.00  0.00           H  
ATOM    929  CA  LYS A  60     -12.076   4.883   2.489  1.00  0.00           C  
ATOM    930  HA  LYS A  60     -12.644   5.805   2.368  1.00  0.00           H  
ATOM    931  C   LYS A  60     -12.494   4.302   3.836  1.00  0.00           C  
ATOM    932  CB  LYS A  60     -12.452   3.914   1.359  1.00  0.00           C  
ATOM    933  HB2 LYS A  60     -11.809   3.036   1.420  1.00  0.00           H  
ATOM    934  HB3 LYS A  60     -13.478   3.575   1.506  1.00  0.00           H  
ATOM    935  O   LYS A  60     -13.527   4.723   4.357  1.00  0.00           O  
ATOM    936  CG  LYS A  60     -12.348   4.544  -0.037  1.00  0.00           C  
ATOM    937  HG2 LYS A  60     -13.196   5.207  -0.207  1.00  0.00           H  
ATOM    938  HG3 LYS A  60     -11.434   5.134  -0.105  1.00  0.00           H  
ATOM    939  CD  LYS A  60     -12.319   3.443  -1.105  1.00  0.00           C  
ATOM    940  HD2 LYS A  60     -13.289   2.951  -1.171  1.00  0.00           H  
ATOM    941  HD3 LYS A  60     -11.574   2.705  -0.806  1.00  0.00           H  
ATOM    942  CE  LYS A  60     -11.908   4.019  -2.464  1.00  0.00           C  
ATOM    943  HE2 LYS A  60     -12.756   4.521  -2.929  1.00  0.00           H  
ATOM    944  HE3 LYS A  60     -11.124   4.755  -2.283  1.00  0.00           H  
ATOM    945  NZ  LYS A  60     -11.350   2.962  -3.343  1.00  0.00           N  
ATOM    946  HZ1 LYS A  60     -12.016   2.233  -3.556  1.00  0.00           H  
ATOM    947  HZ2 LYS A  60     -10.950   3.350  -4.185  1.00  0.00           H  
ATOM    948  HZ3 LYS A  60     -10.571   2.524  -2.873  1.00  0.00           H  
ATOM    949  N   LEU A  61     -11.689   3.409   4.410  1.00  0.00           N  
ATOM    950  H   LEU A  61     -10.873   3.101   3.901  1.00  0.00           H  
ATOM    951  CA  LEU A  61     -11.926   2.826   5.732  1.00  0.00           C  
ATOM    952  HA  LEU A  61     -12.902   2.343   5.735  1.00  0.00           H  
ATOM    953  C   LEU A  61     -11.968   3.894   6.828  1.00  0.00           C  
ATOM    954  CB  LEU A  61     -10.843   1.773   6.026  1.00  0.00           C  
ATOM    955  HB2 LEU A  61      -9.856   2.202   5.851  1.00  0.00           H  
ATOM    956  HB3 LEU A  61     -10.893   1.502   7.080  1.00  0.00           H  
ATOM    957  O   LEU A  61     -12.933   3.952   7.584  1.00  0.00           O  
ATOM    958  CG  LEU A  61     -10.986   0.491   5.189  1.00  0.00           C  
ATOM    959  HG  LEU A  61     -10.968   0.738   4.128  1.00  0.00           H  
ATOM    960  CD1 LEU A  61      -9.805  -0.435   5.474  1.00  0.00           C  
ATOM    961 HD11 LEU A  61      -9.927  -1.362   4.915  1.00  0.00           H  
ATOM    962 HD12 LEU A  61      -8.882   0.036   5.136  1.00  0.00           H  
ATOM    963 HD13 LEU A  61      -9.724  -0.656   6.539  1.00  0.00           H  
ATOM    964  CD2 LEU A  61     -12.325  -0.184   5.507  1.00  0.00           C  
ATOM    965 HD21 LEU A  61     -12.685   0.081   6.501  1.00  0.00           H  
ATOM    966 HD22 LEU A  61     -12.214  -1.267   5.447  1.00  0.00           H  
ATOM    967 HD23 LEU A  61     -13.054   0.121   4.757  1.00  0.00           H  
ATOM    968  N   LEU A  62     -11.010   4.822   6.842  1.00  0.00           N  
ATOM    969  H   LEU A  62     -10.219   4.676   6.232  1.00  0.00           H  
ATOM    970  CA  LEU A  62     -10.945   5.932   7.803  1.00  0.00           C  
ATOM    971  HA  LEU A  62     -10.918   5.524   8.813  1.00  0.00           H  
ATOM    972  C   LEU A  62     -12.151   6.886   7.750  1.00  0.00           C  
ATOM    973  CB  LEU A  62      -9.651   6.715   7.523  1.00  0.00           C  
ATOM    974  HB2 LEU A  62      -9.565   6.882   6.449  1.00  0.00           H  
ATOM    975  HB3 LEU A  62      -9.710   7.691   8.004  1.00  0.00           H  
ATOM    976  O   LEU A  62     -12.476   7.559   8.736  1.00  0.00           O  
ATOM    977  CG  LEU A  62      -8.381   6.011   8.029  1.00  0.00           C  
ATOM    978  HG  LEU A  62      -8.340   4.989   7.653  1.00  0.00           H  
ATOM    979  CD1 LEU A  62      -7.156   6.769   7.525  1.00  0.00           C  
ATOM    980 HD11 LEU A  62      -6.255   6.256   7.861  1.00  0.00           H  
ATOM    981 HD12 LEU A  62      -7.143   6.783   6.435  1.00  0.00           H  
ATOM    982 HD13 LEU A  62      -7.144   7.785   7.918  1.00  0.00           H  
ATOM    983  CD2 LEU A  62      -8.374   5.988   9.557  1.00  0.00           C  
ATOM    984 HD21 LEU A  62      -7.376   5.721   9.902  1.00  0.00           H  
ATOM    985 HD22 LEU A  62      -8.611   6.972   9.960  1.00  0.00           H  
ATOM    986 HD23 LEU A  62      -9.073   5.243   9.938  1.00  0.00           H  
ATOM    987  N   LYS A  63     -12.826   6.956   6.594  1.00  0.00           N  
ATOM    988  H   LYS A  63     -12.505   6.359   5.845  1.00  0.00           H  
ATOM    989  CA  LYS A  63     -14.064   7.729   6.411  1.00  0.00           C  
ATOM    990  HA  LYS A  63     -13.994   8.646   6.996  1.00  0.00           H  
ATOM    991  C   LYS A  63     -15.299   7.003   6.937  1.00  0.00           C  
ATOM    992  CB  LYS A  63     -14.259   8.090   4.933  1.00  0.00           C  
ATOM    993  HB2 LYS A  63     -15.267   8.476   4.783  1.00  0.00           H  
ATOM    994  HB3 LYS A  63     -14.149   7.190   4.329  1.00  0.00           H  
ATOM    995  O   LYS A  63     -16.326   7.666   7.114  1.00  0.00           O  
ATOM    996  CG  LYS A  63     -13.264   9.156   4.469  1.00  0.00           C  
ATOM    997  HG2 LYS A  63     -13.496  10.105   4.953  1.00  0.00           H  
ATOM    998  HG3 LYS A  63     -12.253   8.863   4.752  1.00  0.00           H  
ATOM    999  CD  LYS A  63     -13.345   9.317   2.949  1.00  0.00           C  
ATOM   1000  HD2 LYS A  63     -13.202   8.339   2.490  1.00  0.00           H  
ATOM   1001  HD3 LYS A  63     -14.319   9.716   2.667  1.00  0.00           H  
ATOM   1002  CE  LYS A  63     -12.225  10.253   2.498  1.00  0.00           C  
ATOM   1003  HE2 LYS A  63     -12.416  11.255   2.883  1.00  0.00           H  
ATOM   1004  HE3 LYS A  63     -11.299   9.895   2.948  1.00  0.00           H  
ATOM   1005  NZ  LYS A  63     -12.085  10.257   1.025  1.00  0.00           N  
ATOM   1006  HZ1 LYS A  63     -11.860   9.320   0.723  1.00  0.00           H  
ATOM   1007  HZ2 LYS A  63     -12.934  10.565   0.573  1.00  0.00           H  
ATOM   1008  HZ3 LYS A  63     -11.308  10.844   0.756  1.00  0.00           H  
ATOM   1009  N   LYS A  64     -15.235   5.687   7.185  1.00  0.00           N  
ATOM   1010  H   LYS A  64     -14.348   5.214   7.084  1.00  0.00           H  
ATOM   1011  CA  LYS A  64     -16.306   4.980   7.893  1.00  0.00           C  
ATOM   1012  HA  LYS A  64     -17.249   5.210   7.397  1.00  0.00           H  
ATOM   1013  C   LYS A  64     -16.380   5.561   9.317  1.00  0.00           C  
ATOM   1014  CB  LYS A  64     -16.130   3.439   7.852  1.00  0.00           C  
ATOM   1015  HB2 LYS A  64     -15.208   3.165   8.366  1.00  0.00           H  
ATOM   1016  HB3 LYS A  64     -16.951   2.996   8.416  1.00  0.00           H  
ATOM   1017  O   LYS A  64     -15.372   5.781   9.989  1.00  0.00           O  
ATOM   1018  CG  LYS A  64     -16.130   2.812   6.430  1.00  0.00           C  
ATOM   1019  HG2 LYS A  64     -17.007   3.165   5.888  1.00  0.00           H  
ATOM   1020  HG3 LYS A  64     -15.240   3.149   5.899  1.00  0.00           H  
ATOM   1021  CD  LYS A  64     -16.146   1.258   6.440  1.00  0.00           C  
ATOM   1022  HD2 LYS A  64     -15.299   0.913   7.034  1.00  0.00           H  
ATOM   1023  HD3 LYS A  64     -17.059   0.917   6.927  1.00  0.00           H  
ATOM   1024  CE  LYS A  64     -16.053   0.610   5.033  1.00  0.00           C  
ATOM   1025  HE2 LYS A  64     -15.122   0.946   4.577  1.00  0.00           H  
ATOM   1026  HE3 LYS A  64     -16.877   0.964   4.413  1.00  0.00           H  
ATOM   1027  NZ  LYS A  64     -16.051  -0.891   5.042  1.00  0.00           N  
ATOM   1028  HZ1 LYS A  64     -16.964  -1.321   5.066  1.00  0.00           H  
ATOM   1029  HZ2 LYS A  64     -15.516  -1.276   5.807  1.00  0.00           H  
ATOM   1030  HZ3 LYS A  64     -15.590  -1.291   4.237  1.00  0.00           H  
ATOM   1031  N   GLY A  65     -17.586   5.925   9.747  1.00  0.00           N  
ATOM   1032  H   GLY A  65     -18.382   5.669   9.179  1.00  0.00           H  
ATOM   1033  CA  GLY A  65     -17.819   6.381  11.118  1.00  0.00           C  
ATOM   1034  HA2 GLY A  65     -17.085   7.143  11.379  1.00  0.00           H  
ATOM   1035  HA3 GLY A  65     -18.818   6.810  11.199  1.00  0.00           H  
ATOM   1036  C   GLY A  65     -17.705   5.219  12.106  1.00  0.00           C  
ATOM   1037  O   GLY A  65     -17.754   4.064  11.705  1.00  0.00           O  
ATOM   1038  N   GLY A  66     -17.580   5.521  13.400  1.00  0.00           N  
ATOM   1039  H   GLY A  66     -17.519   6.489  13.680  1.00  0.00           H  
ATOM   1040  CA  GLY A  66     -17.666   4.499  14.453  1.00  0.00           C  
ATOM   1041  HA2 GLY A  66     -17.964   4.977  15.387  1.00  0.00           H  
ATOM   1042  HA3 GLY A  66     -18.437   3.776  14.189  1.00  0.00           H  
ATOM   1043  C   GLY A  66     -16.386   3.708  14.737  1.00  0.00           C  
ATOM   1044  O   GLY A  66     -16.433   2.797  15.554  1.00  0.00           O  
ATOM   1045  N   LEU A  67     -15.252   4.059  14.122  1.00  0.00           N  
ATOM   1046  H   LEU A  67     -15.288   4.745  13.382  1.00  0.00           H  
ATOM   1047  CA  LEU A  67     -13.958   3.475  14.483  1.00  0.00           C  
ATOM   1048  HA  LEU A  67     -14.042   2.389  14.438  1.00  0.00           H  
ATOM   1049  C   LEU A  67     -13.581   3.848  15.921  1.00  0.00           C  
ATOM   1050  CB  LEU A  67     -12.860   3.930  13.505  1.00  0.00           C  
ATOM   1051  HB2 LEU A  67     -12.783   5.016  13.553  1.00  0.00           H  
ATOM   1052  HB3 LEU A  67     -11.908   3.518  13.841  1.00  0.00           H  
ATOM   1053  O   LEU A  67     -13.624   5.031  16.283  1.00  0.00           O  
ATOM   1054  CG  LEU A  67     -13.086   3.510  12.043  1.00  0.00           C  
ATOM   1055  HG  LEU A  67     -14.051   3.885  11.701  1.00  0.00           H  
ATOM   1056  CD1 LEU A  67     -12.000   4.133  11.168  1.00  0.00           C  
ATOM   1057 HD11 LEU A  67     -11.015   3.824  11.518  1.00  0.00           H  
ATOM   1058 HD12 LEU A  67     -12.129   3.805  10.137  1.00  0.00           H  
ATOM   1059 HD13 LEU A  67     -12.070   5.220  11.199  1.00  0.00           H  
ATOM   1060  CD2 LEU A  67     -13.057   1.994  11.861  1.00  0.00           C  
ATOM   1061 HD21 LEU A  67     -13.164   1.754  10.803  1.00  0.00           H  
ATOM   1062 HD22 LEU A  67     -13.880   1.526  12.402  1.00  0.00           H  
ATOM   1063 HD23 LEU A  67     -12.109   1.592  12.218  1.00  0.00           H  
ATOM   1064  N   ASP A  68     -13.193   2.841  16.702  1.00  0.00           N  
ATOM   1065  H   ASP A  68     -13.203   1.902  16.329  1.00  0.00           H  
ATOM   1066  CA  ASP A  68     -12.558   3.030  18.004  1.00  0.00           C  
ATOM   1067  HA  ASP A  68     -13.296   3.464  18.678  1.00  0.00           H  
ATOM   1068  C   ASP A  68     -11.340   3.978  17.875  1.00  0.00           C  
ATOM   1069  CB  ASP A  68     -12.161   1.659  18.569  1.00  0.00           C  
ATOM   1070  HB2 ASP A  68     -11.493   1.153  17.873  1.00  0.00           H  
ATOM   1071  HB3 ASP A  68     -13.054   1.048  18.697  1.00  0.00           H  
ATOM   1072  O   ASP A  68     -10.662   3.942  16.843  1.00  0.00           O  
ATOM   1073  CG  ASP A  68     -11.463   1.833  19.913  1.00  0.00           C  
ATOM   1074  OD1 ASP A  68     -10.228   2.002  19.880  1.00  0.00           O  
ATOM   1075  OD2 ASP A  68     -12.184   1.958  20.929  1.00  0.00           O  
ATOM   1076  N   PRO A  69     -11.063   4.862  18.857  1.00  0.00           N  
ATOM   1077  CA  PRO A  69      -9.950   5.806  18.769  1.00  0.00           C  
ATOM   1078  HA  PRO A  69     -10.149   6.493  17.946  1.00  0.00           H  
ATOM   1079  C   PRO A  69      -8.578   5.161  18.532  1.00  0.00           C  
ATOM   1080  CB  PRO A  69      -9.969   6.586  20.087  1.00  0.00           C  
ATOM   1081  HB2 PRO A  69      -9.362   6.075  20.834  1.00  0.00           H  
ATOM   1082  HB3 PRO A  69      -9.624   7.611  19.951  1.00  0.00           H  
ATOM   1083  O   PRO A  69      -7.812   5.705  17.744  1.00  0.00           O  
ATOM   1084  CG  PRO A  69     -11.436   6.528  20.504  1.00  0.00           C  
ATOM   1085  HG2 PRO A  69     -12.006   7.277  19.953  1.00  0.00           H  
ATOM   1086  HG3 PRO A  69     -11.559   6.657  21.579  1.00  0.00           H  
ATOM   1087  CD  PRO A  69     -11.851   5.132  20.052  1.00  0.00           C  
ATOM   1088  HD2 PRO A  69     -12.923   5.114  19.853  1.00  0.00           H  
ATOM   1089  HD3 PRO A  69     -11.592   4.411  20.827  1.00  0.00           H  
ATOM   1090  N   GLU A  70      -8.284   4.019  19.161  1.00  0.00           N  
ATOM   1091  H   GLU A  70      -9.003   3.529  19.672  1.00  0.00           H  
ATOM   1092  CA  GLU A  70      -7.002   3.313  19.001  1.00  0.00           C  
ATOM   1093  HA  GLU A  70      -6.176   4.015  19.113  1.00  0.00           H  
ATOM   1094  C   GLU A  70      -6.899   2.702  17.598  1.00  0.00           C  
ATOM   1095  CB  GLU A  70      -6.896   2.238  20.102  1.00  0.00           C  
ATOM   1096  HB2 GLU A  70      -7.036   2.727  21.066  1.00  0.00           H  
ATOM   1097  HB3 GLU A  70      -7.694   1.507  19.967  1.00  0.00           H  
ATOM   1098  O   GLU A  70      -5.890   2.839  16.912  1.00  0.00           O  
ATOM   1099  CG  GLU A  70      -5.555   1.483  20.131  1.00  0.00           C  
ATOM   1100  HG2 GLU A  70      -4.752   2.213  20.230  1.00  0.00           H  
ATOM   1101  HG3 GLU A  70      -5.425   0.961  19.183  1.00  0.00           H  
ATOM   1102  CD  GLU A  70      -5.443   0.456  21.283  1.00  0.00           C  
ATOM   1103  OE1 GLU A  70      -4.388  -0.218  21.373  1.00  0.00           O  
ATOM   1104  OE2 GLU A  70      -6.381   0.333  22.107  1.00  0.00           O  
ATOM   1105  N   LEU A  71      -7.990   2.099  17.121  1.00  0.00           N  
ATOM   1106  H   LEU A  71      -8.787   2.021  17.737  1.00  0.00           H  
ATOM   1107  CA  LEU A  71      -8.074   1.572  15.760  1.00  0.00           C  
ATOM   1108  HA  LEU A  71      -7.256   0.868  15.608  1.00  0.00           H  
ATOM   1109  C   LEU A  71      -7.937   2.675  14.704  1.00  0.00           C  
ATOM   1110  CB  LEU A  71      -9.412   0.839  15.632  1.00  0.00           C  
ATOM   1111  HB2 LEU A  71     -10.208   1.527  15.918  1.00  0.00           H  
ATOM   1112  HB3 LEU A  71      -9.415   0.006  16.336  1.00  0.00           H  
ATOM   1113  O   LEU A  71      -7.292   2.480  13.677  1.00  0.00           O  
ATOM   1114  CG  LEU A  71      -9.723   0.313  14.226  1.00  0.00           C  
ATOM   1115  HG  LEU A  71      -9.796   1.142  13.523  1.00  0.00           H  
ATOM   1116  CD1 LEU A  71      -8.675  -0.682  13.726  1.00  0.00           C  
ATOM   1117 HD11 LEU A  71      -8.571  -1.503  14.436  1.00  0.00           H  
ATOM   1118 HD12 LEU A  71      -8.972  -1.072  12.752  1.00  0.00           H  
ATOM   1119 HD13 LEU A  71      -7.710  -0.189  13.610  1.00  0.00           H  
ATOM   1120  CD2 LEU A  71     -11.093  -0.352  14.316  1.00  0.00           C  
ATOM   1121 HD21 LEU A  71     -11.833   0.365  14.673  1.00  0.00           H  
ATOM   1122 HD22 LEU A  71     -11.399  -0.701  13.330  1.00  0.00           H  
ATOM   1123 HD23 LEU A  71     -11.052  -1.199  15.001  1.00  0.00           H  
ATOM   1124  N   ARG A  72      -8.545   3.839  14.944  1.00  0.00           N  
ATOM   1125  H   ARG A  72      -9.059   3.927  15.808  1.00  0.00           H  
ATOM   1126  CA  ARG A  72      -8.408   5.002  14.065  1.00  0.00           C  
ATOM   1127  HA  ARG A  72      -8.674   4.712  13.048  1.00  0.00           H  
ATOM   1128  C   ARG A  72      -6.954   5.461  13.990  1.00  0.00           C  
ATOM   1129  CB  ARG A  72      -9.346   6.113  14.544  1.00  0.00           C  
ATOM   1130  HB2 ARG A  72     -10.375   5.774  14.425  1.00  0.00           H  
ATOM   1131  HB3 ARG A  72      -9.166   6.301  15.603  1.00  0.00           H  
ATOM   1132  O   ARG A  72      -6.483   5.678  12.883  1.00  0.00           O  
ATOM   1133  CG  ARG A  72      -9.130   7.423  13.773  1.00  0.00           C  
ATOM   1134  HG2 ARG A  72      -8.114   7.778  13.944  1.00  0.00           H  
ATOM   1135  HG3 ARG A  72      -9.267   7.258  12.704  1.00  0.00           H  
ATOM   1136  CD  ARG A  72     -10.080   8.515  14.270  1.00  0.00           C  
ATOM   1137  HD2 ARG A  72     -10.016   8.561  15.357  1.00  0.00           H  
ATOM   1138  HD3 ARG A  72      -9.733   9.473  13.886  1.00  0.00           H  
ATOM   1139  NE  ARG A  72     -11.475   8.249  13.859  1.00  0.00           N  
ATOM   1140  HE  ARG A  72     -11.986   7.597  14.436  1.00  0.00           H  
ATOM   1141  NH1 ARG A  72     -11.347   9.381  11.873  1.00  0.00           N  
ATOM   1142 HH11 ARG A  72     -11.623   9.417  10.902  1.00  0.00           H  
ATOM   1143 HH12 ARG A  72     -10.375   9.565  12.078  1.00  0.00           H  
ATOM   1144  NH2 ARG A  72     -13.149   8.130  12.325  1.00  0.00           N  
ATOM   1145 HH21 ARG A  72     -13.551   7.393  12.887  1.00  0.00           H  
ATOM   1146 HH22 ARG A  72     -13.373   8.164  11.341  1.00  0.00           H  
ATOM   1147  CZ  ARG A  72     -11.991   8.603  12.699  1.00  0.00           C  
ATOM   1148  N   GLU A  73      -6.272   5.585  15.126  1.00  0.00           N  
ATOM   1149  H   GLU A  73      -6.730   5.375  16.000  1.00  0.00           H  
ATOM   1150  CA  GLU A  73      -4.860   5.987  15.184  1.00  0.00           C  
ATOM   1151  HA  GLU A  73      -4.747   6.967  14.721  1.00  0.00           H  
ATOM   1152  C   GLU A  73      -3.976   5.015  14.389  1.00  0.00           C  
ATOM   1153  CB  GLU A  73      -4.453   6.109  16.664  1.00  0.00           C  
ATOM   1154  HB2 GLU A  73      -4.531   5.132  17.141  1.00  0.00           H  
ATOM   1155  HB3 GLU A  73      -5.170   6.777  17.142  1.00  0.00           H  
ATOM   1156  O   GLU A  73      -3.233   5.451  13.517  1.00  0.00           O  
ATOM   1157  CG  GLU A  73      -3.041   6.673  16.913  1.00  0.00           C  
ATOM   1158  HG2 GLU A  73      -2.930   7.587  16.329  1.00  0.00           H  
ATOM   1159  HG3 GLU A  73      -2.307   5.948  16.562  1.00  0.00           H  
ATOM   1160  CD  GLU A  73      -2.779   6.996  18.405  1.00  0.00           C  
ATOM   1161  OE1 GLU A  73      -1.770   7.673  18.716  1.00  0.00           O  
ATOM   1162  OE2 GLU A  73      -3.625   6.648  19.267  1.00  0.00           O  
ATOM   1163  N   LEU A  74      -4.158   3.700  14.565  1.00  0.00           N  
ATOM   1164  H   LEU A  74      -4.773   3.401  15.308  1.00  0.00           H  
ATOM   1165  CA  LEU A  74      -3.418   2.683  13.803  1.00  0.00           C  
ATOM   1166  HA  LEU A  74      -2.351   2.827  13.970  1.00  0.00           H  
ATOM   1167  C   LEU A  74      -3.637   2.785  12.287  1.00  0.00           C  
ATOM   1168  CB  LEU A  74      -3.842   1.283  14.283  1.00  0.00           C  
ATOM   1169  HB2 LEU A  74      -4.930   1.225  14.265  1.00  0.00           H  
ATOM   1170  HB3 LEU A  74      -3.457   0.542  13.582  1.00  0.00           H  
ATOM   1171  O   LEU A  74      -2.699   2.631  11.510  1.00  0.00           O  
ATOM   1172  CG  LEU A  74      -3.341   0.915  15.689  1.00  0.00           C  
ATOM   1173  HG  LEU A  74      -3.582   1.709  16.395  1.00  0.00           H  
ATOM   1174  CD1 LEU A  74      -4.025  -0.374  16.152  1.00  0.00           C  
ATOM   1175 HD11 LEU A  74      -3.762  -1.197  15.488  1.00  0.00           H  
ATOM   1176 HD12 LEU A  74      -5.105  -0.230  16.156  1.00  0.00           H  
ATOM   1177 HD13 LEU A  74      -3.706  -0.605  17.168  1.00  0.00           H  
ATOM   1178  CD2 LEU A  74      -1.829   0.679  15.705  1.00  0.00           C  
ATOM   1179 HD21 LEU A  74      -1.307   1.608  15.473  1.00  0.00           H  
ATOM   1180 HD22 LEU A  74      -1.519   0.360  16.700  1.00  0.00           H  
ATOM   1181 HD23 LEU A  74      -1.554  -0.077  14.969  1.00  0.00           H  
ATOM   1182  N   LEU A  75      -4.876   3.030  11.854  1.00  0.00           N  
ATOM   1183  H   LEU A  75      -5.604   3.148  12.545  1.00  0.00           H  
ATOM   1184  CA  LEU A  75      -5.203   3.171  10.434  1.00  0.00           C  
ATOM   1185  HA  LEU A  75      -4.704   2.379   9.875  1.00  0.00           H  
ATOM   1186  C   LEU A  75      -4.693   4.493   9.843  1.00  0.00           C  
ATOM   1187  CB  LEU A  75      -6.724   3.048  10.254  1.00  0.00           C  
ATOM   1188  HB2 LEU A  75      -6.975   3.335   9.233  1.00  0.00           H  
ATOM   1189  HB3 LEU A  75      -7.198   3.749  10.941  1.00  0.00           H  
ATOM   1190  O   LEU A  75      -4.345   4.529   8.665  1.00  0.00           O  
ATOM   1191  CG  LEU A  75      -7.312   1.656  10.521  1.00  0.00           C  
ATOM   1192  HG  LEU A  75      -7.039   1.313  11.519  1.00  0.00           H  
ATOM   1193  CD1 LEU A  75      -8.839   1.729  10.426  1.00  0.00           C  
ATOM   1194 HD11 LEU A  75      -9.202   2.417  11.190  1.00  0.00           H  
ATOM   1195 HD12 LEU A  75      -9.261   0.743  10.618  1.00  0.00           H  
ATOM   1196 HD13 LEU A  75      -9.139   2.074   9.436  1.00  0.00           H  
ATOM   1197  CD2 LEU A  75      -6.828   0.611   9.528  1.00  0.00           C  
ATOM   1198 HD21 LEU A  75      -7.284  -0.344   9.791  1.00  0.00           H  
ATOM   1199 HD22 LEU A  75      -7.096   0.894   8.510  1.00  0.00           H  
ATOM   1200 HD23 LEU A  75      -5.746   0.494   9.599  1.00  0.00           H  
ATOM   1201  N   GLU A  76      -4.669   5.571  10.632  1.00  0.00           N  
ATOM   1202  H   GLU A  76      -4.964   5.469  11.593  1.00  0.00           H  
ATOM   1203  CA  GLU A  76      -4.099   6.863  10.236  1.00  0.00           C  
ATOM   1204  HA  GLU A  76      -4.469   7.127   9.246  1.00  0.00           H  
ATOM   1205  C   GLU A  76      -2.575   6.751  10.091  1.00  0.00           C  
ATOM   1206  CB  GLU A  76      -4.527   7.982  11.220  1.00  0.00           C  
ATOM   1207  HB2 GLU A  76      -4.377   7.644  12.246  1.00  0.00           H  
ATOM   1208  HB3 GLU A  76      -3.906   8.861  11.050  1.00  0.00           H  
ATOM   1209  O   GLU A  76      -2.049   7.125   9.044  1.00  0.00           O  
ATOM   1210  CG  GLU A  76      -6.005   8.388  11.015  1.00  0.00           C  
ATOM   1211  HG2 GLU A  76      -6.616   7.487  11.062  1.00  0.00           H  
ATOM   1212  HG3 GLU A  76      -6.110   8.794  10.009  1.00  0.00           H  
ATOM   1213  CD  GLU A  76      -6.611   9.400  12.016  1.00  0.00           C  
ATOM   1214  OE1 GLU A  76      -7.852   9.643  11.918  1.00  0.00           O  
ATOM   1215  OE2 GLU A  76      -5.890   9.962  12.868  1.00  0.00           O  
ATOM   1216  N   GLU A  77      -1.887   6.148  11.066  1.00  0.00           N  
ATOM   1217  H   GLU A  77      -2.373   5.870  11.906  1.00  0.00           H  
ATOM   1218  CA  GLU A  77      -0.443   5.883  10.997  1.00  0.00           C  
ATOM   1219  HA  GLU A  77       0.091   6.823  10.859  1.00  0.00           H  
ATOM   1220  C   GLU A  77      -0.079   4.982   9.812  1.00  0.00           C  
ATOM   1221  CB  GLU A  77       0.048   5.217  12.294  1.00  0.00           C  
ATOM   1222  HB2 GLU A  77       1.055   4.839  12.114  1.00  0.00           H  
ATOM   1223  HB3 GLU A  77      -0.596   4.373  12.537  1.00  0.00           H  
ATOM   1224  O   GLU A  77       0.870   5.279   9.085  1.00  0.00           O  
ATOM   1225  CG  GLU A  77       0.114   6.180  13.490  1.00  0.00           C  
ATOM   1226  HG2 GLU A  77      -0.886   6.549  13.717  1.00  0.00           H  
ATOM   1227  HG3 GLU A  77       0.724   7.037  13.205  1.00  0.00           H  
ATOM   1228  CD  GLU A  77       0.725   5.540  14.752  1.00  0.00           C  
ATOM   1229  OE1 GLU A  77       0.801   6.252  15.779  1.00  0.00           O  
ATOM   1230  OE2 GLU A  77       1.185   4.373  14.697  1.00  0.00           O  
ATOM   1231  N   LEU A  78      -0.853   3.916   9.578  1.00  0.00           N  
ATOM   1232  H   LEU A  78      -1.583   3.697  10.241  1.00  0.00           H  
ATOM   1233  CA  LEU A  78      -0.663   3.043   8.423  1.00  0.00           C  
ATOM   1234  HA  LEU A  78       0.353   2.648   8.455  1.00  0.00           H  
ATOM   1235  C   LEU A  78      -0.800   3.836   7.118  1.00  0.00           C  
ATOM   1236  CB  LEU A  78      -1.658   1.874   8.506  1.00  0.00           C  
ATOM   1237  HB2 LEU A  78      -1.473   1.325   9.429  1.00  0.00           H  
ATOM   1238  HB3 LEU A  78      -2.668   2.282   8.552  1.00  0.00           H  
ATOM   1239  O   LEU A  78       0.107   3.821   6.298  1.00  0.00           O  
ATOM   1240  CG  LEU A  78      -1.584   0.894   7.322  1.00  0.00           C  
ATOM   1241  HG  LEU A  78      -1.795   1.429   6.396  1.00  0.00           H  
ATOM   1242  CD1 LEU A  78      -0.223   0.229   7.189  1.00  0.00           C  
ATOM   1243 HD11 LEU A  78       0.532   0.971   6.928  1.00  0.00           H  
ATOM   1244 HD12 LEU A  78      -0.241  -0.487   6.368  1.00  0.00           H  
ATOM   1245 HD13 LEU A  78       0.043  -0.274   8.119  1.00  0.00           H  
ATOM   1246  CD2 LEU A  78      -2.640  -0.192   7.526  1.00  0.00           C  
ATOM   1247 HD21 LEU A  78      -3.622   0.268   7.633  1.00  0.00           H  
ATOM   1248 HD22 LEU A  78      -2.638  -0.859   6.663  1.00  0.00           H  
ATOM   1249 HD23 LEU A  78      -2.406  -0.752   8.432  1.00  0.00           H  
ATOM   1250  N   ALA A  79      -1.888   4.594   6.949  1.00  0.00           N  
ATOM   1251  H   ALA A  79      -2.571   4.631   7.692  1.00  0.00           H  
ATOM   1252  CA  ALA A  79      -2.118   5.374   5.735  1.00  0.00           C  
ATOM   1253  HA  ALA A  79      -2.093   4.696   4.882  1.00  0.00           H  
ATOM   1254  C   ALA A  79      -1.042   6.448   5.492  1.00  0.00           C  
ATOM   1255  CB  ALA A  79      -3.510   6.009   5.827  1.00  0.00           C  
ATOM   1256  HB1 ALA A  79      -4.259   5.229   5.963  1.00  0.00           H  
ATOM   1257  HB2 ALA A  79      -3.547   6.692   6.676  1.00  0.00           H  
ATOM   1258  HB3 ALA A  79      -3.720   6.557   4.909  1.00  0.00           H  
ATOM   1259  O   ALA A  79      -0.697   6.723   4.342  1.00  0.00           O  
ATOM   1260  N   GLU A  80      -0.521   7.080   6.547  1.00  0.00           N  
ATOM   1261  H   GLU A  80      -0.857   6.847   7.471  1.00  0.00           H  
ATOM   1262  CA  GLU A  80       0.602   8.013   6.432  1.00  0.00           C  
ATOM   1263  HA  GLU A  80       0.371   8.762   5.674  1.00  0.00           H  
ATOM   1264  C   GLU A  80       1.874   7.304   5.969  1.00  0.00           C  
ATOM   1265  CB  GLU A  80       0.862   8.729   7.767  1.00  0.00           C  
ATOM   1266  HB2 GLU A  80       1.840   9.208   7.710  1.00  0.00           H  
ATOM   1267  HB3 GLU A  80       0.876   8.006   8.582  1.00  0.00           H  
ATOM   1268  O   GLU A  80       2.571   7.817   5.090  1.00  0.00           O  
ATOM   1269  CG  GLU A  80      -0.187   9.816   8.046  1.00  0.00           C  
ATOM   1270  HG2 GLU A  80      -0.201  10.497   7.196  1.00  0.00           H  
ATOM   1271  HG3 GLU A  80      -1.176   9.364   8.113  1.00  0.00           H  
ATOM   1272  CD  GLU A  80       0.089  10.639   9.318  1.00  0.00           C  
ATOM   1273  OE1 GLU A  80      -0.748  11.532   9.600  1.00  0.00           O  
ATOM   1274  OE2 GLU A  80       1.172  10.494   9.930  1.00  0.00           O  
ATOM   1275  N   LEU A  81       2.152   6.123   6.520  1.00  0.00           N  
ATOM   1276  H   LEU A  81       1.528   5.750   7.221  1.00  0.00           H  
ATOM   1277  CA  LEU A  81       3.319   5.337   6.160  1.00  0.00           C  
ATOM   1278  HA  LEU A  81       4.192   5.984   6.247  1.00  0.00           H  
ATOM   1279  C   LEU A  81       3.262   4.880   4.695  1.00  0.00           C  
ATOM   1280  CB  LEU A  81       3.468   4.211   7.191  1.00  0.00           C  
ATOM   1281  HB2 LEU A  81       2.614   3.535   7.140  1.00  0.00           H  
ATOM   1282  HB3 LEU A  81       3.468   4.668   8.180  1.00  0.00           H  
ATOM   1283  O   LEU A  81       4.247   5.084   3.983  1.00  0.00           O  
ATOM   1284  CG  LEU A  81       4.777   3.435   7.001  1.00  0.00           C  
ATOM   1285  HG  LEU A  81       5.533   4.081   6.556  1.00  0.00           H  
ATOM   1286  CD1 LEU A  81       5.320   2.947   8.346  1.00  0.00           C  
ATOM   1287 HD11 LEU A  81       5.512   3.798   8.999  1.00  0.00           H  
ATOM   1288 HD12 LEU A  81       4.596   2.280   8.814  1.00  0.00           H  
ATOM   1289 HD13 LEU A  81       6.251   2.405   8.177  1.00  0.00           H  
ATOM   1290  CD2 LEU A  81       4.537   2.239   6.094  1.00  0.00           C  
ATOM   1291 HD21 LEU A  81       4.189   2.542   5.106  1.00  0.00           H  
ATOM   1292 HD22 LEU A  81       3.775   1.587   6.522  1.00  0.00           H  
ATOM   1293 HD23 LEU A  81       5.471   1.700   5.933  1.00  0.00           H  
ATOM   1294  N   GLU A  82       2.108   4.398   4.222  1.00  0.00           N  
ATOM   1295  H   GLU A  82       1.376   4.180   4.883  1.00  0.00           H  
ATOM   1296  CA  GLU A  82       1.891   4.034   2.810  1.00  0.00           C  
ATOM   1297  HA  GLU A  82       2.533   3.197   2.538  1.00  0.00           H  
ATOM   1298  C   GLU A  82       2.225   5.203   1.868  1.00  0.00           C  
ATOM   1299  CB  GLU A  82       0.412   3.656   2.569  1.00  0.00           C  
ATOM   1300  HB2 GLU A  82       0.274   3.530   1.495  1.00  0.00           H  
ATOM   1301  HB3 GLU A  82      -0.223   4.490   2.868  1.00  0.00           H  
ATOM   1302  O   GLU A  82       2.917   5.067   0.858  1.00  0.00           O  
ATOM   1303  CG  GLU A  82      -0.123   2.387   3.254  1.00  0.00           C  
ATOM   1304  HG2 GLU A  82      -1.105   2.172   2.832  1.00  0.00           H  
ATOM   1305  HG3 GLU A  82      -0.271   2.574   4.318  1.00  0.00           H  
ATOM   1306  CD  GLU A  82       0.779   1.175   3.057  1.00  0.00           C  
ATOM   1307  OE1 GLU A  82       0.833   0.365   4.014  1.00  0.00           O  
ATOM   1308  OE2 GLU A  82       1.382   1.166   1.969  1.00  0.00           O  
ATOM   1309  N   LEU A  83       1.782   6.420   2.210  1.00  0.00           N  
ATOM   1310  H   LEU A  83       1.259   6.498   3.070  1.00  0.00           H  
ATOM   1311  CA  LEU A  83       2.058   7.612   1.401  1.00  0.00           C  
ATOM   1312  HA  LEU A  83       1.757   7.415   0.372  1.00  0.00           H  
ATOM   1313  C   LEU A  83       3.548   7.954   1.336  1.00  0.00           C  
ATOM   1314  CB  LEU A  83       1.263   8.805   1.946  1.00  0.00           C  
ATOM   1315  HB2 LEU A  83       1.442   8.878   3.019  1.00  0.00           H  
ATOM   1316  HB3 LEU A  83       1.641   9.718   1.485  1.00  0.00           H  
ATOM   1317  O   LEU A  83       4.017   8.447   0.304  1.00  0.00           O  
ATOM   1318  CG  LEU A  83      -0.250   8.725   1.696  1.00  0.00           C  
ATOM   1319  HG  LEU A  83      -0.653   7.785   2.074  1.00  0.00           H  
ATOM   1320  CD1 LEU A  83      -0.928   9.888   2.425  1.00  0.00           C  
ATOM   1321 HD11 LEU A  83      -0.543  10.842   2.063  1.00  0.00           H  
ATOM   1322 HD12 LEU A  83      -2.007   9.831   2.278  1.00  0.00           H  
ATOM   1323 HD13 LEU A  83      -0.727   9.794   3.492  1.00  0.00           H  
ATOM   1324  CD2 LEU A  83      -0.604   8.833   0.209  1.00  0.00           C  
ATOM   1325 HD21 LEU A  83      -1.688   8.855   0.095  1.00  0.00           H  
ATOM   1326 HD22 LEU A  83      -0.159   9.730  -0.222  1.00  0.00           H  
ATOM   1327 HD23 LEU A  83      -0.234   7.951  -0.314  1.00  0.00           H  
ATOM   1328  N   VAL A  84       4.290   7.732   2.421  1.00  0.00           N  
ATOM   1329  H   VAL A  84       3.852   7.286   3.214  1.00  0.00           H  
ATOM   1330  CA  VAL A  84       5.743   7.929   2.429  1.00  0.00           C  
ATOM   1331  HA  VAL A  84       5.970   8.890   1.969  1.00  0.00           H  
ATOM   1332  C   VAL A  84       6.415   6.858   1.574  1.00  0.00           C  
ATOM   1333  CB  VAL A  84       6.308   7.952   3.862  1.00  0.00           C  
ATOM   1334  HB  VAL A  84       6.080   7.016   4.370  1.00  0.00           H  
ATOM   1335  O   VAL A  84       7.244   7.204   0.729  1.00  0.00           O  
ATOM   1336  CG1 VAL A  84       7.828   8.163   3.857  1.00  0.00           C  
ATOM   1337 HG11 VAL A  84       8.078   9.120   3.398  1.00  0.00           H  
ATOM   1338 HG12 VAL A  84       8.320   7.372   3.293  1.00  0.00           H  
ATOM   1339 HG13 VAL A  84       8.205   8.135   4.879  1.00  0.00           H  
ATOM   1340  CG2 VAL A  84       5.726   9.123   4.667  1.00  0.00           C  
ATOM   1341 HG21 VAL A  84       6.107   9.089   5.688  1.00  0.00           H  
ATOM   1342 HG22 VAL A  84       4.640   9.047   4.712  1.00  0.00           H  
ATOM   1343 HG23 VAL A  84       5.993  10.074   4.205  1.00  0.00           H  
ATOM   1344  N   ALA A  85       6.022   5.597   1.728  1.00  0.00           N  
ATOM   1345  H   ALA A  85       5.309   5.371   2.406  1.00  0.00           H  
ATOM   1346  CA  ALA A  85       6.622   4.486   1.008  1.00  0.00           C  
ATOM   1347  HA  ALA A  85       7.701   4.520   1.155  1.00  0.00           H  
ATOM   1348  C   ALA A  85       6.369   4.556  -0.510  1.00  0.00           C  
ATOM   1349  CB  ALA A  85       6.115   3.207   1.649  1.00  0.00           C  
ATOM   1350  HB1 ALA A  85       6.231   3.243   2.732  1.00  0.00           H  
ATOM   1351  HB2 ALA A  85       6.713   2.379   1.270  1.00  0.00           H  
ATOM   1352  HB3 ALA A  85       5.063   3.052   1.411  1.00  0.00           H  
ATOM   1353  O   ALA A  85       7.305   4.392  -1.291  1.00  0.00           O  
ATOM   1354  N   ILE A  86       5.180   4.991  -0.952  1.00  0.00           N  
ATOM   1355  H   ILE A  86       4.423   5.000  -0.283  1.00  0.00           H  
ATOM   1356  CA  ILE A  86       4.894   5.304  -2.367  1.00  0.00           C  
ATOM   1357  HA  ILE A  86       4.973   4.384  -2.946  1.00  0.00           H  
ATOM   1358  C   ILE A  86       5.902   6.307  -2.944  1.00  0.00           C  
ATOM   1359  CB  ILE A  86       3.461   5.870  -2.516  1.00  0.00           C  
ATOM   1360  HB  ILE A  86       3.329   6.651  -1.767  1.00  0.00           H  
ATOM   1361  O   ILE A  86       6.374   6.143  -4.073  1.00  0.00           O  
ATOM   1362  CG1 ILE A  86       2.405   4.774  -2.281  1.00  0.00           C  
ATOM   1363 HG12 ILE A  86       2.296   4.179  -3.188  1.00  0.00           H  
ATOM   1364 HG13 ILE A  86       2.730   4.104  -1.484  1.00  0.00           H  
ATOM   1365  CG2 ILE A  86       3.216   6.493  -3.912  1.00  0.00           C  
ATOM   1366 HG21 ILE A  86       3.440   5.754  -4.681  1.00  0.00           H  
ATOM   1367 HG22 ILE A  86       3.842   7.375  -4.051  1.00  0.00           H  
ATOM   1368 HG23 ILE A  86       2.175   6.804  -4.007  1.00  0.00           H  
ATOM   1369  CD1 ILE A  86       1.034   5.337  -1.889  1.00  0.00           C  
ATOM   1370 HD11 ILE A  86       0.369   4.513  -1.630  1.00  0.00           H  
ATOM   1371 HD12 ILE A  86       0.596   5.913  -2.704  1.00  0.00           H  
ATOM   1372 HD13 ILE A  86       1.129   5.971  -1.008  1.00  0.00           H  
ATOM   1373  N   ASN A  87       6.209   7.381  -2.208  1.00  0.00           N  
ATOM   1374  H   ASN A  87       5.859   7.428  -1.262  1.00  0.00           H  
ATOM   1375  CA  ASN A  87       7.168   8.380  -2.683  1.00  0.00           C  
ATOM   1376  HA  ASN A  87       6.907   8.663  -3.703  1.00  0.00           H  
ATOM   1377  C   ASN A  87       8.577   7.788  -2.757  1.00  0.00           C  
ATOM   1378  CB  ASN A  87       7.116   9.639  -1.809  1.00  0.00           C  
ATOM   1379  HB2 ASN A  87       7.935  10.301  -2.091  1.00  0.00           H  
ATOM   1380  HB3 ASN A  87       7.260   9.359  -0.765  1.00  0.00           H  
ATOM   1381  O   ASN A  87       9.257   7.994  -3.761  1.00  0.00           O  
ATOM   1382  CG  ASN A  87       5.822  10.412  -1.970  1.00  0.00           C  
ATOM   1383  ND2 ASN A  87       5.268  10.887  -0.882  1.00  0.00           N  
ATOM   1384 HD21 ASN A  87       4.307  11.181  -0.982  1.00  0.00           H  
ATOM   1385 HD22 ASN A  87       5.583  10.493  -0.007  1.00  0.00           H  
ATOM   1386  OD1 ASN A  87       5.285  10.607  -3.057  1.00  0.00           O  
ATOM   1387  N   GLN A  88       8.973   6.987  -1.767  1.00  0.00           N  
ATOM   1388  H   GLN A  88       8.353   6.818  -0.988  1.00  0.00           H  
ATOM   1389  CA  GLN A  88      10.267   6.309  -1.785  1.00  0.00           C  
ATOM   1390  HA  GLN A  88      11.047   7.053  -1.949  1.00  0.00           H  
ATOM   1391  C   GLN A  88      10.381   5.295  -2.926  1.00  0.00           C  
ATOM   1392  CB  GLN A  88      10.536   5.635  -0.442  1.00  0.00           C  
ATOM   1393  HB2 GLN A  88      11.448   5.046  -0.539  1.00  0.00           H  
ATOM   1394  HB3 GLN A  88       9.715   4.968  -0.180  1.00  0.00           H  
ATOM   1395  O   GLN A  88      11.410   5.266  -3.592  1.00  0.00           O  
ATOM   1396  CG  GLN A  88      10.759   6.662   0.674  1.00  0.00           C  
ATOM   1397  HG2 GLN A  88      11.521   7.373   0.356  1.00  0.00           H  
ATOM   1398  HG3 GLN A  88       9.838   7.210   0.875  1.00  0.00           H  
ATOM   1399  CD  GLN A  88      11.228   5.998   1.959  1.00  0.00           C  
ATOM   1400  NE2 GLN A  88      11.744   6.749   2.903  1.00  0.00           N  
ATOM   1401 HE21 GLN A  88      12.203   6.212   3.625  1.00  0.00           H  
ATOM   1402 HE22 GLN A  88      11.994   7.704   2.691  1.00  0.00           H  
ATOM   1403  OE1 GLN A  88      11.176   4.799   2.142  1.00  0.00           O  
ATOM   1404  N   TYR A  89       9.330   4.532  -3.245  1.00  0.00           N  
ATOM   1405  H   TYR A  89       8.536   4.509  -2.622  1.00  0.00           H  
ATOM   1406  CA  TYR A  89       9.340   3.645  -4.412  1.00  0.00           C  
ATOM   1407  HA  TYR A  89      10.191   2.971  -4.316  1.00  0.00           H  
ATOM   1408  C   TYR A  89       9.530   4.397  -5.720  1.00  0.00           C  
ATOM   1409  CB  TYR A  89       8.045   2.828  -4.504  1.00  0.00           C  
ATOM   1410  HB2 TYR A  89       7.189   3.459  -4.265  1.00  0.00           H  
ATOM   1411  HB3 TYR A  89       7.926   2.474  -5.528  1.00  0.00           H  
ATOM   1412  O   TYR A  89      10.256   3.929  -6.596  1.00  0.00           O  
ATOM   1413  CG  TYR A  89       8.056   1.604  -3.631  1.00  0.00           C  
ATOM   1414  CD1 TYR A  89       9.102   0.670  -3.775  1.00  0.00           C  
ATOM   1415  HD1 TYR A  89       9.868   0.815  -4.523  1.00  0.00           H  
ATOM   1416  CD2 TYR A  89       7.040   1.396  -2.683  1.00  0.00           C  
ATOM   1417  HD2 TYR A  89       6.220   2.089  -2.565  1.00  0.00           H  
ATOM   1418  CE1 TYR A  89       9.181  -0.431  -2.912  1.00  0.00           C  
ATOM   1419  HE1 TYR A  89      10.008  -1.121  -2.981  1.00  0.00           H  
ATOM   1420  CE2 TYR A  89       7.101   0.276  -1.843  1.00  0.00           C  
ATOM   1421  HE2 TYR A  89       6.326   0.099  -1.112  1.00  0.00           H  
ATOM   1422  OH  TYR A  89       8.343  -1.615  -1.043  1.00  0.00           O  
ATOM   1423  HH  TYR A  89       9.147  -2.115  -1.204  1.00  0.00           H  
ATOM   1424  CZ  TYR A  89       8.190  -0.608  -1.927  1.00  0.00           C  
ATOM   1425  N   ARG A  90       8.903   5.568  -5.867  1.00  0.00           N  
ATOM   1426  H   ARG A  90       8.336   5.898  -5.098  1.00  0.00           H  
ATOM   1427  CA  ARG A  90       9.085   6.407  -7.059  1.00  0.00           C  
ATOM   1428  HA  ARG A  90       8.920   5.803  -7.951  1.00  0.00           H  
ATOM   1429  C   ARG A  90      10.511   6.920  -7.165  1.00  0.00           C  
ATOM   1430  CB  ARG A  90       8.107   7.576  -7.044  1.00  0.00           C  
ATOM   1431  HB2 ARG A  90       8.158   8.082  -6.080  1.00  0.00           H  
ATOM   1432  HB3 ARG A  90       8.390   8.286  -7.821  1.00  0.00           H  
ATOM   1433  O   ARG A  90      11.112   6.779  -8.225  1.00  0.00           O  
ATOM   1434  CG  ARG A  90       6.682   7.097  -7.312  1.00  0.00           C  
ATOM   1435  HG2 ARG A  90       6.404   6.304  -6.619  1.00  0.00           H  
ATOM   1436  HG3 ARG A  90       6.607   6.723  -8.333  1.00  0.00           H  
ATOM   1437  CD  ARG A  90       5.760   8.291  -7.119  1.00  0.00           C  
ATOM   1438  HD2 ARG A  90       6.059   9.089  -7.799  1.00  0.00           H  
ATOM   1439  HD3 ARG A  90       5.873   8.636  -6.091  1.00  0.00           H  
ATOM   1440  NE  ARG A  90       4.364   7.919  -7.364  1.00  0.00           N  
ATOM   1441  HE  ARG A  90       4.201   6.986  -7.714  1.00  0.00           H  
ATOM   1442  NH1 ARG A  90       3.450   9.784  -6.394  1.00  0.00           N  
ATOM   1443 HH11 ARG A  90       4.377  10.028  -6.076  1.00  0.00           H  
ATOM   1444 HH12 ARG A  90       2.653  10.213  -5.944  1.00  0.00           H  
ATOM   1445  NH2 ARG A  90       2.130   8.189  -7.218  1.00  0.00           N  
ATOM   1446 HH21 ARG A  90       2.018   7.230  -7.515  1.00  0.00           H  
ATOM   1447 HH22 ARG A  90       1.329   8.637  -6.796  1.00  0.00           H  
ATOM   1448  CZ  ARG A  90       3.325   8.635  -6.999  1.00  0.00           C  
ATOM   1449  N   GLU A  91      11.056   7.450  -6.076  1.00  0.00           N  
ATOM   1450  H   GLU A  91      10.498   7.526  -5.238  1.00  0.00           H  
ATOM   1451  CA  GLU A  91      12.440   7.933  -6.027  1.00  0.00           C  
ATOM   1452  HA  GLU A  91      12.592   8.689  -6.797  1.00  0.00           H  
ATOM   1453  C   GLU A  91      13.433   6.797  -6.307  1.00  0.00           C  
ATOM   1454  CB  GLU A  91      12.711   8.567  -4.653  1.00  0.00           C  
ATOM   1455  HB2 GLU A  91      12.400   7.877  -3.868  1.00  0.00           H  
ATOM   1456  HB3 GLU A  91      13.783   8.743  -4.557  1.00  0.00           H  
ATOM   1457  O   GLU A  91      14.357   6.947  -7.107  1.00  0.00           O  
ATOM   1458  CG  GLU A  91      11.979   9.910  -4.486  1.00  0.00           C  
ATOM   1459  HG2 GLU A  91      10.914   9.771  -4.674  1.00  0.00           H  
ATOM   1460  HG3 GLU A  91      12.353  10.598  -5.244  1.00  0.00           H  
ATOM   1461  CD  GLU A  91      12.162  10.557  -3.101  1.00  0.00           C  
ATOM   1462  OE1 GLU A  91      11.465  11.571  -2.845  1.00  0.00           O  
ATOM   1463  OE2 GLU A  91      13.012  10.087  -2.313  1.00  0.00           O  
ATOM   1464  N   ALA A  92      13.204   5.622  -5.726  1.00  0.00           N  
ATOM   1465  H   ALA A  92      12.461   5.558  -5.044  1.00  0.00           H  
ATOM   1466  CA  ALA A  92      14.046   4.457  -5.926  1.00  0.00           C  
ATOM   1467  HA  ALA A  92      15.082   4.748  -5.753  1.00  0.00           H  
ATOM   1468  C   ALA A  92      13.947   3.896  -7.354  1.00  0.00           C  
ATOM   1469  CB  ALA A  92      13.656   3.427  -4.875  1.00  0.00           C  
ATOM   1470  HB1 ALA A  92      14.421   2.651  -4.884  1.00  0.00           H  
ATOM   1471  HB2 ALA A  92      12.675   3.005  -5.094  1.00  0.00           H  
ATOM   1472  HB3 ALA A  92      13.644   3.879  -3.883  1.00  0.00           H  
ATOM   1473  O   ALA A  92      14.956   3.494  -7.937  1.00  0.00           O  
ATOM   1474  N   ALA A  93      12.754   3.915  -7.955  1.00  0.00           N  
ATOM   1475  H   ALA A  93      11.951   4.212  -7.419  1.00  0.00           H  
ATOM   1476  CA  ALA A  93      12.557   3.543  -9.351  1.00  0.00           C  
ATOM   1477  HA  ALA A  93      12.993   2.557  -9.513  1.00  0.00           H  
ATOM   1478  C   ALA A  93      13.232   4.525 -10.319  1.00  0.00           C  
ATOM   1479  CB  ALA A  93      11.058   3.470  -9.645  1.00  0.00           C  
ATOM   1480  HB1 ALA A  93      10.933   3.104 -10.664  1.00  0.00           H  
ATOM   1481  HB2 ALA A  93      10.606   4.457  -9.547  1.00  0.00           H  
ATOM   1482  HB3 ALA A  93      10.567   2.788  -8.951  1.00  0.00           H  
ATOM   1483  O   ALA A  93      13.771   4.106 -11.343  1.00  0.00           O  
ATOM   1484  N   GLU A  94      13.205   5.826 -10.019  1.00  0.00           N  
ATOM   1485  H   GLU A  94      12.708   6.122  -9.191  1.00  0.00           H  
ATOM   1486  CA  GLU A  94      13.920   6.851 -10.785  1.00  0.00           C  
ATOM   1487  HA  GLU A  94      13.676   6.747 -11.842  1.00  0.00           H  
ATOM   1488  C   GLU A  94      15.435   6.651 -10.678  1.00  0.00           C  
ATOM   1489  CB  GLU A  94      13.490   8.259 -10.334  1.00  0.00           C  
ATOM   1490  HB2 GLU A  94      14.199   8.985 -10.732  1.00  0.00           H  
ATOM   1491  HB3 GLU A  94      13.504   8.317  -9.246  1.00  0.00           H  
ATOM   1492  O   GLU A  94      16.106   6.558 -11.706  1.00  0.00           O  
ATOM   1493  CG  GLU A  94      12.088   8.612 -10.861  1.00  0.00           C  
ATOM   1494  HG2 GLU A  94      12.127   8.617 -11.950  1.00  0.00           H  
ATOM   1495  HG3 GLU A  94      11.383   7.831 -10.576  1.00  0.00           H  
ATOM   1496  CD  GLU A  94      11.547   9.973 -10.382  1.00  0.00           C  
ATOM   1497  OE1 GLU A  94      10.362  10.250 -10.696  1.00  0.00           O  
ATOM   1498  OE2 GLU A  94      12.305  10.763  -9.777  1.00  0.00           O  
ATOM   1499  N   ALA A  95      15.964   6.455  -9.467  1.00  0.00           N  
ATOM   1500  H   ALA A  95      15.370   6.564  -8.658  1.00  0.00           H  
ATOM   1501  CA  ALA A  95      17.381   6.166  -9.253  1.00  0.00           C  
ATOM   1502  HA  ALA A  95      17.967   6.989  -9.664  1.00  0.00           H  
ATOM   1503  C   ALA A  95      17.831   4.875  -9.962  1.00  0.00           C  
ATOM   1504  CB  ALA A  95      17.632   6.092  -7.742  1.00  0.00           C  
ATOM   1505  HB1 ALA A  95      18.689   5.909  -7.553  1.00  0.00           H  
ATOM   1506  HB2 ALA A  95      17.042   5.287  -7.304  1.00  0.00           H  
ATOM   1507  HB3 ALA A  95      17.344   7.034  -7.276  1.00  0.00           H  
ATOM   1508  O   ALA A  95      18.913   4.829 -10.551  1.00  0.00           O  
ATOM   1509  N   ALA A  96      16.999   3.827  -9.949  1.00  0.00           N  
ATOM   1510  H   ALA A  96      16.154   3.893  -9.401  1.00  0.00           H  
ATOM   1511  CA  ALA A  96      17.270   2.580 -10.661  1.00  0.00           C  
ATOM   1512  HA  ALA A  96      18.263   2.230 -10.378  1.00  0.00           H  
ATOM   1513  C   ALA A  96      17.276   2.775 -12.188  1.00  0.00           C  
ATOM   1514  CB  ALA A  96      16.250   1.526 -10.215  1.00  0.00           C  
ATOM   1515  HB1 ALA A  96      16.425   0.593 -10.751  1.00  0.00           H  
ATOM   1516  HB2 ALA A  96      15.238   1.875 -10.422  1.00  0.00           H  
ATOM   1517  HB3 ALA A  96      16.344   1.346  -9.144  1.00  0.00           H  
ATOM   1518  O   ALA A  96      18.183   2.284 -12.861  1.00  0.00           O  
ATOM   1519  N   ALA A  97      16.332   3.548 -12.734  1.00  0.00           N  
ATOM   1520  H   ALA A  97      15.617   3.937 -12.136  1.00  0.00           H  
ATOM   1521  CA  ALA A  97      16.307   3.882 -14.157  1.00  0.00           C  
ATOM   1522  HA  ALA A  97      16.330   2.955 -14.730  1.00  0.00           H  
ATOM   1523  C   ALA A  97      17.538   4.708 -14.576  1.00  0.00           C  
ATOM   1524  CB  ALA A  97      14.995   4.610 -14.469  1.00  0.00           C  
ATOM   1525  HB1 ALA A  97      14.941   5.540 -13.903  1.00  0.00           H  
ATOM   1526  HB2 ALA A  97      14.153   3.971 -14.200  1.00  0.00           H  
ATOM   1527  HB3 ALA A  97      14.955   4.836 -15.535  1.00  0.00           H  
ATOM   1528  O   ALA A  97      18.190   4.390 -15.569  1.00  0.00           O  
ATOM   1529  N   GLU A  98      17.928   5.714 -13.789  1.00  0.00           N  
ATOM   1530  H   GLU A  98      17.352   5.968 -13.000  1.00  0.00           H  
ATOM   1531  CA  GLU A  98      19.150   6.490 -14.042  1.00  0.00           C  
ATOM   1532  HA  GLU A  98      19.104   6.918 -15.043  1.00  0.00           H  
ATOM   1533  C   GLU A  98      20.417   5.622 -13.968  1.00  0.00           C  
ATOM   1534  CB  GLU A  98      19.279   7.627 -13.019  1.00  0.00           C  
ATOM   1535  HB2 GLU A  98      20.283   8.041 -13.113  1.00  0.00           H  
ATOM   1536  HB3 GLU A  98      19.166   7.226 -12.012  1.00  0.00           H  
ATOM   1537  O   GLU A  98      21.378   5.833 -14.721  1.00  0.00           O  
ATOM   1538  CG  GLU A  98      18.273   8.766 -13.239  1.00  0.00           C  
ATOM   1539  HG2 GLU A  98      17.257   8.393 -13.109  1.00  0.00           H  
ATOM   1540  HG3 GLU A  98      18.371   9.110 -14.269  1.00  0.00           H  
ATOM   1541  CD  GLU A  98      18.511   9.961 -12.298  1.00  0.00           C  
ATOM   1542  OE1 GLU A  98      17.777  10.965 -12.449  1.00  0.00           O  
ATOM   1543  OE2 GLU A  98      19.483   9.924 -11.505  1.00  0.00           O  
ATOM   1544  N   ALA A  99      20.431   4.629 -13.073  1.00  0.00           N  
ATOM   1545  H   ALA A  99      19.649   4.549 -12.439  1.00  0.00           H  
ATOM   1546  CA  ALA A  99      21.516   3.665 -12.961  1.00  0.00           C  
ATOM   1547  HA  ALA A  99      22.456   4.216 -12.912  1.00  0.00           H  
ATOM   1548  C   ALA A  99      21.595   2.734 -14.178  1.00  0.00           C  
ATOM   1549  CB  ALA A  99      21.352   2.873 -11.660  1.00  0.00           C  
ATOM   1550  HB1 ALA A  99      22.232   2.250 -11.502  1.00  0.00           H  
ATOM   1551  HB2 ALA A  99      20.469   2.236 -11.713  1.00  0.00           H  
ATOM   1552  HB3 ALA A  99      21.238   3.554 -10.816  1.00  0.00           H  
ATOM   1553  O   ALA A  99      22.706   2.428 -14.622  1.00  0.00           O  
ATOM   1554  N   ALA A 100      20.451   2.321 -14.732  1.00  0.00           N  
ATOM   1555  H   ALA A 100      19.579   2.583 -14.295  1.00  0.00           H  
ATOM   1556  CA  ALA A 100      20.384   1.543 -15.966  1.00  0.00           C  
ATOM   1557  HA  ALA A 100      20.990   0.644 -15.855  1.00  0.00           H  
ATOM   1558  C   ALA A 100      20.931   2.332 -17.165  1.00  0.00           C  
ATOM   1559  CB  ALA A 100      18.936   1.120 -16.215  1.00  0.00           C  
ATOM   1560  HB1 ALA A 100      18.299   1.989 -16.381  1.00  0.00           H  
ATOM   1561  HB2 ALA A 100      18.915   0.507 -17.116  1.00  0.00           H  
ATOM   1562  HB3 ALA A 100      18.540   0.549 -15.375  1.00  0.00           H  
ATOM   1563  O   ALA A 100      21.776   1.828 -17.905  1.00  0.00           O  
ATOM   1564  N   GLU A 101      20.526   3.598 -17.308  1.00  0.00           N  
ATOM   1565  H   GLU A 101      19.787   3.929 -16.704  1.00  0.00           H  
ATOM   1566  CA  GLU A 101      20.952   4.453 -18.421  1.00  0.00           C  
ATOM   1567  HA  GLU A 101      20.759   3.932 -19.359  1.00  0.00           H  
ATOM   1568  C   GLU A 101      22.457   4.773 -18.388  1.00  0.00           C  
ATOM   1569  CB  GLU A 101      20.142   5.762 -18.416  1.00  0.00           C  
ATOM   1570  HB2 GLU A 101      20.607   6.444 -19.128  1.00  0.00           H  
ATOM   1571  HB3 GLU A 101      20.191   6.214 -17.426  1.00  0.00           H  
ATOM   1572  O   GLU A 101      23.118   4.786 -19.430  1.00  0.00           O  
ATOM   1573  CG  GLU A 101      18.670   5.571 -18.827  1.00  0.00           C  
ATOM   1574  HG2 GLU A 101      18.180   4.899 -18.122  1.00  0.00           H  
ATOM   1575  HG3 GLU A 101      18.650   5.095 -19.807  1.00  0.00           H  
ATOM   1576  CD  GLU A 101      17.882   6.893 -18.905  1.00  0.00           C  
ATOM   1577  OE1 GLU A 101      16.661   6.829 -19.185  1.00  0.00           O  
ATOM   1578  OE2 GLU A 101      18.503   7.976 -18.777  1.00  0.00           O  
ATOM   1579  N   ASN A 102      23.021   5.025 -17.200  1.00  0.00           N  
ATOM   1580  H   ASN A 102      22.411   5.035 -16.395  1.00  0.00           H  
ATOM   1581  CA  ASN A 102      24.403   5.503 -17.060  1.00  0.00           C  
ATOM   1582  HA  ASN A 102      24.740   5.890 -18.022  1.00  0.00           H  
ATOM   1583  C   ASN A 102      25.417   4.414 -16.667  1.00  0.00           C  
ATOM   1584  CB  ASN A 102      24.411   6.676 -16.069  1.00  0.00           C  
ATOM   1585  HB2 ASN A 102      24.000   6.351 -15.114  1.00  0.00           H  
ATOM   1586  HB3 ASN A 102      25.435   7.012 -15.909  1.00  0.00           H  
ATOM   1587  O   ASN A 102      26.626   4.635 -16.774  1.00  0.00           O  
ATOM   1588  CG  ASN A 102      23.620   7.863 -16.591  1.00  0.00           C  
ATOM   1589  ND2 ASN A 102      22.639   8.320 -15.854  1.00  0.00           N  
ATOM   1590 HD21 ASN A 102      22.037   9.006 -16.286  1.00  0.00           H  
ATOM   1591 HD22 ASN A 102      22.264   7.727 -15.127  1.00  0.00           H  
ATOM   1592  OD1 ASN A 102      23.898   8.401 -17.650  1.00  0.00           O  
ATOM   1593  N   GLY A 103      24.963   3.259 -16.171  1.00  0.00           N  
ATOM   1594  H   GLY A 103      23.963   3.128 -16.108  1.00  0.00           H  
ATOM   1595  CA  GLY A 103      25.813   2.151 -15.716  1.00  0.00           C  
ATOM   1596  HA2 GLY A 103      25.165   1.314 -15.458  1.00  0.00           H  
ATOM   1597  HA3 GLY A 103      26.463   1.845 -16.536  1.00  0.00           H  
ATOM   1598  C   GLY A 103      26.692   2.459 -14.492  1.00  0.00           C  
ATOM   1599  O   GLY A 103      27.647   1.726 -14.222  1.00  0.00           O  
ATOM   1600  N   SER A 104      26.417   3.544 -13.758  1.00  0.00           N  
ATOM   1601  H   SER A 104      25.590   4.069 -14.005  1.00  0.00           H  
ATOM   1602  CA  SER A 104      27.241   3.992 -12.625  1.00  0.00           C  
ATOM   1603  HA  SER A 104      28.285   3.955 -12.934  1.00  0.00           H  
ATOM   1604  C   SER A 104      27.079   3.086 -11.397  1.00  0.00           C  
ATOM   1605  CB  SER A 104      26.926   5.450 -12.271  1.00  0.00           C  
ATOM   1606  HB2 SER A 104      25.868   5.547 -12.031  1.00  0.00           H  
ATOM   1607  HB3 SER A 104      27.156   6.087 -13.125  1.00  0.00           H  
ATOM   1608  O   SER A 104      25.967   2.760 -10.987  1.00  0.00           O  
ATOM   1609  OG  SER A 104      27.703   5.849 -11.156  1.00  0.00           O  
ATOM   1610  HG  SER A 104      27.534   6.774 -10.963  1.00  0.00           H  
ATOM   1611  N   GLU A 105      28.193   2.694 -10.766  1.00  0.00           N  
ATOM   1612  H   GLU A 105      29.079   3.022 -11.123  1.00  0.00           H  
ATOM   1613  CA  GLU A 105      28.187   1.989  -9.471  1.00  0.00           C  
ATOM   1614  HA  GLU A 105      27.578   1.088  -9.544  1.00  0.00           H  
ATOM   1615  C   GLU A 105      27.557   2.825  -8.355  1.00  0.00           C  
ATOM   1616  CB  GLU A 105      29.618   1.588  -9.067  1.00  0.00           C  
ATOM   1617  HB2 GLU A 105      29.632   1.351  -8.003  1.00  0.00           H  
ATOM   1618  HB3 GLU A 105      30.298   2.419  -9.251  1.00  0.00           H  
ATOM   1619  O   GLU A 105      26.838   2.272  -7.529  1.00  0.00           O  
ATOM   1620  CG  GLU A 105      30.073   0.345  -9.839  1.00  0.00           C  
ATOM   1621  HG2 GLU A 105      29.373  -0.456  -9.601  1.00  0.00           H  
ATOM   1622  HG3 GLU A 105      30.007   0.550 -10.908  1.00  0.00           H  
ATOM   1623  CD  GLU A 105      31.489  -0.151  -9.507  1.00  0.00           C  
ATOM   1624  OE1 GLU A 105      31.879  -1.155 -10.148  1.00  0.00           O  
ATOM   1625  OE2 GLU A 105      32.165   0.447  -8.643  1.00  0.00           O  
ATOM   1626  N   GLU A 106      27.770   4.143  -8.361  1.00  0.00           N  
ATOM   1627  H   GLU A 106      28.333   4.546  -9.096  1.00  0.00           H  
ATOM   1628  CA  GLU A 106      27.191   5.051  -7.365  1.00  0.00           C  
ATOM   1629  HA  GLU A 106      27.398   4.674  -6.364  1.00  0.00           H  
ATOM   1630  C   GLU A 106      25.669   5.131  -7.509  1.00  0.00           C  
ATOM   1631  CB  GLU A 106      27.807   6.453  -7.497  1.00  0.00           C  
ATOM   1632  HB2 GLU A 106      27.663   6.806  -8.518  1.00  0.00           H  
ATOM   1633  HB3 GLU A 106      27.282   7.127  -6.821  1.00  0.00           H  
ATOM   1634  O   GLU A 106      24.962   5.030  -6.513  1.00  0.00           O  
ATOM   1635  CG  GLU A 106      29.306   6.483  -7.149  1.00  0.00           C  
ATOM   1636  HG2 GLU A 106      29.429   6.151  -6.118  1.00  0.00           H  
ATOM   1637  HG3 GLU A 106      29.833   5.779  -7.793  1.00  0.00           H  
ATOM   1638  CD  GLU A 106      29.950   7.872  -7.318  1.00  0.00           C  
ATOM   1639  OE1 GLU A 106      31.142   8.000  -6.953  1.00  0.00           O  
ATOM   1640  OE2 GLU A 106      29.286   8.789  -7.853  1.00  0.00           O  
ATOM   1641  N   ALA A 107      25.157   5.223  -8.742  1.00  0.00           N  
ATOM   1642  H   ALA A 107      25.791   5.263  -9.528  1.00  0.00           H  
ATOM   1643  CA  ALA A 107      23.715   5.230  -8.994  1.00  0.00           C  
ATOM   1644  HA  ALA A 107      23.253   6.006  -8.383  1.00  0.00           H  
ATOM   1645  C   ALA A 107      23.075   3.892  -8.596  1.00  0.00           C  
ATOM   1646  CB  ALA A 107      23.466   5.567 -10.467  1.00  0.00           C  
ATOM   1647  HB1 ALA A 107      23.870   4.781 -11.106  1.00  0.00           H  
ATOM   1648  HB2 ALA A 107      23.929   6.522 -10.713  1.00  0.00           H  
ATOM   1649  HB3 ALA A 107      22.394   5.655 -10.639  1.00  0.00           H  
ATOM   1650  O   ALA A 107      22.016   3.871  -7.978  1.00  0.00           O  
ATOM   1651  N   ARG A 108      23.756   2.767  -8.863  1.00  0.00           N  
ATOM   1652  H   ARG A 108      24.616   2.847  -9.385  1.00  0.00           H  
ATOM   1653  CA  ARG A 108      23.307   1.444  -8.400  1.00  0.00           C  
ATOM   1654  HA  ARG A 108      22.270   1.301  -8.702  1.00  0.00           H  
ATOM   1655  C   ARG A 108      23.299   1.329  -6.875  1.00  0.00           C  
ATOM   1656  CB  ARG A 108      24.173   0.335  -9.013  1.00  0.00           C  
ATOM   1657  HB2 ARG A 108      25.229   0.573  -8.880  1.00  0.00           H  
ATOM   1658  HB3 ARG A 108      23.961  -0.597  -8.489  1.00  0.00           H  
ATOM   1659  O   ARG A 108      22.387   0.717  -6.328  1.00  0.00           O  
ATOM   1660  CG  ARG A 108      23.860   0.129 -10.500  1.00  0.00           C  
ATOM   1661  HG2 ARG A 108      22.790  -0.046 -10.609  1.00  0.00           H  
ATOM   1662  HG3 ARG A 108      24.121   1.019 -11.072  1.00  0.00           H  
ATOM   1663  CD  ARG A 108      24.597  -1.080 -11.080  1.00  0.00           C  
ATOM   1664  HD2 ARG A 108      24.387  -1.949 -10.456  1.00  0.00           H  
ATOM   1665  HD3 ARG A 108      24.194  -1.267 -12.076  1.00  0.00           H  
ATOM   1666  NE  ARG A 108      26.053  -0.861 -11.182  1.00  0.00           N  
ATOM   1667  HE  ARG A 108      26.377   0.079 -11.005  1.00  0.00           H  
ATOM   1668  NH1 ARG A 108      26.562  -2.956 -11.963  1.00  0.00           N  
ATOM   1669 HH11 ARG A 108      25.573  -3.160 -11.987  1.00  0.00           H  
ATOM   1670 HH12 ARG A 108      27.238  -3.632 -12.287  1.00  0.00           H  
ATOM   1671  NH2 ARG A 108      28.199  -1.481 -11.654  1.00  0.00           N  
ATOM   1672 HH21 ARG A 108      28.521  -0.554 -11.415  1.00  0.00           H  
ATOM   1673 HH22 ARG A 108      28.882  -2.180 -11.908  1.00  0.00           H  
ATOM   1674  CZ  ARG A 108      26.930  -1.759 -11.594  1.00  0.00           C  
ATOM   1675  N   ALA A 109      24.298   1.892  -6.195  1.00  0.00           N  
ATOM   1676  H   ALA A 109      25.035   2.355  -6.707  1.00  0.00           H  
ATOM   1677  CA  ALA A 109      24.354   1.906  -4.736  1.00  0.00           C  
ATOM   1678  HA  ALA A 109      24.184   0.894  -4.370  1.00  0.00           H  
ATOM   1679  C   ALA A 109      23.249   2.789  -4.134  1.00  0.00           C  
ATOM   1680  CB  ALA A 109      25.753   2.344  -4.290  1.00  0.00           C  
ATOM   1681  HB1 ALA A 109      25.808   2.319  -3.202  1.00  0.00           H  
ATOM   1682  HB2 ALA A 109      26.504   1.671  -4.704  1.00  0.00           H  
ATOM   1683  HB3 ALA A 109      25.954   3.361  -4.628  1.00  0.00           H  
ATOM   1684  O   ALA A 109      22.574   2.343  -3.214  1.00  0.00           O  
ATOM   1685  N   ALA A 110      23.019   3.980  -4.694  1.00  0.00           N  
ATOM   1686  H   ALA A 110      23.632   4.300  -5.430  1.00  0.00           H  
ATOM   1687  CA  ALA A 110      21.960   4.890  -4.259  1.00  0.00           C  
ATOM   1688  HA  ALA A 110      22.062   5.067  -3.189  1.00  0.00           H  
ATOM   1689  C   ALA A 110      20.561   4.304  -4.496  1.00  0.00           C  
ATOM   1690  CB  ALA A 110      22.138   6.221  -4.997  1.00  0.00           C  
ATOM   1691  HB1 ALA A 110      22.038   6.075  -6.072  1.00  0.00           H  
ATOM   1692  HB2 ALA A 110      23.121   6.637  -4.777  1.00  0.00           H  
ATOM   1693  HB3 ALA A 110      21.374   6.924  -4.662  1.00  0.00           H  
ATOM   1694  O   ALA A 110      19.726   4.338  -3.599  1.00  0.00           O  
ATOM   1695  N   ALA A 111      20.324   3.701  -5.668  1.00  0.00           N  
ATOM   1696  H   ALA A 111      21.015   3.762  -6.402  1.00  0.00           H  
ATOM   1697  CA  ALA A 111      19.084   2.984  -5.945  1.00  0.00           C  
ATOM   1698  HA  ALA A 111      18.246   3.675  -5.855  1.00  0.00           H  
ATOM   1699  C   ALA A 111      18.877   1.869  -4.917  1.00  0.00           C  
ATOM   1700  CB  ALA A 111      19.123   2.433  -7.375  1.00  0.00           C  
ATOM   1701  HB1 ALA A 111      19.936   1.716  -7.485  1.00  0.00           H  
ATOM   1702  HB2 ALA A 111      19.271   3.252  -8.079  1.00  0.00           H  
ATOM   1703  HB3 ALA A 111      18.175   1.942  -7.596  1.00  0.00           H  
ATOM   1704  O   ALA A 111      17.823   1.779  -4.308  1.00  0.00           O  
ATOM   1705  N   ARG A 112      19.906   1.057  -4.652  1.00  0.00           N  
ATOM   1706  H   ARG A 112      20.768   1.192  -5.162  1.00  0.00           H  
ATOM   1707  CA  ARG A 112      19.828  -0.004  -3.645  1.00  0.00           C  
ATOM   1708  HA  ARG A 112      19.000  -0.664  -3.902  1.00  0.00           H  
ATOM   1709  C   ARG A 112      19.503   0.523  -2.243  1.00  0.00           C  
ATOM   1710  CB  ARG A 112      21.130  -0.802  -3.671  1.00  0.00           C  
ATOM   1711  HB2 ARG A 112      21.268  -1.223  -4.667  1.00  0.00           H  
ATOM   1712  HB3 ARG A 112      21.971  -0.148  -3.442  1.00  0.00           H  
ATOM   1713  O   ARG A 112      18.683  -0.088  -1.573  1.00  0.00           O  
ATOM   1714  CG  ARG A 112      21.081  -1.933  -2.649  1.00  0.00           C  
ATOM   1715  HG2 ARG A 112      20.985  -1.526  -1.643  1.00  0.00           H  
ATOM   1716  HG3 ARG A 112      20.226  -2.578  -2.856  1.00  0.00           H  
ATOM   1717  CD  ARG A 112      22.365  -2.741  -2.716  1.00  0.00           C  
ATOM   1718  HD2 ARG A 112      22.452  -3.179  -3.711  1.00  0.00           H  
ATOM   1719  HD3 ARG A 112      23.214  -2.083  -2.530  1.00  0.00           H  
ATOM   1720  NE  ARG A 112      22.301  -3.768  -1.680  1.00  0.00           N  
ATOM   1721  HE  ARG A 112      21.747  -3.525  -0.872  1.00  0.00           H  
ATOM   1722  NH1 ARG A 112      23.328  -5.493  -2.789  1.00  0.00           N  
ATOM   1723 HH11 ARG A 112      23.452  -6.491  -2.890  1.00  0.00           H  
ATOM   1724 HH12 ARG A 112      23.514  -4.850  -3.545  1.00  0.00           H  
ATOM   1725  NH2 ARG A 112      22.301  -5.811  -0.805  1.00  0.00           N  
ATOM   1726 HH21 ARG A 112      22.358  -6.816  -0.887  1.00  0.00           H  
ATOM   1727 HH22 ARG A 112      21.708  -5.374  -0.114  1.00  0.00           H  
ATOM   1728  CZ  ARG A 112      22.661  -5.022  -1.769  1.00  0.00           C  
ATOM   1729  N   GLU A 113      20.128   1.611  -1.808  1.00  0.00           N  
ATOM   1730  H   GLU A 113      20.806   2.060  -2.408  1.00  0.00           H  
ATOM   1731  CA  GLU A 113      19.862   2.221  -0.499  1.00  0.00           C  
ATOM   1732  HA  GLU A 113      19.985   1.467   0.278  1.00  0.00           H  
ATOM   1733  C   GLU A 113      18.412   2.716  -0.406  1.00  0.00           C  
ATOM   1734  CB  GLU A 113      20.898   3.331  -0.254  1.00  0.00           C  
ATOM   1735  HB2 GLU A 113      20.772   4.113  -1.002  1.00  0.00           H  
ATOM   1736  HB3 GLU A 113      21.886   2.890  -0.385  1.00  0.00           H  
ATOM   1737  O   GLU A 113      17.695   2.311   0.506  1.00  0.00           O  
ATOM   1738  CG  GLU A 113      20.836   3.958   1.150  1.00  0.00           C  
ATOM   1739  HG2 GLU A 113      19.900   4.508   1.250  1.00  0.00           H  
ATOM   1740  HG3 GLU A 113      20.842   3.153   1.885  1.00  0.00           H  
ATOM   1741  CD  GLU A 113      22.023   4.907   1.436  1.00  0.00           C  
ATOM   1742  OE1 GLU A 113      22.226   5.279   2.616  1.00  0.00           O  
ATOM   1743  OE2 GLU A 113      22.803   5.209   0.499  1.00  0.00           O  
ATOM   1744  N   ALA A 114      17.933   3.462  -1.408  1.00  0.00           N  
ATOM   1745  H   ALA A 114      18.562   3.754  -2.142  1.00  0.00           H  
ATOM   1746  CA  ALA A 114      16.545   3.929  -1.467  1.00  0.00           C  
ATOM   1747  HA  ALA A 114      16.346   4.546  -0.590  1.00  0.00           H  
ATOM   1748  C   ALA A 114      15.530   2.769  -1.459  1.00  0.00           C  
ATOM   1749  CB  ALA A 114      16.388   4.792  -2.725  1.00  0.00           C  
ATOM   1750  HB1 ALA A 114      17.100   5.617  -2.698  1.00  0.00           H  
ATOM   1751  HB2 ALA A 114      15.379   5.204  -2.757  1.00  0.00           H  
ATOM   1752  HB3 ALA A 114      16.563   4.192  -3.618  1.00  0.00           H  
ATOM   1753  O   ALA A 114      14.458   2.867  -0.866  1.00  0.00           O  
ATOM   1754  N   LEU A 115      15.880   1.641  -2.082  1.00  0.00           N  
ATOM   1755  H   LEU A 115      16.753   1.636  -2.590  1.00  0.00           H  
ATOM   1756  CA  LEU A 115      15.049   0.438  -2.082  1.00  0.00           C  
ATOM   1757  HA  LEU A 115      14.014   0.724  -2.269  1.00  0.00           H  
ATOM   1758  C   LEU A 115      15.031  -0.292  -0.749  1.00  0.00           C  
ATOM   1759  CB  LEU A 115      15.552  -0.526  -3.159  1.00  0.00           C  
ATOM   1760  HB2 LEU A 115      16.615  -0.712  -3.003  1.00  0.00           H  
ATOM   1761  HB3 LEU A 115      15.017  -1.469  -3.050  1.00  0.00           H  
ATOM   1762  O   LEU A 115      13.988  -0.799  -0.343  1.00  0.00           O  
ATOM   1763  CG  LEU A 115      15.326  -0.003  -4.574  1.00  0.00           C  
ATOM   1764  HG  LEU A 115      15.692   1.019  -4.667  1.00  0.00           H  
ATOM   1765  CD1 LEU A 115      16.119  -0.854  -5.565  1.00  0.00           C  
ATOM   1766 HD11 LEU A 115      15.790  -1.892  -5.513  1.00  0.00           H  
ATOM   1767 HD12 LEU A 115      15.981  -0.447  -6.567  1.00  0.00           H  
ATOM   1768 HD13 LEU A 115      17.179  -0.795  -5.318  1.00  0.00           H  
ATOM   1769  CD2 LEU A 115      13.835   0.059  -4.855  1.00  0.00           C  
ATOM   1770 HD21 LEU A 115      13.681   0.417  -5.873  1.00  0.00           H  
ATOM   1771 HD22 LEU A 115      13.338   0.774  -4.200  1.00  0.00           H  
ATOM   1772 HD23 LEU A 115      13.379  -0.913  -4.666  1.00  0.00           H  
ATOM   1773  N   GLU A 116      16.177  -0.380  -0.080  1.00  0.00           N  
ATOM   1774  H   GLU A 116      16.997   0.068  -0.463  1.00  0.00           H  
ATOM   1775  CA  GLU A 116      16.261  -0.960   1.258  1.00  0.00           C  
ATOM   1776  HA  GLU A 116      15.770  -1.933   1.249  1.00  0.00           H  
ATOM   1777  C   GLU A 116      15.480  -0.101   2.271  1.00  0.00           C  
ATOM   1778  CB  GLU A 116      17.743  -1.171   1.647  1.00  0.00           C  
ATOM   1779  HB2 GLU A 116      18.303  -0.257   1.452  1.00  0.00           H  
ATOM   1780  HB3 GLU A 116      17.794  -1.384   2.714  1.00  0.00           H  
ATOM   1781  O   GLU A 116      14.835  -0.660   3.159  1.00  0.00           O  
ATOM   1782  CG  GLU A 116      18.395  -2.355   0.887  1.00  0.00           C  
ATOM   1783  HG2 GLU A 116      17.867  -3.265   1.169  1.00  0.00           H  
ATOM   1784  HG3 GLU A 116      18.247  -2.226  -0.185  1.00  0.00           H  
ATOM   1785  CD  GLU A 116      19.907  -2.570   1.152  1.00  0.00           C  
ATOM   1786  OE1 GLU A 116      20.522  -3.453   0.477  1.00  0.00           O  
ATOM   1787  OE2 GLU A 116      20.478  -1.931   2.060  1.00  0.00           O  
ATOM   1788  N   GLU A 117      15.460   1.226   2.099  1.00  0.00           N  
ATOM   1789  H   GLU A 117      16.054   1.627   1.387  1.00  0.00           H  
ATOM   1790  CA  GLU A 117      14.639   2.150   2.892  1.00  0.00           C  
ATOM   1791  HA  GLU A 117      14.783   1.925   3.948  1.00  0.00           H  
ATOM   1792  C   GLU A 117      13.134   1.988   2.624  1.00  0.00           C  
ATOM   1793  CB  GLU A 117      15.080   3.604   2.658  1.00  0.00           C  
ATOM   1794  HB2 GLU A 117      14.337   4.261   3.110  1.00  0.00           H  
ATOM   1795  HB3 GLU A 117      15.119   3.808   1.588  1.00  0.00           H  
ATOM   1796  O   GLU A 117      12.384   1.780   3.580  1.00  0.00           O  
ATOM   1797  CG  GLU A 117      16.447   3.908   3.295  1.00  0.00           C  
ATOM   1798  HG2 GLU A 117      16.389   3.661   4.355  1.00  0.00           H  
ATOM   1799  HG3 GLU A 117      17.209   3.266   2.853  1.00  0.00           H  
ATOM   1800  CD  GLU A 117      16.878   5.379   3.158  1.00  0.00           C  
ATOM   1801  OE1 GLU A 117      17.963   5.704   3.694  1.00  0.00           O  
ATOM   1802  OE2 GLU A 117      16.103   6.199   2.613  1.00  0.00           O  
ATOM   1803  N   ALA A 118      12.699   1.981   1.356  1.00  0.00           N  
ATOM   1804  H   ALA A 118      13.348   2.216   0.619  1.00  0.00           H  
ATOM   1805  CA  ALA A 118      11.292   1.757   0.995  1.00  0.00           C  
ATOM   1806  HA  ALA A 118      10.675   2.538   1.441  1.00  0.00           H  
ATOM   1807  C   ALA A 118      10.784   0.413   1.537  1.00  0.00           C  
ATOM   1808  CB  ALA A 118      11.148   1.830  -0.531  1.00  0.00           C  
ATOM   1809  HB1 ALA A 118      11.531   2.783  -0.896  1.00  0.00           H  
ATOM   1810  HB2 ALA A 118      10.096   1.745  -0.800  1.00  0.00           H  
ATOM   1811  HB3 ALA A 118      11.707   1.021  -1.002  1.00  0.00           H  
ATOM   1812  O   ALA A 118       9.735   0.332   2.169  1.00  0.00           O  
ATOM   1813  N   LEU A 119      11.593  -0.641   1.387  1.00  0.00           N  
ATOM   1814  H   LEU A 119      12.454  -0.507   0.877  1.00  0.00           H  
ATOM   1815  CA  LEU A 119      11.285  -1.961   1.931  1.00  0.00           C  
ATOM   1816  HA  LEU A 119      10.314  -2.260   1.536  1.00  0.00           H  
ATOM   1817  C   LEU A 119      11.182  -1.958   3.463  1.00  0.00           C  
ATOM   1818  CB  LEU A 119      12.381  -2.933   1.463  1.00  0.00           C  
ATOM   1819  HB2 LEU A 119      13.331  -2.596   1.878  1.00  0.00           H  
ATOM   1820  HB3 LEU A 119      12.454  -2.885   0.377  1.00  0.00           H  
ATOM   1821  O   LEU A 119      10.398  -2.721   4.028  1.00  0.00           O  
ATOM   1822  CG  LEU A 119      12.155  -4.398   1.875  1.00  0.00           C  
ATOM   1823  HG  LEU A 119      11.982  -4.469   2.949  1.00  0.00           H  
ATOM   1824  CD1 LEU A 119      10.947  -4.992   1.152  1.00  0.00           C  
ATOM   1825 HD11 LEU A 119      10.768  -6.018   1.475  1.00  0.00           H  
ATOM   1826 HD12 LEU A 119      11.106  -4.965   0.074  1.00  0.00           H  
ATOM   1827 HD13 LEU A 119      10.064  -4.396   1.381  1.00  0.00           H  
ATOM   1828  CD2 LEU A 119      13.394  -5.248   1.560  1.00  0.00           C  
ATOM   1829 HD21 LEU A 119      13.134  -6.120   0.959  1.00  0.00           H  
ATOM   1830 HD22 LEU A 119      13.866  -5.558   2.493  1.00  0.00           H  
ATOM   1831 HD23 LEU A 119      14.114  -4.656   0.996  1.00  0.00           H  
ATOM   1832  N   ALA A 120      12.001  -1.162   4.153  1.00  0.00           N  
ATOM   1833  H   ALA A 120      12.615  -0.537   3.651  1.00  0.00           H  
ATOM   1834  CA  ALA A 120      11.930  -1.046   5.604  1.00  0.00           C  
ATOM   1835  HA  ALA A 120      11.931  -2.050   6.030  1.00  0.00           H  
ATOM   1836  C   ALA A 120      10.626  -0.375   6.051  1.00  0.00           C  
ATOM   1837  CB  ALA A 120      13.169  -0.312   6.127  1.00  0.00           C  
ATOM   1838  HB1 ALA A 120      13.185   0.712   5.753  1.00  0.00           H  
ATOM   1839  HB2 ALA A 120      13.141  -0.285   7.217  1.00  0.00           H  
ATOM   1840  HB3 ALA A 120      14.072  -0.825   5.798  1.00  0.00           H  
ATOM   1841  O   ALA A 120      10.033  -0.849   7.022  1.00  0.00           O  
ATOM   1842  N   LEU A 121      10.163   0.653   5.328  1.00  0.00           N  
ATOM   1843  H   LEU A 121      10.698   0.976   4.534  1.00  0.00           H  
ATOM   1844  CA  LEU A 121       8.856   1.257   5.575  1.00  0.00           C  
ATOM   1845  HA  LEU A 121       8.800   1.556   6.622  1.00  0.00           H  
ATOM   1846  C   LEU A 121       7.740   0.240   5.378  1.00  0.00           C  
ATOM   1847  CB  LEU A 121       8.622   2.488   4.692  1.00  0.00           C  
ATOM   1848  HB2 LEU A 121       7.576   2.774   4.797  1.00  0.00           H  
ATOM   1849  HB3 LEU A 121       8.781   2.221   3.648  1.00  0.00           H  
ATOM   1850  O   LEU A 121       7.004   0.004   6.328  1.00  0.00           O  
ATOM   1851  CG  LEU A 121       9.487   3.710   5.030  1.00  0.00           C  
ATOM   1852  HG  LEU A 121      10.531   3.508   4.790  1.00  0.00           H  
ATOM   1853  CD1 LEU A 121       8.983   4.877   4.194  1.00  0.00           C  
ATOM   1854 HD11 LEU A 121       9.647   5.732   4.326  1.00  0.00           H  
ATOM   1855 HD12 LEU A 121       7.970   5.142   4.497  1.00  0.00           H  
ATOM   1856 HD13 LEU A 121       8.952   4.586   3.144  1.00  0.00           H  
ATOM   1857  CD2 LEU A 121       9.376   4.162   6.490  1.00  0.00           C  
ATOM   1858 HD21 LEU A 121       8.327   4.277   6.764  1.00  0.00           H  
ATOM   1859 HD22 LEU A 121       9.897   5.110   6.620  1.00  0.00           H  
ATOM   1860 HD23 LEU A 121       9.842   3.422   7.141  1.00  0.00           H  
ATOM   1861  N   GLU A 122       7.674  -0.450   4.240  1.00  0.00           N  
ATOM   1862  H   GLU A 122       8.255  -0.174   3.461  1.00  0.00           H  
ATOM   1863  CA  GLU A 122       6.616  -1.444   4.002  1.00  0.00           C  
ATOM   1864  HA  GLU A 122       5.644  -0.952   4.036  1.00  0.00           H  
ATOM   1865  C   GLU A 122       6.581  -2.549   5.068  1.00  0.00           C  
ATOM   1866  CB  GLU A 122       6.823  -2.106   2.632  1.00  0.00           C  
ATOM   1867  HB2 GLU A 122       6.152  -2.962   2.563  1.00  0.00           H  
ATOM   1868  HB3 GLU A 122       7.846  -2.479   2.571  1.00  0.00           H  
ATOM   1869  O   GLU A 122       5.531  -3.040   5.482  1.00  0.00           O  
ATOM   1870  CG  GLU A 122       6.568  -1.225   1.409  1.00  0.00           C  
ATOM   1871  HG2 GLU A 122       7.382  -0.507   1.308  1.00  0.00           H  
ATOM   1872  HG3 GLU A 122       6.556  -1.893   0.548  1.00  0.00           H  
ATOM   1873  CD  GLU A 122       5.228  -0.502   1.443  1.00  0.00           C  
ATOM   1874  OE1 GLU A 122       5.170   0.604   0.867  1.00  0.00           O  
ATOM   1875  OE2 GLU A 122       4.349  -1.030   2.137  1.00  0.00           O  
ATOM   1876  N   LEU A 123       7.744  -2.936   5.605  1.00  0.00           N  
ATOM   1877  H   LEU A 123       8.584  -2.496   5.259  1.00  0.00           H  
ATOM   1878  CA  LEU A 123       7.795  -3.886   6.718  1.00  0.00           C  
ATOM   1879  HA  LEU A 123       7.170  -4.738   6.450  1.00  0.00           H  
ATOM   1880  C   LEU A 123       7.199  -3.334   8.014  1.00  0.00           C  
ATOM   1881  CB  LEU A 123       9.244  -4.329   6.964  1.00  0.00           C  
ATOM   1882  HB2 LEU A 123       9.311  -4.819   7.935  1.00  0.00           H  
ATOM   1883  HB3 LEU A 123       9.875  -3.441   6.992  1.00  0.00           H  
ATOM   1884  O   LEU A 123       6.703  -4.119   8.826  1.00  0.00           O  
ATOM   1885  CG  LEU A 123       9.766  -5.291   5.894  1.00  0.00           C  
ATOM   1886  HG  LEU A 123       9.549  -4.905   4.897  1.00  0.00           H  
ATOM   1887  CD1 LEU A 123      11.280  -5.463   6.047  1.00  0.00           C  
ATOM   1888 HD11 LEU A 123      11.744  -4.485   5.916  1.00  0.00           H  
ATOM   1889 HD12 LEU A 123      11.662  -6.115   5.262  1.00  0.00           H  
ATOM   1890 HD13 LEU A 123      11.528  -5.842   7.039  1.00  0.00           H  
ATOM   1891  CD2 LEU A 123       9.138  -6.686   6.010  1.00  0.00           C  
ATOM   1892 HD21 LEU A 123       9.586  -7.248   6.829  1.00  0.00           H  
ATOM   1893 HD22 LEU A 123       8.069  -6.593   6.205  1.00  0.00           H  
ATOM   1894 HD23 LEU A 123       9.233  -7.181   5.043  1.00  0.00           H  
ATOM   1895  N   ASP A 124       7.291  -2.032   8.244  1.00  0.00           N  
ATOM   1896  H   ASP A 124       7.672  -1.443   7.518  1.00  0.00           H  
ATOM   1897  CA  ASP A 124       6.633  -1.361   9.359  1.00  0.00           C  
ATOM   1898  HA  ASP A 124       6.659  -2.018  10.229  1.00  0.00           H  
ATOM   1899  C   ASP A 124       5.135  -1.137   9.071  1.00  0.00           C  
ATOM   1900  CB  ASP A 124       7.419  -0.089   9.729  1.00  0.00           C  
ATOM   1901  HB2 ASP A 124       7.596   0.507   8.834  1.00  0.00           H  
ATOM   1902  HB3 ASP A 124       6.813   0.502  10.415  1.00  0.00           H  
ATOM   1903  O   ASP A 124       4.322  -1.384   9.965  1.00  0.00           O  
ATOM   1904  CG  ASP A 124       8.765  -0.385  10.422  1.00  0.00           C  
ATOM   1905  OD1 ASP A 124       8.960  -1.524  10.941  1.00  0.00           O  
ATOM   1906  OD2 ASP A 124       9.591   0.544  10.552  1.00  0.00           O  
ATOM   1907  N   GLY A 125       4.750  -0.839   7.824  1.00  0.00           N  
ATOM   1908  H   GLY A 125       5.465  -0.637   7.139  1.00  0.00           H  
ATOM   1909  CA  GLY A 125       3.358  -0.814   7.352  1.00  0.00           C  
ATOM   1910  HA2 GLY A 125       2.805  -0.026   7.864  1.00  0.00           H  
ATOM   1911  HA3 GLY A 125       3.344  -0.610   6.281  1.00  0.00           H  
ATOM   1912  C   GLY A 125       2.641  -2.141   7.575  1.00  0.00           C  
ATOM   1913  O   GLY A 125       1.640  -2.205   8.288  1.00  0.00           O  
ATOM   1914  N   ALA A 126       3.233  -3.253   7.140  1.00  0.00           N  
ATOM   1915  H   ALA A 126       3.993  -3.144   6.483  1.00  0.00           H  
ATOM   1916  CA  ALA A 126       2.691  -4.590   7.380  1.00  0.00           C  
ATOM   1917  HA  ALA A 126       1.707  -4.644   6.913  1.00  0.00           H  
ATOM   1918  C   ALA A 126       2.522  -4.922   8.880  1.00  0.00           C  
ATOM   1919  CB  ALA A 126       3.608  -5.602   6.686  1.00  0.00           C  
ATOM   1920  HB1 ALA A 126       3.652  -5.370   5.621  1.00  0.00           H  
ATOM   1921  HB2 ALA A 126       3.207  -6.608   6.808  1.00  0.00           H  
ATOM   1922  HB3 ALA A 126       4.614  -5.546   7.103  1.00  0.00           H  
ATOM   1923  O   ALA A 126       1.598  -5.646   9.268  1.00  0.00           O  
ATOM   1924  N   LYS A 127       3.389  -4.397   9.764  1.00  0.00           N  
ATOM   1925  H   LYS A 127       4.077  -3.750   9.407  1.00  0.00           H  
ATOM   1926  CA  LYS A 127       3.217  -4.549  11.223  1.00  0.00           C  
ATOM   1927  HA  LYS A 127       2.985  -5.589  11.450  1.00  0.00           H  
ATOM   1928  C   LYS A 127       2.039  -3.726  11.739  1.00  0.00           C  
ATOM   1929  CB  LYS A 127       4.477  -4.136  11.988  1.00  0.00           C  
ATOM   1930  HB2 LYS A 127       4.753  -3.131  11.668  1.00  0.00           H  
ATOM   1931  HB3 LYS A 127       4.245  -4.088  13.052  1.00  0.00           H  
ATOM   1932  O   LYS A 127       1.300  -4.236  12.581  1.00  0.00           O  
ATOM   1933  CG  LYS A 127       5.662  -5.089  11.802  1.00  0.00           C  
ATOM   1934  HG2 LYS A 127       5.477  -6.025  12.328  1.00  0.00           H  
ATOM   1935  HG3 LYS A 127       5.793  -5.309  10.742  1.00  0.00           H  
ATOM   1936  CD  LYS A 127       6.914  -4.404  12.363  1.00  0.00           C  
ATOM   1937  HD2 LYS A 127       6.888  -3.353  12.076  1.00  0.00           H  
ATOM   1938  HD3 LYS A 127       6.914  -4.457  13.452  1.00  0.00           H  
ATOM   1939  CE  LYS A 127       8.193  -5.005  11.792  1.00  0.00           C  
ATOM   1940  HE2 LYS A 127       8.010  -5.212  10.737  1.00  0.00           H  
ATOM   1941  HE3 LYS A 127       8.436  -5.934  12.306  1.00  0.00           H  
ATOM   1942  NZ  LYS A 127       9.281  -4.004  11.894  1.00  0.00           N  
ATOM   1943  HZ1 LYS A 127      10.129  -4.267  11.412  1.00  0.00           H  
ATOM   1944  HZ2 LYS A 127       9.449  -3.674  12.833  1.00  0.00           H  
ATOM   1945  HZ3 LYS A 127       8.999  -3.163  11.411  1.00  0.00           H  
ATOM   1946  N   LEU A 128       1.856  -2.500  11.250  1.00  0.00           N  
ATOM   1947  H   LEU A 128       2.505  -2.152  10.559  1.00  0.00           H  
ATOM   1948  CA  LEU A 128       0.714  -1.650  11.598  1.00  0.00           C  
ATOM   1949  HA  LEU A 128       0.624  -1.597  12.683  1.00  0.00           H  
ATOM   1950  C   LEU A 128      -0.601  -2.243  11.087  1.00  0.00           C  
ATOM   1951  CB  LEU A 128       0.926  -0.232  11.043  1.00  0.00           C  
ATOM   1952  HB2 LEU A 128       1.252  -0.305  10.005  1.00  0.00           H  
ATOM   1953  HB3 LEU A 128      -0.027   0.296  11.053  1.00  0.00           H  
ATOM   1954  O   LEU A 128      -1.546  -2.360  11.862  1.00  0.00           O  
ATOM   1955  CG  LEU A 128       1.947   0.619  11.812  1.00  0.00           C  
ATOM   1956  HG  LEU A 128       2.890   0.080  11.895  1.00  0.00           H  
ATOM   1957  CD1 LEU A 128       2.189   1.918  11.048  1.00  0.00           C  
ATOM   1958 HD11 LEU A 128       2.557   1.700  10.045  1.00  0.00           H  
ATOM   1959 HD12 LEU A 128       2.926   2.528  11.570  1.00  0.00           H  
ATOM   1960 HD13 LEU A 128       1.261   2.485  10.970  1.00  0.00           H  
ATOM   1961  CD2 LEU A 128       1.448   0.970  13.217  1.00  0.00           C  
ATOM   1962 HD21 LEU A 128       0.478   1.464  13.154  1.00  0.00           H  
ATOM   1963 HD22 LEU A 128       1.368   0.079  13.841  1.00  0.00           H  
ATOM   1964 HD23 LEU A 128       2.139   1.668  13.689  1.00  0.00           H  
ATOM   1965  N   ALA A 129      -0.645  -2.723   9.842  1.00  0.00           N  
ATOM   1966  H   ALA A 129       0.138  -2.540   9.232  1.00  0.00           H  
ATOM   1967  CA  ALA A 129      -1.802  -3.421   9.284  1.00  0.00           C  
ATOM   1968  HA  ALA A 129      -2.659  -2.747   9.282  1.00  0.00           H  
ATOM   1969  C   ALA A 129      -2.186  -4.646  10.124  1.00  0.00           C  
ATOM   1970  CB  ALA A 129      -1.479  -3.809   7.836  1.00  0.00           C  
ATOM   1971  HB1 ALA A 129      -1.247  -2.917   7.255  1.00  0.00           H  
ATOM   1972  HB2 ALA A 129      -0.618  -4.477   7.804  1.00  0.00           H  
ATOM   1973  HB3 ALA A 129      -2.338  -4.306   7.385  1.00  0.00           H  
ATOM   1974  O   ALA A 129      -3.361  -4.859  10.432  1.00  0.00           O  
ATOM   1975  N   ARG A 130      -1.192  -5.419  10.580  1.00  0.00           N  
ATOM   1976  H   ARG A 130      -0.256  -5.213  10.260  1.00  0.00           H  
ATOM   1977  CA  ARG A 130      -1.415  -6.540  11.499  1.00  0.00           C  
ATOM   1978  HA  ARG A 130      -2.189  -7.180  11.073  1.00  0.00           H  
ATOM   1979  C   ARG A 130      -1.945  -6.086  12.858  1.00  0.00           C  
ATOM   1980  CB  ARG A 130      -0.119  -7.338  11.626  1.00  0.00           C  
ATOM   1981  HB2 ARG A 130       0.665  -6.704  12.040  1.00  0.00           H  
ATOM   1982  HB3 ARG A 130       0.181  -7.649  10.625  1.00  0.00           H  
ATOM   1983  O   ARG A 130      -2.885  -6.691  13.363  1.00  0.00           O  
ATOM   1984  CG  ARG A 130      -0.292  -8.573  12.520  1.00  0.00           C  
ATOM   1985  HG2 ARG A 130      -1.104  -9.194  12.142  1.00  0.00           H  
ATOM   1986  HG3 ARG A 130      -0.533  -8.263  13.537  1.00  0.00           H  
ATOM   1987  CD  ARG A 130       1.001  -9.385  12.559  1.00  0.00           C  
ATOM   1988  HD2 ARG A 130       1.812  -8.736  12.892  1.00  0.00           H  
ATOM   1989  HD3 ARG A 130       0.868 -10.167  13.306  1.00  0.00           H  
ATOM   1990  NE  ARG A 130       1.333  -9.948  11.227  1.00  0.00           N  
ATOM   1991  HE  ARG A 130       1.251  -9.322  10.439  1.00  0.00           H  
ATOM   1992  NH1 ARG A 130       1.717 -12.099  11.884  1.00  0.00           N  
ATOM   1993 HH11 ARG A 130       1.818 -13.070  11.626  1.00  0.00           H  
ATOM   1994 HH12 ARG A 130       1.420 -11.814  12.806  1.00  0.00           H  
ATOM   1995  NH2 ARG A 130       1.867 -11.589   9.718  1.00  0.00           N  
ATOM   1996 HH21 ARG A 130       1.977 -12.560   9.461  1.00  0.00           H  
ATOM   1997 HH22 ARG A 130       1.763 -10.993   8.909  1.00  0.00           H  
ATOM   1998  CZ  ARG A 130       1.640 -11.197  10.942  1.00  0.00           C  
ATOM   1999  N   ALA A 131      -1.373  -5.036  13.445  1.00  0.00           N  
ATOM   2000  H   ALA A 131      -0.606  -4.575  12.978  1.00  0.00           H  
ATOM   2001  CA  ALA A 131      -1.847  -4.493  14.716  1.00  0.00           C  
ATOM   2002  HA  ALA A 131      -1.848  -5.292  15.457  1.00  0.00           H  
ATOM   2003  C   ALA A 131      -3.289  -3.965  14.610  1.00  0.00           C  
ATOM   2004  CB  ALA A 131      -0.874  -3.402  15.180  1.00  0.00           C  
ATOM   2005  HB1 ALA A 131       0.130  -3.816  15.277  1.00  0.00           H  
ATOM   2006  HB2 ALA A 131      -0.854  -2.583  14.461  1.00  0.00           H  
ATOM   2007  HB3 ALA A 131      -1.197  -3.011  16.145  1.00  0.00           H  
ATOM   2008  O   ALA A 131      -4.100  -4.223  15.498  1.00  0.00           O  
ATOM   2009  N   ALA A 132      -3.628  -3.296  13.504  1.00  0.00           N  
ATOM   2010  H   ALA A 132      -2.904  -3.074  12.835  1.00  0.00           H  
ATOM   2011  CA  ALA A 132      -4.980  -2.839  13.208  1.00  0.00           C  
ATOM   2012  HA  ALA A 132      -5.331  -2.219  14.033  1.00  0.00           H  
ATOM   2013  C   ALA A 132      -5.951  -4.020  13.074  1.00  0.00           C  
ATOM   2014  CB  ALA A 132      -4.946  -1.979  11.939  1.00  0.00           C  
ATOM   2015  HB1 ALA A 132      -4.616  -2.573  11.087  1.00  0.00           H  
ATOM   2016  HB2 ALA A 132      -5.942  -1.584  11.736  1.00  0.00           H  
ATOM   2017  HB3 ALA A 132      -4.258  -1.144  12.073  1.00  0.00           H  
ATOM   2018  O   ALA A 132      -7.020  -3.997  13.679  1.00  0.00           O  
ATOM   2019  N   LEU A 133      -5.568  -5.084  12.357  1.00  0.00           N  
ATOM   2020  H   LEU A 133      -4.696  -5.036  11.850  1.00  0.00           H  
ATOM   2021  CA  LEU A 133      -6.375  -6.302  12.250  1.00  0.00           C  
ATOM   2022  HA  LEU A 133      -7.349  -6.021  11.849  1.00  0.00           H  
ATOM   2023  C   LEU A 133      -6.619  -6.940  13.627  1.00  0.00           C  
ATOM   2024  CB  LEU A 133      -5.700  -7.276  11.267  1.00  0.00           C  
ATOM   2025  HB2 LEU A 133      -5.605  -6.784  10.299  1.00  0.00           H  
ATOM   2026  HB3 LEU A 133      -4.697  -7.500  11.629  1.00  0.00           H  
ATOM   2027  O   LEU A 133      -7.765  -7.202  13.981  1.00  0.00           O  
ATOM   2028  CG  LEU A 133      -6.454  -8.608  11.080  1.00  0.00           C  
ATOM   2029  HG  LEU A 133      -6.517  -9.130  12.034  1.00  0.00           H  
ATOM   2030  CD1 LEU A 133      -7.866  -8.404  10.527  1.00  0.00           C  
ATOM   2031 HD11 LEU A 133      -8.329  -9.375  10.355  1.00  0.00           H  
ATOM   2032 HD12 LEU A 133      -8.478  -7.868  11.253  1.00  0.00           H  
ATOM   2033 HD13 LEU A 133      -7.827  -7.850   9.589  1.00  0.00           H  
ATOM   2034  CD2 LEU A 133      -5.680  -9.492  10.100  1.00  0.00           C  
ATOM   2035 HD21 LEU A 133      -5.618  -9.005   9.127  1.00  0.00           H  
ATOM   2036 HD22 LEU A 133      -6.194 -10.448   9.999  1.00  0.00           H  
ATOM   2037 HD23 LEU A 133      -4.676  -9.671  10.485  1.00  0.00           H  
ATOM   2038  N   GLU A 134      -5.573  -7.112  14.440  1.00  0.00           N  
ATOM   2039  H   GLU A 134      -4.653  -6.882  14.093  1.00  0.00           H  
ATOM   2040  CA  GLU A 134      -5.699  -7.641  15.806  1.00  0.00           C  
ATOM   2041  HA  GLU A 134      -6.170  -8.623  15.768  1.00  0.00           H  
ATOM   2042  C   GLU A 134      -6.568  -6.748  16.711  1.00  0.00           C  
ATOM   2043  CB  GLU A 134      -4.312  -7.773  16.460  1.00  0.00           C  
ATOM   2044  HB2 GLU A 134      -4.464  -7.942  17.526  1.00  0.00           H  
ATOM   2045  HB3 GLU A 134      -3.769  -6.834  16.346  1.00  0.00           H  
ATOM   2046  O   GLU A 134      -7.217  -7.246  17.633  1.00  0.00           O  
ATOM   2047  CG  GLU A 134      -3.448  -8.926  15.922  1.00  0.00           C  
ATOM   2048  HG2 GLU A 134      -3.284  -8.792  14.853  1.00  0.00           H  
ATOM   2049  HG3 GLU A 134      -3.993  -9.859  16.063  1.00  0.00           H  
ATOM   2050  CD  GLU A 134      -2.088  -9.037  16.643  1.00  0.00           C  
ATOM   2051  OE1 GLU A 134      -1.186  -9.726  16.103  1.00  0.00           O  
ATOM   2052  OE2 GLU A 134      -1.954  -8.493  17.771  1.00  0.00           O  
ATOM   2053  N   ALA A 135      -6.574  -5.428  16.492  1.00  0.00           N  
ATOM   2054  H   ALA A 135      -5.977  -5.056  15.767  1.00  0.00           H  
ATOM   2055  CA  ALA A 135      -7.440  -4.502  17.214  1.00  0.00           C  
ATOM   2056  HA  ALA A 135      -7.370  -4.719  18.280  1.00  0.00           H  
ATOM   2057  C   ALA A 135      -8.911  -4.689  16.815  1.00  0.00           C  
ATOM   2058  CB  ALA A 135      -6.951  -3.064  16.997  1.00  0.00           C  
ATOM   2059  HB1 ALA A 135      -7.021  -2.790  15.944  1.00  0.00           H  
ATOM   2060  HB2 ALA A 135      -5.913  -2.972  17.318  1.00  0.00           H  
ATOM   2061  HB3 ALA A 135      -7.562  -2.376  17.581  1.00  0.00           H  
ATOM   2062  O   ALA A 135      -9.766  -4.790  17.694  1.00  0.00           O  
ATOM   2063  N   VAL A 136      -9.206  -4.819  15.515  1.00  0.00           N  
ATOM   2064  H   VAL A 136      -8.455  -4.743  14.845  1.00  0.00           H  
ATOM   2065  CA  VAL A 136     -10.566  -5.110  15.028  1.00  0.00           C  
ATOM   2066  HA  VAL A 136     -11.244  -4.354  15.425  1.00  0.00           H  
ATOM   2067  C   VAL A 136     -11.060  -6.463  15.541  1.00  0.00           C  
ATOM   2068  CB  VAL A 136     -10.648  -5.065  13.491  1.00  0.00           C  
ATOM   2069  HB  VAL A 136      -9.958  -5.789  13.057  1.00  0.00           H  
ATOM   2070  O   VAL A 136     -12.184  -6.551  16.026  1.00  0.00           O  
ATOM   2071  CG1 VAL A 136     -12.066  -5.359  12.989  1.00  0.00           C  
ATOM   2072 HG11 VAL A 136     -12.358  -6.379  13.240  1.00  0.00           H  
ATOM   2073 HG12 VAL A 136     -12.106  -5.246  11.905  1.00  0.00           H  
ATOM   2074 HG13 VAL A 136     -12.779  -4.671  13.442  1.00  0.00           H  
ATOM   2075  CG2 VAL A 136     -10.311  -3.673  12.965  1.00  0.00           C  
ATOM   2076 HG21 VAL A 136     -10.346  -3.674  11.875  1.00  0.00           H  
ATOM   2077 HG22 VAL A 136     -11.025  -2.951  13.362  1.00  0.00           H  
ATOM   2078 HG23 VAL A 136      -9.304  -3.388  13.268  1.00  0.00           H  
ATOM   2079  N   GLU A 137     -10.221  -7.500  15.512  1.00  0.00           N  
ATOM   2080  H   GLU A 137      -9.320  -7.377  15.073  1.00  0.00           H  
ATOM   2081  CA  GLU A 137     -10.571  -8.843  16.001  1.00  0.00           C  
ATOM   2082  HA  GLU A 137     -11.457  -9.201  15.476  1.00  0.00           H  
ATOM   2083  C   GLU A 137     -10.901  -8.888  17.499  1.00  0.00           C  
ATOM   2084  CB  GLU A 137      -9.412  -9.814  15.735  1.00  0.00           C  
ATOM   2085  HB2 GLU A 137      -8.485  -9.359  16.083  1.00  0.00           H  
ATOM   2086  HB3 GLU A 137      -9.581 -10.722  16.315  1.00  0.00           H  
ATOM   2087  O   GLU A 137     -11.652  -9.756  17.930  1.00  0.00           O  
ATOM   2088  CG  GLU A 137      -9.270 -10.225  14.262  1.00  0.00           C  
ATOM   2089  HG2 GLU A 137     -10.208 -10.680  13.944  1.00  0.00           H  
ATOM   2090  HG3 GLU A 137      -9.107  -9.343  13.644  1.00  0.00           H  
ATOM   2091  CD  GLU A 137      -8.123 -11.230  14.041  1.00  0.00           C  
ATOM   2092  OE1 GLU A 137      -8.092 -11.835  12.944  1.00  0.00           O  
ATOM   2093  OE2 GLU A 137      -7.306 -11.441  14.970  1.00  0.00           O  
ATOM   2094  N   LYS A 138     -10.353  -7.971  18.308  1.00  0.00           N  
ATOM   2095  H   LYS A 138      -9.726  -7.298  17.892  1.00  0.00           H  
ATOM   2096  CA  LYS A 138     -10.693  -7.852  19.739  1.00  0.00           C  
ATOM   2097  HA  LYS A 138     -10.848  -8.847  20.155  1.00  0.00           H  
ATOM   2098  C   LYS A 138     -12.002  -7.097  19.985  1.00  0.00           C  
ATOM   2099  CB  LYS A 138      -9.556  -7.141  20.481  1.00  0.00           C  
ATOM   2100  HB2 LYS A 138      -9.893  -6.860  21.479  1.00  0.00           H  
ATOM   2101  HB3 LYS A 138      -9.315  -6.226  19.940  1.00  0.00           H  
ATOM   2102  O   LYS A 138     -12.539  -7.197  21.089  1.00  0.00           O  
ATOM   2103  CG  LYS A 138      -8.304  -8.013  20.629  1.00  0.00           C  
ATOM   2104  HG2 LYS A 138      -8.485  -8.797  21.364  1.00  0.00           H  
ATOM   2105  HG3 LYS A 138      -8.069  -8.484  19.674  1.00  0.00           H  
ATOM   2106  CD  LYS A 138      -7.128  -7.137  21.071  1.00  0.00           C  
ATOM   2107  HD2 LYS A 138      -7.081  -6.276  20.405  1.00  0.00           H  
ATOM   2108  HD3 LYS A 138      -7.280  -6.787  22.092  1.00  0.00           H  
ATOM   2109  CE  LYS A 138      -5.819  -7.918  20.951  1.00  0.00           C  
ATOM   2110  HE2 LYS A 138      -5.729  -8.621  21.779  1.00  0.00           H  
ATOM   2111  HE3 LYS A 138      -5.866  -8.486  20.022  1.00  0.00           H  
ATOM   2112  NZ  LYS A 138      -4.661  -6.995  20.880  1.00  0.00           N  
ATOM   2113  HZ1 LYS A 138      -4.805  -6.367  20.102  1.00  0.00           H  
ATOM   2114  HZ2 LYS A 138      -3.810  -7.492  20.657  1.00  0.00           H  
ATOM   2115  HZ3 LYS A 138      -4.559  -6.430  21.711  1.00  0.00           H  
ATOM   2116  N   LEU A 139     -12.442  -6.290  19.018  1.00  0.00           N  
ATOM   2117  H   LEU A 139     -11.933  -6.284  18.145  1.00  0.00           H  
ATOM   2118  CA  LEU A 139     -13.679  -5.507  19.085  1.00  0.00           C  
ATOM   2119  HA  LEU A 139     -13.891  -5.258  20.124  1.00  0.00           H  
ATOM   2120  C   LEU A 139     -14.900  -6.292  18.582  1.00  0.00           C  
ATOM   2121  CB  LEU A 139     -13.507  -4.205  18.278  1.00  0.00           C  
ATOM   2122  HB2 LEU A 139     -13.184  -4.465  17.270  1.00  0.00           H  
ATOM   2123  HB3 LEU A 139     -14.479  -3.721  18.191  1.00  0.00           H  
ATOM   2124  O   LEU A 139     -16.013  -5.968  18.999  1.00  0.00           O  
ATOM   2125  CG  LEU A 139     -12.517  -3.186  18.872  1.00  0.00           C  
ATOM   2126  HG  LEU A 139     -11.560  -3.668  19.072  1.00  0.00           H  
ATOM   2127  CD1 LEU A 139     -12.297  -2.050  17.872  1.00  0.00           C  
ATOM   2128 HD11 LEU A 139     -11.574  -1.344  18.280  1.00  0.00           H  
ATOM   2129 HD12 LEU A 139     -13.237  -1.538  17.666  1.00  0.00           H  
ATOM   2130 HD13 LEU A 139     -11.891  -2.461  16.947  1.00  0.00           H  
ATOM   2131  CD2 LEU A 139     -13.028  -2.581  20.181  1.00  0.00           C  
ATOM   2132 HD21 LEU A 139     -13.099  -3.357  20.944  1.00  0.00           H  
ATOM   2133 HD22 LEU A 139     -14.007  -2.128  20.025  1.00  0.00           H  
ATOM   2134 HD23 LEU A 139     -12.330  -1.818  20.525  1.00  0.00           H  
ATOM   2135  N   LEU A 140     -14.686  -7.281  17.705  1.00  0.00           N  
ATOM   2136  H   LEU A 140     -13.731  -7.443  17.419  1.00  0.00           H  
ATOM   2137  CA  LEU A 140     -15.667  -8.299  17.303  1.00  0.00           C  
ATOM   2138  HA  LEU A 140     -16.612  -7.820  17.046  1.00  0.00           H  
ATOM   2139  C   LEU A 140     -16.011  -9.237  18.473  1.00  0.00           C  
ATOM   2140  CB  LEU A 140     -15.102  -9.076  16.087  1.00  0.00           C  
ATOM   2141  HB2 LEU A 140     -14.087  -9.391  16.330  1.00  0.00           H  
ATOM   2142  HB3 LEU A 140     -15.696  -9.981  15.960  1.00  0.00           H  
ATOM   2143  O   LEU A 140     -17.219  -9.465  18.702  1.00  0.00           O  
ATOM   2144  CG  LEU A 140     -15.097  -8.309  14.757  1.00  0.00           C  
ATOM   2145  HG  LEU A 140     -14.615  -7.340  14.882  1.00  0.00           H  
ATOM   2146  CD1 LEU A 140     -14.340  -9.095  13.685  1.00  0.00           C  
ATOM   2147 HD11 LEU A 140     -13.315  -9.261  14.017  1.00  0.00           H  
ATOM   2148 HD12 LEU A 140     -14.319  -8.520  12.759  1.00  0.00           H  
ATOM   2149 HD13 LEU A 140     -14.829 -10.054  13.516  1.00  0.00           H  
ATOM   2150  CD2 LEU A 140     -16.530  -8.107  14.271  1.00  0.00           C  
ATOM   2151 HD21 LEU A 140     -16.531  -7.672  13.272  1.00  0.00           H  
ATOM   2152 HD22 LEU A 140     -17.060  -7.442  14.952  1.00  0.00           H  
ATOM   2153 HD23 LEU A 140     -17.054  -9.062  14.239  1.00  0.00           H  
ATOM   2154  OXT LEU A 140     -15.059  -9.730  19.117  1.00  0.00           O  
TER    2155      LEU A 140                                                       
END   

ENDMDL
END
