# Supplementary material for: Scaffolding protein functional sites using deep learning
Source: Science. Author manuscript; Available in PMC 2022 Oct 31. (PMC9621694; doi:10.1126/science.abn2100)
Supplement: Data S1 [file NIHMS1830590-supplement-Data_S1.zip › dife_inp_4_RF.pdb]

HEADER                                            19-APR-22   XXXX              
EXPDTA    THEORETICAL MODEL                                                     
REMARK 220                                                                      
REMARK 220 EXPERIMENTAL DETAILS                                                 
REMARK 220  EXPERIMENT TYPE                : THEORETICAL MODELLING              
REMARK 220  DATE OF DATA COLLECTION        : 19-APR-22                          
REMARK 220                                                                      
REMARK 220 REMARK: MODEL GENERATED BY ROSETTA                                   
REMARK 220  VERSION 2021.38+release.4d5a969                                     
ATOM      1  N   GLU A   1      11.253  17.101  24.840  1.00  0.00           N  
ATOM      2  CA  GLU A   1      10.297  17.271  23.751  1.00  0.00           C  
ATOM      3  C   GLU A   1      10.976  17.429  22.391  1.00  0.00           C  
ATOM      4  O   GLU A   1      10.962  16.514  21.562  1.00  0.00           O  
ATOM      5  CB  GLU A   1       9.380  18.478  24.010  1.00  0.00           C  
ATOM      6  CG  GLU A   1       8.391  18.291  25.166  1.00  0.00           C  
ATOM      7  CD  GLU A   1       7.537  19.519  25.451  1.00  0.00           C  
ATOM      8  OE1 GLU A   1       7.757  20.539  24.842  1.00  0.00           O  
ATOM      9  OE2 GLU A   1       6.661  19.423  26.279  1.00  0.00           O  
ATOM     10 1H   GLU A   1      10.799  17.248  25.728  1.00  0.00           H  
ATOM     11 2H   GLU A   1      11.599  16.148  24.794  1.00  0.00           H  
ATOM     12 3H   GLU A   1      12.024  17.738  24.735  1.00  0.00           H  
ATOM     13  HA  GLU A   1       9.681  16.372  23.705  1.00  0.00           H  
ATOM     14 1HB  GLU A   1       9.984  19.357  24.230  1.00  0.00           H  
ATOM     15 2HB  GLU A   1       8.803  18.694  23.108  1.00  0.00           H  
ATOM     16 1HG  GLU A   1       7.735  17.454  24.928  1.00  0.00           H  
ATOM     17 2HG  GLU A   1       8.951  18.030  26.063  1.00  0.00           H  
ATOM     18  N   GLU A   2      11.573  18.594  22.146  1.00  0.00           N  
ATOM     19  CA  GLU A   2      12.137  18.869  20.825  1.00  0.00           C  
ATOM     20  C   GLU A   2      13.238  17.901  20.401  1.00  0.00           C  
ATOM     21  O   GLU A   2      13.284  17.485  19.246  1.00  0.00           O  
ATOM     22  CB  GLU A   2      12.687  20.292  20.791  1.00  0.00           C  
ATOM     23  CG  GLU A   2      11.619  21.377  20.845  1.00  0.00           C  
ATOM     24  CD  GLU A   2      12.203  22.770  20.903  1.00  0.00           C  
ATOM     25  OE1 GLU A   2      13.401  22.889  21.009  1.00  0.00           O  
ATOM     26  OE2 GLU A   2      11.449  23.713  20.851  1.00  0.00           O  
ATOM     27  H   GLU A   2      11.591  19.323  22.846  1.00  0.00           H  
ATOM     28  HA  GLU A   2      11.333  18.800  20.097  1.00  0.00           H  
ATOM     29 1HB  GLU A   2      13.362  20.440  21.633  1.00  0.00           H  
ATOM     30 2HB  GLU A   2      13.266  20.435  19.878  1.00  0.00           H  
ATOM     31 1HG  GLU A   2      10.983  21.297  19.963  1.00  0.00           H  
ATOM     32 2HG  GLU A   2      10.995  21.210  21.723  1.00  0.00           H  
ATOM     33  N   GLU A   3      14.107  17.500  21.326  1.00  0.00           N  
ATOM     34  CA  GLU A   3      15.177  16.582  20.949  1.00  0.00           C  
ATOM     35  C   GLU A   3      14.630  15.224  20.501  1.00  0.00           C  
ATOM     36  O   GLU A   3      15.149  14.620  19.557  1.00  0.00           O  
ATOM     37  CB  GLU A   3      16.173  16.412  22.099  1.00  0.00           C  
ATOM     38  CG  GLU A   3      17.011  17.671  22.378  1.00  0.00           C  
ATOM     39  CD  GLU A   3      17.996  17.523  23.526  1.00  0.00           C  
ATOM     40  OE1 GLU A   3      17.978  16.512  24.184  1.00  0.00           O  
ATOM     41  OE2 GLU A   3      18.768  18.431  23.734  1.00  0.00           O  
ATOM     42  H   GLU A   3      14.041  17.849  22.268  1.00  0.00           H  
ATOM     43  HA  GLU A   3      15.713  17.016  20.103  1.00  0.00           H  
ATOM     44 1HB  GLU A   3      15.632  16.149  23.012  1.00  0.00           H  
ATOM     45 2HB  GLU A   3      16.854  15.592  21.874  1.00  0.00           H  
ATOM     46 1HG  GLU A   3      17.565  17.925  21.474  1.00  0.00           H  
ATOM     47 2HG  GLU A   3      16.333  18.497  22.595  1.00  0.00           H  
ATOM     48  N   GLU A   4      13.570  14.745  21.162  1.00  0.00           N  
ATOM     49  CA  GLU A   4      12.994  13.458  20.790  1.00  0.00           C  
ATOM     50  C   GLU A   4      12.329  13.592  19.433  1.00  0.00           C  
ATOM     51  O   GLU A   4      12.480  12.723  18.572  1.00  0.00           O  
ATOM     52  CB  GLU A   4      11.975  12.954  21.827  1.00  0.00           C  
ATOM     53  CG  GLU A   4      12.567  12.608  23.206  1.00  0.00           C  
ATOM     54  CD  GLU A   4      12.690  13.803  24.114  1.00  0.00           C  
ATOM     55  OE1 GLU A   4      11.808  14.630  24.081  1.00  0.00           O  
ATOM     56  OE2 GLU A   4      13.644  13.895  24.838  1.00  0.00           O  
ATOM     57  H   GLU A   4      13.166  15.283  21.909  1.00  0.00           H  
ATOM     58  HA  GLU A   4      13.795  12.725  20.705  1.00  0.00           H  
ATOM     59 1HB  GLU A   4      11.204  13.714  21.973  1.00  0.00           H  
ATOM     60 2HB  GLU A   4      11.477  12.058  21.445  1.00  0.00           H  
ATOM     61 1HG  GLU A   4      11.922  11.871  23.687  1.00  0.00           H  
ATOM     62 2HG  GLU A   4      13.548  12.157  23.064  1.00  0.00           H  
ATOM     63  N   LEU A   5      11.631  14.710  19.232  1.00  0.00           N  
ATOM     64  CA  LEU A   5      10.938  14.969  17.987  1.00  0.00           C  
ATOM     65  C   LEU A   5      11.895  15.065  16.802  1.00  0.00           C  
ATOM     66  O   LEU A   5      11.619  14.504  15.741  1.00  0.00           O  
ATOM     67  CB  LEU A   5      10.145  16.262  18.123  1.00  0.00           C  
ATOM     68  CG  LEU A   5       8.910  16.243  19.027  1.00  0.00           C  
ATOM     69  CD1 LEU A   5       8.386  17.666  19.181  1.00  0.00           C  
ATOM     70  CD2 LEU A   5       7.866  15.361  18.420  1.00  0.00           C  
ATOM     71  H   LEU A   5      11.556  15.393  19.989  1.00  0.00           H  
ATOM     72  HA  LEU A   5      10.244  14.150  17.808  1.00  0.00           H  
ATOM     73 1HB  LEU A   5      10.807  16.979  18.564  1.00  0.00           H  
ATOM     74 2HB  LEU A   5       9.882  16.608  17.171  1.00  0.00           H  
ATOM     75  HG  LEU A   5       9.178  15.862  20.008  1.00  0.00           H  
ATOM     76 1HD1 LEU A   5       7.514  17.672  19.820  1.00  0.00           H  
ATOM     77 2HD1 LEU A   5       9.151  18.293  19.622  1.00  0.00           H  
ATOM     78 3HD1 LEU A   5       8.121  18.056  18.209  1.00  0.00           H  
ATOM     79 1HD2 LEU A   5       7.004  15.354  19.055  1.00  0.00           H  
ATOM     80 2HD2 LEU A   5       7.586  15.738  17.443  1.00  0.00           H  
ATOM     81 3HD2 LEU A   5       8.267  14.353  18.324  1.00  0.00           H  
ATOM     82  N   GLU A   6      13.055  15.704  16.988  1.00  0.00           N  
ATOM     83  CA  GLU A   6      14.028  15.787  15.901  1.00  0.00           C  
ATOM     84  C   GLU A   6      14.579  14.411  15.538  1.00  0.00           C  
ATOM     85  O   GLU A   6      14.608  14.036  14.359  1.00  0.00           O  
ATOM     86  CB  GLU A   6      15.186  16.725  16.251  1.00  0.00           C  
ATOM     87  CG  GLU A   6      16.221  16.842  15.122  1.00  0.00           C  
ATOM     88  CD  GLU A   6      17.371  17.795  15.394  1.00  0.00           C  
ATOM     89  OE1 GLU A   6      17.375  18.449  16.409  1.00  0.00           O  
ATOM     90  OE2 GLU A   6      18.267  17.838  14.570  1.00  0.00           O  
ATOM     91  H   GLU A   6      13.243  16.166  17.878  1.00  0.00           H  
ATOM     92  HA  GLU A   6      13.527  16.181  15.020  1.00  0.00           H  
ATOM     93 1HB  GLU A   6      14.796  17.719  16.474  1.00  0.00           H  
ATOM     94 2HB  GLU A   6      15.689  16.361  17.149  1.00  0.00           H  
ATOM     95 1HG  GLU A   6      16.633  15.848  14.942  1.00  0.00           H  
ATOM     96 2HG  GLU A   6      15.707  17.156  14.215  1.00  0.00           H  
ATOM     97  N   GLU A   7      15.001  13.634  16.547  1.00  0.00           N  
ATOM     98  CA  GLU A   7      15.533  12.300  16.269  1.00  0.00           C  
ATOM     99  C   GLU A   7      14.485  11.478  15.536  1.00  0.00           C  
ATOM    100  O   GLU A   7      14.762  10.830  14.519  1.00  0.00           O  
ATOM    101  CB  GLU A   7      15.920  11.589  17.572  1.00  0.00           C  
ATOM    102  CG  GLU A   7      16.493  10.183  17.384  1.00  0.00           C  
ATOM    103  CD  GLU A   7      16.839   9.493  18.692  1.00  0.00           C  
ATOM    104  OE1 GLU A   7      17.049  10.153  19.692  1.00  0.00           O  
ATOM    105  OE2 GLU A   7      16.842   8.281  18.731  1.00  0.00           O  
ATOM    106  H   GLU A   7      14.961  13.973  17.512  1.00  0.00           H  
ATOM    107  HA  GLU A   7      16.411  12.396  15.632  1.00  0.00           H  
ATOM    108 1HB  GLU A   7      16.656  12.190  18.106  1.00  0.00           H  
ATOM    109 2HB  GLU A   7      15.039  11.511  18.214  1.00  0.00           H  
ATOM    110 1HG  GLU A   7      15.777   9.586  16.833  1.00  0.00           H  
ATOM    111 2HG  GLU A   7      17.393  10.258  16.775  1.00  0.00           H  
ATOM    112  N   LEU A   8      13.264  11.555  16.037  1.00  0.00           N  
ATOM    113  CA  LEU A   8      12.137  10.853  15.490  1.00  0.00           C  
ATOM    114  C   LEU A   8      11.870  11.231  14.049  1.00  0.00           C  
ATOM    115  O   LEU A   8      11.767  10.352  13.202  1.00  0.00           O  
ATOM    116  CB  LEU A   8      10.953  11.120  16.406  1.00  0.00           C  
ATOM    117  CG  LEU A   8       9.644  10.636  16.019  1.00  0.00           C  
ATOM    118  CD1 LEU A   8       9.656   9.194  15.831  1.00  0.00           C  
ATOM    119  CD2 LEU A   8       8.728  10.980  17.129  1.00  0.00           C  
ATOM    120  H   LEU A   8      13.102  12.118  16.873  1.00  0.00           H  
ATOM    121  HA  LEU A   8      12.362   9.787  15.514  1.00  0.00           H  
ATOM    122 1HB  LEU A   8      11.177  10.709  17.390  1.00  0.00           H  
ATOM    123 2HB  LEU A   8      10.861  12.189  16.516  1.00  0.00           H  
ATOM    124  HG  LEU A   8       9.332  11.117  15.106  1.00  0.00           H  
ATOM    125 1HD1 LEU A   8       8.664   8.882  15.567  1.00  0.00           H  
ATOM    126 2HD1 LEU A   8      10.345   8.941  15.038  1.00  0.00           H  
ATOM    127 3HD1 LEU A   8       9.958   8.724  16.748  1.00  0.00           H  
ATOM    128 1HD2 LEU A   8       7.724  10.646  16.900  1.00  0.00           H  
ATOM    129 2HD2 LEU A   8       9.067  10.494  18.049  1.00  0.00           H  
ATOM    130 3HD2 LEU A   8       8.751  12.051  17.264  1.00  0.00           H  
ATOM    131  N   ALA A   9      11.801  12.524  13.742  1.00  0.00           N  
ATOM    132  CA  ALA A   9      11.545  12.930  12.368  1.00  0.00           C  
ATOM    133  C   ALA A   9      12.598  12.408  11.418  1.00  0.00           C  
ATOM    134  O   ALA A   9      12.277  11.950  10.321  1.00  0.00           O  
ATOM    135  CB  ALA A   9      11.527  14.430  12.258  1.00  0.00           C  
ATOM    136  H   ALA A   9      11.899  13.228  14.468  1.00  0.00           H  
ATOM    137  HA  ALA A   9      10.580  12.532  12.070  1.00  0.00           H  
ATOM    138 1HB  ALA A   9      11.319  14.726  11.235  1.00  0.00           H  
ATOM    139 2HB  ALA A   9      10.783  14.797  12.882  1.00  0.00           H  
ATOM    140 3HB  ALA A   9      12.497  14.827  12.565  1.00  0.00           H  
ATOM    141  N   LYS A  10      13.860  12.415  11.834  1.00  0.00           N  
ATOM    142  CA  LYS A  10      14.887  11.934  10.929  1.00  0.00           C  
ATOM    143  C   LYS A  10      14.697  10.447  10.646  1.00  0.00           C  
ATOM    144  O   LYS A  10      14.808  10.005   9.494  1.00  0.00           O  
ATOM    145  CB  LYS A  10      16.265  12.238  11.511  1.00  0.00           C  
ATOM    146  CG  LYS A  10      16.600  13.736  11.487  1.00  0.00           C  
ATOM    147  CD  LYS A  10      17.947  14.048  12.117  1.00  0.00           C  
ATOM    148  CE  LYS A  10      18.238  15.550  12.043  1.00  0.00           C  
ATOM    149  NZ  LYS A  10      19.516  15.914  12.718  1.00  0.00           N  
ATOM    150  H   LYS A  10      14.107  12.790  12.755  1.00  0.00           H  
ATOM    151  HA  LYS A  10      14.790  12.466   9.983  1.00  0.00           H  
ATOM    152 1HB  LYS A  10      16.299  11.901  12.553  1.00  0.00           H  
ATOM    153 2HB  LYS A  10      17.028  11.694  10.960  1.00  0.00           H  
ATOM    154 1HG  LYS A  10      16.597  14.089  10.457  1.00  0.00           H  
ATOM    155 2HG  LYS A  10      15.828  14.277  12.039  1.00  0.00           H  
ATOM    156 1HD  LYS A  10      17.929  13.744  13.165  1.00  0.00           H  
ATOM    157 2HD  LYS A  10      18.736  13.500  11.604  1.00  0.00           H  
ATOM    158 1HE  LYS A  10      18.296  15.847  10.998  1.00  0.00           H  
ATOM    159 2HE  LYS A  10      17.424  16.092  12.518  1.00  0.00           H  
ATOM    160 1HZ  LYS A  10      19.663  16.918  12.643  1.00  0.00           H  
ATOM    161 2HZ  LYS A  10      19.466  15.656  13.697  1.00  0.00           H  
ATOM    162 3HZ  LYS A  10      20.283  15.429  12.281  1.00  0.00           H  
ATOM    163  N   GLU A  11      14.350   9.676  11.673  1.00  0.00           N  
ATOM    164  CA  GLU A  11      14.151   8.256  11.452  1.00  0.00           C  
ATOM    165  C   GLU A  11      12.875   8.001  10.641  1.00  0.00           C  
ATOM    166  O   GLU A  11      12.853   7.122   9.778  1.00  0.00           O  
ATOM    167  CB  GLU A  11      14.125   7.517  12.784  1.00  0.00           C  
ATOM    168  CG  GLU A  11      15.497   7.500  13.541  1.00  0.00           C  
ATOM    169  CD  GLU A  11      16.620   6.802  12.801  1.00  0.00           C  
ATOM    170  OE1 GLU A  11      16.414   5.704  12.350  1.00  0.00           O  
ATOM    171  OE2 GLU A  11      17.697   7.377  12.688  1.00  0.00           O  
ATOM    172  H   GLU A  11      14.263  10.076  12.612  1.00  0.00           H  
ATOM    173  HA  GLU A  11      14.991   7.879  10.876  1.00  0.00           H  
ATOM    174 1HB  GLU A  11      13.395   8.007  13.432  1.00  0.00           H  
ATOM    175 2HB  GLU A  11      13.798   6.489  12.633  1.00  0.00           H  
ATOM    176 1HG  GLU A  11      15.794   8.534  13.720  1.00  0.00           H  
ATOM    177 2HG  GLU A  11      15.380   7.025  14.507  1.00  0.00           H  
ATOM    178  N   LEU A  12      11.828   8.800  10.873  1.00  0.00           N  
ATOM    179  CA  LEU A  12      10.573   8.625  10.152  1.00  0.00           C  
ATOM    180  C   LEU A  12      10.755   8.882   8.665  1.00  0.00           C  
ATOM    181  O   LEU A  12      10.236   8.133   7.833  1.00  0.00           O  
ATOM    182  CB  LEU A  12       9.510   9.540  10.732  1.00  0.00           C  
ATOM    183  CG  LEU A  12       9.038   9.153  12.119  1.00  0.00           C  
ATOM    184  CD1 LEU A  12       8.185  10.256  12.644  1.00  0.00           C  
ATOM    185  CD2 LEU A  12       8.287   7.842  12.034  1.00  0.00           C  
ATOM    186  H   LEU A  12      11.897   9.516  11.594  1.00  0.00           H  
ATOM    187  HA  LEU A  12      10.239   7.607  10.301  1.00  0.00           H  
ATOM    188 1HB  LEU A  12       9.915  10.543  10.789  1.00  0.00           H  
ATOM    189 2HB  LEU A  12       8.645   9.549  10.066  1.00  0.00           H  
ATOM    190  HG  LEU A  12       9.871   9.020  12.775  1.00  0.00           H  
ATOM    191 1HD1 LEU A  12       7.812  10.009  13.628  1.00  0.00           H  
ATOM    192 2HD1 LEU A  12       8.758  11.175  12.691  1.00  0.00           H  
ATOM    193 3HD1 LEU A  12       7.386  10.378  11.984  1.00  0.00           H  
ATOM    194 1HD2 LEU A  12       7.936   7.556  13.026  1.00  0.00           H  
ATOM    195 2HD2 LEU A  12       7.445   7.955  11.367  1.00  0.00           H  
ATOM    196 3HD2 LEU A  12       8.950   7.070  11.648  1.00  0.00           H  
ATOM    197  N   GLU A  13      11.537   9.909   8.317  1.00  0.00           N  
ATOM    198  CA  GLU A  13      11.811  10.171   6.913  1.00  0.00           C  
ATOM    199  C   GLU A  13      12.578   9.010   6.300  1.00  0.00           C  
ATOM    200  O   GLU A  13      12.279   8.572   5.186  1.00  0.00           O  
ATOM    201  CB  GLU A  13      12.590  11.468   6.705  1.00  0.00           C  
ATOM    202  CG  GLU A  13      12.859  11.762   5.219  1.00  0.00           C  
ATOM    203  CD  GLU A  13      13.559  13.085   4.941  1.00  0.00           C  
ATOM    204  OE1 GLU A  13      13.775  13.845   5.854  1.00  0.00           O  
ATOM    205  OE2 GLU A  13      13.905  13.309   3.795  1.00  0.00           O  
ATOM    206  H   GLU A  13      11.931  10.519   9.037  1.00  0.00           H  
ATOM    207  HA  GLU A  13      10.864  10.253   6.387  1.00  0.00           H  
ATOM    208 1HB  GLU A  13      12.036  12.301   7.134  1.00  0.00           H  
ATOM    209 2HB  GLU A  13      13.546  11.405   7.230  1.00  0.00           H  
ATOM    210 1HG  GLU A  13      13.472  10.954   4.820  1.00  0.00           H  
ATOM    211 2HG  GLU A  13      11.906  11.746   4.687  1.00  0.00           H  
ATOM    212  N   LYS A  14      13.579   8.494   7.017  1.00  0.00           N  
ATOM    213  CA  LYS A  14      14.326   7.382   6.458  1.00  0.00           C  
ATOM    214  C   LYS A  14      13.458   6.144   6.265  1.00  0.00           C  
ATOM    215  O   LYS A  14      13.545   5.500   5.212  1.00  0.00           O  
ATOM    216  CB  LYS A  14      15.539   7.056   7.322  1.00  0.00           C  
ATOM    217  CG  LYS A  14      16.651   8.102   7.231  1.00  0.00           C  
ATOM    218  CD  LYS A  14      17.910   7.636   7.933  1.00  0.00           C  
ATOM    219  CE  LYS A  14      17.709   7.629   9.427  1.00  0.00           C  
ATOM    220  NZ  LYS A  14      18.954   7.294  10.171  1.00  0.00           N  
ATOM    221  H   LYS A  14      13.832   8.883   7.928  1.00  0.00           H  
ATOM    222  HA  LYS A  14      14.689   7.682   5.477  1.00  0.00           H  
ATOM    223 1HB  LYS A  14      15.227   6.989   8.369  1.00  0.00           H  
ATOM    224 2HB  LYS A  14      15.944   6.087   7.035  1.00  0.00           H  
ATOM    225 1HG  LYS A  14      16.878   8.299   6.184  1.00  0.00           H  
ATOM    226 2HG  LYS A  14      16.309   9.029   7.688  1.00  0.00           H  
ATOM    227 1HD  LYS A  14      18.165   6.630   7.605  1.00  0.00           H  
ATOM    228 2HD  LYS A  14      18.735   8.304   7.690  1.00  0.00           H  
ATOM    229 1HE  LYS A  14      17.359   8.612   9.748  1.00  0.00           H  
ATOM    230 2HE  LYS A  14      16.947   6.889   9.676  1.00  0.00           H  
ATOM    231 1HZ  LYS A  14      18.714   7.306  11.173  1.00  0.00           H  
ATOM    232 2HZ  LYS A  14      19.277   6.379   9.912  1.00  0.00           H  
ATOM    233 3HZ  LYS A  14      19.667   7.974   9.981  1.00  0.00           H  
ATOM    234  N   ILE A  15      12.556   5.826   7.213  1.00  0.00           N  
ATOM    235  CA  ILE A  15      11.769   4.625   6.961  1.00  0.00           C  
ATOM    236  C   ILE A  15      10.790   4.901   5.834  1.00  0.00           C  
ATOM    237  O   ILE A  15      10.572   4.021   5.018  1.00  0.00           O  
ATOM    238  CB  ILE A  15      11.008   4.063   8.198  1.00  0.00           C  
ATOM    239  CG1 ILE A  15       9.929   4.992   8.653  1.00  0.00           C  
ATOM    240  CG2 ILE A  15      11.968   3.787   9.334  1.00  0.00           C  
ATOM    241  CD1 ILE A  15       9.054   4.429   9.715  1.00  0.00           C  
ATOM    242  H   ILE A  15      12.477   6.365   8.077  1.00  0.00           H  
ATOM    243  HA  ILE A  15      12.445   3.837   6.632  1.00  0.00           H  
ATOM    244  HB  ILE A  15      10.523   3.122   7.917  1.00  0.00           H  
ATOM    245 1HG1 ILE A  15      10.390   5.881   9.001  1.00  0.00           H  
ATOM    246 2HG1 ILE A  15       9.290   5.223   7.829  1.00  0.00           H  
ATOM    247 1HG2 ILE A  15      11.425   3.359  10.181  1.00  0.00           H  
ATOM    248 2HG2 ILE A  15      12.700   3.090   8.990  1.00  0.00           H  
ATOM    249 3HG2 ILE A  15      12.457   4.702   9.642  1.00  0.00           H  
ATOM    250 1HD1 ILE A  15       8.305   5.161   9.979  1.00  0.00           H  
ATOM    251 2HD1 ILE A  15       8.568   3.520   9.339  1.00  0.00           H  
ATOM    252 3HD1 ILE A  15       9.653   4.188  10.569  1.00  0.00           H  
ATOM    253  N   LEU A  16      10.308   6.143   5.693  1.00  0.00           N  
ATOM    254  CA  LEU A  16       9.391   6.483   4.614  1.00  0.00           C  
ATOM    255  C   LEU A  16      10.028   6.225   3.267  1.00  0.00           C  
ATOM    256  O   LEU A  16       9.462   5.545   2.406  1.00  0.00           O  
ATOM    257  CB  LEU A  16       8.992   7.962   4.729  1.00  0.00           C  
ATOM    258  CG  LEU A  16       8.147   8.556   3.622  1.00  0.00           C  
ATOM    259  CD1 LEU A  16       6.845   7.823   3.519  1.00  0.00           C  
ATOM    260  CD2 LEU A  16       7.935  10.030   3.956  1.00  0.00           C  
ATOM    261  H   LEU A  16      10.528   6.856   6.389  1.00  0.00           H  
ATOM    262  HA  LEU A  16       8.503   5.857   4.706  1.00  0.00           H  
ATOM    263 1HB  LEU A  16       8.458   8.106   5.661  1.00  0.00           H  
ATOM    264 2HB  LEU A  16       9.889   8.551   4.778  1.00  0.00           H  
ATOM    265  HG  LEU A  16       8.662   8.463   2.663  1.00  0.00           H  
ATOM    266 1HD1 LEU A  16       6.238   8.256   2.723  1.00  0.00           H  
ATOM    267 2HD1 LEU A  16       7.039   6.776   3.290  1.00  0.00           H  
ATOM    268 3HD1 LEU A  16       6.321   7.894   4.454  1.00  0.00           H  
ATOM    269 1HD2 LEU A  16       7.333  10.496   3.187  1.00  0.00           H  
ATOM    270 2HD2 LEU A  16       7.434  10.107   4.907  1.00  0.00           H  
ATOM    271 3HD2 LEU A  16       8.902  10.531   4.017  1.00  0.00           H  
ATOM    272  N   ARG A  17      11.237   6.740   3.083  1.00  0.00           N  
ATOM    273  CA  ARG A  17      11.917   6.547   1.819  1.00  0.00           C  
ATOM    274  C   ARG A  17      12.179   5.062   1.547  1.00  0.00           C  
ATOM    275  O   ARG A  17      11.999   4.590   0.414  1.00  0.00           O  
ATOM    276  CB  ARG A  17      13.211   7.341   1.823  1.00  0.00           C  
ATOM    277  CG  ARG A  17      12.998   8.861   1.742  1.00  0.00           C  
ATOM    278  CD  ARG A  17      14.276   9.624   1.747  1.00  0.00           C  
ATOM    279  NE  ARG A  17      14.052  11.073   1.711  1.00  0.00           N  
ATOM    280  CZ  ARG A  17      13.840  11.800   0.606  1.00  0.00           C  
ATOM    281  NH1 ARG A  17      13.818  11.244  -0.590  1.00  0.00           N  
ATOM    282  NH2 ARG A  17      13.655  13.089   0.756  1.00  0.00           N  
ATOM    283  H   ARG A  17      11.673   7.288   3.828  1.00  0.00           H  
ATOM    284  HA  ARG A  17      11.277   6.935   1.027  1.00  0.00           H  
ATOM    285 1HB  ARG A  17      13.755   7.131   2.749  1.00  0.00           H  
ATOM    286 2HB  ARG A  17      13.840   7.030   0.991  1.00  0.00           H  
ATOM    287 1HG  ARG A  17      12.455   9.102   0.830  1.00  0.00           H  
ATOM    288 2HG  ARG A  17      12.411   9.183   2.608  1.00  0.00           H  
ATOM    289 1HD  ARG A  17      14.823   9.390   2.663  1.00  0.00           H  
ATOM    290 2HD  ARG A  17      14.875   9.347   0.883  1.00  0.00           H  
ATOM    291  HE  ARG A  17      14.047  11.605   2.595  1.00  0.00           H  
ATOM    292 1HH1 ARG A  17      13.962  10.249  -0.687  1.00  0.00           H  
ATOM    293 2HH1 ARG A  17      13.656  11.813  -1.408  1.00  0.00           H  
ATOM    294 1HH2 ARG A  17      13.686  13.469   1.715  1.00  0.00           H  
ATOM    295 2HH2 ARG A  17      13.491  13.683  -0.040  1.00  0.00           H  
ATOM    296  N   ASP A  18      12.549   4.302   2.587  1.00  0.00           N  
ATOM    297  CA  ASP A  18      12.796   2.886   2.377  1.00  0.00           C  
ATOM    298  C   ASP A  18      11.502   2.129   2.091  1.00  0.00           C  
ATOM    299  O   ASP A  18      11.496   1.259   1.225  1.00  0.00           O  
ATOM    300  CB  ASP A  18      13.533   2.251   3.568  1.00  0.00           C  
ATOM    301  CG  ASP A  18      15.027   2.673   3.669  1.00  0.00           C  
ATOM    302  OD1 ASP A  18      15.514   3.261   2.728  1.00  0.00           O  
ATOM    303  OD2 ASP A  18      15.677   2.367   4.667  1.00  0.00           O  
ATOM    304  H   ASP A  18      12.689   4.715   3.512  1.00  0.00           H  
ATOM    305  HA  ASP A  18      13.439   2.782   1.505  1.00  0.00           H  
ATOM    306 1HB  ASP A  18      13.024   2.538   4.493  1.00  0.00           H  
ATOM    307 2HB  ASP A  18      13.482   1.170   3.495  1.00  0.00           H  
ATOM    308  N   GLU A  19      10.406   2.476   2.776  1.00  0.00           N  
ATOM    309  CA  GLU A  19       9.119   1.799   2.607  1.00  0.00           C  
ATOM    310  C   GLU A  19       8.568   1.985   1.204  1.00  0.00           C  
ATOM    311  O   GLU A  19       8.085   1.032   0.586  1.00  0.00           O  
ATOM    312  CB  GLU A  19       8.116   2.325   3.650  1.00  0.00           C  
ATOM    313  CG  GLU A  19       8.376   1.848   5.099  1.00  0.00           C  
ATOM    314  CD  GLU A  19       7.622   2.634   6.121  1.00  0.00           C  
ATOM    315  OE1 GLU A  19       7.398   3.786   5.868  1.00  0.00           O  
ATOM    316  OE2 GLU A  19       7.244   2.092   7.137  1.00  0.00           O  
ATOM    317  H   GLU A  19      10.472   3.213   3.465  1.00  0.00           H  
ATOM    318  HA  GLU A  19       9.266   0.735   2.778  1.00  0.00           H  
ATOM    319 1HB  GLU A  19       8.121   3.416   3.646  1.00  0.00           H  
ATOM    320 2HB  GLU A  19       7.110   1.999   3.376  1.00  0.00           H  
ATOM    321 1HG  GLU A  19       8.060   0.809   5.175  1.00  0.00           H  
ATOM    322 2HG  GLU A  19       9.437   1.877   5.315  1.00  0.00           H  
ATOM    323  N   GLU A  20       8.702   3.189   0.647  1.00  0.00           N  
ATOM    324  CA  GLU A  20       8.234   3.385  -0.717  1.00  0.00           C  
ATOM    325  C   GLU A  20       9.090   2.536  -1.672  1.00  0.00           C  
ATOM    326  O   GLU A  20       8.571   1.924  -2.617  1.00  0.00           O  
ATOM    327  CB  GLU A  20       8.244   4.875  -1.076  1.00  0.00           C  
ATOM    328  CG  GLU A  20       7.167   5.692  -0.312  1.00  0.00           C  
ATOM    329  CD  GLU A  20       7.147   7.185  -0.623  1.00  0.00           C  
ATOM    330  OE1 GLU A  20       8.027   7.650  -1.314  1.00  0.00           O  
ATOM    331  OE2 GLU A  20       6.230   7.854  -0.169  1.00  0.00           O  
ATOM    332  H   GLU A  20       9.095   3.964   1.188  1.00  0.00           H  
ATOM    333  HA  GLU A  20       7.205   3.032  -0.783  1.00  0.00           H  
ATOM    334 1HB  GLU A  20       9.222   5.298  -0.831  1.00  0.00           H  
ATOM    335 2HB  GLU A  20       8.084   4.999  -2.146  1.00  0.00           H  
ATOM    336 1HG  GLU A  20       6.186   5.274  -0.534  1.00  0.00           H  
ATOM    337 2HG  GLU A  20       7.348   5.563   0.756  1.00  0.00           H  
ATOM    338  N   GLY A  21      10.398   2.463  -1.391  1.00  0.00           N  
ATOM    339  CA  GLY A  21      11.324   1.657  -2.173  1.00  0.00           C  
ATOM    340  C   GLY A  21      10.975   0.172  -2.096  1.00  0.00           C  
ATOM    341  O   GLY A  21      10.924  -0.524  -3.120  1.00  0.00           O  
ATOM    342  H   GLY A  21      10.778   3.009  -0.613  1.00  0.00           H  
ATOM    343 1HA  GLY A  21      11.309   1.985  -3.209  1.00  0.00           H  
ATOM    344 2HA  GLY A  21      12.334   1.814  -1.794  1.00  0.00           H  
ATOM    345  N   HIS A  22      10.726  -0.317  -0.876  1.00  0.00           N  
ATOM    346  CA  HIS A  22      10.432  -1.725  -0.670  1.00  0.00           C  
ATOM    347  C   HIS A  22       9.135  -2.071  -1.353  1.00  0.00           C  
ATOM    348  O   HIS A  22       9.050  -3.094  -2.021  1.00  0.00           O  
ATOM    349  CB  HIS A  22      10.327  -2.082   0.816  1.00  0.00           C  
ATOM    350  CG  HIS A  22      11.624  -1.996   1.556  1.00  0.00           C  
ATOM    351  ND1 HIS A  22      12.741  -2.708   1.188  1.00  0.00           N  
ATOM    352  CD2 HIS A  22      11.966  -1.312   2.667  1.00  0.00           C  
ATOM    353  CE1 HIS A  22      13.728  -2.439   2.035  1.00  0.00           C  
ATOM    354  NE2 HIS A  22      13.286  -1.596   2.929  1.00  0.00           N  
ATOM    355  H   HIS A  22      10.778   0.303  -0.076  1.00  0.00           H  
ATOM    356  HA  HIS A  22      11.219  -2.339  -1.109  1.00  0.00           H  
ATOM    357 1HB  HIS A  22       9.615  -1.409   1.301  1.00  0.00           H  
ATOM    358 2HB  HIS A  22       9.943  -3.097   0.917  1.00  0.00           H  
ATOM    359  HD1 HIS A  22      12.801  -3.385   0.420  1.00  0.00           H  
ATOM    360  HD2 HIS A  22      11.413  -0.632   3.320  1.00  0.00           H  
ATOM    361  HE1 HIS A  22      14.709  -2.895   1.917  1.00  0.00           H  
ATOM    362  N   LEU A  23       8.134  -1.199  -1.268  1.00  0.00           N  
ATOM    363  CA  LEU A  23       6.880  -1.493  -1.931  1.00  0.00           C  
ATOM    364  C   LEU A  23       7.143  -1.764  -3.394  1.00  0.00           C  
ATOM    365  O   LEU A  23       6.664  -2.759  -3.933  1.00  0.00           O  
ATOM    366  CB  LEU A  23       5.876  -0.357  -1.839  1.00  0.00           C  
ATOM    367  CG  LEU A  23       4.481  -0.717  -2.396  1.00  0.00           C  
ATOM    368  CD1 LEU A  23       3.485   0.195  -1.805  1.00  0.00           C  
ATOM    369  CD2 LEU A  23       4.472  -0.648  -3.926  1.00  0.00           C  
ATOM    370  H   LEU A  23       8.227  -0.348  -0.710  1.00  0.00           H  
ATOM    371  HA  LEU A  23       6.446  -2.385  -1.481  1.00  0.00           H  
ATOM    372 1HB  LEU A  23       5.767  -0.067  -0.792  1.00  0.00           H  
ATOM    373 2HB  LEU A  23       6.261   0.501  -2.393  1.00  0.00           H  
ATOM    374  HG  LEU A  23       4.227  -1.722  -2.083  1.00  0.00           H  
ATOM    375 1HD1 LEU A  23       2.494  -0.072  -2.167  1.00  0.00           H  
ATOM    376 2HD1 LEU A  23       3.535   0.084  -0.740  1.00  0.00           H  
ATOM    377 3HD1 LEU A  23       3.714   1.222  -2.082  1.00  0.00           H  
ATOM    378 1HD2 LEU A  23       3.482  -0.913  -4.296  1.00  0.00           H  
ATOM    379 2HD2 LEU A  23       4.724   0.364  -4.247  1.00  0.00           H  
ATOM    380 3HD2 LEU A  23       5.197  -1.342  -4.324  1.00  0.00           H  
ATOM    381  N   ARG A  24       7.897  -0.874  -4.053  1.00  0.00           N  
ATOM    382  CA  ARG A  24       8.149  -1.060  -5.472  1.00  0.00           C  
ATOM    383  C   ARG A  24       8.875  -2.377  -5.762  1.00  0.00           C  
ATOM    384  O   ARG A  24       8.526  -3.083  -6.710  1.00  0.00           O  
ATOM    385  CB  ARG A  24       8.961   0.101  -6.023  1.00  0.00           C  
ATOM    386  CG  ARG A  24       8.197   1.420  -6.119  1.00  0.00           C  
ATOM    387  CD  ARG A  24       8.923   2.436  -6.943  1.00  0.00           C  
ATOM    388  NE  ARG A  24      10.194   2.860  -6.349  1.00  0.00           N  
ATOM    389  CZ  ARG A  24      10.343   3.888  -5.482  1.00  0.00           C  
ATOM    390  NH1 ARG A  24       9.305   4.598  -5.105  1.00  0.00           N  
ATOM    391  NH2 ARG A  24      11.546   4.191  -5.018  1.00  0.00           N  
ATOM    392  H   ARG A  24       8.275  -0.056  -3.565  1.00  0.00           H  
ATOM    393  HA  ARG A  24       7.189  -1.074  -5.986  1.00  0.00           H  
ATOM    394 1HB  ARG A  24       9.824   0.271  -5.377  1.00  0.00           H  
ATOM    395 2HB  ARG A  24       9.335  -0.150  -7.014  1.00  0.00           H  
ATOM    396 1HG  ARG A  24       7.223   1.239  -6.571  1.00  0.00           H  
ATOM    397 2HG  ARG A  24       8.060   1.825  -5.117  1.00  0.00           H  
ATOM    398 1HD  ARG A  24       9.132   2.017  -7.926  1.00  0.00           H  
ATOM    399 2HD  ARG A  24       8.293   3.317  -7.055  1.00  0.00           H  
ATOM    400  HE  ARG A  24      11.023   2.346  -6.611  1.00  0.00           H  
ATOM    401 1HH1 ARG A  24       8.385   4.372  -5.452  1.00  0.00           H  
ATOM    402 2HH1 ARG A  24       9.432   5.377  -4.475  1.00  0.00           H  
ATOM    403 1HH2 ARG A  24      12.350   3.652  -5.311  1.00  0.00           H  
ATOM    404 2HH2 ARG A  24      11.659   4.960  -4.372  1.00  0.00           H  
ATOM    405  N   LYS A  25       9.849  -2.753  -4.929  1.00  0.00           N  
ATOM    406  CA  LYS A  25      10.558  -4.012  -5.178  1.00  0.00           C  
ATOM    407  C   LYS A  25       9.629  -5.212  -4.985  1.00  0.00           C  
ATOM    408  O   LYS A  25       9.677  -6.188  -5.747  1.00  0.00           O  
ATOM    409  CB  LYS A  25      11.777  -4.130  -4.264  1.00  0.00           C  
ATOM    410  CG  LYS A  25      12.899  -3.154  -4.605  1.00  0.00           C  
ATOM    411  CD  LYS A  25      14.078  -3.306  -3.665  1.00  0.00           C  
ATOM    412  CE  LYS A  25      15.171  -2.301  -3.984  1.00  0.00           C  
ATOM    413  NZ  LYS A  25      16.324  -2.422  -3.052  1.00  0.00           N  
ATOM    414  H   LYS A  25      10.117  -2.147  -4.149  1.00  0.00           H  
ATOM    415  HA  LYS A  25      10.898  -4.017  -6.214  1.00  0.00           H  
ATOM    416 1HB  LYS A  25      11.474  -3.953  -3.225  1.00  0.00           H  
ATOM    417 2HB  LYS A  25      12.179  -5.137  -4.318  1.00  0.00           H  
ATOM    418 1HG  LYS A  25      13.230  -3.324  -5.629  1.00  0.00           H  
ATOM    419 2HG  LYS A  25      12.514  -2.136  -4.528  1.00  0.00           H  
ATOM    420 1HD  LYS A  25      13.742  -3.176  -2.630  1.00  0.00           H  
ATOM    421 2HD  LYS A  25      14.491  -4.303  -3.770  1.00  0.00           H  
ATOM    422 1HE  LYS A  25      15.519  -2.465  -5.002  1.00  0.00           H  
ATOM    423 2HE  LYS A  25      14.759  -1.293  -3.908  1.00  0.00           H  
ATOM    424 1HZ  LYS A  25      17.029  -1.740  -3.294  1.00  0.00           H  
ATOM    425 2HZ  LYS A  25      16.009  -2.262  -2.107  1.00  0.00           H  
ATOM    426 3HZ  LYS A  25      16.716  -3.350  -3.123  1.00  0.00           H  
ATOM    427  N   LEU A  26       8.764  -5.126  -3.977  1.00  0.00           N  
ATOM    428  CA  LEU A  26       7.815  -6.180  -3.677  1.00  0.00           C  
ATOM    429  C   LEU A  26       6.813  -6.267  -4.819  1.00  0.00           C  
ATOM    430  O   LEU A  26       6.414  -7.356  -5.223  1.00  0.00           O  
ATOM    431  CB  LEU A  26       7.127  -5.863  -2.346  1.00  0.00           C  
ATOM    432  CG  LEU A  26       8.081  -5.905  -1.128  1.00  0.00           C  
ATOM    433  CD1 LEU A  26       7.384  -5.352   0.065  1.00  0.00           C  
ATOM    434  CD2 LEU A  26       8.511  -7.276  -0.875  1.00  0.00           C  
ATOM    435  H   LEU A  26       8.784  -4.299  -3.380  1.00  0.00           H  
ATOM    436  HA  LEU A  26       8.348  -7.124  -3.595  1.00  0.00           H  
ATOM    437 1HB  LEU A  26       6.693  -4.867  -2.402  1.00  0.00           H  
ATOM    438 2HB  LEU A  26       6.328  -6.583  -2.179  1.00  0.00           H  
ATOM    439  HG  LEU A  26       8.953  -5.313  -1.341  1.00  0.00           H  
ATOM    440 1HD1 LEU A  26       8.046  -5.359   0.915  1.00  0.00           H  
ATOM    441 2HD1 LEU A  26       7.078  -4.335  -0.144  1.00  0.00           H  
ATOM    442 3HD1 LEU A  26       6.528  -5.957   0.278  1.00  0.00           H  
ATOM    443 1HD2 LEU A  26       9.186  -7.316  -0.062  1.00  0.00           H  
ATOM    444 2HD2 LEU A  26       7.652  -7.847  -0.634  1.00  0.00           H  
ATOM    445 3HD2 LEU A  26       9.004  -7.658  -1.758  1.00  0.00           H  
ATOM    446  N   LYS A  27       6.436  -5.110  -5.371  1.00  0.00           N  
ATOM    447  CA  LYS A  27       5.506  -5.042  -6.484  1.00  0.00           C  
ATOM    448  C   LYS A  27       6.076  -5.753  -7.686  1.00  0.00           C  
ATOM    449  O   LYS A  27       5.371  -6.540  -8.319  1.00  0.00           O  
ATOM    450  CB  LYS A  27       5.154  -3.593  -6.810  1.00  0.00           C  
ATOM    451  CG  LYS A  27       4.128  -3.414  -7.906  1.00  0.00           C  
ATOM    452  CD  LYS A  27       3.781  -1.940  -8.086  1.00  0.00           C  
ATOM    453  CE  LYS A  27       2.767  -1.740  -9.205  1.00  0.00           C  
ATOM    454  NZ  LYS A  27       2.419  -0.304  -9.388  1.00  0.00           N  
ATOM    455  H   LYS A  27       6.786  -4.240  -4.980  1.00  0.00           H  
ATOM    456  HA  LYS A  27       4.596  -5.567  -6.223  1.00  0.00           H  
ATOM    457 1HB  LYS A  27       4.789  -3.101  -5.913  1.00  0.00           H  
ATOM    458 2HB  LYS A  27       6.049  -3.069  -7.122  1.00  0.00           H  
ATOM    459 1HG  LYS A  27       4.532  -3.806  -8.841  1.00  0.00           H  
ATOM    460 2HG  LYS A  27       3.226  -3.970  -7.654  1.00  0.00           H  
ATOM    461 1HD  LYS A  27       3.369  -1.550  -7.153  1.00  0.00           H  
ATOM    462 2HD  LYS A  27       4.689  -1.383  -8.321  1.00  0.00           H  
ATOM    463 1HE  LYS A  27       3.183  -2.124 -10.136  1.00  0.00           H  
ATOM    464 2HE  LYS A  27       1.859  -2.295  -8.968  1.00  0.00           H  
ATOM    465 1HZ  LYS A  27       1.746  -0.213 -10.136  1.00  0.00           H  
ATOM    466 2HZ  LYS A  27       2.022   0.058  -8.533  1.00  0.00           H  
ATOM    467 3HZ  LYS A  27       3.252   0.218  -9.619  1.00  0.00           H  
ATOM    468  N   GLU A  28       7.351  -5.515  -8.004  1.00  0.00           N  
ATOM    469  CA  GLU A  28       7.921  -6.233  -9.133  1.00  0.00           C  
ATOM    470  C   GLU A  28       7.944  -7.735  -8.848  1.00  0.00           C  
ATOM    471  O   GLU A  28       7.603  -8.535  -9.722  1.00  0.00           O  
ATOM    472  CB  GLU A  28       9.332  -5.738  -9.474  1.00  0.00           C  
ATOM    473  CG  GLU A  28       9.389  -4.331 -10.093  1.00  0.00           C  
ATOM    474  CD  GLU A  28      10.805  -3.875 -10.453  1.00  0.00           C  
ATOM    475  OE1 GLU A  28      11.745  -4.571 -10.137  1.00  0.00           O  
ATOM    476  OE2 GLU A  28      10.933  -2.833 -11.058  1.00  0.00           O  
ATOM    477  H   GLU A  28       7.898  -4.834  -7.472  1.00  0.00           H  
ATOM    478  HA  GLU A  28       7.287  -6.062 -10.001  1.00  0.00           H  
ATOM    479 1HB  GLU A  28       9.933  -5.721  -8.561  1.00  0.00           H  
ATOM    480 2HB  GLU A  28       9.804  -6.435 -10.166  1.00  0.00           H  
ATOM    481 1HG  GLU A  28       8.774  -4.316 -10.992  1.00  0.00           H  
ATOM    482 2HG  GLU A  28       8.957  -3.626  -9.380  1.00  0.00           H  
ATOM    483  N   ALA A  29       8.277  -8.130  -7.608  1.00  0.00           N  
ATOM    484  CA  ALA A  29       8.286  -9.555  -7.294  1.00  0.00           C  
ATOM    485  C   ALA A  29       6.896 -10.140  -7.499  1.00  0.00           C  
ATOM    486  O   ALA A  29       6.741 -11.219  -8.080  1.00  0.00           O  
ATOM    487  CB  ALA A  29       8.737  -9.795  -5.852  1.00  0.00           C  
ATOM    488  H   ALA A  29       8.562  -7.444  -6.907  1.00  0.00           H  
ATOM    489  HA  ALA A  29       8.974 -10.051  -7.978  1.00  0.00           H  
ATOM    490 1HB  ALA A  29       8.747 -10.858  -5.650  1.00  0.00           H  
ATOM    491 2HB  ALA A  29       9.736  -9.385  -5.709  1.00  0.00           H  
ATOM    492 3HB  ALA A  29       8.050  -9.305  -5.168  1.00  0.00           H  
ATOM    493  N   LEU A  30       5.870  -9.390  -7.091  1.00  0.00           N  
ATOM    494  CA  LEU A  30       4.500  -9.858  -7.194  1.00  0.00           C  
ATOM    495  C   LEU A  30       4.108  -9.978  -8.660  1.00  0.00           C  
ATOM    496  O   LEU A  30       3.546 -10.990  -9.080  1.00  0.00           O  
ATOM    497  CB  LEU A  30       3.549  -8.880  -6.477  1.00  0.00           C  
ATOM    498  CG  LEU A  30       2.081  -9.282  -6.400  1.00  0.00           C  
ATOM    499  CD1 LEU A  30       1.960 -10.622  -5.656  1.00  0.00           C  
ATOM    500  CD2 LEU A  30       1.317  -8.203  -5.648  1.00  0.00           C  
ATOM    501  H   LEU A  30       6.054  -8.498  -6.634  1.00  0.00           H  
ATOM    502  HA  LEU A  30       4.428 -10.837  -6.729  1.00  0.00           H  
ATOM    503 1HB  LEU A  30       3.899  -8.679  -5.486  1.00  0.00           H  
ATOM    504 2HB  LEU A  30       3.582  -7.937  -7.021  1.00  0.00           H  
ATOM    505  HG  LEU A  30       1.675  -9.397  -7.405  1.00  0.00           H  
ATOM    506 1HD1 LEU A  30       0.908 -10.911  -5.593  1.00  0.00           H  
ATOM    507 2HD1 LEU A  30       2.516 -11.391  -6.191  1.00  0.00           H  
ATOM    508 3HD1 LEU A  30       2.359 -10.517  -4.652  1.00  0.00           H  
ATOM    509 1HD2 LEU A  30       0.262  -8.482  -5.578  1.00  0.00           H  
ATOM    510 2HD2 LEU A  30       1.731  -8.106  -4.644  1.00  0.00           H  
ATOM    511 3HD2 LEU A  30       1.411  -7.254  -6.176  1.00  0.00           H  
ATOM    512  N   ALA A  31       4.454  -8.960  -9.453  1.00  0.00           N  
ATOM    513  CA  ALA A  31       4.131  -8.895 -10.874  1.00  0.00           C  
ATOM    514  C   ALA A  31       4.716 -10.070 -11.647  1.00  0.00           C  
ATOM    515  O   ALA A  31       4.084 -10.599 -12.562  1.00  0.00           O  
ATOM    516  CB  ALA A  31       4.654  -7.595 -11.457  1.00  0.00           C  
ATOM    517  H   ALA A  31       4.937  -8.166  -9.038  1.00  0.00           H  
ATOM    518  HA  ALA A  31       3.047  -8.928 -10.974  1.00  0.00           H  
ATOM    519 1HB  ALA A  31       4.388  -7.533 -12.510  1.00  0.00           H  
ATOM    520 2HB  ALA A  31       4.217  -6.754 -10.917  1.00  0.00           H  
ATOM    521 3HB  ALA A  31       5.737  -7.569 -11.352  1.00  0.00           H  
ATOM    522  N   GLU A  32       5.911 -10.505 -11.251  1.00  0.00           N  
ATOM    523  CA  GLU A  32       6.570 -11.631 -11.898  1.00  0.00           C  
ATOM    524  C   GLU A  32       6.149 -12.978 -11.307  1.00  0.00           C  
ATOM    525  O   GLU A  32       6.707 -14.019 -11.672  1.00  0.00           O  
ATOM    526  CB  GLU A  32       8.097 -11.493 -11.830  1.00  0.00           C  
ATOM    527  CG  GLU A  32       8.668 -10.323 -12.646  1.00  0.00           C  
ATOM    528  CD  GLU A  32      10.191 -10.236 -12.610  1.00  0.00           C  
ATOM    529  OE1 GLU A  32      10.803 -11.046 -11.951  1.00  0.00           O  
ATOM    530  OE2 GLU A  32      10.734  -9.369 -13.262  1.00  0.00           O  
ATOM    531  H   GLU A  32       6.397 -10.004 -10.503  1.00  0.00           H  
ATOM    532  HA  GLU A  32       6.283 -11.627 -12.948  1.00  0.00           H  
ATOM    533 1HB  GLU A  32       8.392 -11.344 -10.786  1.00  0.00           H  
ATOM    534 2HB  GLU A  32       8.564 -12.414 -12.176  1.00  0.00           H  
ATOM    535 1HG  GLU A  32       8.344 -10.425 -13.680  1.00  0.00           H  
ATOM    536 2HG  GLU A  32       8.249  -9.394 -12.254  1.00  0.00           H  
ATOM    537  N   GLY A  33       5.267 -12.971 -10.301  1.00  0.00           N  
ATOM    538  CA  GLY A  33       4.804 -14.202  -9.673  1.00  0.00           C  
ATOM    539  C   GLY A  33       5.918 -14.867  -8.884  1.00  0.00           C  
ATOM    540  O   GLY A  33       5.909 -16.090  -8.693  1.00  0.00           O  
ATOM    541  H   GLY A  33       4.838 -12.099  -9.998  1.00  0.00           H  
ATOM    542 1HA  GLY A  33       3.972 -13.969  -9.008  1.00  0.00           H  
ATOM    543 2HA  GLY A  33       4.429 -14.882 -10.436  1.00  0.00           H  
ATOM    544  N   LEU A  34       6.913 -14.074  -8.478  1.00  0.00           N  
ATOM    545  CA  LEU A  34       8.106 -14.566  -7.810  1.00  0.00           C  
ATOM    546  C   LEU A  34       8.746 -15.686  -8.637  1.00  0.00           C  
ATOM    547  O   LEU A  34       9.297 -16.641  -8.083  1.00  0.00           O  
ATOM    548  CB  LEU A  34       7.783 -15.066  -6.398  1.00  0.00           C  
ATOM    549  CG  LEU A  34       7.534 -13.970  -5.377  1.00  0.00           C  
ATOM    550  CD1 LEU A  34       6.209 -13.339  -5.661  1.00  0.00           C  
ATOM    551  CD2 LEU A  34       7.533 -14.551  -4.032  1.00  0.00           C  
ATOM    552  H   LEU A  34       6.831 -13.066  -8.619  1.00  0.00           H  
ATOM    553  HA  LEU A  34       8.819 -13.745  -7.732  1.00  0.00           H  
ATOM    554 1HB  LEU A  34       6.904 -15.704  -6.425  1.00  0.00           H  
ATOM    555 2HB  LEU A  34       8.626 -15.660  -6.043  1.00  0.00           H  
ATOM    556  HG  LEU A  34       8.308 -13.212  -5.459  1.00  0.00           H  
ATOM    557 1HD1 LEU A  34       6.008 -12.566  -4.968  1.00  0.00           H  
ATOM    558 2HD1 LEU A  34       6.201 -12.940  -6.643  1.00  0.00           H  
ATOM    559 3HD1 LEU A  34       5.459 -14.082  -5.580  1.00  0.00           H  
ATOM    560 1HD2 LEU A  34       7.347 -13.784  -3.293  1.00  0.00           H  
ATOM    561 2HD2 LEU A  34       6.748 -15.293  -3.990  1.00  0.00           H  
ATOM    562 3HD2 LEU A  34       8.494 -15.020  -3.844  1.00  0.00           H  
ATOM    563  N   GLY A  35       8.713 -15.543  -9.978  1.00  0.00           N  
ATOM    564  CA  GLY A  35       9.307 -16.524 -10.876  1.00  0.00           C  
ATOM    565  C   GLY A  35      10.742 -16.798 -10.465  1.00  0.00           C  
ATOM    566  O   GLY A  35      11.114 -17.943 -10.179  1.00  0.00           O  
ATOM    567  H   GLY A  35       8.202 -14.763 -10.394  1.00  0.00           H  
ATOM    568 1HA  GLY A  35       8.725 -17.445 -10.848  1.00  0.00           H  
ATOM    569 2HA  GLY A  35       9.274 -16.147 -11.897  1.00  0.00           H  
ATOM    570  N   ASP A  36      11.563 -15.746 -10.386  1.00  0.00           N  
ATOM    571  CA  ASP A  36      12.937 -15.957  -9.961  1.00  0.00           C  
ATOM    572  C   ASP A  36      12.961 -16.030  -8.451  1.00  0.00           C  
ATOM    573  O   ASP A  36      13.314 -15.075  -7.757  1.00  0.00           O  
ATOM    574  CB  ASP A  36      13.863 -14.850 -10.477  1.00  0.00           C  
ATOM    575  CG  ASP A  36      15.347 -15.085 -10.137  1.00  0.00           C  
ATOM    576  OD1 ASP A  36      15.634 -15.890  -9.259  1.00  0.00           O  
ATOM    577  OD2 ASP A  36      16.176 -14.477 -10.767  1.00  0.00           O  
ATOM    578  H   ASP A  36      11.225 -14.822 -10.620  1.00  0.00           H  
ATOM    579  HA  ASP A  36      13.289 -16.909 -10.358  1.00  0.00           H  
ATOM    580 1HB  ASP A  36      13.759 -14.764 -11.560  1.00  0.00           H  
ATOM    581 2HB  ASP A  36      13.557 -13.895 -10.045  1.00  0.00           H  
ATOM    582  N   ALA A  37      12.617 -17.218  -7.974  1.00  0.00           N  
ATOM    583  CA  ALA A  37      12.486 -17.537  -6.569  1.00  0.00           C  
ATOM    584  C   ALA A  37      13.789 -17.341  -5.819  1.00  0.00           C  
ATOM    585  O   ALA A  37      13.778 -17.014  -4.635  1.00  0.00           O  
ATOM    586  CB  ALA A  37      12.006 -18.956  -6.410  1.00  0.00           C  
ATOM    587  H   ALA A  37      12.340 -17.905  -8.672  1.00  0.00           H  
ATOM    588  HA  ALA A  37      11.740 -16.870  -6.144  1.00  0.00           H  
ATOM    589 1HB  ALA A  37      11.887 -19.158  -5.362  1.00  0.00           H  
ATOM    590 2HB  ALA A  37      11.052 -19.072  -6.922  1.00  0.00           H  
ATOM    591 3HB  ALA A  37      12.731 -19.635  -6.835  1.00  0.00           H  
ATOM    592  N   GLU A  38      14.925 -17.578  -6.479  1.00  0.00           N  
ATOM    593  CA  GLU A  38      16.195 -17.433  -5.784  1.00  0.00           C  
ATOM    594  C   GLU A  38      16.439 -15.967  -5.480  1.00  0.00           C  
ATOM    595  O   GLU A  38      16.736 -15.604  -4.335  1.00  0.00           O  
ATOM    596  CB  GLU A  38      17.347 -18.023  -6.598  1.00  0.00           C  
ATOM    597  CG  GLU A  38      18.701 -17.972  -5.885  1.00  0.00           C  
ATOM    598  CD  GLU A  38      19.818 -18.654  -6.650  1.00  0.00           C  
ATOM    599  OE1 GLU A  38      19.565 -19.171  -7.712  1.00  0.00           O  
ATOM    600  OE2 GLU A  38      20.925 -18.656  -6.162  1.00  0.00           O  
ATOM    601  H   GLU A  38      14.902 -17.819  -7.463  1.00  0.00           H  
ATOM    602  HA  GLU A  38      16.140 -17.962  -4.835  1.00  0.00           H  
ATOM    603 1HB  GLU A  38      17.127 -19.060  -6.844  1.00  0.00           H  
ATOM    604 2HB  GLU A  38      17.440 -17.476  -7.540  1.00  0.00           H  
ATOM    605 1HG  GLU A  38      18.970 -16.927  -5.727  1.00  0.00           H  
ATOM    606 2HG  GLU A  38      18.597 -18.441  -4.907  1.00  0.00           H  
ATOM    607  N   GLU A  39      16.257 -15.101  -6.483  1.00  0.00           N  
ATOM    608  CA  GLU A  39      16.477 -13.687  -6.229  1.00  0.00           C  
ATOM    609  C   GLU A  39      15.433 -13.191  -5.248  1.00  0.00           C  
ATOM    610  O   GLU A  39      15.746 -12.415  -4.344  1.00  0.00           O  
ATOM    611  CB  GLU A  39      16.406 -12.863  -7.515  1.00  0.00           C  
ATOM    612  CG  GLU A  39      16.693 -11.353  -7.342  1.00  0.00           C  
ATOM    613  CD  GLU A  39      18.120 -11.025  -6.916  1.00  0.00           C  
ATOM    614  OE1 GLU A  39      18.988 -11.851  -7.081  1.00  0.00           O  
ATOM    615  OE2 GLU A  39      18.330  -9.936  -6.429  1.00  0.00           O  
ATOM    616  H   GLU A  39      15.994 -15.424  -7.428  1.00  0.00           H  
ATOM    617  HA  GLU A  39      17.463 -13.561  -5.781  1.00  0.00           H  
ATOM    618 1HB  GLU A  39      17.115 -13.263  -8.241  1.00  0.00           H  
ATOM    619 2HB  GLU A  39      15.410 -12.965  -7.949  1.00  0.00           H  
ATOM    620 1HG  GLU A  39      16.487 -10.852  -8.287  1.00  0.00           H  
ATOM    621 2HG  GLU A  39      16.001 -10.958  -6.597  1.00  0.00           H  
ATOM    622  N   ALA A  40      14.187 -13.650  -5.407  1.00  0.00           N  
ATOM    623  CA  ALA A  40      13.128 -13.225  -4.511  1.00  0.00           C  
ATOM    624  C   ALA A  40      13.452 -13.624  -3.075  1.00  0.00           C  
ATOM    625  O   ALA A  40      13.315 -12.821  -2.156  1.00  0.00           O  
ATOM    626  CB  ALA A  40      11.805 -13.838  -4.945  1.00  0.00           C  
ATOM    627  H   ALA A  40      13.971 -14.287  -6.177  1.00  0.00           H  
ATOM    628  HA  ALA A  40      13.055 -12.139  -4.561  1.00  0.00           H  
ATOM    629 1HB  ALA A  40      11.016 -13.510  -4.306  1.00  0.00           H  
ATOM    630 2HB  ALA A  40      11.584 -13.542  -5.970  1.00  0.00           H  
ATOM    631 3HB  ALA A  40      11.886 -14.914  -4.891  1.00  0.00           H  
ATOM    632  N   ALA A  41      13.977 -14.835  -2.869  1.00  0.00           N  
ATOM    633  CA  ALA A  41      14.311 -15.266  -1.519  1.00  0.00           C  
ATOM    634  C   ALA A  41      15.363 -14.366  -0.894  1.00  0.00           C  
ATOM    635  O   ALA A  41      15.249 -13.992   0.280  1.00  0.00           O  
ATOM    636  CB  ALA A  41      14.812 -16.696  -1.541  1.00  0.00           C  
ATOM    637  H   ALA A  41      14.099 -15.490  -3.639  1.00  0.00           H  
ATOM    638  HA  ALA A  41      13.412 -15.203  -0.914  1.00  0.00           H  
ATOM    639 1HB  ALA A  41      15.031 -17.020  -0.527  1.00  0.00           H  
ATOM    640 2HB  ALA A  41      14.058 -17.332  -1.973  1.00  0.00           H  
ATOM    641 3HB  ALA A  41      15.715 -16.752  -2.148  1.00  0.00           H  
ATOM    642  N   GLU A  42      16.372 -13.985  -1.687  1.00  0.00           N  
ATOM    643  CA  GLU A  42      17.432 -13.120  -1.184  1.00  0.00           C  
ATOM    644  C   GLU A  42      16.934 -11.702  -0.958  1.00  0.00           C  
ATOM    645  O   GLU A  42      17.335 -11.038   0.003  1.00  0.00           O  
ATOM    646  CB  GLU A  42      18.636 -13.140  -2.120  1.00  0.00           C  
ATOM    647  CG  GLU A  42      19.397 -14.468  -2.113  1.00  0.00           C  
ATOM    648  CD  GLU A  42      19.964 -14.782  -0.743  1.00  0.00           C  
ATOM    649  OE1 GLU A  42      20.360 -13.852  -0.066  1.00  0.00           O  
ATOM    650  OE2 GLU A  42      19.999 -15.932  -0.370  1.00  0.00           O  
ATOM    651  H   GLU A  42      16.414 -14.333  -2.650  1.00  0.00           H  
ATOM    652  HA  GLU A  42      17.757 -13.514  -0.223  1.00  0.00           H  
ATOM    653 1HB  GLU A  42      18.297 -12.953  -3.144  1.00  0.00           H  
ATOM    654 2HB  GLU A  42      19.326 -12.342  -1.849  1.00  0.00           H  
ATOM    655 1HG  GLU A  42      18.711 -15.266  -2.409  1.00  0.00           H  
ATOM    656 2HG  GLU A  42      20.201 -14.424  -2.846  1.00  0.00           H  
ATOM    657  N   LEU A  43      16.024 -11.244  -1.813  1.00  0.00           N  
ATOM    658  CA  LEU A  43      15.445  -9.928  -1.654  1.00  0.00           C  
ATOM    659  C   LEU A  43      14.746  -9.852  -0.321  1.00  0.00           C  
ATOM    660  O   LEU A  43      15.053  -9.001   0.511  1.00  0.00           O  
ATOM    661  CB  LEU A  43      14.419  -9.674  -2.776  1.00  0.00           C  
ATOM    662  CG  LEU A  43      13.594  -8.391  -2.690  1.00  0.00           C  
ATOM    663  CD1 LEU A  43      14.498  -7.193  -2.765  1.00  0.00           C  
ATOM    664  CD2 LEU A  43      12.549  -8.387  -3.822  1.00  0.00           C  
ATOM    665  H   LEU A  43      15.744 -11.818  -2.606  1.00  0.00           H  
ATOM    666  HA  LEU A  43      16.238  -9.181  -1.690  1.00  0.00           H  
ATOM    667 1HB  LEU A  43      14.941  -9.682  -3.733  1.00  0.00           H  
ATOM    668 2HB  LEU A  43      13.714 -10.490  -2.779  1.00  0.00           H  
ATOM    669  HG  LEU A  43      13.077  -8.363  -1.731  1.00  0.00           H  
ATOM    670 1HD1 LEU A  43      13.892  -6.295  -2.680  1.00  0.00           H  
ATOM    671 2HD1 LEU A  43      15.211  -7.228  -1.940  1.00  0.00           H  
ATOM    672 3HD1 LEU A  43      15.031  -7.193  -3.712  1.00  0.00           H  
ATOM    673 1HD2 LEU A  43      11.938  -7.484  -3.755  1.00  0.00           H  
ATOM    674 2HD2 LEU A  43      13.058  -8.414  -4.785  1.00  0.00           H  
ATOM    675 3HD2 LEU A  43      11.914  -9.261  -3.729  1.00  0.00           H  
ATOM    676  N   PHE A  44      13.860 -10.805  -0.088  1.00  0.00           N  
ATOM    677  CA  PHE A  44      13.045 -10.824   1.106  1.00  0.00           C  
ATOM    678  C   PHE A  44      13.918 -10.986   2.353  1.00  0.00           C  
ATOM    679  O   PHE A  44      13.654 -10.382   3.400  1.00  0.00           O  
ATOM    680  CB  PHE A  44      12.059 -11.962   0.990  1.00  0.00           C  
ATOM    681  CG  PHE A  44      11.167 -11.838  -0.186  1.00  0.00           C  
ATOM    682  CD1 PHE A  44      10.679 -12.977  -0.768  1.00  0.00           C  
ATOM    683  CD2 PHE A  44      10.873 -10.616  -0.773  1.00  0.00           C  
ATOM    684  CE1 PHE A  44       9.914 -12.932  -1.870  1.00  0.00           C  
ATOM    685  CE2 PHE A  44      10.100 -10.575  -1.911  1.00  0.00           C  
ATOM    686  CZ  PHE A  44       9.619 -11.739  -2.456  1.00  0.00           C  
ATOM    687  H   PHE A  44      13.703 -11.517  -0.803  1.00  0.00           H  
ATOM    688  HA  PHE A  44      12.506  -9.877   1.173  1.00  0.00           H  
ATOM    689 1HB  PHE A  44      12.615 -12.883   0.872  1.00  0.00           H  
ATOM    690 2HB  PHE A  44      11.450 -12.032   1.885  1.00  0.00           H  
ATOM    691  HD1 PHE A  44      10.922 -13.932  -0.338  1.00  0.00           H  
ATOM    692  HD2 PHE A  44      11.271  -9.689  -0.340  1.00  0.00           H  
ATOM    693  HE1 PHE A  44       9.558 -13.855  -2.283  1.00  0.00           H  
ATOM    694  HE2 PHE A  44       9.873  -9.626  -2.385  1.00  0.00           H  
ATOM    695  HZ  PHE A  44       9.016 -11.711  -3.352  1.00  0.00           H  
ATOM    696  N   ARG A  45      14.963 -11.822   2.264  1.00  0.00           N  
ATOM    697  CA  ARG A  45      15.849 -12.018   3.403  1.00  0.00           C  
ATOM    698  C   ARG A  45      16.519 -10.695   3.766  1.00  0.00           C  
ATOM    699  O   ARG A  45      16.480 -10.256   4.920  1.00  0.00           O  
ATOM    700  CB  ARG A  45      16.911 -13.068   3.095  1.00  0.00           C  
ATOM    701  CG  ARG A  45      17.857 -13.405   4.261  1.00  0.00           C  
ATOM    702  CD  ARG A  45      18.923 -14.400   3.865  1.00  0.00           C  
ATOM    703  NE  ARG A  45      19.911 -13.849   2.938  1.00  0.00           N  
ATOM    704  CZ  ARG A  45      20.944 -13.072   3.289  1.00  0.00           C  
ATOM    705  NH1 ARG A  45      21.151 -12.750   4.550  1.00  0.00           N  
ATOM    706  NH2 ARG A  45      21.744 -12.656   2.339  1.00  0.00           N  
ATOM    707  H   ARG A  45      15.143 -12.343   1.404  1.00  0.00           H  
ATOM    708  HA  ARG A  45      15.255 -12.358   4.252  1.00  0.00           H  
ATOM    709 1HB  ARG A  45      16.427 -13.990   2.777  1.00  0.00           H  
ATOM    710 2HB  ARG A  45      17.525 -12.725   2.259  1.00  0.00           H  
ATOM    711 1HG  ARG A  45      18.352 -12.491   4.592  1.00  0.00           H  
ATOM    712 2HG  ARG A  45      17.281 -13.824   5.085  1.00  0.00           H  
ATOM    713 1HD  ARG A  45      19.448 -14.739   4.756  1.00  0.00           H  
ATOM    714 2HD  ARG A  45      18.450 -15.254   3.379  1.00  0.00           H  
ATOM    715  HE  ARG A  45      19.833 -14.055   1.928  1.00  0.00           H  
ATOM    716 1HH1 ARG A  45      20.525 -13.100   5.262  1.00  0.00           H  
ATOM    717 2HH1 ARG A  45      21.936 -12.167   4.802  1.00  0.00           H  
ATOM    718 1HH2 ARG A  45      21.528 -12.954   1.376  1.00  0.00           H  
ATOM    719 2HH2 ARG A  45      22.539 -12.074   2.547  1.00  0.00           H  
ATOM    720  N   ALA A  46      17.133 -10.050   2.772  1.00  0.00           N  
ATOM    721  CA  ALA A  46      17.826  -8.797   3.015  1.00  0.00           C  
ATOM    722  C   ALA A  46      16.879  -7.732   3.541  1.00  0.00           C  
ATOM    723  O   ALA A  46      17.222  -6.983   4.463  1.00  0.00           O  
ATOM    724  CB  ALA A  46      18.466  -8.317   1.730  1.00  0.00           C  
ATOM    725  H   ALA A  46      17.127 -10.434   1.825  1.00  0.00           H  
ATOM    726  HA  ALA A  46      18.595  -8.970   3.762  1.00  0.00           H  
ATOM    727 1HB  ALA A  46      19.002  -7.388   1.912  1.00  0.00           H  
ATOM    728 2HB  ALA A  46      19.156  -9.078   1.365  1.00  0.00           H  
ATOM    729 3HB  ALA A  46      17.683  -8.150   0.984  1.00  0.00           H  
ATOM    730  N   GLU A  47      15.666  -7.685   2.989  1.00  0.00           N  
ATOM    731  CA  GLU A  47      14.697  -6.705   3.431  1.00  0.00           C  
ATOM    732  C   GLU A  47      14.270  -6.973   4.866  1.00  0.00           C  
ATOM    733  O   GLU A  47      14.179  -6.038   5.656  1.00  0.00           O  
ATOM    734  CB  GLU A  47      13.512  -6.648   2.470  1.00  0.00           C  
ATOM    735  CG  GLU A  47      13.878  -6.043   1.105  1.00  0.00           C  
ATOM    736  CD  GLU A  47      12.763  -6.002   0.104  1.00  0.00           C  
ATOM    737  OE1 GLU A  47      12.001  -6.933   0.044  1.00  0.00           O  
ATOM    738  OE2 GLU A  47      12.643  -4.989  -0.564  1.00  0.00           O  
ATOM    739  H   GLU A  47      15.425  -8.317   2.226  1.00  0.00           H  
ATOM    740  HA  GLU A  47      15.175  -5.725   3.409  1.00  0.00           H  
ATOM    741 1HB  GLU A  47      13.117  -7.652   2.312  1.00  0.00           H  
ATOM    742 2HB  GLU A  47      12.725  -6.038   2.908  1.00  0.00           H  
ATOM    743 1HG  GLU A  47      14.245  -5.058   1.259  1.00  0.00           H  
ATOM    744 2HG  GLU A  47      14.696  -6.612   0.686  1.00  0.00           H  
ATOM    745  N   SER A  48      14.124  -8.249   5.249  1.00  0.00           N  
ATOM    746  CA  SER A  48      13.738  -8.587   6.615  1.00  0.00           C  
ATOM    747  C   SER A  48      14.771  -8.038   7.589  1.00  0.00           C  
ATOM    748  O   SER A  48      14.425  -7.520   8.654  1.00  0.00           O  
ATOM    749  CB  SER A  48      13.696 -10.093   6.806  1.00  0.00           C  
ATOM    750  OG  SER A  48      12.723 -10.683   6.022  1.00  0.00           O  
ATOM    751  H   SER A  48      14.220  -8.999   4.565  1.00  0.00           H  
ATOM    752  HA  SER A  48      12.764  -8.146   6.831  1.00  0.00           H  
ATOM    753 1HB  SER A  48      14.661 -10.519   6.567  1.00  0.00           H  
ATOM    754 2HB  SER A  48      13.497 -10.311   7.852  1.00  0.00           H  
ATOM    755  HG  SER A  48      12.996 -10.518   5.086  1.00  0.00           H  
ATOM    756  N   ILE A  49      16.047  -8.154   7.214  1.00  0.00           N  
ATOM    757  CA  ILE A  49      17.141  -7.691   8.054  1.00  0.00           C  
ATOM    758  C   ILE A  49      17.135  -6.171   8.201  1.00  0.00           C  
ATOM    759  O   ILE A  49      17.175  -5.652   9.326  1.00  0.00           O  
ATOM    760  CB  ILE A  49      18.480  -8.163   7.464  1.00  0.00           C  
ATOM    761  CG1 ILE A  49      18.558  -9.698   7.551  1.00  0.00           C  
ATOM    762  CG2 ILE A  49      19.639  -7.504   8.198  1.00  0.00           C  
ATOM    763  CD1 ILE A  49      19.675 -10.306   6.731  1.00  0.00           C  
ATOM    764  H   ILE A  49      16.254  -8.613   6.323  1.00  0.00           H  
ATOM    765  HA  ILE A  49      17.024  -8.131   9.042  1.00  0.00           H  
ATOM    766  HB  ILE A  49      18.526  -7.895   6.413  1.00  0.00           H  
ATOM    767 1HG1 ILE A  49      18.699  -9.981   8.592  1.00  0.00           H  
ATOM    768 2HG1 ILE A  49      17.613 -10.116   7.204  1.00  0.00           H  
ATOM    769 1HG2 ILE A  49      20.578  -7.839   7.764  1.00  0.00           H  
ATOM    770 2HG2 ILE A  49      19.560  -6.421   8.096  1.00  0.00           H  
ATOM    771 3HG2 ILE A  49      19.606  -7.775   9.252  1.00  0.00           H  
ATOM    772 1HD1 ILE A  49      19.655 -11.388   6.846  1.00  0.00           H  
ATOM    773 2HD1 ILE A  49      19.530 -10.051   5.683  1.00  0.00           H  
ATOM    774 3HD1 ILE A  49      20.631  -9.920   7.073  1.00  0.00           H  
ATOM    775  N   ASP A  50      17.039  -5.450   7.078  1.00  0.00           N  
ATOM    776  CA  ASP A  50      17.020  -3.991   7.153  1.00  0.00           C  
ATOM    777  C   ASP A  50      15.811  -3.504   7.945  1.00  0.00           C  
ATOM    778  O   ASP A  50      15.911  -2.578   8.761  1.00  0.00           O  
ATOM    779  CB  ASP A  50      16.987  -3.378   5.750  1.00  0.00           C  
ATOM    780  CG  ASP A  50      18.317  -3.487   4.987  1.00  0.00           C  
ATOM    781  OD1 ASP A  50      19.320  -3.780   5.599  1.00  0.00           O  
ATOM    782  OD2 ASP A  50      18.314  -3.251   3.797  1.00  0.00           O  
ATOM    783  H   ASP A  50      16.995  -5.926   6.173  1.00  0.00           H  
ATOM    784  HA  ASP A  50      17.923  -3.659   7.664  1.00  0.00           H  
ATOM    785 1HB  ASP A  50      16.211  -3.886   5.164  1.00  0.00           H  
ATOM    786 2HB  ASP A  50      16.700  -2.327   5.818  1.00  0.00           H  
ATOM    787  N   GLU A  51      14.670  -4.151   7.731  1.00  0.00           N  
ATOM    788  CA  GLU A  51      13.464  -3.768   8.426  1.00  0.00           C  
ATOM    789  C   GLU A  51      13.562  -4.054   9.907  1.00  0.00           C  
ATOM    790  O   GLU A  51      13.073  -3.258  10.702  1.00  0.00           O  
ATOM    791  CB  GLU A  51      12.251  -4.425   7.784  1.00  0.00           C  
ATOM    792  CG  GLU A  51      11.947  -3.843   6.424  1.00  0.00           C  
ATOM    793  CD  GLU A  51      11.501  -2.425   6.505  1.00  0.00           C  
ATOM    794  OE1 GLU A  51      10.524  -2.180   7.150  1.00  0.00           O  
ATOM    795  OE2 GLU A  51      12.174  -1.571   5.988  1.00  0.00           O  
ATOM    796  H   GLU A  51      14.629  -4.909   7.051  1.00  0.00           H  
ATOM    797  HA  GLU A  51      13.338  -2.692   8.310  1.00  0.00           H  
ATOM    798 1HB  GLU A  51      12.433  -5.494   7.663  1.00  0.00           H  
ATOM    799 2HB  GLU A  51      11.376  -4.296   8.418  1.00  0.00           H  
ATOM    800 1HG  GLU A  51      12.845  -3.884   5.807  1.00  0.00           H  
ATOM    801 2HG  GLU A  51      11.189  -4.435   5.941  1.00  0.00           H  
ATOM    802  N   MET A  52      14.214  -5.150  10.312  1.00  0.00           N  
ATOM    803  CA  MET A  52      14.321  -5.391  11.743  1.00  0.00           C  
ATOM    804  C   MET A  52      15.157  -4.312  12.384  1.00  0.00           C  
ATOM    805  O   MET A  52      14.862  -3.871  13.496  1.00  0.00           O  
ATOM    806  CB  MET A  52      14.892  -6.759  12.059  1.00  0.00           C  
ATOM    807  CG  MET A  52      14.762  -7.105  13.543  1.00  0.00           C  
ATOM    808  SD  MET A  52      13.030  -7.311  14.064  1.00  0.00           S  
ATOM    809  CE  MET A  52      13.051  -6.591  15.698  1.00  0.00           C  
ATOM    810  H   MET A  52      14.587  -5.825   9.644  1.00  0.00           H  
ATOM    811  HA  MET A  52      13.344  -5.321  12.192  1.00  0.00           H  
ATOM    812 1HB  MET A  52      14.372  -7.516  11.470  1.00  0.00           H  
ATOM    813 2HB  MET A  52      15.948  -6.788  11.776  1.00  0.00           H  
ATOM    814 1HG  MET A  52      15.300  -8.027  13.753  1.00  0.00           H  
ATOM    815 2HG  MET A  52      15.209  -6.306  14.143  1.00  0.00           H  
ATOM    816 1HE  MET A  52      12.067  -6.672  16.144  1.00  0.00           H  
ATOM    817 2HE  MET A  52      13.776  -7.117  16.323  1.00  0.00           H  
ATOM    818 3HE  MET A  52      13.326  -5.544  15.626  1.00  0.00           H  
ATOM    819  N   LYS A  53      16.182  -3.831  11.684  1.00  0.00           N  
ATOM    820  CA  LYS A  53      16.985  -2.776  12.276  1.00  0.00           C  
ATOM    821  C   LYS A  53      16.110  -1.534  12.473  1.00  0.00           C  
ATOM    822  O   LYS A  53      16.150  -0.895  13.531  1.00  0.00           O  
ATOM    823  CB  LYS A  53      18.199  -2.480  11.399  1.00  0.00           C  
ATOM    824  CG  LYS A  53      19.238  -3.605  11.400  1.00  0.00           C  
ATOM    825  CD  LYS A  53      20.413  -3.295  10.489  1.00  0.00           C  
ATOM    826  CE  LYS A  53      21.421  -4.435  10.480  1.00  0.00           C  
ATOM    827  NZ  LYS A  53      22.564  -4.157   9.568  1.00  0.00           N  
ATOM    828  H   LYS A  53      16.417  -4.227  10.769  1.00  0.00           H  
ATOM    829  HA  LYS A  53      17.330  -3.105  13.256  1.00  0.00           H  
ATOM    830 1HB  LYS A  53      17.876  -2.325  10.369  1.00  0.00           H  
ATOM    831 2HB  LYS A  53      18.680  -1.564  11.735  1.00  0.00           H  
ATOM    832 1HG  LYS A  53      19.601  -3.762  12.415  1.00  0.00           H  
ATOM    833 2HG  LYS A  53      18.760  -4.525  11.058  1.00  0.00           H  
ATOM    834 1HD  LYS A  53      20.046  -3.143   9.470  1.00  0.00           H  
ATOM    835 2HD  LYS A  53      20.906  -2.383  10.821  1.00  0.00           H  
ATOM    836 1HE  LYS A  53      21.800  -4.585  11.489  1.00  0.00           H  
ATOM    837 2HE  LYS A  53      20.920  -5.347  10.152  1.00  0.00           H  
ATOM    838 1HZ  LYS A  53      23.208  -4.935   9.587  1.00  0.00           H  
ATOM    839 2HZ  LYS A  53      22.217  -4.028   8.624  1.00  0.00           H  
ATOM    840 3HZ  LYS A  53      23.040  -3.318   9.870  1.00  0.00           H  
ATOM    841  N   HIS A  54      15.245  -1.245  11.495  1.00  0.00           N  
ATOM    842  CA  HIS A  54      14.355  -0.103  11.644  1.00  0.00           C  
ATOM    843  C   HIS A  54      13.349  -0.338  12.771  1.00  0.00           C  
ATOM    844  O   HIS A  54      13.059   0.578  13.546  1.00  0.00           O  
ATOM    845  CB  HIS A  54      13.569   0.203  10.362  1.00  0.00           C  
ATOM    846  CG  HIS A  54      14.344   0.827   9.225  1.00  0.00           C  
ATOM    847  ND1 HIS A  54      15.109   1.968   9.386  1.00  0.00           N  
ATOM    848  CD2 HIS A  54      14.390   0.529   7.899  1.00  0.00           C  
ATOM    849  CE1 HIS A  54      15.603   2.335   8.210  1.00  0.00           C  
ATOM    850  NE2 HIS A  54      15.176   1.488   7.294  1.00  0.00           N  
ATOM    851  H   HIS A  54      15.242  -1.798  10.635  1.00  0.00           H  
ATOM    852  HA  HIS A  54      14.937   0.781  11.900  1.00  0.00           H  
ATOM    853 1HB  HIS A  54      13.122  -0.722   9.991  1.00  0.00           H  
ATOM    854 2HB  HIS A  54      12.739   0.868  10.605  1.00  0.00           H  
ATOM    855  HD2 HIS A  54      13.876  -0.295   7.402  1.00  0.00           H  
ATOM    856  HE1 HIS A  54      16.236   3.202   8.021  1.00  0.00           H  
ATOM    857  HE2 HIS A  54      15.392   1.565   6.279  1.00  0.00           H  
ATOM    858  N   ALA A  55      12.825  -1.564  12.876  1.00  0.00           N  
ATOM    859  CA  ALA A  55      11.826  -1.880  13.885  1.00  0.00           C  
ATOM    860  C   ALA A  55      12.377  -1.667  15.284  1.00  0.00           C  
ATOM    861  O   ALA A  55      11.680  -1.127  16.152  1.00  0.00           O  
ATOM    862  CB  ALA A  55      11.346  -3.309  13.727  1.00  0.00           C  
ATOM    863  H   ALA A  55      13.093  -2.276  12.206  1.00  0.00           H  
ATOM    864  HA  ALA A  55      10.981  -1.206  13.738  1.00  0.00           H  
ATOM    865 1HB  ALA A  55      10.582  -3.509  14.464  1.00  0.00           H  
ATOM    866 2HB  ALA A  55      10.934  -3.436  12.728  1.00  0.00           H  
ATOM    867 3HB  ALA A  55      12.179  -3.989  13.867  1.00  0.00           H  
ATOM    868  N   GLU A  56      13.644  -2.044  15.509  1.00  0.00           N  
ATOM    869  CA  GLU A  56      14.221  -1.818  16.827  1.00  0.00           C  
ATOM    870  C   GLU A  56      14.325  -0.322  17.096  1.00  0.00           C  
ATOM    871  O   GLU A  56      14.032   0.137  18.207  1.00  0.00           O  
ATOM    872  CB  GLU A  56      15.603  -2.476  16.981  1.00  0.00           C  
ATOM    873  CG  GLU A  56      15.587  -4.012  17.032  1.00  0.00           C  
ATOM    874  CD  GLU A  56      16.957  -4.642  17.277  1.00  0.00           C  
ATOM    875  OE1 GLU A  56      17.935  -3.930  17.302  1.00  0.00           O  
ATOM    876  OE2 GLU A  56      17.011  -5.840  17.453  1.00  0.00           O  
ATOM    877  H   GLU A  56      14.181  -2.504  14.771  1.00  0.00           H  
ATOM    878  HA  GLU A  56      13.557  -2.252  17.573  1.00  0.00           H  
ATOM    879 1HB  GLU A  56      16.231  -2.182  16.135  1.00  0.00           H  
ATOM    880 2HB  GLU A  56      16.082  -2.107  17.887  1.00  0.00           H  
ATOM    881 1HG  GLU A  56      14.893  -4.342  17.804  1.00  0.00           H  
ATOM    882 2HG  GLU A  56      15.220  -4.363  16.076  1.00  0.00           H  
ATOM    883  N   GLU A  57      14.685   0.464  16.072  1.00  0.00           N  
ATOM    884  CA  GLU A  57      14.787   1.894  16.305  1.00  0.00           C  
ATOM    885  C   GLU A  57      13.407   2.484  16.585  1.00  0.00           C  
ATOM    886  O   GLU A  57      13.273   3.330  17.471  1.00  0.00           O  
ATOM    887  CB  GLU A  57      15.448   2.610  15.124  1.00  0.00           C  
ATOM    888  CG  GLU A  57      16.950   2.281  14.913  1.00  0.00           C  
ATOM    889  CD  GLU A  57      17.862   2.668  16.077  1.00  0.00           C  
ATOM    890  OE1 GLU A  57      17.782   3.782  16.529  1.00  0.00           O  
ATOM    891  OE2 GLU A  57      18.643   1.834  16.516  1.00  0.00           O  
ATOM    892  H   GLU A  57      14.926   0.059  15.162  1.00  0.00           H  
ATOM    893  HA  GLU A  57      15.403   2.056  17.183  1.00  0.00           H  
ATOM    894 1HB  GLU A  57      14.923   2.348  14.205  1.00  0.00           H  
ATOM    895 2HB  GLU A  57      15.356   3.689  15.254  1.00  0.00           H  
ATOM    896 1HG  GLU A  57      17.043   1.210  14.744  1.00  0.00           H  
ATOM    897 2HG  GLU A  57      17.286   2.790  14.009  1.00  0.00           H  
ATOM    898  N   LEU A  58      12.364   2.004  15.894  1.00  0.00           N  
ATOM    899  CA  LEU A  58      11.033   2.533  16.167  1.00  0.00           C  
ATOM    900  C   LEU A  58      10.599   2.195  17.575  1.00  0.00           C  
ATOM    901  O   LEU A  58       9.972   3.019  18.236  1.00  0.00           O  
ATOM    902  CB  LEU A  58       9.984   2.031  15.180  1.00  0.00           C  
ATOM    903  CG  LEU A  58      10.083   2.566  13.761  1.00  0.00           C  
ATOM    904  CD1 LEU A  58       9.081   1.852  12.931  1.00  0.00           C  
ATOM    905  CD2 LEU A  58       9.808   4.073  13.755  1.00  0.00           C  
ATOM    906  H   LEU A  58      12.514   1.308  15.163  1.00  0.00           H  
ATOM    907  HA  LEU A  58      11.071   3.610  16.075  1.00  0.00           H  
ATOM    908 1HB  LEU A  58      10.060   0.942  15.127  1.00  0.00           H  
ATOM    909 2HB  LEU A  58       9.001   2.291  15.559  1.00  0.00           H  
ATOM    910  HG  LEU A  58      11.080   2.365  13.357  1.00  0.00           H  
ATOM    911 1HD1 LEU A  58       9.128   2.206  11.904  1.00  0.00           H  
ATOM    912 2HD1 LEU A  58       9.287   0.783  12.958  1.00  0.00           H  
ATOM    913 3HD1 LEU A  58       8.108   2.039  13.332  1.00  0.00           H  
ATOM    914 1HD2 LEU A  58       9.871   4.458  12.752  1.00  0.00           H  
ATOM    915 2HD2 LEU A  58       8.814   4.251  14.146  1.00  0.00           H  
ATOM    916 3HD2 LEU A  58      10.534   4.574  14.371  1.00  0.00           H  
ATOM    917  N   ALA A  59      10.931   0.996  18.053  1.00  0.00           N  
ATOM    918  CA  ALA A  59      10.562   0.635  19.412  1.00  0.00           C  
ATOM    919  C   ALA A  59      11.222   1.583  20.415  1.00  0.00           C  
ATOM    920  O   ALA A  59      10.579   2.047  21.364  1.00  0.00           O  
ATOM    921  CB  ALA A  59      10.972  -0.796  19.695  1.00  0.00           C  
ATOM    922  H   ALA A  59      11.425   0.324  17.462  1.00  0.00           H  
ATOM    923  HA  ALA A  59       9.482   0.729  19.509  1.00  0.00           H  
ATOM    924 1HB  ALA A  59      10.678  -1.067  20.705  1.00  0.00           H  
ATOM    925 2HB  ALA A  59      10.485  -1.457  18.978  1.00  0.00           H  
ATOM    926 3HB  ALA A  59      12.053  -0.886  19.592  1.00  0.00           H  
ATOM    927  N   LYS A  60      12.493   1.922  20.179  1.00  0.00           N  
ATOM    928  CA  LYS A  60      13.186   2.839  21.076  1.00  0.00           C  
ATOM    929  C   LYS A  60      12.578   4.236  20.988  1.00  0.00           C  
ATOM    930  O   LYS A  60      12.406   4.916  22.005  1.00  0.00           O  
ATOM    931  CB  LYS A  60      14.678   2.854  20.768  1.00  0.00           C  
ATOM    932  CG  LYS A  60      15.390   1.555  21.163  1.00  0.00           C  
ATOM    933  CD  LYS A  60      16.895   1.670  21.016  1.00  0.00           C  
ATOM    934  CE  LYS A  60      17.284   1.683  19.553  1.00  0.00           C  
ATOM    935  NZ  LYS A  60      18.763   1.678  19.352  1.00  0.00           N  
ATOM    936  H   LYS A  60      12.991   1.508  19.386  1.00  0.00           H  
ATOM    937  HA  LYS A  60      13.055   2.485  22.097  1.00  0.00           H  
ATOM    938 1HB  LYS A  60      14.822   3.003  19.693  1.00  0.00           H  
ATOM    939 2HB  LYS A  60      15.153   3.684  21.285  1.00  0.00           H  
ATOM    940 1HG  LYS A  60      15.147   1.307  22.196  1.00  0.00           H  
ATOM    941 2HG  LYS A  60      15.033   0.748  20.521  1.00  0.00           H  
ATOM    942 1HD  LYS A  60      17.243   2.589  21.485  1.00  0.00           H  
ATOM    943 2HD  LYS A  60      17.376   0.823  21.503  1.00  0.00           H  
ATOM    944 1HE  LYS A  60      16.858   0.807  19.061  1.00  0.00           H  
ATOM    945 2HE  LYS A  60      16.874   2.580  19.088  1.00  0.00           H  
ATOM    946 1HZ  LYS A  60      18.929   1.696  18.331  1.00  0.00           H  
ATOM    947 2HZ  LYS A  60      19.171   2.495  19.773  1.00  0.00           H  
ATOM    948 3HZ  LYS A  60      19.168   0.851  19.750  1.00  0.00           H  
ATOM    949  N   LEU A  61      12.212   4.650  19.776  1.00  0.00           N  
ATOM    950  CA  LEU A  61      11.581   5.943  19.582  1.00  0.00           C  
ATOM    951  C   LEU A  61      10.237   5.988  20.269  1.00  0.00           C  
ATOM    952  O   LEU A  61       9.866   7.015  20.833  1.00  0.00           O  
ATOM    953  CB  LEU A  61      11.421   6.232  18.100  1.00  0.00           C  
ATOM    954  CG  LEU A  61      12.703   6.522  17.373  1.00  0.00           C  
ATOM    955  CD1 LEU A  61      12.461   6.522  15.910  1.00  0.00           C  
ATOM    956  CD2 LEU A  61      13.207   7.874  17.817  1.00  0.00           C  
ATOM    957  H   LEU A  61      12.398   4.059  18.966  1.00  0.00           H  
ATOM    958  HA  LEU A  61      12.221   6.706  20.015  1.00  0.00           H  
ATOM    959 1HB  LEU A  61      10.952   5.379  17.632  1.00  0.00           H  
ATOM    960 2HB  LEU A  61      10.772   7.080  17.993  1.00  0.00           H  
ATOM    961  HG  LEU A  61      13.447   5.765  17.603  1.00  0.00           H  
ATOM    962 1HD1 LEU A  61      13.382   6.735  15.421  1.00  0.00           H  
ATOM    963 2HD1 LEU A  61      12.117   5.554  15.611  1.00  0.00           H  
ATOM    964 3HD1 LEU A  61      11.733   7.261  15.651  1.00  0.00           H  
ATOM    965 1HD2 LEU A  61      14.131   8.093  17.295  1.00  0.00           H  
ATOM    966 2HD2 LEU A  61      12.473   8.632  17.589  1.00  0.00           H  
ATOM    967 3HD2 LEU A  61      13.391   7.862  18.885  1.00  0.00           H  
ATOM    968  N   LEU A  62       9.511   4.875  20.242  1.00  0.00           N  
ATOM    969  CA  LEU A  62       8.208   4.805  20.866  1.00  0.00           C  
ATOM    970  C   LEU A  62       8.362   5.033  22.358  1.00  0.00           C  
ATOM    971  O   LEU A  62       7.582   5.772  22.960  1.00  0.00           O  
ATOM    972  CB  LEU A  62       7.544   3.462  20.575  1.00  0.00           C  
ATOM    973  CG  LEU A  62       6.154   3.305  21.120  1.00  0.00           C  
ATOM    974  CD1 LEU A  62       5.279   4.391  20.508  1.00  0.00           C  
ATOM    975  CD2 LEU A  62       5.640   1.913  20.773  1.00  0.00           C  
ATOM    976  H   LEU A  62       9.859   4.064  19.737  1.00  0.00           H  
ATOM    977  HA  LEU A  62       7.580   5.592  20.468  1.00  0.00           H  
ATOM    978 1HB  LEU A  62       7.511   3.316  19.494  1.00  0.00           H  
ATOM    979 2HB  LEU A  62       8.156   2.674  21.004  1.00  0.00           H  
ATOM    980  HG  LEU A  62       6.158   3.436  22.203  1.00  0.00           H  
ATOM    981 1HD1 LEU A  62       4.266   4.302  20.890  1.00  0.00           H  
ATOM    982 2HD1 LEU A  62       5.676   5.372  20.766  1.00  0.00           H  
ATOM    983 3HD1 LEU A  62       5.275   4.276  19.442  1.00  0.00           H  
ATOM    984 1HD2 LEU A  62       4.626   1.792  21.155  1.00  0.00           H  
ATOM    985 2HD2 LEU A  62       5.644   1.783  19.695  1.00  0.00           H  
ATOM    986 3HD2 LEU A  62       6.292   1.165  21.225  1.00  0.00           H  
ATOM    987  N   LYS A  63       9.386   4.413  22.958  1.00  0.00           N  
ATOM    988  CA  LYS A  63       9.657   4.599  24.379  1.00  0.00           C  
ATOM    989  C   LYS A  63      10.014   6.065  24.677  1.00  0.00           C  
ATOM    990  O   LYS A  63       9.600   6.613  25.701  1.00  0.00           O  
ATOM    991  CB  LYS A  63      10.782   3.667  24.829  1.00  0.00           C  
ATOM    992  CG  LYS A  63      10.391   2.192  24.856  1.00  0.00           C  
ATOM    993  CD  LYS A  63      11.559   1.309  25.270  1.00  0.00           C  
ATOM    994  CE  LYS A  63      11.171  -0.160  25.262  1.00  0.00           C  
ATOM    995  NZ  LYS A  63      12.316  -1.035  25.635  1.00  0.00           N  
ATOM    996  H   LYS A  63       9.975   3.784  22.408  1.00  0.00           H  
ATOM    997  HA  LYS A  63       8.756   4.353  24.938  1.00  0.00           H  
ATOM    998 1HB  LYS A  63      11.630   3.772  24.154  1.00  0.00           H  
ATOM    999 2HB  LYS A  63      11.117   3.952  25.823  1.00  0.00           H  
ATOM   1000 1HG  LYS A  63       9.568   2.047  25.555  1.00  0.00           H  
ATOM   1001 2HG  LYS A  63      10.055   1.895  23.863  1.00  0.00           H  
ATOM   1002 1HD  LYS A  63      12.385   1.459  24.571  1.00  0.00           H  
ATOM   1003 2HD  LYS A  63      11.893   1.587  26.268  1.00  0.00           H  
ATOM   1004 1HE  LYS A  63      10.358  -0.319  25.968  1.00  0.00           H  
ATOM   1005 2HE  LYS A  63      10.830  -0.432  24.261  1.00  0.00           H  
ATOM   1006 1HZ  LYS A  63      12.023  -2.001  25.617  1.00  0.00           H  
ATOM   1007 2HZ  LYS A  63      13.070  -0.900  24.977  1.00  0.00           H  
ATOM   1008 3HZ  LYS A  63      12.633  -0.796  26.564  1.00  0.00           H  
ATOM   1009  N   LYS A  64      10.765   6.708  23.766  1.00  0.00           N  
ATOM   1010  CA  LYS A  64      11.111   8.129  23.902  1.00  0.00           C  
ATOM   1011  C   LYS A  64       9.858   9.006  23.767  1.00  0.00           C  
ATOM   1012  O   LYS A  64       9.716  10.021  24.456  1.00  0.00           O  
ATOM   1013  CB  LYS A  64      12.175   8.536  22.875  1.00  0.00           C  
ATOM   1014  CG  LYS A  64      13.563   7.957  23.157  1.00  0.00           C  
ATOM   1015  CD  LYS A  64      14.593   8.345  22.087  1.00  0.00           C  
ATOM   1016  CE  LYS A  64      15.983   7.789  22.447  1.00  0.00           C  
ATOM   1017  NZ  LYS A  64      17.029   8.103  21.411  1.00  0.00           N  
ATOM   1018  H   LYS A  64      11.119   6.186  22.964  1.00  0.00           H  
ATOM   1019  HA  LYS A  64      11.521   8.290  24.898  1.00  0.00           H  
ATOM   1020 1HB  LYS A  64      11.868   8.211  21.889  1.00  0.00           H  
ATOM   1021 2HB  LYS A  64      12.258   9.616  22.846  1.00  0.00           H  
ATOM   1022 1HG  LYS A  64      13.908   8.318  24.125  1.00  0.00           H  
ATOM   1023 2HG  LYS A  64      13.492   6.872  23.202  1.00  0.00           H  
ATOM   1024 1HD  LYS A  64      14.295   7.932  21.125  1.00  0.00           H  
ATOM   1025 2HD  LYS A  64      14.652   9.431  21.993  1.00  0.00           H  
ATOM   1026 1HE  LYS A  64      16.289   8.224  23.395  1.00  0.00           H  
ATOM   1027 2HE  LYS A  64      15.913   6.707  22.560  1.00  0.00           H  
ATOM   1028 1HZ  LYS A  64      17.914   7.733  21.692  1.00  0.00           H  
ATOM   1029 2HZ  LYS A  64      16.797   7.721  20.491  1.00  0.00           H  
ATOM   1030 3HZ  LYS A  64      17.126   9.109  21.258  1.00  0.00           H  
ATOM   1031  N   GLY A  65       8.938   8.587  22.897  1.00  0.00           N  
ATOM   1032  CA  GLY A  65       7.678   9.275  22.672  1.00  0.00           C  
ATOM   1033  C   GLY A  65       7.726  10.390  21.631  1.00  0.00           C  
ATOM   1034  O   GLY A  65       8.451  10.328  20.638  1.00  0.00           O  
ATOM   1035  H   GLY A  65       9.135   7.758  22.344  1.00  0.00           H  
ATOM   1036 1HA  GLY A  65       6.938   8.534  22.366  1.00  0.00           H  
ATOM   1037 2HA  GLY A  65       7.328   9.683  23.618  1.00  0.00           H  
ATOM   1038  N   GLY A  66       6.895  11.396  21.874  1.00  0.00           N  
ATOM   1039  CA  GLY A  66       6.636  12.530  20.991  1.00  0.00           C  
ATOM   1040  C   GLY A  66       5.728  13.481  21.765  1.00  0.00           C  
ATOM   1041  O   GLY A  66       5.397  13.185  22.915  1.00  0.00           O  
ATOM   1042  H   GLY A  66       6.387  11.361  22.744  1.00  0.00           H  
ATOM   1043 1HA  GLY A  66       7.571  13.023  20.719  1.00  0.00           H  
ATOM   1044 2HA  GLY A  66       6.147  12.188  20.082  1.00  0.00           H  
ATOM   1045  N   LEU A  67       5.338  14.612  21.169  1.00  0.00           N  
ATOM   1046  CA  LEU A  67       4.567  15.612  21.916  1.00  0.00           C  
ATOM   1047  C   LEU A  67       3.031  15.455  21.919  1.00  0.00           C  
ATOM   1048  O   LEU A  67       2.441  15.350  23.000  1.00  0.00           O  
ATOM   1049  CB  LEU A  67       5.005  17.003  21.434  1.00  0.00           C  
ATOM   1050  CG  LEU A  67       4.336  18.199  22.057  1.00  0.00           C  
ATOM   1051  CD1 LEU A  67       4.597  18.185  23.537  1.00  0.00           C  
ATOM   1052  CD2 LEU A  67       4.929  19.475  21.434  1.00  0.00           C  
ATOM   1053  H   LEU A  67       5.599  14.794  20.214  1.00  0.00           H  
ATOM   1054  HA  LEU A  67       4.887  15.542  22.955  1.00  0.00           H  
ATOM   1055 1HB  LEU A  67       6.068  17.104  21.638  1.00  0.00           H  
ATOM   1056 2HB  LEU A  67       4.868  17.072  20.389  1.00  0.00           H  
ATOM   1057  HG  LEU A  67       3.259  18.163  21.886  1.00  0.00           H  
ATOM   1058 1HD1 LEU A  67       4.131  19.053  24.003  1.00  0.00           H  
ATOM   1059 2HD1 LEU A  67       4.187  17.277  23.975  1.00  0.00           H  
ATOM   1060 3HD1 LEU A  67       5.666  18.218  23.709  1.00  0.00           H  
ATOM   1061 1HD2 LEU A  67       4.464  20.349  21.889  1.00  0.00           H  
ATOM   1062 2HD2 LEU A  67       6.006  19.501  21.622  1.00  0.00           H  
ATOM   1063 3HD2 LEU A  67       4.757  19.497  20.366  1.00  0.00           H  
ATOM   1064  N   ASP A  68       2.352  15.456  20.771  1.00  0.00           N  
ATOM   1065  CA  ASP A  68       0.902  15.246  20.867  1.00  0.00           C  
ATOM   1066  C   ASP A  68       0.579  13.737  20.735  1.00  0.00           C  
ATOM   1067  O   ASP A  68       1.420  12.979  20.230  1.00  0.00           O  
ATOM   1068  CB  ASP A  68       0.181  16.036  19.774  1.00  0.00           C  
ATOM   1069  CG  ASP A  68       0.482  15.502  18.445  1.00  0.00           C  
ATOM   1070  OD1 ASP A  68       0.954  14.383  18.394  1.00  0.00           O  
ATOM   1071  OD2 ASP A  68       0.232  16.159  17.481  1.00  0.00           O  
ATOM   1072  H   ASP A  68       2.814  15.571  19.883  1.00  0.00           H  
ATOM   1073  HA  ASP A  68       0.576  15.620  21.831  1.00  0.00           H  
ATOM   1074 1HB  ASP A  68      -0.882  16.046  19.911  1.00  0.00           H  
ATOM   1075 2HB  ASP A  68       0.509  17.071  19.817  1.00  0.00           H  
ATOM   1076  N   PRO A  69      -0.655  13.282  21.069  1.00  0.00           N  
ATOM   1077  CA  PRO A  69      -1.150  11.931  20.840  1.00  0.00           C  
ATOM   1078  C   PRO A  69      -1.180  11.476  19.379  1.00  0.00           C  
ATOM   1079  O   PRO A  69      -1.131  10.279  19.117  1.00  0.00           O  
ATOM   1080  CB  PRO A  69      -2.585  12.004  21.383  1.00  0.00           C  
ATOM   1081  CG  PRO A  69      -2.568  13.119  22.395  1.00  0.00           C  
ATOM   1082  CD  PRO A  69      -1.602  14.134  21.837  1.00  0.00           C  
ATOM   1083  HA  PRO A  69      -0.552  11.234  21.439  1.00  0.00           H  
ATOM   1084 1HB  PRO A  69      -3.284  12.193  20.554  1.00  0.00           H  
ATOM   1085 2HB  PRO A  69      -2.869  11.033  21.818  1.00  0.00           H  
ATOM   1086 1HG  PRO A  69      -3.584  13.527  22.514  1.00  0.00           H  
ATOM   1087 2HG  PRO A  69      -2.270  12.735  23.377  1.00  0.00           H  
ATOM   1088 1HD  PRO A  69      -2.147  14.819  21.188  1.00  0.00           H  
ATOM   1089 2HD  PRO A  69      -1.118  14.637  22.677  1.00  0.00           H  
ATOM   1090  N   GLU A  70      -1.245  12.403  18.419  1.00  0.00           N  
ATOM   1091  CA  GLU A  70      -1.312  11.995  17.014  1.00  0.00           C  
ATOM   1092  C   GLU A  70      -0.001  11.359  16.622  1.00  0.00           C  
ATOM   1093  O   GLU A  70       0.037  10.248  16.090  1.00  0.00           O  
ATOM   1094  CB  GLU A  70      -1.647  13.194  16.112  1.00  0.00           C  
ATOM   1095  CG  GLU A  70      -1.755  12.891  14.602  1.00  0.00           C  
ATOM   1096  CD  GLU A  70      -2.193  14.118  13.788  1.00  0.00           C  
ATOM   1097  OE1 GLU A  70      -3.173  14.726  14.149  1.00  0.00           O  
ATOM   1098  OE2 GLU A  70      -1.540  14.446  12.813  1.00  0.00           O  
ATOM   1099  H   GLU A  70      -1.232  13.390  18.644  1.00  0.00           H  
ATOM   1100  HA  GLU A  70      -2.099  11.247  16.904  1.00  0.00           H  
ATOM   1101 1HB  GLU A  70      -2.588  13.636  16.434  1.00  0.00           H  
ATOM   1102 2HB  GLU A  70      -0.875  13.955  16.233  1.00  0.00           H  
ATOM   1103 1HG  GLU A  70      -0.779  12.567  14.245  1.00  0.00           H  
ATOM   1104 2HG  GLU A  70      -2.460  12.076  14.446  1.00  0.00           H  
ATOM   1105  N   LEU A  71       1.086  12.040  16.931  1.00  0.00           N  
ATOM   1106  CA  LEU A  71       2.393  11.513  16.642  1.00  0.00           C  
ATOM   1107  C   LEU A  71       2.637  10.234  17.401  1.00  0.00           C  
ATOM   1108  O   LEU A  71       3.113   9.253  16.825  1.00  0.00           O  
ATOM   1109  CB  LEU A  71       3.467  12.519  16.994  1.00  0.00           C  
ATOM   1110  CG  LEU A  71       4.876  12.035  16.836  1.00  0.00           C  
ATOM   1111  CD1 LEU A  71       5.151  11.608  15.399  1.00  0.00           C  
ATOM   1112  CD2 LEU A  71       5.746  13.142  17.205  1.00  0.00           C  
ATOM   1113  H   LEU A  71       1.004  12.954  17.388  1.00  0.00           H  
ATOM   1114  HA  LEU A  71       2.449  11.297  15.578  1.00  0.00           H  
ATOM   1115 1HB  LEU A  71       3.346  13.397  16.381  1.00  0.00           H  
ATOM   1116 2HB  LEU A  71       3.322  12.820  18.037  1.00  0.00           H  
ATOM   1117  HG  LEU A  71       5.045  11.182  17.498  1.00  0.00           H  
ATOM   1118 1HD1 LEU A  71       6.178  11.274  15.295  1.00  0.00           H  
ATOM   1119 2HD1 LEU A  71       4.481  10.796  15.117  1.00  0.00           H  
ATOM   1120 3HD1 LEU A  71       4.993  12.450  14.753  1.00  0.00           H  
ATOM   1121 1HD2 LEU A  71       6.746  12.849  17.129  1.00  0.00           H  
ATOM   1122 2HD2 LEU A  71       5.562  13.954  16.527  1.00  0.00           H  
ATOM   1123 3HD2 LEU A  71       5.527  13.446  18.219  1.00  0.00           H  
ATOM   1124  N   ARG A  72       2.333  10.230  18.702  1.00  0.00           N  
ATOM   1125  CA  ARG A  72       2.619   9.035  19.476  1.00  0.00           C  
ATOM   1126  C   ARG A  72       1.847   7.810  18.971  1.00  0.00           C  
ATOM   1127  O   ARG A  72       2.432   6.725  18.865  1.00  0.00           O  
ATOM   1128  CB  ARG A  72       2.320   9.269  20.948  1.00  0.00           C  
ATOM   1129  CG  ARG A  72       3.311  10.214  21.650  1.00  0.00           C  
ATOM   1130  CD  ARG A  72       3.187  10.176  23.144  1.00  0.00           C  
ATOM   1131  NE  ARG A  72       1.908  10.671  23.613  1.00  0.00           N  
ATOM   1132  CZ  ARG A  72       1.648  11.962  23.895  1.00  0.00           C  
ATOM   1133  NH1 ARG A  72       2.581  12.869  23.772  1.00  0.00           N  
ATOM   1134  NH2 ARG A  72       0.448  12.319  24.302  1.00  0.00           N  
ATOM   1135  H   ARG A  72       1.928  11.060  19.148  1.00  0.00           H  
ATOM   1136  HA  ARG A  72       3.684   8.826  19.385  1.00  0.00           H  
ATOM   1137 1HB  ARG A  72       1.325   9.700  21.044  1.00  0.00           H  
ATOM   1138 2HB  ARG A  72       2.320   8.319  21.479  1.00  0.00           H  
ATOM   1139 1HG  ARG A  72       4.329   9.937  21.379  1.00  0.00           H  
ATOM   1140 2HG  ARG A  72       3.118  11.241  21.321  1.00  0.00           H  
ATOM   1141 1HD  ARG A  72       3.307   9.152  23.495  1.00  0.00           H  
ATOM   1142 2HD  ARG A  72       3.970  10.803  23.576  1.00  0.00           H  
ATOM   1143  HE  ARG A  72       1.157  10.004  23.724  1.00  0.00           H  
ATOM   1144 1HH1 ARG A  72       3.529  12.637  23.467  1.00  0.00           H  
ATOM   1145 2HH1 ARG A  72       2.376  13.850  23.947  1.00  0.00           H  
ATOM   1146 1HH2 ARG A  72      -0.278  11.628  24.405  1.00  0.00           H  
ATOM   1147 2HH2 ARG A  72       0.264  13.290  24.510  1.00  0.00           H  
ATOM   1148  N   GLU A  73       0.563   7.967  18.611  1.00  0.00           N  
ATOM   1149  CA  GLU A  73      -0.177   6.822  18.089  1.00  0.00           C  
ATOM   1150  C   GLU A  73       0.382   6.371  16.745  1.00  0.00           C  
ATOM   1151  O   GLU A  73       0.531   5.172  16.514  1.00  0.00           O  
ATOM   1152  CB  GLU A  73      -1.677   7.115  17.974  1.00  0.00           C  
ATOM   1153  CG  GLU A  73      -2.413   7.212  19.327  1.00  0.00           C  
ATOM   1154  CD  GLU A  73      -3.896   7.535  19.200  1.00  0.00           C  
ATOM   1155  OE1 GLU A  73      -4.340   7.818  18.111  1.00  0.00           O  
ATOM   1156  OE2 GLU A  73      -4.580   7.487  20.199  1.00  0.00           O  
ATOM   1157  H   GLU A  73       0.090   8.867  18.709  1.00  0.00           H  
ATOM   1158  HA  GLU A  73      -0.057   5.995  18.790  1.00  0.00           H  
ATOM   1159 1HB  GLU A  73      -1.813   8.068  17.454  1.00  0.00           H  
ATOM   1160 2HB  GLU A  73      -2.156   6.342  17.375  1.00  0.00           H  
ATOM   1161 1HG  GLU A  73      -2.306   6.260  19.847  1.00  0.00           H  
ATOM   1162 2HG  GLU A  73      -1.931   7.976  19.934  1.00  0.00           H  
ATOM   1163  N   LEU A  74       0.758   7.316  15.878  1.00  0.00           N  
ATOM   1164  CA  LEU A  74       1.308   6.941  14.580  1.00  0.00           C  
ATOM   1165  C   LEU A  74       2.606   6.173  14.770  1.00  0.00           C  
ATOM   1166  O   LEU A  74       2.855   5.168  14.104  1.00  0.00           O  
ATOM   1167  CB  LEU A  74       1.536   8.200  13.746  1.00  0.00           C  
ATOM   1168  CG  LEU A  74       0.269   8.899  13.266  1.00  0.00           C  
ATOM   1169  CD1 LEU A  74       0.610  10.261  12.728  1.00  0.00           C  
ATOM   1170  CD2 LEU A  74      -0.348   8.057  12.175  1.00  0.00           C  
ATOM   1171  H   LEU A  74       0.625   8.306  16.098  1.00  0.00           H  
ATOM   1172  HA  LEU A  74       0.589   6.297  14.069  1.00  0.00           H  
ATOM   1173 1HB  LEU A  74       2.124   8.912  14.328  1.00  0.00           H  
ATOM   1174 2HB  LEU A  74       2.090   7.917  12.867  1.00  0.00           H  
ATOM   1175  HG  LEU A  74      -0.431   9.007  14.086  1.00  0.00           H  
ATOM   1176 1HD1 LEU A  74      -0.293  10.757  12.377  1.00  0.00           H  
ATOM   1177 2HD1 LEU A  74       1.069  10.862  13.513  1.00  0.00           H  
ATOM   1178 3HD1 LEU A  74       1.282  10.141  11.925  1.00  0.00           H  
ATOM   1179 1HD2 LEU A  74      -1.255   8.537  11.813  1.00  0.00           H  
ATOM   1180 2HD2 LEU A  74       0.363   7.951  11.352  1.00  0.00           H  
ATOM   1181 3HD2 LEU A  74      -0.592   7.069  12.577  1.00  0.00           H  
ATOM   1182  N   LEU A  75       3.411   6.602  15.732  1.00  0.00           N  
ATOM   1183  CA  LEU A  75       4.663   5.933  16.012  1.00  0.00           C  
ATOM   1184  C   LEU A  75       4.411   4.507  16.500  1.00  0.00           C  
ATOM   1185  O   LEU A  75       5.079   3.572  16.046  1.00  0.00           O  
ATOM   1186  CB  LEU A  75       5.476   6.785  16.981  1.00  0.00           C  
ATOM   1187  CG  LEU A  75       6.823   6.267  17.418  1.00  0.00           C  
ATOM   1188  CD1 LEU A  75       7.702   5.988  16.208  1.00  0.00           C  
ATOM   1189  CD2 LEU A  75       7.438   7.354  18.288  1.00  0.00           C  
ATOM   1190  H   LEU A  75       3.166   7.441  16.259  1.00  0.00           H  
ATOM   1191  HA  LEU A  75       5.229   5.873  15.087  1.00  0.00           H  
ATOM   1192 1HB  LEU A  75       5.627   7.768  16.530  1.00  0.00           H  
ATOM   1193 2HB  LEU A  75       4.879   6.924  17.883  1.00  0.00           H  
ATOM   1194  HG  LEU A  75       6.721   5.348  17.980  1.00  0.00           H  
ATOM   1195 1HD1 LEU A  75       8.683   5.636  16.542  1.00  0.00           H  
ATOM   1196 2HD1 LEU A  75       7.226   5.220  15.601  1.00  0.00           H  
ATOM   1197 3HD1 LEU A  75       7.817   6.874  15.623  1.00  0.00           H  
ATOM   1198 1HD2 LEU A  75       8.403   7.052  18.615  1.00  0.00           H  
ATOM   1199 2HD2 LEU A  75       7.529   8.267  17.715  1.00  0.00           H  
ATOM   1200 3HD2 LEU A  75       6.802   7.542  19.155  1.00  0.00           H  
ATOM   1201  N   GLU A  76       3.445   4.319  17.407  1.00  0.00           N  
ATOM   1202  CA  GLU A  76       3.147   2.964  17.861  1.00  0.00           C  
ATOM   1203  C   GLU A  76       2.698   2.091  16.693  1.00  0.00           C  
ATOM   1204  O   GLU A  76       3.155   0.949  16.550  1.00  0.00           O  
ATOM   1205  CB  GLU A  76       2.073   2.950  18.956  1.00  0.00           C  
ATOM   1206  CG  GLU A  76       1.781   1.542  19.518  1.00  0.00           C  
ATOM   1207  CD  GLU A  76       0.798   1.522  20.685  1.00  0.00           C  
ATOM   1208  OE1 GLU A  76       0.317   2.561  21.067  1.00  0.00           O  
ATOM   1209  OE2 GLU A  76       0.540   0.455  21.193  1.00  0.00           O  
ATOM   1210  H   GLU A  76       2.929   5.118  17.781  1.00  0.00           H  
ATOM   1211  HA  GLU A  76       4.054   2.531  18.264  1.00  0.00           H  
ATOM   1212 1HB  GLU A  76       2.368   3.595  19.773  1.00  0.00           H  
ATOM   1213 2HB  GLU A  76       1.143   3.351  18.549  1.00  0.00           H  
ATOM   1214 1HG  GLU A  76       1.373   0.932  18.710  1.00  0.00           H  
ATOM   1215 2HG  GLU A  76       2.716   1.087  19.830  1.00  0.00           H  
ATOM   1216  N   GLU A  77       1.836   2.639  15.823  1.00  0.00           N  
ATOM   1217  CA  GLU A  77       1.350   1.879  14.679  1.00  0.00           C  
ATOM   1218  C   GLU A  77       2.499   1.488  13.761  1.00  0.00           C  
ATOM   1219  O   GLU A  77       2.532   0.361  13.265  1.00  0.00           O  
ATOM   1220  CB  GLU A  77       0.296   2.677  13.897  1.00  0.00           C  
ATOM   1221  CG  GLU A  77      -1.061   2.832  14.598  1.00  0.00           C  
ATOM   1222  CD  GLU A  77      -2.009   3.752  13.855  1.00  0.00           C  
ATOM   1223  OE1 GLU A  77      -1.544   4.572  13.108  1.00  0.00           O  
ATOM   1224  OE2 GLU A  77      -3.199   3.622  14.034  1.00  0.00           O  
ATOM   1225  H   GLU A  77       1.493   3.588  15.985  1.00  0.00           H  
ATOM   1226  HA  GLU A  77       0.887   0.965  15.049  1.00  0.00           H  
ATOM   1227 1HB  GLU A  77       0.680   3.674  13.683  1.00  0.00           H  
ATOM   1228 2HB  GLU A  77       0.113   2.186  12.946  1.00  0.00           H  
ATOM   1229 1HG  GLU A  77      -1.523   1.850  14.690  1.00  0.00           H  
ATOM   1230 2HG  GLU A  77      -0.895   3.218  15.602  1.00  0.00           H  
ATOM   1231  N   LEU A  78       3.458   2.393  13.557  1.00  0.00           N  
ATOM   1232  CA  LEU A  78       4.619   2.086  12.736  1.00  0.00           C  
ATOM   1233  C   LEU A  78       5.485   1.009  13.346  1.00  0.00           C  
ATOM   1234  O   LEU A  78       5.926   0.096  12.644  1.00  0.00           O  
ATOM   1235  CB  LEU A  78       5.458   3.342  12.539  1.00  0.00           C  
ATOM   1236  CG  LEU A  78       4.872   4.339  11.634  1.00  0.00           C  
ATOM   1237  CD1 LEU A  78       5.607   5.632  11.756  1.00  0.00           C  
ATOM   1238  CD2 LEU A  78       5.009   3.781  10.228  1.00  0.00           C  
ATOM   1239  H   LEU A  78       3.362   3.323  13.967  1.00  0.00           H  
ATOM   1240  HA  LEU A  78       4.267   1.740  11.767  1.00  0.00           H  
ATOM   1241 1HB  LEU A  78       5.620   3.813  13.506  1.00  0.00           H  
ATOM   1242 2HB  LEU A  78       6.418   3.060  12.123  1.00  0.00           H  
ATOM   1243  HG  LEU A  78       3.826   4.511  11.879  1.00  0.00           H  
ATOM   1244 1HD1 LEU A  78       5.167   6.344  11.086  1.00  0.00           H  
ATOM   1245 2HD1 LEU A  78       5.517   6.000  12.771  1.00  0.00           H  
ATOM   1246 3HD1 LEU A  78       6.645   5.480  11.517  1.00  0.00           H  
ATOM   1247 1HD2 LEU A  78       4.623   4.465   9.526  1.00  0.00           H  
ATOM   1248 2HD2 LEU A  78       6.062   3.611  10.003  1.00  0.00           H  
ATOM   1249 3HD2 LEU A  78       4.467   2.839  10.149  1.00  0.00           H  
ATOM   1250  N   ALA A  79       5.705   1.073  14.660  1.00  0.00           N  
ATOM   1251  CA  ALA A  79       6.545   0.070  15.291  1.00  0.00           C  
ATOM   1252  C   ALA A  79       5.925  -1.313  15.106  1.00  0.00           C  
ATOM   1253  O   ALA A  79       6.612  -2.270  14.727  1.00  0.00           O  
ATOM   1254  CB  ALA A  79       6.724   0.398  16.770  1.00  0.00           C  
ATOM   1255  H   ALA A  79       5.318   1.844  15.207  1.00  0.00           H  
ATOM   1256  HA  ALA A  79       7.515   0.073  14.800  1.00  0.00           H  
ATOM   1257 1HB  ALA A  79       7.366  -0.348  17.233  1.00  0.00           H  
ATOM   1258 2HB  ALA A  79       7.176   1.386  16.876  1.00  0.00           H  
ATOM   1259 3HB  ALA A  79       5.747   0.396  17.260  1.00  0.00           H  
ATOM   1260  N   GLU A  80       4.607  -1.408  15.299  1.00  0.00           N  
ATOM   1261  CA  GLU A  80       3.955  -2.698  15.155  1.00  0.00           C  
ATOM   1262  C   GLU A  80       3.879  -3.123  13.697  1.00  0.00           C  
ATOM   1263  O   GLU A  80       4.086  -4.296  13.375  1.00  0.00           O  
ATOM   1264  CB  GLU A  80       2.565  -2.657  15.781  1.00  0.00           C  
ATOM   1265  CG  GLU A  80       2.570  -2.528  17.310  1.00  0.00           C  
ATOM   1266  CD  GLU A  80       3.198  -3.717  18.013  1.00  0.00           C  
ATOM   1267  OE1 GLU A  80       2.803  -4.824  17.729  1.00  0.00           O  
ATOM   1268  OE2 GLU A  80       4.063  -3.517  18.837  1.00  0.00           O  
ATOM   1269  H   GLU A  80       4.070  -0.587  15.590  1.00  0.00           H  
ATOM   1270  HA  GLU A  80       4.547  -3.439  15.690  1.00  0.00           H  
ATOM   1271 1HB  GLU A  80       2.019  -1.798  15.378  1.00  0.00           H  
ATOM   1272 2HB  GLU A  80       2.013  -3.555  15.512  1.00  0.00           H  
ATOM   1273 1HG  GLU A  80       3.125  -1.626  17.579  1.00  0.00           H  
ATOM   1274 2HG  GLU A  80       1.546  -2.402  17.657  1.00  0.00           H  
ATOM   1275  N   LEU A  81       3.628  -2.174  12.796  1.00  0.00           N  
ATOM   1276  CA  LEU A  81       3.530  -2.504  11.390  1.00  0.00           C  
ATOM   1277  C   LEU A  81       4.815  -3.127  10.913  1.00  0.00           C  
ATOM   1278  O   LEU A  81       4.776  -4.160  10.245  1.00  0.00           O  
ATOM   1279  CB  LEU A  81       3.187  -1.301  10.518  1.00  0.00           C  
ATOM   1280  CG  LEU A  81       2.920  -1.653   9.031  1.00  0.00           C  
ATOM   1281  CD1 LEU A  81       2.014  -0.622   8.439  1.00  0.00           C  
ATOM   1282  CD2 LEU A  81       4.243  -1.721   8.264  1.00  0.00           C  
ATOM   1283  H   LEU A  81       3.462  -1.213  13.088  1.00  0.00           H  
ATOM   1284  HA  LEU A  81       2.734  -3.237  11.268  1.00  0.00           H  
ATOM   1285 1HB  LEU A  81       2.300  -0.815  10.922  1.00  0.00           H  
ATOM   1286 2HB  LEU A  81       4.017  -0.593  10.561  1.00  0.00           H  
ATOM   1287  HG  LEU A  81       2.422  -2.617   8.966  1.00  0.00           H  
ATOM   1288 1HD1 LEU A  81       1.830  -0.880   7.404  1.00  0.00           H  
ATOM   1289 2HD1 LEU A  81       1.073  -0.598   8.986  1.00  0.00           H  
ATOM   1290 3HD1 LEU A  81       2.484   0.338   8.501  1.00  0.00           H  
ATOM   1291 1HD2 LEU A  81       4.051  -1.967   7.228  1.00  0.00           H  
ATOM   1292 2HD2 LEU A  81       4.749  -0.757   8.320  1.00  0.00           H  
ATOM   1293 3HD2 LEU A  81       4.876  -2.485   8.697  1.00  0.00           H  
ATOM   1294  N   GLU A  82       5.962  -2.500  11.214  1.00  0.00           N  
ATOM   1295  CA  GLU A  82       7.196  -3.085  10.729  1.00  0.00           C  
ATOM   1296  C   GLU A  82       7.387  -4.471  11.315  1.00  0.00           C  
ATOM   1297  O   GLU A  82       7.782  -5.379  10.598  1.00  0.00           O  
ATOM   1298  CB  GLU A  82       8.417  -2.205  11.003  1.00  0.00           C  
ATOM   1299  CG  GLU A  82       8.459  -0.933  10.150  1.00  0.00           C  
ATOM   1300  CD  GLU A  82       9.716  -0.121  10.330  1.00  0.00           C  
ATOM   1301  OE1 GLU A  82      10.533  -0.499  11.119  1.00  0.00           O  
ATOM   1302  OE2 GLU A  82       9.847   0.897   9.694  1.00  0.00           O  
ATOM   1303  H   GLU A  82       5.961  -1.640  11.766  1.00  0.00           H  
ATOM   1304  HA  GLU A  82       7.120  -3.188   9.649  1.00  0.00           H  
ATOM   1305 1HB  GLU A  82       8.418  -1.906  12.057  1.00  0.00           H  
ATOM   1306 2HB  GLU A  82       9.330  -2.773  10.818  1.00  0.00           H  
ATOM   1307 1HG  GLU A  82       8.371  -1.213   9.098  1.00  0.00           H  
ATOM   1308 2HG  GLU A  82       7.595  -0.315  10.406  1.00  0.00           H  
ATOM   1309  N   LEU A  83       7.038  -4.698  12.579  1.00  0.00           N  
ATOM   1310  CA  LEU A  83       7.238  -6.044  13.106  1.00  0.00           C  
ATOM   1311  C   LEU A  83       6.396  -7.067  12.330  1.00  0.00           C  
ATOM   1312  O   LEU A  83       6.867  -8.170  12.015  1.00  0.00           O  
ATOM   1313  CB  LEU A  83       6.931  -6.049  14.599  1.00  0.00           C  
ATOM   1314  CG  LEU A  83       7.960  -5.263  15.432  1.00  0.00           C  
ATOM   1315  CD1 LEU A  83       7.487  -5.142  16.873  1.00  0.00           C  
ATOM   1316  CD2 LEU A  83       9.307  -5.969  15.349  1.00  0.00           C  
ATOM   1317  H   LEU A  83       6.696  -3.944  13.183  1.00  0.00           H  
ATOM   1318  HA  LEU A  83       8.279  -6.311  12.987  1.00  0.00           H  
ATOM   1319 1HB  LEU A  83       5.950  -5.595  14.758  1.00  0.00           H  
ATOM   1320 2HB  LEU A  83       6.904  -7.077  14.955  1.00  0.00           H  
ATOM   1321  HG  LEU A  83       8.060  -4.258  15.027  1.00  0.00           H  
ATOM   1322 1HD1 LEU A  83       8.219  -4.573  17.447  1.00  0.00           H  
ATOM   1323 2HD1 LEU A  83       6.523  -4.622  16.898  1.00  0.00           H  
ATOM   1324 3HD1 LEU A  83       7.374  -6.133  17.307  1.00  0.00           H  
ATOM   1325 1HD2 LEU A  83      10.038  -5.406  15.926  1.00  0.00           H  
ATOM   1326 2HD2 LEU A  83       9.220  -6.976  15.755  1.00  0.00           H  
ATOM   1327 3HD2 LEU A  83       9.629  -6.025  14.310  1.00  0.00           H  
ATOM   1328  N   VAL A  84       5.176  -6.686  11.962  1.00  0.00           N  
ATOM   1329  CA  VAL A  84       4.329  -7.583  11.190  1.00  0.00           C  
ATOM   1330  C   VAL A  84       4.905  -7.786   9.788  1.00  0.00           C  
ATOM   1331  O   VAL A  84       4.952  -8.913   9.281  1.00  0.00           O  
ATOM   1332  CB  VAL A  84       2.898  -7.042  11.084  1.00  0.00           C  
ATOM   1333  CG1 VAL A  84       2.098  -7.913  10.139  1.00  0.00           C  
ATOM   1334  CG2 VAL A  84       2.253  -7.022  12.467  1.00  0.00           C  
ATOM   1335  H   VAL A  84       4.826  -5.768  12.250  1.00  0.00           H  
ATOM   1336  HA  VAL A  84       4.298  -8.547  11.697  1.00  0.00           H  
ATOM   1337  HB  VAL A  84       2.929  -6.030  10.671  1.00  0.00           H  
ATOM   1338 1HG1 VAL A  84       1.085  -7.520  10.044  1.00  0.00           H  
ATOM   1339 2HG1 VAL A  84       2.576  -7.921   9.177  1.00  0.00           H  
ATOM   1340 3HG1 VAL A  84       2.060  -8.929  10.529  1.00  0.00           H  
ATOM   1341 1HG2 VAL A  84       1.241  -6.631  12.390  1.00  0.00           H  
ATOM   1342 2HG2 VAL A  84       2.225  -8.034  12.866  1.00  0.00           H  
ATOM   1343 3HG2 VAL A  84       2.835  -6.390  13.131  1.00  0.00           H  
ATOM   1344  N   ALA A  85       5.342  -6.692   9.155  1.00  0.00           N  
ATOM   1345  CA  ALA A  85       5.904  -6.759   7.814  1.00  0.00           C  
ATOM   1346  C   ALA A  85       7.113  -7.667   7.794  1.00  0.00           C  
ATOM   1347  O   ALA A  85       7.266  -8.456   6.867  1.00  0.00           O  
ATOM   1348  CB  ALA A  85       6.265  -5.369   7.327  1.00  0.00           C  
ATOM   1349  H   ALA A  85       5.277  -5.790   9.622  1.00  0.00           H  
ATOM   1350  HA  ALA A  85       5.165  -7.190   7.150  1.00  0.00           H  
ATOM   1351 1HB  ALA A  85       6.663  -5.420   6.314  1.00  0.00           H  
ATOM   1352 2HB  ALA A  85       5.378  -4.741   7.335  1.00  0.00           H  
ATOM   1353 3HB  ALA A  85       7.015  -4.942   7.989  1.00  0.00           H  
ATOM   1354  N   ILE A  86       7.934  -7.606   8.842  1.00  0.00           N  
ATOM   1355  CA  ILE A  86       9.129  -8.431   8.948  1.00  0.00           C  
ATOM   1356  C   ILE A  86       8.740  -9.880   8.975  1.00  0.00           C  
ATOM   1357  O   ILE A  86       9.329 -10.696   8.265  1.00  0.00           O  
ATOM   1358  CB  ILE A  86       9.918  -8.054  10.186  1.00  0.00           C  
ATOM   1359  CG1 ILE A  86      10.475  -6.694   9.982  1.00  0.00           C  
ATOM   1360  CG2 ILE A  86      11.034  -9.053  10.417  1.00  0.00           C  
ATOM   1361  CD1 ILE A  86      10.941  -6.099  11.211  1.00  0.00           C  
ATOM   1362  H   ILE A  86       7.747  -6.925   9.576  1.00  0.00           H  
ATOM   1363  HA  ILE A  86       9.767  -8.260   8.095  1.00  0.00           H  
ATOM   1364  HB  ILE A  86       9.259  -8.026  11.052  1.00  0.00           H  
ATOM   1365 1HG1 ILE A  86      11.322  -6.766   9.305  1.00  0.00           H  
ATOM   1366 2HG1 ILE A  86       9.735  -6.061   9.524  1.00  0.00           H  
ATOM   1367 1HG2 ILE A  86      11.596  -8.765  11.304  1.00  0.00           H  
ATOM   1368 2HG2 ILE A  86      10.599 -10.037  10.564  1.00  0.00           H  
ATOM   1369 3HG2 ILE A  86      11.701  -9.069   9.551  1.00  0.00           H  
ATOM   1370 1HD1 ILE A  86      11.335  -5.127  11.005  1.00  0.00           H  
ATOM   1371 2HD1 ILE A  86      10.134  -6.005  11.898  1.00  0.00           H  
ATOM   1372 3HD1 ILE A  86      11.691  -6.736  11.618  1.00  0.00           H  
ATOM   1373  N   ASN A  87       7.726 -10.227   9.757  1.00  0.00           N  
ATOM   1374  CA  ASN A  87       7.313 -11.614   9.757  1.00  0.00           C  
ATOM   1375  C   ASN A  87       6.863 -12.033   8.351  1.00  0.00           C  
ATOM   1376  O   ASN A  87       7.205 -13.127   7.892  1.00  0.00           O  
ATOM   1377  CB  ASN A  87       6.229 -11.837  10.790  1.00  0.00           C  
ATOM   1378  CG  ASN A  87       6.779 -11.809  12.204  1.00  0.00           C  
ATOM   1379  OD1 ASN A  87       7.986 -11.994  12.424  1.00  0.00           O  
ATOM   1380  ND2 ASN A  87       5.916 -11.585  13.165  1.00  0.00           N  
ATOM   1381  H   ASN A  87       7.265  -9.534  10.355  1.00  0.00           H  
ATOM   1382  HA  ASN A  87       8.170 -12.230  10.022  1.00  0.00           H  
ATOM   1383 1HB  ASN A  87       5.472 -11.057  10.692  1.00  0.00           H  
ATOM   1384 2HB  ASN A  87       5.742 -12.795  10.611  1.00  0.00           H  
ATOM   1385 1HD2 ASN A  87       6.222 -11.555  14.116  1.00  0.00           H  
ATOM   1386 2HD2 ASN A  87       4.953 -11.440  12.946  1.00  0.00           H  
ATOM   1387  N   GLN A  88       6.173 -11.141   7.623  1.00  0.00           N  
ATOM   1388  CA  GLN A  88       5.734 -11.487   6.269  1.00  0.00           C  
ATOM   1389  C   GLN A  88       6.908 -11.589   5.292  1.00  0.00           C  
ATOM   1390  O   GLN A  88       6.918 -12.466   4.422  1.00  0.00           O  
ATOM   1391  CB  GLN A  88       4.706 -10.480   5.754  1.00  0.00           C  
ATOM   1392  CG  GLN A  88       3.396 -10.519   6.499  1.00  0.00           C  
ATOM   1393  CD  GLN A  88       2.717 -11.869   6.381  1.00  0.00           C  
ATOM   1394  OE1 GLN A  88       2.638 -12.434   5.292  1.00  0.00           O  
ATOM   1395  NE2 GLN A  88       2.224 -12.403   7.493  1.00  0.00           N  
ATOM   1396  H   GLN A  88       5.913 -10.244   8.040  1.00  0.00           H  
ATOM   1397  HA  GLN A  88       5.253 -12.464   6.311  1.00  0.00           H  
ATOM   1398 1HB  GLN A  88       5.109  -9.472   5.831  1.00  0.00           H  
ATOM   1399 2HB  GLN A  88       4.499 -10.671   4.698  1.00  0.00           H  
ATOM   1400 1HG  GLN A  88       3.583 -10.311   7.553  1.00  0.00           H  
ATOM   1401 2HG  GLN A  88       2.746  -9.766   6.084  1.00  0.00           H  
ATOM   1402 1HE2 GLN A  88       1.776 -13.303   7.459  1.00  0.00           H  
ATOM   1403 2HE2 GLN A  88       2.310 -11.924   8.363  1.00  0.00           H  
ATOM   1404  N   TYR A  89       7.939 -10.753   5.460  1.00  0.00           N  
ATOM   1405  CA  TYR A  89       9.089 -10.864   4.571  1.00  0.00           C  
ATOM   1406  C   TYR A  89       9.783 -12.183   4.849  1.00  0.00           C  
ATOM   1407  O   TYR A  89      10.200 -12.873   3.920  1.00  0.00           O  
ATOM   1408  CB  TYR A  89      10.135  -9.763   4.788  1.00  0.00           C  
ATOM   1409  CG  TYR A  89       9.881  -8.374   4.274  1.00  0.00           C  
ATOM   1410  CD1 TYR A  89       9.486  -7.399   5.140  1.00  0.00           C  
ATOM   1411  CD2 TYR A  89      10.125  -8.051   2.961  1.00  0.00           C  
ATOM   1412  CE1 TYR A  89       9.300  -6.132   4.734  1.00  0.00           C  
ATOM   1413  CE2 TYR A  89       9.951  -6.747   2.566  1.00  0.00           C  
ATOM   1414  CZ  TYR A  89       9.539  -5.811   3.448  1.00  0.00           C  
ATOM   1415  OH  TYR A  89       9.381  -4.542   3.055  1.00  0.00           O  
ATOM   1416  H   TYR A  89       7.897 -10.031   6.177  1.00  0.00           H  
ATOM   1417  HA  TYR A  89       8.748 -10.859   3.537  1.00  0.00           H  
ATOM   1418 1HB  TYR A  89      10.327  -9.682   5.862  1.00  0.00           H  
ATOM   1419 2HB  TYR A  89      11.055 -10.096   4.324  1.00  0.00           H  
ATOM   1420  HD1 TYR A  89       9.328  -7.639   6.150  1.00  0.00           H  
ATOM   1421  HD2 TYR A  89      10.472  -8.803   2.252  1.00  0.00           H  
ATOM   1422  HE1 TYR A  89       8.982  -5.364   5.444  1.00  0.00           H  
ATOM   1423  HE2 TYR A  89      10.156  -6.445   1.554  1.00  0.00           H  
ATOM   1424  HH  TYR A  89       8.871  -4.056   3.735  1.00  0.00           H  
ATOM   1425  N   ARG A  90       9.869 -12.562   6.128  1.00  0.00           N  
ATOM   1426  CA  ARG A  90      10.537 -13.799   6.484  1.00  0.00           C  
ATOM   1427  C   ARG A  90       9.796 -15.001   5.921  1.00  0.00           C  
ATOM   1428  O   ARG A  90      10.423 -15.902   5.359  1.00  0.00           O  
ATOM   1429  CB  ARG A  90      10.661 -13.924   7.995  1.00  0.00           C  
ATOM   1430  CG  ARG A  90      11.670 -12.967   8.652  1.00  0.00           C  
ATOM   1431  CD  ARG A  90      11.610 -13.058  10.138  1.00  0.00           C  
ATOM   1432  NE  ARG A  90      12.563 -12.166  10.795  1.00  0.00           N  
ATOM   1433  CZ  ARG A  90      12.535 -11.858  12.110  1.00  0.00           C  
ATOM   1434  NH1 ARG A  90      11.605 -12.374  12.882  1.00  0.00           N  
ATOM   1435  NH2 ARG A  90      13.436 -11.036  12.622  1.00  0.00           N  
ATOM   1436  H   ARG A  90       9.505 -11.957   6.865  1.00  0.00           H  
ATOM   1437  HA  ARG A  90      11.541 -13.775   6.061  1.00  0.00           H  
ATOM   1438 1HB  ARG A  90       9.692 -13.731   8.449  1.00  0.00           H  
ATOM   1439 2HB  ARG A  90      10.947 -14.942   8.253  1.00  0.00           H  
ATOM   1440 1HG  ARG A  90      12.678 -13.223   8.328  1.00  0.00           H  
ATOM   1441 2HG  ARG A  90      11.451 -11.945   8.355  1.00  0.00           H  
ATOM   1442 1HD  ARG A  90      10.607 -12.780  10.467  1.00  0.00           H  
ATOM   1443 2HD  ARG A  90      11.823 -14.077  10.451  1.00  0.00           H  
ATOM   1444  HE  ARG A  90      13.290 -11.753  10.228  1.00  0.00           H  
ATOM   1445 1HH1 ARG A  90      10.918 -13.006  12.489  1.00  0.00           H  
ATOM   1446 2HH1 ARG A  90      11.577 -12.144  13.864  1.00  0.00           H  
ATOM   1447 1HH2 ARG A  90      14.151 -10.638  12.029  1.00  0.00           H  
ATOM   1448 2HH2 ARG A  90      13.411 -10.811  13.606  1.00  0.00           H  
ATOM   1449  N   GLU A  91       8.458 -15.013   6.002  1.00  0.00           N  
ATOM   1450  CA  GLU A  91       7.744 -16.145   5.425  1.00  0.00           C  
ATOM   1451  C   GLU A  91       7.935 -16.173   3.916  1.00  0.00           C  
ATOM   1452  O   GLU A  91       8.134 -17.239   3.327  1.00  0.00           O  
ATOM   1453  CB  GLU A  91       6.243 -16.126   5.759  1.00  0.00           C  
ATOM   1454  CG  GLU A  91       5.900 -16.443   7.227  1.00  0.00           C  
ATOM   1455  CD  GLU A  91       4.397 -16.478   7.517  1.00  0.00           C  
ATOM   1456  OE1 GLU A  91       3.624 -16.145   6.647  1.00  0.00           O  
ATOM   1457  OE2 GLU A  91       4.034 -16.859   8.609  1.00  0.00           O  
ATOM   1458  H   GLU A  91       7.958 -14.263   6.484  1.00  0.00           H  
ATOM   1459  HA  GLU A  91       8.169 -17.062   5.834  1.00  0.00           H  
ATOM   1460 1HB  GLU A  91       5.845 -15.132   5.540  1.00  0.00           H  
ATOM   1461 2HB  GLU A  91       5.718 -16.836   5.122  1.00  0.00           H  
ATOM   1462 1HG  GLU A  91       6.332 -17.408   7.487  1.00  0.00           H  
ATOM   1463 2HG  GLU A  91       6.367 -15.687   7.860  1.00  0.00           H  
ATOM   1464  N   ALA A  92       7.911 -14.996   3.277  1.00  0.00           N  
ATOM   1465  CA  ALA A  92       8.112 -14.952   1.839  1.00  0.00           C  
ATOM   1466  C   ALA A  92       9.500 -15.461   1.492  1.00  0.00           C  
ATOM   1467  O   ALA A  92       9.677 -16.173   0.506  1.00  0.00           O  
ATOM   1468  CB  ALA A  92       7.919 -13.538   1.303  1.00  0.00           C  
ATOM   1469  H   ALA A  92       7.731 -14.130   3.786  1.00  0.00           H  
ATOM   1470  HA  ALA A  92       7.382 -15.609   1.377  1.00  0.00           H  
ATOM   1471 1HB  ALA A  92       8.040 -13.539   0.230  1.00  0.00           H  
ATOM   1472 2HB  ALA A  92       6.928 -13.181   1.546  1.00  0.00           H  
ATOM   1473 3HB  ALA A  92       8.653 -12.878   1.757  1.00  0.00           H  
ATOM   1474  N   ALA A  93      10.502 -15.100   2.309  1.00  0.00           N  
ATOM   1475  CA  ALA A  93      11.883 -15.505   2.070  1.00  0.00           C  
ATOM   1476  C   ALA A  93      12.061 -17.000   2.169  1.00  0.00           C  
ATOM   1477  O   ALA A  93      12.733 -17.604   1.329  1.00  0.00           O  
ATOM   1478  CB  ALA A  93      12.816 -14.842   3.071  1.00  0.00           C  
ATOM   1479  H   ALA A  93      10.302 -14.499   3.104  1.00  0.00           H  
ATOM   1480  HA  ALA A  93      12.154 -15.196   1.068  1.00  0.00           H  
ATOM   1481 1HB  ALA A  93      13.843 -15.131   2.854  1.00  0.00           H  
ATOM   1482 2HB  ALA A  93      12.728 -13.773   3.020  1.00  0.00           H  
ATOM   1483 3HB  ALA A  93      12.551 -15.165   4.072  1.00  0.00           H  
ATOM   1484  N   GLU A  94      11.449 -17.617   3.182  1.00  0.00           N  
ATOM   1485  CA  GLU A  94      11.619 -19.050   3.340  1.00  0.00           C  
ATOM   1486  C   GLU A  94      10.863 -19.799   2.268  1.00  0.00           C  
ATOM   1487  O   GLU A  94      11.391 -20.740   1.676  1.00  0.00           O  
ATOM   1488  CB  GLU A  94      11.159 -19.524   4.724  1.00  0.00           C  
ATOM   1489  CG  GLU A  94      12.046 -19.069   5.890  1.00  0.00           C  
ATOM   1490  CD  GLU A  94      11.575 -19.589   7.246  1.00  0.00           C  
ATOM   1491  OE1 GLU A  94      10.522 -20.184   7.306  1.00  0.00           O  
ATOM   1492  OE2 GLU A  94      12.283 -19.401   8.212  1.00  0.00           O  
ATOM   1493  H   GLU A  94      10.904 -17.077   3.857  1.00  0.00           H  
ATOM   1494  HA  GLU A  94      12.677 -19.283   3.236  1.00  0.00           H  
ATOM   1495 1HB  GLU A  94      10.150 -19.144   4.912  1.00  0.00           H  
ATOM   1496 2HB  GLU A  94      11.108 -20.611   4.738  1.00  0.00           H  
ATOM   1497 1HG  GLU A  94      13.064 -19.413   5.713  1.00  0.00           H  
ATOM   1498 2HG  GLU A  94      12.059 -17.979   5.909  1.00  0.00           H  
ATOM   1499  N   ALA A  95       9.635 -19.378   1.988  1.00  0.00           N  
ATOM   1500  CA  ALA A  95       8.863 -20.048   0.963  1.00  0.00           C  
ATOM   1501  C   ALA A  95       9.532 -19.883  -0.394  1.00  0.00           C  
ATOM   1502  O   ALA A  95       9.617 -20.833  -1.177  1.00  0.00           O  
ATOM   1503  CB  ALA A  95       7.470 -19.494   0.945  1.00  0.00           C  
ATOM   1504  H   ALA A  95       9.224 -18.591   2.494  1.00  0.00           H  
ATOM   1505  HA  ALA A  95       8.827 -21.113   1.193  1.00  0.00           H  
ATOM   1506 1HB  ALA A  95       6.901 -20.000   0.185  1.00  0.00           H  
ATOM   1507 2HB  ALA A  95       7.002 -19.636   1.916  1.00  0.00           H  
ATOM   1508 3HB  ALA A  95       7.531 -18.441   0.732  1.00  0.00           H  
ATOM   1509  N   ALA A  96      10.038 -18.675  -0.673  1.00  0.00           N  
ATOM   1510  CA  ALA A  96      10.719 -18.443  -1.927  1.00  0.00           C  
ATOM   1511  C   ALA A  96      11.951 -19.321  -1.982  1.00  0.00           C  
ATOM   1512  O   ALA A  96      12.250 -19.885  -3.028  1.00  0.00           O  
ATOM   1513  CB  ALA A  96      11.076 -16.977  -2.091  1.00  0.00           C  
ATOM   1514  H   ALA A  96       9.943 -17.901  -0.023  1.00  0.00           H  
ATOM   1515  HA  ALA A  96      10.057 -18.736  -2.740  1.00  0.00           H  
ATOM   1516 1HB  ALA A  96      11.585 -16.824  -3.044  1.00  0.00           H  
ATOM   1517 2HB  ALA A  96      10.174 -16.374  -2.059  1.00  0.00           H  
ATOM   1518 3HB  ALA A  96      11.723 -16.690  -1.277  1.00  0.00           H  
ATOM   1519  N   ALA A  97      12.657 -19.479  -0.854  1.00  0.00           N  
ATOM   1520  CA  ALA A  97      13.831 -20.329  -0.848  1.00  0.00           C  
ATOM   1521  C   ALA A  97      13.454 -21.764  -1.180  1.00  0.00           C  
ATOM   1522  O   ALA A  97      14.151 -22.421  -1.954  1.00  0.00           O  
ATOM   1523  CB  ALA A  97      14.526 -20.271   0.496  1.00  0.00           C  
ATOM   1524  H   ALA A  97      12.406 -18.979  -0.002  1.00  0.00           H  
ATOM   1525  HA  ALA A  97      14.514 -19.966  -1.613  1.00  0.00           H  
ATOM   1526 1HB  ALA A  97      15.417 -20.896   0.472  1.00  0.00           H  
ATOM   1527 2HB  ALA A  97      14.806 -19.242   0.715  1.00  0.00           H  
ATOM   1528 3HB  ALA A  97      13.855 -20.631   1.267  1.00  0.00           H  
ATOM   1529  N   GLU A  98      12.331 -22.260  -0.645  1.00  0.00           N  
ATOM   1530  CA  GLU A  98      11.967 -23.631  -0.978  1.00  0.00           C  
ATOM   1531  C   GLU A  98      11.688 -23.733  -2.467  1.00  0.00           C  
ATOM   1532  O   GLU A  98      12.108 -24.695  -3.116  1.00  0.00           O  
ATOM   1533  CB  GLU A  98      10.755 -24.122  -0.173  1.00  0.00           C  
ATOM   1534  CG  GLU A  98      11.025 -24.366   1.316  1.00  0.00           C  
ATOM   1535  CD  GLU A  98       9.805 -24.886   2.081  1.00  0.00           C  
ATOM   1536  OE1 GLU A  98       8.741 -24.959   1.509  1.00  0.00           O  
ATOM   1537  OE2 GLU A  98       9.956 -25.222   3.236  1.00  0.00           O  
ATOM   1538  H   GLU A  98      11.776 -21.700   0.005  1.00  0.00           H  
ATOM   1539  HA  GLU A  98      12.812 -24.279  -0.746  1.00  0.00           H  
ATOM   1540 1HB  GLU A  98       9.965 -23.376  -0.231  1.00  0.00           H  
ATOM   1541 2HB  GLU A  98      10.372 -25.044  -0.612  1.00  0.00           H  
ATOM   1542 1HG  GLU A  98      11.837 -25.085   1.412  1.00  0.00           H  
ATOM   1543 2HG  GLU A  98      11.354 -23.427   1.764  1.00  0.00           H  
ATOM   1544  N   ALA A  99      11.020 -22.722  -3.025  1.00  0.00           N  
ATOM   1545  CA  ALA A  99      10.750 -22.718  -4.452  1.00  0.00           C  
ATOM   1546  C   ALA A  99      12.064 -22.677  -5.226  1.00  0.00           C  
ATOM   1547  O   ALA A  99      12.242 -23.387  -6.213  1.00  0.00           O  
ATOM   1548  CB  ALA A  99       9.875 -21.539  -4.827  1.00  0.00           C  
ATOM   1549  H   ALA A  99      10.684 -21.955  -2.437  1.00  0.00           H  
ATOM   1550  HA  ALA A  99      10.232 -23.644  -4.708  1.00  0.00           H  
ATOM   1551 1HB  ALA A  99       9.687 -21.567  -5.892  1.00  0.00           H  
ATOM   1552 2HB  ALA A  99       8.938 -21.589  -4.284  1.00  0.00           H  
ATOM   1553 3HB  ALA A  99      10.373 -20.626  -4.571  1.00  0.00           H  
ATOM   1554  N   ALA A 100      13.032 -21.910  -4.735  1.00  0.00           N  
ATOM   1555  CA  ALA A 100      14.327 -21.815  -5.387  1.00  0.00           C  
ATOM   1556  C   ALA A 100      15.003 -23.185  -5.447  1.00  0.00           C  
ATOM   1557  O   ALA A 100      15.686 -23.501  -6.427  1.00  0.00           O  
ATOM   1558  CB  ALA A 100      15.208 -20.814  -4.657  1.00  0.00           C  
ATOM   1559  H   ALA A 100      12.853 -21.342  -3.913  1.00  0.00           H  
ATOM   1560  HA  ALA A 100      14.168 -21.470  -6.406  1.00  0.00           H  
ATOM   1561 1HB  ALA A 100      16.162 -20.725  -5.169  1.00  0.00           H  
ATOM   1562 2HB  ALA A 100      14.707 -19.854  -4.635  1.00  0.00           H  
ATOM   1563 3HB  ALA A 100      15.378 -21.149  -3.647  1.00  0.00           H  
ATOM   1564  N   GLU A 101      14.810 -23.997  -4.400  1.00  0.00           N  
ATOM   1565  CA  GLU A 101      15.400 -25.329  -4.346  1.00  0.00           C  
ATOM   1566  C   GLU A 101      14.599 -26.426  -5.071  1.00  0.00           C  
ATOM   1567  O   GLU A 101      15.208 -27.345  -5.624  1.00  0.00           O  
ATOM   1568  CB  GLU A 101      15.644 -25.765  -2.892  1.00  0.00           C  
ATOM   1569  CG  GLU A 101      16.723 -24.954  -2.143  1.00  0.00           C  
ATOM   1570  CD  GLU A 101      17.010 -25.469  -0.728  1.00  0.00           C  
ATOM   1571  OE1 GLU A 101      16.350 -26.387  -0.293  1.00  0.00           O  
ATOM   1572  OE2 GLU A 101      17.903 -24.943  -0.099  1.00  0.00           O  
ATOM   1573  H   GLU A 101      14.262 -23.654  -3.609  1.00  0.00           H  
ATOM   1574  HA  GLU A 101      16.373 -25.270  -4.830  1.00  0.00           H  
ATOM   1575 1HB  GLU A 101      14.710 -25.667  -2.331  1.00  0.00           H  
ATOM   1576 2HB  GLU A 101      15.930 -26.815  -2.870  1.00  0.00           H  
ATOM   1577 1HG  GLU A 101      17.645 -24.978  -2.721  1.00  0.00           H  
ATOM   1578 2HG  GLU A 101      16.392 -23.916  -2.084  1.00  0.00           H  
ATOM   1579  N   ASN A 102      13.254 -26.366  -5.075  1.00  0.00           N  
ATOM   1580  CA  ASN A 102      12.514 -27.463  -5.719  1.00  0.00           C  
ATOM   1581  C   ASN A 102      11.493 -27.081  -6.797  1.00  0.00           C  
ATOM   1582  O   ASN A 102      10.921 -27.962  -7.441  1.00  0.00           O  
ATOM   1583  CB  ASN A 102      11.829 -28.290  -4.637  1.00  0.00           C  
ATOM   1584  CG  ASN A 102      10.744 -27.533  -3.807  1.00  0.00           C  
ATOM   1585  OD1 ASN A 102      10.001 -26.631  -4.256  1.00  0.00           O  
ATOM   1586  ND2 ASN A 102      10.664 -27.924  -2.555  1.00  0.00           N  
ATOM   1587  H   ASN A 102      12.779 -25.607  -4.591  1.00  0.00           H  
ATOM   1588  HA  ASN A 102      13.239 -28.106  -6.215  1.00  0.00           H  
ATOM   1589 1HB  ASN A 102      11.360 -29.157  -5.100  1.00  0.00           H  
ATOM   1590 2HB  ASN A 102      12.587 -28.664  -3.949  1.00  0.00           H  
ATOM   1591 1HD2 ASN A 102       9.998 -27.502  -1.939  1.00  0.00           H  
ATOM   1592 2HD2 ASN A 102      11.267 -28.647  -2.217  1.00  0.00           H  
ATOM   1593  N   GLY A 103      11.247 -25.793  -6.991  1.00  0.00           N  
ATOM   1594  CA  GLY A 103      10.341 -25.284  -8.015  1.00  0.00           C  
ATOM   1595  C   GLY A 103       8.846 -25.519  -7.773  1.00  0.00           C  
ATOM   1596  O   GLY A 103       8.034 -25.186  -8.644  1.00  0.00           O  
ATOM   1597  H   GLY A 103      11.734 -25.100  -6.442  1.00  0.00           H  
ATOM   1598 1HA  GLY A 103      10.516 -24.214  -8.103  1.00  0.00           H  
ATOM   1599 2HA  GLY A 103      10.620 -25.720  -8.972  1.00  0.00           H  
ATOM   1600  N   SER A 104       8.468 -26.056  -6.612  1.00  0.00           N  
ATOM   1601  CA  SER A 104       7.076 -26.440  -6.408  1.00  0.00           C  
ATOM   1602  C   SER A 104       6.082 -25.312  -6.398  1.00  0.00           C  
ATOM   1603  O   SER A 104       6.350 -24.219  -5.893  1.00  0.00           O  
ATOM   1604  CB  SER A 104       6.928 -27.178  -5.093  1.00  0.00           C  
ATOM   1605  OG  SER A 104       7.218 -26.325  -4.008  1.00  0.00           O  
ATOM   1606  H   SER A 104       9.163 -26.264  -5.897  1.00  0.00           H  
ATOM   1607  HA  SER A 104       6.803 -27.119  -7.218  1.00  0.00           H  
ATOM   1608 1HB  SER A 104       5.909 -27.551  -5.002  1.00  0.00           H  
ATOM   1609 2HB  SER A 104       7.598 -28.036  -5.074  1.00  0.00           H  
ATOM   1610  HG  SER A 104       8.206 -26.324  -3.951  1.00  0.00           H  
ATOM   1611  N   GLU A 105       4.866 -25.650  -6.827  1.00  0.00           N  
ATOM   1612  CA  GLU A 105       3.756 -24.720  -6.814  1.00  0.00           C  
ATOM   1613  C   GLU A 105       3.399 -24.316  -5.402  1.00  0.00           C  
ATOM   1614  O   GLU A 105       3.038 -23.171  -5.160  1.00  0.00           O  
ATOM   1615  CB  GLU A 105       2.537 -25.337  -7.501  1.00  0.00           C  
ATOM   1616  CG  GLU A 105       2.692 -25.519  -9.010  1.00  0.00           C  
ATOM   1617  CD  GLU A 105       1.498 -26.183  -9.658  1.00  0.00           C  
ATOM   1618  OE1 GLU A 105       0.624 -26.620  -8.948  1.00  0.00           O  
ATOM   1619  OE2 GLU A 105       1.464 -26.249 -10.865  1.00  0.00           O  
ATOM   1620  H   GLU A 105       4.725 -26.572  -7.212  1.00  0.00           H  
ATOM   1621  HA  GLU A 105       4.051 -23.825  -7.362  1.00  0.00           H  
ATOM   1622 1HB  GLU A 105       2.328 -26.313  -7.062  1.00  0.00           H  
ATOM   1623 2HB  GLU A 105       1.666 -24.707  -7.325  1.00  0.00           H  
ATOM   1624 1HG  GLU A 105       2.843 -24.541  -9.468  1.00  0.00           H  
ATOM   1625 2HG  GLU A 105       3.583 -26.117  -9.199  1.00  0.00           H  
ATOM   1626  N   GLU A 106       3.489 -25.259  -4.466  1.00  0.00           N  
ATOM   1627  CA  GLU A 106       3.138 -24.956  -3.090  1.00  0.00           C  
ATOM   1628  C   GLU A 106       4.114 -23.965  -2.470  1.00  0.00           C  
ATOM   1629  O   GLU A 106       3.701 -23.014  -1.797  1.00  0.00           O  
ATOM   1630  CB  GLU A 106       3.104 -26.240  -2.262  1.00  0.00           C  
ATOM   1631  CG  GLU A 106       1.956 -27.182  -2.616  1.00  0.00           C  
ATOM   1632  CD  GLU A 106       1.981 -28.478  -1.835  1.00  0.00           C  
ATOM   1633  OE1 GLU A 106       2.930 -28.705  -1.122  1.00  0.00           O  
ATOM   1634  OE2 GLU A 106       1.048 -29.238  -1.954  1.00  0.00           O  
ATOM   1635  H   GLU A 106       3.799 -26.184  -4.721  1.00  0.00           H  
ATOM   1636  HA  GLU A 106       2.144 -24.507  -3.079  1.00  0.00           H  
ATOM   1637 1HB  GLU A 106       4.040 -26.783  -2.401  1.00  0.00           H  
ATOM   1638 2HB  GLU A 106       3.025 -25.990  -1.204  1.00  0.00           H  
ATOM   1639 1HG  GLU A 106       1.012 -26.673  -2.422  1.00  0.00           H  
ATOM   1640 2HG  GLU A 106       2.005 -27.404  -3.682  1.00  0.00           H  
ATOM   1641  N   ALA A 107       5.423 -24.139  -2.723  1.00  0.00           N  
ATOM   1642  CA  ALA A 107       6.370 -23.185  -2.170  1.00  0.00           C  
ATOM   1643  C   ALA A 107       6.140 -21.815  -2.778  1.00  0.00           C  
ATOM   1644  O   ALA A 107       6.143 -20.798  -2.076  1.00  0.00           O  
ATOM   1645  CB  ALA A 107       7.786 -23.637  -2.433  1.00  0.00           C  
ATOM   1646  H   ALA A 107       5.784 -24.923  -3.274  1.00  0.00           H  
ATOM   1647  HA  ALA A 107       6.206 -23.116  -1.095  1.00  0.00           H  
ATOM   1648 1HB  ALA A 107       8.461 -22.915  -2.005  1.00  0.00           H  
ATOM   1649 2HB  ALA A 107       7.956 -24.611  -1.978  1.00  0.00           H  
ATOM   1650 3HB  ALA A 107       7.947 -23.706  -3.507  1.00  0.00           H  
ATOM   1651  N   ARG A 108       5.884 -21.793  -4.088  1.00  0.00           N  
ATOM   1652  CA  ARG A 108       5.677 -20.541  -4.779  1.00  0.00           C  
ATOM   1653  C   ARG A 108       4.401 -19.866  -4.311  1.00  0.00           C  
ATOM   1654  O   ARG A 108       4.380 -18.655  -4.095  1.00  0.00           O  
ATOM   1655  CB  ARG A 108       5.622 -20.795  -6.272  1.00  0.00           C  
ATOM   1656  CG  ARG A 108       6.958 -21.200  -6.871  1.00  0.00           C  
ATOM   1657  CD  ARG A 108       6.866 -21.499  -8.307  1.00  0.00           C  
ATOM   1658  NE  ARG A 108       8.117 -22.032  -8.832  1.00  0.00           N  
ATOM   1659  CZ  ARG A 108       9.191 -21.272  -9.180  1.00  0.00           C  
ATOM   1660  NH1 ARG A 108       9.160 -19.970  -9.028  1.00  0.00           N  
ATOM   1661  NH2 ARG A 108      10.282 -21.827  -9.676  1.00  0.00           N  
ATOM   1662  H   ARG A 108       5.879 -22.662  -4.627  1.00  0.00           H  
ATOM   1663  HA  ARG A 108       6.521 -19.885  -4.566  1.00  0.00           H  
ATOM   1664 1HB  ARG A 108       4.914 -21.597  -6.474  1.00  0.00           H  
ATOM   1665 2HB  ARG A 108       5.271 -19.901  -6.789  1.00  0.00           H  
ATOM   1666 1HG  ARG A 108       7.658 -20.374  -6.749  1.00  0.00           H  
ATOM   1667 2HG  ARG A 108       7.340 -22.073  -6.361  1.00  0.00           H  
ATOM   1668 1HD  ARG A 108       6.089 -22.250  -8.462  1.00  0.00           H  
ATOM   1669 2HD  ARG A 108       6.619 -20.592  -8.856  1.00  0.00           H  
ATOM   1670  HE  ARG A 108       8.172 -23.064  -8.952  1.00  0.00           H  
ATOM   1671 1HH1 ARG A 108       8.345 -19.511  -8.649  1.00  0.00           H  
ATOM   1672 2HH1 ARG A 108       9.978 -19.410  -9.293  1.00  0.00           H  
ATOM   1673 1HH2 ARG A 108      10.330 -22.823  -9.819  1.00  0.00           H  
ATOM   1674 2HH2 ARG A 108      11.073 -21.250  -9.930  1.00  0.00           H  
ATOM   1675  N   ALA A 109       3.335 -20.638  -4.110  1.00  0.00           N  
ATOM   1676  CA  ALA A 109       2.082 -20.052  -3.678  1.00  0.00           C  
ATOM   1677  C   ALA A 109       2.241 -19.400  -2.325  1.00  0.00           C  
ATOM   1678  O   ALA A 109       1.799 -18.266  -2.117  1.00  0.00           O  
ATOM   1679  CB  ALA A 109       1.008 -21.116  -3.607  1.00  0.00           C  
ATOM   1680  H   ALA A 109       3.378 -21.635  -4.294  1.00  0.00           H  
ATOM   1681  HA  ALA A 109       1.792 -19.291  -4.396  1.00  0.00           H  
ATOM   1682 1HB  ALA A 109       0.067 -20.667  -3.293  1.00  0.00           H  
ATOM   1683 2HB  ALA A 109       0.888 -21.575  -4.588  1.00  0.00           H  
ATOM   1684 3HB  ALA A 109       1.308 -21.879  -2.886  1.00  0.00           H  
ATOM   1685  N   ALA A 110       2.921 -20.091  -1.411  1.00  0.00           N  
ATOM   1686  CA  ALA A 110       3.134 -19.546  -0.086  1.00  0.00           C  
ATOM   1687  C   ALA A 110       3.957 -18.272  -0.156  1.00  0.00           C  
ATOM   1688  O   ALA A 110       3.664 -17.285   0.533  1.00  0.00           O  
ATOM   1689  CB  ALA A 110       3.828 -20.581   0.776  1.00  0.00           C  
ATOM   1690  H   ALA A 110       3.278 -21.025  -1.630  1.00  0.00           H  
ATOM   1691  HA  ALA A 110       2.164 -19.299   0.346  1.00  0.00           H  
ATOM   1692 1HB  ALA A 110       3.980 -20.186   1.778  1.00  0.00           H  
ATOM   1693 2HB  ALA A 110       3.212 -21.478   0.824  1.00  0.00           H  
ATOM   1694 3HB  ALA A 110       4.783 -20.832   0.332  1.00  0.00           H  
ATOM   1695  N   ALA A 111       4.980 -18.277  -1.016  1.00  0.00           N  
ATOM   1696  CA  ALA A 111       5.831 -17.114  -1.160  1.00  0.00           C  
ATOM   1697  C   ALA A 111       5.043 -15.939  -1.687  1.00  0.00           C  
ATOM   1698  O   ALA A 111       5.211 -14.814  -1.219  1.00  0.00           O  
ATOM   1699  CB  ALA A 111       6.989 -17.431  -2.081  1.00  0.00           C  
ATOM   1700  H   ALA A 111       5.193 -19.118  -1.557  1.00  0.00           H  
ATOM   1701  HA  ALA A 111       6.209 -16.853  -0.178  1.00  0.00           H  
ATOM   1702 1HB  ALA A 111       7.639 -16.576  -2.145  1.00  0.00           H  
ATOM   1703 2HB  ALA A 111       7.536 -18.265  -1.696  1.00  0.00           H  
ATOM   1704 3HB  ALA A 111       6.610 -17.686  -3.066  1.00  0.00           H  
ATOM   1705  N   ARG A 112       4.157 -16.206  -2.651  1.00  0.00           N  
ATOM   1706  CA  ARG A 112       3.349 -15.171  -3.270  1.00  0.00           C  
ATOM   1707  C   ARG A 112       2.372 -14.549  -2.292  1.00  0.00           C  
ATOM   1708  O   ARG A 112       2.221 -13.326  -2.267  1.00  0.00           O  
ATOM   1709  CB  ARG A 112       2.578 -15.749  -4.452  1.00  0.00           C  
ATOM   1710  CG  ARG A 112       3.414 -16.091  -5.693  1.00  0.00           C  
ATOM   1711  CD  ARG A 112       2.644 -16.875  -6.684  1.00  0.00           C  
ATOM   1712  NE  ARG A 112       3.449 -17.200  -7.845  1.00  0.00           N  
ATOM   1713  CZ  ARG A 112       3.121 -18.054  -8.813  1.00  0.00           C  
ATOM   1714  NH1 ARG A 112       1.982 -18.716  -8.798  1.00  0.00           N  
ATOM   1715  NH2 ARG A 112       3.986 -18.203  -9.782  1.00  0.00           N  
ATOM   1716  H   ARG A 112       4.068 -17.163  -2.994  1.00  0.00           H  
ATOM   1717  HA  ARG A 112       4.017 -14.394  -3.636  1.00  0.00           H  
ATOM   1718 1HB  ARG A 112       2.080 -16.663  -4.138  1.00  0.00           H  
ATOM   1719 2HB  ARG A 112       1.806 -15.047  -4.757  1.00  0.00           H  
ATOM   1720 1HG  ARG A 112       3.668 -15.171  -6.199  1.00  0.00           H  
ATOM   1721 2HG  ARG A 112       4.326 -16.617  -5.426  1.00  0.00           H  
ATOM   1722 1HD  ARG A 112       2.317 -17.806  -6.228  1.00  0.00           H  
ATOM   1723 2HD  ARG A 112       1.778 -16.306  -7.014  1.00  0.00           H  
ATOM   1724  HE  ARG A 112       4.360 -16.737  -7.959  1.00  0.00           H  
ATOM   1725 1HH1 ARG A 112       1.332 -18.582  -8.037  1.00  0.00           H  
ATOM   1726 2HH1 ARG A 112       1.759 -19.355  -9.547  1.00  0.00           H  
ATOM   1727 1HH2 ARG A 112       4.853 -17.643  -9.723  1.00  0.00           H  
ATOM   1728 2HH2 ARG A 112       3.804 -18.830 -10.551  1.00  0.00           H  
ATOM   1729  N   GLU A 113       1.729 -15.360  -1.443  1.00  0.00           N  
ATOM   1730  CA  GLU A 113       0.790 -14.760  -0.503  1.00  0.00           C  
ATOM   1731  C   GLU A 113       1.515 -13.914   0.538  1.00  0.00           C  
ATOM   1732  O   GLU A 113       1.093 -12.791   0.839  1.00  0.00           O  
ATOM   1733  CB  GLU A 113      -0.066 -15.823   0.200  1.00  0.00           C  
ATOM   1734  CG  GLU A 113      -1.094 -16.532  -0.698  1.00  0.00           C  
ATOM   1735  CD  GLU A 113      -1.957 -17.544   0.055  1.00  0.00           C  
ATOM   1736  OE1 GLU A 113      -1.708 -17.771   1.218  1.00  0.00           O  
ATOM   1737  OE2 GLU A 113      -2.872 -18.073  -0.539  1.00  0.00           O  
ATOM   1738  H   GLU A 113       1.869 -16.373  -1.486  1.00  0.00           H  
ATOM   1739  HA  GLU A 113       0.121 -14.103  -1.061  1.00  0.00           H  
ATOM   1740 1HB  GLU A 113       0.594 -16.592   0.612  1.00  0.00           H  
ATOM   1741 2HB  GLU A 113      -0.599 -15.369   1.033  1.00  0.00           H  
ATOM   1742 1HG  GLU A 113      -1.740 -15.783  -1.153  1.00  0.00           H  
ATOM   1743 2HG  GLU A 113      -0.557 -17.044  -1.498  1.00  0.00           H  
ATOM   1744  N   ALA A 114       2.638 -14.427   1.061  1.00  0.00           N  
ATOM   1745  CA  ALA A 114       3.409 -13.675   2.048  1.00  0.00           C  
ATOM   1746  C   ALA A 114       3.940 -12.385   1.427  1.00  0.00           C  
ATOM   1747  O   ALA A 114       3.958 -11.329   2.067  1.00  0.00           O  
ATOM   1748  CB  ALA A 114       4.538 -14.528   2.584  1.00  0.00           C  
ATOM   1749  H   ALA A 114       2.954 -15.359   0.783  1.00  0.00           H  
ATOM   1750  HA  ALA A 114       2.748 -13.404   2.871  1.00  0.00           H  
ATOM   1751 1HB  ALA A 114       5.096 -13.963   3.330  1.00  0.00           H  
ATOM   1752 2HB  ALA A 114       4.133 -15.431   3.040  1.00  0.00           H  
ATOM   1753 3HB  ALA A 114       5.183 -14.803   1.762  1.00  0.00           H  
ATOM   1754  N   LEU A 115       4.340 -12.469   0.159  1.00  0.00           N  
ATOM   1755  CA  LEU A 115       4.863 -11.339  -0.574  1.00  0.00           C  
ATOM   1756  C   LEU A 115       3.804 -10.267  -0.761  1.00  0.00           C  
ATOM   1757  O   LEU A 115       4.059  -9.094  -0.474  1.00  0.00           O  
ATOM   1758  CB  LEU A 115       5.427 -11.818  -1.907  1.00  0.00           C  
ATOM   1759  CG  LEU A 115       6.094 -10.803  -2.746  1.00  0.00           C  
ATOM   1760  CD1 LEU A 115       5.136 -10.095  -3.579  1.00  0.00           C  
ATOM   1761  CD2 LEU A 115       6.715  -9.873  -1.901  1.00  0.00           C  
ATOM   1762  H   LEU A 115       4.321 -13.368  -0.320  1.00  0.00           H  
ATOM   1763  HA  LEU A 115       5.682 -10.913   0.005  1.00  0.00           H  
ATOM   1764 1HB  LEU A 115       6.160 -12.585  -1.696  1.00  0.00           H  
ATOM   1765 2HB  LEU A 115       4.625 -12.258  -2.488  1.00  0.00           H  
ATOM   1766  HG  LEU A 115       6.822 -11.276  -3.372  1.00  0.00           H  
ATOM   1767 1HD1 LEU A 115       5.669  -9.370  -4.161  1.00  0.00           H  
ATOM   1768 2HD1 LEU A 115       4.645 -10.803  -4.230  1.00  0.00           H  
ATOM   1769 3HD1 LEU A 115       4.400  -9.592  -2.967  1.00  0.00           H  
ATOM   1770 1HD2 LEU A 115       7.208  -9.140  -2.530  1.00  0.00           H  
ATOM   1771 2HD2 LEU A 115       5.961  -9.389  -1.283  1.00  0.00           H  
ATOM   1772 3HD2 LEU A 115       7.429 -10.372  -1.264  1.00  0.00           H  
ATOM   1773  N   GLU A 116       2.622 -10.647  -1.254  1.00  0.00           N  
ATOM   1774  CA  GLU A 116       1.575  -9.658  -1.462  1.00  0.00           C  
ATOM   1775  C   GLU A 116       1.233  -8.954  -0.152  1.00  0.00           C  
ATOM   1776  O   GLU A 116       1.026  -7.735  -0.139  1.00  0.00           O  
ATOM   1777  CB  GLU A 116       0.313 -10.284  -2.061  1.00  0.00           C  
ATOM   1778  CG  GLU A 116      -0.782  -9.251  -2.391  1.00  0.00           C  
ATOM   1779  CD  GLU A 116      -2.008  -9.828  -3.083  1.00  0.00           C  
ATOM   1780  OE1 GLU A 116      -2.062 -11.015  -3.295  1.00  0.00           O  
ATOM   1781  OE2 GLU A 116      -2.890  -9.064  -3.401  1.00  0.00           O  
ATOM   1782  H   GLU A 116       2.452 -11.626  -1.486  1.00  0.00           H  
ATOM   1783  HA  GLU A 116       1.947  -8.911  -2.163  1.00  0.00           H  
ATOM   1784 1HB  GLU A 116       0.567 -10.823  -2.970  1.00  0.00           H  
ATOM   1785 2HB  GLU A 116      -0.097 -11.012  -1.357  1.00  0.00           H  
ATOM   1786 1HG  GLU A 116      -1.099  -8.781  -1.458  1.00  0.00           H  
ATOM   1787 2HG  GLU A 116      -0.350  -8.475  -3.019  1.00  0.00           H  
ATOM   1788  N   GLU A 117       1.202  -9.697   0.962  1.00  0.00           N  
ATOM   1789  CA  GLU A 117       0.889  -9.061   2.231  1.00  0.00           C  
ATOM   1790  C   GLU A 117       2.018  -8.111   2.631  1.00  0.00           C  
ATOM   1791  O   GLU A 117       1.748  -6.998   3.083  1.00  0.00           O  
ATOM   1792  CB  GLU A 117       0.647 -10.101   3.322  1.00  0.00           C  
ATOM   1793  CG  GLU A 117       0.192  -9.539   4.682  1.00  0.00           C  
ATOM   1794  CD  GLU A 117      -1.159  -8.858   4.655  1.00  0.00           C  
ATOM   1795  OE1 GLU A 117      -1.869  -9.008   3.689  1.00  0.00           O  
ATOM   1796  OE2 GLU A 117      -1.500  -8.230   5.632  1.00  0.00           O  
ATOM   1797  H   GLU A 117       1.362 -10.708   0.921  1.00  0.00           H  
ATOM   1798  HA  GLU A 117      -0.022  -8.476   2.108  1.00  0.00           H  
ATOM   1799 1HB  GLU A 117      -0.103 -10.815   2.982  1.00  0.00           H  
ATOM   1800 2HB  GLU A 117       1.571 -10.662   3.486  1.00  0.00           H  
ATOM   1801 1HG  GLU A 117       0.170 -10.348   5.411  1.00  0.00           H  
ATOM   1802 2HG  GLU A 117       0.930  -8.816   5.003  1.00  0.00           H  
ATOM   1803  N   ALA A 118       3.285  -8.503   2.420  1.00  0.00           N  
ATOM   1804  CA  ALA A 118       4.383  -7.603   2.765  1.00  0.00           C  
ATOM   1805  C   ALA A 118       4.246  -6.307   1.967  1.00  0.00           C  
ATOM   1806  O   ALA A 118       4.439  -5.218   2.504  1.00  0.00           O  
ATOM   1807  CB  ALA A 118       5.736  -8.253   2.487  1.00  0.00           C  
ATOM   1808  H   ALA A 118       3.487  -9.437   2.057  1.00  0.00           H  
ATOM   1809  HA  ALA A 118       4.313  -7.366   3.823  1.00  0.00           H  
ATOM   1810 1HB  ALA A 118       6.539  -7.566   2.763  1.00  0.00           H  
ATOM   1811 2HB  ALA A 118       5.827  -9.172   3.068  1.00  0.00           H  
ATOM   1812 3HB  ALA A 118       5.810  -8.490   1.426  1.00  0.00           H  
ATOM   1813  N   LEU A 119       3.843  -6.424   0.700  1.00  0.00           N  
ATOM   1814  CA  LEU A 119       3.668  -5.263  -0.165  1.00  0.00           C  
ATOM   1815  C   LEU A 119       2.630  -4.330   0.436  1.00  0.00           C  
ATOM   1816  O   LEU A 119       2.864  -3.123   0.575  1.00  0.00           O  
ATOM   1817  CB  LEU A 119       3.201  -5.686  -1.551  1.00  0.00           C  
ATOM   1818  CG  LEU A 119       3.187  -4.601  -2.609  1.00  0.00           C  
ATOM   1819  CD1 LEU A 119       3.139  -5.267  -3.929  1.00  0.00           C  
ATOM   1820  CD2 LEU A 119       2.001  -3.658  -2.404  1.00  0.00           C  
ATOM   1821  H   LEU A 119       3.695  -7.358   0.313  1.00  0.00           H  
ATOM   1822  HA  LEU A 119       4.607  -4.725  -0.244  1.00  0.00           H  
ATOM   1823 1HB  LEU A 119       3.839  -6.500  -1.901  1.00  0.00           H  
ATOM   1824 2HB  LEU A 119       2.191  -6.064  -1.479  1.00  0.00           H  
ATOM   1825  HG  LEU A 119       4.120  -4.033  -2.562  1.00  0.00           H  
ATOM   1826 1HD1 LEU A 119       3.148  -4.513  -4.708  1.00  0.00           H  
ATOM   1827 2HD1 LEU A 119       3.996  -5.926  -4.026  1.00  0.00           H  
ATOM   1828 3HD1 LEU A 119       2.226  -5.848  -3.996  1.00  0.00           H  
ATOM   1829 1HD2 LEU A 119       2.010  -2.893  -3.181  1.00  0.00           H  
ATOM   1830 2HD2 LEU A 119       1.072  -4.226  -2.459  1.00  0.00           H  
ATOM   1831 3HD2 LEU A 119       2.077  -3.180  -1.428  1.00  0.00           H  
ATOM   1832  N   ALA A 120       1.466  -4.893   0.772  1.00  0.00           N  
ATOM   1833  CA  ALA A 120       0.380  -4.107   1.327  1.00  0.00           C  
ATOM   1834  C   ALA A 120       0.814  -3.411   2.609  1.00  0.00           C  
ATOM   1835  O   ALA A 120       0.490  -2.240   2.833  1.00  0.00           O  
ATOM   1836  CB  ALA A 120      -0.806  -5.009   1.606  1.00  0.00           C  
ATOM   1837  H   ALA A 120       1.337  -5.898   0.625  1.00  0.00           H  
ATOM   1838  HA  ALA A 120       0.101  -3.346   0.600  1.00  0.00           H  
ATOM   1839 1HB  ALA A 120      -1.629  -4.422   2.006  1.00  0.00           H  
ATOM   1840 2HB  ALA A 120      -1.116  -5.495   0.679  1.00  0.00           H  
ATOM   1841 3HB  ALA A 120      -0.516  -5.773   2.334  1.00  0.00           H  
ATOM   1842  N   LEU A 121       1.598  -4.106   3.427  1.00  0.00           N  
ATOM   1843  CA  LEU A 121       2.082  -3.526   4.661  1.00  0.00           C  
ATOM   1844  C   LEU A 121       3.011  -2.358   4.380  1.00  0.00           C  
ATOM   1845  O   LEU A 121       2.924  -1.342   5.068  1.00  0.00           O  
ATOM   1846  CB  LEU A 121       2.745  -4.609   5.496  1.00  0.00           C  
ATOM   1847  CG  LEU A 121       1.753  -5.634   6.036  1.00  0.00           C  
ATOM   1848  CD1 LEU A 121       2.474  -6.777   6.619  1.00  0.00           C  
ATOM   1849  CD2 LEU A 121       0.898  -4.973   7.088  1.00  0.00           C  
ATOM   1850  H   LEU A 121       1.834  -5.074   3.201  1.00  0.00           H  
ATOM   1851  HA  LEU A 121       1.225  -3.150   5.218  1.00  0.00           H  
ATOM   1852 1HB  LEU A 121       3.480  -5.126   4.887  1.00  0.00           H  
ATOM   1853 2HB  LEU A 121       3.249  -4.146   6.337  1.00  0.00           H  
ATOM   1854  HG  LEU A 121       1.123  -5.998   5.228  1.00  0.00           H  
ATOM   1855 1HD1 LEU A 121       1.750  -7.499   6.995  1.00  0.00           H  
ATOM   1856 2HD1 LEU A 121       3.090  -7.246   5.858  1.00  0.00           H  
ATOM   1857 3HD1 LEU A 121       3.082  -6.412   7.426  1.00  0.00           H  
ATOM   1858 1HD2 LEU A 121       0.182  -5.701   7.477  1.00  0.00           H  
ATOM   1859 2HD2 LEU A 121       1.533  -4.619   7.898  1.00  0.00           H  
ATOM   1860 3HD2 LEU A 121       0.361  -4.132   6.648  1.00  0.00           H  
ATOM   1861  N   GLU A 122       3.839  -2.447   3.331  1.00  0.00           N  
ATOM   1862  CA  GLU A 122       4.725  -1.332   3.004  1.00  0.00           C  
ATOM   1863  C   GLU A 122       3.918  -0.123   2.561  1.00  0.00           C  
ATOM   1864  O   GLU A 122       4.287   1.017   2.852  1.00  0.00           O  
ATOM   1865  CB  GLU A 122       5.738  -1.691   1.919  1.00  0.00           C  
ATOM   1866  CG  GLU A 122       6.766  -2.683   2.351  1.00  0.00           C  
ATOM   1867  CD  GLU A 122       7.486  -2.252   3.534  1.00  0.00           C  
ATOM   1868  OE1 GLU A 122       7.910  -1.149   3.554  1.00  0.00           O  
ATOM   1869  OE2 GLU A 122       7.691  -3.060   4.400  1.00  0.00           O  
ATOM   1870  H   GLU A 122       3.881  -3.316   2.792  1.00  0.00           H  
ATOM   1871  HA  GLU A 122       5.277  -1.058   3.902  1.00  0.00           H  
ATOM   1872 1HB  GLU A 122       5.220  -2.101   1.051  1.00  0.00           H  
ATOM   1873 2HB  GLU A 122       6.261  -0.789   1.593  1.00  0.00           H  
ATOM   1874 1HG  GLU A 122       6.303  -3.637   2.548  1.00  0.00           H  
ATOM   1875 2HG  GLU A 122       7.472  -2.809   1.544  1.00  0.00           H  
ATOM   1876  N   LEU A 123       2.793  -0.356   1.886  1.00  0.00           N  
ATOM   1877  CA  LEU A 123       1.960   0.764   1.472  1.00  0.00           C  
ATOM   1878  C   LEU A 123       1.450   1.492   2.710  1.00  0.00           C  
ATOM   1879  O   LEU A 123       1.612   2.712   2.837  1.00  0.00           O  
ATOM   1880  CB  LEU A 123       0.781   0.286   0.618  1.00  0.00           C  
ATOM   1881  CG  LEU A 123      -0.170   1.373   0.160  1.00  0.00           C  
ATOM   1882  CD1 LEU A 123       0.593   2.381  -0.692  1.00  0.00           C  
ATOM   1883  CD2 LEU A 123      -1.294   0.741  -0.635  1.00  0.00           C  
ATOM   1884  H   LEU A 123       2.546  -1.318   1.640  1.00  0.00           H  
ATOM   1885  HA  LEU A 123       2.562   1.460   0.893  1.00  0.00           H  
ATOM   1886 1HB  LEU A 123       1.147  -0.249  -0.242  1.00  0.00           H  
ATOM   1887 2HB  LEU A 123       0.195  -0.407   1.210  1.00  0.00           H  
ATOM   1888  HG  LEU A 123      -0.578   1.888   1.028  1.00  0.00           H  
ATOM   1889 1HD1 LEU A 123      -0.080   3.167  -1.025  1.00  0.00           H  
ATOM   1890 2HD1 LEU A 123       1.399   2.821  -0.102  1.00  0.00           H  
ATOM   1891 3HD1 LEU A 123       1.011   1.879  -1.560  1.00  0.00           H  
ATOM   1892 1HD2 LEU A 123      -1.985   1.513  -0.970  1.00  0.00           H  
ATOM   1893 2HD2 LEU A 123      -0.879   0.224  -1.502  1.00  0.00           H  
ATOM   1894 3HD2 LEU A 123      -1.824   0.025  -0.004  1.00  0.00           H  
ATOM   1895  N   ASP A 124       0.871   0.733   3.652  1.00  0.00           N  
ATOM   1896  CA  ASP A 124       0.385   1.339   4.891  1.00  0.00           C  
ATOM   1897  C   ASP A 124       1.531   1.968   5.677  1.00  0.00           C  
ATOM   1898  O   ASP A 124       1.380   3.049   6.250  1.00  0.00           O  
ATOM   1899  CB  ASP A 124      -0.351   0.315   5.757  1.00  0.00           C  
ATOM   1900  CG  ASP A 124      -1.747  -0.054   5.240  1.00  0.00           C  
ATOM   1901  OD1 ASP A 124      -2.259   0.639   4.387  1.00  0.00           O  
ATOM   1902  OD2 ASP A 124      -2.296  -1.019   5.721  1.00  0.00           O  
ATOM   1903  H   ASP A 124       0.775  -0.274   3.492  1.00  0.00           H  
ATOM   1904  HA  ASP A 124      -0.318   2.129   4.631  1.00  0.00           H  
ATOM   1905 1HB  ASP A 124       0.238  -0.602   5.780  1.00  0.00           H  
ATOM   1906 2HB  ASP A 124      -0.432   0.685   6.778  1.00  0.00           H  
ATOM   1907  N   GLY A 125       2.691   1.317   5.655  1.00  0.00           N  
ATOM   1908  CA  GLY A 125       3.882   1.786   6.338  1.00  0.00           C  
ATOM   1909  C   GLY A 125       4.223   3.171   5.862  1.00  0.00           C  
ATOM   1910  O   GLY A 125       4.296   4.098   6.666  1.00  0.00           O  
ATOM   1911  H   GLY A 125       2.749   0.432   5.167  1.00  0.00           H  
ATOM   1912 1HA  GLY A 125       3.730   1.799   7.413  1.00  0.00           H  
ATOM   1913 2HA  GLY A 125       4.712   1.108   6.126  1.00  0.00           H  
ATOM   1914  N   ALA A 126       4.396   3.323   4.551  1.00  0.00           N  
ATOM   1915  CA  ALA A 126       4.747   4.606   3.972  1.00  0.00           C  
ATOM   1916  C   ALA A 126       3.698   5.671   4.281  1.00  0.00           C  
ATOM   1917  O   ALA A 126       4.036   6.822   4.572  1.00  0.00           O  
ATOM   1918  CB  ALA A 126       4.909   4.461   2.472  1.00  0.00           C  
ATOM   1919  H   ALA A 126       4.307   2.508   3.945  1.00  0.00           H  
ATOM   1920  HA  ALA A 126       5.696   4.922   4.407  1.00  0.00           H  
ATOM   1921 1HB  ALA A 126       5.198   5.416   2.042  1.00  0.00           H  
ATOM   1922 2HB  ALA A 126       5.677   3.717   2.258  1.00  0.00           H  
ATOM   1923 3HB  ALA A 126       3.961   4.135   2.042  1.00  0.00           H  
ATOM   1924  N   LYS A 127       2.413   5.306   4.263  1.00  0.00           N  
ATOM   1925  CA  LYS A 127       1.400   6.310   4.564  1.00  0.00           C  
ATOM   1926  C   LYS A 127       1.526   6.789   6.008  1.00  0.00           C  
ATOM   1927  O   LYS A 127       1.423   7.992   6.284  1.00  0.00           O  
ATOM   1928  CB  LYS A 127      -0.002   5.758   4.311  1.00  0.00           C  
ATOM   1929  CG  LYS A 127      -0.356   5.560   2.835  1.00  0.00           C  
ATOM   1930  CD  LYS A 127      -1.755   4.975   2.678  1.00  0.00           C  
ATOM   1931  CE  LYS A 127      -2.135   4.812   1.217  1.00  0.00           C  
ATOM   1932  NZ  LYS A 127      -3.489   4.208   1.060  1.00  0.00           N  
ATOM   1933  H   LYS A 127       2.142   4.353   4.009  1.00  0.00           H  
ATOM   1934  HA  LYS A 127       1.560   7.168   3.913  1.00  0.00           H  
ATOM   1935 1HB  LYS A 127      -0.097   4.788   4.806  1.00  0.00           H  
ATOM   1936 2HB  LYS A 127      -0.741   6.423   4.754  1.00  0.00           H  
ATOM   1937 1HG  LYS A 127      -0.306   6.517   2.317  1.00  0.00           H  
ATOM   1938 2HG  LYS A 127       0.365   4.881   2.379  1.00  0.00           H  
ATOM   1939 1HD  LYS A 127      -1.784   3.990   3.156  1.00  0.00           H  
ATOM   1940 2HD  LYS A 127      -2.482   5.620   3.168  1.00  0.00           H  
ATOM   1941 1HE  LYS A 127      -2.124   5.787   0.735  1.00  0.00           H  
ATOM   1942 2HE  LYS A 127      -1.407   4.174   0.734  1.00  0.00           H  
ATOM   1943 1HZ  LYS A 127      -3.704   4.114   0.077  1.00  0.00           H  
ATOM   1944 2HZ  LYS A 127      -3.501   3.294   1.498  1.00  0.00           H  
ATOM   1945 3HZ  LYS A 127      -4.177   4.802   1.501  1.00  0.00           H  
ATOM   1946  N   LEU A 128       1.782   5.854   6.923  1.00  0.00           N  
ATOM   1947  CA  LEU A 128       1.923   6.187   8.326  1.00  0.00           C  
ATOM   1948  C   LEU A 128       3.227   6.915   8.610  1.00  0.00           C  
ATOM   1949  O   LEU A 128       3.252   7.835   9.419  1.00  0.00           O  
ATOM   1950  CB  LEU A 128       1.865   4.920   9.173  1.00  0.00           C  
ATOM   1951  CG  LEU A 128       0.549   4.198   9.249  1.00  0.00           C  
ATOM   1952  CD1 LEU A 128       0.777   2.891   9.995  1.00  0.00           C  
ATOM   1953  CD2 LEU A 128      -0.457   5.068   9.952  1.00  0.00           C  
ATOM   1954  H   LEU A 128       1.855   4.875   6.636  1.00  0.00           H  
ATOM   1955  HA  LEU A 128       1.096   6.835   8.607  1.00  0.00           H  
ATOM   1956 1HB  LEU A 128       2.557   4.209   8.738  1.00  0.00           H  
ATOM   1957 2HB  LEU A 128       2.181   5.155  10.186  1.00  0.00           H  
ATOM   1958  HG  LEU A 128       0.191   3.968   8.249  1.00  0.00           H  
ATOM   1959 1HD1 LEU A 128      -0.159   2.338  10.068  1.00  0.00           H  
ATOM   1960 2HD1 LEU A 128       1.510   2.299   9.456  1.00  0.00           H  
ATOM   1961 3HD1 LEU A 128       1.150   3.109  10.994  1.00  0.00           H  
ATOM   1962 1HD2 LEU A 128      -1.411   4.543  10.020  1.00  0.00           H  
ATOM   1963 2HD2 LEU A 128      -0.098   5.288  10.958  1.00  0.00           H  
ATOM   1964 3HD2 LEU A 128      -0.591   5.997   9.398  1.00  0.00           H  
ATOM   1965  N   ALA A 129       4.315   6.519   7.943  1.00  0.00           N  
ATOM   1966  CA  ALA A 129       5.610   7.150   8.154  1.00  0.00           C  
ATOM   1967  C   ALA A 129       5.533   8.594   7.745  1.00  0.00           C  
ATOM   1968  O   ALA A 129       6.019   9.474   8.456  1.00  0.00           O  
ATOM   1969  CB  ALA A 129       6.689   6.429   7.385  1.00  0.00           C  
ATOM   1970  H   ALA A 129       4.246   5.745   7.291  1.00  0.00           H  
ATOM   1971  HA  ALA A 129       5.856   7.114   9.204  1.00  0.00           H  
ATOM   1972 1HB  ALA A 129       7.645   6.910   7.567  1.00  0.00           H  
ATOM   1973 2HB  ALA A 129       6.734   5.389   7.714  1.00  0.00           H  
ATOM   1974 3HB  ALA A 129       6.464   6.450   6.326  1.00  0.00           H  
ATOM   1975  N   ARG A 130       4.856   8.854   6.626  1.00  0.00           N  
ATOM   1976  CA  ARG A 130       4.690  10.215   6.174  1.00  0.00           C  
ATOM   1977  C   ARG A 130       3.832  10.974   7.166  1.00  0.00           C  
ATOM   1978  O   ARG A 130       4.195  12.071   7.581  1.00  0.00           O  
ATOM   1979  CB  ARG A 130       4.084  10.255   4.784  1.00  0.00           C  
ATOM   1980  CG  ARG A 130       3.992  11.638   4.163  1.00  0.00           C  
ATOM   1981  CD  ARG A 130       3.460  11.582   2.770  1.00  0.00           C  
ATOM   1982  NE  ARG A 130       4.380  10.894   1.847  1.00  0.00           N  
ATOM   1983  CZ  ARG A 130       5.437  11.477   1.237  1.00  0.00           C  
ATOM   1984  NH1 ARG A 130       5.695  12.751   1.451  1.00  0.00           N  
ATOM   1985  NH2 ARG A 130       6.219  10.779   0.423  1.00  0.00           N  
ATOM   1986  H   ARG A 130       4.476   8.092   6.059  1.00  0.00           H  
ATOM   1987  HA  ARG A 130       5.663  10.694   6.138  1.00  0.00           H  
ATOM   1988 1HB  ARG A 130       4.659   9.631   4.115  1.00  0.00           H  
ATOM   1989 2HB  ARG A 130       3.075   9.836   4.822  1.00  0.00           H  
ATOM   1990 1HG  ARG A 130       3.322  12.263   4.763  1.00  0.00           H  
ATOM   1991 2HG  ARG A 130       4.984  12.091   4.138  1.00  0.00           H  
ATOM   1992 1HD  ARG A 130       2.514  11.042   2.772  1.00  0.00           H  
ATOM   1993 2HD  ARG A 130       3.298  12.597   2.404  1.00  0.00           H  
ATOM   1994  HE  ARG A 130       4.216   9.911   1.657  1.00  0.00           H  
ATOM   1995 1HH1 ARG A 130       5.103  13.291   2.068  1.00  0.00           H  
ATOM   1996 2HH1 ARG A 130       6.483  13.189   0.996  1.00  0.00           H  
ATOM   1997 1HH2 ARG A 130       6.042   9.778   0.241  1.00  0.00           H  
ATOM   1998 2HH2 ARG A 130       7.004  11.219  -0.025  1.00  0.00           H  
ATOM   1999  N   ALA A 131       2.713  10.383   7.598  1.00  0.00           N  
ATOM   2000  CA  ALA A 131       1.858  11.079   8.547  1.00  0.00           C  
ATOM   2001  C   ALA A 131       2.596  11.388   9.843  1.00  0.00           C  
ATOM   2002  O   ALA A 131       2.460  12.476  10.399  1.00  0.00           O  
ATOM   2003  CB  ALA A 131       0.638  10.232   8.856  1.00  0.00           C  
ATOM   2004  H   ALA A 131       2.428   9.468   7.243  1.00  0.00           H  
ATOM   2005  HA  ALA A 131       1.547  12.022   8.094  1.00  0.00           H  
ATOM   2006 1HB  ALA A 131      -0.012  10.764   9.548  1.00  0.00           H  
ATOM   2007 2HB  ALA A 131       0.098  10.024   7.933  1.00  0.00           H  
ATOM   2008 3HB  ALA A 131       0.959   9.295   9.305  1.00  0.00           H  
ATOM   2009  N   ALA A 132       3.390  10.434  10.325  1.00  0.00           N  
ATOM   2010  CA  ALA A 132       4.147  10.606  11.551  1.00  0.00           C  
ATOM   2011  C   ALA A 132       5.178  11.706  11.383  1.00  0.00           C  
ATOM   2012  O   ALA A 132       5.389  12.519  12.282  1.00  0.00           O  
ATOM   2013  CB  ALA A 132       4.796   9.297  11.930  1.00  0.00           C  
ATOM   2014  H   ALA A 132       3.458   9.550   9.834  1.00  0.00           H  
ATOM   2015  HA  ALA A 132       3.464  10.903  12.342  1.00  0.00           H  
ATOM   2016 1HB  ALA A 132       5.345   9.408  12.860  1.00  0.00           H  
ATOM   2017 2HB  ALA A 132       4.047   8.536  12.048  1.00  0.00           H  
ATOM   2018 3HB  ALA A 132       5.466   9.011  11.131  1.00  0.00           H  
ATOM   2019  N   LEU A 133       5.802  11.754  10.210  1.00  0.00           N  
ATOM   2020  CA  LEU A 133       6.811  12.749   9.928  1.00  0.00           C  
ATOM   2021  C   LEU A 133       6.159  14.124   9.965  1.00  0.00           C  
ATOM   2022  O   LEU A 133       6.667  15.042  10.618  1.00  0.00           O  
ATOM   2023  CB  LEU A 133       7.444  12.453   8.563  1.00  0.00           C  
ATOM   2024  CG  LEU A 133       8.536  13.374   8.093  1.00  0.00           C  
ATOM   2025  CD1 LEU A 133       9.675  13.313   9.084  1.00  0.00           C  
ATOM   2026  CD2 LEU A 133       8.990  12.921   6.702  1.00  0.00           C  
ATOM   2027  H   LEU A 133       5.605  11.049   9.499  1.00  0.00           H  
ATOM   2028  HA  LEU A 133       7.581  12.702  10.697  1.00  0.00           H  
ATOM   2029 1HB  LEU A 133       7.852  11.442   8.586  1.00  0.00           H  
ATOM   2030 2HB  LEU A 133       6.662  12.476   7.812  1.00  0.00           H  
ATOM   2031  HG  LEU A 133       8.169  14.404   8.048  1.00  0.00           H  
ATOM   2032 1HD1 LEU A 133      10.484  13.970   8.761  1.00  0.00           H  
ATOM   2033 2HD1 LEU A 133       9.322  13.628  10.065  1.00  0.00           H  
ATOM   2034 3HD1 LEU A 133      10.042  12.294   9.140  1.00  0.00           H  
ATOM   2035 1HD2 LEU A 133       9.794  13.572   6.346  1.00  0.00           H  
ATOM   2036 2HD2 LEU A 133       9.345  11.903   6.763  1.00  0.00           H  
ATOM   2037 3HD2 LEU A 133       8.148  12.969   6.012  1.00  0.00           H  
ATOM   2038  N   GLU A 134       5.004  14.253   9.297  1.00  0.00           N  
ATOM   2039  CA  GLU A 134       4.270  15.512   9.282  1.00  0.00           C  
ATOM   2040  C   GLU A 134       3.838  15.866  10.703  1.00  0.00           C  
ATOM   2041  O   GLU A 134       3.881  17.033  11.106  1.00  0.00           O  
ATOM   2042  CB  GLU A 134       3.048  15.415   8.358  1.00  0.00           C  
ATOM   2043  CG  GLU A 134       3.387  15.316   6.860  1.00  0.00           C  
ATOM   2044  CD  GLU A 134       2.170  15.125   5.973  1.00  0.00           C  
ATOM   2045  OE1 GLU A 134       1.082  15.005   6.490  1.00  0.00           O  
ATOM   2046  OE2 GLU A 134       2.338  15.085   4.773  1.00  0.00           O  
ATOM   2047  H   GLU A 134       4.639  13.453   8.779  1.00  0.00           H  
ATOM   2048  HA  GLU A 134       4.931  16.298   8.913  1.00  0.00           H  
ATOM   2049 1HB  GLU A 134       2.466  14.532   8.625  1.00  0.00           H  
ATOM   2050 2HB  GLU A 134       2.411  16.286   8.506  1.00  0.00           H  
ATOM   2051 1HG  GLU A 134       3.904  16.227   6.559  1.00  0.00           H  
ATOM   2052 2HG  GLU A 134       4.072  14.483   6.713  1.00  0.00           H  
ATOM   2053  N   ALA A 135       3.434  14.856  11.484  1.00  0.00           N  
ATOM   2054  CA  ALA A 135       3.039  15.114  12.853  1.00  0.00           C  
ATOM   2055  C   ALA A 135       4.222  15.721  13.593  1.00  0.00           C  
ATOM   2056  O   ALA A 135       4.055  16.688  14.323  1.00  0.00           O  
ATOM   2057  CB  ALA A 135       2.522  13.850  13.520  1.00  0.00           C  
ATOM   2058  H   ALA A 135       3.372  13.910  11.113  1.00  0.00           H  
ATOM   2059  HA  ALA A 135       2.238  15.847  12.848  1.00  0.00           H  
ATOM   2060 1HB  ALA A 135       2.209  14.080  14.533  1.00  0.00           H  
ATOM   2061 2HB  ALA A 135       1.667  13.470  12.956  1.00  0.00           H  
ATOM   2062 3HB  ALA A 135       3.286  13.110  13.533  1.00  0.00           H  
ATOM   2063  N   VAL A 136       5.446  15.252  13.340  1.00  0.00           N  
ATOM   2064  CA  VAL A 136       6.555  15.895  14.026  1.00  0.00           C  
ATOM   2065  C   VAL A 136       6.699  17.343  13.593  1.00  0.00           C  
ATOM   2066  O   VAL A 136       6.918  18.220  14.427  1.00  0.00           O  
ATOM   2067  CB  VAL A 136       7.927  15.266  13.804  1.00  0.00           C  
ATOM   2068  CG1 VAL A 136       8.895  16.226  14.463  1.00  0.00           C  
ATOM   2069  CG2 VAL A 136       8.022  13.887  14.413  1.00  0.00           C  
ATOM   2070  H   VAL A 136       5.581  14.443  12.732  1.00  0.00           H  
ATOM   2071  HA  VAL A 136       6.352  15.871  15.094  1.00  0.00           H  
ATOM   2072  HB  VAL A 136       8.152  15.206  12.737  1.00  0.00           H  
ATOM   2073 1HG1 VAL A 136       9.904  15.906  14.397  1.00  0.00           H  
ATOM   2074 2HG1 VAL A 136       8.804  17.201  13.999  1.00  0.00           H  
ATOM   2075 3HG1 VAL A 136       8.624  16.292  15.483  1.00  0.00           H  
ATOM   2076 1HG2 VAL A 136       9.024  13.493  14.265  1.00  0.00           H  
ATOM   2077 2HG2 VAL A 136       7.822  13.956  15.461  1.00  0.00           H  
ATOM   2078 3HG2 VAL A 136       7.298  13.230  13.935  1.00  0.00           H  
ATOM   2079  N   GLU A 137       6.562  17.617  12.297  1.00  0.00           N  
ATOM   2080  CA  GLU A 137       6.735  18.988  11.809  1.00  0.00           C  
ATOM   2081  C   GLU A 137       5.734  19.958  12.453  1.00  0.00           C  
ATOM   2082  O   GLU A 137       6.034  21.138  12.630  1.00  0.00           O  
ATOM   2083  CB  GLU A 137       6.628  19.061  10.278  1.00  0.00           C  
ATOM   2084  CG  GLU A 137       7.795  18.401   9.524  1.00  0.00           C  
ATOM   2085  CD  GLU A 137       7.705  18.544   8.005  1.00  0.00           C  
ATOM   2086  OE1 GLU A 137       6.728  19.068   7.521  1.00  0.00           O  
ATOM   2087  OE2 GLU A 137       8.629  18.134   7.337  1.00  0.00           O  
ATOM   2088  H   GLU A 137       6.371  16.850  11.647  1.00  0.00           H  
ATOM   2089  HA  GLU A 137       7.737  19.317  12.085  1.00  0.00           H  
ATOM   2090 1HB  GLU A 137       5.707  18.575   9.958  1.00  0.00           H  
ATOM   2091 2HB  GLU A 137       6.571  20.103   9.969  1.00  0.00           H  
ATOM   2092 1HG  GLU A 137       8.730  18.843   9.866  1.00  0.00           H  
ATOM   2093 2HG  GLU A 137       7.813  17.340   9.780  1.00  0.00           H  
ATOM   2094  N   LYS A 138       4.560  19.460  12.842  1.00  0.00           N  
ATOM   2095  CA  LYS A 138       3.548  20.295  13.492  1.00  0.00           C  
ATOM   2096  C   LYS A 138       3.825  20.507  14.999  1.00  0.00           C  
ATOM   2097  O   LYS A 138       3.125  21.280  15.661  1.00  0.00           O  
ATOM   2098  CB  LYS A 138       2.159  19.666  13.322  1.00  0.00           C  
ATOM   2099  CG  LYS A 138       1.628  19.636  11.878  1.00  0.00           C  
ATOM   2100  CD  LYS A 138       0.159  19.177  11.820  1.00  0.00           C  
ATOM   2101  CE  LYS A 138       0.017  17.680  12.126  1.00  0.00           C  
ATOM   2102  NZ  LYS A 138      -1.390  17.187  11.934  1.00  0.00           N  
ATOM   2103  H   LYS A 138       4.354  18.479  12.634  1.00  0.00           H  
ATOM   2104  HA  LYS A 138       3.553  21.272  13.010  1.00  0.00           H  
ATOM   2105 1HB  LYS A 138       2.197  18.631  13.682  1.00  0.00           H  
ATOM   2106 2HB  LYS A 138       1.440  20.199  13.940  1.00  0.00           H  
ATOM   2107 1HG  LYS A 138       1.709  20.631  11.443  1.00  0.00           H  
ATOM   2108 2HG  LYS A 138       2.236  18.953  11.288  1.00  0.00           H  
ATOM   2109 1HD  LYS A 138      -0.428  19.744  12.543  1.00  0.00           H  
ATOM   2110 2HD  LYS A 138      -0.239  19.371  10.824  1.00  0.00           H  
ATOM   2111 1HE  LYS A 138       0.681  17.117  11.468  1.00  0.00           H  
ATOM   2112 2HE  LYS A 138       0.311  17.501  13.162  1.00  0.00           H  
ATOM   2113 1HZ  LYS A 138      -1.436  16.174  12.165  1.00  0.00           H  
ATOM   2114 2HZ  LYS A 138      -2.014  17.683  12.549  1.00  0.00           H  
ATOM   2115 3HZ  LYS A 138      -1.679  17.323  10.982  1.00  0.00           H  
ATOM   2116  N   LEU A 139       4.818  19.795  15.536  1.00  0.00           N  
ATOM   2117  CA  LEU A 139       5.185  19.808  16.953  1.00  0.00           C  
ATOM   2118  C   LEU A 139       6.560  20.428  17.234  1.00  0.00           C  
ATOM   2119  O   LEU A 139       6.775  21.017  18.297  1.00  0.00           O  
ATOM   2120  CB  LEU A 139       5.170  18.361  17.420  1.00  0.00           C  
ATOM   2121  CG  LEU A 139       3.821  17.704  17.291  1.00  0.00           C  
ATOM   2122  CD1 LEU A 139       3.954  16.248  17.586  1.00  0.00           C  
ATOM   2123  CD2 LEU A 139       2.847  18.375  18.218  1.00  0.00           C  
ATOM   2124  H   LEU A 139       5.368  19.196  14.929  1.00  0.00           H  
ATOM   2125  HA  LEU A 139       4.433  20.375  17.496  1.00  0.00           H  
ATOM   2126 1HB  LEU A 139       5.879  17.794  16.817  1.00  0.00           H  
ATOM   2127 2HB  LEU A 139       5.482  18.317  18.449  1.00  0.00           H  
ATOM   2128  HG  LEU A 139       3.460  17.819  16.286  1.00  0.00           H  
ATOM   2129 1HD1 LEU A 139       2.998  15.761  17.463  1.00  0.00           H  
ATOM   2130 2HD1 LEU A 139       4.645  15.855  16.876  1.00  0.00           H  
ATOM   2131 3HD1 LEU A 139       4.315  16.078  18.567  1.00  0.00           H  
ATOM   2132 1HD2 LEU A 139       1.880  17.920  18.096  1.00  0.00           H  
ATOM   2133 2HD2 LEU A 139       3.164  18.270  19.237  1.00  0.00           H  
ATOM   2134 3HD2 LEU A 139       2.776  19.431  17.964  1.00  0.00           H  
ATOM   2135  N   LEU A 140       7.482  20.237  16.291  1.00  0.00           N  
ATOM   2136  CA  LEU A 140       8.881  20.642  16.385  1.00  0.00           C  
ATOM   2137  C   LEU A 140       9.142  21.965  15.661  1.00  0.00           C  
ATOM   2138  O   LEU A 140       9.129  23.031  16.277  1.00  0.00           O  
ATOM   2139  OXT LEU A 140       9.612  21.933  14.524  1.00  0.00           O  
ATOM   2140  CB  LEU A 140       9.736  19.530  15.764  1.00  0.00           C  
ATOM   2141  CG  LEU A 140      11.249  19.717  15.710  1.00  0.00           C  
ATOM   2142  CD1 LEU A 140      11.815  19.718  17.114  1.00  0.00           C  
ATOM   2143  CD2 LEU A 140      11.845  18.571  14.898  1.00  0.00           C  
ATOM   2144  H   LEU A 140       7.201  19.724  15.461  1.00  0.00           H  
ATOM   2145  HA  LEU A 140       9.140  20.758  17.437  1.00  0.00           H  
ATOM   2146 1HB  LEU A 140       9.537  18.626  16.296  1.00  0.00           H  
ATOM   2147 2HB  LEU A 140       9.394  19.393  14.739  1.00  0.00           H  
ATOM   2148  HG  LEU A 140      11.490  20.670  15.240  1.00  0.00           H  
ATOM   2149 1HD1 LEU A 140      12.899  19.844  17.078  1.00  0.00           H  
ATOM   2150 2HD1 LEU A 140      11.376  20.532  17.686  1.00  0.00           H  
ATOM   2151 3HD1 LEU A 140      11.590  18.787  17.589  1.00  0.00           H  
ATOM   2152 1HD2 LEU A 140      12.929  18.682  14.850  1.00  0.00           H  
ATOM   2153 2HD2 LEU A 140      11.596  17.631  15.378  1.00  0.00           H  
ATOM   2154 3HD2 LEU A 140      11.432  18.581  13.889  1.00  0.00           H  
TER                                                                             
# All scores below are weighted scores, not raw scores.
#BEGIN_POSE_ENERGIES_TABLE ./short_relax/dife_inp_4_unrelaxedRF.pdb
label fa_atr fa_rep fa_sol fa_intra_rep fa_intra_sol_xover4 lk_ball_wtd fa_elec hbond_sr_bb hbond_lr_bb hbond_bb_sc hbond_sc dslf_fa13 omega fa_dun p_aa_pp yhh_planarity ref rama_prepro cart_bonded total
weights 1 0.55 1 0.005 1 1 1 1 1 1 1 1.25 0.4 0.7 0.6 0.625 1 0.45 0.5 NA
pose -862.457 73.0881 590.741 1.59999 29.961 -28.375 -300.26 -131.202 -0.89981 -12.4819 -16.6761 0 2.19865 180.143 -27.2027 0.03793 -20.5537 -30.5763 49.9449 -502.97
GLU:NtermProteinFull_1 -3.68104 0.29704 4.20944 0.0052 0.31934 -0.16636 -3.36602 0 0 -0.89228 0 0 0.1169 2.54391 0 0 -2.72453 0 0.10429 -3.2341
GLU_2 -3.80822 0.25708 2.65181 0.00654 0.27505 -0.09335 -0.8936 0 0 0 0 0 -0.03248 2.51517 -0.25227 0 -2.72453 -0.27448 0.22366 -2.14962
GLU_3 -2.86471 0.13871 3.2409 0.00519 0.24127 -0.29807 -0.50289 0 0 0 0 0 -0.01362 2.50768 -0.29795 0 -2.72453 -0.54017 0.18767 -0.92052
GLU_4 -5.3621 0.31779 6.34942 0.00709 0.9065 -0.25264 -3.5797 0 0 -0.89228 0 0 -0.00736 4.02075 -0.22041 0 -2.72453 -0.4075 0.15274 -1.69222
LEU_5 -10.5061 1.08622 2.161 0.01683 0.07416 -0.1908 -1.72656 0 0 0 0 0 0.0718 0.29061 -0.2683 0 1.66147 -0.28359 0.29572 -7.31758
GLU_6 -5.68426 0.33732 5.49088 0.00901 0.33057 -0.26586 -3.1861 0 0 0 0 0 0.02004 2.67453 -0.04859 0 -2.72453 -0.14792 0.32666 -2.86825
GLU_7 -5.35724 0.47131 6.44987 0.00736 0.31186 0.13988 -4.98 0 0 0 -0.73672 0 -0.00837 3.02064 -0.09145 0 -2.72453 -0.13093 0.26701 -3.36131
LEU_8 -9.73962 1.45194 2.171 0.02357 0.17077 -0.1188 -2.19053 0 0 0 0 0 0.00863 0.5129 -0.18546 0 1.66147 -0.07379 0.7031 -5.60483
ALA_9 -5.90139 0.57586 3.12011 0.00183 0 -0.01615 -1.94208 0 0 0 0 0 -0.04044 0 -0.31579 0 1.32468 -0.17341 0.76274 -2.60402
LYS_10 -5.30904 0.27874 5.94176 0.0075 0.11669 -0.35541 -3.5362 0 0 0 0 0 0.00231 0.95756 -0.00899 0 -0.71458 -0.40674 0.37223 -2.65416
GLU_11 -6.44898 0.4775 6.65683 0.00589 0.72628 -0.20443 -4.07797 0 0 0 -0.592 0 -0.00728 2.71225 -0.31401 0 -2.72453 -0.35909 0.30442 -3.84512
LEU_12 -10.1995 1.24209 2.19688 0.02529 0.07961 -0.14095 -2.25645 0 0 0 0 0 0.14689 0.30249 -0.2676 0 1.66147 -0.30868 0.319 -7.19941
GLU_13 -6.26676 0.34453 5.53984 0.00875 0.35252 0.07727 -3.55979 0 0 0 -1.17495 0 0.00269 2.89523 -0.15219 0 -2.72453 -0.29625 0.35139 -4.60224
LYS_14 -5.89364 0.30108 6.76444 0.01343 0.21611 -0.21653 -3.66686 0 0 0 -0.592 0 -0.01982 2.18865 -0.00854 0 -0.71458 -0.36156 0.5472 -1.44265
ILE_15 -9.28484 1.11973 4.63026 0.02887 0.0709 -0.53142 -2.26803 0 0 0 0 0 -0.00089 1.1946 0.05197 0 2.30374 -0.24131 0.90399 -2.02243
LEU_16 -9.68644 0.90584 4.87316 0.01627 0.15899 -0.38729 -1.54312 0 0 0 0 0 0.0042 0.40658 -0.18416 0 1.66147 0.01261 0.6581 -3.10377
ARG_17 -4.87853 0.13307 5.29638 0.01182 0.31539 0.04692 -3.50065 0 0 0 -1.17495 0 -0.00144 1.97 -0.11581 0 -0.09474 -0.15834 0.38428 -1.76659
ASP_18 -5.45307 0.35418 6.10506 0.00373 0.29459 -0.22389 -3.10996 0 0 0 -0.97119 0 -0.03116 1.50708 0.07092 0 -2.14574 -0.31503 0.40441 -3.51008
GLU_19 -9.4728 0.52327 9.8998 0.00633 0.28806 -0.49264 -2.74034 0 0 0 0 0 0.10338 3.24706 -0.23057 0 -2.72453 -0.32953 0.279 -1.64349
GLU_20 -5.50158 0.18251 5.65963 0.00477 0.22396 -0.33915 -2.96613 0 0 0 -0.76821 0 0.10404 2.51916 -0.28698 0 -2.72453 -0.47024 0.31053 -4.05222
GLY_21 -4.08916 0.23262 4.32574 0.00013 0 -0.36562 -1.72421 0 0 0 0 0 -0.03059 0 0.50077 0 0.79816 0.12672 0.21371 -0.01175
HIS_D_22 -9.10334 0.86797 8.18404 0.00412 0.38916 -0.46611 -3.51581 0 0 0 -0.65745 0 0.02664 2.14351 0.05377 0 -0.30065 0.27328 0.23022 -1.87067
LEU_23 -8.39013 0.74699 4.20496 0.07366 0.2482 -0.13304 -2.2643 0 0 0 0 0 -0.01241 1.93967 -0.17106 0 1.66147 -0.01438 0.43351 -1.67686
ARG_24 -5.86584 0.40312 5.59011 0.01394 0.45736 -0.53294 -1.82315 0 0 0 0 0 -0.01254 1.60513 -0.11782 0 -0.09474 -0.12657 0.37214 -0.1318
LYS_25 -5.54191 0.25384 4.57955 0.00729 0.11867 -0.25516 -1.92871 0 0 0 0 0 0.00855 0.89687 -0.04217 0 -0.71458 -0.39352 0.18293 -2.82837
LEU_26 -10.4588 1.62102 3.18434 0.0207 0.0719 -0.12295 -2.45845 0 0 0 0 0 0.03928 0.28831 -0.29158 0 1.66147 -0.32763 0.33244 -6.43991
LYS_27 -5.85387 0.59192 4.39111 0.0085 0.18227 0.00237 -2.33158 0 0 0 0 0 0.07854 1.09982 0.04895 0 -0.71458 -0.25041 0.42489 -2.32208
GLU_28 -4.43454 0.24979 4.40726 0.00459 0.22014 -0.23897 -1.22511 0 0 0 0 0 0.0284 2.56034 -0.24081 0 -2.72453 -0.3515 0.30225 -1.4427
ALA_29 -5.71441 0.45236 2.77729 0.0013 0 -0.21863 -2.06916 0 0 0 0 0 -0.04219 0 -0.25756 0 1.32468 -0.43643 0.25802 -3.92474
LEU_30 -6.59727 0.63571 2.95489 0.01732 0.15193 -0.2392 -1.70131 0 0 0 0 0 -0.02417 0.69726 -0.2212 0 1.66147 -0.23666 0.2159 -2.68533
ALA_31 -2.84798 0.17361 2.29645 0.00153 0 -0.02572 -0.95984 0 0 0 0 0 -0.01207 0 -0.37202 0 1.32468 -0.32909 0.18349 -0.56697
GLU_32 -3.33344 0.2668 3.4503 0.00633 0.31697 -0.34429 -1.69496 0 0 0 0 0 -0.05421 2.40335 -0.0778 0 -2.72453 -0.53068 0.26821 -2.04796
GLY_33 -3.53056 0.43128 3.23842 9e-05 0 0.02758 -2.18793 0 0 -1.0958 0 0 0.02544 0 -1.04449 0 0.79816 -0.58621 0.27328 -3.65075
LEU_34 -7.88962 1.31347 1.20598 0.03758 0.10892 -0.48976 -0.97205 0 0 0 0 0 -0.06314 2.07542 0.5496 0 1.66147 -0.17534 0.31694 -2.32052
GLY_35 -2.24629 0.40739 2.83481 0.00014 0 0.09418 -1.73307 0 0 0 0 0 -0.01721 0 0.02361 0 0.79816 0.80618 0.32399 1.29188
ASP_36 -3.66349 0.20107 4.7483 0.00803 0.85167 -0.26843 -3.22752 0 0 -0.59128 0 0 -0.01793 1.91784 -0.74485 0 -2.14574 0.55178 0.38298 -1.99758
ALA_37 -5.66322 0.49797 2.61699 0.00168 0 -0.17564 -1.5082 0 0 0 0 0 -0.06813 0 -0.31883 0 1.32468 -0.42244 0.43026 -3.28486
GLU_38 -3.95544 0.31715 3.45088 0.00656 0.29799 -0.16072 -1.02959 0 0 0 0 0 0.01669 2.71782 -0.08084 0 -2.72453 -0.32532 0.25053 -1.21881
GLU_39 -4.34939 0.19942 4.80257 0.00783 0.97038 -0.41451 -2.30361 0 0 -0.59128 0 0 -0.0061 2.90685 -0.24488 0 -2.72453 -0.19949 0.23756 -1.70918
ALA_40 -6.27752 0.62972 2.94228 0.00142 0 -0.13117 -1.74569 0 0 0 0 0 -0.00792 0 -0.22759 0 1.32468 -0.37699 0.26121 -3.60758
ALA_41 -6.36777 0.42441 3.25262 0.00153 0 -0.01683 -2.50457 0 0 0 0 0 -0.01099 0 -0.21337 0 1.32468 -0.33247 0.20419 -4.23855
GLU_42 -5.01392 0.16493 5.5632 0.00974 0.85499 0.00266 -3.38569 0 0 0 -1.08542 0 0.13553 2.92089 -0.32407 0 -2.72453 -0.3419 0.13347 -3.09012
LEU_43 -7.49434 0.55438 4.71502 0.01521 0.13621 -0.40858 -1.99683 0 0 0 0 0 0.03392 0.34114 -0.15866 0 1.66147 -0.03613 0.27629 -2.3609
PHE_44 -12.2649 1.44008 2.95572 0.04098 0.3021 -0.17365 -2.7752 0 0 0 0 0 0.00972 3.24575 0.10412 0 1.21829 0.03506 0.50091 -5.36103
ARG_45 -6.16517 0.32505 6.07729 0.01463 0.56729 -0.04588 -3.38314 0 0 0 -1.08542 0 0.00026 1.54987 0.0209 0 -0.09474 -0.00885 0.47942 -1.74849
ALA_46 -4.45255 0.20513 4.05134 0.00158 0 -0.23217 -1.77326 0 0 0 0 0 -0.01497 0 -0.27141 0 1.32468 -0.11169 0.24581 -1.02751
GLU_47 -8.98315 0.79172 8.67191 0.00538 0.2438 -0.53964 -3.53614 0 0 0 -0.65745 0 0.02999 2.95258 -0.29957 0 -2.72453 -0.44229 0.34405 -4.14333
SER_48 -6.38963 0.37457 6.32178 0.00158 0.02397 -0.0402 -2.94154 0 0 0 0 0 -0.03677 0.4721 0.28695 0 -0.28969 -0.27138 0.40566 -2.08261
ILE_49 -5.73674 0.37958 4.56758 0.02654 0.06931 -0.39203 -1.45885 0 0 0 0 0 -0.04475 0.1078 -0.48155 0 2.30374 0.03188 0.22965 -0.39785
ASP_50 -4.76549 0.15811 4.94682 0.00358 0.28355 -0.3464 -1.9211 0 0 0 0 0 -0.02125 1.29798 0.21633 0 -2.14574 -0.04819 0.15998 -2.18181
GLU_51 -7.82513 0.66807 7.38714 0.01064 0.86622 -0.70944 -1.62117 0 0 0 0 0 0.04545 2.93353 -0.3262 0 -2.72453 -0.34844 0.38938 -1.25446
MET_52 -7.3017 0.75007 4.02869 0.01164 0.21479 -0.28668 -1.66524 0 0 0 0 0 0.02494 3.07934 -0.07699 0 1.65735 -0.31833 0.54529 0.66317
LYS_53 -4.71115 0.29987 4.55936 0.00719 0.11479 -0.23782 -1.60299 0 0 0 0 0 0.07409 0.93587 -0.0111 0 -0.71458 -0.28814 0.37346 -1.20114
HIS_54 -7.47196 0.45422 6.651 0.00379 0.33625 -0.10521 -3.75225 0 0 0 -0.97119 0 -0.03846 2.24519 0.04421 0 -0.30065 -0.29096 0.4245 -2.77152
ALA_55 -6.17578 0.30528 3.40093 0.00148 0 0.08582 -2.21253 0 0 0 0 0 0.0557 0 -0.26733 0 1.32468 -0.30058 0.35416 -3.42817
GLU_56 -5.04734 0.30325 4.53262 0.00441 0.2141 -0.28481 -2.01376 0 0 0 0 0 -0.0059 2.61234 -0.27199 0 -2.72453 -0.45058 0.26901 -2.86318
GLU_57 -5.98982 0.38079 6.79866 0.00523 0.71252 -0.15103 -3.9357 0 0 0 -0.61587 0 0.04929 2.80678 -0.29829 0 -2.72453 -0.46202 0.36601 -3.05799
LEU_58 -9.05694 0.92183 3.16633 0.01857 0.08221 -0.41665 -2.33468 0 0 0 0 0 0.03896 0.21752 -0.28849 0 1.66147 -0.37517 0.37517 -5.98989
ALA_59 -4.47356 0.26244 3.78069 0.00143 0 -0.0327 -1.88736 0 0 0 0 0 0.0197 0 -0.21627 0 1.32468 -0.32092 0.26188 -1.28
LYS_60 -5.97582 0.33695 6.54456 0.01247 0.2149 -0.08124 -4.26017 0 0 0 -0.61587 0 0.09428 2.18579 -0.04186 0 -0.71458 -0.34712 0.1782 -2.46951
LEU_61 -9.11362 1.15234 3.51279 0.02197 0.08359 -0.3701 -1.80187 0 0 0 0 0 -0.01731 0.32046 -0.29468 0 1.66147 -0.3406 0.24596 -4.93961
LEU_62 -6.74862 0.63356 3.14379 0.02732 0.17852 -0.22009 -1.03795 0 0 0 0 0 0.08172 0.75089 -0.24433 0 1.66147 -0.26535 0.24256 -1.7965
LYS_63 -3.34515 0.22373 3.18133 0.00721 0.11826 -0.12359 -0.4794 0 0 0 0 0 0.15788 0.8998 -0.03283 0 -0.71458 -0.33326 0.17406 -0.26653
LYS_64 -4.57931 0.49523 5.32974 0.0064 0.10705 0.23922 -4.47976 0 0 0 -0.73672 0 0.06898 0.88337 -0.05923 0 -0.71458 -0.43852 0.27715 -3.60097
GLY_65 -2.6195 0.09698 2.16666 1e-05 0 -0.15354 -0.74459 0 0 0 0 0 -0.06015 0 -1.49724 0 0.79816 0.06695 0.44301 -1.50327
GLY_66 -2.58984 0.074 1.3537 0.00046 0 0.09048 -0.18113 0 0 -0.33861 0 0 0.0957 0 -1.14388 0 0.79816 0.49045 0.4408 -0.90971
LEU_67 -4.81228 0.65777 1.71387 0.01869 0.1607 -0.1786 -0.63034 0 0 -0.13928 0 0 0.13877 0.61636 -0.17433 0 1.66147 0.5863 0.88172 0.50082
ASP_68 -6.15317 0.80252 6.80118 0.03651 1.03265 -0.72993 -3.89475 0 0 -0.83682 0 0 0.18941 2.2759 0.10303 0 -2.14574 0.95777 1.54778 -0.01364
PRO_69 -4.27812 0.48171 3.36485 0.00253 0.03702 -0.45336 -0.16398 0 0 0 0 0 -0.1267 0.42974 -0.29781 0 -1.64321 0.36858 1.17513 -1.10364
GLU_70 -4.88791 0.33307 5.56128 0.00487 0.2453 -0.03013 -3.432 0 0 0 -0.78829 0 0.08661 3.32217 -0.04131 0 -2.72453 -0.16449 0.40543 -2.10992
LEU_71 -9.49371 1.21594 2.37653 0.02424 0.21242 -0.04786 -2.87161 0 0 -0.83682 0 0 -0.0103 0.56299 -0.20831 0 1.66147 0.03604 0.40086 -6.97811
ARG_72 -8.08737 0.36577 7.34265 0.0154 0.46887 -0.5178 -2.94675 0 0 -0.4779 0 0 0.05912 1.60418 -0.09186 0 -0.09474 -0.20542 0.53009 -2.03575
GLU_73 -4.60537 0.25506 4.95898 0.00475 0.22812 -0.28657 -1.42629 0 0 0 0 0 0.00694 2.56559 -0.25509 0 -2.72453 -0.40029 0.35464 -1.32405
LEU_74 -8.46749 0.73599 3.70388 0.01806 0.07189 -0.25044 -1.88983 0 0 0 0 0 0.01457 0.38918 -0.27635 0 1.66147 -0.36247 0.25543 -4.39612
LEU_75 -9.08947 0.82561 2.58318 0.01652 0.17625 -0.20321 -2.19551 0 0 0 0 0 0.08092 0.76173 -0.2326 0 1.66147 -0.22286 0.44557 -5.3924
GLU_76 -5.44614 0.4077 4.12724 0.00688 0.322 -0.16467 -1.67823 0 0 0 0 0 -0.01416 2.79045 -0.14962 0 -2.72453 -0.26041 0.41308 -2.37041
GLU_77 -5.67821 0.26206 5.11934 0.00533 0.25104 -0.31104 -2.10823 0 0 0 0 0 0.09033 2.73602 -0.24419 0 -2.72453 -0.45121 0.15576 -2.89754
LEU_78 -9.63137 1.05541 2.68983 0.02594 0.0844 -0.30045 -1.73873 0 0 0 0 0 -0.02106 0.6211 -0.25123 0 1.66147 -0.36162 0.29603 -5.8703
ALA_79 -5.33942 0.24943 3.10589 0.00129 0 -0.14765 -1.77052 0 0 0 0 0 -0.02248 0 -0.15184 0 1.32468 -0.20464 0.34306 -2.6122
GLU_80 -4.72198 0.27613 4.33715 0.00705 0.75715 -0.31858 -1.8571 0 0 0 0 0 -0.0089 2.77046 -0.27938 0 -2.72453 -0.25185 0.18177 -1.83261
LEU_81 -7.78352 0.68061 3.51897 0.03931 0.23876 -0.08893 -2.50843 0 0 0 0 0 -0.00978 2.05848 -0.18915 0 1.66147 -0.1108 0.32061 -2.17241
GLU_82 -8.24076 0.78974 7.68065 0.00537 0.23588 -0.32808 -2.13989 0 0 0 0 0 -0.02172 2.69685 -0.28026 0 -2.72453 -0.24908 0.5861 -1.98974
LEU_83 -6.19851 0.51309 3.60194 0.02577 0.07834 -0.33344 -1.55954 0 0 0 0 0 0.05401 0.20763 -0.2773 0 1.66147 -0.44333 0.51093 -2.15894
VAL_84 -5.51433 0.48384 3.73832 0.02239 0.05414 -0.26626 -1.96868 0 0 0 0 0 -0.05447 -0.0238 -0.33146 0 2.64269 -0.20049 0.22055 -1.19755
ALA_85 -6.40136 0.70273 3.34111 0.00147 0 -0.02202 -2.2794 0 0 0 0 0 -0.01786 0 -0.31735 0 1.32468 -0.27329 0.13036 -3.81095
ILE_86 -10.3184 1.57772 4.5672 0.03604 0.07629 -0.36845 -2.35228 0 0 0 0 0 0.00691 0.19502 -0.40436 0 2.30374 -0.23552 0.42987 -4.48624
ASN_87 -5.19711 0.21613 5.19505 0.00646 0.2525 -0.48701 -1.75079 0 0 0 0 0 -0.00197 1.00868 0.38329 0 -1.34026 0.02881 0.50424 -1.18198
GLN_88 -7.7831 0.43611 5.67304 0.01064 0.68729 -0.3811 -2.15721 0 0 0 0 0 0.1063 2.38084 -0.20191 0 -1.45095 -0.09978 0.29453 -2.4853
TYR_89 -11.4596 1.43113 6.52518 0.02469 0.17991 -0.22436 -3.76922 0 0 0 -0.32935 0 -0.02861 2.35946 0.11252 0.03793 0.58223 -0.21141 0.82246 -3.9471
ARG_90 -6.97963 0.3944 6.11004 0.01109 0.19213 -0.49068 -2.31782 0 0 0 0 0 0.07468 1.61041 -0.05118 0 -0.09474 -0.22385 0.82277 -0.9424
GLU_91 -4.7385 0.20509 4.37426 0.00439 0.21456 -0.27518 -1.87607 0 0 0 0 0 0.03201 2.6092 -0.25208 0 -2.72453 -0.37426 0.26709 -2.53403
ALA_92 -6.8547 0.61366 2.36342 0.00133 0 -0.04334 -2.16663 0 0 0 0 0 -0.0379 0 -0.23182 0 1.32468 -0.43183 0.18325 -5.27988
ALA_93 -6.31325 0.48312 3.21577 0.0016 0 0.07977 -2.12396 0 0 0 0 0 -0.03 0 -0.09028 0 1.32468 -0.27273 0.17179 -3.5535
GLU_94 -4.23745 0.21802 4.10927 0.00498 0.23017 -0.19489 -1.42114 0 0 0 0 0 0.02392 2.71725 -0.18283 0 -2.72453 -0.14231 0.19343 -1.40612
ALA_95 -5.91861 0.6007 2.99907 0.00169 0 -0.1404 -1.96574 0 0 0 0 0 0.04955 0 -0.152 0 1.32468 -0.20353 0.18373 -3.22087
ALA_96 -6.88578 0.61134 2.40485 0.00141 0 -0.02768 -2.0676 0 0 0 0 0 0.0235 0 -0.23469 0 1.32468 -0.34223 0.23772 -4.9545
ALA_97 -5.03141 0.48359 3.70135 0.00146 0 -0.08624 -1.3832 0 0 0 0 0 0.00729 0 -0.21872 0 1.32468 -0.38941 0.27496 -1.31565
GLU_98 -5.48161 0.30323 5.06998 0.00462 0.2199 -0.45305 -2.1631 0 0 0 0 0 0.07542 2.56996 -0.23709 0 -2.72453 -0.41571 0.24623 -2.98575
ALA_99 -6.57682 0.65283 3.31695 0.0014 0 -0.30143 -1.88056 0 0 0 0 0 0.01066 0 -0.24192 0 1.32468 -0.45182 0.20984 -3.93618
ALA_100 -4.29245 0.38563 2.00401 0.00139 0 -0.06886 -0.98124 0 0 0 0 0 -0.0265 0 -0.34385 0 1.32468 -0.51119 0.15525 -2.35314
GLU_101 -2.78108 0.2192 2.72828 0.00491 0.24268 -0.24366 -0.51964 0 0 0 0 0 -0.04299 2.55492 -0.21183 0 -2.72453 -0.35758 0.36874 -0.76259
ASN_102 -3.92904 0.22331 4.42647 0.00615 0.51365 -0.37523 -1.57517 0 0 -0.97005 -0.61861 0 0.1778 1.92334 -0.16639 0 -1.34026 0.1346 0.73434 -0.8351
GLY_103 -2.68316 0.09467 2.71151 7e-05 0 0.03396 -1.35761 0 0 -0.39843 0 0 0.19341 0 -1.22089 0 0.79816 -0.03503 0.69929 -1.16405
SER_104 -4.5839 0.37187 5.31273 0.00189 0.09229 -0.12495 -2.97991 0 0 -1.94844 -0.61861 0 -0.01024 0.48648 -0.1388 0 -0.28969 -0.49318 0.65797 -4.26449
GLU_105 -2.84817 0.11038 2.60984 0.00587 0.26504 -0.00633 -0.89921 0 0 0 0 0 -0.04263 2.49575 -0.30921 0 -2.72453 -0.53772 0.40705 -1.47386
GLU_106 -3.0619 0.1975 2.80005 0.00591 0.25679 -0.2005 -0.61577 0 0 0 0 0 0.06154 2.59034 -0.19633 0 -2.72453 -0.43452 0.16274 -1.15868
ALA_107 -5.79103 0.40536 3.03517 0.00153 0 0.01588 -1.65935 0 0 -0.97839 0 0 -0.03339 0 -0.14347 0 1.32468 -0.28869 0.21159 -3.90013
ARG_108 -8.58532 0.54236 7.15832 0.01433 0.33999 -0.32572 -3.74875 0 0 -0.39843 0 0 -0.02073 2.07924 -0.06872 0 -0.09474 -0.27926 0.2462 -3.14122
ALA_109 -4.44 0.25915 4.01034 0.00157 0 -0.12432 -1.88869 0 0 0 0 0 0.00499 0 -0.10929 0 1.32468 -0.22414 0.22443 -0.96128
ALA_110 -4.08916 0.2494 2.87016 0.00151 0 -0.12488 -1.73521 0 0 0 0 0 -0.0152 0 -0.19836 0 1.32468 -0.23837 0.12491 -1.83051
ALA_111 -6.71059 0.81864 2.55068 0.00154 0 -0.03009 -2.02617 0 0 0 0 0 -0.03448 0 -0.1814 0 1.32468 -0.32099 0.14273 -4.46544
ARG_112 -7.87487 0.48178 6.11639 0.00977 0.19315 0.0092 -3.45681 0 0 -1.0958 0 0 -0.00389 1.74831 -0.06148 0 -0.09474 -0.30791 0.41542 -3.92147
GLU_113 -3.76971 0.17704 4.0731 0.00475 0.223 -0.22309 -1.3525 0 0 0 0 0 0.04163 2.69313 -0.18667 0 -2.72453 -0.27699 0.42704 -0.8938
ALA_114 -5.73749 0.28251 3.1893 0.00139 0 0.01068 -2.00173 0 0 0 0 0 -0.0126 0 -0.25392 0 1.32468 -0.36388 0.1519 -3.40918
LEU_115 -10.0063 1.83943 2.21335 0.09951 0.35327 0.02574 -1.95348 0 0 0 0 0 0.00575 2.93292 -0.17904 0 1.66147 -0.15964 0.50476 -2.66228
GLU_116 -5.30419 0.32673 3.92245 0.0071 0.34581 -0.09955 -1.90934 0 0 0 0 0 -0.01354 2.86783 -0.23918 0 -2.72453 -0.18691 0.56411 -2.4432
GLU_117 -6.02447 0.49417 4.82928 0.00823 0.97662 -0.33684 -1.76768 0 0 0 0 0 0.05448 2.88942 -0.24294 0 -2.72453 -0.44795 0.29564 -1.99657
ALA_118 -6.46375 0.34057 3.16087 0.00125 0 -0.13483 -1.58359 0 0 0 0 0 -0.01546 0 -0.31237 0 1.32468 -0.41647 0.24408 -3.85501
LEU_119 -8.75407 0.96332 3.75706 0.0549 0.22901 -0.11594 -1.75576 0 0 0 0 0 -0.00234 2.08993 -0.17395 0 1.66147 -0.1417 0.18955 -1.99852
ALA_120 -4.48913 0.27978 3.74238 0.0015 0 -0.14063 -1.581 0 0 0 0 0 0.00657 0 -0.33302 0 1.32468 -0.14203 0.18412 -1.14677
LEU_121 -8.44178 0.87668 3.5915 0.02612 0.08345 -0.31688 -2.7333 0 0 0 0 0 0.05291 0.24151 -0.2952 0 1.66147 -0.39142 0.33226 -5.31268
GLU_122 -8.67849 0.58333 8.18323 0.01172 0.90583 -0.24327 -2.90799 0 0 0 -0.32935 0 0.06808 2.93034 -0.3552 0 -2.72453 -0.41976 0.46637 -2.5097
LEU_123 -5.95173 0.65681 4.49152 0.02068 0.15823 -0.27957 -1.60258 0 0 0 0 0 0.06549 0.34448 -0.1797 0 1.66147 -0.1877 0.29949 -0.50312
ASP_124 -5.27863 0.26478 4.66858 0.00383 0.29097 -0.3428 -1.87163 0 0 0 0 0 -0.00114 1.34018 0.13727 0 -2.14574 -0.08964 0.1734 -2.85057
GLY_125 -5.52066 0.45786 4.7511 0.0002 0 -0.24326 -2.73677 0 0 0 0 0 -0.08166 0 0.03801 0 0.79816 0.43004 0.13829 -1.96869
ALA_126 -5.98117 0.30247 3.97116 0.00149 0 -0.18311 -2.26883 0 0 0 0 0 -0.01675 0 -0.33193 0 1.32468 0.34944 0.19427 -2.63829
LYS_127 -5.058 0.23456 4.48835 0.00684 0.11 -0.29882 -2.07752 0 0 0 0 0 -0.00648 0.95927 -0.0074 0 -0.71458 -0.42344 0.17597 -2.61124
LEU_128 -7.8743 0.59912 3.47583 0.01851 0.08009 -0.22342 -2.2656 0 0 0 0 0 -0.00511 0.24533 -0.26345 0 1.66147 -0.25916 0.16106 -4.64963
ALA_129 -7.18864 0.60376 2.77053 0.00148 0 0.13114 -2.4277 0 0 0 0 0 0.07104 0 -0.18063 0 1.32468 -0.23026 0.21253 -4.91207
ARG_130 -6.83453 0.50929 5.75598 0.01615 0.51134 -0.28935 -3.15716 0 0 0 -0.76821 0 0.00015 2.24143 0.00437 0 -0.09474 -0.18911 0.2559 -2.03849
ALA_131 -5.0682 0.28723 3.19937 0.00153 0 -0.12118 -1.72456 0 0 0 0 0 -0.0156 0 -0.23943 0 1.32468 -0.21497 0.20383 -2.36731
ALA_132 -7.02663 0.9472 2.19564 0.00154 0 0.01942 -1.99683 0 0 0 0 0 -0.02142 0 -0.18039 0 1.32468 -0.34988 0.11553 -4.97114
LEU_133 -8.22233 0.55385 4.12778 0.01834 0.14571 -0.03228 -1.98147 0 0 0 0 0 0.04786 0.4974 -0.21052 0 1.66147 -0.19308 0.20661 -3.38068
GLU_134 -5.61963 0.33531 5.70652 0.00506 0.24485 -0.38963 -1.75292 0 0 0 0 0 0.03522 2.5142 -0.2751 0 -2.72453 -0.29349 0.22014 -1.994
ALA_135 -6.51601 0.71146 3.3219 0.00127 0 -0.17443 -1.47619 0 0 0 0 0 0.08348 0 -0.30864 0 1.32468 -0.5102 0.3994 -3.14328
VAL_136 -9.53483 1.23423 2.35308 0.07776 0.05719 -0.1526 -2.6811 0 0 0 0 0 -0.04592 -0.01033 -0.24362 0 2.64269 -0.32256 0.94787 -5.67814
GLU_137 -3.87769 0.22874 3.71215 0.00469 0.23761 -0.2865 -0.45098 0 0 0 0 0 -0.0122 2.74031 -0.32953 0 -2.72453 -0.40636 0.74837 -0.41591
LYS_138 -3.95992 0.29172 4.23794 0.00994 0.22425 0.03451 -3.24871 0 0 0 -0.78829 0 -0.03602 2.10422 -0.06356 0 -0.71458 -0.54378 0.27064 -2.18165
LEU_139 -7.82294 1.1213 1.73967 0.02761 0.08701 -0.39899 -0.84353 0 0 0 0 0 -0.01894 0.25457 -0.14761 0 1.66147 -0.05392 0.547 -3.84729
LEU:CtermProteinFull_140 -5.40964 0.4388 1.22921 0.01697 0.5029 -0.19234 -0.56663 0 0 0 0 0 0 0.55484 0 0 1.66147 0.17082 0.67468 -0.91893
#END_POSE_ENERGIES_TABLE ./short_relax/dife_inp_4_unrelaxedRF.pdb
