# Supplementary material for: Scaffolding protein functional sites using deep learning
Source: Science. Author manuscript; Available in PMC 2022 Oct 31. (PMC9621694; doi:10.1126/science.abn2100)
Supplement: Data S1 [file NIHMS1830590-supplement-Data_S1.zip › dife_inp_5_AF.pdb]

MODEL     1
ATOM      1  N   LEU A   1      -7.179  -0.950  18.145  1.00  0.00           N  
ATOM      2  H   LEU A   1      -7.700  -1.814  18.110  1.00  0.00           H  
ATOM      3  H2  LEU A   1      -6.201  -1.149  17.985  1.00  0.00           H  
ATOM      4  H3  LEU A   1      -7.286  -0.515  19.050  1.00  0.00           H  
ATOM      5  CA  LEU A   1      -7.665  -0.054  17.078  1.00  0.00           C  
ATOM      6  HA  LEU A   1      -7.473  -0.530  16.117  1.00  0.00           H  
ATOM      7  C   LEU A   1      -6.835   1.213  17.051  1.00  0.00           C  
ATOM      8  CB  LEU A   1      -9.177   0.218  17.136  1.00  0.00           C  
ATOM      9  HB2 LEU A   1      -9.425   0.926  16.345  1.00  0.00           H  
ATOM     10  HB3 LEU A   1      -9.430   0.676  18.092  1.00  0.00           H  
ATOM     11  O   LEU A   1      -6.136   1.398  16.077  1.00  0.00           O  
ATOM     12  CG  LEU A   1     -10.030  -1.052  16.937  1.00  0.00           C  
ATOM     13  HG  LEU A   1      -9.852  -1.717  17.782  1.00  0.00           H  
ATOM     14  CD1 LEU A   1     -11.508  -0.682  16.924  1.00  0.00           C  
ATOM     15 HD11 LEU A   1     -11.791  -0.162  17.840  1.00  0.00           H  
ATOM     16 HD12 LEU A   1     -11.725  -0.046  16.066  1.00  0.00           H  
ATOM     17 HD13 LEU A   1     -12.114  -1.582  16.824  1.00  0.00           H  
ATOM     18  CD2 LEU A   1      -9.685  -1.810  15.656  1.00  0.00           C  
ATOM     19 HD21 LEU A   1      -9.811  -1.160  14.790  1.00  0.00           H  
ATOM     20 HD22 LEU A   1      -8.671  -2.210  15.659  1.00  0.00           H  
ATOM     21 HD23 LEU A   1     -10.375  -2.642  15.518  1.00  0.00           H  
ATOM     22  N   GLU A   2      -6.807   2.025  18.115  1.00  0.00           N  
ATOM     23  H   GLU A   2      -7.458   1.917  18.880  1.00  0.00           H  
ATOM     24  CA  GLU A   2      -5.945   3.223  18.137  1.00  0.00           C  
ATOM     25  HA  GLU A   2      -6.237   3.874  17.313  1.00  0.00           H  
ATOM     26  C   GLU A   2      -4.456   2.904  17.922  1.00  0.00           C  
ATOM     27  CB  GLU A   2      -6.173   3.985  19.447  1.00  0.00           C  
ATOM     28  HB2 GLU A   2      -5.820   3.379  20.282  1.00  0.00           H  
ATOM     29  HB3 GLU A   2      -7.245   4.145  19.560  1.00  0.00           H  
ATOM     30  O   GLU A   2      -3.829   3.531  17.078  1.00  0.00           O  
ATOM     31  CG  GLU A   2      -5.465   5.351  19.461  1.00  0.00           C  
ATOM     32  HG2 GLU A   2      -4.389   5.196  19.389  1.00  0.00           H  
ATOM     33  HG3 GLU A   2      -5.791   5.913  18.586  1.00  0.00           H  
ATOM     34  CD  GLU A   2      -5.768   6.170  20.726  1.00  0.00           C  
ATOM     35  OE1 GLU A   2      -5.260   7.310  20.807  1.00  0.00           O  
ATOM     36  OE2 GLU A   2      -6.534   5.674  21.584  1.00  0.00           O  
ATOM     37  N   GLU A   3      -3.925   1.882  18.600  1.00  0.00           N  
ATOM     38  H   GLU A   3      -4.433   1.492  19.381  1.00  0.00           H  
ATOM     39  CA  GLU A   3      -2.551   1.401  18.382  1.00  0.00           C  
ATOM     40  HA  GLU A   3      -1.854   2.225  18.542  1.00  0.00           H  
ATOM     41  C   GLU A   3      -2.337   0.911  16.941  1.00  0.00           C  
ATOM     42  CB  GLU A   3      -2.258   0.318  19.426  1.00  0.00           C  
ATOM     43  HB2 GLU A   3      -2.921  -0.529  19.254  1.00  0.00           H  
ATOM     44  HB3 GLU A   3      -2.493   0.742  20.402  1.00  0.00           H  
ATOM     45  O   GLU A   3      -1.451   1.409  16.263  1.00  0.00           O  
ATOM     46  CG  GLU A   3      -0.800  -0.171  19.445  1.00  0.00           C  
ATOM     47  HG2 GLU A   3      -0.590  -0.691  18.511  1.00  0.00           H  
ATOM     48  HG3 GLU A   3      -0.146   0.698  19.516  1.00  0.00           H  
ATOM     49  CD  GLU A   3      -0.524  -1.112  20.635  1.00  0.00           C  
ATOM     50  OE1 GLU A   3       0.639  -1.537  20.796  1.00  0.00           O  
ATOM     51  OE2 GLU A   3      -1.477  -1.373  21.412  1.00  0.00           O  
ATOM     52  N   ALA A   4      -3.218   0.045  16.423  1.00  0.00           N  
ATOM     53  H   ALA A   4      -3.890  -0.378  17.047  1.00  0.00           H  
ATOM     54  CA  ALA A   4      -3.170  -0.417  15.031  1.00  0.00           C  
ATOM     55  HA  ALA A   4      -2.236  -0.959  14.883  1.00  0.00           H  
ATOM     56  C   ALA A   4      -3.179   0.738  14.013  1.00  0.00           C  
ATOM     57  CB  ALA A   4      -4.344  -1.375  14.782  1.00  0.00           C  
ATOM     58  HB1 ALA A   4      -5.296  -0.859  14.909  1.00  0.00           H  
ATOM     59  HB2 ALA A   4      -4.291  -1.744  13.757  1.00  0.00           H  
ATOM     60  HB3 ALA A   4      -4.280  -2.228  15.458  1.00  0.00           H  
ATOM     61  O   ALA A   4      -2.410   0.718  13.059  1.00  0.00           O  
ATOM     62  N   ARG A   5      -3.992   1.779  14.240  1.00  0.00           N  
ATOM     63  H   ARG A   5      -4.605   1.736  15.041  1.00  0.00           H  
ATOM     64  CA  ARG A   5      -3.999   2.989  13.406  1.00  0.00           C  
ATOM     65  HA  ARG A   5      -4.105   2.706  12.359  1.00  0.00           H  
ATOM     66  C   ARG A   5      -2.686   3.756  13.494  1.00  0.00           C  
ATOM     67  CB  ARG A   5      -5.148   3.925  13.800  1.00  0.00           C  
ATOM     68  HB2 ARG A   5      -5.149   4.080  14.879  1.00  0.00           H  
ATOM     69  HB3 ARG A   5      -4.975   4.887  13.317  1.00  0.00           H  
ATOM     70  O   ARG A   5      -2.181   4.208  12.472  1.00  0.00           O  
ATOM     71  CG  ARG A   5      -6.514   3.410  13.342  1.00  0.00           C  
ATOM     72  HG2 ARG A   5      -6.808   2.525  13.907  1.00  0.00           H  
ATOM     73  HG3 ARG A   5      -6.450   3.145  12.286  1.00  0.00           H  
ATOM     74  CD  ARG A   5      -7.577   4.499  13.486  1.00  0.00           C  
ATOM     75  HD2 ARG A   5      -7.245   5.378  12.933  1.00  0.00           H  
ATOM     76  HD3 ARG A   5      -8.486   4.150  12.998  1.00  0.00           H  
ATOM     77  NE  ARG A   5      -7.823   4.882  14.893  1.00  0.00           N  
ATOM     78  HE  ARG A   5      -7.026   5.262  15.384  1.00  0.00           H  
ATOM     79  NH1 ARG A   5     -10.098   4.506  14.921  1.00  0.00           N  
ATOM     80 HH11 ARG A   5     -11.030   4.661  15.279  1.00  0.00           H  
ATOM     81 HH12 ARG A   5     -10.045   3.979  14.061  1.00  0.00           H  
ATOM     82  NH2 ARG A   5      -9.108   5.511  16.655  1.00  0.00           N  
ATOM     83 HH21 ARG A   5      -8.306   5.964  17.068  1.00  0.00           H  
ATOM     84 HH22 ARG A   5     -10.032   5.615  17.050  1.00  0.00           H  
ATOM     85  CZ  ARG A   5      -9.007   4.962  15.474  1.00  0.00           C  
ATOM     86  N   ALA A   6      -2.143   3.930  14.698  1.00  0.00           N  
ATOM     87  H   ALA A   6      -2.594   3.513  15.500  1.00  0.00           H  
ATOM     88  CA  ALA A   6      -0.880   4.634  14.896  1.00  0.00           C  
ATOM     89  HA  ALA A   6      -0.961   5.623  14.446  1.00  0.00           H  
ATOM     90  C   ALA A   6       0.286   3.912  14.204  1.00  0.00           C  
ATOM     91  CB  ALA A   6      -0.636   4.802  16.400  1.00  0.00           C  
ATOM     92  HB1 ALA A   6      -0.529   3.826  16.873  1.00  0.00           H  
ATOM     93  HB2 ALA A   6      -1.474   5.330  16.856  1.00  0.00           H  
ATOM     94  HB3 ALA A   6       0.280   5.371  16.560  1.00  0.00           H  
ATOM     95  O   ALA A   6       1.106   4.573  13.565  1.00  0.00           O  
ATOM     96  N   GLU A   7       0.313   2.581  14.293  1.00  0.00           N  
ATOM     97  H   GLU A   7      -0.370   2.128  14.884  1.00  0.00           H  
ATOM     98  CA  GLU A   7       1.295   1.715  13.635  1.00  0.00           C  
ATOM     99  HA  GLU A   7       2.303   2.068  13.855  1.00  0.00           H  
ATOM    100  C   GLU A   7       1.141   1.749  12.111  1.00  0.00           C  
ATOM    101  CB  GLU A   7       1.155   0.276  14.164  1.00  0.00           C  
ATOM    102  HB2 GLU A   7       1.763  -0.389  13.551  1.00  0.00           H  
ATOM    103  HB3 GLU A   7       0.117  -0.039  14.055  1.00  0.00           H  
ATOM    104  O   GLU A   7       2.097   2.061  11.406  1.00  0.00           O  
ATOM    105  CG  GLU A   7       1.562   0.096  15.639  1.00  0.00           C  
ATOM    106  HG2 GLU A   7       0.960   0.753  16.266  1.00  0.00           H  
ATOM    107  HG3 GLU A   7       1.334  -0.931  15.926  1.00  0.00           H  
ATOM    108  CD  GLU A   7       3.046   0.368  15.930  1.00  0.00           C  
ATOM    109  OE1 GLU A   7       3.391   0.471  17.128  1.00  0.00           O  
ATOM    110  OE2 GLU A   7       3.837   0.471  14.968  1.00  0.00           O  
ATOM    111  N   LEU A   8      -0.070   1.550  11.582  1.00  0.00           N  
ATOM    112  H   LEU A   8      -0.831   1.281  12.189  1.00  0.00           H  
ATOM    113  CA  LEU A   8      -0.316   1.594  10.138  1.00  0.00           C  
ATOM    114  HA  LEU A   8       0.331   0.857   9.662  1.00  0.00           H  
ATOM    115  C   LEU A   8       0.022   2.969   9.538  1.00  0.00           C  
ATOM    116  CB  LEU A   8      -1.785   1.225   9.894  1.00  0.00           C  
ATOM    117  HB2 LEU A   8      -2.413   2.052  10.224  1.00  0.00           H  
ATOM    118  HB3 LEU A   8      -2.041   0.351  10.493  1.00  0.00           H  
ATOM    119  O   LEU A   8       0.622   3.065   8.470  1.00  0.00           O  
ATOM    120  CG  LEU A   8      -2.088   0.899   8.425  1.00  0.00           C  
ATOM    121  HG  LEU A   8      -1.749   1.708   7.778  1.00  0.00           H  
ATOM    122  CD1 LEU A   8      -1.434  -0.419   8.008  1.00  0.00           C  
ATOM    123 HD11 LEU A   8      -1.570  -1.174   8.782  1.00  0.00           H  
ATOM    124 HD12 LEU A   8      -1.897  -0.798   7.097  1.00  0.00           H  
ATOM    125 HD13 LEU A   8      -0.368  -0.271   7.834  1.00  0.00           H  
ATOM    126  CD2 LEU A   8      -3.591   0.750   8.261  1.00  0.00           C  
ATOM    127 HD21 LEU A   8      -3.816   0.708   7.195  1.00  0.00           H  
ATOM    128 HD22 LEU A   8      -4.096   1.613   8.695  1.00  0.00           H  
ATOM    129 HD23 LEU A   8      -3.942  -0.162   8.744  1.00  0.00           H  
ATOM    130  N   ALA A   9      -0.293   4.051  10.256  1.00  0.00           N  
ATOM    131  H   ALA A   9      -0.818   3.923  11.109  1.00  0.00           H  
ATOM    132  CA  ALA A   9       0.094   5.399   9.861  1.00  0.00           C  
ATOM    133  HA  ALA A   9      -0.194   5.547   8.820  1.00  0.00           H  
ATOM    134  C   ALA A   9       1.611   5.639   9.958  1.00  0.00           C  
ATOM    135  CB  ALA A   9      -0.676   6.403  10.727  1.00  0.00           C  
ATOM    136  HB1 ALA A   9      -0.448   7.419  10.405  1.00  0.00           H  
ATOM    137  HB2 ALA A   9      -0.406   6.275  11.776  1.00  0.00           H  
ATOM    138  HB3 ALA A   9      -1.747   6.234  10.613  1.00  0.00           H  
ATOM    139  O   ALA A   9       2.121   6.525   9.273  1.00  0.00           O  
ATOM    140  N   ALA A  10       2.333   4.930  10.833  1.00  0.00           N  
ATOM    141  H   ALA A  10       1.881   4.185  11.344  1.00  0.00           H  
ATOM    142  CA  ALA A  10       3.792   4.986  10.891  1.00  0.00           C  
ATOM    143  HA  ALA A  10       4.110   6.025  10.806  1.00  0.00           H  
ATOM    144  C   ALA A  10       4.415   4.287   9.686  1.00  0.00           C  
ATOM    145  CB  ALA A  10       4.295   4.438  12.233  1.00  0.00           C  
ATOM    146  HB1 ALA A  10       4.074   3.373  12.315  1.00  0.00           H  
ATOM    147  HB2 ALA A  10       3.819   4.959  13.063  1.00  0.00           H  
ATOM    148  HB3 ALA A  10       5.377   4.561  12.293  1.00  0.00           H  
ATOM    149  O   ALA A  10       5.208   4.924   8.997  1.00  0.00           O  
ATOM    150  N   ILE A  11       3.956   3.074   9.377  1.00  0.00           N  
ATOM    151  H   ILE A  11       3.303   2.632  10.008  1.00  0.00           H  
ATOM    152  CA  ILE A  11       4.386   2.309   8.201  1.00  0.00           C  
ATOM    153  HA  ILE A  11       5.461   2.140   8.264  1.00  0.00           H  
ATOM    154  C   ILE A  11       4.145   3.123   6.928  1.00  0.00           C  
ATOM    155  CB  ILE A  11       3.687   0.932   8.181  1.00  0.00           C  
ATOM    156  HB  ILE A  11       2.610   1.082   8.251  1.00  0.00           H  
ATOM    157  O   ILE A  11       5.086   3.395   6.195  1.00  0.00           O  
ATOM    158  CG1 ILE A  11       4.156   0.108   9.404  1.00  0.00           C  
ATOM    159 HG12 ILE A  11       5.223  -0.097   9.313  1.00  0.00           H  
ATOM    160 HG13 ILE A  11       4.010   0.684  10.318  1.00  0.00           H  
ATOM    161  CG2 ILE A  11       3.982   0.191   6.867  1.00  0.00           C  
ATOM    162 HG21 ILE A  11       5.057   0.100   6.711  1.00  0.00           H  
ATOM    163 HG22 ILE A  11       3.540  -0.806   6.869  1.00  0.00           H  
ATOM    164 HG23 ILE A  11       3.562   0.721   6.012  1.00  0.00           H  
ATOM    165  CD1 ILE A  11       3.416  -1.218   9.591  1.00  0.00           C  
ATOM    166 HD11 ILE A  11       2.340  -1.069   9.504  1.00  0.00           H  
ATOM    167 HD12 ILE A  11       3.645  -1.620  10.578  1.00  0.00           H  
ATOM    168 HD13 ILE A  11       3.764  -1.930   8.842  1.00  0.00           H  
ATOM    169  N   LEU A  12       2.936   3.668   6.729  1.00  0.00           N  
ATOM    170  H   LEU A  12       2.181   3.385   7.337  1.00  0.00           H  
ATOM    171  CA  LEU A  12       2.637   4.512   5.565  1.00  0.00           C  
ATOM    172  HA  LEU A  12       2.747   3.894   4.673  1.00  0.00           H  
ATOM    173  C   LEU A  12       3.604   5.703   5.411  1.00  0.00           C  
ATOM    174  CB  LEU A  12       1.178   4.994   5.668  1.00  0.00           C  
ATOM    175  HB2 LEU A  12       0.524   4.123   5.646  1.00  0.00           H  
ATOM    176  HB3 LEU A  12       1.048   5.486   6.632  1.00  0.00           H  
ATOM    177  O   LEU A  12       3.975   6.056   4.294  1.00  0.00           O  
ATOM    178  CG  LEU A  12       0.750   5.981   4.562  1.00  0.00           C  
ATOM    179  HG  LEU A  12       1.372   6.875   4.614  1.00  0.00           H  
ATOM    180  CD1 LEU A  12       0.838   5.401   3.150  1.00  0.00           C  
ATOM    181 HD11 LEU A  12       0.164   4.551   3.050  1.00  0.00           H  
ATOM    182 HD12 LEU A  12       0.570   6.169   2.424  1.00  0.00           H  
ATOM    183 HD13 LEU A  12       1.857   5.077   2.937  1.00  0.00           H  
ATOM    184  CD2 LEU A  12      -0.695   6.422   4.802  1.00  0.00           C  
ATOM    185 HD21 LEU A  12      -0.960   7.186   4.071  1.00  0.00           H  
ATOM    186 HD22 LEU A  12      -0.787   6.844   5.802  1.00  0.00           H  
ATOM    187 HD23 LEU A  12      -1.363   5.565   4.712  1.00  0.00           H  
ATOM    188  N   ARG A  13       4.028   6.346   6.509  1.00  0.00           N  
ATOM    189  H   ARG A  13       3.797   5.942   7.405  1.00  0.00           H  
ATOM    190  CA  ARG A  13       5.001   7.454   6.434  1.00  0.00           C  
ATOM    191  HA  ARG A  13       4.678   8.157   5.666  1.00  0.00           H  
ATOM    192  C   ARG A  13       6.387   6.980   6.008  1.00  0.00           C  
ATOM    193  CB  ARG A  13       5.129   8.167   7.781  1.00  0.00           C  
ATOM    194  HB2 ARG A  13       6.029   8.782   7.760  1.00  0.00           H  
ATOM    195  HB3 ARG A  13       5.247   7.426   8.571  1.00  0.00           H  
ATOM    196  O   ARG A  13       7.091   7.734   5.327  1.00  0.00           O  
ATOM    197  CG  ARG A  13       3.939   9.082   8.078  1.00  0.00           C  
ATOM    198  HG2 ARG A  13       3.816   9.781   7.251  1.00  0.00           H  
ATOM    199  HG3 ARG A  13       3.023   8.498   8.163  1.00  0.00           H  
ATOM    200  CD  ARG A  13       4.180   9.885   9.364  1.00  0.00           C  
ATOM    201  HD2 ARG A  13       3.316  10.525   9.544  1.00  0.00           H  
ATOM    202  HD3 ARG A  13       5.041  10.533   9.201  1.00  0.00           H  
ATOM    203  NE  ARG A  13       4.447   9.031  10.542  1.00  0.00           N  
ATOM    204  HE  ARG A  13       5.382   8.656  10.618  1.00  0.00           H  
ATOM    205  NH1 ARG A  13       2.282   8.773  11.257  1.00  0.00           N  
ATOM    206 HH11 ARG A  13       1.642   8.264  11.849  1.00  0.00           H  
ATOM    207 HH12 ARG A  13       1.987   8.975  10.313  1.00  0.00           H  
ATOM    208  NH2 ARG A  13       3.941   7.887  12.449  1.00  0.00           N  
ATOM    209 HH21 ARG A  13       4.900   7.574  12.501  1.00  0.00           H  
ATOM    210 HH22 ARG A  13       3.251   7.378  12.984  1.00  0.00           H  
ATOM    211  CZ  ARG A  13       3.559   8.575  11.409  1.00  0.00           C  
ATOM    212  N   ASP A  14       6.776   5.785   6.431  1.00  0.00           N  
ATOM    213  H   ASP A  14       6.135   5.214   6.965  1.00  0.00           H  
ATOM    214  CA  ASP A  14       8.043   5.176   6.047  1.00  0.00           C  
ATOM    215  HA  ASP A  14       8.829   5.924   6.148  1.00  0.00           H  
ATOM    216  C   ASP A  14       8.004   4.802   4.556  1.00  0.00           C  
ATOM    217  CB  ASP A  14       8.395   4.028   7.014  1.00  0.00           C  
ATOM    218  HB2 ASP A  14       9.274   3.514   6.627  1.00  0.00           H  
ATOM    219  HB3 ASP A  14       7.574   3.312   7.058  1.00  0.00           H  
ATOM    220  O   ASP A  14       8.886   5.250   3.814  1.00  0.00           O  
ATOM    221  CG  ASP A  14       8.727   4.530   8.438  1.00  0.00           C  
ATOM    222  OD1 ASP A  14       9.049   5.739   8.597  1.00  0.00           O  
ATOM    223  OD2 ASP A  14       8.709   3.720   9.390  1.00  0.00           O  
ATOM    224  N   GLU A  15       6.906   4.203   4.078  1.00  0.00           N  
ATOM    225  H   GLU A  15       6.254   3.809   4.741  1.00  0.00           H  
ATOM    226  CA  GLU A  15       6.673   3.919   2.650  1.00  0.00           C  
ATOM    227  HA  GLU A  15       7.479   3.282   2.286  1.00  0.00           H  
ATOM    228  C   GLU A  15       6.683   5.180   1.779  1.00  0.00           C  
ATOM    229  CB  GLU A  15       5.316   3.222   2.431  1.00  0.00           C  
ATOM    230  HB2 GLU A  15       5.182   3.080   1.359  1.00  0.00           H  
ATOM    231  HB3 GLU A  15       4.516   3.882   2.764  1.00  0.00           H  
ATOM    232  O   GLU A  15       7.341   5.258   0.741  1.00  0.00           O  
ATOM    233  CG  GLU A  15       5.121   1.864   3.111  1.00  0.00           C  
ATOM    234  HG2 GLU A  15       4.200   1.447   2.704  1.00  0.00           H  
ATOM    235  HG3 GLU A  15       4.962   2.017   4.178  1.00  0.00           H  
ATOM    236  CD  GLU A  15       6.274   0.883   2.893  1.00  0.00           C  
ATOM    237  OE1 GLU A  15       6.445   0.040   3.802  1.00  0.00           O  
ATOM    238  OE2 GLU A  15       7.010   1.091   1.909  1.00  0.00           O  
ATOM    239  N   GLU A  16       6.033   6.260   2.219  1.00  0.00           N  
ATOM    240  H   GLU A  16       5.454   6.154   3.040  1.00  0.00           H  
ATOM    241  CA  GLU A  16       6.117   7.558   1.538  1.00  0.00           C  
ATOM    242  HA  GLU A  16       5.769   7.446   0.511  1.00  0.00           H  
ATOM    243  C   GLU A  16       7.559   8.100   1.492  1.00  0.00           C  
ATOM    244  CB  GLU A  16       5.235   8.576   2.265  1.00  0.00           C  
ATOM    245  HB2 GLU A  16       5.439   8.517   3.334  1.00  0.00           H  
ATOM    246  HB3 GLU A  16       5.514   9.573   1.925  1.00  0.00           H  
ATOM    247  O   GLU A  16       7.951   8.859   0.593  1.00  0.00           O  
ATOM    248  CG  GLU A  16       3.731   8.403   2.010  1.00  0.00           C  
ATOM    249  HG2 GLU A  16       3.552   8.551   0.945  1.00  0.00           H  
ATOM    250  HG3 GLU A  16       3.413   7.391   2.258  1.00  0.00           H  
ATOM    251  CD  GLU A  16       2.892   9.424   2.802  1.00  0.00           C  
ATOM    252  OE1 GLU A  16       1.678   9.527   2.504  1.00  0.00           O  
ATOM    253  OE2 GLU A  16       3.466  10.191   3.617  1.00  0.00           O  
ATOM    254  N   GLY A  17       8.380   7.746   2.481  1.00  0.00           N  
ATOM    255  H   GLY A  17       8.019   7.090   3.159  1.00  0.00           H  
ATOM    256  CA  GLY A  17       9.820   7.959   2.463  1.00  0.00           C  
ATOM    257  HA2 GLY A  17      10.216   7.644   3.429  1.00  0.00           H  
ATOM    258  HA3 GLY A  17      10.045   9.014   2.307  1.00  0.00           H  
ATOM    259  C   GLY A  17      10.516   7.133   1.379  1.00  0.00           C  
ATOM    260  O   GLY A  17      11.375   7.677   0.678  1.00  0.00           O  
ATOM    261  N   HIS A  18      10.143   5.865   1.224  1.00  0.00           N  
ATOM    262  H   HIS A  18       9.420   5.500   1.826  1.00  0.00           H  
ATOM    263  CA  HIS A  18      10.734   4.904   0.287  1.00  0.00           C  
ATOM    264  HA  HIS A  18      11.819   4.915   0.387  1.00  0.00           H  
ATOM    265  C   HIS A  18      10.401   5.280  -1.156  1.00  0.00           C  
ATOM    266  CB  HIS A  18      10.252   3.485   0.637  1.00  0.00           C  
ATOM    267  HB2 HIS A  18      10.628   2.792  -0.115  1.00  0.00           H  
ATOM    268  HB3 HIS A  18       9.164   3.431   0.603  1.00  0.00           H  
ATOM    269  O   HIS A  18      11.307   5.473  -1.970  1.00  0.00           O  
ATOM    270  CG  HIS A  18      10.716   2.986   1.984  1.00  0.00           C  
ATOM    271  CD2 HIS A  18      11.304   3.693   2.987  1.00  0.00           C  
ATOM    272  HD2 HIS A  18      11.453   4.763   2.994  1.00  0.00           H  
ATOM    273  ND1 HIS A  18      10.624   1.709   2.454  1.00  0.00           N  
ATOM    274  HD1 HIS A  18      10.183   0.922   1.999  1.00  0.00           H  
ATOM    275  CE1 HIS A  18      11.233   1.630   3.643  1.00  0.00           C  
ATOM    276  HE1 HIS A  18      11.316   0.716   4.212  1.00  0.00           H  
ATOM    277  NE2 HIS A  18      11.704   2.840   4.014  1.00  0.00           N  
ATOM    278  N   ILE A  19       9.130   5.579  -1.436  1.00  0.00           N  
ATOM    279  H   ILE A  19       8.448   5.329  -0.735  1.00  0.00           H  
ATOM    280  CA  ILE A  19       8.640   6.096  -2.722  1.00  0.00           C  
ATOM    281  HA  ILE A  19       8.755   5.321  -3.480  1.00  0.00           H  
ATOM    282  C   ILE A  19       9.441   7.321  -3.167  1.00  0.00           C  
ATOM    283  CB  ILE A  19       7.140   6.450  -2.591  1.00  0.00           C  
ATOM    284  HB  ILE A  19       7.008   7.070  -1.705  1.00  0.00           H  
ATOM    285  O   ILE A  19       9.897   7.405  -4.311  1.00  0.00           O  
ATOM    286  CG1 ILE A  19       6.312   5.165  -2.429  1.00  0.00           C  
ATOM    287 HG12 ILE A  19       6.243   4.672  -3.398  1.00  0.00           H  
ATOM    288 HG13 ILE A  19       6.807   4.487  -1.734  1.00  0.00           H  
ATOM    289  CG2 ILE A  19       6.616   7.231  -3.815  1.00  0.00           C  
ATOM    290 HG21 ILE A  19       7.133   8.184  -3.928  1.00  0.00           H  
ATOM    291 HG22 ILE A  19       5.555   7.446  -3.690  1.00  0.00           H  
ATOM    292 HG23 ILE A  19       6.747   6.630  -4.714  1.00  0.00           H  
ATOM    293  CD1 ILE A  19       4.896   5.388  -1.898  1.00  0.00           C  
ATOM    294 HD11 ILE A  19       4.427   4.412  -1.768  1.00  0.00           H  
ATOM    295 HD12 ILE A  19       4.930   5.886  -0.929  1.00  0.00           H  
ATOM    296 HD13 ILE A  19       4.297   5.974  -2.595  1.00  0.00           H  
ATOM    297  N   ARG A  20       9.658   8.289  -2.264  1.00  0.00           N  
ATOM    298  H   ARG A  20       9.279   8.152  -1.338  1.00  0.00           H  
ATOM    299  CA  ARG A  20      10.435   9.497  -2.587  1.00  0.00           C  
ATOM    300  HA  ARG A  20      10.030   9.935  -3.499  1.00  0.00           H  
ATOM    301  C   ARG A  20      11.891   9.174  -2.914  1.00  0.00           C  
ATOM    302  CB  ARG A  20      10.343  10.520  -1.450  1.00  0.00           C  
ATOM    303  HB2 ARG A  20      10.486  10.018  -0.494  1.00  0.00           H  
ATOM    304  HB3 ARG A  20      11.135  11.259  -1.574  1.00  0.00           H  
ATOM    305  O   ARG A  20      12.443   9.796  -3.823  1.00  0.00           O  
ATOM    306  CG  ARG A  20       8.995  11.253  -1.478  1.00  0.00           C  
ATOM    307  HG2 ARG A  20       8.174  10.545  -1.360  1.00  0.00           H  
ATOM    308  HG3 ARG A  20       8.882  11.743  -2.445  1.00  0.00           H  
ATOM    309  CD  ARG A  20       8.920  12.320  -0.384  1.00  0.00           C  
ATOM    310  HD2 ARG A  20       8.008  12.895  -0.540  1.00  0.00           H  
ATOM    311  HD3 ARG A  20       9.780  12.984  -0.474  1.00  0.00           H  
ATOM    312  NE  ARG A  20       8.888  11.713   0.957  1.00  0.00           N  
ATOM    313  HE  ARG A  20       8.834  10.705   0.981  1.00  0.00           H  
ATOM    314  NH1 ARG A  20       8.522  13.634   2.154  1.00  0.00           N  
ATOM    315 HH11 ARG A  20       8.455  14.130   1.278  1.00  0.00           H  
ATOM    316 HH12 ARG A  20       8.270  14.060   3.035  1.00  0.00           H  
ATOM    317  NH2 ARG A  20       8.659  11.670   3.217  1.00  0.00           N  
ATOM    318 HH21 ARG A  20       8.384  12.099   4.089  1.00  0.00           H  
ATOM    319 HH22 ARG A  20       8.625  10.661   3.178  1.00  0.00           H  
ATOM    320  CZ  ARG A  20       8.699  12.340   2.102  1.00  0.00           C  
ATOM    321  N   ARG A  21      12.508   8.213  -2.216  1.00  0.00           N  
ATOM    322  H   ARG A  21      11.968   7.708  -1.529  1.00  0.00           H  
ATOM    323  CA  ARG A  21      13.876   7.755  -2.517  1.00  0.00           C  
ATOM    324  HA  ARG A  21      14.530   8.620  -2.625  1.00  0.00           H  
ATOM    325  C   ARG A  21      13.944   7.022  -3.856  1.00  0.00           C  
ATOM    326  CB  ARG A  21      14.423   6.862  -1.389  1.00  0.00           C  
ATOM    327  HB2 ARG A  21      15.354   6.415  -1.738  1.00  0.00           H  
ATOM    328  HB3 ARG A  21      13.723   6.053  -1.178  1.00  0.00           H  
ATOM    329  O   ARG A  21      14.810   7.344  -4.669  1.00  0.00           O  
ATOM    330  CG  ARG A  21      14.720   7.637  -0.098  1.00  0.00           C  
ATOM    331  HG2 ARG A  21      15.283   8.536  -0.351  1.00  0.00           H  
ATOM    332  HG3 ARG A  21      13.789   7.944   0.379  1.00  0.00           H  
ATOM    333  CD  ARG A  21      15.561   6.820   0.896  1.00  0.00           C  
ATOM    334  HD2 ARG A  21      16.511   6.571   0.423  1.00  0.00           H  
ATOM    335  HD3 ARG A  21      15.782   7.444   1.761  1.00  0.00           H  
ATOM    336  NE  ARG A  21      14.934   5.562   1.353  1.00  0.00           N  
ATOM    337  HE  ARG A  21      15.298   4.683   1.013  1.00  0.00           H  
ATOM    338  NH1 ARG A  21      13.511   6.355   2.982  1.00  0.00           N  
ATOM    339 HH11 ARG A  21      13.330   7.179   2.426  1.00  0.00           H  
ATOM    340 HH12 ARG A  21      12.926   6.085   3.759  1.00  0.00           H  
ATOM    341  NH2 ARG A  21      14.073   4.196   2.913  1.00  0.00           N  
ATOM    342 HH21 ARG A  21      14.481   3.404   2.438  1.00  0.00           H  
ATOM    343 HH22 ARG A  21      13.355   3.882   3.549  1.00  0.00           H  
ATOM    344  CZ  ARG A  21      14.167   5.382   2.409  1.00  0.00           C  
ATOM    345  N   ALA A  22      13.010   6.111  -4.125  1.00  0.00           N  
ATOM    346  H   ALA A  22      12.349   5.873  -3.400  1.00  0.00           H  
ATOM    347  CA  ALA A  22      12.915   5.395  -5.394  1.00  0.00           C  
ATOM    348  HA  ALA A  22      13.842   4.845  -5.554  1.00  0.00           H  
ATOM    349  C   ALA A  22      12.729   6.361  -6.581  1.00  0.00           C  
ATOM    350  CB  ALA A  22      11.767   4.381  -5.293  1.00  0.00           C  
ATOM    351  HB1 ALA A  22      11.947   3.694  -4.467  1.00  0.00           H  
ATOM    352  HB2 ALA A  22      11.695   3.805  -6.216  1.00  0.00           H  
ATOM    353  HB3 ALA A  22      10.820   4.892  -5.120  1.00  0.00           H  
ATOM    354  O   ALA A  22      13.390   6.211  -7.612  1.00  0.00           O  
ATOM    355  N   ALA A  23      11.905   7.401  -6.409  1.00  0.00           N  
ATOM    356  H   ALA A  23      11.342   7.419  -5.571  1.00  0.00           H  
ATOM    357  CA  ALA A  23      11.652   8.424  -7.423  1.00  0.00           C  
ATOM    358  HA  ALA A  23      11.444   7.923  -8.369  1.00  0.00           H  
ATOM    359  C   ALA A  23      12.839   9.378  -7.661  1.00  0.00           C  
ATOM    360  CB  ALA A  23      10.399   9.203  -7.009  1.00  0.00           C  
ATOM    361  HB1 ALA A  23       9.562   8.516  -6.886  1.00  0.00           H  
ATOM    362  HB2 ALA A  23      10.576   9.721  -6.067  1.00  0.00           H  
ATOM    363  HB3 ALA A  23      10.148   9.931  -7.781  1.00  0.00           H  
ATOM    364  O   ALA A  23      13.053   9.811  -8.793  1.00  0.00           O  
ATOM    365  N   ALA A  24      13.622   9.711  -6.626  1.00  0.00           N  
ATOM    366  H   ALA A  24      13.383   9.364  -5.708  1.00  0.00           H  
ATOM    367  CA  ALA A  24      14.792  10.588  -6.754  1.00  0.00           C  
ATOM    368  HA  ALA A  24      14.489  11.490  -7.286  1.00  0.00           H  
ATOM    369  C   ALA A  24      15.938   9.954  -7.570  1.00  0.00           C  
ATOM    370  CB  ALA A  24      15.251  10.994  -5.348  1.00  0.00           C  
ATOM    371  HB1 ALA A  24      16.097  11.677  -5.422  1.00  0.00           H  
ATOM    372  HB2 ALA A  24      15.558  10.108  -4.791  1.00  0.00           H  
ATOM    373  HB3 ALA A  24      14.436  11.486  -4.818  1.00  0.00           H  
ATOM    374  O   ALA A  24      16.772  10.672  -8.126  1.00  0.00           O  
ATOM    375  N   GLY A  25      15.947   8.620  -7.688  1.00  0.00           N  
ATOM    376  H   GLY A  25      15.237   8.110  -7.182  1.00  0.00           H  
ATOM    377  CA  GLY A  25      16.968   7.853  -8.395  1.00  0.00           C  
ATOM    378  HA2 GLY A  25      17.217   8.354  -9.331  1.00  0.00           H  
ATOM    379  HA3 GLY A  25      16.557   6.870  -8.625  1.00  0.00           H  
ATOM    380  C   GLY A  25      18.252   7.678  -7.578  1.00  0.00           C  
ATOM    381  O   GLY A  25      18.570   8.462  -6.690  1.00  0.00           O  
ATOM    382  N   GLY A  26      19.015   6.629  -7.893  1.00  0.00           N  
ATOM    383  H   GLY A  26      18.699   6.001  -8.618  1.00  0.00           H  
ATOM    384  CA  GLY A  26      20.360   6.439  -7.338  1.00  0.00           C  
ATOM    385  HA2 GLY A  26      21.026   6.143  -8.148  1.00  0.00           H  
ATOM    386  HA3 GLY A  26      20.735   7.382  -6.939  1.00  0.00           H  
ATOM    387  C   GLY A  26      20.509   5.394  -6.233  1.00  0.00           C  
ATOM    388  O   GLY A  26      21.608   5.289  -5.700  1.00  0.00           O  
ATOM    389  N   LEU A  27      19.480   4.591  -5.934  1.00  0.00           N  
ATOM    390  H   LEU A  27      18.570   4.768  -6.333  1.00  0.00           H  
ATOM    391  CA  LEU A  27      19.654   3.451  -5.031  1.00  0.00           C  
ATOM    392  HA  LEU A  27      20.056   3.829  -4.092  1.00  0.00           H  
ATOM    393  C   LEU A  27      20.689   2.465  -5.601  1.00  0.00           C  
ATOM    394  CB  LEU A  27      18.315   2.752  -4.729  1.00  0.00           C  
ATOM    395  HB2 LEU A  27      18.517   1.857  -4.141  1.00  0.00           H  
ATOM    396  HB3 LEU A  27      17.880   2.443  -5.679  1.00  0.00           H  
ATOM    397  O   LEU A  27      20.615   2.009  -6.747  1.00  0.00           O  
ATOM    398  CG  LEU A  27      17.262   3.593  -3.984  1.00  0.00           C  
ATOM    399  HG  LEU A  27      17.031   4.475  -4.581  1.00  0.00           H  
ATOM    400  CD1 LEU A  27      15.984   2.769  -3.827  1.00  0.00           C  
ATOM    401 HD11 LEU A  27      16.176   1.880  -3.225  1.00  0.00           H  
ATOM    402 HD12 LEU A  27      15.218   3.360  -3.325  1.00  0.00           H  
ATOM    403 HD13 LEU A  27      15.604   2.462  -4.801  1.00  0.00           H  
ATOM    404  CD2 LEU A  27      17.706   4.046  -2.594  1.00  0.00           C  
ATOM    405 HD21 LEU A  27      18.637   4.611  -2.639  1.00  0.00           H  
ATOM    406 HD22 LEU A  27      16.935   4.683  -2.159  1.00  0.00           H  
ATOM    407 HD23 LEU A  27      17.824   3.181  -1.942  1.00  0.00           H  
ATOM    408  N   THR A  28      21.675   2.146  -4.780  1.00  0.00           N  
ATOM    409  H   THR A  28      21.689   2.642  -3.901  1.00  0.00           H  
ATOM    410  CA  THR A  28      22.677   1.105  -4.985  1.00  0.00           C  
ATOM    411  HA  THR A  28      23.002   1.133  -6.025  1.00  0.00           H  
ATOM    412  C   THR A  28      22.081  -0.272  -4.697  1.00  0.00           C  
ATOM    413  CB  THR A  28      23.896   1.336  -4.077  1.00  0.00           C  
ATOM    414  HB  THR A  28      24.617   0.540  -4.264  1.00  0.00           H  
ATOM    415  O   THR A  28      21.082  -0.405  -3.995  1.00  0.00           O  
ATOM    416  CG2 THR A  28      24.595   2.672  -4.318  1.00  0.00           C  
ATOM    417 HG21 THR A  28      25.447   2.762  -3.644  1.00  0.00           H  
ATOM    418 HG22 THR A  28      23.913   3.501  -4.131  1.00  0.00           H  
ATOM    419 HG23 THR A  28      24.942   2.727  -5.350  1.00  0.00           H  
ATOM    420  OG1 THR A  28      23.520   1.274  -2.726  1.00  0.00           O  
ATOM    421  HG1 THR A  28      23.015   2.073  -2.557  1.00  0.00           H  
ATOM    422  N   ALA A  29      22.725  -1.338  -5.181  1.00  0.00           N  
ATOM    423  H   ALA A  29      23.526  -1.202  -5.780  1.00  0.00           H  
ATOM    424  CA  ALA A  29      22.303  -2.707  -4.865  1.00  0.00           C  
ATOM    425  HA  ALA A  29      21.285  -2.852  -5.227  1.00  0.00           H  
ATOM    426  C   ALA A  29      22.296  -3.010  -3.348  1.00  0.00           C  
ATOM    427  CB  ALA A  29      23.228  -3.676  -5.609  1.00  0.00           C  
ATOM    428  HB1 ALA A  29      23.162  -3.505  -6.683  1.00  0.00           H  
ATOM    429  HB2 ALA A  29      24.259  -3.546  -5.278  1.00  0.00           H  
ATOM    430  HB3 ALA A  29      22.916  -4.700  -5.403  1.00  0.00           H  
ATOM    431  O   ALA A  29      21.518  -3.845  -2.890  1.00  0.00           O  
ATOM    432  N   GLU A  30      23.155  -2.346  -2.563  1.00  0.00           N  
ATOM    433  H   GLU A  30      23.712  -1.607  -2.969  1.00  0.00           H  
ATOM    434  CA  GLU A  30      23.141  -2.456  -1.099  1.00  0.00           C  
ATOM    435  HA  GLU A  30      23.097  -3.510  -0.825  1.00  0.00           H  
ATOM    436  C   GLU A  30      21.901  -1.787  -0.501  1.00  0.00           C  
ATOM    437  CB  GLU A  30      24.426  -1.851  -0.507  1.00  0.00           C  
ATOM    438  HB2 GLU A  30      24.434  -0.776  -0.686  1.00  0.00           H  
ATOM    439  HB3 GLU A  30      25.285  -2.296  -1.009  1.00  0.00           H  
ATOM    440  O   GLU A  30      21.296  -2.348   0.410  1.00  0.00           O  
ATOM    441  CG  GLU A  30      24.532  -2.123   1.005  1.00  0.00           C  
ATOM    442  HG2 GLU A  30      23.632  -1.756   1.499  1.00  0.00           H  
ATOM    443  HG3 GLU A  30      24.583  -3.200   1.164  1.00  0.00           H  
ATOM    444  CD  GLU A  30      25.743  -1.456   1.671  1.00  0.00           C  
ATOM    445  OE1 GLU A  30      25.606  -1.107   2.873  1.00  0.00           O  
ATOM    446  OE2 GLU A  30      26.789  -1.312   1.006  1.00  0.00           O  
ATOM    447  N   GLU A  31      21.495  -0.631  -1.027  1.00  0.00           N  
ATOM    448  H   GLU A  31      22.014  -0.213  -1.786  1.00  0.00           H  
ATOM    449  CA  GLU A  31      20.271   0.042  -0.598  1.00  0.00           C  
ATOM    450  HA  GLU A  31      20.270   0.119   0.490  1.00  0.00           H  
ATOM    451  C   GLU A  31      19.034  -0.783  -0.957  1.00  0.00           C  
ATOM    452  CB  GLU A  31      20.214   1.468  -1.151  1.00  0.00           C  
ATOM    453  HB2 GLU A  31      19.218   1.869  -0.964  1.00  0.00           H  
ATOM    454  HB3 GLU A  31      20.387   1.441  -2.227  1.00  0.00           H  
ATOM    455  O   GLU A  31      18.262  -1.064  -0.053  1.00  0.00           O  
ATOM    456  CG  GLU A  31      21.237   2.373  -0.441  1.00  0.00           C  
ATOM    457  HG2 GLU A  31      20.855   2.629   0.547  1.00  0.00           H  
ATOM    458  HG3 GLU A  31      22.169   1.828  -0.293  1.00  0.00           H  
ATOM    459  CD  GLU A  31      21.562   3.639  -1.236  1.00  0.00           C  
ATOM    460  OE1 GLU A  31      21.614   4.734  -0.642  1.00  0.00           O  
ATOM    461  OE2 GLU A  31      21.891   3.467  -2.430  1.00  0.00           O  
ATOM    462  N   PHE A  32      18.910  -1.329  -2.177  1.00  0.00           N  
ATOM    463  H   PHE A  32      19.564  -1.056  -2.897  1.00  0.00           H  
ATOM    464  CA  PHE A  32      17.808  -2.259  -2.502  1.00  0.00           C  
ATOM    465  HA  PHE A  32      16.865  -1.720  -2.414  1.00  0.00           H  
ATOM    466  C   PHE A  32      17.726  -3.440  -1.523  1.00  0.00           C  
ATOM    467  CB  PHE A  32      17.937  -2.809  -3.938  1.00  0.00           C  
ATOM    468  HB2 PHE A  32      18.968  -3.110  -4.123  1.00  0.00           H  
ATOM    469  HB3 PHE A  32      17.314  -3.698  -4.025  1.00  0.00           H  
ATOM    470  O   PHE A  32      16.638  -3.876  -1.157  1.00  0.00           O  
ATOM    471  CG  PHE A  32      17.479  -1.845  -5.010  1.00  0.00           C  
ATOM    472  CD1 PHE A  32      16.109  -1.673  -5.276  1.00  0.00           C  
ATOM    473  HD1 PHE A  32      15.371  -2.319  -4.826  1.00  0.00           H  
ATOM    474  CD2 PHE A  32      18.410  -1.065  -5.711  1.00  0.00           C  
ATOM    475  HD2 PHE A  32      19.469  -1.209  -5.552  1.00  0.00           H  
ATOM    476  CE1 PHE A  32      15.675  -0.642  -6.121  1.00  0.00           C  
ATOM    477  HE1 PHE A  32      14.625  -0.416  -6.229  1.00  0.00           H  
ATOM    478  CE2 PHE A  32      17.969  -0.063  -6.587  1.00  0.00           C  
ATOM    479  HE2 PHE A  32      18.683   0.591  -7.066  1.00  0.00           H  
ATOM    480  CZ  PHE A  32      16.604   0.158  -6.785  1.00  0.00           C  
ATOM    481  HZ  PHE A  32      16.267   0.976  -7.403  1.00  0.00           H  
ATOM    482  N   ARG A  33      18.871  -3.963  -1.062  1.00  0.00           N  
ATOM    483  H   ARG A  33      19.738  -3.553  -1.378  1.00  0.00           H  
ATOM    484  CA  ARG A  33      18.883  -5.032  -0.056  1.00  0.00           C  
ATOM    485  HA  ARG A  33      18.171  -5.795  -0.371  1.00  0.00           H  
ATOM    486  C   ARG A  33      18.393  -4.545   1.310  1.00  0.00           C  
ATOM    487  CB  ARG A  33      20.282  -5.645   0.034  1.00  0.00           C  
ATOM    488  HB2 ARG A  33      20.970  -4.917   0.465  1.00  0.00           H  
ATOM    489  HB3 ARG A  33      20.616  -5.883  -0.976  1.00  0.00           H  
ATOM    490  O   ARG A  33      17.700  -5.308   1.977  1.00  0.00           O  
ATOM    491  CG  ARG A  33      20.288  -6.923   0.891  1.00  0.00           C  
ATOM    492  HG2 ARG A  33      19.649  -7.674   0.426  1.00  0.00           H  
ATOM    493  HG3 ARG A  33      19.901  -6.708   1.887  1.00  0.00           H  
ATOM    494  CD  ARG A  33      21.704  -7.479   1.053  1.00  0.00           C  
ATOM    495  HD2 ARG A  33      22.296  -6.733   1.583  1.00  0.00           H  
ATOM    496  HD3 ARG A  33      21.654  -8.381   1.664  1.00  0.00           H  
ATOM    497  NE  ARG A  33      22.311  -7.800  -0.253  1.00  0.00           N  
ATOM    498  HE  ARG A  33      21.662  -8.022  -0.995  1.00  0.00           H  
ATOM    499  NH1 ARG A  33      24.502  -7.404   0.299  1.00  0.00           N  
ATOM    500 HH11 ARG A  33      25.462  -7.260   0.022  1.00  0.00           H  
ATOM    501 HH12 ARG A  33      24.202  -7.195   1.241  1.00  0.00           H  
ATOM    502  NH2 ARG A  33      23.964  -7.916  -1.809  1.00  0.00           N  
ATOM    503 HH21 ARG A  33      24.930  -7.791  -2.076  1.00  0.00           H  
ATOM    504 HH22 ARG A  33      23.267  -8.066  -2.525  1.00  0.00           H  
ATOM    505  CZ  ARG A  33      23.586  -7.709  -0.579  1.00  0.00           C  
ATOM    506  N   LYS A  34      18.773  -3.336   1.732  1.00  0.00           N  
ATOM    507  H   LYS A  34      19.279  -2.749   1.084  1.00  0.00           H  
ATOM    508  CA  LYS A  34      18.319  -2.738   2.999  1.00  0.00           C  
ATOM    509  HA  LYS A  34      18.476  -3.442   3.816  1.00  0.00           H  
ATOM    510  C   LYS A  34      16.814  -2.493   2.977  1.00  0.00           C  
ATOM    511  CB  LYS A  34      19.078  -1.442   3.308  1.00  0.00           C  
ATOM    512  HB2 LYS A  34      18.557  -0.910   4.104  1.00  0.00           H  
ATOM    513  HB3 LYS A  34      19.086  -0.803   2.425  1.00  0.00           H  
ATOM    514  O   LYS A  34      16.148  -3.018   3.858  1.00  0.00           O  
ATOM    515  CG  LYS A  34      20.511  -1.728   3.770  1.00  0.00           C  
ATOM    516  HG2 LYS A  34      20.481  -2.250   4.727  1.00  0.00           H  
ATOM    517  HG3 LYS A  34      21.010  -2.365   3.040  1.00  0.00           H  
ATOM    518  CD  LYS A  34      21.306  -0.427   3.923  1.00  0.00           C  
ATOM    519  HD2 LYS A  34      20.853   0.202   4.690  1.00  0.00           H  
ATOM    520  HD3 LYS A  34      21.290   0.100   2.969  1.00  0.00           H  
ATOM    521  CE  LYS A  34      22.747  -0.782   4.294  1.00  0.00           C  
ATOM    522  HE2 LYS A  34      22.783  -1.152   5.319  1.00  0.00           H  
ATOM    523  HE3 LYS A  34      23.066  -1.589   3.636  1.00  0.00           H  
ATOM    524  NZ  LYS A  34      23.672   0.356   4.103  1.00  0.00           N  
ATOM    525  HZ1 LYS A  34      23.440   0.842   3.249  1.00  0.00           H  
ATOM    526  HZ2 LYS A  34      23.661   1.001   4.880  1.00  0.00           H  
ATOM    527  HZ3 LYS A  34      24.595  -0.018   3.936  1.00  0.00           H  
ATOM    528  N   GLU A  35      16.302  -1.850   1.926  1.00  0.00           N  
ATOM    529  H   GLU A  35      16.923  -1.442   1.242  1.00  0.00           H  
ATOM    530  CA  GLU A  35      14.859  -1.619   1.762  1.00  0.00           C  
ATOM    531  HA  GLU A  35      14.486  -1.016   2.590  1.00  0.00           H  
ATOM    532  C   GLU A  35      14.101  -2.959   1.814  1.00  0.00           C  
ATOM    533  CB  GLU A  35      14.563  -0.855   0.455  1.00  0.00           C  
ATOM    534  HB2 GLU A  35      13.488  -0.688   0.389  1.00  0.00           H  
ATOM    535  HB3 GLU A  35      14.844  -1.503  -0.376  1.00  0.00           H  
ATOM    536  O   GLU A  35      13.202  -3.121   2.623  1.00  0.00           O  
ATOM    537  CG  GLU A  35      15.280   0.500   0.236  1.00  0.00           C  
ATOM    538  HG2 GLU A  35      15.006   0.861  -0.755  1.00  0.00           H  
ATOM    539  HG3 GLU A  35      16.356   0.333   0.212  1.00  0.00           H  
ATOM    540  CD  GLU A  35      15.010   1.623   1.251  1.00  0.00           C  
ATOM    541  OE1 GLU A  35      15.596   2.729   1.099  1.00  0.00           O  
ATOM    542  OE2 GLU A  35      14.278   1.439   2.230  1.00  0.00           O  
ATOM    543  N   SER A  36      14.577  -4.014   1.127  1.00  0.00           N  
ATOM    544  H   SER A  36      15.287  -3.835   0.432  1.00  0.00           H  
ATOM    545  CA  SER A  36      13.928  -5.344   1.185  1.00  0.00           C  
ATOM    546  HA  SER A  36      12.908  -5.218   0.822  1.00  0.00           H  
ATOM    547  C   SER A  36      13.828  -5.983   2.579  1.00  0.00           C  
ATOM    548  CB  SER A  36      14.646  -6.340   0.265  1.00  0.00           C  
ATOM    549  HB2 SER A  36      14.937  -5.831  -0.654  1.00  0.00           H  
ATOM    550  HB3 SER A  36      13.950  -7.138   0.009  1.00  0.00           H  
ATOM    551  O   SER A  36      13.044  -6.912   2.771  1.00  0.00           O  
ATOM    552  OG  SER A  36      15.818  -6.919   0.830  1.00  0.00           O  
ATOM    553  HG  SER A  36      16.275  -6.230   1.318  1.00  0.00           H  
ATOM    554  N   ILE A  37      14.689  -5.583   3.520  1.00  0.00           N  
ATOM    555  H   ILE A  37      15.209  -4.737   3.334  1.00  0.00           H  
ATOM    556  CA  ILE A  37      14.662  -6.066   4.906  1.00  0.00           C  
ATOM    557  HA  ILE A  37      14.296  -7.092   4.930  1.00  0.00           H  
ATOM    558  C   ILE A  37      13.681  -5.233   5.724  1.00  0.00           C  
ATOM    559  CB  ILE A  37      16.078  -6.029   5.530  1.00  0.00           C  
ATOM    560  HB  ILE A  37      16.502  -5.038   5.364  1.00  0.00           H  
ATOM    561  O   ILE A  37      13.013  -5.789   6.594  1.00  0.00           O  
ATOM    562  CG1 ILE A  37      16.991  -7.075   4.854  1.00  0.00           C  
ATOM    563 HG12 ILE A  37      16.876  -7.012   3.772  1.00  0.00           H  
ATOM    564 HG13 ILE A  37      16.683  -8.076   5.158  1.00  0.00           H  
ATOM    565  CG2 ILE A  37      16.043  -6.271   7.055  1.00  0.00           C  
ATOM    566 HG21 ILE A  37      17.051  -6.299   7.470  1.00  0.00           H  
ATOM    567 HG22 ILE A  37      15.524  -7.205   7.271  1.00  0.00           H  
ATOM    568 HG23 ILE A  37      15.517  -5.449   7.540  1.00  0.00           H  
ATOM    569  CD1 ILE A  37      18.482  -6.887   5.169  1.00  0.00           C  
ATOM    570 HD11 ILE A  37      18.686  -7.095   6.219  1.00  0.00           H  
ATOM    571 HD12 ILE A  37      18.783  -5.867   4.931  1.00  0.00           H  
ATOM    572 HD13 ILE A  37      19.065  -7.577   4.561  1.00  0.00           H  
ATOM    573  N   ASP A  38      13.623  -3.930   5.473  1.00  0.00           N  
ATOM    574  H   ASP A  38      14.137  -3.539   4.696  1.00  0.00           H  
ATOM    575  CA  ASP A  38      12.702  -3.036   6.162  1.00  0.00           C  
ATOM    576  HA  ASP A  38      12.706  -3.286   7.223  1.00  0.00           H  
ATOM    577  C   ASP A  38      11.258  -3.302   5.706  1.00  0.00           C  
ATOM    578  CB  ASP A  38      13.214  -1.589   6.051  1.00  0.00           C  
ATOM    579  HB2 ASP A  38      13.352  -1.329   5.001  1.00  0.00           H  
ATOM    580  HB3 ASP A  38      12.466  -0.920   6.476  1.00  0.00           H  
ATOM    581  O   ASP A  38      10.425  -3.573   6.571  1.00  0.00           O  
ATOM    582  CG  ASP A  38      14.539  -1.397   6.827  1.00  0.00           C  
ATOM    583  OD1 ASP A  38      14.779  -2.128   7.840  1.00  0.00           O  
ATOM    584  OD2 ASP A  38      15.360  -0.535   6.436  1.00  0.00           O  
ATOM    585  N   GLU A  39      11.012  -3.482   4.402  1.00  0.00           N  
ATOM    586  H   GLU A  39      11.687  -3.151   3.727  1.00  0.00           H  
ATOM    587  CA  GLU A  39       9.689  -3.887   3.893  1.00  0.00           C  
ATOM    588  HA  GLU A  39       8.937  -3.156   4.192  1.00  0.00           H  
ATOM    589  C   GLU A  39       9.235  -5.231   4.457  1.00  0.00           C  
ATOM    590  CB  GLU A  39       9.671  -4.039   2.361  1.00  0.00           C  
ATOM    591  HB2 GLU A  39      10.341  -4.865   2.122  1.00  0.00           H  
ATOM    592  HB3 GLU A  39       8.662  -4.343   2.081  1.00  0.00           H  
ATOM    593  O   GLU A  39       8.060  -5.436   4.739  1.00  0.00           O  
ATOM    594  CG  GLU A  39      10.076  -2.907   1.414  1.00  0.00           C  
ATOM    595  HG2 GLU A  39      11.145  -3.000   1.223  1.00  0.00           H  
ATOM    596  HG3 GLU A  39       9.590  -3.096   0.457  1.00  0.00           H  
ATOM    597  CD  GLU A  39       9.779  -1.478   1.860  1.00  0.00           C  
ATOM    598  OE1 GLU A  39      10.379  -0.605   1.196  1.00  0.00           O  
ATOM    599  OE2 GLU A  39       9.232  -1.265   2.956  1.00  0.00           O  
ATOM    600  N   MET A  40      10.158  -6.177   4.670  1.00  0.00           N  
ATOM    601  H   MET A  40      11.118  -5.954   4.448  1.00  0.00           H  
ATOM    602  CA  MET A  40       9.798  -7.469   5.261  1.00  0.00           C  
ATOM    603  HA  MET A  40       8.975  -7.898   4.689  1.00  0.00           H  
ATOM    604  C   MET A  40       9.265  -7.305   6.684  1.00  0.00           C  
ATOM    605  CB  MET A  40      10.989  -8.425   5.188  1.00  0.00           C  
ATOM    606  HB2 MET A  40      11.368  -8.427   4.166  1.00  0.00           H  
ATOM    607  HB3 MET A  40      11.779  -8.067   5.850  1.00  0.00           H  
ATOM    608  O   MET A  40       8.312  -7.987   7.048  1.00  0.00           O  
ATOM    609  CG  MET A  40      10.617  -9.868   5.553  1.00  0.00           C  
ATOM    610  HG2 MET A  40      10.239  -9.906   6.575  1.00  0.00           H  
ATOM    611  HG3 MET A  40       9.819 -10.197   4.889  1.00  0.00           H  
ATOM    612  SD  MET A  40      12.018 -11.018   5.395  1.00  0.00           S  
ATOM    613  CE  MET A  40      12.839 -10.634   6.966  1.00  0.00           C  
ATOM    614  HE1 MET A  40      12.214 -10.993   7.784  1.00  0.00           H  
ATOM    615  HE2 MET A  40      13.812 -11.123   7.008  1.00  0.00           H  
ATOM    616  HE3 MET A  40      12.964  -9.556   7.072  1.00  0.00           H  
ATOM    617  N   LYS A  41       9.827  -6.375   7.466  1.00  0.00           N  
ATOM    618  H   LYS A  41      10.495  -5.744   7.047  1.00  0.00           H  
ATOM    619  CA  LYS A  41       9.306  -6.066   8.804  1.00  0.00           C  
ATOM    620  HA  LYS A  41       9.145  -6.992   9.356  1.00  0.00           H  
ATOM    621  C   LYS A  41       7.954  -5.364   8.721  1.00  0.00           C  
ATOM    622  CB  LYS A  41      10.266  -5.164   9.577  1.00  0.00           C  
ATOM    623  HB2 LYS A  41       9.815  -4.921  10.539  1.00  0.00           H  
ATOM    624  HB3 LYS A  41      10.369  -4.232   9.020  1.00  0.00           H  
ATOM    625  O   LYS A  41       7.099  -5.641   9.556  1.00  0.00           O  
ATOM    626  CG  LYS A  41      11.646  -5.778   9.831  1.00  0.00           C  
ATOM    627  HG2 LYS A  41      11.576  -6.579  10.567  1.00  0.00           H  
ATOM    628  HG3 LYS A  41      12.055  -6.176   8.903  1.00  0.00           H  
ATOM    629  CD  LYS A  41      12.544  -4.653  10.345  1.00  0.00           C  
ATOM    630  HD2 LYS A  41      12.252  -4.374  11.357  1.00  0.00           H  
ATOM    631  HD3 LYS A  41      12.397  -3.788   9.697  1.00  0.00           H  
ATOM    632  CE  LYS A  41      14.016  -5.035  10.294  1.00  0.00           C  
ATOM    633  HE2 LYS A  41      14.285  -5.562  11.210  1.00  0.00           H  
ATOM    634  HE3 LYS A  41      14.159  -5.698   9.441  1.00  0.00           H  
ATOM    635  NZ  LYS A  41      14.818  -3.801  10.097  1.00  0.00           N  
ATOM    636  HZ1 LYS A  41      14.589  -3.367   9.214  1.00  0.00           H  
ATOM    637  HZ2 LYS A  41      14.588  -3.087  10.773  1.00  0.00           H  
ATOM    638  HZ3 LYS A  41      15.813  -3.968  10.049  1.00  0.00           H  
ATOM    639  N   HIS A  42       7.758  -4.473   7.746  1.00  0.00           N  
ATOM    640  H   HIS A  42       8.511  -4.251   7.112  1.00  0.00           H  
ATOM    641  CA  HIS A  42       6.466  -3.820   7.531  1.00  0.00           C  
ATOM    642  HA  HIS A  42       6.140  -3.357   8.463  1.00  0.00           H  
ATOM    643  C   HIS A  42       5.396  -4.845   7.155  1.00  0.00           C  
ATOM    644  CB  HIS A  42       6.583  -2.719   6.471  1.00  0.00           C  
ATOM    645  HB2 HIS A  42       5.587  -2.319   6.277  1.00  0.00           H  
ATOM    646  HB3 HIS A  42       6.944  -3.145   5.536  1.00  0.00           H  
ATOM    647  O   HIS A  42       4.390  -4.936   7.850  1.00  0.00           O  
ATOM    648  CG  HIS A  42       7.475  -1.563   6.846  1.00  0.00           C  
ATOM    649  CD2 HIS A  42       7.929  -1.214   8.090  1.00  0.00           C  
ATOM    650  HD2 HIS A  42       7.724  -1.740   9.011  1.00  0.00           H  
ATOM    651  ND1 HIS A  42       7.938  -0.615   5.972  1.00  0.00           N  
ATOM    652  HD1 HIS A  42       7.683  -0.531   4.998  1.00  0.00           H  
ATOM    653  CE1 HIS A  42       8.648   0.284   6.666  1.00  0.00           C  
ATOM    654  HE1 HIS A  42       9.105   1.159   6.229  1.00  0.00           H  
ATOM    655  NE2 HIS A  42       8.690  -0.047   7.973  1.00  0.00           N  
ATOM    656  N   ALA A  43       5.649  -5.697   6.160  1.00  0.00           N  
ATOM    657  H   ALA A  43       6.478  -5.545   5.604  1.00  0.00           H  
ATOM    658  CA  ALA A  43       4.731  -6.755   5.745  1.00  0.00           C  
ATOM    659  HA  ALA A  43       3.810  -6.293   5.387  1.00  0.00           H  
ATOM    660  C   ALA A  43       4.370  -7.703   6.902  1.00  0.00           C  
ATOM    661  CB  ALA A  43       5.374  -7.526   4.586  1.00  0.00           C  
ATOM    662  HB1 ALA A  43       6.258  -8.060   4.935  1.00  0.00           H  
ATOM    663  HB2 ALA A  43       4.655  -8.234   4.176  1.00  0.00           H  
ATOM    664  HB3 ALA A  43       5.674  -6.829   3.804  1.00  0.00           H  
ATOM    665  O   ALA A  43       3.193  -7.976   7.132  1.00  0.00           O  
ATOM    666  N   GLU A  44       5.365  -8.164   7.672  1.00  0.00           N  
ATOM    667  H   GLU A  44       6.315  -7.920   7.432  1.00  0.00           H  
ATOM    668  CA  GLU A  44       5.139  -8.978   8.876  1.00  0.00           C  
ATOM    669  HA  GLU A  44       4.618  -9.896   8.605  1.00  0.00           H  
ATOM    670  C   GLU A  44       4.244  -8.242   9.879  1.00  0.00           C  
ATOM    671  CB  GLU A  44       6.484  -9.341   9.537  1.00  0.00           C  
ATOM    672  HB2 GLU A  44       7.106  -8.447   9.588  1.00  0.00           H  
ATOM    673  HB3 GLU A  44       6.297  -9.682  10.555  1.00  0.00           H  
ATOM    674  O   GLU A  44       3.266  -8.806  10.372  1.00  0.00           O  
ATOM    675  CG  GLU A  44       7.240 -10.459   8.794  1.00  0.00           C  
ATOM    676  HG2 GLU A  44       6.670 -11.382   8.902  1.00  0.00           H  
ATOM    677  HG3 GLU A  44       7.273 -10.231   7.729  1.00  0.00           H  
ATOM    678  CD  GLU A  44       8.680 -10.702   9.299  1.00  0.00           C  
ATOM    679  OE1 GLU A  44       9.376 -11.551   8.684  1.00  0.00           O  
ATOM    680  OE2 GLU A  44       9.115 -10.083  10.300  1.00  0.00           O  
ATOM    681  N   LYS A  45       4.526  -6.959  10.134  1.00  0.00           N  
ATOM    682  H   LYS A  45       5.319  -6.533   9.676  1.00  0.00           H  
ATOM    683  CA  LYS A  45       3.746  -6.170  11.085  1.00  0.00           C  
ATOM    684  HA  LYS A  45       3.693  -6.778  11.988  1.00  0.00           H  
ATOM    685  C   LYS A  45       2.309  -5.949  10.619  1.00  0.00           C  
ATOM    686  CB  LYS A  45       4.460  -4.834  11.370  1.00  0.00           C  
ATOM    687  HB2 LYS A  45       4.509  -4.243  10.456  1.00  0.00           H  
ATOM    688  HB3 LYS A  45       5.482  -5.046  11.686  1.00  0.00           H  
ATOM    689  O   LYS A  45       1.386  -5.989  11.426  1.00  0.00           O  
ATOM    690  CG  LYS A  45       3.779  -3.991  12.465  1.00  0.00           C  
ATOM    691  HG2 LYS A  45       4.398  -3.120  12.682  1.00  0.00           H  
ATOM    692  HG3 LYS A  45       2.804  -3.647  12.119  1.00  0.00           H  
ATOM    693  CD  LYS A  45       3.607  -4.826  13.738  1.00  0.00           C  
ATOM    694  HD2 LYS A  45       2.947  -5.664  13.514  1.00  0.00           H  
ATOM    695  HD3 LYS A  45       4.574  -5.225  14.042  1.00  0.00           H  
ATOM    696  CE  LYS A  45       2.966  -4.105  14.912  1.00  0.00           C  
ATOM    697  HE2 LYS A  45       3.669  -3.386  15.331  1.00  0.00           H  
ATOM    698  HE3 LYS A  45       2.081  -3.572  14.564  1.00  0.00           H  
ATOM    699  NZ  LYS A  45       2.588  -5.149  15.896  1.00  0.00           N  
ATOM    700  HZ1 LYS A  45       1.912  -5.777  15.484  1.00  0.00           H  
ATOM    701  HZ2 LYS A  45       3.353  -5.787  16.061  1.00  0.00           H  
ATOM    702  HZ3 LYS A  45       2.214  -4.772  16.755  1.00  0.00           H  
ATOM    703  N   VAL A  46       2.104  -5.717   9.332  1.00  0.00           N  
ATOM    704  H   VAL A  46       2.910  -5.670   8.725  1.00  0.00           H  
ATOM    705  CA  VAL A  46       0.780  -5.456   8.762  1.00  0.00           C  
ATOM    706  HA  VAL A  46       0.267  -4.716   9.376  1.00  0.00           H  
ATOM    707  C   VAL A  46      -0.074  -6.720   8.783  1.00  0.00           C  
ATOM    708  CB  VAL A  46       0.931  -4.871   7.354  1.00  0.00           C  
ATOM    709  HB  VAL A  46       1.536  -5.549   6.751  1.00  0.00           H  
ATOM    710  O   VAL A  46      -1.255  -6.631   9.109  1.00  0.00           O  
ATOM    711  CG1 VAL A  46      -0.416  -4.645   6.671  1.00  0.00           C  
ATOM    712 HG11 VAL A  46      -0.255  -4.256   5.665  1.00  0.00           H  
ATOM    713 HG12 VAL A  46      -1.027  -3.944   7.240  1.00  0.00           H  
ATOM    714 HG13 VAL A  46      -0.946  -5.594   6.593  1.00  0.00           H  
ATOM    715  CG2 VAL A  46       1.631  -3.514   7.441  1.00  0.00           C  
ATOM    716 HG21 VAL A  46       2.079  -3.296   6.472  1.00  0.00           H  
ATOM    717 HG22 VAL A  46       2.444  -3.530   8.167  1.00  0.00           H  
ATOM    718 HG23 VAL A  46       0.933  -2.735   7.747  1.00  0.00           H  
ATOM    719  N   LEU A  47       0.518  -7.898   8.556  1.00  0.00           N  
ATOM    720  H   LEU A  47       1.487  -7.908   8.272  1.00  0.00           H  
ATOM    721  CA  LEU A  47      -0.167  -9.178   8.761  1.00  0.00           C  
ATOM    722  HA  LEU A  47      -1.082  -9.183   8.167  1.00  0.00           H  
ATOM    723  C   LEU A  47      -0.603  -9.367  10.219  1.00  0.00           C  
ATOM    724  CB  LEU A  47       0.733 -10.345   8.320  1.00  0.00           C  
ATOM    725  HB2 LEU A  47       1.705 -10.234   8.801  1.00  0.00           H  
ATOM    726  HB3 LEU A  47       0.294 -11.278   8.672  1.00  0.00           H  
ATOM    727  O   LEU A  47      -1.746  -9.749  10.458  1.00  0.00           O  
ATOM    728  CG  LEU A  47       0.933 -10.448   6.801  1.00  0.00           C  
ATOM    729  HG  LEU A  47       1.284  -9.486   6.427  1.00  0.00           H  
ATOM    730  CD1 LEU A  47       2.000 -11.497   6.485  1.00  0.00           C  
ATOM    731 HD11 LEU A  47       2.935 -11.210   6.966  1.00  0.00           H  
ATOM    732 HD12 LEU A  47       2.158 -11.537   5.407  1.00  0.00           H  
ATOM    733 HD13 LEU A  47       1.680 -12.473   6.852  1.00  0.00           H  
ATOM    734  CD2 LEU A  47      -0.352 -10.827   6.060  1.00  0.00           C  
ATOM    735 HD21 LEU A  47      -0.756 -11.759   6.457  1.00  0.00           H  
ATOM    736 HD22 LEU A  47      -1.094 -10.036   6.169  1.00  0.00           H  
ATOM    737 HD23 LEU A  47      -0.146 -10.942   4.996  1.00  0.00           H  
ATOM    738  N   GLU A  48       0.250  -9.040  11.198  1.00  0.00           N  
ATOM    739  H   GLU A  48       1.196  -8.780  10.956  1.00  0.00           H  
ATOM    740  CA  GLU A  48      -0.151  -9.066  12.615  1.00  0.00           C  
ATOM    741  HA  GLU A  48      -0.455 -10.078  12.884  1.00  0.00           H  
ATOM    742  C   GLU A  48      -1.354  -8.140  12.876  1.00  0.00           C  
ATOM    743  CB  GLU A  48       1.000  -8.629  13.541  1.00  0.00           C  
ATOM    744  HB2 GLU A  48       1.340  -7.638  13.238  1.00  0.00           H  
ATOM    745  HB3 GLU A  48       0.598  -8.537  14.550  1.00  0.00           H  
ATOM    746  O   GLU A  48      -2.306  -8.522  13.559  1.00  0.00           O  
ATOM    747  CG  GLU A  48       2.213  -9.568  13.613  1.00  0.00           C  
ATOM    748  HG2 GLU A  48       2.596  -9.748  12.608  1.00  0.00           H  
ATOM    749  HG3 GLU A  48       1.884 -10.523  14.021  1.00  0.00           H  
ATOM    750  CD  GLU A  48       3.347  -9.001  14.497  1.00  0.00           C  
ATOM    751  OE1 GLU A  48       4.358  -9.720  14.669  1.00  0.00           O  
ATOM    752  OE2 GLU A  48       3.212  -7.870  15.051  1.00  0.00           O  
ATOM    753  N   LEU A  49      -1.345  -6.927  12.309  1.00  0.00           N  
ATOM    754  H   LEU A  49      -0.548  -6.678  11.741  1.00  0.00           H  
ATOM    755  CA  LEU A  49      -2.453  -5.975  12.446  1.00  0.00           C  
ATOM    756  HA  LEU A  49      -2.689  -5.872  13.505  1.00  0.00           H  
ATOM    757  C   LEU A  49      -3.739  -6.476  11.770  1.00  0.00           C  
ATOM    758  CB  LEU A  49      -2.044  -4.601  11.884  1.00  0.00           C  
ATOM    759  HB2 LEU A  49      -2.926  -3.961  11.872  1.00  0.00           H  
ATOM    760  HB3 LEU A  49      -1.724  -4.729  10.849  1.00  0.00           H  
ATOM    761  O   LEU A  49      -4.825  -6.285  12.322  1.00  0.00           O  
ATOM    762  CG  LEU A  49      -0.930  -3.872  12.659  1.00  0.00           C  
ATOM    763  HG  LEU A  49      -0.022  -4.474  12.679  1.00  0.00           H  
ATOM    764  CD1 LEU A  49      -0.611  -2.547  11.964  1.00  0.00           C  
ATOM    765 HD11 LEU A  49       0.224  -2.056  12.464  1.00  0.00           H  
ATOM    766 HD12 LEU A  49      -0.321  -2.740  10.931  1.00  0.00           H  
ATOM    767 HD13 LEU A  49      -1.481  -1.890  11.975  1.00  0.00           H  
ATOM    768  CD2 LEU A  49      -1.321  -3.585  14.110  1.00  0.00           C  
ATOM    769 HD21 LEU A  49      -2.311  -3.130  14.134  1.00  0.00           H  
ATOM    770 HD22 LEU A  49      -1.342  -4.518  14.673  1.00  0.00           H  
ATOM    771 HD23 LEU A  49      -0.590  -2.919  14.568  1.00  0.00           H  
ATOM    772  N   ALA A  50      -3.622  -7.140  10.618  1.00  0.00           N  
ATOM    773  H   ALA A  50      -2.704  -7.226  10.205  1.00  0.00           H  
ATOM    774  CA  ALA A  50      -4.740  -7.760   9.913  1.00  0.00           C  
ATOM    775  HA  ALA A  50      -5.504  -7.003   9.735  1.00  0.00           H  
ATOM    776  C   ALA A  50      -5.370  -8.890  10.744  1.00  0.00           C  
ATOM    777  CB  ALA A  50      -4.240  -8.276   8.557  1.00  0.00           C  
ATOM    778  HB1 ALA A  50      -3.540  -9.100   8.696  1.00  0.00           H  
ATOM    779  HB2 ALA A  50      -5.086  -8.633   7.969  1.00  0.00           H  
ATOM    780  HB3 ALA A  50      -3.736  -7.481   8.008  1.00  0.00           H  
ATOM    781  O   ALA A  50      -6.588  -8.924  10.929  1.00  0.00           O  
ATOM    782  N   GLU A  51      -4.550  -9.777  11.317  1.00  0.00           N  
ATOM    783  H   GLU A  51      -3.562  -9.713  11.117  1.00  0.00           H  
ATOM    784  CA  GLU A  51      -5.012 -10.847  12.209  1.00  0.00           C  
ATOM    785  HA  GLU A  51      -5.734 -11.469  11.680  1.00  0.00           H  
ATOM    786  C   GLU A  51      -5.713 -10.286  13.454  1.00  0.00           C  
ATOM    787  CB  GLU A  51      -3.830 -11.726  12.649  1.00  0.00           C  
ATOM    788  HB2 GLU A  51      -3.025 -11.092  13.022  1.00  0.00           H  
ATOM    789  HB3 GLU A  51      -4.171 -12.361  13.466  1.00  0.00           H  
ATOM    790  O   GLU A  51      -6.765 -10.780  13.872  1.00  0.00           O  
ATOM    791  CG  GLU A  51      -3.293 -12.636  11.533  1.00  0.00           C  
ATOM    792  HG2 GLU A  51      -2.960 -12.028  10.691  1.00  0.00           H  
ATOM    793  HG3 GLU A  51      -4.114 -13.262  11.183  1.00  0.00           H  
ATOM    794  CD  GLU A  51      -2.140 -13.547  11.997  1.00  0.00           C  
ATOM    795  OE1 GLU A  51      -1.628 -14.309  11.144  1.00  0.00           O  
ATOM    796  OE2 GLU A  51      -1.829 -13.569  13.213  1.00  0.00           O  
ATOM    797  N   GLU A  52      -5.171  -9.214  14.035  1.00  0.00           N  
ATOM    798  H   GLU A  52      -4.285  -8.881  13.684  1.00  0.00           H  
ATOM    799  CA  GLU A  52      -5.795  -8.526  15.161  1.00  0.00           C  
ATOM    800  HA  GLU A  52      -5.977  -9.248  15.957  1.00  0.00           H  
ATOM    801  C   GLU A  52      -7.143  -7.881  14.815  1.00  0.00           C  
ATOM    802  CB  GLU A  52      -4.879  -7.420  15.681  1.00  0.00           C  
ATOM    803  HB2 GLU A  52      -4.436  -6.867  14.853  1.00  0.00           H  
ATOM    804  HB3 GLU A  52      -5.520  -6.729  16.228  1.00  0.00           H  
ATOM    805  O   GLU A  52      -8.040  -7.869  15.667  1.00  0.00           O  
ATOM    806  CG  GLU A  52      -3.775  -7.915  16.622  1.00  0.00           C  
ATOM    807  HG2 GLU A  52      -4.218  -8.587  17.356  1.00  0.00           H  
ATOM    808  HG3 GLU A  52      -3.021  -8.467  16.061  1.00  0.00           H  
ATOM    809  CD  GLU A  52      -3.147  -6.732  17.369  1.00  0.00           C  
ATOM    810  OE1 GLU A  52      -1.927  -6.769  17.632  1.00  0.00           O  
ATOM    811  OE2 GLU A  52      -3.943  -5.834  17.781  1.00  0.00           O  
ATOM    812  N   ALA A  53      -7.281  -7.307  13.617  1.00  0.00           N  
ATOM    813  H   ALA A  53      -6.492  -7.316  12.987  1.00  0.00           H  
ATOM    814  CA  ALA A  53      -8.533  -6.733  13.126  1.00  0.00           C  
ATOM    815  HA  ALA A  53      -8.933  -6.048  13.874  1.00  0.00           H  
ATOM    816  C   ALA A  53      -9.581  -7.835  12.904  1.00  0.00           C  
ATOM    817  CB  ALA A  53      -8.243  -5.924  11.855  1.00  0.00           C  
ATOM    818  HB1 ALA A  53      -9.169  -5.506  11.462  1.00  0.00           H  
ATOM    819  HB2 ALA A  53      -7.800  -6.562  11.091  1.00  0.00           H  
ATOM    820  HB3 ALA A  53      -7.552  -5.111  12.077  1.00  0.00           H  
ATOM    821  O   ALA A  53     -10.691  -7.748  13.442  1.00  0.00           O  
ATOM    822  N   ALA A  54      -9.187  -8.940  12.262  1.00  0.00           N  
ATOM    823  H   ALA A  54      -8.271  -8.941  11.837  1.00  0.00           H  
ATOM    824  CA  ALA A  54     -10.039 -10.108  12.052  1.00  0.00           C  
ATOM    825  HA  ALA A  54     -10.913  -9.804  11.475  1.00  0.00           H  
ATOM    826  C   ALA A  54     -10.528 -10.705  13.382  1.00  0.00           C  
ATOM    827  CB  ALA A  54      -9.256 -11.149  11.242  1.00  0.00           C  
ATOM    828  HB1 ALA A  54      -9.887 -12.018  11.055  1.00  0.00           H  
ATOM    829  HB2 ALA A  54      -8.362 -11.458  11.783  1.00  0.00           H  
ATOM    830  HB3 ALA A  54      -8.956 -10.726  10.283  1.00  0.00           H  
ATOM    831  O   ALA A  54     -11.717 -10.975  13.555  1.00  0.00           O  
ATOM    832  N   ALA A  55      -9.640 -10.841  14.375  1.00  0.00           N  
ATOM    833  H   ALA A  55      -8.671 -10.642  14.174  1.00  0.00           H  
ATOM    834  CA  ALA A  55      -9.994 -11.341  15.705  1.00  0.00           C  
ATOM    835  HA  ALA A  55     -10.472 -12.314  15.588  1.00  0.00           H  
ATOM    836  C   ALA A  55     -10.988 -10.433  16.458  1.00  0.00           C  
ATOM    837  CB  ALA A  55      -8.700 -11.526  16.505  1.00  0.00           C  
ATOM    838  HB1 ALA A  55      -8.035 -12.207  15.975  1.00  0.00           H  
ATOM    839  HB2 ALA A  55      -8.929 -11.940  17.487  1.00  0.00           H  
ATOM    840  HB3 ALA A  55      -8.198 -10.565  16.623  1.00  0.00           H  
ATOM    841  O   ALA A  55     -11.677 -10.895  17.372  1.00  0.00           O  
ATOM    842  N   LYS A  56     -11.070  -9.147  16.089  1.00  0.00           N  
ATOM    843  H   LYS A  56     -10.481  -8.848  15.326  1.00  0.00           H  
ATOM    844  CA  LYS A  56     -12.010  -8.161  16.649  1.00  0.00           C  
ATOM    845  HA  LYS A  56     -12.341  -8.506  17.629  1.00  0.00           H  
ATOM    846  C   LYS A  56     -13.301  -8.029  15.827  1.00  0.00           C  
ATOM    847  CB  LYS A  56     -11.283  -6.815  16.835  1.00  0.00           C  
ATOM    848  HB2 LYS A  56     -12.003  -6.038  17.090  1.00  0.00           H  
ATOM    849  HB3 LYS A  56     -10.808  -6.540  15.893  1.00  0.00           H  
ATOM    850  O   LYS A  56     -14.206  -7.327  16.272  1.00  0.00           O  
ATOM    851  CG  LYS A  56     -10.226  -6.893  17.954  1.00  0.00           C  
ATOM    852  HG2 LYS A  56     -10.727  -6.942  18.921  1.00  0.00           H  
ATOM    853  HG3 LYS A  56      -9.644  -7.806  17.831  1.00  0.00           H  
ATOM    854  CD  LYS A  56      -9.253  -5.702  17.938  1.00  0.00           C  
ATOM    855  HD2 LYS A  56      -8.884  -5.591  16.918  1.00  0.00           H  
ATOM    856  HD3 LYS A  56      -9.766  -4.787  18.234  1.00  0.00           H  
ATOM    857  CE  LYS A  56      -8.068  -6.005  18.877  1.00  0.00           C  
ATOM    858  HE2 LYS A  56      -7.943  -7.088  18.885  1.00  0.00           H  
ATOM    859  HE3 LYS A  56      -8.302  -5.693  19.895  1.00  0.00           H  
ATOM    860  NZ  LYS A  56      -6.782  -5.420  18.399  1.00  0.00           N  
ATOM    861  HZ1 LYS A  56      -5.961  -5.830  18.822  1.00  0.00           H  
ATOM    862  HZ2 LYS A  56      -6.702  -4.417  18.490  1.00  0.00           H  
ATOM    863  HZ3 LYS A  56      -6.623  -5.666  17.433  1.00  0.00           H  
ATOM    864  N   GLY A  57     -13.414  -8.739  14.701  1.00  0.00           N  
ATOM    865  H   GLY A  57     -12.624  -9.294  14.404  1.00  0.00           H  
ATOM    866  CA  GLY A  57     -14.580  -8.720  13.812  1.00  0.00           C  
ATOM    867  HA2 GLY A  57     -15.495  -8.665  14.403  1.00  0.00           H  
ATOM    868  HA3 GLY A  57     -14.592  -9.647  13.239  1.00  0.00           H  
ATOM    869  C   GLY A  57     -14.593  -7.565  12.807  1.00  0.00           C  
ATOM    870  O   GLY A  57     -15.649  -7.267  12.259  1.00  0.00           O  
ATOM    871  N   ASP A  58     -13.451  -6.914  12.587  1.00  0.00           N  
ATOM    872  H   ASP A  58     -12.603  -7.249  13.021  1.00  0.00           H  
ATOM    873  CA  ASP A  58     -13.282  -5.863  11.582  1.00  0.00           C  
ATOM    874  HA  ASP A  58     -14.248  -5.416  11.347  1.00  0.00           H  
ATOM    875  C   ASP A  58     -12.735  -6.487  10.289  1.00  0.00           C  
ATOM    876  CB  ASP A  58     -12.403  -4.755  12.173  1.00  0.00           C  
ATOM    877  HB2 ASP A  58     -11.379  -5.111  12.287  1.00  0.00           H  
ATOM    878  HB3 ASP A  58     -12.778  -4.514  13.167  1.00  0.00           H  
ATOM    879  O   ASP A  58     -11.534  -6.470  10.018  1.00  0.00           O  
ATOM    880  CG  ASP A  58     -12.412  -3.471  11.344  1.00  0.00           C  
ATOM    881  OD1 ASP A  58     -12.841  -3.522  10.168  1.00  0.00           O  
ATOM    882  OD2 ASP A  58     -11.970  -2.461  11.938  1.00  0.00           O  
ATOM    883  N   GLU A  59     -13.622  -7.167   9.555  1.00  0.00           N  
ATOM    884  H   GLU A  59     -14.584  -7.182   9.863  1.00  0.00           H  
ATOM    885  CA  GLU A  59     -13.262  -7.928   8.349  1.00  0.00           C  
ATOM    886  HA  GLU A  59     -12.444  -8.606   8.589  1.00  0.00           H  
ATOM    887  C   GLU A  59     -12.752  -7.017   7.225  1.00  0.00           C  
ATOM    888  CB  GLU A  59     -14.460  -8.770   7.861  1.00  0.00           C  
ATOM    889  HB2 GLU A  59     -15.318  -8.116   7.707  1.00  0.00           H  
ATOM    890  HB3 GLU A  59     -14.194  -9.225   6.907  1.00  0.00           H  
ATOM    891  O   GLU A  59     -11.805  -7.388   6.541  1.00  0.00           O  
ATOM    892  CG  GLU A  59     -14.842  -9.896   8.843  1.00  0.00           C  
ATOM    893  HG2 GLU A  59     -15.101  -9.450   9.804  1.00  0.00           H  
ATOM    894  HG3 GLU A  59     -13.967 -10.527   8.999  1.00  0.00           H  
ATOM    895  CD  GLU A  59     -16.021 -10.782   8.382  1.00  0.00           C  
ATOM    896  OE1 GLU A  59     -16.378 -11.709   9.152  1.00  0.00           O  
ATOM    897  OE2 GLU A  59     -16.595 -10.549   7.295  1.00  0.00           O  
ATOM    898  N   GLU A  60     -13.317  -5.813   7.077  1.00  0.00           N  
ATOM    899  H   GLU A  60     -14.021  -5.524   7.741  1.00  0.00           H  
ATOM    900  CA  GLU A  60     -12.908  -4.850   6.045  1.00  0.00           C  
ATOM    901  HA  GLU A  60     -12.880  -5.360   5.082  1.00  0.00           H  
ATOM    902  C   GLU A  60     -11.494  -4.316   6.311  1.00  0.00           C  
ATOM    903  CB  GLU A  60     -13.954  -3.720   5.966  1.00  0.00           C  
ATOM    904  HB2 GLU A  60     -14.932  -4.179   5.822  1.00  0.00           H  
ATOM    905  HB3 GLU A  60     -13.966  -3.175   6.910  1.00  0.00           H  
ATOM    906  O   GLU A  60     -10.656  -4.312   5.407  1.00  0.00           O  
ATOM    907  CG  GLU A  60     -13.704  -2.729   4.812  1.00  0.00           C  
ATOM    908  HG2 GLU A  60     -12.764  -2.208   4.995  1.00  0.00           H  
ATOM    909  HG3 GLU A  60     -13.599  -3.298   3.888  1.00  0.00           H  
ATOM    910  CD  GLU A  60     -14.826  -1.685   4.622  1.00  0.00           C  
ATOM    911  OE1 GLU A  60     -14.694  -0.845   3.699  1.00  0.00           O  
ATOM    912  OE2 GLU A  60     -15.844  -1.729   5.354  1.00  0.00           O  
ATOM    913  N   ALA A  61     -11.176  -3.941   7.558  1.00  0.00           N  
ATOM    914  H   ALA A  61     -11.880  -3.926   8.281  1.00  0.00           H  
ATOM    915  CA  ALA A  61      -9.812  -3.548   7.903  1.00  0.00           C  
ATOM    916  HA  ALA A  61      -9.481  -2.781   7.203  1.00  0.00           H  
ATOM    917  C   ALA A  61      -8.823  -4.718   7.804  1.00  0.00           C  
ATOM    918  CB  ALA A  61      -9.795  -2.963   9.311  1.00  0.00           C  
ATOM    919  HB1 ALA A  61     -10.473  -2.111   9.374  1.00  0.00           H  
ATOM    920  HB2 ALA A  61      -8.778  -2.645   9.539  1.00  0.00           H  
ATOM    921  HB3 ALA A  61     -10.095  -3.724  10.031  1.00  0.00           H  
ATOM    922  O   ALA A  61      -7.675  -4.516   7.405  1.00  0.00           O  
ATOM    923  N   ALA A  62      -9.252  -5.933   8.162  1.00  0.00           N  
ATOM    924  H   ALA A  62     -10.200  -6.033   8.494  1.00  0.00           H  
ATOM    925  CA  ALA A  62      -8.419  -7.124   8.046  1.00  0.00           C  
ATOM    926  HA  ALA A  62      -7.478  -6.941   8.565  1.00  0.00           H  
ATOM    927  C   ALA A  62      -8.080  -7.451   6.586  1.00  0.00           C  
ATOM    928  CB  ALA A  62      -9.124  -8.298   8.724  1.00  0.00           C  
ATOM    929  HB1 ALA A  62      -9.349  -8.040   9.759  1.00  0.00           H  
ATOM    930  HB2 ALA A  62      -8.466  -9.166   8.695  1.00  0.00           H  
ATOM    931  HB3 ALA A  62     -10.052  -8.531   8.202  1.00  0.00           H  
ATOM    932  O   ALA A  62      -6.918  -7.720   6.287  1.00  0.00           O  
ATOM    933  N   GLU A  63      -9.064  -7.399   5.684  1.00  0.00           N  
ATOM    934  H   GLU A  63     -10.001  -7.187   5.996  1.00  0.00           H  
ATOM    935  CA  GLU A  63      -8.877  -7.642   4.250  1.00  0.00           C  
ATOM    936  HA  GLU A  63      -8.387  -8.606   4.116  1.00  0.00           H  
ATOM    937  C   GLU A  63      -7.953  -6.585   3.635  1.00  0.00           C  
ATOM    938  CB  GLU A  63     -10.256  -7.712   3.564  1.00  0.00           C  
ATOM    939  HB2 GLU A  63     -10.849  -8.460   4.090  1.00  0.00           H  
ATOM    940  HB3 GLU A  63     -10.755  -6.748   3.660  1.00  0.00           H  
ATOM    941  O   GLU A  63      -6.934  -6.940   3.045  1.00  0.00           O  
ATOM    942  CG  GLU A  63     -10.197  -8.111   2.076  1.00  0.00           C  
ATOM    943  HG2 GLU A  63      -9.578  -9.004   1.988  1.00  0.00           H  
ATOM    944  HG3 GLU A  63      -9.717  -7.308   1.516  1.00  0.00           H  
ATOM    945  CD  GLU A  63     -11.587  -8.402   1.464  1.00  0.00           C  
ATOM    946  OE1 GLU A  63     -11.652  -9.066   0.401  1.00  0.00           O  
ATOM    947  OE2 GLU A  63     -12.617  -8.026   2.074  1.00  0.00           O  
ATOM    948  N   ALA A  64      -8.212  -5.295   3.875  1.00  0.00           N  
ATOM    949  H   ALA A  64      -9.058  -5.053   4.371  1.00  0.00           H  
ATOM    950  CA  ALA A  64      -7.377  -4.218   3.344  1.00  0.00           C  
ATOM    951  HA  ALA A  64      -7.342  -4.312   2.259  1.00  0.00           H  
ATOM    952  C   ALA A  64      -5.923  -4.278   3.857  1.00  0.00           C  
ATOM    953  CB  ALA A  64      -8.045  -2.885   3.696  1.00  0.00           C  
ATOM    954  HB1 ALA A  64      -8.109  -2.776   4.778  1.00  0.00           H  
ATOM    955  HB2 ALA A  64      -9.052  -2.859   3.277  1.00  0.00           H  
ATOM    956  HB3 ALA A  64      -7.468  -2.064   3.271  1.00  0.00           H  
ATOM    957  O   ALA A  64      -4.981  -4.039   3.099  1.00  0.00           O  
ATOM    958  N   ALA A  65      -5.716  -4.615   5.137  1.00  0.00           N  
ATOM    959  H   ALA A  65      -6.515  -4.792   5.728  1.00  0.00           H  
ATOM    960  CA  ALA A  65      -4.375  -4.790   5.694  1.00  0.00           C  
ATOM    961  HA  ALA A  65      -3.768  -3.928   5.416  1.00  0.00           H  
ATOM    962  C   ALA A  65      -3.673  -6.034   5.117  1.00  0.00           C  
ATOM    963  CB  ALA A  65      -4.474  -4.828   7.223  1.00  0.00           C  
ATOM    964  HB1 ALA A  65      -3.485  -4.984   7.654  1.00  0.00           H  
ATOM    965  HB2 ALA A  65      -4.880  -3.884   7.587  1.00  0.00           H  
ATOM    966  HB3 ALA A  65      -5.137  -5.638   7.530  1.00  0.00           H  
ATOM    967  O   ALA A  65      -2.493  -5.964   4.774  1.00  0.00           O  
ATOM    968  N   ALA A  66      -4.381  -7.155   4.955  1.00  0.00           N  
ATOM    969  H   ALA A  66      -5.357  -7.166   5.213  1.00  0.00           H  
ATOM    970  CA  ALA A  66      -3.817  -8.357   4.344  1.00  0.00           C  
ATOM    971  HA  ALA A  66      -2.918  -8.636   4.892  1.00  0.00           H  
ATOM    972  C   ALA A  66      -3.401  -8.111   2.884  1.00  0.00           C  
ATOM    973  CB  ALA A  66      -4.828  -9.502   4.465  1.00  0.00           C  
ATOM    974  HB1 ALA A  66      -4.405 -10.407   4.028  1.00  0.00           H  
ATOM    975  HB2 ALA A  66      -5.059  -9.683   5.514  1.00  0.00           H  
ATOM    976  HB3 ALA A  66      -5.745  -9.248   3.934  1.00  0.00           H  
ATOM    977  O   ALA A  66      -2.286  -8.468   2.506  1.00  0.00           O  
ATOM    978  N   GLU A  67      -4.239  -7.438   2.090  1.00  0.00           N  
ATOM    979  H   GLU A  67      -5.156  -7.198   2.439  1.00  0.00           H  
ATOM    980  CA  GLU A  67      -3.911  -7.072   0.708  1.00  0.00           C  
ATOM    981  HA  GLU A  67      -3.653  -7.973   0.152  1.00  0.00           H  
ATOM    982  C   GLU A  67      -2.695  -6.135   0.630  1.00  0.00           C  
ATOM    983  CB  GLU A  67      -5.117  -6.410   0.023  1.00  0.00           C  
ATOM    984  HB2 GLU A  67      -4.765  -5.978  -0.913  1.00  0.00           H  
ATOM    985  HB3 GLU A  67      -5.500  -5.606   0.651  1.00  0.00           H  
ATOM    986  O   GLU A  67      -1.823  -6.331  -0.221  1.00  0.00           O  
ATOM    987  CG  GLU A  67      -6.248  -7.401  -0.303  1.00  0.00           C  
ATOM    988  HG2 GLU A  67      -6.666  -7.797   0.622  1.00  0.00           H  
ATOM    989  HG3 GLU A  67      -5.819  -8.237  -0.855  1.00  0.00           H  
ATOM    990  CD  GLU A  67      -7.372  -6.781  -1.155  1.00  0.00           C  
ATOM    991  OE1 GLU A  67      -8.331  -7.521  -1.471  1.00  0.00           O  
ATOM    992  OE2 GLU A  67      -7.241  -5.611  -1.588  1.00  0.00           O  
ATOM    993  N   ALA A  68      -2.589  -5.154   1.539  1.00  0.00           N  
ATOM    994  H   ALA A  68      -3.350  -5.009   2.187  1.00  0.00           H  
ATOM    995  CA  ALA A  68      -1.409  -4.291   1.630  1.00  0.00           C  
ATOM    996  HA  ALA A  68      -1.277  -3.781   0.676  1.00  0.00           H  
ATOM    997  C   ALA A  68      -0.137  -5.118   1.882  1.00  0.00           C  
ATOM    998  CB  ALA A  68      -1.624  -3.230   2.720  1.00  0.00           C  
ATOM    999  HB1 ALA A  68      -0.787  -2.532   2.714  1.00  0.00           H  
ATOM   1000  HB2 ALA A  68      -1.686  -3.703   3.700  1.00  0.00           H  
ATOM   1001  HB3 ALA A  68      -2.548  -2.682   2.537  1.00  0.00           H  
ATOM   1002  O   ALA A  68       0.843  -4.988   1.150  1.00  0.00           O  
ATOM   1003  N   ALA A  69      -0.171  -6.035   2.854  1.00  0.00           N  
ATOM   1004  H   ALA A  69      -1.015  -6.131   3.399  1.00  0.00           H  
ATOM   1005  CA  ALA A  69       0.970  -6.892   3.161  1.00  0.00           C  
ATOM   1006  HA  ALA A  69       1.836  -6.258   3.350  1.00  0.00           H  
ATOM   1007  C   ALA A  69       1.340  -7.847   2.013  1.00  0.00           C  
ATOM   1008  CB  ALA A  69       0.661  -7.684   4.429  1.00  0.00           C  
ATOM   1009  HB1 ALA A  69      -0.188  -8.346   4.262  1.00  0.00           H  
ATOM   1010  HB2 ALA A  69       1.545  -8.270   4.682  1.00  0.00           H  
ATOM   1011  HB3 ALA A  69       0.433  -7.005   5.250  1.00  0.00           H  
ATOM   1012  O   ALA A  69       2.522  -8.092   1.768  1.00  0.00           O  
ATOM   1013  N   GLU A  70       0.360  -8.390   1.286  1.00  0.00           N  
ATOM   1014  H   GLU A  70      -0.598  -8.201   1.544  1.00  0.00           H  
ATOM   1015  CA  GLU A  70       0.623  -9.221   0.107  1.00  0.00           C  
ATOM   1016  HA  GLU A  70       1.271 -10.050   0.393  1.00  0.00           H  
ATOM   1017  C   GLU A  70       1.355  -8.440  -0.986  1.00  0.00           C  
ATOM   1018  CB  GLU A  70      -0.681  -9.793  -0.465  1.00  0.00           C  
ATOM   1019  HB2 GLU A  70      -1.432  -9.006  -0.543  1.00  0.00           H  
ATOM   1020  HB3 GLU A  70      -0.468 -10.169  -1.466  1.00  0.00           H  
ATOM   1021  O   GLU A  70       2.290  -8.965  -1.603  1.00  0.00           O  
ATOM   1022  CG  GLU A  70      -1.227 -10.955   0.376  1.00  0.00           C  
ATOM   1023  HG2 GLU A  70      -0.440 -11.704   0.470  1.00  0.00           H  
ATOM   1024  HG3 GLU A  70      -1.465 -10.605   1.381  1.00  0.00           H  
ATOM   1025  CD  GLU A  70      -2.463 -11.629  -0.244  1.00  0.00           C  
ATOM   1026  OE1 GLU A  70      -3.031 -12.511   0.442  1.00  0.00           O  
ATOM   1027  OE2 GLU A  70      -2.755 -11.384  -1.439  1.00  0.00           O  
ATOM   1028  N   LEU A  71       0.976  -7.179  -1.200  1.00  0.00           N  
ATOM   1029  H   LEU A  71       0.208  -6.801  -0.663  1.00  0.00           H  
ATOM   1030  CA  LEU A  71       1.648  -6.319  -2.162  1.00  0.00           C  
ATOM   1031  HA  LEU A  71       1.706  -6.878  -3.096  1.00  0.00           H  
ATOM   1032  C   LEU A  71       3.088  -6.004  -1.734  1.00  0.00           C  
ATOM   1033  CB  LEU A  71       0.794  -5.067  -2.388  1.00  0.00           C  
ATOM   1034  HB2 LEU A  71       0.806  -4.462  -1.481  1.00  0.00           H  
ATOM   1035  HB3 LEU A  71      -0.235  -5.372  -2.576  1.00  0.00           H  
ATOM   1036  O   LEU A  71       3.992  -6.081  -2.571  1.00  0.00           O  
ATOM   1037  CG  LEU A  71       1.281  -4.214  -3.567  1.00  0.00           C  
ATOM   1038  HG  LEU A  71       2.274  -3.817  -3.353  1.00  0.00           H  
ATOM   1039  CD1 LEU A  71       1.307  -4.969  -4.901  1.00  0.00           C  
ATOM   1040 HD11 LEU A  71       0.351  -5.465  -5.063  1.00  0.00           H  
ATOM   1041 HD12 LEU A  71       1.497  -4.264  -5.710  1.00  0.00           H  
ATOM   1042 HD13 LEU A  71       2.111  -5.704  -4.887  1.00  0.00           H  
ATOM   1043  CD2 LEU A  71       0.319  -3.060  -3.771  1.00  0.00           C  
ATOM   1044 HD21 LEU A  71      -0.622  -3.407  -4.197  1.00  0.00           H  
ATOM   1045 HD22 LEU A  71       0.796  -2.336  -4.432  1.00  0.00           H  
ATOM   1046 HD23 LEU A  71       0.110  -2.596  -2.808  1.00  0.00           H  
ATOM   1047  N   GLU A  72       3.331  -5.792  -0.438  1.00  0.00           N  
ATOM   1048  H   GLU A  72       2.549  -5.655   0.186  1.00  0.00           H  
ATOM   1049  CA  GLU A  72       4.691  -5.648   0.095  1.00  0.00           C  
ATOM   1050  HA  GLU A  72       5.188  -4.840  -0.442  1.00  0.00           H  
ATOM   1051  C   GLU A  72       5.544  -6.898  -0.130  1.00  0.00           C  
ATOM   1052  CB  GLU A  72       4.679  -5.340   1.601  1.00  0.00           C  
ATOM   1053  HB2 GLU A  72       4.146  -6.130   2.130  1.00  0.00           H  
ATOM   1054  HB3 GLU A  72       5.712  -5.356   1.949  1.00  0.00           H  
ATOM   1055  O   GLU A  72       6.704  -6.815  -0.536  1.00  0.00           O  
ATOM   1056  CG  GLU A  72       4.076  -3.994   2.011  1.00  0.00           C  
ATOM   1057  HG2 GLU A  72       2.989  -4.058   1.973  1.00  0.00           H  
ATOM   1058  HG3 GLU A  72       4.366  -3.816   3.046  1.00  0.00           H  
ATOM   1059  CD  GLU A  72       4.569  -2.838   1.139  1.00  0.00           C  
ATOM   1060  OE1 GLU A  72       3.733  -1.950   0.851  1.00  0.00           O  
ATOM   1061  OE2 GLU A  72       5.739  -2.926   0.714  1.00  0.00           O  
ATOM   1062  N   LEU A  73       4.982  -8.099   0.038  1.00  0.00           N  
ATOM   1063  H   LEU A  73       4.034  -8.126   0.387  1.00  0.00           H  
ATOM   1064  CA  LEU A  73       5.694  -9.345  -0.271  1.00  0.00           C  
ATOM   1065  HA  LEU A  73       6.632  -9.368   0.283  1.00  0.00           H  
ATOM   1066  C   LEU A  73       6.099  -9.432  -1.751  1.00  0.00           C  
ATOM   1067  CB  LEU A  73       4.853 -10.554   0.164  1.00  0.00           C  
ATOM   1068  HB2 LEU A  73       3.869 -10.478  -0.301  1.00  0.00           H  
ATOM   1069  HB3 LEU A  73       5.327 -11.461  -0.211  1.00  0.00           H  
ATOM   1070  O   LEU A  73       7.162  -9.979  -2.079  1.00  0.00           O  
ATOM   1071  CG  LEU A  73       4.671 -10.694   1.688  1.00  0.00           C  
ATOM   1072  HG  LEU A  73       4.236  -9.787   2.107  1.00  0.00           H  
ATOM   1073  CD1 LEU A  73       3.727 -11.864   1.965  1.00  0.00           C  
ATOM   1074 HD11 LEU A  73       4.144 -12.796   1.584  1.00  0.00           H  
ATOM   1075 HD12 LEU A  73       3.556 -11.945   3.039  1.00  0.00           H  
ATOM   1076 HD13 LEU A  73       2.765 -11.669   1.490  1.00  0.00           H  
ATOM   1077  CD2 LEU A  73       5.988 -10.967   2.421  1.00  0.00           C  
ATOM   1078 HD21 LEU A  73       6.624 -10.084   2.367  1.00  0.00           H  
ATOM   1079 HD22 LEU A  73       5.778 -11.151   3.474  1.00  0.00           H  
ATOM   1080 HD23 LEU A  73       6.494 -11.829   1.986  1.00  0.00           H  
ATOM   1081  N   VAL A  74       5.295  -8.872  -2.657  1.00  0.00           N  
ATOM   1082  H   VAL A  74       4.455  -8.421  -2.323  1.00  0.00           H  
ATOM   1083  CA  VAL A  74       5.661  -8.739  -4.073  1.00  0.00           C  
ATOM   1084  HA  VAL A  74       6.059  -9.696  -4.411  1.00  0.00           H  
ATOM   1085  C   VAL A  74       6.779  -7.708  -4.250  1.00  0.00           C  
ATOM   1086  CB  VAL A  74       4.435  -8.420  -4.952  1.00  0.00           C  
ATOM   1087  HB  VAL A  74       3.963  -7.493  -4.626  1.00  0.00           H  
ATOM   1088  O   VAL A  74       7.766  -8.016  -4.931  1.00  0.00           O  
ATOM   1089  CG1 VAL A  74       4.829  -8.264  -6.429  1.00  0.00           C  
ATOM   1090 HG11 VAL A  74       5.480  -7.397  -6.549  1.00  0.00           H  
ATOM   1091 HG12 VAL A  74       5.339  -9.160  -6.780  1.00  0.00           H  
ATOM   1092 HG13 VAL A  74       3.933  -8.091  -7.025  1.00  0.00           H  
ATOM   1093  CG2 VAL A  74       3.403  -9.554  -4.888  1.00  0.00           C  
ATOM   1094 HG21 VAL A  74       3.836 -10.488  -5.245  1.00  0.00           H  
ATOM   1095 HG22 VAL A  74       2.533  -9.294  -5.491  1.00  0.00           H  
ATOM   1096 HG23 VAL A  74       3.059  -9.690  -3.863  1.00  0.00           H  
ATOM   1097  N   ALA A  75       6.681  -6.538  -3.612  1.00  0.00           N  
ATOM   1098  H   ALA A  75       5.859  -6.352  -3.055  1.00  0.00           H  
ATOM   1099  CA  ALA A  75       7.708  -5.494  -3.642  1.00  0.00           C  
ATOM   1100  HA  ALA A  75       7.859  -5.177  -4.674  1.00  0.00           H  
ATOM   1101  C   ALA A  75       9.060  -6.008  -3.120  1.00  0.00           C  
ATOM   1102  CB  ALA A  75       7.210  -4.277  -2.856  1.00  0.00           C  
ATOM   1103  HB1 ALA A  75       7.099  -4.511  -1.797  1.00  0.00           H  
ATOM   1104  HB2 ALA A  75       6.247  -3.939  -3.238  1.00  0.00           H  
ATOM   1105  HB3 ALA A  75       7.923  -3.458  -2.946  1.00  0.00           H  
ATOM   1106  O   ALA A  75      10.074  -5.906  -3.813  1.00  0.00           O  
ATOM   1107  N   ILE A  76       9.080  -6.708  -1.983  1.00  0.00           N  
ATOM   1108  H   ILE A  76       8.229  -6.694  -1.440  1.00  0.00           H  
ATOM   1109  CA  ILE A  76      10.264  -7.361  -1.397  1.00  0.00           C  
ATOM   1110  HA  ILE A  76      10.975  -6.594  -1.090  1.00  0.00           H  
ATOM   1111  C   ILE A  76      10.961  -8.275  -2.405  1.00  0.00           C  
ATOM   1112  CB  ILE A  76       9.843  -8.171  -0.150  1.00  0.00           C  
ATOM   1113  HB  ILE A  76       8.966  -8.766  -0.405  1.00  0.00           H  
ATOM   1114  O   ILE A  76      12.192  -8.264  -2.530  1.00  0.00           O  
ATOM   1115  CG1 ILE A  76       9.487  -7.221   1.003  1.00  0.00           C  
ATOM   1116 HG12 ILE A  76       8.979  -6.336   0.622  1.00  0.00           H  
ATOM   1117 HG13 ILE A  76      10.408  -6.900   1.490  1.00  0.00           H  
ATOM   1118  CG2 ILE A  76      10.957  -9.126   0.328  1.00  0.00           C  
ATOM   1119 HG21 ILE A  76      10.657  -9.598   1.264  1.00  0.00           H  
ATOM   1120 HG22 ILE A  76      11.118  -9.914  -0.408  1.00  0.00           H  
ATOM   1121 HG23 ILE A  76      11.874  -8.561   0.493  1.00  0.00           H  
ATOM   1122  CD1 ILE A  76       8.575  -7.860   2.049  1.00  0.00           C  
ATOM   1123 HD11 ILE A  76       9.068  -8.690   2.555  1.00  0.00           H  
ATOM   1124 HD12 ILE A  76       8.280  -7.099   2.772  1.00  0.00           H  
ATOM   1125 HD13 ILE A  76       7.654  -8.204   1.578  1.00  0.00           H  
ATOM   1126  N   ASN A  77      10.197  -9.089  -3.136  1.00  0.00           N  
ATOM   1127  H   ASN A  77       9.195  -9.038  -3.013  1.00  0.00           H  
ATOM   1128  CA  ASN A  77      10.767  -9.970  -4.149  1.00  0.00           C  
ATOM   1129  HA  ASN A  77      11.582 -10.536  -3.697  1.00  0.00           H  
ATOM   1130  C   ASN A  77      11.395  -9.174  -5.301  1.00  0.00           C  
ATOM   1131  CB  ASN A  77       9.696 -10.960  -4.624  1.00  0.00           C  
ATOM   1132  HB2 ASN A  77      10.032 -11.449  -5.539  1.00  0.00           H  
ATOM   1133  HB3 ASN A  77       8.772 -10.425  -4.845  1.00  0.00           H  
ATOM   1134  O   ASN A  77      12.464  -9.559  -5.786  1.00  0.00           O  
ATOM   1135  CG  ASN A  77       9.430 -12.048  -3.599  1.00  0.00           C  
ATOM   1136  ND2 ASN A  77       8.191 -12.436  -3.429  1.00  0.00           N  
ATOM   1137 HD21 ASN A  77       8.028 -13.046  -2.640  1.00  0.00           H  
ATOM   1138 HD22 ASN A  77       7.460 -11.793  -3.697  1.00  0.00           H  
ATOM   1139  OD1 ASN A  77      10.334 -12.583  -2.968  1.00  0.00           O  
ATOM   1140  N   GLN A  78      10.802  -8.044  -5.691  1.00  0.00           N  
ATOM   1141  H   GLN A  78       9.959  -7.748  -5.220  1.00  0.00           H  
ATOM   1142  CA  GLN A  78      11.387  -7.144  -6.685  1.00  0.00           C  
ATOM   1143  HA  GLN A  78      11.716  -7.744  -7.534  1.00  0.00           H  
ATOM   1144  C   GLN A  78      12.637  -6.426  -6.165  1.00  0.00           C  
ATOM   1145  CB  GLN A  78      10.346  -6.135  -7.185  1.00  0.00           C  
ATOM   1146  HB2 GLN A  78       9.923  -5.599  -6.336  1.00  0.00           H  
ATOM   1147  HB3 GLN A  78      10.838  -5.413  -7.836  1.00  0.00           H  
ATOM   1148  O   GLN A  78      13.629  -6.362  -6.891  1.00  0.00           O  
ATOM   1149  CG  GLN A  78       9.188  -6.769  -7.959  1.00  0.00           C  
ATOM   1150  HG2 GLN A  78       8.614  -7.417  -7.296  1.00  0.00           H  
ATOM   1151  HG3 GLN A  78       8.535  -5.963  -8.296  1.00  0.00           H  
ATOM   1152  CD  GLN A  78       9.592  -7.549  -9.200  1.00  0.00           C  
ATOM   1153  NE2 GLN A  78       8.708  -8.378  -9.707  1.00  0.00           N  
ATOM   1154 HE21 GLN A  78       7.799  -8.455  -9.274  1.00  0.00           H  
ATOM   1155 HE22 GLN A  78       8.977  -8.860 -10.553  1.00  0.00           H  
ATOM   1156  OE1 GLN A  78      10.676  -7.438  -9.754  1.00  0.00           O  
ATOM   1157  N   TYR A  79      12.668  -5.980  -4.904  1.00  0.00           N  
ATOM   1158  H   TYR A  79      11.808  -5.972  -4.375  1.00  0.00           H  
ATOM   1159  CA  TYR A  79      13.871  -5.404  -4.296  1.00  0.00           C  
ATOM   1160  HA  TYR A  79      14.182  -4.527  -4.864  1.00  0.00           H  
ATOM   1161  C   TYR A  79      15.022  -6.409  -4.310  1.00  0.00           C  
ATOM   1162  CB  TYR A  79      13.621  -4.982  -2.844  1.00  0.00           C  
ATOM   1163  HB2 TYR A  79      14.602  -4.873  -2.382  1.00  0.00           H  
ATOM   1164  HB3 TYR A  79      13.070  -5.756  -2.309  1.00  0.00           H  
ATOM   1165  O   TYR A  79      16.140  -6.090  -4.722  1.00  0.00           O  
ATOM   1166  CG  TYR A  79      12.947  -3.650  -2.665  1.00  0.00           C  
ATOM   1167  CD1 TYR A  79      13.694  -2.473  -2.840  1.00  0.00           C  
ATOM   1168  HD1 TYR A  79      14.766  -2.540  -2.954  1.00  0.00           H  
ATOM   1169  CD2 TYR A  79      11.619  -3.569  -2.226  1.00  0.00           C  
ATOM   1170  HD2 TYR A  79      11.049  -4.451  -1.973  1.00  0.00           H  
ATOM   1171  CE1 TYR A  79      13.074  -1.214  -2.759  1.00  0.00           C  
ATOM   1172  HE1 TYR A  79      13.625  -0.295  -2.895  1.00  0.00           H  
ATOM   1173  CE2 TYR A  79      11.021  -2.314  -2.060  1.00  0.00           C  
ATOM   1174  HE2 TYR A  79      10.017  -2.249  -1.665  1.00  0.00           H  
ATOM   1175  OH  TYR A  79      11.110   0.072  -2.313  1.00  0.00           O  
ATOM   1176  HH  TYR A  79      10.206  -0.081  -2.029  1.00  0.00           H  
ATOM   1177  CZ  TYR A  79      11.719  -1.134  -2.381  1.00  0.00           C  
ATOM   1178  N   ARG A  80      14.748  -7.657  -3.912  1.00  0.00           N  
ATOM   1179  H   ARG A  80      13.812  -7.837  -3.579  1.00  0.00           H  
ATOM   1180  CA  ARG A  80      15.740  -8.742  -3.918  1.00  0.00           C  
ATOM   1181  HA  ARG A  80      16.615  -8.421  -3.353  1.00  0.00           H  
ATOM   1182  C   ARG A  80      16.230  -9.049  -5.330  1.00  0.00           C  
ATOM   1183  CB  ARG A  80      15.137  -9.989  -3.258  1.00  0.00           C  
ATOM   1184  HB2 ARG A  80      15.787 -10.844  -3.441  1.00  0.00           H  
ATOM   1185  HB3 ARG A  80      14.164 -10.195  -3.704  1.00  0.00           H  
ATOM   1186  O   ARG A  80      17.434  -9.232  -5.525  1.00  0.00           O  
ATOM   1187  CG  ARG A  80      14.983  -9.807  -1.742  1.00  0.00           C  
ATOM   1188  HG2 ARG A  80      14.463  -8.874  -1.525  1.00  0.00           H  
ATOM   1189  HG3 ARG A  80      15.969  -9.768  -1.279  1.00  0.00           H  
ATOM   1190  CD  ARG A  80      14.181 -10.968  -1.152  1.00  0.00           C  
ATOM   1191  HD2 ARG A  80      13.206 -10.991  -1.639  1.00  0.00           H  
ATOM   1192  HD3 ARG A  80      14.700 -11.906  -1.349  1.00  0.00           H  
ATOM   1193  NE  ARG A  80      13.995 -10.795   0.299  1.00  0.00           N  
ATOM   1194  HE  ARG A  80      14.402  -9.970   0.716  1.00  0.00           H  
ATOM   1195  NH1 ARG A  80      12.488 -12.504   0.622  1.00  0.00           N  
ATOM   1196 HH11 ARG A  80      11.790 -12.914   1.226  1.00  0.00           H  
ATOM   1197 HH12 ARG A  80      12.403 -12.620  -0.378  1.00  0.00           H  
ATOM   1198  NH2 ARG A  80      13.071 -11.188   2.332  1.00  0.00           N  
ATOM   1199 HH21 ARG A  80      13.413 -10.297   2.663  1.00  0.00           H  
ATOM   1200 HH22 ARG A  80      12.397 -11.646   2.929  1.00  0.00           H  
ATOM   1201  CZ  ARG A  80      13.193 -11.502   1.075  1.00  0.00           C  
ATOM   1202  N   ALA A  81      15.330  -9.067  -6.313  1.00  0.00           N  
ATOM   1203  H   ALA A  81      14.357  -8.930  -6.081  1.00  0.00           H  
ATOM   1204  CA  ALA A  81      15.686  -9.260  -7.715  1.00  0.00           C  
ATOM   1205  HA  ALA A  81      16.271 -10.176  -7.799  1.00  0.00           H  
ATOM   1206  C   ALA A  81      16.559  -8.108  -8.247  1.00  0.00           C  
ATOM   1207  CB  ALA A  81      14.402  -9.444  -8.532  1.00  0.00           C  
ATOM   1208  HB1 ALA A  81      14.653  -9.636  -9.575  1.00  0.00           H  
ATOM   1209  HB2 ALA A  81      13.787  -8.545  -8.480  1.00  0.00           H  
ATOM   1210  HB3 ALA A  81      13.828 -10.285  -8.143  1.00  0.00           H  
ATOM   1211  O   ALA A  81      17.605  -8.368  -8.844  1.00  0.00           O  
ATOM   1212  N   ALA A  82      16.197  -6.853  -7.966  1.00  0.00           N  
ATOM   1213  H   ALA A  82      15.318  -6.704  -7.492  1.00  0.00           H  
ATOM   1214  CA  ALA A  82      16.961  -5.664  -8.348  1.00  0.00           C  
ATOM   1215  HA  ALA A  82      17.113  -5.674  -9.427  1.00  0.00           H  
ATOM   1216  C   ALA A  82      18.347  -5.625  -7.681  1.00  0.00           C  
ATOM   1217  CB  ALA A  82      16.135  -4.421  -7.986  1.00  0.00           C  
ATOM   1218  HB1 ALA A  82      16.655  -3.521  -8.313  1.00  0.00           H  
ATOM   1219  HB2 ALA A  82      15.981  -4.369  -6.908  1.00  0.00           H  
ATOM   1220  HB3 ALA A  82      15.161  -4.467  -8.473  1.00  0.00           H  
ATOM   1221  O   ALA A  82      19.348  -5.312  -8.328  1.00  0.00           O  
ATOM   1222  N   ALA A  83      18.442  -6.014  -6.407  1.00  0.00           N  
ATOM   1223  H   ALA A  83      17.589  -6.193  -5.897  1.00  0.00           H  
ATOM   1224  CA  ALA A  83      19.713  -6.115  -5.694  1.00  0.00           C  
ATOM   1225  HA  ALA A  83      20.230  -5.159  -5.771  1.00  0.00           H  
ATOM   1226  C   ALA A  83      20.639  -7.197  -6.284  1.00  0.00           C  
ATOM   1227  CB  ALA A  83      19.424  -6.389  -4.213  1.00  0.00           C  
ATOM   1228  HB1 ALA A  83      18.771  -5.615  -3.810  1.00  0.00           H  
ATOM   1229  HB2 ALA A  83      20.357  -6.385  -3.650  1.00  0.00           H  
ATOM   1230  HB3 ALA A  83      18.933  -7.356  -4.099  1.00  0.00           H  
ATOM   1231  O   ALA A  83      21.860  -7.033  -6.266  1.00  0.00           O  
ATOM   1232  N   ALA A  84      20.080  -8.303  -6.792  1.00  0.00           N  
ATOM   1233  H   ALA A  84      19.076  -8.397  -6.735  1.00  0.00           H  
ATOM   1234  CA  ALA A  84      20.844  -9.410  -7.367  1.00  0.00           C  
ATOM   1235  HA  ALA A  84      21.756  -9.546  -6.786  1.00  0.00           H  
ATOM   1236  C   ALA A  84      21.272  -9.158  -8.823  1.00  0.00           C  
ATOM   1237  CB  ALA A  84      20.009 -10.691  -7.244  1.00  0.00           C  
ATOM   1238  HB1 ALA A  84      20.586 -11.541  -7.607  1.00  0.00           H  
ATOM   1239  HB2 ALA A  84      19.741 -10.860  -6.201  1.00  0.00           H  
ATOM   1240  HB3 ALA A  84      19.096 -10.600  -7.832  1.00  0.00           H  
ATOM   1241  O   ALA A  84      22.412  -9.448  -9.185  1.00  0.00           O  
ATOM   1242  N   ALA A  85      20.372  -8.626  -9.655  1.00  0.00           N  
ATOM   1243  H   ALA A  85      19.444  -8.437  -9.305  1.00  0.00           H  
ATOM   1244  CA  ALA A  85      20.626  -8.356 -11.073  1.00  0.00           C  
ATOM   1245  HA  ALA A  85      21.253  -9.151 -11.477  1.00  0.00           H  
ATOM   1246  C   ALA A  85      21.369  -7.030 -11.316  1.00  0.00           C  
ATOM   1247  CB  ALA A  85      19.281  -8.388 -11.805  1.00  0.00           C  
ATOM   1248  HB1 ALA A  85      18.787  -9.346 -11.641  1.00  0.00           H  
ATOM   1249  HB2 ALA A  85      18.639  -7.587 -11.438  1.00  0.00           H  
ATOM   1250  HB3 ALA A  85      19.442  -8.246 -12.874  1.00  0.00           H  
ATOM   1251  O   ALA A  85      21.957  -6.833 -12.379  1.00  0.00           O  
ATOM   1252  N   GLY A  86      21.364  -6.139 -10.324  1.00  0.00           N  
ATOM   1253  H   GLY A  86      20.793  -6.349  -9.518  1.00  0.00           H  
ATOM   1254  CA  GLY A  86      21.811  -4.761 -10.453  1.00  0.00           C  
ATOM   1255  HA2 GLY A  86      22.283  -4.483  -9.510  1.00  0.00           H  
ATOM   1256  HA3 GLY A  86      22.546  -4.666 -11.252  1.00  0.00           H  
ATOM   1257  C   GLY A  86      20.635  -3.821 -10.755  1.00  0.00           C  
ATOM   1258  O   GLY A  86      19.701  -4.198 -11.466  1.00  0.00           O  
ATOM   1259  N   PRO A  87      20.660  -2.588 -10.224  1.00  0.00           N  
ATOM   1260  CA  PRO A  87      19.544  -1.663 -10.365  1.00  0.00           C  
ATOM   1261  HA  PRO A  87      18.613  -2.168 -10.109  1.00  0.00           H  
ATOM   1262  C   PRO A  87      19.437  -1.114 -11.794  1.00  0.00           C  
ATOM   1263  CB  PRO A  87      19.826  -0.589  -9.320  1.00  0.00           C  
ATOM   1264  HB2 PRO A  87      19.432  -0.969  -8.377  1.00  0.00           H  
ATOM   1265  HB3 PRO A  87      19.396   0.380  -9.573  1.00  0.00           H  
ATOM   1266  O   PRO A  87      20.310  -0.369 -12.243  1.00  0.00           O  
ATOM   1267  CG  PRO A  87      21.347  -0.550  -9.198  1.00  0.00           C  
ATOM   1268  HG2 PRO A  87      21.666  -0.173  -8.226  1.00  0.00           H  
ATOM   1269  HG3 PRO A  87      21.773   0.045 -10.006  1.00  0.00           H  
ATOM   1270  CD  PRO A  87      21.707  -2.022  -9.381  1.00  0.00           C  
ATOM   1271  HD2 PRO A  87      21.695  -2.521  -8.413  1.00  0.00           H  
ATOM   1272  HD3 PRO A  87      22.688  -2.114  -9.848  1.00  0.00           H  
ATOM   1273  N   SER A  88      18.348  -1.444 -12.493  1.00  0.00           N  
ATOM   1274  H   SER A  88      17.693  -2.095 -12.084  1.00  0.00           H  
ATOM   1275  CA  SER A  88      18.010  -0.895 -13.817  1.00  0.00           C  
ATOM   1276  HA  SER A  88      18.892  -0.392 -14.213  1.00  0.00           H  
ATOM   1277  C   SER A  88      16.901   0.162 -13.734  1.00  0.00           C  
ATOM   1278  CB  SER A  88      17.679  -2.016 -14.816  1.00  0.00           C  
ATOM   1279  HB2 SER A  88      17.961  -1.681 -15.814  1.00  0.00           H  
ATOM   1280  HB3 SER A  88      18.265  -2.905 -14.581  1.00  0.00           H  
ATOM   1281  O   SER A  88      16.237   0.305 -12.706  1.00  0.00           O  
ATOM   1282  OG  SER A  88      16.305  -2.342 -14.844  1.00  0.00           O  
ATOM   1283  HG  SER A  88      16.011  -2.174 -15.743  1.00  0.00           H  
ATOM   1284  N   GLU A  89      16.699   0.928 -14.809  1.00  0.00           N  
ATOM   1285  H   GLU A  89      17.193   0.712 -15.662  1.00  0.00           H  
ATOM   1286  CA  GLU A  89      15.574   1.871 -14.909  1.00  0.00           C  
ATOM   1287  HA  GLU A  89      15.592   2.555 -14.061  1.00  0.00           H  
ATOM   1288  C   GLU A  89      14.224   1.156 -14.839  1.00  0.00           C  
ATOM   1289  CB  GLU A  89      15.685   2.681 -16.215  1.00  0.00           C  
ATOM   1290  HB2 GLU A  89      14.710   3.096 -16.472  1.00  0.00           H  
ATOM   1291  HB3 GLU A  89      16.026   2.039 -17.027  1.00  0.00           H  
ATOM   1292  O   GLU A  89      13.325   1.612 -14.136  1.00  0.00           O  
ATOM   1293  CG  GLU A  89      16.661   3.837 -15.995  1.00  0.00           C  
ATOM   1294  HG2 GLU A  89      16.195   4.486 -15.253  1.00  0.00           H  
ATOM   1295  HG3 GLU A  89      17.595   3.436 -15.601  1.00  0.00           H  
ATOM   1296  CD  GLU A  89      16.983   4.716 -17.201  1.00  0.00           C  
ATOM   1297  OE1 GLU A  89      17.860   5.588 -16.994  1.00  0.00           O  
ATOM   1298  OE2 GLU A  89      16.359   4.552 -18.267  1.00  0.00           O  
ATOM   1299  N   GLU A  90      14.106   0.004 -15.497  1.00  0.00           N  
ATOM   1300  H   GLU A  90      14.874  -0.305 -16.075  1.00  0.00           H  
ATOM   1301  CA  GLU A  90      12.898  -0.817 -15.495  1.00  0.00           C  
ATOM   1302  HA  GLU A  90      12.047  -0.193 -15.768  1.00  0.00           H  
ATOM   1303  C   GLU A  90      12.610  -1.396 -14.109  1.00  0.00           C  
ATOM   1304  CB  GLU A  90      13.003  -1.965 -16.514  1.00  0.00           C  
ATOM   1305  HB2 GLU A  90      12.046  -2.488 -16.509  1.00  0.00           H  
ATOM   1306  HB3 GLU A  90      13.759  -2.684 -16.198  1.00  0.00           H  
ATOM   1307  O   GLU A  90      11.474  -1.324 -13.650  1.00  0.00           O  
ATOM   1308  CG  GLU A  90      13.275  -1.518 -17.960  1.00  0.00           C  
ATOM   1309  HG2 GLU A  90      12.950  -2.322 -18.620  1.00  0.00           H  
ATOM   1310  HG3 GLU A  90      12.662  -0.645 -18.181  1.00  0.00           H  
ATOM   1311  CD  GLU A  90      14.752  -1.215 -18.271  1.00  0.00           C  
ATOM   1312  OE1 GLU A  90      15.015  -0.831 -19.430  1.00  0.00           O  
ATOM   1313  OE2 GLU A  90      15.614  -1.376 -17.362  1.00  0.00           O  
ATOM   1314  N   ALA A  91      13.631  -1.914 -13.413  1.00  0.00           N  
ATOM   1315  H   ALA A  91      14.543  -1.953 -13.844  1.00  0.00           H  
ATOM   1316  CA  ALA A  91      13.476  -2.417 -12.049  1.00  0.00           C  
ATOM   1317  HA  ALA A  91      12.713  -3.195 -12.043  1.00  0.00           H  
ATOM   1318  C   ALA A  91      13.010  -1.307 -11.095  1.00  0.00           C  
ATOM   1319  CB  ALA A  91      14.806  -3.031 -11.594  1.00  0.00           C  
ATOM   1320  HB1 ALA A  91      14.685  -3.448 -10.595  1.00  0.00           H  
ATOM   1321  HB2 ALA A  91      15.099  -3.827 -12.278  1.00  0.00           H  
ATOM   1322  HB3 ALA A  91      15.584  -2.267 -11.574  1.00  0.00           H  
ATOM   1323  O   ALA A  91      12.124  -1.526 -10.274  1.00  0.00           O  
ATOM   1324  N   ARG A  92      13.553  -0.091 -11.247  1.00  0.00           N  
ATOM   1325  H   ARG A  92      14.265   0.024 -11.955  1.00  0.00           H  
ATOM   1326  CA  ARG A  92      13.116   1.080 -10.472  1.00  0.00           C  
ATOM   1327  HA  ARG A  92      13.133   0.835  -9.410  1.00  0.00           H  
ATOM   1328  C   ARG A  92      11.676   1.476 -10.768  1.00  0.00           C  
ATOM   1329  CB  ARG A  92      14.028   2.280 -10.741  1.00  0.00           C  
ATOM   1330  HB2 ARG A  92      14.164   2.409 -11.814  1.00  0.00           H  
ATOM   1331  HB3 ARG A  92      13.543   3.173 -10.346  1.00  0.00           H  
ATOM   1332  O   ARG A  92      10.938   1.767  -9.837  1.00  0.00           O  
ATOM   1333  CG  ARG A  92      15.385   2.134 -10.051  1.00  0.00           C  
ATOM   1334  HG2 ARG A  92      15.956   1.312 -10.481  1.00  0.00           H  
ATOM   1335  HG3 ARG A  92      15.200   1.912  -8.999  1.00  0.00           H  
ATOM   1336  CD  ARG A  92      16.195   3.432 -10.118  1.00  0.00           C  
ATOM   1337  HD2 ARG A  92      15.656   4.191  -9.551  1.00  0.00           H  
ATOM   1338  HD3 ARG A  92      17.150   3.273  -9.615  1.00  0.00           H  
ATOM   1339  NE  ARG A  92      16.398   3.936 -11.493  1.00  0.00           N  
ATOM   1340  HE  ARG A  92      15.613   4.423 -11.903  1.00  0.00           H  
ATOM   1341  NH1 ARG A  92      18.565   3.245 -11.814  1.00  0.00           N  
ATOM   1342 HH11 ARG A  92      18.452   2.594 -11.050  1.00  0.00           H  
ATOM   1343 HH12 ARG A  92      19.378   3.185 -12.411  1.00  0.00           H  
ATOM   1344  NH2 ARG A  92      17.632   4.633 -13.270  1.00  0.00           N  
ATOM   1345 HH21 ARG A  92      18.454   4.580 -13.855  1.00  0.00           H  
ATOM   1346 HH22 ARG A  92      16.841   5.144 -13.636  1.00  0.00           H  
ATOM   1347  CZ  ARG A  92      17.521   3.927 -12.187  1.00  0.00           C  
ATOM   1348  N   ALA A  93      11.283   1.507 -12.039  1.00  0.00           N  
ATOM   1349  H   ALA A  93      11.951   1.283 -12.763  1.00  0.00           H  
ATOM   1350  CA  ALA A  93       9.921   1.861 -12.425  1.00  0.00           C  
ATOM   1351  HA  ALA A  93       9.659   2.814 -11.967  1.00  0.00           H  
ATOM   1352  C   ALA A  93       8.902   0.823 -11.927  1.00  0.00           C  
ATOM   1353  CB  ALA A  93       9.873   2.022 -13.948  1.00  0.00           C  
ATOM   1354  HB1 ALA A  93      10.572   2.798 -14.259  1.00  0.00           H  
ATOM   1355  HB2 ALA A  93       8.866   2.305 -14.253  1.00  0.00           H  
ATOM   1356  HB3 ALA A  93      10.142   1.083 -14.431  1.00  0.00           H  
ATOM   1357  O   ALA A  93       7.834   1.203 -11.454  1.00  0.00           O  
ATOM   1358  N   ALA A  94       9.246  -0.467 -11.995  1.00  0.00           N  
ATOM   1359  H   ALA A  94      10.125  -0.716 -12.426  1.00  0.00           H  
ATOM   1360  CA  ALA A  94       8.416  -1.546 -11.468  1.00  0.00           C  
ATOM   1361  HA  ALA A  94       7.419  -1.469 -11.903  1.00  0.00           H  
ATOM   1362  C   ALA A  94       8.257  -1.449  -9.946  1.00  0.00           C  
ATOM   1363  CB  ALA A  94       9.028  -2.888 -11.886  1.00  0.00           C  
ATOM   1364  HB1 ALA A  94       8.407  -3.701 -11.511  1.00  0.00           H  
ATOM   1365  HB2 ALA A  94       9.078  -2.949 -12.974  1.00  0.00           H  
ATOM   1366  HB3 ALA A  94      10.032  -2.990 -11.474  1.00  0.00           H  
ATOM   1367  O   ALA A  94       7.139  -1.553  -9.453  1.00  0.00           O  
ATOM   1368  N   LEU A  95       9.351  -1.195  -9.220  1.00  0.00           N  
ATOM   1369  H   LEU A  95      10.250  -1.163  -9.680  1.00  0.00           H  
ATOM   1370  CA  LEU A  95       9.307  -0.983  -7.774  1.00  0.00           C  
ATOM   1371  HA  LEU A  95       8.802  -1.830  -7.309  1.00  0.00           H  
ATOM   1372  C   LEU A  95       8.459   0.232  -7.419  1.00  0.00           C  
ATOM   1373  CB  LEU A  95      10.736  -0.876  -7.220  1.00  0.00           C  
ATOM   1374  HB2 LEU A  95      10.712  -0.385  -6.247  1.00  0.00           H  
ATOM   1375  HB3 LEU A  95      11.341  -0.265  -7.890  1.00  0.00           H  
ATOM   1376  O   LEU A  95       7.492   0.088  -6.691  1.00  0.00           O  
ATOM   1377  CG  LEU A  95      11.362  -2.269  -7.055  1.00  0.00           C  
ATOM   1378  HG  LEU A  95      11.190  -2.870  -7.948  1.00  0.00           H  
ATOM   1379  CD1 LEU A  95      12.862  -2.173  -6.832  1.00  0.00           C  
ATOM   1380 HD11 LEU A  95      13.314  -1.598  -7.641  1.00  0.00           H  
ATOM   1381 HD12 LEU A  95      13.290  -3.175  -6.820  1.00  0.00           H  
ATOM   1382 HD13 LEU A  95      13.021  -1.706  -5.860  1.00  0.00           H  
ATOM   1383  CD2 LEU A  95      10.776  -2.980  -5.839  1.00  0.00           C  
ATOM   1384 HD21 LEU A  95       9.730  -3.240  -5.998  1.00  0.00           H  
ATOM   1385 HD22 LEU A  95      11.335  -3.887  -5.610  1.00  0.00           H  
ATOM   1386 HD23 LEU A  95      10.820  -2.333  -4.962  1.00  0.00           H  
ATOM   1387  N   LEU A  96       8.720   1.392  -8.025  1.00  0.00           N  
ATOM   1388  H   LEU A  96       9.513   1.444  -8.649  1.00  0.00           H  
ATOM   1389  CA  LEU A  96       7.936   2.601  -7.769  1.00  0.00           C  
ATOM   1390  HA  LEU A  96       8.069   2.867  -6.721  1.00  0.00           H  
ATOM   1391  C   LEU A  96       6.427   2.392  -7.989  1.00  0.00           C  
ATOM   1392  CB  LEU A  96       8.479   3.732  -8.661  1.00  0.00           C  
ATOM   1393  HB2 LEU A  96       8.397   3.419  -9.702  1.00  0.00           H  
ATOM   1394  HB3 LEU A  96       9.535   3.878  -8.431  1.00  0.00           H  
ATOM   1395  O   LEU A  96       5.630   2.949  -7.244  1.00  0.00           O  
ATOM   1396  CG  LEU A  96       7.742   5.074  -8.494  1.00  0.00           C  
ATOM   1397  HG  LEU A  96       6.687   4.956  -8.742  1.00  0.00           H  
ATOM   1398  CD1 LEU A  96       7.866   5.635  -7.077  1.00  0.00           C  
ATOM   1399 HD11 LEU A  96       8.913   5.724  -6.789  1.00  0.00           H  
ATOM   1400 HD12 LEU A  96       7.360   4.972  -6.376  1.00  0.00           H  
ATOM   1401 HD13 LEU A  96       7.385   6.612  -7.023  1.00  0.00           H  
ATOM   1402  CD2 LEU A  96       8.330   6.104  -9.461  1.00  0.00           C  
ATOM   1403 HD21 LEU A  96       9.383   6.267  -9.230  1.00  0.00           H  
ATOM   1404 HD22 LEU A  96       7.785   7.043  -9.366  1.00  0.00           H  
ATOM   1405 HD23 LEU A  96       8.231   5.738 -10.482  1.00  0.00           H  
ATOM   1406  N   ALA A  97       6.027   1.615  -9.000  1.00  0.00           N  
ATOM   1407  H   ALA A  97       6.722   1.166  -9.579  1.00  0.00           H  
ATOM   1408  CA  ALA A  97       4.619   1.294  -9.222  1.00  0.00           C  
ATOM   1409  HA  ALA A  97       4.046   2.221  -9.244  1.00  0.00           H  
ATOM   1410  C   ALA A  97       4.031   0.439  -8.086  1.00  0.00           C  
ATOM   1411  CB  ALA A  97       4.477   0.610 -10.586  1.00  0.00           C  
ATOM   1412  HB1 ALA A  97       3.423   0.402 -10.773  1.00  0.00           H  
ATOM   1413  HB2 ALA A  97       4.862   1.263 -11.369  1.00  0.00           H  
ATOM   1414  HB3 ALA A  97       5.029  -0.329 -10.592  1.00  0.00           H  
ATOM   1415  O   ALA A  97       2.953   0.763  -7.598  1.00  0.00           O  
ATOM   1416  N   LEU A  98       4.757  -0.594  -7.641  1.00  0.00           N  
ATOM   1417  H   LEU A  98       5.675  -0.749  -8.032  1.00  0.00           H  
ATOM   1418  CA  LEU A  98       4.342  -1.441  -6.518  1.00  0.00           C  
ATOM   1419  HA  LEU A  98       3.348  -1.838  -6.721  1.00  0.00           H  
ATOM   1420  C   LEU A  98       4.218  -0.638  -5.222  1.00  0.00           C  
ATOM   1421  CB  LEU A  98       5.333  -2.602  -6.334  1.00  0.00           C  
ATOM   1422  HB2 LEU A  98       6.341  -2.195  -6.251  1.00  0.00           H  
ATOM   1423  HB3 LEU A  98       5.109  -3.104  -5.393  1.00  0.00           H  
ATOM   1424  O   LEU A  98       3.185  -0.722  -4.573  1.00  0.00           O  
ATOM   1425  CG  LEU A  98       5.290  -3.637  -7.465  1.00  0.00           C  
ATOM   1426  HG  LEU A  98       5.366  -3.143  -8.433  1.00  0.00           H  
ATOM   1427  CD1 LEU A  98       6.464  -4.600  -7.325  1.00  0.00           C  
ATOM   1428 HD11 LEU A  98       7.395  -4.036  -7.371  1.00  0.00           H  
ATOM   1429 HD12 LEU A  98       6.422  -5.325  -8.137  1.00  0.00           H  
ATOM   1430 HD13 LEU A  98       6.396  -5.112  -6.365  1.00  0.00           H  
ATOM   1431  CD2 LEU A  98       4.011  -4.476  -7.448  1.00  0.00           C  
ATOM   1432 HD21 LEU A  98       3.146  -3.835  -7.615  1.00  0.00           H  
ATOM   1433 HD22 LEU A  98       3.903  -4.962  -6.479  1.00  0.00           H  
ATOM   1434 HD23 LEU A  98       4.040  -5.229  -8.235  1.00  0.00           H  
ATOM   1435  N   GLU A  99       5.207   0.201  -4.907  1.00  0.00           N  
ATOM   1436  H   GLU A  99       6.061   0.163  -5.445  1.00  0.00           H  
ATOM   1437  CA  GLU A  99       5.176   1.053  -3.711  1.00  0.00           C  
ATOM   1438  HA  GLU A  99       5.099   0.438  -2.815  1.00  0.00           H  
ATOM   1439  C   GLU A  99       3.988   2.027  -3.720  1.00  0.00           C  
ATOM   1440  CB  GLU A  99       6.450   1.910  -3.638  1.00  0.00           C  
ATOM   1441  HB2 GLU A  99       6.360   2.520  -2.740  1.00  0.00           H  
ATOM   1442  HB3 GLU A  99       6.484   2.578  -4.499  1.00  0.00           H  
ATOM   1443  O   GLU A  99       3.342   2.273  -2.704  1.00  0.00           O  
ATOM   1444  CG  GLU A  99       7.799   1.196  -3.549  1.00  0.00           C  
ATOM   1445  HG2 GLU A  99       8.055   0.753  -4.511  1.00  0.00           H  
ATOM   1446  HG3 GLU A  99       8.565   1.942  -3.337  1.00  0.00           H  
ATOM   1447  CD  GLU A  99       7.815   0.131  -2.470  1.00  0.00           C  
ATOM   1448  OE1 GLU A  99       8.509  -0.877  -2.723  1.00  0.00           O  
ATOM   1449  OE2 GLU A  99       7.168   0.382  -1.449  1.00  0.00           O  
ATOM   1450  N   LEU A 100       3.670   2.613  -4.882  1.00  0.00           N  
ATOM   1451  H   LEU A 100       4.208   2.364  -5.699  1.00  0.00           H  
ATOM   1452  CA  LEU A 100       2.534   3.530  -5.010  1.00  0.00           C  
ATOM   1453  HA  LEU A 100       2.605   4.278  -4.220  1.00  0.00           H  
ATOM   1454  C   LEU A 100       1.193   2.819  -4.803  1.00  0.00           C  
ATOM   1455  CB  LEU A 100       2.565   4.209  -6.389  1.00  0.00           C  
ATOM   1456  HB2 LEU A 100       1.585   4.644  -6.588  1.00  0.00           H  
ATOM   1457  HB3 LEU A 100       2.740   3.443  -7.144  1.00  0.00           H  
ATOM   1458  O   LEU A 100       0.289   3.399  -4.190  1.00  0.00           O  
ATOM   1459  CG  LEU A 100       3.625   5.314  -6.525  1.00  0.00           C  
ATOM   1460  HG  LEU A 100       4.600   4.955  -6.197  1.00  0.00           H  
ATOM   1461  CD1 LEU A 100       3.716   5.752  -7.990  1.00  0.00           C  
ATOM   1462 HD11 LEU A 100       2.754   6.138  -8.327  1.00  0.00           H  
ATOM   1463 HD12 LEU A 100       4.489   6.512  -8.097  1.00  0.00           H  
ATOM   1464 HD13 LEU A 100       3.991   4.888  -8.595  1.00  0.00           H  
ATOM   1465  CD2 LEU A 100       3.279   6.557  -5.699  1.00  0.00           C  
ATOM   1466 HD21 LEU A 100       4.038   7.323  -5.857  1.00  0.00           H  
ATOM   1467 HD22 LEU A 100       3.268   6.298  -4.640  1.00  0.00           H  
ATOM   1468 HD23 LEU A 100       2.298   6.935  -5.987  1.00  0.00           H  
ATOM   1469  N   ASP A 101       1.071   1.595  -5.313  1.00  0.00           N  
ATOM   1470  H   ASP A 101       1.855   1.192  -5.806  1.00  0.00           H  
ATOM   1471  CA  ASP A 101      -0.099   0.749  -5.101  1.00  0.00           C  
ATOM   1472  HA  ASP A 101      -0.996   1.340  -5.286  1.00  0.00           H  
ATOM   1473  C   ASP A 101      -0.179   0.293  -3.623  1.00  0.00           C  
ATOM   1474  CB  ASP A 101      -0.093  -0.412  -6.121  1.00  0.00           C  
ATOM   1475  HB2 ASP A 101       0.888  -0.886  -6.120  1.00  0.00           H  
ATOM   1476  HB3 ASP A 101      -0.831  -1.148  -5.802  1.00  0.00           H  
ATOM   1477  O   ASP A 101      -1.255   0.373  -3.028  1.00  0.00           O  
ATOM   1478  CG  ASP A 101      -0.443  -0.012  -7.568  1.00  0.00           C  
ATOM   1479  OD1 ASP A 101      -1.073   1.058  -7.773  1.00  0.00           O  
ATOM   1480  OD2 ASP A 101      -0.154  -0.816  -8.487  1.00  0.00           O  
ATOM   1481  N   GLY A 102       0.948  -0.045  -2.980  1.00  0.00           N  
ATOM   1482  H   GLY A 102       1.799  -0.117  -3.519  1.00  0.00           H  
ATOM   1483  CA  GLY A 102       1.043  -0.386  -1.549  1.00  0.00           C  
ATOM   1484  HA2 GLY A 102       0.413  -1.241  -1.302  1.00  0.00           H  
ATOM   1485  HA3 GLY A 102       2.074  -0.645  -1.307  1.00  0.00           H  
ATOM   1486  C   GLY A 102       0.616   0.767  -0.651  1.00  0.00           C  
ATOM   1487  O   GLY A 102      -0.319   0.650   0.140  1.00  0.00           O  
ATOM   1488  N   ALA A 103       1.172   1.958  -0.877  1.00  0.00           N  
ATOM   1489  H   ALA A 103       1.968   1.987  -1.499  1.00  0.00           H  
ATOM   1490  CA  ALA A 103       0.775   3.182  -0.181  1.00  0.00           C  
ATOM   1491  HA  ALA A 103       0.923   3.046   0.891  1.00  0.00           H  
ATOM   1492  C   ALA A 103      -0.699   3.561  -0.390  1.00  0.00           C  
ATOM   1493  CB  ALA A 103       1.696   4.313  -0.637  1.00  0.00           C  
ATOM   1494  HB1 ALA A 103       1.640   4.434  -1.718  1.00  0.00           H  
ATOM   1495  HB2 ALA A 103       1.423   5.242  -0.136  1.00  0.00           H  
ATOM   1496  HB3 ALA A 103       2.717   4.057  -0.354  1.00  0.00           H  
ATOM   1497  O   ALA A 103      -1.275   4.303   0.413  1.00  0.00           O  
ATOM   1498  N   LYS A 104      -1.333   3.123  -1.482  1.00  0.00           N  
ATOM   1499  H   LYS A 104      -0.830   2.503  -2.101  1.00  0.00           H  
ATOM   1500  CA  LYS A 104      -2.778   3.281  -1.662  1.00  0.00           C  
ATOM   1501  HA  LYS A 104      -3.078   4.279  -1.342  1.00  0.00           H  
ATOM   1502  C   LYS A 104      -3.542   2.309  -0.754  1.00  0.00           C  
ATOM   1503  CB  LYS A 104      -3.127   3.128  -3.146  1.00  0.00           C  
ATOM   1504  HB2 LYS A 104      -2.870   2.120  -3.472  1.00  0.00           H  
ATOM   1505  HB3 LYS A 104      -2.551   3.839  -3.738  1.00  0.00           H  
ATOM   1506  O   LYS A 104      -4.432   2.774  -0.045  1.00  0.00           O  
ATOM   1507  CG  LYS A 104      -4.620   3.355  -3.385  1.00  0.00           C  
ATOM   1508  HG2 LYS A 104      -4.872   4.402  -3.216  1.00  0.00           H  
ATOM   1509  HG3 LYS A 104      -5.183   2.744  -2.680  1.00  0.00           H  
ATOM   1510  CD  LYS A 104      -5.013   2.939  -4.804  1.00  0.00           C  
ATOM   1511  HD2 LYS A 104      -4.704   3.689  -5.532  1.00  0.00           H  
ATOM   1512  HD3 LYS A 104      -4.540   1.985  -5.035  1.00  0.00           H  
ATOM   1513  CE  LYS A 104      -6.528   2.764  -4.787  1.00  0.00           C  
ATOM   1514  HE2 LYS A 104      -6.769   2.336  -3.814  1.00  0.00           H  
ATOM   1515  HE3 LYS A 104      -7.041   3.724  -4.852  1.00  0.00           H  
ATOM   1516  NZ  LYS A 104      -6.997   1.796  -5.792  1.00  0.00           N  
ATOM   1517  HZ1 LYS A 104      -7.960   1.574  -5.581  1.00  0.00           H  
ATOM   1518  HZ2 LYS A 104      -6.866   2.123  -6.738  1.00  0.00           H  
ATOM   1519  HZ3 LYS A 104      -6.491   0.934  -5.648  1.00  0.00           H  
ATOM   1520  N   LEU A 105      -3.162   1.032  -0.715  1.00  0.00           N  
ATOM   1521  H   LEU A 105      -2.396   0.732  -1.301  1.00  0.00           H  
ATOM   1522  CA  LEU A 105      -3.784   0.029   0.160  1.00  0.00           C  
ATOM   1523  HA  LEU A 105      -4.857   0.004  -0.031  1.00  0.00           H  
ATOM   1524  C   LEU A 105      -3.615   0.379   1.643  1.00  0.00           C  
ATOM   1525  CB  LEU A 105      -3.202  -1.363  -0.140  1.00  0.00           C  
ATOM   1526  HB2 LEU A 105      -2.118  -1.325  -0.031  1.00  0.00           H  
ATOM   1527  HB3 LEU A 105      -3.588  -2.062   0.602  1.00  0.00           H  
ATOM   1528  O   LEU A 105      -4.573   0.298   2.402  1.00  0.00           O  
ATOM   1529  CG  LEU A 105      -3.552  -1.920  -1.529  1.00  0.00           C  
ATOM   1530  HG  LEU A 105      -3.258  -1.206  -2.298  1.00  0.00           H  
ATOM   1531  CD1 LEU A 105      -2.796  -3.223  -1.768  1.00  0.00           C  
ATOM   1532 HD11 LEU A 105      -3.161  -3.990  -1.085  1.00  0.00           H  
ATOM   1533 HD12 LEU A 105      -2.952  -3.564  -2.791  1.00  0.00           H  
ATOM   1534 HD13 LEU A 105      -1.730  -3.076  -1.594  1.00  0.00           H  
ATOM   1535  CD2 LEU A 105      -5.045  -2.213  -1.674  1.00  0.00           C  
ATOM   1536 HD21 LEU A 105      -5.629  -1.294  -1.617  1.00  0.00           H  
ATOM   1537 HD22 LEU A 105      -5.245  -2.692  -2.632  1.00  0.00           H  
ATOM   1538 HD23 LEU A 105      -5.377  -2.888  -0.886  1.00  0.00           H  
ATOM   1539  N   TYR A 106      -2.458   0.903   2.054  1.00  0.00           N  
ATOM   1540  H   TYR A 106      -1.660   0.836   1.438  1.00  0.00           H  
ATOM   1541  CA  TYR A 106      -2.263   1.415   3.415  1.00  0.00           C  
ATOM   1542  HA  TYR A 106      -2.434   0.600   4.118  1.00  0.00           H  
ATOM   1543  C   TYR A 106      -3.237   2.531   3.790  1.00  0.00           C  
ATOM   1544  CB  TYR A 106      -0.835   1.949   3.558  1.00  0.00           C  
ATOM   1545  HB2 TYR A 106      -0.589   2.534   2.672  1.00  0.00           H  
ATOM   1546  HB3 TYR A 106      -0.786   2.602   4.429  1.00  0.00           H  
ATOM   1547  O   TYR A 106      -3.743   2.572   4.912  1.00  0.00           O  
ATOM   1548  CG  TYR A 106       0.197   0.873   3.750  1.00  0.00           C  
ATOM   1549  CD1 TYR A 106       0.026  -0.043   4.795  1.00  0.00           C  
ATOM   1550  HD1 TYR A 106      -0.833   0.036   5.444  1.00  0.00           H  
ATOM   1551  CD2 TYR A 106       1.312   0.767   2.903  1.00  0.00           C  
ATOM   1552  HD2 TYR A 106       1.472   1.456   2.086  1.00  0.00           H  
ATOM   1553  CE1 TYR A 106       0.950  -1.076   4.981  1.00  0.00           C  
ATOM   1554  HE1 TYR A 106       0.783  -1.802   5.763  1.00  0.00           H  
ATOM   1555  CE2 TYR A 106       2.246  -0.260   3.099  1.00  0.00           C  
ATOM   1556  HE2 TYR A 106       3.101  -0.353   2.446  1.00  0.00           H  
ATOM   1557  OH  TYR A 106       3.007  -2.141   4.358  1.00  0.00           O  
ATOM   1558  HH  TYR A 106       3.712  -2.060   3.712  1.00  0.00           H  
ATOM   1559  CZ  TYR A 106       2.078  -1.182   4.144  1.00  0.00           C  
ATOM   1560  N   ARG A 107      -3.520   3.444   2.854  1.00  0.00           N  
ATOM   1561  H   ARG A 107      -3.116   3.315   1.938  1.00  0.00           H  
ATOM   1562  CA  ARG A 107      -4.510   4.506   3.070  1.00  0.00           C  
ATOM   1563  HA  ARG A 107      -4.326   4.967   4.040  1.00  0.00           H  
ATOM   1564  C   ARG A 107      -5.928   3.948   3.165  1.00  0.00           C  
ATOM   1565  CB  ARG A 107      -4.395   5.568   1.969  1.00  0.00           C  
ATOM   1566  HB2 ARG A 107      -5.296   6.182   1.977  1.00  0.00           H  
ATOM   1567  HB3 ARG A 107      -4.312   5.090   0.993  1.00  0.00           H  
ATOM   1568  O   ARG A 107      -6.709   4.466   3.955  1.00  0.00           O  
ATOM   1569  CG  ARG A 107      -3.186   6.476   2.220  1.00  0.00           C  
ATOM   1570  HG2 ARG A 107      -2.275   5.883   2.298  1.00  0.00           H  
ATOM   1571  HG3 ARG A 107      -3.338   6.992   3.168  1.00  0.00           H  
ATOM   1572  CD  ARG A 107      -3.023   7.527   1.119  1.00  0.00           C  
ATOM   1573  HD2 ARG A 107      -2.396   8.327   1.512  1.00  0.00           H  
ATOM   1574  HD3 ARG A 107      -4.002   7.934   0.869  1.00  0.00           H  
ATOM   1575  NE  ARG A 107      -2.359   6.957  -0.063  1.00  0.00           N  
ATOM   1576  HE  ARG A 107      -1.852   6.099   0.104  1.00  0.00           H  
ATOM   1577  NH1 ARG A 107      -3.030   8.505  -1.610  1.00  0.00           N  
ATOM   1578 HH11 ARG A 107      -3.601   8.913  -0.884  1.00  0.00           H  
ATOM   1579 HH12 ARG A 107      -2.993   8.867  -2.552  1.00  0.00           H  
ATOM   1580  NH2 ARG A 107      -1.576   6.902  -2.192  1.00  0.00           N  
ATOM   1581 HH21 ARG A 107      -1.052   6.076  -1.941  1.00  0.00           H  
ATOM   1582 HH22 ARG A 107      -1.542   7.231  -3.146  1.00  0.00           H  
ATOM   1583  CZ  ARG A 107      -2.322   7.457  -1.280  1.00  0.00           C  
ATOM   1584  N   GLU A 108      -6.250   2.912   2.396  1.00  0.00           N  
ATOM   1585  H   GLU A 108      -5.551   2.535   1.772  1.00  0.00           H  
ATOM   1586  CA  GLU A 108      -7.548   2.229   2.452  1.00  0.00           C  
ATOM   1587  HA  GLU A 108      -8.344   2.973   2.442  1.00  0.00           H  
ATOM   1588  C   GLU A 108      -7.716   1.455   3.769  1.00  0.00           C  
ATOM   1589  CB  GLU A 108      -7.724   1.340   1.204  1.00  0.00           C  
ATOM   1590  HB2 GLU A 108      -6.849   0.701   1.086  1.00  0.00           H  
ATOM   1591  HB3 GLU A 108      -8.604   0.710   1.336  1.00  0.00           H  
ATOM   1592  O   GLU A 108      -8.712   1.653   4.461  1.00  0.00           O  
ATOM   1593  CG  GLU A 108      -7.920   2.207  -0.057  1.00  0.00           C  
ATOM   1594  HG2 GLU A 108      -7.108   2.931  -0.127  1.00  0.00           H  
ATOM   1595  HG3 GLU A 108      -8.841   2.778   0.064  1.00  0.00           H  
ATOM   1596  CD  GLU A 108      -7.984   1.443  -1.392  1.00  0.00           C  
ATOM   1597  OE1 GLU A 108      -8.260   2.112  -2.425  1.00  0.00           O  
ATOM   1598  OE2 GLU A 108      -7.699   0.235  -1.440  1.00  0.00           O  
ATOM   1599  N   ALA A 109      -6.706   0.691   4.192  1.00  0.00           N  
ATOM   1600  H   ALA A 109      -5.932   0.529   3.564  1.00  0.00           H  
ATOM   1601  CA  ALA A 109      -6.697  -0.009   5.476  1.00  0.00           C  
ATOM   1602  HA  ALA A 109      -7.572  -0.656   5.527  1.00  0.00           H  
ATOM   1603  C   ALA A 109      -6.780   0.958   6.671  1.00  0.00           C  
ATOM   1604  CB  ALA A 109      -5.438  -0.884   5.524  1.00  0.00           C  
ATOM   1605  HB1 ALA A 109      -4.546  -0.278   5.370  1.00  0.00           H  
ATOM   1606  HB2 ALA A 109      -5.479  -1.627   4.727  1.00  0.00           H  
ATOM   1607  HB3 ALA A 109      -5.380  -1.400   6.482  1.00  0.00           H  
ATOM   1608  O   ALA A 109      -7.502   0.703   7.636  1.00  0.00           O  
ATOM   1609  N   LEU A 110      -6.096   2.108   6.602  1.00  0.00           N  
ATOM   1610  H   LEU A 110      -5.471   2.250   5.821  1.00  0.00           H  
ATOM   1611  CA  LEU A 110      -6.192   3.137   7.638  1.00  0.00           C  
ATOM   1612  HA  LEU A 110      -6.021   2.657   8.601  1.00  0.00           H  
ATOM   1613  C   LEU A 110      -7.597   3.740   7.696  1.00  0.00           C  
ATOM   1614  CB  LEU A 110      -5.112   4.210   7.408  1.00  0.00           C  
ATOM   1615  HB2 LEU A 110      -4.136   3.725   7.367  1.00  0.00           H  
ATOM   1616  HB3 LEU A 110      -5.294   4.681   6.442  1.00  0.00           H  
ATOM   1617  O   LEU A 110      -8.133   3.903   8.789  1.00  0.00           O  
ATOM   1618  CG  LEU A 110      -5.076   5.306   8.493  1.00  0.00           C  
ATOM   1619  HG  LEU A 110      -6.043   5.806   8.542  1.00  0.00           H  
ATOM   1620  CD1 LEU A 110      -4.730   4.749   9.878  1.00  0.00           C  
ATOM   1621 HD11 LEU A 110      -5.520   4.073  10.206  1.00  0.00           H  
ATOM   1622 HD12 LEU A 110      -3.777   4.222   9.848  1.00  0.00           H  
ATOM   1623 HD13 LEU A 110      -4.676   5.572  10.592  1.00  0.00           H  
ATOM   1624  CD2 LEU A 110      -4.020   6.349   8.124  1.00  0.00           C  
ATOM   1625 HD21 LEU A 110      -4.008   7.131   8.883  1.00  0.00           H  
ATOM   1626 HD22 LEU A 110      -3.039   5.879   8.054  1.00  0.00           H  
ATOM   1627 HD23 LEU A 110      -4.280   6.797   7.165  1.00  0.00           H  
ATOM   1628  N   ALA A 111      -8.202   4.026   6.541  1.00  0.00           N  
ATOM   1629  H   ALA A 111      -7.716   3.839   5.675  1.00  0.00           H  
ATOM   1630  CA  ALA A 111      -9.565   4.537   6.470  1.00  0.00           C  
ATOM   1631  HA  ALA A 111      -9.633   5.427   7.095  1.00  0.00           H  
ATOM   1632  C   ALA A 111     -10.592   3.525   7.008  1.00  0.00           C  
ATOM   1633  CB  ALA A 111      -9.863   4.942   5.022  1.00  0.00           C  
ATOM   1634  HB1 ALA A 111     -10.873   5.347   4.960  1.00  0.00           H  
ATOM   1635  HB2 ALA A 111      -9.149   5.699   4.698  1.00  0.00           H  
ATOM   1636  HB3 ALA A 111      -9.789   4.072   4.368  1.00  0.00           H  
ATOM   1637  O   ALA A 111     -11.504   3.931   7.725  1.00  0.00           O  
ATOM   1638  N   ALA A 112     -10.419   2.229   6.727  1.00  0.00           N  
ATOM   1639  H   ALA A 112      -9.689   1.961   6.083  1.00  0.00           H  
ATOM   1640  CA  ALA A 112     -11.262   1.166   7.276  1.00  0.00           C  
ATOM   1641  HA  ALA A 112     -12.301   1.374   7.022  1.00  0.00           H  
ATOM   1642  C   ALA A 112     -11.172   1.105   8.813  1.00  0.00           C  
ATOM   1643  CB  ALA A 112     -10.873  -0.164   6.619  1.00  0.00           C  
ATOM   1644  HB1 ALA A 112     -11.514  -0.957   7.003  1.00  0.00           H  
ATOM   1645  HB2 ALA A 112      -9.833  -0.409   6.839  1.00  0.00           H  
ATOM   1646  HB3 ALA A 112     -11.007  -0.100   5.540  1.00  0.00           H  
ATOM   1647  O   ALA A 112     -12.195   1.086   9.485  1.00  0.00           O  
ATOM   1648  N   LEU A 113      -9.963   1.201   9.385  1.00  0.00           N  
ATOM   1649  H   LEU A 113      -9.156   1.193   8.777  1.00  0.00           H  
ATOM   1650  CA  LEU A 113      -9.759   1.243  10.843  1.00  0.00           C  
ATOM   1651  HA  LEU A 113     -10.316   0.420  11.292  1.00  0.00           H  
ATOM   1652  C   LEU A 113     -10.264   2.535  11.520  1.00  0.00           C  
ATOM   1653  CB  LEU A 113      -8.254   1.094  11.137  1.00  0.00           C  
ATOM   1654  HB2 LEU A 113      -7.717   1.815  10.523  1.00  0.00           H  
ATOM   1655  HB3 LEU A 113      -8.083   1.350  12.183  1.00  0.00           H  
ATOM   1656  O   LEU A 113     -10.351   2.608  12.756  1.00  0.00           O  
ATOM   1657  CG  LEU A 113      -7.655  -0.301  10.908  1.00  0.00           C  
ATOM   1658  HG  LEU A 113      -7.886  -0.646   9.900  1.00  0.00           H  
ATOM   1659  CD1 LEU A 113      -6.134  -0.211  11.065  1.00  0.00           C  
ATOM   1660 HD11 LEU A 113      -5.741   0.455  10.296  1.00  0.00           H  
ATOM   1661 HD12 LEU A 113      -5.695  -1.197  10.914  1.00  0.00           H  
ATOM   1662 HD13 LEU A 113      -5.867   0.170  12.050  1.00  0.00           H  
ATOM   1663  CD2 LEU A 113      -8.164  -1.309  11.943  1.00  0.00           C  
ATOM   1664 HD21 LEU A 113      -7.929  -0.972  12.953  1.00  0.00           H  
ATOM   1665 HD22 LEU A 113      -9.242  -1.431  11.839  1.00  0.00           H  
ATOM   1666 HD23 LEU A 113      -7.704  -2.280  11.757  1.00  0.00           H  
ATOM   1667  N   GLU A 114     -10.476   3.608  10.758  1.00  0.00           N  
ATOM   1668  H   GLU A 114     -10.342   3.506   9.762  1.00  0.00           H  
ATOM   1669  CA  GLU A 114     -11.004   4.888  11.245  1.00  0.00           C  
ATOM   1670  HA  GLU A 114     -10.714   5.027  12.286  1.00  0.00           H  
ATOM   1671  C   GLU A 114     -12.538   4.958  11.244  1.00  0.00           C  
ATOM   1672  CB  GLU A 114     -10.403   6.054  10.439  1.00  0.00           C  
ATOM   1673  HB2 GLU A 114     -11.009   6.945  10.605  1.00  0.00           H  
ATOM   1674  HB3 GLU A 114     -10.424   5.817   9.375  1.00  0.00           H  
ATOM   1675  O   GLU A 114     -13.079   5.759  12.017  1.00  0.00           O  
ATOM   1676  CG  GLU A 114      -8.966   6.378  10.878  1.00  0.00           C  
ATOM   1677  HG2 GLU A 114      -8.992   6.641  11.935  1.00  0.00           H  
ATOM   1678  HG3 GLU A 114      -8.342   5.489  10.783  1.00  0.00           H  
ATOM   1679  CD  GLU A 114      -8.315   7.540  10.106  1.00  0.00           C  
ATOM   1680  OE1 GLU A 114      -7.166   7.880  10.477  1.00  0.00           O  
ATOM   1681  OE2 GLU A 114      -8.972   8.155   9.233  1.00  0.00           O  
ATOM   1682  N   ALA A 115     -13.205   4.148  10.415  1.00  0.00           N  
ATOM   1683  H   ALA A 115     -12.680   3.460   9.895  1.00  0.00           H  
ATOM   1684  CA  ALA A 115     -14.663   4.078  10.284  1.00  0.00           C  
ATOM   1685  HA  ALA A 115     -15.055   5.094  10.239  1.00  0.00           H  
ATOM   1686  C   ALA A 115     -15.346   3.414  11.496  1.00  0.00           C  
ATOM   1687  CB  ALA A 115     -14.981   3.370   8.958  1.00  0.00           C  
ATOM   1688  HB1 ALA A 115     -14.493   3.884   8.129  1.00  0.00           H  
ATOM   1689  HB2 ALA A 115     -16.059   3.352   8.802  1.00  0.00           H  
ATOM   1690  HB3 ALA A 115     -14.617   2.344   9.001  1.00  0.00           H  
ATOM   1691  O   ALA A 115     -16.485   3.840  11.812  1.00  0.00           O  
ATOM   1692  OXT ALA A 115     -14.720   2.538  12.128  1.00  0.00           O  
TER    1693      ALA A 115                                                       
END   

ENDMDL
END
