# Supplementary material for: Scaffolding protein functional sites using deep learning
Source: Science. Author manuscript; Available in PMC 2022 Oct 31. (PMC9621694; doi:10.1126/science.abn2100)
Supplement: Data S1 [file NIHMS1830590-supplement-Data_S1.zip › dife_inp_5_RF.pdb]

HEADER                                            19-APR-22   XXXX              
EXPDTA    THEORETICAL MODEL                                                     
REMARK 220                                                                      
REMARK 220 EXPERIMENTAL DETAILS                                                 
REMARK 220  EXPERIMENT TYPE                : THEORETICAL MODELLING              
REMARK 220  DATE OF DATA COLLECTION        : 19-APR-22                          
REMARK 220                                                                      
REMARK 220 REMARK: MODEL GENERATED BY ROSETTA                                   
REMARK 220  VERSION 2021.38+release.4d5a969                                     
ATOM      1  N   LEU A   1      -5.749 -16.749  -1.996  1.00  0.00           N  
ATOM      2  CA  LEU A   1      -6.185 -15.359  -2.003  1.00  0.00           C  
ATOM      3  C   LEU A   1      -6.460 -14.859  -0.591  1.00  0.00           C  
ATOM      4  O   LEU A   1      -6.699 -13.665  -0.384  1.00  0.00           O  
ATOM      5  CB  LEU A   1      -7.440 -15.214  -2.868  1.00  0.00           C  
ATOM      6  CG  LEU A   1      -7.248 -15.557  -4.366  1.00  0.00           C  
ATOM      7  CD1 LEU A   1      -8.607 -15.535  -5.081  1.00  0.00           C  
ATOM      8  CD2 LEU A   1      -6.257 -14.541  -5.009  1.00  0.00           C  
ATOM      9 1H   LEU A   1      -6.235 -17.265  -2.714  1.00  0.00           H  
ATOM     10 2H   LEU A   1      -4.754 -16.798  -2.152  1.00  0.00           H  
ATOM     11 3H   LEU A   1      -5.969 -17.156  -1.090  1.00  0.00           H  
ATOM     12  HA  LEU A   1      -5.389 -14.751  -2.435  1.00  0.00           H  
ATOM     13 1HB  LEU A   1      -8.212 -15.872  -2.468  1.00  0.00           H  
ATOM     14 2HB  LEU A   1      -7.790 -14.189  -2.793  1.00  0.00           H  
ATOM     15  HG  LEU A   1      -6.841 -16.560  -4.451  1.00  0.00           H  
ATOM     16 1HD1 LEU A   1      -8.475 -15.791  -6.121  1.00  0.00           H  
ATOM     17 2HD1 LEU A   1      -9.268 -16.264  -4.613  1.00  0.00           H  
ATOM     18 3HD1 LEU A   1      -9.059 -14.572  -5.021  1.00  0.00           H  
ATOM     19 1HD2 LEU A   1      -6.111 -14.789  -6.058  1.00  0.00           H  
ATOM     20 2HD2 LEU A   1      -6.643 -13.534  -4.934  1.00  0.00           H  
ATOM     21 3HD2 LEU A   1      -5.298 -14.591  -4.493  1.00  0.00           H  
ATOM     22  N   GLU A   2      -6.401 -15.754   0.394  1.00  0.00           N  
ATOM     23  CA  GLU A   2      -6.675 -15.361   1.784  1.00  0.00           C  
ATOM     24  C   GLU A   2      -5.668 -14.327   2.273  1.00  0.00           C  
ATOM     25  O   GLU A   2      -6.023 -13.335   2.921  1.00  0.00           O  
ATOM     26  CB  GLU A   2      -6.583 -16.613   2.648  1.00  0.00           C  
ATOM     27  CG  GLU A   2      -7.628 -17.622   2.292  1.00  0.00           C  
ATOM     28  CD  GLU A   2      -7.293 -18.235   0.969  1.00  0.00           C  
ATOM     29  OE1 GLU A   2      -6.248 -17.882   0.446  1.00  0.00           O  
ATOM     30  OE2 GLU A   2      -8.056 -19.010   0.457  1.00  0.00           O  
ATOM     31  H   GLU A   2      -6.196 -16.722   0.205  1.00  0.00           H  
ATOM     32  HA  GLU A   2      -7.675 -14.932   1.843  1.00  0.00           H  
ATOM     33 1HB  GLU A   2      -5.601 -17.073   2.533  1.00  0.00           H  
ATOM     34 2HB  GLU A   2      -6.705 -16.347   3.697  1.00  0.00           H  
ATOM     35 1HG  GLU A   2      -7.662 -18.399   3.055  1.00  0.00           H  
ATOM     36 2HG  GLU A   2      -8.593 -17.148   2.243  1.00  0.00           H  
ATOM     37  N   GLU A   3      -4.406 -14.547   1.909  1.00  0.00           N  
ATOM     38  CA  GLU A   3      -3.344 -13.633   2.275  1.00  0.00           C  
ATOM     39  C   GLU A   3      -3.561 -12.303   1.586  1.00  0.00           C  
ATOM     40  O   GLU A   3      -3.300 -11.250   2.161  1.00  0.00           O  
ATOM     41  CB  GLU A   3      -1.977 -14.216   1.916  1.00  0.00           C  
ATOM     42  CG  GLU A   3      -1.579 -15.426   2.766  1.00  0.00           C  
ATOM     43  CD  GLU A   3      -0.243 -16.026   2.386  1.00  0.00           C  
ATOM     44  OE1 GLU A   3       0.322 -15.608   1.405  1.00  0.00           O  
ATOM     45  OE2 GLU A   3       0.208 -16.904   3.084  1.00  0.00           O  
ATOM     46  H   GLU A   3      -4.192 -15.381   1.384  1.00  0.00           H  
ATOM     47  HA  GLU A   3      -3.379 -13.471   3.353  1.00  0.00           H  
ATOM     48 1HB  GLU A   3      -1.975 -14.520   0.868  1.00  0.00           H  
ATOM     49 2HB  GLU A   3      -1.211 -13.449   2.037  1.00  0.00           H  
ATOM     50 1HG  GLU A   3      -1.542 -15.120   3.811  1.00  0.00           H  
ATOM     51 2HG  GLU A   3      -2.355 -16.186   2.669  1.00  0.00           H  
ATOM     52  N   ALA A   4      -4.041 -12.343   0.340  1.00  0.00           N  
ATOM     53  CA  ALA A   4      -4.257 -11.107  -0.385  1.00  0.00           C  
ATOM     54  C   ALA A   4      -5.288 -10.269   0.335  1.00  0.00           C  
ATOM     55  O   ALA A   4      -5.118  -9.060   0.478  1.00  0.00           O  
ATOM     56  CB  ALA A   4      -4.708 -11.371  -1.813  1.00  0.00           C  
ATOM     57  H   ALA A   4      -4.254 -13.229  -0.087  1.00  0.00           H  
ATOM     58  HA  ALA A   4      -3.319 -10.564  -0.393  1.00  0.00           H  
ATOM     59 1HB  ALA A   4      -4.846 -10.424  -2.334  1.00  0.00           H  
ATOM     60 2HB  ALA A   4      -3.952 -11.962  -2.330  1.00  0.00           H  
ATOM     61 3HB  ALA A   4      -5.642 -11.912  -1.806  1.00  0.00           H  
ATOM     62  N   ARG A   5      -6.339 -10.909   0.848  1.00  0.00           N  
ATOM     63  CA  ARG A   5      -7.346 -10.147   1.564  1.00  0.00           C  
ATOM     64  C   ARG A   5      -6.755  -9.535   2.822  1.00  0.00           C  
ATOM     65  O   ARG A   5      -7.033  -8.377   3.148  1.00  0.00           O  
ATOM     66  CB  ARG A   5      -8.543 -11.001   1.916  1.00  0.00           C  
ATOM     67  CG  ARG A   5      -9.362 -11.377   0.724  1.00  0.00           C  
ATOM     68  CD  ARG A   5     -10.683 -11.905   1.080  1.00  0.00           C  
ATOM     69  NE  ARG A   5     -10.672 -13.159   1.822  1.00  0.00           N  
ATOM     70  CZ  ARG A   5     -10.642 -14.384   1.259  1.00  0.00           C  
ATOM     71  NH1 ARG A   5     -10.555 -14.514  -0.044  1.00  0.00           N  
ATOM     72  NH2 ARG A   5     -10.708 -15.460   2.021  1.00  0.00           N  
ATOM     73  H   ARG A   5      -6.445 -11.915   0.701  1.00  0.00           H  
ATOM     74  HA  ARG A   5      -7.691  -9.344   0.917  1.00  0.00           H  
ATOM     75 1HB  ARG A   5      -8.202 -11.923   2.389  1.00  0.00           H  
ATOM     76 2HB  ARG A   5      -9.181 -10.479   2.626  1.00  0.00           H  
ATOM     77 1HG  ARG A   5      -9.514 -10.493   0.111  1.00  0.00           H  
ATOM     78 2HG  ARG A   5      -8.832 -12.134   0.144  1.00  0.00           H  
ATOM     79 1HD  ARG A   5     -11.204 -11.164   1.682  1.00  0.00           H  
ATOM     80 2HD  ARG A   5     -11.232 -12.066   0.172  1.00  0.00           H  
ATOM     81  HE  ARG A   5     -10.746 -13.105   2.829  1.00  0.00           H  
ATOM     82 1HH1 ARG A   5     -10.484 -13.692  -0.629  1.00  0.00           H  
ATOM     83 2HH1 ARG A   5     -10.542 -15.434  -0.462  1.00  0.00           H  
ATOM     84 1HH2 ARG A   5     -10.776 -15.368   3.025  1.00  0.00           H  
ATOM     85 2HH2 ARG A   5     -10.697 -16.378   1.594  1.00  0.00           H  
ATOM     86  N   ALA A   6      -5.909 -10.299   3.519  1.00  0.00           N  
ATOM     87  CA  ALA A   6      -5.272  -9.784   4.721  1.00  0.00           C  
ATOM     88  C   ALA A   6      -4.402  -8.571   4.396  1.00  0.00           C  
ATOM     89  O   ALA A   6      -4.412  -7.575   5.129  1.00  0.00           O  
ATOM     90  CB  ALA A   6      -4.430 -10.866   5.370  1.00  0.00           C  
ATOM     91  H   ALA A   6      -5.729 -11.260   3.217  1.00  0.00           H  
ATOM     92  HA  ALA A   6      -6.053  -9.471   5.412  1.00  0.00           H  
ATOM     93 1HB  ALA A   6      -3.976 -10.479   6.279  1.00  0.00           H  
ATOM     94 2HB  ALA A   6      -5.062 -11.721   5.609  1.00  0.00           H  
ATOM     95 3HB  ALA A   6      -3.649 -11.177   4.682  1.00  0.00           H  
ATOM     96  N   GLU A   7      -3.686  -8.632   3.272  1.00  0.00           N  
ATOM     97  CA  GLU A   7      -2.846  -7.515   2.886  1.00  0.00           C  
ATOM     98  C   GLU A   7      -3.682  -6.332   2.431  1.00  0.00           C  
ATOM     99  O   GLU A   7      -3.327  -5.191   2.728  1.00  0.00           O  
ATOM    100  CB  GLU A   7      -1.845  -7.918   1.824  1.00  0.00           C  
ATOM    101  CG  GLU A   7      -0.746  -8.870   2.312  1.00  0.00           C  
ATOM    102  CD  GLU A   7       0.094  -8.298   3.457  1.00  0.00           C  
ATOM    103  OE1 GLU A   7      -0.058  -7.130   3.777  1.00  0.00           O  
ATOM    104  OE2 GLU A   7       0.904  -9.015   3.988  1.00  0.00           O  
ATOM    105  H   GLU A   7      -3.702  -9.482   2.706  1.00  0.00           H  
ATOM    106  HA  GLU A   7      -2.281  -7.205   3.763  1.00  0.00           H  
ATOM    107 1HB  GLU A   7      -2.386  -8.423   1.032  1.00  0.00           H  
ATOM    108 2HB  GLU A   7      -1.380  -7.037   1.403  1.00  0.00           H  
ATOM    109 1HG  GLU A   7      -1.212  -9.794   2.649  1.00  0.00           H  
ATOM    110 2HG  GLU A   7      -0.096  -9.110   1.472  1.00  0.00           H  
ATOM    111  N   LEU A   8      -4.813  -6.583   1.761  1.00  0.00           N  
ATOM    112  CA  LEU A   8      -5.671  -5.483   1.360  1.00  0.00           C  
ATOM    113  C   LEU A   8      -6.164  -4.782   2.623  1.00  0.00           C  
ATOM    114  O   LEU A   8      -6.165  -3.555   2.695  1.00  0.00           O  
ATOM    115  CB  LEU A   8      -6.828  -5.970   0.490  1.00  0.00           C  
ATOM    116  CG  LEU A   8      -6.440  -6.428  -0.938  1.00  0.00           C  
ATOM    117  CD1 LEU A   8      -7.581  -7.084  -1.552  1.00  0.00           C  
ATOM    118  CD2 LEU A   8      -6.053  -5.226  -1.773  1.00  0.00           C  
ATOM    119  H   LEU A   8      -5.056  -7.541   1.511  1.00  0.00           H  
ATOM    120  HA  LEU A   8      -5.094  -4.798   0.755  1.00  0.00           H  
ATOM    121 1HB  LEU A   8      -7.291  -6.818   0.983  1.00  0.00           H  
ATOM    122 2HB  LEU A   8      -7.567  -5.172   0.401  1.00  0.00           H  
ATOM    123  HG  LEU A   8      -5.619  -7.127  -0.891  1.00  0.00           H  
ATOM    124 1HD1 LEU A   8      -7.329  -7.411  -2.558  1.00  0.00           H  
ATOM    125 2HD1 LEU A   8      -7.861  -7.932  -0.949  1.00  0.00           H  
ATOM    126 3HD1 LEU A   8      -8.380  -6.372  -1.588  1.00  0.00           H  
ATOM    127 1HD2 LEU A   8      -5.787  -5.546  -2.781  1.00  0.00           H  
ATOM    128 2HD2 LEU A   8      -6.890  -4.532  -1.817  1.00  0.00           H  
ATOM    129 3HD2 LEU A   8      -5.216  -4.753  -1.314  1.00  0.00           H  
ATOM    130  N   ALA A   9      -6.513  -5.561   3.655  1.00  0.00           N  
ATOM    131  CA  ALA A   9      -6.946  -4.975   4.916  1.00  0.00           C  
ATOM    132  C   ALA A   9      -5.835  -4.135   5.539  1.00  0.00           C  
ATOM    133  O   ALA A   9      -6.082  -3.050   6.078  1.00  0.00           O  
ATOM    134  CB  ALA A   9      -7.379  -6.059   5.877  1.00  0.00           C  
ATOM    135  H   ALA A   9      -6.505  -6.576   3.550  1.00  0.00           H  
ATOM    136  HA  ALA A   9      -7.784  -4.327   4.717  1.00  0.00           H  
ATOM    137 1HB  ALA A   9      -7.723  -5.607   6.803  1.00  0.00           H  
ATOM    138 2HB  ALA A   9      -8.185  -6.636   5.428  1.00  0.00           H  
ATOM    139 3HB  ALA A   9      -6.542  -6.715   6.085  1.00  0.00           H  
ATOM    140  N   ALA A  10      -4.594  -4.618   5.459  1.00  0.00           N  
ATOM    141  CA  ALA A  10      -3.491  -3.859   6.023  1.00  0.00           C  
ATOM    142  C   ALA A  10      -3.341  -2.517   5.326  1.00  0.00           C  
ATOM    143  O   ALA A  10      -3.165  -1.483   5.978  1.00  0.00           O  
ATOM    144  CB  ALA A  10      -2.204  -4.653   5.909  1.00  0.00           C  
ATOM    145  H   ALA A  10      -4.424  -5.532   5.034  1.00  0.00           H  
ATOM    146  HA  ALA A  10      -3.710  -3.668   7.067  1.00  0.00           H  
ATOM    147 1HB  ALA A  10      -1.388  -4.088   6.352  1.00  0.00           H  
ATOM    148 2HB  ALA A  10      -2.319  -5.605   6.427  1.00  0.00           H  
ATOM    149 3HB  ALA A  10      -1.984  -4.841   4.860  1.00  0.00           H  
ATOM    150  N   ILE A  11      -3.463  -2.517   4.001  1.00  0.00           N  
ATOM    151  CA  ILE A  11      -3.322  -1.267   3.280  1.00  0.00           C  
ATOM    152  C   ILE A  11      -4.567  -0.382   3.445  1.00  0.00           C  
ATOM    153  O   ILE A  11      -4.461   0.843   3.420  1.00  0.00           O  
ATOM    154  CB  ILE A  11      -2.856  -1.521   1.834  1.00  0.00           C  
ATOM    155  CG1 ILE A  11      -3.813  -2.255   1.086  1.00  0.00           C  
ATOM    156  CG2 ILE A  11      -1.526  -2.268   1.834  1.00  0.00           C  
ATOM    157  CD1 ILE A  11      -3.401  -2.414  -0.326  1.00  0.00           C  
ATOM    158  H   ILE A  11      -3.615  -3.398   3.503  1.00  0.00           H  
ATOM    159  HA  ILE A  11      -2.494  -0.727   3.735  1.00  0.00           H  
ATOM    160  HB  ILE A  11      -2.748  -0.572   1.336  1.00  0.00           H  
ATOM    161 1HG1 ILE A  11      -3.926  -3.192   1.532  1.00  0.00           H  
ATOM    162 2HG1 ILE A  11      -4.761  -1.746   1.131  1.00  0.00           H  
ATOM    163 1HG2 ILE A  11      -1.189  -2.419   0.807  1.00  0.00           H  
ATOM    164 2HG2 ILE A  11      -0.784  -1.685   2.379  1.00  0.00           H  
ATOM    165 3HG2 ILE A  11      -1.656  -3.236   2.322  1.00  0.00           H  
ATOM    166 1HD1 ILE A  11      -4.143  -2.952  -0.867  1.00  0.00           H  
ATOM    167 2HD1 ILE A  11      -3.273  -1.453  -0.753  1.00  0.00           H  
ATOM    168 3HD1 ILE A  11      -2.457  -2.951  -0.372  1.00  0.00           H  
ATOM    169  N   LEU A  12      -5.739  -0.968   3.720  1.00  0.00           N  
ATOM    170  CA  LEU A  12      -6.886  -0.126   4.048  1.00  0.00           C  
ATOM    171  C   LEU A  12      -6.604   0.660   5.322  1.00  0.00           C  
ATOM    172  O   LEU A  12      -6.899   1.857   5.396  1.00  0.00           O  
ATOM    173  CB  LEU A  12      -8.166  -0.959   4.247  1.00  0.00           C  
ATOM    174  CG  LEU A  12      -8.788  -1.529   2.995  1.00  0.00           C  
ATOM    175  CD1 LEU A  12      -9.896  -2.532   3.323  1.00  0.00           C  
ATOM    176  CD2 LEU A  12      -9.368  -0.391   2.260  1.00  0.00           C  
ATOM    177  H   LEU A  12      -5.831  -1.983   3.682  1.00  0.00           H  
ATOM    178  HA  LEU A  12      -7.046   0.578   3.233  1.00  0.00           H  
ATOM    179 1HB  LEU A  12      -7.937  -1.786   4.906  1.00  0.00           H  
ATOM    180 2HB  LEU A  12      -8.912  -0.334   4.733  1.00  0.00           H  
ATOM    181  HG  LEU A  12      -8.037  -2.023   2.393  1.00  0.00           H  
ATOM    182 1HD1 LEU A  12     -10.322  -2.892   2.403  1.00  0.00           H  
ATOM    183 2HD1 LEU A  12      -9.505  -3.360   3.871  1.00  0.00           H  
ATOM    184 3HD1 LEU A  12     -10.661  -2.038   3.916  1.00  0.00           H  
ATOM    185 1HD2 LEU A  12      -9.824  -0.754   1.373  1.00  0.00           H  
ATOM    186 2HD2 LEU A  12     -10.121   0.099   2.873  1.00  0.00           H  
ATOM    187 3HD2 LEU A  12      -8.586   0.321   2.013  1.00  0.00           H  
ATOM    188  N   ARG A  13      -5.991   0.003   6.313  1.00  0.00           N  
ATOM    189  CA  ARG A  13      -5.661   0.683   7.560  1.00  0.00           C  
ATOM    190  C   ARG A  13      -4.626   1.791   7.324  1.00  0.00           C  
ATOM    191  O   ARG A  13      -4.750   2.902   7.860  1.00  0.00           O  
ATOM    192  CB  ARG A  13      -5.151  -0.314   8.593  1.00  0.00           C  
ATOM    193  CG  ARG A  13      -6.231  -1.264   9.135  1.00  0.00           C  
ATOM    194  CD  ARG A  13      -5.788  -2.018  10.350  1.00  0.00           C  
ATOM    195  NE  ARG A  13      -4.679  -2.946  10.093  1.00  0.00           N  
ATOM    196  CZ  ARG A  13      -4.814  -4.236   9.696  1.00  0.00           C  
ATOM    197  NH1 ARG A  13      -6.003  -4.756   9.494  1.00  0.00           N  
ATOM    198  NH2 ARG A  13      -3.737  -4.986   9.521  1.00  0.00           N  
ATOM    199  H   ARG A  13      -5.784  -0.993   6.202  1.00  0.00           H  
ATOM    200  HA  ARG A  13      -6.570   1.140   7.952  1.00  0.00           H  
ATOM    201 1HB  ARG A  13      -4.371  -0.928   8.148  1.00  0.00           H  
ATOM    202 2HB  ARG A  13      -4.710   0.219   9.433  1.00  0.00           H  
ATOM    203 1HG  ARG A  13      -7.119  -0.686   9.392  1.00  0.00           H  
ATOM    204 2HG  ARG A  13      -6.484  -1.987   8.361  1.00  0.00           H  
ATOM    205 1HD  ARG A  13      -5.464  -1.309  11.111  1.00  0.00           H  
ATOM    206 2HD  ARG A  13      -6.628  -2.595  10.734  1.00  0.00           H  
ATOM    207  HE  ARG A  13      -3.742  -2.599  10.235  1.00  0.00           H  
ATOM    208 1HH1 ARG A  13      -6.830  -4.191   9.625  1.00  0.00           H  
ATOM    209 2HH1 ARG A  13      -6.083  -5.723   9.216  1.00  0.00           H  
ATOM    210 1HH2 ARG A  13      -2.818  -4.595   9.680  1.00  0.00           H  
ATOM    211 2HH2 ARG A  13      -3.835  -5.949   9.228  1.00  0.00           H  
ATOM    212  N   ASP A  14      -3.628   1.522   6.467  1.00  0.00           N  
ATOM    213  CA  ASP A  14      -2.637   2.557   6.175  1.00  0.00           C  
ATOM    214  C   ASP A  14      -3.327   3.771   5.551  1.00  0.00           C  
ATOM    215  O   ASP A  14      -3.062   4.924   5.931  1.00  0.00           O  
ATOM    216  CB  ASP A  14      -1.571   2.052   5.187  1.00  0.00           C  
ATOM    217  CG  ASP A  14      -0.560   1.028   5.756  1.00  0.00           C  
ATOM    218  OD1 ASP A  14      -0.471   0.876   6.954  1.00  0.00           O  
ATOM    219  OD2 ASP A  14       0.125   0.416   4.955  1.00  0.00           O  
ATOM    220  H   ASP A  14      -3.546   0.588   6.062  1.00  0.00           H  
ATOM    221  HA  ASP A  14      -2.158   2.862   7.104  1.00  0.00           H  
ATOM    222 1HB  ASP A  14      -2.072   1.602   4.330  1.00  0.00           H  
ATOM    223 2HB  ASP A  14      -1.012   2.908   4.806  1.00  0.00           H  
ATOM    224  N   GLU A  15      -4.270   3.511   4.639  1.00  0.00           N  
ATOM    225  CA  GLU A  15      -4.962   4.604   3.991  1.00  0.00           C  
ATOM    226  C   GLU A  15      -5.859   5.357   4.934  1.00  0.00           C  
ATOM    227  O   GLU A  15      -5.917   6.574   4.846  1.00  0.00           O  
ATOM    228  CB  GLU A  15      -5.776   4.149   2.798  1.00  0.00           C  
ATOM    229  CG  GLU A  15      -4.962   3.700   1.640  1.00  0.00           C  
ATOM    230  CD  GLU A  15      -4.042   4.753   1.137  1.00  0.00           C  
ATOM    231  OE1 GLU A  15      -4.490   5.835   0.923  1.00  0.00           O  
ATOM    232  OE2 GLU A  15      -2.884   4.479   0.979  1.00  0.00           O  
ATOM    233  H   GLU A  15      -4.466   2.547   4.365  1.00  0.00           H  
ATOM    234  HA  GLU A  15      -4.211   5.301   3.624  1.00  0.00           H  
ATOM    235 1HB  GLU A  15      -6.427   3.323   3.094  1.00  0.00           H  
ATOM    236 2HB  GLU A  15      -6.406   4.969   2.464  1.00  0.00           H  
ATOM    237 1HG  GLU A  15      -4.376   2.839   1.936  1.00  0.00           H  
ATOM    238 2HG  GLU A  15      -5.643   3.404   0.844  1.00  0.00           H  
ATOM    239  N   GLU A  16      -6.517   4.685   5.880  1.00  0.00           N  
ATOM    240  CA  GLU A  16      -7.367   5.436   6.796  1.00  0.00           C  
ATOM    241  C   GLU A  16      -6.540   6.515   7.479  1.00  0.00           C  
ATOM    242  O   GLU A  16      -6.975   7.663   7.605  1.00  0.00           O  
ATOM    243  CB  GLU A  16      -8.020   4.536   7.847  1.00  0.00           C  
ATOM    244  CG  GLU A  16      -8.939   5.306   8.811  1.00  0.00           C  
ATOM    245  CD  GLU A  16      -9.677   4.440   9.823  1.00  0.00           C  
ATOM    246  OE1 GLU A  16      -9.553   3.238   9.783  1.00  0.00           O  
ATOM    247  OE2 GLU A  16     -10.355   5.011  10.656  1.00  0.00           O  
ATOM    248  H   GLU A  16      -6.461   3.667   5.924  1.00  0.00           H  
ATOM    249  HA  GLU A  16      -8.155   5.920   6.222  1.00  0.00           H  
ATOM    250 1HB  GLU A  16      -8.604   3.760   7.352  1.00  0.00           H  
ATOM    251 2HB  GLU A  16      -7.244   4.038   8.432  1.00  0.00           H  
ATOM    252 1HG  GLU A  16      -8.326   6.026   9.353  1.00  0.00           H  
ATOM    253 2HG  GLU A  16      -9.666   5.868   8.225  1.00  0.00           H  
ATOM    254  N   GLY A  17      -5.315   6.160   7.868  1.00  0.00           N  
ATOM    255  CA  GLY A  17      -4.405   7.113   8.487  1.00  0.00           C  
ATOM    256  C   GLY A  17      -4.154   8.320   7.572  1.00  0.00           C  
ATOM    257  O   GLY A  17      -4.328   9.475   7.984  1.00  0.00           O  
ATOM    258  H   GLY A  17      -5.020   5.186   7.738  1.00  0.00           H  
ATOM    259 1HA  GLY A  17      -4.821   7.446   9.437  1.00  0.00           H  
ATOM    260 2HA  GLY A  17      -3.460   6.614   8.702  1.00  0.00           H  
ATOM    261  N   HIS A  18      -3.752   8.048   6.325  1.00  0.00           N  
ATOM    262  CA  HIS A  18      -3.421   9.121   5.379  1.00  0.00           C  
ATOM    263  C   HIS A  18      -4.649   9.983   5.034  1.00  0.00           C  
ATOM    264  O   HIS A  18      -4.563  11.219   5.008  1.00  0.00           O  
ATOM    265  CB  HIS A  18      -2.844   8.517   4.085  1.00  0.00           C  
ATOM    266  CG  HIS A  18      -1.468   7.864   4.233  1.00  0.00           C  
ATOM    267  ND1 HIS A  18      -0.317   8.575   4.552  1.00  0.00           N  
ATOM    268  CD2 HIS A  18      -1.078   6.569   4.085  1.00  0.00           C  
ATOM    269  CE1 HIS A  18       0.711   7.744   4.597  1.00  0.00           C  
ATOM    270  NE2 HIS A  18       0.279   6.522   4.323  1.00  0.00           N  
ATOM    271  H   HIS A  18      -3.649   7.066   6.051  1.00  0.00           H  
ATOM    272  HA  HIS A  18      -2.667   9.774   5.816  1.00  0.00           H  
ATOM    273 1HB  HIS A  18      -3.541   7.770   3.692  1.00  0.00           H  
ATOM    274 2HB  HIS A  18      -2.759   9.300   3.335  1.00  0.00           H  
ATOM    275  HD1 HIS A  18      -0.219   9.585   4.693  1.00  0.00           H  
ATOM    276  HD2 HIS A  18      -1.622   5.658   3.831  1.00  0.00           H  
ATOM    277  HE1 HIS A  18       1.707   8.116   4.834  1.00  0.00           H  
ATOM    278  N   ILE A  19      -5.801   9.334   4.863  1.00  0.00           N  
ATOM    279  CA  ILE A  19      -7.050  10.002   4.529  1.00  0.00           C  
ATOM    280  C   ILE A  19      -7.458  10.961   5.614  1.00  0.00           C  
ATOM    281  O   ILE A  19      -7.779  12.119   5.337  1.00  0.00           O  
ATOM    282  CB  ILE A  19      -8.178   8.965   4.340  1.00  0.00           C  
ATOM    283  CG1 ILE A  19      -7.932   8.145   3.084  1.00  0.00           C  
ATOM    284  CG2 ILE A  19      -9.515   9.637   4.294  1.00  0.00           C  
ATOM    285  CD1 ILE A  19      -8.776   6.907   2.971  1.00  0.00           C  
ATOM    286  H   ILE A  19      -5.800   8.325   4.928  1.00  0.00           H  
ATOM    287  HA  ILE A  19      -6.909  10.556   3.600  1.00  0.00           H  
ATOM    288  HB  ILE A  19      -8.157   8.276   5.184  1.00  0.00           H  
ATOM    289 1HG1 ILE A  19      -8.146   8.776   2.222  1.00  0.00           H  
ATOM    290 2HG1 ILE A  19      -6.888   7.859   3.048  1.00  0.00           H  
ATOM    291 1HG2 ILE A  19     -10.288   8.882   4.186  1.00  0.00           H  
ATOM    292 2HG2 ILE A  19      -9.683  10.198   5.210  1.00  0.00           H  
ATOM    293 3HG2 ILE A  19      -9.537  10.300   3.455  1.00  0.00           H  
ATOM    294 1HD1 ILE A  19      -8.535   6.400   2.040  1.00  0.00           H  
ATOM    295 2HD1 ILE A  19      -8.559   6.246   3.807  1.00  0.00           H  
ATOM    296 3HD1 ILE A  19      -9.822   7.164   2.981  1.00  0.00           H  
ATOM    297  N   ARG A  20      -7.415  10.504   6.866  1.00  0.00           N  
ATOM    298  CA  ARG A  20      -7.772  11.377   7.964  1.00  0.00           C  
ATOM    299  C   ARG A  20      -6.831  12.566   8.055  1.00  0.00           C  
ATOM    300  O   ARG A  20      -7.269  13.679   8.332  1.00  0.00           O  
ATOM    301  CB  ARG A  20      -7.782  10.620   9.282  1.00  0.00           C  
ATOM    302  CG  ARG A  20      -8.960   9.654   9.463  1.00  0.00           C  
ATOM    303  CD  ARG A  20      -8.919   8.967  10.787  1.00  0.00           C  
ATOM    304  NE  ARG A  20     -10.027   8.023  10.962  1.00  0.00           N  
ATOM    305  CZ  ARG A  20     -11.261   8.339  11.369  1.00  0.00           C  
ATOM    306  NH1 ARG A  20     -11.594   9.584  11.652  1.00  0.00           N  
ATOM    307  NH2 ARG A  20     -12.129   7.363  11.478  1.00  0.00           N  
ATOM    308  H   ARG A  20      -7.147   9.536   7.058  1.00  0.00           H  
ATOM    309  HA  ARG A  20      -8.780  11.749   7.787  1.00  0.00           H  
ATOM    310 1HB  ARG A  20      -6.864  10.028   9.355  1.00  0.00           H  
ATOM    311 2HB  ARG A  20      -7.787  11.324  10.111  1.00  0.00           H  
ATOM    312 1HG  ARG A  20      -9.896  10.204   9.389  1.00  0.00           H  
ATOM    313 2HG  ARG A  20      -8.926   8.892   8.683  1.00  0.00           H  
ATOM    314 1HD  ARG A  20      -7.985   8.407  10.863  1.00  0.00           H  
ATOM    315 2HD  ARG A  20      -8.968   9.703  11.585  1.00  0.00           H  
ATOM    316  HE  ARG A  20      -9.870   7.023  10.771  1.00  0.00           H  
ATOM    317 1HH1 ARG A  20     -10.911  10.322  11.562  1.00  0.00           H  
ATOM    318 2HH1 ARG A  20     -12.532   9.797  11.958  1.00  0.00           H  
ATOM    319 1HH2 ARG A  20     -11.809   6.410  11.249  1.00  0.00           H  
ATOM    320 2HH2 ARG A  20     -13.073   7.541  11.781  1.00  0.00           H  
ATOM    321  N   ARG A  21      -5.534  12.363   7.810  1.00  0.00           N  
ATOM    322  CA  ARG A  21      -4.619  13.493   7.890  1.00  0.00           C  
ATOM    323  C   ARG A  21      -4.914  14.536   6.815  1.00  0.00           C  
ATOM    324  O   ARG A  21      -4.949  15.745   7.082  1.00  0.00           O  
ATOM    325  CB  ARG A  21      -3.190  13.018   7.734  1.00  0.00           C  
ATOM    326  CG  ARG A  21      -2.652  12.208   8.895  1.00  0.00           C  
ATOM    327  CD  ARG A  21      -2.389  13.043  10.080  1.00  0.00           C  
ATOM    328  NE  ARG A  21      -1.402  14.053   9.785  1.00  0.00           N  
ATOM    329  CZ  ARG A  21      -0.080  13.846   9.797  1.00  0.00           C  
ATOM    330  NH1 ARG A  21       0.409  12.657  10.096  1.00  0.00           N  
ATOM    331  NH2 ARG A  21       0.724  14.829   9.502  1.00  0.00           N  
ATOM    332  H   ARG A  21      -5.179  11.425   7.604  1.00  0.00           H  
ATOM    333  HA  ARG A  21      -4.731  13.957   8.869  1.00  0.00           H  
ATOM    334 1HB  ARG A  21      -3.103  12.407   6.835  1.00  0.00           H  
ATOM    335 2HB  ARG A  21      -2.543  13.880   7.609  1.00  0.00           H  
ATOM    336 1HG  ARG A  21      -3.390  11.461   9.176  1.00  0.00           H  
ATOM    337 2HG  ARG A  21      -1.729  11.712   8.597  1.00  0.00           H  
ATOM    338 1HD  ARG A  21      -3.308  13.541  10.389  1.00  0.00           H  
ATOM    339 2HD  ARG A  21      -2.016  12.422  10.893  1.00  0.00           H  
ATOM    340  HE  ARG A  21      -1.723  14.982   9.545  1.00  0.00           H  
ATOM    341 1HH1 ARG A  21      -0.215  11.896  10.321  1.00  0.00           H  
ATOM    342 2HH1 ARG A  21       1.413  12.508  10.101  1.00  0.00           H  
ATOM    343 1HH2 ARG A  21       0.337  15.759   9.273  1.00  0.00           H  
ATOM    344 2HH2 ARG A  21       1.738  14.669   9.486  1.00  0.00           H  
ATOM    345  N   ALA A  22      -5.164  14.091   5.585  1.00  0.00           N  
ATOM    346  CA  ALA A  22      -5.456  15.062   4.541  1.00  0.00           C  
ATOM    347  C   ALA A  22      -6.783  15.764   4.818  1.00  0.00           C  
ATOM    348  O   ALA A  22      -6.866  16.996   4.796  1.00  0.00           O  
ATOM    349  CB  ALA A  22      -5.485  14.378   3.184  1.00  0.00           C  
ATOM    350  H   ALA A  22      -5.129  13.089   5.375  1.00  0.00           H  
ATOM    351  HA  ALA A  22      -4.674  15.817   4.546  1.00  0.00           H  
ATOM    352 1HB  ALA A  22      -5.686  15.112   2.406  1.00  0.00           H  
ATOM    353 2HB  ALA A  22      -4.527  13.898   2.991  1.00  0.00           H  
ATOM    354 3HB  ALA A  22      -6.255  13.620   3.180  1.00  0.00           H  
ATOM    355  N   ALA A  23      -7.806  14.976   5.161  1.00  0.00           N  
ATOM    356  CA  ALA A  23      -9.152  15.472   5.417  1.00  0.00           C  
ATOM    357  C   ALA A  23      -9.216  16.447   6.582  1.00  0.00           C  
ATOM    358  O   ALA A  23      -9.971  17.419   6.551  1.00  0.00           O  
ATOM    359  CB  ALA A  23     -10.075  14.301   5.689  1.00  0.00           C  
ATOM    360  H   ALA A  23      -7.662  13.968   5.214  1.00  0.00           H  
ATOM    361  HA  ALA A  23      -9.489  15.999   4.529  1.00  0.00           H  
ATOM    362 1HB  ALA A  23     -11.088  14.664   5.845  1.00  0.00           H  
ATOM    363 2HB  ALA A  23     -10.058  13.620   4.845  1.00  0.00           H  
ATOM    364 3HB  ALA A  23      -9.732  13.778   6.580  1.00  0.00           H  
ATOM    365  N   ALA A  24      -8.412  16.190   7.610  1.00  0.00           N  
ATOM    366  CA  ALA A  24      -8.379  16.995   8.818  1.00  0.00           C  
ATOM    367  C   ALA A  24      -7.525  18.248   8.693  1.00  0.00           C  
ATOM    368  O   ALA A  24      -7.452  19.033   9.640  1.00  0.00           O  
ATOM    369  CB  ALA A  24      -7.841  16.163   9.966  1.00  0.00           C  
ATOM    370  H   ALA A  24      -7.820  15.361   7.588  1.00  0.00           H  
ATOM    371  HA  ALA A  24      -9.399  17.302   9.040  1.00  0.00           H  
ATOM    372 1HB  ALA A  24      -7.849  16.752  10.879  1.00  0.00           H  
ATOM    373 2HB  ALA A  24      -8.461  15.277  10.095  1.00  0.00           H  
ATOM    374 3HB  ALA A  24      -6.818  15.861   9.734  1.00  0.00           H  
ATOM    375  N   GLY A  25      -6.839  18.436   7.566  1.00  0.00           N  
ATOM    376  CA  GLY A  25      -5.963  19.590   7.447  1.00  0.00           C  
ATOM    377  C   GLY A  25      -4.644  19.420   8.210  1.00  0.00           C  
ATOM    378  O   GLY A  25      -4.041  20.404   8.642  1.00  0.00           O  
ATOM    379  H   GLY A  25      -6.927  17.796   6.774  1.00  0.00           H  
ATOM    380 1HA  GLY A  25      -5.758  19.762   6.401  1.00  0.00           H  
ATOM    381 2HA  GLY A  25      -6.484  20.472   7.813  1.00  0.00           H  
ATOM    382  N   GLY A  26      -4.210  18.171   8.420  1.00  0.00           N  
ATOM    383  CA  GLY A  26      -3.000  17.883   9.186  1.00  0.00           C  
ATOM    384  C   GLY A  26      -1.707  17.818   8.369  1.00  0.00           C  
ATOM    385  O   GLY A  26      -0.660  17.442   8.909  1.00  0.00           O  
ATOM    386  H   GLY A  26      -4.719  17.380   8.029  1.00  0.00           H  
ATOM    387 1HA  GLY A  26      -2.891  18.637   9.965  1.00  0.00           H  
ATOM    388 2HA  GLY A  26      -3.140  16.934   9.699  1.00  0.00           H  
ATOM    389  N   LEU A  27      -1.769  18.137   7.078  1.00  0.00           N  
ATOM    390  CA  LEU A  27      -0.572  18.042   6.247  1.00  0.00           C  
ATOM    391  C   LEU A  27       0.064  19.397   5.936  1.00  0.00           C  
ATOM    392  O   LEU A  27      -0.615  20.367   5.569  1.00  0.00           O  
ATOM    393  CB  LEU A  27      -0.907  17.305   4.958  1.00  0.00           C  
ATOM    394  CG  LEU A  27      -1.448  15.889   5.159  1.00  0.00           C  
ATOM    395  CD1 LEU A  27      -1.810  15.280   3.825  1.00  0.00           C  
ATOM    396  CD2 LEU A  27      -0.386  15.055   5.855  1.00  0.00           C  
ATOM    397  H   LEU A  27      -2.650  18.438   6.688  1.00  0.00           H  
ATOM    398  HA  LEU A  27       0.168  17.449   6.782  1.00  0.00           H  
ATOM    399 1HB  LEU A  27      -1.644  17.875   4.409  1.00  0.00           H  
ATOM    400 2HB  LEU A  27       0.004  17.233   4.361  1.00  0.00           H  
ATOM    401  HG  LEU A  27      -2.349  15.926   5.768  1.00  0.00           H  
ATOM    402 1HD1 LEU A  27      -2.198  14.270   3.985  1.00  0.00           H  
ATOM    403 2HD1 LEU A  27      -2.564  15.888   3.329  1.00  0.00           H  
ATOM    404 3HD1 LEU A  27      -0.919  15.218   3.208  1.00  0.00           H  
ATOM    405 1HD2 LEU A  27      -0.753  14.039   6.004  1.00  0.00           H  
ATOM    406 2HD2 LEU A  27       0.515  15.020   5.232  1.00  0.00           H  
ATOM    407 3HD2 LEU A  27      -0.143  15.499   6.816  1.00  0.00           H  
ATOM    408  N   THR A  28       1.394  19.410   6.026  1.00  0.00           N  
ATOM    409  CA  THR A  28       2.265  20.558   5.777  1.00  0.00           C  
ATOM    410  C   THR A  28       3.271  20.197   4.708  1.00  0.00           C  
ATOM    411  O   THR A  28       3.337  19.038   4.315  1.00  0.00           O  
ATOM    412  CB  THR A  28       3.051  20.932   7.038  1.00  0.00           C  
ATOM    413  OG1 THR A  28       4.020  19.890   7.340  1.00  0.00           O  
ATOM    414  CG2 THR A  28       2.096  21.066   8.210  1.00  0.00           C  
ATOM    415  H   THR A  28       1.828  18.554   6.335  1.00  0.00           H  
ATOM    416  HA  THR A  28       1.669  21.403   5.443  1.00  0.00           H  
ATOM    417  HB  THR A  28       3.571  21.875   6.884  1.00  0.00           H  
ATOM    418  HG1 THR A  28       4.397  20.049   8.220  1.00  0.00           H  
ATOM    419 1HG2 THR A  28       2.654  21.330   9.107  1.00  0.00           H  
ATOM    420 2HG2 THR A  28       1.364  21.845   7.993  1.00  0.00           H  
ATOM    421 3HG2 THR A  28       1.580  20.119   8.374  1.00  0.00           H  
ATOM    422  N   ALA A  29       4.094  21.151   4.262  1.00  0.00           N  
ATOM    423  CA  ALA A  29       5.077  20.818   3.228  1.00  0.00           C  
ATOM    424  C   ALA A  29       6.014  19.705   3.669  1.00  0.00           C  
ATOM    425  O   ALA A  29       6.336  18.802   2.892  1.00  0.00           O  
ATOM    426  CB  ALA A  29       5.919  22.026   2.876  1.00  0.00           C  
ATOM    427  H   ALA A  29       4.026  22.090   4.625  1.00  0.00           H  
ATOM    428  HA  ALA A  29       4.538  20.492   2.351  1.00  0.00           H  
ATOM    429 1HB  ALA A  29       6.623  21.755   2.086  1.00  0.00           H  
ATOM    430 2HB  ALA A  29       5.301  22.823   2.535  1.00  0.00           H  
ATOM    431 3HB  ALA A  29       6.471  22.351   3.756  1.00  0.00           H  
ATOM    432  N   GLU A  30       6.429  19.746   4.934  1.00  0.00           N  
ATOM    433  CA  GLU A  30       7.330  18.728   5.440  1.00  0.00           C  
ATOM    434  C   GLU A  30       6.638  17.375   5.487  1.00  0.00           C  
ATOM    435  O   GLU A  30       7.238  16.350   5.138  1.00  0.00           O  
ATOM    436  CB  GLU A  30       7.850  19.115   6.827  1.00  0.00           C  
ATOM    437  CG  GLU A  30       8.806  20.315   6.825  1.00  0.00           C  
ATOM    438  CD  GLU A  30       9.280  20.714   8.208  1.00  0.00           C  
ATOM    439  OE1 GLU A  30       8.790  20.167   9.169  1.00  0.00           O  
ATOM    440  OE2 GLU A  30      10.133  21.567   8.297  1.00  0.00           O  
ATOM    441  H   GLU A  30       6.118  20.491   5.539  1.00  0.00           H  
ATOM    442  HA  GLU A  30       8.180  18.651   4.763  1.00  0.00           H  
ATOM    443 1HB  GLU A  30       7.004  19.358   7.473  1.00  0.00           H  
ATOM    444 2HB  GLU A  30       8.368  18.267   7.271  1.00  0.00           H  
ATOM    445 1HG  GLU A  30       9.674  20.070   6.214  1.00  0.00           H  
ATOM    446 2HG  GLU A  30       8.299  21.161   6.361  1.00  0.00           H  
ATOM    447  N   GLU A  31       5.358  17.370   5.879  1.00  0.00           N  
ATOM    448  CA  GLU A  31       4.640  16.104   5.958  1.00  0.00           C  
ATOM    449  C   GLU A  31       4.402  15.543   4.557  1.00  0.00           C  
ATOM    450  O   GLU A  31       4.521  14.336   4.339  1.00  0.00           O  
ATOM    451  CB  GLU A  31       3.320  16.291   6.696  1.00  0.00           C  
ATOM    452  CG  GLU A  31       3.482  16.668   8.188  1.00  0.00           C  
ATOM    453  CD  GLU A  31       4.114  15.587   9.060  1.00  0.00           C  
ATOM    454  OE1 GLU A  31       3.592  14.500   9.077  1.00  0.00           O  
ATOM    455  OE2 GLU A  31       5.093  15.859   9.711  1.00  0.00           O  
ATOM    456  H   GLU A  31       4.897  18.243   6.157  1.00  0.00           H  
ATOM    457  HA  GLU A  31       5.252  15.392   6.512  1.00  0.00           H  
ATOM    458 1HB  GLU A  31       2.747  17.047   6.197  1.00  0.00           H  
ATOM    459 2HB  GLU A  31       2.744  15.367   6.647  1.00  0.00           H  
ATOM    460 1HG  GLU A  31       4.114  17.545   8.243  1.00  0.00           H  
ATOM    461 2HG  GLU A  31       2.504  16.941   8.588  1.00  0.00           H  
ATOM    462  N   PHE A  32       4.123  16.420   3.584  1.00  0.00           N  
ATOM    463  CA  PHE A  32       3.893  15.953   2.224  1.00  0.00           C  
ATOM    464  C   PHE A  32       5.179  15.349   1.682  1.00  0.00           C  
ATOM    465  O   PHE A  32       5.169  14.296   1.040  1.00  0.00           O  
ATOM    466  CB  PHE A  32       3.464  17.098   1.304  1.00  0.00           C  
ATOM    467  CG  PHE A  32       2.057  17.607   1.459  1.00  0.00           C  
ATOM    468  CD1 PHE A  32       1.821  18.928   1.744  1.00  0.00           C  
ATOM    469  CD2 PHE A  32       0.977  16.788   1.303  1.00  0.00           C  
ATOM    470  CE1 PHE A  32       0.557  19.407   1.869  1.00  0.00           C  
ATOM    471  CE2 PHE A  32      -0.301  17.286   1.419  1.00  0.00           C  
ATOM    472  CZ  PHE A  32      -0.498  18.592   1.699  1.00  0.00           C  
ATOM    473  H   PHE A  32       4.036  17.410   3.804  1.00  0.00           H  
ATOM    474  HA  PHE A  32       3.117  15.185   2.238  1.00  0.00           H  
ATOM    475 1HB  PHE A  32       4.133  17.941   1.469  1.00  0.00           H  
ATOM    476 2HB  PHE A  32       3.592  16.791   0.283  1.00  0.00           H  
ATOM    477  HD1 PHE A  32       2.653  19.590   1.868  1.00  0.00           H  
ATOM    478  HD2 PHE A  32       1.136  15.747   1.086  1.00  0.00           H  
ATOM    479  HE1 PHE A  32       0.402  20.428   2.103  1.00  0.00           H  
ATOM    480  HE2 PHE A  32      -1.156  16.631   1.295  1.00  0.00           H  
ATOM    481  HZ  PHE A  32      -1.486  18.976   1.791  1.00  0.00           H  
ATOM    482  N   ARG A  33       6.307  15.994   1.988  1.00  0.00           N  
ATOM    483  CA  ARG A  33       7.598  15.504   1.550  1.00  0.00           C  
ATOM    484  C   ARG A  33       7.823  14.101   2.092  1.00  0.00           C  
ATOM    485  O   ARG A  33       8.181  13.188   1.343  1.00  0.00           O  
ATOM    486  CB  ARG A  33       8.697  16.441   2.023  1.00  0.00           C  
ATOM    487  CG  ARG A  33      10.086  16.063   1.629  1.00  0.00           C  
ATOM    488  CD  ARG A  33      11.074  17.056   2.109  1.00  0.00           C  
ATOM    489  NE  ARG A  33      12.435  16.698   1.728  1.00  0.00           N  
ATOM    490  CZ  ARG A  33      13.243  15.886   2.441  1.00  0.00           C  
ATOM    491  NH1 ARG A  33      12.819  15.358   3.569  1.00  0.00           N  
ATOM    492  NH2 ARG A  33      14.462  15.619   2.006  1.00  0.00           N  
ATOM    493  H   ARG A  33       6.265  16.870   2.509  1.00  0.00           H  
ATOM    494  HA  ARG A  33       7.607  15.468   0.461  1.00  0.00           H  
ATOM    495 1HB  ARG A  33       8.505  17.443   1.666  1.00  0.00           H  
ATOM    496 2HB  ARG A  33       8.683  16.487   3.105  1.00  0.00           H  
ATOM    497 1HG  ARG A  33      10.316  15.122   2.094  1.00  0.00           H  
ATOM    498 2HG  ARG A  33      10.161  15.972   0.545  1.00  0.00           H  
ATOM    499 1HD  ARG A  33      10.844  18.033   1.684  1.00  0.00           H  
ATOM    500 2HD  ARG A  33      11.027  17.114   3.196  1.00  0.00           H  
ATOM    501  HE  ARG A  33      12.798  17.084   0.866  1.00  0.00           H  
ATOM    502 1HH1 ARG A  33      11.885  15.561   3.903  1.00  0.00           H  
ATOM    503 2HH1 ARG A  33      13.425  14.752   4.102  1.00  0.00           H  
ATOM    504 1HH2 ARG A  33      14.789  16.024   1.139  1.00  0.00           H  
ATOM    505 2HH2 ARG A  33      15.067  15.012   2.539  1.00  0.00           H  
ATOM    506  N   LYS A  34       7.547  13.915   3.387  1.00  0.00           N  
ATOM    507  CA  LYS A  34       7.708  12.616   4.018  1.00  0.00           C  
ATOM    508  C   LYS A  34       6.844  11.566   3.329  1.00  0.00           C  
ATOM    509  O   LYS A  34       7.336  10.498   2.962  1.00  0.00           O  
ATOM    510  CB  LYS A  34       7.352  12.702   5.505  1.00  0.00           C  
ATOM    511  CG  LYS A  34       7.531  11.402   6.283  1.00  0.00           C  
ATOM    512  CD  LYS A  34       7.193  11.589   7.760  1.00  0.00           C  
ATOM    513  CE  LYS A  34       7.534  10.340   8.585  1.00  0.00           C  
ATOM    514  NZ  LYS A  34       6.692   9.162   8.224  1.00  0.00           N  
ATOM    515  H   LYS A  34       7.246  14.709   3.956  1.00  0.00           H  
ATOM    516  HA  LYS A  34       8.749  12.310   3.923  1.00  0.00           H  
ATOM    517 1HB  LYS A  34       7.951  13.479   5.979  1.00  0.00           H  
ATOM    518 2HB  LYS A  34       6.308  12.997   5.606  1.00  0.00           H  
ATOM    519 1HG  LYS A  34       6.862  10.643   5.866  1.00  0.00           H  
ATOM    520 2HG  LYS A  34       8.554  11.038   6.184  1.00  0.00           H  
ATOM    521 1HD  LYS A  34       7.747  12.441   8.154  1.00  0.00           H  
ATOM    522 2HD  LYS A  34       6.126  11.797   7.859  1.00  0.00           H  
ATOM    523 1HE  LYS A  34       8.580  10.082   8.427  1.00  0.00           H  
ATOM    524 2HE  LYS A  34       7.381  10.568   9.638  1.00  0.00           H  
ATOM    525 1HZ  LYS A  34       6.952   8.376   8.789  1.00  0.00           H  
ATOM    526 2HZ  LYS A  34       5.723   9.371   8.367  1.00  0.00           H  
ATOM    527 3HZ  LYS A  34       6.835   8.904   7.235  1.00  0.00           H  
ATOM    528  N   GLU A  35       5.566  11.880   3.095  1.00  0.00           N  
ATOM    529  CA  GLU A  35       4.682  10.904   2.467  1.00  0.00           C  
ATOM    530  C   GLU A  35       5.153  10.525   1.056  1.00  0.00           C  
ATOM    531  O   GLU A  35       5.042   9.362   0.663  1.00  0.00           O  
ATOM    532  CB  GLU A  35       3.225  11.398   2.464  1.00  0.00           C  
ATOM    533  CG  GLU A  35       2.539  11.398   3.871  1.00  0.00           C  
ATOM    534  CD  GLU A  35       1.091  11.905   3.871  1.00  0.00           C  
ATOM    535  OE1 GLU A  35       0.811  12.839   3.167  1.00  0.00           O  
ATOM    536  OE2 GLU A  35       0.270  11.327   4.567  1.00  0.00           O  
ATOM    537  H   GLU A  35       5.202  12.787   3.392  1.00  0.00           H  
ATOM    538  HA  GLU A  35       4.712   9.998   3.071  1.00  0.00           H  
ATOM    539 1HB  GLU A  35       3.192  12.417   2.073  1.00  0.00           H  
ATOM    540 2HB  GLU A  35       2.635  10.770   1.805  1.00  0.00           H  
ATOM    541 1HG  GLU A  35       2.555  10.386   4.263  1.00  0.00           H  
ATOM    542 2HG  GLU A  35       3.132  12.023   4.540  1.00  0.00           H  
ATOM    543  N   SER A  36       5.705  11.482   0.301  1.00  0.00           N  
ATOM    544  CA  SER A  36       6.221  11.184  -1.037  1.00  0.00           C  
ATOM    545  C   SER A  36       7.405  10.215  -0.958  1.00  0.00           C  
ATOM    546  O   SER A  36       7.515   9.265  -1.735  1.00  0.00           O  
ATOM    547  CB  SER A  36       6.724  12.436  -1.729  1.00  0.00           C  
ATOM    548  OG  SER A  36       7.148  12.144  -3.039  1.00  0.00           O  
ATOM    549  H   SER A  36       5.749  12.438   0.659  1.00  0.00           H  
ATOM    550  HA  SER A  36       5.426  10.730  -1.628  1.00  0.00           H  
ATOM    551 1HB  SER A  36       5.986  13.200  -1.740  1.00  0.00           H  
ATOM    552 2HB  SER A  36       7.564  12.829  -1.164  1.00  0.00           H  
ATOM    553  HG  SER A  36       6.331  12.083  -3.572  1.00  0.00           H  
ATOM    554  N   ILE A  37       8.320  10.502  -0.029  1.00  0.00           N  
ATOM    555  CA  ILE A  37       9.565   9.759   0.127  1.00  0.00           C  
ATOM    556  C   ILE A  37       9.464   8.378   0.768  1.00  0.00           C  
ATOM    557  O   ILE A  37      10.109   7.439   0.299  1.00  0.00           O  
ATOM    558  CB  ILE A  37      10.575  10.565   0.959  1.00  0.00           C  
ATOM    559  CG1 ILE A  37      10.993  11.821   0.212  1.00  0.00           C  
ATOM    560  CG2 ILE A  37      11.791   9.703   1.281  1.00  0.00           C  
ATOM    561  CD1 ILE A  37      11.769  12.770   1.071  1.00  0.00           C  
ATOM    562  H   ILE A  37       8.157  11.306   0.580  1.00  0.00           H  
ATOM    563  HA  ILE A  37       9.986   9.627  -0.866  1.00  0.00           H  
ATOM    564  HB  ILE A  37      10.095  10.882   1.890  1.00  0.00           H  
ATOM    565 1HG1 ILE A  37      11.597  11.547  -0.649  1.00  0.00           H  
ATOM    566 2HG1 ILE A  37      10.097  12.332  -0.140  1.00  0.00           H  
ATOM    567 1HG2 ILE A  37      12.492  10.277   1.883  1.00  0.00           H  
ATOM    568 2HG2 ILE A  37      11.476   8.820   1.838  1.00  0.00           H  
ATOM    569 3HG2 ILE A  37      12.274   9.393   0.355  1.00  0.00           H  
ATOM    570 1HD1 ILE A  37      12.029  13.656   0.493  1.00  0.00           H  
ATOM    571 2HD1 ILE A  37      11.158  13.049   1.922  1.00  0.00           H  
ATOM    572 3HD1 ILE A  37      12.677  12.287   1.422  1.00  0.00           H  
ATOM    573  N   ASP A  38       8.696   8.245   1.852  1.00  0.00           N  
ATOM    574  CA  ASP A  38       8.692   6.992   2.607  1.00  0.00           C  
ATOM    575  C   ASP A  38       8.558   5.706   1.796  1.00  0.00           C  
ATOM    576  O   ASP A  38       9.358   4.792   2.002  1.00  0.00           O  
ATOM    577  CB  ASP A  38       7.574   6.985   3.665  1.00  0.00           C  
ATOM    578  CG  ASP A  38       7.849   7.833   4.935  1.00  0.00           C  
ATOM    579  OD1 ASP A  38       8.978   8.202   5.165  1.00  0.00           O  
ATOM    580  OD2 ASP A  38       6.908   8.062   5.691  1.00  0.00           O  
ATOM    581  H   ASP A  38       8.152   9.041   2.182  1.00  0.00           H  
ATOM    582  HA  ASP A  38       9.642   6.938   3.138  1.00  0.00           H  
ATOM    583 1HB  ASP A  38       6.659   7.368   3.204  1.00  0.00           H  
ATOM    584 2HB  ASP A  38       7.376   5.957   3.966  1.00  0.00           H  
ATOM    585  N   GLU A  39       7.567   5.582   0.909  1.00  0.00           N  
ATOM    586  CA  GLU A  39       7.488   4.318   0.182  1.00  0.00           C  
ATOM    587  C   GLU A  39       6.686   4.330  -1.124  1.00  0.00           C  
ATOM    588  O   GLU A  39       5.488   4.594  -1.121  1.00  0.00           O  
ATOM    589  CB  GLU A  39       6.879   3.261   1.122  1.00  0.00           C  
ATOM    590  CG  GLU A  39       6.801   1.884   0.560  1.00  0.00           C  
ATOM    591  CD  GLU A  39       6.269   0.858   1.539  1.00  0.00           C  
ATOM    592  OE1 GLU A  39       5.092   0.887   1.814  1.00  0.00           O  
ATOM    593  OE2 GLU A  39       7.035   0.045   2.002  1.00  0.00           O  
ATOM    594  H   GLU A  39       6.920   6.340   0.737  1.00  0.00           H  
ATOM    595  HA  GLU A  39       8.508   4.021  -0.064  1.00  0.00           H  
ATOM    596 1HB  GLU A  39       7.448   3.201   2.046  1.00  0.00           H  
ATOM    597 2HB  GLU A  39       5.866   3.561   1.387  1.00  0.00           H  
ATOM    598 1HG  GLU A  39       6.150   1.916  -0.287  1.00  0.00           H  
ATOM    599 2HG  GLU A  39       7.793   1.592   0.223  1.00  0.00           H  
ATOM    600  N   MET A  40       7.315   3.905  -2.228  1.00  0.00           N  
ATOM    601  CA  MET A  40       6.594   3.773  -3.503  1.00  0.00           C  
ATOM    602  C   MET A  40       6.244   2.303  -3.738  1.00  0.00           C  
ATOM    603  O   MET A  40       5.397   1.940  -4.570  1.00  0.00           O  
ATOM    604  CB  MET A  40       7.409   4.316  -4.668  1.00  0.00           C  
ATOM    605  CG  MET A  40       7.704   5.793  -4.581  1.00  0.00           C  
ATOM    606  SD  MET A  40       8.597   6.395  -6.009  1.00  0.00           S  
ATOM    607  CE  MET A  40       7.297   6.244  -7.253  1.00  0.00           C  
ATOM    608  H   MET A  40       8.307   3.713  -2.187  1.00  0.00           H  
ATOM    609  HA  MET A  40       5.660   4.334  -3.443  1.00  0.00           H  
ATOM    610 1HB  MET A  40       8.355   3.780  -4.731  1.00  0.00           H  
ATOM    611 2HB  MET A  40       6.870   4.140  -5.599  1.00  0.00           H  
ATOM    612 1HG  MET A  40       6.800   6.343  -4.482  1.00  0.00           H  
ATOM    613 2HG  MET A  40       8.308   5.989  -3.695  1.00  0.00           H  
ATOM    614 1HE  MET A  40       7.677   6.580  -8.218  1.00  0.00           H  
ATOM    615 2HE  MET A  40       6.985   5.202  -7.329  1.00  0.00           H  
ATOM    616 3HE  MET A  40       6.440   6.853  -6.972  1.00  0.00           H  
ATOM    617  N   LYS A  41       6.847   1.451  -2.908  1.00  0.00           N  
ATOM    618  CA  LYS A  41       6.658   0.007  -2.972  1.00  0.00           C  
ATOM    619  C   LYS A  41       5.220  -0.337  -2.638  1.00  0.00           C  
ATOM    620  O   LYS A  41       4.760  -1.435  -2.921  1.00  0.00           O  
ATOM    621  CB  LYS A  41       7.627  -0.739  -2.059  1.00  0.00           C  
ATOM    622  CG  LYS A  41       9.081  -0.666  -2.517  1.00  0.00           C  
ATOM    623  CD  LYS A  41      10.007  -1.422  -1.574  1.00  0.00           C  
ATOM    624  CE  LYS A  41      11.454  -1.356  -2.048  1.00  0.00           C  
ATOM    625  NZ  LYS A  41      12.376  -2.066  -1.120  1.00  0.00           N  
ATOM    626  H   LYS A  41       7.485   1.820  -2.219  1.00  0.00           H  
ATOM    627  HA  LYS A  41       6.853  -0.321  -3.995  1.00  0.00           H  
ATOM    628 1HB  LYS A  41       7.559  -0.362  -1.048  1.00  0.00           H  
ATOM    629 2HB  LYS A  41       7.346  -1.791  -2.029  1.00  0.00           H  
ATOM    630 1HG  LYS A  41       9.161  -1.099  -3.522  1.00  0.00           H  
ATOM    631 2HG  LYS A  41       9.392   0.375  -2.564  1.00  0.00           H  
ATOM    632 1HD  LYS A  41       9.937  -0.994  -0.571  1.00  0.00           H  
ATOM    633 2HD  LYS A  41       9.698  -2.466  -1.526  1.00  0.00           H  
ATOM    634 1HE  LYS A  41      11.525  -1.811  -3.035  1.00  0.00           H  
ATOM    635 2HE  LYS A  41      11.760  -0.312  -2.118  1.00  0.00           H  
ATOM    636 1HZ  LYS A  41      13.322  -1.999  -1.469  1.00  0.00           H  
ATOM    637 2HZ  LYS A  41      12.325  -1.643  -0.204  1.00  0.00           H  
ATOM    638 3HZ  LYS A  41      12.109  -3.038  -1.057  1.00  0.00           H  
ATOM    639  N   HIS A  42       4.513   0.601  -2.021  1.00  0.00           N  
ATOM    640  CA  HIS A  42       3.119   0.437  -1.694  1.00  0.00           C  
ATOM    641  C   HIS A  42       2.375   0.147  -2.993  1.00  0.00           C  
ATOM    642  O   HIS A  42       1.582  -0.789  -3.062  1.00  0.00           O  
ATOM    643  CB  HIS A  42       2.555   1.715  -1.068  1.00  0.00           C  
ATOM    644  CG  HIS A  42       1.131   1.594  -0.582  1.00  0.00           C  
ATOM    645  ND1 HIS A  42       0.815   1.064   0.653  1.00  0.00           N  
ATOM    646  CD2 HIS A  42      -0.051   1.909  -1.169  1.00  0.00           C  
ATOM    647  CE1 HIS A  42      -0.493   1.083   0.815  1.00  0.00           C  
ATOM    648  NE2 HIS A  42      -1.046   1.581  -0.282  1.00  0.00           N  
ATOM    649  H   HIS A  42       4.963   1.473  -1.786  1.00  0.00           H  
ATOM    650  HA  HIS A  42       2.981  -0.399  -1.007  1.00  0.00           H  
ATOM    651 1HB  HIS A  42       3.183   2.001  -0.218  1.00  0.00           H  
ATOM    652 2HB  HIS A  42       2.606   2.532  -1.789  1.00  0.00           H  
ATOM    653  HD1 HIS A  42       1.463   0.725   1.343  1.00  0.00           H  
ATOM    654  HD2 HIS A  42      -0.316   2.336  -2.133  1.00  0.00           H  
ATOM    655  HE1 HIS A  42      -0.925   0.727   1.746  1.00  0.00           H  
ATOM    656  N   ALA A  43       2.611   0.968  -4.033  1.00  0.00           N  
ATOM    657  CA  ALA A  43       1.914   0.759  -5.296  1.00  0.00           C  
ATOM    658  C   ALA A  43       2.289  -0.595  -5.864  1.00  0.00           C  
ATOM    659  O   ALA A  43       1.445  -1.312  -6.405  1.00  0.00           O  
ATOM    660  CB  ALA A  43       2.257   1.841  -6.297  1.00  0.00           C  
ATOM    661  H   ALA A  43       3.326   1.690  -3.966  1.00  0.00           H  
ATOM    662  HA  ALA A  43       0.840   0.771  -5.104  1.00  0.00           H  
ATOM    663 1HB  ALA A  43       1.717   1.659  -7.224  1.00  0.00           H  
ATOM    664 2HB  ALA A  43       1.985   2.812  -5.911  1.00  0.00           H  
ATOM    665 3HB  ALA A  43       3.328   1.821  -6.490  1.00  0.00           H  
ATOM    666  N   GLU A  44       3.570  -0.959  -5.720  1.00  0.00           N  
ATOM    667  CA  GLU A  44       4.014  -2.246  -6.251  1.00  0.00           C  
ATOM    668  C   GLU A  44       3.313  -3.395  -5.528  1.00  0.00           C  
ATOM    669  O   GLU A  44       2.903  -4.369  -6.161  1.00  0.00           O  
ATOM    670  CB  GLU A  44       5.533  -2.406  -6.128  1.00  0.00           C  
ATOM    671  CG  GLU A  44       6.342  -1.478  -7.027  1.00  0.00           C  
ATOM    672  CD  GLU A  44       7.842  -1.635  -6.854  1.00  0.00           C  
ATOM    673  OE1 GLU A  44       8.254  -2.353  -5.971  1.00  0.00           O  
ATOM    674  OE2 GLU A  44       8.572  -1.039  -7.612  1.00  0.00           O  
ATOM    675  H   GLU A  44       4.219  -0.312  -5.263  1.00  0.00           H  
ATOM    676  HA  GLU A  44       3.748  -2.295  -7.306  1.00  0.00           H  
ATOM    677 1HB  GLU A  44       5.836  -2.234  -5.103  1.00  0.00           H  
ATOM    678 2HB  GLU A  44       5.806  -3.431  -6.376  1.00  0.00           H  
ATOM    679 1HG  GLU A  44       6.079  -1.671  -8.066  1.00  0.00           H  
ATOM    680 2HG  GLU A  44       6.061  -0.448  -6.793  1.00  0.00           H  
ATOM    681  N   LYS A  45       3.141  -3.261  -4.209  1.00  0.00           N  
ATOM    682  CA  LYS A  45       2.462  -4.265  -3.397  1.00  0.00           C  
ATOM    683  C   LYS A  45       1.045  -4.441  -3.881  1.00  0.00           C  
ATOM    684  O   LYS A  45       0.559  -5.563  -4.030  1.00  0.00           O  
ATOM    685  CB  LYS A  45       2.493  -3.880  -1.918  1.00  0.00           C  
ATOM    686  CG  LYS A  45       1.807  -4.862  -0.981  1.00  0.00           C  
ATOM    687  CD  LYS A  45       2.050  -4.476   0.474  1.00  0.00           C  
ATOM    688  CE  LYS A  45       1.306  -5.386   1.416  1.00  0.00           C  
ATOM    689  NZ  LYS A  45       1.681  -5.156   2.836  1.00  0.00           N  
ATOM    690  H   LYS A  45       3.522  -2.438  -3.751  1.00  0.00           H  
ATOM    691  HA  LYS A  45       2.981  -5.218  -3.519  1.00  0.00           H  
ATOM    692 1HB  LYS A  45       3.529  -3.763  -1.599  1.00  0.00           H  
ATOM    693 2HB  LYS A  45       2.009  -2.916  -1.788  1.00  0.00           H  
ATOM    694 1HG  LYS A  45       0.731  -4.856  -1.177  1.00  0.00           H  
ATOM    695 2HG  LYS A  45       2.187  -5.869  -1.158  1.00  0.00           H  
ATOM    696 1HD  LYS A  45       3.118  -4.531   0.692  1.00  0.00           H  
ATOM    697 2HD  LYS A  45       1.715  -3.451   0.634  1.00  0.00           H  
ATOM    698 1HE  LYS A  45       0.236  -5.201   1.307  1.00  0.00           H  
ATOM    699 2HE  LYS A  45       1.510  -6.427   1.162  1.00  0.00           H  
ATOM    700 1HZ  LYS A  45       1.123  -5.808   3.399  1.00  0.00           H  
ATOM    701 2HZ  LYS A  45       2.658  -5.353   2.962  1.00  0.00           H  
ATOM    702 3HZ  LYS A  45       1.493  -4.214   3.130  1.00  0.00           H  
ATOM    703  N   VAL A  46       0.385  -3.327  -4.160  1.00  0.00           N  
ATOM    704  CA  VAL A  46      -0.977  -3.380  -4.636  1.00  0.00           C  
ATOM    705  C   VAL A  46      -1.029  -4.120  -5.963  1.00  0.00           C  
ATOM    706  O   VAL A  46      -1.915  -4.952  -6.176  1.00  0.00           O  
ATOM    707  CB  VAL A  46      -1.543  -1.983  -4.787  1.00  0.00           C  
ATOM    708  CG1 VAL A  46      -2.861  -2.068  -5.449  1.00  0.00           C  
ATOM    709  CG2 VAL A  46      -1.664  -1.345  -3.453  1.00  0.00           C  
ATOM    710  H   VAL A  46       0.840  -2.424  -4.007  1.00  0.00           H  
ATOM    711  HA  VAL A  46      -1.579  -3.918  -3.909  1.00  0.00           H  
ATOM    712  HB  VAL A  46      -0.879  -1.397  -5.406  1.00  0.00           H  
ATOM    713 1HG1 VAL A  46      -3.260  -1.074  -5.574  1.00  0.00           H  
ATOM    714 2HG1 VAL A  46      -2.740  -2.539  -6.423  1.00  0.00           H  
ATOM    715 3HG1 VAL A  46      -3.542  -2.659  -4.841  1.00  0.00           H  
ATOM    716 1HG2 VAL A  46      -2.050  -0.346  -3.580  1.00  0.00           H  
ATOM    717 2HG2 VAL A  46      -2.332  -1.934  -2.853  1.00  0.00           H  
ATOM    718 3HG2 VAL A  46      -0.708  -1.295  -2.971  1.00  0.00           H  
ATOM    719  N   LEU A  47      -0.069  -3.842  -6.849  1.00  0.00           N  
ATOM    720  CA  LEU A  47      -0.034  -4.548  -8.116  1.00  0.00           C  
ATOM    721  C   LEU A  47       0.200  -6.042  -7.900  1.00  0.00           C  
ATOM    722  O   LEU A  47      -0.427  -6.853  -8.578  1.00  0.00           O  
ATOM    723  CB  LEU A  47       1.043  -3.959  -9.026  1.00  0.00           C  
ATOM    724  CG  LEU A  47       0.720  -2.570  -9.509  1.00  0.00           C  
ATOM    725  CD1 LEU A  47       1.899  -1.973 -10.254  1.00  0.00           C  
ATOM    726  CD2 LEU A  47      -0.534  -2.640 -10.383  1.00  0.00           C  
ATOM    727  H   LEU A  47       0.627  -3.126  -6.638  1.00  0.00           H  
ATOM    728  HA  LEU A  47      -0.996  -4.418  -8.604  1.00  0.00           H  
ATOM    729 1HB  LEU A  47       1.981  -3.917  -8.481  1.00  0.00           H  
ATOM    730 2HB  LEU A  47       1.171  -4.607  -9.892  1.00  0.00           H  
ATOM    731  HG  LEU A  47       0.535  -1.952  -8.660  1.00  0.00           H  
ATOM    732 1HD1 LEU A  47       1.650  -0.962 -10.575  1.00  0.00           H  
ATOM    733 2HD1 LEU A  47       2.763  -1.939  -9.591  1.00  0.00           H  
ATOM    734 3HD1 LEU A  47       2.129  -2.586 -11.123  1.00  0.00           H  
ATOM    735 1HD2 LEU A  47      -0.806  -1.642 -10.726  1.00  0.00           H  
ATOM    736 2HD2 LEU A  47      -0.344  -3.277 -11.246  1.00  0.00           H  
ATOM    737 3HD2 LEU A  47      -1.345  -3.056  -9.795  1.00  0.00           H  
ATOM    738  N   GLU A  48       1.047  -6.431  -6.938  1.00  0.00           N  
ATOM    739  CA  GLU A  48       1.234  -7.864  -6.706  1.00  0.00           C  
ATOM    740  C   GLU A  48      -0.083  -8.496  -6.252  1.00  0.00           C  
ATOM    741  O   GLU A  48      -0.423  -9.607  -6.671  1.00  0.00           O  
ATOM    742  CB  GLU A  48       2.327  -8.151  -5.661  1.00  0.00           C  
ATOM    743  CG  GLU A  48       3.763  -7.856  -6.119  1.00  0.00           C  
ATOM    744  CD  GLU A  48       4.819  -8.175  -5.060  1.00  0.00           C  
ATOM    745  OE1 GLU A  48       4.459  -8.512  -3.954  1.00  0.00           O  
ATOM    746  OE2 GLU A  48       5.986  -8.091  -5.374  1.00  0.00           O  
ATOM    747  H   GLU A  48       1.572  -5.736  -6.406  1.00  0.00           H  
ATOM    748  HA  GLU A  48       1.530  -8.330  -7.646  1.00  0.00           H  
ATOM    749 1HB  GLU A  48       2.138  -7.551  -4.771  1.00  0.00           H  
ATOM    750 2HB  GLU A  48       2.278  -9.198  -5.365  1.00  0.00           H  
ATOM    751 1HG  GLU A  48       3.971  -8.439  -7.015  1.00  0.00           H  
ATOM    752 2HG  GLU A  48       3.830  -6.802  -6.384  1.00  0.00           H  
ATOM    753  N   LEU A  49      -0.847  -7.775  -5.425  1.00  0.00           N  
ATOM    754  CA  LEU A  49      -2.126  -8.293  -4.954  1.00  0.00           C  
ATOM    755  C   LEU A  49      -3.062  -8.449  -6.156  1.00  0.00           C  
ATOM    756  O   LEU A  49      -3.798  -9.442  -6.270  1.00  0.00           O  
ATOM    757  CB  LEU A  49      -2.709  -7.331  -3.895  1.00  0.00           C  
ATOM    758  CG  LEU A  49      -1.892  -7.274  -2.575  1.00  0.00           C  
ATOM    759  CD1 LEU A  49      -2.406  -6.158  -1.645  1.00  0.00           C  
ATOM    760  CD2 LEU A  49      -1.995  -8.581  -1.911  1.00  0.00           C  
ATOM    761  H   LEU A  49      -0.506  -6.871  -5.094  1.00  0.00           H  
ATOM    762  HA  LEU A  49      -1.967  -9.272  -4.503  1.00  0.00           H  
ATOM    763 1HB  LEU A  49      -2.749  -6.330  -4.308  1.00  0.00           H  
ATOM    764 2HB  LEU A  49      -3.724  -7.644  -3.652  1.00  0.00           H  
ATOM    765  HG  LEU A  49      -0.856  -7.073  -2.810  1.00  0.00           H  
ATOM    766 1HD1 LEU A  49      -1.814  -6.137  -0.736  1.00  0.00           H  
ATOM    767 2HD1 LEU A  49      -2.329  -5.197  -2.141  1.00  0.00           H  
ATOM    768 3HD1 LEU A  49      -3.432  -6.354  -1.395  1.00  0.00           H  
ATOM    769 1HD2 LEU A  49      -1.410  -8.572  -1.002  1.00  0.00           H  
ATOM    770 2HD2 LEU A  49      -3.039  -8.754  -1.682  1.00  0.00           H  
ATOM    771 3HD2 LEU A  49      -1.622  -9.368  -2.570  1.00  0.00           H  
ATOM    772  N   ALA A  50      -2.998  -7.483  -7.082  1.00  0.00           N  
ATOM    773  CA  ALA A  50      -3.803  -7.541  -8.291  1.00  0.00           C  
ATOM    774  C   ALA A  50      -3.440  -8.769  -9.121  1.00  0.00           C  
ATOM    775  O   ALA A  50      -4.321  -9.461  -9.640  1.00  0.00           O  
ATOM    776  CB  ALA A  50      -3.606  -6.290  -9.140  1.00  0.00           C  
ATOM    777  H   ALA A  50      -2.391  -6.679  -6.921  1.00  0.00           H  
ATOM    778  HA  ALA A  50      -4.843  -7.618  -7.985  1.00  0.00           H  
ATOM    779 1HB  ALA A  50      -4.236  -6.349 -10.021  1.00  0.00           H  
ATOM    780 2HB  ALA A  50      -3.858  -5.407  -8.574  1.00  0.00           H  
ATOM    781 3HB  ALA A  50      -2.579  -6.219  -9.451  1.00  0.00           H  
ATOM    782  N   GLU A  51      -2.134  -9.064  -9.213  1.00  0.00           N  
ATOM    783  CA  GLU A  51      -1.683 -10.219  -9.976  1.00  0.00           C  
ATOM    784  C   GLU A  51      -2.157 -11.525  -9.363  1.00  0.00           C  
ATOM    785  O   GLU A  51      -2.527 -12.438 -10.102  1.00  0.00           O  
ATOM    786  CB  GLU A  51      -0.156 -10.250 -10.145  1.00  0.00           C  
ATOM    787  CG  GLU A  51       0.413  -9.174 -11.086  1.00  0.00           C  
ATOM    788  CD  GLU A  51       1.928  -9.262 -11.275  1.00  0.00           C  
ATOM    789  OE1 GLU A  51       2.555 -10.079 -10.638  1.00  0.00           O  
ATOM    790  OE2 GLU A  51       2.448  -8.509 -12.069  1.00  0.00           O  
ATOM    791  H   GLU A  51      -1.452  -8.447  -8.772  1.00  0.00           H  
ATOM    792  HA  GLU A  51      -2.113 -10.144 -10.972  1.00  0.00           H  
ATOM    793 1HB  GLU A  51       0.315 -10.119  -9.172  1.00  0.00           H  
ATOM    794 2HB  GLU A  51       0.147 -11.225 -10.524  1.00  0.00           H  
ATOM    795 1HG  GLU A  51      -0.068  -9.272 -12.057  1.00  0.00           H  
ATOM    796 2HG  GLU A  51       0.161  -8.195 -10.687  1.00  0.00           H  
ATOM    797  N   GLU A  52      -2.177 -11.635  -8.026  1.00  0.00           N  
ATOM    798  CA  GLU A  52      -2.654 -12.893  -7.453  1.00  0.00           C  
ATOM    799  C   GLU A  52      -4.122 -13.080  -7.802  1.00  0.00           C  
ATOM    800  O   GLU A  52      -4.560 -14.178  -8.167  1.00  0.00           O  
ATOM    801  CB  GLU A  52      -2.504 -12.945  -5.925  1.00  0.00           C  
ATOM    802  CG  GLU A  52      -1.071 -13.018  -5.407  1.00  0.00           C  
ATOM    803  CD  GLU A  52      -1.000 -13.178  -3.898  1.00  0.00           C  
ATOM    804  OE1 GLU A  52      -2.037 -13.278  -3.282  1.00  0.00           O  
ATOM    805  OE2 GLU A  52       0.088 -13.210  -3.369  1.00  0.00           O  
ATOM    806  H   GLU A  52      -1.833 -10.868  -7.442  1.00  0.00           H  
ATOM    807  HA  GLU A  52      -2.086 -13.714  -7.888  1.00  0.00           H  
ATOM    808 1HB  GLU A  52      -2.962 -12.051  -5.493  1.00  0.00           H  
ATOM    809 2HB  GLU A  52      -3.045 -13.806  -5.538  1.00  0.00           H  
ATOM    810 1HG  GLU A  52      -0.566 -13.859  -5.879  1.00  0.00           H  
ATOM    811 2HG  GLU A  52      -0.550 -12.105  -5.697  1.00  0.00           H  
ATOM    812  N   ALA A  53      -4.883 -11.989  -7.745  1.00  0.00           N  
ATOM    813  CA  ALA A  53      -6.284 -12.082  -8.085  1.00  0.00           C  
ATOM    814  C   ALA A  53      -6.438 -12.529  -9.529  1.00  0.00           C  
ATOM    815  O   ALA A  53      -7.223 -13.431  -9.840  1.00  0.00           O  
ATOM    816  CB  ALA A  53      -6.946 -10.745  -7.882  1.00  0.00           C  
ATOM    817  H   ALA A  53      -4.483 -11.099  -7.433  1.00  0.00           H  
ATOM    818  HA  ALA A  53      -6.752 -12.825  -7.442  1.00  0.00           H  
ATOM    819 1HB  ALA A  53      -7.981 -10.837  -8.139  1.00  0.00           H  
ATOM    820 2HB  ALA A  53      -6.838 -10.431  -6.851  1.00  0.00           H  
ATOM    821 3HB  ALA A  53      -6.480 -10.013  -8.518  1.00  0.00           H  
ATOM    822  N   ALA A  54      -5.630 -11.939 -10.418  1.00  0.00           N  
ATOM    823  CA  ALA A  54      -5.675 -12.276 -11.832  1.00  0.00           C  
ATOM    824  C   ALA A  54      -5.297 -13.732 -12.076  1.00  0.00           C  
ATOM    825  O   ALA A  54      -5.934 -14.423 -12.873  1.00  0.00           O  
ATOM    826  CB  ALA A  54      -4.737 -11.373 -12.605  1.00  0.00           C  
ATOM    827  H   ALA A  54      -4.998 -11.203 -10.104  1.00  0.00           H  
ATOM    828  HA  ALA A  54      -6.696 -12.123 -12.181  1.00  0.00           H  
ATOM    829 1HB  ALA A  54      -4.794 -11.609 -13.664  1.00  0.00           H  
ATOM    830 2HB  ALA A  54      -5.017 -10.337 -12.445  1.00  0.00           H  
ATOM    831 3HB  ALA A  54      -3.721 -11.528 -12.254  1.00  0.00           H  
ATOM    832  N   ALA A  55      -4.295 -14.219 -11.342  1.00  0.00           N  
ATOM    833  CA  ALA A  55      -3.796 -15.585 -11.466  1.00  0.00           C  
ATOM    834  C   ALA A  55      -4.889 -16.597 -11.186  1.00  0.00           C  
ATOM    835  O   ALA A  55      -4.937 -17.669 -11.790  1.00  0.00           O  
ATOM    836  CB  ALA A  55      -2.638 -15.807 -10.512  1.00  0.00           C  
ATOM    837  H   ALA A  55      -3.816 -13.596 -10.696  1.00  0.00           H  
ATOM    838  HA  ALA A  55      -3.454 -15.726 -12.491  1.00  0.00           H  
ATOM    839 1HB  ALA A  55      -2.257 -16.818 -10.630  1.00  0.00           H  
ATOM    840 2HB  ALA A  55      -1.848 -15.087 -10.729  1.00  0.00           H  
ATOM    841 3HB  ALA A  55      -2.981 -15.666  -9.491  1.00  0.00           H  
ATOM    842  N   LYS A  56      -5.779 -16.240 -10.268  1.00  0.00           N  
ATOM    843  CA  LYS A  56      -6.880 -17.099  -9.875  1.00  0.00           C  
ATOM    844  C   LYS A  56      -8.175 -16.814 -10.645  1.00  0.00           C  
ATOM    845  O   LYS A  56      -9.229 -17.363 -10.317  1.00  0.00           O  
ATOM    846  CB  LYS A  56      -7.093 -16.982  -8.378  1.00  0.00           C  
ATOM    847  CG  LYS A  56      -5.875 -17.414  -7.572  1.00  0.00           C  
ATOM    848  CD  LYS A  56      -5.537 -18.876  -7.812  1.00  0.00           C  
ATOM    849  CE  LYS A  56      -4.368 -19.326  -6.943  1.00  0.00           C  
ATOM    850  NZ  LYS A  56      -4.003 -20.752  -7.195  1.00  0.00           N  
ATOM    851  H   LYS A  56      -5.649 -15.346  -9.785  1.00  0.00           H  
ATOM    852  HA  LYS A  56      -6.595 -18.127 -10.092  1.00  0.00           H  
ATOM    853 1HB  LYS A  56      -7.291 -15.934  -8.140  1.00  0.00           H  
ATOM    854 2HB  LYS A  56      -7.955 -17.569  -8.072  1.00  0.00           H  
ATOM    855 1HG  LYS A  56      -5.020 -16.791  -7.845  1.00  0.00           H  
ATOM    856 2HG  LYS A  56      -6.071 -17.279  -6.524  1.00  0.00           H  
ATOM    857 1HD  LYS A  56      -6.407 -19.494  -7.589  1.00  0.00           H  
ATOM    858 2HD  LYS A  56      -5.271 -19.017  -8.862  1.00  0.00           H  
ATOM    859 1HE  LYS A  56      -3.505 -18.696  -7.158  1.00  0.00           H  
ATOM    860 2HE  LYS A  56      -4.639 -19.210  -5.894  1.00  0.00           H  
ATOM    861 1HZ  LYS A  56      -3.226 -21.011  -6.603  1.00  0.00           H  
ATOM    862 2HZ  LYS A  56      -4.795 -21.344  -6.988  1.00  0.00           H  
ATOM    863 3HZ  LYS A  56      -3.742 -20.865  -8.165  1.00  0.00           H  
ATOM    864  N   GLY A  57      -8.104 -15.943 -11.657  1.00  0.00           N  
ATOM    865  CA  GLY A  57      -9.253 -15.584 -12.481  1.00  0.00           C  
ATOM    866  C   GLY A  57     -10.130 -14.467 -11.911  1.00  0.00           C  
ATOM    867  O   GLY A  57     -11.153 -14.103 -12.504  1.00  0.00           O  
ATOM    868  H   GLY A  57      -7.210 -15.518 -11.898  1.00  0.00           H  
ATOM    869 1HA  GLY A  57      -8.888 -15.279 -13.462  1.00  0.00           H  
ATOM    870 2HA  GLY A  57      -9.862 -16.471 -12.641  1.00  0.00           H  
ATOM    871  N   ASP A  58      -9.757 -13.891 -10.772  1.00  0.00           N  
ATOM    872  CA  ASP A  58     -10.598 -12.857 -10.201  1.00  0.00           C  
ATOM    873  C   ASP A  58     -10.253 -11.500 -10.765  1.00  0.00           C  
ATOM    874  O   ASP A  58      -9.621 -10.658 -10.118  1.00  0.00           O  
ATOM    875  CB  ASP A  58     -10.528 -12.876  -8.677  1.00  0.00           C  
ATOM    876  CG  ASP A  58     -11.475 -11.889  -8.043  1.00  0.00           C  
ATOM    877  OD1 ASP A  58     -11.915 -10.968  -8.717  1.00  0.00           O  
ATOM    878  OD2 ASP A  58     -11.817 -12.090  -6.921  1.00  0.00           O  
ATOM    879  H   ASP A  58      -8.883 -14.140 -10.319  1.00  0.00           H  
ATOM    880  HA  ASP A  58     -11.632 -13.073 -10.471  1.00  0.00           H  
ATOM    881 1HB  ASP A  58     -10.769 -13.877  -8.317  1.00  0.00           H  
ATOM    882 2HB  ASP A  58      -9.513 -12.655  -8.358  1.00  0.00           H  
ATOM    883  N   GLU A  59     -10.758 -11.283 -11.971  1.00  0.00           N  
ATOM    884  CA  GLU A  59     -10.499 -10.072 -12.722  1.00  0.00           C  
ATOM    885  C   GLU A  59     -11.030  -8.833 -12.017  1.00  0.00           C  
ATOM    886  O   GLU A  59     -10.401  -7.782 -12.067  1.00  0.00           O  
ATOM    887  CB  GLU A  59     -11.103 -10.175 -14.123  1.00  0.00           C  
ATOM    888  CG  GLU A  59     -10.399 -11.183 -15.034  1.00  0.00           C  
ATOM    889  CD  GLU A  59     -11.036 -11.303 -16.404  1.00  0.00           C  
ATOM    890  OE1 GLU A  59     -12.089 -10.742 -16.605  1.00  0.00           O  
ATOM    891  OE2 GLU A  59     -10.461 -11.950 -17.251  1.00  0.00           O  
ATOM    892  H   GLU A  59     -11.271 -12.063 -12.387  1.00  0.00           H  
ATOM    893  HA  GLU A  59      -9.420  -9.967 -12.827  1.00  0.00           H  
ATOM    894 1HB  GLU A  59     -12.151 -10.467 -14.044  1.00  0.00           H  
ATOM    895 2HB  GLU A  59     -11.069  -9.197 -14.607  1.00  0.00           H  
ATOM    896 1HG  GLU A  59      -9.359 -10.881 -15.153  1.00  0.00           H  
ATOM    897 2HG  GLU A  59     -10.410 -12.160 -14.545  1.00  0.00           H  
ATOM    898  N   GLU A  60     -12.175  -8.947 -11.343  1.00  0.00           N  
ATOM    899  CA  GLU A  60     -12.743  -7.781 -10.674  1.00  0.00           C  
ATOM    900  C   GLU A  60     -11.786  -7.264  -9.611  1.00  0.00           C  
ATOM    901  O   GLU A  60     -11.492  -6.062  -9.553  1.00  0.00           O  
ATOM    902  CB  GLU A  60     -14.095  -8.125 -10.034  1.00  0.00           C  
ATOM    903  CG  GLU A  60     -14.788  -6.948  -9.332  1.00  0.00           C  
ATOM    904  CD  GLU A  60     -16.142  -7.307  -8.737  1.00  0.00           C  
ATOM    905  OE1 GLU A  60     -16.540  -8.444  -8.834  1.00  0.00           O  
ATOM    906  OE2 GLU A  60     -16.774  -6.435  -8.189  1.00  0.00           O  
ATOM    907  H   GLU A  60     -12.637  -9.846 -11.292  1.00  0.00           H  
ATOM    908  HA  GLU A  60     -12.890  -6.993 -11.413  1.00  0.00           H  
ATOM    909 1HB  GLU A  60     -14.770  -8.508 -10.797  1.00  0.00           H  
ATOM    910 2HB  GLU A  60     -13.952  -8.919  -9.297  1.00  0.00           H  
ATOM    911 1HG  GLU A  60     -14.137  -6.592  -8.531  1.00  0.00           H  
ATOM    912 2HG  GLU A  60     -14.914  -6.137 -10.047  1.00  0.00           H  
ATOM    913  N   ALA A  61     -11.300  -8.171  -8.760  1.00  0.00           N  
ATOM    914  CA  ALA A  61     -10.370  -7.769  -7.725  1.00  0.00           C  
ATOM    915  C   ALA A  61      -9.078  -7.269  -8.333  1.00  0.00           C  
ATOM    916  O   ALA A  61      -8.478  -6.302  -7.850  1.00  0.00           O  
ATOM    917  CB  ALA A  61     -10.081  -8.917  -6.787  1.00  0.00           C  
ATOM    918  H   ALA A  61     -11.571  -9.162  -8.833  1.00  0.00           H  
ATOM    919  HA  ALA A  61     -10.819  -6.951  -7.185  1.00  0.00           H  
ATOM    920 1HB  ALA A  61      -9.395  -8.592  -6.013  1.00  0.00           H  
ATOM    921 2HB  ALA A  61     -10.988  -9.278  -6.333  1.00  0.00           H  
ATOM    922 3HB  ALA A  61      -9.646  -9.713  -7.345  1.00  0.00           H  
ATOM    923  N   ALA A  62      -8.637  -7.929  -9.408  1.00  0.00           N  
ATOM    924  CA  ALA A  62      -7.393  -7.539 -10.041  1.00  0.00           C  
ATOM    925  C   ALA A  62      -7.456  -6.121 -10.577  1.00  0.00           C  
ATOM    926  O   ALA A  62      -6.519  -5.342 -10.387  1.00  0.00           O  
ATOM    927  CB  ALA A  62      -7.060  -8.486 -11.172  1.00  0.00           C  
ATOM    928  H   ALA A  62      -9.153  -8.735  -9.768  1.00  0.00           H  
ATOM    929  HA  ALA A  62      -6.614  -7.589  -9.294  1.00  0.00           H  
ATOM    930 1HB  ALA A  62      -6.107  -8.200 -11.613  1.00  0.00           H  
ATOM    931 2HB  ALA A  62      -6.996  -9.496 -10.791  1.00  0.00           H  
ATOM    932 3HB  ALA A  62      -7.838  -8.432 -11.922  1.00  0.00           H  
ATOM    933  N   GLU A  63      -8.566  -5.762 -11.224  1.00  0.00           N  
ATOM    934  CA  GLU A  63      -8.666  -4.421 -11.767  1.00  0.00           C  
ATOM    935  C   GLU A  63      -8.823  -3.382 -10.678  1.00  0.00           C  
ATOM    936  O   GLU A  63      -8.208  -2.319 -10.750  1.00  0.00           O  
ATOM    937  CB  GLU A  63      -9.819  -4.288 -12.770  1.00  0.00           C  
ATOM    938  CG  GLU A  63      -9.608  -5.017 -14.106  1.00  0.00           C  
ATOM    939  CD  GLU A  63     -10.751  -4.815 -15.098  1.00  0.00           C  
ATOM    940  OE1 GLU A  63     -11.757  -4.256 -14.722  1.00  0.00           O  
ATOM    941  OE2 GLU A  63     -10.600  -5.205 -16.237  1.00  0.00           O  
ATOM    942  H   GLU A  63      -9.321  -6.434 -11.366  1.00  0.00           H  
ATOM    943  HA  GLU A  63      -7.742  -4.206 -12.301  1.00  0.00           H  
ATOM    944 1HB  GLU A  63     -10.728  -4.694 -12.317  1.00  0.00           H  
ATOM    945 2HB  GLU A  63     -10.000  -3.235 -12.981  1.00  0.00           H  
ATOM    946 1HG  GLU A  63      -8.682  -4.662 -14.556  1.00  0.00           H  
ATOM    947 2HG  GLU A  63      -9.494  -6.083 -13.904  1.00  0.00           H  
ATOM    948  N   ALA A  64      -9.616  -3.672  -9.642  1.00  0.00           N  
ATOM    949  CA  ALA A  64      -9.785  -2.661  -8.612  1.00  0.00           C  
ATOM    950  C   ALA A  64      -8.447  -2.359  -7.955  1.00  0.00           C  
ATOM    951  O   ALA A  64      -8.049  -1.195  -7.827  1.00  0.00           O  
ATOM    952  CB  ALA A  64     -10.792  -3.133  -7.572  1.00  0.00           C  
ATOM    953  H   ALA A  64     -10.119  -4.562  -9.592  1.00  0.00           H  
ATOM    954  HA  ALA A  64     -10.144  -1.749  -9.084  1.00  0.00           H  
ATOM    955 1HB  ALA A  64     -10.925  -2.371  -6.802  1.00  0.00           H  
ATOM    956 2HB  ALA A  64     -11.749  -3.330  -8.056  1.00  0.00           H  
ATOM    957 3HB  ALA A  64     -10.433  -4.044  -7.121  1.00  0.00           H  
ATOM    958  N   ALA A  65      -7.703  -3.409  -7.616  1.00  0.00           N  
ATOM    959  CA  ALA A  65      -6.406  -3.213  -7.011  1.00  0.00           C  
ATOM    960  C   ALA A  65      -5.455  -2.511  -7.983  1.00  0.00           C  
ATOM    961  O   ALA A  65      -4.738  -1.591  -7.590  1.00  0.00           O  
ATOM    962  CB  ALA A  65      -5.851  -4.553  -6.570  1.00  0.00           C  
ATOM    963  H   ALA A  65      -8.047  -4.361  -7.760  1.00  0.00           H  
ATOM    964  HA  ALA A  65      -6.524  -2.571  -6.139  1.00  0.00           H  
ATOM    965 1HB  ALA A  65      -4.876  -4.426  -6.100  1.00  0.00           H  
ATOM    966 2HB  ALA A  65      -6.539  -5.013  -5.863  1.00  0.00           H  
ATOM    967 3HB  ALA A  65      -5.761  -5.191  -7.437  1.00  0.00           H  
ATOM    968  N   ALA A  66      -5.471  -2.890  -9.262  1.00  0.00           N  
ATOM    969  CA  ALA A  66      -4.548  -2.262 -10.188  1.00  0.00           C  
ATOM    970  C   ALA A  66      -4.790  -0.763 -10.301  1.00  0.00           C  
ATOM    971  O   ALA A  66      -3.833   0.021 -10.290  1.00  0.00           O  
ATOM    972  CB  ALA A  66      -4.666  -2.907 -11.550  1.00  0.00           C  
ATOM    973  H   ALA A  66      -6.077  -3.641  -9.592  1.00  0.00           H  
ATOM    974  HA  ALA A  66      -3.543  -2.410  -9.806  1.00  0.00           H  
ATOM    975 1HB  ALA A  66      -3.950  -2.455 -12.232  1.00  0.00           H  
ATOM    976 2HB  ALA A  66      -4.465  -3.975 -11.462  1.00  0.00           H  
ATOM    977 3HB  ALA A  66      -5.677  -2.759 -11.928  1.00  0.00           H  
ATOM    978  N   GLU A  67      -6.062  -0.345 -10.356  1.00  0.00           N  
ATOM    979  CA  GLU A  67      -6.330   1.084 -10.452  1.00  0.00           C  
ATOM    980  C   GLU A  67      -5.849   1.774  -9.191  1.00  0.00           C  
ATOM    981  O   GLU A  67      -5.319   2.886  -9.244  1.00  0.00           O  
ATOM    982  CB  GLU A  67      -7.817   1.390 -10.689  1.00  0.00           C  
ATOM    983  CG  GLU A  67      -8.349   1.015 -12.077  1.00  0.00           C  
ATOM    984  CD  GLU A  67      -9.798   1.450 -12.308  1.00  0.00           C  
ATOM    985  OE1 GLU A  67     -10.393   1.987 -11.403  1.00  0.00           O  
ATOM    986  OE2 GLU A  67     -10.290   1.260 -13.399  1.00  0.00           O  
ATOM    987  H   GLU A  67      -6.830  -1.020 -10.355  1.00  0.00           H  
ATOM    988  HA  GLU A  67      -5.765   1.485 -11.294  1.00  0.00           H  
ATOM    989 1HB  GLU A  67      -8.407   0.819  -9.977  1.00  0.00           H  
ATOM    990 2HB  GLU A  67      -8.012   2.447 -10.511  1.00  0.00           H  
ATOM    991 1HG  GLU A  67      -7.714   1.471 -12.835  1.00  0.00           H  
ATOM    992 2HG  GLU A  67      -8.281  -0.067 -12.188  1.00  0.00           H  
ATOM    993  N   ALA A  68      -6.022   1.119  -8.045  1.00  0.00           N  
ATOM    994  CA  ALA A  68      -5.590   1.719  -6.803  1.00  0.00           C  
ATOM    995  C   ALA A  68      -4.088   1.966  -6.815  1.00  0.00           C  
ATOM    996  O   ALA A  68      -3.615   2.990  -6.313  1.00  0.00           O  
ATOM    997  CB  ALA A  68      -5.976   0.855  -5.645  1.00  0.00           C  
ATOM    998  H   ALA A  68      -6.485   0.205  -8.036  1.00  0.00           H  
ATOM    999  HA  ALA A  68      -6.090   2.672  -6.707  1.00  0.00           H  
ATOM   1000 1HB  ALA A  68      -5.682   1.363  -4.743  1.00  0.00           H  
ATOM   1001 2HB  ALA A  68      -7.026   0.704  -5.646  1.00  0.00           H  
ATOM   1002 3HB  ALA A  68      -5.484  -0.102  -5.724  1.00  0.00           H  
ATOM   1003  N   ALA A  69      -3.327   1.037  -7.408  1.00  0.00           N  
ATOM   1004  CA  ALA A  69      -1.885   1.219  -7.488  1.00  0.00           C  
ATOM   1005  C   ALA A  69      -1.560   2.464  -8.292  1.00  0.00           C  
ATOM   1006  O   ALA A  69      -0.666   3.233  -7.929  1.00  0.00           O  
ATOM   1007  CB  ALA A  69      -1.223   0.036  -8.134  1.00  0.00           C  
ATOM   1008  H   ALA A  69      -3.767   0.193  -7.782  1.00  0.00           H  
ATOM   1009  HA  ALA A  69      -1.500   1.343  -6.476  1.00  0.00           H  
ATOM   1010 1HB  ALA A  69      -0.150   0.207  -8.165  1.00  0.00           H  
ATOM   1011 2HB  ALA A  69      -1.430  -0.860  -7.583  1.00  0.00           H  
ATOM   1012 3HB  ALA A  69      -1.604  -0.071  -9.140  1.00  0.00           H  
ATOM   1013  N   GLU A  70      -2.312   2.689  -9.376  1.00  0.00           N  
ATOM   1014  CA  GLU A  70      -2.066   3.876 -10.183  1.00  0.00           C  
ATOM   1015  C   GLU A  70      -2.362   5.136  -9.377  1.00  0.00           C  
ATOM   1016  O   GLU A  70      -1.629   6.123  -9.480  1.00  0.00           O  
ATOM   1017  CB  GLU A  70      -2.880   3.868 -11.484  1.00  0.00           C  
ATOM   1018  CG  GLU A  70      -2.430   2.812 -12.503  1.00  0.00           C  
ATOM   1019  CD  GLU A  70      -3.209   2.854 -13.817  1.00  0.00           C  
ATOM   1020  OE1 GLU A  70      -4.153   3.606 -13.917  1.00  0.00           O  
ATOM   1021  OE2 GLU A  70      -2.842   2.137 -14.721  1.00  0.00           O  
ATOM   1022  H   GLU A  70      -3.032   2.011  -9.641  1.00  0.00           H  
ATOM   1023  HA  GLU A  70      -1.013   3.891 -10.454  1.00  0.00           H  
ATOM   1024 1HB  GLU A  70      -3.927   3.683 -11.255  1.00  0.00           H  
ATOM   1025 2HB  GLU A  70      -2.817   4.846 -11.958  1.00  0.00           H  
ATOM   1026 1HG  GLU A  70      -1.371   2.955 -12.713  1.00  0.00           H  
ATOM   1027 2HG  GLU A  70      -2.553   1.827 -12.048  1.00  0.00           H  
ATOM   1028  N   LEU A  71      -3.403   5.095  -8.534  1.00  0.00           N  
ATOM   1029  CA  LEU A  71      -3.752   6.264  -7.730  1.00  0.00           C  
ATOM   1030  C   LEU A  71      -2.604   6.584  -6.784  1.00  0.00           C  
ATOM   1031  O   LEU A  71      -2.271   7.754  -6.583  1.00  0.00           O  
ATOM   1032  CB  LEU A  71      -5.018   6.008  -6.909  1.00  0.00           C  
ATOM   1033  CG  LEU A  71      -6.297   5.836  -7.702  1.00  0.00           C  
ATOM   1034  CD1 LEU A  71      -7.376   5.448  -6.769  1.00  0.00           C  
ATOM   1035  CD2 LEU A  71      -6.647   7.097  -8.398  1.00  0.00           C  
ATOM   1036  H   LEU A  71      -3.979   4.250  -8.503  1.00  0.00           H  
ATOM   1037  HA  LEU A  71      -3.911   7.114  -8.392  1.00  0.00           H  
ATOM   1038 1HB  LEU A  71      -4.875   5.116  -6.316  1.00  0.00           H  
ATOM   1039 2HB  LEU A  71      -5.167   6.846  -6.226  1.00  0.00           H  
ATOM   1040  HG  LEU A  71      -6.165   5.046  -8.431  1.00  0.00           H  
ATOM   1041 1HD1 LEU A  71      -8.302   5.308  -7.319  1.00  0.00           H  
ATOM   1042 2HD1 LEU A  71      -7.119   4.544  -6.271  1.00  0.00           H  
ATOM   1043 3HD1 LEU A  71      -7.490   6.238  -6.040  1.00  0.00           H  
ATOM   1044 1HD2 LEU A  71      -7.569   6.957  -8.960  1.00  0.00           H  
ATOM   1045 2HD2 LEU A  71      -6.794   7.860  -7.657  1.00  0.00           H  
ATOM   1046 3HD2 LEU A  71      -5.842   7.380  -9.078  1.00  0.00           H  
ATOM   1047  N   GLU A  72      -1.959   5.535  -6.255  1.00  0.00           N  
ATOM   1048  CA  GLU A  72      -0.817   5.720  -5.368  1.00  0.00           C  
ATOM   1049  C   GLU A  72       0.360   6.323  -6.110  1.00  0.00           C  
ATOM   1050  O   GLU A  72       1.019   7.218  -5.586  1.00  0.00           O  
ATOM   1051  CB  GLU A  72      -0.389   4.400  -4.729  1.00  0.00           C  
ATOM   1052  CG  GLU A  72       0.869   4.488  -3.843  1.00  0.00           C  
ATOM   1053  CD  GLU A  72       0.728   5.364  -2.642  1.00  0.00           C  
ATOM   1054  OE1 GLU A  72      -0.365   5.757  -2.337  1.00  0.00           O  
ATOM   1055  OE2 GLU A  72       1.722   5.604  -2.003  1.00  0.00           O  
ATOM   1056  H   GLU A  72      -2.305   4.592  -6.451  1.00  0.00           H  
ATOM   1057  HA  GLU A  72      -1.110   6.404  -4.575  1.00  0.00           H  
ATOM   1058 1HB  GLU A  72      -1.205   4.014  -4.117  1.00  0.00           H  
ATOM   1059 2HB  GLU A  72      -0.202   3.668  -5.503  1.00  0.00           H  
ATOM   1060 1HG  GLU A  72       1.146   3.492  -3.527  1.00  0.00           H  
ATOM   1061 2HG  GLU A  72       1.685   4.873  -4.457  1.00  0.00           H  
ATOM   1062  N   LEU A  73       0.608   5.883  -7.338  1.00  0.00           N  
ATOM   1063  CA  LEU A  73       1.724   6.445  -8.081  1.00  0.00           C  
ATOM   1064  C   LEU A  73       1.479   7.933  -8.332  1.00  0.00           C  
ATOM   1065  O   LEU A  73       2.401   8.756  -8.228  1.00  0.00           O  
ATOM   1066  CB  LEU A  73       1.915   5.661  -9.374  1.00  0.00           C  
ATOM   1067  CG  LEU A  73       2.407   4.231  -9.137  1.00  0.00           C  
ATOM   1068  CD1 LEU A  73       2.385   3.443 -10.434  1.00  0.00           C  
ATOM   1069  CD2 LEU A  73       3.815   4.287  -8.536  1.00  0.00           C  
ATOM   1070  H   LEU A  73       0.041   5.127  -7.731  1.00  0.00           H  
ATOM   1071  HA  LEU A  73       2.625   6.343  -7.479  1.00  0.00           H  
ATOM   1072 1HB  LEU A  73       0.960   5.611  -9.897  1.00  0.00           H  
ATOM   1073 2HB  LEU A  73       2.635   6.178 -10.003  1.00  0.00           H  
ATOM   1074  HG  LEU A  73       1.740   3.740  -8.443  1.00  0.00           H  
ATOM   1075 1HD1 LEU A  73       2.724   2.425 -10.244  1.00  0.00           H  
ATOM   1076 2HD1 LEU A  73       1.369   3.419 -10.825  1.00  0.00           H  
ATOM   1077 3HD1 LEU A  73       3.043   3.917 -11.159  1.00  0.00           H  
ATOM   1078 1HD2 LEU A  73       4.171   3.275  -8.348  1.00  0.00           H  
ATOM   1079 2HD2 LEU A  73       4.490   4.784  -9.233  1.00  0.00           H  
ATOM   1080 3HD2 LEU A  73       3.788   4.842  -7.597  1.00  0.00           H  
ATOM   1081  N   VAL A  74       0.222   8.291  -8.607  1.00  0.00           N  
ATOM   1082  CA  VAL A  74      -0.108   9.689  -8.809  1.00  0.00           C  
ATOM   1083  C   VAL A  74       0.101  10.433  -7.502  1.00  0.00           C  
ATOM   1084  O   VAL A  74       0.662  11.531  -7.495  1.00  0.00           O  
ATOM   1085  CB  VAL A  74      -1.560   9.900  -9.255  1.00  0.00           C  
ATOM   1086  CG1 VAL A  74      -1.841  11.383  -9.275  1.00  0.00           C  
ATOM   1087  CG2 VAL A  74      -1.791   9.299 -10.614  1.00  0.00           C  
ATOM   1088  H   VAL A  74      -0.500   7.574  -8.702  1.00  0.00           H  
ATOM   1089  HA  VAL A  74       0.557  10.103  -9.565  1.00  0.00           H  
ATOM   1090  HB  VAL A  74      -2.226   9.436  -8.529  1.00  0.00           H  
ATOM   1091 1HG1 VAL A  74      -2.877  11.558  -9.560  1.00  0.00           H  
ATOM   1092 2HG1 VAL A  74      -1.656  11.784  -8.293  1.00  0.00           H  
ATOM   1093 3HG1 VAL A  74      -1.179  11.869  -9.988  1.00  0.00           H  
ATOM   1094 1HG2 VAL A  74      -2.827   9.459 -10.908  1.00  0.00           H  
ATOM   1095 2HG2 VAL A  74      -1.128   9.772 -11.336  1.00  0.00           H  
ATOM   1096 3HG2 VAL A  74      -1.587   8.241 -10.584  1.00  0.00           H  
ATOM   1097  N   ALA A  75      -0.340   9.831  -6.389  1.00  0.00           N  
ATOM   1098  CA  ALA A  75      -0.200  10.454  -5.086  1.00  0.00           C  
ATOM   1099  C   ALA A  75       1.255  10.727  -4.781  1.00  0.00           C  
ATOM   1100  O   ALA A  75       1.566  11.769  -4.227  1.00  0.00           O  
ATOM   1101  CB  ALA A  75      -0.805   9.587  -3.996  1.00  0.00           C  
ATOM   1102  H   ALA A  75      -0.812   8.930  -6.455  1.00  0.00           H  
ATOM   1103  HA  ALA A  75      -0.729  11.403  -5.111  1.00  0.00           H  
ATOM   1104 1HB  ALA A  75      -0.717  10.093  -3.042  1.00  0.00           H  
ATOM   1105 2HB  ALA A  75      -1.856   9.407  -4.210  1.00  0.00           H  
ATOM   1106 3HB  ALA A  75      -0.280   8.637  -3.950  1.00  0.00           H  
ATOM   1107  N   ILE A  76       2.172   9.846  -5.178  1.00  0.00           N  
ATOM   1108  CA  ILE A  76       3.576  10.119  -4.891  1.00  0.00           C  
ATOM   1109  C   ILE A  76       4.029  11.379  -5.607  1.00  0.00           C  
ATOM   1110  O   ILE A  76       4.700  12.238  -5.010  1.00  0.00           O  
ATOM   1111  CB  ILE A  76       4.484   8.959  -5.297  1.00  0.00           C  
ATOM   1112  CG1 ILE A  76       4.159   7.719  -4.456  1.00  0.00           C  
ATOM   1113  CG2 ILE A  76       5.932   9.394  -5.087  1.00  0.00           C  
ATOM   1114  CD1 ILE A  76       4.421   7.888  -2.977  1.00  0.00           C  
ATOM   1115  H   ILE A  76       1.881   8.972  -5.619  1.00  0.00           H  
ATOM   1116  HA  ILE A  76       3.702  10.268  -3.836  1.00  0.00           H  
ATOM   1117  HB  ILE A  76       4.316   8.705  -6.347  1.00  0.00           H  
ATOM   1118 1HG1 ILE A  76       3.119   7.490  -4.566  1.00  0.00           H  
ATOM   1119 2HG1 ILE A  76       4.722   6.883  -4.830  1.00  0.00           H  
ATOM   1120 1HG2 ILE A  76       6.600   8.603  -5.369  1.00  0.00           H  
ATOM   1121 2HG2 ILE A  76       6.134  10.269  -5.701  1.00  0.00           H  
ATOM   1122 3HG2 ILE A  76       6.093   9.640  -4.035  1.00  0.00           H  
ATOM   1123 1HD1 ILE A  76       4.149   6.963  -2.453  1.00  0.00           H  
ATOM   1124 2HD1 ILE A  76       5.477   8.098  -2.810  1.00  0.00           H  
ATOM   1125 3HD1 ILE A  76       3.826   8.703  -2.590  1.00  0.00           H  
ATOM   1126  N   ASN A  77       3.626  11.529  -6.869  1.00  0.00           N  
ATOM   1127  CA  ASN A  77       3.999  12.726  -7.602  1.00  0.00           C  
ATOM   1128  C   ASN A  77       3.333  13.969  -7.005  1.00  0.00           C  
ATOM   1129  O   ASN A  77       3.968  15.025  -6.891  1.00  0.00           O  
ATOM   1130  CB  ASN A  77       3.656  12.561  -9.068  1.00  0.00           C  
ATOM   1131  CG  ASN A  77       4.602  11.601  -9.801  1.00  0.00           C  
ATOM   1132  OD1 ASN A  77       5.763  11.348  -9.408  1.00  0.00           O  
ATOM   1133  ND2 ASN A  77       4.108  11.052 -10.884  1.00  0.00           N  
ATOM   1134  H   ASN A  77       3.073  10.790  -7.316  1.00  0.00           H  
ATOM   1135  HA  ASN A  77       5.071  12.864  -7.507  1.00  0.00           H  
ATOM   1136 1HB  ASN A  77       2.636  12.178  -9.154  1.00  0.00           H  
ATOM   1137 2HB  ASN A  77       3.683  13.532  -9.558  1.00  0.00           H  
ATOM   1138 1HD2 ASN A  77       4.662  10.413 -11.418  1.00  0.00           H  
ATOM   1139 2HD2 ASN A  77       3.177  11.270 -11.173  1.00  0.00           H  
ATOM   1140  N   GLN A  78       2.070  13.833  -6.584  1.00  0.00           N  
ATOM   1141  CA  GLN A  78       1.351  14.946  -5.976  1.00  0.00           C  
ATOM   1142  C   GLN A  78       1.886  15.299  -4.589  1.00  0.00           C  
ATOM   1143  O   GLN A  78       1.923  16.472  -4.235  1.00  0.00           O  
ATOM   1144  CB  GLN A  78      -0.156  14.695  -5.915  1.00  0.00           C  
ATOM   1145  CG  GLN A  78      -0.872  14.711  -7.238  1.00  0.00           C  
ATOM   1146  CD  GLN A  78      -2.372  14.499  -7.066  1.00  0.00           C  
ATOM   1147  OE1 GLN A  78      -2.858  14.245  -5.964  1.00  0.00           O  
ATOM   1148  NE2 GLN A  78      -3.115  14.603  -8.160  1.00  0.00           N  
ATOM   1149  H   GLN A  78       1.596  12.939  -6.714  1.00  0.00           H  
ATOM   1150  HA  GLN A  78       1.498  15.817  -6.611  1.00  0.00           H  
ATOM   1151 1HB  GLN A  78      -0.314  13.702  -5.527  1.00  0.00           H  
ATOM   1152 2HB  GLN A  78      -0.632  15.406  -5.239  1.00  0.00           H  
ATOM   1153 1HG  GLN A  78      -0.710  15.675  -7.719  1.00  0.00           H  
ATOM   1154 2HG  GLN A  78      -0.472  13.910  -7.859  1.00  0.00           H  
ATOM   1155 1HE2 GLN A  78      -4.107  14.472  -8.106  1.00  0.00           H  
ATOM   1156 2HE2 GLN A  78      -2.683  14.808  -9.038  1.00  0.00           H  
ATOM   1157  N   TYR A  79       2.314  14.308  -3.794  1.00  0.00           N  
ATOM   1158  CA  TYR A  79       2.855  14.603  -2.471  1.00  0.00           C  
ATOM   1159  C   TYR A  79       4.121  15.429  -2.666  1.00  0.00           C  
ATOM   1160  O   TYR A  79       4.357  16.415  -1.965  1.00  0.00           O  
ATOM   1161  CB  TYR A  79       3.235  13.327  -1.681  1.00  0.00           C  
ATOM   1162  CG  TYR A  79       2.141  12.432  -1.086  1.00  0.00           C  
ATOM   1163  CD1 TYR A  79       2.128  11.100  -1.399  1.00  0.00           C  
ATOM   1164  CD2 TYR A  79       1.206  12.917  -0.244  1.00  0.00           C  
ATOM   1165  CE1 TYR A  79       1.184  10.256  -0.911  1.00  0.00           C  
ATOM   1166  CE2 TYR A  79       0.219  12.072   0.273  1.00  0.00           C  
ATOM   1167  CZ  TYR A  79       0.212  10.741  -0.073  1.00  0.00           C  
ATOM   1168  OH  TYR A  79      -0.751   9.881   0.403  1.00  0.00           O  
ATOM   1169  H   TYR A  79       2.248  13.351  -4.106  1.00  0.00           H  
ATOM   1170  HA  TYR A  79       2.139  15.192  -1.904  1.00  0.00           H  
ATOM   1171 1HB  TYR A  79       3.815  12.693  -2.351  1.00  0.00           H  
ATOM   1172 2HB  TYR A  79       3.878  13.610  -0.874  1.00  0.00           H  
ATOM   1173  HD1 TYR A  79       2.873  10.723  -2.037  1.00  0.00           H  
ATOM   1174  HD2 TYR A  79       1.228  13.952   0.016  1.00  0.00           H  
ATOM   1175  HE1 TYR A  79       1.202   9.200  -1.190  1.00  0.00           H  
ATOM   1176  HE2 TYR A  79      -0.547  12.465   0.950  1.00  0.00           H  
ATOM   1177  HH  TYR A  79      -1.519  10.384   0.752  1.00  0.00           H  
ATOM   1178  N   ARG A  80       4.923  15.058  -3.673  1.00  0.00           N  
ATOM   1179  CA  ARG A  80       6.147  15.790  -3.954  1.00  0.00           C  
ATOM   1180  C   ARG A  80       5.821  17.224  -4.347  1.00  0.00           C  
ATOM   1181  O   ARG A  80       6.389  18.177  -3.800  1.00  0.00           O  
ATOM   1182  CB  ARG A  80       6.928  15.130  -5.082  1.00  0.00           C  
ATOM   1183  CG  ARG A  80       8.298  15.736  -5.353  1.00  0.00           C  
ATOM   1184  CD  ARG A  80       9.026  15.042  -6.472  1.00  0.00           C  
ATOM   1185  NE  ARG A  80       9.197  13.606  -6.235  1.00  0.00           N  
ATOM   1186  CZ  ARG A  80       8.555  12.635  -6.932  1.00  0.00           C  
ATOM   1187  NH1 ARG A  80       7.737  12.965  -7.904  1.00  0.00           N  
ATOM   1188  NH2 ARG A  80       8.755  11.358  -6.645  1.00  0.00           N  
ATOM   1189  H   ARG A  80       4.697  14.231  -4.230  1.00  0.00           H  
ATOM   1190  HA  ARG A  80       6.762  15.799  -3.054  1.00  0.00           H  
ATOM   1191 1HB  ARG A  80       7.063  14.074  -4.859  1.00  0.00           H  
ATOM   1192 2HB  ARG A  80       6.357  15.190  -6.004  1.00  0.00           H  
ATOM   1193 1HG  ARG A  80       8.175  16.785  -5.624  1.00  0.00           H  
ATOM   1194 2HG  ARG A  80       8.907  15.663  -4.451  1.00  0.00           H  
ATOM   1195 1HD  ARG A  80       8.460  15.168  -7.395  1.00  0.00           H  
ATOM   1196 2HD  ARG A  80      10.014  15.486  -6.590  1.00  0.00           H  
ATOM   1197  HE  ARG A  80       9.820  13.319  -5.491  1.00  0.00           H  
ATOM   1198 1HH1 ARG A  80       7.584  13.938  -8.127  1.00  0.00           H  
ATOM   1199 2HH1 ARG A  80       7.242  12.243  -8.430  1.00  0.00           H  
ATOM   1200 1HH2 ARG A  80       9.380  11.099  -5.894  1.00  0.00           H  
ATOM   1201 2HH2 ARG A  80       8.286  10.645  -7.184  1.00  0.00           H  
ATOM   1202  N   ALA A  81       4.880  17.376  -5.288  1.00  0.00           N  
ATOM   1203  CA  ALA A  81       4.481  18.693  -5.754  1.00  0.00           C  
ATOM   1204  C   ALA A  81       3.906  19.532  -4.627  1.00  0.00           C  
ATOM   1205  O   ALA A  81       4.190  20.727  -4.533  1.00  0.00           O  
ATOM   1206  CB  ALA A  81       3.451  18.557  -6.853  1.00  0.00           C  
ATOM   1207  H   ALA A  81       4.446  16.553  -5.708  1.00  0.00           H  
ATOM   1208  HA  ALA A  81       5.364  19.196  -6.142  1.00  0.00           H  
ATOM   1209 1HB  ALA A  81       3.171  19.543  -7.217  1.00  0.00           H  
ATOM   1210 2HB  ALA A  81       3.869  17.969  -7.670  1.00  0.00           H  
ATOM   1211 3HB  ALA A  81       2.572  18.053  -6.457  1.00  0.00           H  
ATOM   1212  N   ALA A  82       3.111  18.906  -3.761  1.00  0.00           N  
ATOM   1213  CA  ALA A  82       2.507  19.588  -2.636  1.00  0.00           C  
ATOM   1214  C   ALA A  82       3.585  20.109  -1.713  1.00  0.00           C  
ATOM   1215  O   ALA A  82       3.500  21.226  -1.209  1.00  0.00           O  
ATOM   1216  CB  ALA A  82       1.583  18.642  -1.899  1.00  0.00           C  
ATOM   1217  H   ALA A  82       2.899  17.924  -3.894  1.00  0.00           H  
ATOM   1218  HA  ALA A  82       1.935  20.436  -3.010  1.00  0.00           H  
ATOM   1219 1HB  ALA A  82       1.131  19.161  -1.070  1.00  0.00           H  
ATOM   1220 2HB  ALA A  82       0.809  18.283  -2.575  1.00  0.00           H  
ATOM   1221 3HB  ALA A  82       2.155  17.799  -1.533  1.00  0.00           H  
ATOM   1222  N   ALA A  83       4.628  19.316  -1.494  1.00  0.00           N  
ATOM   1223  CA  ALA A  83       5.694  19.782  -0.637  1.00  0.00           C  
ATOM   1224  C   ALA A  83       6.393  20.982  -1.255  1.00  0.00           C  
ATOM   1225  O   ALA A  83       6.666  21.976  -0.579  1.00  0.00           O  
ATOM   1226  CB  ALA A  83       6.687  18.673  -0.395  1.00  0.00           C  
ATOM   1227  H   ALA A  83       4.668  18.379  -1.900  1.00  0.00           H  
ATOM   1228  HA  ALA A  83       5.261  20.085   0.305  1.00  0.00           H  
ATOM   1229 1HB  ALA A  83       7.465  19.032   0.271  1.00  0.00           H  
ATOM   1230 2HB  ALA A  83       6.175  17.841   0.051  1.00  0.00           H  
ATOM   1231 3HB  ALA A  83       7.126  18.359  -1.338  1.00  0.00           H  
ATOM   1232  N   ALA A  84       6.649  20.896  -2.563  1.00  0.00           N  
ATOM   1233  CA  ALA A  84       7.325  21.953  -3.306  1.00  0.00           C  
ATOM   1234  C   ALA A  84       6.526  23.254  -3.343  1.00  0.00           C  
ATOM   1235  O   ALA A  84       7.088  24.346  -3.241  1.00  0.00           O  
ATOM   1236  CB  ALA A  84       7.585  21.481  -4.724  1.00  0.00           C  
ATOM   1237  H   ALA A  84       6.387  20.041  -3.057  1.00  0.00           H  
ATOM   1238  HA  ALA A  84       8.273  22.154  -2.811  1.00  0.00           H  
ATOM   1239 1HB  ALA A  84       8.122  22.252  -5.271  1.00  0.00           H  
ATOM   1240 2HB  ALA A  84       8.178  20.567  -4.697  1.00  0.00           H  
ATOM   1241 3HB  ALA A  84       6.638  21.280  -5.216  1.00  0.00           H  
ATOM   1242  N   ALA A  85       5.209  23.126  -3.499  1.00  0.00           N  
ATOM   1243  CA  ALA A  85       4.296  24.258  -3.584  1.00  0.00           C  
ATOM   1244  C   ALA A  85       3.947  24.829  -2.215  1.00  0.00           C  
ATOM   1245  O   ALA A  85       3.643  26.019  -2.080  1.00  0.00           O  
ATOM   1246  CB  ALA A  85       3.023  23.820  -4.281  1.00  0.00           C  
ATOM   1247  H   ALA A  85       4.819  22.191  -3.601  1.00  0.00           H  
ATOM   1248  HA  ALA A  85       4.782  25.040  -4.165  1.00  0.00           H  
ATOM   1249 1HB  ALA A  85       2.348  24.666  -4.372  1.00  0.00           H  
ATOM   1250 2HB  ALA A  85       3.263  23.431  -5.269  1.00  0.00           H  
ATOM   1251 3HB  ALA A  85       2.550  23.035  -3.684  1.00  0.00           H  
ATOM   1252  N   GLY A  86       4.003  23.975  -1.209  1.00  0.00           N  
ATOM   1253  CA  GLY A  86       3.611  24.290   0.143  1.00  0.00           C  
ATOM   1254  C   GLY A  86       2.162  23.852   0.301  1.00  0.00           C  
ATOM   1255  O   GLY A  86       1.493  23.564  -0.692  1.00  0.00           O  
ATOM   1256  H   GLY A  86       4.270  23.011  -1.392  1.00  0.00           H  
ATOM   1257 1HA  GLY A  86       4.257  23.751   0.826  1.00  0.00           H  
ATOM   1258 2HA  GLY A  86       3.719  25.357   0.325  1.00  0.00           H  
ATOM   1259  N   PRO A  87       1.640  23.789   1.525  1.00  0.00           N  
ATOM   1260  CA  PRO A  87       0.306  23.329   1.812  1.00  0.00           C  
ATOM   1261  C   PRO A  87      -0.763  24.263   1.302  1.00  0.00           C  
ATOM   1262  O   PRO A  87      -0.594  25.484   1.279  1.00  0.00           O  
ATOM   1263  CB  PRO A  87       0.306  23.244   3.340  1.00  0.00           C  
ATOM   1264  CG  PRO A  87       1.368  24.242   3.780  1.00  0.00           C  
ATOM   1265  CD  PRO A  87       2.416  24.211   2.685  1.00  0.00           C  
ATOM   1266  HA  PRO A  87       0.171  22.350   1.344  1.00  0.00           H  
ATOM   1267 1HB  PRO A  87      -0.696  23.494   3.722  1.00  0.00           H  
ATOM   1268 2HB  PRO A  87       0.509  22.217   3.653  1.00  0.00           H  
ATOM   1269 1HG  PRO A  87       0.916  25.238   3.903  1.00  0.00           H  
ATOM   1270 2HG  PRO A  87       1.768  23.954   4.765  1.00  0.00           H  
ATOM   1271 1HD  PRO A  87       2.839  25.214   2.537  1.00  0.00           H  
ATOM   1272 2HD  PRO A  87       3.169  23.471   2.916  1.00  0.00           H  
ATOM   1273  N   SER A  88      -1.882  23.663   0.946  1.00  0.00           N  
ATOM   1274  CA  SER A  88      -3.074  24.361   0.508  1.00  0.00           C  
ATOM   1275  C   SER A  88      -4.263  23.431   0.589  1.00  0.00           C  
ATOM   1276  O   SER A  88      -4.105  22.206   0.605  1.00  0.00           O  
ATOM   1277  CB  SER A  88      -2.897  24.871  -0.911  1.00  0.00           C  
ATOM   1278  OG  SER A  88      -2.778  23.815  -1.842  1.00  0.00           O  
ATOM   1279  H   SER A  88      -1.907  22.658   0.993  1.00  0.00           H  
ATOM   1280  HA  SER A  88      -3.249  25.209   1.172  1.00  0.00           H  
ATOM   1281 1HB  SER A  88      -3.744  25.499  -1.180  1.00  0.00           H  
ATOM   1282 2HB  SER A  88      -2.005  25.495  -0.959  1.00  0.00           H  
ATOM   1283  HG  SER A  88      -2.482  24.229  -2.666  1.00  0.00           H  
ATOM   1284  N   GLU A  89      -5.466  23.991   0.551  1.00  0.00           N  
ATOM   1285  CA  GLU A  89      -6.643  23.137   0.543  1.00  0.00           C  
ATOM   1286  C   GLU A  89      -6.652  22.252  -0.693  1.00  0.00           C  
ATOM   1287  O   GLU A  89      -7.008  21.076  -0.613  1.00  0.00           O  
ATOM   1288  CB  GLU A  89      -7.916  23.983   0.588  1.00  0.00           C  
ATOM   1289  CG  GLU A  89      -8.149  24.695   1.918  1.00  0.00           C  
ATOM   1290  CD  GLU A  89      -9.375  25.582   1.913  1.00  0.00           C  
ATOM   1291  OE1 GLU A  89      -9.959  25.754   0.869  1.00  0.00           O  
ATOM   1292  OE2 GLU A  89      -9.724  26.085   2.956  1.00  0.00           O  
ATOM   1293  H   GLU A  89      -5.563  24.996   0.540  1.00  0.00           H  
ATOM   1294  HA  GLU A  89      -6.615  22.494   1.423  1.00  0.00           H  
ATOM   1295 1HB  GLU A  89      -7.877  24.738  -0.198  1.00  0.00           H  
ATOM   1296 2HB  GLU A  89      -8.779  23.348   0.389  1.00  0.00           H  
ATOM   1297 1HG  GLU A  89      -8.259  23.946   2.702  1.00  0.00           H  
ATOM   1298 2HG  GLU A  89      -7.271  25.297   2.151  1.00  0.00           H  
ATOM   1299  N   GLU A  90      -6.227  22.811  -1.829  1.00  0.00           N  
ATOM   1300  CA  GLU A  90      -6.191  22.064  -3.075  1.00  0.00           C  
ATOM   1301  C   GLU A  90      -5.180  20.925  -3.025  1.00  0.00           C  
ATOM   1302  O   GLU A  90      -5.455  19.825  -3.507  1.00  0.00           O  
ATOM   1303  CB  GLU A  90      -5.862  22.996  -4.242  1.00  0.00           C  
ATOM   1304  CG  GLU A  90      -6.971  23.995  -4.583  1.00  0.00           C  
ATOM   1305  CD  GLU A  90      -6.600  24.948  -5.702  1.00  0.00           C  
ATOM   1306  OE1 GLU A  90      -5.468  24.931  -6.124  1.00  0.00           O  
ATOM   1307  OE2 GLU A  90      -7.455  25.689  -6.130  1.00  0.00           O  
ATOM   1308  H   GLU A  90      -5.937  23.777  -1.816  1.00  0.00           H  
ATOM   1309  HA  GLU A  90      -7.179  21.636  -3.245  1.00  0.00           H  
ATOM   1310 1HB  GLU A  90      -4.959  23.563  -4.006  1.00  0.00           H  
ATOM   1311 2HB  GLU A  90      -5.653  22.405  -5.133  1.00  0.00           H  
ATOM   1312 1HG  GLU A  90      -7.863  23.441  -4.874  1.00  0.00           H  
ATOM   1313 2HG  GLU A  90      -7.210  24.567  -3.687  1.00  0.00           H  
ATOM   1314  N   ALA A  91      -4.008  21.164  -2.418  1.00  0.00           N  
ATOM   1315  CA  ALA A  91      -3.005  20.105  -2.333  1.00  0.00           C  
ATOM   1316  C   ALA A  91      -3.536  18.938  -1.528  1.00  0.00           C  
ATOM   1317  O   ALA A  91      -3.384  17.769  -1.904  1.00  0.00           O  
ATOM   1318  CB  ALA A  91      -1.737  20.627  -1.671  1.00  0.00           C  
ATOM   1319  H   ALA A  91      -3.795  22.085  -2.040  1.00  0.00           H  
ATOM   1320  HA  ALA A  91      -2.783  19.758  -3.341  1.00  0.00           H  
ATOM   1321 1HB  ALA A  91      -1.015  19.833  -1.623  1.00  0.00           H  
ATOM   1322 2HB  ALA A  91      -1.333  21.457  -2.248  1.00  0.00           H  
ATOM   1323 3HB  ALA A  91      -1.969  20.968  -0.664  1.00  0.00           H  
ATOM   1324  N   ARG A  92      -4.202  19.269  -0.425  1.00  0.00           N  
ATOM   1325  CA  ARG A  92      -4.733  18.260   0.460  1.00  0.00           C  
ATOM   1326  C   ARG A  92      -5.886  17.531  -0.198  1.00  0.00           C  
ATOM   1327  O   ARG A  92      -5.970  16.309  -0.103  1.00  0.00           O  
ATOM   1328  CB  ARG A  92      -5.187  18.922   1.742  1.00  0.00           C  
ATOM   1329  CG  ARG A  92      -4.051  19.456   2.602  1.00  0.00           C  
ATOM   1330  CD  ARG A  92      -4.560  20.252   3.704  1.00  0.00           C  
ATOM   1331  NE  ARG A  92      -3.502  20.787   4.593  1.00  0.00           N  
ATOM   1332  CZ  ARG A  92      -3.669  21.829   5.422  1.00  0.00           C  
ATOM   1333  NH1 ARG A  92      -4.816  22.482   5.477  1.00  0.00           N  
ATOM   1334  NH2 ARG A  92      -2.663  22.181   6.179  1.00  0.00           N  
ATOM   1335  H   ARG A  92      -4.308  20.256  -0.176  1.00  0.00           H  
ATOM   1336  HA  ARG A  92      -3.943  17.544   0.687  1.00  0.00           H  
ATOM   1337 1HB  ARG A  92      -5.841  19.762   1.502  1.00  0.00           H  
ATOM   1338 2HB  ARG A  92      -5.762  18.213   2.342  1.00  0.00           H  
ATOM   1339 1HG  ARG A  92      -3.477  18.626   3.006  1.00  0.00           H  
ATOM   1340 2HG  ARG A  92      -3.415  20.097   1.994  1.00  0.00           H  
ATOM   1341 1HD  ARG A  92      -5.125  21.095   3.301  1.00  0.00           H  
ATOM   1342 2HD  ARG A  92      -5.215  19.622   4.283  1.00  0.00           H  
ATOM   1343  HE  ARG A  92      -2.571  20.345   4.625  1.00  0.00           H  
ATOM   1344 1HH1 ARG A  92      -5.586  22.204   4.885  1.00  0.00           H  
ATOM   1345 2HH1 ARG A  92      -4.918  23.262   6.111  1.00  0.00           H  
ATOM   1346 1HH2 ARG A  92      -1.794  21.639   6.106  1.00  0.00           H  
ATOM   1347 2HH2 ARG A  92      -2.747  22.949   6.824  1.00  0.00           H  
ATOM   1348  N   ALA A  93      -6.763  18.279  -0.883  1.00  0.00           N  
ATOM   1349  CA  ALA A  93      -7.924  17.721  -1.560  1.00  0.00           C  
ATOM   1350  C   ALA A  93      -7.543  16.783  -2.694  1.00  0.00           C  
ATOM   1351  O   ALA A  93      -8.155  15.726  -2.868  1.00  0.00           O  
ATOM   1352  CB  ALA A  93      -8.779  18.838  -2.117  1.00  0.00           C  
ATOM   1353  H   ALA A  93      -6.641  19.290  -0.915  1.00  0.00           H  
ATOM   1354  HA  ALA A  93      -8.502  17.162  -0.828  1.00  0.00           H  
ATOM   1355 1HB  ALA A  93      -9.662  18.420  -2.595  1.00  0.00           H  
ATOM   1356 2HB  ALA A  93      -9.080  19.503  -1.308  1.00  0.00           H  
ATOM   1357 3HB  ALA A  93      -8.199  19.398  -2.848  1.00  0.00           H  
ATOM   1358  N   ALA A  94      -6.521  17.148  -3.471  1.00  0.00           N  
ATOM   1359  CA  ALA A  94      -6.114  16.299  -4.580  1.00  0.00           C  
ATOM   1360  C   ALA A  94      -5.643  14.956  -4.059  1.00  0.00           C  
ATOM   1361  O   ALA A  94      -6.085  13.895  -4.521  1.00  0.00           O  
ATOM   1362  CB  ALA A  94      -5.003  16.975  -5.361  1.00  0.00           C  
ATOM   1363  H   ALA A  94      -6.043  18.037  -3.315  1.00  0.00           H  
ATOM   1364  HA  ALA A  94      -6.975  16.137  -5.226  1.00  0.00           H  
ATOM   1365 1HB  ALA A  94      -4.708  16.344  -6.192  1.00  0.00           H  
ATOM   1366 2HB  ALA A  94      -5.355  17.936  -5.735  1.00  0.00           H  
ATOM   1367 3HB  ALA A  94      -4.145  17.134  -4.702  1.00  0.00           H  
ATOM   1368  N   LEU A  95      -4.805  15.011  -3.030  1.00  0.00           N  
ATOM   1369  CA  LEU A  95      -4.287  13.810  -2.423  1.00  0.00           C  
ATOM   1370  C   LEU A  95      -5.378  13.030  -1.732  1.00  0.00           C  
ATOM   1371  O   LEU A  95      -5.457  11.811  -1.878  1.00  0.00           O  
ATOM   1372  CB  LEU A  95      -3.177  14.223  -1.484  1.00  0.00           C  
ATOM   1373  CG  LEU A  95      -1.938  14.692  -2.216  1.00  0.00           C  
ATOM   1374  CD1 LEU A  95      -1.032  15.380  -1.274  1.00  0.00           C  
ATOM   1375  CD2 LEU A  95      -1.285  13.455  -2.815  1.00  0.00           C  
ATOM   1376  H   LEU A  95      -4.488  15.917  -2.674  1.00  0.00           H  
ATOM   1377  HA  LEU A  95      -3.863  13.187  -3.209  1.00  0.00           H  
ATOM   1378 1HB  LEU A  95      -3.535  15.044  -0.857  1.00  0.00           H  
ATOM   1379 2HB  LEU A  95      -2.912  13.378  -0.843  1.00  0.00           H  
ATOM   1380  HG  LEU A  95      -2.193  15.397  -3.012  1.00  0.00           H  
ATOM   1381 1HD1 LEU A  95      -0.133  15.699  -1.795  1.00  0.00           H  
ATOM   1382 2HD1 LEU A  95      -1.552  16.246  -0.888  1.00  0.00           H  
ATOM   1383 3HD1 LEU A  95      -0.786  14.724  -0.472  1.00  0.00           H  
ATOM   1384 1HD2 LEU A  95      -0.387  13.729  -3.319  1.00  0.00           H  
ATOM   1385 2HD2 LEU A  95      -1.046  12.755  -2.045  1.00  0.00           H  
ATOM   1386 3HD2 LEU A  95      -1.973  12.988  -3.515  1.00  0.00           H  
ATOM   1387  N   LEU A  96      -6.276  13.738  -1.053  1.00  0.00           N  
ATOM   1388  CA  LEU A  96      -7.366  13.109  -0.343  1.00  0.00           C  
ATOM   1389  C   LEU A  96      -8.190  12.295  -1.307  1.00  0.00           C  
ATOM   1390  O   LEU A  96      -8.509  11.145  -1.030  1.00  0.00           O  
ATOM   1391  CB  LEU A  96      -8.234  14.166   0.340  1.00  0.00           C  
ATOM   1392  CG  LEU A  96      -9.448  13.670   1.063  1.00  0.00           C  
ATOM   1393  CD1 LEU A  96      -9.050  12.733   2.166  1.00  0.00           C  
ATOM   1394  CD2 LEU A  96     -10.191  14.854   1.625  1.00  0.00           C  
ATOM   1395  H   LEU A  96      -6.177  14.744  -0.976  1.00  0.00           H  
ATOM   1396  HA  LEU A  96      -6.949  12.445   0.416  1.00  0.00           H  
ATOM   1397 1HB  LEU A  96      -7.627  14.714   1.048  1.00  0.00           H  
ATOM   1398 2HB  LEU A  96      -8.575  14.855  -0.418  1.00  0.00           H  
ATOM   1399  HG  LEU A  96     -10.076  13.137   0.371  1.00  0.00           H  
ATOM   1400 1HD1 LEU A  96      -9.947  12.388   2.668  1.00  0.00           H  
ATOM   1401 2HD1 LEU A  96      -8.506  11.880   1.752  1.00  0.00           H  
ATOM   1402 3HD1 LEU A  96      -8.423  13.246   2.872  1.00  0.00           H  
ATOM   1403 1HD2 LEU A  96     -11.084  14.511   2.151  1.00  0.00           H  
ATOM   1404 2HD2 LEU A  96      -9.541  15.384   2.313  1.00  0.00           H  
ATOM   1405 3HD2 LEU A  96     -10.478  15.520   0.812  1.00  0.00           H  
ATOM   1406  N   ALA A  97      -8.544  12.875  -2.449  1.00  0.00           N  
ATOM   1407  CA  ALA A  97      -9.341  12.140  -3.409  1.00  0.00           C  
ATOM   1408  C   ALA A  97      -8.638  10.865  -3.875  1.00  0.00           C  
ATOM   1409  O   ALA A  97      -9.258   9.802  -3.938  1.00  0.00           O  
ATOM   1410  CB  ALA A  97      -9.631  13.023  -4.604  1.00  0.00           C  
ATOM   1411  H   ALA A  97      -8.269  13.838  -2.644  1.00  0.00           H  
ATOM   1412  HA  ALA A  97     -10.275  11.857  -2.931  1.00  0.00           H  
ATOM   1413 1HB  ALA A  97     -10.250  12.482  -5.317  1.00  0.00           H  
ATOM   1414 2HB  ALA A  97     -10.151  13.921  -4.272  1.00  0.00           H  
ATOM   1415 3HB  ALA A  97      -8.687  13.306  -5.077  1.00  0.00           H  
ATOM   1416  N   LEU A  98      -7.322  10.924  -4.114  1.00  0.00           N  
ATOM   1417  CA  LEU A  98      -6.639   9.711  -4.560  1.00  0.00           C  
ATOM   1418  C   LEU A  98      -6.668   8.649  -3.471  1.00  0.00           C  
ATOM   1419  O   LEU A  98      -6.870   7.464  -3.749  1.00  0.00           O  
ATOM   1420  CB  LEU A  98      -5.178  10.010  -4.875  1.00  0.00           C  
ATOM   1421  CG  LEU A  98      -4.920  10.901  -6.051  1.00  0.00           C  
ATOM   1422  CD1 LEU A  98      -3.511  11.201  -6.082  1.00  0.00           C  
ATOM   1423  CD2 LEU A  98      -5.327  10.235  -7.317  1.00  0.00           C  
ATOM   1424  H   LEU A  98      -6.818  11.814  -4.041  1.00  0.00           H  
ATOM   1425  HA  LEU A  98      -7.142   9.327  -5.445  1.00  0.00           H  
ATOM   1426 1HB  LEU A  98      -4.729  10.488  -4.003  1.00  0.00           H  
ATOM   1427 2HB  LEU A  98      -4.657   9.068  -5.052  1.00  0.00           H  
ATOM   1428  HG  LEU A  98      -5.467  11.836  -5.929  1.00  0.00           H  
ATOM   1429 1HD1 LEU A  98      -3.331  11.847  -6.903  1.00  0.00           H  
ATOM   1430 2HD1 LEU A  98      -3.223  11.690  -5.158  1.00  0.00           H  
ATOM   1431 3HD1 LEU A  98      -2.969  10.281  -6.202  1.00  0.00           H  
ATOM   1432 1HD2 LEU A  98      -5.117  10.895  -8.157  1.00  0.00           H  
ATOM   1433 2HD2 LEU A  98      -4.764   9.308  -7.432  1.00  0.00           H  
ATOM   1434 3HD2 LEU A  98      -6.391  10.027  -7.275  1.00  0.00           H  
ATOM   1435  N   GLU A  99      -6.466   9.091  -2.228  1.00  0.00           N  
ATOM   1436  CA  GLU A  99      -6.426   8.215  -1.062  1.00  0.00           C  
ATOM   1437  C   GLU A  99      -7.798   7.588  -0.783  1.00  0.00           C  
ATOM   1438  O   GLU A  99      -7.908   6.388  -0.510  1.00  0.00           O  
ATOM   1439  CB  GLU A  99      -5.944   9.035   0.142  1.00  0.00           C  
ATOM   1440  CG  GLU A  99      -4.464   9.495   0.086  1.00  0.00           C  
ATOM   1441  CD  GLU A  99      -4.174  10.559   1.111  1.00  0.00           C  
ATOM   1442  OE1 GLU A  99      -5.110  11.001   1.723  1.00  0.00           O  
ATOM   1443  OE2 GLU A  99      -3.031  10.931   1.287  1.00  0.00           O  
ATOM   1444  H   GLU A  99      -6.307  10.090  -2.089  1.00  0.00           H  
ATOM   1445  HA  GLU A  99      -5.712   7.413  -1.248  1.00  0.00           H  
ATOM   1446 1HB  GLU A  99      -6.578   9.908   0.281  1.00  0.00           H  
ATOM   1447 2HB  GLU A  99      -6.023   8.425   1.023  1.00  0.00           H  
ATOM   1448 1HG  GLU A  99      -3.825   8.632   0.287  1.00  0.00           H  
ATOM   1449 2HG  GLU A  99      -4.227   9.861  -0.910  1.00  0.00           H  
ATOM   1450  N   LEU A 100      -8.864   8.382  -0.930  1.00  0.00           N  
ATOM   1451  CA  LEU A 100     -10.216   7.884  -0.712  1.00  0.00           C  
ATOM   1452  C   LEU A 100     -10.560   6.820  -1.736  1.00  0.00           C  
ATOM   1453  O   LEU A 100     -11.128   5.779  -1.391  1.00  0.00           O  
ATOM   1454  CB  LEU A 100     -11.228   9.032  -0.825  1.00  0.00           C  
ATOM   1455  CG  LEU A 100     -11.224  10.068   0.305  1.00  0.00           C  
ATOM   1456  CD1 LEU A 100     -12.096  11.239  -0.086  1.00  0.00           C  
ATOM   1457  CD2 LEU A 100     -11.744   9.434   1.545  1.00  0.00           C  
ATOM   1458  H   LEU A 100      -8.724   9.362  -1.159  1.00  0.00           H  
ATOM   1459  HA  LEU A 100     -10.272   7.448   0.282  1.00  0.00           H  
ATOM   1460 1HB  LEU A 100     -11.024   9.566  -1.757  1.00  0.00           H  
ATOM   1461 2HB  LEU A 100     -12.227   8.608  -0.891  1.00  0.00           H  
ATOM   1462  HG  LEU A 100     -10.219  10.419   0.483  1.00  0.00           H  
ATOM   1463 1HD1 LEU A 100     -12.103  11.972   0.718  1.00  0.00           H  
ATOM   1464 2HD1 LEU A 100     -11.703  11.695  -0.991  1.00  0.00           H  
ATOM   1465 3HD1 LEU A 100     -13.111  10.892  -0.265  1.00  0.00           H  
ATOM   1466 1HD2 LEU A 100     -11.746  10.166   2.350  1.00  0.00           H  
ATOM   1467 2HD2 LEU A 100     -12.758   9.078   1.374  1.00  0.00           H  
ATOM   1468 3HD2 LEU A 100     -11.110   8.603   1.804  1.00  0.00           H  
ATOM   1469  N   ASP A 101     -10.179   7.061  -2.994  1.00  0.00           N  
ATOM   1470  CA  ASP A 101     -10.452   6.102  -4.048  1.00  0.00           C  
ATOM   1471  C   ASP A 101      -9.552   4.880  -3.910  1.00  0.00           C  
ATOM   1472  O   ASP A 101      -9.995   3.757  -4.137  1.00  0.00           O  
ATOM   1473  CB  ASP A 101     -10.321   6.749  -5.424  1.00  0.00           C  
ATOM   1474  CG  ASP A 101     -11.450   7.728  -5.741  1.00  0.00           C  
ATOM   1475  OD1 ASP A 101     -12.427   7.737  -5.025  1.00  0.00           O  
ATOM   1476  OD2 ASP A 101     -11.336   8.443  -6.709  1.00  0.00           O  
ATOM   1477  H   ASP A 101      -9.718   7.944  -3.229  1.00  0.00           H  
ATOM   1478  HA  ASP A 101     -11.484   5.771  -3.946  1.00  0.00           H  
ATOM   1479 1HB  ASP A 101      -9.387   7.310  -5.458  1.00  0.00           H  
ATOM   1480 2HB  ASP A 101     -10.289   5.983  -6.191  1.00  0.00           H  
ATOM   1481  N   GLY A 102      -8.302   5.080  -3.485  1.00  0.00           N  
ATOM   1482  CA  GLY A 102      -7.382   3.972  -3.281  1.00  0.00           C  
ATOM   1483  C   GLY A 102      -7.995   3.007  -2.285  1.00  0.00           C  
ATOM   1484  O   GLY A 102      -8.151   1.818  -2.571  1.00  0.00           O  
ATOM   1485  H   GLY A 102      -7.959   6.025  -3.328  1.00  0.00           H  
ATOM   1486 1HA  GLY A 102      -7.186   3.463  -4.222  1.00  0.00           H  
ATOM   1487 2HA  GLY A 102      -6.433   4.353  -2.900  1.00  0.00           H  
ATOM   1488  N   ALA A 103      -8.359   3.525  -1.110  1.00  0.00           N  
ATOM   1489  CA  ALA A 103      -8.960   2.701  -0.073  1.00  0.00           C  
ATOM   1490  C   ALA A 103     -10.269   2.066  -0.536  1.00  0.00           C  
ATOM   1491  O   ALA A 103     -10.528   0.892  -0.261  1.00  0.00           O  
ATOM   1492  CB  ALA A 103      -9.212   3.537   1.159  1.00  0.00           C  
ATOM   1493  H   ALA A 103      -8.207   4.521  -0.933  1.00  0.00           H  
ATOM   1494  HA  ALA A 103      -8.264   1.907   0.172  1.00  0.00           H  
ATOM   1495 1HB  ALA A 103      -9.634   2.918   1.946  1.00  0.00           H  
ATOM   1496 2HB  ALA A 103      -8.283   3.964   1.492  1.00  0.00           H  
ATOM   1497 3HB  ALA A 103      -9.909   4.340   0.909  1.00  0.00           H  
ATOM   1498  N   LYS A 104     -11.092   2.805  -1.283  1.00  0.00           N  
ATOM   1499  CA  LYS A 104     -12.343   2.233  -1.758  1.00  0.00           C  
ATOM   1500  C   LYS A 104     -12.038   1.004  -2.597  1.00  0.00           C  
ATOM   1501  O   LYS A 104     -12.587  -0.072  -2.365  1.00  0.00           O  
ATOM   1502  CB  LYS A 104     -13.124   3.268  -2.573  1.00  0.00           C  
ATOM   1503  CG  LYS A 104     -14.495   2.824  -3.100  1.00  0.00           C  
ATOM   1504  CD  LYS A 104     -15.174   3.988  -3.845  1.00  0.00           C  
ATOM   1505  CE  LYS A 104     -16.614   3.669  -4.258  1.00  0.00           C  
ATOM   1506  NZ  LYS A 104     -16.682   2.624  -5.306  1.00  0.00           N  
ATOM   1507  H   LYS A 104     -10.881   3.781  -1.495  1.00  0.00           H  
ATOM   1508  HA  LYS A 104     -12.939   1.925  -0.900  1.00  0.00           H  
ATOM   1509 1HB  LYS A 104     -13.261   4.171  -1.976  1.00  0.00           H  
ATOM   1510 2HB  LYS A 104     -12.531   3.550  -3.440  1.00  0.00           H  
ATOM   1511 1HG  LYS A 104     -14.366   1.981  -3.790  1.00  0.00           H  
ATOM   1512 2HG  LYS A 104     -15.126   2.503  -2.273  1.00  0.00           H  
ATOM   1513 1HD  LYS A 104     -15.176   4.872  -3.205  1.00  0.00           H  
ATOM   1514 2HD  LYS A 104     -14.595   4.219  -4.740  1.00  0.00           H  
ATOM   1515 1HE  LYS A 104     -17.167   3.326  -3.385  1.00  0.00           H  
ATOM   1516 2HE  LYS A 104     -17.080   4.576  -4.639  1.00  0.00           H  
ATOM   1517 1HZ  LYS A 104     -17.635   2.435  -5.552  1.00  0.00           H  
ATOM   1518 2HZ  LYS A 104     -16.183   2.914  -6.127  1.00  0.00           H  
ATOM   1519 3HZ  LYS A 104     -16.260   1.752  -4.961  1.00  0.00           H  
ATOM   1520  N   LEU A 105     -11.113   1.155  -3.536  1.00  0.00           N  
ATOM   1521  CA  LEU A 105     -10.720   0.080  -4.426  1.00  0.00           C  
ATOM   1522  C   LEU A 105     -10.055  -1.088  -3.706  1.00  0.00           C  
ATOM   1523  O   LEU A 105     -10.270  -2.247  -4.069  1.00  0.00           O  
ATOM   1524  CB  LEU A 105      -9.794   0.643  -5.473  1.00  0.00           C  
ATOM   1525  CG  LEU A 105     -10.432   1.578  -6.476  1.00  0.00           C  
ATOM   1526  CD1 LEU A 105      -9.346   2.183  -7.316  1.00  0.00           C  
ATOM   1527  CD2 LEU A 105     -11.411   0.810  -7.320  1.00  0.00           C  
ATOM   1528  H   LEU A 105     -10.673   2.068  -3.656  1.00  0.00           H  
ATOM   1529  HA  LEU A 105     -11.618  -0.285  -4.921  1.00  0.00           H  
ATOM   1530 1HB  LEU A 105      -9.043   1.221  -4.950  1.00  0.00           H  
ATOM   1531 2HB  LEU A 105      -9.319  -0.168  -5.998  1.00  0.00           H  
ATOM   1532  HG  LEU A 105     -10.955   2.376  -5.958  1.00  0.00           H  
ATOM   1533 1HD1 LEU A 105      -9.773   2.865  -8.050  1.00  0.00           H  
ATOM   1534 2HD1 LEU A 105      -8.663   2.723  -6.672  1.00  0.00           H  
ATOM   1535 3HD1 LEU A 105      -8.822   1.387  -7.819  1.00  0.00           H  
ATOM   1536 1HD2 LEU A 105     -11.869   1.478  -8.049  1.00  0.00           H  
ATOM   1537 2HD2 LEU A 105     -10.886   0.025  -7.836  1.00  0.00           H  
ATOM   1538 3HD2 LEU A 105     -12.189   0.377  -6.685  1.00  0.00           H  
ATOM   1539  N   TYR A 106      -9.265  -0.813  -2.661  1.00  0.00           N  
ATOM   1540  CA  TYR A 106      -8.640  -1.907  -1.922  1.00  0.00           C  
ATOM   1541  C   TYR A 106      -9.741  -2.758  -1.300  1.00  0.00           C  
ATOM   1542  O   TYR A 106      -9.691  -3.991  -1.343  1.00  0.00           O  
ATOM   1543  CB  TYR A 106      -7.754  -1.381  -0.797  1.00  0.00           C  
ATOM   1544  CG  TYR A 106      -6.539  -0.661  -1.204  1.00  0.00           C  
ATOM   1545  CD1 TYR A 106      -5.965  -0.883  -2.422  1.00  0.00           C  
ATOM   1546  CD2 TYR A 106      -5.981   0.260  -0.324  1.00  0.00           C  
ATOM   1547  CE1 TYR A 106      -4.847  -0.179  -2.755  1.00  0.00           C  
ATOM   1548  CE2 TYR A 106      -4.862   0.951  -0.677  1.00  0.00           C  
ATOM   1549  CZ  TYR A 106      -4.302   0.748  -1.882  1.00  0.00           C  
ATOM   1550  OH  TYR A 106      -3.176   1.444  -2.238  1.00  0.00           O  
ATOM   1551  H   TYR A 106      -9.078   0.157  -2.405  1.00  0.00           H  
ATOM   1552  HA  TYR A 106      -8.062  -2.522  -2.609  1.00  0.00           H  
ATOM   1553 1HB  TYR A 106      -8.327  -0.692  -0.233  1.00  0.00           H  
ATOM   1554 2HB  TYR A 106      -7.467  -2.200  -0.133  1.00  0.00           H  
ATOM   1555  HD1 TYR A 106      -6.392  -1.606  -3.118  1.00  0.00           H  
ATOM   1556  HD2 TYR A 106      -6.435   0.426   0.653  1.00  0.00           H  
ATOM   1557  HE1 TYR A 106      -4.385  -0.342  -3.707  1.00  0.00           H  
ATOM   1558  HE2 TYR A 106      -4.413   1.658  -0.004  1.00  0.00           H  
ATOM   1559  HH  TYR A 106      -2.621   1.620  -1.446  1.00  0.00           H  
ATOM   1560  N   ARG A 107     -10.773  -2.083  -0.774  1.00  0.00           N  
ATOM   1561  CA  ARG A 107     -11.906  -2.750  -0.155  1.00  0.00           C  
ATOM   1562  C   ARG A 107     -12.737  -3.480  -1.193  1.00  0.00           C  
ATOM   1563  O   ARG A 107     -13.167  -4.609  -0.954  1.00  0.00           O  
ATOM   1564  CB  ARG A 107     -12.790  -1.771   0.600  1.00  0.00           C  
ATOM   1565  CG  ARG A 107     -13.981  -2.412   1.297  1.00  0.00           C  
ATOM   1566  CD  ARG A 107     -13.563  -3.378   2.369  1.00  0.00           C  
ATOM   1567  NE  ARG A 107     -14.717  -3.988   3.023  1.00  0.00           N  
ATOM   1568  CZ  ARG A 107     -14.665  -5.035   3.876  1.00  0.00           C  
ATOM   1569  NH1 ARG A 107     -13.515  -5.577   4.195  1.00  0.00           N  
ATOM   1570  NH2 ARG A 107     -15.780  -5.516   4.395  1.00  0.00           N  
ATOM   1571  H   ARG A 107     -10.752  -1.059  -0.777  1.00  0.00           H  
ATOM   1572  HA  ARG A 107     -11.529  -3.485   0.552  1.00  0.00           H  
ATOM   1573 1HB  ARG A 107     -12.205  -1.249   1.348  1.00  0.00           H  
ATOM   1574 2HB  ARG A 107     -13.173  -1.022  -0.090  1.00  0.00           H  
ATOM   1575 1HG  ARG A 107     -14.591  -1.634   1.753  1.00  0.00           H  
ATOM   1576 2HG  ARG A 107     -14.576  -2.954   0.559  1.00  0.00           H  
ATOM   1577 1HD  ARG A 107     -12.955  -4.173   1.933  1.00  0.00           H  
ATOM   1578 2HD  ARG A 107     -12.984  -2.852   3.125  1.00  0.00           H  
ATOM   1579  HE  ARG A 107     -15.630  -3.605   2.811  1.00  0.00           H  
ATOM   1580 1HH1 ARG A 107     -12.659  -5.213   3.804  1.00  0.00           H  
ATOM   1581 2HH1 ARG A 107     -13.487  -6.363   4.831  1.00  0.00           H  
ATOM   1582 1HH2 ARG A 107     -16.670  -5.102   4.155  1.00  0.00           H  
ATOM   1583 2HH2 ARG A 107     -15.742  -6.301   5.031  1.00  0.00           H  
ATOM   1584  N   GLU A 108     -12.971  -2.860  -2.354  1.00  0.00           N  
ATOM   1585  CA  GLU A 108     -13.740  -3.551  -3.379  1.00  0.00           C  
ATOM   1586  C   GLU A 108     -12.999  -4.801  -3.814  1.00  0.00           C  
ATOM   1587  O   GLU A 108     -13.612  -5.855  -3.993  1.00  0.00           O  
ATOM   1588  CB  GLU A 108     -14.000  -2.664  -4.606  1.00  0.00           C  
ATOM   1589  CG  GLU A 108     -14.992  -1.525  -4.379  1.00  0.00           C  
ATOM   1590  CD  GLU A 108     -15.202  -0.649  -5.592  1.00  0.00           C  
ATOM   1591  OE1 GLU A 108     -14.545  -0.841  -6.587  1.00  0.00           O  
ATOM   1592  OE2 GLU A 108     -16.040   0.233  -5.511  1.00  0.00           O  
ATOM   1593  H   GLU A 108     -12.631  -1.912  -2.507  1.00  0.00           H  
ATOM   1594  HA  GLU A 108     -14.698  -3.848  -2.955  1.00  0.00           H  
ATOM   1595 1HB  GLU A 108     -13.058  -2.226  -4.934  1.00  0.00           H  
ATOM   1596 2HB  GLU A 108     -14.374  -3.278  -5.425  1.00  0.00           H  
ATOM   1597 1HG  GLU A 108     -15.949  -1.953  -4.088  1.00  0.00           H  
ATOM   1598 2HG  GLU A 108     -14.640  -0.913  -3.555  1.00  0.00           H  
ATOM   1599  N   ALA A 109     -11.671  -4.708  -3.944  1.00  0.00           N  
ATOM   1600  CA  ALA A 109     -10.897  -5.872  -4.325  1.00  0.00           C  
ATOM   1601  C   ALA A 109     -11.015  -6.943  -3.263  1.00  0.00           C  
ATOM   1602  O   ALA A 109     -11.236  -8.110  -3.572  1.00  0.00           O  
ATOM   1603  CB  ALA A 109      -9.432  -5.510  -4.533  1.00  0.00           C  
ATOM   1604  H   ALA A 109     -11.203  -3.815  -3.802  1.00  0.00           H  
ATOM   1605  HA  ALA A 109     -11.318  -6.259  -5.239  1.00  0.00           H  
ATOM   1606 1HB  ALA A 109      -8.875  -6.395  -4.834  1.00  0.00           H  
ATOM   1607 2HB  ALA A 109      -9.342  -4.755  -5.299  1.00  0.00           H  
ATOM   1608 3HB  ALA A 109      -9.023  -5.120  -3.606  1.00  0.00           H  
ATOM   1609  N   LEU A 110     -10.949  -6.541  -2.000  1.00  0.00           N  
ATOM   1610  CA  LEU A 110     -11.030  -7.488  -0.907  1.00  0.00           C  
ATOM   1611  C   LEU A 110     -12.358  -8.208  -0.974  1.00  0.00           C  
ATOM   1612  O   LEU A 110     -12.413  -9.440  -0.934  1.00  0.00           O  
ATOM   1613  CB  LEU A 110     -10.880  -6.768   0.436  1.00  0.00           C  
ATOM   1614  CG  LEU A 110     -10.727  -7.660   1.660  1.00  0.00           C  
ATOM   1615  CD1 LEU A 110     -10.078  -6.844   2.784  1.00  0.00           C  
ATOM   1616  CD2 LEU A 110     -12.088  -8.229   2.054  1.00  0.00           C  
ATOM   1617  H   LEU A 110     -10.771  -5.559  -1.790  1.00  0.00           H  
ATOM   1618  HA  LEU A 110     -10.237  -8.220  -1.012  1.00  0.00           H  
ATOM   1619 1HB  LEU A 110     -10.013  -6.113   0.384  1.00  0.00           H  
ATOM   1620 2HB  LEU A 110     -11.757  -6.149   0.593  1.00  0.00           H  
ATOM   1621  HG  LEU A 110     -10.059  -8.472   1.430  1.00  0.00           H  
ATOM   1622 1HD1 LEU A 110      -9.939  -7.478   3.661  1.00  0.00           H  
ATOM   1623 2HD1 LEU A 110      -9.111  -6.476   2.455  1.00  0.00           H  
ATOM   1624 3HD1 LEU A 110     -10.714  -6.002   3.038  1.00  0.00           H  
ATOM   1625 1HD2 LEU A 110     -11.981  -8.875   2.928  1.00  0.00           H  
ATOM   1626 2HD2 LEU A 110     -12.770  -7.421   2.283  1.00  0.00           H  
ATOM   1627 3HD2 LEU A 110     -12.494  -8.814   1.229  1.00  0.00           H  
ATOM   1628  N   ALA A 111     -13.439  -7.433  -1.056  1.00  0.00           N  
ATOM   1629  CA  ALA A 111     -14.772  -7.992  -1.091  1.00  0.00           C  
ATOM   1630  C   ALA A 111     -14.943  -8.911  -2.288  1.00  0.00           C  
ATOM   1631  O   ALA A 111     -15.547  -9.976  -2.170  1.00  0.00           O  
ATOM   1632  CB  ALA A 111     -15.788  -6.872  -1.142  1.00  0.00           C  
ATOM   1633  H   ALA A 111     -13.324  -6.423  -1.096  1.00  0.00           H  
ATOM   1634  HA  ALA A 111     -14.920  -8.577  -0.184  1.00  0.00           H  
ATOM   1635 1HB  ALA A 111     -16.793  -7.287  -1.148  1.00  0.00           H  
ATOM   1636 2HB  ALA A 111     -15.659  -6.229  -0.271  1.00  0.00           H  
ATOM   1637 3HB  ALA A 111     -15.628  -6.287  -2.050  1.00  0.00           H  
ATOM   1638  N   ALA A 112     -14.391  -8.527  -3.442  1.00  0.00           N  
ATOM   1639  CA  ALA A 112     -14.481  -9.359  -4.632  1.00  0.00           C  
ATOM   1640  C   ALA A 112     -13.788 -10.701  -4.395  1.00  0.00           C  
ATOM   1641  O   ALA A 112     -14.305 -11.744  -4.789  1.00  0.00           O  
ATOM   1642  CB  ALA A 112     -13.871  -8.630  -5.818  1.00  0.00           C  
ATOM   1643  H   ALA A 112     -13.915  -7.628  -3.509  1.00  0.00           H  
ATOM   1644  HA  ALA A 112     -15.531  -9.557  -4.839  1.00  0.00           H  
ATOM   1645 1HB  ALA A 112     -13.946  -9.248  -6.717  1.00  0.00           H  
ATOM   1646 2HB  ALA A 112     -14.397  -7.689  -5.979  1.00  0.00           H  
ATOM   1647 3HB  ALA A 112     -12.845  -8.423  -5.605  1.00  0.00           H  
ATOM   1648  N   LEU A 113     -12.655 -10.678  -3.686  1.00  0.00           N  
ATOM   1649  CA  LEU A 113     -11.909 -11.896  -3.389  1.00  0.00           C  
ATOM   1650  C   LEU A 113     -12.670 -12.790  -2.397  1.00  0.00           C  
ATOM   1651  O   LEU A 113     -12.554 -14.018  -2.433  1.00  0.00           O  
ATOM   1652  CB  LEU A 113     -10.535 -11.545  -2.782  1.00  0.00           C  
ATOM   1653  CG  LEU A 113      -9.510 -10.844  -3.686  1.00  0.00           C  
ATOM   1654  CD1 LEU A 113      -8.324 -10.433  -2.854  1.00  0.00           C  
ATOM   1655  CD2 LEU A 113      -9.080 -11.737  -4.741  1.00  0.00           C  
ATOM   1656  H   LEU A 113     -12.273  -9.780  -3.389  1.00  0.00           H  
ATOM   1657  HA  LEU A 113     -11.764 -12.442  -4.322  1.00  0.00           H  
ATOM   1658 1HB  LEU A 113     -10.703 -10.889  -1.947  1.00  0.00           H  
ATOM   1659 2HB  LEU A 113     -10.077 -12.459  -2.417  1.00  0.00           H  
ATOM   1660  HG  LEU A 113      -9.949  -9.980  -4.116  1.00  0.00           H  
ATOM   1661 1HD1 LEU A 113      -7.591  -9.925  -3.479  1.00  0.00           H  
ATOM   1662 2HD1 LEU A 113      -8.661  -9.768  -2.078  1.00  0.00           H  
ATOM   1663 3HD1 LEU A 113      -7.875 -11.316  -2.405  1.00  0.00           H  
ATOM   1664 1HD2 LEU A 113      -8.363 -11.238  -5.363  1.00  0.00           H  
ATOM   1665 2HD2 LEU A 113      -8.634 -12.583  -4.283  1.00  0.00           H  
ATOM   1666 3HD2 LEU A 113      -9.937 -12.039  -5.342  1.00  0.00           H  
ATOM   1667  N   GLU A 114     -13.410 -12.160  -1.472  1.00  0.00           N  
ATOM   1668  CA  GLU A 114     -14.139 -12.873  -0.418  1.00  0.00           C  
ATOM   1669  C   GLU A 114     -15.476 -13.485  -0.856  1.00  0.00           C  
ATOM   1670  O   GLU A 114     -15.817 -14.591  -0.430  1.00  0.00           O  
ATOM   1671  CB  GLU A 114     -14.407 -11.937   0.773  1.00  0.00           C  
ATOM   1672  CG  GLU A 114     -15.050 -12.634   1.982  1.00  0.00           C  
ATOM   1673  CD  GLU A 114     -15.180 -11.756   3.223  1.00  0.00           C  
ATOM   1674  OE1 GLU A 114     -14.789 -10.615   3.181  1.00  0.00           O  
ATOM   1675  OE2 GLU A 114     -15.670 -12.246   4.213  1.00  0.00           O  
ATOM   1676  H   GLU A 114     -13.433 -11.140  -1.485  1.00  0.00           H  
ATOM   1677  HA  GLU A 114     -13.506 -13.688  -0.072  1.00  0.00           H  
ATOM   1678 1HB  GLU A 114     -13.492 -11.465   1.091  1.00  0.00           H  
ATOM   1679 2HB  GLU A 114     -15.080 -11.141   0.452  1.00  0.00           H  
ATOM   1680 1HG  GLU A 114     -16.043 -12.977   1.691  1.00  0.00           H  
ATOM   1681 2HG  GLU A 114     -14.453 -13.511   2.229  1.00  0.00           H  
ATOM   1682  N   ALA A 115     -16.245 -12.740  -1.649  1.00  0.00           N  
ATOM   1683  CA  ALA A 115     -17.589 -13.137  -2.058  1.00  0.00           C  
ATOM   1684  C   ALA A 115     -17.589 -13.998  -3.322  1.00  0.00           C  
ATOM   1685  O   ALA A 115     -17.757 -15.214  -3.230  1.00  0.00           O  
ATOM   1686  OXT ALA A 115     -17.864 -13.444  -4.386  1.00  0.00           O  
ATOM   1687  CB  ALA A 115     -18.431 -11.890  -2.282  1.00  0.00           C  
ATOM   1688  H   ALA A 115     -15.891 -11.833  -1.955  1.00  0.00           H  
ATOM   1689  HA  ALA A 115     -18.026 -13.724  -1.252  1.00  0.00           H  
ATOM   1690 1HB  ALA A 115     -19.446 -12.175  -2.554  1.00  0.00           H  
ATOM   1691 2HB  ALA A 115     -18.449 -11.298  -1.367  1.00  0.00           H  
ATOM   1692 3HB  ALA A 115     -17.988 -11.298  -3.086  1.00  0.00           H  
TER                                                                             
# All scores below are weighted scores, not raw scores.
#BEGIN_POSE_ENERGIES_TABLE ./short_relax/dife_inp_5_unrelaxedRF.pdb
label fa_atr fa_rep fa_sol fa_intra_rep fa_intra_sol_xover4 lk_ball_wtd fa_elec hbond_sr_bb hbond_lr_bb hbond_bb_sc hbond_sc dslf_fa13 omega fa_dun p_aa_pp yhh_planarity ref rama_prepro cart_bonded total
weights 1 0.55 1 0.005 1 1 1 1 1 1 1 1.25 0.4 0.7 0.6 0.625 1 0.45 0.5 NA
pose -667.846 57.7277 450.99 1.21915 21.256 -19.1392 -221.269 -99.3698 -1.55114 -8.73789 -11.3109 0 1.03077 122.152 -23.1514 0.23497 11.8494 -27.4443 37.159 -376.2
LEU:NtermProteinFull_1 -6.0404 0.65564 3.14423 0.01562 0.20671 -0.16737 -3.23753 0 0 -0.6824 0 0 0.00422 0.06853 0 0 1.66147 0 0.09793 -4.27335
GLU_2 -3.83616 0.28333 4.96896 0.08216 1.44878 -0.17603 -3.70578 0 0 -0.6824 0 0 0.03577 3.88003 -0.20433 0 -2.72453 -0.22932 0.32165 -0.53787
GLU_3 -3.22831 0.28143 3.16132 0.00553 0.25299 -0.17391 -0.56407 0 0 0 0 0 -0.03025 2.50985 -0.30903 0 -2.72453 -0.47846 0.28384 -1.0136
ALA_4 -5.69521 0.58989 2.9073 0.00138 0 -0.22958 -1.02207 0 0 0 0 0 0.01239 0 -0.22583 0 1.32468 -0.4351 0.16707 -2.60508
ARG_5 -10.3631 0.65848 7.36012 0.01557 0.48491 -0.63137 -2.2276 0 0 0 0 0 0.04478 1.58973 -0.08731 0 -0.09474 -0.37107 0.32398 -3.29761
ALA_6 -4.01253 0.24228 3.36728 0.00142 0 -0.09974 -1.76955 0 0 0 0 0 0.0056 0 -0.24163 0 1.32468 -0.37841 0.27936 -1.28124
GLU_7 -6.66466 0.58996 6.0911 0.01326 0.89331 -0.2819 -4.14625 0 0 0 -0.32666 0 0.15087 3.24168 -0.32007 0 -2.72453 -0.36809 0.22719 -3.62479
LEU_8 -10.2714 1.33404 3.13942 0.01717 0.0687 -0.05063 -2.02466 0 0 0 0 0 0.08982 0.36239 -0.26237 0 1.66147 -0.30981 0.43055 -5.81534
ALA_9 -5.36448 0.4904 3.94843 0.00145 0 -0.28897 -1.89902 0 0 0 0 0 0.00061 0 -0.2451 0 1.32468 -0.33614 0.34594 -2.02218
ALA_10 -5.21003 0.31946 4.53418 0.00146 0 -0.45339 -1.41797 0 0 0 0 0 -0.01701 0 -0.16919 0 1.32468 -0.33221 0.16273 -1.25729
ILE_11 -9.58253 1.49732 3.84708 0.05562 0.06788 -0.42214 -1.83338 0 0 0 0 0 0.47403 0.77066 0.32414 0 2.30374 -0.15889 0.92401 -1.73246
LEU_12 -8.3712 0.97736 3.78716 0.02192 0.07653 -0.03742 -1.80434 0 0 0 0 0 0.02428 0.47675 -0.25784 0 1.66147 -0.15523 1.05689 -2.54367
ARG_13 -5.20002 0.35668 5.23586 0.01251 0.44573 -0.6564 -1.76991 0 0 0 0 0 0.06909 1.56001 -0.08434 0 -0.09474 -0.30847 0.36679 -0.06721
ASP_14 -4.73671 0.21622 5.16776 0.00278 0.25861 -0.43681 -1.69413 0 0 0 0 0 -0.02578 1.30234 0.25148 0 -2.14574 -0.26007 0.33566 -1.76439
GLU_15 -7.92352 0.87075 7.05344 0.01125 0.91668 -0.37702 -2.32355 0 0 0 0 0 0.02908 2.78856 -0.32035 0 -2.72453 -0.28813 0.47949 -1.80784
GLU_16 -5.32486 0.24947 5.57114 0.00763 0.33343 0.13217 -3.57882 0 0 0 -1.18976 0 0.07332 2.74261 -0.17871 0 -2.72453 -0.41098 0.41322 -3.88467
GLY_17 -3.33706 0.30954 3.62854 0.00012 0 -0.1906 -1.8008 0 0 0 0 0 -0.04673 0 0.21827 0 0.79816 0.29308 0.16128 0.0338
HIS_D_18 -6.50059 0.21116 6.44397 0.00304 0.36373 -0.30591 -3.04441 0 0 0 -0.59939 0 -0.01584 2.04827 0.06877 0 -0.30065 0.39356 0.21998 -1.01432
ILE_19 -8.86813 0.86119 3.88182 0.03134 0.07156 -0.20708 -2.62805 0 0 0 0 0 -0.0207 0.12936 -0.43165 0 2.30374 -0.06022 0.30302 -4.63378
ARG_20 -5.39655 0.29838 5.0998 0.0114 0.31453 0.10816 -3.80624 0 0 0 -1.18976 0 -0.015 1.9809 -0.12638 0 -0.09474 -0.18182 0.36507 -2.63224
ARG_21 -7.02073 0.31991 6.30942 0.02618 0.68193 -0.02725 -4.16121 0 0 -0.4287 -0.54829 0 0.00877 3.28103 -0.03355 0 -0.09474 -0.34103 0.39905 -1.62921
ALA_22 -5.48159 0.30898 2.53779 0.00135 0 -0.07556 -1.8198 0 0 0 0 0 -0.02294 0 0.05344 0 1.32468 -0.05321 0.27357 -2.95329
ALA_23 -3.37541 0.24271 1.51691 0.00161 0 -0.04287 -0.75931 0 0 0 0 0 -0.05425 0 -0.3088 0 1.32468 -0.21317 0.21704 -1.45087
ALA_24 -2.41544 0.22278 1.91964 0.00233 0 -0.12045 -0.86134 0 0 0 0 0 -0.0415 0 0.02026 0 1.32468 -0.56643 0.29862 -0.21686
GLY_25 -2.61714 0.24886 2.59762 9e-05 0 -0.49014 -0.35775 0 0 0 0 0 -0.09735 0 -1.25929 0 0.79816 -0.60944 0.26464 -1.52173
GLY_26 -2.7411 0.10216 2.52379 7e-05 0 -0.08563 -1.43002 0 0 -0.4287 0 0 -0.0886 0 0.26171 0 0.79816 -0.33486 0.21908 -1.20395
LEU_27 -7.90712 0.4876 2.52658 0.02359 0.05784 -0.12208 -1.55464 0 0 -0.91532 0 0 -0.01989 0.26711 -0.33297 0 1.66147 -0.09241 0.40454 -5.51569
THR_28 -5.31935 0.52566 4.69493 0.01046 0.08437 -0.12914 -1.48906 0 0 -0.80705 0 0 0.00745 0.09482 -0.72559 0 1.15175 -0.17087 0.4814 -1.59022
ALA_29 -4.80618 0.49907 2.56946 0.00159 0 0.10307 -0.86901 0 0 0 0 0 -0.02913 0 -0.30535 0 1.32468 -0.30029 0.32534 -1.48675
GLU_30 -3.40871 0.23122 3.47746 0.00546 0.24853 -0.12388 -1.12069 0 0 0 0 0 -0.0202 2.53791 -0.26586 0 -2.72453 -0.41794 0.16321 -1.41802
GLU_31 -6.32637 0.39751 6.3451 0.00613 0.68534 0.05926 -2.20871 0 0 -0.80705 -0.54829 0 0.01175 2.84945 -0.30805 0 -2.72453 -0.40191 0.19257 -2.77779
PHE_32 -12.325 1.58252 3.7899 0.02588 0.18109 -0.3806 -1.94249 0 0 0 0 0 0.03455 2.47432 0.04749 0 1.21829 -0.27897 0.36687 -5.20614
ARG_33 -5.99989 0.51641 4.62284 0.01615 0.42324 -0.31024 -1.88143 0 0 0 0 0 0.01763 2.05384 -0.04909 0 -0.09474 -0.15391 0.33182 -0.50738
LYS_34 -5.5395 0.27127 6.87528 0.00938 0.29025 0.1049 -5.06096 0 0 0 -0.73425 0 -0.01471 1.72222 0.06196 0 -0.71458 -0.1178 0.21007 -2.63647
GLU_35 -6.71411 0.24673 6.15778 0.00393 0.21367 -0.41966 -1.87303 0 0 0 -0.59939 0 0.07407 3.0383 -0.32233 0 -2.72453 -0.35362 0.28095 -2.99121
SER_36 -5.86014 0.40181 4.87377 0.002 0.07531 -0.15715 -1.37318 0 0 0 0 0 0.02753 0.74145 0.32366 0 -0.28969 -0.19778 0.36341 -1.06899
ILE_37 -4.18977 0.29652 3.00909 0.04354 0.07879 -0.29325 -0.73542 0 0 0 0 0 0.24287 0.18382 -0.44932 0 2.30374 0.10167 0.48446 1.07675
ASP_38 -3.06418 0.2326 4.53055 0.00402 0.2891 0.18261 -3.70479 0 0 0 -0.73425 0 -0.01876 1.59896 0.16688 0 -2.14574 0.36833 0.75849 -1.53617
GLU_39 -3.71139 0.38044 3.53183 0.00833 0.37264 -0.32548 -0.03534 0 0 0 0 0 0.17515 2.89815 0.02743 0 -2.72453 0.94776 0.79722 2.34222
MET_40 -4.04 0.61593 1.85489 0.01243 0.02071 -0.12427 -0.71742 0 0 0 0 0 -0.00394 1.21917 0.32264 0 1.65735 0.56556 0.50888 1.89192
LYS_41 -4.36152 0.38146 4.1652 0.0071 0.131 -0.31972 -1.2753 0 0 0 0 0 0.0315 0.88813 -0.02547 0 -0.71458 -0.23782 0.26291 -1.06714
HIS_D_42 -7.26875 1.03016 6.14037 0.00377 0.55393 -0.24626 -1.81605 0 0 0 -0.75403 0 -0.00823 1.52735 -0.2148 0 -0.30065 -0.1383 0.3288 -1.16269
ALA_43 -6.11914 0.45986 2.73234 0.00145 0 -0.04198 -1.64085 0 0 0 0 0 -0.03061 0 -0.25544 0 1.32468 -0.1318 0.32189 -3.37961
GLU_44 -5.13915 0.35382 4.95094 0.00542 0.24536 -0.31923 -1.25819 0 0 0 0 0 0.04026 2.51706 -0.25384 0 -2.72453 -0.46448 0.14295 -1.90361
LYS_45 -6.57015 0.42002 6.66895 0.00842 0.18545 -0.28157 -4.18959 0 0 0 -0.32666 0 -0.00317 1.36981 0.02742 0 -0.71458 -0.39559 0.17137 -3.62986
VAL_46 -8.90998 1.26436 2.49885 0.0284 0.05518 -0.08299 -2.07977 0 0 0 0 0 0.00976 -0.01054 -0.21378 0 2.64269 -0.24174 0.27678 -4.76277
LEU_47 -6.61294 0.75862 3.64927 0.03522 0.08561 -0.11876 -1.66323 0 0 0 0 0 0.07023 0.18825 -0.28469 0 1.66147 -0.24882 0.41365 -2.06612
GLU_48 -4.91743 0.2802 5.00574 0.00445 0.22021 -0.23069 -1.57515 0 0 0 0 0 0.00531 2.53487 -0.28146 0 -2.72453 -0.4327 0.34227 -1.7689
LEU_49 -7.95908 0.79125 2.94847 0.02152 0.07078 -0.13392 -1.76663 0 0 0 0 0 0.0813 0.23209 -0.28174 0 1.66147 -0.42254 0.31018 -4.44686
ALA_50 -6.26074 0.62028 2.74811 0.00138 0 0.19686 -2.2626 0 0 0 0 0 -0.00347 0 -0.21227 0 1.32468 -0.31828 0.28436 -3.88167
GLU_51 -4.70319 0.30028 4.34477 0.00468 0.22686 -0.12226 -2.01504 0 0 0 0 0 0.01949 2.57682 -0.29186 0 -2.72453 -0.41832 0.29077 -2.51151
GLU_52 -5.10097 0.29783 4.40463 0.00513 0.23059 -0.29366 -1.90438 0 0 0 0 0 0.02822 2.76835 -0.24435 0 -2.72453 -0.47892 0.36112 -2.65093
ALA_53 -6.79102 0.62195 3.06134 0.00163 0 -0.20102 -2.21 0 0 0 0 0 -0.00459 0 -0.13202 0 1.32468 -0.31987 0.26266 -4.38625
ALA_54 -4.25524 0.34133 3.0936 0.00153 0 -0.20452 -1.47104 0 0 0 0 0 -0.03516 0 -0.22156 0 1.32468 -0.28258 0.19443 -1.51453
ALA_55 -3.0006 0.1955 2.25822 0.00149 0 -0.07395 -1.03742 0 0 0 0 0 -0.05685 0 -0.36564 0 1.32468 -0.50883 0.14747 -1.11593
LYS_56 -3.71599 0.35508 2.55522 0.02063 0.36639 -0.28141 -0.64754 0 0 0 0 0 -0.05308 1.26248 -0.017 0 -0.71458 -0.48922 0.18957 -1.16946
GLY_57 -2.0634 0.16367 2.39472 5e-05 0 -0.12148 -1.61258 0 0 0 0 0 -0.1518 0 -1.44002 0 0.79816 -0.66828 0.34951 -2.35145
ASP_58 -6.23993 0.33859 6.64289 0.01227 0.92995 -0.10672 -4.39259 0 0 -0.60553 0 0 0.00572 2.04956 -0.72473 0 -2.14574 -0.5893 0.51024 -4.31532
GLU_59 -3.44493 0.21578 3.54198 0.00577 0.26032 -0.07316 -1.19291 0 0 0 0 0 -0.0507 2.50342 -0.3247 0 -2.72453 -0.39383 0.37418 -1.30332
GLU_60 -3.65719 0.20893 3.2686 0.00691 0.30862 -0.21359 -1.26204 0 0 0 0 0 0.02796 2.52948 -0.00463 0 -2.72453 -0.2916 0.13718 -1.66591
ALA_61 -6.5249 0.70152 2.31551 0.00157 0 -0.16862 -2.51604 0 0 -0.60553 0 0 -0.03887 0 -0.19498 0 1.32468 -0.18485 0.16205 -5.72846
ALA_62 -6.10219 0.46397 2.63407 0.00162 0 0.12983 -2.08422 0 0 0 0 0 -0.02004 0 -0.13788 0 1.32468 -0.29179 0.21412 -3.86784
GLU_63 -4.31733 0.21729 4.24778 0.00484 0.22837 -0.30695 -1.58198 0 0 0 0 0 -0.02474 2.68927 -0.24707 0 -2.72453 -0.23458 0.28257 -1.76704
ALA_64 -5.68953 0.37749 2.7574 0.00136 0 0.02222 -1.79597 0 0 0 0 0 0.03884 0 -0.05039 0 1.32468 -0.15395 0.28271 -2.88513
ALA_65 -5.94025 0.62569 2.44006 0.00147 0 -0.16813 -1.80422 0 0 0 0 0 -0.03657 0 -0.15358 0 1.32468 -0.15066 0.27381 -3.58769
ALA_66 -4.9648 0.35864 3.10745 0.00155 0 -0.01903 -1.71574 0 0 0 0 0 0.00484 0 -0.20235 0 1.32468 -0.28902 0.28396 -2.10982
GLU_67 -5.16054 0.40863 4.3962 0.00471 0.22292 -0.27276 -1.74843 0 0 0 0 0 -0.01924 2.67168 -0.2993 0 -2.72453 -0.41875 0.23366 -2.70576
ALA_68 -6.77036 1.07575 2.74013 0.00166 0 -0.0889 -1.67426 0 0 0 0 0 0.0341 0 -0.30812 0 1.32468 -0.52178 0.25341 -3.93371
ALA_69 -6.67462 0.78036 2.79824 0.00166 0 -0.00689 -1.98513 0 0 0 0 0 0.01214 0 -0.25233 0 1.32468 -0.46616 0.23904 -4.22901
GLU_70 -4.87125 0.41831 4.37421 0.00476 0.22558 -0.14789 -1.72334 0 0 0 0 0 -0.02051 2.55709 -0.31007 0 -2.72453 -0.47483 0.22845 -2.46401
LEU_71 -8.2754 0.9124 3.61858 0.01886 0.07285 0.0543 -2.22416 0 0 0 0 0 0.06288 0.21526 -0.2879 0 1.66147 -0.43332 0.2914 -4.31278
GLU_72 -7.05356 0.6676 5.84951 0.01203 1.16415 -0.48746 -1.79066 0 0 0 0 0 0.00727 3.0793 -0.2345 0 -2.72453 -0.36053 0.30271 -1.56868
LEU_73 -5.88018 0.31266 3.64987 0.02704 0.07812 -0.25009 -1.60077 0 0 0 0 0 0.0865 0.19183 -0.28701 0 1.66147 -0.35576 0.30359 -2.06272
VAL_74 -6.33591 0.65247 3.64907 0.02789 0.05543 -0.3396 -2.1784 0 0 0 0 0 -0.05797 -0.01424 -0.28533 0 2.64269 -0.229 0.33088 -2.08203
ALA_75 -7.10289 0.72838 3.41506 0.00146 0 -0.10547 -2.33279 0 0 0 0 0 -0.01859 0 -0.36918 0 1.32468 -0.34257 0.34558 -4.45633
ILE_76 -9.0023 0.8458 4.90557 0.04672 0.11336 -0.29521 -2.77292 0 0 0 0 0 -0.0219 1.28674 -0.35937 0 2.30374 -0.30999 0.36437 -2.8954
ASN_77 -4.88183 0.22761 4.9995 0.00489 0.23894 -0.15575 -2.36279 0 0 0 -0.72426 0 0.04135 1.0917 0.40571 0 -1.34026 0.02308 0.27308 -2.15905
GLN_78 -7.87926 0.69106 4.66607 0.00704 0.18267 -0.45285 -2.34399 0 0 0 0 0 0.0484 2.52316 -0.17984 0 -1.45095 -0.06049 0.28604 -3.96295
TYR_79 -12.3103 1.65316 5.59696 0.02302 0.16531 -0.26099 -3.20398 0 0 0 -0.7788 0 0.01493 2.44435 0.0892 0.05478 0.58223 -0.2226 0.76974 -5.38293
ARG_80 -5.93592 0.38359 6.06952 0.02479 0.74337 -0.32489 -2.25132 0 0 0 -0.72426 0 0.00646 2.44532 0.01117 0 -0.09474 -0.08598 0.64735 0.91447
ALA_81 -4.15467 0.21762 3.24932 0.0016 0 0.01805 -1.85197 0 0 0 0 0 -0.00309 0 -0.26015 0 1.32468 -0.18736 0.11395 -1.53201
ALA_82 -5.99972 0.46827 2.43176 0.00152 0 -0.15185 -1.70982 0 0 0 0 0 0.02301 0 -0.22102 0 1.32468 -0.3845 0.14601 -4.07166
ALA_83 -5.52753 0.45397 2.59692 0.00156 0 -0.02107 -0.82654 0 0 0 0 0 -0.01862 0 -0.08449 0 1.32468 -0.24772 0.16904 -2.1798
ALA_84 -2.51389 0.12789 1.95217 0.00154 0 -0.04775 -0.56913 0 0 0 0 0 -0.03784 0 -0.19858 0 1.32468 -0.2497 0.1533 -0.05731
ALA_85 -2.28572 0.08451 1.71687 0.00161 0 0.00751 -1.23885 0 0 0 0 0 -0.01268 0 0.05664 0 1.32468 -0.2233 0.20701 -0.36172
GLY_86 -2.65076 0.25973 2.43553 0.00029 0 -0.02 -0.44895 0 0 0 0 0 -0.01305 0 -1.49072 0 0.79816 -0.09336 0.6961 -0.52704
PRO_87 -3.19507 0.46152 1.1198 0.00301 0.10721 -0.18554 0.31823 0 0 0 0 0 -0.01256 0.31904 -0.8738 0 -1.64321 -0.3155 0.81544 -3.08143
SER_88 -3.78367 0.20516 4.06836 0.00146 0.07305 -0.07239 -1.83942 0 0 -0.92993 0 0 0.00212 0.07575 -0.526 0 -0.28969 -0.37198 0.36678 -3.0204
GLU_89 -2.69974 0.12933 2.46268 0.00576 0.25859 -0.03915 -1.08897 0 0 0 0 0 -0.02229 2.49567 -0.27104 0 -2.72453 -0.38843 0.14632 -1.73581
GLU_90 -3.25629 0.23699 3.01343 0.0057 0.25517 -0.12662 -0.76398 0 0 0 0 0 0.00732 2.53111 -0.24704 0 -2.72453 -0.49416 0.08459 -1.47831
ALA_91 -4.89317 0.23367 2.68009 0.00148 0 -0.20783 -1.00465 0 0 -0.92993 0 0 -0.03361 0 -0.15672 0 1.32468 -0.33401 0.1357 -3.1843
ARG_92 -9.07542 0.51259 7.38495 0.01321 0.2146 -0.18336 -3.58732 0 0 -0.91532 0 0 -0.00692 1.74069 -0.05041 0 -0.09474 -0.21222 0.33152 -3.92815
ALA_93 -4.21523 0.22918 3.41545 0.00164 0 -0.0038 -1.87679 0 0 0 0 0 -0.02145 0 -0.16296 0 1.32468 -0.23763 0.36044 -1.18648
ALA_94 -4.45205 0.18306 3.38084 0.00147 0 -0.14388 -1.78769 0 0 0 0 0 0.02219 0 -0.01545 0 1.32468 -0.13293 0.19173 -1.42805
LEU_95 -9.89658 1.22644 3.36659 0.02837 0.08351 -0.36809 -1.57872 0 0 0 0 0 -0.01071 0.58085 -0.26441 0 1.66147 -0.09809 0.46875 -4.80064
LEU_96 -8.75852 0.90644 3.77519 0.01931 0.17561 -0.16734 -2.26472 0 0 0 0 0 -0.00372 0.44045 -0.19621 0 1.66147 -0.10863 0.50938 -4.01128
ALA_97 -4.4599 0.23571 4.02811 0.00157 0 -0.24525 -1.54992 0 0 0 0 0 -0.01838 0 -0.26728 0 1.32468 -0.18915 0.31605 -0.82377
LEU_98 -8.65464 0.93241 2.97741 0.01996 0.07401 -0.15375 -2.25155 0 0 0 0 0 -0.03611 0.29154 -0.26772 0 1.66147 -0.31528 0.43391 -5.28834
GLU_99 -8.57629 0.43744 8.91773 0.00766 0.29881 -0.46938 -3.11157 0 0 0 -0.7788 0 0.03552 2.86495 -0.23812 0 -2.72453 -0.31359 0.40083 -3.24935
LEU_100 -6.51004 0.50962 3.29517 0.01584 0.07014 -0.14393 -2.2279 0 0 0 0 0 0.00742 0.39483 -0.25301 0 1.66147 -0.29512 0.23072 -3.24478
ASP_101 -5.45399 0.41759 4.77448 0.00421 0.30226 -0.3617 -1.75931 0 0 0 0 0 0.10447 1.55872 -0.05569 0 -2.14574 -0.2205 0.18228 -2.65293
GLY_102 -5.24401 0.29733 3.99535 0.00015 0 -0.19611 -2.09476 0 0 0 0 0 -0.07031 0 0.09637 0 0.79816 0.44526 0.14746 -1.82512
ALA_103 -5.6785 0.51011 3.23131 0.00158 0 -0.09952 -2.04161 0 0 0 0 0 -9e-05 0 -0.28915 0 1.32468 0.33497 0.17585 -2.53036
LYS_104 -5.40699 0.45947 6.41404 0.00791 0.21624 0.07984 -4.5933 0 0 0 0 0 -0.00388 1.69005 0.06946 0 -0.71458 -0.24763 0.27268 -1.7567
LEU_105 -9.11878 0.81893 4.25927 0.02366 0.08533 -0.28307 -2.53663 0 0 0 0 0 0.0561 0.15691 -0.30276 0 1.66147 -0.19192 0.3446 -5.02689
TYR_106 -12.1534 1.65009 3.99859 0.0354 0.2364 -0.11947 -2.84509 0 0 0 -0.75403 0 0.00433 2.78844 0.07196 0.1802 0.58223 -0.27496 0.62722 -5.97205
ARG_107 -6.48415 0.51877 4.54436 0.0202 0.64848 -0.06423 -2.20605 0 0 0 0 0 0.06098 2.10853 -0.05052 0 -0.09474 -0.20239 0.53576 -0.66499
GLU_108 -5.86404 0.4083 6.19642 0.00483 0.2334 -0.02457 -4.52789 0 0 0 0 0 0.04039 2.52646 -0.23711 0 -2.72453 -0.34718 0.21641 -4.0991
ALA_109 -6.86761 0.68338 2.43233 0.0014 0 -0.00121 -1.9085 0 0 0 0 0 -0.02745 0 -0.15021 0 1.32468 -0.37187 0.20897 -4.67609
LEU_110 -9.57078 0.77252 4.50732 0.04195 0.2136 0.07895 -1.71343 0 0 0 0 0 -0.00167 1.97205 -0.17168 0 1.66147 -0.02124 0.18584 -2.04509
ALA_111 -4.4806 0.24187 3.5657 0.00156 0 -0.1328 -1.91119 0 0 0 0 0 0.02642 0 -0.28978 0 1.32468 -0.11484 0.14256 -1.62642
ALA_112 -4.75986 0.33625 3.05286 0.00139 0 -0.15564 -0.66762 0 0 0 0 0 -0.00944 0 -0.27283 0 1.32468 -0.44686 0.14682 -1.45024
LEU_113 -8.25508 1.00582 2.53593 0.01579 0.07572 -0.15629 -0.94679 0 0 0 0 0 -0.04124 0.14772 -0.3093 0 1.66147 -0.37569 0.30964 -4.3323
GLU_114 -3.8929 0.21519 3.54131 0.00801 0.36566 -0.16612 -0.81527 0 0 0 0 0 -0.00681 2.93772 -0.17976 0 -2.72453 -0.16381 0.38613 -0.49518
ALA:CtermProteinFull_115 -1.50132 0.01552 1.76394 0.00322 0 -0.17292 -0.22366 0 0 0 0 0 0 0 0 0 1.32468 -0.02049 0.35157 1.54053
#END_POSE_ENERGIES_TABLE ./short_relax/dife_inp_5_unrelaxedRF.pdb
