# Supplementary material for: Scaffolding protein functional sites using deep learning
Source: Science. Author manuscript; Available in PMC 2022 Oct 31. (PMC9621694; doi:10.1126/science.abn2100)
Supplement: Data S1 [file NIHMS1830590-supplement-Data_S1.zip › dife_inp_6_AF.pdb]

MODEL     1
ATOM      1  N   ASP A   1     -16.725   2.638  19.668  1.00  0.00           N  
ATOM      2  H   ASP A   1     -16.464   3.041  20.557  1.00  0.00           H  
ATOM      3  H2  ASP A   1     -17.551   2.067  19.777  1.00  0.00           H  
ATOM      4  H3  ASP A   1     -15.972   2.058  19.328  1.00  0.00           H  
ATOM      5  CA  ASP A   1     -17.049   3.687  18.676  1.00  0.00           C  
ATOM      6  HA  ASP A   1     -17.324   3.179  17.751  1.00  0.00           H  
ATOM      7  C   ASP A   1     -15.835   4.528  18.316  1.00  0.00           C  
ATOM      8  CB  ASP A   1     -18.276   4.527  19.078  1.00  0.00           C  
ATOM      9  HB2 ASP A   1     -18.421   5.315  18.340  1.00  0.00           H  
ATOM     10  HB3 ASP A   1     -18.092   4.988  20.048  1.00  0.00           H  
ATOM     11  O   ASP A   1     -15.473   4.522  17.151  1.00  0.00           O  
ATOM     12  CG  ASP A   1     -19.552   3.676  19.149  1.00  0.00           C  
ATOM     13  OD1 ASP A   1     -19.404   2.443  18.996  1.00  0.00           O  
ATOM     14  OD2 ASP A   1     -20.627   4.244  19.432  1.00  0.00           O  
ATOM     15  N   GLU A   2     -15.181   5.200  19.272  1.00  0.00           N  
ATOM     16  H   GLU A   2     -15.533   5.247  20.218  1.00  0.00           H  
ATOM     17  CA  GLU A   2     -13.958   5.980  18.992  1.00  0.00           C  
ATOM     18  HA  GLU A   2     -14.130   6.597  18.110  1.00  0.00           H  
ATOM     19  C   GLU A   2     -12.760   5.083  18.629  1.00  0.00           C  
ATOM     20  CB  GLU A   2     -13.647   6.935  20.163  1.00  0.00           C  
ATOM     21  HB2 GLU A   2     -13.599   6.362  21.089  1.00  0.00           H  
ATOM     22  HB3 GLU A   2     -12.681   7.407  19.987  1.00  0.00           H  
ATOM     23  O   GLU A   2     -12.175   5.297  17.577  1.00  0.00           O  
ATOM     24  CG  GLU A   2     -14.721   8.036  20.284  1.00  0.00           C  
ATOM     25  HG2 GLU A   2     -14.754   8.586  19.343  1.00  0.00           H  
ATOM     26  HG3 GLU A   2     -15.693   7.562  20.418  1.00  0.00           H  
ATOM     27  CD  GLU A   2     -14.519   9.037  21.439  1.00  0.00           C  
ATOM     28  OE1 GLU A   2     -15.296  10.024  21.474  1.00  0.00           O  
ATOM     29  OE2 GLU A   2     -13.664   8.808  22.320  1.00  0.00           O  
ATOM     30  N   GLU A   3     -12.489   4.019  19.396  1.00  0.00           N  
ATOM     31  H   GLU A   3     -12.895   3.973  20.320  1.00  0.00           H  
ATOM     32  CA  GLU A   3     -11.406   3.045  19.120  1.00  0.00           C  
ATOM     33  HA  GLU A   3     -10.435   3.537  19.169  1.00  0.00           H  
ATOM     34  C   GLU A   3     -11.534   2.412  17.720  1.00  0.00           C  
ATOM     35  CB  GLU A   3     -11.453   1.934  20.189  1.00  0.00           C  
ATOM     36  HB2 GLU A   3     -12.459   1.517  20.174  1.00  0.00           H  
ATOM     37  HB3 GLU A   3     -10.753   1.143  19.921  1.00  0.00           H  
ATOM     38  O   GLU A   3     -10.582   2.363  16.952  1.00  0.00           O  
ATOM     39  CG  GLU A   3     -11.109   2.435  21.610  1.00  0.00           C  
ATOM     40  HG2 GLU A   3     -10.033   2.593  21.675  1.00  0.00           H  
ATOM     41  HG3 GLU A   3     -11.594   3.398  21.771  1.00  0.00           H  
ATOM     42  CD  GLU A   3     -11.575   1.499  22.743  1.00  0.00           C  
ATOM     43  OE1 GLU A   3     -11.130   1.712  23.897  1.00  0.00           O  
ATOM     44  OE2 GLU A   3     -12.542   0.730  22.519  1.00  0.00           O  
ATOM     45  N   VAL A   4     -12.752   2.015  17.330  1.00  0.00           N  
ATOM     46  H   VAL A   4     -13.490   2.075  18.017  1.00  0.00           H  
ATOM     47  CA  VAL A   4     -13.046   1.462  15.993  1.00  0.00           C  
ATOM     48  HA  VAL A   4     -12.385   0.615  15.811  1.00  0.00           H  
ATOM     49  C   VAL A   4     -12.773   2.491  14.888  1.00  0.00           C  
ATOM     50  CB  VAL A   4     -14.509   0.972  15.931  1.00  0.00           C  
ATOM     51  HB  VAL A   4     -15.163   1.802  16.196  1.00  0.00           H  
ATOM     52  O   VAL A   4     -12.254   2.145  13.830  1.00  0.00           O  
ATOM     53  CG1 VAL A   4     -14.945   0.453  14.556  1.00  0.00           C  
ATOM     54 HG11 VAL A   4     -16.005   0.197  14.573  1.00  0.00           H  
ATOM     55 HG12 VAL A   4     -14.380  -0.445  14.306  1.00  0.00           H  
ATOM     56 HG13 VAL A   4     -14.789   1.206  13.783  1.00  0.00           H  
ATOM     57  CG2 VAL A   4     -14.756  -0.165  16.935  1.00  0.00           C  
ATOM     58 HG21 VAL A   4     -14.101  -1.005  16.702  1.00  0.00           H  
ATOM     59 HG22 VAL A   4     -14.540   0.160  17.953  1.00  0.00           H  
ATOM     60 HG23 VAL A   4     -15.791  -0.500  16.879  1.00  0.00           H  
ATOM     61  N   GLU A   5     -13.111   3.764  15.110  1.00  0.00           N  
ATOM     62  H   GLU A   5     -13.441   4.021  16.030  1.00  0.00           H  
ATOM     63  CA  GLU A   5     -12.854   4.839  14.144  1.00  0.00           C  
ATOM     64  HA  GLU A   5     -13.156   4.498  13.154  1.00  0.00           H  
ATOM     65  C   GLU A   5     -11.361   5.197  14.060  1.00  0.00           C  
ATOM     66  CB  GLU A   5     -13.720   6.055  14.522  1.00  0.00           C  
ATOM     67  HB2 GLU A   5     -13.516   6.321  15.559  1.00  0.00           H  
ATOM     68  HB3 GLU A   5     -14.770   5.770  14.461  1.00  0.00           H  
ATOM     69  O   GLU A   5     -10.873   5.533  12.979  1.00  0.00           O  
ATOM     70  CG  GLU A   5     -13.507   7.323  13.678  1.00  0.00           C  
ATOM     71  HG2 GLU A   5     -12.478   7.662  13.791  1.00  0.00           H  
ATOM     72  HG3 GLU A   5     -14.136   8.109  14.096  1.00  0.00           H  
ATOM     73  CD  GLU A   5     -13.840   7.200  12.185  1.00  0.00           C  
ATOM     74  OE1 GLU A   5     -13.437   8.131  11.433  1.00  0.00           O  
ATOM     75  OE2 GLU A   5     -14.533   6.258  11.753  1.00  0.00           O  
ATOM     76  N   GLU A   6     -10.626   5.121  15.170  1.00  0.00           N  
ATOM     77  H   GLU A   6     -11.076   4.859  16.036  1.00  0.00           H  
ATOM     78  CA  GLU A   6      -9.170   5.290  15.200  1.00  0.00           C  
ATOM     79  HA  GLU A   6      -8.906   6.205  14.669  1.00  0.00           H  
ATOM     80  C   GLU A   6      -8.476   4.152  14.449  1.00  0.00           C  
ATOM     81  CB  GLU A   6      -8.674   5.428  16.651  1.00  0.00           C  
ATOM     82  HB2 GLU A   6      -7.586   5.349  16.660  1.00  0.00           H  
ATOM     83  HB3 GLU A   6      -9.097   4.635  17.268  1.00  0.00           H  
ATOM     84  O   GLU A   6      -7.694   4.424  13.532  1.00  0.00           O  
ATOM     85  CG  GLU A   6      -9.073   6.806  17.208  1.00  0.00           C  
ATOM     86  HG2 GLU A   6     -10.155   6.923  17.147  1.00  0.00           H  
ATOM     87  HG3 GLU A   6      -8.638   7.569  16.561  1.00  0.00           H  
ATOM     88  CD  GLU A   6      -8.632   7.087  18.653  1.00  0.00           C  
ATOM     89  OE1 GLU A   6      -8.877   8.242  19.082  1.00  0.00           O  
ATOM     90  OE2 GLU A   6      -8.042   6.206  19.302  1.00  0.00           O  
ATOM     91  N   ALA A   7      -8.871   2.906  14.722  1.00  0.00           N  
ATOM     92  H   ALA A   7      -9.468   2.760  15.523  1.00  0.00           H  
ATOM     93  CA  ALA A   7      -8.416   1.722  14.008  1.00  0.00           C  
ATOM     94  HA  ALA A   7      -7.342   1.628  14.167  1.00  0.00           H  
ATOM     95  C   ALA A   7      -8.661   1.824  12.495  1.00  0.00           C  
ATOM     96  CB  ALA A   7      -9.139   0.509  14.610  1.00  0.00           C  
ATOM     97  HB1 ALA A   7     -10.218   0.668  14.608  1.00  0.00           H  
ATOM     98  HB2 ALA A   7      -8.927  -0.389  14.030  1.00  0.00           H  
ATOM     99  HB3 ALA A   7      -8.807   0.357  15.637  1.00  0.00           H  
ATOM    100  O   ALA A   7      -7.758   1.603  11.686  1.00  0.00           O  
ATOM    101  N   ARG A   8      -9.866   2.256  12.101  1.00  0.00           N  
ATOM    102  H   ARG A   8     -10.567   2.372  12.818  1.00  0.00           H  
ATOM    103  CA  ARG A   8     -10.236   2.486  10.697  1.00  0.00           C  
ATOM    104  HA  ARG A   8     -10.134   1.546  10.154  1.00  0.00           H  
ATOM    105  C   ARG A   8      -9.302   3.492  10.022  1.00  0.00           C  
ATOM    106  CB  ARG A   8     -11.702   2.948  10.651  1.00  0.00           C  
ATOM    107  HB2 ARG A   8     -12.296   2.290  11.286  1.00  0.00           H  
ATOM    108  HB3 ARG A   8     -11.774   3.962  11.044  1.00  0.00           H  
ATOM    109  O   ARG A   8      -8.818   3.246   8.923  1.00  0.00           O  
ATOM    110  CG  ARG A   8     -12.311   2.892   9.246  1.00  0.00           C  
ATOM    111  HG2 ARG A   8     -11.701   3.453   8.538  1.00  0.00           H  
ATOM    112  HG3 ARG A   8     -12.346   1.845   8.944  1.00  0.00           H  
ATOM    113  CD  ARG A   8     -13.754   3.415   9.235  1.00  0.00           C  
ATOM    114  HD2 ARG A   8     -14.314   2.916  10.026  1.00  0.00           H  
ATOM    115  HD3 ARG A   8     -14.218   3.137   8.288  1.00  0.00           H  
ATOM    116  NE  ARG A   8     -13.822   4.877   9.431  1.00  0.00           N  
ATOM    117  HE  ARG A   8     -14.026   5.222  10.358  1.00  0.00           H  
ATOM    118  NH1 ARG A   8     -13.424   5.449   7.266  1.00  0.00           N  
ATOM    119 HH11 ARG A   8     -12.688   5.828   6.687  1.00  0.00           H  
ATOM    120 HH12 ARG A   8     -13.575   4.479   7.032  1.00  0.00           H  
ATOM    121  NH2 ARG A   8     -13.372   7.023   8.851  1.00  0.00           N  
ATOM    122 HH21 ARG A   8     -13.030   7.655   8.141  1.00  0.00           H  
ATOM    123 HH22 ARG A   8     -13.475   7.275   9.824  1.00  0.00           H  
ATOM    124  CZ  ARG A   8     -13.536   5.778   8.519  1.00  0.00           C  
ATOM    125  N   ARG A   9      -9.016   4.623  10.676  1.00  0.00           N  
ATOM    126  H   ARG A   9      -9.400   4.730  11.603  1.00  0.00           H  
ATOM    127  CA  ARG A   9      -8.128   5.665  10.124  1.00  0.00           C  
ATOM    128  HA  ARG A   9      -8.437   5.894   9.104  1.00  0.00           H  
ATOM    129  C   ARG A   9      -6.674   5.219  10.032  1.00  0.00           C  
ATOM    130  CB  ARG A   9      -8.199   6.922  10.988  1.00  0.00           C  
ATOM    131  HB2 ARG A   9      -8.067   6.644  12.034  1.00  0.00           H  
ATOM    132  HB3 ARG A   9      -7.392   7.597  10.705  1.00  0.00           H  
ATOM    133  O   ARG A   9      -5.986   5.648   9.104  1.00  0.00           O  
ATOM    134  CG  ARG A   9      -9.527   7.650  10.801  1.00  0.00           C  
ATOM    135  HG2 ARG A   9      -9.603   8.025   9.781  1.00  0.00           H  
ATOM    136  HG3 ARG A   9     -10.360   6.974  10.991  1.00  0.00           H  
ATOM    137  CD  ARG A   9      -9.569   8.810  11.789  1.00  0.00           C  
ATOM    138  HD2 ARG A   9      -8.813   9.545  11.513  1.00  0.00           H  
ATOM    139  HD3 ARG A   9      -9.352   8.420  12.783  1.00  0.00           H  
ATOM    140  NE  ARG A   9     -10.901   9.416  11.796  1.00  0.00           N  
ATOM    141  HE  ARG A   9     -11.635   8.880  11.357  1.00  0.00           H  
ATOM    142  NH1 ARG A   9     -10.514  10.963  13.445  1.00  0.00           N  
ATOM    143 HH11 ARG A   9      -9.588  10.570  13.532  1.00  0.00           H  
ATOM    144 HH12 ARG A   9     -10.894  11.502  14.210  1.00  0.00           H  
ATOM    145  NH2 ARG A   9     -12.584  10.626  12.611  1.00  0.00           N  
ATOM    146 HH21 ARG A   9     -13.139   9.937  12.124  1.00  0.00           H  
ATOM    147 HH22 ARG A   9     -12.992  11.146  13.375  1.00  0.00           H  
ATOM    148  CZ  ARG A   9     -11.316  10.351  12.613  1.00  0.00           C  
ATOM    149  N   ALA A  10      -6.207   4.417  10.986  1.00  0.00           N  
ATOM    150  H   ALA A  10      -6.818   4.147  11.744  1.00  0.00           H  
ATOM    151  CA  ALA A  10      -4.873   3.834  10.949  1.00  0.00           C  
ATOM    152  HA  ALA A  10      -4.138   4.627  10.808  1.00  0.00           H  
ATOM    153  C   ALA A  10      -4.745   2.878   9.753  1.00  0.00           C  
ATOM    154  CB  ALA A  10      -4.584   3.156  12.292  1.00  0.00           C  
ATOM    155  HB1 ALA A  10      -3.578   2.735  12.282  1.00  0.00           H  
ATOM    156  HB2 ALA A  10      -5.296   2.351  12.475  1.00  0.00           H  
ATOM    157  HB3 ALA A  10      -4.656   3.879  13.105  1.00  0.00           H  
ATOM    158  O   ALA A  10      -3.899   3.105   8.891  1.00  0.00           O  
ATOM    159  N   LEU A  11      -5.665   1.916   9.620  1.00  0.00           N  
ATOM    160  H   LEU A  11      -6.334   1.786  10.365  1.00  0.00           H  
ATOM    161  CA  LEU A  11      -5.700   0.970   8.497  1.00  0.00           C  
ATOM    162  HA  LEU A  11      -4.760   0.419   8.470  1.00  0.00           H  
ATOM    163  C   LEU A  11      -5.836   1.665   7.132  1.00  0.00           C  
ATOM    164  CB  LEU A  11      -6.861  -0.015   8.714  1.00  0.00           C  
ATOM    165  HB2 LEU A  11      -7.758   0.556   8.950  1.00  0.00           H  
ATOM    166  HB3 LEU A  11      -7.046  -0.548   7.780  1.00  0.00           H  
ATOM    167  O   LEU A  11      -5.151   1.295   6.186  1.00  0.00           O  
ATOM    168  CG  LEU A  11      -6.620  -1.059   9.820  1.00  0.00           C  
ATOM    169  HG  LEU A  11      -6.305  -0.566  10.740  1.00  0.00           H  
ATOM    170  CD1 LEU A  11      -7.935  -1.792  10.083  1.00  0.00           C  
ATOM    171 HD11 LEU A  11      -8.264  -2.279   9.165  1.00  0.00           H  
ATOM    172 HD12 LEU A  11      -7.797  -2.555  10.850  1.00  0.00           H  
ATOM    173 HD13 LEU A  11      -8.691  -1.083  10.422  1.00  0.00           H  
ATOM    174  CD2 LEU A  11      -5.559  -2.081   9.403  1.00  0.00           C  
ATOM    175 HD21 LEU A  11      -5.798  -2.498   8.424  1.00  0.00           H  
ATOM    176 HD22 LEU A  11      -4.577  -1.611   9.362  1.00  0.00           H  
ATOM    177 HD23 LEU A  11      -5.513  -2.894  10.127  1.00  0.00           H  
ATOM    178  N   GLU A  12      -6.661   2.712   7.013  1.00  0.00           N  
ATOM    179  H   GLU A  12      -7.270   2.927   7.790  1.00  0.00           H  
ATOM    180  CA  GLU A  12      -6.771   3.506   5.778  1.00  0.00           C  
ATOM    181  HA  GLU A  12      -7.034   2.854   4.945  1.00  0.00           H  
ATOM    182  C   GLU A  12      -5.475   4.235   5.403  1.00  0.00           C  
ATOM    183  CB  GLU A  12      -7.835   4.600   5.939  1.00  0.00           C  
ATOM    184  HB2 GLU A  12      -7.715   5.063   6.919  1.00  0.00           H  
ATOM    185  HB3 GLU A  12      -7.658   5.369   5.188  1.00  0.00           H  
ATOM    186  O   GLU A  12      -5.216   4.471   4.221  1.00  0.00           O  
ATOM    187  CG  GLU A  12      -9.283   4.137   5.762  1.00  0.00           C  
ATOM    188  HG2 GLU A  12      -9.386   3.706   4.766  1.00  0.00           H  
ATOM    189  HG3 GLU A  12      -9.522   3.362   6.491  1.00  0.00           H  
ATOM    190  CD  GLU A  12     -10.268   5.313   5.908  1.00  0.00           C  
ATOM    191  OE1 GLU A  12     -11.450   5.156   5.537  1.00  0.00           O  
ATOM    192  OE2 GLU A  12      -9.887   6.424   6.354  1.00  0.00           O  
ATOM    193  N   ARG A  13      -4.695   4.684   6.394  1.00  0.00           N  
ATOM    194  H   ARG A  13      -4.933   4.419   7.339  1.00  0.00           H  
ATOM    195  CA  ARG A  13      -3.392   5.304   6.142  1.00  0.00           C  
ATOM    196  HA  ARG A  13      -3.479   6.008   5.314  1.00  0.00           H  
ATOM    197  C   ARG A  13      -2.416   4.247   5.646  1.00  0.00           C  
ATOM    198  CB  ARG A  13      -2.883   6.040   7.390  1.00  0.00           C  
ATOM    199  HB2 ARG A  13      -3.567   6.851   7.637  1.00  0.00           H  
ATOM    200  HB3 ARG A  13      -2.863   5.342   8.227  1.00  0.00           H  
ATOM    201  O   ARG A  13      -1.915   4.427   4.543  1.00  0.00           O  
ATOM    202  CG  ARG A  13      -1.467   6.605   7.173  1.00  0.00           C  
ATOM    203  HG2 ARG A  13      -0.786   5.799   6.899  1.00  0.00           H  
ATOM    204  HG3 ARG A  13      -1.481   7.330   6.359  1.00  0.00           H  
ATOM    205  CD  ARG A  13      -0.898   7.266   8.430  1.00  0.00           C  
ATOM    206  HD2 ARG A  13      -1.546   8.092   8.721  1.00  0.00           H  
ATOM    207  HD3 ARG A  13       0.086   7.664   8.179  1.00  0.00           H  
ATOM    208  NE  ARG A  13      -0.732   6.294   9.529  1.00  0.00           N  
ATOM    209  HE  ARG A  13      -0.192   5.465   9.328  1.00  0.00           H  
ATOM    210  NH1 ARG A  13      -1.854   7.393  11.212  1.00  0.00           N  
ATOM    211 HH11 ARG A  13      -2.198   7.342  12.160  1.00  0.00           H  
ATOM    212 HH12 ARG A  13      -2.029   8.160  10.578  1.00  0.00           H  
ATOM    213  NH2 ARG A  13      -1.004   5.400  11.602  1.00  0.00           N  
ATOM    214 HH21 ARG A  13      -0.371   4.652  11.358  1.00  0.00           H  
ATOM    215 HH22 ARG A  13      -1.229   5.437  12.586  1.00  0.00           H  
ATOM    216  CZ  ARG A  13      -1.188   6.364  10.766  1.00  0.00           C  
ATOM    217  N   ILE A  14      -2.256   3.165   6.407  1.00  0.00           N  
ATOM    218  H   ILE A  14      -2.761   3.106   7.280  1.00  0.00           H  
ATOM    219  CA  ILE A  14      -1.336   2.072   6.087  1.00  0.00           C  
ATOM    220  HA  ILE A  14      -0.318   2.461   6.054  1.00  0.00           H  
ATOM    221  C   ILE A  14      -1.644   1.517   4.689  1.00  0.00           C  
ATOM    222  CB  ILE A  14      -1.394   0.989   7.187  1.00  0.00           C  
ATOM    223  HB  ILE A  14      -2.419   0.630   7.276  1.00  0.00           H  
ATOM    224  O   ILE A  14      -0.774   1.509   3.833  1.00  0.00           O  
ATOM    225  CG1 ILE A  14      -0.928   1.534   8.559  1.00  0.00           C  
ATOM    226 HG12 ILE A  14       0.153   1.674   8.546  1.00  0.00           H  
ATOM    227 HG13 ILE A  14      -1.376   2.509   8.749  1.00  0.00           H  
ATOM    228  CG2 ILE A  14      -0.493  -0.178   6.777  1.00  0.00           C  
ATOM    229 HG21 ILE A  14      -0.891  -0.696   5.904  1.00  0.00           H  
ATOM    230 HG22 ILE A  14      -0.380  -0.898   7.588  1.00  0.00           H  
ATOM    231 HG23 ILE A  14       0.505   0.178   6.523  1.00  0.00           H  
ATOM    232  CD1 ILE A  14      -1.300   0.626   9.740  1.00  0.00           C  
ATOM    233 HD11 ILE A  14      -0.762  -0.320   9.682  1.00  0.00           H  
ATOM    234 HD12 ILE A  14      -1.024   1.121  10.672  1.00  0.00           H  
ATOM    235 HD13 ILE A  14      -2.373   0.436   9.744  1.00  0.00           H  
ATOM    236  N   LEU A  15      -2.914   1.225   4.377  1.00  0.00           N  
ATOM    237  H   LEU A  15      -3.602   1.236   5.117  1.00  0.00           H  
ATOM    238  CA  LEU A  15      -3.328   0.764   3.045  1.00  0.00           C  
ATOM    239  HA  LEU A  15      -2.885  -0.218   2.876  1.00  0.00           H  
ATOM    240  C   LEU A  15      -2.848   1.681   1.905  1.00  0.00           C  
ATOM    241  CB  LEU A  15      -4.866   0.649   3.025  1.00  0.00           C  
ATOM    242  HB2 LEU A  15      -5.164  -0.120   3.738  1.00  0.00           H  
ATOM    243  HB3 LEU A  15      -5.285   1.598   3.359  1.00  0.00           H  
ATOM    244  O   LEU A  15      -2.441   1.204   0.848  1.00  0.00           O  
ATOM    245  CG  LEU A  15      -5.469   0.316   1.645  1.00  0.00           C  
ATOM    246  HG  LEU A  15      -5.212   1.094   0.927  1.00  0.00           H  
ATOM    247  CD1 LEU A  15      -4.994  -1.033   1.120  1.00  0.00           C  
ATOM    248 HD11 LEU A  15      -3.910  -1.030   1.004  1.00  0.00           H  
ATOM    249 HD12 LEU A  15      -5.272  -1.813   1.828  1.00  0.00           H  
ATOM    250 HD13 LEU A  15      -5.434  -1.233   0.143  1.00  0.00           H  
ATOM    251  CD2 LEU A  15      -6.996   0.265   1.739  1.00  0.00           C  
ATOM    252 HD21 LEU A  15      -7.295  -0.523   2.430  1.00  0.00           H  
ATOM    253 HD22 LEU A  15      -7.414   0.067   0.752  1.00  0.00           H  
ATOM    254 HD23 LEU A  15      -7.369   1.221   2.104  1.00  0.00           H  
ATOM    255  N   ARG A  16      -2.929   3.006   2.080  1.00  0.00           N  
ATOM    256  H   ARG A  16      -3.133   3.340   3.011  1.00  0.00           H  
ATOM    257  CA  ARG A  16      -2.467   3.948   1.047  1.00  0.00           C  
ATOM    258  HA  ARG A  16      -2.836   3.621   0.075  1.00  0.00           H  
ATOM    259  C   ARG A  16      -0.952   3.969   0.922  1.00  0.00           C  
ATOM    260  CB  ARG A  16      -2.937   5.368   1.348  1.00  0.00           C  
ATOM    261  HB2 ARG A  16      -2.402   6.056   0.693  1.00  0.00           H  
ATOM    262  HB3 ARG A  16      -2.681   5.613   2.378  1.00  0.00           H  
ATOM    263  O   ARG A  16      -0.468   4.211  -0.186  1.00  0.00           O  
ATOM    264  CG  ARG A  16      -4.437   5.545   1.103  1.00  0.00           C  
ATOM    265  HG2 ARG A  16      -4.668   5.247   0.081  1.00  0.00           H  
ATOM    266  HG3 ARG A  16      -5.008   4.910   1.780  1.00  0.00           H  
ATOM    267  CD  ARG A  16      -4.838   7.011   1.292  1.00  0.00           C  
ATOM    268  HD2 ARG A  16      -4.309   7.613   0.553  1.00  0.00           H  
ATOM    269  HD3 ARG A  16      -5.909   7.084   1.100  1.00  0.00           H  
ATOM    270  NE  ARG A  16      -4.501   7.494   2.645  1.00  0.00           N  
ATOM    271  HE  ARG A  16      -3.662   7.091   3.038  1.00  0.00           H  
ATOM    272  NH1 ARG A  16      -6.432   8.643   3.100  1.00  0.00           N  
ATOM    273 HH11 ARG A  16      -7.071   8.941   3.823  1.00  0.00           H  
ATOM    274 HH12 ARG A  16      -6.792   8.283   2.227  1.00  0.00           H  
ATOM    275  NH2 ARG A  16      -4.865   8.439   4.675  1.00  0.00           N  
ATOM    276 HH21 ARG A  16      -5.528   8.753   5.369  1.00  0.00           H  
ATOM    277 HH22 ARG A  16      -4.012   7.995   4.983  1.00  0.00           H  
ATOM    278  CZ  ARG A  16      -5.261   8.195   3.460  1.00  0.00           C  
ATOM    279  N   ASP A  17      -0.253   3.788   2.034  1.00  0.00           N  
ATOM    280  H   ASP A  17      -0.732   3.546   2.890  1.00  0.00           H  
ATOM    281  CA  ASP A  17       1.201   3.756   2.069  1.00  0.00           C  
ATOM    282  HA  ASP A  17       1.579   4.593   1.482  1.00  0.00           H  
ATOM    283  C   ASP A  17       1.691   2.484   1.354  1.00  0.00           C  
ATOM    284  CB  ASP A  17       1.698   3.977   3.515  1.00  0.00           C  
ATOM    285  HB2 ASP A  17       2.784   3.884   3.516  1.00  0.00           H  
ATOM    286  HB3 ASP A  17       1.285   3.209   4.168  1.00  0.00           H  
ATOM    287  O   ASP A  17       2.442   2.618   0.389  1.00  0.00           O  
ATOM    288  CG  ASP A  17       1.338   5.381   4.063  1.00  0.00           C  
ATOM    289  OD1 ASP A  17       1.161   6.332   3.254  1.00  0.00           O  
ATOM    290  OD2 ASP A  17       1.204   5.563   5.297  1.00  0.00           O  
ATOM    291  N   GLU A  18       1.093   1.319   1.627  1.00  0.00           N  
ATOM    292  H   GLU A  18       0.552   1.253   2.477  1.00  0.00           H  
ATOM    293  CA  GLU A  18       1.386   0.057   0.923  1.00  0.00           C  
ATOM    294  HA  GLU A  18       2.449  -0.160   1.022  1.00  0.00           H  
ATOM    295  C   GLU A  18       1.099   0.102  -0.577  1.00  0.00           C  
ATOM    296  CB  GLU A  18       0.552  -1.097   1.507  1.00  0.00           C  
ATOM    297  HB2 GLU A  18      -0.510  -0.873   1.407  1.00  0.00           H  
ATOM    298  HB3 GLU A  18       0.760  -1.989   0.916  1.00  0.00           H  
ATOM    299  O   GLU A  18       1.941  -0.235  -1.411  1.00  0.00           O  
ATOM    300  CG  GLU A  18       0.838  -1.432   2.965  1.00  0.00           C  
ATOM    301  HG2 GLU A  18       0.304  -0.730   3.604  1.00  0.00           H  
ATOM    302  HG3 GLU A  18       0.434  -2.428   3.145  1.00  0.00           H  
ATOM    303  CD  GLU A  18       2.341  -1.391   3.259  1.00  0.00           C  
ATOM    304  OE1 GLU A  18       2.705  -0.680   4.223  1.00  0.00           O  
ATOM    305  OE2 GLU A  18       3.064  -1.926   2.394  1.00  0.00           O  
ATOM    306  N   GLU A  19      -0.078   0.601  -0.975  1.00  0.00           N  
ATOM    307  H   GLU A  19      -0.756   0.833  -0.264  1.00  0.00           H  
ATOM    308  CA  GLU A  19      -0.391   0.800  -2.397  1.00  0.00           C  
ATOM    309  HA  GLU A  19      -0.288  -0.153  -2.916  1.00  0.00           H  
ATOM    310  C   GLU A  19       0.582   1.800  -3.059  1.00  0.00           C  
ATOM    311  CB  GLU A  19      -1.833   1.319  -2.555  1.00  0.00           C  
ATOM    312  HB2 GLU A  19      -1.950   1.677  -3.578  1.00  0.00           H  
ATOM    313  HB3 GLU A  19      -1.975   2.170  -1.888  1.00  0.00           H  
ATOM    314  O   GLU A  19       0.786   1.800  -4.280  1.00  0.00           O  
ATOM    315  CG  GLU A  19      -2.941   0.276  -2.301  1.00  0.00           C  
ATOM    316  HG2 GLU A  19      -2.854  -0.120  -1.289  1.00  0.00           H  
ATOM    317  HG3 GLU A  19      -2.788  -0.553  -2.992  1.00  0.00           H  
ATOM    318  CD  GLU A  19      -4.369   0.835  -2.512  1.00  0.00           C  
ATOM    319  OE1 GLU A  19      -5.342   0.030  -2.503  1.00  0.00           O  
ATOM    320  OE2 GLU A  19      -4.517   2.055  -2.787  1.00  0.00           O  
ATOM    321  N   GLY A  20       1.155   2.716  -2.275  1.00  0.00           N  
ATOM    322  H   GLY A  20       0.993   2.630  -1.282  1.00  0.00           H  
ATOM    323  CA  GLY A  20       2.219   3.621  -2.690  1.00  0.00           C  
ATOM    324  HA2 GLY A  20       1.957   4.119  -3.623  1.00  0.00           H  
ATOM    325  HA3 GLY A  20       2.348   4.366  -1.905  1.00  0.00           H  
ATOM    326  C   GLY A  20       3.558   2.911  -2.874  1.00  0.00           C  
ATOM    327  O   GLY A  20       4.202   3.120  -3.905  1.00  0.00           O  
ATOM    328  N   HIS A  21       3.953   2.091  -1.904  1.00  0.00           N  
ATOM    329  H   HIS A  21       3.359   1.981  -1.094  1.00  0.00           H  
ATOM    330  CA  HIS A  21       5.212   1.352  -1.867  1.00  0.00           C  
ATOM    331  HA  HIS A  21       6.044   2.034  -2.041  1.00  0.00           H  
ATOM    332  C   HIS A  21       5.270   0.307  -2.982  1.00  0.00           C  
ATOM    333  CB  HIS A  21       5.388   0.751  -0.464  1.00  0.00           C  
ATOM    334  HB2 HIS A  21       6.249   0.083  -0.476  1.00  0.00           H  
ATOM    335  HB3 HIS A  21       4.514   0.156  -0.197  1.00  0.00           H  
ATOM    336  O   HIS A  21       6.184   0.360  -3.804  1.00  0.00           O  
ATOM    337  CG  HIS A  21       5.649   1.757   0.631  1.00  0.00           C  
ATOM    338  CD2 HIS A  21       5.748   3.117   0.505  1.00  0.00           C  
ATOM    339  HD2 HIS A  21       5.612   3.669  -0.414  1.00  0.00           H  
ATOM    340  ND1 HIS A  21       5.909   1.470   1.948  1.00  0.00           N  
ATOM    341  HD1 HIS A  21       6.080   0.564   2.361  1.00  0.00           H  
ATOM    342  CE1 HIS A  21       6.160   2.622   2.584  1.00  0.00           C  
ATOM    343  HE1 HIS A  21       6.452   2.671   3.623  1.00  0.00           H  
ATOM    344  NE2 HIS A  21       6.064   3.679   1.743  1.00  0.00           N  
ATOM    345  N   ALA A  22       4.221  -0.507  -3.141  1.00  0.00           N  
ATOM    346  H   ALA A  22       3.524  -0.524  -2.411  1.00  0.00           H  
ATOM    347  CA  ALA A  22       4.087  -1.468  -4.237  1.00  0.00           C  
ATOM    348  HA  ALA A  22       4.785  -2.290  -4.076  1.00  0.00           H  
ATOM    349  C   ALA A  22       4.390  -0.847  -5.613  1.00  0.00           C  
ATOM    350  CB  ALA A  22       2.658  -2.021  -4.218  1.00  0.00           C  
ATOM    351  HB1 ALA A  22       2.522  -2.672  -5.082  1.00  0.00           H  
ATOM    352  HB2 ALA A  22       1.934  -1.208  -4.264  1.00  0.00           H  
ATOM    353  HB3 ALA A  22       2.481  -2.591  -3.306  1.00  0.00           H  
ATOM    354  O   ALA A  22       5.256  -1.319  -6.350  1.00  0.00           O  
ATOM    355  N   ARG A  23       3.722   0.269  -5.947  1.00  0.00           N  
ATOM    356  H   ARG A  23       3.061   0.626  -5.271  1.00  0.00           H  
ATOM    357  CA  ARG A  23       3.933   0.968  -7.229  1.00  0.00           C  
ATOM    358  HA  ARG A  23       3.811   0.260  -8.049  1.00  0.00           H  
ATOM    359  C   ARG A  23       5.346   1.517  -7.366  1.00  0.00           C  
ATOM    360  CB  ARG A  23       2.954   2.129  -7.387  1.00  0.00           C  
ATOM    361  HB2 ARG A  23       3.293   2.760  -8.208  1.00  0.00           H  
ATOM    362  HB3 ARG A  23       2.961   2.723  -6.472  1.00  0.00           H  
ATOM    363  O   ARG A  23       5.906   1.475  -8.457  1.00  0.00           O  
ATOM    364  CG  ARG A  23       1.538   1.648  -7.713  1.00  0.00           C  
ATOM    365  HG2 ARG A  23       1.149   1.041  -6.895  1.00  0.00           H  
ATOM    366  HG3 ARG A  23       1.568   1.038  -8.616  1.00  0.00           H  
ATOM    367  CD  ARG A  23       0.618   2.849  -7.954  1.00  0.00           C  
ATOM    368  HD2 ARG A  23      -0.352   2.463  -8.266  1.00  0.00           H  
ATOM    369  HD3 ARG A  23       1.034   3.457  -8.758  1.00  0.00           H  
ATOM    370  NE  ARG A  23       0.496   3.657  -6.725  1.00  0.00           N  
ATOM    371  HE  ARG A  23       1.284   3.585  -6.098  1.00  0.00           H  
ATOM    372  NH1 ARG A  23      -1.742   4.143  -6.820  1.00  0.00           N  
ATOM    373 HH11 ARG A  23      -1.757   3.623  -7.686  1.00  0.00           H  
ATOM    374 HH12 ARG A  23      -2.581   4.270  -6.272  1.00  0.00           H  
ATOM    375  NH2 ARG A  23      -0.575   4.636  -4.985  1.00  0.00           N  
ATOM    376 HH21 ARG A  23       0.222   4.376  -4.420  1.00  0.00           H  
ATOM    377 HH22 ARG A  23      -1.436   4.794  -4.481  1.00  0.00           H  
ATOM    378  CZ  ARG A  23      -0.599   4.156  -6.193  1.00  0.00           C  
ATOM    379  N   ARG A  24       5.913   2.048  -6.281  1.00  0.00           N  
ATOM    380  H   ARG A  24       5.427   1.970  -5.399  1.00  0.00           H  
ATOM    381  CA  ARG A  24       7.277   2.580  -6.295  1.00  0.00           C  
ATOM    382  HA  ARG A  24       7.357   3.320  -7.091  1.00  0.00           H  
ATOM    383  C   ARG A  24       8.272   1.471  -6.639  1.00  0.00           C  
ATOM    384  CB  ARG A  24       7.588   3.243  -4.945  1.00  0.00           C  
ATOM    385  HB2 ARG A  24       7.702   2.477  -4.179  1.00  0.00           H  
ATOM    386  HB3 ARG A  24       6.756   3.891  -4.667  1.00  0.00           H  
ATOM    387  O   ARG A  24       9.111   1.676  -7.509  1.00  0.00           O  
ATOM    388  CG  ARG A  24       8.873   4.082  -5.019  1.00  0.00           C  
ATOM    389  HG2 ARG A  24       8.725   4.913  -5.709  1.00  0.00           H  
ATOM    390  HG3 ARG A  24       9.681   3.464  -5.410  1.00  0.00           H  
ATOM    391  CD  ARG A  24       9.304   4.623  -3.650  1.00  0.00           C  
ATOM    392  HD2 ARG A  24      10.253   5.148  -3.759  1.00  0.00           H  
ATOM    393  HD3 ARG A  24       9.464   3.779  -2.979  1.00  0.00           H  
ATOM    394  NE  ARG A  24       8.280   5.531  -3.099  1.00  0.00           N  
ATOM    395  HE  ARG A  24       7.537   5.783  -3.735  1.00  0.00           H  
ATOM    396  NH1 ARG A  24       8.948   5.516  -0.876  1.00  0.00           N  
ATOM    397 HH11 ARG A  24       9.827   5.052  -1.055  1.00  0.00           H  
ATOM    398 HH12 ARG A  24       8.658   5.250   0.054  1.00  0.00           H  
ATOM    399  NH2 ARG A  24       6.967   6.316  -1.431  1.00  0.00           N  
ATOM    400 HH21 ARG A  24       6.805   6.244  -0.437  1.00  0.00           H  
ATOM    401 HH22 ARG A  24       6.175   6.253  -2.055  1.00  0.00           H  
ATOM    402  CZ  ARG A  24       8.091   5.784  -1.816  1.00  0.00           C  
ATOM    403  N   TYR A  25       8.137   0.287  -6.046  1.00  0.00           N  
ATOM    404  H   TYR A  25       7.452   0.175  -5.313  1.00  0.00           H  
ATOM    405  CA  TYR A  25       9.033  -0.833  -6.343  1.00  0.00           C  
ATOM    406  HA  TYR A  25      10.059  -0.467  -6.297  1.00  0.00           H  
ATOM    407  C   TYR A  25       8.854  -1.400  -7.745  1.00  0.00           C  
ATOM    408  CB  TYR A  25       8.869  -1.930  -5.297  1.00  0.00           C  
ATOM    409  HB2 TYR A  25       9.527  -2.762  -5.548  1.00  0.00           H  
ATOM    410  HB3 TYR A  25       7.835  -2.273  -5.313  1.00  0.00           H  
ATOM    411  O   TYR A  25       9.850  -1.745  -8.379  1.00  0.00           O  
ATOM    412  CG  TYR A  25       9.209  -1.466  -3.909  1.00  0.00           C  
ATOM    413  CD1 TYR A  25      10.422  -0.791  -3.666  1.00  0.00           C  
ATOM    414  HD1 TYR A  25      11.151  -0.662  -4.453  1.00  0.00           H  
ATOM    415  CD2 TYR A  25       8.273  -1.648  -2.880  1.00  0.00           C  
ATOM    416  HD2 TYR A  25       7.360  -2.201  -3.042  1.00  0.00           H  
ATOM    417  CE1 TYR A  25      10.670  -0.230  -2.405  1.00  0.00           C  
ATOM    418  HE1 TYR A  25      11.574   0.325  -2.203  1.00  0.00           H  
ATOM    419  CE2 TYR A  25       8.517  -1.077  -1.627  1.00  0.00           C  
ATOM    420  HE2 TYR A  25       7.832  -1.246  -0.809  1.00  0.00           H  
ATOM    421  OH  TYR A  25       9.932   0.196  -0.181  1.00  0.00           O  
ATOM    422  HH  TYR A  25       9.257  -0.051   0.455  1.00  0.00           H  
ATOM    423  CZ  TYR A  25       9.702  -0.357  -1.392  1.00  0.00           C  
ATOM    424  N   GLU A  26       7.631  -1.427  -8.277  1.00  0.00           N  
ATOM    425  H   GLU A  26       6.837  -1.213  -7.691  1.00  0.00           H  
ATOM    426  CA  GLU A  26       7.410  -1.758  -9.690  1.00  0.00           C  
ATOM    427  HA  GLU A  26       7.809  -2.752  -9.891  1.00  0.00           H  
ATOM    428  C   GLU A  26       8.141  -0.773 -10.621  1.00  0.00           C  
ATOM    429  CB  GLU A  26       5.908  -1.754 -10.019  1.00  0.00           C  
ATOM    430  HB2 GLU A  26       5.474  -0.811  -9.688  1.00  0.00           H  
ATOM    431  HB3 GLU A  26       5.797  -1.818 -11.102  1.00  0.00           H  
ATOM    432  O   GLU A  26       8.830  -1.193 -11.557  1.00  0.00           O  
ATOM    433  CG  GLU A  26       5.130  -2.924  -9.397  1.00  0.00           C  
ATOM    434  HG2 GLU A  26       5.576  -3.856  -9.744  1.00  0.00           H  
ATOM    435  HG3 GLU A  26       5.232  -2.885  -8.312  1.00  0.00           H  
ATOM    436  CD  GLU A  26       3.632  -2.909  -9.759  1.00  0.00           C  
ATOM    437  OE1 GLU A  26       2.981  -3.968  -9.602  1.00  0.00           O  
ATOM    438  OE2 GLU A  26       3.123  -1.868 -10.246  1.00  0.00           O  
ATOM    439  N   GLU A  27       8.041   0.533 -10.348  1.00  0.00           N  
ATOM    440  H   GLU A  27       7.453   0.816  -9.577  1.00  0.00           H  
ATOM    441  CA  GLU A  27       8.733   1.579 -11.112  1.00  0.00           C  
ATOM    442  HA  GLU A  27       8.477   1.472 -12.166  1.00  0.00           H  
ATOM    443  C   GLU A  27      10.259   1.424 -11.013  1.00  0.00           C  
ATOM    444  CB  GLU A  27       8.283   2.981 -10.642  1.00  0.00           C  
ATOM    445  HB2 GLU A  27       8.344   3.039  -9.556  1.00  0.00           H  
ATOM    446  HB3 GLU A  27       8.962   3.721 -11.064  1.00  0.00           H  
ATOM    447  O   GLU A  27      10.956   1.434 -12.031  1.00  0.00           O  
ATOM    448  CG  GLU A  27       6.852   3.333 -11.095  1.00  0.00           C  
ATOM    449  HG2 GLU A  27       6.844   3.365 -12.185  1.00  0.00           H  
ATOM    450  HG3 GLU A  27       6.168   2.539 -10.795  1.00  0.00           H  
ATOM    451  CD  GLU A  27       6.317   4.681 -10.561  1.00  0.00           C  
ATOM    452  OE1 GLU A  27       5.143   5.005 -10.877  1.00  0.00           O  
ATOM    453  OE2 GLU A  27       7.066   5.440  -9.903  1.00  0.00           O  
ATOM    454  N   MET A  28      10.785   1.193  -9.811  1.00  0.00           N  
ATOM    455  H   MET A  28      10.165   1.199  -9.014  1.00  0.00           H  
ATOM    456  CA  MET A  28      12.219   1.005  -9.582  1.00  0.00           C  
ATOM    457  HA  MET A  28      12.762   1.844 -10.017  1.00  0.00           H  
ATOM    458  C   MET A  28      12.751  -0.281 -10.216  1.00  0.00           C  
ATOM    459  CB  MET A  28      12.490   0.975  -8.084  1.00  0.00           C  
ATOM    460  HB2 MET A  28      13.537   0.723  -7.919  1.00  0.00           H  
ATOM    461  HB3 MET A  28      11.867   0.206  -7.627  1.00  0.00           H  
ATOM    462  O   MET A  28      13.851  -0.284 -10.770  1.00  0.00           O  
ATOM    463  CG  MET A  28      12.207   2.322  -7.423  1.00  0.00           C  
ATOM    464  HG2 MET A  28      13.038   3.002  -7.609  1.00  0.00           H  
ATOM    465  HG3 MET A  28      11.307   2.770  -7.844  1.00  0.00           H  
ATOM    466  SD  MET A  28      11.957   2.140  -5.656  1.00  0.00           S  
ATOM    467  CE  MET A  28      13.607   1.637  -5.221  1.00  0.00           C  
ATOM    468  HE1 MET A  28      14.312   2.400  -5.552  1.00  0.00           H  
ATOM    469  HE2 MET A  28      13.615   1.557  -4.134  1.00  0.00           H  
ATOM    470  HE3 MET A  28      13.849   0.670  -5.661  1.00  0.00           H  
ATOM    471  N   ALA A  29      11.981  -1.372 -10.192  1.00  0.00           N  
ATOM    472  H   ALA A  29      11.105  -1.339  -9.690  1.00  0.00           H  
ATOM    473  CA  ALA A  29      12.336  -2.609 -10.879  1.00  0.00           C  
ATOM    474  HA  ALA A  29      13.310  -2.945 -10.524  1.00  0.00           H  
ATOM    475  C   ALA A  29      12.423  -2.394 -12.397  1.00  0.00           C  
ATOM    476  CB  ALA A  29      11.292  -3.679 -10.551  1.00  0.00           C  
ATOM    477  HB1 ALA A  29      11.569  -4.606 -11.053  1.00  0.00           H  
ATOM    478  HB2 ALA A  29      11.248  -3.854  -9.477  1.00  0.00           H  
ATOM    479  HB3 ALA A  29      10.305  -3.365 -10.892  1.00  0.00           H  
ATOM    480  O   ALA A  29      13.346  -2.886 -13.060  1.00  0.00           O  
ATOM    481  N   GLU A  30      11.490  -1.625 -12.969  1.00  0.00           N  
ATOM    482  H   GLU A  30      10.746  -1.261 -12.391  1.00  0.00           H  
ATOM    483  CA  GLU A  30      11.542  -1.246 -14.379  1.00  0.00           C  
ATOM    484  HA  GLU A  30      11.658  -2.163 -14.957  1.00  0.00           H  
ATOM    485  C   GLU A  30      12.768  -0.367 -14.689  1.00  0.00           C  
ATOM    486  CB  GLU A  30      10.220  -0.578 -14.810  1.00  0.00           C  
ATOM    487  HB2 GLU A  30       9.381  -1.203 -14.506  1.00  0.00           H  
ATOM    488  HB3 GLU A  30      10.126   0.406 -14.351  1.00  0.00           H  
ATOM    489  O   GLU A  30      13.436  -0.565 -15.712  1.00  0.00           O  
ATOM    490  CG  GLU A  30      10.209  -0.443 -16.340  1.00  0.00           C  
ATOM    491  HG2 GLU A  30      11.045   0.186 -16.646  1.00  0.00           H  
ATOM    492  HG3 GLU A  30      10.376  -1.430 -16.771  1.00  0.00           H  
ATOM    493  CD  GLU A  30       8.947   0.153 -16.972  1.00  0.00           C  
ATOM    494  OE1 GLU A  30       8.894   0.072 -18.228  1.00  0.00           O  
ATOM    495  OE2 GLU A  30       8.146   0.846 -16.322  1.00  0.00           O  
ATOM    496  N   GLU A  31      13.112   0.572 -13.807  1.00  0.00           N  
ATOM    497  H   GLU A  31      12.508   0.724 -13.011  1.00  0.00           H  
ATOM    498  CA  GLU A  31      14.306   1.413 -13.939  1.00  0.00           C  
ATOM    499  HA  GLU A  31      14.296   1.867 -14.929  1.00  0.00           H  
ATOM    500  C   GLU A  31      15.611   0.607 -13.854  1.00  0.00           C  
ATOM    501  CB  GLU A  31      14.288   2.553 -12.911  1.00  0.00           C  
ATOM    502  HB2 GLU A  31      15.274   3.018 -12.909  1.00  0.00           H  
ATOM    503  HB3 GLU A  31      14.085   2.159 -11.915  1.00  0.00           H  
ATOM    504  O   GLU A  31      16.478   0.770 -14.722  1.00  0.00           O  
ATOM    505  CG  GLU A  31      13.249   3.624 -13.285  1.00  0.00           C  
ATOM    506  HG2 GLU A  31      13.447   3.935 -14.310  1.00  0.00           H  
ATOM    507  HG3 GLU A  31      12.247   3.195 -13.271  1.00  0.00           H  
ATOM    508  CD  GLU A  31      13.287   4.871 -12.388  1.00  0.00           C  
ATOM    509  OE1 GLU A  31      12.576   5.836 -12.759  1.00  0.00           O  
ATOM    510  OE2 GLU A  31      14.120   4.927 -11.457  1.00  0.00           O  
ATOM    511  N   ALA A  32      15.726  -0.326 -12.903  1.00  0.00           N  
ATOM    512  H   ALA A  32      14.994  -0.388 -12.211  1.00  0.00           H  
ATOM    513  CA  ALA A  32      16.880  -1.217 -12.757  1.00  0.00           C  
ATOM    514  HA  ALA A  32      17.764  -0.612 -12.552  1.00  0.00           H  
ATOM    515  C   ALA A  32      17.151  -2.020 -14.044  1.00  0.00           C  
ATOM    516  CB  ALA A  32      16.634  -2.134 -11.551  1.00  0.00           C  
ATOM    517  HB1 ALA A  32      17.483  -2.803 -11.411  1.00  0.00           H  
ATOM    518  HB2 ALA A  32      15.732  -2.727 -11.704  1.00  0.00           H  
ATOM    519  HB3 ALA A  32      16.508  -1.534 -10.650  1.00  0.00           H  
ATOM    520  O   ALA A  32      18.297  -2.133 -14.500  1.00  0.00           O  
ATOM    521  N   ARG A  33      16.090  -2.487 -14.720  1.00  0.00           N  
ATOM    522  H   ARG A  33      15.185  -2.385 -14.283  1.00  0.00           H  
ATOM    523  CA  ARG A  33      16.200  -3.136 -16.039  1.00  0.00           C  
ATOM    524  HA  ARG A  33      16.928  -3.945 -15.977  1.00  0.00           H  
ATOM    525  C   ARG A  33      16.699  -2.185 -17.123  1.00  0.00           C  
ATOM    526  CB  ARG A  33      14.846  -3.717 -16.453  1.00  0.00           C  
ATOM    527  HB2 ARG A  33      14.070  -2.960 -16.341  1.00  0.00           H  
ATOM    528  HB3 ARG A  33      14.893  -4.012 -17.501  1.00  0.00           H  
ATOM    529  O   ARG A  33      17.560  -2.552 -17.925  1.00  0.00           O  
ATOM    530  CG  ARG A  33      14.489  -4.948 -15.625  1.00  0.00           C  
ATOM    531  HG2 ARG A  33      14.493  -4.702 -14.563  1.00  0.00           H  
ATOM    532  HG3 ARG A  33      15.217  -5.738 -15.814  1.00  0.00           H  
ATOM    533  CD  ARG A  33      13.096  -5.417 -16.028  1.00  0.00           C  
ATOM    534  HD2 ARG A  33      12.381  -4.643 -15.747  1.00  0.00           H  
ATOM    535  HD3 ARG A  33      13.061  -5.562 -17.108  1.00  0.00           H  
ATOM    536  NE  ARG A  33      12.777  -6.681 -15.365  1.00  0.00           N  
ATOM    537  HE  ARG A  33      13.548  -7.316 -15.214  1.00  0.00           H  
ATOM    538  NH1 ARG A  33      10.519  -6.355 -15.010  1.00  0.00           N  
ATOM    539 HH11 ARG A  33      10.601  -5.370 -15.214  1.00  0.00           H  
ATOM    540 HH12 ARG A  33       9.822  -6.639 -14.336  1.00  0.00           H  
ATOM    541  NH2 ARG A  33      11.525  -8.192 -14.285  1.00  0.00           N  
ATOM    542 HH21 ARG A  33      10.729  -8.299 -13.672  1.00  0.00           H  
ATOM    543 HH22 ARG A  33      12.361  -8.639 -13.936  1.00  0.00           H  
ATOM    544  CZ  ARG A  33      11.607  -7.059 -14.900  1.00  0.00           C  
ATOM    545  N   ARG A  34      16.176  -0.956 -17.171  1.00  0.00           N  
ATOM    546  H   ARG A  34      15.505  -0.715 -16.455  1.00  0.00           H  
ATOM    547  CA  ARG A  34      16.533   0.037 -18.203  1.00  0.00           C  
ATOM    548  HA  ARG A  34      16.474  -0.436 -19.183  1.00  0.00           H  
ATOM    549  C   ARG A  34      17.974   0.540 -18.074  1.00  0.00           C  
ATOM    550  CB  ARG A  34      15.548   1.213 -18.147  1.00  0.00           C  
ATOM    551  HB2 ARG A  34      15.945   2.032 -18.747  1.00  0.00           H  
ATOM    552  HB3 ARG A  34      15.469   1.560 -17.116  1.00  0.00           H  
ATOM    553  O   ARG A  34      18.581   0.871 -19.092  1.00  0.00           O  
ATOM    554  CG  ARG A  34      14.149   0.862 -18.682  1.00  0.00           C  
ATOM    555  HG2 ARG A  34      14.213   0.637 -19.747  1.00  0.00           H  
ATOM    556  HG3 ARG A  34      13.749  -0.007 -18.160  1.00  0.00           H  
ATOM    557  CD  ARG A  34      13.223   2.062 -18.459  1.00  0.00           C  
ATOM    558  HD2 ARG A  34      13.640   2.928 -18.973  1.00  0.00           H  
ATOM    559  HD3 ARG A  34      13.199   2.269 -17.389  1.00  0.00           H  
ATOM    560  NE  ARG A  34      11.840   1.829 -18.923  1.00  0.00           N  
ATOM    561  HE  ARG A  34      11.543   0.875 -19.071  1.00  0.00           H  
ATOM    562  NH1 ARG A  34      11.067   3.924 -18.397  1.00  0.00           N  
ATOM    563 HH11 ARG A  34      10.260   4.458 -18.107  1.00  0.00           H  
ATOM    564 HH12 ARG A  34      11.931   4.080 -17.898  1.00  0.00           H  
ATOM    565  NH2 ARG A  34       9.646   2.416 -19.174  1.00  0.00           N  
ATOM    566 HH21 ARG A  34       9.406   1.438 -19.094  1.00  0.00           H  
ATOM    567 HH22 ARG A  34       8.896   2.985 -18.808  1.00  0.00           H  
ATOM    568  CZ  ARG A  34      10.863   2.717 -18.843  1.00  0.00           C  
ATOM    569  N   MET A  35      18.522   0.601 -16.860  1.00  0.00           N  
ATOM    570  H   MET A  35      17.935   0.362 -16.073  1.00  0.00           H  
ATOM    571  CA  MET A  35      19.823   1.224 -16.572  1.00  0.00           C  
ATOM    572  HA  MET A  35      19.951   2.054 -17.267  1.00  0.00           H  
ATOM    573  C   MET A  35      21.055   0.337 -16.807  1.00  0.00           C  
ATOM    574  CB  MET A  35      19.812   1.825 -15.159  1.00  0.00           C  
ATOM    575  HB2 MET A  35      20.830   2.092 -14.874  1.00  0.00           H  
ATOM    576  HB3 MET A  35      19.433   1.096 -14.442  1.00  0.00           H  
ATOM    577  O   MET A  35      22.176   0.807 -16.614  1.00  0.00           O  
ATOM    578  CG  MET A  35      18.952   3.093 -15.122  1.00  0.00           C  
ATOM    579  HG2 MET A  35      17.918   2.822 -15.333  1.00  0.00           H  
ATOM    580  HG3 MET A  35      19.289   3.772 -15.906  1.00  0.00           H  
ATOM    581  SD  MET A  35      18.975   4.000 -13.556  1.00  0.00           S  
ATOM    582  CE  MET A  35      20.707   4.516 -13.445  1.00  0.00           C  
ATOM    583  HE1 MET A  35      20.827   5.160 -12.574  1.00  0.00           H  
ATOM    584  HE2 MET A  35      21.345   3.641 -13.322  1.00  0.00           H  
ATOM    585  HE3 MET A  35      20.990   5.062 -14.346  1.00  0.00           H  
ATOM    586  N   GLY A  36      20.896  -0.897 -17.293  1.00  0.00           N  
ATOM    587  H   GLY A  36      19.956  -1.237 -17.441  1.00  0.00           H  
ATOM    588  CA  GLY A  36      22.041  -1.743 -17.657  1.00  0.00           C  
ATOM    589  HA2 GLY A  36      22.967  -1.324 -17.262  1.00  0.00           H  
ATOM    590  HA3 GLY A  36      22.119  -1.762 -18.744  1.00  0.00           H  
ATOM    591  C   GLY A  36      21.986  -3.188 -17.178  1.00  0.00           C  
ATOM    592  O   GLY A  36      22.978  -3.891 -17.359  1.00  0.00           O  
ATOM    593  N   GLY A  37      20.846  -3.648 -16.652  1.00  0.00           N  
ATOM    594  H   GLY A  37      20.096  -3.004 -16.447  1.00  0.00           H  
ATOM    595  CA  GLY A  37      20.572  -5.076 -16.490  1.00  0.00           C  
ATOM    596  HA2 GLY A  37      21.032  -5.636 -17.304  1.00  0.00           H  
ATOM    597  HA3 GLY A  37      19.494  -5.228 -16.545  1.00  0.00           H  
ATOM    598  C   GLY A  37      21.044  -5.681 -15.174  1.00  0.00           C  
ATOM    599  O   GLY A  37      21.532  -6.812 -15.180  1.00  0.00           O  
ATOM    600  N   ASP A  38      20.868  -4.973 -14.057  1.00  0.00           N  
ATOM    601  H   ASP A  38      20.438  -4.060 -14.102  1.00  0.00           H  
ATOM    602  CA  ASP A  38      20.865  -5.645 -12.756  1.00  0.00           C  
ATOM    603  HA  ASP A  38      21.649  -6.402 -12.757  1.00  0.00           H  
ATOM    604  C   ASP A  38      19.527  -6.380 -12.576  1.00  0.00           C  
ATOM    605  CB  ASP A  38      21.209  -4.685 -11.615  1.00  0.00           C  
ATOM    606  HB2 ASP A  38      20.354  -4.055 -11.369  1.00  0.00           H  
ATOM    607  HB3 ASP A  38      22.024  -4.037 -11.939  1.00  0.00           H  
ATOM    608  O   ASP A  38      18.583  -5.913 -11.940  1.00  0.00           O  
ATOM    609  CG  ASP A  38      21.671  -5.474 -10.387  1.00  0.00           C  
ATOM    610  OD1 ASP A  38      21.227  -6.637 -10.234  1.00  0.00           O  
ATOM    611  OD2 ASP A  38      22.529  -4.919  -9.668  1.00  0.00           O  
ATOM    612  N   GLU A  39      19.413  -7.510 -13.272  1.00  0.00           N  
ATOM    613  H   GLU A  39      20.204  -7.783 -13.837  1.00  0.00           H  
ATOM    614  CA  GLU A  39      18.225  -8.366 -13.250  1.00  0.00           C  
ATOM    615  HA  GLU A  39      17.341  -7.776 -13.492  1.00  0.00           H  
ATOM    616  C   GLU A  39      17.989  -8.987 -11.868  1.00  0.00           C  
ATOM    617  CB  GLU A  39      18.391  -9.491 -14.286  1.00  0.00           C  
ATOM    618  HB2 GLU A  39      17.624 -10.250 -14.128  1.00  0.00           H  
ATOM    619  HB3 GLU A  39      19.354  -9.974 -14.122  1.00  0.00           H  
ATOM    620  O   GLU A  39      16.865  -9.386 -11.574  1.00  0.00           O  
ATOM    621  CG  GLU A  39      18.327  -9.018 -15.748  1.00  0.00           C  
ATOM    622  HG2 GLU A  39      18.640  -9.851 -16.378  1.00  0.00           H  
ATOM    623  HG3 GLU A  39      19.045  -8.212 -15.900  1.00  0.00           H  
ATOM    624  CD  GLU A  39      16.930  -8.568 -16.213  1.00  0.00           C  
ATOM    625  OE1 GLU A  39      16.874  -7.861 -17.245  1.00  0.00           O  
ATOM    626  OE2 GLU A  39      15.916  -8.998 -15.612  1.00  0.00           O  
ATOM    627  N   GLU A  40      19.025  -9.091 -11.032  1.00  0.00           N  
ATOM    628  H   GLU A  40      19.885  -8.612 -11.258  1.00  0.00           H  
ATOM    629  CA  GLU A  40      18.896  -9.587  -9.660  1.00  0.00           C  
ATOM    630  HA  GLU A  40      18.206 -10.431  -9.648  1.00  0.00           H  
ATOM    631  C   GLU A  40      18.252  -8.513  -8.775  1.00  0.00           C  
ATOM    632  CB  GLU A  40      20.251 -10.091  -9.126  1.00  0.00           C  
ATOM    633  HB2 GLU A  40      20.998  -9.302  -9.216  1.00  0.00           H  
ATOM    634  HB3 GLU A  40      20.132 -10.353  -8.074  1.00  0.00           H  
ATOM    635  O   GLU A  40      17.237  -8.804  -8.139  1.00  0.00           O  
ATOM    636  CG  GLU A  40      20.720 -11.345  -9.890  1.00  0.00           C  
ATOM    637  HG2 GLU A  40      20.853 -11.088 -10.941  1.00  0.00           H  
ATOM    638  HG3 GLU A  40      19.927 -12.091  -9.839  1.00  0.00           H  
ATOM    639  CD  GLU A  40      22.029 -11.986  -9.383  1.00  0.00           C  
ATOM    640  OE1 GLU A  40      22.341 -13.095  -9.890  1.00  0.00           O  
ATOM    641  OE2 GLU A  40      22.740 -11.397  -8.543  1.00  0.00           O  
ATOM    642  N   LEU A  41      18.724  -7.260  -8.842  1.00  0.00           N  
ATOM    643  H   LEU A  41      19.594  -7.093  -9.328  1.00  0.00           H  
ATOM    644  CA  LEU A  41      18.075  -6.125  -8.176  1.00  0.00           C  
ATOM    645  HA  LEU A  41      18.061  -6.326  -7.104  1.00  0.00           H  
ATOM    646  C   LEU A  41      16.626  -5.947  -8.642  1.00  0.00           C  
ATOM    647  CB  LEU A  41      18.882  -4.842  -8.438  1.00  0.00           C  
ATOM    648  HB2 LEU A  41      19.893  -4.982  -8.056  1.00  0.00           H  
ATOM    649  HB3 LEU A  41      18.952  -4.691  -9.515  1.00  0.00           H  
ATOM    650  O   LEU A  41      15.726  -5.800  -7.819  1.00  0.00           O  
ATOM    651  CG  LEU A  41      18.287  -3.566  -7.812  1.00  0.00           C  
ATOM    652  HG  LEU A  41      17.317  -3.361  -8.265  1.00  0.00           H  
ATOM    653  CD1 LEU A  41      18.115  -3.671  -6.296  1.00  0.00           C  
ATOM    654 HD11 LEU A  41      17.756  -2.723  -5.895  1.00  0.00           H  
ATOM    655 HD12 LEU A  41      19.065  -3.932  -5.829  1.00  0.00           H  
ATOM    656 HD13 LEU A  41      17.375  -4.435  -6.057  1.00  0.00           H  
ATOM    657  CD2 LEU A  41      19.202  -2.379  -8.115  1.00  0.00           C  
ATOM    658 HD21 LEU A  41      18.771  -1.467  -7.702  1.00  0.00           H  
ATOM    659 HD22 LEU A  41      19.313  -2.267  -9.193  1.00  0.00           H  
ATOM    660 HD23 LEU A  41      20.182  -2.552  -7.671  1.00  0.00           H  
ATOM    661  N   ALA A  42      16.384  -5.994  -9.955  1.00  0.00           N  
ATOM    662  H   ALA A  42      17.169  -6.089 -10.584  1.00  0.00           H  
ATOM    663  CA  ALA A  42      15.038  -5.839 -10.499  1.00  0.00           C  
ATOM    664  HA  ALA A  42      14.647  -4.872 -10.184  1.00  0.00           H  
ATOM    665  C   ALA A  42      14.075  -6.913  -9.969  1.00  0.00           C  
ATOM    666  CB  ALA A  42      15.108  -5.864 -12.028  1.00  0.00           C  
ATOM    667  HB1 ALA A  42      15.805  -5.102 -12.378  1.00  0.00           H  
ATOM    668  HB2 ALA A  42      15.443  -6.843 -12.370  1.00  0.00           H  
ATOM    669  HB3 ALA A  42      14.116  -5.658 -12.430  1.00  0.00           H  
ATOM    670  O   ALA A  42      12.945  -6.592  -9.620  1.00  0.00           O  
ATOM    671  N   ARG A  43      14.517  -8.173  -9.865  1.00  0.00           N  
ATOM    672  H   ARG A  43      15.476  -8.368 -10.115  1.00  0.00           H  
ATOM    673  CA  ARG A  43      13.694  -9.254  -9.295  1.00  0.00           C  
ATOM    674  HA  ARG A  43      12.707  -9.249  -9.758  1.00  0.00           H  
ATOM    675  C   ARG A  43      13.450  -9.076  -7.808  1.00  0.00           C  
ATOM    676  CB  ARG A  43      14.361 -10.605  -9.512  1.00  0.00           C  
ATOM    677  HB2 ARG A  43      13.885 -11.349  -8.873  1.00  0.00           H  
ATOM    678  HB3 ARG A  43      15.413 -10.533  -9.233  1.00  0.00           H  
ATOM    679  O   ARG A  43      12.337  -9.307  -7.365  1.00  0.00           O  
ATOM    680  CG  ARG A  43      14.218 -11.053 -10.962  1.00  0.00           C  
ATOM    681  HG2 ARG A  43      14.571 -10.273 -11.637  1.00  0.00           H  
ATOM    682  HG3 ARG A  43      13.171 -11.259 -11.184  1.00  0.00           H  
ATOM    683  CD  ARG A  43      15.047 -12.319 -11.129  1.00  0.00           C  
ATOM    684  HD2 ARG A  43      16.016 -12.167 -10.654  1.00  0.00           H  
ATOM    685  HD3 ARG A  43      14.528 -13.138 -10.630  1.00  0.00           H  
ATOM    686  NE  ARG A  43      15.267 -12.611 -12.549  1.00  0.00           N  
ATOM    687  HE  ARG A  43      15.139 -11.825 -13.170  1.00  0.00           H  
ATOM    688  NH1 ARG A  43      16.071 -14.725 -12.240  1.00  0.00           N  
ATOM    689 HH11 ARG A  43      16.575 -15.538 -12.566  1.00  0.00           H  
ATOM    690 HH12 ARG A  43      15.901 -14.580 -11.255  1.00  0.00           H  
ATOM    691  NH2 ARG A  43      16.072 -13.807 -14.291  1.00  0.00           N  
ATOM    692 HH21 ARG A  43      16.580 -14.605 -14.645  1.00  0.00           H  
ATOM    693 HH22 ARG A  43      15.935 -12.976 -14.849  1.00  0.00           H  
ATOM    694  CZ  ARG A  43      15.795 -13.716 -13.021  1.00  0.00           C  
ATOM    695  N   ALA A  44      14.459  -8.655  -7.052  1.00  0.00           N  
ATOM    696  H   ALA A  44      15.368  -8.507  -7.466  1.00  0.00           H  
ATOM    697  CA  ALA A  44      14.288  -8.402  -5.628  1.00  0.00           C  
ATOM    698  HA  ALA A  44      13.882  -9.295  -5.154  1.00  0.00           H  
ATOM    699  C   ALA A  44      13.295  -7.253  -5.369  1.00  0.00           C  
ATOM    700  CB  ALA A  44      15.668  -8.128  -5.037  1.00  0.00           C  
ATOM    701  HB1 ALA A  44      16.321  -8.984  -5.205  1.00  0.00           H  
ATOM    702  HB2 ALA A  44      15.565  -7.969  -3.963  1.00  0.00           H  
ATOM    703  HB3 ALA A  44      16.104  -7.247  -5.508  1.00  0.00           H  
ATOM    704  O   ALA A  44      12.472  -7.346  -4.466  1.00  0.00           O  
ATOM    705  N   LEU A  45      13.312  -6.208  -6.202  1.00  0.00           N  
ATOM    706  H   LEU A  45      14.042  -6.161  -6.899  1.00  0.00           H  
ATOM    707  CA  LEU A  45      12.315  -5.133  -6.163  1.00  0.00           C  
ATOM    708  HA  LEU A  45      12.224  -4.768  -5.140  1.00  0.00           H  
ATOM    709  C   LEU A  45      10.915  -5.622  -6.569  1.00  0.00           C  
ATOM    710  CB  LEU A  45      12.779  -3.984  -7.071  1.00  0.00           C  
ATOM    711  HB2 LEU A  45      13.009  -4.399  -8.052  1.00  0.00           H  
ATOM    712  HB3 LEU A  45      11.959  -3.276  -7.189  1.00  0.00           H  
ATOM    713  O   LEU A  45       9.934  -5.214  -5.962  1.00  0.00           O  
ATOM    714  CG  LEU A  45      14.011  -3.222  -6.554  1.00  0.00           C  
ATOM    715  HG  LEU A  45      14.796  -3.921  -6.265  1.00  0.00           H  
ATOM    716  CD1 LEU A  45      14.548  -2.321  -7.666  1.00  0.00           C  
ATOM    717 HD11 LEU A  45      15.410  -1.762  -7.303  1.00  0.00           H  
ATOM    718 HD12 LEU A  45      14.853  -2.932  -8.516  1.00  0.00           H  
ATOM    719 HD13 LEU A  45      13.768  -1.626  -7.977  1.00  0.00           H  
ATOM    720  CD2 LEU A  45      13.680  -2.339  -5.351  1.00  0.00           C  
ATOM    721 HD21 LEU A  45      14.575  -1.804  -5.032  1.00  0.00           H  
ATOM    722 HD22 LEU A  45      13.325  -2.948  -4.519  1.00  0.00           H  
ATOM    723 HD23 LEU A  45      12.906  -1.621  -5.621  1.00  0.00           H  
ATOM    724  N   GLU A  46      10.798  -6.519  -7.551  1.00  0.00           N  
ATOM    725  H   GLU A  46      11.623  -6.787  -8.069  1.00  0.00           H  
ATOM    726  CA  GLU A  46       9.510  -7.149  -7.889  1.00  0.00           C  
ATOM    727  HA  GLU A  46       8.763  -6.373  -8.050  1.00  0.00           H  
ATOM    728  C   GLU A  46       8.976  -8.041  -6.763  1.00  0.00           C  
ATOM    729  CB  GLU A  46       9.637  -7.995  -9.165  1.00  0.00           C  
ATOM    730  HB2 GLU A  46      10.513  -8.640  -9.093  1.00  0.00           H  
ATOM    731  HB3 GLU A  46       8.754  -8.626  -9.267  1.00  0.00           H  
ATOM    732  O   GLU A  46       7.768  -8.081  -6.535  1.00  0.00           O  
ATOM    733  CG  GLU A  46       9.737  -7.119 -10.411  1.00  0.00           C  
ATOM    734  HG2 GLU A  46      10.574  -6.429 -10.305  1.00  0.00           H  
ATOM    735  HG3 GLU A  46       8.828  -6.521 -10.486  1.00  0.00           H  
ATOM    736  CD  GLU A  46       9.922  -7.919 -11.702  1.00  0.00           C  
ATOM    737  OE1 GLU A  46       9.483  -7.424 -12.769  1.00  0.00           O  
ATOM    738  OE2 GLU A  46      10.574  -8.988 -11.749  1.00  0.00           O  
ATOM    739  N   GLU A  47       9.856  -8.751  -6.057  1.00  0.00           N  
ATOM    740  H   GLU A  47      10.830  -8.718  -6.325  1.00  0.00           H  
ATOM    741  CA  GLU A  47       9.489  -9.545  -4.883  1.00  0.00           C  
ATOM    742  HA  GLU A  47       8.650 -10.190  -5.142  1.00  0.00           H  
ATOM    743  C   GLU A  47       8.994  -8.645  -3.744  1.00  0.00           C  
ATOM    744  CB  GLU A  47      10.665 -10.436  -4.441  1.00  0.00           C  
ATOM    745  HB2 GLU A  47      11.577  -9.842  -4.391  1.00  0.00           H  
ATOM    746  HB3 GLU A  47      10.451 -10.823  -3.445  1.00  0.00           H  
ATOM    747  O   GLU A  47       7.950  -8.944  -3.168  1.00  0.00           O  
ATOM    748  CG  GLU A  47      10.878 -11.633  -5.388  1.00  0.00           C  
ATOM    749  HG2 GLU A  47       9.982 -12.254  -5.360  1.00  0.00           H  
ATOM    750  HG3 GLU A  47      10.985 -11.275  -6.412  1.00  0.00           H  
ATOM    751  CD  GLU A  47      12.094 -12.515  -5.037  1.00  0.00           C  
ATOM    752  OE1 GLU A  47      12.487 -13.332  -5.911  1.00  0.00           O  
ATOM    753  OE2 GLU A  47      12.597 -12.449  -3.892  1.00  0.00           O  
ATOM    754  N   LEU A  48       9.665  -7.517  -3.483  1.00  0.00           N  
ATOM    755  H   LEU A  48      10.535  -7.349  -3.968  1.00  0.00           H  
ATOM    756  CA  LEU A  48       9.187  -6.504  -2.536  1.00  0.00           C  
ATOM    757  HA  LEU A  48       9.040  -6.963  -1.559  1.00  0.00           H  
ATOM    758  C   LEU A  48       7.833  -5.927  -2.955  1.00  0.00           C  
ATOM    759  CB  LEU A  48      10.206  -5.364  -2.421  1.00  0.00           C  
ATOM    760  HB2 LEU A  48       9.708  -4.512  -1.959  1.00  0.00           H  
ATOM    761  HB3 LEU A  48      10.509  -5.058  -3.423  1.00  0.00           H  
ATOM    762  O   LEU A  48       6.907  -5.908  -2.155  1.00  0.00           O  
ATOM    763  CG  LEU A  48      11.456  -5.684  -1.591  1.00  0.00           C  
ATOM    764  HG  LEU A  48      11.955  -6.577  -1.970  1.00  0.00           H  
ATOM    765  CD1 LEU A  48      12.401  -4.493  -1.744  1.00  0.00           C  
ATOM    766 HD11 LEU A  48      13.117  -4.472  -0.922  1.00  0.00           H  
ATOM    767 HD12 LEU A  48      12.911  -4.561  -2.704  1.00  0.00           H  
ATOM    768 HD13 LEU A  48      11.822  -3.570  -1.717  1.00  0.00           H  
ATOM    769  CD2 LEU A  48      11.133  -5.896  -0.112  1.00  0.00           C  
ATOM    770 HD21 LEU A  48      10.510  -5.080   0.253  1.00  0.00           H  
ATOM    771 HD22 LEU A  48      12.048  -5.942   0.479  1.00  0.00           H  
ATOM    772 HD23 LEU A  48      10.579  -6.826   0.018  1.00  0.00           H  
ATOM    773  N   ALA A  49       7.676  -5.535  -4.223  1.00  0.00           N  
ATOM    774  H   ALA A  49       8.479  -5.554  -4.836  1.00  0.00           H  
ATOM    775  CA  ALA A  49       6.406  -5.028  -4.737  1.00  0.00           C  
ATOM    776  HA  ALA A  49       6.161  -4.107  -4.209  1.00  0.00           H  
ATOM    777  C   ALA A  49       5.256  -6.022  -4.513  1.00  0.00           C  
ATOM    778  CB  ALA A  49       6.549  -4.734  -6.235  1.00  0.00           C  
ATOM    779  HB1 ALA A  49       6.675  -5.664  -6.790  1.00  0.00           H  
ATOM    780  HB2 ALA A  49       5.644  -4.236  -6.580  1.00  0.00           H  
ATOM    781  HB3 ALA A  49       7.412  -4.096  -6.429  1.00  0.00           H  
ATOM    782  O   ALA A  49       4.149  -5.626  -4.156  1.00  0.00           O  
ATOM    783  N   ALA A  50       5.514  -7.318  -4.716  1.00  0.00           N  
ATOM    784  H   ALA A  50       6.442  -7.584  -5.012  1.00  0.00           H  
ATOM    785  CA  ALA A  50       4.530  -8.364  -4.476  1.00  0.00           C  
ATOM    786  HA  ALA A  50       3.612  -8.099  -5.001  1.00  0.00           H  
ATOM    787  C   ALA A  50       4.170  -8.499  -2.987  1.00  0.00           C  
ATOM    788  CB  ALA A  50       5.056  -9.679  -5.060  1.00  0.00           C  
ATOM    789  HB1 ALA A  50       5.275  -9.549  -6.120  1.00  0.00           H  
ATOM    790  HB2 ALA A  50       4.302 -10.456  -4.935  1.00  0.00           H  
ATOM    791  HB3 ALA A  50       5.966  -9.979  -4.540  1.00  0.00           H  
ATOM    792  O   ALA A  50       2.993  -8.688  -2.682  1.00  0.00           O  
ATOM    793  N   LEU A  51       5.145  -8.363  -2.080  1.00  0.00           N  
ATOM    794  H   LEU A  51       6.084  -8.165  -2.394  1.00  0.00           H  
ATOM    795  CA  LEU A  51       4.878  -8.336  -0.640  1.00  0.00           C  
ATOM    796  HA  LEU A  51       4.304  -9.224  -0.375  1.00  0.00           H  
ATOM    797  C   LEU A  51       3.998  -7.143  -0.258  1.00  0.00           C  
ATOM    798  CB  LEU A  51       6.185  -8.325   0.170  1.00  0.00           C  
ATOM    799  HB2 LEU A  51       5.934  -8.129   1.212  1.00  0.00           H  
ATOM    800  HB3 LEU A  51       6.803  -7.494  -0.169  1.00  0.00           H  
ATOM    801  O   LEU A  51       2.984  -7.359   0.400  1.00  0.00           O  
ATOM    802  CG  LEU A  51       7.003  -9.623   0.105  1.00  0.00           C  
ATOM    803  HG  LEU A  51       7.247  -9.869  -0.928  1.00  0.00           H  
ATOM    804  CD1 LEU A  51       8.295  -9.423   0.888  1.00  0.00           C  
ATOM    805 HD11 LEU A  51       8.906 -10.324   0.828  1.00  0.00           H  
ATOM    806 HD12 LEU A  51       8.068  -9.190   1.928  1.00  0.00           H  
ATOM    807 HD13 LEU A  51       8.839  -8.583   0.455  1.00  0.00           H  
ATOM    808  CD2 LEU A  51       6.296 -10.822   0.740  1.00  0.00           C  
ATOM    809 HD21 LEU A  51       6.065 -10.588   1.779  1.00  0.00           H  
ATOM    810 HD22 LEU A  51       6.942 -11.698   0.693  1.00  0.00           H  
ATOM    811 HD23 LEU A  51       5.374 -11.036   0.200  1.00  0.00           H  
ATOM    812  N   GLU A  52       4.288  -5.936  -0.748  1.00  0.00           N  
ATOM    813  H   GLU A  52       5.182  -5.792  -1.196  1.00  0.00           H  
ATOM    814  CA  GLU A  52       3.466  -4.760  -0.412  1.00  0.00           C  
ATOM    815  HA  GLU A  52       3.346  -4.702   0.670  1.00  0.00           H  
ATOM    816  C   GLU A  52       2.047  -4.863  -0.993  1.00  0.00           C  
ATOM    817  CB  GLU A  52       4.122  -3.450  -0.885  1.00  0.00           C  
ATOM    818  HB2 GLU A  52       4.049  -3.422  -1.972  1.00  0.00           H  
ATOM    819  HB3 GLU A  52       3.525  -2.623  -0.501  1.00  0.00           H  
ATOM    820  O   GLU A  52       1.073  -4.412  -0.392  1.00  0.00           O  
ATOM    821  CG  GLU A  52       5.597  -3.165  -0.551  1.00  0.00           C  
ATOM    822  HG2 GLU A  52       5.768  -2.110  -0.765  1.00  0.00           H  
ATOM    823  HG3 GLU A  52       6.214  -3.713  -1.263  1.00  0.00           H  
ATOM    824  CD  GLU A  52       6.091  -3.479   0.873  1.00  0.00           C  
ATOM    825  OE1 GLU A  52       7.311  -3.272   1.092  1.00  0.00           O  
ATOM    826  OE2 GLU A  52       5.349  -4.101   1.647  1.00  0.00           O  
ATOM    827  N   LEU A  53       1.873  -5.509  -2.155  1.00  0.00           N  
ATOM    828  H   LEU A  53       2.697  -5.851  -2.628  1.00  0.00           H  
ATOM    829  CA  LEU A  53       0.538  -5.788  -2.701  1.00  0.00           C  
ATOM    830  HA  LEU A  53      -0.035  -4.861  -2.701  1.00  0.00           H  
ATOM    831  C   LEU A  53      -0.252  -6.778  -1.837  1.00  0.00           C  
ATOM    832  CB  LEU A  53       0.653  -6.334  -4.134  1.00  0.00           C  
ATOM    833  HB2 LEU A  53       1.398  -7.129  -4.141  1.00  0.00           H  
ATOM    834  HB3 LEU A  53      -0.302  -6.777  -4.416  1.00  0.00           H  
ATOM    835  O   LEU A  53      -1.460  -6.596  -1.641  1.00  0.00           O  
ATOM    836  CG  LEU A  53       1.028  -5.285  -5.190  1.00  0.00           C  
ATOM    837  HG  LEU A  53       1.951  -4.784  -4.900  1.00  0.00           H  
ATOM    838  CD1 LEU A  53       1.254  -5.980  -6.534  1.00  0.00           C  
ATOM    839 HD11 LEU A  53       1.565  -5.246  -7.277  1.00  0.00           H  
ATOM    840 HD12 LEU A  53       2.061  -6.705  -6.425  1.00  0.00           H  
ATOM    841 HD13 LEU A  53       0.344  -6.484  -6.862  1.00  0.00           H  
ATOM    842  CD2 LEU A  53      -0.066  -4.227  -5.380  1.00  0.00           C  
ATOM    843 HD21 LEU A  53       0.211  -3.569  -6.203  1.00  0.00           H  
ATOM    844 HD22 LEU A  53      -1.021  -4.708  -5.590  1.00  0.00           H  
ATOM    845 HD23 LEU A  53      -0.147  -3.623  -4.476  1.00  0.00           H  
ATOM    846  N   ASP A  54       0.406  -7.821  -1.335  1.00  0.00           N  
ATOM    847  H   ASP A  54       1.393  -7.914  -1.527  1.00  0.00           H  
ATOM    848  CA  ASP A  54      -0.207  -8.769  -0.406  1.00  0.00           C  
ATOM    849  HA  ASP A  54      -1.168  -9.084  -0.813  1.00  0.00           H  
ATOM    850  C   ASP A  54      -0.514  -8.090   0.945  1.00  0.00           C  
ATOM    851  CB  ASP A  54       0.682 -10.023  -0.270  1.00  0.00           C  
ATOM    852  HB2 ASP A  54       0.383 -10.556   0.633  1.00  0.00           H  
ATOM    853  HB3 ASP A  54       1.722  -9.720  -0.148  1.00  0.00           H  
ATOM    854  O   ASP A  54      -1.593  -8.307   1.504  1.00  0.00           O  
ATOM    855  CG  ASP A  54       0.579 -11.016  -1.446  1.00  0.00           C  
ATOM    856  OD1 ASP A  54      -0.437 -10.986  -2.191  1.00  0.00           O  
ATOM    857  OD2 ASP A  54       1.452 -11.912  -1.541  1.00  0.00           O  
ATOM    858  N   GLY A  55       0.351  -7.185   1.413  1.00  0.00           N  
ATOM    859  H   GLY A  55       1.231  -7.075   0.929  1.00  0.00           H  
ATOM    860  CA  GLY A  55       0.141  -6.357   2.604  1.00  0.00           C  
ATOM    861  HA2 GLY A  55       1.034  -5.753   2.769  1.00  0.00           H  
ATOM    862  HA3 GLY A  55      -0.022  -6.997   3.470  1.00  0.00           H  
ATOM    863  C   GLY A  55      -1.050  -5.414   2.461  1.00  0.00           C  
ATOM    864  O   GLY A  55      -1.976  -5.441   3.273  1.00  0.00           O  
ATOM    865  N   ALA A  56      -1.131  -4.682   1.347  1.00  0.00           N  
ATOM    866  H   ALA A  56      -0.315  -4.649   0.753  1.00  0.00           H  
ATOM    867  CA  ALA A  56      -2.281  -3.847   1.002  1.00  0.00           C  
ATOM    868  HA  ALA A  56      -2.378  -3.063   1.753  1.00  0.00           H  
ATOM    869  C   ALA A  56      -3.593  -4.650   0.963  1.00  0.00           C  
ATOM    870  CB  ALA A  56      -2.019  -3.202  -0.365  1.00  0.00           C  
ATOM    871  HB1 ALA A  56      -1.109  -2.602  -0.324  1.00  0.00           H  
ATOM    872  HB2 ALA A  56      -1.891  -3.972  -1.125  1.00  0.00           H  
ATOM    873  HB3 ALA A  56      -2.854  -2.557  -0.636  1.00  0.00           H  
ATOM    874  O   ALA A  56      -4.658  -4.166   1.362  1.00  0.00           O  
ATOM    875  N   LYS A  57      -3.548  -5.898   0.488  1.00  0.00           N  
ATOM    876  H   LYS A  57      -2.656  -6.254   0.175  1.00  0.00           H  
ATOM    877  CA  LYS A  57      -4.719  -6.776   0.497  1.00  0.00           C  
ATOM    878  HA  LYS A  57      -5.555  -6.237   0.051  1.00  0.00           H  
ATOM    879  C   LYS A  57      -5.142  -7.125   1.927  1.00  0.00           C  
ATOM    880  CB  LYS A  57      -4.418  -8.010  -0.351  1.00  0.00           C  
ATOM    881  HB2 LYS A  57      -4.086  -7.698  -1.342  1.00  0.00           H  
ATOM    882  HB3 LYS A  57      -3.616  -8.580   0.117  1.00  0.00           H  
ATOM    883  O   LYS A  57      -6.329  -7.017   2.227  1.00  0.00           O  
ATOM    884  CG  LYS A  57      -5.656  -8.896  -0.488  1.00  0.00           C  
ATOM    885  HG2 LYS A  57      -6.043  -9.138   0.502  1.00  0.00           H  
ATOM    886  HG3 LYS A  57      -6.426  -8.380  -1.061  1.00  0.00           H  
ATOM    887  CD  LYS A  57      -5.261 -10.193  -1.185  1.00  0.00           C  
ATOM    888  HD2 LYS A  57      -4.396 -10.605  -0.665  1.00  0.00           H  
ATOM    889  HD3 LYS A  57      -4.990 -10.003  -2.223  1.00  0.00           H  
ATOM    890  CE  LYS A  57      -6.441 -11.154  -1.093  1.00  0.00           C  
ATOM    891  HE2 LYS A  57      -7.076 -10.829  -0.269  1.00  0.00           H  
ATOM    892  HE3 LYS A  57      -7.028 -11.113  -2.011  1.00  0.00           H  
ATOM    893  NZ  LYS A  57      -5.954 -12.511  -0.795  1.00  0.00           N  
ATOM    894  HZ1 LYS A  57      -5.317 -12.845  -1.504  1.00  0.00           H  
ATOM    895  HZ2 LYS A  57      -5.444 -12.449   0.074  1.00  0.00           H  
ATOM    896  HZ3 LYS A  57      -6.727 -13.135  -0.612  1.00  0.00           H  
ATOM    897  N   LEU A  58      -4.207  -7.483   2.804  1.00  0.00           N  
ATOM    898  H   LEU A  58      -3.245  -7.528   2.499  1.00  0.00           H  
ATOM    899  CA  LEU A  58      -4.506  -7.779   4.209  1.00  0.00           C  
ATOM    900  HA  LEU A  58      -5.316  -8.507   4.254  1.00  0.00           H  
ATOM    901  C   LEU A  58      -4.989  -6.536   4.971  1.00  0.00           C  
ATOM    902  CB  LEU A  58      -3.272  -8.385   4.887  1.00  0.00           C  
ATOM    903  HB2 LEU A  58      -3.495  -8.470   5.950  1.00  0.00           H  
ATOM    904  HB3 LEU A  58      -2.431  -7.702   4.763  1.00  0.00           H  
ATOM    905  O   LEU A  58      -5.984  -6.616   5.688  1.00  0.00           O  
ATOM    906  CG  LEU A  58      -2.877  -9.783   4.385  1.00  0.00           C  
ATOM    907  HG  LEU A  58      -2.861  -9.800   3.295  1.00  0.00           H  
ATOM    908  CD1 LEU A  58      -1.484 -10.145   4.893  1.00  0.00           C  
ATOM    909 HD11 LEU A  58      -1.500 -10.216   5.981  1.00  0.00           H  
ATOM    910 HD12 LEU A  58      -1.178 -11.107   4.483  1.00  0.00           H  
ATOM    911 HD13 LEU A  58      -0.767  -9.384   4.584  1.00  0.00           H  
ATOM    912  CD2 LEU A  58      -3.860 -10.847   4.879  1.00  0.00           C  
ATOM    913 HD21 LEU A  58      -3.518 -11.838   4.581  1.00  0.00           H  
ATOM    914 HD22 LEU A  58      -3.915 -10.829   5.968  1.00  0.00           H  
ATOM    915 HD23 LEU A  58      -4.855 -10.679   4.468  1.00  0.00           H  
ATOM    916  N   ALA A  59      -4.384  -5.367   4.742  1.00  0.00           N  
ATOM    917  H   ALA A  59      -3.522  -5.374   4.215  1.00  0.00           H  
ATOM    918  CA  ALA A  59      -4.842  -4.092   5.297  1.00  0.00           C  
ATOM    919  HA  ALA A  59      -4.777  -4.139   6.384  1.00  0.00           H  
ATOM    920  C   ALA A  59      -6.300  -3.793   4.911  1.00  0.00           C  
ATOM    921  CB  ALA A  59      -3.916  -2.978   4.793  1.00  0.00           C  
ATOM    922  HB1 ALA A  59      -2.879  -3.223   5.023  1.00  0.00           H  
ATOM    923  HB2 ALA A  59      -4.171  -2.036   5.278  1.00  0.00           H  
ATOM    924  HB3 ALA A  59      -4.006  -2.867   3.712  1.00  0.00           H  
ATOM    925  O   ALA A  59      -7.101  -3.347   5.735  1.00  0.00           O  
ATOM    926  N   ARG A  60      -6.673  -4.085   3.658  1.00  0.00           N  
ATOM    927  H   ARG A  60      -5.959  -4.426   3.030  1.00  0.00           H  
ATOM    928  CA  ARG A  60      -8.056  -3.968   3.184  1.00  0.00           C  
ATOM    929  HA  ARG A  60      -8.430  -2.981   3.453  1.00  0.00           H  
ATOM    930  C   ARG A  60      -8.982  -4.978   3.855  1.00  0.00           C  
ATOM    931  CB  ARG A  60      -8.066  -4.115   1.664  1.00  0.00           C  
ATOM    932  HB2 ARG A  60      -7.719  -5.111   1.388  1.00  0.00           H  
ATOM    933  HB3 ARG A  60      -7.371  -3.382   1.255  1.00  0.00           H  
ATOM    934  O   ARG A  60     -10.078  -4.600   4.256  1.00  0.00           O  
ATOM    935  CG  ARG A  60      -9.464  -3.894   1.069  1.00  0.00           C  
ATOM    936  HG2 ARG A  60      -9.803  -2.883   1.292  1.00  0.00           H  
ATOM    937  HG3 ARG A  60     -10.170  -4.605   1.498  1.00  0.00           H  
ATOM    938  CD  ARG A  60      -9.437  -4.109  -0.445  1.00  0.00           C  
ATOM    939  HD2 ARG A  60      -9.161  -5.145  -0.639  1.00  0.00           H  
ATOM    940  HD3 ARG A  60     -10.451  -3.952  -0.814  1.00  0.00           H  
ATOM    941  NE  ARG A  60      -8.460  -3.208  -1.102  1.00  0.00           N  
ATOM    942  HE  ARG A  60      -7.553  -3.145  -0.663  1.00  0.00           H  
ATOM    943  NH1 ARG A  60      -9.778  -2.463  -2.804  1.00  0.00           N  
ATOM    944 HH11 ARG A  60      -9.918  -1.829  -3.579  1.00  0.00           H  
ATOM    945 HH12 ARG A  60     -10.512  -3.033  -2.409  1.00  0.00           H  
ATOM    946  NH2 ARG A  60      -7.701  -1.647  -2.587  1.00  0.00           N  
ATOM    947 HH21 ARG A  60      -7.812  -0.997  -3.352  1.00  0.00           H  
ATOM    948 HH22 ARG A  60      -6.823  -1.524  -2.104  1.00  0.00           H  
ATOM    949  CZ  ARG A  60      -8.642  -2.446  -2.160  1.00  0.00           C  
ATOM    950  N   GLU A  61      -8.564  -6.233   3.988  1.00  0.00           N  
ATOM    951  H   GLU A  61      -7.650  -6.479   3.637  1.00  0.00           H  
ATOM    952  CA  GLU A  61      -9.354  -7.263   4.673  1.00  0.00           C  
ATOM    953  HA  GLU A  61     -10.341  -7.310   4.213  1.00  0.00           H  
ATOM    954  C   GLU A  61      -9.586  -6.911   6.153  1.00  0.00           C  
ATOM    955  CB  GLU A  61      -8.685  -8.643   4.521  1.00  0.00           C  
ATOM    956  HB2 GLU A  61      -7.633  -8.579   4.801  1.00  0.00           H  
ATOM    957  HB3 GLU A  61      -9.181  -9.335   5.202  1.00  0.00           H  
ATOM    958  O   GLU A  61     -10.711  -7.055   6.642  1.00  0.00           O  
ATOM    959  CG  GLU A  61      -8.811  -9.198   3.086  1.00  0.00           C  
ATOM    960  HG2 GLU A  61      -8.367  -8.497   2.379  1.00  0.00           H  
ATOM    961  HG3 GLU A  61      -9.872  -9.263   2.844  1.00  0.00           H  
ATOM    962  CD  GLU A  61      -8.187 -10.593   2.882  1.00  0.00           C  
ATOM    963  OE1 GLU A  61      -7.898 -10.953   1.708  1.00  0.00           O  
ATOM    964  OE2 GLU A  61      -8.142 -11.368   3.858  1.00  0.00           O  
ATOM    965  N   ALA A  62      -8.569  -6.373   6.834  1.00  0.00           N  
ATOM    966  H   ALA A  62      -7.660  -6.340   6.394  1.00  0.00           H  
ATOM    967  CA  ALA A  62      -8.681  -5.851   8.192  1.00  0.00           C  
ATOM    968  HA  ALA A  62      -9.068  -6.641   8.836  1.00  0.00           H  
ATOM    969  C   ALA A  62      -9.661  -4.670   8.255  1.00  0.00           C  
ATOM    970  CB  ALA A  62      -7.284  -5.461   8.694  1.00  0.00           C  
ATOM    971  HB1 ALA A  62      -6.617  -6.322   8.657  1.00  0.00           H  
ATOM    972  HB2 ALA A  62      -6.865  -4.669   8.073  1.00  0.00           H  
ATOM    973  HB3 ALA A  62      -7.346  -5.114   9.725  1.00  0.00           H  
ATOM    974  O   ALA A  62     -10.564  -4.663   9.092  1.00  0.00           O  
ATOM    975  N   LEU A  63      -9.547  -3.705   7.334  1.00  0.00           N  
ATOM    976  H   LEU A  63      -8.771  -3.756   6.690  1.00  0.00           H  
ATOM    977  CA  LEU A  63     -10.434  -2.540   7.267  1.00  0.00           C  
ATOM    978  HA  LEU A  63     -10.376  -2.015   8.221  1.00  0.00           H  
ATOM    979  C   LEU A  63     -11.900  -2.947   7.061  1.00  0.00           C  
ATOM    980  CB  LEU A  63      -9.933  -1.606   6.148  1.00  0.00           C  
ATOM    981  HB2 LEU A  63      -9.938  -2.157   5.208  1.00  0.00           H  
ATOM    982  HB3 LEU A  63      -8.902  -1.325   6.362  1.00  0.00           H  
ATOM    983  O   LEU A  63     -12.777  -2.498   7.797  1.00  0.00           O  
ATOM    984  CG  LEU A  63     -10.769  -0.329   5.960  1.00  0.00           C  
ATOM    985  HG  LEU A  63     -11.805  -0.592   5.746  1.00  0.00           H  
ATOM    986  CD1 LEU A  63     -10.724   0.565   7.196  1.00  0.00           C  
ATOM    987 HD11 LEU A  63     -11.264   1.486   6.975  1.00  0.00           H  
ATOM    988 HD12 LEU A  63      -9.691   0.804   7.451  1.00  0.00           H  
ATOM    989 HD13 LEU A  63     -11.205   0.058   8.032  1.00  0.00           H  
ATOM    990  CD2 LEU A  63     -10.228   0.478   4.779  1.00  0.00           C  
ATOM    991 HD21 LEU A  63      -9.197   0.776   4.974  1.00  0.00           H  
ATOM    992 HD22 LEU A  63     -10.844   1.364   4.632  1.00  0.00           H  
ATOM    993 HD23 LEU A  63     -10.264  -0.133   3.877  1.00  0.00           H  
ATOM    994  N   GLU A  64     -12.166  -3.837   6.103  1.00  0.00           N  
ATOM    995  H   GLU A  64     -11.399  -4.171   5.538  1.00  0.00           H  
ATOM    996  CA  GLU A  64     -13.511  -4.358   5.835  1.00  0.00           C  
ATOM    997  HA  GLU A  64     -14.181  -3.527   5.618  1.00  0.00           H  
ATOM    998  C   GLU A  64     -14.090  -5.103   7.053  1.00  0.00           C  
ATOM    999  CB  GLU A  64     -13.472  -5.301   4.616  1.00  0.00           C  
ATOM   1000  HB2 GLU A  64     -14.414  -5.847   4.580  1.00  0.00           H  
ATOM   1001  HB3 GLU A  64     -12.666  -6.023   4.749  1.00  0.00           H  
ATOM   1002  O   GLU A  64     -15.289  -5.005   7.332  1.00  0.00           O  
ATOM   1003  CG  GLU A  64     -13.294  -4.573   3.269  1.00  0.00           C  
ATOM   1004  HG2 GLU A  64     -12.394  -3.958   3.300  1.00  0.00           H  
ATOM   1005  HG3 GLU A  64     -14.141  -3.901   3.132  1.00  0.00           H  
ATOM   1006  CD  GLU A  64     -13.217  -5.522   2.053  1.00  0.00           C  
ATOM   1007  OE1 GLU A  64     -12.920  -5.022   0.937  1.00  0.00           O  
ATOM   1008  OE2 GLU A  64     -13.526  -6.731   2.197  1.00  0.00           O  
ATOM   1009  N   ALA A  65     -13.256  -5.828   7.806  1.00  0.00           N  
ATOM   1010  H   ALA A  65     -12.284  -5.881   7.537  1.00  0.00           H  
ATOM   1011  CA  ALA A  65     -13.671  -6.518   9.026  1.00  0.00           C  
ATOM   1012  HA  ALA A  65     -14.584  -7.074   8.815  1.00  0.00           H  
ATOM   1013  C   ALA A  65     -13.998  -5.540  10.171  1.00  0.00           C  
ATOM   1014  CB  ALA A  65     -12.583  -7.527   9.400  1.00  0.00           C  
ATOM   1015  HB1 ALA A  65     -12.423  -8.226   8.580  1.00  0.00           H  
ATOM   1016  HB2 ALA A  65     -11.645  -7.010   9.603  1.00  0.00           H  
ATOM   1017  HB3 ALA A  65     -12.887  -8.079  10.289  1.00  0.00           H  
ATOM   1018  O   ALA A  65     -15.032  -5.701  10.826  1.00  0.00           O  
ATOM   1019  N   VAL A  66     -13.193  -4.484  10.357  1.00  0.00           N  
ATOM   1020  H   VAL A  66     -12.353  -4.427   9.798  1.00  0.00           H  
ATOM   1021  CA  VAL A  66     -13.476  -3.389  11.306  1.00  0.00           C  
ATOM   1022  HA  VAL A  66     -13.571  -3.811  12.306  1.00  0.00           H  
ATOM   1023  C   VAL A  66     -14.813  -2.719  10.972  1.00  0.00           C  
ATOM   1024  CB  VAL A  66     -12.323  -2.357  11.328  1.00  0.00           C  
ATOM   1025  HB  VAL A  66     -12.097  -2.038  10.311  1.00  0.00           H  
ATOM   1026  O   VAL A  66     -15.655  -2.549  11.854  1.00  0.00           O  
ATOM   1027  CG1 VAL A  66     -12.638  -1.108  12.160  1.00  0.00           C  
ATOM   1028 HG11 VAL A  66     -12.792  -1.401  13.199  1.00  0.00           H  
ATOM   1029 HG12 VAL A  66     -11.798  -0.415  12.116  1.00  0.00           H  
ATOM   1030 HG13 VAL A  66     -13.519  -0.593  11.777  1.00  0.00           H  
ATOM   1031  CG2 VAL A  66     -11.059  -2.954  11.956  1.00  0.00           C  
ATOM   1032 HG21 VAL A  66     -10.707  -3.797  11.361  1.00  0.00           H  
ATOM   1033 HG22 VAL A  66     -11.260  -3.299  12.970  1.00  0.00           H  
ATOM   1034 HG23 VAL A  66     -10.262  -2.211  11.986  1.00  0.00           H  
ATOM   1035  N   GLU A  67     -15.063  -2.401   9.698  1.00  0.00           N  
ATOM   1036  H   GLU A  67     -14.334  -2.552   9.016  1.00  0.00           H  
ATOM   1037  CA  GLU A  67     -16.325  -1.790   9.248  1.00  0.00           C  
ATOM   1038  HA  GLU A  67     -16.513  -0.894   9.839  1.00  0.00           H  
ATOM   1039  C   GLU A  67     -17.544  -2.709   9.437  1.00  0.00           C  
ATOM   1040  CB  GLU A  67     -16.210  -1.386   7.770  1.00  0.00           C  
ATOM   1041  HB2 GLU A  67     -15.856  -2.237   7.189  1.00  0.00           H  
ATOM   1042  HB3 GLU A  67     -17.203  -1.112   7.413  1.00  0.00           H  
ATOM   1043  O   GLU A  67     -18.654  -2.232   9.697  1.00  0.00           O  
ATOM   1044  CG  GLU A  67     -15.278  -0.183   7.558  1.00  0.00           C  
ATOM   1045  HG2 GLU A  67     -14.270  -0.427   7.893  1.00  0.00           H  
ATOM   1046  HG3 GLU A  67     -15.638   0.636   8.181  1.00  0.00           H  
ATOM   1047  CD  GLU A  67     -15.229   0.295   6.097  1.00  0.00           C  
ATOM   1048  OE1 GLU A  67     -14.742   1.435   5.899  1.00  0.00           O  
ATOM   1049  OE2 GLU A  67     -15.758  -0.405   5.200  1.00  0.00           O  
ATOM   1050  N   ALA A  68     -17.351  -4.026   9.345  1.00  0.00           N  
ATOM   1051  H   ALA A  68     -16.435  -4.350   9.066  1.00  0.00           H  
ATOM   1052  CA  ALA A  68     -18.383  -5.024   9.612  1.00  0.00           C  
ATOM   1053  HA  ALA A  68     -19.329  -4.650   9.221  1.00  0.00           H  
ATOM   1054  C   ALA A  68     -18.601  -5.305  11.115  1.00  0.00           C  
ATOM   1055  CB  ALA A  68     -18.022  -6.299   8.841  1.00  0.00           C  
ATOM   1056  HB1 ALA A  68     -17.086  -6.706   9.223  1.00  0.00           H  
ATOM   1057  HB2 ALA A  68     -17.901  -6.070   7.782  1.00  0.00           H  
ATOM   1058  HB3 ALA A  68     -18.810  -7.042   8.964  1.00  0.00           H  
ATOM   1059  O   ALA A  68     -19.582  -5.964  11.472  1.00  0.00           O  
ATOM   1060  N   GLY A  69     -17.714  -4.815  11.989  1.00  0.00           N  
ATOM   1061  H   GLY A  69     -16.940  -4.278  11.625  1.00  0.00           H  
ATOM   1062  CA  GLY A  69     -17.707  -5.110  13.425  1.00  0.00           C  
ATOM   1063  HA2 GLY A  69     -18.717  -5.012  13.822  1.00  0.00           H  
ATOM   1064  HA3 GLY A  69     -17.063  -4.382  13.918  1.00  0.00           H  
ATOM   1065  C   GLY A  69     -17.182  -6.508  13.778  1.00  0.00           C  
ATOM   1066  O   GLY A  69     -17.426  -6.983  14.888  1.00  0.00           O  
ATOM   1067  N   ASP A  70     -16.488  -7.173  12.852  1.00  0.00           N  
ATOM   1068  H   ASP A  70     -16.225  -6.673  12.015  1.00  0.00           H  
ATOM   1069  CA  ASP A  70     -15.855  -8.480  13.054  1.00  0.00           C  
ATOM   1070  HA  ASP A  70     -16.395  -9.020  13.833  1.00  0.00           H  
ATOM   1071  C   ASP A  70     -14.410  -8.293  13.545  1.00  0.00           C  
ATOM   1072  CB  ASP A  70     -15.966  -9.319  11.771  1.00  0.00           C  
ATOM   1073  HB2 ASP A  70     -15.337  -8.890  10.991  1.00  0.00           H  
ATOM   1074  HB3 ASP A  70     -16.998  -9.281  11.423  1.00  0.00           H  
ATOM   1075  O   ASP A  70     -13.447  -8.369  12.783  1.00  0.00           O  
ATOM   1076  CG  ASP A  70     -15.590 -10.791  11.985  1.00  0.00           C  
ATOM   1077  OD1 ASP A  70     -15.006 -11.116  13.045  1.00  0.00           O  
ATOM   1078  OD2 ASP A  70     -15.941 -11.591  11.083  1.00  0.00           O  
ATOM   1079  N   LEU A  71     -14.268  -7.973  14.836  1.00  0.00           N  
ATOM   1080  H   LEU A  71     -15.109  -7.858  15.385  1.00  0.00           H  
ATOM   1081  CA  LEU A  71     -12.974  -7.614  15.433  1.00  0.00           C  
ATOM   1082  HA  LEU A  71     -12.506  -6.850  14.812  1.00  0.00           H  
ATOM   1083  C   LEU A  71     -11.991  -8.792  15.488  1.00  0.00           C  
ATOM   1084  CB  LEU A  71     -13.174  -7.040  16.849  1.00  0.00           C  
ATOM   1085  HB2 LEU A  71     -12.203  -6.703  17.212  1.00  0.00           H  
ATOM   1086  HB3 LEU A  71     -13.507  -7.844  17.505  1.00  0.00           H  
ATOM   1087  O   LEU A  71     -10.785  -8.587  15.423  1.00  0.00           O  
ATOM   1088  CG  LEU A  71     -14.169  -5.873  16.969  1.00  0.00           C  
ATOM   1089  HG  LEU A  71     -15.168  -6.231  16.718  1.00  0.00           H  
ATOM   1090  CD1 LEU A  71     -14.199  -5.373  18.414  1.00  0.00           C  
ATOM   1091 HD11 LEU A  71     -13.213  -5.000  18.692  1.00  0.00           H  
ATOM   1092 HD12 LEU A  71     -14.459  -6.191  19.086  1.00  0.00           H  
ATOM   1093 HD13 LEU A  71     -14.926  -4.567  18.517  1.00  0.00           H  
ATOM   1094  CD2 LEU A  71     -13.836  -4.694  16.058  1.00  0.00           C  
ATOM   1095 HD21 LEU A  71     -14.571  -3.900  16.191  1.00  0.00           H  
ATOM   1096 HD22 LEU A  71     -13.842  -5.004  15.013  1.00  0.00           H  
ATOM   1097 HD23 LEU A  71     -12.849  -4.312  16.320  1.00  0.00           H  
ATOM   1098  N   GLU A  72     -12.488 -10.028  15.603  1.00  0.00           N  
ATOM   1099  H   GLU A  72     -13.485 -10.152  15.502  1.00  0.00           H  
ATOM   1100  CA  GLU A  72     -11.636 -11.223  15.574  1.00  0.00           C  
ATOM   1101  HA  GLU A  72     -10.820 -11.100  16.286  1.00  0.00           H  
ATOM   1102  C   GLU A  72     -10.982 -11.373  14.201  1.00  0.00           C  
ATOM   1103  CB  GLU A  72     -12.461 -12.451  15.995  1.00  0.00           C  
ATOM   1104  HB2 GLU A  72     -12.927 -12.214  16.952  1.00  0.00           H  
ATOM   1105  HB3 GLU A  72     -13.251 -12.623  15.265  1.00  0.00           H  
ATOM   1106  O   GLU A  72      -9.759 -11.439  14.120  1.00  0.00           O  
ATOM   1107  CG  GLU A  72     -11.634 -13.739  16.168  1.00  0.00           C  
ATOM   1108  HG2 GLU A  72     -11.272 -14.061  15.191  1.00  0.00           H  
ATOM   1109  HG3 GLU A  72     -10.773 -13.508  16.796  1.00  0.00           H  
ATOM   1110  CD  GLU A  72     -12.435 -14.888  16.826  1.00  0.00           C  
ATOM   1111  OE1 GLU A  72     -11.820 -15.896  17.246  1.00  0.00           O  
ATOM   1112  OE2 GLU A  72     -13.670 -14.746  17.010  1.00  0.00           O  
ATOM   1113  N   LYS A  73     -11.770 -11.272  13.124  1.00  0.00           N  
ATOM   1114  H   LYS A  73     -12.769 -11.201  13.251  1.00  0.00           H  
ATOM   1115  CA  LYS A  73     -11.237 -11.298  11.761  1.00  0.00           C  
ATOM   1116  HA  LYS A  73     -10.639 -12.202  11.643  1.00  0.00           H  
ATOM   1117  C   LYS A  73     -10.308 -10.116  11.463  1.00  0.00           C  
ATOM   1118  CB  LYS A  73     -12.422 -11.344  10.797  1.00  0.00           C  
ATOM   1119  HB2 LYS A  73     -12.979 -10.409  10.861  1.00  0.00           H  
ATOM   1120  HB3 LYS A  73     -13.081 -12.167  11.076  1.00  0.00           H  
ATOM   1121  O   LYS A  73      -9.317 -10.281  10.757  1.00  0.00           O  
ATOM   1122  CG  LYS A  73     -11.937 -11.564   9.366  1.00  0.00           C  
ATOM   1123  HG2 LYS A  73     -11.237 -10.776   9.088  1.00  0.00           H  
ATOM   1124  HG3 LYS A  73     -11.431 -12.527   9.301  1.00  0.00           H  
ATOM   1125  CD  LYS A  73     -13.101 -11.525   8.385  1.00  0.00           C  
ATOM   1126  HD2 LYS A  73     -13.807 -12.326   8.605  1.00  0.00           H  
ATOM   1127  HD3 LYS A  73     -13.597 -10.558   8.466  1.00  0.00           H  
ATOM   1128  CE  LYS A  73     -12.479 -11.701   7.001  1.00  0.00           C  
ATOM   1129  HE2 LYS A  73     -11.575 -11.093   6.957  1.00  0.00           H  
ATOM   1130  HE3 LYS A  73     -12.170 -12.739   6.877  1.00  0.00           H  
ATOM   1131  NZ  LYS A  73     -13.404 -11.272   5.935  1.00  0.00           N  
ATOM   1132  HZ1 LYS A  73     -14.262 -11.805   5.973  1.00  0.00           H  
ATOM   1133  HZ2 LYS A  73     -13.603 -10.291   6.067  1.00  0.00           H  
ATOM   1134  HZ3 LYS A  73     -12.943 -11.364   5.041  1.00  0.00           H  
ATOM   1135  N   ALA A  74     -10.617  -8.925  11.981  1.00  0.00           N  
ATOM   1136  H   ALA A  74     -11.478  -8.834  12.501  1.00  0.00           H  
ATOM   1137  CA  ALA A  74      -9.750  -7.759  11.823  1.00  0.00           C  
ATOM   1138  HA  ALA A  74      -9.579  -7.590  10.760  1.00  0.00           H  
ATOM   1139  C   ALA A  74      -8.375  -7.976  12.473  1.00  0.00           C  
ATOM   1140  CB  ALA A  74     -10.445  -6.527  12.407  1.00  0.00           C  
ATOM   1141  HB1 ALA A  74     -11.401  -6.357  11.911  1.00  0.00           H  
ATOM   1142  HB2 ALA A  74     -10.612  -6.663  13.476  1.00  0.00           H  
ATOM   1143  HB3 ALA A  74      -9.800  -5.661  12.261  1.00  0.00           H  
ATOM   1144  O   ALA A  74      -7.361  -7.652  11.857  1.00  0.00           O  
ATOM   1145  N   ARG A  75      -8.342  -8.561  13.681  1.00  0.00           N  
ATOM   1146  H   ARG A  75      -9.218  -8.793  14.127  1.00  0.00           H  
ATOM   1147  CA  ARG A  75      -7.095  -8.914  14.374  1.00  0.00           C  
ATOM   1148  HA  ARG A  75      -6.447  -8.039  14.410  1.00  0.00           H  
ATOM   1149  C   ARG A  75      -6.300  -9.964  13.614  1.00  0.00           C  
ATOM   1150  CB  ARG A  75      -7.368  -9.391  15.806  1.00  0.00           C  
ATOM   1151  HB2 ARG A  75      -6.476  -9.895  16.178  1.00  0.00           H  
ATOM   1152  HB3 ARG A  75      -8.193 -10.103  15.811  1.00  0.00           H  
ATOM   1153  O   ARG A  75      -5.122  -9.740  13.386  1.00  0.00           O  
ATOM   1154  CG  ARG A  75      -7.670  -8.214  16.741  1.00  0.00           C  
ATOM   1155  HG2 ARG A  75      -6.849  -7.500  16.679  1.00  0.00           H  
ATOM   1156  HG3 ARG A  75      -8.585  -7.706  16.437  1.00  0.00           H  
ATOM   1157  CD  ARG A  75      -7.788  -8.669  18.197  1.00  0.00           C  
ATOM   1158  HD2 ARG A  75      -7.805  -7.771  18.815  1.00  0.00           H  
ATOM   1159  HD3 ARG A  75      -6.896  -9.234  18.468  1.00  0.00           H  
ATOM   1160  NE  ARG A  75      -8.997  -9.490  18.410  1.00  0.00           N  
ATOM   1161  HE  ARG A  75      -9.217 -10.130  17.661  1.00  0.00           H  
ATOM   1162  NH1 ARG A  75      -9.711  -8.545  20.393  1.00  0.00           N  
ATOM   1163 HH11 ARG A  75      -8.872  -7.984  20.361  1.00  0.00           H  
ATOM   1164 HH12 ARG A  75     -10.386  -7.796  20.448  1.00  0.00           H  
ATOM   1165  NH2 ARG A  75     -10.964 -10.049  19.406  1.00  0.00           N  
ATOM   1166 HH21 ARG A  75     -11.177 -10.663  18.633  1.00  0.00           H  
ATOM   1167 HH22 ARG A  75     -11.597  -9.861  20.170  1.00  0.00           H  
ATOM   1168  CZ  ARG A  75      -9.864  -9.354  19.392  1.00  0.00           C  
ATOM   1169  N   GLU A  76      -6.936 -11.045  13.164  1.00  0.00           N  
ATOM   1170  H   GLU A  76      -7.906 -11.179  13.412  1.00  0.00           H  
ATOM   1171  CA  GLU A  76      -6.261 -12.082  12.368  1.00  0.00           C  
ATOM   1172  HA  GLU A  76      -5.464 -12.534  12.959  1.00  0.00           H  
ATOM   1173  C   GLU A  76      -5.600 -11.486  11.113  1.00  0.00           C  
ATOM   1174  CB  GLU A  76      -7.265 -13.181  11.968  1.00  0.00           C  
ATOM   1175  HB2 GLU A  76      -6.795 -13.823  11.223  1.00  0.00           H  
ATOM   1176  HB3 GLU A  76      -8.137 -12.711  11.513  1.00  0.00           H  
ATOM   1177  O   GLU A  76      -4.419 -11.715  10.867  1.00  0.00           O  
ATOM   1178  CG  GLU A  76      -7.713 -14.066  13.146  1.00  0.00           C  
ATOM   1179  HG2 GLU A  76      -6.831 -14.560  13.555  1.00  0.00           H  
ATOM   1180  HG3 GLU A  76      -8.130 -13.438  13.933  1.00  0.00           H  
ATOM   1181  CD  GLU A  76      -8.754 -15.139  12.759  1.00  0.00           C  
ATOM   1182  OE1 GLU A  76      -9.014 -16.030  13.603  1.00  0.00           O  
ATOM   1183  OE2 GLU A  76      -9.308 -15.096  11.633  1.00  0.00           O  
ATOM   1184  N   ALA A  77      -6.323 -10.647  10.361  1.00  0.00           N  
ATOM   1185  H   ALA A  77      -7.291 -10.488  10.604  1.00  0.00           H  
ATOM   1186  CA  ALA A  77      -5.779  -9.996   9.170  1.00  0.00           C  
ATOM   1187  HA  ALA A  77      -5.367 -10.764   8.515  1.00  0.00           H  
ATOM   1188  C   ALA A  77      -4.631  -9.022   9.494  1.00  0.00           C  
ATOM   1189  CB  ALA A  77      -6.926  -9.295   8.433  1.00  0.00           C  
ATOM   1190  HB1 ALA A  77      -6.537  -8.795   7.546  1.00  0.00           H  
ATOM   1191  HB2 ALA A  77      -7.669 -10.032   8.129  1.00  0.00           H  
ATOM   1192  HB3 ALA A  77      -7.395  -8.562   9.090  1.00  0.00           H  
ATOM   1193  O   ALA A  77      -3.641  -8.981   8.767  1.00  0.00           O  
ATOM   1194  N   ALA A  78      -4.736  -8.250  10.580  1.00  0.00           N  
ATOM   1195  H   ALA A  78      -5.566  -8.322  11.151  1.00  0.00           H  
ATOM   1196  CA  ALA A  78      -3.681  -7.332  11.007  1.00  0.00           C  
ATOM   1197  HA  ALA A  78      -3.350  -6.760  10.141  1.00  0.00           H  
ATOM   1198  C   ALA A  78      -2.438  -8.062  11.558  1.00  0.00           C  
ATOM   1199  CB  ALA A  78      -4.277  -6.350  12.019  1.00  0.00           C  
ATOM   1200  HB1 ALA A  78      -4.693  -6.898  12.865  1.00  0.00           H  
ATOM   1201  HB2 ALA A  78      -5.073  -5.774  11.545  1.00  0.00           H  
ATOM   1202  HB3 ALA A  78      -3.501  -5.669  12.368  1.00  0.00           H  
ATOM   1203  O   ALA A  78      -1.320  -7.601  11.332  1.00  0.00           O  
ATOM   1204  N   GLU A  79      -2.603  -9.208  12.227  1.00  0.00           N  
ATOM   1205  H   GLU A  79      -3.544  -9.522  12.418  1.00  0.00           H  
ATOM   1206  CA  GLU A  79      -1.501 -10.070  12.675  1.00  0.00           C  
ATOM   1207  HA  GLU A  79      -0.776  -9.470  13.225  1.00  0.00           H  
ATOM   1208  C   GLU A  79      -0.757 -10.688  11.486  1.00  0.00           C  
ATOM   1209  CB  GLU A  79      -2.012 -11.192  13.600  1.00  0.00           C  
ATOM   1210  HB2 GLU A  79      -1.227 -11.943  13.688  1.00  0.00           H  
ATOM   1211  HB3 GLU A  79      -2.886 -11.663  13.150  1.00  0.00           H  
ATOM   1212  O   GLU A  79       0.465 -10.552  11.398  1.00  0.00           O  
ATOM   1213  CG  GLU A  79      -2.359 -10.708  15.016  1.00  0.00           C  
ATOM   1214  HG2 GLU A  79      -3.117  -9.927  14.950  1.00  0.00           H  
ATOM   1215  HG3 GLU A  79      -1.465 -10.266  15.456  1.00  0.00           H  
ATOM   1216  CD  GLU A  79      -2.875 -11.821  15.952  1.00  0.00           C  
ATOM   1217  OE1 GLU A  79      -3.248 -11.488  17.102  1.00  0.00           O  
ATOM   1218  OE2 GLU A  79      -2.855 -13.014  15.571  1.00  0.00           O  
ATOM   1219  N   GLU A  80      -1.482 -11.305  10.545  1.00  0.00           N  
ATOM   1220  H   GLU A  80      -2.477 -11.403  10.682  1.00  0.00           H  
ATOM   1221  CA  GLU A  80      -0.892 -11.850   9.313  1.00  0.00           C  
ATOM   1222  HA  GLU A  80      -0.158 -12.614   9.569  1.00  0.00           H  
ATOM   1223  C   GLU A  80      -0.157 -10.761   8.526  1.00  0.00           C  
ATOM   1224  CB  GLU A  80      -1.980 -12.475   8.419  1.00  0.00           C  
ATOM   1225  HB2 GLU A  80      -1.544 -12.646   7.435  1.00  0.00           H  
ATOM   1226  HB3 GLU A  80      -2.812 -11.778   8.308  1.00  0.00           H  
ATOM   1227  O   GLU A  80       0.935 -10.984   7.997  1.00  0.00           O  
ATOM   1228  CG  GLU A  80      -2.497 -13.822   8.954  1.00  0.00           C  
ATOM   1229  HG2 GLU A  80      -1.639 -14.475   9.111  1.00  0.00           H  
ATOM   1230  HG3 GLU A  80      -2.972 -13.669   9.923  1.00  0.00           H  
ATOM   1231  CD  GLU A  80      -3.481 -14.539   8.006  1.00  0.00           C  
ATOM   1232  OE1 GLU A  80      -4.084 -15.549   8.445  1.00  0.00           O  
ATOM   1233  OE2 GLU A  80      -3.575 -14.169   6.811  1.00  0.00           O  
ATOM   1234  N   TYR A  81      -0.726  -9.558   8.498  1.00  0.00           N  
ATOM   1235  H   TYR A  81      -1.641  -9.442   8.912  1.00  0.00           H  
ATOM   1236  CA  TYR A  81      -0.104  -8.426   7.842  1.00  0.00           C  
ATOM   1237  HA  TYR A  81       0.173  -8.750   6.838  1.00  0.00           H  
ATOM   1238  C   TYR A  81       1.183  -7.980   8.551  1.00  0.00           C  
ATOM   1239  CB  TYR A  81      -1.134  -7.305   7.731  1.00  0.00           C  
ATOM   1240  HB2 TYR A  81      -2.035  -7.696   7.258  1.00  0.00           H  
ATOM   1241  HB3 TYR A  81      -1.405  -6.980   8.736  1.00  0.00           H  
ATOM   1242  O   TYR A  81       2.225  -7.843   7.912  1.00  0.00           O  
ATOM   1243  CG  TYR A  81      -0.693  -6.102   6.943  1.00  0.00           C  
ATOM   1244  CD1 TYR A  81      -1.347  -4.883   7.175  1.00  0.00           C  
ATOM   1245  HD1 TYR A  81      -2.197  -4.843   7.841  1.00  0.00           H  
ATOM   1246  CD2 TYR A  81       0.387  -6.170   6.039  1.00  0.00           C  
ATOM   1247  HD2 TYR A  81       0.890  -7.097   5.804  1.00  0.00           H  
ATOM   1248  CE1 TYR A  81      -0.822  -3.707   6.624  1.00  0.00           C  
ATOM   1249  HE1 TYR A  81      -1.260  -2.750   6.867  1.00  0.00           H  
ATOM   1250  CE2 TYR A  81       0.916  -4.995   5.503  1.00  0.00           C  
ATOM   1251  HE2 TYR A  81       1.801  -5.022   4.884  1.00  0.00           H  
ATOM   1252  OH  TYR A  81       1.013  -2.618   5.599  1.00  0.00           O  
ATOM   1253  HH  TYR A  81       1.934  -2.779   5.379  1.00  0.00           H  
ATOM   1254  CZ  TYR A  81       0.362  -3.760   5.865  1.00  0.00           C  
ATOM   1255  N   ALA A  82       1.171  -7.858   9.880  1.00  0.00           N  
ATOM   1256  H   ALA A  82       0.300  -7.997  10.373  1.00  0.00           H  
ATOM   1257  CA  ALA A  82       2.366  -7.515  10.648  1.00  0.00           C  
ATOM   1258  HA  ALA A  82       2.746  -6.562  10.278  1.00  0.00           H  
ATOM   1259  C   ALA A  82       3.491  -8.556  10.494  1.00  0.00           C  
ATOM   1260  CB  ALA A  82       1.968  -7.351  12.119  1.00  0.00           C  
ATOM   1261  HB1 ALA A  82       2.829  -7.014  12.696  1.00  0.00           H  
ATOM   1262  HB2 ALA A  82       1.606  -8.300  12.514  1.00  0.00           H  
ATOM   1263  HB3 ALA A  82       1.174  -6.609  12.202  1.00  0.00           H  
ATOM   1264  O   ALA A  82       4.671  -8.208  10.571  1.00  0.00           O  
ATOM   1265  N   GLU A  83       3.163  -9.836  10.288  1.00  0.00           N  
ATOM   1266  H   GLU A  83       2.185 -10.088  10.298  1.00  0.00           H  
ATOM   1267  CA  GLU A  83       4.154 -10.867   9.966  1.00  0.00           C  
ATOM   1268  HA  GLU A  83       4.976 -10.798  10.678  1.00  0.00           H  
ATOM   1269  C   GLU A  83       4.766 -10.670   8.573  1.00  0.00           C  
ATOM   1270  CB  GLU A  83       3.547 -12.274  10.076  1.00  0.00           C  
ATOM   1271  HB2 GLU A  83       4.269 -12.978   9.663  1.00  0.00           H  
ATOM   1272  HB3 GLU A  83       2.631 -12.334   9.488  1.00  0.00           H  
ATOM   1273  O   GLU A  83       5.982 -10.835   8.418  1.00  0.00           O  
ATOM   1274  CG  GLU A  83       3.258 -12.681  11.530  1.00  0.00           C  
ATOM   1275  HG2 GLU A  83       4.167 -12.524  12.110  1.00  0.00           H  
ATOM   1276  HG3 GLU A  83       2.487 -12.035  11.948  1.00  0.00           H  
ATOM   1277  CD  GLU A  83       2.834 -14.154  11.686  1.00  0.00           C  
ATOM   1278  OE1 GLU A  83       2.708 -14.584  12.857  1.00  0.00           O  
ATOM   1279  OE2 GLU A  83       2.794 -14.899  10.678  1.00  0.00           O  
ATOM   1280  N   LEU A  84       3.956 -10.280   7.585  1.00  0.00           N  
ATOM   1281  H   LEU A  84       2.976 -10.152   7.790  1.00  0.00           H  
ATOM   1282  CA  LEU A  84       4.413  -9.981   6.227  1.00  0.00           C  
ATOM   1283  HA  LEU A  84       4.940 -10.858   5.851  1.00  0.00           H  
ATOM   1284  C   LEU A  84       5.395  -8.802   6.210  1.00  0.00           C  
ATOM   1285  CB  LEU A  84       3.186  -9.705   5.345  1.00  0.00           C  
ATOM   1286  HB2 LEU A  84       2.413 -10.445   5.553  1.00  0.00           H  
ATOM   1287  HB3 LEU A  84       2.785  -8.726   5.604  1.00  0.00           H  
ATOM   1288  O   LEU A  84       6.470  -8.911   5.618  1.00  0.00           O  
ATOM   1289  CG  LEU A  84       3.496  -9.719   3.840  1.00  0.00           C  
ATOM   1290  HG  LEU A  84       4.350  -9.078   3.619  1.00  0.00           H  
ATOM   1291  CD1 LEU A  84       3.783 -11.138   3.340  1.00  0.00           C  
ATOM   1292 HD11 LEU A  84       4.736 -11.487   3.738  1.00  0.00           H  
ATOM   1293 HD12 LEU A  84       3.831 -11.133   2.251  1.00  0.00           H  
ATOM   1294 HD13 LEU A  84       2.981 -11.806   3.652  1.00  0.00           H  
ATOM   1295  CD2 LEU A  84       2.282  -9.193   3.092  1.00  0.00           C  
ATOM   1296 HD21 LEU A  84       2.126  -8.151   3.373  1.00  0.00           H  
ATOM   1297 HD22 LEU A  84       1.394  -9.779   3.328  1.00  0.00           H  
ATOM   1298 HD23 LEU A  84       2.472  -9.229   2.019  1.00  0.00           H  
ATOM   1299  N   GLU A  85       5.096  -7.742   6.962  1.00  0.00           N  
ATOM   1300  H   GLU A  85       4.165  -7.686   7.350  1.00  0.00           H  
ATOM   1301  CA  GLU A  85       5.978  -6.578   7.122  1.00  0.00           C  
ATOM   1302  HA  GLU A  85       6.121  -6.091   6.158  1.00  0.00           H  
ATOM   1303  C   GLU A  85       7.365  -6.968   7.652  1.00  0.00           C  
ATOM   1304  CB  GLU A  85       5.339  -5.593   8.114  1.00  0.00           C  
ATOM   1305  HB2 GLU A  85       5.045  -6.128   9.017  1.00  0.00           H  
ATOM   1306  HB3 GLU A  85       6.089  -4.857   8.404  1.00  0.00           H  
ATOM   1307  O   GLU A  85       8.406  -6.510   7.176  1.00  0.00           O  
ATOM   1308  CG  GLU A  85       4.115  -4.854   7.561  1.00  0.00           C  
ATOM   1309  HG2 GLU A  85       3.347  -5.581   7.295  1.00  0.00           H  
ATOM   1310  HG3 GLU A  85       3.716  -4.219   8.352  1.00  0.00           H  
ATOM   1311  CD  GLU A  85       4.462  -3.992   6.345  1.00  0.00           C  
ATOM   1312  OE1 GLU A  85       3.495  -3.622   5.654  1.00  0.00           O  
ATOM   1313  OE2 GLU A  85       5.675  -3.750   6.164  1.00  0.00           O  
ATOM   1314  N   LEU A  86       7.434  -7.900   8.611  1.00  0.00           N  
ATOM   1315  H   LEU A  86       6.563  -8.291   8.941  1.00  0.00           H  
ATOM   1316  CA  LEU A  86       8.721  -8.402   9.108  1.00  0.00           C  
ATOM   1317  HA  LEU A  86       9.327  -7.554   9.428  1.00  0.00           H  
ATOM   1318  C   LEU A  86       9.530  -9.123   8.026  1.00  0.00           C  
ATOM   1319  CB  LEU A  86       8.507  -9.350  10.291  1.00  0.00           C  
ATOM   1320  HB2 LEU A  86       9.465  -9.795  10.558  1.00  0.00           H  
ATOM   1321  HB3 LEU A  86       7.854 -10.157   9.959  1.00  0.00           H  
ATOM   1322  O   LEU A  86      10.767  -9.110   8.079  1.00  0.00           O  
ATOM   1323  CG  LEU A  86       7.905  -8.706  11.546  1.00  0.00           C  
ATOM   1324  HG  LEU A  86       6.965  -8.209  11.305  1.00  0.00           H  
ATOM   1325  CD1 LEU A  86       7.635  -9.833  12.548  1.00  0.00           C  
ATOM   1326 HD11 LEU A  86       8.567 -10.221  12.960  1.00  0.00           H  
ATOM   1327 HD12 LEU A  86       6.963  -9.490  13.335  1.00  0.00           H  
ATOM   1328 HD13 LEU A  86       7.105 -10.639  12.041  1.00  0.00           H  
ATOM   1329  CD2 LEU A  86       8.847  -7.671  12.174  1.00  0.00           C  
ATOM   1330 HD21 LEU A  86       9.818  -8.119  12.388  1.00  0.00           H  
ATOM   1331 HD22 LEU A  86       8.971  -6.839  11.480  1.00  0.00           H  
ATOM   1332 HD23 LEU A  86       8.403  -7.264  13.082  1.00  0.00           H  
ATOM   1333  N   VAL A  87       8.867  -9.770   7.067  1.00  0.00           N  
ATOM   1334  H   VAL A  87       7.861  -9.683   7.045  1.00  0.00           H  
ATOM   1335  CA  VAL A  87       9.532 -10.382   5.912  1.00  0.00           C  
ATOM   1336  HA  VAL A  87      10.386 -10.956   6.272  1.00  0.00           H  
ATOM   1337  C   VAL A  87      10.085  -9.290   4.997  1.00  0.00           C  
ATOM   1338  CB  VAL A  87       8.608 -11.362   5.159  1.00  0.00           C  
ATOM   1339  HB  VAL A  87       7.723 -10.848   4.785  1.00  0.00           H  
ATOM   1340  O   VAL A  87      11.284  -9.335   4.700  1.00  0.00           O  
ATOM   1341  CG1 VAL A  87       9.327 -11.989   3.957  1.00  0.00           C  
ATOM   1342 HG11 VAL A  87      10.240 -12.492   4.276  1.00  0.00           H  
ATOM   1343 HG12 VAL A  87       9.571 -11.217   3.227  1.00  0.00           H  
ATOM   1344 HG13 VAL A  87       8.663 -12.702   3.468  1.00  0.00           H  
ATOM   1345  CG2 VAL A  87       8.166 -12.511   6.078  1.00  0.00           C  
ATOM   1346 HG21 VAL A  87       9.031 -13.054   6.458  1.00  0.00           H  
ATOM   1347 HG22 VAL A  87       7.591 -12.114   6.914  1.00  0.00           H  
ATOM   1348 HG23 VAL A  87       7.515 -13.190   5.526  1.00  0.00           H  
ATOM   1349  N   ALA A  88       9.277  -8.286   4.644  1.00  0.00           N  
ATOM   1350  H   ALA A  88       8.315  -8.297   4.951  1.00  0.00           H  
ATOM   1351  CA  ALA A  88       9.689  -7.153   3.811  1.00  0.00           C  
ATOM   1352  HA  ALA A  88       9.998  -7.525   2.834  1.00  0.00           H  
ATOM   1353  C   ALA A  88      10.884  -6.398   4.427  1.00  0.00           C  
ATOM   1354  CB  ALA A  88       8.473  -6.241   3.597  1.00  0.00           C  
ATOM   1355  HB1 ALA A  88       8.137  -5.802   4.536  1.00  0.00           H  
ATOM   1356  HB2 ALA A  88       7.647  -6.802   3.160  1.00  0.00           H  
ATOM   1357  HB3 ALA A  88       8.725  -5.433   2.910  1.00  0.00           H  
ATOM   1358  O   ALA A  88      11.936  -6.258   3.798  1.00  0.00           O  
ATOM   1359  N   ILE A  89      10.817  -6.059   5.721  1.00  0.00           N  
ATOM   1360  H   ILE A  89       9.910  -6.147   6.156  1.00  0.00           H  
ATOM   1361  CA  ILE A  89      11.914  -5.442   6.494  1.00  0.00           C  
ATOM   1362  HA  ILE A  89      12.091  -4.434   6.120  1.00  0.00           H  
ATOM   1363  C   ILE A  89      13.226  -6.225   6.358  1.00  0.00           C  
ATOM   1364  CB  ILE A  89      11.500  -5.339   7.981  1.00  0.00           C  
ATOM   1365  HB  ILE A  89      11.094  -6.303   8.287  1.00  0.00           H  
ATOM   1366  O   ILE A  89      14.308  -5.642   6.217  1.00  0.00           O  
ATOM   1367  CG1 ILE A  89      10.413  -4.262   8.171  1.00  0.00           C  
ATOM   1368 HG12 ILE A  89      10.867  -3.271   8.150  1.00  0.00           H  
ATOM   1369 HG13 ILE A  89       9.699  -4.311   7.349  1.00  0.00           H  
ATOM   1370  CG2 ILE A  89      12.699  -5.016   8.898  1.00  0.00           C  
ATOM   1371 HG21 ILE A  89      13.389  -5.859   8.913  1.00  0.00           H  
ATOM   1372 HG22 ILE A  89      12.353  -4.840   9.916  1.00  0.00           H  
ATOM   1373 HG23 ILE A  89      13.202  -4.123   8.527  1.00  0.00           H  
ATOM   1374  CD1 ILE A  89       9.621  -4.431   9.473  1.00  0.00           C  
ATOM   1375 HD11 ILE A  89       8.817  -3.696   9.498  1.00  0.00           H  
ATOM   1376 HD12 ILE A  89       9.156  -5.417   9.502  1.00  0.00           H  
ATOM   1377 HD13 ILE A  89      10.256  -4.308  10.350  1.00  0.00           H  
ATOM   1378  N   ASN A  90      13.172  -7.556   6.440  1.00  0.00           N  
ATOM   1379  H   ASN A  90      12.262  -7.993   6.472  1.00  0.00           H  
ATOM   1380  CA  ASN A  90      14.372  -8.377   6.310  1.00  0.00           C  
ATOM   1381  HA  ASN A  90      15.161  -7.937   6.920  1.00  0.00           H  
ATOM   1382  C   ASN A  90      14.914  -8.379   4.875  1.00  0.00           C  
ATOM   1383  CB  ASN A  90      14.095  -9.789   6.839  1.00  0.00           C  
ATOM   1384  HB2 ASN A  90      14.899 -10.455   6.526  1.00  0.00           H  
ATOM   1385  HB3 ASN A  90      13.165 -10.159   6.408  1.00  0.00           H  
ATOM   1386  O   ASN A  90      16.136  -8.346   4.711  1.00  0.00           O  
ATOM   1387  CG  ASN A  90      14.025  -9.837   8.355  1.00  0.00           C  
ATOM   1388  ND2 ASN A  90      13.084 -10.574   8.888  1.00  0.00           N  
ATOM   1389 HD21 ASN A  90      12.276 -10.734   8.303  1.00  0.00           H  
ATOM   1390 HD22 ASN A  90      12.939 -10.467   9.882  1.00  0.00           H  
ATOM   1391  OD1 ASN A  90      14.824  -9.246   9.079  1.00  0.00           O  
ATOM   1392  N   GLN A  91      14.045  -8.354   3.863  1.00  0.00           N  
ATOM   1393  H   GLN A  91      13.055  -8.333   4.063  1.00  0.00           H  
ATOM   1394  CA  GLN A  91      14.451  -8.235   2.463  1.00  0.00           C  
ATOM   1395  HA  GLN A  91      15.204  -8.994   2.249  1.00  0.00           H  
ATOM   1396  C   GLN A  91      15.105  -6.879   2.168  1.00  0.00           C  
ATOM   1397  CB  GLN A  91      13.256  -8.484   1.539  1.00  0.00           C  
ATOM   1398  HB2 GLN A  91      12.418  -7.853   1.835  1.00  0.00           H  
ATOM   1399  HB3 GLN A  91      13.549  -8.210   0.525  1.00  0.00           H  
ATOM   1400  O   GLN A  91      16.201  -6.858   1.607  1.00  0.00           O  
ATOM   1401  CG  GLN A  91      12.808  -9.953   1.530  1.00  0.00           C  
ATOM   1402  HG2 GLN A  91      12.410 -10.231   2.506  1.00  0.00           H  
ATOM   1403  HG3 GLN A  91      13.664 -10.588   1.305  1.00  0.00           H  
ATOM   1404  CD  GLN A  91      11.734 -10.203   0.477  1.00  0.00           C  
ATOM   1405  NE2 GLN A  91      11.413 -11.437   0.164  1.00  0.00           N  
ATOM   1406 HE21 GLN A  91      10.787 -11.493  -0.627  1.00  0.00           H  
ATOM   1407 HE22 GLN A  91      11.921 -12.230   0.529  1.00  0.00           H  
ATOM   1408  OE1 GLN A  91      11.186  -9.302  -0.117  1.00  0.00           O  
ATOM   1409  N   TYR A  92      14.548  -5.760   2.651  1.00  0.00           N  
ATOM   1410  H   TYR A  92      13.609  -5.810   3.020  1.00  0.00           H  
ATOM   1411  CA  TYR A  92      15.194  -4.443   2.545  1.00  0.00           C  
ATOM   1412  HA  TYR A  92      15.276  -4.167   1.493  1.00  0.00           H  
ATOM   1413  C   TYR A  92      16.594  -4.432   3.147  1.00  0.00           C  
ATOM   1414  CB  TYR A  92      14.385  -3.378   3.290  1.00  0.00           C  
ATOM   1415  HB2 TYR A  92      14.149  -3.737   4.292  1.00  0.00           H  
ATOM   1416  HB3 TYR A  92      15.003  -2.485   3.390  1.00  0.00           H  
ATOM   1417  O   TYR A  92      17.547  -3.910   2.565  1.00  0.00           O  
ATOM   1418  CG  TYR A  92      13.124  -2.969   2.588  1.00  0.00           C  
ATOM   1419  CD1 TYR A  92      13.200  -2.388   1.308  1.00  0.00           C  
ATOM   1420  HD1 TYR A  92      14.151  -2.162   0.850  1.00  0.00           H  
ATOM   1421  CD2 TYR A  92      11.879  -3.213   3.193  1.00  0.00           C  
ATOM   1422  HD2 TYR A  92      11.804  -3.629   4.187  1.00  0.00           H  
ATOM   1423  CE1 TYR A  92      12.013  -2.157   0.596  1.00  0.00           C  
ATOM   1424  HE1 TYR A  92      12.026  -1.755  -0.406  1.00  0.00           H  
ATOM   1425  CE2 TYR A  92      10.699  -2.998   2.473  1.00  0.00           C  
ATOM   1426  HE2 TYR A  92       9.728  -3.247   2.877  1.00  0.00           H  
ATOM   1427  OH  TYR A  92       9.670  -2.550   0.400  1.00  0.00           O  
ATOM   1428  HH  TYR A  92       8.855  -2.815   0.832  1.00  0.00           H  
ATOM   1429  CZ  TYR A  92      10.773  -2.524   1.162  1.00  0.00           C  
ATOM   1430  N   ARG A  93      16.747  -5.025   4.334  1.00  0.00           N  
ATOM   1431  H   ARG A  93      15.924  -5.422   4.763  1.00  0.00           H  
ATOM   1432  CA  ARG A  93      18.047  -5.093   5.010  1.00  0.00           C  
ATOM   1433  HA  ARG A  93      18.464  -4.088   5.069  1.00  0.00           H  
ATOM   1434  C   ARG A  93      19.057  -5.925   4.240  1.00  0.00           C  
ATOM   1435  CB  ARG A  93      17.866  -5.669   6.409  1.00  0.00           C  
ATOM   1436  HB2 ARG A  93      18.839  -5.933   6.823  1.00  0.00           H  
ATOM   1437  HB3 ARG A  93      17.264  -6.576   6.341  1.00  0.00           H  
ATOM   1438  O   ARG A  93      20.248  -5.639   4.357  1.00  0.00           O  
ATOM   1439  CG  ARG A  93      17.197  -4.661   7.343  1.00  0.00           C  
ATOM   1440  HG2 ARG A  93      16.300  -4.243   6.885  1.00  0.00           H  
ATOM   1441  HG3 ARG A  93      17.888  -3.848   7.565  1.00  0.00           H  
ATOM   1442  CD  ARG A  93      16.822  -5.400   8.622  1.00  0.00           C  
ATOM   1443  HD2 ARG A  93      17.725  -5.795   9.088  1.00  0.00           H  
ATOM   1444  HD3 ARG A  93      16.167  -6.229   8.351  1.00  0.00           H  
ATOM   1445  NE  ARG A  93      16.115  -4.524   9.561  1.00  0.00           N  
ATOM   1446  HE  ARG A  93      15.850  -3.611   9.219  1.00  0.00           H  
ATOM   1447  NH1 ARG A  93      15.585  -6.175  11.068  1.00  0.00           N  
ATOM   1448 HH11 ARG A  93      15.833  -6.861  10.369  1.00  0.00           H  
ATOM   1449 HH12 ARG A  93      14.980  -6.465  11.823  1.00  0.00           H  
ATOM   1450  NH2 ARG A  93      14.904  -4.084  11.431  1.00  0.00           N  
ATOM   1451 HH21 ARG A  93      14.336  -4.406  12.201  1.00  0.00           H  
ATOM   1452 HH22 ARG A  93      14.696  -3.161  11.077  1.00  0.00           H  
ATOM   1453  CZ  ARG A  93      15.549  -4.927  10.682  1.00  0.00           C  
ATOM   1454  N   GLU A  94      18.617  -6.944   3.511  1.00  0.00           N  
ATOM   1455  H   GLU A  94      17.625  -7.130   3.471  1.00  0.00           H  
ATOM   1456  CA  GLU A  94      19.502  -7.739   2.665  1.00  0.00           C  
ATOM   1457  HA  GLU A  94      20.438  -7.872   3.208  1.00  0.00           H  
ATOM   1458  C   GLU A  94      19.880  -6.982   1.391  1.00  0.00           C  
ATOM   1459  CB  GLU A  94      18.893  -9.125   2.401  1.00  0.00           C  
ATOM   1460  HB2 GLU A  94      18.115  -9.047   1.642  1.00  0.00           H  
ATOM   1461  HB3 GLU A  94      18.433  -9.499   3.316  1.00  0.00           H  
ATOM   1462  O   GLU A  94      21.070  -6.816   1.122  1.00  0.00           O  
ATOM   1463  CG  GLU A  94      19.960 -10.136   1.946  1.00  0.00           C  
ATOM   1464  HG2 GLU A  94      19.469 -11.093   1.768  1.00  0.00           H  
ATOM   1465  HG3 GLU A  94      20.386  -9.790   1.004  1.00  0.00           H  
ATOM   1466  CD  GLU A  94      21.094 -10.345   2.978  1.00  0.00           C  
ATOM   1467  OE1 GLU A  94      22.182 -10.842   2.626  1.00  0.00           O  
ATOM   1468  OE2 GLU A  94      20.940  -9.987   4.182  1.00  0.00           O  
ATOM   1469  N   LEU A  95      18.908  -6.368   0.713  1.00  0.00           N  
ATOM   1470  H   LEU A  95      17.950  -6.537   0.983  1.00  0.00           H  
ATOM   1471  CA  LEU A  95      19.153  -5.496  -0.437  1.00  0.00           C  
ATOM   1472  HA  LEU A  95      19.605  -6.089  -1.232  1.00  0.00           H  
ATOM   1473  C   LEU A  95      20.129  -4.359  -0.104  1.00  0.00           C  
ATOM   1474  CB  LEU A  95      17.809  -4.926  -0.915  1.00  0.00           C  
ATOM   1475  HB2 LEU A  95      17.990  -4.056  -1.546  1.00  0.00           H  
ATOM   1476  HB3 LEU A  95      17.235  -4.593  -0.050  1.00  0.00           H  
ATOM   1477  O   LEU A  95      21.056  -4.088  -0.861  1.00  0.00           O  
ATOM   1478  CG  LEU A  95      16.982  -5.936  -1.725  1.00  0.00           C  
ATOM   1479  HG  LEU A  95      16.911  -6.876  -1.178  1.00  0.00           H  
ATOM   1480  CD1 LEU A  95      15.579  -5.381  -1.911  1.00  0.00           C  
ATOM   1481 HD11 LEU A  95      15.135  -5.230  -0.927  1.00  0.00           H  
ATOM   1482 HD12 LEU A  95      15.602  -4.439  -2.459  1.00  0.00           H  
ATOM   1483 HD13 LEU A  95      14.965  -6.100  -2.453  1.00  0.00           H  
ATOM   1484  CD2 LEU A  95      17.607  -6.193  -3.098  1.00  0.00           C  
ATOM   1485 HD21 LEU A  95      16.923  -5.896  -3.893  1.00  0.00           H  
ATOM   1486 HD22 LEU A  95      17.843  -7.253  -3.199  1.00  0.00           H  
ATOM   1487 HD23 LEU A  95      18.516  -5.606  -3.233  1.00  0.00           H  
ATOM   1488  N   ALA A  96      20.005  -3.743   1.074  1.00  0.00           N  
ATOM   1489  H   ALA A  96      19.190  -3.957   1.630  1.00  0.00           H  
ATOM   1490  CA  ALA A  96      20.920  -2.692   1.518  1.00  0.00           C  
ATOM   1491  HA  ALA A  96      20.939  -1.923   0.746  1.00  0.00           H  
ATOM   1492  C   ALA A  96      22.371  -3.169   1.728  1.00  0.00           C  
ATOM   1493  CB  ALA A  96      20.376  -2.094   2.822  1.00  0.00           C  
ATOM   1494  HB1 ALA A  96      20.965  -1.220   3.099  1.00  0.00           H  
ATOM   1495  HB2 ALA A  96      20.424  -2.839   3.617  1.00  0.00           H  
ATOM   1496  HB3 ALA A  96      19.336  -1.793   2.694  1.00  0.00           H  
ATOM   1497  O   ALA A  96      23.291  -2.344   1.755  1.00  0.00           O  
ATOM   1498  N   LYS A  97      22.597  -4.471   1.953  1.00  0.00           N  
ATOM   1499  H   LYS A  97      21.814  -5.103   1.862  1.00  0.00           H  
ATOM   1500  CA  LYS A  97      23.946  -5.052   2.062  1.00  0.00           C  
ATOM   1501  HA  LYS A  97      24.632  -4.328   2.500  1.00  0.00           H  
ATOM   1502  C   LYS A  97      24.507  -5.411   0.694  1.00  0.00           C  
ATOM   1503  CB  LYS A  97      23.930  -6.328   2.907  1.00  0.00           C  
ATOM   1504  HB2 LYS A  97      24.909  -6.802   2.843  1.00  0.00           H  
ATOM   1505  HB3 LYS A  97      23.209  -7.013   2.461  1.00  0.00           H  
ATOM   1506  O   LYS A  97      25.701  -5.215   0.475  1.00  0.00           O  
ATOM   1507  CG  LYS A  97      23.598  -6.117   4.387  1.00  0.00           C  
ATOM   1508  HG2 LYS A  97      22.677  -5.541   4.478  1.00  0.00           H  
ATOM   1509  HG3 LYS A  97      24.403  -5.577   4.886  1.00  0.00           H  
ATOM   1510  CD  LYS A  97      23.424  -7.505   5.012  1.00  0.00           C  
ATOM   1511  HD2 LYS A  97      24.398  -7.945   5.227  1.00  0.00           H  
ATOM   1512  HD3 LYS A  97      22.930  -8.146   4.281  1.00  0.00           H  
ATOM   1513  CE  LYS A  97      22.551  -7.486   6.260  1.00  0.00           C  
ATOM   1514  HE2 LYS A  97      23.132  -7.175   7.129  1.00  0.00           H  
ATOM   1515  HE3 LYS A  97      21.745  -6.774   6.086  1.00  0.00           H  
ATOM   1516  NZ  LYS A  97      21.966  -8.837   6.426  1.00  0.00           N  
ATOM   1517  HZ1 LYS A  97      21.234  -8.884   7.120  1.00  0.00           H  
ATOM   1518  HZ2 LYS A  97      21.516  -9.104   5.562  1.00  0.00           H  
ATOM   1519  HZ3 LYS A  97      22.658  -9.564   6.534  1.00  0.00           H  
ATOM   1520  N   GLU A  98      23.665  -5.956  -0.178  1.00  0.00           N  
ATOM   1521  H   GLU A  98      22.716  -6.137   0.114  1.00  0.00           H  
ATOM   1522  CA  GLU A  98      24.059  -6.455  -1.496  1.00  0.00           C  
ATOM   1523  HA  GLU A  98      25.019  -6.965  -1.421  1.00  0.00           H  
ATOM   1524  C   GLU A  98      24.247  -5.325  -2.517  1.00  0.00           C  
ATOM   1525  CB  GLU A  98      23.023  -7.484  -1.971  1.00  0.00           C  
ATOM   1526  HB2 GLU A  98      22.030  -7.035  -1.935  1.00  0.00           H  
ATOM   1527  HB3 GLU A  98      23.256  -7.756  -3.001  1.00  0.00           H  
ATOM   1528  O   GLU A  98      25.177  -5.380  -3.323  1.00  0.00           O  
ATOM   1529  CG  GLU A  98      23.038  -8.758  -1.106  1.00  0.00           C  
ATOM   1530  HG2 GLU A  98      24.058  -9.142  -1.085  1.00  0.00           H  
ATOM   1531  HG3 GLU A  98      22.762  -8.505  -0.082  1.00  0.00           H  
ATOM   1532  CD  GLU A  98      22.100  -9.860  -1.624  1.00  0.00           C  
ATOM   1533  OE1 GLU A  98      22.227 -10.996  -1.111  1.00  0.00           O  
ATOM   1534  OE2 GLU A  98      21.304  -9.584  -2.550  1.00  0.00           O  
ATOM   1535  N   TYR A  99      23.454  -4.253  -2.414  1.00  0.00           N  
ATOM   1536  H   TYR A  99      22.692  -4.301  -1.753  1.00  0.00           H  
ATOM   1537  CA  TYR A  99      23.430  -3.134  -3.358  1.00  0.00           C  
ATOM   1538  HA  TYR A  99      24.203  -3.281  -4.113  1.00  0.00           H  
ATOM   1539  C   TYR A  99      23.706  -1.802  -2.629  1.00  0.00           C  
ATOM   1540  CB  TYR A  99      22.086  -3.143  -4.109  1.00  0.00           C  
ATOM   1541  HB2 TYR A  99      22.093  -2.357  -4.864  1.00  0.00           H  
ATOM   1542  HB3 TYR A  99      21.285  -2.919  -3.403  1.00  0.00           H  
ATOM   1543  O   TYR A  99      22.776  -1.113  -2.206  1.00  0.00           O  
ATOM   1544  CG  TYR A  99      21.757  -4.467  -4.774  1.00  0.00           C  
ATOM   1545  CD1 TYR A  99      22.177  -4.751  -6.088  1.00  0.00           C  
ATOM   1546  HD1 TYR A  99      22.709  -4.018  -6.676  1.00  0.00           H  
ATOM   1547  CD2 TYR A  99      21.050  -5.441  -4.046  1.00  0.00           C  
ATOM   1548  HD2 TYR A  99      20.740  -5.232  -3.033  1.00  0.00           H  
ATOM   1549  CE1 TYR A  99      21.893  -6.010  -6.654  1.00  0.00           C  
ATOM   1550  HE1 TYR A  99      22.204  -6.250  -7.660  1.00  0.00           H  
ATOM   1551  CE2 TYR A  99      20.770  -6.698  -4.607  1.00  0.00           C  
ATOM   1552  HE2 TYR A  99      20.262  -7.456  -4.029  1.00  0.00           H  
ATOM   1553  OH  TYR A  99      20.921  -8.196  -6.461  1.00  0.00           O  
ATOM   1554  HH  TYR A  99      20.550  -8.791  -5.805  1.00  0.00           H  
ATOM   1555  CZ  TYR A  99      21.185  -6.981  -5.921  1.00  0.00           C  
ATOM   1556  N   PRO A 100      24.983  -1.388  -2.463  1.00  0.00           N  
ATOM   1557  CA  PRO A 100      25.345  -0.168  -1.732  1.00  0.00           C  
ATOM   1558  HA  PRO A 100      25.043  -0.294  -0.692  1.00  0.00           H  
ATOM   1559  C   PRO A 100      24.713   1.119  -2.271  1.00  0.00           C  
ATOM   1560  CB  PRO A 100      26.871  -0.084  -1.805  1.00  0.00           C  
ATOM   1561  HB2 PRO A 100      27.178   0.449  -2.705  1.00  0.00           H  
ATOM   1562  HB3 PRO A 100      27.290   0.390  -0.918  1.00  0.00           H  
ATOM   1563  O   PRO A 100      24.397   2.008  -1.483  1.00  0.00           O  
ATOM   1564  CG  PRO A 100      27.289  -1.547  -1.918  1.00  0.00           C  
ATOM   1565  HG2 PRO A 100      27.278  -2.009  -0.931  1.00  0.00           H  
ATOM   1566  HG3 PRO A 100      28.267  -1.656  -2.387  1.00  0.00           H  
ATOM   1567  CD  PRO A 100      26.182  -2.152  -2.776  1.00  0.00           C  
ATOM   1568  HD2 PRO A 100      26.066  -3.206  -2.523  1.00  0.00           H  
ATOM   1569  HD3 PRO A 100      26.419  -2.041  -3.834  1.00  0.00           H  
ATOM   1570  N   ASP A 101      24.501   1.205  -3.586  1.00  0.00           N  
ATOM   1571  H   ASP A 101      24.807   0.450  -4.184  1.00  0.00           H  
ATOM   1572  CA  ASP A 101      23.858   2.360  -4.227  1.00  0.00           C  
ATOM   1573  HA  ASP A 101      24.311   3.275  -3.846  1.00  0.00           H  
ATOM   1574  C   ASP A 101      22.356   2.439  -3.902  1.00  0.00           C  
ATOM   1575  CB  ASP A 101      24.099   2.307  -5.747  1.00  0.00           C  
ATOM   1576  HB2 ASP A 101      23.734   1.355  -6.131  1.00  0.00           H  
ATOM   1577  HB3 ASP A 101      23.522   3.103  -6.218  1.00  0.00           H  
ATOM   1578  O   ASP A 101      21.771   3.517  -3.951  1.00  0.00           O  
ATOM   1579  CG  ASP A 101      25.572   2.492  -6.150  1.00  0.00           C  
ATOM   1580  OD1 ASP A 101      26.348   3.094  -5.368  1.00  0.00           O  
ATOM   1581  OD2 ASP A 101      25.939   2.029  -7.253  1.00  0.00           O  
ATOM   1582  N   PHE A 102      21.756   1.316  -3.496  1.00  0.00           N  
ATOM   1583  H   PHE A 102      22.308   0.472  -3.444  1.00  0.00           H  
ATOM   1584  CA  PHE A 102      20.366   1.210  -3.058  1.00  0.00           C  
ATOM   1585  HA  PHE A 102      19.808   2.051  -3.471  1.00  0.00           H  
ATOM   1586  C   PHE A 102      20.207   1.278  -1.525  1.00  0.00           C  
ATOM   1587  CB  PHE A 102      19.798  -0.095  -3.640  1.00  0.00           C  
ATOM   1588  HB2 PHE A 102      20.269  -0.939  -3.137  1.00  0.00           H  
ATOM   1589  HB3 PHE A 102      20.031  -0.153  -4.703  1.00  0.00           H  
ATOM   1590  O   PHE A 102      19.102   1.327  -0.988  1.00  0.00           O  
ATOM   1591  CG  PHE A 102      18.305  -0.197  -3.484  1.00  0.00           C  
ATOM   1592  CD1 PHE A 102      17.713  -1.223  -2.725  1.00  0.00           C  
ATOM   1593  HD1 PHE A 102      18.329  -2.012  -2.320  1.00  0.00           H  
ATOM   1594  CD2 PHE A 102      17.513   0.827  -4.010  1.00  0.00           C  
ATOM   1595  HD2 PHE A 102      17.945   1.642  -4.572  1.00  0.00           H  
ATOM   1596  CE1 PHE A 102      16.325  -1.219  -2.488  1.00  0.00           C  
ATOM   1597  HE1 PHE A 102      15.860  -2.012  -1.921  1.00  0.00           H  
ATOM   1598  CE2 PHE A 102      16.162   0.873  -3.689  1.00  0.00           C  
ATOM   1599  HE2 PHE A 102      15.635   1.776  -3.961  1.00  0.00           H  
ATOM   1600  CZ  PHE A 102      15.546  -0.149  -2.951  1.00  0.00           C  
ATOM   1601  HZ  PHE A 102      14.492  -0.098  -2.717  1.00  0.00           H  
ATOM   1602  N   ALA A 103      21.315   1.298  -0.778  1.00  0.00           N  
ATOM   1603  H   ALA A 103      22.203   1.264  -1.259  1.00  0.00           H  
ATOM   1604  CA  ALA A 103      21.293   1.088   0.665  1.00  0.00           C  
ATOM   1605  HA  ALA A 103      20.721   0.181   0.859  1.00  0.00           H  
ATOM   1606  C   ALA A 103      20.616   2.209   1.465  1.00  0.00           C  
ATOM   1607  CB  ALA A 103      22.732   0.877   1.144  1.00  0.00           C  
ATOM   1608  HB1 ALA A 103      23.176   0.051   0.588  1.00  0.00           H  
ATOM   1609  HB2 ALA A 103      23.316   1.782   0.976  1.00  0.00           H  
ATOM   1610  HB3 ALA A 103      22.732   0.630   2.205  1.00  0.00           H  
ATOM   1611  O   ALA A 103      20.112   1.946   2.555  1.00  0.00           O  
ATOM   1612  N   GLU A 104      20.639   3.455   0.988  1.00  0.00           N  
ATOM   1613  H   GLU A 104      21.026   3.610   0.068  1.00  0.00           H  
ATOM   1614  CA  GLU A 104      19.963   4.563   1.676  1.00  0.00           C  
ATOM   1615  HA  GLU A 104      20.198   4.515   2.739  1.00  0.00           H  
ATOM   1616  C   GLU A 104      18.443   4.439   1.561  1.00  0.00           C  
ATOM   1617  CB  GLU A 104      20.472   5.911   1.143  1.00  0.00           C  
ATOM   1618  HB2 GLU A 104      20.238   6.002   0.083  1.00  0.00           H  
ATOM   1619  HB3 GLU A 104      21.555   5.930   1.267  1.00  0.00           H  
ATOM   1620  O   GLU A 104      17.748   4.545   2.572  1.00  0.00           O  
ATOM   1621  CG  GLU A 104      19.858   7.098   1.911  1.00  0.00           C  
ATOM   1622  HG2 GLU A 104      20.002   6.925   2.978  1.00  0.00           H  
ATOM   1623  HG3 GLU A 104      18.786   7.130   1.718  1.00  0.00           H  
ATOM   1624  CD  GLU A 104      20.468   8.465   1.554  1.00  0.00           C  
ATOM   1625  OE1 GLU A 104      19.944   9.480   2.072  1.00  0.00           O  
ATOM   1626  OE2 GLU A 104      21.501   8.509   0.847  1.00  0.00           O  
ATOM   1627  N   GLU A 105      17.954   4.150   0.356  1.00  0.00           N  
ATOM   1628  H   GLU A 105      18.590   4.009  -0.416  1.00  0.00           H  
ATOM   1629  CA  GLU A 105      16.535   3.948   0.080  1.00  0.00           C  
ATOM   1630  HA  GLU A 105      15.975   4.809   0.443  1.00  0.00           H  
ATOM   1631  C   GLU A 105      16.018   2.728   0.840  1.00  0.00           C  
ATOM   1632  CB  GLU A 105      16.345   3.866  -1.436  1.00  0.00           C  
ATOM   1633  HB2 GLU A 105      16.857   2.988  -1.829  1.00  0.00           H  
ATOM   1634  HB3 GLU A 105      16.810   4.756  -1.861  1.00  0.00           H  
ATOM   1635  O   GLU A 105      15.172   2.881   1.714  1.00  0.00           O  
ATOM   1636  CG  GLU A 105      14.867   3.838  -1.850  1.00  0.00           C  
ATOM   1637  HG2 GLU A 105      14.458   2.850  -1.640  1.00  0.00           H  
ATOM   1638  HG3 GLU A 105      14.328   4.570  -1.248  1.00  0.00           H  
ATOM   1639  CD  GLU A 105      14.673   4.184  -3.335  1.00  0.00           C  
ATOM   1640  OE1 GLU A 105      13.515   4.453  -3.713  1.00  0.00           O  
ATOM   1641  OE2 GLU A 105      15.684   4.235  -4.076  1.00  0.00           O  
ATOM   1642  N   ALA A 106      16.650   1.562   0.680  1.00  0.00           N  
ATOM   1643  H   ALA A 106      17.339   1.484  -0.054  1.00  0.00           H  
ATOM   1644  CA  ALA A 106      16.270   0.351   1.406  1.00  0.00           C  
ATOM   1645  HA  ALA A 106      15.267   0.057   1.096  1.00  0.00           H  
ATOM   1646  C   ALA A 106      16.253   0.524   2.939  1.00  0.00           C  
ATOM   1647  CB  ALA A 106      17.259  -0.745   1.011  1.00  0.00           C  
ATOM   1648  HB1 ALA A 106      17.206  -0.914  -0.065  1.00  0.00           H  
ATOM   1649  HB2 ALA A 106      16.999  -1.671   1.523  1.00  0.00           H  
ATOM   1650  HB3 ALA A 106      18.274  -0.439   1.265  1.00  0.00           H  
ATOM   1651  O   ALA A 106      15.408  -0.038   3.632  1.00  0.00           O  
ATOM   1652  N   ARG A 107      17.177   1.309   3.513  1.00  0.00           N  
ATOM   1653  H   ARG A 107      17.825   1.790   2.906  1.00  0.00           H  
ATOM   1654  CA  ARG A 107      17.166   1.588   4.961  1.00  0.00           C  
ATOM   1655  HA  ARG A 107      17.019   0.656   5.507  1.00  0.00           H  
ATOM   1656  C   ARG A 107      16.014   2.485   5.376  1.00  0.00           C  
ATOM   1657  CB  ARG A 107      18.464   2.258   5.396  1.00  0.00           C  
ATOM   1658  HB2 ARG A 107      18.320   2.727   6.369  1.00  0.00           H  
ATOM   1659  HB3 ARG A 107      18.721   3.035   4.676  1.00  0.00           H  
ATOM   1660  O   ARG A 107      15.520   2.317   6.487  1.00  0.00           O  
ATOM   1661  CG  ARG A 107      19.595   1.243   5.521  1.00  0.00           C  
ATOM   1662  HG2 ARG A 107      19.389   0.560   6.345  1.00  0.00           H  
ATOM   1663  HG3 ARG A 107      19.689   0.662   4.603  1.00  0.00           H  
ATOM   1664  CD  ARG A 107      20.874   2.025   5.797  1.00  0.00           C  
ATOM   1665  HD2 ARG A 107      20.942   2.844   5.081  1.00  0.00           H  
ATOM   1666  HD3 ARG A 107      20.819   2.435   6.806  1.00  0.00           H  
ATOM   1667  NE  ARG A 107      22.058   1.173   5.638  1.00  0.00           N  
ATOM   1668  HE  ARG A 107      21.920   0.346   5.075  1.00  0.00           H  
ATOM   1669  NH1 ARG A 107      23.549   2.594   6.633  1.00  0.00           N  
ATOM   1670 HH11 ARG A 107      22.772   3.219   6.795  1.00  0.00           H  
ATOM   1671 HH12 ARG A 107      24.501   2.883   6.804  1.00  0.00           H  
ATOM   1672  NH2 ARG A 107      24.275   0.714   5.652  1.00  0.00           N  
ATOM   1673 HH21 ARG A 107      24.080  -0.075   5.052  1.00  0.00           H  
ATOM   1674 HH22 ARG A 107      25.231   0.991   5.823  1.00  0.00           H  
ATOM   1675  CZ  ARG A 107      23.285   1.494   5.981  1.00  0.00           C  
ATOM   1676  N   ARG A 108      15.656   3.463   4.546  1.00  0.00           N  
ATOM   1677  H   ARG A 108      16.076   3.490   3.628  1.00  0.00           H  
ATOM   1678  CA  ARG A 108      14.529   4.352   4.813  1.00  0.00           C  
ATOM   1679  HA  ARG A 108      14.611   4.751   5.824  1.00  0.00           H  
ATOM   1680  C   ARG A 108      13.224   3.566   4.777  1.00  0.00           C  
ATOM   1681  CB  ARG A 108      14.546   5.503   3.809  1.00  0.00           C  
ATOM   1682  HB2 ARG A 108      15.486   6.048   3.897  1.00  0.00           H  
ATOM   1683  HB3 ARG A 108      14.462   5.111   2.795  1.00  0.00           H  
ATOM   1684  O   ARG A 108      12.501   3.618   5.764  1.00  0.00           O  
ATOM   1685  CG  ARG A 108      13.376   6.448   4.079  1.00  0.00           C  
ATOM   1686  HG2 ARG A 108      12.433   5.908   4.000  1.00  0.00           H  
ATOM   1687  HG3 ARG A 108      13.464   6.873   5.079  1.00  0.00           H  
ATOM   1688  CD  ARG A 108      13.379   7.557   3.040  1.00  0.00           C  
ATOM   1689  HD2 ARG A 108      14.275   8.166   3.162  1.00  0.00           H  
ATOM   1690  HD3 ARG A 108      13.378   7.098   2.052  1.00  0.00           H  
ATOM   1691  NE  ARG A 108      12.172   8.370   3.201  1.00  0.00           N  
ATOM   1692  HE  ARG A 108      11.472   7.975   3.813  1.00  0.00           H  
ATOM   1693  NH1 ARG A 108      12.556   9.748   1.416  1.00  0.00           N  
ATOM   1694 HH11 ARG A 108      12.165  10.319   0.680  1.00  0.00           H  
ATOM   1695 HH12 ARG A 108      13.364   9.174   1.221  1.00  0.00           H  
ATOM   1696  NH2 ARG A 108      10.636   9.898   2.574  1.00  0.00           N  
ATOM   1697 HH21 ARG A 108      10.011   9.424   3.210  1.00  0.00           H  
ATOM   1698 HH22 ARG A 108      10.249  10.489   1.852  1.00  0.00           H  
ATOM   1699  CZ  ARG A 108      11.799   9.342   2.402  1.00  0.00           C  
ATOM   1700  N   GLU A 109      13.002   2.796   3.718  1.00  0.00           N  
ATOM   1701  H   GLU A 109      13.643   2.828   2.938  1.00  0.00           H  
ATOM   1702  CA  GLU A 109      11.799   1.969   3.566  1.00  0.00           C  
ATOM   1703  HA  GLU A 109      10.906   2.591   3.628  1.00  0.00           H  
ATOM   1704  C   GLU A 109      11.707   0.939   4.705  1.00  0.00           C  
ATOM   1705  CB  GLU A 109      11.797   1.298   2.186  1.00  0.00           C  
ATOM   1706  HB2 GLU A 109      10.877   0.720   2.100  1.00  0.00           H  
ATOM   1707  HB3 GLU A 109      12.634   0.601   2.139  1.00  0.00           H  
ATOM   1708  O   GLU A 109      10.709   0.884   5.409  1.00  0.00           O  
ATOM   1709  CG  GLU A 109      11.921   2.274   0.992  1.00  0.00           C  
ATOM   1710  HG2 GLU A 109      11.977   1.701   0.066  1.00  0.00           H  
ATOM   1711  HG3 GLU A 109      12.879   2.789   1.065  1.00  0.00           H  
ATOM   1712  CD  GLU A 109      10.835   3.359   0.859  1.00  0.00           C  
ATOM   1713  OE1 GLU A 109      11.144   4.423   0.262  1.00  0.00           O  
ATOM   1714  OE2 GLU A 109       9.711   3.222   1.370  1.00  0.00           O  
ATOM   1715  N   SER A 110      12.814   0.267   5.064  1.00  0.00           N  
ATOM   1716  H   SER A 110      13.602   0.286   4.432  1.00  0.00           H  
ATOM   1717  CA  SER A 110      12.840  -0.626   6.237  1.00  0.00           C  
ATOM   1718  HA  SER A 110      12.125  -1.429   6.056  1.00  0.00           H  
ATOM   1719  C   SER A 110      12.444   0.051   7.558  1.00  0.00           C  
ATOM   1720  CB  SER A 110      14.239  -1.233   6.419  1.00  0.00           C  
ATOM   1721  HB2 SER A 110      14.469  -1.872   5.566  1.00  0.00           H  
ATOM   1722  HB3 SER A 110      14.973  -0.429   6.456  1.00  0.00           H  
ATOM   1723  O   SER A 110      12.039  -0.657   8.479  1.00  0.00           O  
ATOM   1724  OG  SER A 110      14.323  -1.992   7.624  1.00  0.00           O  
ATOM   1725  HG  SER A 110      13.460  -1.882   8.029  1.00  0.00           H  
ATOM   1726  N   ILE A 111      12.652   1.362   7.723  1.00  0.00           N  
ATOM   1727  H   ILE A 111      12.896   1.902   6.905  1.00  0.00           H  
ATOM   1728  CA  ILE A 111      12.231   2.090   8.931  1.00  0.00           C  
ATOM   1729  HA  ILE A 111      12.372   1.451   9.803  1.00  0.00           H  
ATOM   1730  C   ILE A 111      10.740   2.407   8.868  1.00  0.00           C  
ATOM   1731  CB  ILE A 111      13.070   3.376   9.127  1.00  0.00           C  
ATOM   1732  HB  ILE A 111      13.124   3.906   8.176  1.00  0.00           H  
ATOM   1733  O   ILE A 111      10.091   2.397   9.911  1.00  0.00           O  
ATOM   1734  CG1 ILE A 111      14.502   3.010   9.569  1.00  0.00           C  
ATOM   1735 HG12 ILE A 111      14.485   2.657  10.600  1.00  0.00           H  
ATOM   1736 HG13 ILE A 111      14.873   2.192   8.952  1.00  0.00           H  
ATOM   1737  CG2 ILE A 111      12.442   4.337  10.160  1.00  0.00           C  
ATOM   1738 HG21 ILE A 111      11.495   4.708   9.767  1.00  0.00           H  
ATOM   1739 HG22 ILE A 111      13.084   5.201  10.333  1.00  0.00           H  
ATOM   1740 HG23 ILE A 111      12.262   3.808  11.096  1.00  0.00           H  
ATOM   1741  CD1 ILE A 111      15.495   4.175   9.448  1.00  0.00           C  
ATOM   1742 HD11 ILE A 111      15.461   4.587   8.439  1.00  0.00           H  
ATOM   1743 HD12 ILE A 111      15.269   4.957  10.172  1.00  0.00           H  
ATOM   1744 HD13 ILE A 111      16.502   3.806   9.641  1.00  0.00           H  
ATOM   1745  N   ASP A 112      10.222   2.724   7.686  1.00  0.00           N  
ATOM   1746  H   ASP A 112      10.777   2.624   6.849  1.00  0.00           H  
ATOM   1747  CA  ASP A 112       8.805   3.010   7.498  1.00  0.00           C  
ATOM   1748  HA  ASP A 112       8.474   3.662   8.307  1.00  0.00           H  
ATOM   1749  C   ASP A 112       7.979   1.720   7.692  1.00  0.00           C  
ATOM   1750  CB  ASP A 112       8.622   3.812   6.190  1.00  0.00           C  
ATOM   1751  HB2 ASP A 112       7.556   3.897   5.979  1.00  0.00           H  
ATOM   1752  HB3 ASP A 112       9.095   3.279   5.364  1.00  0.00           H  
ATOM   1753  O   ASP A 112       7.109   1.720   8.563  1.00  0.00           O  
ATOM   1754  CG  ASP A 112       9.215   5.246   6.298  1.00  0.00           C  
ATOM   1755  OD1 ASP A 112       9.321   5.792   7.441  1.00  0.00           O  
ATOM   1756  OD2 ASP A 112       9.587   5.869   5.271  1.00  0.00           O  
ATOM   1757  N   GLU A 113       8.407   0.583   7.131  1.00  0.00           N  
ATOM   1758  H   GLU A 113       9.043   0.643   6.349  1.00  0.00           H  
ATOM   1759  CA  GLU A 113       7.768  -0.726   7.382  1.00  0.00           C  
ATOM   1760  HA  GLU A 113       6.702  -0.668   7.163  1.00  0.00           H  
ATOM   1761  C   GLU A 113       7.858  -1.174   8.846  1.00  0.00           C  
ATOM   1762  CB  GLU A 113       8.404  -1.818   6.505  1.00  0.00           C  
ATOM   1763  HB2 GLU A 113       7.922  -2.763   6.755  1.00  0.00           H  
ATOM   1764  HB3 GLU A 113       9.446  -1.919   6.811  1.00  0.00           H  
ATOM   1765  O   GLU A 113       6.933  -1.763   9.405  1.00  0.00           O  
ATOM   1766  CG  GLU A 113       8.407  -1.679   4.970  1.00  0.00           C  
ATOM   1767  HG2 GLU A 113       9.356  -1.218   4.693  1.00  0.00           H  
ATOM   1768  HG3 GLU A 113       8.424  -2.687   4.556  1.00  0.00           H  
ATOM   1769  CD  GLU A 113       7.268  -0.880   4.309  1.00  0.00           C  
ATOM   1770  OE1 GLU A 113       7.532  -0.383   3.190  1.00  0.00           O  
ATOM   1771  OE2 GLU A 113       6.265  -0.549   4.968  1.00  0.00           O  
ATOM   1772  N   MET A 114       8.957  -0.857   9.543  1.00  0.00           N  
ATOM   1773  H   MET A 114       9.688  -0.354   9.061  1.00  0.00           H  
ATOM   1774  CA  MET A 114       9.039  -1.125  10.985  1.00  0.00           C  
ATOM   1775  HA  MET A 114       8.838  -2.182  11.159  1.00  0.00           H  
ATOM   1776  C   MET A 114       7.972  -0.368  11.773  1.00  0.00           C  
ATOM   1777  CB  MET A 114      10.423  -0.780  11.541  1.00  0.00           C  
ATOM   1778  HB2 MET A 114      10.807   0.122  11.064  1.00  0.00           H  
ATOM   1779  HB3 MET A 114      10.324  -0.583  12.609  1.00  0.00           H  
ATOM   1780  O   MET A 114       7.439  -0.922  12.732  1.00  0.00           O  
ATOM   1781  CG  MET A 114      11.414  -1.930  11.357  1.00  0.00           C  
ATOM   1782  HG2 MET A 114      11.520  -2.140  10.292  1.00  0.00           H  
ATOM   1783  HG3 MET A 114      10.990  -2.817  11.827  1.00  0.00           H  
ATOM   1784  SD  MET A 114      13.058  -1.645  12.078  1.00  0.00           S  
ATOM   1785  CE  MET A 114      12.602  -1.727  13.834  1.00  0.00           C  
ATOM   1786  HE1 MET A 114      11.953  -0.890  14.089  1.00  0.00           H  
ATOM   1787  HE2 MET A 114      12.065  -2.654  14.037  1.00  0.00           H  
ATOM   1788  HE3 MET A 114      13.498  -1.677  14.452  1.00  0.00           H  
ATOM   1789  N   LYS A 115       7.660   0.874  11.384  1.00  0.00           N  
ATOM   1790  H   LYS A 115       8.030   1.209  10.506  1.00  0.00           H  
ATOM   1791  CA  LYS A 115       6.583   1.632  12.027  1.00  0.00           C  
ATOM   1792  HA  LYS A 115       6.681   1.559  13.110  1.00  0.00           H  
ATOM   1793  C   LYS A 115       5.228   1.035  11.676  1.00  0.00           C  
ATOM   1794  CB  LYS A 115       6.594   3.101  11.618  1.00  0.00           C  
ATOM   1795  HB2 LYS A 115       5.722   3.588  12.054  1.00  0.00           H  
ATOM   1796  HB3 LYS A 115       6.488   3.148  10.535  1.00  0.00           H  
ATOM   1797  O   LYS A 115       4.420   0.902  12.583  1.00  0.00           O  
ATOM   1798  CG  LYS A 115       7.847   3.861  12.065  1.00  0.00           C  
ATOM   1799  HG2 LYS A 115       7.846   3.995  13.147  1.00  0.00           H  
ATOM   1800  HG3 LYS A 115       8.741   3.308  11.775  1.00  0.00           H  
ATOM   1801  CD  LYS A 115       7.820   5.215  11.357  1.00  0.00           C  
ATOM   1802  HD2 LYS A 115       7.508   5.047  10.326  1.00  0.00           H  
ATOM   1803  HD3 LYS A 115       7.086   5.867  11.829  1.00  0.00           H  
ATOM   1804  CE  LYS A 115       9.196   5.867  11.337  1.00  0.00           C  
ATOM   1805  HE2 LYS A 115       9.314   6.495  12.220  1.00  0.00           H  
ATOM   1806  HE3 LYS A 115       9.941   5.072  11.356  1.00  0.00           H  
ATOM   1807  NZ  LYS A 115       9.330   6.634  10.074  1.00  0.00           N  
ATOM   1808  HZ1 LYS A 115       8.566   7.280   9.935  1.00  0.00           H  
ATOM   1809  HZ2 LYS A 115      10.233   7.068   9.950  1.00  0.00           H  
ATOM   1810  HZ3 LYS A 115       9.246   6.020   9.277  1.00  0.00           H  
ATOM   1811  N   HIS A 116       4.990   0.633  10.425  1.00  0.00           N  
ATOM   1812  H   HIS A 116       5.682   0.787   9.705  1.00  0.00           H  
ATOM   1813  CA  HIS A 116       3.739  -0.033  10.044  1.00  0.00           C  
ATOM   1814  HA  HIS A 116       2.899   0.623  10.271  1.00  0.00           H  
ATOM   1815  C   HIS A 116       3.530  -1.318  10.851  1.00  0.00           C  
ATOM   1816  CB  HIS A 116       3.722  -0.330   8.538  1.00  0.00           C  
ATOM   1817  HB2 HIS A 116       4.577  -0.952   8.274  1.00  0.00           H  
ATOM   1818  HB3 HIS A 116       2.825  -0.903   8.305  1.00  0.00           H  
ATOM   1819  O   HIS A 116       2.482  -1.496  11.466  1.00  0.00           O  
ATOM   1820  CG  HIS A 116       3.723   0.885   7.646  1.00  0.00           C  
ATOM   1821  CD2 HIS A 116       3.522   2.195   7.999  1.00  0.00           C  
ATOM   1822  HD2 HIS A 116       3.334   2.560   8.999  1.00  0.00           H  
ATOM   1823  ND1 HIS A 116       3.888   0.862   6.284  1.00  0.00           N  
ATOM   1824  HD1 HIS A 116       3.985   0.054   5.685  1.00  0.00           H  
ATOM   1825  CE1 HIS A 116       3.799   2.117   5.833  1.00  0.00           C  
ATOM   1826  HE1 HIS A 116       3.880   2.376   4.787  1.00  0.00           H  
ATOM   1827  NE2 HIS A 116       3.585   2.984   6.845  1.00  0.00           N  
ATOM   1828  N   ALA A 117       4.557  -2.162  10.969  1.00  0.00           N  
ATOM   1829  H   ALA A 117       5.364  -2.008  10.381  1.00  0.00           H  
ATOM   1830  CA  ALA A 117       4.500  -3.372  11.784  1.00  0.00           C  
ATOM   1831  HA  ALA A 117       3.686  -3.995  11.413  1.00  0.00           H  
ATOM   1832  C   ALA A 117       4.242  -3.096  13.278  1.00  0.00           C  
ATOM   1833  CB  ALA A 117       5.819  -4.132  11.608  1.00  0.00           C  
ATOM   1834  HB1 ALA A 117       5.755  -5.098  12.108  1.00  0.00           H  
ATOM   1835  HB2 ALA A 117       6.641  -3.549  12.025  1.00  0.00           H  
ATOM   1836  HB3 ALA A 117       6.008  -4.291  10.546  1.00  0.00           H  
ATOM   1837  O   ALA A 117       3.577  -3.890  13.942  1.00  0.00           O  
ATOM   1838  N   GLU A 118       4.790  -2.011  13.834  1.00  0.00           N  
ATOM   1839  H   GLU A 118       5.345  -1.402  13.250  1.00  0.00           H  
ATOM   1840  CA  GLU A 118       4.525  -1.586  15.216  1.00  0.00           C  
ATOM   1841  HA  GLU A 118       4.603  -2.450  15.877  1.00  0.00           H  
ATOM   1842  C   GLU A 118       3.085  -1.072  15.373  1.00  0.00           C  
ATOM   1843  CB  GLU A 118       5.572  -0.545  15.670  1.00  0.00           C  
ATOM   1844  HB2 GLU A 118       5.213  -0.053  16.574  1.00  0.00           H  
ATOM   1845  HB3 GLU A 118       5.695   0.209  14.892  1.00  0.00           H  
ATOM   1846  O   GLU A 118       2.375  -1.533  16.265  1.00  0.00           O  
ATOM   1847  CG  GLU A 118       6.935  -1.196  15.988  1.00  0.00           C  
ATOM   1848  HG2 GLU A 118       7.232  -1.835  15.157  1.00  0.00           H  
ATOM   1849  HG3 GLU A 118       6.803  -1.850  16.850  1.00  0.00           H  
ATOM   1850  CD  GLU A 118       8.090  -0.213  16.291  1.00  0.00           C  
ATOM   1851  OE1 GLU A 118       9.228  -0.714  16.502  1.00  0.00           O  
ATOM   1852  OE2 GLU A 118       7.881   1.021  16.364  1.00  0.00           O  
ATOM   1853  N   GLU A 119       2.620  -0.212  14.465  1.00  0.00           N  
ATOM   1854  H   GLU A 119       3.247   0.102  13.737  1.00  0.00           H  
ATOM   1855  CA  GLU A 119       1.251   0.316  14.449  1.00  0.00           C  
ATOM   1856  HA  GLU A 119       1.047   0.811  15.399  1.00  0.00           H  
ATOM   1857  C   GLU A 119       0.202  -0.798  14.292  1.00  0.00           C  
ATOM   1858  CB  GLU A 119       1.095   1.344  13.310  1.00  0.00           C  
ATOM   1859  HB2 GLU A 119       0.033   1.555  13.189  1.00  0.00           H  
ATOM   1860  HB3 GLU A 119       1.461   0.912  12.378  1.00  0.00           H  
ATOM   1861  O   GLU A 119      -0.821  -0.779  14.973  1.00  0.00           O  
ATOM   1862  CG  GLU A 119       1.815   2.682  13.572  1.00  0.00           C  
ATOM   1863  HG2 GLU A 119       1.408   3.111  14.488  1.00  0.00           H  
ATOM   1864  HG3 GLU A 119       2.879   2.511  13.740  1.00  0.00           H  
ATOM   1865  CD  GLU A 119       1.639   3.710  12.438  1.00  0.00           C  
ATOM   1866  OE1 GLU A 119       2.209   4.825  12.536  1.00  0.00           O  
ATOM   1867  OE2 GLU A 119       0.819   3.491  11.514  1.00  0.00           O  
ATOM   1868  N   LEU A 120       0.456  -1.805  13.449  1.00  0.00           N  
ATOM   1869  H   LEU A 120       1.280  -1.739  12.868  1.00  0.00           H  
ATOM   1870  CA  LEU A 120      -0.428  -2.967  13.287  1.00  0.00           C  
ATOM   1871  HA  LEU A 120      -1.437  -2.617  13.067  1.00  0.00           H  
ATOM   1872  C   LEU A 120      -0.521  -3.807  14.563  1.00  0.00           C  
ATOM   1873  CB  LEU A 120       0.078  -3.850  12.136  1.00  0.00           C  
ATOM   1874  HB2 LEU A 120       1.141  -4.034  12.292  1.00  0.00           H  
ATOM   1875  HB3 LEU A 120      -0.434  -4.812  12.177  1.00  0.00           H  
ATOM   1876  O   LEU A 120      -1.590  -4.319  14.885  1.00  0.00           O  
ATOM   1877  CG  LEU A 120      -0.136  -3.257  10.736  1.00  0.00           C  
ATOM   1878  HG  LEU A 120       0.204  -2.222  10.715  1.00  0.00           H  
ATOM   1879  CD1 LEU A 120       0.690  -4.063   9.738  1.00  0.00           C  
ATOM   1880 HD11 LEU A 120       0.671  -3.571   8.766  1.00  0.00           H  
ATOM   1881 HD12 LEU A 120       0.304  -5.078   9.647  1.00  0.00           H  
ATOM   1882 HD13 LEU A 120       1.734  -4.096  10.052  1.00  0.00           H  
ATOM   1883  CD2 LEU A 120      -1.612  -3.285  10.327  1.00  0.00           C  
ATOM   1884 HD21 LEU A 120      -2.204  -2.673  11.007  1.00  0.00           H  
ATOM   1885 HD22 LEU A 120      -1.980  -4.311  10.339  1.00  0.00           H  
ATOM   1886 HD23 LEU A 120      -1.707  -2.875   9.321  1.00  0.00           H  
ATOM   1887  N   ARG A 121       0.575  -3.945  15.318  1.00  0.00           N  
ATOM   1888  H   ARG A 121       1.410  -3.453  15.034  1.00  0.00           H  
ATOM   1889  CA  ARG A 121       0.543  -4.655  16.607  1.00  0.00           C  
ATOM   1890  HA  ARG A 121       0.020  -5.603  16.485  1.00  0.00           H  
ATOM   1891  C   ARG A 121      -0.240  -3.885  17.656  1.00  0.00           C  
ATOM   1892  CB  ARG A 121       1.954  -4.907  17.123  1.00  0.00           C  
ATOM   1893  HB2 ARG A 121       2.515  -3.973  17.093  1.00  0.00           H  
ATOM   1894  HB3 ARG A 121       1.898  -5.242  18.158  1.00  0.00           H  
ATOM   1895  O   ARG A 121      -1.021  -4.498  18.374  1.00  0.00           O  
ATOM   1896  CG  ARG A 121       2.663  -5.980  16.303  1.00  0.00           C  
ATOM   1897  HG2 ARG A 121       2.630  -5.731  15.243  1.00  0.00           H  
ATOM   1898  HG3 ARG A 121       2.180  -6.945  16.451  1.00  0.00           H  
ATOM   1899  CD  ARG A 121       4.104  -6.031  16.796  1.00  0.00           C  
ATOM   1900  HD2 ARG A 121       4.483  -5.012  16.878  1.00  0.00           H  
ATOM   1901  HD3 ARG A 121       4.110  -6.497  17.781  1.00  0.00           H  
ATOM   1902  NE  ARG A 121       4.951  -6.760  15.851  1.00  0.00           N  
ATOM   1903  HE  ARG A 121       4.622  -6.762  14.896  1.00  0.00           H  
ATOM   1904  NH1 ARG A 121       6.636  -7.251  17.317  1.00  0.00           N  
ATOM   1905 HH11 ARG A 121       6.077  -6.793  18.023  1.00  0.00           H  
ATOM   1906 HH12 ARG A 121       7.570  -7.592  17.496  1.00  0.00           H  
ATOM   1907  NH2 ARG A 121       6.826  -7.796  15.156  1.00  0.00           N  
ATOM   1908 HH21 ARG A 121       7.733  -8.211  15.316  1.00  0.00           H  
ATOM   1909 HH22 ARG A 121       6.418  -7.792  14.232  1.00  0.00           H  
ATOM   1910  CZ  ARG A 121       6.130  -7.268  16.114  1.00  0.00           C  
ATOM   1911  N   GLU A 122      -0.049  -2.570  17.732  1.00  0.00           N  
ATOM   1912  H   GLU A 122       0.623  -2.136  17.116  1.00  0.00           H  
ATOM   1913  CA  GLU A 122      -0.834  -1.712  18.627  1.00  0.00           C  
ATOM   1914  HA  GLU A 122      -0.730  -2.067  19.653  1.00  0.00           H  
ATOM   1915  C   GLU A 122      -2.330  -1.807  18.285  1.00  0.00           C  
ATOM   1916  CB  GLU A 122      -0.319  -0.260  18.563  1.00  0.00           C  
ATOM   1917  HB2 GLU A 122      -1.021   0.378  19.101  1.00  0.00           H  
ATOM   1918  HB3 GLU A 122      -0.281   0.066  17.524  1.00  0.00           H  
ATOM   1919  O   GLU A 122      -3.148  -2.044  19.169  1.00  0.00           O  
ATOM   1920  CG  GLU A 122       1.073  -0.103  19.207  1.00  0.00           C  
ATOM   1921  HG2 GLU A 122       1.780  -0.762  18.704  1.00  0.00           H  
ATOM   1922  HG3 GLU A 122       1.006  -0.434  20.244  1.00  0.00           H  
ATOM   1923  CD  GLU A 122       1.638   1.334  19.187  1.00  0.00           C  
ATOM   1924  OE1 GLU A 122       2.723   1.533  19.794  1.00  0.00           O  
ATOM   1925  OE2 GLU A 122       1.008   2.250  18.611  1.00  0.00           O  
ATOM   1926  N   LEU A 123      -2.678  -1.764  16.994  1.00  0.00           N  
ATOM   1927  H   LEU A 123      -1.961  -1.539  16.318  1.00  0.00           H  
ATOM   1928  CA  LEU A 123      -4.045  -1.962  16.509  1.00  0.00           C  
ATOM   1929  HA  LEU A 123      -4.674  -1.163  16.901  1.00  0.00           H  
ATOM   1930  C   LEU A 123      -4.640  -3.306  16.964  1.00  0.00           C  
ATOM   1931  CB  LEU A 123      -4.009  -1.894  14.975  1.00  0.00           C  
ATOM   1932  HB2 LEU A 123      -3.440  -2.749  14.611  1.00  0.00           H  
ATOM   1933  HB3 LEU A 123      -3.474  -0.998  14.661  1.00  0.00           H  
ATOM   1934  O   LEU A 123      -5.783  -3.357  17.412  1.00  0.00           O  
ATOM   1935  CG  LEU A 123      -5.399  -1.923  14.329  1.00  0.00           C  
ATOM   1936  HG  LEU A 123      -6.101  -2.506  14.924  1.00  0.00           H  
ATOM   1937  CD1 LEU A 123      -5.933  -0.508  14.174  1.00  0.00           C  
ATOM   1938 HD11 LEU A 123      -6.169  -0.109  15.161  1.00  0.00           H  
ATOM   1939 HD12 LEU A 123      -6.821  -0.540  13.543  1.00  0.00           H  
ATOM   1940 HD13 LEU A 123      -5.188   0.126  13.693  1.00  0.00           H  
ATOM   1941  CD2 LEU A 123      -5.330  -2.561  12.946  1.00  0.00           C  
ATOM   1942 HD21 LEU A 123      -6.331  -2.608  12.519  1.00  0.00           H  
ATOM   1943 HD22 LEU A 123      -4.665  -1.985  12.302  1.00  0.00           H  
ATOM   1944 HD23 LEU A 123      -4.948  -3.578  13.038  1.00  0.00           H  
ATOM   1945  N   VAL A 124      -3.879  -4.397  16.850  1.00  0.00           N  
ATOM   1946  H   VAL A 124      -2.958  -4.295  16.449  1.00  0.00           H  
ATOM   1947  CA  VAL A 124      -4.320  -5.734  17.280  1.00  0.00           C  
ATOM   1948  HA  VAL A 124      -5.267  -5.959  16.789  1.00  0.00           H  
ATOM   1949  C   VAL A 124      -4.583  -5.795  18.787  1.00  0.00           C  
ATOM   1950  CB  VAL A 124      -3.285  -6.797  16.861  1.00  0.00           C  
ATOM   1951  HB  VAL A 124      -2.287  -6.444  17.119  1.00  0.00           H  
ATOM   1952  O   VAL A 124      -5.515  -6.480  19.204  1.00  0.00           O  
ATOM   1953  CG1 VAL A 124      -3.494  -8.158  17.534  1.00  0.00           C  
ATOM   1954 HG11 VAL A 124      -2.770  -8.873  17.145  1.00  0.00           H  
ATOM   1955 HG12 VAL A 124      -4.500  -8.531  17.341  1.00  0.00           H  
ATOM   1956 HG13 VAL A 124      -3.332  -8.084  18.609  1.00  0.00           H  
ATOM   1957  CG2 VAL A 124      -3.341  -7.035  15.349  1.00  0.00           C  
ATOM   1958 HG21 VAL A 124      -2.467  -7.605  15.035  1.00  0.00           H  
ATOM   1959 HG22 VAL A 124      -3.350  -6.087  14.812  1.00  0.00           H  
ATOM   1960 HG23 VAL A 124      -4.241  -7.595  15.095  1.00  0.00           H  
ATOM   1961  N   GLU A 125      -3.783  -5.103  19.604  1.00  0.00           N  
ATOM   1962  H   GLU A 125      -3.036  -4.558  19.198  1.00  0.00           H  
ATOM   1963  CA  GLU A 125      -3.970  -5.046  21.061  1.00  0.00           C  
ATOM   1964  HA  GLU A 125      -4.161  -6.055  21.427  1.00  0.00           H  
ATOM   1965  C   GLU A 125      -5.192  -4.204  21.479  1.00  0.00           C  
ATOM   1966  CB  GLU A 125      -2.691  -4.514  21.747  1.00  0.00           C  
ATOM   1967  HB2 GLU A 125      -2.927  -4.320  22.793  1.00  0.00           H  
ATOM   1968  HB3 GLU A 125      -2.393  -3.573  21.285  1.00  0.00           H  
ATOM   1969  O   GLU A 125      -5.773  -4.463  22.538  1.00  0.00           O  
ATOM   1970  CG  GLU A 125      -1.508  -5.503  21.705  1.00  0.00           C  
ATOM   1971  HG2 GLU A 125      -1.839  -6.441  22.152  1.00  0.00           H  
ATOM   1972  HG3 GLU A 125      -1.247  -5.714  20.667  1.00  0.00           H  
ATOM   1973  CD  GLU A 125      -0.245  -5.028  22.458  1.00  0.00           C  
ATOM   1974  OE1 GLU A 125       0.775  -5.765  22.410  1.00  0.00           O  
ATOM   1975  OE2 GLU A 125      -0.294  -4.010  23.189  1.00  0.00           O  
ATOM   1976  N   GLU A 126      -5.576  -3.210  20.670  1.00  0.00           N  
ATOM   1977  H   GLU A 126      -5.003  -3.021  19.860  1.00  0.00           H  
ATOM   1978  CA  GLU A 126      -6.698  -2.297  20.934  1.00  0.00           C  
ATOM   1979  HA  GLU A 126      -6.794  -2.160  22.011  1.00  0.00           H  
ATOM   1980  C   GLU A 126      -8.066  -2.816  20.447  1.00  0.00           C  
ATOM   1981  CB  GLU A 126      -6.397  -0.922  20.309  1.00  0.00           C  
ATOM   1982  HB2 GLU A 126      -6.123  -1.054  19.263  1.00  0.00           H  
ATOM   1983  HB3 GLU A 126      -7.305  -0.320  20.353  1.00  0.00           H  
ATOM   1984  O   GLU A 126      -9.085  -2.526  21.083  1.00  0.00           O  
ATOM   1985  CG  GLU A 126      -5.283  -0.161  21.052  1.00  0.00           C  
ATOM   1986  HG2 GLU A 126      -4.366  -0.750  21.045  1.00  0.00           H  
ATOM   1987  HG3 GLU A 126      -5.587  -0.051  22.093  1.00  0.00           H  
ATOM   1988  CD  GLU A 126      -4.991   1.238  20.477  1.00  0.00           C  
ATOM   1989  OE1 GLU A 126      -4.169   1.949  21.106  1.00  0.00           O  
ATOM   1990  OE2 GLU A 126      -5.629   1.632  19.472  1.00  0.00           O  
ATOM   1991  N   LEU A 127      -8.107  -3.575  19.342  1.00  0.00           N  
ATOM   1992  H   LEU A 127      -7.224  -3.765  18.889  1.00  0.00           H  
ATOM   1993  CA  LEU A 127      -9.308  -4.271  18.834  1.00  0.00           C  
ATOM   1994  HA  LEU A 127     -10.158  -3.590  18.876  1.00  0.00           H  
ATOM   1995  C   LEU A 127      -9.692  -5.466  19.725  1.00  0.00           C  
ATOM   1996  CB  LEU A 127      -9.040  -4.714  17.375  1.00  0.00           C  
ATOM   1997  HB2 LEU A 127      -9.855  -5.366  17.057  1.00  0.00           H  
ATOM   1998  HB3 LEU A 127      -8.127  -5.309  17.385  1.00  0.00           H  
ATOM   1999  O   LEU A 127     -10.886  -5.859  19.780  1.00  0.00           O  
ATOM   2000  CG  LEU A 127      -8.869  -3.598  16.329  1.00  0.00           C  
ATOM   2001  HG  LEU A 127      -8.102  -2.889  16.640  1.00  0.00           H  
ATOM   2002  CD1 LEU A 127      -8.463  -4.231  14.995  1.00  0.00           C  
ATOM   2003 HD11 LEU A 127      -9.203  -4.968  14.685  1.00  0.00           H  
ATOM   2004 HD12 LEU A 127      -8.364  -3.458  14.233  1.00  0.00           H  
ATOM   2005 HD13 LEU A 127      -7.496  -4.720  15.117  1.00  0.00           H  
ATOM   2006  CD2 LEU A 127     -10.164  -2.823  16.097  1.00  0.00           C  
ATOM   2007 HD21 LEU A 127     -10.473  -2.352  17.031  1.00  0.00           H  
ATOM   2008 HD22 LEU A 127     -10.935  -3.502  15.735  1.00  0.00           H  
ATOM   2009 HD23 LEU A 127      -9.988  -2.044  15.355  1.00  0.00           H  
ATOM   2010  OXT LEU A 127      -8.780  -6.121  20.266  1.00  0.00           O  
TER    2011      LEU A 127                                                       
END   

ENDMDL
END
