# Supplementary material for: Scaffolding protein functional sites using deep learning
Source: Science. Author manuscript; Available in PMC 2022 Oct 31. (PMC9621694; doi:10.1126/science.abn2100)
Supplement: Data S1 [file NIHMS1830590-supplement-Data_S1.zip › dife_inp_6_RF.pdb]

HEADER                                            19-APR-22   XXXX              
EXPDTA    THEORETICAL MODEL                                                     
REMARK 220                                                                      
REMARK 220 EXPERIMENTAL DETAILS                                                 
REMARK 220  EXPERIMENT TYPE                : THEORETICAL MODELLING              
REMARK 220  DATE OF DATA COLLECTION        : 19-APR-22                          
REMARK 220                                                                      
REMARK 220 REMARK: MODEL GENERATED BY ROSETTA                                   
REMARK 220  VERSION 2021.38+release.4d5a969                                     
ATOM      1  N   ASP A   1      -2.814  16.273 -20.359  1.00  0.00           N  
ATOM      2  CA  ASP A   1      -3.138  16.998 -19.131  1.00  0.00           C  
ATOM      3  C   ASP A   1      -4.220  16.309 -18.297  1.00  0.00           C  
ATOM      4  O   ASP A   1      -4.103  16.211 -17.069  1.00  0.00           O  
ATOM      5  CB  ASP A   1      -3.597  18.423 -19.453  1.00  0.00           C  
ATOM      6  CG  ASP A   1      -2.504  19.292 -20.082  1.00  0.00           C  
ATOM      7  OD1 ASP A   1      -1.459  19.439 -19.487  1.00  0.00           O  
ATOM      8  OD2 ASP A   1      -2.730  19.802 -21.155  1.00  0.00           O  
ATOM      9 1H   ASP A   1      -2.844  16.870 -21.169  1.00  0.00           H  
ATOM     10 2H   ASP A   1      -1.889  15.861 -20.260  1.00  0.00           H  
ATOM     11 3H   ASP A   1      -3.428  15.475 -20.481  1.00  0.00           H  
ATOM     12  HA  ASP A   1      -2.233  17.051 -18.526  1.00  0.00           H  
ATOM     13 1HB  ASP A   1      -4.443  18.379 -20.137  1.00  0.00           H  
ATOM     14 2HB  ASP A   1      -3.943  18.906 -18.539  1.00  0.00           H  
ATOM     15  N   GLU A   2      -5.259  15.782 -18.947  1.00  0.00           N  
ATOM     16  CA  GLU A   2      -6.344  15.128 -18.210  1.00  0.00           C  
ATOM     17  C   GLU A   2      -5.834  13.936 -17.404  1.00  0.00           C  
ATOM     18  O   GLU A   2      -6.318  13.673 -16.304  1.00  0.00           O  
ATOM     19  CB  GLU A   2      -7.442  14.673 -19.174  1.00  0.00           C  
ATOM     20  CG  GLU A   2      -8.235  15.814 -19.808  1.00  0.00           C  
ATOM     21  CD  GLU A   2      -9.277  15.341 -20.797  1.00  0.00           C  
ATOM     22  OE1 GLU A   2      -9.299  14.172 -21.100  1.00  0.00           O  
ATOM     23  OE2 GLU A   2     -10.051  16.155 -21.246  1.00  0.00           O  
ATOM     24  H   GLU A   2      -5.337  15.852 -19.950  1.00  0.00           H  
ATOM     25  HA  GLU A   2      -6.772  15.850 -17.512  1.00  0.00           H  
ATOM     26 1HB  GLU A   2      -6.997  14.086 -19.977  1.00  0.00           H  
ATOM     27 2HB  GLU A   2      -8.143  14.027 -18.647  1.00  0.00           H  
ATOM     28 1HG  GLU A   2      -8.730  16.376 -19.016  1.00  0.00           H  
ATOM     29 2HG  GLU A   2      -7.539  16.484 -20.310  1.00  0.00           H  
ATOM     30  N   GLU A   3      -4.832  13.244 -17.943  1.00  0.00           N  
ATOM     31  CA  GLU A   3      -4.221  12.077 -17.318  1.00  0.00           C  
ATOM     32  C   GLU A   3      -3.520  12.433 -15.998  1.00  0.00           C  
ATOM     33  O   GLU A   3      -3.295  11.568 -15.154  1.00  0.00           O  
ATOM     34  CB  GLU A   3      -3.217  11.458 -18.309  1.00  0.00           C  
ATOM     35  CG  GLU A   3      -1.956  12.312 -18.568  1.00  0.00           C  
ATOM     36  CD  GLU A   3      -2.170  13.453 -19.545  1.00  0.00           C  
ATOM     37  OE1 GLU A   3      -3.279  13.656 -20.008  1.00  0.00           O  
ATOM     38  OE2 GLU A   3      -1.248  14.210 -19.786  1.00  0.00           O  
ATOM     39  H   GLU A   3      -4.498  13.530 -18.846  1.00  0.00           H  
ATOM     40  HA  GLU A   3      -5.004  11.349 -17.105  1.00  0.00           H  
ATOM     41 1HB  GLU A   3      -2.887  10.485 -17.935  1.00  0.00           H  
ATOM     42 2HB  GLU A   3      -3.707  11.290 -19.266  1.00  0.00           H  
ATOM     43 1HG  GLU A   3      -1.569  12.697 -17.637  1.00  0.00           H  
ATOM     44 2HG  GLU A   3      -1.191  11.650 -18.977  1.00  0.00           H  
ATOM     45  N   VAL A   4      -3.196  13.712 -15.804  1.00  0.00           N  
ATOM     46  CA  VAL A   4      -2.530  14.165 -14.601  1.00  0.00           C  
ATOM     47  C   VAL A   4      -3.609  14.343 -13.560  1.00  0.00           C  
ATOM     48  O   VAL A   4      -3.517  13.850 -12.433  1.00  0.00           O  
ATOM     49  CB  VAL A   4      -1.820  15.511 -14.865  1.00  0.00           C  
ATOM     50  CG1 VAL A   4      -1.184  16.063 -13.596  1.00  0.00           C  
ATOM     51  CG2 VAL A   4      -0.810  15.318 -15.963  1.00  0.00           C  
ATOM     52  H   VAL A   4      -3.437  14.409 -16.501  1.00  0.00           H  
ATOM     53  HA  VAL A   4      -1.811  13.415 -14.271  1.00  0.00           H  
ATOM     54  HB  VAL A   4      -2.558  16.241 -15.174  1.00  0.00           H  
ATOM     55 1HG1 VAL A   4      -0.717  17.022 -13.810  1.00  0.00           H  
ATOM     56 2HG1 VAL A   4      -1.949  16.197 -12.832  1.00  0.00           H  
ATOM     57 3HG1 VAL A   4      -0.430  15.388 -13.239  1.00  0.00           H  
ATOM     58 1HG2 VAL A   4      -0.317  16.265 -16.179  1.00  0.00           H  
ATOM     59 2HG2 VAL A   4      -0.080  14.587 -15.654  1.00  0.00           H  
ATOM     60 3HG2 VAL A   4      -1.319  14.964 -16.859  1.00  0.00           H  
ATOM     61  N   GLU A   5      -4.681  15.021 -13.956  1.00  0.00           N  
ATOM     62  CA  GLU A   5      -5.765  15.232 -13.014  1.00  0.00           C  
ATOM     63  C   GLU A   5      -6.386  13.896 -12.599  1.00  0.00           C  
ATOM     64  O   GLU A   5      -6.666  13.678 -11.412  1.00  0.00           O  
ATOM     65  CB  GLU A   5      -6.831  16.144 -13.623  1.00  0.00           C  
ATOM     66  CG  GLU A   5      -6.387  17.595 -13.813  1.00  0.00           C  
ATOM     67  CD  GLU A   5      -7.454  18.476 -14.437  1.00  0.00           C  
ATOM     68  OE1 GLU A   5      -8.465  17.958 -14.856  1.00  0.00           O  
ATOM     69  OE2 GLU A   5      -7.257  19.667 -14.484  1.00  0.00           O  
ATOM     70  H   GLU A   5      -4.717  15.391 -14.908  1.00  0.00           H  
ATOM     71  HA  GLU A   5      -5.361  15.712 -12.122  1.00  0.00           H  
ATOM     72 1HB  GLU A   5      -7.124  15.751 -14.599  1.00  0.00           H  
ATOM     73 2HB  GLU A   5      -7.714  16.141 -12.990  1.00  0.00           H  
ATOM     74 1HG  GLU A   5      -6.108  18.008 -12.845  1.00  0.00           H  
ATOM     75 2HG  GLU A   5      -5.500  17.601 -14.451  1.00  0.00           H  
ATOM     76  N   GLU A   6      -6.548  12.981 -13.563  1.00  0.00           N  
ATOM     77  CA  GLU A   6      -7.117  11.686 -13.241  1.00  0.00           C  
ATOM     78  C   GLU A   6      -6.165  10.833 -12.441  1.00  0.00           C  
ATOM     79  O   GLU A   6      -6.604  10.160 -11.512  1.00  0.00           O  
ATOM     80  CB  GLU A   6      -7.587  10.926 -14.475  1.00  0.00           C  
ATOM     81  CG  GLU A   6      -8.182   9.532 -14.141  1.00  0.00           C  
ATOM     82  CD  GLU A   6      -9.441   9.533 -13.227  1.00  0.00           C  
ATOM     83  OE1 GLU A   6     -10.138  10.537 -13.126  1.00  0.00           O  
ATOM     84  OE2 GLU A   6      -9.682   8.496 -12.622  1.00  0.00           O  
ATOM     85  H   GLU A   6      -6.305  13.207 -14.526  1.00  0.00           H  
ATOM     86  HA  GLU A   6      -7.993  11.855 -12.621  1.00  0.00           H  
ATOM     87 1HB  GLU A   6      -8.338  11.510 -15.004  1.00  0.00           H  
ATOM     88 2HB  GLU A   6      -6.743  10.785 -15.153  1.00  0.00           H  
ATOM     89 1HG  GLU A   6      -8.436   9.037 -15.077  1.00  0.00           H  
ATOM     90 2HG  GLU A   6      -7.402   8.942 -13.658  1.00  0.00           H  
ATOM     91  N   ALA A   7      -4.867  10.831 -12.770  1.00  0.00           N  
ATOM     92  CA  ALA A   7      -3.968  10.020 -11.977  1.00  0.00           C  
ATOM     93  C   ALA A   7      -3.999  10.486 -10.540  1.00  0.00           C  
ATOM     94  O   ALA A   7      -4.059   9.665  -9.629  1.00  0.00           O  
ATOM     95  CB  ALA A   7      -2.559  10.104 -12.506  1.00  0.00           C  
ATOM     96  H   ALA A   7      -4.496  11.360 -13.558  1.00  0.00           H  
ATOM     97  HA  ALA A   7      -4.308   8.987 -12.014  1.00  0.00           H  
ATOM     98 1HB  ALA A   7      -1.914   9.486 -11.890  1.00  0.00           H  
ATOM     99 2HB  ALA A   7      -2.537   9.754 -13.535  1.00  0.00           H  
ATOM    100 3HB  ALA A   7      -2.222  11.127 -12.478  1.00  0.00           H  
ATOM    101  N   ARG A   8      -4.037  11.803 -10.319  1.00  0.00           N  
ATOM    102  CA  ARG A   8      -4.085  12.312  -8.960  1.00  0.00           C  
ATOM    103  C   ARG A   8      -5.314  11.768  -8.239  1.00  0.00           C  
ATOM    104  O   ARG A   8      -5.209  11.244  -7.126  1.00  0.00           O  
ATOM    105  CB  ARG A   8      -4.153  13.828  -8.948  1.00  0.00           C  
ATOM    106  CG  ARG A   8      -4.165  14.438  -7.568  1.00  0.00           C  
ATOM    107  CD  ARG A   8      -4.360  15.898  -7.603  1.00  0.00           C  
ATOM    108  NE  ARG A   8      -4.354  16.470  -6.266  1.00  0.00           N  
ATOM    109  CZ  ARG A   8      -5.405  16.523  -5.425  1.00  0.00           C  
ATOM    110  NH1 ARG A   8      -6.577  16.027  -5.762  1.00  0.00           N  
ATOM    111  NH2 ARG A   8      -5.228  17.086  -4.251  1.00  0.00           N  
ATOM    112  H   ARG A   8      -3.996  12.462 -11.100  1.00  0.00           H  
ATOM    113  HA  ARG A   8      -3.187  11.990  -8.433  1.00  0.00           H  
ATOM    114 1HB  ARG A   8      -3.300  14.235  -9.487  1.00  0.00           H  
ATOM    115 2HB  ARG A   8      -5.049  14.158  -9.468  1.00  0.00           H  
ATOM    116 1HG  ARG A   8      -4.950  13.983  -6.961  1.00  0.00           H  
ATOM    117 2HG  ARG A   8      -3.194  14.261  -7.112  1.00  0.00           H  
ATOM    118 1HD  ARG A   8      -3.551  16.355  -8.174  1.00  0.00           H  
ATOM    119 2HD  ARG A   8      -5.313  16.129  -8.073  1.00  0.00           H  
ATOM    120  HE  ARG A   8      -3.481  16.888  -5.917  1.00  0.00           H  
ATOM    121 1HH1 ARG A   8      -6.700  15.597  -6.667  1.00  0.00           H  
ATOM    122 2HH1 ARG A   8      -7.354  16.077  -5.111  1.00  0.00           H  
ATOM    123 1HH2 ARG A   8      -4.292  17.465  -4.038  1.00  0.00           H  
ATOM    124 2HH2 ARG A   8      -5.984  17.146  -3.588  1.00  0.00           H  
ATOM    125  N   ARG A   9      -6.482  11.855  -8.895  1.00  0.00           N  
ATOM    126  CA  ARG A   9      -7.726  11.367  -8.304  1.00  0.00           C  
ATOM    127  C   ARG A   9      -7.698   9.865  -8.051  1.00  0.00           C  
ATOM    128  O   ARG A   9      -8.174   9.385  -7.016  1.00  0.00           O  
ATOM    129  CB  ARG A   9      -8.905  11.683  -9.213  1.00  0.00           C  
ATOM    130  CG  ARG A   9      -9.348  13.149  -9.265  1.00  0.00           C  
ATOM    131  CD  ARG A   9     -10.665  13.263  -9.961  1.00  0.00           C  
ATOM    132  NE  ARG A   9     -10.554  12.982 -11.394  1.00  0.00           N  
ATOM    133  CZ  ARG A   9     -10.362  13.907 -12.351  1.00  0.00           C  
ATOM    134  NH1 ARG A   9     -10.315  15.192 -12.057  1.00  0.00           N  
ATOM    135  NH2 ARG A   9     -10.235  13.496 -13.593  1.00  0.00           N  
ATOM    136  H   ARG A   9      -6.512  12.294  -9.820  1.00  0.00           H  
ATOM    137  HA  ARG A   9      -7.873  11.877  -7.352  1.00  0.00           H  
ATOM    138 1HB  ARG A   9      -8.655  11.384 -10.233  1.00  0.00           H  
ATOM    139 2HB  ARG A   9      -9.761  11.089  -8.907  1.00  0.00           H  
ATOM    140 1HG  ARG A   9      -9.448  13.540  -8.253  1.00  0.00           H  
ATOM    141 2HG  ARG A   9      -8.614  13.734  -9.814  1.00  0.00           H  
ATOM    142 1HD  ARG A   9     -11.367  12.553  -9.529  1.00  0.00           H  
ATOM    143 2HD  ARG A   9     -11.051  14.274  -9.841  1.00  0.00           H  
ATOM    144  HE  ARG A   9     -10.565  12.000 -11.715  1.00  0.00           H  
ATOM    145 1HH1 ARG A   9     -10.416  15.494 -11.100  1.00  0.00           H  
ATOM    146 2HH1 ARG A   9     -10.197  15.879 -12.795  1.00  0.00           H  
ATOM    147 1HH2 ARG A   9     -10.258  12.479 -13.771  1.00  0.00           H  
ATOM    148 2HH2 ARG A   9     -10.088  14.155 -14.341  1.00  0.00           H  
ATOM    149  N   ALA A  10      -7.130   9.106  -8.981  1.00  0.00           N  
ATOM    150  CA  ALA A  10      -7.064   7.672  -8.797  1.00  0.00           C  
ATOM    151  C   ALA A  10      -6.241   7.352  -7.573  1.00  0.00           C  
ATOM    152  O   ALA A  10      -6.636   6.530  -6.750  1.00  0.00           O  
ATOM    153  CB  ALA A  10      -6.456   7.016 -10.021  1.00  0.00           C  
ATOM    154  H   ALA A  10      -6.759   9.527  -9.830  1.00  0.00           H  
ATOM    155  HA  ALA A  10      -8.071   7.298  -8.639  1.00  0.00           H  
ATOM    156 1HB  ALA A  10      -6.418   5.939  -9.879  1.00  0.00           H  
ATOM    157 2HB  ALA A  10      -7.067   7.256 -10.897  1.00  0.00           H  
ATOM    158 3HB  ALA A  10      -5.446   7.402 -10.169  1.00  0.00           H  
ATOM    159  N   LEU A  11      -5.131   8.060  -7.423  1.00  0.00           N  
ATOM    160  CA  LEU A  11      -4.210   7.873  -6.323  1.00  0.00           C  
ATOM    161  C   LEU A  11      -4.850   8.263  -4.995  1.00  0.00           C  
ATOM    162  O   LEU A  11      -4.634   7.596  -3.982  1.00  0.00           O  
ATOM    163  CB  LEU A  11      -2.945   8.639  -6.673  1.00  0.00           C  
ATOM    164  CG  LEU A  11      -2.195   7.992  -7.877  1.00  0.00           C  
ATOM    165  CD1 LEU A  11      -1.146   8.936  -8.398  1.00  0.00           C  
ATOM    166  CD2 LEU A  11      -1.570   6.677  -7.407  1.00  0.00           C  
ATOM    167  H   LEU A  11      -4.882   8.741  -8.143  1.00  0.00           H  
ATOM    168  HA  LEU A  11      -3.945   6.826  -6.274  1.00  0.00           H  
ATOM    169 1HB  LEU A  11      -3.202   9.664  -6.930  1.00  0.00           H  
ATOM    170 2HB  LEU A  11      -2.276   8.643  -5.814  1.00  0.00           H  
ATOM    171  HG  LEU A  11      -2.893   7.780  -8.679  1.00  0.00           H  
ATOM    172 1HD1 LEU A  11      -0.617   8.483  -9.237  1.00  0.00           H  
ATOM    173 2HD1 LEU A  11      -1.615   9.861  -8.723  1.00  0.00           H  
ATOM    174 3HD1 LEU A  11      -0.479   9.139  -7.625  1.00  0.00           H  
ATOM    175 1HD2 LEU A  11      -1.043   6.205  -8.236  1.00  0.00           H  
ATOM    176 2HD2 LEU A  11      -0.878   6.881  -6.605  1.00  0.00           H  
ATOM    177 3HD2 LEU A  11      -2.346   6.015  -7.047  1.00  0.00           H  
ATOM    178  N   GLU A  12      -5.690   9.304  -4.993  1.00  0.00           N  
ATOM    179  CA  GLU A  12      -6.389   9.685  -3.765  1.00  0.00           C  
ATOM    180  C   GLU A  12      -7.330   8.559  -3.339  1.00  0.00           C  
ATOM    181  O   GLU A  12      -7.370   8.166  -2.165  1.00  0.00           O  
ATOM    182  CB  GLU A  12      -7.180  10.990  -3.949  1.00  0.00           C  
ATOM    183  CG  GLU A  12      -7.854  11.506  -2.661  1.00  0.00           C  
ATOM    184  CD  GLU A  12      -8.538  12.867  -2.809  1.00  0.00           C  
ATOM    185  OE1 GLU A  12      -8.519  13.419  -3.885  1.00  0.00           O  
ATOM    186  OE2 GLU A  12      -9.071  13.354  -1.829  1.00  0.00           O  
ATOM    187  H   GLU A  12      -5.813   9.854  -5.845  1.00  0.00           H  
ATOM    188  HA  GLU A  12      -5.658   9.826  -2.971  1.00  0.00           H  
ATOM    189 1HB  GLU A  12      -6.538  11.764  -4.351  1.00  0.00           H  
ATOM    190 2HB  GLU A  12      -7.968  10.823  -4.684  1.00  0.00           H  
ATOM    191 1HG  GLU A  12      -8.599  10.772  -2.362  1.00  0.00           H  
ATOM    192 2HG  GLU A  12      -7.105  11.563  -1.872  1.00  0.00           H  
ATOM    193  N   ARG A  13      -8.083   8.011  -4.301  1.00  0.00           N  
ATOM    194  CA  ARG A  13      -9.007   6.929  -3.978  1.00  0.00           C  
ATOM    195  C   ARG A  13      -8.238   5.710  -3.475  1.00  0.00           C  
ATOM    196  O   ARG A  13      -8.605   5.101  -2.465  1.00  0.00           O  
ATOM    197  CB  ARG A  13      -9.832   6.533  -5.197  1.00  0.00           C  
ATOM    198  CG  ARG A  13     -10.886   7.553  -5.640  1.00  0.00           C  
ATOM    199  CD  ARG A  13     -11.851   6.964  -6.631  1.00  0.00           C  
ATOM    200  NE  ARG A  13     -11.221   6.592  -7.906  1.00  0.00           N  
ATOM    201  CZ  ARG A  13     -11.090   7.412  -8.977  1.00  0.00           C  
ATOM    202  NH1 ARG A  13     -11.546   8.638  -8.921  1.00  0.00           N  
ATOM    203  NH2 ARG A  13     -10.510   6.974 -10.088  1.00  0.00           N  
ATOM    204  H   ARG A  13      -8.022   8.367  -5.259  1.00  0.00           H  
ATOM    205  HA  ARG A  13      -9.679   7.269  -3.191  1.00  0.00           H  
ATOM    206 1HB  ARG A  13      -9.162   6.377  -6.042  1.00  0.00           H  
ATOM    207 2HB  ARG A  13     -10.337   5.588  -5.001  1.00  0.00           H  
ATOM    208 1HG  ARG A  13     -11.446   7.897  -4.772  1.00  0.00           H  
ATOM    209 2HG  ARG A  13     -10.387   8.402  -6.108  1.00  0.00           H  
ATOM    210 1HD  ARG A  13     -12.300   6.069  -6.203  1.00  0.00           H  
ATOM    211 2HD  ARG A  13     -12.633   7.692  -6.841  1.00  0.00           H  
ATOM    212  HE  ARG A  13     -10.858   5.653  -7.990  1.00  0.00           H  
ATOM    213 1HH1 ARG A  13     -11.989   8.972  -8.079  1.00  0.00           H  
ATOM    214 2HH1 ARG A  13     -11.468   9.236  -9.730  1.00  0.00           H  
ATOM    215 1HH2 ARG A  13     -10.164   6.028 -10.136  1.00  0.00           H  
ATOM    216 2HH2 ARG A  13     -10.401   7.598 -10.910  1.00  0.00           H  
ATOM    217  N   ILE A  14      -7.113   5.420  -4.130  1.00  0.00           N  
ATOM    218  CA  ILE A  14      -6.272   4.300  -3.754  1.00  0.00           C  
ATOM    219  C   ILE A  14      -5.722   4.451  -2.362  1.00  0.00           C  
ATOM    220  O   ILE A  14      -5.811   3.524  -1.562  1.00  0.00           O  
ATOM    221  CB  ILE A  14      -5.104   4.157  -4.731  1.00  0.00           C  
ATOM    222  CG1 ILE A  14      -5.610   3.685  -6.105  1.00  0.00           C  
ATOM    223  CG2 ILE A  14      -4.093   3.237  -4.168  1.00  0.00           C  
ATOM    224  CD1 ILE A  14      -4.595   3.830  -7.231  1.00  0.00           C  
ATOM    225  H   ILE A  14      -6.859   5.967  -4.952  1.00  0.00           H  
ATOM    226  HA  ILE A  14      -6.872   3.393  -3.789  1.00  0.00           H  
ATOM    227  HB  ILE A  14      -4.648   5.123  -4.873  1.00  0.00           H  
ATOM    228 1HG1 ILE A  14      -5.864   2.633  -6.022  1.00  0.00           H  
ATOM    229 2HG1 ILE A  14      -6.509   4.219  -6.361  1.00  0.00           H  
ATOM    230 1HG2 ILE A  14      -3.271   3.174  -4.850  1.00  0.00           H  
ATOM    231 2HG2 ILE A  14      -3.738   3.602  -3.212  1.00  0.00           H  
ATOM    232 3HG2 ILE A  14      -4.545   2.261  -4.028  1.00  0.00           H  
ATOM    233 1HD1 ILE A  14      -5.028   3.450  -8.156  1.00  0.00           H  
ATOM    234 2HD1 ILE A  14      -4.346   4.867  -7.360  1.00  0.00           H  
ATOM    235 3HD1 ILE A  14      -3.706   3.273  -6.995  1.00  0.00           H  
ATOM    236  N   LEU A  15      -5.204   5.623  -2.041  1.00  0.00           N  
ATOM    237  CA  LEU A  15      -4.631   5.841  -0.734  1.00  0.00           C  
ATOM    238  C   LEU A  15      -5.647   5.510   0.337  1.00  0.00           C  
ATOM    239  O   LEU A  15      -5.354   4.770   1.282  1.00  0.00           O  
ATOM    240  CB  LEU A  15      -4.217   7.298  -0.572  1.00  0.00           C  
ATOM    241  CG  LEU A  15      -3.434   7.623   0.682  1.00  0.00           C  
ATOM    242  CD1 LEU A  15      -2.712   8.908   0.451  1.00  0.00           C  
ATOM    243  CD2 LEU A  15      -4.361   7.688   1.887  1.00  0.00           C  
ATOM    244  H   LEU A  15      -5.171   6.367  -2.733  1.00  0.00           H  
ATOM    245  HA  LEU A  15      -3.768   5.193  -0.615  1.00  0.00           H  
ATOM    246 1HB  LEU A  15      -3.611   7.586  -1.431  1.00  0.00           H  
ATOM    247 2HB  LEU A  15      -5.116   7.917  -0.580  1.00  0.00           H  
ATOM    248  HG  LEU A  15      -2.686   6.856   0.851  1.00  0.00           H  
ATOM    249 1HD1 LEU A  15      -2.123   9.152   1.333  1.00  0.00           H  
ATOM    250 2HD1 LEU A  15      -2.070   8.791  -0.410  1.00  0.00           H  
ATOM    251 3HD1 LEU A  15      -3.432   9.701   0.262  1.00  0.00           H  
ATOM    252 1HD2 LEU A  15      -3.780   7.924   2.782  1.00  0.00           H  
ATOM    253 2HD2 LEU A  15      -5.114   8.460   1.729  1.00  0.00           H  
ATOM    254 3HD2 LEU A  15      -4.851   6.729   2.027  1.00  0.00           H  
ATOM    255  N   ARG A  16      -6.852   6.065   0.195  1.00  0.00           N  
ATOM    256  CA  ARG A  16      -7.882   5.867   1.196  1.00  0.00           C  
ATOM    257  C   ARG A  16      -8.249   4.387   1.340  1.00  0.00           C  
ATOM    258  O   ARG A  16      -8.394   3.882   2.464  1.00  0.00           O  
ATOM    259  CB  ARG A  16      -9.100   6.670   0.790  1.00  0.00           C  
ATOM    260  CG  ARG A  16      -8.895   8.179   0.874  1.00  0.00           C  
ATOM    261  CD  ARG A  16     -10.085   8.925   0.413  1.00  0.00           C  
ATOM    262  NE  ARG A  16      -9.819  10.352   0.305  1.00  0.00           N  
ATOM    263  CZ  ARG A  16      -9.873  11.240   1.309  1.00  0.00           C  
ATOM    264  NH1 ARG A  16     -10.190  10.857   2.531  1.00  0.00           N  
ATOM    265  NH2 ARG A  16      -9.600  12.507   1.054  1.00  0.00           N  
ATOM    266  H   ARG A  16      -7.047   6.656  -0.619  1.00  0.00           H  
ATOM    267  HA  ARG A  16      -7.510   6.232   2.154  1.00  0.00           H  
ATOM    268 1HB  ARG A  16      -9.359   6.431  -0.244  1.00  0.00           H  
ATOM    269 2HB  ARG A  16      -9.948   6.400   1.414  1.00  0.00           H  
ATOM    270 1HG  ARG A  16      -8.693   8.458   1.907  1.00  0.00           H  
ATOM    271 2HG  ARG A  16      -8.046   8.464   0.253  1.00  0.00           H  
ATOM    272 1HD  ARG A  16     -10.371   8.560  -0.575  1.00  0.00           H  
ATOM    273 2HD  ARG A  16     -10.908   8.779   1.110  1.00  0.00           H  
ATOM    274  HE  ARG A  16      -9.566  10.711  -0.613  1.00  0.00           H  
ATOM    275 1HH1 ARG A  16     -10.396   9.886   2.718  1.00  0.00           H  
ATOM    276 2HH1 ARG A  16     -10.226  11.535   3.279  1.00  0.00           H  
ATOM    277 1HH2 ARG A  16      -9.355  12.790   0.087  1.00  0.00           H  
ATOM    278 2HH2 ARG A  16      -9.633  13.193   1.789  1.00  0.00           H  
ATOM    279  N   ASP A  17      -8.337   3.665   0.215  1.00  0.00           N  
ATOM    280  CA  ASP A  17      -8.662   2.247   0.293  1.00  0.00           C  
ATOM    281  C   ASP A  17      -7.538   1.455   0.947  1.00  0.00           C  
ATOM    282  O   ASP A  17      -7.804   0.537   1.732  1.00  0.00           O  
ATOM    283  CB  ASP A  17      -8.965   1.659  -1.088  1.00  0.00           C  
ATOM    284  CG  ASP A  17     -10.324   2.105  -1.673  1.00  0.00           C  
ATOM    285  OD1 ASP A  17     -11.115   2.672  -0.950  1.00  0.00           O  
ATOM    286  OD2 ASP A  17     -10.568   1.826  -2.828  1.00  0.00           O  
ATOM    287  H   ASP A  17      -8.211   4.111  -0.697  1.00  0.00           H  
ATOM    288  HA  ASP A  17      -9.553   2.136   0.908  1.00  0.00           H  
ATOM    289 1HB  ASP A  17      -8.173   1.968  -1.779  1.00  0.00           H  
ATOM    290 2HB  ASP A  17      -8.943   0.572  -1.033  1.00  0.00           H  
ATOM    291  N   GLU A  18      -6.285   1.823   0.654  1.00  0.00           N  
ATOM    292  CA  GLU A  18      -5.142   1.111   1.213  1.00  0.00           C  
ATOM    293  C   GLU A  18      -5.103   1.277   2.734  1.00  0.00           C  
ATOM    294  O   GLU A  18      -4.872   0.304   3.455  1.00  0.00           O  
ATOM    295  CB  GLU A  18      -3.840   1.638   0.587  1.00  0.00           C  
ATOM    296  CG  GLU A  18      -3.597   1.301  -0.909  1.00  0.00           C  
ATOM    297  CD  GLU A  18      -3.262  -0.113  -1.213  1.00  0.00           C  
ATOM    298  OE1 GLU A  18      -2.336  -0.614  -0.654  1.00  0.00           O  
ATOM    299  OE2 GLU A  18      -3.903  -0.685  -2.057  1.00  0.00           O  
ATOM    300  H   GLU A  18      -6.125   2.591   0.003  1.00  0.00           H  
ATOM    301  HA  GLU A  18      -5.243   0.049   0.984  1.00  0.00           H  
ATOM    302 1HB  GLU A  18      -3.834   2.721   0.657  1.00  0.00           H  
ATOM    303 2HB  GLU A  18      -2.993   1.267   1.153  1.00  0.00           H  
ATOM    304 1HG  GLU A  18      -4.493   1.529  -1.457  1.00  0.00           H  
ATOM    305 2HG  GLU A  18      -2.803   1.947  -1.287  1.00  0.00           H  
ATOM    306  N   GLU A  19      -5.415   2.480   3.247  1.00  0.00           N  
ATOM    307  CA  GLU A  19      -5.429   2.640   4.703  1.00  0.00           C  
ATOM    308  C   GLU A  19      -6.548   1.794   5.308  1.00  0.00           C  
ATOM    309  O   GLU A  19      -6.375   1.156   6.352  1.00  0.00           O  
ATOM    310  CB  GLU A  19      -5.579   4.106   5.138  1.00  0.00           C  
ATOM    311  CG  GLU A  19      -4.354   4.993   4.865  1.00  0.00           C  
ATOM    312  CD  GLU A  19      -4.501   6.421   5.405  1.00  0.00           C  
ATOM    313  OE1 GLU A  19      -5.568   6.764   5.865  1.00  0.00           O  
ATOM    314  OE2 GLU A  19      -3.535   7.152   5.375  1.00  0.00           O  
ATOM    315  H   GLU A  19      -5.599   3.270   2.623  1.00  0.00           H  
ATOM    316  HA  GLU A  19      -4.480   2.274   5.096  1.00  0.00           H  
ATOM    317 1HB  GLU A  19      -6.427   4.548   4.607  1.00  0.00           H  
ATOM    318 2HB  GLU A  19      -5.802   4.150   6.204  1.00  0.00           H  
ATOM    319 1HG  GLU A  19      -3.472   4.531   5.306  1.00  0.00           H  
ATOM    320 2HG  GLU A  19      -4.209   5.036   3.789  1.00  0.00           H  
ATOM    321  N   GLY A  20      -7.689   1.735   4.619  1.00  0.00           N  
ATOM    322  CA  GLY A  20      -8.817   0.938   5.079  1.00  0.00           C  
ATOM    323  C   GLY A  20      -8.393  -0.518   5.255  1.00  0.00           C  
ATOM    324  O   GLY A  20      -8.590  -1.120   6.323  1.00  0.00           O  
ATOM    325  H   GLY A  20      -7.794   2.292   3.767  1.00  0.00           H  
ATOM    326 1HA  GLY A  20      -9.190   1.338   6.021  1.00  0.00           H  
ATOM    327 2HA  GLY A  20      -9.622   1.003   4.348  1.00  0.00           H  
ATOM    328  N   HIS A  21      -7.792  -1.075   4.206  1.00  0.00           N  
ATOM    329  CA  HIS A  21      -7.352  -2.458   4.238  1.00  0.00           C  
ATOM    330  C   HIS A  21      -6.273  -2.687   5.279  1.00  0.00           C  
ATOM    331  O   HIS A  21      -6.303  -3.703   5.980  1.00  0.00           O  
ATOM    332  CB  HIS A  21      -6.813  -2.889   2.878  1.00  0.00           C  
ATOM    333  CG  HIS A  21      -7.851  -3.107   1.835  1.00  0.00           C  
ATOM    334  ND1 HIS A  21      -8.839  -4.072   1.956  1.00  0.00           N  
ATOM    335  CD2 HIS A  21      -8.053  -2.507   0.639  1.00  0.00           C  
ATOM    336  CE1 HIS A  21      -9.600  -4.054   0.873  1.00  0.00           C  
ATOM    337  NE2 HIS A  21      -9.147  -3.114   0.062  1.00  0.00           N  
ATOM    338  H   HIS A  21      -7.657  -0.518   3.359  1.00  0.00           H  
ATOM    339  HA  HIS A  21      -8.195  -3.100   4.487  1.00  0.00           H  
ATOM    340 1HB  HIS A  21      -6.122  -2.121   2.511  1.00  0.00           H  
ATOM    341 2HB  HIS A  21      -6.245  -3.802   2.986  1.00  0.00           H  
ATOM    342  HD2 HIS A  21      -7.453  -1.700   0.213  1.00  0.00           H  
ATOM    343  HE1 HIS A  21     -10.453  -4.707   0.676  1.00  0.00           H  
ATOM    344  HE2 HIS A  21      -9.536  -2.885  -0.842  1.00  0.00           H  
ATOM    345  N   ALA A  22      -5.338  -1.746   5.419  1.00  0.00           N  
ATOM    346  CA  ALA A  22      -4.270  -1.929   6.383  1.00  0.00           C  
ATOM    347  C   ALA A  22      -4.806  -2.087   7.775  1.00  0.00           C  
ATOM    348  O   ALA A  22      -4.366  -2.964   8.520  1.00  0.00           O  
ATOM    349  CB  ALA A  22      -3.347  -0.738   6.390  1.00  0.00           C  
ATOM    350  H   ALA A  22      -5.342  -0.918   4.822  1.00  0.00           H  
ATOM    351  HA  ALA A  22      -3.728  -2.831   6.117  1.00  0.00           H  
ATOM    352 1HB  ALA A  22      -2.577  -0.932   7.112  1.00  0.00           H  
ATOM    353 2HB  ALA A  22      -2.911  -0.573   5.422  1.00  0.00           H  
ATOM    354 3HB  ALA A  22      -3.906   0.149   6.676  1.00  0.00           H  
ATOM    355  N   ARG A  23      -5.803  -1.274   8.110  1.00  0.00           N  
ATOM    356  CA  ARG A  23      -6.393  -1.318   9.429  1.00  0.00           C  
ATOM    357  C   ARG A  23      -7.105  -2.642   9.634  1.00  0.00           C  
ATOM    358  O   ARG A  23      -6.992  -3.261  10.694  1.00  0.00           O  
ATOM    359  CB  ARG A  23      -7.357  -0.158   9.577  1.00  0.00           C  
ATOM    360  CG  ARG A  23      -6.670   1.202   9.636  1.00  0.00           C  
ATOM    361  CD  ARG A  23      -7.641   2.318   9.599  1.00  0.00           C  
ATOM    362  NE  ARG A  23      -6.974   3.611   9.542  1.00  0.00           N  
ATOM    363  CZ  ARG A  23      -7.596   4.789   9.339  1.00  0.00           C  
ATOM    364  NH1 ARG A  23      -8.904   4.830   9.198  1.00  0.00           N  
ATOM    365  NH2 ARG A  23      -6.891   5.906   9.277  1.00  0.00           N  
ATOM    366  H   ARG A  23      -6.130  -0.573   7.440  1.00  0.00           H  
ATOM    367  HA  ARG A  23      -5.601  -1.222  10.172  1.00  0.00           H  
ATOM    368 1HB  ARG A  23      -8.034  -0.142   8.722  1.00  0.00           H  
ATOM    369 2HB  ARG A  23      -7.958  -0.284  10.477  1.00  0.00           H  
ATOM    370 1HG  ARG A  23      -6.103   1.274  10.564  1.00  0.00           H  
ATOM    371 2HG  ARG A  23      -5.989   1.304   8.795  1.00  0.00           H  
ATOM    372 1HD  ARG A  23      -8.263   2.216   8.707  1.00  0.00           H  
ATOM    373 2HD  ARG A  23      -8.268   2.292  10.488  1.00  0.00           H  
ATOM    374  HE  ARG A  23      -5.968   3.624   9.641  1.00  0.00           H  
ATOM    375 1HH1 ARG A  23      -9.443   3.976   9.243  1.00  0.00           H  
ATOM    376 2HH1 ARG A  23      -9.366   5.714   9.043  1.00  0.00           H  
ATOM    377 1HH2 ARG A  23      -5.884   5.877   9.372  1.00  0.00           H  
ATOM    378 2HH2 ARG A  23      -7.354   6.788   9.117  1.00  0.00           H  
ATOM    379  N   ARG A  24      -7.786  -3.128   8.593  1.00  0.00           N  
ATOM    380  CA  ARG A  24      -8.478  -4.403   8.704  1.00  0.00           C  
ATOM    381  C   ARG A  24      -7.479  -5.523   8.999  1.00  0.00           C  
ATOM    382  O   ARG A  24      -7.719  -6.377   9.856  1.00  0.00           O  
ATOM    383  CB  ARG A  24      -9.243  -4.720   7.427  1.00  0.00           C  
ATOM    384  CG  ARG A  24     -10.132  -5.957   7.502  1.00  0.00           C  
ATOM    385  CD  ARG A  24     -10.889  -6.179   6.241  1.00  0.00           C  
ATOM    386  NE  ARG A  24     -11.782  -7.338   6.324  1.00  0.00           N  
ATOM    387  CZ  ARG A  24     -12.993  -7.308   6.926  1.00  0.00           C  
ATOM    388  NH1 ARG A  24     -13.412  -6.202   7.517  1.00  0.00           N  
ATOM    389  NH2 ARG A  24     -13.760  -8.378   6.923  1.00  0.00           N  
ATOM    390  H   ARG A  24      -7.858  -2.583   7.730  1.00  0.00           H  
ATOM    391  HA  ARG A  24      -9.187  -4.343   9.531  1.00  0.00           H  
ATOM    392 1HB  ARG A  24      -9.860  -3.865   7.149  1.00  0.00           H  
ATOM    393 2HB  ARG A  24      -8.533  -4.882   6.615  1.00  0.00           H  
ATOM    394 1HG  ARG A  24      -9.530  -6.816   7.688  1.00  0.00           H  
ATOM    395 2HG  ARG A  24     -10.848  -5.839   8.315  1.00  0.00           H  
ATOM    396 1HD  ARG A  24     -11.488  -5.299   6.014  1.00  0.00           H  
ATOM    397 2HD  ARG A  24     -10.181  -6.356   5.429  1.00  0.00           H  
ATOM    398  HE  ARG A  24     -11.494  -8.229   5.867  1.00  0.00           H  
ATOM    399 1HH1 ARG A  24     -12.827  -5.379   7.521  1.00  0.00           H  
ATOM    400 2HH1 ARG A  24     -14.316  -6.183   7.964  1.00  0.00           H  
ATOM    401 1HH2 ARG A  24     -13.446  -9.231   6.431  1.00  0.00           H  
ATOM    402 2HH2 ARG A  24     -14.661  -8.360   7.365  1.00  0.00           H  
ATOM    403  N   TYR A  25      -6.331  -5.506   8.319  1.00  0.00           N  
ATOM    404  CA  TYR A  25      -5.359  -6.569   8.535  1.00  0.00           C  
ATOM    405  C   TYR A  25      -4.662  -6.428   9.878  1.00  0.00           C  
ATOM    406  O   TYR A  25      -4.390  -7.434  10.540  1.00  0.00           O  
ATOM    407  CB  TYR A  25      -4.322  -6.601   7.414  1.00  0.00           C  
ATOM    408  CG  TYR A  25      -4.832  -7.107   6.126  1.00  0.00           C  
ATOM    409  CD1 TYR A  25      -4.903  -6.260   5.057  1.00  0.00           C  
ATOM    410  CD2 TYR A  25      -5.252  -8.414   6.012  1.00  0.00           C  
ATOM    411  CE1 TYR A  25      -5.407  -6.697   3.858  1.00  0.00           C  
ATOM    412  CE2 TYR A  25      -5.771  -8.861   4.819  1.00  0.00           C  
ATOM    413  CZ  TYR A  25      -5.852  -7.997   3.744  1.00  0.00           C  
ATOM    414  OH  TYR A  25      -6.392  -8.430   2.561  1.00  0.00           O  
ATOM    415  H   TYR A  25      -6.163  -4.774   7.624  1.00  0.00           H  
ATOM    416  HA  TYR A  25      -5.884  -7.517   8.541  1.00  0.00           H  
ATOM    417 1HB  TYR A  25      -3.971  -5.587   7.246  1.00  0.00           H  
ATOM    418 2HB  TYR A  25      -3.482  -7.202   7.708  1.00  0.00           H  
ATOM    419  HD1 TYR A  25      -4.561  -5.236   5.168  1.00  0.00           H  
ATOM    420  HD2 TYR A  25      -5.184  -9.081   6.866  1.00  0.00           H  
ATOM    421  HE1 TYR A  25      -5.469  -6.017   3.007  1.00  0.00           H  
ATOM    422  HE2 TYR A  25      -6.119  -9.890   4.724  1.00  0.00           H  
ATOM    423  HH  TYR A  25      -5.944  -7.992   1.808  1.00  0.00           H  
ATOM    424  N   GLU A  26      -4.414  -5.195  10.324  1.00  0.00           N  
ATOM    425  CA  GLU A  26      -3.762  -5.027  11.610  1.00  0.00           C  
ATOM    426  C   GLU A  26      -4.652  -5.584  12.709  1.00  0.00           C  
ATOM    427  O   GLU A  26      -4.186  -6.342  13.566  1.00  0.00           O  
ATOM    428  CB  GLU A  26      -3.430  -3.558  11.899  1.00  0.00           C  
ATOM    429  CG  GLU A  26      -2.683  -3.349  13.234  1.00  0.00           C  
ATOM    430  CD  GLU A  26      -2.280  -1.905  13.524  1.00  0.00           C  
ATOM    431  OE1 GLU A  26      -2.559  -1.041  12.727  1.00  0.00           O  
ATOM    432  OE2 GLU A  26      -1.687  -1.680  14.554  1.00  0.00           O  
ATOM    433  H   GLU A  26      -4.640  -4.380   9.753  1.00  0.00           H  
ATOM    434  HA  GLU A  26      -2.831  -5.594  11.603  1.00  0.00           H  
ATOM    435 1HB  GLU A  26      -2.818  -3.156  11.092  1.00  0.00           H  
ATOM    436 2HB  GLU A  26      -4.354  -2.977  11.927  1.00  0.00           H  
ATOM    437 1HG  GLU A  26      -3.329  -3.698  14.042  1.00  0.00           H  
ATOM    438 2HG  GLU A  26      -1.791  -3.974  13.231  1.00  0.00           H  
ATOM    439  N   GLU A  27      -5.944  -5.235  12.678  1.00  0.00           N  
ATOM    440  CA  GLU A  27      -6.850  -5.733  13.698  1.00  0.00           C  
ATOM    441  C   GLU A  27      -6.995  -7.249  13.641  1.00  0.00           C  
ATOM    442  O   GLU A  27      -6.997  -7.903  14.683  1.00  0.00           O  
ATOM    443  CB  GLU A  27      -8.231  -5.073  13.598  1.00  0.00           C  
ATOM    444  CG  GLU A  27      -8.266  -3.593  14.017  1.00  0.00           C  
ATOM    445  CD  GLU A  27      -9.652  -2.959  13.928  1.00  0.00           C  
ATOM    446  OE1 GLU A  27     -10.545  -3.581  13.400  1.00  0.00           O  
ATOM    447  OE2 GLU A  27      -9.811  -1.857  14.409  1.00  0.00           O  
ATOM    448  H   GLU A  27      -6.289  -4.608  11.947  1.00  0.00           H  
ATOM    449  HA  GLU A  27      -6.431  -5.477  14.671  1.00  0.00           H  
ATOM    450 1HB  GLU A  27      -8.578  -5.132  12.562  1.00  0.00           H  
ATOM    451 2HB  GLU A  27      -8.943  -5.620  14.215  1.00  0.00           H  
ATOM    452 1HG  GLU A  27      -7.906  -3.510  15.041  1.00  0.00           H  
ATOM    453 2HG  GLU A  27      -7.578  -3.039  13.375  1.00  0.00           H  
ATOM    454  N   MET A  28      -7.051  -7.843  12.442  1.00  0.00           N  
ATOM    455  CA  MET A  28      -7.178  -9.295  12.403  1.00  0.00           C  
ATOM    456  C   MET A  28      -5.919  -9.950  12.970  1.00  0.00           C  
ATOM    457  O   MET A  28      -6.002 -10.974  13.657  1.00  0.00           O  
ATOM    458  CB  MET A  28      -7.447  -9.791  10.982  1.00  0.00           C  
ATOM    459  CG  MET A  28      -8.825  -9.455  10.422  1.00  0.00           C  
ATOM    460  SD  MET A  28      -9.143 -10.274   8.851  1.00  0.00           S  
ATOM    461  CE  MET A  28      -7.943  -9.478   7.822  1.00  0.00           C  
ATOM    462  H   MET A  28      -7.058  -7.295  11.579  1.00  0.00           H  
ATOM    463  HA  MET A  28      -8.015  -9.585  13.035  1.00  0.00           H  
ATOM    464 1HB  MET A  28      -6.694  -9.379  10.307  1.00  0.00           H  
ATOM    465 2HB  MET A  28      -7.363 -10.867  10.957  1.00  0.00           H  
ATOM    466 1HG  MET A  28      -9.585  -9.773  11.134  1.00  0.00           H  
ATOM    467 2HG  MET A  28      -8.928  -8.390  10.282  1.00  0.00           H  
ATOM    468 1HE  MET A  28      -8.008  -9.874   6.809  1.00  0.00           H  
ATOM    469 2HE  MET A  28      -8.112  -8.422   7.805  1.00  0.00           H  
ATOM    470 3HE  MET A  28      -6.966  -9.664   8.228  1.00  0.00           H  
ATOM    471  N   ALA A  29      -4.747  -9.361  12.689  1.00  0.00           N  
ATOM    472  CA  ALA A  29      -3.494  -9.904  13.198  1.00  0.00           C  
ATOM    473  C   ALA A  29      -3.448  -9.857  14.707  1.00  0.00           C  
ATOM    474  O   ALA A  29      -3.064 -10.831  15.368  1.00  0.00           O  
ATOM    475  CB  ALA A  29      -2.321  -9.112  12.665  1.00  0.00           C  
ATOM    476  H   ALA A  29      -4.719  -8.531  12.096  1.00  0.00           H  
ATOM    477  HA  ALA A  29      -3.422 -10.937  12.879  1.00  0.00           H  
ATOM    478 1HB  ALA A  29      -1.396  -9.545  13.034  1.00  0.00           H  
ATOM    479 2HB  ALA A  29      -2.327  -9.127  11.602  1.00  0.00           H  
ATOM    480 3HB  ALA A  29      -2.396  -8.081  12.996  1.00  0.00           H  
ATOM    481  N   GLU A  30      -3.897  -8.734  15.262  1.00  0.00           N  
ATOM    482  CA  GLU A  30      -3.867  -8.564  16.694  1.00  0.00           C  
ATOM    483  C   GLU A  30      -4.859  -9.491  17.358  1.00  0.00           C  
ATOM    484  O   GLU A  30      -4.539 -10.089  18.383  1.00  0.00           O  
ATOM    485  CB  GLU A  30      -4.122  -7.111  17.071  1.00  0.00           C  
ATOM    486  CG  GLU A  30      -4.083  -6.831  18.562  1.00  0.00           C  
ATOM    487  CD  GLU A  30      -2.736  -7.095  19.261  1.00  0.00           C  
ATOM    488  OE1 GLU A  30      -1.721  -7.233  18.602  1.00  0.00           O  
ATOM    489  OE2 GLU A  30      -2.750  -7.144  20.479  1.00  0.00           O  
ATOM    490  H   GLU A  30      -4.215  -7.964  14.668  1.00  0.00           H  
ATOM    491  HA  GLU A  30      -2.871  -8.831  17.047  1.00  0.00           H  
ATOM    492 1HB  GLU A  30      -3.386  -6.473  16.580  1.00  0.00           H  
ATOM    493 2HB  GLU A  30      -5.107  -6.814  16.699  1.00  0.00           H  
ATOM    494 1HG  GLU A  30      -4.374  -5.796  18.734  1.00  0.00           H  
ATOM    495 2HG  GLU A  30      -4.838  -7.465  19.003  1.00  0.00           H  
ATOM    496  N   GLU A  31      -6.046  -9.660  16.783  1.00  0.00           N  
ATOM    497  CA  GLU A  31      -6.989 -10.574  17.398  1.00  0.00           C  
ATOM    498  C   GLU A  31      -6.463 -12.007  17.324  1.00  0.00           C  
ATOM    499  O   GLU A  31      -6.564 -12.753  18.297  1.00  0.00           O  
ATOM    500  CB  GLU A  31      -8.372 -10.446  16.764  1.00  0.00           C  
ATOM    501  CG  GLU A  31      -9.105  -9.130  17.107  1.00  0.00           C  
ATOM    502  CD  GLU A  31      -9.481  -9.010  18.584  1.00  0.00           C  
ATOM    503  OE1 GLU A  31     -10.106  -9.913  19.084  1.00  0.00           O  
ATOM    504  OE2 GLU A  31      -9.149  -8.024  19.206  1.00  0.00           O  
ATOM    505  H   GLU A  31      -6.298  -9.143  15.939  1.00  0.00           H  
ATOM    506  HA  GLU A  31      -7.088 -10.304  18.446  1.00  0.00           H  
ATOM    507 1HB  GLU A  31      -8.275 -10.506  15.676  1.00  0.00           H  
ATOM    508 2HB  GLU A  31      -9.001 -11.272  17.086  1.00  0.00           H  
ATOM    509 1HG  GLU A  31      -8.454  -8.295  16.845  1.00  0.00           H  
ATOM    510 2HG  GLU A  31     -10.003  -9.056  16.496  1.00  0.00           H  
ATOM    511  N   ALA A  32      -5.801 -12.383  16.218  1.00  0.00           N  
ATOM    512  CA  ALA A  32      -5.264 -13.737  16.133  1.00  0.00           C  
ATOM    513  C   ALA A  32      -4.301 -13.973  17.298  1.00  0.00           C  
ATOM    514  O   ALA A  32      -4.314 -15.031  17.942  1.00  0.00           O  
ATOM    515  CB  ALA A  32      -4.551 -13.941  14.797  1.00  0.00           C  
ATOM    516  H   ALA A  32      -5.721 -11.753  15.418  1.00  0.00           H  
ATOM    517  HA  ALA A  32      -6.084 -14.444  16.217  1.00  0.00           H  
ATOM    518 1HB  ALA A  32      -4.157 -14.950  14.743  1.00  0.00           H  
ATOM    519 2HB  ALA A  32      -5.254 -13.776  13.979  1.00  0.00           H  
ATOM    520 3HB  ALA A  32      -3.734 -13.233  14.711  1.00  0.00           H  
ATOM    521  N   ARG A  33      -3.509 -12.947  17.612  1.00  0.00           N  
ATOM    522  CA  ARG A  33      -2.576 -13.003  18.724  1.00  0.00           C  
ATOM    523  C   ARG A  33      -3.288 -13.016  20.094  1.00  0.00           C  
ATOM    524  O   ARG A  33      -3.019 -13.874  20.941  1.00  0.00           O  
ATOM    525  CB  ARG A  33      -1.609 -11.827  18.635  1.00  0.00           C  
ATOM    526  CG  ARG A  33      -0.519 -11.821  19.666  1.00  0.00           C  
ATOM    527  CD  ARG A  33       0.468 -10.697  19.482  1.00  0.00           C  
ATOM    528  NE  ARG A  33       1.237 -10.811  18.233  1.00  0.00           N  
ATOM    529  CZ  ARG A  33       1.173 -10.000  17.151  1.00  0.00           C  
ATOM    530  NH1 ARG A  33       0.392  -8.925  17.083  1.00  0.00           N  
ATOM    531  NH2 ARG A  33       1.959 -10.317  16.143  1.00  0.00           N  
ATOM    532  H   ARG A  33      -3.535 -12.105  17.032  1.00  0.00           H  
ATOM    533  HA  ARG A  33      -1.996 -13.922  18.630  1.00  0.00           H  
ATOM    534 1HB  ARG A  33      -1.142 -11.816  17.652  1.00  0.00           H  
ATOM    535 2HB  ARG A  33      -2.158 -10.892  18.740  1.00  0.00           H  
ATOM    536 1HG  ARG A  33      -0.967 -11.721  20.654  1.00  0.00           H  
ATOM    537 2HG  ARG A  33       0.034 -12.764  19.609  1.00  0.00           H  
ATOM    538 1HD  ARG A  33      -0.076  -9.747  19.461  1.00  0.00           H  
ATOM    539 2HD  ARG A  33       1.170 -10.693  20.313  1.00  0.00           H  
ATOM    540  HE  ARG A  33       1.888 -11.612  18.137  1.00  0.00           H  
ATOM    541 1HH1 ARG A  33      -0.224  -8.637  17.860  1.00  0.00           H  
ATOM    542 2HH1 ARG A  33       0.392  -8.356  16.247  1.00  0.00           H  
ATOM    543 1HH2 ARG A  33       2.539 -11.165  16.246  1.00  0.00           H  
ATOM    544 2HH2 ARG A  33       2.010  -9.732  15.292  1.00  0.00           H  
ATOM    545  N   ARG A  34      -4.239 -12.095  20.297  1.00  0.00           N  
ATOM    546  CA  ARG A  34      -4.955 -11.952  21.571  1.00  0.00           C  
ATOM    547  C   ARG A  34      -5.781 -13.177  21.932  1.00  0.00           C  
ATOM    548  O   ARG A  34      -5.939 -13.503  23.109  1.00  0.00           O  
ATOM    549  CB  ARG A  34      -5.887 -10.749  21.560  1.00  0.00           C  
ATOM    550  CG  ARG A  34      -5.213  -9.388  21.597  1.00  0.00           C  
ATOM    551  CD  ARG A  34      -6.217  -8.284  21.562  1.00  0.00           C  
ATOM    552  NE  ARG A  34      -5.583  -6.975  21.555  1.00  0.00           N  
ATOM    553  CZ  ARG A  34      -6.246  -5.801  21.604  1.00  0.00           C  
ATOM    554  NH1 ARG A  34      -7.560  -5.789  21.700  1.00  0.00           N  
ATOM    555  NH2 ARG A  34      -5.579  -4.658  21.555  1.00  0.00           N  
ATOM    556  H   ARG A  34      -4.445 -11.437  19.552  1.00  0.00           H  
ATOM    557  HA  ARG A  34      -4.215 -11.796  22.354  1.00  0.00           H  
ATOM    558 1HB  ARG A  34      -6.494 -10.783  20.659  1.00  0.00           H  
ATOM    559 2HB  ARG A  34      -6.566 -10.808  22.407  1.00  0.00           H  
ATOM    560 1HG  ARG A  34      -4.632  -9.291  22.512  1.00  0.00           H  
ATOM    561 2HG  ARG A  34      -4.550  -9.279  20.743  1.00  0.00           H  
ATOM    562 1HD  ARG A  34      -6.819  -8.376  20.652  1.00  0.00           H  
ATOM    563 2HD  ARG A  34      -6.864  -8.347  22.432  1.00  0.00           H  
ATOM    564  HE  ARG A  34      -4.557  -6.949  21.435  1.00  0.00           H  
ATOM    565 1HH1 ARG A  34      -8.074  -6.664  21.739  1.00  0.00           H  
ATOM    566 2HH1 ARG A  34      -8.058  -4.913  21.734  1.00  0.00           H  
ATOM    567 1HH2 ARG A  34      -4.566  -4.657  21.485  1.00  0.00           H  
ATOM    568 2HH2 ARG A  34      -6.078  -3.784  21.591  1.00  0.00           H  
ATOM    569  N   MET A  35      -6.277 -13.885  20.922  1.00  0.00           N  
ATOM    570  CA  MET A  35      -7.082 -15.078  21.136  1.00  0.00           C  
ATOM    571  C   MET A  35      -6.230 -16.308  21.433  1.00  0.00           C  
ATOM    572  O   MET A  35      -6.770 -17.396  21.642  1.00  0.00           O  
ATOM    573  CB  MET A  35      -7.945 -15.363  19.908  1.00  0.00           C  
ATOM    574  CG  MET A  35      -9.061 -14.360  19.635  1.00  0.00           C  
ATOM    575  SD  MET A  35     -10.124 -14.892  18.280  1.00  0.00           S  
ATOM    576  CE  MET A  35      -9.024 -14.662  16.884  1.00  0.00           C  
ATOM    577  H   MET A  35      -6.136 -13.555  19.967  1.00  0.00           H  
ATOM    578  HA  MET A  35      -7.729 -14.905  21.994  1.00  0.00           H  
ATOM    579 1HB  MET A  35      -7.299 -15.374  19.024  1.00  0.00           H  
ATOM    580 2HB  MET A  35      -8.391 -16.351  19.998  1.00  0.00           H  
ATOM    581 1HG  MET A  35      -9.671 -14.250  20.528  1.00  0.00           H  
ATOM    582 2HG  MET A  35      -8.648 -13.385  19.391  1.00  0.00           H  
ATOM    583 1HE  MET A  35      -9.532 -14.953  15.967  1.00  0.00           H  
ATOM    584 2HE  MET A  35      -8.735 -13.623  16.819  1.00  0.00           H  
ATOM    585 3HE  MET A  35      -8.138 -15.278  17.023  1.00  0.00           H  
ATOM    586  N   GLY A  36      -4.900 -16.161  21.446  1.00  0.00           N  
ATOM    587  CA  GLY A  36      -4.031 -17.291  21.716  1.00  0.00           C  
ATOM    588  C   GLY A  36      -3.930 -18.235  20.528  1.00  0.00           C  
ATOM    589  O   GLY A  36      -3.773 -19.445  20.707  1.00  0.00           O  
ATOM    590  H   GLY A  36      -4.467 -15.253  21.276  1.00  0.00           H  
ATOM    591 1HA  GLY A  36      -3.038 -16.918  21.968  1.00  0.00           H  
ATOM    592 2HA  GLY A  36      -4.400 -17.832  22.586  1.00  0.00           H  
ATOM    593  N   GLY A  37      -4.064 -17.699  19.315  1.00  0.00           N  
ATOM    594  CA  GLY A  37      -4.019 -18.526  18.130  1.00  0.00           C  
ATOM    595  C   GLY A  37      -2.593 -18.706  17.644  1.00  0.00           C  
ATOM    596  O   GLY A  37      -1.634 -18.592  18.409  1.00  0.00           O  
ATOM    597  H   GLY A  37      -4.187 -16.694  19.184  1.00  0.00           H  
ATOM    598 1HA  GLY A  37      -4.467 -19.497  18.341  1.00  0.00           H  
ATOM    599 2HA  GLY A  37      -4.614 -18.058  17.346  1.00  0.00           H  
ATOM    600  N   ASP A  38      -2.462 -19.002  16.364  1.00  0.00           N  
ATOM    601  CA  ASP A  38      -1.174 -19.267  15.749  1.00  0.00           C  
ATOM    602  C   ASP A  38      -0.425 -17.973  15.467  1.00  0.00           C  
ATOM    603  O   ASP A  38      -0.863 -17.166  14.648  1.00  0.00           O  
ATOM    604  CB  ASP A  38      -1.350 -20.054  14.447  1.00  0.00           C  
ATOM    605  CG  ASP A  38      -0.029 -20.472  13.808  1.00  0.00           C  
ATOM    606  OD1 ASP A  38       1.010 -20.037  14.275  1.00  0.00           O  
ATOM    607  OD2 ASP A  38      -0.073 -21.218  12.853  1.00  0.00           O  
ATOM    608  H   ASP A  38      -3.297 -19.062  15.800  1.00  0.00           H  
ATOM    609  HA  ASP A  38      -0.578 -19.865  16.440  1.00  0.00           H  
ATOM    610 1HB  ASP A  38      -1.936 -20.952  14.644  1.00  0.00           H  
ATOM    611 2HB  ASP A  38      -1.911 -19.454  13.730  1.00  0.00           H  
ATOM    612  N   GLU A  39       0.710 -17.774  16.119  1.00  0.00           N  
ATOM    613  CA  GLU A  39       1.491 -16.558  15.922  1.00  0.00           C  
ATOM    614  C   GLU A  39       1.837 -16.366  14.435  1.00  0.00           C  
ATOM    615  O   GLU A  39       1.977 -15.230  13.978  1.00  0.00           O  
ATOM    616  CB  GLU A  39       2.771 -16.576  16.758  1.00  0.00           C  
ATOM    617  CG  GLU A  39       3.552 -15.256  16.746  1.00  0.00           C  
ATOM    618  CD  GLU A  39       2.811 -14.112  17.434  1.00  0.00           C  
ATOM    619  OE1 GLU A  39       1.969 -14.382  18.256  1.00  0.00           O  
ATOM    620  OE2 GLU A  39       3.092 -12.966  17.137  1.00  0.00           O  
ATOM    621  H   GLU A  39       1.027 -18.482  16.767  1.00  0.00           H  
ATOM    622  HA  GLU A  39       0.886 -15.709  16.241  1.00  0.00           H  
ATOM    623 1HB  GLU A  39       2.528 -16.820  17.792  1.00  0.00           H  
ATOM    624 2HB  GLU A  39       3.433 -17.358  16.382  1.00  0.00           H  
ATOM    625 1HG  GLU A  39       4.509 -15.408  17.244  1.00  0.00           H  
ATOM    626 2HG  GLU A  39       3.752 -14.981  15.709  1.00  0.00           H  
ATOM    627  N   GLU A  40       2.007 -17.465  13.682  1.00  0.00           N  
ATOM    628  CA  GLU A  40       2.348 -17.360  12.267  1.00  0.00           C  
ATOM    629  C   GLU A  40       1.173 -16.731  11.499  1.00  0.00           C  
ATOM    630  O   GLU A  40       1.379 -16.048  10.495  1.00  0.00           O  
ATOM    631  CB  GLU A  40       2.740 -18.716  11.692  1.00  0.00           C  
ATOM    632  CG  GLU A  40       4.048 -19.292  12.245  1.00  0.00           C  
ATOM    633  CD  GLU A  40       5.251 -18.456  11.973  1.00  0.00           C  
ATOM    634  OE1 GLU A  40       5.469 -18.093  10.841  1.00  0.00           O  
ATOM    635  OE2 GLU A  40       5.968 -18.169  12.900  1.00  0.00           O  
ATOM    636  H   GLU A  40       1.840 -18.397  14.082  1.00  0.00           H  
ATOM    637  HA  GLU A  40       3.208 -16.699  12.172  1.00  0.00           H  
ATOM    638 1HB  GLU A  40       1.974 -19.430  11.936  1.00  0.00           H  
ATOM    639 2HB  GLU A  40       2.808 -18.656  10.606  1.00  0.00           H  
ATOM    640 1HG  GLU A  40       3.935 -19.407  13.325  1.00  0.00           H  
ATOM    641 2HG  GLU A  40       4.195 -20.284  11.820  1.00  0.00           H  
ATOM    642  N   LEU A  41      -0.059 -16.972  11.957  1.00  0.00           N  
ATOM    643  CA  LEU A  41      -1.229 -16.333  11.371  1.00  0.00           C  
ATOM    644  C   LEU A  41      -1.154 -14.860  11.629  1.00  0.00           C  
ATOM    645  O   LEU A  41      -1.337 -14.044  10.724  1.00  0.00           O  
ATOM    646  CB  LEU A  41      -2.532 -16.866  11.945  1.00  0.00           C  
ATOM    647  CG  LEU A  41      -3.751 -16.118  11.512  1.00  0.00           C  
ATOM    648  CD1 LEU A  41      -3.887 -16.135  10.022  1.00  0.00           C  
ATOM    649  CD2 LEU A  41      -4.932 -16.740  12.184  1.00  0.00           C  
ATOM    650  H   LEU A  41      -0.183 -17.532  12.794  1.00  0.00           H  
ATOM    651  HA  LEU A  41      -1.223 -16.502  10.296  1.00  0.00           H  
ATOM    652 1HB  LEU A  41      -2.646 -17.900  11.666  1.00  0.00           H  
ATOM    653 2HB  LEU A  41      -2.501 -16.804  13.013  1.00  0.00           H  
ATOM    654  HG  LEU A  41      -3.658 -15.088  11.832  1.00  0.00           H  
ATOM    655 1HD1 LEU A  41      -4.763 -15.581   9.724  1.00  0.00           H  
ATOM    656 2HD1 LEU A  41      -3.006 -15.683   9.572  1.00  0.00           H  
ATOM    657 3HD1 LEU A  41      -3.982 -17.127   9.699  1.00  0.00           H  
ATOM    658 1HD2 LEU A  41      -5.814 -16.196  11.928  1.00  0.00           H  
ATOM    659 2HD2 LEU A  41      -5.026 -17.779  11.866  1.00  0.00           H  
ATOM    660 3HD2 LEU A  41      -4.795 -16.704  13.260  1.00  0.00           H  
ATOM    661  N   ALA A  42      -0.885 -14.513  12.890  1.00  0.00           N  
ATOM    662  CA  ALA A  42      -0.808 -13.104  13.238  1.00  0.00           C  
ATOM    663  C   ALA A  42       0.268 -12.451  12.375  1.00  0.00           C  
ATOM    664  O   ALA A  42       0.054 -11.363  11.847  1.00  0.00           O  
ATOM    665  CB  ALA A  42      -0.512 -12.917  14.720  1.00  0.00           C  
ATOM    666  H   ALA A  42      -0.740 -15.248  13.586  1.00  0.00           H  
ATOM    667  HA  ALA A  42      -1.764 -12.641  13.009  1.00  0.00           H  
ATOM    668 1HB  ALA A  42      -0.474 -11.852  14.949  1.00  0.00           H  
ATOM    669 2HB  ALA A  42      -1.296 -13.385  15.311  1.00  0.00           H  
ATOM    670 3HB  ALA A  42       0.446 -13.374  14.967  1.00  0.00           H  
ATOM    671  N   ARG A  43       1.385 -13.161  12.151  1.00  0.00           N  
ATOM    672  CA  ARG A  43       2.444 -12.669  11.282  1.00  0.00           C  
ATOM    673  C   ARG A  43       1.945 -12.448   9.864  1.00  0.00           C  
ATOM    674  O   ARG A  43       2.137 -11.370   9.310  1.00  0.00           O  
ATOM    675  CB  ARG A  43       3.636 -13.624  11.237  1.00  0.00           C  
ATOM    676  CG  ARG A  43       4.761 -13.181  10.289  1.00  0.00           C  
ATOM    677  CD  ARG A  43       5.903 -14.173  10.186  1.00  0.00           C  
ATOM    678  NE  ARG A  43       5.486 -15.493   9.679  1.00  0.00           N  
ATOM    679  CZ  ARG A  43       5.214 -15.821   8.390  1.00  0.00           C  
ATOM    680  NH1 ARG A  43       5.313 -14.944   7.412  1.00  0.00           N  
ATOM    681  NH2 ARG A  43       4.845 -17.067   8.139  1.00  0.00           N  
ATOM    682  H   ARG A  43       1.514 -14.049  12.632  1.00  0.00           H  
ATOM    683  HA  ARG A  43       2.791 -11.714  11.677  1.00  0.00           H  
ATOM    684 1HB  ARG A  43       4.047 -13.749  12.239  1.00  0.00           H  
ATOM    685 2HB  ARG A  43       3.314 -14.595  10.900  1.00  0.00           H  
ATOM    686 1HG  ARG A  43       4.338 -13.066   9.292  1.00  0.00           H  
ATOM    687 2HG  ARG A  43       5.164 -12.222  10.615  1.00  0.00           H  
ATOM    688 1HD  ARG A  43       6.653 -13.773   9.502  1.00  0.00           H  
ATOM    689 2HD  ARG A  43       6.348 -14.317  11.169  1.00  0.00           H  
ATOM    690  HE  ARG A  43       5.409 -16.262  10.355  1.00  0.00           H  
ATOM    691 1HH1 ARG A  43       5.616 -13.976   7.600  1.00  0.00           H  
ATOM    692 2HH1 ARG A  43       5.098 -15.216   6.460  1.00  0.00           H  
ATOM    693 1HH2 ARG A  43       4.802 -17.721   8.934  1.00  0.00           H  
ATOM    694 2HH2 ARG A  43       4.606 -17.375   7.183  1.00  0.00           H  
ATOM    695  N   ALA A  44       1.276 -13.443   9.275  1.00  0.00           N  
ATOM    696  CA  ALA A  44       0.810 -13.298   7.899  1.00  0.00           C  
ATOM    697  C   ALA A  44      -0.124 -12.102   7.755  1.00  0.00           C  
ATOM    698  O   ALA A  44      -0.055 -11.348   6.780  1.00  0.00           O  
ATOM    699  CB  ALA A  44       0.080 -14.565   7.465  1.00  0.00           C  
ATOM    700  H   ALA A  44       1.124 -14.320   9.773  1.00  0.00           H  
ATOM    701  HA  ALA A  44       1.681 -13.134   7.262  1.00  0.00           H  
ATOM    702 1HB  ALA A  44      -0.251 -14.464   6.432  1.00  0.00           H  
ATOM    703 2HB  ALA A  44       0.753 -15.421   7.552  1.00  0.00           H  
ATOM    704 3HB  ALA A  44      -0.786 -14.718   8.113  1.00  0.00           H  
ATOM    705  N   LEU A  45      -0.980 -11.904   8.745  1.00  0.00           N  
ATOM    706  CA  LEU A  45      -1.926 -10.811   8.692  1.00  0.00           C  
ATOM    707  C   LEU A  45      -1.218  -9.469   8.922  1.00  0.00           C  
ATOM    708  O   LEU A  45      -1.507  -8.479   8.246  1.00  0.00           O  
ATOM    709  CB  LEU A  45      -2.997 -11.088   9.738  1.00  0.00           C  
ATOM    710  CG  LEU A  45      -3.880 -12.312   9.461  1.00  0.00           C  
ATOM    711  CD1 LEU A  45      -4.720 -12.592  10.677  1.00  0.00           C  
ATOM    712  CD2 LEU A  45      -4.743 -12.047   8.262  1.00  0.00           C  
ATOM    713  H   LEU A  45      -0.996 -12.552   9.535  1.00  0.00           H  
ATOM    714  HA  LEU A  45      -2.387 -10.796   7.708  1.00  0.00           H  
ATOM    715 1HB  LEU A  45      -2.493 -11.280  10.678  1.00  0.00           H  
ATOM    716 2HB  LEU A  45      -3.641 -10.211   9.843  1.00  0.00           H  
ATOM    717  HG  LEU A  45      -3.254 -13.181   9.268  1.00  0.00           H  
ATOM    718 1HD1 LEU A  45      -5.345 -13.453  10.502  1.00  0.00           H  
ATOM    719 2HD1 LEU A  45      -4.072 -12.783  11.530  1.00  0.00           H  
ATOM    720 3HD1 LEU A  45      -5.327 -11.749  10.878  1.00  0.00           H  
ATOM    721 1HD2 LEU A  45      -5.368 -12.915   8.069  1.00  0.00           H  
ATOM    722 2HD2 LEU A  45      -5.364 -11.193   8.459  1.00  0.00           H  
ATOM    723 3HD2 LEU A  45      -4.112 -11.851   7.397  1.00  0.00           H  
ATOM    724  N   GLU A  46      -0.261  -9.440   9.852  1.00  0.00           N  
ATOM    725  CA  GLU A  46       0.480  -8.224  10.157  1.00  0.00           C  
ATOM    726  C   GLU A  46       1.306  -7.776   8.957  1.00  0.00           C  
ATOM    727  O   GLU A  46       1.361  -6.582   8.649  1.00  0.00           O  
ATOM    728  CB  GLU A  46       1.361  -8.427  11.393  1.00  0.00           C  
ATOM    729  CG  GLU A  46       2.122  -7.193  11.848  1.00  0.00           C  
ATOM    730  CD  GLU A  46       2.850  -7.399  13.169  1.00  0.00           C  
ATOM    731  OE1 GLU A  46       2.671  -8.434  13.789  1.00  0.00           O  
ATOM    732  OE2 GLU A  46       3.584  -6.518  13.555  1.00  0.00           O  
ATOM    733  H   GLU A  46      -0.055 -10.277  10.389  1.00  0.00           H  
ATOM    734  HA  GLU A  46      -0.239  -7.438  10.386  1.00  0.00           H  
ATOM    735 1HB  GLU A  46       0.750  -8.766  12.224  1.00  0.00           H  
ATOM    736 2HB  GLU A  46       2.087  -9.215  11.187  1.00  0.00           H  
ATOM    737 1HG  GLU A  46       2.848  -6.929  11.079  1.00  0.00           H  
ATOM    738 2HG  GLU A  46       1.420  -6.366  11.948  1.00  0.00           H  
ATOM    739  N   GLU A  47       1.945  -8.732   8.273  1.00  0.00           N  
ATOM    740  CA  GLU A  47       2.746  -8.412   7.099  1.00  0.00           C  
ATOM    741  C   GLU A  47       1.867  -7.795   6.023  1.00  0.00           C  
ATOM    742  O   GLU A  47       2.257  -6.806   5.396  1.00  0.00           O  
ATOM    743  CB  GLU A  47       3.440  -9.662   6.565  1.00  0.00           C  
ATOM    744  CG  GLU A  47       4.577 -10.190   7.433  1.00  0.00           C  
ATOM    745  CD  GLU A  47       5.076 -11.514   6.955  1.00  0.00           C  
ATOM    746  OE1 GLU A  47       4.493 -12.044   6.043  1.00  0.00           O  
ATOM    747  OE2 GLU A  47       6.007 -12.036   7.526  1.00  0.00           O  
ATOM    748  H   GLU A  47       1.880  -9.699   8.587  1.00  0.00           H  
ATOM    749  HA  GLU A  47       3.505  -7.685   7.384  1.00  0.00           H  
ATOM    750 1HB  GLU A  47       2.702 -10.462   6.457  1.00  0.00           H  
ATOM    751 2HB  GLU A  47       3.839  -9.454   5.580  1.00  0.00           H  
ATOM    752 1HG  GLU A  47       5.398  -9.476   7.408  1.00  0.00           H  
ATOM    753 2HG  GLU A  47       4.239 -10.275   8.462  1.00  0.00           H  
ATOM    754  N   LEU A  48       0.649  -8.323   5.854  1.00  0.00           N  
ATOM    755  CA  LEU A  48      -0.252  -7.726   4.889  1.00  0.00           C  
ATOM    756  C   LEU A  48      -0.586  -6.308   5.305  1.00  0.00           C  
ATOM    757  O   LEU A  48      -0.583  -5.402   4.474  1.00  0.00           O  
ATOM    758  CB  LEU A  48      -1.510  -8.575   4.763  1.00  0.00           C  
ATOM    759  CG  LEU A  48      -1.313  -9.897   4.047  1.00  0.00           C  
ATOM    760  CD1 LEU A  48      -2.529 -10.756   4.250  1.00  0.00           C  
ATOM    761  CD2 LEU A  48      -1.088  -9.596   2.556  1.00  0.00           C  
ATOM    762  H   LEU A  48       0.367  -9.162   6.368  1.00  0.00           H  
ATOM    763  HA  LEU A  48       0.249  -7.698   3.921  1.00  0.00           H  
ATOM    764 1HB  LEU A  48      -1.890  -8.788   5.757  1.00  0.00           H  
ATOM    765 2HB  LEU A  48      -2.265  -8.007   4.220  1.00  0.00           H  
ATOM    766  HG  LEU A  48      -0.447 -10.427   4.446  1.00  0.00           H  
ATOM    767 1HD1 LEU A  48      -2.391 -11.702   3.726  1.00  0.00           H  
ATOM    768 2HD1 LEU A  48      -2.653 -10.941   5.313  1.00  0.00           H  
ATOM    769 3HD1 LEU A  48      -3.393 -10.258   3.879  1.00  0.00           H  
ATOM    770 1HD2 LEU A  48      -0.963 -10.524   2.005  1.00  0.00           H  
ATOM    771 2HD2 LEU A  48      -1.937  -9.059   2.162  1.00  0.00           H  
ATOM    772 3HD2 LEU A  48      -0.197  -8.982   2.440  1.00  0.00           H  
ATOM    773  N   ALA A  49      -0.814  -6.077   6.602  1.00  0.00           N  
ATOM    774  CA  ALA A  49      -1.126  -4.717   7.026  1.00  0.00           C  
ATOM    775  C   ALA A  49       0.020  -3.781   6.691  1.00  0.00           C  
ATOM    776  O   ALA A  49      -0.196  -2.667   6.207  1.00  0.00           O  
ATOM    777  CB  ALA A  49      -1.386  -4.656   8.519  1.00  0.00           C  
ATOM    778  H   ALA A  49      -0.814  -6.848   7.273  1.00  0.00           H  
ATOM    779  HA  ALA A  49      -2.012  -4.393   6.487  1.00  0.00           H  
ATOM    780 1HB  ALA A  49      -1.642  -3.635   8.803  1.00  0.00           H  
ATOM    781 2HB  ALA A  49      -2.189  -5.307   8.770  1.00  0.00           H  
ATOM    782 3HB  ALA A  49      -0.501  -4.970   9.059  1.00  0.00           H  
ATOM    783  N   ALA A  50       1.252  -4.249   6.905  1.00  0.00           N  
ATOM    784  CA  ALA A  50       2.416  -3.431   6.616  1.00  0.00           C  
ATOM    785  C   ALA A  50       2.483  -3.081   5.138  1.00  0.00           C  
ATOM    786  O   ALA A  50       2.759  -1.932   4.778  1.00  0.00           O  
ATOM    787  CB  ALA A  50       3.678  -4.157   7.034  1.00  0.00           C  
ATOM    788  H   ALA A  50       1.370  -5.180   7.311  1.00  0.00           H  
ATOM    789  HA  ALA A  50       2.328  -2.506   7.182  1.00  0.00           H  
ATOM    790 1HB  ALA A  50       4.543  -3.526   6.835  1.00  0.00           H  
ATOM    791 2HB  ALA A  50       3.627  -4.389   8.098  1.00  0.00           H  
ATOM    792 3HB  ALA A  50       3.768  -5.080   6.469  1.00  0.00           H  
ATOM    793  N   LEU A  51       2.178  -4.048   4.266  1.00  0.00           N  
ATOM    794  CA  LEU A  51       2.222  -3.743   2.847  1.00  0.00           C  
ATOM    795  C   LEU A  51       1.164  -2.730   2.490  1.00  0.00           C  
ATOM    796  O   LEU A  51       1.429  -1.808   1.722  1.00  0.00           O  
ATOM    797  CB  LEU A  51       1.997  -4.984   1.987  1.00  0.00           C  
ATOM    798  CG  LEU A  51       3.079  -6.011   1.988  1.00  0.00           C  
ATOM    799  CD1 LEU A  51       2.605  -7.166   1.203  1.00  0.00           C  
ATOM    800  CD2 LEU A  51       4.344  -5.447   1.377  1.00  0.00           C  
ATOM    801  H   LEU A  51       1.956  -4.990   4.597  1.00  0.00           H  
ATOM    802  HA  LEU A  51       3.198  -3.323   2.613  1.00  0.00           H  
ATOM    803 1HB  LEU A  51       1.087  -5.476   2.339  1.00  0.00           H  
ATOM    804 2HB  LEU A  51       1.839  -4.683   0.965  1.00  0.00           H  
ATOM    805  HG  LEU A  51       3.270  -6.339   3.013  1.00  0.00           H  
ATOM    806 1HD1 LEU A  51       3.360  -7.918   1.208  1.00  0.00           H  
ATOM    807 2HD1 LEU A  51       1.695  -7.555   1.652  1.00  0.00           H  
ATOM    808 3HD1 LEU A  51       2.409  -6.848   0.184  1.00  0.00           H  
ATOM    809 1HD2 LEU A  51       5.117  -6.214   1.377  1.00  0.00           H  
ATOM    810 2HD2 LEU A  51       4.144  -5.143   0.361  1.00  0.00           H  
ATOM    811 3HD2 LEU A  51       4.680  -4.587   1.961  1.00  0.00           H  
ATOM    812  N   GLU A  52      -0.018  -2.857   3.083  1.00  0.00           N  
ATOM    813  CA  GLU A  52      -1.095  -1.942   2.753  1.00  0.00           C  
ATOM    814  C   GLU A  52      -0.721  -0.527   3.213  1.00  0.00           C  
ATOM    815  O   GLU A  52      -1.002   0.452   2.517  1.00  0.00           O  
ATOM    816  CB  GLU A  52      -2.394  -2.405   3.401  1.00  0.00           C  
ATOM    817  CG  GLU A  52      -2.984  -3.728   2.895  1.00  0.00           C  
ATOM    818  CD  GLU A  52      -3.381  -3.772   1.485  1.00  0.00           C  
ATOM    819  OE1 GLU A  52      -4.129  -2.942   1.063  1.00  0.00           O  
ATOM    820  OE2 GLU A  52      -2.933  -4.664   0.810  1.00  0.00           O  
ATOM    821  H   GLU A  52      -0.180  -3.631   3.730  1.00  0.00           H  
ATOM    822  HA  GLU A  52      -1.229  -1.927   1.670  1.00  0.00           H  
ATOM    823 1HB  GLU A  52      -2.198  -2.556   4.447  1.00  0.00           H  
ATOM    824 2HB  GLU A  52      -3.153  -1.636   3.299  1.00  0.00           H  
ATOM    825 1HG  GLU A  52      -2.277  -4.516   3.059  1.00  0.00           H  
ATOM    826 2HG  GLU A  52      -3.849  -3.936   3.497  1.00  0.00           H  
ATOM    827  N   LEU A  53      -0.032  -0.407   4.357  1.00  0.00           N  
ATOM    828  CA  LEU A  53       0.378   0.917   4.804  1.00  0.00           C  
ATOM    829  C   LEU A  53       1.376   1.509   3.817  1.00  0.00           C  
ATOM    830  O   LEU A  53       1.260   2.679   3.441  1.00  0.00           O  
ATOM    831  CB  LEU A  53       0.998   0.844   6.199  1.00  0.00           C  
ATOM    832  CG  LEU A  53       0.022   0.500   7.300  1.00  0.00           C  
ATOM    833  CD1 LEU A  53       0.762   0.264   8.592  1.00  0.00           C  
ATOM    834  CD2 LEU A  53      -1.001   1.627   7.432  1.00  0.00           C  
ATOM    835  H   LEU A  53       0.169  -1.234   4.922  1.00  0.00           H  
ATOM    836  HA  LEU A  53      -0.501   1.559   4.839  1.00  0.00           H  
ATOM    837 1HB  LEU A  53       1.774   0.079   6.190  1.00  0.00           H  
ATOM    838 2HB  LEU A  53       1.458   1.802   6.432  1.00  0.00           H  
ATOM    839  HG  LEU A  53      -0.471  -0.410   7.048  1.00  0.00           H  
ATOM    840 1HD1 LEU A  53       0.050  -0.005   9.373  1.00  0.00           H  
ATOM    841 2HD1 LEU A  53       1.474  -0.549   8.456  1.00  0.00           H  
ATOM    842 3HD1 LEU A  53       1.293   1.169   8.878  1.00  0.00           H  
ATOM    843 1HD2 LEU A  53      -1.719   1.375   8.213  1.00  0.00           H  
ATOM    844 2HD2 LEU A  53      -0.490   2.554   7.692  1.00  0.00           H  
ATOM    845 3HD2 LEU A  53      -1.528   1.757   6.483  1.00  0.00           H  
ATOM    846  N   ASP A  54       2.315   0.684   3.336  1.00  0.00           N  
ATOM    847  CA  ASP A  54       3.280   1.154   2.347  1.00  0.00           C  
ATOM    848  C   ASP A  54       2.575   1.486   1.035  1.00  0.00           C  
ATOM    849  O   ASP A  54       2.969   2.406   0.316  1.00  0.00           O  
ATOM    850  CB  ASP A  54       4.439   0.170   2.177  1.00  0.00           C  
ATOM    851  CG  ASP A  54       5.446   0.213   3.379  1.00  0.00           C  
ATOM    852  OD1 ASP A  54       5.362   1.141   4.191  1.00  0.00           O  
ATOM    853  OD2 ASP A  54       6.287  -0.652   3.459  1.00  0.00           O  
ATOM    854  H   ASP A  54       2.369  -0.279   3.681  1.00  0.00           H  
ATOM    855  HA  ASP A  54       3.711   2.072   2.718  1.00  0.00           H  
ATOM    856 1HB  ASP A  54       4.034  -0.842   2.120  1.00  0.00           H  
ATOM    857 2HB  ASP A  54       4.968   0.374   1.248  1.00  0.00           H  
ATOM    858  N   GLY A  55       1.506   0.760   0.734  1.00  0.00           N  
ATOM    859  CA  GLY A  55       0.700   1.016  -0.444  1.00  0.00           C  
ATOM    860  C   GLY A  55       0.175   2.439  -0.364  1.00  0.00           C  
ATOM    861  O   GLY A  55       0.334   3.225  -1.303  1.00  0.00           O  
ATOM    862  H   GLY A  55       1.246  -0.017   1.337  1.00  0.00           H  
ATOM    863 1HA  GLY A  55       1.294   0.887  -1.343  1.00  0.00           H  
ATOM    864 2HA  GLY A  55      -0.127   0.308  -0.477  1.00  0.00           H  
ATOM    865  N   ALA A  56      -0.444   2.779   0.772  1.00  0.00           N  
ATOM    866  CA  ALA A  56      -0.982   4.119   0.983  1.00  0.00           C  
ATOM    867  C   ALA A  56       0.120   5.179   0.894  1.00  0.00           C  
ATOM    868  O   ALA A  56      -0.092   6.249   0.316  1.00  0.00           O  
ATOM    869  CB  ALA A  56      -1.669   4.206   2.336  1.00  0.00           C  
ATOM    870  H   ALA A  56      -0.550   2.065   1.497  1.00  0.00           H  
ATOM    871  HA  ALA A  56      -1.710   4.313   0.201  1.00  0.00           H  
ATOM    872 1HB  ALA A  56      -2.088   5.200   2.474  1.00  0.00           H  
ATOM    873 2HB  ALA A  56      -2.464   3.473   2.400  1.00  0.00           H  
ATOM    874 3HB  ALA A  56      -0.943   4.010   3.121  1.00  0.00           H  
ATOM    875  N   LYS A  57       1.319   4.873   1.414  1.00  0.00           N  
ATOM    876  CA  LYS A  57       2.416   5.840   1.358  1.00  0.00           C  
ATOM    877  C   LYS A  57       2.809   6.108  -0.089  1.00  0.00           C  
ATOM    878  O   LYS A  57       3.016   7.260  -0.473  1.00  0.00           O  
ATOM    879  CB  LYS A  57       3.649   5.310   2.088  1.00  0.00           C  
ATOM    880  CG  LYS A  57       3.550   5.202   3.603  1.00  0.00           C  
ATOM    881  CD  LYS A  57       4.819   4.541   4.141  1.00  0.00           C  
ATOM    882  CE  LYS A  57       4.724   4.176   5.604  1.00  0.00           C  
ATOM    883  NZ  LYS A  57       5.877   3.310   6.002  1.00  0.00           N  
ATOM    884  H   LYS A  57       1.447   3.982   1.899  1.00  0.00           H  
ATOM    885  HA  LYS A  57       2.088   6.775   1.809  1.00  0.00           H  
ATOM    886 1HB  LYS A  57       3.893   4.325   1.706  1.00  0.00           H  
ATOM    887 2HB  LYS A  57       4.497   5.954   1.864  1.00  0.00           H  
ATOM    888 1HG  LYS A  57       3.445   6.194   4.038  1.00  0.00           H  
ATOM    889 2HG  LYS A  57       2.687   4.610   3.878  1.00  0.00           H  
ATOM    890 1HD  LYS A  57       5.046   3.646   3.574  1.00  0.00           H  
ATOM    891 2HD  LYS A  57       5.649   5.232   4.018  1.00  0.00           H  
ATOM    892 1HE  LYS A  57       4.730   5.080   6.208  1.00  0.00           H  
ATOM    893 2HE  LYS A  57       3.794   3.631   5.783  1.00  0.00           H  
ATOM    894 1HZ  LYS A  57       5.807   3.056   6.970  1.00  0.00           H  
ATOM    895 2HZ  LYS A  57       5.831   2.446   5.407  1.00  0.00           H  
ATOM    896 3HZ  LYS A  57       6.745   3.786   5.839  1.00  0.00           H  
ATOM    897  N   LEU A  58       2.875   5.049  -0.900  1.00  0.00           N  
ATOM    898  CA  LEU A  58       3.213   5.181  -2.312  1.00  0.00           C  
ATOM    899  C   LEU A  58       2.109   5.894  -3.062  1.00  0.00           C  
ATOM    900  O   LEU A  58       2.376   6.705  -3.949  1.00  0.00           O  
ATOM    901  CB  LEU A  58       3.470   3.810  -2.913  1.00  0.00           C  
ATOM    902  CG  LEU A  58       4.732   3.138  -2.414  1.00  0.00           C  
ATOM    903  CD1 LEU A  58       4.751   1.731  -2.871  1.00  0.00           C  
ATOM    904  CD2 LEU A  58       5.940   3.884  -2.968  1.00  0.00           C  
ATOM    905  H   LEU A  58       2.704   4.118  -0.517  1.00  0.00           H  
ATOM    906  HA  LEU A  58       4.125   5.770  -2.394  1.00  0.00           H  
ATOM    907 1HB  LEU A  58       2.624   3.159  -2.681  1.00  0.00           H  
ATOM    908 2HB  LEU A  58       3.551   3.914  -3.995  1.00  0.00           H  
ATOM    909  HG  LEU A  58       4.749   3.151  -1.327  1.00  0.00           H  
ATOM    910 1HD1 LEU A  58       5.652   1.245  -2.510  1.00  0.00           H  
ATOM    911 2HD1 LEU A  58       3.881   1.220  -2.487  1.00  0.00           H  
ATOM    912 3HD1 LEU A  58       4.740   1.726  -3.936  1.00  0.00           H  
ATOM    913 1HD2 LEU A  58       6.855   3.403  -2.618  1.00  0.00           H  
ATOM    914 2HD2 LEU A  58       5.911   3.854  -4.056  1.00  0.00           H  
ATOM    915 3HD2 LEU A  58       5.925   4.924  -2.632  1.00  0.00           H  
ATOM    916  N   ALA A  59       0.852   5.623  -2.696  1.00  0.00           N  
ATOM    917  CA  ALA A  59      -0.257   6.308  -3.332  1.00  0.00           C  
ATOM    918  C   ALA A  59      -0.119   7.803  -3.072  1.00  0.00           C  
ATOM    919  O   ALA A  59      -0.348   8.610  -3.971  1.00  0.00           O  
ATOM    920  CB  ALA A  59      -1.586   5.785  -2.818  1.00  0.00           C  
ATOM    921  H   ALA A  59       0.672   4.917  -1.982  1.00  0.00           H  
ATOM    922  HA  ALA A  59      -0.197   6.136  -4.404  1.00  0.00           H  
ATOM    923 1HB  ALA A  59      -2.406   6.302  -3.319  1.00  0.00           H  
ATOM    924 2HB  ALA A  59      -1.648   4.718  -3.018  1.00  0.00           H  
ATOM    925 3HB  ALA A  59      -1.646   5.955  -1.750  1.00  0.00           H  
ATOM    926  N   ARG A  60       0.307   8.168  -1.848  1.00  0.00           N  
ATOM    927  CA  ARG A  60       0.508   9.565  -1.479  1.00  0.00           C  
ATOM    928  C   ARG A  60       1.666  10.168  -2.236  1.00  0.00           C  
ATOM    929  O   ARG A  60       1.533  11.244  -2.817  1.00  0.00           O  
ATOM    930  CB  ARG A  60       0.808   9.726   0.006  1.00  0.00           C  
ATOM    931  CG  ARG A  60       0.966  11.176   0.464  1.00  0.00           C  
ATOM    932  CD  ARG A  60       1.129  11.283   1.939  1.00  0.00           C  
ATOM    933  NE  ARG A  60       1.363  12.666   2.368  1.00  0.00           N  
ATOM    934  CZ  ARG A  60       1.523  13.055   3.650  1.00  0.00           C  
ATOM    935  NH1 ARG A  60       1.468  12.168   4.624  1.00  0.00           N  
ATOM    936  NH2 ARG A  60       1.733  14.329   3.935  1.00  0.00           N  
ATOM    937  H   ARG A  60       0.456   7.448  -1.139  1.00  0.00           H  
ATOM    938  HA  ARG A  60      -0.398  10.122  -1.719  1.00  0.00           H  
ATOM    939 1HB  ARG A  60       0.064   9.238   0.604  1.00  0.00           H  
ATOM    940 2HB  ARG A  60       1.748   9.241   0.230  1.00  0.00           H  
ATOM    941 1HG  ARG A  60       1.855  11.606  -0.006  1.00  0.00           H  
ATOM    942 2HG  ARG A  60       0.091  11.757   0.169  1.00  0.00           H  
ATOM    943 1HD  ARG A  60       0.227  10.920   2.430  1.00  0.00           H  
ATOM    944 2HD  ARG A  60       1.980  10.681   2.250  1.00  0.00           H  
ATOM    945  HE  ARG A  60       1.419  13.393   1.634  1.00  0.00           H  
ATOM    946 1HH1 ARG A  60       1.307  11.194   4.412  1.00  0.00           H  
ATOM    947 2HH1 ARG A  60       1.587  12.463   5.583  1.00  0.00           H  
ATOM    948 1HH2 ARG A  60       1.776  15.019   3.190  1.00  0.00           H  
ATOM    949 2HH2 ARG A  60       1.851  14.618   4.892  1.00  0.00           H  
ATOM    950  N   GLU A  61       2.802   9.465  -2.268  1.00  0.00           N  
ATOM    951  CA  GLU A  61       3.964   9.994  -2.962  1.00  0.00           C  
ATOM    952  C   GLU A  61       3.613  10.248  -4.411  1.00  0.00           C  
ATOM    953  O   GLU A  61       3.926  11.309  -4.959  1.00  0.00           O  
ATOM    954  CB  GLU A  61       5.150   9.021  -2.891  1.00  0.00           C  
ATOM    955  CG  GLU A  61       6.424   9.549  -3.563  1.00  0.00           C  
ATOM    956  CD  GLU A  61       7.625   8.596  -3.498  1.00  0.00           C  
ATOM    957  OE1 GLU A  61       7.479   7.532  -2.958  1.00  0.00           O  
ATOM    958  OE2 GLU A  61       8.696   8.965  -3.973  1.00  0.00           O  
ATOM    959  H   GLU A  61       2.862   8.574  -1.776  1.00  0.00           H  
ATOM    960  HA  GLU A  61       4.245  10.941  -2.502  1.00  0.00           H  
ATOM    961 1HB  GLU A  61       5.376   8.799  -1.848  1.00  0.00           H  
ATOM    962 2HB  GLU A  61       4.878   8.081  -3.371  1.00  0.00           H  
ATOM    963 1HG  GLU A  61       6.200   9.764  -4.611  1.00  0.00           H  
ATOM    964 2HG  GLU A  61       6.688  10.484  -3.078  1.00  0.00           H  
ATOM    965  N   ALA A  62       2.966   9.267  -5.039  1.00  0.00           N  
ATOM    966  CA  ALA A  62       2.580   9.411  -6.419  1.00  0.00           C  
ATOM    967  C   ALA A  62       1.568  10.529  -6.583  1.00  0.00           C  
ATOM    968  O   ALA A  62       1.681  11.328  -7.502  1.00  0.00           O  
ATOM    969  CB  ALA A  62       2.006   8.113  -6.947  1.00  0.00           C  
ATOM    970  H   ALA A  62       2.740   8.407  -4.544  1.00  0.00           H  
ATOM    971  HA  ALA A  62       3.464   9.673  -6.976  1.00  0.00           H  
ATOM    972 1HB  ALA A  62       1.743   8.227  -7.996  1.00  0.00           H  
ATOM    973 2HB  ALA A  62       2.701   7.310  -6.850  1.00  0.00           H  
ATOM    974 3HB  ALA A  62       1.128   7.877  -6.365  1.00  0.00           H  
ATOM    975  N   LEU A  63       0.601  10.640  -5.672  1.00  0.00           N  
ATOM    976  CA  LEU A  63      -0.430  11.658  -5.791  1.00  0.00           C  
ATOM    977  C   LEU A  63       0.186  13.030  -5.830  1.00  0.00           C  
ATOM    978  O   LEU A  63      -0.106  13.827  -6.724  1.00  0.00           O  
ATOM    979  CB  LEU A  63      -1.380  11.607  -4.596  1.00  0.00           C  
ATOM    980  CG  LEU A  63      -2.607  12.503  -4.647  1.00  0.00           C  
ATOM    981  CD1 LEU A  63      -3.601  11.965  -3.677  1.00  0.00           C  
ATOM    982  CD2 LEU A  63      -2.233  13.958  -4.324  1.00  0.00           C  
ATOM    983  H   LEU A  63       0.531   9.972  -4.906  1.00  0.00           H  
ATOM    984  HA  LEU A  63      -0.984  11.493  -6.715  1.00  0.00           H  
ATOM    985 1HB  LEU A  63      -1.736  10.592  -4.484  1.00  0.00           H  
ATOM    986 2HB  LEU A  63      -0.823  11.865  -3.699  1.00  0.00           H  
ATOM    987  HG  LEU A  63      -3.056  12.446  -5.636  1.00  0.00           H  
ATOM    988 1HD1 LEU A  63      -4.502  12.571  -3.705  1.00  0.00           H  
ATOM    989 2HD1 LEU A  63      -3.823  10.952  -3.950  1.00  0.00           H  
ATOM    990 3HD1 LEU A  63      -3.179  11.987  -2.675  1.00  0.00           H  
ATOM    991 1HD2 LEU A  63      -3.125  14.579  -4.353  1.00  0.00           H  
ATOM    992 2HD2 LEU A  63      -1.790  14.009  -3.327  1.00  0.00           H  
ATOM    993 3HD2 LEU A  63      -1.519  14.329  -5.054  1.00  0.00           H  
ATOM    994  N   GLU A  64       1.025  13.311  -4.830  1.00  0.00           N  
ATOM    995  CA  GLU A  64       1.659  14.608  -4.703  1.00  0.00           C  
ATOM    996  C   GLU A  64       2.585  14.856  -5.885  1.00  0.00           C  
ATOM    997  O   GLU A  64       2.646  15.966  -6.419  1.00  0.00           O  
ATOM    998  CB  GLU A  64       2.398  14.669  -3.365  1.00  0.00           C  
ATOM    999  CG  GLU A  64       1.432  14.680  -2.164  1.00  0.00           C  
ATOM   1000  CD  GLU A  64       2.087  14.589  -0.804  1.00  0.00           C  
ATOM   1001  OE1 GLU A  64       3.286  14.475  -0.723  1.00  0.00           O  
ATOM   1002  OE2 GLU A  64       1.357  14.607   0.166  1.00  0.00           O  
ATOM   1003  H   GLU A  64       1.223  12.588  -4.138  1.00  0.00           H  
ATOM   1004  HA  GLU A  64       0.885  15.374  -4.704  1.00  0.00           H  
ATOM   1005 1HB  GLU A  64       3.048  13.794  -3.270  1.00  0.00           H  
ATOM   1006 2HB  GLU A  64       3.023  15.559  -3.325  1.00  0.00           H  
ATOM   1007 1HG  GLU A  64       0.838  15.593  -2.207  1.00  0.00           H  
ATOM   1008 2HG  GLU A  64       0.749  13.836  -2.278  1.00  0.00           H  
ATOM   1009  N   ALA A  65       3.291  13.814  -6.328  1.00  0.00           N  
ATOM   1010  CA  ALA A  65       4.161  13.948  -7.481  1.00  0.00           C  
ATOM   1011  C   ALA A  65       3.346  14.323  -8.721  1.00  0.00           C  
ATOM   1012  O   ALA A  65       3.742  15.192  -9.503  1.00  0.00           O  
ATOM   1013  CB  ALA A  65       4.909  12.656  -7.692  1.00  0.00           C  
ATOM   1014  H   ALA A  65       3.245  12.912  -5.853  1.00  0.00           H  
ATOM   1015  HA  ALA A  65       4.873  14.748  -7.288  1.00  0.00           H  
ATOM   1016 1HB  ALA A  65       5.554  12.761  -8.530  1.00  0.00           H  
ATOM   1017 2HB  ALA A  65       5.489  12.423  -6.805  1.00  0.00           H  
ATOM   1018 3HB  ALA A  65       4.204  11.867  -7.869  1.00  0.00           H  
ATOM   1019  N   VAL A  66       2.160  13.723  -8.874  1.00  0.00           N  
ATOM   1020  CA  VAL A  66       1.302  14.036 -10.008  1.00  0.00           C  
ATOM   1021  C   VAL A  66       0.787  15.466  -9.908  1.00  0.00           C  
ATOM   1022  O   VAL A  66       0.893  16.236 -10.863  1.00  0.00           O  
ATOM   1023  CB  VAL A  66       0.102  13.068 -10.095  1.00  0.00           C  
ATOM   1024  CG1 VAL A  66      -0.827  13.518 -11.112  1.00  0.00           C  
ATOM   1025  CG2 VAL A  66       0.551  11.701 -10.482  1.00  0.00           C  
ATOM   1026  H   VAL A  66       1.869  13.007  -8.211  1.00  0.00           H  
ATOM   1027  HA  VAL A  66       1.891  13.940 -10.919  1.00  0.00           H  
ATOM   1028  HB  VAL A  66      -0.412  13.044  -9.135  1.00  0.00           H  
ATOM   1029 1HG1 VAL A  66      -1.648  12.841 -11.147  1.00  0.00           H  
ATOM   1030 2HG1 VAL A  66      -1.191  14.516 -10.874  1.00  0.00           H  
ATOM   1031 3HG1 VAL A  66      -0.325  13.524 -12.065  1.00  0.00           H  
ATOM   1032 1HG2 VAL A  66      -0.309  11.042 -10.547  1.00  0.00           H  
ATOM   1033 2HG2 VAL A  66       1.044  11.758 -11.439  1.00  0.00           H  
ATOM   1034 3HG2 VAL A  66       1.218  11.333  -9.760  1.00  0.00           H  
ATOM   1035  N   GLU A  67       0.308  15.846  -8.720  1.00  0.00           N  
ATOM   1036  CA  GLU A  67      -0.214  17.186  -8.458  1.00  0.00           C  
ATOM   1037  C   GLU A  67       0.813  18.267  -8.784  1.00  0.00           C  
ATOM   1038  O   GLU A  67       0.484  19.308  -9.354  1.00  0.00           O  
ATOM   1039  CB  GLU A  67      -0.622  17.306  -6.982  1.00  0.00           C  
ATOM   1040  CG  GLU A  67      -1.194  18.664  -6.567  1.00  0.00           C  
ATOM   1041  CD  GLU A  67      -1.616  18.705  -5.110  1.00  0.00           C  
ATOM   1042  OE1 GLU A  67      -2.446  17.907  -4.737  1.00  0.00           O  
ATOM   1043  OE2 GLU A  67      -1.110  19.523  -4.378  1.00  0.00           O  
ATOM   1044  H   GLU A  67       0.279  15.158  -7.969  1.00  0.00           H  
ATOM   1045  HA  GLU A  67      -1.090  17.343  -9.086  1.00  0.00           H  
ATOM   1046 1HB  GLU A  67      -1.351  16.533  -6.743  1.00  0.00           H  
ATOM   1047 2HB  GLU A  67       0.250  17.121  -6.360  1.00  0.00           H  
ATOM   1048 1HG  GLU A  67      -0.436  19.429  -6.739  1.00  0.00           H  
ATOM   1049 2HG  GLU A  67      -2.053  18.890  -7.197  1.00  0.00           H  
ATOM   1050  N   ALA A  68       2.071  17.992  -8.445  1.00  0.00           N  
ATOM   1051  CA  ALA A  68       3.184  18.903  -8.657  1.00  0.00           C  
ATOM   1052  C   ALA A  68       3.723  18.877 -10.090  1.00  0.00           C  
ATOM   1053  O   ALA A  68       4.654  19.618 -10.413  1.00  0.00           O  
ATOM   1054  CB  ALA A  68       4.307  18.542  -7.703  1.00  0.00           C  
ATOM   1055  H   ALA A  68       2.261  17.116  -7.959  1.00  0.00           H  
ATOM   1056  HA  ALA A  68       2.835  19.911  -8.445  1.00  0.00           H  
ATOM   1057 1HB  ALA A  68       5.133  19.238  -7.828  1.00  0.00           H  
ATOM   1058 2HB  ALA A  68       3.939  18.586  -6.678  1.00  0.00           H  
ATOM   1059 3HB  ALA A  68       4.645  17.527  -7.922  1.00  0.00           H  
ATOM   1060  N   GLY A  69       3.188  17.999 -10.937  1.00  0.00           N  
ATOM   1061  CA  GLY A  69       3.656  17.842 -12.306  1.00  0.00           C  
ATOM   1062  C   GLY A  69       4.866  16.912 -12.418  1.00  0.00           C  
ATOM   1063  O   GLY A  69       5.395  16.689 -13.512  1.00  0.00           O  
ATOM   1064  H   GLY A  69       2.401  17.421 -10.648  1.00  0.00           H  
ATOM   1065 1HA  GLY A  69       2.839  17.445 -12.910  1.00  0.00           H  
ATOM   1066 2HA  GLY A  69       3.906  18.820 -12.714  1.00  0.00           H  
ATOM   1067  N   ASP A  70       5.317  16.338 -11.300  1.00  0.00           N  
ATOM   1068  CA  ASP A  70       6.482  15.471 -11.341  1.00  0.00           C  
ATOM   1069  C   ASP A  70       6.034  14.071 -11.671  1.00  0.00           C  
ATOM   1070  O   ASP A  70       6.041  13.158 -10.842  1.00  0.00           O  
ATOM   1071  CB  ASP A  70       7.234  15.507 -10.010  1.00  0.00           C  
ATOM   1072  CG  ASP A  70       8.559  14.750 -10.034  1.00  0.00           C  
ATOM   1073  OD1 ASP A  70       8.803  13.988 -10.966  1.00  0.00           O  
ATOM   1074  OD2 ASP A  70       9.318  14.917  -9.109  1.00  0.00           O  
ATOM   1075  H   ASP A  70       4.826  16.466 -10.422  1.00  0.00           H  
ATOM   1076  HA  ASP A  70       7.153  15.816 -12.127  1.00  0.00           H  
ATOM   1077 1HB  ASP A  70       7.426  16.544  -9.732  1.00  0.00           H  
ATOM   1078 2HB  ASP A  70       6.601  15.078  -9.234  1.00  0.00           H  
ATOM   1079  N   LEU A  71       5.714  13.900 -12.933  1.00  0.00           N  
ATOM   1080  CA  LEU A  71       5.164  12.657 -13.401  1.00  0.00           C  
ATOM   1081  C   LEU A  71       6.193  11.540 -13.302  1.00  0.00           C  
ATOM   1082  O   LEU A  71       5.827  10.400 -13.035  1.00  0.00           O  
ATOM   1083  CB  LEU A  71       4.616  12.879 -14.803  1.00  0.00           C  
ATOM   1084  CG  LEU A  71       3.398  13.850 -14.798  1.00  0.00           C  
ATOM   1085  CD1 LEU A  71       2.996  14.187 -16.204  1.00  0.00           C  
ATOM   1086  CD2 LEU A  71       2.245  13.210 -14.040  1.00  0.00           C  
ATOM   1087  H   LEU A  71       5.774  14.720 -13.538  1.00  0.00           H  
ATOM   1088  HA  LEU A  71       4.324  12.399 -12.759  1.00  0.00           H  
ATOM   1089 1HB  LEU A  71       5.396  13.303 -15.433  1.00  0.00           H  
ATOM   1090 2HB  LEU A  71       4.299  11.925 -15.230  1.00  0.00           H  
ATOM   1091  HG  LEU A  71       3.687  14.775 -14.299  1.00  0.00           H  
ATOM   1092 1HD1 LEU A  71       2.166  14.879 -16.192  1.00  0.00           H  
ATOM   1093 2HD1 LEU A  71       3.837  14.646 -16.721  1.00  0.00           H  
ATOM   1094 3HD1 LEU A  71       2.702  13.280 -16.725  1.00  0.00           H  
ATOM   1095 1HD2 LEU A  71       1.400  13.887 -14.010  1.00  0.00           H  
ATOM   1096 2HD2 LEU A  71       1.963  12.298 -14.555  1.00  0.00           H  
ATOM   1097 3HD2 LEU A  71       2.561  12.982 -13.026  1.00  0.00           H  
ATOM   1098  N   GLU A  72       7.482  11.848 -13.491  1.00  0.00           N  
ATOM   1099  CA  GLU A  72       8.485  10.791 -13.407  1.00  0.00           C  
ATOM   1100  C   GLU A  72       8.549  10.207 -11.993  1.00  0.00           C  
ATOM   1101  O   GLU A  72       8.598   8.984 -11.827  1.00  0.00           O  
ATOM   1102  CB  GLU A  72       9.859  11.305 -13.838  1.00  0.00           C  
ATOM   1103  CG  GLU A  72       9.976  11.603 -15.340  1.00  0.00           C  
ATOM   1104  CD  GLU A  72      11.331  12.157 -15.743  1.00  0.00           C  
ATOM   1105  OE1 GLU A  72      12.131  12.419 -14.877  1.00  0.00           O  
ATOM   1106  OE2 GLU A  72      11.558  12.311 -16.921  1.00  0.00           O  
ATOM   1107  H   GLU A  72       7.753  12.804 -13.677  1.00  0.00           H  
ATOM   1108  HA  GLU A  72       8.195   9.995 -14.088  1.00  0.00           H  
ATOM   1109 1HB  GLU A  72      10.087  12.223 -13.292  1.00  0.00           H  
ATOM   1110 2HB  GLU A  72      10.620  10.570 -13.578  1.00  0.00           H  
ATOM   1111 1HG  GLU A  72       9.792  10.682 -15.894  1.00  0.00           H  
ATOM   1112 2HG  GLU A  72       9.200  12.317 -15.613  1.00  0.00           H  
ATOM   1113  N   LYS A  73       8.484  11.062 -10.965  1.00  0.00           N  
ATOM   1114  CA  LYS A  73       8.464  10.561  -9.595  1.00  0.00           C  
ATOM   1115  C   LYS A  73       7.213   9.730  -9.391  1.00  0.00           C  
ATOM   1116  O   LYS A  73       7.251   8.652  -8.785  1.00  0.00           O  
ATOM   1117  CB  LYS A  73       8.538  11.711  -8.604  1.00  0.00           C  
ATOM   1118  CG  LYS A  73       8.518  11.359  -7.121  1.00  0.00           C  
ATOM   1119  CD  LYS A  73       8.713  12.648  -6.322  1.00  0.00           C  
ATOM   1120  CE  LYS A  73       8.454  12.487  -4.835  1.00  0.00           C  
ATOM   1121  NZ  LYS A  73       9.422  11.557  -4.167  1.00  0.00           N  
ATOM   1122  H   LYS A  73       8.468  12.083 -11.116  1.00  0.00           H  
ATOM   1123  HA  LYS A  73       9.330   9.915  -9.445  1.00  0.00           H  
ATOM   1124 1HB  LYS A  73       9.457  12.269  -8.786  1.00  0.00           H  
ATOM   1125 2HB  LYS A  73       7.726  12.387  -8.795  1.00  0.00           H  
ATOM   1126 1HG  LYS A  73       7.562  10.903  -6.853  1.00  0.00           H  
ATOM   1127 2HG  LYS A  73       9.319  10.658  -6.887  1.00  0.00           H  
ATOM   1128 1HD  LYS A  73       9.733  13.004  -6.470  1.00  0.00           H  
ATOM   1129 2HD  LYS A  73       8.034  13.408  -6.718  1.00  0.00           H  
ATOM   1130 1HE  LYS A  73       8.539  13.467  -4.373  1.00  0.00           H  
ATOM   1131 2HE  LYS A  73       7.441  12.117  -4.688  1.00  0.00           H  
ATOM   1132 1HZ  LYS A  73       9.205  11.503  -3.185  1.00  0.00           H  
ATOM   1133 2HZ  LYS A  73       9.350  10.608  -4.550  1.00  0.00           H  
ATOM   1134 3HZ  LYS A  73      10.361  11.894  -4.284  1.00  0.00           H  
ATOM   1135  N   ALA A  74       6.088  10.228  -9.915  1.00  0.00           N  
ATOM   1136  CA  ALA A  74       4.836   9.508  -9.783  1.00  0.00           C  
ATOM   1137  C   ALA A  74       4.931   8.130 -10.412  1.00  0.00           C  
ATOM   1138  O   ALA A  74       4.382   7.170  -9.869  1.00  0.00           O  
ATOM   1139  CB  ALA A  74       3.700  10.276 -10.420  1.00  0.00           C  
ATOM   1140  H   ALA A  74       6.110  11.132 -10.395  1.00  0.00           H  
ATOM   1141  HA  ALA A  74       4.643   9.379  -8.730  1.00  0.00           H  
ATOM   1142 1HB  ALA A  74       2.781   9.715 -10.281  1.00  0.00           H  
ATOM   1143 2HB  ALA A  74       3.608  11.251  -9.965  1.00  0.00           H  
ATOM   1144 3HB  ALA A  74       3.890  10.399 -11.471  1.00  0.00           H  
ATOM   1145  N   ARG A  75       5.650   8.015 -11.538  1.00  0.00           N  
ATOM   1146  CA  ARG A  75       5.805   6.726 -12.193  1.00  0.00           C  
ATOM   1147  C   ARG A  75       6.535   5.758 -11.305  1.00  0.00           C  
ATOM   1148  O   ARG A  75       6.093   4.623 -11.138  1.00  0.00           O  
ATOM   1149  CB  ARG A  75       6.636   6.833 -13.460  1.00  0.00           C  
ATOM   1150  CG  ARG A  75       6.018   7.509 -14.620  1.00  0.00           C  
ATOM   1151  CD  ARG A  75       6.982   7.607 -15.739  1.00  0.00           C  
ATOM   1152  NE  ARG A  75       6.484   8.437 -16.797  1.00  0.00           N  
ATOM   1153  CZ  ARG A  75       7.211   8.927 -17.812  1.00  0.00           C  
ATOM   1154  NH1 ARG A  75       8.492   8.648 -17.931  1.00  0.00           N  
ATOM   1155  NH2 ARG A  75       6.607   9.705 -18.683  1.00  0.00           N  
ATOM   1156  H   ARG A  75       6.060   8.847 -11.960  1.00  0.00           H  
ATOM   1157  HA  ARG A  75       4.822   6.325 -12.425  1.00  0.00           H  
ATOM   1158 1HB  ARG A  75       7.519   7.398 -13.242  1.00  0.00           H  
ATOM   1159 2HB  ARG A  75       6.981   5.865 -13.758  1.00  0.00           H  
ATOM   1160 1HG  ARG A  75       5.179   6.922 -14.950  1.00  0.00           H  
ATOM   1161 2HG  ARG A  75       5.679   8.488 -14.367  1.00  0.00           H  
ATOM   1162 1HD  ARG A  75       7.920   8.022 -15.386  1.00  0.00           H  
ATOM   1163 2HD  ARG A  75       7.151   6.611 -16.143  1.00  0.00           H  
ATOM   1164  HE  ARG A  75       5.491   8.712 -16.782  1.00  0.00           H  
ATOM   1165 1HH1 ARG A  75       8.942   8.053 -17.253  1.00  0.00           H  
ATOM   1166 2HH1 ARG A  75       9.022   9.033 -18.699  1.00  0.00           H  
ATOM   1167 1HH2 ARG A  75       5.601   9.901 -18.528  1.00  0.00           H  
ATOM   1168 2HH2 ARG A  75       7.105  10.103 -19.457  1.00  0.00           H  
ATOM   1169  N   GLU A  76       7.629   6.205 -10.684  1.00  0.00           N  
ATOM   1170  CA  GLU A  76       8.379   5.285  -9.841  1.00  0.00           C  
ATOM   1171  C   GLU A  76       7.556   4.842  -8.641  1.00  0.00           C  
ATOM   1172  O   GLU A  76       7.559   3.664  -8.273  1.00  0.00           O  
ATOM   1173  CB  GLU A  76       9.697   5.909  -9.365  1.00  0.00           C  
ATOM   1174  CG  GLU A  76      10.751   6.095 -10.465  1.00  0.00           C  
ATOM   1175  CD  GLU A  76      12.062   6.691  -9.958  1.00  0.00           C  
ATOM   1176  OE1 GLU A  76      12.132   7.060  -8.807  1.00  0.00           O  
ATOM   1177  OE2 GLU A  76      12.994   6.759 -10.729  1.00  0.00           O  
ATOM   1178  H   GLU A  76       7.948   7.167 -10.840  1.00  0.00           H  
ATOM   1179  HA  GLU A  76       8.616   4.399 -10.431  1.00  0.00           H  
ATOM   1180 1HB  GLU A  76       9.490   6.894  -8.937  1.00  0.00           H  
ATOM   1181 2HB  GLU A  76      10.130   5.294  -8.578  1.00  0.00           H  
ATOM   1182 1HG  GLU A  76      10.954   5.128 -10.923  1.00  0.00           H  
ATOM   1183 2HG  GLU A  76      10.333   6.750 -11.232  1.00  0.00           H  
ATOM   1184  N   ALA A  77       6.819   5.773  -8.038  1.00  0.00           N  
ATOM   1185  CA  ALA A  77       5.993   5.411  -6.897  1.00  0.00           C  
ATOM   1186  C   ALA A  77       4.889   4.436  -7.327  1.00  0.00           C  
ATOM   1187  O   ALA A  77       4.644   3.430  -6.651  1.00  0.00           O  
ATOM   1188  CB  ALA A  77       5.424   6.666  -6.268  1.00  0.00           C  
ATOM   1189  H   ALA A  77       6.850   6.740  -8.370  1.00  0.00           H  
ATOM   1190  HA  ALA A  77       6.618   4.901  -6.164  1.00  0.00           H  
ATOM   1191 1HB  ALA A  77       4.810   6.416  -5.399  1.00  0.00           H  
ATOM   1192 2HB  ALA A  77       6.242   7.318  -5.958  1.00  0.00           H  
ATOM   1193 3HB  ALA A  77       4.836   7.176  -7.007  1.00  0.00           H  
ATOM   1194  N   ALA A  78       4.258   4.702  -8.483  1.00  0.00           N  
ATOM   1195  CA  ALA A  78       3.205   3.843  -9.013  1.00  0.00           C  
ATOM   1196  C   ALA A  78       3.742   2.450  -9.353  1.00  0.00           C  
ATOM   1197  O   ALA A  78       3.070   1.447  -9.092  1.00  0.00           O  
ATOM   1198  CB  ALA A  78       2.569   4.487 -10.239  1.00  0.00           C  
ATOM   1199  H   ALA A  78       4.497   5.541  -9.008  1.00  0.00           H  
ATOM   1200  HA  ALA A  78       2.443   3.731  -8.244  1.00  0.00           H  
ATOM   1201 1HB  ALA A  78       1.766   3.852 -10.615  1.00  0.00           H  
ATOM   1202 2HB  ALA A  78       2.168   5.465  -9.971  1.00  0.00           H  
ATOM   1203 3HB  ALA A  78       3.319   4.613 -11.004  1.00  0.00           H  
ATOM   1204  N   GLU A  79       4.966   2.379  -9.894  1.00  0.00           N  
ATOM   1205  CA  GLU A  79       5.553   1.094 -10.244  1.00  0.00           C  
ATOM   1206  C   GLU A  79       5.809   0.284  -8.985  1.00  0.00           C  
ATOM   1207  O   GLU A  79       5.430  -0.889  -8.915  1.00  0.00           O  
ATOM   1208  CB  GLU A  79       6.861   1.254 -11.032  1.00  0.00           C  
ATOM   1209  CG  GLU A  79       7.461  -0.087 -11.506  1.00  0.00           C  
ATOM   1210  CD  GLU A  79       8.722   0.040 -12.360  1.00  0.00           C  
ATOM   1211  OE1 GLU A  79       9.169   1.135 -12.599  1.00  0.00           O  
ATOM   1212  OE2 GLU A  79       9.227  -0.978 -12.773  1.00  0.00           O  
ATOM   1213  H   GLU A  79       5.479   3.234 -10.101  1.00  0.00           H  
ATOM   1214  HA  GLU A  79       4.842   0.548 -10.863  1.00  0.00           H  
ATOM   1215 1HB  GLU A  79       6.703   1.893 -11.896  1.00  0.00           H  
ATOM   1216 2HB  GLU A  79       7.600   1.749 -10.400  1.00  0.00           H  
ATOM   1217 1HG  GLU A  79       7.695  -0.689 -10.626  1.00  0.00           H  
ATOM   1218 2HG  GLU A  79       6.700  -0.620 -12.076  1.00  0.00           H  
ATOM   1219  N   GLU A  80       6.430   0.908  -7.971  1.00  0.00           N  
ATOM   1220  CA  GLU A  80       6.705   0.186  -6.734  1.00  0.00           C  
ATOM   1221  C   GLU A  80       5.404  -0.320  -6.141  1.00  0.00           C  
ATOM   1222  O   GLU A  80       5.336  -1.445  -5.651  1.00  0.00           O  
ATOM   1223  CB  GLU A  80       7.446   1.043  -5.703  1.00  0.00           C  
ATOM   1224  CG  GLU A  80       7.819   0.250  -4.429  1.00  0.00           C  
ATOM   1225  CD  GLU A  80       8.617   1.028  -3.394  1.00  0.00           C  
ATOM   1226  OE1 GLU A  80       8.935   2.168  -3.626  1.00  0.00           O  
ATOM   1227  OE2 GLU A  80       8.895   0.465  -2.360  1.00  0.00           O  
ATOM   1228  H   GLU A  80       6.726   1.883  -8.071  1.00  0.00           H  
ATOM   1229  HA  GLU A  80       7.328  -0.676  -6.971  1.00  0.00           H  
ATOM   1230 1HB  GLU A  80       8.358   1.443  -6.145  1.00  0.00           H  
ATOM   1231 2HB  GLU A  80       6.821   1.891  -5.419  1.00  0.00           H  
ATOM   1232 1HG  GLU A  80       6.904  -0.119  -3.972  1.00  0.00           H  
ATOM   1233 2HG  GLU A  80       8.400  -0.618  -4.733  1.00  0.00           H  
ATOM   1234  N   TYR A  81       4.360   0.500  -6.216  1.00  0.00           N  
ATOM   1235  CA  TYR A  81       3.053   0.133  -5.714  1.00  0.00           C  
ATOM   1236  C   TYR A  81       2.517  -1.089  -6.457  1.00  0.00           C  
ATOM   1237  O   TYR A  81       2.025  -2.028  -5.834  1.00  0.00           O  
ATOM   1238  CB  TYR A  81       2.124   1.337  -5.731  1.00  0.00           C  
ATOM   1239  CG  TYR A  81       0.754   1.033  -5.323  1.00  0.00           C  
ATOM   1240  CD1 TYR A  81       0.493   0.288  -4.182  1.00  0.00           C  
ATOM   1241  CD2 TYR A  81      -0.260   1.525  -6.076  1.00  0.00           C  
ATOM   1242  CE1 TYR A  81      -0.819   0.015  -3.843  1.00  0.00           C  
ATOM   1243  CE2 TYR A  81      -1.539   1.262  -5.745  1.00  0.00           C  
ATOM   1244  CZ  TYR A  81      -1.839   0.511  -4.653  1.00  0.00           C  
ATOM   1245  OH  TYR A  81      -3.160   0.264  -4.383  1.00  0.00           O  
ATOM   1246  H   TYR A  81       4.482   1.434  -6.612  1.00  0.00           H  
ATOM   1247  HA  TYR A  81       3.166  -0.154  -4.671  1.00  0.00           H  
ATOM   1248 1HB  TYR A  81       2.510   2.107  -5.081  1.00  0.00           H  
ATOM   1249 2HB  TYR A  81       2.092   1.750  -6.732  1.00  0.00           H  
ATOM   1250  HD1 TYR A  81       1.313  -0.094  -3.574  1.00  0.00           H  
ATOM   1251  HD2 TYR A  81      -0.034   2.120  -6.960  1.00  0.00           H  
ATOM   1252  HE1 TYR A  81      -1.049  -0.585  -2.962  1.00  0.00           H  
ATOM   1253  HE2 TYR A  81      -2.334   1.642  -6.365  1.00  0.00           H  
ATOM   1254  HH  TYR A  81      -3.263  -0.262  -3.566  1.00  0.00           H  
ATOM   1255  N   ALA A  82       2.599  -1.111  -7.786  1.00  0.00           N  
ATOM   1256  CA  ALA A  82       2.118  -2.300  -8.486  1.00  0.00           C  
ATOM   1257  C   ALA A  82       2.857  -3.549  -7.991  1.00  0.00           C  
ATOM   1258  O   ALA A  82       2.243  -4.600  -7.764  1.00  0.00           O  
ATOM   1259  CB  ALA A  82       2.340  -2.159  -9.984  1.00  0.00           C  
ATOM   1260  H   ALA A  82       2.982  -0.314  -8.298  1.00  0.00           H  
ATOM   1261  HA  ALA A  82       1.058  -2.417  -8.272  1.00  0.00           H  
ATOM   1262 1HB  ALA A  82       1.964  -3.042 -10.497  1.00  0.00           H  
ATOM   1263 2HB  ALA A  82       1.841  -1.291 -10.349  1.00  0.00           H  
ATOM   1264 3HB  ALA A  82       3.410  -2.054 -10.177  1.00  0.00           H  
ATOM   1265  N   GLU A  83       4.172  -3.421  -7.767  1.00  0.00           N  
ATOM   1266  CA  GLU A  83       4.955  -4.563  -7.306  1.00  0.00           C  
ATOM   1267  C   GLU A  83       4.575  -4.927  -5.868  1.00  0.00           C  
ATOM   1268  O   GLU A  83       4.545  -6.105  -5.504  1.00  0.00           O  
ATOM   1269  CB  GLU A  83       6.450  -4.279  -7.437  1.00  0.00           C  
ATOM   1270  CG  GLU A  83       6.934  -4.136  -8.901  1.00  0.00           C  
ATOM   1271  CD  GLU A  83       6.707  -5.363  -9.762  1.00  0.00           C  
ATOM   1272  OE1 GLU A  83       7.099  -6.433  -9.370  1.00  0.00           O  
ATOM   1273  OE2 GLU A  83       6.133  -5.216 -10.827  1.00  0.00           O  
ATOM   1274  H   GLU A  83       4.632  -2.527  -7.960  1.00  0.00           H  
ATOM   1275  HA  GLU A  83       4.721  -5.414  -7.939  1.00  0.00           H  
ATOM   1276 1HB  GLU A  83       6.689  -3.350  -6.916  1.00  0.00           H  
ATOM   1277 2HB  GLU A  83       7.018  -5.077  -6.963  1.00  0.00           H  
ATOM   1278 1HG  GLU A  83       6.407  -3.295  -9.353  1.00  0.00           H  
ATOM   1279 2HG  GLU A  83       7.995  -3.894  -8.895  1.00  0.00           H  
ATOM   1280  N   LEU A  84       4.262  -3.915  -5.060  1.00  0.00           N  
ATOM   1281  CA  LEU A  84       3.827  -4.096  -3.683  1.00  0.00           C  
ATOM   1282  C   LEU A  84       2.611  -5.001  -3.656  1.00  0.00           C  
ATOM   1283  O   LEU A  84       2.562  -5.963  -2.883  1.00  0.00           O  
ATOM   1284  CB  LEU A  84       3.513  -2.740  -3.046  1.00  0.00           C  
ATOM   1285  CG  LEU A  84       3.135  -2.739  -1.596  1.00  0.00           C  
ATOM   1286  CD1 LEU A  84       3.501  -1.424  -1.002  1.00  0.00           C  
ATOM   1287  CD2 LEU A  84       1.628  -2.974  -1.480  1.00  0.00           C  
ATOM   1288  H   LEU A  84       4.350  -2.967  -5.417  1.00  0.00           H  
ATOM   1289  HA  LEU A  84       4.630  -4.572  -3.122  1.00  0.00           H  
ATOM   1290 1HB  LEU A  84       4.373  -2.082  -3.180  1.00  0.00           H  
ATOM   1291 2HB  LEU A  84       2.678  -2.310  -3.564  1.00  0.00           H  
ATOM   1292  HG  LEU A  84       3.671  -3.506  -1.073  1.00  0.00           H  
ATOM   1293 1HD1 LEU A  84       3.223  -1.428   0.037  1.00  0.00           H  
ATOM   1294 2HD1 LEU A  84       4.575  -1.259  -1.095  1.00  0.00           H  
ATOM   1295 3HD1 LEU A  84       2.971  -0.649  -1.521  1.00  0.00           H  
ATOM   1296 1HD2 LEU A  84       1.328  -2.958  -0.450  1.00  0.00           H  
ATOM   1297 2HD2 LEU A  84       1.096  -2.187  -2.014  1.00  0.00           H  
ATOM   1298 3HD2 LEU A  84       1.371  -3.936  -1.907  1.00  0.00           H  
ATOM   1299  N   GLU A  85       1.630  -4.706  -4.511  1.00  0.00           N  
ATOM   1300  CA  GLU A  85       0.442  -5.540  -4.568  1.00  0.00           C  
ATOM   1301  C   GLU A  85       0.802  -6.963  -4.973  1.00  0.00           C  
ATOM   1302  O   GLU A  85       0.282  -7.916  -4.399  1.00  0.00           O  
ATOM   1303  CB  GLU A  85      -0.594  -4.962  -5.522  1.00  0.00           C  
ATOM   1304  CG  GLU A  85      -1.286  -3.716  -5.012  1.00  0.00           C  
ATOM   1305  CD  GLU A  85      -2.289  -3.217  -5.978  1.00  0.00           C  
ATOM   1306  OE1 GLU A  85      -2.156  -3.523  -7.132  1.00  0.00           O  
ATOM   1307  OE2 GLU A  85      -3.238  -2.583  -5.564  1.00  0.00           O  
ATOM   1308  H   GLU A  85       1.728  -3.886  -5.116  1.00  0.00           H  
ATOM   1309  HA  GLU A  85      -0.004  -5.573  -3.574  1.00  0.00           H  
ATOM   1310 1HB  GLU A  85      -0.110  -4.704  -6.466  1.00  0.00           H  
ATOM   1311 2HB  GLU A  85      -1.346  -5.710  -5.738  1.00  0.00           H  
ATOM   1312 1HG  GLU A  85      -1.782  -3.940  -4.065  1.00  0.00           H  
ATOM   1313 2HG  GLU A  85      -0.536  -2.942  -4.832  1.00  0.00           H  
ATOM   1314  N   LEU A  86       1.750  -7.130  -5.891  1.00  0.00           N  
ATOM   1315  CA  LEU A  86       2.122  -8.485  -6.278  1.00  0.00           C  
ATOM   1316  C   LEU A  86       2.703  -9.232  -5.059  1.00  0.00           C  
ATOM   1317  O   LEU A  86       2.458 -10.432  -4.876  1.00  0.00           O  
ATOM   1318  CB  LEU A  86       3.085  -8.443  -7.469  1.00  0.00           C  
ATOM   1319  CG  LEU A  86       2.435  -7.906  -8.781  1.00  0.00           C  
ATOM   1320  CD1 LEU A  86       3.484  -7.754  -9.867  1.00  0.00           C  
ATOM   1321  CD2 LEU A  86       1.334  -8.838  -9.218  1.00  0.00           C  
ATOM   1322  H   LEU A  86       2.160  -6.316  -6.359  1.00  0.00           H  
ATOM   1323  HA  LEU A  86       1.227  -9.009  -6.597  1.00  0.00           H  
ATOM   1324 1HB  LEU A  86       3.928  -7.805  -7.224  1.00  0.00           H  
ATOM   1325 2HB  LEU A  86       3.456  -9.447  -7.660  1.00  0.00           H  
ATOM   1326  HG  LEU A  86       2.014  -6.925  -8.590  1.00  0.00           H  
ATOM   1327 1HD1 LEU A  86       3.013  -7.359 -10.765  1.00  0.00           H  
ATOM   1328 2HD1 LEU A  86       4.260  -7.066  -9.537  1.00  0.00           H  
ATOM   1329 3HD1 LEU A  86       3.929  -8.720 -10.083  1.00  0.00           H  
ATOM   1330 1HD2 LEU A  86       0.871  -8.445 -10.125  1.00  0.00           H  
ATOM   1331 2HD2 LEU A  86       1.745  -9.828  -9.417  1.00  0.00           H  
ATOM   1332 3HD2 LEU A  86       0.595  -8.903  -8.442  1.00  0.00           H  
ATOM   1333  N   VAL A  87       3.434  -8.518  -4.193  1.00  0.00           N  
ATOM   1334  CA  VAL A  87       3.956  -9.153  -2.983  1.00  0.00           C  
ATOM   1335  C   VAL A  87       2.792  -9.558  -2.087  1.00  0.00           C  
ATOM   1336  O   VAL A  87       2.783 -10.661  -1.530  1.00  0.00           O  
ATOM   1337  CB  VAL A  87       4.873  -8.237  -2.162  1.00  0.00           C  
ATOM   1338  CG1 VAL A  87       5.216  -8.942  -0.858  1.00  0.00           C  
ATOM   1339  CG2 VAL A  87       6.112  -7.898  -2.941  1.00  0.00           C  
ATOM   1340  H   VAL A  87       3.642  -7.538  -4.399  1.00  0.00           H  
ATOM   1341  HA  VAL A  87       4.512 -10.046  -3.269  1.00  0.00           H  
ATOM   1342  HB  VAL A  87       4.339  -7.327  -1.910  1.00  0.00           H  
ATOM   1343 1HG1 VAL A  87       5.844  -8.297  -0.245  1.00  0.00           H  
ATOM   1344 2HG1 VAL A  87       4.304  -9.175  -0.329  1.00  0.00           H  
ATOM   1345 3HG1 VAL A  87       5.747  -9.866  -1.077  1.00  0.00           H  
ATOM   1346 1HG2 VAL A  87       6.750  -7.248  -2.345  1.00  0.00           H  
ATOM   1347 2HG2 VAL A  87       6.648  -8.813  -3.184  1.00  0.00           H  
ATOM   1348 3HG2 VAL A  87       5.834  -7.390  -3.857  1.00  0.00           H  
ATOM   1349  N   ALA A  88       1.802  -8.661  -1.948  1.00  0.00           N  
ATOM   1350  CA  ALA A  88       0.638  -8.944  -1.113  1.00  0.00           C  
ATOM   1351  C   ALA A  88      -0.055 -10.194  -1.605  1.00  0.00           C  
ATOM   1352  O   ALA A  88      -0.506 -10.995  -0.795  1.00  0.00           O  
ATOM   1353  CB  ALA A  88      -0.336  -7.778  -1.105  1.00  0.00           C  
ATOM   1354  H   ALA A  88       1.879  -7.761  -2.427  1.00  0.00           H  
ATOM   1355  HA  ALA A  88       0.984  -9.128  -0.098  1.00  0.00           H  
ATOM   1356 1HB  ALA A  88      -1.184  -8.014  -0.461  1.00  0.00           H  
ATOM   1357 2HB  ALA A  88       0.160  -6.883  -0.737  1.00  0.00           H  
ATOM   1358 3HB  ALA A  88      -0.701  -7.595  -2.114  1.00  0.00           H  
ATOM   1359  N   ILE A  89      -0.091 -10.390  -2.923  1.00  0.00           N  
ATOM   1360  CA  ILE A  89      -0.703 -11.578  -3.499  1.00  0.00           C  
ATOM   1361  C   ILE A  89       0.049 -12.825  -3.080  1.00  0.00           C  
ATOM   1362  O   ILE A  89      -0.556 -13.831  -2.705  1.00  0.00           O  
ATOM   1363  CB  ILE A  89      -0.810 -11.474  -5.016  1.00  0.00           C  
ATOM   1364  CG1 ILE A  89      -1.823 -10.395  -5.314  1.00  0.00           C  
ATOM   1365  CG2 ILE A  89      -1.207 -12.821  -5.607  1.00  0.00           C  
ATOM   1366  CD1 ILE A  89      -1.884  -9.959  -6.711  1.00  0.00           C  
ATOM   1367  H   ILE A  89       0.279  -9.664  -3.536  1.00  0.00           H  
ATOM   1368  HA  ILE A  89      -1.712 -11.653  -3.125  1.00  0.00           H  
ATOM   1369  HB  ILE A  89       0.139 -11.160  -5.434  1.00  0.00           H  
ATOM   1370 1HG1 ILE A  89      -2.775 -10.761  -5.033  1.00  0.00           H  
ATOM   1371 2HG1 ILE A  89      -1.596  -9.524  -4.696  1.00  0.00           H  
ATOM   1372 1HG2 ILE A  89      -1.291 -12.734  -6.682  1.00  0.00           H  
ATOM   1373 2HG2 ILE A  89      -0.443 -13.558  -5.361  1.00  0.00           H  
ATOM   1374 3HG2 ILE A  89      -2.160 -13.134  -5.188  1.00  0.00           H  
ATOM   1375 1HD1 ILE A  89      -2.627  -9.203  -6.794  1.00  0.00           H  
ATOM   1376 2HD1 ILE A  89      -0.941  -9.564  -7.003  1.00  0.00           H  
ATOM   1377 3HD1 ILE A  89      -2.143 -10.791  -7.331  1.00  0.00           H  
ATOM   1378  N   ASN A  90       1.373 -12.794  -3.123  1.00  0.00           N  
ATOM   1379  CA  ASN A  90       2.085 -13.980  -2.673  1.00  0.00           C  
ATOM   1380  C   ASN A  90       1.767 -14.260  -1.194  1.00  0.00           C  
ATOM   1381  O   ASN A  90       1.572 -15.420  -0.797  1.00  0.00           O  
ATOM   1382  CB  ASN A  90       3.570 -13.824  -2.918  1.00  0.00           C  
ATOM   1383  CG  ASN A  90       3.913 -13.967  -4.382  1.00  0.00           C  
ATOM   1384  OD1 ASN A  90       3.143 -14.557  -5.154  1.00  0.00           O  
ATOM   1385  ND2 ASN A  90       5.047 -13.444  -4.777  1.00  0.00           N  
ATOM   1386  H   ASN A  90       1.861 -11.962  -3.468  1.00  0.00           H  
ATOM   1387  HA  ASN A  90       1.733 -14.834  -3.248  1.00  0.00           H  
ATOM   1388 1HB  ASN A  90       3.891 -12.837  -2.575  1.00  0.00           H  
ATOM   1389 2HB  ASN A  90       4.119 -14.568  -2.345  1.00  0.00           H  
ATOM   1390 1HD2 ASN A  90       5.322 -13.510  -5.736  1.00  0.00           H  
ATOM   1391 2HD2 ASN A  90       5.635 -12.975  -4.119  1.00  0.00           H  
ATOM   1392  N   GLN A  91       1.652 -13.195  -0.391  1.00  0.00           N  
ATOM   1393  CA  GLN A  91       1.313 -13.343   1.021  1.00  0.00           C  
ATOM   1394  C   GLN A  91      -0.130 -13.842   1.193  1.00  0.00           C  
ATOM   1395  O   GLN A  91      -0.406 -14.662   2.073  1.00  0.00           O  
ATOM   1396  CB  GLN A  91       1.553 -12.032   1.774  1.00  0.00           C  
ATOM   1397  CG  GLN A  91       3.024 -11.661   1.885  1.00  0.00           C  
ATOM   1398  CD  GLN A  91       3.272 -10.373   2.646  1.00  0.00           C  
ATOM   1399  OE1 GLN A  91       2.356  -9.635   3.007  1.00  0.00           O  
ATOM   1400  NE2 GLN A  91       4.546 -10.088   2.888  1.00  0.00           N  
ATOM   1401  H   GLN A  91       1.834 -12.264  -0.774  1.00  0.00           H  
ATOM   1402  HA  GLN A  91       1.974 -14.096   1.451  1.00  0.00           H  
ATOM   1403 1HB  GLN A  91       1.069 -11.230   1.240  1.00  0.00           H  
ATOM   1404 2HB  GLN A  91       1.121 -12.084   2.774  1.00  0.00           H  
ATOM   1405 1HG  GLN A  91       3.549 -12.466   2.400  1.00  0.00           H  
ATOM   1406 2HG  GLN A  91       3.423 -11.541   0.876  1.00  0.00           H  
ATOM   1407 1HE2 GLN A  91       4.788  -9.257   3.392  1.00  0.00           H  
ATOM   1408 2HE2 GLN A  91       5.263 -10.714   2.584  1.00  0.00           H  
ATOM   1409  N   TYR A  92      -1.044 -13.378   0.332  1.00  0.00           N  
ATOM   1410  CA  TYR A  92      -2.436 -13.813   0.360  1.00  0.00           C  
ATOM   1411  C   TYR A  92      -2.526 -15.294   0.102  1.00  0.00           C  
ATOM   1412  O   TYR A  92      -3.308 -15.993   0.740  1.00  0.00           O  
ATOM   1413  CB  TYR A  92      -3.271 -13.121  -0.712  1.00  0.00           C  
ATOM   1414  CG  TYR A  92      -3.690 -11.735  -0.424  1.00  0.00           C  
ATOM   1415  CD1 TYR A  92      -3.917 -10.865  -1.464  1.00  0.00           C  
ATOM   1416  CD2 TYR A  92      -3.870 -11.326   0.854  1.00  0.00           C  
ATOM   1417  CE1 TYR A  92      -4.308  -9.615  -1.233  1.00  0.00           C  
ATOM   1418  CE2 TYR A  92      -4.267 -10.047   1.084  1.00  0.00           C  
ATOM   1419  CZ  TYR A  92      -4.483  -9.181   0.048  1.00  0.00           C  
ATOM   1420  OH  TYR A  92      -4.876  -7.874   0.306  1.00  0.00           O  
ATOM   1421  H   TYR A  92      -0.766 -12.688  -0.353  1.00  0.00           H  
ATOM   1422  HA  TYR A  92      -2.851 -13.605   1.345  1.00  0.00           H  
ATOM   1423 1HB  TYR A  92      -2.705 -13.104  -1.628  1.00  0.00           H  
ATOM   1424 2HB  TYR A  92      -4.155 -13.704  -0.922  1.00  0.00           H  
ATOM   1425  HD1 TYR A  92      -3.784 -11.182  -2.481  1.00  0.00           H  
ATOM   1426  HD2 TYR A  92      -3.699 -12.009   1.684  1.00  0.00           H  
ATOM   1427  HE1 TYR A  92      -4.481  -8.967  -2.062  1.00  0.00           H  
ATOM   1428  HE2 TYR A  92      -4.406  -9.713   2.086  1.00  0.00           H  
ATOM   1429  HH  TYR A  92      -4.786  -7.328  -0.529  1.00  0.00           H  
ATOM   1430  N   ARG A  93      -1.718 -15.780  -0.837  1.00  0.00           N  
ATOM   1431  CA  ARG A  93      -1.715 -17.192  -1.164  1.00  0.00           C  
ATOM   1432  C   ARG A  93      -1.223 -18.016   0.027  1.00  0.00           C  
ATOM   1433  O   ARG A  93      -1.828 -19.036   0.365  1.00  0.00           O  
ATOM   1434  CB  ARG A  93      -0.861 -17.419  -2.400  1.00  0.00           C  
ATOM   1435  CG  ARG A  93      -1.488 -16.872  -3.701  1.00  0.00           C  
ATOM   1436  CD  ARG A  93      -0.551 -16.948  -4.854  1.00  0.00           C  
ATOM   1437  NE  ARG A  93      -1.149 -16.442  -6.088  1.00  0.00           N  
ATOM   1438  CZ  ARG A  93      -0.457 -16.182  -7.218  1.00  0.00           C  
ATOM   1439  NH1 ARG A  93       0.843 -16.370  -7.246  1.00  0.00           N  
ATOM   1440  NH2 ARG A  93      -1.079 -15.741  -8.297  1.00  0.00           N  
ATOM   1441  H   ARG A  93      -1.113 -15.141  -1.356  1.00  0.00           H  
ATOM   1442  HA  ARG A  93      -2.735 -17.493  -1.397  1.00  0.00           H  
ATOM   1443 1HB  ARG A  93       0.102 -16.930  -2.270  1.00  0.00           H  
ATOM   1444 2HB  ARG A  93      -0.677 -18.483  -2.530  1.00  0.00           H  
ATOM   1445 1HG  ARG A  93      -2.377 -17.450  -3.944  1.00  0.00           H  
ATOM   1446 2HG  ARG A  93      -1.770 -15.830  -3.557  1.00  0.00           H  
ATOM   1447 1HD  ARG A  93       0.330 -16.344  -4.634  1.00  0.00           H  
ATOM   1448 2HD  ARG A  93      -0.252 -17.980  -5.015  1.00  0.00           H  
ATOM   1449  HE  ARG A  93      -2.149 -16.286  -6.098  1.00  0.00           H  
ATOM   1450 1HH1 ARG A  93       1.323 -16.706  -6.420  1.00  0.00           H  
ATOM   1451 2HH1 ARG A  93       1.364 -16.176  -8.088  1.00  0.00           H  
ATOM   1452 1HH2 ARG A  93      -2.079 -15.598  -8.282  1.00  0.00           H  
ATOM   1453 2HH2 ARG A  93      -0.551 -15.567  -9.140  1.00  0.00           H  
ATOM   1454  N   GLU A  94      -0.181 -17.541   0.728  1.00  0.00           N  
ATOM   1455  CA  GLU A  94       0.265 -18.258   1.926  1.00  0.00           C  
ATOM   1456  C   GLU A  94      -0.860 -18.288   2.954  1.00  0.00           C  
ATOM   1457  O   GLU A  94      -1.212 -19.340   3.489  1.00  0.00           O  
ATOM   1458  CB  GLU A  94       1.505 -17.606   2.565  1.00  0.00           C  
ATOM   1459  CG  GLU A  94       2.003 -18.332   3.851  1.00  0.00           C  
ATOM   1460  CD  GLU A  94       3.234 -17.693   4.526  1.00  0.00           C  
ATOM   1461  OE1 GLU A  94       3.772 -16.749   4.001  1.00  0.00           O  
ATOM   1462  OE2 GLU A  94       3.608 -18.159   5.588  1.00  0.00           O  
ATOM   1463  H   GLU A  94       0.311 -16.702   0.409  1.00  0.00           H  
ATOM   1464  HA  GLU A  94       0.507 -19.284   1.651  1.00  0.00           H  
ATOM   1465 1HB  GLU A  94       2.320 -17.587   1.842  1.00  0.00           H  
ATOM   1466 2HB  GLU A  94       1.279 -16.572   2.827  1.00  0.00           H  
ATOM   1467 1HG  GLU A  94       1.183 -18.349   4.572  1.00  0.00           H  
ATOM   1468 2HG  GLU A  94       2.236 -19.366   3.595  1.00  0.00           H  
ATOM   1469  N   LEU A  95      -1.467 -17.128   3.194  1.00  0.00           N  
ATOM   1470  CA  LEU A  95      -2.538 -17.009   4.170  1.00  0.00           C  
ATOM   1471  C   LEU A  95      -3.695 -17.947   3.822  1.00  0.00           C  
ATOM   1472  O   LEU A  95      -4.155 -18.721   4.660  1.00  0.00           O  
ATOM   1473  CB  LEU A  95      -3.018 -15.540   4.213  1.00  0.00           C  
ATOM   1474  CG  LEU A  95      -4.200 -15.194   5.135  1.00  0.00           C  
ATOM   1475  CD1 LEU A  95      -3.836 -15.452   6.591  1.00  0.00           C  
ATOM   1476  CD2 LEU A  95      -4.566 -13.734   4.943  1.00  0.00           C  
ATOM   1477  H   LEU A  95      -1.148 -16.291   2.705  1.00  0.00           H  
ATOM   1478  HA  LEU A  95      -2.144 -17.282   5.145  1.00  0.00           H  
ATOM   1479 1HB  LEU A  95      -2.175 -14.913   4.499  1.00  0.00           H  
ATOM   1480 2HB  LEU A  95      -3.311 -15.256   3.207  1.00  0.00           H  
ATOM   1481  HG  LEU A  95      -5.041 -15.821   4.870  1.00  0.00           H  
ATOM   1482 1HD1 LEU A  95      -4.686 -15.212   7.226  1.00  0.00           H  
ATOM   1483 2HD1 LEU A  95      -3.577 -16.488   6.719  1.00  0.00           H  
ATOM   1484 3HD1 LEU A  95      -2.990 -14.828   6.872  1.00  0.00           H  
ATOM   1485 1HD2 LEU A  95      -5.409 -13.476   5.578  1.00  0.00           H  
ATOM   1486 2HD2 LEU A  95      -3.714 -13.130   5.214  1.00  0.00           H  
ATOM   1487 3HD2 LEU A  95      -4.827 -13.553   3.902  1.00  0.00           H  
ATOM   1488  N   ALA A  96      -4.149 -17.907   2.573  1.00  0.00           N  
ATOM   1489  CA  ALA A  96      -5.267 -18.727   2.128  1.00  0.00           C  
ATOM   1490  C   ALA A  96      -5.011 -20.225   2.264  1.00  0.00           C  
ATOM   1491  O   ALA A  96      -5.915 -20.989   2.605  1.00  0.00           O  
ATOM   1492  CB  ALA A  96      -5.573 -18.418   0.669  1.00  0.00           C  
ATOM   1493  H   ALA A  96      -3.722 -17.269   1.911  1.00  0.00           H  
ATOM   1494  HA  ALA A  96      -6.119 -18.478   2.756  1.00  0.00           H  
ATOM   1495 1HB  ALA A  96      -6.425 -18.999   0.344  1.00  0.00           H  
ATOM   1496 2HB  ALA A  96      -5.784 -17.365   0.553  1.00  0.00           H  
ATOM   1497 3HB  ALA A  96      -4.702 -18.676   0.066  1.00  0.00           H  
ATOM   1498  N   LYS A  97      -3.785 -20.661   1.978  1.00  0.00           N  
ATOM   1499  CA  LYS A  97      -3.470 -22.081   2.047  1.00  0.00           C  
ATOM   1500  C   LYS A  97      -3.238 -22.580   3.466  1.00  0.00           C  
ATOM   1501  O   LYS A  97      -3.727 -23.646   3.846  1.00  0.00           O  
ATOM   1502  CB  LYS A  97      -2.235 -22.376   1.202  1.00  0.00           C  
ATOM   1503  CG  LYS A  97      -2.449 -22.248  -0.297  1.00  0.00           C  
ATOM   1504  CD  LYS A  97      -1.170 -22.533  -1.064  1.00  0.00           C  
ATOM   1505  CE  LYS A  97      -1.379 -22.400  -2.564  1.00  0.00           C  
ATOM   1506  NZ  LYS A  97      -0.125 -22.663  -3.324  1.00  0.00           N  
ATOM   1507  H   LYS A  97      -3.062 -20.004   1.678  1.00  0.00           H  
ATOM   1508  HA  LYS A  97      -4.314 -22.634   1.636  1.00  0.00           H  
ATOM   1509 1HB  LYS A  97      -1.441 -21.674   1.482  1.00  0.00           H  
ATOM   1510 2HB  LYS A  97      -1.874 -23.380   1.420  1.00  0.00           H  
ATOM   1511 1HG  LYS A  97      -3.220 -22.949  -0.615  1.00  0.00           H  
ATOM   1512 2HG  LYS A  97      -2.785 -21.238  -0.526  1.00  0.00           H  
ATOM   1513 1HD  LYS A  97      -0.404 -21.819  -0.749  1.00  0.00           H  
ATOM   1514 2HD  LYS A  97      -0.821 -23.539  -0.837  1.00  0.00           H  
ATOM   1515 1HE  LYS A  97      -2.141 -23.109  -2.881  1.00  0.00           H  
ATOM   1516 2HE  LYS A  97      -1.722 -21.388  -2.786  1.00  0.00           H  
ATOM   1517 1HZ  LYS A  97      -0.303 -22.564  -4.314  1.00  0.00           H  
ATOM   1518 2HZ  LYS A  97       0.583 -22.001  -3.042  1.00  0.00           H  
ATOM   1519 3HZ  LYS A  97       0.195 -23.601  -3.132  1.00  0.00           H  
ATOM   1520  N   GLU A  98      -2.489 -21.811   4.254  1.00  0.00           N  
ATOM   1521  CA  GLU A  98      -2.153 -22.223   5.607  1.00  0.00           C  
ATOM   1522  C   GLU A  98      -3.299 -21.986   6.587  1.00  0.00           C  
ATOM   1523  O   GLU A  98      -3.473 -22.754   7.537  1.00  0.00           O  
ATOM   1524  CB  GLU A  98      -0.892 -21.495   6.076  1.00  0.00           C  
ATOM   1525  CG  GLU A  98       0.392 -21.837   5.299  1.00  0.00           C  
ATOM   1526  CD  GLU A  98       0.834 -23.282   5.426  1.00  0.00           C  
ATOM   1527  OE1 GLU A  98       0.914 -23.766   6.530  1.00  0.00           O  
ATOM   1528  OE2 GLU A  98       1.116 -23.891   4.418  1.00  0.00           O  
ATOM   1529  H   GLU A  98      -2.119 -20.928   3.903  1.00  0.00           H  
ATOM   1530  HA  GLU A  98      -1.942 -23.291   5.593  1.00  0.00           H  
ATOM   1531 1HB  GLU A  98      -1.045 -20.422   5.970  1.00  0.00           H  
ATOM   1532 2HB  GLU A  98      -0.721 -21.703   7.131  1.00  0.00           H  
ATOM   1533 1HG  GLU A  98       0.220 -21.612   4.243  1.00  0.00           H  
ATOM   1534 2HG  GLU A  98       1.191 -21.183   5.649  1.00  0.00           H  
ATOM   1535  N   TYR A  99      -4.083 -20.925   6.360  1.00  0.00           N  
ATOM   1536  CA  TYR A  99      -5.167 -20.560   7.255  1.00  0.00           C  
ATOM   1537  C   TYR A  99      -6.484 -20.318   6.504  1.00  0.00           C  
ATOM   1538  O   TYR A  99      -6.938 -19.171   6.459  1.00  0.00           O  
ATOM   1539  CB  TYR A  99      -4.768 -19.303   8.014  1.00  0.00           C  
ATOM   1540  CG  TYR A  99      -3.449 -19.486   8.691  1.00  0.00           C  
ATOM   1541  CD1 TYR A  99      -2.314 -18.929   8.124  1.00  0.00           C  
ATOM   1542  CD2 TYR A  99      -3.355 -20.230   9.841  1.00  0.00           C  
ATOM   1543  CE1 TYR A  99      -1.092 -19.124   8.702  1.00  0.00           C  
ATOM   1544  CE2 TYR A  99      -2.128 -20.431  10.417  1.00  0.00           C  
ATOM   1545  CZ  TYR A  99      -1.002 -19.889   9.848  1.00  0.00           C  
ATOM   1546  OH  TYR A  99       0.216 -20.119  10.401  1.00  0.00           O  
ATOM   1547  H   TYR A  99      -3.913 -20.320   5.561  1.00  0.00           H  
ATOM   1548  HA  TYR A  99      -5.313 -21.363   7.974  1.00  0.00           H  
ATOM   1549 1HB  TYR A  99      -4.697 -18.464   7.325  1.00  0.00           H  
ATOM   1550 2HB  TYR A  99      -5.518 -19.061   8.767  1.00  0.00           H  
ATOM   1551  HD1 TYR A  99      -2.392 -18.352   7.212  1.00  0.00           H  
ATOM   1552  HD2 TYR A  99      -4.245 -20.673  10.284  1.00  0.00           H  
ATOM   1553  HE1 TYR A  99      -0.196 -18.698   8.248  1.00  0.00           H  
ATOM   1554  HE2 TYR A  99      -2.040 -21.034  11.322  1.00  0.00           H  
ATOM   1555  HH  TYR A  99       0.110 -20.567  11.275  1.00  0.00           H  
ATOM   1556  N   PRO A 100      -7.176 -21.378   6.024  1.00  0.00           N  
ATOM   1557  CA  PRO A 100      -8.342 -21.363   5.142  1.00  0.00           C  
ATOM   1558  C   PRO A 100      -9.439 -20.384   5.551  1.00  0.00           C  
ATOM   1559  O   PRO A 100     -10.154 -19.861   4.700  1.00  0.00           O  
ATOM   1560  CB  PRO A 100      -8.841 -22.808   5.236  1.00  0.00           C  
ATOM   1561  CG  PRO A 100      -7.600 -23.607   5.503  1.00  0.00           C  
ATOM   1562  CD  PRO A 100      -6.774 -22.752   6.416  1.00  0.00           C  
ATOM   1563  HA  PRO A 100      -7.995 -21.155   4.123  1.00  0.00           H  
ATOM   1564 1HB  PRO A 100      -9.593 -22.896   6.038  1.00  0.00           H  
ATOM   1565 2HB  PRO A 100      -9.338 -23.091   4.297  1.00  0.00           H  
ATOM   1566 1HG  PRO A 100      -7.853 -24.580   5.945  1.00  0.00           H  
ATOM   1567 2HG  PRO A 100      -7.074 -23.815   4.554  1.00  0.00           H  
ATOM   1568 1HD  PRO A 100      -7.008 -22.952   7.470  1.00  0.00           H  
ATOM   1569 2HD  PRO A 100      -5.745 -22.962   6.172  1.00  0.00           H  
ATOM   1570  N   ASP A 101      -9.550 -20.080   6.837  1.00  0.00           N  
ATOM   1571  CA  ASP A 101     -10.572 -19.159   7.332  1.00  0.00           C  
ATOM   1572  C   ASP A 101     -10.486 -17.780   6.662  1.00  0.00           C  
ATOM   1573  O   ASP A 101     -11.486 -17.065   6.557  1.00  0.00           O  
ATOM   1574  CB  ASP A 101     -10.407 -18.970   8.839  1.00  0.00           C  
ATOM   1575  CG  ASP A 101     -10.800 -20.192   9.656  1.00  0.00           C  
ATOM   1576  OD1 ASP A 101     -11.420 -21.083   9.121  1.00  0.00           O  
ATOM   1577  OD2 ASP A 101     -10.469 -20.225  10.815  1.00  0.00           O  
ATOM   1578  H   ASP A 101      -8.927 -20.506   7.504  1.00  0.00           H  
ATOM   1579  HA  ASP A 101     -11.553 -19.586   7.124  1.00  0.00           H  
ATOM   1580 1HB  ASP A 101      -9.366 -18.729   9.053  1.00  0.00           H  
ATOM   1581 2HB  ASP A 101     -11.006 -18.119   9.162  1.00  0.00           H  
ATOM   1582  N   PHE A 102      -9.283 -17.402   6.232  1.00  0.00           N  
ATOM   1583  CA  PHE A 102      -9.048 -16.109   5.606  1.00  0.00           C  
ATOM   1584  C   PHE A 102      -8.933 -16.225   4.094  1.00  0.00           C  
ATOM   1585  O   PHE A 102      -8.677 -15.227   3.409  1.00  0.00           O  
ATOM   1586  CB  PHE A 102      -7.746 -15.548   6.145  1.00  0.00           C  
ATOM   1587  CG  PHE A 102      -7.793 -15.288   7.586  1.00  0.00           C  
ATOM   1588  CD1 PHE A 102      -7.497 -16.310   8.446  1.00  0.00           C  
ATOM   1589  CD2 PHE A 102      -8.115 -14.047   8.100  1.00  0.00           C  
ATOM   1590  CE1 PHE A 102      -7.541 -16.125   9.788  1.00  0.00           C  
ATOM   1591  CE2 PHE A 102      -8.146 -13.851   9.462  1.00  0.00           C  
ATOM   1592  CZ  PHE A 102      -7.864 -14.891  10.307  1.00  0.00           C  
ATOM   1593  H   PHE A 102      -8.499 -18.048   6.334  1.00  0.00           H  
ATOM   1594  HA  PHE A 102      -9.874 -15.441   5.850  1.00  0.00           H  
ATOM   1595 1HB  PHE A 102      -6.959 -16.275   5.966  1.00  0.00           H  
ATOM   1596 2HB  PHE A 102      -7.492 -14.630   5.628  1.00  0.00           H  
ATOM   1597  HD1 PHE A 102      -7.239 -17.288   8.035  1.00  0.00           H  
ATOM   1598  HD2 PHE A 102      -8.344 -13.222   7.421  1.00  0.00           H  
ATOM   1599  HE1 PHE A 102      -7.317 -16.960  10.446  1.00  0.00           H  
ATOM   1600  HE2 PHE A 102      -8.398 -12.880   9.873  1.00  0.00           H  
ATOM   1601  HZ  PHE A 102      -7.893 -14.738  11.385  1.00  0.00           H  
ATOM   1602  N   ALA A 103      -9.104 -17.441   3.571  1.00  0.00           N  
ATOM   1603  CA  ALA A 103      -8.928 -17.698   2.153  1.00  0.00           C  
ATOM   1604  C   ALA A 103      -9.897 -16.950   1.288  1.00  0.00           C  
ATOM   1605  O   ALA A 103      -9.526 -16.508   0.207  1.00  0.00           O  
ATOM   1606  CB  ALA A 103      -9.058 -19.173   1.858  1.00  0.00           C  
ATOM   1607  H   ALA A 103      -9.373 -18.222   4.165  1.00  0.00           H  
ATOM   1608  HA  ALA A 103      -7.933 -17.366   1.884  1.00  0.00           H  
ATOM   1609 1HB  ALA A 103      -8.885 -19.339   0.810  1.00  0.00           H  
ATOM   1610 2HB  ALA A 103      -8.328 -19.719   2.433  1.00  0.00           H  
ATOM   1611 3HB  ALA A 103     -10.057 -19.512   2.121  1.00  0.00           H  
ATOM   1612  N   GLU A 104     -11.141 -16.794   1.724  1.00  0.00           N  
ATOM   1613  CA  GLU A 104     -12.081 -16.120   0.851  1.00  0.00           C  
ATOM   1614  C   GLU A 104     -11.634 -14.705   0.557  1.00  0.00           C  
ATOM   1615  O   GLU A 104     -11.598 -14.293  -0.604  1.00  0.00           O  
ATOM   1616  CB  GLU A 104     -13.487 -16.096   1.444  1.00  0.00           C  
ATOM   1617  CG  GLU A 104     -14.495 -15.417   0.527  1.00  0.00           C  
ATOM   1618  CD  GLU A 104     -15.910 -15.414   1.041  1.00  0.00           C  
ATOM   1619  OE1 GLU A 104     -16.155 -15.916   2.113  1.00  0.00           O  
ATOM   1620  OE2 GLU A 104     -16.755 -14.896   0.334  1.00  0.00           O  
ATOM   1621  H   GLU A 104     -11.422 -17.151   2.627  1.00  0.00           H  
ATOM   1622  HA  GLU A 104     -12.119 -16.662  -0.095  1.00  0.00           H  
ATOM   1623 1HB  GLU A 104     -13.824 -17.114   1.635  1.00  0.00           H  
ATOM   1624 2HB  GLU A 104     -13.475 -15.563   2.396  1.00  0.00           H  
ATOM   1625 1HG  GLU A 104     -14.177 -14.383   0.384  1.00  0.00           H  
ATOM   1626 2HG  GLU A 104     -14.469 -15.907  -0.445  1.00  0.00           H  
ATOM   1627  N   GLU A 105     -11.264 -13.956   1.595  1.00  0.00           N  
ATOM   1628  CA  GLU A 105     -10.870 -12.584   1.348  1.00  0.00           C  
ATOM   1629  C   GLU A 105      -9.522 -12.537   0.660  1.00  0.00           C  
ATOM   1630  O   GLU A 105      -9.324 -11.762  -0.272  1.00  0.00           O  
ATOM   1631  CB  GLU A 105     -10.827 -11.769   2.643  1.00  0.00           C  
ATOM   1632  CG  GLU A 105     -12.195 -11.569   3.287  1.00  0.00           C  
ATOM   1633  CD  GLU A 105     -12.202 -10.635   4.492  1.00  0.00           C  
ATOM   1634  OE1 GLU A 105     -11.187 -10.062   4.825  1.00  0.00           O  
ATOM   1635  OE2 GLU A 105     -13.243 -10.511   5.093  1.00  0.00           O  
ATOM   1636  H   GLU A 105     -11.274 -14.336   2.531  1.00  0.00           H  
ATOM   1637  HA  GLU A 105     -11.604 -12.128   0.683  1.00  0.00           H  
ATOM   1638 1HB  GLU A 105     -10.182 -12.275   3.365  1.00  0.00           H  
ATOM   1639 2HB  GLU A 105     -10.393 -10.788   2.443  1.00  0.00           H  
ATOM   1640 1HG  GLU A 105     -12.875 -11.170   2.534  1.00  0.00           H  
ATOM   1641 2HG  GLU A 105     -12.576 -12.546   3.590  1.00  0.00           H  
ATOM   1642  N   ALA A 106      -8.598 -13.407   1.067  1.00  0.00           N  
ATOM   1643  CA  ALA A 106      -7.277 -13.398   0.468  1.00  0.00           C  
ATOM   1644  C   ALA A 106      -7.366 -13.669  -1.036  1.00  0.00           C  
ATOM   1645  O   ALA A 106      -6.691 -13.020  -1.840  1.00  0.00           O  
ATOM   1646  CB  ALA A 106      -6.417 -14.436   1.165  1.00  0.00           C  
ATOM   1647  H   ALA A 106      -8.791 -14.062   1.825  1.00  0.00           H  
ATOM   1648  HA  ALA A 106      -6.841 -12.409   0.607  1.00  0.00           H  
ATOM   1649 1HB  ALA A 106      -5.431 -14.444   0.762  1.00  0.00           H  
ATOM   1650 2HB  ALA A 106      -6.372 -14.210   2.226  1.00  0.00           H  
ATOM   1651 3HB  ALA A 106      -6.872 -15.403   1.026  1.00  0.00           H  
ATOM   1652  N   ARG A 107      -8.247 -14.592  -1.431  1.00  0.00           N  
ATOM   1653  CA  ARG A 107      -8.405 -14.935  -2.835  1.00  0.00           C  
ATOM   1654  C   ARG A 107      -9.184 -13.865  -3.594  1.00  0.00           C  
ATOM   1655  O   ARG A 107      -8.807 -13.485  -4.707  1.00  0.00           O  
ATOM   1656  CB  ARG A 107      -9.091 -16.283  -2.941  1.00  0.00           C  
ATOM   1657  CG  ARG A 107      -8.218 -17.455  -2.471  1.00  0.00           C  
ATOM   1658  CD  ARG A 107      -8.970 -18.734  -2.418  1.00  0.00           C  
ATOM   1659  NE  ARG A 107      -8.133 -19.827  -1.940  1.00  0.00           N  
ATOM   1660  CZ  ARG A 107      -8.596 -21.018  -1.518  1.00  0.00           C  
ATOM   1661  NH1 ARG A 107      -9.889 -21.257  -1.516  1.00  0.00           N  
ATOM   1662  NH2 ARG A 107      -7.755 -21.944  -1.099  1.00  0.00           N  
ATOM   1663  H   ARG A 107      -8.793 -15.108  -0.743  1.00  0.00           H  
ATOM   1664  HA  ARG A 107      -7.414 -15.024  -3.276  1.00  0.00           H  
ATOM   1665 1HB  ARG A 107     -10.000 -16.274  -2.336  1.00  0.00           H  
ATOM   1666 2HB  ARG A 107      -9.384 -16.467  -3.974  1.00  0.00           H  
ATOM   1667 1HG  ARG A 107      -7.387 -17.580  -3.162  1.00  0.00           H  
ATOM   1668 2HG  ARG A 107      -7.827 -17.243  -1.476  1.00  0.00           H  
ATOM   1669 1HD  ARG A 107      -9.812 -18.623  -1.732  1.00  0.00           H  
ATOM   1670 2HD  ARG A 107      -9.336 -18.989  -3.410  1.00  0.00           H  
ATOM   1671  HE  ARG A 107      -7.133 -19.681  -1.928  1.00  0.00           H  
ATOM   1672 1HH1 ARG A 107     -10.535 -20.547  -1.835  1.00  0.00           H  
ATOM   1673 2HH1 ARG A 107     -10.238 -22.150  -1.198  1.00  0.00           H  
ATOM   1674 1HH2 ARG A 107      -6.762 -21.762  -1.095  1.00  0.00           H  
ATOM   1675 2HH2 ARG A 107      -8.105 -22.836  -0.779  1.00  0.00           H  
ATOM   1676  N   ARG A 108     -10.248 -13.315  -2.999  1.00  0.00           N  
ATOM   1677  CA  ARG A 108     -10.985 -12.289  -3.728  1.00  0.00           C  
ATOM   1678  C   ARG A 108     -10.098 -11.078  -3.969  1.00  0.00           C  
ATOM   1679  O   ARG A 108     -10.084 -10.511  -5.070  1.00  0.00           O  
ATOM   1680  CB  ARG A 108     -12.231 -11.842  -2.971  1.00  0.00           C  
ATOM   1681  CG  ARG A 108     -13.403 -12.837  -2.927  1.00  0.00           C  
ATOM   1682  CD  ARG A 108     -14.565 -12.262  -2.175  1.00  0.00           C  
ATOM   1683  NE  ARG A 108     -15.677 -13.205  -2.022  1.00  0.00           N  
ATOM   1684  CZ  ARG A 108     -16.610 -13.469  -2.940  1.00  0.00           C  
ATOM   1685  NH1 ARG A 108     -16.596 -12.891  -4.126  1.00  0.00           N  
ATOM   1686  NH2 ARG A 108     -17.545 -14.326  -2.611  1.00  0.00           N  
ATOM   1687  H   ARG A 108     -10.567 -13.617  -2.077  1.00  0.00           H  
ATOM   1688  HA  ARG A 108     -11.289 -12.698  -4.691  1.00  0.00           H  
ATOM   1689 1HB  ARG A 108     -11.951 -11.634  -1.934  1.00  0.00           H  
ATOM   1690 2HB  ARG A 108     -12.597 -10.909  -3.399  1.00  0.00           H  
ATOM   1691 1HG  ARG A 108     -13.727 -13.055  -3.943  1.00  0.00           H  
ATOM   1692 2HG  ARG A 108     -13.099 -13.759  -2.444  1.00  0.00           H  
ATOM   1693 1HD  ARG A 108     -14.228 -11.979  -1.176  1.00  0.00           H  
ATOM   1694 2HD  ARG A 108     -14.935 -11.382  -2.695  1.00  0.00           H  
ATOM   1695  HE  ARG A 108     -15.792 -13.702  -1.126  1.00  0.00           H  
ATOM   1696 1HH1 ARG A 108     -15.867 -12.232  -4.358  1.00  0.00           H  
ATOM   1697 2HH1 ARG A 108     -17.315 -13.107  -4.802  1.00  0.00           H  
ATOM   1698 1HH2 ARG A 108     -17.507 -14.734  -1.663  1.00  0.00           H  
ATOM   1699 2HH2 ARG A 108     -18.278 -14.567  -3.258  1.00  0.00           H  
ATOM   1700  N   GLU A 109      -9.312 -10.708  -2.952  1.00  0.00           N  
ATOM   1701  CA  GLU A 109      -8.451  -9.560  -3.093  1.00  0.00           C  
ATOM   1702  C   GLU A 109      -7.326  -9.866  -4.062  1.00  0.00           C  
ATOM   1703  O   GLU A 109      -7.004  -9.012  -4.877  1.00  0.00           O  
ATOM   1704  CB  GLU A 109      -7.899  -9.104  -1.741  1.00  0.00           C  
ATOM   1705  CG  GLU A 109      -8.964  -8.514  -0.764  1.00  0.00           C  
ATOM   1706  CD  GLU A 109      -9.702  -7.284  -1.283  1.00  0.00           C  
ATOM   1707  OE1 GLU A 109      -9.066  -6.351  -1.702  1.00  0.00           O  
ATOM   1708  OE2 GLU A 109     -10.914  -7.284  -1.240  1.00  0.00           O  
ATOM   1709  H   GLU A 109      -9.339 -11.206  -2.063  1.00  0.00           H  
ATOM   1710  HA  GLU A 109      -9.037  -8.740  -3.506  1.00  0.00           H  
ATOM   1711 1HB  GLU A 109      -7.428  -9.956  -1.241  1.00  0.00           H  
ATOM   1712 2HB  GLU A 109      -7.126  -8.349  -1.899  1.00  0.00           H  
ATOM   1713 1HG  GLU A 109      -9.701  -9.283  -0.545  1.00  0.00           H  
ATOM   1714 2HG  GLU A 109      -8.463  -8.260   0.172  1.00  0.00           H  
ATOM   1715  N   SER A 110      -6.797 -11.102  -4.066  1.00  0.00           N  
ATOM   1716  CA  SER A 110      -5.716 -11.432  -4.987  1.00  0.00           C  
ATOM   1717  C   SER A 110      -6.136 -11.253  -6.431  1.00  0.00           C  
ATOM   1718  O   SER A 110      -5.369 -10.752  -7.256  1.00  0.00           O  
ATOM   1719  CB  SER A 110      -5.268 -12.872  -4.820  1.00  0.00           C  
ATOM   1720  OG  SER A 110      -4.672 -13.080  -3.588  1.00  0.00           O  
ATOM   1721  H   SER A 110      -7.085 -11.798  -3.379  1.00  0.00           H  
ATOM   1722  HA  SER A 110      -4.893 -10.760  -4.779  1.00  0.00           H  
ATOM   1723 1HB  SER A 110      -6.129 -13.530  -4.923  1.00  0.00           H  
ATOM   1724 2HB  SER A 110      -4.571 -13.125  -5.611  1.00  0.00           H  
ATOM   1725  HG  SER A 110      -5.392 -12.981  -2.926  1.00  0.00           H  
ATOM   1726  N   ILE A 111      -7.363 -11.643  -6.747  1.00  0.00           N  
ATOM   1727  CA  ILE A 111      -7.837 -11.508  -8.112  1.00  0.00           C  
ATOM   1728  C   ILE A 111      -7.897 -10.039  -8.521  1.00  0.00           C  
ATOM   1729  O   ILE A 111      -7.364  -9.653  -9.575  1.00  0.00           O  
ATOM   1730  CB  ILE A 111      -9.222 -12.158  -8.247  1.00  0.00           C  
ATOM   1731  CG1 ILE A 111      -9.086 -13.679  -8.069  1.00  0.00           C  
ATOM   1732  CG2 ILE A 111      -9.849 -11.806  -9.589  1.00  0.00           C  
ATOM   1733  CD1 ILE A 111     -10.401 -14.387  -7.874  1.00  0.00           C  
ATOM   1734  H   ILE A 111      -7.958 -12.070  -6.031  1.00  0.00           H  
ATOM   1735  HA  ILE A 111      -7.142 -12.023  -8.773  1.00  0.00           H  
ATOM   1736  HB  ILE A 111      -9.867 -11.793  -7.442  1.00  0.00           H  
ATOM   1737 1HG1 ILE A 111      -8.597 -14.092  -8.949  1.00  0.00           H  
ATOM   1738 2HG1 ILE A 111      -8.459 -13.875  -7.200  1.00  0.00           H  
ATOM   1739 1HG2 ILE A 111     -10.832 -12.265  -9.661  1.00  0.00           H  
ATOM   1740 2HG2 ILE A 111      -9.951 -10.720  -9.667  1.00  0.00           H  
ATOM   1741 3HG2 ILE A 111      -9.216 -12.171 -10.396  1.00  0.00           H  
ATOM   1742 1HD1 ILE A 111     -10.223 -15.455  -7.751  1.00  0.00           H  
ATOM   1743 2HD1 ILE A 111     -10.887 -13.994  -6.979  1.00  0.00           H  
ATOM   1744 3HD1 ILE A 111     -11.038 -14.221  -8.739  1.00  0.00           H  
ATOM   1745  N   ASP A 112      -8.495  -9.206  -7.670  1.00  0.00           N  
ATOM   1746  CA  ASP A 112      -8.593  -7.791  -7.993  1.00  0.00           C  
ATOM   1747  C   ASP A 112      -7.243  -7.081  -7.977  1.00  0.00           C  
ATOM   1748  O   ASP A 112      -6.983  -6.234  -8.834  1.00  0.00           O  
ATOM   1749  CB  ASP A 112      -9.569  -7.106  -7.048  1.00  0.00           C  
ATOM   1750  CG  ASP A 112     -11.012  -7.484  -7.359  1.00  0.00           C  
ATOM   1751  OD1 ASP A 112     -11.250  -8.026  -8.420  1.00  0.00           O  
ATOM   1752  OD2 ASP A 112     -11.864  -7.221  -6.548  1.00  0.00           O  
ATOM   1753  H   ASP A 112      -8.903  -9.568  -6.802  1.00  0.00           H  
ATOM   1754  HA  ASP A 112      -8.997  -7.708  -9.001  1.00  0.00           H  
ATOM   1755 1HB  ASP A 112      -9.340  -7.405  -6.016  1.00  0.00           H  
ATOM   1756 2HB  ASP A 112      -9.454  -6.027  -7.114  1.00  0.00           H  
ATOM   1757  N   GLU A 113      -6.375  -7.428  -7.029  1.00  0.00           N  
ATOM   1758  CA  GLU A 113      -5.060  -6.814  -6.953  1.00  0.00           C  
ATOM   1759  C   GLU A 113      -4.201  -7.208  -8.140  1.00  0.00           C  
ATOM   1760  O   GLU A 113      -3.410  -6.405  -8.618  1.00  0.00           O  
ATOM   1761  CB  GLU A 113      -4.350  -7.128  -5.635  1.00  0.00           C  
ATOM   1762  CG  GLU A 113      -4.965  -6.442  -4.417  1.00  0.00           C  
ATOM   1763  CD  GLU A 113      -4.195  -6.674  -3.166  1.00  0.00           C  
ATOM   1764  OE1 GLU A 113      -3.121  -7.207  -3.259  1.00  0.00           O  
ATOM   1765  OE2 GLU A 113      -4.708  -6.387  -2.101  1.00  0.00           O  
ATOM   1766  H   GLU A 113      -6.632  -8.126  -6.344  1.00  0.00           H  
ATOM   1767  HA  GLU A 113      -5.191  -5.733  -6.985  1.00  0.00           H  
ATOM   1768 1HB  GLU A 113      -4.391  -8.204  -5.455  1.00  0.00           H  
ATOM   1769 2HB  GLU A 113      -3.309  -6.846  -5.702  1.00  0.00           H  
ATOM   1770 1HG  GLU A 113      -4.999  -5.368  -4.612  1.00  0.00           H  
ATOM   1771 2HG  GLU A 113      -5.986  -6.787  -4.281  1.00  0.00           H  
ATOM   1772  N   MET A 114      -4.347  -8.429  -8.654  1.00  0.00           N  
ATOM   1773  CA  MET A 114      -3.541  -8.793  -9.805  1.00  0.00           C  
ATOM   1774  C   MET A 114      -3.934  -7.881 -10.961  1.00  0.00           C  
ATOM   1775  O   MET A 114      -3.075  -7.293 -11.627  1.00  0.00           O  
ATOM   1776  CB  MET A 114      -3.764 -10.256 -10.178  1.00  0.00           C  
ATOM   1777  CG  MET A 114      -2.855 -10.762 -11.282  1.00  0.00           C  
ATOM   1778  SD  MET A 114      -1.126 -10.790 -10.777  1.00  0.00           S  
ATOM   1779  CE  MET A 114      -1.067 -12.291  -9.802  1.00  0.00           C  
ATOM   1780  H   MET A 114      -4.978  -9.112  -8.234  1.00  0.00           H  
ATOM   1781  HA  MET A 114      -2.490  -8.628  -9.576  1.00  0.00           H  
ATOM   1782 1HB  MET A 114      -3.616 -10.879  -9.300  1.00  0.00           H  
ATOM   1783 2HB  MET A 114      -4.802 -10.394 -10.493  1.00  0.00           H  
ATOM   1784 1HG  MET A 114      -3.153 -11.770 -11.562  1.00  0.00           H  
ATOM   1785 2HG  MET A 114      -2.952 -10.118 -12.158  1.00  0.00           H  
ATOM   1786 1HE  MET A 114      -0.060 -12.430  -9.404  1.00  0.00           H  
ATOM   1787 2HE  MET A 114      -1.773 -12.226  -8.989  1.00  0.00           H  
ATOM   1788 3HE  MET A 114      -1.330 -13.140 -10.431  1.00  0.00           H  
ATOM   1789  N   LYS A 115      -5.250  -7.714 -11.154  1.00  0.00           N  
ATOM   1790  CA  LYS A 115      -5.766  -6.843 -12.201  1.00  0.00           C  
ATOM   1791  C   LYS A 115      -5.295  -5.409 -11.980  1.00  0.00           C  
ATOM   1792  O   LYS A 115      -4.843  -4.739 -12.911  1.00  0.00           O  
ATOM   1793  CB  LYS A 115      -7.297  -6.906 -12.238  1.00  0.00           C  
ATOM   1794  CG  LYS A 115      -7.966  -6.065 -13.334  1.00  0.00           C  
ATOM   1795  CD  LYS A 115      -9.489  -6.266 -13.317  1.00  0.00           C  
ATOM   1796  CE  LYS A 115     -10.188  -5.525 -14.463  1.00  0.00           C  
ATOM   1797  NZ  LYS A 115     -10.095  -4.044 -14.318  1.00  0.00           N  
ATOM   1798  H   LYS A 115      -5.913  -8.226 -10.564  1.00  0.00           H  
ATOM   1799  HA  LYS A 115      -5.373  -7.182 -13.161  1.00  0.00           H  
ATOM   1800 1HB  LYS A 115      -7.612  -7.943 -12.359  1.00  0.00           H  
ATOM   1801 2HB  LYS A 115      -7.691  -6.565 -11.281  1.00  0.00           H  
ATOM   1802 1HG  LYS A 115      -7.745  -5.003 -13.169  1.00  0.00           H  
ATOM   1803 2HG  LYS A 115      -7.575  -6.352 -14.310  1.00  0.00           H  
ATOM   1804 1HD  LYS A 115      -9.712  -7.331 -13.394  1.00  0.00           H  
ATOM   1805 2HD  LYS A 115      -9.884  -5.901 -12.368  1.00  0.00           H  
ATOM   1806 1HE  LYS A 115      -9.729  -5.814 -15.406  1.00  0.00           H  
ATOM   1807 2HE  LYS A 115     -11.238  -5.809 -14.478  1.00  0.00           H  
ATOM   1808 1HZ  LYS A 115     -10.557  -3.587 -15.081  1.00  0.00           H  
ATOM   1809 2HZ  LYS A 115     -10.516  -3.747 -13.455  1.00  0.00           H  
ATOM   1810 3HZ  LYS A 115      -9.110  -3.743 -14.314  1.00  0.00           H  
ATOM   1811  N   HIS A 116      -5.364  -4.951 -10.731  1.00  0.00           N  
ATOM   1812  CA  HIS A 116      -4.995  -3.586 -10.406  1.00  0.00           C  
ATOM   1813  C   HIS A 116      -3.521  -3.386 -10.714  1.00  0.00           C  
ATOM   1814  O   HIS A 116      -3.154  -2.382 -11.309  1.00  0.00           O  
ATOM   1815  CB  HIS A 116      -5.252  -3.247  -8.940  1.00  0.00           C  
ATOM   1816  CG  HIS A 116      -5.169  -1.763  -8.650  1.00  0.00           C  
ATOM   1817  ND1 HIS A 116      -4.778  -1.260  -7.431  1.00  0.00           N  
ATOM   1818  CD2 HIS A 116      -5.460  -0.688  -9.428  1.00  0.00           C  
ATOM   1819  CE1 HIS A 116      -4.824   0.061  -7.466  1.00  0.00           C  
ATOM   1820  NE2 HIS A 116      -5.242   0.435  -8.667  1.00  0.00           N  
ATOM   1821  H   HIS A 116      -5.735  -5.546  -9.994  1.00  0.00           H  
ATOM   1822  HA  HIS A 116      -5.569  -2.893 -11.021  1.00  0.00           H  
ATOM   1823 1HB  HIS A 116      -6.235  -3.613  -8.644  1.00  0.00           H  
ATOM   1824 2HB  HIS A 116      -4.511  -3.754  -8.317  1.00  0.00           H  
ATOM   1825  HD1 HIS A 116      -4.443  -1.802  -6.630  1.00  0.00           H  
ATOM   1826  HD2 HIS A 116      -5.814  -0.593 -10.458  1.00  0.00           H  
ATOM   1827  HE1 HIS A 116      -4.546   0.636  -6.589  1.00  0.00           H  
ATOM   1828  N   ALA A 117      -2.666  -4.333 -10.323  1.00  0.00           N  
ATOM   1829  CA  ALA A 117      -1.240  -4.195 -10.567  1.00  0.00           C  
ATOM   1830  C   ALA A 117      -0.986  -4.004 -12.055  1.00  0.00           C  
ATOM   1831  O   ALA A 117      -0.158  -3.168 -12.437  1.00  0.00           O  
ATOM   1832  CB  ALA A 117      -0.488  -5.406 -10.036  1.00  0.00           C  
ATOM   1833  H   ALA A 117      -3.004  -5.145  -9.819  1.00  0.00           H  
ATOM   1834  HA  ALA A 117      -0.884  -3.323 -10.046  1.00  0.00           H  
ATOM   1835 1HB  ALA A 117       0.580  -5.284 -10.202  1.00  0.00           H  
ATOM   1836 2HB  ALA A 117      -0.680  -5.502  -8.962  1.00  0.00           H  
ATOM   1837 3HB  ALA A 117      -0.839  -6.302 -10.548  1.00  0.00           H  
ATOM   1838  N   GLU A 118      -1.724  -4.718 -12.919  1.00  0.00           N  
ATOM   1839  CA  GLU A 118      -1.523  -4.481 -14.344  1.00  0.00           C  
ATOM   1840  C   GLU A 118      -1.953  -3.053 -14.714  1.00  0.00           C  
ATOM   1841  O   GLU A 118      -1.257  -2.372 -15.475  1.00  0.00           O  
ATOM   1842  CB  GLU A 118      -2.278  -5.503 -15.206  1.00  0.00           C  
ATOM   1843  CG  GLU A 118      -1.716  -6.931 -15.149  1.00  0.00           C  
ATOM   1844  CD  GLU A 118      -2.463  -7.917 -16.048  1.00  0.00           C  
ATOM   1845  OE1 GLU A 118      -3.461  -7.546 -16.625  1.00  0.00           O  
ATOM   1846  OE2 GLU A 118      -2.016  -9.037 -16.162  1.00  0.00           O  
ATOM   1847  H   GLU A 118      -2.388  -5.421 -12.581  1.00  0.00           H  
ATOM   1848  HA  GLU A 118      -0.461  -4.580 -14.561  1.00  0.00           H  
ATOM   1849 1HB  GLU A 118      -3.318  -5.546 -14.883  1.00  0.00           H  
ATOM   1850 2HB  GLU A 118      -2.272  -5.176 -16.245  1.00  0.00           H  
ATOM   1851 1HG  GLU A 118      -0.667  -6.908 -15.441  1.00  0.00           H  
ATOM   1852 2HG  GLU A 118      -1.770  -7.279 -14.115  1.00  0.00           H  
ATOM   1853  N   GLU A 119      -3.068  -2.580 -14.136  1.00  0.00           N  
ATOM   1854  CA  GLU A 119      -3.561  -1.223 -14.413  1.00  0.00           C  
ATOM   1855  C   GLU A 119      -2.563  -0.174 -13.915  1.00  0.00           C  
ATOM   1856  O   GLU A 119      -2.380   0.875 -14.534  1.00  0.00           O  
ATOM   1857  CB  GLU A 119      -4.943  -0.996 -13.783  1.00  0.00           C  
ATOM   1858  CG  GLU A 119      -6.064  -1.816 -14.431  1.00  0.00           C  
ATOM   1859  CD  GLU A 119      -7.425  -1.644 -13.789  1.00  0.00           C  
ATOM   1860  OE1 GLU A 119      -7.542  -0.935 -12.819  1.00  0.00           O  
ATOM   1861  OE2 GLU A 119      -8.362  -2.257 -14.276  1.00  0.00           O  
ATOM   1862  H   GLU A 119      -3.600  -3.198 -13.518  1.00  0.00           H  
ATOM   1863  HA  GLU A 119      -3.658  -1.109 -15.495  1.00  0.00           H  
ATOM   1864 1HB  GLU A 119      -4.909  -1.246 -12.731  1.00  0.00           H  
ATOM   1865 2HB  GLU A 119      -5.208   0.056 -13.859  1.00  0.00           H  
ATOM   1866 1HG  GLU A 119      -6.134  -1.534 -15.481  1.00  0.00           H  
ATOM   1867 2HG  GLU A 119      -5.786  -2.867 -14.390  1.00  0.00           H  
ATOM   1868  N   LEU A 120      -1.925  -0.451 -12.784  1.00  0.00           N  
ATOM   1869  CA  LEU A 120      -0.927   0.436 -12.215  1.00  0.00           C  
ATOM   1870  C   LEU A 120       0.277   0.503 -13.138  1.00  0.00           C  
ATOM   1871  O   LEU A 120       0.834   1.578 -13.354  1.00  0.00           O  
ATOM   1872  CB  LEU A 120      -0.557  -0.043 -10.826  1.00  0.00           C  
ATOM   1873  CG  LEU A 120      -1.635   0.128  -9.785  1.00  0.00           C  
ATOM   1874  CD1 LEU A 120      -1.234  -0.625  -8.539  1.00  0.00           C  
ATOM   1875  CD2 LEU A 120      -1.813   1.619  -9.510  1.00  0.00           C  
ATOM   1876  H   LEU A 120      -2.152  -1.316 -12.305  1.00  0.00           H  
ATOM   1877  HA  LEU A 120      -1.358   1.431 -12.130  1.00  0.00           H  
ATOM   1878 1HB  LEU A 120      -0.341  -1.096 -10.886  1.00  0.00           H  
ATOM   1879 2HB  LEU A 120       0.333   0.492 -10.489  1.00  0.00           H  
ATOM   1880  HG  LEU A 120      -2.571  -0.282 -10.143  1.00  0.00           H  
ATOM   1881 1HD1 LEU A 120      -1.997  -0.519  -7.787  1.00  0.00           H  
ATOM   1882 2HD1 LEU A 120      -1.129  -1.658  -8.755  1.00  0.00           H  
ATOM   1883 3HD1 LEU A 120      -0.297  -0.244  -8.172  1.00  0.00           H  
ATOM   1884 1HD2 LEU A 120      -2.589   1.758  -8.762  1.00  0.00           H  
ATOM   1885 2HD2 LEU A 120      -0.877   2.037  -9.151  1.00  0.00           H  
ATOM   1886 3HD2 LEU A 120      -2.106   2.123 -10.431  1.00  0.00           H  
ATOM   1887  N   ARG A 121       0.652  -0.625 -13.745  1.00  0.00           N  
ATOM   1888  CA  ARG A 121       1.738  -0.573 -14.708  1.00  0.00           C  
ATOM   1889  C   ARG A 121       1.307   0.303 -15.898  1.00  0.00           C  
ATOM   1890  O   ARG A 121       2.107   1.093 -16.409  1.00  0.00           O  
ATOM   1891  CB  ARG A 121       2.153  -1.967 -15.158  1.00  0.00           C  
ATOM   1892  CG  ARG A 121       2.910  -2.799 -14.094  1.00  0.00           C  
ATOM   1893  CD  ARG A 121       3.216  -4.180 -14.593  1.00  0.00           C  
ATOM   1894  NE  ARG A 121       4.017  -4.973 -13.648  1.00  0.00           N  
ATOM   1895  CZ  ARG A 121       4.271  -6.295 -13.784  1.00  0.00           C  
ATOM   1896  NH1 ARG A 121       3.770  -6.962 -14.806  1.00  0.00           N  
ATOM   1897  NH2 ARG A 121       5.026  -6.919 -12.897  1.00  0.00           N  
ATOM   1898  H   ARG A 121       0.198  -1.512 -13.519  1.00  0.00           H  
ATOM   1899  HA  ARG A 121       2.601  -0.108 -14.233  1.00  0.00           H  
ATOM   1900 1HB  ARG A 121       1.269  -2.531 -15.440  1.00  0.00           H  
ATOM   1901 2HB  ARG A 121       2.786  -1.892 -16.039  1.00  0.00           H  
ATOM   1902 1HG  ARG A 121       3.846  -2.304 -13.835  1.00  0.00           H  
ATOM   1903 2HG  ARG A 121       2.289  -2.889 -13.203  1.00  0.00           H  
ATOM   1904 1HD  ARG A 121       2.277  -4.707 -14.766  1.00  0.00           H  
ATOM   1905 2HD  ARG A 121       3.767  -4.109 -15.529  1.00  0.00           H  
ATOM   1906  HE  ARG A 121       4.428  -4.498 -12.844  1.00  0.00           H  
ATOM   1907 1HH1 ARG A 121       3.195  -6.487 -15.488  1.00  0.00           H  
ATOM   1908 2HH1 ARG A 121       3.963  -7.948 -14.907  1.00  0.00           H  
ATOM   1909 1HH2 ARG A 121       5.429  -6.395 -12.101  1.00  0.00           H  
ATOM   1910 2HH2 ARG A 121       5.219  -7.900 -12.994  1.00  0.00           H  
ATOM   1911  N   GLU A 122       0.031   0.215 -16.312  1.00  0.00           N  
ATOM   1912  CA  GLU A 122      -0.430   1.097 -17.385  1.00  0.00           C  
ATOM   1913  C   GLU A 122      -0.359   2.557 -16.913  1.00  0.00           C  
ATOM   1914  O   GLU A 122       0.035   3.431 -17.682  1.00  0.00           O  
ATOM   1915  CB  GLU A 122      -1.846   0.749 -17.877  1.00  0.00           C  
ATOM   1916  CG  GLU A 122      -1.944  -0.576 -18.653  1.00  0.00           C  
ATOM   1917  CD  GLU A 122      -3.348  -0.892 -19.173  1.00  0.00           C  
ATOM   1918  OE1 GLU A 122      -4.269  -0.176 -18.855  1.00  0.00           O  
ATOM   1919  OE2 GLU A 122      -3.483  -1.849 -19.904  1.00  0.00           O  
ATOM   1920  H   GLU A 122      -0.593  -0.477 -15.895  1.00  0.00           H  
ATOM   1921  HA  GLU A 122       0.247   0.988 -18.234  1.00  0.00           H  
ATOM   1922 1HB  GLU A 122      -2.521   0.687 -17.034  1.00  0.00           H  
ATOM   1923 2HB  GLU A 122      -2.209   1.547 -18.525  1.00  0.00           H  
ATOM   1924 1HG  GLU A 122      -1.255  -0.538 -19.496  1.00  0.00           H  
ATOM   1925 2HG  GLU A 122      -1.621  -1.381 -17.992  1.00  0.00           H  
ATOM   1926  N   LEU A 123      -0.681   2.820 -15.635  1.00  0.00           N  
ATOM   1927  CA  LEU A 123      -0.587   4.178 -15.091  1.00  0.00           C  
ATOM   1928  C   LEU A 123       0.832   4.692 -15.266  1.00  0.00           C  
ATOM   1929  O   LEU A 123       1.039   5.828 -15.690  1.00  0.00           O  
ATOM   1930  CB  LEU A 123      -0.994   4.248 -13.606  1.00  0.00           C  
ATOM   1931  CG  LEU A 123      -0.886   5.641 -12.977  1.00  0.00           C  
ATOM   1932  CD1 LEU A 123      -1.787   6.587 -13.723  1.00  0.00           C  
ATOM   1933  CD2 LEU A 123      -1.264   5.590 -11.480  1.00  0.00           C  
ATOM   1934  H   LEU A 123      -1.034   2.063 -15.052  1.00  0.00           H  
ATOM   1935  HA  LEU A 123      -1.260   4.821 -15.658  1.00  0.00           H  
ATOM   1936 1HB  LEU A 123      -2.016   3.889 -13.501  1.00  0.00           H  
ATOM   1937 2HB  LEU A 123      -0.347   3.609 -13.034  1.00  0.00           H  
ATOM   1938  HG  LEU A 123       0.129   5.989 -13.077  1.00  0.00           H  
ATOM   1939 1HD1 LEU A 123      -1.688   7.565 -13.299  1.00  0.00           H  
ATOM   1940 2HD1 LEU A 123      -1.495   6.619 -14.776  1.00  0.00           H  
ATOM   1941 3HD1 LEU A 123      -2.820   6.255 -13.644  1.00  0.00           H  
ATOM   1942 1HD2 LEU A 123      -1.173   6.588 -11.046  1.00  0.00           H  
ATOM   1943 2HD2 LEU A 123      -2.291   5.241 -11.373  1.00  0.00           H  
ATOM   1944 3HD2 LEU A 123      -0.594   4.907 -10.960  1.00  0.00           H  
ATOM   1945  N   VAL A 124       1.816   3.844 -14.984  1.00  0.00           N  
ATOM   1946  CA  VAL A 124       3.206   4.241 -15.140  1.00  0.00           C  
ATOM   1947  C   VAL A 124       3.463   4.686 -16.578  1.00  0.00           C  
ATOM   1948  O   VAL A 124       4.134   5.692 -16.806  1.00  0.00           O  
ATOM   1949  CB  VAL A 124       4.145   3.074 -14.777  1.00  0.00           C  
ATOM   1950  CG1 VAL A 124       5.555   3.393 -15.145  1.00  0.00           C  
ATOM   1951  CG2 VAL A 124       4.049   2.801 -13.311  1.00  0.00           C  
ATOM   1952  H   VAL A 124       1.580   2.918 -14.624  1.00  0.00           H  
ATOM   1953  HA  VAL A 124       3.408   5.071 -14.470  1.00  0.00           H  
ATOM   1954  HB  VAL A 124       3.859   2.205 -15.327  1.00  0.00           H  
ATOM   1955 1HG1 VAL A 124       6.198   2.549 -14.884  1.00  0.00           H  
ATOM   1956 2HG1 VAL A 124       5.620   3.584 -16.216  1.00  0.00           H  
ATOM   1957 3HG1 VAL A 124       5.859   4.250 -14.607  1.00  0.00           H  
ATOM   1958 1HG2 VAL A 124       4.694   1.971 -13.062  1.00  0.00           H  
ATOM   1959 2HG2 VAL A 124       4.363   3.680 -12.772  1.00  0.00           H  
ATOM   1960 3HG2 VAL A 124       3.032   2.556 -13.045  1.00  0.00           H  
ATOM   1961  N   GLU A 125       2.946   3.935 -17.553  1.00  0.00           N  
ATOM   1962  CA  GLU A 125       3.104   4.335 -18.951  1.00  0.00           C  
ATOM   1963  C   GLU A 125       2.334   5.630 -19.310  1.00  0.00           C  
ATOM   1964  O   GLU A 125       2.822   6.431 -20.112  1.00  0.00           O  
ATOM   1965  CB  GLU A 125       2.682   3.202 -19.902  1.00  0.00           C  
ATOM   1966  CG  GLU A 125       3.611   1.979 -19.885  1.00  0.00           C  
ATOM   1967  CD  GLU A 125       3.223   0.892 -20.888  1.00  0.00           C  
ATOM   1968  OE1 GLU A 125       2.204   1.019 -21.529  1.00  0.00           O  
ATOM   1969  OE2 GLU A 125       3.963  -0.058 -21.013  1.00  0.00           O  
ATOM   1970  H   GLU A 125       2.431   3.086 -17.305  1.00  0.00           H  
ATOM   1971  HA  GLU A 125       4.162   4.528 -19.120  1.00  0.00           H  
ATOM   1972 1HB  GLU A 125       1.682   2.862 -19.638  1.00  0.00           H  
ATOM   1973 2HB  GLU A 125       2.639   3.582 -20.922  1.00  0.00           H  
ATOM   1974 1HG  GLU A 125       4.629   2.306 -20.093  1.00  0.00           H  
ATOM   1975 2HG  GLU A 125       3.594   1.556 -18.878  1.00  0.00           H  
ATOM   1976  N   GLU A 126       1.127   5.825 -18.747  1.00  0.00           N  
ATOM   1977  CA  GLU A 126       0.317   7.022 -19.046  1.00  0.00           C  
ATOM   1978  C   GLU A 126       0.877   8.337 -18.482  1.00  0.00           C  
ATOM   1979  O   GLU A 126       0.759   9.377 -19.129  1.00  0.00           O  
ATOM   1980  CB  GLU A 126      -1.133   6.875 -18.553  1.00  0.00           C  
ATOM   1981  CG  GLU A 126      -1.992   5.857 -19.318  1.00  0.00           C  
ATOM   1982  CD  GLU A 126      -3.441   5.817 -18.841  1.00  0.00           C  
ATOM   1983  OE1 GLU A 126      -3.761   6.501 -17.895  1.00  0.00           O  
ATOM   1984  OE2 GLU A 126      -4.224   5.114 -19.438  1.00  0.00           O  
ATOM   1985  H   GLU A 126       0.766   5.111 -18.114  1.00  0.00           H  
ATOM   1986  HA  GLU A 126       0.283   7.126 -20.129  1.00  0.00           H  
ATOM   1987 1HB  GLU A 126      -1.120   6.569 -17.505  1.00  0.00           H  
ATOM   1988 2HB  GLU A 126      -1.632   7.843 -18.602  1.00  0.00           H  
ATOM   1989 1HG  GLU A 126      -1.977   6.110 -20.378  1.00  0.00           H  
ATOM   1990 2HG  GLU A 126      -1.549   4.869 -19.204  1.00  0.00           H  
ATOM   1991  N   LEU A 127       1.446   8.278 -17.276  1.00  0.00           N  
ATOM   1992  CA  LEU A 127       2.014   9.432 -16.577  1.00  0.00           C  
ATOM   1993  C   LEU A 127       3.083  10.139 -17.410  1.00  0.00           C  
ATOM   1994  O   LEU A 127       2.854  11.231 -17.922  1.00  0.00           O  
ATOM   1995  OXT LEU A 127       4.233   9.710 -17.417  1.00  0.00           O  
ATOM   1996  CB  LEU A 127       2.602   8.959 -15.241  1.00  0.00           C  
ATOM   1997  CG  LEU A 127       1.586   8.563 -14.140  1.00  0.00           C  
ATOM   1998  CD1 LEU A 127       2.317   7.869 -13.020  1.00  0.00           C  
ATOM   1999  CD2 LEU A 127       0.932   9.781 -13.608  1.00  0.00           C  
ATOM   2000  H   LEU A 127       1.467   7.369 -16.809  1.00  0.00           H  
ATOM   2001  HA  LEU A 127       1.210  10.139 -16.378  1.00  0.00           H  
ATOM   2002 1HB  LEU A 127       3.193   8.070 -15.446  1.00  0.00           H  
ATOM   2003 2HB  LEU A 127       3.259   9.730 -14.838  1.00  0.00           H  
ATOM   2004  HG  LEU A 127       0.837   7.906 -14.543  1.00  0.00           H  
ATOM   2005 1HD1 LEU A 127       1.622   7.597 -12.228  1.00  0.00           H  
ATOM   2006 2HD1 LEU A 127       2.786   6.981 -13.408  1.00  0.00           H  
ATOM   2007 3HD1 LEU A 127       3.063   8.531 -12.633  1.00  0.00           H  
ATOM   2008 1HD2 LEU A 127       0.239   9.496 -12.831  1.00  0.00           H  
ATOM   2009 2HD2 LEU A 127       1.696  10.424 -13.197  1.00  0.00           H  
ATOM   2010 3HD2 LEU A 127       0.397  10.298 -14.408  1.00  0.00           H  
TER                                                                             
# All scores below are weighted scores, not raw scores.
#BEGIN_POSE_ENERGIES_TABLE ./short_relax/dife_inp_6_unrelaxedRF.pdb
label fa_atr fa_rep fa_sol fa_intra_rep fa_intra_sol_xover4 lk_ball_wtd fa_elec hbond_sr_bb hbond_lr_bb hbond_bb_sc hbond_sc dslf_fa13 omega fa_dun p_aa_pp yhh_planarity ref rama_prepro cart_bonded total
weights 1 0.55 1 0.005 1 1 1 1 1 1 1 1.25 0.4 0.7 0.6 0.625 1 0.45 0.5 NA
pose -787.994 67.2779 577.073 1.34823 31.1935 -18.4615 -307.085 -122.505 -1.08975 -6.3464 -33.3207 0 1.80082 182.701 -26.938 0.23574 -35.6649 -32.8151 42.4164 -468.174
ASP:NtermProteinFull_1 -2.99508 0.62139 4.60737 0.00296 0.34548 0.07165 -4.90538 0 0 -1.15762 0 0 0.00777 1.6793 0 0 -2.14574 0 0.21378 -3.65412
GLU_2 -2.93782 0.22802 3.54529 0.00567 0.25998 -0.28125 -1.16926 0 0 0 0 0 -0.04145 2.54939 -0.33627 0 -2.72453 -0.31676 0.25755 -0.96143
GLU_3 -5.00936 0.7183 6.3201 0.0138 1.37943 -0.21897 -4.87335 0 0 -1.15762 0 0 -0.06465 3.28671 -0.2534 0 -2.72453 -0.61873 0.24646 -2.95582
VAL_4 -6.55658 0.88592 3.08248 0.01565 0.04471 -0.31491 -1.56448 0 0 0 0 0 0.00809 0.01609 -0.41161 0 2.64269 -0.28018 0.48472 -1.94742
GLU_5 -4.76857 0.16878 4.79992 0.00542 0.24427 -0.38909 -1.64244 0 0 0 0 0 0.00852 2.52997 -0.2276 0 -2.72453 -0.21432 0.37021 -1.83947
GLU_6 -6.08412 0.31202 7.14828 0.0115 1.22078 0.13076 -4.82092 0 0 0 -1.6283 0 0.04018 2.83637 -0.23705 0 -2.72453 -0.3647 0.47159 -3.68814
ALA_7 -5.94427 0.7092 2.45813 0.00161 0 -0.20288 -1.7542 0 0 0 0 0 0.00664 0 -0.26073 0 1.32468 -0.32525 0.50201 -3.48506
ARG_8 -8.43673 0.46815 6.63957 0.01602 0.50644 -0.02942 -3.98744 0 0 0 -1.08508 0 0.00352 2.15808 -0.041 0 -0.09474 -0.21838 0.27734 -3.82366
ARG_9 -7.3656 0.32473 8.117 0.01551 0.43804 -0.56972 -3.68514 0 0 0 -1.03654 0 -0.00255 1.85557 -0.10058 0 -0.09474 -0.2244 0.36431 -1.96412
ALA_10 -5.5752 0.41643 4.35405 0.00152 0 -0.28242 -2.4572 0 0 0 0 0 -0.02875 0 -0.16552 0 1.32468 -0.32847 0.30083 -2.44005
LEU_11 -9.80518 1.06319 2.87224 0.0242 0.08138 -0.20522 -2.31037 0 0 0 0 0 0.15608 0.3878 -0.3032 0 1.66147 -0.28435 0.54021 -6.12175
GLU_12 -5.90125 0.46187 5.80469 0.00589 0.2929 0.00558 -3.29335 0 0 0 -0.8464 0 0.00335 2.78742 -0.10489 0 -2.72453 -0.26605 0.54299 -3.23177
ARG_13 -5.95722 0.20903 6.52257 0.01375 0.43833 -0.4784 -2.58564 0 0 0 -0.59176 0 0.01306 1.59972 -0.07899 0 -0.09474 -0.28849 0.23636 -1.04242
ILE_14 -8.41455 1.15724 3.91479 0.03764 0.07349 -0.1697 -1.93846 0 0 0 0 0 -0.04736 0.18498 -0.42818 0 2.30374 -0.15928 0.32393 -3.16175
LEU_15 -8.26222 0.66413 4.10105 0.05983 0.23214 -0.16929 -1.85926 0 0 0 0 0 -0.00139 1.99106 -0.17 0 1.66147 0.11074 0.3016 -1.34013
ARG_16 -5.27172 0.30165 5.2174 0.01339 0.32449 0.04151 -3.10029 0 0 0 -0.8464 0 0.01514 2.15727 -0.10485 0 -0.09474 -0.11236 0.29608 -1.16343
ASP_17 -4.42328 0.17067 4.93081 0.00364 0.29292 -0.41698 -1.72167 0 0 0 0 0 -0.03039 1.4175 0.11265 0 -2.14574 -0.32657 0.2596 -1.87682
GLU_18 -8.86972 0.62069 8.50332 0.00445 0.57365 -0.35821 -2.75968 0 0 0 -0.3214 0 0.08732 3.0862 -0.25331 0 -2.72453 -0.36049 0.34434 -2.42737
GLU_19 -5.65516 0.28314 4.90776 0.00442 0.21178 -0.49922 -2.25773 0 0 0 0 0 0.04474 2.62504 -0.2933 0 -2.72453 -0.47543 0.4009 -3.42758
GLY_20 -3.35722 0.19096 3.62138 0.00012 0 -0.20584 -1.86263 0 0 0 0 0 -0.07092 0 0.25355 0 0.79816 0.23932 0.16935 -0.22377
HIS_21 -6.61997 0.40378 5.85652 0.00444 0.38287 -0.56972 -2.78727 0 0 0 0 0 -0.03624 2.04541 0.08628 0 -0.30065 0.3712 0.14104 -1.02231
ALA_22 -6.83521 0.72162 3.51015 0.00199 0 0.0732 -2.06342 0 0 0 0 0 -0.03036 0 -0.23326 0 1.32468 -0.26873 0.27815 -3.52121
ARG_23 -5.0977 0.30342 5.30254 0.01157 0.20833 -0.50703 -2.32548 0 0 0 0 0 0.03004 1.5885 -0.09105 0 -0.09474 -0.33499 0.30459 -0.70201
ARG_24 -5.65112 0.41805 5.49268 0.01528 0.42809 0.2956 -3.88565 0 0 0 -1.61423 0 -0.03461 2.59971 -0.07888 0 -0.09474 -0.3444 0.29578 -2.15842
TYR_25 -10.836 1.03044 4.67012 0.02509 0.2528 -0.37695 -2.69689 0 0 0 -0.7464 0 0.0335 1.91341 0.05782 0.18942 0.58223 -0.22104 0.4751 -5.64739
GLU_26 -4.65178 0.23869 4.13223 0.00687 0.31015 -0.05977 -1.86626 0 0 0 0 0 0.00541 2.66964 -0.07085 0 -2.72453 -0.12289 0.42109 -1.71198
GLU_27 -4.33519 0.20699 4.48989 0.00484 0.22801 -0.31034 -1.554 0 0 0 0 0 0.00419 2.55199 -0.26155 0 -2.72453 -0.32065 0.31912 -1.70122
MET_28 -7.62393 0.84294 3.17549 0.00918 0.05482 -0.27652 -1.70788 0 0 0 0 0 0.01474 1.49287 -0.03373 0 1.65735 -0.31231 0.30801 -2.39896
ALA_29 -6.73746 0.59776 3.35254 0.00165 0 -0.03596 -2.10317 0 0 0 0 0 -0.0323 0 -0.12808 0 1.32468 -0.16464 0.22513 -3.69986
GLU_30 -6.49323 0.39874 7.17603 0.00969 1.07865 -0.12361 -4.67745 0 0 0 -1.14025 0 0.06452 2.80737 -0.24647 0 -2.72453 -0.26734 0.3612 -3.77668
GLU_31 -5.94708 0.51176 5.57106 0.0062 0.71147 -0.37644 -2.57049 0 0 0 0 0 0.0421 2.83522 -0.30966 0 -2.72453 -0.40822 0.44947 -2.20914
ALA_32 -5.22594 0.25626 2.67058 0.00125 0 -0.17664 -1.90093 0 0 0 0 0 0.06646 0 -0.31984 0 1.32468 -0.45311 0.29248 -3.46475
ARG_33 -6.15723 0.30092 7.27358 0.01417 0.63968 -0.01174 -5.54873 0 0 0 -1.91053 0 -0.01954 2.62885 0.02505 0 -0.09474 -0.14597 0.5271 -2.47914
ARG_34 -4.88572 0.38018 5.26858 0.01037 0.19976 -0.13878 -2.7655 0 0 0 -0.84614 0 -0.03295 1.46709 -0.18129 0 -0.09474 -0.17812 0.58632 -1.21095
MET_35 -3.6562 0.35081 2.56004 0.00871 0.08939 -0.21261 -1.11681 0 0 0 0 0 -0.05945 1.40661 0.08324 0 1.65735 -0.44021 0.22934 0.9002
GLY_36 -1.39477 0.1593 1.77827 0.00011 0 -0.10412 -0.81993 0 0 0 0 0 -0.14186 0 -1.19304 0 0.79816 -0.44814 0.15062 -1.21538
GLY_37 -1.51544 0.0618 1.90314 8e-05 0 -0.02739 -0.49526 0 0 0 0 0 -0.07144 0 -1.17168 0 0.79816 -0.14321 0.1014 -0.55984
ASP_38 -4.29938 0.51417 5.7345 0.00753 0.59333 -0.06946 -4.05956 0 0 -0.50174 -0.44432 0 -0.02951 1.74855 -0.63867 0 -2.14574 -0.00364 0.07282 -3.52112
GLU_39 -4.03502 0.19793 4.92488 0.00966 1.00971 0.37398 -3.29714 0 0 0 -1.1854 0 -0.08182 3.31126 -0.30204 0 -2.72453 -0.34857 0.14531 -2.00179
GLU_40 -5.60709 0.53683 6.44129 0.00661 0.76334 0.0656 -3.84624 0 0 -0.50174 -0.8728 0 0.33812 2.78162 -0.35907 0 -2.72453 -0.50547 0.30477 -3.17875
LEU_41 -9.22815 1.36639 2.59557 0.02805 0.21829 -0.22777 -1.37825 0 0 0 0 0 -0.00504 0.75879 -0.19415 0 1.66147 -0.23801 0.44778 -4.19502
ALA_42 -6.63487 0.27117 3.521 0.00122 0 -0.09438 -1.59085 0 0 0 0 0 0.15308 0 -0.32893 0 1.32468 -0.19107 0.40334 -3.1656
ARG_43 -7.52 0.56744 9.62044 0.01641 0.65169 0.46115 -6.43543 0 0 0 -2.24096 0 -0.00655 1.55951 -0.00099 0 -0.09474 -0.18344 0.45169 -3.15379
ALA_44 -5.29982 0.16744 3.55416 0.00141 0 -0.16845 -1.57947 0 0 0 0 0 -0.04499 0 -0.31686 0 1.32468 -0.18331 0.36558 -2.17962
LEU_45 -10.7248 1.06616 1.99986 0.01863 0.07207 -0.27844 -2.08792 0 0 0 0 0 0.00987 0.33916 -0.24091 0 1.66147 -0.2783 0.2378 -8.20534
GLU_46 -5.27876 0.3241 5.02466 0.00657 0.32635 0.12657 -2.89159 0 0 0 -0.43102 0 0.02232 3.05108 -0.19971 0 -2.72453 -0.25587 0.22685 -2.67298
GLU_47 -6.70855 0.37225 7.35194 0.00673 0.28078 -0.34609 -3.35704 0 0 0 -0.62864 0 0.13734 2.57942 -0.23751 0 -2.72453 -0.45663 0.17385 -3.55668
LEU_48 -9.91949 1.00113 3.29258 0.01946 0.07667 -0.1287 -1.59514 0 0 0 0 0 0.00575 0.49336 -0.26219 0 1.66147 -0.38657 0.32449 -5.41717
ALA_49 -6.76894 0.62801 3.71504 0.00148 0 -0.01574 -1.83753 0 0 0 0 0 -0.01582 0 -0.2481 0 1.32468 -0.3154 0.28522 -3.24709
ALA_50 -4.42106 0.29124 3.86012 0.00148 0 -0.17922 -1.57416 0 0 0 0 0 0.0013 0 -0.21348 0 1.32468 -0.35547 0.19183 -1.07274
LEU_51 -8.34424 0.96699 3.44639 0.01936 0.07802 -0.34431 -2.26731 0 0 0 0 0 -0.04051 0.25446 -0.2764 0 1.66147 -0.30208 0.32576 -4.82241
GLU_52 -8.58458 0.77966 7.94159 0.00514 0.68412 -0.45299 -1.06135 0 0 0 0 0 0.07359 2.82238 -0.32779 0 -2.72453 -0.39198 0.48726 -0.74949
LEU_53 -6.04605 0.65064 4.24093 0.02307 0.07514 -0.16214 -1.85803 0 0 0 0 0 0.09942 0.31559 -0.25733 0 1.66147 -0.3691 0.3766 -1.2498
ASP_54 -6.14999 0.43105 6.29661 0.00404 0.29394 0.00203 -4.26376 0 0 0 -0.4474 0 0.16999 1.47232 -0.00329 0 -2.14574 -0.28105 0.31156 -4.3097
GLY_55 -5.63657 0.48131 4.37442 0.00014 0 -0.10085 -2.66897 0 0 0 0 0 -0.04379 0 0.28814 0 0.79816 0.29001 0.26125 -1.95675
ALA_56 -6.41184 0.36059 3.56813 0.00137 0 0.09743 -1.98598 0 0 0 0 0 -0.0195 0 -0.32969 0 1.32468 0.20473 0.16481 -3.02526
LYS_57 -5.69933 0.45793 6.24307 0.00787 0.1204 0.22541 -4.58007 0 0 0 -0.4474 0 0.04032 1.48983 0.01234 0 -0.71458 -0.41745 0.31218 -2.94946
LEU_58 -8.71785 0.68634 4.18053 0.02129 0.08016 -0.26993 -2.39845 0 0 0 0 0 0.12029 0.26218 -0.29069 0 1.66147 -0.29214 0.33687 -4.61994
ALA_59 -6.40322 0.36341 2.85976 0.00133 0 0.06309 -2.26211 0 0 0 0 0 0.02484 0 -0.28733 0 1.32468 -0.36135 0.22114 -4.45575
ARG_60 -6.34578 0.58982 6.20652 0.01266 0.28459 -0.19877 -3.08208 0 0 0 -0.62923 0 -0.00927 1.97238 0.02031 0 -0.09474 -0.20892 0.22543 -1.25708
GLU_61 -5.90673 0.27862 6.13198 0.00744 0.31945 -0.00256 -4.07244 0 0 0 -0.39065 0 0.00738 2.56609 -0.05136 0 -2.72453 -0.05095 0.22323 -3.66504
ALA_62 -6.86373 1.10335 2.34888 0.00158 0 -0.07052 -2.03957 0 0 0 0 0 -0.03772 0 -0.15253 0 1.32468 -0.20761 0.25428 -4.3389
LEU_63 -9.26323 0.8632 4.91609 0.04667 0.22238 -0.10546 -2.2662 0 0 0 0 0 0.0029 1.85261 -0.16089 0 1.66147 -0 0.30438 -1.92607
GLU_64 -5.71901 0.30291 5.68918 0.00633 0.26205 -0.26754 -3.06516 0 0 0 -0.62923 0 0.08993 2.56884 -0.2728 0 -2.72453 -0.11959 0.29932 -3.57931
ALA_65 -6.92574 0.59033 3.61755 0.00154 0 -0.07152 -2.18289 0 0 0 0 0 0.02959 0 -0.24636 0 1.32468 -0.45701 0.26936 -4.05048
VAL_66 -8.58966 1.22622 1.77245 0.02544 0.05267 -0.24867 -1.72874 0 0 0 0 0 -0.04298 -0.0064 -0.36351 0 2.64269 -0.21158 0.36393 -5.10815
GLU_67 -4.588 0.19725 4.41986 0.00668 0.32041 0.13486 -2.31015 0 0 0 -1.08508 0 -0.04329 3.60509 -0.21281 0 -2.72453 -0.23645 0.33103 -2.1851
ALA_68 -2.68052 0.19603 2.08568 0.00212 0 -0.12883 -0.74541 0 0 0 0 0 -0.04453 0 -0.00252 0 1.32468 -0.50433 0.21423 -0.2834
GLY_69 -2.38594 0.2538 2.35844 5e-05 0 -0.16236 -1.71727 0 0 0 0 0 -0.15488 0 -1.4328 0 0.79816 -0.78194 0.28391 -2.94083
ASP_70 -5.56696 0.53216 6.01102 0.00759 0.8652 -0.34624 -4.07808 0 0 -0.53402 0 0 0.0026 2.03363 -0.68929 0 -2.14574 -0.59215 0.40296 -4.09731
LEU_71 -7.04302 0.79665 2.84515 0.03117 0.08663 -0.15804 -1.84351 0 0 0 0 0 -0.02222 0.16099 -0.31389 0 1.66147 -0.25351 0.63287 -3.41925
GLU_72 -3.97375 0.36237 4.10126 0.00525 0.24025 -0.27615 -1.06278 0 0 0 0 0 0.16993 2.54803 -0.20237 0 -2.72453 -0.36738 0.47477 -0.70509
LYS_73 -6.28787 0.55906 6.67764 0.00864 0.21613 -0.32957 -4.57531 0 0 -0.53402 -0.39065 0 0.00225 2.09164 0.01693 0 -0.71458 -0.36753 0.34788 -3.27938
ALA_74 -7.04741 0.81209 2.05204 0.00157 0 0.04662 -1.83492 0 0 0 0 0 -0.00434 0 -0.35736 0 1.32468 -0.44137 0.35278 -5.09562
ARG_75 -9.03671 1.02166 7.15998 0.01253 0.21139 0.38955 -5.26046 0 0 -0.97983 0 0 -0.02211 1.87773 -0.02133 0 -0.09474 -0.36562 0.51649 -4.59147
GLU_76 -3.97945 0.14662 4.15982 0.0049 0.22972 -0.18194 -1.51829 0 0 0 0 0 0.0253 2.57403 -0.22863 0 -2.72453 -0.30641 0.49665 -1.30222
ALA_77 -5.89324 0.35501 3.00091 0.00139 0 -0.05131 -1.94511 0 0 0 0 0 0.02981 0 -0.0963 0 1.32468 -0.29762 0.18913 -3.38265
ALA_78 -5.52694 0.24471 2.76691 0.00134 0 -0.053 -1.98007 0 0 0 0 0 -0.0107 0 -0.22542 0 1.32468 -0.29423 0.18488 -3.56785
GLU_79 -5.0588 0.36523 4.39225 0.00652 0.30072 -0.10767 -1.6036 0 0 0 0 0 0.01019 2.68562 -0.06221 0 -2.72453 -0.22478 0.18645 -1.83462
GLU_80 -5.39249 0.25811 4.31614 0.00764 0.34978 -0.28151 -1.99054 0 0 0 0 0 0.0168 2.87136 -0.23556 0 -2.72453 -0.27645 0.24005 -2.8412
TYR_81 -11.273 1.59822 5.92795 0.03067 0.33954 -0.39806 -2.47741 0 0 0 -0.3214 0 0.05747 3.3284 -0.20658 0.00048 0.58223 -0.29733 0.57064 -2.53821
ALA_82 -6.48293 0.51169 3.35667 0.00142 0 -0.04003 -1.87753 0 0 0 0 0 -0.03475 0 -0.309 0 1.32468 -0.22739 0.55744 -3.21972
GLU_83 -5.69384 0.43883 5.71675 0.00656 0.76356 -0.0661 -3.2187 0 0 0 -0.80548 0 0.12861 2.72624 -0.33409 0 -2.72453 -0.39779 0.21473 -3.24524
LEU_84 -8.78019 1.05156 3.59694 0.02925 0.18749 0.02222 -2.17578 0 0 0 0 0 0.03778 2.05658 -0.18388 0 1.66147 -0.16759 0.22898 -2.43518
GLU_85 -9.04033 0.55047 8.90487 0.00678 0.26907 -0.12842 -2.55823 0 0 0 -0.86813 0 0.00577 2.7547 -0.27939 0 -2.72453 -0.24979 0.33985 -3.01733
LEU_86 -7.0008 0.64267 3.84934 0.02169 0.07584 -0.45314 -1.64016 0 0 0 0 0 0.13144 0.17452 -0.29639 0 1.66147 -0.46192 0.42666 -2.86876
VAL_87 -6.03827 0.62704 3.82743 0.02831 0.05565 -0.23089 -1.95615 0 0 0 0 0 -0.05349 -0.01438 -0.28852 0 2.64269 -0.24284 0.38191 -1.2615
ALA_88 -6.77209 0.43269 3.57821 0.00139 0 -0.05667 -2.35761 0 0 0 0 0 0.02909 0 -0.38193 0 1.32468 -0.33501 0.25657 -4.28069
ILE_89 -10.233 1.30595 4.72855 0.02963 0.07703 -0.26693 -2.09231 0 0 0 0 0 0.00884 0.08287 -0.40758 0 2.30374 -0.28567 0.44885 -4.30001
ASN_90 -4.69148 0.20267 4.67512 0.0071 0.25488 -0.3785 -1.81731 0 0 0 0 0 0.05168 1.02584 0.37646 0 -1.34026 0.01068 0.46289 -1.16022
GLN_91 -7.91017 0.59645 5.99331 0.00638 0.18024 -0.5387 -2.23749 0 0 0 0 0 0.10514 2.42982 -0.17874 0 -1.45095 -0.10155 0.21093 -2.89533
TYR_92 -12.155 1.40453 6.03927 0.04637 0.2145 0.05204 -3.98451 0 0 0 -1.35833 0 -0.0059 2.75584 0.08042 0.03104 0.58223 -0.24365 0.46027 -6.08083
ARG_93 -6.222 0.32222 5.26092 0.01116 0.19449 -0.44342 -2.2774 0 0 0 0 0 0.20158 1.59094 -0.07006 0 -0.09474 -0.27984 0.53005 -1.27609
GLU_94 -4.87336 0.18577 5.46911 0.00742 0.29822 0.15664 -2.98369 0 0 0 -0.73952 0 -0.01336 2.6458 -0.03642 0 -2.72453 -0.20792 0.31737 -2.49845
LEU_95 -8.68832 0.65828 2.38373 0.01246 0.14063 -0.08333 -1.78219 0 0 0 0 0 -0.00898 0.34358 -0.18358 0 1.66147 0.01227 0.25565 -5.27835
ALA_96 -5.69568 0.35759 2.5208 0.0016 0 -0.18165 -0.91914 0 0 0 0 0 -0.04926 0 -0.30661 0 1.32468 -0.19082 0.22472 -2.91378
LYS_97 -3.61402 0.12949 3.35631 0.00769 0.12 -0.27879 -0.92227 0 0 0 0 0 -0.03572 1.17425 -0.09605 0 -0.71458 -0.22569 0.17217 -0.92721
GLU_98 -4.1843 0.364 2.67706 0.00602 0.73011 -0.23049 -1.04005 0 0 0 0 0 -0.04251 2.68652 -0.25828 0 -2.72453 -0.10037 0.13009 -1.98674
TYR_99 -9.10381 1.25094 4.68611 0.02878 0.3808 0.12483 -3.16625 0 0 0 -0.44432 0 0.13557 1.42288 -0.45176 0.01481 0.58223 -0.46606 0.87481 -4.13043
PRO_100 -3.6075 0.79027 2.34585 0.0024 0.0358 -0.17826 -0.91965 0 0 0 0 0 -0.20506 0.09361 -0.8973 0 -1.64321 -0.06328 1.01377 -3.23257
ASP_101 -2.28861 0.27253 1.76482 0.00403 0.31052 -0.08573 -0.0771 0 0 0 0 0 -0.10315 1.38651 -0.01771 0 -2.14574 0.14455 0.26549 -0.56959
PHE_102 -7.4976 0.8813 1.25602 0.02981 0.31619 -0.0799 -2.28413 0 0 0 0 0 0.01395 1.92428 -0.18072 0 1.21829 -0.35256 0.25604 -4.49902
ALA_103 -5.70515 0.66043 3.11203 0.00184 0 -0.11176 -2.01432 0 0 0 0 0 -0.04795 0 -0.26899 0 1.32468 -0.46884 0.4372 -3.08085
GLU_104 -4.14208 0.26692 4.4651 0.00987 0.34816 0.07522 -2.64672 0 0 0 -1.22378 0 -0.01395 2.56527 -0.02719 0 -2.72453 -0.28503 0.38497 -2.94776
GLU_105 -4.54587 0.26853 5.24423 0.00514 0.22618 0.15892 -2.85333 0 0 0 -1.61423 0 -0.02387 2.89209 -0.25828 0 -2.72453 -0.16589 0.28153 -3.10937
ALA_106 -6.23174 0.34636 2.91643 0.00148 0 0.19463 -2.482 0 0 0 0 0 -0.03173 0 -0.28417 0 1.32468 -0.35287 0.2399 -4.35903
ARG_107 -6.25999 0.4707 5.03167 0.01183 0.20487 -0.55135 -2.21138 0 0 0 0 0 0.0224 1.60442 -0.08246 0 -0.09474 -0.24313 0.30381 -1.79336
ARG_108 -5.32185 0.22947 5.66865 0.01058 0.29969 0.04154 -3.11791 0 0 0 -1.22378 0 -0.0251 2.01836 -0.08219 0 -0.09474 -0.21016 0.45405 -1.35339
GLU_109 -6.29456 0.37031 6.33999 0.00545 0.73561 -0.57104 -2.26758 0 0 0 0 0 0.0069 2.72155 -0.31539 0 -2.72453 -0.36932 0.53693 -1.8257
SER_110 -6.49192 0.49409 5.91888 0.00172 0.02518 -0.15 -2.87668 0 0 0 0 0 -0.02544 0.46202 0.2808 0 -0.28969 -0.23682 0.39582 -2.49202
ILE_111 -4.433 0.21728 4.08401 0.02611 0.06896 -0.28477 -1.6444 0 0 0 0 0 -0.05003 0.07766 -0.45362 0 2.30374 -0.00073 0.22299 0.13419
ASP_112 -4.20289 0.18128 4.47385 0.00569 0.32215 -0.1975 -1.89525 0 0 0 0 0 0.02715 1.44598 0.11524 0 -2.14574 -0.06027 0.1893 -1.74103
GLU_113 -7.90495 0.61589 8.03435 0.00617 0.26854 -0.39459 -2.56869 0 0 0 -0.61193 0 0.035 2.86231 -0.35119 0 -2.72453 -0.35281 0.31789 -2.76855
MET_114 -5.87883 0.52153 3.44414 0.00949 0.20119 -0.22696 -1.44675 0 0 0 0 0 0.05419 1.74997 0.08762 0 1.65735 -0.15621 0.34298 0.35971
LYS_115 -4.89307 0.41024 6.00498 0.00841 0.28403 -0.0096 -3.83371 0 0 0 0 0 -0.02755 1.87061 0.03269 0 -0.71458 -0.05908 0.21086 -0.71578
HIS_D_116 -8.64179 0.65321 7.2801 0.00683 0.58348 0.15378 -3.80526 0 0 0 -0.86813 0 -0.01873 3.76492 -0.04242 0 -0.30065 -0.1888 0.26789 -1.15556
ALA_117 -6.48333 0.44364 3.81427 0.00134 0 0.13722 -2.62171 0 0 0 0 0 0.11512 0 -0.34512 0 1.32468 -0.25073 0.32029 -3.54434
GLU_118 -4.61948 0.31375 4.71169 0.00464 0.22128 -0.19442 -1.54092 0 0 0 0 0 0.00888 2.57538 -0.24166 0 -2.72453 -0.42666 0.26957 -1.64249
GLU_119 -5.91282 0.47548 6.88962 0.00494 0.23846 -0.01104 -4.33176 0 0 0 0 0 0.05355 2.53679 -0.32239 0 -2.72453 -0.4951 0.19504 -3.40376
LEU_120 -9.89536 1.42682 3.83193 0.02136 0.07776 -0.47404 -2.12158 0 0 0 0 0 0.26905 0.30382 -0.28771 0 1.66147 -0.41871 0.2867 -5.31849
ARG_121 -5.92189 0.45718 5.54273 0.00941 0.17538 0.04641 -3.14561 0 0 0 -0.80548 0 0.20052 1.48847 -0.12311 0 -0.09474 -0.35932 0.42683 -2.10323
GLU_122 -5.02538 0.37075 5.26768 0.00429 0.21209 -0.2541 -1.47419 0 0 0 0 0 0.10121 2.54166 -0.2975 0 -2.72453 -0.48571 0.40496 -1.35877
LEU_123 -7.42863 0.7574 3.19553 0.02211 0.19192 -0.19455 -1.8186 0 0 0 0 0 0.01166 0.62817 -0.21214 0 1.66147 -0.33859 0.3212 -3.20305
VAL_124 -7.34103 0.87911 3.28109 0.02115 0.05419 -0.03467 -1.1261 0 0 0 0 0 0.04458 0.00125 -0.16777 0 2.64269 -0.10207 0.26671 -1.58088
GLU_125 -3.11261 0.14758 3.15405 0.00484 0.23331 -0.19103 -0.35668 0 0 0 0 0 -0.02765 2.58936 -0.30785 0 -2.72453 -0.25925 0.28925 -0.56122
GLU_126 -3.18803 0.07695 3.23808 0.00497 0.24138 -0.2256 -0.35252 0 0 0 0 0 -0.02459 2.6433 -0.29887 0 -2.72453 -0.41019 0.37307 -0.64659
LEU:CtermProteinFull_127 -8.50178 0.9515 2.74406 0.01531 0.2055 -0.05428 -2.55341 0 0 -0.97983 0 0 0 0.97267 0 0 1.66147 -0.18476 0.48388 -5.23968
#END_POSE_ENERGIES_TABLE ./short_relax/dife_inp_6_unrelaxedRF.pdb
