# Supplementary material for: Scaffolding protein functional sites using deep learning
Source: Science. Author manuscript; Available in PMC 2022 Oct 31. (PMC9621694; doi:10.1126/science.abn2100)
Supplement: Data S1 [file NIHMS1830590-supplement-Data_S1.zip › dife_inp_7_AF.pdb]

MODEL     1
ATOM      1  N   GLU A   1     -11.602   4.723  21.459  1.00  0.00           N  
ATOM      2  H   GLU A   1     -11.892   5.527  21.997  1.00  0.00           H  
ATOM      3  H2  GLU A   1     -12.386   4.120  21.256  1.00  0.00           H  
ATOM      4  H3  GLU A   1     -11.249   5.134  20.606  1.00  0.00           H  
ATOM      5  CA  GLU A   1     -10.491   4.028  22.150  1.00  0.00           C  
ATOM      6  HA  GLU A   1      -9.696   4.768  22.245  1.00  0.00           H  
ATOM      7  C   GLU A   1      -9.861   2.984  21.232  1.00  0.00           C  
ATOM      8  CB  GLU A   1     -10.814   3.627  23.593  1.00  0.00           C  
ATOM      9  HB2 GLU A   1      -9.927   3.163  24.024  1.00  0.00           H  
ATOM     10  HB3 GLU A   1     -11.644   2.920  23.611  1.00  0.00           H  
ATOM     11  O   GLU A   1      -9.430   3.429  20.189  1.00  0.00           O  
ATOM     12  CG  GLU A   1     -11.185   4.910  24.369  1.00  0.00           C  
ATOM     13  HG2 GLU A   1     -12.173   5.238  24.045  1.00  0.00           H  
ATOM     14  HG3 GLU A   1     -10.474   5.692  24.105  1.00  0.00           H  
ATOM     15  CD  GLU A   1     -11.172   4.775  25.897  1.00  0.00           C  
ATOM     16  OE1 GLU A   1     -11.922   5.540  26.545  1.00  0.00           O  
ATOM     17  OE2 GLU A   1     -10.447   3.897  26.409  1.00  0.00           O  
ATOM     18  N   ARG A   2      -9.828   1.661  21.466  1.00  0.00           N  
ATOM     19  H   ARG A   2     -10.113   1.326  22.375  1.00  0.00           H  
ATOM     20  CA  ARG A   2      -8.961   0.774  20.634  1.00  0.00           C  
ATOM     21  HA  ARG A   2      -7.924   1.057  20.813  1.00  0.00           H  
ATOM     22  C   ARG A   2      -9.119   0.890  19.102  1.00  0.00           C  
ATOM     23  CB  ARG A   2      -9.105  -0.701  21.022  1.00  0.00           C  
ATOM     24  HB2 ARG A   2     -10.135  -1.025  20.872  1.00  0.00           H  
ATOM     25  HB3 ARG A   2      -8.461  -1.276  20.356  1.00  0.00           H  
ATOM     26  O   ARG A   2      -8.126   0.918  18.391  1.00  0.00           O  
ATOM     27  CG  ARG A   2      -8.668  -1.004  22.455  1.00  0.00           C  
ATOM     28  HG2 ARG A   2      -7.675  -0.591  22.634  1.00  0.00           H  
ATOM     29  HG3 ARG A   2      -9.376  -0.563  23.157  1.00  0.00           H  
ATOM     30  CD  ARG A   2      -8.625  -2.523  22.639  1.00  0.00           C  
ATOM     31  HD2 ARG A   2      -9.562  -2.955  22.290  1.00  0.00           H  
ATOM     32  HD3 ARG A   2      -7.813  -2.923  22.032  1.00  0.00           H  
ATOM     33  NE  ARG A   2      -8.411  -2.881  24.048  1.00  0.00           N  
ATOM     34  HE  ARG A   2      -8.060  -2.144  24.643  1.00  0.00           H  
ATOM     35  NH1 ARG A   2      -8.711  -5.145  23.779  1.00  0.00           N  
ATOM     36 HH11 ARG A   2      -8.672  -6.098  24.113  1.00  0.00           H  
ATOM     37 HH12 ARG A   2      -8.596  -5.051  22.780  1.00  0.00           H  
ATOM     38  NH2 ARG A   2      -8.282  -4.304  25.805  1.00  0.00           N  
ATOM     39 HH21 ARG A   2      -8.206  -5.260  26.123  1.00  0.00           H  
ATOM     40 HH22 ARG A   2      -7.970  -3.526  26.368  1.00  0.00           H  
ATOM     41  CZ  ARG A   2      -8.474  -4.106  24.531  1.00  0.00           C  
ATOM     42  N   PHE A   3     -10.347   0.988  18.580  1.00  0.00           N  
ATOM     43  H   PHE A   3     -11.144   0.927  19.197  1.00  0.00           H  
ATOM     44  CA  PHE A   3     -10.570   1.190  17.135  1.00  0.00           C  
ATOM     45  HA  PHE A   3     -10.012   0.441  16.573  1.00  0.00           H  
ATOM     46  C   PHE A   3     -10.073   2.554  16.628  1.00  0.00           C  
ATOM     47  CB  PHE A   3     -12.062   1.031  16.805  1.00  0.00           C  
ATOM     48  HB2 PHE A   3     -12.265   1.574  15.882  1.00  0.00           H  
ATOM     49  HB3 PHE A   3     -12.669   1.493  17.583  1.00  0.00           H  
ATOM     50  O   PHE A   3      -9.609   2.659  15.502  1.00  0.00           O  
ATOM     51  CG  PHE A   3     -12.502  -0.397  16.573  1.00  0.00           C  
ATOM     52  CD1 PHE A   3     -12.228  -1.015  15.339  1.00  0.00           C  
ATOM     53  HD1 PHE A   3     -11.708  -0.470  14.565  1.00  0.00           H  
ATOM     54  CD2 PHE A   3     -13.179  -1.112  17.579  1.00  0.00           C  
ATOM     55  HD2 PHE A   3     -13.389  -0.640  18.527  1.00  0.00           H  
ATOM     56  CE1 PHE A   3     -12.619  -2.346  15.113  1.00  0.00           C  
ATOM     57  HE1 PHE A   3     -12.389  -2.823  14.171  1.00  0.00           H  
ATOM     58  CE2 PHE A   3     -13.565  -2.447  17.354  1.00  0.00           C  
ATOM     59  HE2 PHE A   3     -14.057  -3.010  18.133  1.00  0.00           H  
ATOM     60  CZ  PHE A   3     -13.287  -3.062  16.121  1.00  0.00           C  
ATOM     61  HZ  PHE A   3     -13.565  -4.091  15.948  1.00  0.00           H  
ATOM     62  N   GLU A   4     -10.146   3.585  17.464  1.00  0.00           N  
ATOM     63  H   GLU A   4     -10.344   3.387  18.435  1.00  0.00           H  
ATOM     64  CA  GLU A   4      -9.645   4.931  17.165  1.00  0.00           C  
ATOM     65  HA  GLU A   4     -10.007   5.260  16.191  1.00  0.00           H  
ATOM     66  C   GLU A   4      -8.111   4.945  17.133  1.00  0.00           C  
ATOM     67  CB  GLU A   4     -10.205   5.850  18.254  1.00  0.00           C  
ATOM     68  HB2 GLU A   4      -9.771   5.542  19.206  1.00  0.00           H  
ATOM     69  HB3 GLU A   4     -11.282   5.691  18.305  1.00  0.00           H  
ATOM     70  O   GLU A   4      -7.522   5.510  16.220  1.00  0.00           O  
ATOM     71  CG  GLU A   4      -9.953   7.354  18.141  1.00  0.00           C  
ATOM     72  HG2 GLU A   4      -8.880   7.538  18.096  1.00  0.00           H  
ATOM     73  HG3 GLU A   4     -10.418   7.723  17.227  1.00  0.00           H  
ATOM     74  CD  GLU A   4     -10.549   8.078  19.368  1.00  0.00           C  
ATOM     75  OE1 GLU A   4     -10.516   9.329  19.384  1.00  0.00           O  
ATOM     76  OE2 GLU A   4     -11.056   7.375  20.295  1.00  0.00           O  
ATOM     77  N   GLU A   5      -7.464   4.239  18.067  1.00  0.00           N  
ATOM     78  H   GLU A   5      -8.002   3.806  18.804  1.00  0.00           H  
ATOM     79  CA  GLU A   5      -6.006   4.048  18.077  1.00  0.00           C  
ATOM     80  HA  GLU A   5      -5.511   5.019  18.059  1.00  0.00           H  
ATOM     81  C   GLU A   5      -5.537   3.275  16.835  1.00  0.00           C  
ATOM     82  CB  GLU A   5      -5.589   3.296  19.354  1.00  0.00           C  
ATOM     83  HB2 GLU A   5      -4.529   3.049  19.290  1.00  0.00           H  
ATOM     84  HB3 GLU A   5      -6.155   2.366  19.405  1.00  0.00           H  
ATOM     85  O   GLU A   5      -4.547   3.648  16.204  1.00  0.00           O  
ATOM     86  CG  GLU A   5      -5.825   4.113  20.637  1.00  0.00           C  
ATOM     87  HG2 GLU A   5      -5.162   4.978  20.624  1.00  0.00           H  
ATOM     88  HG3 GLU A   5      -6.851   4.482  20.643  1.00  0.00           H  
ATOM     89  CD  GLU A   5      -5.606   3.318  21.937  1.00  0.00           C  
ATOM     90  OE1 GLU A   5      -5.613   3.959  23.014  1.00  0.00           O  
ATOM     91  OE2 GLU A   5      -5.547   2.069  21.889  1.00  0.00           O  
ATOM     92  N   ALA A   6      -6.277   2.236  16.433  1.00  0.00           N  
ATOM     93  H   ALA A   6      -7.042   1.931  17.018  1.00  0.00           H  
ATOM     94  CA  ALA A   6      -6.010   1.525  15.187  1.00  0.00           C  
ATOM     95  HA  ALA A   6      -4.969   1.202  15.194  1.00  0.00           H  
ATOM     96  C   ALA A   6      -6.198   2.432  13.959  1.00  0.00           C  
ATOM     97  CB  ALA A   6      -6.897   0.279  15.124  1.00  0.00           C  
ATOM     98  HB1 ALA A   6      -6.703  -0.345  15.996  1.00  0.00           H  
ATOM     99  HB2 ALA A   6      -6.665  -0.286  14.221  1.00  0.00           H  
ATOM    100  HB3 ALA A   6      -7.948   0.565  15.106  1.00  0.00           H  
ATOM    101  O   ALA A   6      -5.352   2.429  13.071  1.00  0.00           O  
ATOM    102  N   ALA A   7      -7.251   3.252  13.913  1.00  0.00           N  
ATOM    103  H   ALA A   7      -7.933   3.226  14.657  1.00  0.00           H  
ATOM    104  CA  ALA A   7      -7.454   4.202  12.820  1.00  0.00           C  
ATOM    105  HA  ALA A   7      -7.495   3.649  11.881  1.00  0.00           H  
ATOM    106  C   ALA A   7      -6.307   5.221  12.710  1.00  0.00           C  
ATOM    107  CB  ALA A   7      -8.787   4.921  13.022  1.00  0.00           C  
ATOM    108  HB1 ALA A   7      -9.606   4.206  13.094  1.00  0.00           H  
ATOM    109  HB2 ALA A   7      -8.764   5.527  13.928  1.00  0.00           H  
ATOM    110  HB3 ALA A   7      -8.952   5.575  12.165  1.00  0.00           H  
ATOM    111  O   ALA A   7      -5.824   5.495  11.610  1.00  0.00           O  
ATOM    112  N   GLU A   8      -5.841   5.764  13.841  1.00  0.00           N  
ATOM    113  H   GLU A   8      -6.300   5.537  14.711  1.00  0.00           H  
ATOM    114  CA  GLU A   8      -4.697   6.680  13.875  1.00  0.00           C  
ATOM    115  HA  GLU A   8      -4.901   7.510  13.199  1.00  0.00           H  
ATOM    116  C   GLU A   8      -3.417   5.997  13.376  1.00  0.00           C  
ATOM    117  CB  GLU A   8      -4.516   7.252  15.294  1.00  0.00           C  
ATOM    118  HB2 GLU A   8      -4.252   6.449  15.981  1.00  0.00           H  
ATOM    119  HB3 GLU A   8      -5.460   7.694  15.613  1.00  0.00           H  
ATOM    120  O   GLU A   8      -2.685   6.582  12.573  1.00  0.00           O  
ATOM    121  CG  GLU A   8      -3.424   8.339  15.326  1.00  0.00           C  
ATOM    122  HG2 GLU A   8      -3.680   9.104  14.593  1.00  0.00           H  
ATOM    123  HG3 GLU A   8      -2.474   7.896  15.025  1.00  0.00           H  
ATOM    124  CD  GLU A   8      -3.220   9.015  16.694  1.00  0.00           C  
ATOM    125  OE1 GLU A   8      -2.336   9.906  16.761  1.00  0.00           O  
ATOM    126  OE2 GLU A   8      -3.922   8.666  17.668  1.00  0.00           O  
ATOM    127  N   LEU A   9      -3.177   4.746  13.787  1.00  0.00           N  
ATOM    128  H   LEU A   9      -3.804   4.333  14.463  1.00  0.00           H  
ATOM    129  CA  LEU A   9      -2.041   3.961  13.311  1.00  0.00           C  
ATOM    130  HA  LEU A   9      -1.134   4.524  13.531  1.00  0.00           H  
ATOM    131  C   LEU A   9      -2.094   3.770  11.788  1.00  0.00           C  
ATOM    132  CB  LEU A   9      -1.989   2.620  14.066  1.00  0.00           C  
ATOM    133  HB2 LEU A   9      -2.906   2.068  13.861  1.00  0.00           H  
ATOM    134  HB3 LEU A   9      -1.951   2.817  15.137  1.00  0.00           H  
ATOM    135  O   LEU A   9      -1.139   4.129  11.109  1.00  0.00           O  
ATOM    136  CG  LEU A   9      -0.790   1.737  13.673  1.00  0.00           C  
ATOM    137  HG  LEU A   9      -0.790   1.570  12.595  1.00  0.00           H  
ATOM    138  CD1 LEU A   9       0.547   2.358  14.081  1.00  0.00           C  
ATOM    139 HD11 LEU A   9       0.551   2.579  15.148  1.00  0.00           H  
ATOM    140 HD12 LEU A   9       1.352   1.666  13.835  1.00  0.00           H  
ATOM    141 HD13 LEU A   9       0.715   3.267  13.503  1.00  0.00           H  
ATOM    142  CD2 LEU A   9      -0.911   0.379  14.359  1.00  0.00           C  
ATOM    143 HD21 LEU A   9      -0.880   0.501  15.442  1.00  0.00           H  
ATOM    144 HD22 LEU A   9      -1.853  -0.086  14.072  1.00  0.00           H  
ATOM    145 HD23 LEU A   9      -0.093  -0.265  14.037  1.00  0.00           H  
ATOM    146  N   PHE A  10      -3.213   3.289  11.244  1.00  0.00           N  
ATOM    147  H   PHE A  10      -3.981   3.055  11.857  1.00  0.00           H  
ATOM    148  CA  PHE A  10      -3.373   3.046   9.804  1.00  0.00           C  
ATOM    149  HA  PHE A  10      -2.583   2.375   9.465  1.00  0.00           H  
ATOM    150  C   PHE A  10      -3.236   4.329   8.968  1.00  0.00           C  
ATOM    151  CB  PHE A  10      -4.725   2.358   9.560  1.00  0.00           C  
ATOM    152  HB2 PHE A  10      -5.478   2.763  10.236  1.00  0.00           H  
ATOM    153  HB3 PHE A  10      -5.050   2.594   8.547  1.00  0.00           H  
ATOM    154  O   PHE A  10      -2.622   4.315   7.903  1.00  0.00           O  
ATOM    155  CG  PHE A  10      -4.679   0.844   9.700  1.00  0.00           C  
ATOM    156  CD1 PHE A  10      -4.832   0.048   8.557  1.00  0.00           C  
ATOM    157  HD1 PHE A  10      -5.044   0.521   7.610  1.00  0.00           H  
ATOM    158  CD2 PHE A  10      -4.444   0.215  10.939  1.00  0.00           C  
ATOM    159  HD2 PHE A  10      -4.266   0.806  11.825  1.00  0.00           H  
ATOM    160  CE1 PHE A  10      -4.705  -1.348   8.644  1.00  0.00           C  
ATOM    161  HE1 PHE A  10      -4.760  -1.949   7.749  1.00  0.00           H  
ATOM    162  CE2 PHE A  10      -4.385  -1.187  11.038  1.00  0.00           C  
ATOM    163  HE2 PHE A  10      -4.199  -1.654  11.994  1.00  0.00           H  
ATOM    164  CZ  PHE A  10      -4.506  -1.974   9.882  1.00  0.00           C  
ATOM    165  HZ  PHE A  10      -4.424  -3.049   9.936  1.00  0.00           H  
ATOM    166  N   ARG A  11      -3.725   5.474   9.465  1.00  0.00           N  
ATOM    167  H   ARG A  11      -4.244   5.432  10.330  1.00  0.00           H  
ATOM    168  CA  ARG A  11      -3.488   6.778   8.818  1.00  0.00           C  
ATOM    169  HA  ARG A  11      -3.808   6.736   7.777  1.00  0.00           H  
ATOM    170  C   ARG A  11      -2.026   7.172   8.794  1.00  0.00           C  
ATOM    171  CB  ARG A  11      -4.224   7.883   9.565  1.00  0.00           C  
ATOM    172  HB2 ARG A  11      -4.125   7.740  10.640  1.00  0.00           H  
ATOM    173  HB3 ARG A  11      -3.792   8.848   9.299  1.00  0.00           H  
ATOM    174  O   ARG A  11      -1.570   7.765   7.820  1.00  0.00           O  
ATOM    175  CG  ARG A  11      -5.686   7.896   9.168  1.00  0.00           C  
ATOM    176  HG2 ARG A  11      -5.777   8.087   8.099  1.00  0.00           H  
ATOM    177  HG3 ARG A  11      -6.142   6.938   9.418  1.00  0.00           H  
ATOM    178  CD  ARG A  11      -6.353   9.006   9.958  1.00  0.00           C  
ATOM    179  HD2 ARG A  11      -5.793   9.933   9.833  1.00  0.00           H  
ATOM    180  HD3 ARG A  11      -6.358   8.721  11.010  1.00  0.00           H  
ATOM    181  NE  ARG A  11      -7.715   9.205   9.479  1.00  0.00           N  
ATOM    182  HE  ARG A  11      -7.983   8.742   8.623  1.00  0.00           H  
ATOM    183  NH1 ARG A  11      -8.438  10.412  11.278  1.00  0.00           N  
ATOM    184 HH11 ARG A  11      -7.561  10.195  11.730  1.00  0.00           H  
ATOM    185 HH12 ARG A  11      -9.263  10.317  11.853  1.00  0.00           H  
ATOM    186  NH2 ARG A  11      -9.838   9.900   9.613  1.00  0.00           N  
ATOM    187 HH21 ARG A  11     -10.597   9.899  10.279  1.00  0.00           H  
ATOM    188 HH22 ARG A  11     -10.067   9.358   8.792  1.00  0.00           H  
ATOM    189  CZ  ARG A  11      -8.653   9.847  10.126  1.00  0.00           C  
ATOM    190  N   LYS A  12      -1.313   6.915   9.887  1.00  0.00           N  
ATOM    191  H   LYS A  12      -1.759   6.433  10.654  1.00  0.00           H  
ATOM    192  CA  LYS A  12       0.105   7.231   9.967  1.00  0.00           C  
ATOM    193  HA  LYS A  12       0.253   8.269   9.667  1.00  0.00           H  
ATOM    194  C   LYS A  12       0.898   6.383   8.976  1.00  0.00           C  
ATOM    195  CB  LYS A  12       0.579   7.054  11.405  1.00  0.00           C  
ATOM    196  HB2 LYS A  12       0.524   6.000  11.677  1.00  0.00           H  
ATOM    197  HB3 LYS A  12      -0.058   7.628  12.079  1.00  0.00           H  
ATOM    198  O   LYS A  12       1.675   6.964   8.226  1.00  0.00           O  
ATOM    199  CG  LYS A  12       2.019   7.548  11.524  1.00  0.00           C  
ATOM    200  HG2 LYS A  12       2.637   7.078  10.759  1.00  0.00           H  
ATOM    201  HG3 LYS A  12       2.054   8.630  11.396  1.00  0.00           H  
ATOM    202  CD  LYS A  12       2.572   7.160  12.885  1.00  0.00           C  
ATOM    203  HD2 LYS A  12       2.410   6.092  13.028  1.00  0.00           H  
ATOM    204  HD3 LYS A  12       2.071   7.721  13.675  1.00  0.00           H  
ATOM    205  CE  LYS A  12       4.065   7.455  12.850  1.00  0.00           C  
ATOM    206  HE2 LYS A  12       4.445   7.143  11.877  1.00  0.00           H  
ATOM    207  HE3 LYS A  12       4.229   8.528  12.947  1.00  0.00           H  
ATOM    208  NZ  LYS A  12       4.746   6.688  13.906  1.00  0.00           N  
ATOM    209  HZ1 LYS A  12       4.378   6.922  14.816  1.00  0.00           H  
ATOM    210  HZ2 LYS A  12       5.744   6.832  13.842  1.00  0.00           H  
ATOM    211  HZ3 LYS A  12       4.569   5.712  13.715  1.00  0.00           H  
ATOM    212  N   GLU A  13       0.648   5.074   8.930  1.00  0.00           N  
ATOM    213  H   GLU A  13      -0.007   4.668   9.582  1.00  0.00           H  
ATOM    214  CA  GLU A  13       1.317   4.196   7.962  1.00  0.00           C  
ATOM    215  HA  GLU A  13       2.396   4.312   8.062  1.00  0.00           H  
ATOM    216  C   GLU A  13       0.979   4.624   6.518  1.00  0.00           C  
ATOM    217  CB  GLU A  13       0.997   2.710   8.223  1.00  0.00           C  
ATOM    218  HB2 GLU A  13       1.590   2.117   7.527  1.00  0.00           H  
ATOM    219  HB3 GLU A  13      -0.052   2.537   7.981  1.00  0.00           H  
ATOM    220  O   GLU A  13       1.881   4.788   5.711  1.00  0.00           O  
ATOM    221  CG  GLU A  13       1.247   2.155   9.648  1.00  0.00           C  
ATOM    222  HG2 GLU A  13       0.448   2.495  10.306  1.00  0.00           H  
ATOM    223  HG3 GLU A  13       1.159   1.070   9.593  1.00  0.00           H  
ATOM    224  CD  GLU A  13       2.598   2.466  10.317  1.00  0.00           C  
ATOM    225  OE1 GLU A  13       2.739   2.354  11.566  1.00  0.00           O  
ATOM    226  OE2 GLU A  13       3.586   2.797   9.655  1.00  0.00           O  
ATOM    227  N   SER A  14      -0.271   5.014   6.215  1.00  0.00           N  
ATOM    228  H   SER A  14      -1.005   4.815   6.880  1.00  0.00           H  
ATOM    229  CA  SER A  14      -0.633   5.579   4.898  1.00  0.00           C  
ATOM    230  HA  SER A  14      -0.475   4.804   4.147  1.00  0.00           H  
ATOM    231  C   SER A  14       0.208   6.794   4.476  1.00  0.00           C  
ATOM    232  CB  SER A  14      -2.110   5.984   4.892  1.00  0.00           C  
ATOM    233  HB2 SER A  14      -2.727   5.105   5.077  1.00  0.00           H  
ATOM    234  HB3 SER A  14      -2.296   6.705   5.688  1.00  0.00           H  
ATOM    235  O   SER A  14       0.481   6.964   3.289  1.00  0.00           O  
ATOM    236  OG  SER A  14      -2.485   6.569   3.659  1.00  0.00           O  
ATOM    237  HG  SER A  14      -1.860   6.271   2.994  1.00  0.00           H  
ATOM    238  N   ILE A  15       0.608   7.658   5.416  1.00  0.00           N  
ATOM    239  H   ILE A  15       0.405   7.428   6.378  1.00  0.00           H  
ATOM    240  CA  ILE A  15       1.476   8.811   5.127  1.00  0.00           C  
ATOM    241  HA  ILE A  15       1.131   9.293   4.213  1.00  0.00           H  
ATOM    242  C   ILE A  15       2.915   8.359   4.877  1.00  0.00           C  
ATOM    243  CB  ILE A  15       1.421   9.837   6.284  1.00  0.00           C  
ATOM    244  HB  ILE A  15       1.608   9.311   7.220  1.00  0.00           H  
ATOM    245  O   ILE A  15       3.611   8.975   4.067  1.00  0.00           O  
ATOM    246  CG1 ILE A  15       0.021  10.484   6.357  1.00  0.00           C  
ATOM    247 HG12 ILE A  15      -0.119  11.150   5.505  1.00  0.00           H  
ATOM    248 HG13 ILE A  15      -0.743   9.709   6.292  1.00  0.00           H  
ATOM    249  CG2 ILE A  15       2.500  10.934   6.140  1.00  0.00           C  
ATOM    250 HG21 ILE A  15       2.415  11.404   5.160  1.00  0.00           H  
ATOM    251 HG22 ILE A  15       3.488  10.486   6.240  1.00  0.00           H  
ATOM    252 HG23 ILE A  15       2.399  11.684   6.924  1.00  0.00           H  
ATOM    253  CD1 ILE A  15      -0.229  11.262   7.656  1.00  0.00           C  
ATOM    254 HD11 ILE A  15      -1.275  11.565   7.693  1.00  0.00           H  
ATOM    255 HD12 ILE A  15       0.392  12.157   7.701  1.00  0.00           H  
ATOM    256 HD13 ILE A  15      -0.019  10.623   8.514  1.00  0.00           H  
ATOM    257  N   ASP A  16       3.378   7.339   5.591  1.00  0.00           N  
ATOM    258  H   ASP A  16       2.746   6.805   6.170  1.00  0.00           H  
ATOM    259  CA  ASP A  16       4.717   6.800   5.392  1.00  0.00           C  
ATOM    260  HA  ASP A  16       5.408   7.637   5.296  1.00  0.00           H  
ATOM    261  C   ASP A  16       4.802   6.076   4.029  1.00  0.00           C  
ATOM    262  CB  ASP A  16       5.160   6.021   6.650  1.00  0.00           C  
ATOM    263  HB2 ASP A  16       4.427   5.249   6.885  1.00  0.00           H  
ATOM    264  HB3 ASP A  16       6.114   5.545   6.424  1.00  0.00           H  
ATOM    265  O   ASP A  16       5.722   6.380   3.268  1.00  0.00           O  
ATOM    266  CG  ASP A  16       5.384   6.938   7.882  1.00  0.00           C  
ATOM    267  OD1 ASP A  16       5.731   8.144   7.696  1.00  0.00           O  
ATOM    268  OD2 ASP A  16       5.270   6.494   9.052  1.00  0.00           O  
ATOM    269  N   GLU A  17       3.759   5.352   3.603  1.00  0.00           N  
ATOM    270  H   GLU A  17       3.088   5.028   4.284  1.00  0.00           H  
ATOM    271  CA  GLU A  17       3.687   4.785   2.241  1.00  0.00           C  
ATOM    272  HA  GLU A  17       4.600   4.221   2.048  1.00  0.00           H  
ATOM    273  C   GLU A  17       3.641   5.836   1.135  1.00  0.00           C  
ATOM    274  CB  GLU A  17       2.463   3.871   2.059  1.00  0.00           C  
ATOM    275  HB2 GLU A  17       2.489   3.487   1.040  1.00  0.00           H  
ATOM    276  HB3 GLU A  17       1.564   4.481   2.158  1.00  0.00           H  
ATOM    277  O   GLU A  17       4.235   5.671   0.067  1.00  0.00           O  
ATOM    278  CG  GLU A  17       2.301   2.676   3.001  1.00  0.00           C  
ATOM    279  HG2 GLU A  17       1.729   3.022   3.861  1.00  0.00           H  
ATOM    280  HG3 GLU A  17       1.698   1.927   2.487  1.00  0.00           H  
ATOM    281  CD  GLU A  17       3.618   2.055   3.478  1.00  0.00           C  
ATOM    282  OE1 GLU A  17       3.663   1.765   4.700  1.00  0.00           O  
ATOM    283  OE2 GLU A  17       4.594   2.100   2.700  1.00  0.00           O  
ATOM    284  N   MET A  18       2.991   6.980   1.375  1.00  0.00           N  
ATOM    285  H   MET A  18       2.489   7.066   2.248  1.00  0.00           H  
ATOM    286  CA  MET A  18       3.061   8.098   0.430  1.00  0.00           C  
ATOM    287  HA  MET A  18       2.695   7.762  -0.540  1.00  0.00           H  
ATOM    288  C   MET A  18       4.505   8.558   0.204  1.00  0.00           C  
ATOM    289  CB  MET A  18       2.203   9.279   0.893  1.00  0.00           C  
ATOM    290  HB2 MET A  18       2.506  10.158   0.325  1.00  0.00           H  
ATOM    291  HB3 MET A  18       2.380   9.481   1.950  1.00  0.00           H  
ATOM    292  O   MET A  18       4.851   8.889  -0.932  1.00  0.00           O  
ATOM    293  CG  MET A  18       0.708   9.048   0.666  1.00  0.00           C  
ATOM    294  HG2 MET A  18       0.398   8.153   1.206  1.00  0.00           H  
ATOM    295  HG3 MET A  18       0.540   8.872  -0.397  1.00  0.00           H  
ATOM    296  SD  MET A  18      -0.352  10.429   1.180  1.00  0.00           S  
ATOM    297  CE  MET A  18       0.102  11.645  -0.083  1.00  0.00           C  
ATOM    298  HE1 MET A  18      -0.048  11.216  -1.073  1.00  0.00           H  
ATOM    299  HE2 MET A  18      -0.522  12.531   0.030  1.00  0.00           H  
ATOM    300  HE3 MET A  18       1.149  11.927   0.036  1.00  0.00           H  
ATOM    301  N   LYS A  19       5.346   8.553   1.247  1.00  0.00           N  
ATOM    302  H   LYS A  19       5.022   8.145   2.112  1.00  0.00           H  
ATOM    303  CA  LYS A  19       6.767   8.902   1.123  1.00  0.00           C  
ATOM    304  HA  LYS A  19       6.868   9.796   0.507  1.00  0.00           H  
ATOM    305  C   LYS A  19       7.543   7.799   0.416  1.00  0.00           C  
ATOM    306  CB  LYS A  19       7.410   9.163   2.485  1.00  0.00           C  
ATOM    307  HB2 LYS A  19       8.467   9.381   2.335  1.00  0.00           H  
ATOM    308  HB3 LYS A  19       7.346   8.249   3.076  1.00  0.00           H  
ATOM    309  O   LYS A  19       8.303   8.120  -0.488  1.00  0.00           O  
ATOM    310  CG  LYS A  19       6.776  10.328   3.248  1.00  0.00           C  
ATOM    311  HG2 LYS A  19       5.693  10.209   3.274  1.00  0.00           H  
ATOM    312  HG3 LYS A  19       7.022  11.273   2.765  1.00  0.00           H  
ATOM    313  CD  LYS A  19       7.324  10.293   4.673  1.00  0.00           C  
ATOM    314  HD2 LYS A  19       8.367  10.611   4.682  1.00  0.00           H  
ATOM    315  HD3 LYS A  19       7.272   9.264   5.029  1.00  0.00           H  
ATOM    316  CE  LYS A  19       6.482  11.164   5.594  1.00  0.00           C  
ATOM    317  HE2 LYS A  19       6.822  12.198   5.532  1.00  0.00           H  
ATOM    318  HE3 LYS A  19       5.449  11.105   5.251  1.00  0.00           H  
ATOM    319  NZ  LYS A  19       6.565  10.622   6.969  1.00  0.00           N  
ATOM    320  HZ1 LYS A  19       6.204   9.679   6.983  1.00  0.00           H  
ATOM    321  HZ2 LYS A  19       7.518  10.512   7.285  1.00  0.00           H  
ATOM    322  HZ3 LYS A  19       5.983  11.117   7.630  1.00  0.00           H  
ATOM    323  N   HIS A  20       7.329   6.528   0.759  1.00  0.00           N  
ATOM    324  H   HIS A  20       6.708   6.316   1.526  1.00  0.00           H  
ATOM    325  CA  HIS A  20       7.970   5.408   0.059  1.00  0.00           C  
ATOM    326  HA  HIS A  20       9.053   5.484   0.164  1.00  0.00           H  
ATOM    327  C   HIS A  20       7.661   5.433  -1.436  1.00  0.00           C  
ATOM    328  CB  HIS A  20       7.507   4.084   0.673  1.00  0.00           C  
ATOM    329  HB2 HIS A  20       7.943   3.260   0.108  1.00  0.00           H  
ATOM    330  HB3 HIS A  20       6.423   3.998   0.594  1.00  0.00           H  
ATOM    331  O   HIS A  20       8.559   5.322  -2.269  1.00  0.00           O  
ATOM    332  CG  HIS A  20       7.898   3.915   2.115  1.00  0.00           C  
ATOM    333  CD2 HIS A  20       8.960   4.493   2.761  1.00  0.00           C  
ATOM    334  HD2 HIS A  20       9.668   5.183   2.328  1.00  0.00           H  
ATOM    335  ND1 HIS A  20       7.294   3.074   3.014  1.00  0.00           N  
ATOM    336  HD1 HIS A  20       6.498   2.465   2.882  1.00  0.00           H  
ATOM    337  CE1 HIS A  20       7.997   3.114   4.151  1.00  0.00           C  
ATOM    338  HE1 HIS A  20       7.779   2.491   5.006  1.00  0.00           H  
ATOM    339  NE2 HIS A  20       9.014   3.992   4.064  1.00  0.00           N  
ATOM    340  N   ARG A  21       6.405   5.710  -1.797  1.00  0.00           N  
ATOM    341  H   ARG A  21       5.702   5.710  -1.071  1.00  0.00           H  
ATOM    342  CA  ARG A  21       5.996   5.892  -3.188  1.00  0.00           C  
ATOM    343  HA  ARG A  21       6.271   4.991  -3.736  1.00  0.00           H  
ATOM    344  C   ARG A  21       6.705   7.062  -3.871  1.00  0.00           C  
ATOM    345  CB  ARG A  21       4.478   6.065  -3.222  1.00  0.00           C  
ATOM    346  HB2 ARG A  21       4.008   5.232  -2.698  1.00  0.00           H  
ATOM    347  HB3 ARG A  21       4.198   6.990  -2.718  1.00  0.00           H  
ATOM    348  O   ARG A  21       7.029   6.964  -5.053  1.00  0.00           O  
ATOM    349  CG  ARG A  21       3.992   6.092  -4.667  1.00  0.00           C  
ATOM    350  HG2 ARG A  21       4.336   5.196  -5.182  1.00  0.00           H  
ATOM    351  HG3 ARG A  21       4.397   6.972  -5.167  1.00  0.00           H  
ATOM    352  CD  ARG A  21       2.472   6.145  -4.728  1.00  0.00           C  
ATOM    353  HD2 ARG A  21       2.094   6.877  -4.013  1.00  0.00           H  
ATOM    354  HD3 ARG A  21       2.083   5.168  -4.441  1.00  0.00           H  
ATOM    355  NE  ARG A  21       2.048   6.470  -6.100  1.00  0.00           N  
ATOM    356  HE  ARG A  21       1.942   5.663  -6.699  1.00  0.00           H  
ATOM    357  NH1 ARG A  21       2.112   8.755  -5.892  1.00  0.00           N  
ATOM    358 HH11 ARG A  21       1.936   9.685  -6.244  1.00  0.00           H  
ATOM    359 HH12 ARG A  21       2.397   8.616  -4.933  1.00  0.00           H  
ATOM    360  NH2 ARG A  21       1.601   7.825  -7.867  1.00  0.00           N  
ATOM    361 HH21 ARG A  21       1.512   8.743  -8.278  1.00  0.00           H  
ATOM    362 HH22 ARG A  21       1.491   6.989  -8.423  1.00  0.00           H  
ATOM    363  CZ  ARG A  21       1.920   7.679  -6.611  1.00  0.00           C  
ATOM    364  N   GLU A  22       6.888   8.187  -3.185  1.00  0.00           N  
ATOM    365  H   GLU A  22       6.613   8.210  -2.214  1.00  0.00           H  
ATOM    366  CA  GLU A  22       7.651   9.320  -3.724  1.00  0.00           C  
ATOM    367  HA  GLU A  22       7.257   9.581  -4.707  1.00  0.00           H  
ATOM    368  C   GLU A  22       9.115   8.932  -3.959  1.00  0.00           C  
ATOM    369  CB  GLU A  22       7.509  10.558  -2.818  1.00  0.00           C  
ATOM    370  HB2 GLU A  22       8.279  11.282  -3.086  1.00  0.00           H  
ATOM    371  HB3 GLU A  22       7.647  10.272  -1.775  1.00  0.00           H  
ATOM    372  O   GLU A  22       9.612   9.130  -5.065  1.00  0.00           O  
ATOM    373  CG  GLU A  22       6.135  11.225  -3.004  1.00  0.00           C  
ATOM    374  HG2 GLU A  22       5.347  10.482  -2.879  1.00  0.00           H  
ATOM    375  HG3 GLU A  22       6.068  11.574  -4.035  1.00  0.00           H  
ATOM    376  CD  GLU A  22       5.854  12.415  -2.064  1.00  0.00           C  
ATOM    377  OE1 GLU A  22       4.765  13.018  -2.242  1.00  0.00           O  
ATOM    378  OE2 GLU A  22       6.701  12.766  -1.211  1.00  0.00           O  
ATOM    379  N   GLU A  23       9.756   8.277  -2.991  1.00  0.00           N  
ATOM    380  H   GLU A  23       9.280   8.132  -2.112  1.00  0.00           H  
ATOM    381  CA  GLU A  23      11.137   7.794  -3.108  1.00  0.00           C  
ATOM    382  HA  GLU A  23      11.794   8.638  -3.317  1.00  0.00           H  
ATOM    383  C   GLU A  23      11.312   6.784  -4.259  1.00  0.00           C  
ATOM    384  CB  GLU A  23      11.567   7.147  -1.781  1.00  0.00           C  
ATOM    385  HB2 GLU A  23      10.862   6.357  -1.524  1.00  0.00           H  
ATOM    386  HB3 GLU A  23      12.543   6.688  -1.940  1.00  0.00           H  
ATOM    387  O   GLU A  23      12.273   6.865  -5.021  1.00  0.00           O  
ATOM    388  CG  GLU A  23      11.683   8.120  -0.588  1.00  0.00           C  
ATOM    389  HG2 GLU A  23      10.733   8.624  -0.412  1.00  0.00           H  
ATOM    390  HG3 GLU A  23      12.421   8.883  -0.835  1.00  0.00           H  
ATOM    391  CD  GLU A  23      12.126   7.403   0.699  1.00  0.00           C  
ATOM    392  OE1 GLU A  23      12.313   8.033   1.769  1.00  0.00           O  
ATOM    393  OE2 GLU A  23      12.501   6.214   0.641  1.00  0.00           O  
ATOM    394  N   LEU A  24      10.366   5.859  -4.449  1.00  0.00           N  
ATOM    395  H   LEU A  24       9.634   5.785  -3.757  1.00  0.00           H  
ATOM    396  CA  LEU A  24      10.379   4.917  -5.574  1.00  0.00           C  
ATOM    397  HA  LEU A  24      11.324   4.373  -5.580  1.00  0.00           H  
ATOM    398  C   LEU A  24      10.263   5.619  -6.927  1.00  0.00           C  
ATOM    399  CB  LEU A  24       9.214   3.935  -5.423  1.00  0.00           C  
ATOM    400  HB2 LEU A  24       9.079   3.401  -6.364  1.00  0.00           H  
ATOM    401  HB3 LEU A  24       8.305   4.504  -5.228  1.00  0.00           H  
ATOM    402  O   LEU A  24      10.910   5.226  -7.896  1.00  0.00           O  
ATOM    403  CG  LEU A  24       9.409   2.899  -4.312  1.00  0.00           C  
ATOM    404  HG  LEU A  24       9.709   3.377  -3.379  1.00  0.00           H  
ATOM    405  CD1 LEU A  24       8.084   2.188  -4.109  1.00  0.00           C  
ATOM    406 HD11 LEU A  24       8.213   1.399  -3.369  1.00  0.00           H  
ATOM    407 HD12 LEU A  24       7.333   2.886  -3.739  1.00  0.00           H  
ATOM    408 HD13 LEU A  24       7.761   1.742  -5.049  1.00  0.00           H  
ATOM    409  CD2 LEU A  24      10.456   1.854  -4.690  1.00  0.00           C  
ATOM    410 HD21 LEU A  24      11.441   2.320  -4.739  1.00  0.00           H  
ATOM    411 HD22 LEU A  24      10.209   1.407  -5.652  1.00  0.00           H  
ATOM    412 HD23 LEU A  24      10.469   1.078  -3.924  1.00  0.00           H  
ATOM    413  N   ARG A  25       9.452   6.676  -7.010  1.00  0.00           N  
ATOM    414  H   ARG A  25       8.991   6.984  -6.165  1.00  0.00           H  
ATOM    415  CA  ARG A  25       9.333   7.465  -8.240  1.00  0.00           C  
ATOM    416  HA  ARG A  25       9.210   6.788  -9.084  1.00  0.00           H  
ATOM    417  C   ARG A  25      10.610   8.239  -8.536  1.00  0.00           C  
ATOM    418  CB  ARG A  25       8.135   8.404  -8.154  1.00  0.00           C  
ATOM    419  HB2 ARG A  25       8.213   9.124  -8.968  1.00  0.00           H  
ATOM    420  HB3 ARG A  25       8.155   8.948  -7.209  1.00  0.00           H  
ATOM    421  O   ARG A  25      10.999   8.300  -9.696  1.00  0.00           O  
ATOM    422  CG  ARG A  25       6.823   7.620  -8.285  1.00  0.00           C  
ATOM    423  HG2 ARG A  25       6.813   7.084  -9.233  1.00  0.00           H  
ATOM    424  HG3 ARG A  25       6.737   6.884  -7.486  1.00  0.00           H  
ATOM    425  CD  ARG A  25       5.634   8.577  -8.229  1.00  0.00           C  
ATOM    426  HD2 ARG A  25       4.719   7.985  -8.216  1.00  0.00           H  
ATOM    427  HD3 ARG A  25       5.702   9.151  -7.306  1.00  0.00           H  
ATOM    428  NE  ARG A  25       5.647   9.449  -9.419  1.00  0.00           N  
ATOM    429  HE  ARG A  25       6.221   9.116 -10.181  1.00  0.00           H  
ATOM    430  NH1 ARG A  25       4.508  11.231  -8.560  1.00  0.00           N  
ATOM    431 HH11 ARG A  25       4.364  12.231  -8.574  1.00  0.00           H  
ATOM    432 HH12 ARG A  25       4.550  10.749  -7.674  1.00  0.00           H  
ATOM    433  NH2 ARG A  25       5.480  11.382 -10.583  1.00  0.00           N  
ATOM    434 HH21 ARG A  25       5.344  12.383 -10.575  1.00  0.00           H  
ATOM    435 HH22 ARG A  25       6.208  11.030 -11.189  1.00  0.00           H  
ATOM    436  CZ  ARG A  25       5.200  10.680  -9.521  1.00  0.00           C  
ATOM    437  N   GLU A  26      11.262   8.786  -7.515  1.00  0.00           N  
ATOM    438  H   GLU A  26      10.869   8.716  -6.587  1.00  0.00           H  
ATOM    439  CA  GLU A  26      12.574   9.420  -7.667  1.00  0.00           C  
ATOM    440  HA  GLU A  26      12.506  10.204  -8.421  1.00  0.00           H  
ATOM    441  C   GLU A  26      13.609   8.411  -8.187  1.00  0.00           C  
ATOM    442  CB  GLU A  26      13.009  10.074  -6.343  1.00  0.00           C  
ATOM    443  HB2 GLU A  26      12.937   9.347  -5.534  1.00  0.00           H  
ATOM    444  HB3 GLU A  26      14.049  10.388  -6.436  1.00  0.00           H  
ATOM    445  O   GLU A  26      14.278   8.694  -9.178  1.00  0.00           O  
ATOM    446  CG  GLU A  26      12.155  11.313  -6.007  1.00  0.00           C  
ATOM    447  HG2 GLU A  26      11.101  11.033  -5.982  1.00  0.00           H  
ATOM    448  HG3 GLU A  26      12.275  12.035  -6.814  1.00  0.00           H  
ATOM    449  CD  GLU A  26      12.514  11.999  -4.674  1.00  0.00           C  
ATOM    450  OE1 GLU A  26      11.896  13.058  -4.395  1.00  0.00           O  
ATOM    451  OE2 GLU A  26      13.413  11.519  -3.947  1.00  0.00           O  
ATOM    452  N   LEU A  27      13.654   7.190  -7.636  1.00  0.00           N  
ATOM    453  H   LEU A  27      13.102   7.022  -6.807  1.00  0.00           H  
ATOM    454  CA  LEU A  27      14.523   6.115  -8.143  1.00  0.00           C  
ATOM    455  HA  LEU A  27      15.558   6.455  -8.108  1.00  0.00           H  
ATOM    456  C   LEU A  27      14.236   5.763  -9.612  1.00  0.00           C  
ATOM    457  CB  LEU A  27      14.360   4.858  -7.268  1.00  0.00           C  
ATOM    458  HB2 LEU A  27      14.819   4.014  -7.783  1.00  0.00           H  
ATOM    459  HB3 LEU A  27      13.297   4.640  -7.169  1.00  0.00           H  
ATOM    460  O   LEU A  27      15.164   5.564 -10.395  1.00  0.00           O  
ATOM    461  CG  LEU A  27      14.982   4.958  -5.865  1.00  0.00           C  
ATOM    462  HG  LEU A  27      14.640   5.864  -5.364  1.00  0.00           H  
ATOM    463  CD1 LEU A  27      14.545   3.747  -5.035  1.00  0.00           C  
ATOM    464 HD11 LEU A  27      14.944   3.835  -4.025  1.00  0.00           H  
ATOM    465 HD12 LEU A  27      13.458   3.731  -4.967  1.00  0.00           H  
ATOM    466 HD13 LEU A  27      14.897   2.824  -5.497  1.00  0.00           H  
ATOM    467  CD2 LEU A  27      16.511   4.970  -5.914  1.00  0.00           C  
ATOM    468 HD21 LEU A  27      16.858   5.867  -6.427  1.00  0.00           H  
ATOM    469 HD22 LEU A  27      16.882   4.094  -6.448  1.00  0.00           H  
ATOM    470 HD23 LEU A  27      16.914   4.985  -4.902  1.00  0.00           H  
ATOM    471  N   ALA A  28      12.961   5.704 -10.010  1.00  0.00           N  
ATOM    472  H   ALA A  28      12.235   5.836  -9.320  1.00  0.00           H  
ATOM    473  CA  ALA A  28      12.585   5.445 -11.400  1.00  0.00           C  
ATOM    474  HA  ALA A  28      13.085   4.531 -11.719  1.00  0.00           H  
ATOM    475  C   ALA A  28      13.036   6.566 -12.356  1.00  0.00           C  
ATOM    476  CB  ALA A  28      11.066   5.239 -11.472  1.00  0.00           C  
ATOM    477  HB1 ALA A  28      10.553   6.171 -11.235  1.00  0.00           H  
ATOM    478  HB2 ALA A  28      10.749   4.474 -10.763  1.00  0.00           H  
ATOM    479  HB3 ALA A  28      10.785   4.929 -12.478  1.00  0.00           H  
ATOM    480  O   ALA A  28      13.404   6.300 -13.502  1.00  0.00           O  
ATOM    481  N   GLU A  29      13.013   7.821 -11.895  1.00  0.00           N  
ATOM    482  H   GLU A  29      12.700   7.974 -10.948  1.00  0.00           H  
ATOM    483  CA  GLU A  29      13.462   8.983 -12.666  1.00  0.00           C  
ATOM    484  HA  GLU A  29      13.090   8.890 -13.687  1.00  0.00           H  
ATOM    485  C   GLU A  29      14.997   9.057 -12.775  1.00  0.00           C  
ATOM    486  CB  GLU A  29      12.879  10.278 -12.057  1.00  0.00           C  
ATOM    487  HB2 GLU A  29      13.387  11.128 -12.514  1.00  0.00           H  
ATOM    488  HB3 GLU A  29      13.073  10.301 -10.985  1.00  0.00           H  
ATOM    489  O   GLU A  29      15.519   9.443 -13.828  1.00  0.00           O  
ATOM    490  CG  GLU A  29      11.363  10.431 -12.311  1.00  0.00           C  
ATOM    491  HG2 GLU A  29      10.837   9.561 -11.920  1.00  0.00           H  
ATOM    492  HG3 GLU A  29      11.204  10.440 -13.389  1.00  0.00           H  
ATOM    493  CD  GLU A  29      10.729  11.712 -11.723  1.00  0.00           C  
ATOM    494  OE1 GLU A  29       9.471  11.755 -11.626  1.00  0.00           O  
ATOM    495  OE2 GLU A  29      11.455  12.710 -11.501  1.00  0.00           O  
ATOM    496  N   GLU A  30      15.719   8.679 -11.716  1.00  0.00           N  
ATOM    497  H   GLU A  30      15.225   8.425 -10.872  1.00  0.00           H  
ATOM    498  CA  GLU A  30      17.186   8.713 -11.652  1.00  0.00           C  
ATOM    499  HA  GLU A  30      17.533   9.627 -12.134  1.00  0.00           H  
ATOM    500  C   GLU A  30      17.849   7.555 -12.417  1.00  0.00           C  
ATOM    501  CB  GLU A  30      17.649   8.754 -10.182  1.00  0.00           C  
ATOM    502  HB2 GLU A  30      18.729   8.608 -10.160  1.00  0.00           H  
ATOM    503  HB3 GLU A  30      17.174   7.946  -9.625  1.00  0.00           H  
ATOM    504  O   GLU A  30      18.846   7.777 -13.114  1.00  0.00           O  
ATOM    505  CG  GLU A  30      17.329  10.111  -9.524  1.00  0.00           C  
ATOM    506  HG2 GLU A  30      17.754  10.892 -10.154  1.00  0.00           H  
ATOM    507  HG3 GLU A  30      16.251  10.271  -9.505  1.00  0.00           H  
ATOM    508  CD  GLU A  30      17.892  10.286  -8.101  1.00  0.00           C  
ATOM    509  OE1 GLU A  30      17.896  11.455  -7.641  1.00  0.00           O  
ATOM    510  OE2 GLU A  30      18.409   9.312  -7.511  1.00  0.00           O  
ATOM    511  N   ASP A  31      17.264   6.352 -12.374  1.00  0.00           N  
ATOM    512  H   ASP A  31      16.476   6.242 -11.752  1.00  0.00           H  
ATOM    513  CA  ASP A  31      17.819   5.136 -12.975  1.00  0.00           C  
ATOM    514  HA  ASP A  31      18.723   5.388 -13.530  1.00  0.00           H  
ATOM    515  C   ASP A  31      16.841   4.463 -13.968  1.00  0.00           C  
ATOM    516  CB  ASP A  31      18.253   4.168 -11.865  1.00  0.00           C  
ATOM    517  HB2 ASP A  31      18.499   3.212 -12.327  1.00  0.00           H  
ATOM    518  HB3 ASP A  31      17.427   4.003 -11.173  1.00  0.00           H  
ATOM    519  O   ASP A  31      16.213   3.446 -13.650  1.00  0.00           O  
ATOM    520  CG  ASP A  31      19.493   4.640 -11.105  1.00  0.00           C  
ATOM    521  OD1 ASP A  31      20.579   4.641 -11.738  1.00  0.00           O  
ATOM    522  OD2 ASP A  31      19.383   4.866  -9.884  1.00  0.00           O  
ATOM    523  N   PRO A  32      16.761   4.929 -15.236  1.00  0.00           N  
ATOM    524  CA  PRO A  32      15.837   4.385 -16.241  1.00  0.00           C  
ATOM    525  HA  PRO A  32      14.819   4.576 -15.901  1.00  0.00           H  
ATOM    526  C   PRO A  32      15.993   2.886 -16.534  1.00  0.00           C  
ATOM    527  CB  PRO A  32      16.100   5.193 -17.515  1.00  0.00           C  
ATOM    528  HB2 PRO A  32      15.190   5.319 -18.102  1.00  0.00           H  
ATOM    529  HB3 PRO A  32      16.876   4.713 -18.110  1.00  0.00           H  
ATOM    530  O   PRO A  32      15.083   2.264 -17.075  1.00  0.00           O  
ATOM    531  CG  PRO A  32      16.623   6.526 -16.990  1.00  0.00           C  
ATOM    532  HG2 PRO A  32      15.785   7.156 -16.694  1.00  0.00           H  
ATOM    533  HG3 PRO A  32      17.250   7.036 -17.721  1.00  0.00           H  
ATOM    534  CD  PRO A  32      17.413   6.125 -15.748  1.00  0.00           C  
ATOM    535  HD2 PRO A  32      18.446   5.896 -16.010  1.00  0.00           H  
ATOM    536  HD3 PRO A  32      17.377   6.941 -15.026  1.00  0.00           H  
ATOM    537  N   GLU A  33      17.154   2.300 -16.221  1.00  0.00           N  
ATOM    538  H   GLU A  33      17.828   2.850 -15.708  1.00  0.00           H  
ATOM    539  CA  GLU A  33      17.399   0.859 -16.357  1.00  0.00           C  
ATOM    540  HA  GLU A  33      17.104   0.544 -17.358  1.00  0.00           H  
ATOM    541  C   GLU A  33      16.562   0.025 -15.370  1.00  0.00           C  
ATOM    542  CB  GLU A  33      18.908   0.593 -16.185  1.00  0.00           C  
ATOM    543  HB2 GLU A  33      19.219   0.905 -15.188  1.00  0.00           H  
ATOM    544  HB3 GLU A  33      19.441   1.198 -16.920  1.00  0.00           H  
ATOM    545  O   GLU A  33      16.181  -1.101 -15.694  1.00  0.00           O  
ATOM    546  CG  GLU A  33      19.285  -0.886 -16.394  1.00  0.00           C  
ATOM    547  HG2 GLU A  33      18.865  -1.215 -17.344  1.00  0.00           H  
ATOM    548  HG3 GLU A  33      18.835  -1.482 -15.601  1.00  0.00           H  
ATOM    549  CD  GLU A  33      20.799  -1.165 -16.406  1.00  0.00           C  
ATOM    550  OE1 GLU A  33      21.162  -2.353 -16.574  1.00  0.00           O  
ATOM    551  OE2 GLU A  33      21.609  -0.213 -16.311  1.00  0.00           O  
ATOM    552  N   TYR A  34      16.244   0.580 -14.197  1.00  0.00           N  
ATOM    553  H   TYR A  34      16.530   1.532 -14.020  1.00  0.00           H  
ATOM    554  CA  TYR A  34      15.501  -0.092 -13.125  1.00  0.00           C  
ATOM    555  HA  TYR A  34      15.308  -1.122 -13.426  1.00  0.00           H  
ATOM    556  C   TYR A  34      14.121   0.529 -12.870  1.00  0.00           C  
ATOM    557  CB  TYR A  34      16.369  -0.143 -11.859  1.00  0.00           C  
ATOM    558  HB2 TYR A  34      15.841  -0.704 -11.087  1.00  0.00           H  
ATOM    559  HB3 TYR A  34      16.510   0.872 -11.488  1.00  0.00           H  
ATOM    560  O   TYR A  34      13.418   0.093 -11.957  1.00  0.00           O  
ATOM    561  CG  TYR A  34      17.721  -0.793 -12.088  1.00  0.00           C  
ATOM    562  CD1 TYR A  34      17.804  -2.177 -12.333  1.00  0.00           C  
ATOM    563  HD1 TYR A  34      16.901  -2.770 -12.322  1.00  0.00           H  
ATOM    564  CD2 TYR A  34      18.884  -0.002 -12.134  1.00  0.00           C  
ATOM    565  HD2 TYR A  34      18.818   1.061 -11.955  1.00  0.00           H  
ATOM    566  CE1 TYR A  34      19.048  -2.772 -12.614  1.00  0.00           C  
ATOM    567  HE1 TYR A  34      19.125  -3.829 -12.822  1.00  0.00           H  
ATOM    568  CE2 TYR A  34      20.121  -0.582 -12.467  1.00  0.00           C  
ATOM    569  HE2 TYR A  34      20.996   0.045 -12.562  1.00  0.00           H  
ATOM    570  OH  TYR A  34      21.381  -2.538 -13.067  1.00  0.00           O  
ATOM    571  HH  TYR A  34      21.954  -1.893 -13.487  1.00  0.00           H  
ATOM    572  CZ  TYR A  34      20.203  -1.970 -12.707  1.00  0.00           C  
ATOM    573  N   ALA A  35      13.713   1.491 -13.705  1.00  0.00           N  
ATOM    574  H   ALA A  35      14.377   1.841 -14.380  1.00  0.00           H  
ATOM    575  CA  ALA A  35      12.444   2.201 -13.589  1.00  0.00           C  
ATOM    576  HA  ALA A  35      12.443   2.753 -12.649  1.00  0.00           H  
ATOM    577  C   ALA A  35      11.231   1.268 -13.554  1.00  0.00           C  
ATOM    578  CB  ALA A  35      12.337   3.205 -14.740  1.00  0.00           C  
ATOM    579  HB1 ALA A  35      13.139   3.938 -14.653  1.00  0.00           H  
ATOM    580  HB2 ALA A  35      12.405   2.694 -15.700  1.00  0.00           H  
ATOM    581  HB3 ALA A  35      11.383   3.728 -14.679  1.00  0.00           H  
ATOM    582  O   ALA A  35      10.367   1.467 -12.717  1.00  0.00           O  
ATOM    583  N   GLU A  36      11.193   0.212 -14.374  1.00  0.00           N  
ATOM    584  H   GLU A  36      11.934   0.104 -15.052  1.00  0.00           H  
ATOM    585  CA  GLU A  36      10.071  -0.744 -14.392  1.00  0.00           C  
ATOM    586  HA  GLU A  36       9.155  -0.215 -14.656  1.00  0.00           H  
ATOM    587  C   GLU A  36       9.837  -1.381 -13.011  1.00  0.00           C  
ATOM    588  CB  GLU A  36      10.355  -1.810 -15.469  1.00  0.00           C  
ATOM    589  HB2 GLU A  36      11.273  -2.334 -15.203  1.00  0.00           H  
ATOM    590  HB3 GLU A  36      10.523  -1.292 -16.413  1.00  0.00           H  
ATOM    591  O   GLU A  36       8.710  -1.424 -12.533  1.00  0.00           O  
ATOM    592  CG  GLU A  36       9.232  -2.847 -15.681  1.00  0.00           C  
ATOM    593  HG2 GLU A  36       8.307  -2.313 -15.896  1.00  0.00           H  
ATOM    594  HG3 GLU A  36       9.100  -3.415 -14.761  1.00  0.00           H  
ATOM    595  CD  GLU A  36       9.530  -3.831 -16.838  1.00  0.00           C  
ATOM    596  OE1 GLU A  36       8.621  -4.588 -17.253  1.00  0.00           O  
ATOM    597  OE2 GLU A  36      10.673  -3.831 -17.363  1.00  0.00           O  
ATOM    598  N   ILE A  37      10.906  -1.794 -12.319  1.00  0.00           N  
ATOM    599  H   ILE A  37      11.821  -1.590 -12.694  1.00  0.00           H  
ATOM    600  CA  ILE A  37      10.798  -2.391 -10.978  1.00  0.00           C  
ATOM    601  HA  ILE A  37      10.038  -3.172 -11.004  1.00  0.00           H  
ATOM    602  C   ILE A  37      10.319  -1.346  -9.965  1.00  0.00           C  
ATOM    603  CB  ILE A  37      12.146  -3.025 -10.555  1.00  0.00           C  
ATOM    604  HB  ILE A  37      12.932  -2.277 -10.667  1.00  0.00           H  
ATOM    605  O   ILE A  37       9.462  -1.634  -9.133  1.00  0.00           O  
ATOM    606  CG1 ILE A  37      12.476  -4.230 -11.469  1.00  0.00           C  
ATOM    607 HG12 ILE A  37      12.404  -3.922 -12.512  1.00  0.00           H  
ATOM    608 HG13 ILE A  37      11.737  -5.015 -11.305  1.00  0.00           H  
ATOM    609  CG2 ILE A  37      12.120  -3.468  -9.079  1.00  0.00           C  
ATOM    610 HG21 ILE A  37      13.070  -3.916  -8.788  1.00  0.00           H  
ATOM    611 HG22 ILE A  37      11.312  -4.183  -8.925  1.00  0.00           H  
ATOM    612 HG23 ILE A  37      11.959  -2.612  -8.423  1.00  0.00           H  
ATOM    613  CD1 ILE A  37      13.879  -4.821 -11.270  1.00  0.00           C  
ATOM    614 HD11 ILE A  37      14.629  -4.043 -11.412  1.00  0.00           H  
ATOM    615 HD12 ILE A  37      14.039  -5.610 -12.005  1.00  0.00           H  
ATOM    616 HD13 ILE A  37      13.978  -5.260 -10.278  1.00  0.00           H  
ATOM    617  N   ALA A  38      10.869  -0.133 -10.022  1.00  0.00           N  
ATOM    618  H   ALA A  38      11.529   0.072 -10.758  1.00  0.00           H  
ATOM    619  CA  ALA A  38      10.492   0.939  -9.107  1.00  0.00           C  
ATOM    620  HA  ALA A  38      10.540   0.562  -8.086  1.00  0.00           H  
ATOM    621  C   ALA A  38       9.047   1.424  -9.340  1.00  0.00           C  
ATOM    622  CB  ALA A  38      11.528   2.054  -9.254  1.00  0.00           C  
ATOM    623  HB1 ALA A  38      11.278   2.871  -8.577  1.00  0.00           H  
ATOM    624  HB2 ALA A  38      12.519   1.678  -8.998  1.00  0.00           H  
ATOM    625  HB3 ALA A  38      11.541   2.418 -10.281  1.00  0.00           H  
ATOM    626  O   ALA A  38       8.331   1.688  -8.377  1.00  0.00           O  
ATOM    627  N   GLU A  39       8.593   1.481 -10.594  1.00  0.00           N  
ATOM    628  H   GLU A  39       9.236   1.270 -11.343  1.00  0.00           H  
ATOM    629  CA  GLU A  39       7.213   1.794 -10.975  1.00  0.00           C  
ATOM    630  HA  GLU A  39       6.912   2.722 -10.489  1.00  0.00           H  
ATOM    631  C   GLU A  39       6.243   0.709 -10.496  1.00  0.00           C  
ATOM    632  CB  GLU A  39       7.100   1.984 -12.501  1.00  0.00           C  
ATOM    633  HB2 GLU A  39       6.045   1.961 -12.775  1.00  0.00           H  
ATOM    634  HB3 GLU A  39       7.601   1.158 -13.005  1.00  0.00           H  
ATOM    635  O   GLU A  39       5.232   1.043  -9.881  1.00  0.00           O  
ATOM    636  CG  GLU A  39       7.684   3.326 -12.984  1.00  0.00           C  
ATOM    637  HG2 GLU A  39       7.115   4.129 -12.517  1.00  0.00           H  
ATOM    638  HG3 GLU A  39       8.713   3.422 -12.639  1.00  0.00           H  
ATOM    639  CD  GLU A  39       7.647   3.521 -14.516  1.00  0.00           C  
ATOM    640  OE1 GLU A  39       8.084   4.606 -14.969  1.00  0.00           O  
ATOM    641  OE2 GLU A  39       7.145   2.639 -15.251  1.00  0.00           O  
ATOM    642  N   GLU A  40       6.571  -0.574 -10.686  1.00  0.00           N  
ATOM    643  H   GLU A  40       7.391  -0.796 -11.232  1.00  0.00           H  
ATOM    644  CA  GLU A  40       5.762  -1.684 -10.166  1.00  0.00           C  
ATOM    645  HA  GLU A  40       4.758  -1.620 -10.584  1.00  0.00           H  
ATOM    646  C   GLU A  40       5.615  -1.614  -8.638  1.00  0.00           C  
ATOM    647  CB  GLU A  40       6.378  -3.041 -10.551  1.00  0.00           C  
ATOM    648  HB2 GLU A  40       7.451  -3.026 -10.358  1.00  0.00           H  
ATOM    649  HB3 GLU A  40       5.931  -3.798  -9.906  1.00  0.00           H  
ATOM    650  O   GLU A  40       4.508  -1.764  -8.118  1.00  0.00           O  
ATOM    651  CG  GLU A  40       6.121  -3.457 -12.009  1.00  0.00           C  
ATOM    652  HG2 GLU A  40       6.562  -2.727 -12.688  1.00  0.00           H  
ATOM    653  HG3 GLU A  40       5.044  -3.448 -12.177  1.00  0.00           H  
ATOM    654  CD  GLU A  40       6.651  -4.868 -12.341  1.00  0.00           C  
ATOM    655  OE1 GLU A  40       6.634  -5.234 -13.538  1.00  0.00           O  
ATOM    656  OE2 GLU A  40       6.956  -5.652 -11.406  1.00  0.00           O  
ATOM    657  N   LEU A  41       6.703  -1.347  -7.907  1.00  0.00           N  
ATOM    658  H   LEU A  41       7.587  -1.242  -8.384  1.00  0.00           H  
ATOM    659  CA  LEU A  41       6.645  -1.163  -6.453  1.00  0.00           C  
ATOM    660  HA  LEU A  41       6.114  -2.007  -6.012  1.00  0.00           H  
ATOM    661  C   LEU A  41       5.832   0.088  -6.076  1.00  0.00           C  
ATOM    662  CB  LEU A  41       8.068  -1.118  -5.867  1.00  0.00           C  
ATOM    663  HB2 LEU A  41       7.995  -0.837  -4.817  1.00  0.00           H  
ATOM    664  HB3 LEU A  41       8.623  -0.335  -6.383  1.00  0.00           H  
ATOM    665  O   LEU A  41       5.014   0.033  -5.166  1.00  0.00           O  
ATOM    666  CG  LEU A  41       8.864  -2.437  -5.956  1.00  0.00           C  
ATOM    667  HG  LEU A  41       8.909  -2.782  -6.989  1.00  0.00           H  
ATOM    668  CD1 LEU A  41      10.292  -2.194  -5.469  1.00  0.00           C  
ATOM    669 HD11 LEU A  41      10.874  -3.113  -5.534  1.00  0.00           H  
ATOM    670 HD12 LEU A  41      10.264  -1.847  -4.436  1.00  0.00           H  
ATOM    671 HD13 LEU A  41      10.760  -1.432  -6.093  1.00  0.00           H  
ATOM    672  CD2 LEU A  41       8.262  -3.566  -5.116  1.00  0.00           C  
ATOM    673 HD21 LEU A  41       7.316  -3.873  -5.561  1.00  0.00           H  
ATOM    674 HD22 LEU A  41       8.095  -3.223  -4.095  1.00  0.00           H  
ATOM    675 HD23 LEU A  41       8.933  -4.425  -5.114  1.00  0.00           H  
ATOM    676  N   ALA A  42       5.970   1.197  -6.809  1.00  0.00           N  
ATOM    677  H   ALA A  42       6.655   1.201  -7.552  1.00  0.00           H  
ATOM    678  CA  ALA A  42       5.222   2.428  -6.541  1.00  0.00           C  
ATOM    679  HA  ALA A  42       5.353   2.689  -5.491  1.00  0.00           H  
ATOM    680  C   ALA A  42       3.710   2.276  -6.795  1.00  0.00           C  
ATOM    681  CB  ALA A  42       5.806   3.549  -7.409  1.00  0.00           C  
ATOM    682  HB1 ALA A  42       5.694   3.297  -8.463  1.00  0.00           H  
ATOM    683  HB2 ALA A  42       6.865   3.675  -7.185  1.00  0.00           H  
ATOM    684  HB3 ALA A  42       5.288   4.487  -7.206  1.00  0.00           H  
ATOM    685  O   ALA A  42       2.895   2.981  -6.189  1.00  0.00           O  
ATOM    686  N   GLU A  43       3.319   1.387  -7.711  1.00  0.00           N  
ATOM    687  H   GLU A  43       4.030   0.917  -8.252  1.00  0.00           H  
ATOM    688  CA  GLU A  43       1.924   1.003  -7.923  1.00  0.00           C  
ATOM    689  HA  GLU A  43       1.308   1.902  -7.967  1.00  0.00           H  
ATOM    690  C   GLU A  43       1.384   0.162  -6.765  1.00  0.00           C  
ATOM    691  CB  GLU A  43       1.761   0.244  -9.246  1.00  0.00           C  
ATOM    692  HB2 GLU A  43       0.774  -0.218  -9.249  1.00  0.00           H  
ATOM    693  HB3 GLU A  43       2.512  -0.544  -9.319  1.00  0.00           H  
ATOM    694  O   GLU A  43       0.245   0.389  -6.347  1.00  0.00           O  
ATOM    695  CG  GLU A  43       1.858   1.172 -10.467  1.00  0.00           C  
ATOM    696  HG2 GLU A  43       1.124   1.969 -10.343  1.00  0.00           H  
ATOM    697  HG3 GLU A  43       2.841   1.641 -10.501  1.00  0.00           H  
ATOM    698  CD  GLU A  43       1.580   0.459 -11.803  1.00  0.00           C  
ATOM    699  OE1 GLU A  43       1.582   1.175 -12.832  1.00  0.00           O  
ATOM    700  OE2 GLU A  43       1.232  -0.746 -11.801  1.00  0.00           O  
ATOM    701  N   LEU A  44       2.193  -0.749  -6.209  1.00  0.00           N  
ATOM    702  H   LEU A  44       3.120  -0.870  -6.592  1.00  0.00           H  
ATOM    703  CA  LEU A  44       1.833  -1.482  -4.992  1.00  0.00           C  
ATOM    704  HA  LEU A  44       0.883  -1.988  -5.159  1.00  0.00           H  
ATOM    705  C   LEU A  44       1.596  -0.513  -3.828  1.00  0.00           C  
ATOM    706  CB  LEU A  44       2.902  -2.531  -4.637  1.00  0.00           C  
ATOM    707  HB2 LEU A  44       2.652  -2.961  -3.667  1.00  0.00           H  
ATOM    708  HB3 LEU A  44       3.865  -2.034  -4.521  1.00  0.00           H  
ATOM    709  O   LEU A  44       0.539  -0.591  -3.202  1.00  0.00           O  
ATOM    710  CG  LEU A  44       3.044  -3.673  -5.656  1.00  0.00           C  
ATOM    711  HG  LEU A  44       3.197  -3.270  -6.657  1.00  0.00           H  
ATOM    712  CD1 LEU A  44       4.248  -4.540  -5.292  1.00  0.00           C  
ATOM    713 HD11 LEU A  44       4.417  -5.287  -6.067  1.00  0.00           H  
ATOM    714 HD12 LEU A  44       5.127  -3.900  -5.218  1.00  0.00           H  
ATOM    715 HD13 LEU A  44       4.080  -5.012  -4.323  1.00  0.00           H  
ATOM    716  CD2 LEU A  44       1.813  -4.583  -5.690  1.00  0.00           C  
ATOM    717 HD21 LEU A  44       1.983  -5.406  -6.385  1.00  0.00           H  
ATOM    718 HD22 LEU A  44       0.949  -4.014  -6.032  1.00  0.00           H  
ATOM    719 HD23 LEU A  44       1.614  -4.975  -4.693  1.00  0.00           H  
ATOM    720  N   GLU A  45       2.479   0.471  -3.640  1.00  0.00           N  
ATOM    721  H   GLU A  45       3.371   0.413  -4.112  1.00  0.00           H  
ATOM    722  CA  GLU A  45       2.297   1.502  -2.609  1.00  0.00           C  
ATOM    723  HA  GLU A  45       2.191   1.011  -1.642  1.00  0.00           H  
ATOM    724  C   GLU A  45       1.024   2.319  -2.800  1.00  0.00           C  
ATOM    725  CB  GLU A  45       3.484   2.486  -2.589  1.00  0.00           C  
ATOM    726  HB2 GLU A  45       3.589   2.954  -3.568  1.00  0.00           H  
ATOM    727  HB3 GLU A  45       3.245   3.272  -1.872  1.00  0.00           H  
ATOM    728  O   GLU A  45       0.328   2.666  -1.850  1.00  0.00           O  
ATOM    729  CG  GLU A  45       4.830   1.882  -2.187  1.00  0.00           C  
ATOM    730  HG2 GLU A  45       5.249   1.345  -3.038  1.00  0.00           H  
ATOM    731  HG3 GLU A  45       5.520   2.686  -1.931  1.00  0.00           H  
ATOM    732  CD  GLU A  45       4.652   0.942  -1.001  1.00  0.00           C  
ATOM    733  OE1 GLU A  45       5.198  -0.177  -1.094  1.00  0.00           O  
ATOM    734  OE2 GLU A  45       3.876   1.313  -0.109  1.00  0.00           O  
ATOM    735  N   LEU A  46       0.651   2.628  -4.043  1.00  0.00           N  
ATOM    736  H   LEU A  46       1.224   2.298  -4.807  1.00  0.00           H  
ATOM    737  CA  LEU A  46      -0.602   3.336  -4.288  1.00  0.00           C  
ATOM    738  HA  LEU A  46      -0.594   4.241  -3.681  1.00  0.00           H  
ATOM    739  C   LEU A  46      -1.820   2.513  -3.843  1.00  0.00           C  
ATOM    740  CB  LEU A  46      -0.679   3.728  -5.767  1.00  0.00           C  
ATOM    741  HB2 LEU A  46      -0.659   2.820  -6.370  1.00  0.00           H  
ATOM    742  HB3 LEU A  46       0.201   4.319  -6.019  1.00  0.00           H  
ATOM    743  O   LEU A  46      -2.787   3.079  -3.329  1.00  0.00           O  
ATOM    744  CG  LEU A  46      -1.948   4.521  -6.121  1.00  0.00           C  
ATOM    745  HG  LEU A  46      -2.833   3.911  -5.935  1.00  0.00           H  
ATOM    746  CD1 LEU A  46      -2.072   5.831  -5.336  1.00  0.00           C  
ATOM    747 HD11 LEU A  46      -1.156   6.415  -5.432  1.00  0.00           H  
ATOM    748 HD12 LEU A  46      -2.922   6.408  -5.701  1.00  0.00           H  
ATOM    749 HD13 LEU A  46      -2.245   5.612  -4.282  1.00  0.00           H  
ATOM    750  CD2 LEU A  46      -1.926   4.861  -7.611  1.00  0.00           C  
ATOM    751 HD21 LEU A  46      -1.068   5.493  -7.838  1.00  0.00           H  
ATOM    752 HD22 LEU A  46      -2.849   5.371  -7.886  1.00  0.00           H  
ATOM    753 HD23 LEU A  46      -1.851   3.938  -8.186  1.00  0.00           H  
ATOM    754  N   VAL A  47      -1.797   1.197  -4.053  1.00  0.00           N  
ATOM    755  H   VAL A  47      -0.950   0.785  -4.416  1.00  0.00           H  
ATOM    756  CA  VAL A  47      -2.867   0.305  -3.587  1.00  0.00           C  
ATOM    757  HA  VAL A  47      -3.827   0.719  -3.896  1.00  0.00           H  
ATOM    758  C   VAL A  47      -2.887   0.255  -2.057  1.00  0.00           C  
ATOM    759  CB  VAL A  47      -2.739  -1.095  -4.218  1.00  0.00           C  
ATOM    760  HB  VAL A  47      -1.756  -1.514  -4.002  1.00  0.00           H  
ATOM    761  O   VAL A  47      -3.962   0.428  -1.479  1.00  0.00           O  
ATOM    762  CG1 VAL A  47      -3.805  -2.061  -3.684  1.00  0.00           C  
ATOM    763 HG11 VAL A  47      -3.643  -2.240  -2.621  1.00  0.00           H  
ATOM    764 HG12 VAL A  47      -4.802  -1.642  -3.826  1.00  0.00           H  
ATOM    765 HG13 VAL A  47      -3.730  -3.018  -4.199  1.00  0.00           H  
ATOM    766  CG2 VAL A  47      -2.922  -1.020  -5.742  1.00  0.00           C  
ATOM    767 HG21 VAL A  47      -2.799  -2.013  -6.174  1.00  0.00           H  
ATOM    768 HG22 VAL A  47      -2.165  -0.368  -6.179  1.00  0.00           H  
ATOM    769 HG23 VAL A  47      -3.912  -0.632  -5.984  1.00  0.00           H  
ATOM    770  N   ALA A  48      -1.720   0.120  -1.421  1.00  0.00           N  
ATOM    771  H   ALA A  48      -0.881  -0.016  -1.967  1.00  0.00           H  
ATOM    772  CA  ALA A  48      -1.535   0.167   0.031  1.00  0.00           C  
ATOM    773  HA  ALA A  48      -2.000  -0.702   0.494  1.00  0.00           H  
ATOM    774  C   ALA A  48      -2.136   1.435   0.655  1.00  0.00           C  
ATOM    775  CB  ALA A  48      -0.032   0.114   0.312  1.00  0.00           C  
ATOM    776  HB1 ALA A  48       0.142   0.142   1.387  1.00  0.00           H  
ATOM    777  HB2 ALA A  48       0.404  -0.794  -0.104  1.00  0.00           H  
ATOM    778  HB3 ALA A  48       0.495   0.970  -0.109  1.00  0.00           H  
ATOM    779  O   ALA A  48      -3.016   1.362   1.513  1.00  0.00           O  
ATOM    780  N   ILE A  49      -1.745   2.608   0.143  1.00  0.00           N  
ATOM    781  H   ILE A  49      -0.983   2.574  -0.519  1.00  0.00           H  
ATOM    782  CA  ILE A  49      -2.212   3.926   0.600  1.00  0.00           C  
ATOM    783  HA  ILE A  49      -1.890   4.073   1.631  1.00  0.00           H  
ATOM    784  C   ILE A  49      -3.740   4.012   0.576  1.00  0.00           C  
ATOM    785  CB  ILE A  49      -1.592   5.036  -0.284  1.00  0.00           C  
ATOM    786  HB  ILE A  49      -1.747   4.758  -1.327  1.00  0.00           H  
ATOM    787  O   ILE A  49      -4.355   4.425   1.561  1.00  0.00           O  
ATOM    788  CG1 ILE A  49      -0.077   5.166  -0.029  1.00  0.00           C  
ATOM    789 HG12 ILE A  49       0.358   4.178   0.119  1.00  0.00           H  
ATOM    790 HG13 ILE A  49       0.093   5.734   0.886  1.00  0.00           H  
ATOM    791  CG2 ILE A  49      -2.254   6.413  -0.059  1.00  0.00           C  
ATOM    792 HG21 ILE A  49      -3.304   6.390  -0.351  1.00  0.00           H  
ATOM    793 HG22 ILE A  49      -1.761   7.175  -0.661  1.00  0.00           H  
ATOM    794 HG23 ILE A  49      -2.182   6.695   0.992  1.00  0.00           H  
ATOM    795  CD1 ILE A  49       0.675   5.836  -1.186  1.00  0.00           C  
ATOM    796 HD11 ILE A  49       0.458   5.322  -2.123  1.00  0.00           H  
ATOM    797 HD12 ILE A  49       1.747   5.763  -1.006  1.00  0.00           H  
ATOM    798 HD13 ILE A  49       0.391   6.884  -1.283  1.00  0.00           H  
ATOM    799  N   ASN A  50      -4.365   3.630  -0.544  1.00  0.00           N  
ATOM    800  H   ASN A  50      -3.810   3.244  -1.294  1.00  0.00           H  
ATOM    801  CA  ASN A  50      -5.822   3.688  -0.666  1.00  0.00           C  
ATOM    802  HA  ASN A  50      -6.162   4.695  -0.427  1.00  0.00           H  
ATOM    803  C   ASN A  50      -6.492   2.748   0.343  1.00  0.00           C  
ATOM    804  CB  ASN A  50      -6.241   3.350  -2.103  1.00  0.00           C  
ATOM    805  HB2 ASN A  50      -7.324   3.223  -2.134  1.00  0.00           H  
ATOM    806  HB3 ASN A  50      -5.786   2.405  -2.399  1.00  0.00           H  
ATOM    807  O   ASN A  50      -7.437   3.146   1.024  1.00  0.00           O  
ATOM    808  CG  ASN A  50      -5.886   4.437  -3.100  1.00  0.00           C  
ATOM    809  ND2 ASN A  50      -5.279   4.083  -4.204  1.00  0.00           N  
ATOM    810 HD21 ASN A  50      -4.769   3.212  -4.160  1.00  0.00           H  
ATOM    811 HD22 ASN A  50      -4.924   4.855  -4.751  1.00  0.00           H  
ATOM    812  OD1 ASN A  50      -6.142   5.617  -2.928  1.00  0.00           O  
ATOM    813  N   GLN A  51      -5.967   1.530   0.489  1.00  0.00           N  
ATOM    814  H   GLN A  51      -5.160   1.270  -0.058  1.00  0.00           H  
ATOM    815  CA  GLN A  51      -6.526   0.543   1.401  1.00  0.00           C  
ATOM    816  HA  GLN A  51      -7.594   0.463   1.196  1.00  0.00           H  
ATOM    817  C   GLN A  51      -6.363   0.946   2.874  1.00  0.00           C  
ATOM    818  CB  GLN A  51      -5.868  -0.807   1.111  1.00  0.00           C  
ATOM    819  HB2 GLN A  51      -5.922  -1.027   0.045  1.00  0.00           H  
ATOM    820  HB3 GLN A  51      -4.818  -0.771   1.402  1.00  0.00           H  
ATOM    821  O   GLN A  51      -7.278   0.732   3.670  1.00  0.00           O  
ATOM    822  CG  GLN A  51      -6.566  -1.920   1.891  1.00  0.00           C  
ATOM    823  HG2 GLN A  51      -6.573  -1.667   2.952  1.00  0.00           H  
ATOM    824  HG3 GLN A  51      -5.984  -2.834   1.771  1.00  0.00           H  
ATOM    825  CD  GLN A  51      -7.989  -2.211   1.442  1.00  0.00           C  
ATOM    826  NE2 GLN A  51      -8.889  -2.482   2.362  1.00  0.00           N  
ATOM    827 HE21 GLN A  51      -9.821  -2.660   2.018  1.00  0.00           H  
ATOM    828 HE22 GLN A  51      -8.652  -2.452   3.344  1.00  0.00           H  
ATOM    829  OE1 GLN A  51      -8.306  -2.244   0.266  1.00  0.00           O  
ATOM    830  N   TYR A  52      -5.240   1.557   3.252  1.00  0.00           N  
ATOM    831  H   TYR A  52      -4.481   1.637   2.590  1.00  0.00           H  
ATOM    832  CA  TYR A  52      -5.052   2.100   4.594  1.00  0.00           C  
ATOM    833  HA  TYR A  52      -5.269   1.321   5.325  1.00  0.00           H  
ATOM    834  C   TYR A  52      -6.019   3.243   4.894  1.00  0.00           C  
ATOM    835  CB  TYR A  52      -3.613   2.591   4.766  1.00  0.00           C  
ATOM    836  HB2 TYR A  52      -3.362   3.237   3.925  1.00  0.00           H  
ATOM    837  HB3 TYR A  52      -3.582   3.194   5.674  1.00  0.00           H  
ATOM    838  O   TYR A  52      -6.579   3.287   5.991  1.00  0.00           O  
ATOM    839  CG  TYR A  52      -2.535   1.541   4.928  1.00  0.00           C  
ATOM    840  CD1 TYR A  52      -2.760   0.387   5.705  1.00  0.00           C  
ATOM    841  HD1 TYR A  52      -3.746   0.153   6.078  1.00  0.00           H  
ATOM    842  CD2 TYR A  52      -1.256   1.773   4.390  1.00  0.00           C  
ATOM    843  HD2 TYR A  52      -1.061   2.627   3.759  1.00  0.00           H  
ATOM    844  CE1 TYR A  52      -1.698  -0.474   6.026  1.00  0.00           C  
ATOM    845  HE1 TYR A  52      -1.854  -1.345   6.646  1.00  0.00           H  
ATOM    846  CE2 TYR A  52      -0.203   0.891   4.684  1.00  0.00           C  
ATOM    847  HE2 TYR A  52       0.795   1.041   4.298  1.00  0.00           H  
ATOM    848  OH  TYR A  52       0.656  -0.950   5.912  1.00  0.00           O  
ATOM    849  HH  TYR A  52       1.344  -0.896   5.244  1.00  0.00           H  
ATOM    850  CZ  TYR A  52      -0.405  -0.197   5.540  1.00  0.00           C  
ATOM    851  N   GLY A  53      -6.261   4.127   3.921  1.00  0.00           N  
ATOM    852  H   GLY A  53      -5.743   4.044   3.058  1.00  0.00           H  
ATOM    853  CA  GLY A  53      -7.279   5.169   4.030  1.00  0.00           C  
ATOM    854  HA2 GLY A  53      -7.319   5.724   3.093  1.00  0.00           H  
ATOM    855  HA3 GLY A  53      -7.019   5.851   4.840  1.00  0.00           H  
ATOM    856  C   GLY A  53      -8.665   4.583   4.305  1.00  0.00           C  
ATOM    857  O   GLY A  53      -9.307   4.949   5.290  1.00  0.00           O  
ATOM    858  N   GLU A  54      -9.089   3.609   3.497  1.00  0.00           N  
ATOM    859  H   GLU A  54      -8.518   3.359   2.702  1.00  0.00           H  
ATOM    860  CA  GLU A  54     -10.381   2.931   3.660  1.00  0.00           C  
ATOM    861  HA  GLU A  54     -11.175   3.678   3.663  1.00  0.00           H  
ATOM    862  C   GLU A  54     -10.487   2.161   4.990  1.00  0.00           C  
ATOM    863  CB  GLU A  54     -10.618   1.971   2.481  1.00  0.00           C  
ATOM    864  HB2 GLU A  54     -11.493   1.365   2.715  1.00  0.00           H  
ATOM    865  HB3 GLU A  54      -9.760   1.309   2.372  1.00  0.00           H  
ATOM    866  O   GLU A  54     -11.518   2.217   5.668  1.00  0.00           O  
ATOM    867  CG  GLU A  54     -10.877   2.702   1.150  1.00  0.00           C  
ATOM    868  HG2 GLU A  54     -11.733   3.363   1.285  1.00  0.00           H  
ATOM    869  HG3 GLU A  54     -10.018   3.326   0.903  1.00  0.00           H  
ATOM    870  CD  GLU A  54     -11.174   1.754  -0.028  1.00  0.00           C  
ATOM    871  OE1 GLU A  54     -11.154   2.240  -1.186  1.00  0.00           O  
ATOM    872  OE2 GLU A  54     -11.520   0.575   0.218  1.00  0.00           O  
ATOM    873  N   ALA A  55      -9.424   1.465   5.405  1.00  0.00           N  
ATOM    874  H   ALA A  55      -8.615   1.421   4.801  1.00  0.00           H  
ATOM    875  CA  ALA A  55      -9.395   0.726   6.664  1.00  0.00           C  
ATOM    876  HA  ALA A  55     -10.278   0.087   6.709  1.00  0.00           H  
ATOM    877  C   ALA A  55      -9.452   1.655   7.884  1.00  0.00           C  
ATOM    878  CB  ALA A  55      -8.152  -0.166   6.689  1.00  0.00           C  
ATOM    879  HB1 ALA A  55      -8.162  -0.836   5.830  1.00  0.00           H  
ATOM    880  HB2 ALA A  55      -8.155  -0.763   7.602  1.00  0.00           H  
ATOM    881  HB3 ALA A  55      -7.251   0.447   6.657  1.00  0.00           H  
ATOM    882  O   ALA A  55     -10.166   1.360   8.847  1.00  0.00           O  
ATOM    883  N   ALA A  56      -8.755   2.794   7.835  1.00  0.00           N  
ATOM    884  H   ALA A  56      -8.180   2.980   7.025  1.00  0.00           H  
ATOM    885  CA  ALA A  56      -8.825   3.805   8.879  1.00  0.00           C  
ATOM    886  HA  ALA A  56      -8.594   3.334   9.834  1.00  0.00           H  
ATOM    887  C   ALA A  56     -10.232   4.406   8.990  1.00  0.00           C  
ATOM    888  CB  ALA A  56      -7.780   4.886   8.612  1.00  0.00           C  
ATOM    889  HB1 ALA A  56      -7.862   5.633   9.402  1.00  0.00           H  
ATOM    890  HB2 ALA A  56      -7.957   5.353   7.644  1.00  0.00           H  
ATOM    891  HB3 ALA A  56      -6.781   4.450   8.625  1.00  0.00           H  
ATOM    892  O   ALA A  56     -10.767   4.479  10.092  1.00  0.00           O  
ATOM    893  N   GLU A  57     -10.864   4.775   7.871  1.00  0.00           N  
ATOM    894  H   GLU A  57     -10.381   4.698   6.988  1.00  0.00           H  
ATOM    895  CA  GLU A  57     -12.246   5.280   7.868  1.00  0.00           C  
ATOM    896  HA  GLU A  57     -12.309   6.167   8.497  1.00  0.00           H  
ATOM    897  C   GLU A  57     -13.235   4.253   8.443  1.00  0.00           C  
ATOM    898  CB  GLU A  57     -12.668   5.657   6.438  1.00  0.00           C  
ATOM    899  HB2 GLU A  57     -13.748   5.802   6.432  1.00  0.00           H  
ATOM    900  HB3 GLU A  57     -12.427   4.838   5.760  1.00  0.00           H  
ATOM    901  O   GLU A  57     -14.098   4.601   9.253  1.00  0.00           O  
ATOM    902  CG  GLU A  57     -12.008   6.954   5.938  1.00  0.00           C  
ATOM    903  HG2 GLU A  57     -10.924   6.847   5.968  1.00  0.00           H  
ATOM    904  HG3 GLU A  57     -12.273   7.758   6.625  1.00  0.00           H  
ATOM    905  CD  GLU A  57     -12.446   7.356   4.516  1.00  0.00           C  
ATOM    906  OE1 GLU A  57     -11.879   8.352   4.006  1.00  0.00           O  
ATOM    907  OE2 GLU A  57     -13.394   6.742   3.969  1.00  0.00           O  
ATOM    908  N   ALA A  58     -13.091   2.971   8.091  1.00  0.00           N  
ATOM    909  H   ALA A  58     -12.393   2.737   7.399  1.00  0.00           H  
ATOM    910  CA  ALA A  58     -13.925   1.911   8.652  1.00  0.00           C  
ATOM    911  HA  ALA A  58     -14.970   2.183   8.501  1.00  0.00           H  
ATOM    912  C   ALA A  58     -13.711   1.746  10.169  1.00  0.00           C  
ATOM    913  CB  ALA A  58     -13.643   0.610   7.889  1.00  0.00           C  
ATOM    914  HB1 ALA A  58     -14.324  -0.170   8.231  1.00  0.00           H  
ATOM    915  HB2 ALA A  58     -12.614   0.295   8.059  1.00  0.00           H  
ATOM    916  HB3 ALA A  58     -13.789   0.770   6.821  1.00  0.00           H  
ATOM    917  O   ALA A  58     -14.676   1.556  10.914  1.00  0.00           O  
ATOM    918  N   ALA A  59     -12.464   1.835  10.641  1.00  0.00           N  
ATOM    919  H   ALA A  59     -11.711   1.984   9.985  1.00  0.00           H  
ATOM    920  CA  ALA A  59     -12.135   1.768  12.062  1.00  0.00           C  
ATOM    921  HA  ALA A  59     -12.604   0.879  12.485  1.00  0.00           H  
ATOM    922  C   ALA A  59     -12.691   2.965  12.852  1.00  0.00           C  
ATOM    923  CB  ALA A  59     -10.618   1.608  12.198  1.00  0.00           C  
ATOM    924  HB1 ALA A  59     -10.303   0.697  11.690  1.00  0.00           H  
ATOM    925  HB2 ALA A  59     -10.107   2.453  11.737  1.00  0.00           H  
ATOM    926  HB3 ALA A  59     -10.342   1.546  13.250  1.00  0.00           H  
ATOM    927  O   ALA A  59     -13.216   2.776  13.951  1.00  0.00           O  
ATOM    928  N   GLU A  60     -12.680   4.172  12.287  1.00  0.00           N  
ATOM    929  H   GLU A  60     -12.210   4.293  11.401  1.00  0.00           H  
ATOM    930  CA  GLU A  60     -13.345   5.333  12.891  1.00  0.00           C  
ATOM    931  HA  GLU A  60     -12.983   5.467  13.911  1.00  0.00           H  
ATOM    932  C   GLU A  60     -14.858   5.165  12.965  1.00  0.00           C  
ATOM    933  CB  GLU A  60     -13.055   6.602  12.102  1.00  0.00           C  
ATOM    934  HB2 GLU A  60     -13.295   6.454  11.049  1.00  0.00           H  
ATOM    935  HB3 GLU A  60     -13.676   7.406  12.496  1.00  0.00           H  
ATOM    936  O   GLU A  60     -15.450   5.396  14.019  1.00  0.00           O  
ATOM    937  CG  GLU A  60     -11.597   6.995  12.261  1.00  0.00           C  
ATOM    938  HG2 GLU A  60     -11.336   6.993  13.319  1.00  0.00           H  
ATOM    939  HG3 GLU A  60     -10.965   6.272  11.745  1.00  0.00           H  
ATOM    940  CD  GLU A  60     -11.349   8.368  11.678  1.00  0.00           C  
ATOM    941  OE1 GLU A  60     -10.455   9.063  12.201  1.00  0.00           O  
ATOM    942  OE2 GLU A  60     -11.977   8.771  10.674  1.00  0.00           O  
ATOM    943  N   GLU A  61     -15.488   4.686  11.889  1.00  0.00           N  
ATOM    944  H   GLU A  61     -14.960   4.559  11.038  1.00  0.00           H  
ATOM    945  CA  GLU A  61     -16.923   4.393  11.885  1.00  0.00           C  
ATOM    946  HA  GLU A  61     -17.460   5.320  12.092  1.00  0.00           H  
ATOM    947  C   GLU A  61     -17.277   3.387  12.998  1.00  0.00           C  
ATOM    948  CB  GLU A  61     -17.343   3.880  10.490  1.00  0.00           C  
ATOM    949  HB2 GLU A  61     -16.994   4.580   9.731  1.00  0.00           H  
ATOM    950  HB3 GLU A  61     -16.880   2.910  10.309  1.00  0.00           H  
ATOM    951  O   GLU A  61     -18.267   3.559  13.717  1.00  0.00           O  
ATOM    952  CG  GLU A  61     -18.870   3.741  10.361  1.00  0.00           C  
ATOM    953  HG2 GLU A  61     -19.318   4.723  10.515  1.00  0.00           H  
ATOM    954  HG3 GLU A  61     -19.231   3.090  11.157  1.00  0.00           H  
ATOM    955  CD  GLU A  61     -19.381   3.162   9.022  1.00  0.00           C  
ATOM    956  OE1 GLU A  61     -20.625   3.057   8.903  1.00  0.00           O  
ATOM    957  OE2 GLU A  61     -18.602   2.733   8.130  1.00  0.00           O  
ATOM    958  N   ALA A  62     -16.443   2.361  13.204  1.00  0.00           N  
ATOM    959  H   ALA A  62     -15.658   2.258  12.576  1.00  0.00           H  
ATOM    960  CA  ALA A  62     -16.601   1.409  14.301  1.00  0.00           C  
ATOM    961  HA  ALA A  62     -17.621   1.026  14.277  1.00  0.00           H  
ATOM    962  C   ALA A  62     -16.393   2.040  15.688  1.00  0.00           C  
ATOM    963  CB  ALA A  62     -15.646   0.235  14.079  1.00  0.00           C  
ATOM    964  HB1 ALA A  62     -15.873  -0.228  13.119  1.00  0.00           H  
ATOM    965  HB2 ALA A  62     -15.769  -0.502  14.873  1.00  0.00           H  
ATOM    966  HB3 ALA A  62     -14.613   0.581  14.072  1.00  0.00           H  
ATOM    967  O   ALA A  62     -17.096   1.663  16.632  1.00  0.00           O  
ATOM    968  N   ALA A  63     -15.468   2.995  15.822  1.00  0.00           N  
ATOM    969  H   ALA A  63     -14.926   3.252  15.009  1.00  0.00           H  
ATOM    970  CA  ALA A  63     -15.231   3.728  17.062  1.00  0.00           C  
ATOM    971  HA  ALA A  63     -15.120   3.006  17.871  1.00  0.00           H  
ATOM    972  C   ALA A  63     -16.409   4.650  17.429  1.00  0.00           C  
ATOM    973  CB  ALA A  63     -13.916   4.511  16.937  1.00  0.00           C  
ATOM    974  HB1 ALA A  63     -13.101   3.844  16.657  1.00  0.00           H  
ATOM    975  HB2 ALA A  63     -13.682   4.990  17.888  1.00  0.00           H  
ATOM    976  HB3 ALA A  63     -14.011   5.284  16.175  1.00  0.00           H  
ATOM    977  O   ALA A  63     -16.792   4.704  18.600  1.00  0.00           O  
ATOM    978  N   GLU A  64     -17.010   5.327  16.446  1.00  0.00           N  
ATOM    979  H   GLU A  64     -16.593   5.286  15.527  1.00  0.00           H  
ATOM    980  CA  GLU A  64     -18.124   6.262  16.645  1.00  0.00           C  
ATOM    981  HA  GLU A  64     -17.945   6.849  17.546  1.00  0.00           H  
ATOM    982  C   GLU A  64     -19.481   5.560  16.824  1.00  0.00           C  
ATOM    983  CB  GLU A  64     -18.216   7.232  15.456  1.00  0.00           C  
ATOM    984  HB2 GLU A  64     -18.291   6.661  14.531  1.00  0.00           H  
ATOM    985  HB3 GLU A  64     -19.130   7.813  15.578  1.00  0.00           H  
ATOM    986  O   GLU A  64     -20.246   5.896  17.731  1.00  0.00           O  
ATOM    987  CG  GLU A  64     -17.039   8.216  15.360  1.00  0.00           C  
ATOM    988  HG2 GLU A  64     -16.947   8.722  16.320  1.00  0.00           H  
ATOM    989  HG3 GLU A  64     -16.113   7.669  15.181  1.00  0.00           H  
ATOM    990  CD  GLU A  64     -17.238   9.268  14.252  1.00  0.00           C  
ATOM    991  OE1 GLU A  64     -16.395  10.189  14.182  1.00  0.00           O  
ATOM    992  OE2 GLU A  64     -18.281   9.224  13.554  1.00  0.00           O  
ATOM    993  N   ASN A  65     -19.801   4.582  15.968  1.00  0.00           N  
ATOM    994  H   ASN A  65     -19.139   4.369  15.235  1.00  0.00           H  
ATOM    995  CA  ASN A  65     -21.101   3.898  15.952  1.00  0.00           C  
ATOM    996  HA  ASN A  65     -21.882   4.610  16.220  1.00  0.00           H  
ATOM    997  C   ASN A  65     -21.157   2.750  16.974  1.00  0.00           C  
ATOM    998  CB  ASN A  65     -21.342   3.419  14.507  1.00  0.00           C  
ATOM    999  HB2 ASN A  65     -20.623   2.637  14.261  1.00  0.00           H  
ATOM   1000  HB3 ASN A  65     -21.157   4.252  13.830  1.00  0.00           H  
ATOM   1001  O   ASN A  65     -22.187   2.490  17.598  1.00  0.00           O  
ATOM   1002  CG  ASN A  65     -22.732   2.883  14.205  1.00  0.00           C  
ATOM   1003  ND2 ASN A  65     -23.000   2.622  12.947  1.00  0.00           N  
ATOM   1004 HD21 ASN A  65     -22.297   2.797  12.243  1.00  0.00           H  
ATOM   1005 HD22 ASN A  65     -23.936   2.319  12.715  1.00  0.00           H  
ATOM   1006  OD1 ASN A  65     -23.590   2.674  15.047  1.00  0.00           O  
ATOM   1007  N   GLY A  66     -20.041   2.041  17.161  1.00  0.00           N  
ATOM   1008  H   GLY A  66     -19.206   2.331  16.672  1.00  0.00           H  
ATOM   1009  CA  GLY A  66     -19.916   0.952  18.128  1.00  0.00           C  
ATOM   1010  HA2 GLY A  66     -18.870   0.646  18.160  1.00  0.00           H  
ATOM   1011  HA3 GLY A  66     -20.194   1.335  19.110  1.00  0.00           H  
ATOM   1012  C   GLY A  66     -20.767  -0.293  17.845  1.00  0.00           C  
ATOM   1013  O   GLY A  66     -20.737  -1.210  18.670  1.00  0.00           O  
ATOM   1014  N   SER A  67     -21.502  -0.350  16.727  1.00  0.00           N  
ATOM   1015  H   SER A  67     -21.464   0.438  16.096  1.00  0.00           H  
ATOM   1016  CA  SER A  67     -22.329  -1.497  16.337  1.00  0.00           C  
ATOM   1017  HA  SER A  67     -22.942  -1.766  17.197  1.00  0.00           H  
ATOM   1018  C   SER A  67     -21.477  -2.718  15.974  1.00  0.00           C  
ATOM   1019  CB  SER A  67     -23.283  -1.116  15.194  1.00  0.00           C  
ATOM   1020  HB2 SER A  67     -24.045  -1.889  15.091  1.00  0.00           H  
ATOM   1021  HB3 SER A  67     -23.773  -0.172  15.435  1.00  0.00           H  
ATOM   1022  O   SER A  67     -20.336  -2.590  15.536  1.00  0.00           O  
ATOM   1023  OG  SER A  67     -22.595  -0.992  13.968  1.00  0.00           O  
ATOM   1024  HG  SER A  67     -23.132  -0.498  13.344  1.00  0.00           H  
ATOM   1025  N   GLU A  68     -22.028  -3.921  16.158  1.00  0.00           N  
ATOM   1026  H   GLU A  68     -22.961  -3.990  16.537  1.00  0.00           H  
ATOM   1027  CA  GLU A  68     -21.341  -5.175  15.810  1.00  0.00           C  
ATOM   1028  HA  GLU A  68     -20.398  -5.231  16.353  1.00  0.00           H  
ATOM   1029  C   GLU A  68     -20.998  -5.231  14.314  1.00  0.00           C  
ATOM   1030  CB  GLU A  68     -22.229  -6.343  16.265  1.00  0.00           C  
ATOM   1031  HB2 GLU A  68     -23.154  -6.332  15.688  1.00  0.00           H  
ATOM   1032  HB3 GLU A  68     -22.479  -6.167  17.312  1.00  0.00           H  
ATOM   1033  O   GLU A  68     -19.863  -5.527  13.960  1.00  0.00           O  
ATOM   1034  CG  GLU A  68     -21.578  -7.733  16.158  1.00  0.00           C  
ATOM   1035  HG2 GLU A  68     -21.444  -7.980  15.105  1.00  0.00           H  
ATOM   1036  HG3 GLU A  68     -20.597  -7.688  16.632  1.00  0.00           H  
ATOM   1037  CD  GLU A  68     -22.423  -8.826  16.848  1.00  0.00           C  
ATOM   1038  OE1 GLU A  68     -21.907  -9.947  17.050  1.00  0.00           O  
ATOM   1039  OE2 GLU A  68     -23.574  -8.527  17.257  1.00  0.00           O  
ATOM   1040  N   GLU A  69     -21.924  -4.811  13.447  1.00  0.00           N  
ATOM   1041  H   GLU A  69     -22.839  -4.571  13.800  1.00  0.00           H  
ATOM   1042  CA  GLU A  69     -21.707  -4.730  11.996  1.00  0.00           C  
ATOM   1043  HA  GLU A  69     -21.427  -5.717  11.627  1.00  0.00           H  
ATOM   1044  C   GLU A  69     -20.569  -3.765  11.622  1.00  0.00           C  
ATOM   1045  CB  GLU A  69     -23.033  -4.313  11.337  1.00  0.00           C  
ATOM   1046  HB2 GLU A  69     -23.806  -5.010  11.661  1.00  0.00           H  
ATOM   1047  HB3 GLU A  69     -23.302  -3.316  11.687  1.00  0.00           H  
ATOM   1048  O   GLU A  69     -19.723  -4.105  10.794  1.00  0.00           O  
ATOM   1049  CG  GLU A  69     -22.986  -4.315   9.799  1.00  0.00           C  
ATOM   1050  HG2 GLU A  69     -22.680  -5.305   9.463  1.00  0.00           H  
ATOM   1051  HG3 GLU A  69     -22.237  -3.596   9.467  1.00  0.00           H  
ATOM   1052  CD  GLU A  69     -24.335  -3.955   9.147  1.00  0.00           C  
ATOM   1053  OE1 GLU A  69     -24.395  -3.977   7.895  1.00  0.00           O  
ATOM   1054  OE2 GLU A  69     -25.310  -3.663   9.882  1.00  0.00           O  
ATOM   1055  N   ALA A  70     -20.495  -2.585  12.256  1.00  0.00           N  
ATOM   1056  H   ALA A  70     -21.182  -2.354  12.959  1.00  0.00           H  
ATOM   1057  CA  ALA A  70     -19.408  -1.637  12.005  1.00  0.00           C  
ATOM   1058  HA  ALA A  70     -19.339  -1.463  10.931  1.00  0.00           H  
ATOM   1059  C   ALA A  70     -18.055  -2.203  12.461  1.00  0.00           C  
ATOM   1060  CB  ALA A  70     -19.723  -0.299  12.684  1.00  0.00           C  
ATOM   1061  HB1 ALA A  70     -18.934   0.417  12.452  1.00  0.00           H  
ATOM   1062  HB2 ALA A  70     -20.665   0.096  12.302  1.00  0.00           H  
ATOM   1063  HB3 ALA A  70     -19.788  -0.427  13.764  1.00  0.00           H  
ATOM   1064  O   ALA A  70     -17.065  -2.082  11.744  1.00  0.00           O  
ATOM   1065  N   ARG A  71     -18.015  -2.882  13.616  1.00  0.00           N  
ATOM   1066  H   ARG A  71     -18.877  -2.979  14.134  1.00  0.00           H  
ATOM   1067  CA  ARG A  71     -16.796  -3.534  14.123  1.00  0.00           C  
ATOM   1068  HA  ARG A  71     -15.981  -2.811  14.145  1.00  0.00           H  
ATOM   1069  C   ARG A  71     -16.323  -4.662  13.213  1.00  0.00           C  
ATOM   1070  CB  ARG A  71     -17.030  -4.081  15.531  1.00  0.00           C  
ATOM   1071  HB2 ARG A  71     -17.912  -4.722  15.522  1.00  0.00           H  
ATOM   1072  HB3 ARG A  71     -16.172  -4.688  15.819  1.00  0.00           H  
ATOM   1073  O   ARG A  71     -15.133  -4.739  12.933  1.00  0.00           O  
ATOM   1074  CG  ARG A  71     -17.208  -2.970  16.567  1.00  0.00           C  
ATOM   1075  HG2 ARG A  71     -16.284  -2.400  16.661  1.00  0.00           H  
ATOM   1076  HG3 ARG A  71     -18.005  -2.290  16.268  1.00  0.00           H  
ATOM   1077  CD  ARG A  71     -17.556  -3.626  17.902  1.00  0.00           C  
ATOM   1078  HD2 ARG A  71     -18.395  -4.305  17.750  1.00  0.00           H  
ATOM   1079  HD3 ARG A  71     -16.691  -4.197  18.238  1.00  0.00           H  
ATOM   1080  NE  ARG A  71     -17.938  -2.621  18.902  1.00  0.00           N  
ATOM   1081  HE  ARG A  71     -18.303  -1.754  18.536  1.00  0.00           H  
ATOM   1082  NH1 ARG A  71     -17.644  -3.929  20.758  1.00  0.00           N  
ATOM   1083 HH11 ARG A  71     -17.637  -4.048  21.761  1.00  0.00           H  
ATOM   1084 HH12 ARG A  71     -17.346  -4.674  20.144  1.00  0.00           H  
ATOM   1085  NH2 ARG A  71     -18.354  -1.817  20.978  1.00  0.00           N  
ATOM   1086 HH21 ARG A  71     -18.697  -0.976  20.537  1.00  0.00           H  
ATOM   1087 HH22 ARG A  71     -18.387  -1.930  21.981  1.00  0.00           H  
ATOM   1088  CZ  ARG A  71     -17.975  -2.794  20.205  1.00  0.00           C  
ATOM   1089  N   GLU A  72     -17.227  -5.517  12.739  1.00  0.00           N  
ATOM   1090  H   GLU A  72     -18.186  -5.430  13.043  1.00  0.00           H  
ATOM   1091  CA  GLU A  72     -16.884  -6.598  11.807  1.00  0.00           C  
ATOM   1092  HA  GLU A  72     -16.090  -7.212  12.231  1.00  0.00           H  
ATOM   1093  C   GLU A  72     -16.371  -6.056  10.469  1.00  0.00           C  
ATOM   1094  CB  GLU A  72     -18.107  -7.483  11.538  1.00  0.00           C  
ATOM   1095  HB2 GLU A  72     -18.963  -6.853  11.295  1.00  0.00           H  
ATOM   1096  HB3 GLU A  72     -17.883  -8.105  10.672  1.00  0.00           H  
ATOM   1097  O   GLU A  72     -15.386  -6.564   9.930  1.00  0.00           O  
ATOM   1098  CG  GLU A  72     -18.464  -8.412  12.707  1.00  0.00           C  
ATOM   1099  HG2 GLU A  72     -18.717  -7.817  13.585  1.00  0.00           H  
ATOM   1100  HG3 GLU A  72     -17.584  -9.007  12.951  1.00  0.00           H  
ATOM   1101  CD  GLU A  72     -19.629  -9.360  12.368  1.00  0.00           C  
ATOM   1102  OE1 GLU A  72     -19.969 -10.186  13.241  1.00  0.00           O  
ATOM   1103  OE2 GLU A  72     -20.134  -9.321  11.219  1.00  0.00           O  
ATOM   1104  N   LYS A  73     -17.013  -5.004   9.945  1.00  0.00           N  
ATOM   1105  H   LYS A  73     -17.837  -4.665  10.421  1.00  0.00           H  
ATOM   1106  CA  LYS A  73     -16.575  -4.312   8.728  1.00  0.00           C  
ATOM   1107  HA  LYS A  73     -16.497  -5.035   7.916  1.00  0.00           H  
ATOM   1108  C   LYS A  73     -15.179  -3.709   8.906  1.00  0.00           C  
ATOM   1109  CB  LYS A  73     -17.626  -3.255   8.362  1.00  0.00           C  
ATOM   1110  HB2 LYS A  73     -17.710  -2.551   9.189  1.00  0.00           H  
ATOM   1111  HB3 LYS A  73     -18.593  -3.744   8.236  1.00  0.00           H  
ATOM   1112  O   LYS A  73     -14.331  -3.912   8.042  1.00  0.00           O  
ATOM   1113  CG  LYS A  73     -17.297  -2.479   7.076  1.00  0.00           C  
ATOM   1114  HG2 LYS A  73     -16.297  -2.053   7.151  1.00  0.00           H  
ATOM   1115  HG3 LYS A  73     -17.337  -3.147   6.215  1.00  0.00           H  
ATOM   1116  CD  LYS A  73     -18.300  -1.331   6.900  1.00  0.00           C  
ATOM   1117  HD2 LYS A  73     -19.290  -1.730   6.675  1.00  0.00           H  
ATOM   1118  HD3 LYS A  73     -18.354  -0.781   7.839  1.00  0.00           H  
ATOM   1119  CE  LYS A  73     -17.858  -0.359   5.800  1.00  0.00           C  
ATOM   1120  HE2 LYS A  73     -18.066  -0.791   4.822  1.00  0.00           H  
ATOM   1121  HE3 LYS A  73     -16.780  -0.220   5.883  1.00  0.00           H  
ATOM   1122  NZ  LYS A  73     -18.520   0.967   5.960  1.00  0.00           N  
ATOM   1123  HZ1 LYS A  73     -18.329   1.390   6.857  1.00  0.00           H  
ATOM   1124  HZ2 LYS A  73     -18.168   1.648   5.301  1.00  0.00           H  
ATOM   1125  HZ3 LYS A  73     -19.528   0.922   5.917  1.00  0.00           H  
ATOM   1126  N   ALA A  74     -14.929  -3.027  10.024  1.00  0.00           N  
ATOM   1127  H   ALA A  74     -15.688  -2.862  10.670  1.00  0.00           H  
ATOM   1128  CA  ALA A  74     -13.622  -2.460  10.345  1.00  0.00           C  
ATOM   1129  HA  ALA A  74     -13.318  -1.784   9.546  1.00  0.00           H  
ATOM   1130  C   ALA A  74     -12.541  -3.536  10.465  1.00  0.00           C  
ATOM   1131  CB  ALA A  74     -13.736  -1.659  11.640  1.00  0.00           C  
ATOM   1132  HB1 ALA A  74     -14.448  -0.847  11.493  1.00  0.00           H  
ATOM   1133  HB2 ALA A  74     -14.084  -2.294  12.454  1.00  0.00           H  
ATOM   1134  HB3 ALA A  74     -12.760  -1.247  11.894  1.00  0.00           H  
ATOM   1135  O   ALA A  74     -11.514  -3.438   9.806  1.00  0.00           O  
ATOM   1136  N   LEU A  75     -12.786  -4.594  11.246  1.00  0.00           N  
ATOM   1137  H   LEU A  75     -13.655  -4.623  11.761  1.00  0.00           H  
ATOM   1138  CA  LEU A  75     -11.841  -5.704  11.401  1.00  0.00           C  
ATOM   1139  HA  LEU A  75     -10.910  -5.325  11.822  1.00  0.00           H  
ATOM   1140  C   LEU A  75     -11.474  -6.328  10.055  1.00  0.00           C  
ATOM   1141  CB  LEU A  75     -12.439  -6.770  12.333  1.00  0.00           C  
ATOM   1142  HB2 LEU A  75     -11.906  -7.708  12.181  1.00  0.00           H  
ATOM   1143  HB3 LEU A  75     -13.479  -6.935  12.055  1.00  0.00           H  
ATOM   1144  O   LEU A  75     -10.297  -6.560   9.797  1.00  0.00           O  
ATOM   1145  CG  LEU A  75     -12.355  -6.409  13.825  1.00  0.00           C  
ATOM   1146  HG  LEU A  75     -12.771  -5.416  13.994  1.00  0.00           H  
ATOM   1147  CD1 LEU A  75     -13.166  -7.420  14.636  1.00  0.00           C  
ATOM   1148 HD11 LEU A  75     -13.113  -7.169  15.695  1.00  0.00           H  
ATOM   1149 HD12 LEU A  75     -14.207  -7.391  14.317  1.00  0.00           H  
ATOM   1150 HD13 LEU A  75     -12.765  -8.423  14.485  1.00  0.00           H  
ATOM   1151  CD2 LEU A  75     -10.913  -6.435  14.334  1.00  0.00           C  
ATOM   1152 HD21 LEU A  75     -10.424  -7.364  14.042  1.00  0.00           H  
ATOM   1153 HD22 LEU A  75     -10.351  -5.592  13.931  1.00  0.00           H  
ATOM   1154 HD23 LEU A  75     -10.908  -6.367  15.422  1.00  0.00           H  
ATOM   1155  N   ARG A  76     -12.458  -6.539   9.173  1.00  0.00           N  
ATOM   1156  H   ARG A  76     -13.406  -6.326   9.450  1.00  0.00           H  
ATOM   1157  CA  ARG A  76     -12.200  -7.052   7.826  1.00  0.00           C  
ATOM   1158  HA  ARG A  76     -11.610  -7.964   7.917  1.00  0.00           H  
ATOM   1159  C   ARG A  76     -11.351  -6.090   6.995  1.00  0.00           C  
ATOM   1160  CB  ARG A  76     -13.526  -7.380   7.141  1.00  0.00           C  
ATOM   1161  HB2 ARG A  76     -14.096  -6.465   6.978  1.00  0.00           H  
ATOM   1162  HB3 ARG A  76     -14.096  -8.037   7.798  1.00  0.00           H  
ATOM   1163  O   ARG A  76     -10.397  -6.539   6.376  1.00  0.00           O  
ATOM   1164  CG  ARG A  76     -13.271  -8.078   5.795  1.00  0.00           C  
ATOM   1165  HG2 ARG A  76     -12.720  -7.401   5.142  1.00  0.00           H  
ATOM   1166  HG3 ARG A  76     -12.669  -8.972   5.952  1.00  0.00           H  
ATOM   1167  CD  ARG A  76     -14.568  -8.459   5.083  1.00  0.00           C  
ATOM   1168  HD2 ARG A  76     -14.304  -8.953   4.148  1.00  0.00           H  
ATOM   1169  HD3 ARG A  76     -15.107  -7.541   4.853  1.00  0.00           H  
ATOM   1170  NE  ARG A  76     -15.394  -9.351   5.923  1.00  0.00           N  
ATOM   1171  HE  ARG A  76     -14.946  -9.683   6.766  1.00  0.00           H  
ATOM   1172  NH1 ARG A  76     -17.301  -9.233   4.680  1.00  0.00           N  
ATOM   1173 HH11 ARG A  76     -16.763  -8.699   4.013  1.00  0.00           H  
ATOM   1174 HH12 ARG A  76     -18.299  -9.355   4.586  1.00  0.00           H  
ATOM   1175  NH2 ARG A  76     -17.330 -10.280   6.664  1.00  0.00           N  
ATOM   1176 HH21 ARG A  76     -16.873 -10.463   7.546  1.00  0.00           H  
ATOM   1177 HH22 ARG A  76     -18.337 -10.346   6.617  1.00  0.00           H  
ATOM   1178  CZ  ARG A  76     -16.668  -9.625   5.751  1.00  0.00           C  
ATOM   1179  N   ALA A  77     -11.660  -4.794   7.000  1.00  0.00           N  
ATOM   1180  H   ALA A  77     -12.456  -4.480   7.536  1.00  0.00           H  
ATOM   1181  CA  ALA A  77     -10.900  -3.805   6.234  1.00  0.00           C  
ATOM   1182  HA  ALA A  77     -10.875  -4.116   5.189  1.00  0.00           H  
ATOM   1183  C   ALA A  77      -9.440  -3.693   6.716  1.00  0.00           C  
ATOM   1184  CB  ALA A  77     -11.634  -2.462   6.318  1.00  0.00           C  
ATOM   1185  HB1 ALA A  77     -12.664  -2.580   5.984  1.00  0.00           H  
ATOM   1186  HB2 ALA A  77     -11.139  -1.741   5.667  1.00  0.00           H  
ATOM   1187  HB3 ALA A  77     -11.625  -2.088   7.342  1.00  0.00           H  
ATOM   1188  O   ALA A  77      -8.521  -3.649   5.899  1.00  0.00           O  
ATOM   1189  N   LEU A  78      -9.223  -3.714   8.037  1.00  0.00           N  
ATOM   1190  H   LEU A  78     -10.031  -3.720   8.643  1.00  0.00           H  
ATOM   1191  CA  LEU A  78      -7.895  -3.723   8.664  1.00  0.00           C  
ATOM   1192  HA  LEU A  78      -7.311  -2.882   8.290  1.00  0.00           H  
ATOM   1193  C   LEU A  78      -7.114  -5.007   8.323  1.00  0.00           C  
ATOM   1194  CB  LEU A  78      -8.067  -3.590  10.191  1.00  0.00           C  
ATOM   1195  HB2 LEU A  78      -7.093  -3.709  10.666  1.00  0.00           H  
ATOM   1196  HB3 LEU A  78      -8.698  -4.413  10.526  1.00  0.00           H  
ATOM   1197  O   LEU A  78      -5.913  -4.958   8.063  1.00  0.00           O  
ATOM   1198  CG  LEU A  78      -8.686  -2.263  10.679  1.00  0.00           C  
ATOM   1199  HG  LEU A  78      -9.545  -1.994  10.064  1.00  0.00           H  
ATOM   1200  CD1 LEU A  78      -9.147  -2.419  12.130  1.00  0.00           C  
ATOM   1201 HD11 LEU A  78      -9.564  -1.478  12.487  1.00  0.00           H  
ATOM   1202 HD12 LEU A  78      -8.300  -2.702  12.755  1.00  0.00           H  
ATOM   1203 HD13 LEU A  78      -9.917  -3.189  12.185  1.00  0.00           H  
ATOM   1204  CD2 LEU A  78      -7.713  -1.094  10.642  1.00  0.00           C  
ATOM   1205 HD21 LEU A  78      -7.240  -1.028   9.662  1.00  0.00           H  
ATOM   1206 HD22 LEU A  78      -8.245  -0.162  10.827  1.00  0.00           H  
ATOM   1207 HD23 LEU A  78      -6.949  -1.224  11.409  1.00  0.00           H  
ATOM   1208  N   GLU A  79      -7.789  -6.159   8.302  1.00  0.00           N  
ATOM   1209  H   GLU A  79      -8.763  -6.146   8.570  1.00  0.00           H  
ATOM   1210  CA  GLU A  79      -7.209  -7.445   7.894  1.00  0.00           C  
ATOM   1211  HA  GLU A  79      -6.284  -7.612   8.447  1.00  0.00           H  
ATOM   1212  C   GLU A  79      -6.844  -7.488   6.407  1.00  0.00           C  
ATOM   1213  CB  GLU A  79      -8.197  -8.583   8.205  1.00  0.00           C  
ATOM   1214  HB2 GLU A  79      -9.208  -8.279   7.933  1.00  0.00           H  
ATOM   1215  HB3 GLU A  79      -7.933  -9.461   7.615  1.00  0.00           H  
ATOM   1216  O   GLU A  79      -5.785  -8.009   6.057  1.00  0.00           O  
ATOM   1217  CG  GLU A  79      -8.148  -8.977   9.681  1.00  0.00           C  
ATOM   1218  HG2 GLU A  79      -8.188  -8.082  10.302  1.00  0.00           H  
ATOM   1219  HG3 GLU A  79      -7.187  -9.467   9.837  1.00  0.00           H  
ATOM   1220  CD  GLU A  79      -9.245  -9.953  10.131  1.00  0.00           C  
ATOM   1221  OE1 GLU A  79      -9.270 -10.236  11.358  1.00  0.00           O  
ATOM   1222  OE2 GLU A  79      -9.932 -10.562   9.284  1.00  0.00           O  
ATOM   1223  N   GLU A  80      -7.701  -6.952   5.539  1.00  0.00           N  
ATOM   1224  H   GLU A  80      -8.572  -6.582   5.892  1.00  0.00           H  
ATOM   1225  CA  GLU A  80      -7.471  -6.876   4.093  1.00  0.00           C  
ATOM   1226  HA  GLU A  80      -7.202  -7.864   3.718  1.00  0.00           H  
ATOM   1227  C   GLU A  80      -6.293  -5.953   3.768  1.00  0.00           C  
ATOM   1228  CB  GLU A  80      -8.757  -6.419   3.380  1.00  0.00           C  
ATOM   1229  HB2 GLU A  80      -8.506  -6.102   2.367  1.00  0.00           H  
ATOM   1230  HB3 GLU A  80      -9.179  -5.568   3.914  1.00  0.00           H  
ATOM   1231  O   GLU A  80      -5.411  -6.347   3.004  1.00  0.00           O  
ATOM   1232  CG  GLU A  80      -9.794  -7.555   3.285  1.00  0.00           C  
ATOM   1233  HG2 GLU A  80      -9.931  -8.007   4.268  1.00  0.00           H  
ATOM   1234  HG3 GLU A  80      -9.390  -8.330   2.634  1.00  0.00           H  
ATOM   1235  CD  GLU A  80     -11.173  -7.124   2.747  1.00  0.00           C  
ATOM   1236  OE1 GLU A  80     -12.084  -7.994   2.727  1.00  0.00           O  
ATOM   1237  OE2 GLU A  80     -11.350  -5.948   2.366  1.00  0.00           O  
ATOM   1238  N   ALA A  81      -6.222  -4.788   4.418  1.00  0.00           N  
ATOM   1239  H   ALA A  81      -6.992  -4.524   5.017  1.00  0.00           H  
ATOM   1240  CA  ALA A  81      -5.063  -3.902   4.373  1.00  0.00           C  
ATOM   1241  HA  ALA A  81      -4.895  -3.545   3.357  1.00  0.00           H  
ATOM   1242  C   ALA A  81      -3.786  -4.638   4.785  1.00  0.00           C  
ATOM   1243  CB  ALA A  81      -5.349  -2.713   5.289  1.00  0.00           C  
ATOM   1244  HB1 ALA A  81      -6.221  -2.153   4.952  1.00  0.00           H  
ATOM   1245  HB2 ALA A  81      -4.481  -2.053   5.321  1.00  0.00           H  
ATOM   1246  HB3 ALA A  81      -5.581  -3.099   6.282  1.00  0.00           H  
ATOM   1247  O   ALA A  81      -2.854  -4.745   3.999  1.00  0.00           O  
ATOM   1248  N   LEU A  82      -3.776  -5.263   5.964  1.00  0.00           N  
ATOM   1249  H   LEU A  82      -4.577  -5.165   6.571  1.00  0.00           H  
ATOM   1250  CA  LEU A  82      -2.612  -6.013   6.428  1.00  0.00           C  
ATOM   1251  HA  LEU A  82      -1.774  -5.318   6.480  1.00  0.00           H  
ATOM   1252  C   LEU A  82      -2.206  -7.147   5.465  1.00  0.00           C  
ATOM   1253  CB  LEU A  82      -2.933  -6.547   7.833  1.00  0.00           C  
ATOM   1254  HB2 LEU A  82      -3.118  -5.703   8.497  1.00  0.00           H  
ATOM   1255  HB3 LEU A  82      -3.848  -7.137   7.774  1.00  0.00           H  
ATOM   1256  O   LEU A  82      -1.022  -7.448   5.324  1.00  0.00           O  
ATOM   1257  CG  LEU A  82      -1.823  -7.424   8.430  1.00  0.00           C  
ATOM   1258  HG  LEU A  82      -1.623  -8.267   7.768  1.00  0.00           H  
ATOM   1259  CD1 LEU A  82      -0.524  -6.650   8.651  1.00  0.00           C  
ATOM   1260 HD11 LEU A  82      -0.670  -5.865   9.393  1.00  0.00           H  
ATOM   1261 HD12 LEU A  82      -0.209  -6.186   7.716  1.00  0.00           H  
ATOM   1262 HD13 LEU A  82       0.272  -7.327   8.962  1.00  0.00           H  
ATOM   1263  CD2 LEU A  82      -2.288  -8.011   9.761  1.00  0.00           C  
ATOM   1264 HD21 LEU A  82      -1.575  -8.764  10.095  1.00  0.00           H  
ATOM   1265 HD22 LEU A  82      -2.383  -7.217  10.502  1.00  0.00           H  
ATOM   1266 HD23 LEU A  82      -3.260  -8.485   9.625  1.00  0.00           H  
ATOM   1267  N   ALA A  83      -3.165  -7.818   4.826  1.00  0.00           N  
ATOM   1268  H   ALA A  83      -4.126  -7.546   4.977  1.00  0.00           H  
ATOM   1269  CA  ALA A  83      -2.877  -8.886   3.875  1.00  0.00           C  
ATOM   1270  HA  ALA A  83      -2.183  -9.586   4.341  1.00  0.00           H  
ATOM   1271  C   ALA A  83      -2.201  -8.368   2.596  1.00  0.00           C  
ATOM   1272  CB  ALA A  83      -4.176  -9.636   3.561  1.00  0.00           C  
ATOM   1273  HB1 ALA A  83      -3.966 -10.463   2.883  1.00  0.00           H  
ATOM   1274  HB2 ALA A  83      -4.612 -10.022   4.482  1.00  0.00           H  
ATOM   1275  HB3 ALA A  83      -4.887  -8.959   3.087  1.00  0.00           H  
ATOM   1276  O   ALA A  83      -1.288  -9.031   2.099  1.00  0.00           O  
ATOM   1277  N   LEU A  84      -2.625  -7.206   2.091  1.00  0.00           N  
ATOM   1278  H   LEU A  84      -3.358  -6.705   2.573  1.00  0.00           H  
ATOM   1279  CA  LEU A  84      -2.016  -6.554   0.929  1.00  0.00           C  
ATOM   1280  HA  LEU A  84      -1.989  -7.259   0.097  1.00  0.00           H  
ATOM   1281  C   LEU A  84      -0.561  -6.175   1.206  1.00  0.00           C  
ATOM   1282  CB  LEU A  84      -2.861  -5.330   0.536  1.00  0.00           C  
ATOM   1283  HB2 LEU A  84      -2.266  -4.662  -0.087  1.00  0.00           H  
ATOM   1284  HB3 LEU A  84      -3.132  -4.776   1.435  1.00  0.00           H  
ATOM   1285  O   LEU A  84       0.314  -6.513   0.418  1.00  0.00           O  
ATOM   1286  CG  LEU A  84      -4.133  -5.727  -0.232  1.00  0.00           C  
ATOM   1287  HG  LEU A  84      -4.592  -6.599   0.234  1.00  0.00           H  
ATOM   1288  CD1 LEU A  84      -5.151  -4.595  -0.214  1.00  0.00           C  
ATOM   1289 HD11 LEU A  84      -4.670  -3.640  -0.427  1.00  0.00           H  
ATOM   1290 HD12 LEU A  84      -5.950  -4.775  -0.933  1.00  0.00           H  
ATOM   1291 HD13 LEU A  84      -5.593  -4.588   0.782  1.00  0.00           H  
ATOM   1292  CD2 LEU A  84      -3.829  -6.072  -1.691  1.00  0.00           C  
ATOM   1293 HD21 LEU A  84      -3.399  -5.201  -2.187  1.00  0.00           H  
ATOM   1294 HD22 LEU A  84      -4.748  -6.361  -2.201  1.00  0.00           H  
ATOM   1295 HD23 LEU A  84      -3.118  -6.896  -1.745  1.00  0.00           H  
ATOM   1296  N   GLU A  85      -0.287  -5.622   2.378  1.00  0.00           N  
ATOM   1297  H   GLU A  85      -1.063  -5.271   2.920  1.00  0.00           H  
ATOM   1298  CA  GLU A  85       1.058  -5.211   2.800  1.00  0.00           C  
ATOM   1299  HA  GLU A  85       1.494  -4.529   2.070  1.00  0.00           H  
ATOM   1300  C   GLU A  85       2.011  -6.391   2.974  1.00  0.00           C  
ATOM   1301  CB  GLU A  85       0.909  -4.503   4.144  1.00  0.00           C  
ATOM   1302  HB2 GLU A  85       0.426  -5.172   4.856  1.00  0.00           H  
ATOM   1303  HB3 GLU A  85       1.891  -4.227   4.527  1.00  0.00           H  
ATOM   1304  O   GLU A  85       3.200  -6.330   2.666  1.00  0.00           O  
ATOM   1305  CG  GLU A  85       0.052  -3.260   3.999  1.00  0.00           C  
ATOM   1306  HG2 GLU A  85      -0.909  -3.492   3.539  1.00  0.00           H  
ATOM   1307  HG3 GLU A  85      -0.191  -2.905   5.001  1.00  0.00           H  
ATOM   1308  CD  GLU A  85       0.776  -2.263   3.114  1.00  0.00           C  
ATOM   1309  OE1 GLU A  85       0.358  -2.216   1.941  1.00  0.00           O  
ATOM   1310  OE2 GLU A  85       1.755  -1.678   3.603  1.00  0.00           O  
ATOM   1311  N   LEU A  86       1.490  -7.529   3.439  1.00  0.00           N  
ATOM   1312  H   LEU A  86       0.511  -7.526   3.686  1.00  0.00           H  
ATOM   1313  CA  LEU A  86       2.281  -8.752   3.525  1.00  0.00           C  
ATOM   1314  HA  LEU A  86       3.225  -8.508   4.013  1.00  0.00           H  
ATOM   1315  C   LEU A  86       2.676  -9.290   2.155  1.00  0.00           C  
ATOM   1316  CB  LEU A  86       1.502  -9.813   4.311  1.00  0.00           C  
ATOM   1317  HB2 LEU A  86       1.978 -10.783   4.171  1.00  0.00           H  
ATOM   1318  HB3 LEU A  86       0.492  -9.871   3.905  1.00  0.00           H  
ATOM   1319  O   LEU A  86       3.764  -9.864   2.019  1.00  0.00           O  
ATOM   1320  CG  LEU A  86       1.436  -9.504   5.808  1.00  0.00           C  
ATOM   1321  HG  LEU A  86       1.079  -8.488   5.977  1.00  0.00           H  
ATOM   1322  CD1 LEU A  86       0.470 -10.484   6.486  1.00  0.00           C  
ATOM   1323 HD11 LEU A  86       0.326 -10.205   7.529  1.00  0.00           H  
ATOM   1324 HD12 LEU A  86      -0.500 -10.383   5.999  1.00  0.00           H  
ATOM   1325 HD13 LEU A  86       0.814 -11.512   6.368  1.00  0.00           H  
ATOM   1326  CD2 LEU A  86       2.819  -9.626   6.451  1.00  0.00           C  
ATOM   1327 HD21 LEU A  86       3.509  -8.940   5.960  1.00  0.00           H  
ATOM   1328 HD22 LEU A  86       3.218 -10.634   6.335  1.00  0.00           H  
ATOM   1329 HD23 LEU A  86       2.775  -9.284   7.484  1.00  0.00           H  
ATOM   1330  N   ASP A  87       1.804  -9.128   1.161  1.00  0.00           N  
ATOM   1331  H   ASP A  87       0.958  -8.605   1.335  1.00  0.00           H  
ATOM   1332  CA  ASP A  87       2.159  -9.405  -0.224  1.00  0.00           C  
ATOM   1333  HA  ASP A  87       2.679 -10.362  -0.252  1.00  0.00           H  
ATOM   1334  C   ASP A  87       3.141  -8.346  -0.747  1.00  0.00           C  
ATOM   1335  CB  ASP A  87       0.902  -9.549  -1.090  1.00  0.00           C  
ATOM   1336  HB2 ASP A  87       0.178 -10.177  -0.571  1.00  0.00           H  
ATOM   1337  HB3 ASP A  87       0.450  -8.571  -1.259  1.00  0.00           H  
ATOM   1338  O   ASP A  87       4.180  -8.722  -1.282  1.00  0.00           O  
ATOM   1339  CG  ASP A  87       1.244 -10.212  -2.429  1.00  0.00           C  
ATOM   1340  OD1 ASP A  87       1.722 -11.377  -2.401  1.00  0.00           O  
ATOM   1341  OD2 ASP A  87       1.019  -9.584  -3.485  1.00  0.00           O  
ATOM   1342  N   GLY A  88       2.919  -7.057  -0.469  1.00  0.00           N  
ATOM   1343  H   GLY A  88       2.045  -6.810  -0.028  1.00  0.00           H  
ATOM   1344  CA  GLY A  88       3.832  -5.950  -0.784  1.00  0.00           C  
ATOM   1345  HA2 GLY A  88       3.842  -5.774  -1.859  1.00  0.00           H  
ATOM   1346  HA3 GLY A  88       3.476  -5.045  -0.292  1.00  0.00           H  
ATOM   1347  C   GLY A  88       5.262  -6.218  -0.311  1.00  0.00           C  
ATOM   1348  O   GLY A  88       6.181  -6.323  -1.125  1.00  0.00           O  
ATOM   1349  N   ALA A  89       5.460  -6.504   0.977  1.00  0.00           N  
ATOM   1350  H   ALA A  89       4.687  -6.346   1.608  1.00  0.00           H  
ATOM   1351  CA  ALA A  89       6.766  -6.857   1.542  1.00  0.00           C  
ATOM   1352  HA  ALA A  89       7.450  -6.026   1.372  1.00  0.00           H  
ATOM   1353  C   ALA A  89       7.389  -8.121   0.913  1.00  0.00           C  
ATOM   1354  CB  ALA A  89       6.597  -7.033   3.054  1.00  0.00           C  
ATOM   1355  HB1 ALA A  89       5.878  -7.825   3.266  1.00  0.00           H  
ATOM   1356  HB2 ALA A  89       7.559  -7.264   3.511  1.00  0.00           H  
ATOM   1357  HB3 ALA A  89       6.233  -6.097   3.476  1.00  0.00           H  
ATOM   1358  O   ALA A  89       8.612  -8.296   0.898  1.00  0.00           O  
ATOM   1359  N   LYS A  90       6.578  -9.050   0.388  1.00  0.00           N  
ATOM   1360  H   LYS A  90       5.590  -8.844   0.368  1.00  0.00           H  
ATOM   1361  CA  LYS A  90       7.086 -10.173  -0.415  1.00  0.00           C  
ATOM   1362  HA  LYS A  90       7.977 -10.577   0.066  1.00  0.00           H  
ATOM   1363  C   LYS A  90       7.569  -9.701  -1.787  1.00  0.00           C  
ATOM   1364  CB  LYS A  90       6.022 -11.277  -0.499  1.00  0.00           C  
ATOM   1365  HB2 LYS A  90       5.124 -10.895  -0.984  1.00  0.00           H  
ATOM   1366  HB3 LYS A  90       5.751 -11.583   0.512  1.00  0.00           H  
ATOM   1367  O   LYS A  90       8.640 -10.140  -2.204  1.00  0.00           O  
ATOM   1368  CG  LYS A  90       6.500 -12.495  -1.297  1.00  0.00           C  
ATOM   1369  HG2 LYS A  90       6.687 -12.199  -2.329  1.00  0.00           H  
ATOM   1370  HG3 LYS A  90       7.421 -12.882  -0.861  1.00  0.00           H  
ATOM   1371  CD  LYS A  90       5.419 -13.582  -1.264  1.00  0.00           C  
ATOM   1372  HD2 LYS A  90       4.452 -13.151  -1.526  1.00  0.00           H  
ATOM   1373  HD3 LYS A  90       5.349 -13.973  -0.249  1.00  0.00           H  
ATOM   1374  CE  LYS A  90       5.752 -14.729  -2.219  1.00  0.00           C  
ATOM   1375  HE2 LYS A  90       5.219 -15.624  -1.897  1.00  0.00           H  
ATOM   1376  HE3 LYS A  90       6.825 -14.917  -2.190  1.00  0.00           H  
ATOM   1377  NZ  LYS A  90       5.353 -14.382  -3.592  1.00  0.00           N  
ATOM   1378  HZ1 LYS A  90       5.473 -15.137  -4.252  1.00  0.00           H  
ATOM   1379  HZ2 LYS A  90       6.008 -13.699  -3.946  1.00  0.00           H  
ATOM   1380  HZ3 LYS A  90       4.438 -13.958  -3.646  1.00  0.00           H  
ATOM   1381  N   ARG A  91       6.838  -8.806  -2.451  1.00  0.00           N  
ATOM   1382  H   ARG A  91       5.994  -8.468  -2.009  1.00  0.00           H  
ATOM   1383  CA  ARG A  91       7.214  -8.224  -3.749  1.00  0.00           C  
ATOM   1384  HA  ARG A  91       7.465  -9.028  -4.441  1.00  0.00           H  
ATOM   1385  C   ARG A  91       8.481  -7.374  -3.647  1.00  0.00           C  
ATOM   1386  CB  ARG A  91       6.041  -7.415  -4.334  1.00  0.00           C  
ATOM   1387  HB2 ARG A  91       5.818  -6.583  -3.665  1.00  0.00           H  
ATOM   1388  HB3 ARG A  91       6.344  -6.992  -5.291  1.00  0.00           H  
ATOM   1389  O   ARG A  91       9.352  -7.527  -4.494  1.00  0.00           O  
ATOM   1390  CG  ARG A  91       4.748  -8.228  -4.540  1.00  0.00           C  
ATOM   1391  HG2 ARG A  91       4.473  -8.723  -3.609  1.00  0.00           H  
ATOM   1392  HG3 ARG A  91       3.930  -7.550  -4.783  1.00  0.00           H  
ATOM   1393  CD  ARG A  91       4.843  -9.319  -5.607  1.00  0.00           C  
ATOM   1394  HD2 ARG A  91       5.845  -9.750  -5.608  1.00  0.00           H  
ATOM   1395  HD3 ARG A  91       4.133 -10.103  -5.344  1.00  0.00           H  
ATOM   1396  NE  ARG A  91       4.481  -8.798  -6.932  1.00  0.00           N  
ATOM   1397  HE  ARG A  91       3.894  -7.977  -6.939  1.00  0.00           H  
ATOM   1398  NH1 ARG A  91       5.670 -10.310  -8.187  1.00  0.00           N  
ATOM   1399 HH11 ARG A  91       6.106 -10.664  -7.348  1.00  0.00           H  
ATOM   1400 HH12 ARG A  91       6.114 -10.509  -9.072  1.00  0.00           H  
ATOM   1401  NH2 ARG A  91       4.486  -8.680  -9.189  1.00  0.00           N  
ATOM   1402 HH21 ARG A  91       4.024  -7.786  -9.108  1.00  0.00           H  
ATOM   1403 HH22 ARG A  91       4.991  -8.837 -10.050  1.00  0.00           H  
ATOM   1404  CZ  ARG A  91       4.874  -9.274  -8.094  1.00  0.00           C  
ATOM   1405  N   TYR A  92       8.669  -6.610  -2.570  1.00  0.00           N  
ATOM   1406  H   TYR A  92       7.875  -6.424  -1.975  1.00  0.00           H  
ATOM   1407  CA  TYR A  92       9.938  -5.919  -2.294  1.00  0.00           C  
ATOM   1408  HA  TYR A  92      10.144  -5.206  -3.093  1.00  0.00           H  
ATOM   1409  C   TYR A  92      11.128  -6.871  -2.204  1.00  0.00           C  
ATOM   1410  CB  TYR A  92       9.847  -5.163  -0.972  1.00  0.00           C  
ATOM   1411  HB2 TYR A  92       9.250  -5.742  -0.267  1.00  0.00           H  
ATOM   1412  HB3 TYR A  92      10.847  -5.045  -0.554  1.00  0.00           H  
ATOM   1413  O   TYR A  92      12.175  -6.621  -2.796  1.00  0.00           O  
ATOM   1414  CG  TYR A  92       9.267  -3.791  -1.126  1.00  0.00           C  
ATOM   1415  CD1 TYR A  92      10.080  -2.735  -1.581  1.00  0.00           C  
ATOM   1416  HD1 TYR A  92      11.122  -2.899  -1.811  1.00  0.00           H  
ATOM   1417  CD2 TYR A  92       7.924  -3.570  -0.797  1.00  0.00           C  
ATOM   1418  HD2 TYR A  92       7.309  -4.353  -0.379  1.00  0.00           H  
ATOM   1419  CE1 TYR A  92       9.529  -1.449  -1.717  1.00  0.00           C  
ATOM   1420  HE1 TYR A  92      10.128  -0.610  -2.040  1.00  0.00           H  
ATOM   1421  CE2 TYR A  92       7.374  -2.295  -0.942  1.00  0.00           C  
ATOM   1422  HE2 TYR A  92       6.352  -2.115  -0.641  1.00  0.00           H  
ATOM   1423  OH  TYR A  92       7.666   0.007  -1.513  1.00  0.00           O  
ATOM   1424  HH  TYR A  92       6.736  -0.018  -1.277  1.00  0.00           H  
ATOM   1425  CZ  TYR A  92       8.175  -1.232  -1.401  1.00  0.00           C  
ATOM   1426  N   ARG A  93      10.979  -7.987  -1.481  1.00  0.00           N  
ATOM   1427  H   ARG A  93      10.107  -8.122  -0.990  1.00  0.00           H  
ATOM   1428  CA  ARG A  93      12.046  -8.995  -1.378  1.00  0.00           C  
ATOM   1429  HA  ARG A  93      12.969  -8.496  -1.082  1.00  0.00           H  
ATOM   1430  C   ARG A  93      12.359  -9.625  -2.733  1.00  0.00           C  
ATOM   1431  CB  ARG A  93      11.686 -10.051  -0.327  1.00  0.00           C  
ATOM   1432  HB2 ARG A  93      10.663 -10.394  -0.479  1.00  0.00           H  
ATOM   1433  HB3 ARG A  93      12.362 -10.900  -0.432  1.00  0.00           H  
ATOM   1434  O   ARG A  93      13.528  -9.759  -3.076  1.00  0.00           O  
ATOM   1435  CG  ARG A  93      11.853  -9.465   1.081  1.00  0.00           C  
ATOM   1436  HG2 ARG A  93      11.221  -8.584   1.196  1.00  0.00           H  
ATOM   1437  HG3 ARG A  93      12.892  -9.161   1.201  1.00  0.00           H  
ATOM   1438  CD  ARG A  93      11.522 -10.465   2.190  1.00  0.00           C  
ATOM   1439  HD2 ARG A  93      12.127 -11.362   2.057  1.00  0.00           H  
ATOM   1440  HD3 ARG A  93      11.805 -10.009   3.139  1.00  0.00           H  
ATOM   1441  NE  ARG A  93      10.079 -10.761   2.235  1.00  0.00           N  
ATOM   1442  HE  ARG A  93       9.494  -9.948   2.370  1.00  0.00           H  
ATOM   1443  NH1 ARG A  93      10.149 -12.991   1.702  1.00  0.00           N  
ATOM   1444 HH11 ARG A  93       9.667 -13.838   1.436  1.00  0.00           H  
ATOM   1445 HH12 ARG A  93      11.122 -12.854   1.467  1.00  0.00           H  
ATOM   1446  NH2 ARG A  93       8.196 -12.023   2.222  1.00  0.00           N  
ATOM   1447 HH21 ARG A  93       7.680 -11.176   2.414  1.00  0.00           H  
ATOM   1448 HH22 ARG A  93       7.704 -12.889   2.051  1.00  0.00           H  
ATOM   1449  CZ  ARG A  93       9.486 -11.923   2.059  1.00  0.00           C  
ATOM   1450  N   GLU A  94      11.335  -9.960  -3.514  1.00  0.00           N  
ATOM   1451  H   GLU A  94      10.399  -9.801  -3.169  1.00  0.00           H  
ATOM   1452  CA  GLU A  94      11.501 -10.469  -4.883  1.00  0.00           C  
ATOM   1453  HA  GLU A  94      12.129 -11.360  -4.861  1.00  0.00           H  
ATOM   1454  C   GLU A  94      12.219  -9.451  -5.788  1.00  0.00           C  
ATOM   1455  CB  GLU A  94      10.126 -10.847  -5.473  1.00  0.00           C  
ATOM   1456  HB2 GLU A  94       9.439 -10.011  -5.340  1.00  0.00           H  
ATOM   1457  HB3 GLU A  94      10.237 -11.031  -6.541  1.00  0.00           H  
ATOM   1458  O   GLU A  94      13.145  -9.819  -6.511  1.00  0.00           O  
ATOM   1459  CG  GLU A  94       9.527 -12.109  -4.827  1.00  0.00           C  
ATOM   1460  HG2 GLU A  94      10.161 -12.957  -5.085  1.00  0.00           H  
ATOM   1461  HG3 GLU A  94       9.552 -12.009  -3.742  1.00  0.00           H  
ATOM   1462  CD  GLU A  94       8.077 -12.434  -5.246  1.00  0.00           C  
ATOM   1463  OE1 GLU A  94       7.551 -13.454  -4.725  1.00  0.00           O  
ATOM   1464  OE2 GLU A  94       7.443 -11.717  -6.058  1.00  0.00           O  
ATOM   1465  N   ALA A  95      11.850  -8.170  -5.700  1.00  0.00           N  
ATOM   1466  H   ALA A  95      11.058  -7.933  -5.120  1.00  0.00           H  
ATOM   1467  CA  ALA A  95      12.476  -7.086  -6.449  1.00  0.00           C  
ATOM   1468  HA  ALA A  95      12.444  -7.327  -7.512  1.00  0.00           H  
ATOM   1469  C   ALA A  95      13.951  -6.892  -6.061  1.00  0.00           C  
ATOM   1470  CB  ALA A  95      11.660  -5.811  -6.216  1.00  0.00           C  
ATOM   1471  HB1 ALA A  95      12.133  -4.975  -6.731  1.00  0.00           H  
ATOM   1472  HB2 ALA A  95      11.607  -5.580  -5.152  1.00  0.00           H  
ATOM   1473  HB3 ALA A  95      10.649  -5.941  -6.604  1.00  0.00           H  
ATOM   1474  O   ALA A  95      14.813  -6.783  -6.932  1.00  0.00           O  
ATOM   1475  N   LEU A  96      14.270  -6.921  -4.764  1.00  0.00           N  
ATOM   1476  H   LEU A  96      13.518  -6.980  -4.092  1.00  0.00           H  
ATOM   1477  CA  LEU A  96      15.649  -6.852  -4.272  1.00  0.00           C  
ATOM   1478  HA  LEU A  96      16.114  -5.946  -4.661  1.00  0.00           H  
ATOM   1479  C   LEU A  96      16.503  -8.024  -4.773  1.00  0.00           C  
ATOM   1480  CB  LEU A  96      15.636  -6.806  -2.735  1.00  0.00           C  
ATOM   1481  HB2 LEU A  96      16.611  -7.121  -2.362  1.00  0.00           H  
ATOM   1482  HB3 LEU A  96      14.902  -7.524  -2.368  1.00  0.00           H  
ATOM   1483  O   LEU A  96      17.624  -7.809  -5.238  1.00  0.00           O  
ATOM   1484  CG  LEU A  96      15.326  -5.414  -2.162  1.00  0.00           C  
ATOM   1485  HG  LEU A  96      14.421  -5.011  -2.616  1.00  0.00           H  
ATOM   1486  CD1 LEU A  96      15.106  -5.529  -0.656  1.00  0.00           C  
ATOM   1487 HD11 LEU A  96      14.819  -4.557  -0.256  1.00  0.00           H  
ATOM   1488 HD12 LEU A  96      16.016  -5.876  -0.167  1.00  0.00           H  
ATOM   1489 HD13 LEU A  96      14.295  -6.233  -0.471  1.00  0.00           H  
ATOM   1490  CD2 LEU A  96      16.491  -4.455  -2.413  1.00  0.00           C  
ATOM   1491 HD21 LEU A  96      17.436  -4.925  -2.142  1.00  0.00           H  
ATOM   1492 HD22 LEU A  96      16.514  -4.153  -3.460  1.00  0.00           H  
ATOM   1493 HD23 LEU A  96      16.366  -3.564  -1.798  1.00  0.00           H  
ATOM   1494  N   GLU A  97      15.973  -9.251  -4.737  1.00  0.00           N  
ATOM   1495  H   GLU A  97      15.058  -9.366  -4.325  1.00  0.00           H  
ATOM   1496  CA  GLU A  97      16.652 -10.433  -5.286  1.00  0.00           C  
ATOM   1497  HA  GLU A  97      17.627 -10.542  -4.811  1.00  0.00           H  
ATOM   1498  C   GLU A  97      16.887 -10.311  -6.802  1.00  0.00           C  
ATOM   1499  CB  GLU A  97      15.816 -11.699  -5.017  1.00  0.00           C  
ATOM   1500  HB2 GLU A  97      16.218 -12.499  -5.638  1.00  0.00           H  
ATOM   1501  HB3 GLU A  97      14.785 -11.523  -5.324  1.00  0.00           H  
ATOM   1502  O   GLU A  97      17.930 -10.725  -7.324  1.00  0.00           O  
ATOM   1503  CG  GLU A  97      15.833 -12.186  -3.558  1.00  0.00           C  
ATOM   1504  HG2 GLU A  97      15.496 -11.386  -2.898  1.00  0.00           H  
ATOM   1505  HG3 GLU A  97      16.863 -12.423  -3.289  1.00  0.00           H  
ATOM   1506  CD  GLU A  97      14.963 -13.442  -3.335  1.00  0.00           C  
ATOM   1507  OE1 GLU A  97      14.678 -13.766  -2.156  1.00  0.00           O  
ATOM   1508  OE2 GLU A  97      14.642 -14.145  -4.328  1.00  0.00           O  
ATOM   1509  N   GLU A  98      15.926  -9.744  -7.536  1.00  0.00           N  
ATOM   1510  H   GLU A  98      15.072  -9.460  -7.077  1.00  0.00           H  
ATOM   1511  CA  GLU A  98      16.059  -9.497  -8.970  1.00  0.00           C  
ATOM   1512  HA  GLU A  98      16.380 -10.425  -9.442  1.00  0.00           H  
ATOM   1513  C   GLU A  98      17.138  -8.451  -9.276  1.00  0.00           C  
ATOM   1514  CB  GLU A  98      14.695  -9.120  -9.568  1.00  0.00           C  
ATOM   1515  HB2 GLU A  98      14.310  -8.211  -9.106  1.00  0.00           H  
ATOM   1516  HB3 GLU A  98      14.007  -9.942  -9.369  1.00  0.00           H  
ATOM   1517  O   GLU A  98      17.973  -8.668 -10.161  1.00  0.00           O  
ATOM   1518  CG  GLU A  98      14.828  -8.908 -11.083  1.00  0.00           C  
ATOM   1519  HG2 GLU A  98      15.361  -7.974 -11.264  1.00  0.00           H  
ATOM   1520  HG3 GLU A  98      15.433  -9.715 -11.495  1.00  0.00           H  
ATOM   1521  CD  GLU A  98      13.502  -8.882 -11.848  1.00  0.00           C  
ATOM   1522  OE1 GLU A  98      13.570  -8.427 -13.016  1.00  0.00           O  
ATOM   1523  OE2 GLU A  98      12.510  -9.456 -11.363  1.00  0.00           O  
ATOM   1524  N   LEU A  99      17.171  -7.358  -8.516  1.00  0.00           N  
ATOM   1525  H   LEU A  99      16.445  -7.245  -7.823  1.00  0.00           H  
ATOM   1526  CA  LEU A  99      18.177  -6.306  -8.641  1.00  0.00           C  
ATOM   1527  HA  LEU A  99      18.202  -5.959  -9.674  1.00  0.00           H  
ATOM   1528  C   LEU A  99      19.583  -6.813  -8.314  1.00  0.00           C  
ATOM   1529  CB  LEU A  99      17.780  -5.148  -7.718  1.00  0.00           C  
ATOM   1530  HB2 LEU A  99      18.620  -4.462  -7.608  1.00  0.00           H  
ATOM   1531  HB3 LEU A  99      17.553  -5.549  -6.731  1.00  0.00           H  
ATOM   1532  O   LEU A  99      20.528  -6.515  -9.047  1.00  0.00           O  
ATOM   1533  CG  LEU A  99      16.571  -4.356  -8.235  1.00  0.00           C  
ATOM   1534  HG  LEU A  99      15.741  -5.024  -8.464  1.00  0.00           H  
ATOM   1535  CD1 LEU A  99      16.147  -3.390  -7.152  1.00  0.00           C  
ATOM   1536 HD11 LEU A  99      15.285  -2.823  -7.504  1.00  0.00           H  
ATOM   1537 HD12 LEU A  99      15.855  -3.947  -6.262  1.00  0.00           H  
ATOM   1538 HD13 LEU A  99      16.962  -2.705  -6.917  1.00  0.00           H  
ATOM   1539  CD2 LEU A  99      16.885  -3.536  -9.484  1.00  0.00           C  
ATOM   1540 HD21 LEU A  99      17.135  -4.192 -10.317  1.00  0.00           H  
ATOM   1541 HD22 LEU A  99      17.708  -2.848  -9.291  1.00  0.00           H  
ATOM   1542 HD23 LEU A  99      16.008  -2.949  -9.758  1.00  0.00           H  
ATOM   1543  N   GLU A 100      19.736  -7.638  -7.276  1.00  0.00           N  
ATOM   1544  H   GLU A 100      18.937  -7.825  -6.687  1.00  0.00           H  
ATOM   1545  CA  GLU A 100      21.014  -8.285  -6.964  1.00  0.00           C  
ATOM   1546  HA  GLU A 100      21.768  -7.513  -6.815  1.00  0.00           H  
ATOM   1547  C   GLU A 100      21.489  -9.166  -8.129  1.00  0.00           C  
ATOM   1548  CB  GLU A 100      20.887  -9.095  -5.663  1.00  0.00           C  
ATOM   1549  HB2 GLU A 100      20.504  -8.442  -4.878  1.00  0.00           H  
ATOM   1550  HB3 GLU A 100      20.188  -9.917  -5.815  1.00  0.00           H  
ATOM   1551  O   GLU A 100      22.647  -9.084  -8.546  1.00  0.00           O  
ATOM   1552  CG  GLU A 100      22.254  -9.648  -5.222  1.00  0.00           C  
ATOM   1553  HG2 GLU A 100      22.651 -10.287  -6.011  1.00  0.00           H  
ATOM   1554  HG3 GLU A 100      22.939  -8.809  -5.096  1.00  0.00           H  
ATOM   1555  CD  GLU A 100      22.223 -10.468  -3.922  1.00  0.00           C  
ATOM   1556  OE1 GLU A 100      23.333 -10.817  -3.452  1.00  0.00           O  
ATOM   1557  OE2 GLU A 100      21.121 -10.791  -3.431  1.00  0.00           O  
ATOM   1558  N   ARG A 101      20.586  -9.956  -8.727  1.00  0.00           N  
ATOM   1559  H   ARG A 101      19.652  -9.965  -8.343  1.00  0.00           H  
ATOM   1560  CA  ARG A 101      20.913 -10.816  -9.875  1.00  0.00           C  
ATOM   1561  HA  ARG A 101      21.786 -11.411  -9.607  1.00  0.00           H  
ATOM   1562  C   ARG A 101      21.303 -10.016 -11.120  1.00  0.00           C  
ATOM   1563  CB  ARG A 101      19.724 -11.740 -10.158  1.00  0.00           C  
ATOM   1564  HB2 ARG A 101      18.877 -11.143 -10.496  1.00  0.00           H  
ATOM   1565  HB3 ARG A 101      19.443 -12.232  -9.227  1.00  0.00           H  
ATOM   1566  O   ARG A 101      22.169 -10.468 -11.871  1.00  0.00           O  
ATOM   1567  CG  ARG A 101      20.057 -12.803 -11.219  1.00  0.00           C  
ATOM   1568  HG2 ARG A 101      20.371 -12.319 -12.144  1.00  0.00           H  
ATOM   1569  HG3 ARG A 101      20.871 -13.434 -10.861  1.00  0.00           H  
ATOM   1570  CD  ARG A 101      18.839 -13.670 -11.546  1.00  0.00           C  
ATOM   1571  HD2 ARG A 101      18.055 -13.013 -11.923  1.00  0.00           H  
ATOM   1572  HD3 ARG A 101      19.109 -14.375 -12.332  1.00  0.00           H  
ATOM   1573  NE  ARG A 101      18.367 -14.411 -10.361  1.00  0.00           N  
ATOM   1574  HE  ARG A 101      19.031 -14.523  -9.608  1.00  0.00           H  
ATOM   1575  NH1 ARG A 101      16.137 -14.514 -10.913  1.00  0.00           N  
ATOM   1576 HH11 ARG A 101      15.184 -14.585 -10.588  1.00  0.00           H  
ATOM   1577 HH12 ARG A 101      16.323 -13.962 -11.739  1.00  0.00           H  
ATOM   1578  NH2 ARG A 101      16.820 -15.234  -8.915  1.00  0.00           N  
ATOM   1579 HH21 ARG A 101      15.851 -15.279  -8.631  1.00  0.00           H  
ATOM   1580 HH22 ARG A 101      17.498 -15.191  -8.167  1.00  0.00           H  
ATOM   1581  CZ  ARG A 101      17.115 -14.723 -10.076  1.00  0.00           C  
ATOM   1582  N   LYS A 102      20.665  -8.866 -11.352  1.00  0.00           N  
ATOM   1583  H   LYS A 102      19.934  -8.600 -10.707  1.00  0.00           H  
ATOM   1584  CA  LYS A 102      20.977  -7.958 -12.469  1.00  0.00           C  
ATOM   1585  HA  LYS A 102      21.180  -8.547 -13.363  1.00  0.00           H  
ATOM   1586  C   LYS A 102      22.256  -7.144 -12.238  1.00  0.00           C  
ATOM   1587  CB  LYS A 102      19.772  -7.045 -12.762  1.00  0.00           C  
ATOM   1588  HB2 LYS A 102      19.439  -6.576 -11.836  1.00  0.00           H  
ATOM   1589  HB3 LYS A 102      20.087  -6.255 -13.444  1.00  0.00           H  
ATOM   1590  O   LYS A 102      22.772  -6.569 -13.190  1.00  0.00           O  
ATOM   1591  CG  LYS A 102      18.602  -7.803 -13.416  1.00  0.00           C  
ATOM   1592  HG2 LYS A 102      18.259  -8.598 -12.753  1.00  0.00           H  
ATOM   1593  HG3 LYS A 102      18.942  -8.251 -14.349  1.00  0.00           H  
ATOM   1594  CD  LYS A 102      17.431  -6.852 -13.714  1.00  0.00           C  
ATOM   1595  HD2 LYS A 102      17.755  -6.079 -14.411  1.00  0.00           H  
ATOM   1596  HD3 LYS A 102      17.128  -6.375 -12.782  1.00  0.00           H  
ATOM   1597  CE  LYS A 102      16.232  -7.609 -14.298  1.00  0.00           C  
ATOM   1598  HE2 LYS A 102      15.984  -8.416 -13.609  1.00  0.00           H  
ATOM   1599  HE3 LYS A 102      16.496  -8.048 -15.260  1.00  0.00           H  
ATOM   1600  NZ  LYS A 102      15.028  -6.747 -14.430  1.00  0.00           N  
ATOM   1601  HZ1 LYS A 102      14.966  -6.089 -13.666  1.00  0.00           H  
ATOM   1602  HZ2 LYS A 102      14.949  -6.248 -15.304  1.00  0.00           H  
ATOM   1603  HZ3 LYS A 102      14.208  -7.316 -14.270  1.00  0.00           H  
ATOM   1604  N   GLY A 103      22.808  -7.152 -11.023  1.00  0.00           N  
ATOM   1605  H   GLY A 103      22.327  -7.636 -10.279  1.00  0.00           H  
ATOM   1606  CA  GLY A 103      23.991  -6.366 -10.677  1.00  0.00           C  
ATOM   1607  HA2 GLY A 103      24.747  -6.471 -11.455  1.00  0.00           H  
ATOM   1608  HA3 GLY A 103      24.394  -6.738  -9.735  1.00  0.00           H  
ATOM   1609  C   GLY A 103      23.679  -4.881 -10.502  1.00  0.00           C  
ATOM   1610  O   GLY A 103      24.520  -4.047 -10.839  1.00  0.00           O  
ATOM   1611  N   ALA A 104      22.484  -4.563  -9.993  1.00  0.00           N  
ATOM   1612  H   ALA A 104      21.844  -5.301  -9.739  1.00  0.00           H  
ATOM   1613  CA  ALA A 104      22.061  -3.193  -9.740  1.00  0.00           C  
ATOM   1614  HA  ALA A 104      22.054  -2.684 -10.704  1.00  0.00           H  
ATOM   1615  C   ALA A 104      23.027  -2.460  -8.789  1.00  0.00           C  
ATOM   1616  CB  ALA A 104      20.634  -3.193  -9.189  1.00  0.00           C  
ATOM   1617  HB1 ALA A 104      20.274  -2.170  -9.086  1.00  0.00           H  
ATOM   1618  HB2 ALA A 104      19.975  -3.730  -9.871  1.00  0.00           H  
ATOM   1619  HB3 ALA A 104      20.627  -3.675  -8.211  1.00  0.00           H  
ATOM   1620  O   ALA A 104      23.620  -3.097  -7.899  1.00  0.00           O  
ATOM   1621  N   PRO A 105      23.175  -1.128  -8.944  1.00  0.00           N  
ATOM   1622  CA  PRO A 105      24.010  -0.316  -8.069  1.00  0.00           C  
ATOM   1623  HA  PRO A 105      25.052  -0.573  -8.259  1.00  0.00           H  
ATOM   1624  C   PRO A 105      23.688  -0.540  -6.588  1.00  0.00           C  
ATOM   1625  CB  PRO A 105      23.766   1.139  -8.484  1.00  0.00           C  
ATOM   1626  HB2 PRO A 105      22.955   1.565  -7.894  1.00  0.00           H  
ATOM   1627  HB3 PRO A 105      24.665   1.747  -8.381  1.00  0.00           H  
ATOM   1628  O   PRO A 105      22.540  -0.765  -6.203  1.00  0.00           O  
ATOM   1629  CG  PRO A 105      23.321   1.030  -9.941  1.00  0.00           C  
ATOM   1630  HG2 PRO A 105      24.195   0.962 -10.589  1.00  0.00           H  
ATOM   1631  HG3 PRO A 105      22.688   1.867 -10.235  1.00  0.00           H  
ATOM   1632  CD  PRO A 105      22.558  -0.290  -9.967  1.00  0.00           C  
ATOM   1633  HD2 PRO A 105      22.642  -0.730 -10.961  1.00  0.00           H  
ATOM   1634  HD3 PRO A 105      21.512  -0.114  -9.716  1.00  0.00           H  
ATOM   1635  N   GLU A 106      24.715  -0.467  -5.741  1.00  0.00           N  
ATOM   1636  H   GLU A 106      25.633  -0.247  -6.101  1.00  0.00           H  
ATOM   1637  CA  GLU A 106      24.551  -0.616  -4.290  1.00  0.00           C  
ATOM   1638  HA  GLU A 106      24.097  -1.584  -4.080  1.00  0.00           H  
ATOM   1639  C   GLU A 106      23.602   0.440  -3.713  1.00  0.00           C  
ATOM   1640  CB  GLU A 106      25.936  -0.564  -3.626  1.00  0.00           C  
ATOM   1641  HB2 GLU A 106      26.558  -1.325  -4.097  1.00  0.00           H  
ATOM   1642  HB3 GLU A 106      26.383   0.412  -3.810  1.00  0.00           H  
ATOM   1643  O   GLU A 106      22.819   0.116  -2.830  1.00  0.00           O  
ATOM   1644  CG  GLU A 106      25.901  -0.828  -2.110  1.00  0.00           C  
ATOM   1645  HG2 GLU A 106      25.399  -1.780  -1.939  1.00  0.00           H  
ATOM   1646  HG3 GLU A 106      25.322  -0.042  -1.624  1.00  0.00           H  
ATOM   1647  CD  GLU A 106      27.301  -0.880  -1.468  1.00  0.00           C  
ATOM   1648  OE1 GLU A 106      27.369  -1.056  -0.230  1.00  0.00           O  
ATOM   1649  OE2 GLU A 106      28.311  -0.811  -2.208  1.00  0.00           O  
ATOM   1650  N   GLU A 107      23.615   1.660  -4.253  1.00  0.00           N  
ATOM   1651  H   GLU A 107      24.283   1.862  -4.983  1.00  0.00           H  
ATOM   1652  CA  GLU A 107      22.743   2.760  -3.824  1.00  0.00           C  
ATOM   1653  HA  GLU A 107      22.851   2.902  -2.749  1.00  0.00           H  
ATOM   1654  C   GLU A 107      21.257   2.445  -4.072  1.00  0.00           C  
ATOM   1655  CB  GLU A 107      23.190   4.059  -4.524  1.00  0.00           C  
ATOM   1656  HB2 GLU A 107      23.177   3.902  -5.602  1.00  0.00           H  
ATOM   1657  HB3 GLU A 107      22.490   4.856  -4.273  1.00  0.00           H  
ATOM   1658  O   GLU A 107      20.453   2.568  -3.148  1.00  0.00           O  
ATOM   1659  CG  GLU A 107      24.608   4.478  -4.077  1.00  0.00           C  
ATOM   1660  HG2 GLU A 107      24.586   4.674  -3.005  1.00  0.00           H  
ATOM   1661  HG3 GLU A 107      25.293   3.646  -4.242  1.00  0.00           H  
ATOM   1662  CD  GLU A 107      25.188   5.707  -4.800  1.00  0.00           C  
ATOM   1663  OE1 GLU A 107      26.343   6.069  -4.464  1.00  0.00           O  
ATOM   1664  OE2 GLU A 107      24.528   6.253  -5.705  1.00  0.00           O  
ATOM   1665  N   VAL A 108      20.909   1.924  -5.258  1.00  0.00           N  
ATOM   1666  H   VAL A 108      21.615   1.869  -5.978  1.00  0.00           H  
ATOM   1667  CA  VAL A 108      19.537   1.496  -5.602  1.00  0.00           C  
ATOM   1668  HA  VAL A 108      18.860   2.339  -5.463  1.00  0.00           H  
ATOM   1669  C   VAL A 108      19.069   0.370  -4.678  1.00  0.00           C  
ATOM   1670  CB  VAL A 108      19.449   1.044  -7.078  1.00  0.00           C  
ATOM   1671  HB  VAL A 108      20.149   0.225  -7.240  1.00  0.00           H  
ATOM   1672  O   VAL A 108      17.972   0.424  -4.121  1.00  0.00           O  
ATOM   1673  CG1 VAL A 108      18.045   0.553  -7.459  1.00  0.00           C  
ATOM   1674 HG11 VAL A 108      17.768  -0.327  -6.878  1.00  0.00           H  
ATOM   1675 HG12 VAL A 108      18.018   0.290  -8.517  1.00  0.00           H  
ATOM   1676 HG13 VAL A 108      17.317   1.344  -7.279  1.00  0.00           H  
ATOM   1677  CG2 VAL A 108      19.816   2.181  -8.036  1.00  0.00           C  
ATOM   1678 HG21 VAL A 108      19.120   3.011  -7.916  1.00  0.00           H  
ATOM   1679 HG22 VAL A 108      20.822   2.557  -7.849  1.00  0.00           H  
ATOM   1680 HG23 VAL A 108      19.761   1.843  -9.071  1.00  0.00           H  
ATOM   1681  N   ARG A 109      19.915  -0.649  -4.457  1.00  0.00           N  
ATOM   1682  H   ARG A 109      20.817  -0.618  -4.910  1.00  0.00           H  
ATOM   1683  CA  ARG A 109      19.580  -1.758  -3.546  1.00  0.00           C  
ATOM   1684  HA  ARG A 109      18.598  -2.145  -3.815  1.00  0.00           H  
ATOM   1685  C   ARG A 109      19.430  -1.279  -2.103  1.00  0.00           C  
ATOM   1686  CB  ARG A 109      20.606  -2.897  -3.647  1.00  0.00           C  
ATOM   1687  HB2 ARG A 109      20.384  -3.629  -2.870  1.00  0.00           H  
ATOM   1688  HB3 ARG A 109      21.607  -2.501  -3.474  1.00  0.00           H  
ATOM   1689  O   ARG A 109      18.476  -1.667  -1.442  1.00  0.00           O  
ATOM   1690  CG  ARG A 109      20.542  -3.597  -5.014  1.00  0.00           C  
ATOM   1691  HG2 ARG A 109      20.889  -2.915  -5.791  1.00  0.00           H  
ATOM   1692  HG3 ARG A 109      19.506  -3.859  -5.229  1.00  0.00           H  
ATOM   1693  CD  ARG A 109      21.376  -4.884  -5.061  1.00  0.00           C  
ATOM   1694  HD2 ARG A 109      20.975  -5.589  -4.333  1.00  0.00           H  
ATOM   1695  HD3 ARG A 109      21.251  -5.327  -6.049  1.00  0.00           H  
ATOM   1696  NE  ARG A 109      22.812  -4.620  -4.841  1.00  0.00           N  
ATOM   1697  HE  ARG A 109      23.253  -4.039  -5.540  1.00  0.00           H  
ATOM   1698  NH1 ARG A 109      23.058  -5.766  -2.855  1.00  0.00           N  
ATOM   1699 HH11 ARG A 109      22.076  -5.999  -2.867  1.00  0.00           H  
ATOM   1700 HH12 ARG A 109      23.571  -5.950  -2.004  1.00  0.00           H  
ATOM   1701  NH2 ARG A 109      24.772  -4.605  -3.693  1.00  0.00           N  
ATOM   1702 HH21 ARG A 109      25.276  -4.789  -2.837  1.00  0.00           H  
ATOM   1703 HH22 ARG A 109      25.138  -3.961  -4.380  1.00  0.00           H  
ATOM   1704  CZ  ARG A 109      23.536  -5.005  -3.803  1.00  0.00           C  
ATOM   1705  N   ALA A 110      20.316  -0.406  -1.628  1.00  0.00           N  
ATOM   1706  H   ALA A 110      21.073  -0.109  -2.228  1.00  0.00           H  
ATOM   1707  CA  ALA A 110      20.262   0.134  -0.272  1.00  0.00           C  
ATOM   1708  HA  ALA A 110      20.234  -0.698   0.431  1.00  0.00           H  
ATOM   1709  C   ALA A 110      19.008   0.990  -0.029  1.00  0.00           C  
ATOM   1710  CB  ALA A 110      21.539   0.943  -0.016  1.00  0.00           C  
ATOM   1711  HB1 ALA A 110      22.411   0.298  -0.130  1.00  0.00           H  
ATOM   1712  HB2 ALA A 110      21.606   1.768  -0.725  1.00  0.00           H  
ATOM   1713  HB3 ALA A 110      21.521   1.341   0.999  1.00  0.00           H  
ATOM   1714  O   ALA A 110      18.449   0.948   1.069  1.00  0.00           O  
ATOM   1715  N   ALA A 111      18.548   1.742  -1.035  1.00  0.00           N  
ATOM   1716  H   ALA A 111      19.075   1.793  -1.895  1.00  0.00           H  
ATOM   1717  CA  ALA A 111      17.305   2.503  -0.949  1.00  0.00           C  
ATOM   1718  HA  ALA A 111      17.353   3.149  -0.073  1.00  0.00           H  
ATOM   1719  C   ALA A 111      16.094   1.573  -0.765  1.00  0.00           C  
ATOM   1720  CB  ALA A 111      17.181   3.392  -2.191  1.00  0.00           C  
ATOM   1721  HB1 ALA A 111      17.101   2.782  -3.090  1.00  0.00           H  
ATOM   1722  HB2 ALA A 111      16.292   4.016  -2.104  1.00  0.00           H  
ATOM   1723  HB3 ALA A 111      18.055   4.038  -2.280  1.00  0.00           H  
ATOM   1724  O   ALA A 111      15.332   1.742   0.187  1.00  0.00           O  
ATOM   1725  N   LEU A 112      15.976   0.532  -1.592  1.00  0.00           N  
ATOM   1726  H   LEU A 112      16.631   0.452  -2.357  1.00  0.00           H  
ATOM   1727  CA  LEU A 112      14.892  -0.450  -1.491  1.00  0.00           C  
ATOM   1728  HA  LEU A 112      13.940   0.078  -1.432  1.00  0.00           H  
ATOM   1729  C   LEU A 112      14.971  -1.318  -0.226  1.00  0.00           C  
ATOM   1730  CB  LEU A 112      14.913  -1.321  -2.750  1.00  0.00           C  
ATOM   1731  HB2 LEU A 112      15.934  -1.669  -2.906  1.00  0.00           H  
ATOM   1732  HB3 LEU A 112      14.271  -2.188  -2.595  1.00  0.00           H  
ATOM   1733  O   LEU A 112      13.942  -1.641   0.361  1.00  0.00           O  
ATOM   1734  CG  LEU A 112      14.451  -0.587  -4.015  1.00  0.00           C  
ATOM   1735  HG  LEU A 112      15.037   0.320  -4.163  1.00  0.00           H  
ATOM   1736  CD1 LEU A 112      14.676  -1.509  -5.197  1.00  0.00           C  
ATOM   1737 HD11 LEU A 112      14.115  -2.435  -5.073  1.00  0.00           H  
ATOM   1738 HD12 LEU A 112      14.364  -1.009  -6.114  1.00  0.00           H  
ATOM   1739 HD13 LEU A 112      15.747  -1.705  -5.247  1.00  0.00           H  
ATOM   1740  CD2 LEU A 112      12.973  -0.231  -3.975  1.00  0.00           C  
ATOM   1741 HD21 LEU A 112      12.661   0.142  -4.950  1.00  0.00           H  
ATOM   1742 HD22 LEU A 112      12.797   0.554  -3.240  1.00  0.00           H  
ATOM   1743 HD23 LEU A 112      12.379  -1.107  -3.717  1.00  0.00           H  
ATOM   1744  N   GLU A 113      16.172  -1.670   0.242  1.00  0.00           N  
ATOM   1745  H   GLU A 113      16.984  -1.452  -0.318  1.00  0.00           H  
ATOM   1746  CA  GLU A 113      16.365  -2.374   1.518  1.00  0.00           C  
ATOM   1747  HA  GLU A 113      15.763  -3.282   1.529  1.00  0.00           H  
ATOM   1748  C   GLU A 113      15.930  -1.528   2.723  1.00  0.00           C  
ATOM   1749  CB  GLU A 113      17.845  -2.746   1.712  1.00  0.00           C  
ATOM   1750  HB2 GLU A 113      18.464  -1.888   1.449  1.00  0.00           H  
ATOM   1751  HB3 GLU A 113      18.007  -2.961   2.768  1.00  0.00           H  
ATOM   1752  O   GLU A 113      15.481  -2.082   3.731  1.00  0.00           O  
ATOM   1753  CG  GLU A 113      18.302  -3.980   0.919  1.00  0.00           C  
ATOM   1754  HG2 GLU A 113      17.735  -4.843   1.269  1.00  0.00           H  
ATOM   1755  HG3 GLU A 113      18.077  -3.835  -0.137  1.00  0.00           H  
ATOM   1756  CD  GLU A 113      19.808  -4.270   1.080  1.00  0.00           C  
ATOM   1757  OE1 GLU A 113      20.335  -5.097   0.296  1.00  0.00           O  
ATOM   1758  OE2 GLU A 113      20.437  -3.709   2.011  1.00  0.00           O  
ATOM   1759  N   ARG A 114      16.080  -0.198   2.650  1.00  0.00           N  
ATOM   1760  H   ARG A 114      16.465   0.191   1.801  1.00  0.00           H  
ATOM   1761  CA  ARG A 114      15.574   0.714   3.682  1.00  0.00           C  
ATOM   1762  HA  ARG A 114      15.854   0.327   4.661  1.00  0.00           H  
ATOM   1763  C   ARG A 114      14.050   0.735   3.675  1.00  0.00           C  
ATOM   1764  CB  ARG A 114      16.169   2.119   3.518  1.00  0.00           C  
ATOM   1765  HB2 ARG A 114      15.936   2.492   2.521  1.00  0.00           H  
ATOM   1766  HB3 ARG A 114      17.252   2.067   3.626  1.00  0.00           H  
ATOM   1767  O   ARG A 114      13.485   0.486   4.733  1.00  0.00           O  
ATOM   1768  CG  ARG A 114      15.593   3.089   4.569  1.00  0.00           C  
ATOM   1769  HG2 ARG A 114      14.511   3.160   4.460  1.00  0.00           H  
ATOM   1770  HG3 ARG A 114      15.807   2.709   5.568  1.00  0.00           H  
ATOM   1771  CD  ARG A 114      16.162   4.504   4.444  1.00  0.00           C  
ATOM   1772  HD2 ARG A 114      17.239   4.468   4.607  1.00  0.00           H  
ATOM   1773  HD3 ARG A 114      15.717   5.123   5.224  1.00  0.00           H  
ATOM   1774  NE  ARG A 114      15.892   5.095   3.124  1.00  0.00           N  
ATOM   1775  HE  ARG A 114      16.463   4.782   2.352  1.00  0.00           H  
ATOM   1776  NH1 ARG A 114      13.997   6.377   3.578  1.00  0.00           N  
ATOM   1777 HH11 ARG A 114      13.684   5.771   4.322  1.00  0.00           H  
ATOM   1778 HH12 ARG A 114      13.286   6.922   3.112  1.00  0.00           H  
ATOM   1779  NH2 ARG A 114      14.942   6.429   1.597  1.00  0.00           N  
ATOM   1780 HH21 ARG A 114      14.029   6.758   1.314  1.00  0.00           H  
ATOM   1781 HH22 ARG A 114      15.460   5.990   0.849  1.00  0.00           H  
ATOM   1782  CZ  ARG A 114      14.945   5.956   2.794  1.00  0.00           C  
ATOM   1783  N   ILE A 115      13.429   0.952   2.513  1.00  0.00           N  
ATOM   1784  H   ILE A 115      13.986   1.149   1.693  1.00  0.00           H  
ATOM   1785  CA  ILE A 115      11.963   0.963   2.373  1.00  0.00           C  
ATOM   1786  HA  ILE A 115      11.551   1.754   3.000  1.00  0.00           H  
ATOM   1787  C   ILE A 115      11.380  -0.356   2.894  1.00  0.00           C  
ATOM   1788  CB  ILE A 115      11.548   1.252   0.911  1.00  0.00           C  
ATOM   1789  HB  ILE A 115      12.045   0.536   0.257  1.00  0.00           H  
ATOM   1790  O   ILE A 115      10.573  -0.345   3.812  1.00  0.00           O  
ATOM   1791  CG1 ILE A 115      11.972   2.682   0.499  1.00  0.00           C  
ATOM   1792 HG12 ILE A 115      13.019   2.844   0.757  1.00  0.00           H  
ATOM   1793 HG13 ILE A 115      11.383   3.409   1.058  1.00  0.00           H  
ATOM   1794  CG2 ILE A 115      10.028   1.079   0.751  1.00  0.00           C  
ATOM   1795 HG21 ILE A 115       9.726   0.043   0.910  1.00  0.00           H  
ATOM   1796 HG22 ILE A 115       9.699   1.355  -0.251  1.00  0.00           H  
ATOM   1797 HG23 ILE A 115       9.498   1.697   1.474  1.00  0.00           H  
ATOM   1798  CD1 ILE A 115      11.825   2.974  -1.000  1.00  0.00           C  
ATOM   1799 HD11 ILE A 115      12.352   2.217  -1.581  1.00  0.00           H  
ATOM   1800 HD12 ILE A 115      12.254   3.952  -1.219  1.00  0.00           H  
ATOM   1801 HD13 ILE A 115      10.773   2.993  -1.284  1.00  0.00           H  
ATOM   1802  N   LEU A 116      11.893  -1.509   2.442  1.00  0.00           N  
ATOM   1803  H   LEU A 116      12.552  -1.473   1.677  1.00  0.00           H  
ATOM   1804  CA  LEU A 116      11.443  -2.818   2.934  1.00  0.00           C  
ATOM   1805  HA  LEU A 116      10.391  -2.931   2.674  1.00  0.00           H  
ATOM   1806  C   LEU A 116      11.555  -2.955   4.462  1.00  0.00           C  
ATOM   1807  CB  LEU A 116      12.260  -3.920   2.234  1.00  0.00           C  
ATOM   1808  HB2 LEU A 116      13.318  -3.678   2.339  1.00  0.00           H  
ATOM   1809  HB3 LEU A 116      12.017  -3.914   1.171  1.00  0.00           H  
ATOM   1810  O   LEU A 116      10.723  -3.598   5.096  1.00  0.00           O  
ATOM   1811  CG  LEU A 116      12.035  -5.334   2.809  1.00  0.00           C  
ATOM   1812  HG  LEU A 116      12.320  -5.348   3.861  1.00  0.00           H  
ATOM   1813  CD1 LEU A 116      10.595  -5.838   2.683  1.00  0.00           C  
ATOM   1814 HD11 LEU A 116      10.321  -5.946   1.633  1.00  0.00           H  
ATOM   1815 HD12 LEU A 116      10.503  -6.799   3.189  1.00  0.00           H  
ATOM   1816 HD13 LEU A 116       9.906  -5.140   3.158  1.00  0.00           H  
ATOM   1817  CD2 LEU A 116      12.941  -6.336   2.101  1.00  0.00           C  
ATOM   1818 HD21 LEU A 116      13.970  -5.978   2.127  1.00  0.00           H  
ATOM   1819 HD22 LEU A 116      12.619  -6.456   1.067  1.00  0.00           H  
ATOM   1820 HD23 LEU A 116      12.889  -7.286   2.634  1.00  0.00           H  
ATOM   1821  N   ARG A 117      12.600  -2.401   5.081  1.00  0.00           N  
ATOM   1822  H   ARG A 117      13.222  -1.821   4.536  1.00  0.00           H  
ATOM   1823  CA  ARG A 117      12.752  -2.468   6.539  1.00  0.00           C  
ATOM   1824  HA  ARG A 117      12.588  -3.498   6.857  1.00  0.00           H  
ATOM   1825  C   ARG A 117      11.710  -1.617   7.257  1.00  0.00           C  
ATOM   1826  CB  ARG A 117      14.160  -2.021   6.908  1.00  0.00           C  
ATOM   1827  HB2 ARG A 117      14.289  -0.971   6.647  1.00  0.00           H  
ATOM   1828  HB3 ARG A 117      14.864  -2.616   6.325  1.00  0.00           H  
ATOM   1829  O   ARG A 117      11.251  -2.022   8.330  1.00  0.00           O  
ATOM   1830  CG  ARG A 117      14.436  -2.205   8.407  1.00  0.00           C  
ATOM   1831  HG2 ARG A 117      13.692  -1.673   9.000  1.00  0.00           H  
ATOM   1832  HG3 ARG A 117      14.395  -3.266   8.657  1.00  0.00           H  
ATOM   1833  CD  ARG A 117      15.802  -1.632   8.770  1.00  0.00           C  
ATOM   1834  HD2 ARG A 117      15.979  -1.810   9.831  1.00  0.00           H  
ATOM   1835  HD3 ARG A 117      15.775  -0.558   8.585  1.00  0.00           H  
ATOM   1836  NE  ARG A 117      16.862  -2.253   7.959  1.00  0.00           N  
ATOM   1837  HE  ARG A 117      16.537  -2.799   7.174  1.00  0.00           H  
ATOM   1838  NH1 ARG A 117      18.644  -1.239   8.954  1.00  0.00           N  
ATOM   1839 HH11 ARG A 117      19.613  -0.956   8.902  1.00  0.00           H  
ATOM   1840 HH12 ARG A 117      17.973  -0.745   9.524  1.00  0.00           H  
ATOM   1841  NH2 ARG A 117      18.960  -2.546   7.156  1.00  0.00           N  
ATOM   1842 HH21 ARG A 117      19.934  -2.282   7.105  1.00  0.00           H  
ATOM   1843 HH22 ARG A 117      18.564  -3.041   6.370  1.00  0.00           H  
ATOM   1844  CZ  ARG A 117      18.151  -2.017   8.029  1.00  0.00           C  
ATOM   1845  N   ASP A 118      11.400  -0.453   6.702  1.00  0.00           N  
ATOM   1846  H   ASP A 118      11.800  -0.212   5.807  1.00  0.00           H  
ATOM   1847  CA  ASP A 118      10.364   0.432   7.218  1.00  0.00           C  
ATOM   1848  HA  ASP A 118      10.537   0.583   8.283  1.00  0.00           H  
ATOM   1849  C   ASP A 118       9.002  -0.285   7.109  1.00  0.00           C  
ATOM   1850  CB  ASP A 118      10.485   1.820   6.546  1.00  0.00           C  
ATOM   1851  HB2 ASP A 118      10.444   1.707   5.463  1.00  0.00           H  
ATOM   1852  HB3 ASP A 118       9.635   2.428   6.857  1.00  0.00           H  
ATOM   1853  O   ASP A 118       8.366  -0.491   8.149  1.00  0.00           O  
ATOM   1854  CG  ASP A 118      11.785   2.569   6.940  1.00  0.00           C  
ATOM   1855  OD1 ASP A 118      12.342   2.281   8.035  1.00  0.00           O  
ATOM   1856  OD2 ASP A 118      12.265   3.454   6.187  1.00  0.00           O  
ATOM   1857  N   GLU A 119       8.695  -0.889   5.953  1.00  0.00           N  
ATOM   1858  H   GLU A 119       9.207  -0.603   5.131  1.00  0.00           H  
ATOM   1859  CA  GLU A 119       7.521  -1.753   5.721  1.00  0.00           C  
ATOM   1860  HA  GLU A 119       6.617  -1.157   5.849  1.00  0.00           H  
ATOM   1861  C   GLU A 119       7.399  -2.910   6.717  1.00  0.00           C  
ATOM   1862  CB  GLU A 119       7.576  -2.361   4.290  1.00  0.00           C  
ATOM   1863  HB2 GLU A 119       8.536  -2.850   4.127  1.00  0.00           H  
ATOM   1864  HB3 GLU A 119       6.818  -3.143   4.231  1.00  0.00           H  
ATOM   1865  O   GLU A 119       6.370  -3.134   7.362  1.00  0.00           O  
ATOM   1866  CG  GLU A 119       7.322  -1.384   3.134  1.00  0.00           C  
ATOM   1867  HG2 GLU A 119       8.220  -0.798   2.936  1.00  0.00           H  
ATOM   1868  HG3 GLU A 119       7.072  -1.945   2.233  1.00  0.00           H  
ATOM   1869  CD  GLU A 119       6.172  -0.497   3.567  1.00  0.00           C  
ATOM   1870  OE1 GLU A 119       6.545   0.613   3.991  1.00  0.00           O  
ATOM   1871  OE2 GLU A 119       5.123  -1.100   3.881  1.00  0.00           O  
ATOM   1872  N   GLU A 120       8.481  -3.659   6.932  1.00  0.00           N  
ATOM   1873  H   GLU A 120       9.293  -3.475   6.360  1.00  0.00           H  
ATOM   1874  CA  GLU A 120       8.505  -4.740   7.922  1.00  0.00           C  
ATOM   1875  HA  GLU A 120       7.704  -5.443   7.694  1.00  0.00           H  
ATOM   1876  C   GLU A 120       8.268  -4.225   9.355  1.00  0.00           C  
ATOM   1877  CB  GLU A 120       9.853  -5.467   7.856  1.00  0.00           C  
ATOM   1878  HB2 GLU A 120       9.959  -6.077   8.754  1.00  0.00           H  
ATOM   1879  HB3 GLU A 120      10.656  -4.731   7.850  1.00  0.00           H  
ATOM   1880  O   GLU A 120       7.736  -4.943  10.217  1.00  0.00           O  
ATOM   1881  CG  GLU A 120       9.983  -6.399   6.641  1.00  0.00           C  
ATOM   1882  HG2 GLU A 120       9.827  -5.845   5.715  1.00  0.00           H  
ATOM   1883  HG3 GLU A 120       9.193  -7.147   6.706  1.00  0.00           H  
ATOM   1884  CD  GLU A 120      11.343  -7.122   6.591  1.00  0.00           C  
ATOM   1885  OE1 GLU A 120      11.421  -8.147   5.869  1.00  0.00           O  
ATOM   1886  OE2 GLU A 120      12.269  -6.754   7.358  1.00  0.00           O  
ATOM   1887  N   GLY A 121       8.672  -2.983   9.627  1.00  0.00           N  
ATOM   1888  H   GLY A 121       9.047  -2.447   8.858  1.00  0.00           H  
ATOM   1889  CA  GLY A 121       8.379  -2.267  10.859  1.00  0.00           C  
ATOM   1890  HA2 GLY A 121       8.967  -1.350  10.860  1.00  0.00           H  
ATOM   1891  HA3 GLY A 121       8.658  -2.879  11.717  1.00  0.00           H  
ATOM   1892  C   GLY A 121       6.905  -1.879  10.979  1.00  0.00           C  
ATOM   1893  O   GLY A 121       6.351  -2.010  12.076  1.00  0.00           O  
ATOM   1894  N   HIS A 122       6.281  -1.429   9.889  1.00  0.00           N  
ATOM   1895  H   HIS A 122       6.816  -1.329   9.038  1.00  0.00           H  
ATOM   1896  CA  HIS A 122       4.868  -1.036   9.803  1.00  0.00           C  
ATOM   1897  HA  HIS A 122       4.636  -0.297  10.570  1.00  0.00           H  
ATOM   1898  C   HIS A 122       3.977  -2.256  10.040  1.00  0.00           C  
ATOM   1899  CB  HIS A 122       4.586  -0.397   8.425  1.00  0.00           C  
ATOM   1900  HB2 HIS A 122       4.784  -1.112   7.627  1.00  0.00           H  
ATOM   1901  HB3 HIS A 122       3.527  -0.142   8.370  1.00  0.00           H  
ATOM   1902  O   HIS A 122       3.204  -2.306  11.001  1.00  0.00           O  
ATOM   1903  CG  HIS A 122       5.367   0.859   8.126  1.00  0.00           C  
ATOM   1904  CD2 HIS A 122       6.287   1.463   8.932  1.00  0.00           C  
ATOM   1905  HD2 HIS A 122       6.652   1.054   9.863  1.00  0.00           H  
ATOM   1906  ND1 HIS A 122       5.303   1.622   6.985  1.00  0.00           N  
ATOM   1907  HD1 HIS A 122       4.791   1.437   6.135  1.00  0.00           H  
ATOM   1908  CE1 HIS A 122       6.120   2.673   7.153  1.00  0.00           C  
ATOM   1909  HE1 HIS A 122       6.273   3.421   6.390  1.00  0.00           H  
ATOM   1910  NE2 HIS A 122       6.743   2.640   8.353  1.00  0.00           N  
ATOM   1911  N   LEU A 123       4.220  -3.322   9.275  1.00  0.00           N  
ATOM   1912  H   LEU A 123       4.850  -3.178   8.499  1.00  0.00           H  
ATOM   1913  CA  LEU A 123       3.545  -4.616   9.375  1.00  0.00           C  
ATOM   1914  HA  LEU A 123       2.513  -4.503   9.043  1.00  0.00           H  
ATOM   1915  C   LEU A 123       3.515  -5.185  10.793  1.00  0.00           C  
ATOM   1916  CB  LEU A 123       4.301  -5.600   8.468  1.00  0.00           C  
ATOM   1917  HB2 LEU A 123       4.090  -6.620   8.789  1.00  0.00           H  
ATOM   1918  HB3 LEU A 123       5.373  -5.436   8.585  1.00  0.00           H  
ATOM   1919  O   LEU A 123       2.516  -5.774  11.216  1.00  0.00           O  
ATOM   1920  CG  LEU A 123       3.932  -5.474   6.984  1.00  0.00           C  
ATOM   1921  HG  LEU A 123       4.028  -4.444   6.641  1.00  0.00           H  
ATOM   1922  CD1 LEU A 123       4.878  -6.364   6.178  1.00  0.00           C  
ATOM   1923 HD11 LEU A 123       4.931  -7.369   6.597  1.00  0.00           H  
ATOM   1924 HD12 LEU A 123       4.540  -6.392   5.142  1.00  0.00           H  
ATOM   1925 HD13 LEU A 123       5.868  -5.906   6.184  1.00  0.00           H  
ATOM   1926  CD2 LEU A 123       2.495  -5.952   6.783  1.00  0.00           C  
ATOM   1927 HD21 LEU A 123       1.813  -5.141   7.038  1.00  0.00           H  
ATOM   1928 HD22 LEU A 123       2.341  -6.191   5.731  1.00  0.00           H  
ATOM   1929 HD23 LEU A 123       2.279  -6.835   7.384  1.00  0.00           H  
ATOM   1930  N   ARG A 124       4.612  -5.043  11.544  1.00  0.00           N  
ATOM   1931  H   ARG A 124       5.392  -4.550  11.134  1.00  0.00           H  
ATOM   1932  CA  ARG A 124       4.668  -5.507  12.935  1.00  0.00           C  
ATOM   1933  HA  ARG A 124       4.340  -6.545  12.968  1.00  0.00           H  
ATOM   1934  C   ARG A 124       3.700  -4.732  13.824  1.00  0.00           C  
ATOM   1935  CB  ARG A 124       6.103  -5.413  13.447  1.00  0.00           C  
ATOM   1936  HB2 ARG A 124       6.395  -4.366  13.530  1.00  0.00           H  
ATOM   1937  HB3 ARG A 124       6.749  -5.896  12.713  1.00  0.00           H  
ATOM   1938  O   ARG A 124       2.950  -5.361  14.564  1.00  0.00           O  
ATOM   1939  CG  ARG A 124       6.253  -6.103  14.815  1.00  0.00           C  
ATOM   1940  HG2 ARG A 124       6.003  -7.160  14.716  1.00  0.00           H  
ATOM   1941  HG3 ARG A 124       5.572  -5.654  15.537  1.00  0.00           H  
ATOM   1942  CD  ARG A 124       7.678  -5.968  15.354  1.00  0.00           C  
ATOM   1943  HD2 ARG A 124       7.763  -6.569  16.259  1.00  0.00           H  
ATOM   1944  HD3 ARG A 124       7.839  -4.922  15.611  1.00  0.00           H  
ATOM   1945  NE  ARG A 124       8.672  -6.399  14.347  1.00  0.00           N  
ATOM   1946  HE  ARG A 124       8.290  -6.735  13.474  1.00  0.00           H  
ATOM   1947  NH1 ARG A 124      10.551  -5.679  15.422  1.00  0.00           N  
ATOM   1948 HH11 ARG A 124       9.954  -5.432  16.199  1.00  0.00           H  
ATOM   1949 HH12 ARG A 124      11.525  -5.415  15.392  1.00  0.00           H  
ATOM   1950  NH2 ARG A 124      10.689  -6.435  13.313  1.00  0.00           N  
ATOM   1951 HH21 ARG A 124      11.660  -6.161  13.265  1.00  0.00           H  
ATOM   1952 HH22 ARG A 124      10.225  -6.660  12.445  1.00  0.00           H  
ATOM   1953  CZ  ARG A 124       9.967  -6.176  14.367  1.00  0.00           C  
ATOM   1954  N   ARG A 125       3.687  -3.400  13.719  1.00  0.00           N  
ATOM   1955  H   ARG A 125       4.240  -2.978  12.986  1.00  0.00           H  
ATOM   1956  CA  ARG A 125       2.796  -2.536  14.509  1.00  0.00           C  
ATOM   1957  HA  ARG A 125       2.900  -2.770  15.569  1.00  0.00           H  
ATOM   1958  C   ARG A 125       1.329  -2.782  14.168  1.00  0.00           C  
ATOM   1959  CB  ARG A 125       3.140  -1.058  14.280  1.00  0.00           C  
ATOM   1960  HB2 ARG A 125       2.412  -0.452  14.819  1.00  0.00           H  
ATOM   1961  HB3 ARG A 125       3.057  -0.820  13.219  1.00  0.00           H  
ATOM   1962  O   ARG A 125       0.511  -2.910  15.071  1.00  0.00           O  
ATOM   1963  CG  ARG A 125       4.541  -0.690  14.782  1.00  0.00           C  
ATOM   1964  HG2 ARG A 125       4.633  -0.999  15.823  1.00  0.00           H  
ATOM   1965  HG3 ARG A 125       5.301  -1.211  14.200  1.00  0.00           H  
ATOM   1966  CD  ARG A 125       4.776   0.824  14.702  1.00  0.00           C  
ATOM   1967  HD2 ARG A 125       4.013   1.318  15.303  1.00  0.00           H  
ATOM   1968  HD3 ARG A 125       5.745   1.050  15.145  1.00  0.00           H  
ATOM   1969  NE  ARG A 125       4.718   1.376  13.329  1.00  0.00           N  
ATOM   1970  HE  ARG A 125       3.832   1.691  12.959  1.00  0.00           H  
ATOM   1971  NH1 ARG A 125       6.894   1.091  12.658  1.00  0.00           N  
ATOM   1972 HH11 ARG A 125       7.546   1.283  11.911  1.00  0.00           H  
ATOM   1973 HH12 ARG A 125       6.886   0.187  13.109  1.00  0.00           H  
ATOM   1974  NH2 ARG A 125       5.545   2.496  11.557  1.00  0.00           N  
ATOM   1975 HH21 ARG A 125       6.180   2.654  10.787  1.00  0.00           H  
ATOM   1976 HH22 ARG A 125       4.603   2.673  11.238  1.00  0.00           H  
ATOM   1977  CZ  ARG A 125       5.721   1.644  12.518  1.00  0.00           C  
ATOM   1978  N   LEU A 126       1.005  -2.915  12.881  1.00  0.00           N  
ATOM   1979  H   LEU A 126       1.720  -2.734  12.191  1.00  0.00           H  
ATOM   1980  CA  LEU A 126      -0.364  -3.171  12.420  1.00  0.00           C  
ATOM   1981  HA  LEU A 126      -1.028  -2.414  12.835  1.00  0.00           H  
ATOM   1982  C   LEU A 126      -0.887  -4.529  12.899  1.00  0.00           C  
ATOM   1983  CB  LEU A 126      -0.398  -3.094  10.887  1.00  0.00           C  
ATOM   1984  HB2 LEU A 126      -1.389  -3.385  10.536  1.00  0.00           H  
ATOM   1985  HB3 LEU A 126       0.324  -3.807  10.488  1.00  0.00           H  
ATOM   1986  O   LEU A 126      -2.041  -4.641  13.311  1.00  0.00           O  
ATOM   1987  CG  LEU A 126      -0.076  -1.698  10.329  1.00  0.00           C  
ATOM   1988  HG  LEU A 126       0.844  -1.318  10.774  1.00  0.00           H  
ATOM   1989  CD1 LEU A 126       0.121  -1.825   8.830  1.00  0.00           C  
ATOM   1990 HD11 LEU A 126       1.010  -2.415   8.606  1.00  0.00           H  
ATOM   1991 HD12 LEU A 126       0.274  -0.832   8.409  1.00  0.00           H  
ATOM   1992 HD13 LEU A 126      -0.747  -2.285   8.358  1.00  0.00           H  
ATOM   1993  CD2 LEU A 126      -1.187  -0.684  10.580  1.00  0.00           C  
ATOM   1994 HD21 LEU A 126      -1.507  -0.687  11.622  1.00  0.00           H  
ATOM   1995 HD22 LEU A 126      -0.830   0.315  10.329  1.00  0.00           H  
ATOM   1996 HD23 LEU A 126      -2.027  -0.903   9.921  1.00  0.00           H  
ATOM   1997  N   ARG A 127      -0.031  -5.558  12.903  1.00  0.00           N  
ATOM   1998  H   ARG A 127       0.893  -5.401  12.525  1.00  0.00           H  
ATOM   1999  CA  ARG A 127      -0.367  -6.874  13.468  1.00  0.00           C  
ATOM   2000  HA  ARG A 127      -1.284  -7.238  13.004  1.00  0.00           H  
ATOM   2001  C   ARG A 127      -0.665  -6.805  14.957  1.00  0.00           C  
ATOM   2002  CB  ARG A 127       0.776  -7.861  13.225  1.00  0.00           C  
ATOM   2003  HB2 ARG A 127       1.731  -7.370  13.412  1.00  0.00           H  
ATOM   2004  HB3 ARG A 127       0.683  -8.701  13.912  1.00  0.00           H  
ATOM   2005  O   ARG A 127      -1.656  -7.388  15.383  1.00  0.00           O  
ATOM   2006  CG  ARG A 127       0.730  -8.400  11.799  1.00  0.00           C  
ATOM   2007  HG2 ARG A 127      -0.130  -9.063  11.709  1.00  0.00           H  
ATOM   2008  HG3 ARG A 127       0.640  -7.572  11.096  1.00  0.00           H  
ATOM   2009  CD  ARG A 127       2.005  -9.183  11.509  1.00  0.00           C  
ATOM   2010  HD2 ARG A 127       2.139  -9.913  12.307  1.00  0.00           H  
ATOM   2011  HD3 ARG A 127       2.845  -8.488  11.519  1.00  0.00           H  
ATOM   2012  NE  ARG A 127       1.943  -9.863  10.203  1.00  0.00           N  
ATOM   2013  HE  ARG A 127       1.305  -9.473   9.524  1.00  0.00           H  
ATOM   2014  NH1 ARG A 127       3.590 -11.390  10.642  1.00  0.00           N  
ATOM   2015 HH11 ARG A 127       4.189 -12.145  10.340  1.00  0.00           H  
ATOM   2016 HH12 ARG A 127       3.748 -10.905  11.514  1.00  0.00           H  
ATOM   2017  NH2 ARG A 127       2.515 -11.494   8.710  1.00  0.00           N  
ATOM   2018 HH21 ARG A 127       3.131 -12.242   8.423  1.00  0.00           H  
ATOM   2019 HH22 ARG A 127       1.907 -11.066   8.027  1.00  0.00           H  
ATOM   2020  CZ  ARG A 127       2.676 -10.902   9.854  1.00  0.00           C  
ATOM   2021  N   GLU A 128       0.175  -6.111  15.721  1.00  0.00           N  
ATOM   2022  H   GLU A 128       0.973  -5.667  15.291  1.00  0.00           H  
ATOM   2023  CA  GLU A 128      -0.024  -5.926  17.163  1.00  0.00           C  
ATOM   2024  HA  GLU A 128      -0.111  -6.899  17.645  1.00  0.00           H  
ATOM   2025  C   GLU A 128      -1.347  -5.189  17.435  1.00  0.00           C  
ATOM   2026  CB  GLU A 128       1.194  -5.193  17.766  1.00  0.00           C  
ATOM   2027  HB2 GLU A 128       1.411  -4.309  17.167  1.00  0.00           H  
ATOM   2028  HB3 GLU A 128       0.948  -4.872  18.778  1.00  0.00           H  
ATOM   2029  O   GLU A 128      -2.170  -5.680  18.205  1.00  0.00           O  
ATOM   2030  CG  GLU A 128       2.447  -6.094  17.833  1.00  0.00           C  
ATOM   2031  HG2 GLU A 128       2.592  -6.580  16.868  1.00  0.00           H  
ATOM   2032  HG3 GLU A 128       2.261  -6.884  18.561  1.00  0.00           H  
ATOM   2033  CD  GLU A 128       3.756  -5.366  18.212  1.00  0.00           C  
ATOM   2034  OE1 GLU A 128       4.831  -6.017  18.121  1.00  0.00           O  
ATOM   2035  OE2 GLU A 128       3.725  -4.171  18.580  1.00  0.00           O  
ATOM   2036  N   ALA A 129      -1.622  -4.093  16.719  1.00  0.00           N  
ATOM   2037  H   ALA A 129      -0.910  -3.723  16.105  1.00  0.00           H  
ATOM   2038  CA  ALA A 129      -2.876  -3.349  16.852  1.00  0.00           C  
ATOM   2039  HA  ALA A 129      -2.984  -3.031  17.889  1.00  0.00           H  
ATOM   2040  C   ALA A 129      -4.113  -4.196  16.502  1.00  0.00           C  
ATOM   2041  CB  ALA A 129      -2.793  -2.104  15.965  1.00  0.00           C  
ATOM   2042  HB1 ALA A 129      -1.946  -1.496  16.282  1.00  0.00           H  
ATOM   2043  HB2 ALA A 129      -2.664  -2.391  14.921  1.00  0.00           H  
ATOM   2044  HB3 ALA A 129      -3.706  -1.519  16.068  1.00  0.00           H  
ATOM   2045  O   ALA A 129      -5.126  -4.145  17.199  1.00  0.00           O  
ATOM   2046  N   LEU A 130      -4.038  -5.013  15.448  1.00  0.00           N  
ATOM   2047  H   LEU A 130      -3.204  -4.990  14.879  1.00  0.00           H  
ATOM   2048  CA  LEU A 130      -5.133  -5.904  15.069  1.00  0.00           C  
ATOM   2049  HA  LEU A 130      -6.047  -5.312  15.033  1.00  0.00           H  
ATOM   2050  C   LEU A 130      -5.355  -7.027  16.095  1.00  0.00           C  
ATOM   2051  CB  LEU A 130      -4.842  -6.461  13.668  1.00  0.00           C  
ATOM   2052  HB2 LEU A 130      -4.703  -5.631  12.976  1.00  0.00           H  
ATOM   2053  HB3 LEU A 130      -3.910  -7.024  13.714  1.00  0.00           H  
ATOM   2054  O   LEU A 130      -6.498  -7.406  16.351  1.00  0.00           O  
ATOM   2055  CG  LEU A 130      -5.956  -7.375  13.134  1.00  0.00           C  
ATOM   2056  HG  LEU A 130      -6.141  -8.183  13.842  1.00  0.00           H  
ATOM   2057  CD1 LEU A 130      -7.266  -6.624  12.883  1.00  0.00           C  
ATOM   2058 HD11 LEU A 130      -8.008  -7.304  12.465  1.00  0.00           H  
ATOM   2059 HD12 LEU A 130      -7.659  -6.232  13.821  1.00  0.00           H  
ATOM   2060 HD13 LEU A 130      -7.101  -5.803  12.186  1.00  0.00           H  
ATOM   2061  CD2 LEU A 130      -5.487  -8.025  11.838  1.00  0.00           C  
ATOM   2062 HD21 LEU A 130      -5.464  -7.289  11.035  1.00  0.00           H  
ATOM   2063 HD22 LEU A 130      -6.182  -8.829  11.594  1.00  0.00           H  
ATOM   2064 HD23 LEU A 130      -4.492  -8.450  11.971  1.00  0.00           H  
ATOM   2065  N   GLU A 131      -4.288  -7.561  16.693  1.00  0.00           N  
ATOM   2066  H   GLU A 131      -3.371  -7.209  16.457  1.00  0.00           H  
ATOM   2067  CA  GLU A 131      -4.390  -8.558  17.763  1.00  0.00           C  
ATOM   2068  HA  GLU A 131      -5.032  -9.367  17.414  1.00  0.00           H  
ATOM   2069  C   GLU A 131      -5.075  -7.980  19.011  1.00  0.00           C  
ATOM   2070  CB  GLU A 131      -2.999  -9.153  18.057  1.00  0.00           C  
ATOM   2071  HB2 GLU A 131      -2.338  -8.382  18.452  1.00  0.00           H  
ATOM   2072  HB3 GLU A 131      -2.591  -9.512  17.112  1.00  0.00           H  
ATOM   2073  O   GLU A 131      -5.855  -8.681  19.648  1.00  0.00           O  
ATOM   2074  CG  GLU A 131      -3.057 -10.333  19.046  1.00  0.00           C  
ATOM   2075  HG2 GLU A 131      -3.285  -9.948  20.040  1.00  0.00           H  
ATOM   2076  HG3 GLU A 131      -3.874 -10.989  18.745  1.00  0.00           H  
ATOM   2077  CD  GLU A 131      -1.769 -11.182  19.118  1.00  0.00           C  
ATOM   2078  OE1 GLU A 131      -1.770 -12.161  19.906  1.00  0.00           O  
ATOM   2079  OE2 GLU A 131      -0.810 -10.930  18.353  1.00  0.00           O  
ATOM   2080  N   GLU A 132      -4.876  -6.695  19.316  1.00  0.00           N  
ATOM   2081  H   GLU A 132      -4.185  -6.181  18.788  1.00  0.00           H  
ATOM   2082  CA  GLU A 132      -5.543  -6.012  20.434  1.00  0.00           C  
ATOM   2083  HA  GLU A 132      -5.496  -6.660  21.309  1.00  0.00           H  
ATOM   2084  C   GLU A 132      -7.035  -5.704  20.199  1.00  0.00           C  
ATOM   2085  CB  GLU A 132      -4.804  -4.706  20.757  1.00  0.00           C  
ATOM   2086  HB2 GLU A 132      -5.408  -4.151  21.475  1.00  0.00           H  
ATOM   2087  HB3 GLU A 132      -4.703  -4.106  19.853  1.00  0.00           H  
ATOM   2088  O   GLU A 132      -7.783  -5.489  21.166  1.00  0.00           O  
ATOM   2089  CG  GLU A 132      -3.420  -4.949  21.379  1.00  0.00           C  
ATOM   2090  HG2 GLU A 132      -2.789  -5.494  20.677  1.00  0.00           H  
ATOM   2091  HG3 GLU A 132      -3.549  -5.576  22.261  1.00  0.00           H  
ATOM   2092  CD  GLU A 132      -2.716  -3.650  21.803  1.00  0.00           C  
ATOM   2093  OE1 GLU A 132      -1.527  -3.742  22.188  1.00  0.00           O  
ATOM   2094  OE2 GLU A 132      -3.397  -2.603  21.877  1.00  0.00           O  
ATOM   2095  N   LEU A 133      -7.482  -5.663  18.940  1.00  0.00           N  
ATOM   2096  H   LEU A 133      -6.804  -5.794  18.202  1.00  0.00           H  
ATOM   2097  CA  LEU A 133      -8.892  -5.472  18.580  1.00  0.00           C  
ATOM   2098  HA  LEU A 133      -9.351  -4.788  19.293  1.00  0.00           H  
ATOM   2099  C   LEU A 133      -9.720  -6.764  18.642  1.00  0.00           C  
ATOM   2100  CB  LEU A 133      -8.992  -4.872  17.167  1.00  0.00           C  
ATOM   2101  HB2 LEU A 133     -10.037  -4.911  16.859  1.00  0.00           H  
ATOM   2102  HB3 LEU A 133      -8.418  -5.497  16.483  1.00  0.00           H  
ATOM   2103  O   LEU A 133     -10.940  -6.679  18.810  1.00  0.00           O  
ATOM   2104  CG  LEU A 133      -8.533  -3.416  17.021  1.00  0.00           C  
ATOM   2105  HG  LEU A 133      -7.516  -3.296  17.394  1.00  0.00           H  
ATOM   2106  CD1 LEU A 133      -8.581  -3.045  15.541  1.00  0.00           C  
ATOM   2107 HD11 LEU A 133      -8.309  -1.997  15.411  1.00  0.00           H  
ATOM   2108 HD12 LEU A 133      -9.581  -3.205  15.139  1.00  0.00           H  
ATOM   2109 HD13 LEU A 133      -7.864  -3.657  14.993  1.00  0.00           H  
ATOM   2110  CD2 LEU A 133      -9.452  -2.454  17.773  1.00  0.00           C  
ATOM   2111 HD21 LEU A 133      -9.433  -2.683  18.839  1.00  0.00           H  
ATOM   2112 HD22 LEU A 133     -10.470  -2.534  17.393  1.00  0.00           H  
ATOM   2113 HD23 LEU A 133      -9.079  -1.442  17.619  1.00  0.00           H  
ATOM   2114  N   ARG A 134      -9.077  -7.926  18.479  1.00  0.00           N  
ATOM   2115  H   ARG A 134      -8.068  -7.892  18.456  1.00  0.00           H  
ATOM   2116  CA  ARG A 134      -9.710  -9.256  18.513  1.00  0.00           C  
ATOM   2117  HA  ARG A 134     -10.691  -9.200  18.040  1.00  0.00           H  
ATOM   2118  C   ARG A 134      -9.991  -9.726  19.944  1.00  0.00           C  
ATOM   2119  CB  ARG A 134      -8.832 -10.261  17.752  1.00  0.00           C  
ATOM   2120  HB2 ARG A 134      -7.811 -10.182  18.123  1.00  0.00           H  
ATOM   2121  HB3 ARG A 134      -9.194 -11.266  17.968  1.00  0.00           H  
ATOM   2122  O   ARG A 134     -11.020 -10.419  20.118  1.00  0.00           O  
ATOM   2123  CG  ARG A 134      -8.851 -10.057  16.225  1.00  0.00           C  
ATOM   2124  HG2 ARG A 134      -8.556  -9.038  15.974  1.00  0.00           H  
ATOM   2125  HG3 ARG A 134      -9.856 -10.240  15.847  1.00  0.00           H  
ATOM   2126  CD  ARG A 134      -7.868 -11.046  15.590  1.00  0.00           C  
ATOM   2127  HD2 ARG A 134      -6.870 -10.794  15.949  1.00  0.00           H  
ATOM   2128  HD3 ARG A 134      -8.116 -12.051  15.932  1.00  0.00           H  
ATOM   2129  NE  ARG A 134      -7.874 -11.036  14.113  1.00  0.00           N  
ATOM   2130  HE  ARG A 134      -8.593 -10.518  13.629  1.00  0.00           H  
ATOM   2131  NH1 ARG A 134      -5.974 -12.289  13.852  1.00  0.00           N  
ATOM   2132 HH11 ARG A 134      -5.837 -12.216  14.850  1.00  0.00           H  
ATOM   2133 HH12 ARG A 134      -5.238 -12.608  13.240  1.00  0.00           H  
ATOM   2134  NH2 ARG A 134      -7.077 -11.583  12.063  1.00  0.00           N  
ATOM   2135 HH21 ARG A 134      -6.380 -11.950  11.430  1.00  0.00           H  
ATOM   2136 HH22 ARG A 134      -7.886 -11.103  11.697  1.00  0.00           H  
ATOM   2137  CZ  ARG A 134      -6.981 -11.630  13.351  1.00  0.00           C  
ATOM   2138  OXT ARG A 134      -9.174  -9.428  20.839  1.00  0.00           O  
TER    2139      ARG A 134                                                       
END   

ENDMDL
END
