# Supplementary material for: Scaffolding protein functional sites using deep learning
Source: Science. Author manuscript; Available in PMC 2022 Oct 31. (PMC9621694; doi:10.1126/science.abn2100)
Supplement: Data S1 [file NIHMS1830590-supplement-Data_S1.zip › dife_inp_7_RF.pdb]

HEADER                                            19-APR-22   XXXX              
EXPDTA    THEORETICAL MODEL                                                     
REMARK 220                                                                      
REMARK 220 EXPERIMENTAL DETAILS                                                 
REMARK 220  EXPERIMENT TYPE                : THEORETICAL MODELLING              
REMARK 220  DATE OF DATA COLLECTION        : 19-APR-22                          
REMARK 220                                                                      
REMARK 220 REMARK: MODEL GENERATED BY ROSETTA                                   
REMARK 220  VERSION 2021.38+release.4d5a969                                     
ATOM      1  N   GLU A   1      12.805  23.997   5.337  1.00  0.00           N  
ATOM      2  CA  GLU A   1      13.009  23.655   3.934  1.00  0.00           C  
ATOM      3  C   GLU A   1      12.812  22.154   3.667  1.00  0.00           C  
ATOM      4  O   GLU A   1      11.766  21.733   3.167  1.00  0.00           O  
ATOM      5  CB  GLU A   1      14.416  24.101   3.491  1.00  0.00           C  
ATOM      6  CG  GLU A   1      14.745  23.876   2.009  1.00  0.00           C  
ATOM      7  CD  GLU A   1      16.145  24.362   1.613  1.00  0.00           C  
ATOM      8  OE1 GLU A   1      16.822  24.917   2.443  1.00  0.00           O  
ATOM      9  OE2 GLU A   1      16.537  24.139   0.481  1.00  0.00           O  
ATOM     10 1H   GLU A   1      13.336  24.828   5.556  1.00  0.00           H  
ATOM     11 2H   GLU A   1      11.823  24.176   5.499  1.00  0.00           H  
ATOM     12 3H   GLU A   1      13.114  23.239   5.925  1.00  0.00           H  
ATOM     13  HA  GLU A   1      12.273  24.200   3.341  1.00  0.00           H  
ATOM     14 1HB  GLU A   1      14.530  25.167   3.690  1.00  0.00           H  
ATOM     15 2HB  GLU A   1      15.170  23.584   4.082  1.00  0.00           H  
ATOM     16 1HG  GLU A   1      14.663  22.815   1.784  1.00  0.00           H  
ATOM     17 2HG  GLU A   1      14.005  24.399   1.406  1.00  0.00           H  
ATOM     18  N   ARG A   2      13.782  21.329   4.062  1.00  0.00           N  
ATOM     19  CA  ARG A   2      13.719  19.885   3.780  1.00  0.00           C  
ATOM     20  C   ARG A   2      12.480  19.183   4.370  1.00  0.00           C  
ATOM     21  O   ARG A   2      11.955  18.244   3.772  1.00  0.00           O  
ATOM     22  CB  ARG A   2      14.988  19.199   4.264  1.00  0.00           C  
ATOM     23  CG  ARG A   2      16.259  19.553   3.543  1.00  0.00           C  
ATOM     24  CD  ARG A   2      16.319  18.986   2.163  1.00  0.00           C  
ATOM     25  NE  ARG A   2      17.592  19.294   1.550  1.00  0.00           N  
ATOM     26  CZ  ARG A   2      17.808  20.413   0.846  1.00  0.00           C  
ATOM     27  NH1 ARG A   2      16.807  21.238   0.695  1.00  0.00           N  
ATOM     28  NH2 ARG A   2      18.996  20.677   0.335  1.00  0.00           N  
ATOM     29  H   ARG A   2      14.619  21.697   4.493  1.00  0.00           H  
ATOM     30  HA  ARG A   2      13.682  19.765   2.694  1.00  0.00           H  
ATOM     31 1HB  ARG A   2      15.158  19.456   5.301  1.00  0.00           H  
ATOM     32 2HB  ARG A   2      14.875  18.117   4.189  1.00  0.00           H  
ATOM     33 1HG  ARG A   2      16.337  20.639   3.462  1.00  0.00           H  
ATOM     34 2HG  ARG A   2      17.114  19.169   4.107  1.00  0.00           H  
ATOM     35 1HD  ARG A   2      16.204  17.905   2.196  1.00  0.00           H  
ATOM     36 2HD  ARG A   2      15.525  19.418   1.547  1.00  0.00           H  
ATOM     37  HE  ARG A   2      18.373  18.633   1.687  1.00  0.00           H  
ATOM     38 1HH1 ARG A   2      15.913  20.991   1.095  1.00  0.00           H  
ATOM     39 2HH1 ARG A   2      16.907  22.137   0.207  1.00  0.00           H  
ATOM     40 1HH2 ARG A   2      19.764  20.025   0.469  1.00  0.00           H  
ATOM     41 2HH2 ARG A   2      19.139  21.531  -0.183  1.00  0.00           H  
ATOM     42  N   PHE A   3      11.991  19.634   5.532  1.00  0.00           N  
ATOM     43  CA  PHE A   3      10.811  18.995   6.123  1.00  0.00           C  
ATOM     44  C   PHE A   3       9.554  19.279   5.297  1.00  0.00           C  
ATOM     45  O   PHE A   3       8.585  18.521   5.351  1.00  0.00           O  
ATOM     46  CB  PHE A   3      10.569  19.433   7.575  1.00  0.00           C  
ATOM     47  CG  PHE A   3      11.417  18.764   8.636  1.00  0.00           C  
ATOM     48  CD1 PHE A   3      12.436  19.442   9.276  1.00  0.00           C  
ATOM     49  CD2 PHE A   3      11.175  17.441   9.008  1.00  0.00           C  
ATOM     50  CE1 PHE A   3      13.198  18.812  10.252  1.00  0.00           C  
ATOM     51  CE2 PHE A   3      11.941  16.817   9.989  1.00  0.00           C  
ATOM     52  CZ  PHE A   3      12.947  17.502  10.608  1.00  0.00           C  
ATOM     53  H   PHE A   3      12.442  20.398   6.005  1.00  0.00           H  
ATOM     54  HA  PHE A   3      10.975  17.918   6.129  1.00  0.00           H  
ATOM     55 1HB  PHE A   3      10.727  20.505   7.653  1.00  0.00           H  
ATOM     56 2HB  PHE A   3       9.543  19.253   7.821  1.00  0.00           H  
ATOM     57  HD1 PHE A   3      12.642  20.477   9.006  1.00  0.00           H  
ATOM     58  HD2 PHE A   3      10.378  16.894   8.515  1.00  0.00           H  
ATOM     59  HE1 PHE A   3      14.001  19.357  10.736  1.00  0.00           H  
ATOM     60  HE2 PHE A   3      11.752  15.782  10.264  1.00  0.00           H  
ATOM     61  HZ  PHE A   3      13.551  17.015  11.374  1.00  0.00           H  
ATOM     62  N   GLU A   4       9.550  20.378   4.537  1.00  0.00           N  
ATOM     63  CA  GLU A   4       8.386  20.696   3.733  1.00  0.00           C  
ATOM     64  C   GLU A   4       8.422  19.769   2.535  1.00  0.00           C  
ATOM     65  O   GLU A   4       7.395  19.210   2.137  1.00  0.00           O  
ATOM     66  CB  GLU A   4       8.371  22.164   3.298  1.00  0.00           C  
ATOM     67  CG  GLU A   4       7.110  22.575   2.533  1.00  0.00           C  
ATOM     68  CD  GLU A   4       7.032  24.064   2.231  1.00  0.00           C  
ATOM     69  OE1 GLU A   4       7.916  24.789   2.625  1.00  0.00           O  
ATOM     70  OE2 GLU A   4       6.082  24.467   1.601  1.00  0.00           O  
ATOM     71  H   GLU A   4      10.373  20.961   4.454  1.00  0.00           H  
ATOM     72  HA  GLU A   4       7.483  20.491   4.308  1.00  0.00           H  
ATOM     73 1HB  GLU A   4       8.466  22.805   4.170  1.00  0.00           H  
ATOM     74 2HB  GLU A   4       9.229  22.359   2.655  1.00  0.00           H  
ATOM     75 1HG  GLU A   4       7.082  22.024   1.593  1.00  0.00           H  
ATOM     76 2HG  GLU A   4       6.238  22.283   3.118  1.00  0.00           H  
ATOM     77  N   GLU A   5       9.625  19.587   1.973  1.00  0.00           N  
ATOM     78  CA  GLU A   5       9.760  18.693   0.832  1.00  0.00           C  
ATOM     79  C   GLU A   5       9.374  17.279   1.248  1.00  0.00           C  
ATOM     80  O   GLU A   5       8.684  16.577   0.506  1.00  0.00           O  
ATOM     81  CB  GLU A   5      11.191  18.687   0.280  1.00  0.00           C  
ATOM     82  CG  GLU A   5      11.622  19.968  -0.426  1.00  0.00           C  
ATOM     83  CD  GLU A   5      13.047  19.902  -0.957  1.00  0.00           C  
ATOM     84  OE1 GLU A   5      13.774  19.010  -0.578  1.00  0.00           O  
ATOM     85  OE2 GLU A   5      13.397  20.738  -1.756  1.00  0.00           O  
ATOM     86  H   GLU A   5      10.431  20.092   2.347  1.00  0.00           H  
ATOM     87  HA  GLU A   5       9.077  19.021   0.047  1.00  0.00           H  
ATOM     88 1HB  GLU A   5      11.890  18.513   1.099  1.00  0.00           H  
ATOM     89 2HB  GLU A   5      11.304  17.863  -0.422  1.00  0.00           H  
ATOM     90 1HG  GLU A   5      10.941  20.165  -1.253  1.00  0.00           H  
ATOM     91 2HG  GLU A   5      11.543  20.795   0.284  1.00  0.00           H  
ATOM     92  N   ALA A   6       9.784  16.868   2.456  1.00  0.00           N  
ATOM     93  CA  ALA A   6       9.404  15.558   2.951  1.00  0.00           C  
ATOM     94  C   ALA A   6       7.893  15.481   3.111  1.00  0.00           C  
ATOM     95  O   ALA A   6       7.276  14.492   2.738  1.00  0.00           O  
ATOM     96  CB  ALA A   6      10.090  15.254   4.262  1.00  0.00           C  
ATOM     97  H   ALA A   6      10.387  17.469   3.017  1.00  0.00           H  
ATOM     98  HA  ALA A   6       9.710  14.815   2.219  1.00  0.00           H  
ATOM     99 1HB  ALA A   6       9.806  14.263   4.603  1.00  0.00           H  
ATOM    100 2HB  ALA A   6      11.158  15.297   4.106  1.00  0.00           H  
ATOM    101 3HB  ALA A   6       9.797  15.991   5.004  1.00  0.00           H  
ATOM    102  N   ALA A   7       7.252  16.539   3.601  1.00  0.00           N  
ATOM    103  CA  ALA A   7       5.809  16.459   3.743  1.00  0.00           C  
ATOM    104  C   ALA A   7       5.140  16.210   2.388  1.00  0.00           C  
ATOM    105  O   ALA A   7       4.219  15.389   2.274  1.00  0.00           O  
ATOM    106  CB  ALA A   7       5.278  17.730   4.370  1.00  0.00           C  
ATOM    107  H   ALA A   7       7.751  17.367   3.927  1.00  0.00           H  
ATOM    108  HA  ALA A   7       5.582  15.629   4.394  1.00  0.00           H  
ATOM    109 1HB  ALA A   7       4.203  17.644   4.501  1.00  0.00           H  
ATOM    110 2HB  ALA A   7       5.754  17.872   5.334  1.00  0.00           H  
ATOM    111 3HB  ALA A   7       5.502  18.577   3.730  1.00  0.00           H  
ATOM    112  N   GLU A   8       5.639  16.869   1.336  1.00  0.00           N  
ATOM    113  CA  GLU A   8       5.078  16.662   0.003  1.00  0.00           C  
ATOM    114  C   GLU A   8       5.353  15.243  -0.499  1.00  0.00           C  
ATOM    115  O   GLU A   8       4.447  14.557  -0.989  1.00  0.00           O  
ATOM    116  CB  GLU A   8       5.623  17.689  -0.998  1.00  0.00           C  
ATOM    117  CG  GLU A   8       5.036  17.534  -2.404  1.00  0.00           C  
ATOM    118  CD  GLU A   8       5.479  18.587  -3.408  1.00  0.00           C  
ATOM    119  OE1 GLU A   8       6.189  19.493  -3.047  1.00  0.00           O  
ATOM    120  OE2 GLU A   8       5.105  18.454  -4.559  1.00  0.00           O  
ATOM    121  H   GLU A   8       6.396  17.542   1.483  1.00  0.00           H  
ATOM    122  HA  GLU A   8       3.998  16.791   0.064  1.00  0.00           H  
ATOM    123 1HB  GLU A   8       5.409  18.696  -0.640  1.00  0.00           H  
ATOM    124 2HB  GLU A   8       6.708  17.590  -1.065  1.00  0.00           H  
ATOM    125 1HG  GLU A   8       5.324  16.552  -2.782  1.00  0.00           H  
ATOM    126 2HG  GLU A   8       3.951  17.554  -2.325  1.00  0.00           H  
ATOM    127  N   LEU A   9       6.604  14.796  -0.356  1.00  0.00           N  
ATOM    128  CA  LEU A   9       7.010  13.476  -0.816  1.00  0.00           C  
ATOM    129  C   LEU A   9       6.207  12.380  -0.160  1.00  0.00           C  
ATOM    130  O   LEU A   9       5.585  11.560  -0.836  1.00  0.00           O  
ATOM    131  CB  LEU A   9       8.491  13.243  -0.476  1.00  0.00           C  
ATOM    132  CG  LEU A   9       9.030  11.832  -0.760  1.00  0.00           C  
ATOM    133  CD1 LEU A   9       8.967  11.539  -2.248  1.00  0.00           C  
ATOM    134  CD2 LEU A   9      10.446  11.699  -0.211  1.00  0.00           C  
ATOM    135  H   LEU A   9       7.302  15.408   0.069  1.00  0.00           H  
ATOM    136  HA  LEU A   9       6.864  13.425  -1.893  1.00  0.00           H  
ATOM    137 1HB  LEU A   9       9.091  13.957  -1.036  1.00  0.00           H  
ATOM    138 2HB  LEU A   9       8.632  13.443   0.576  1.00  0.00           H  
ATOM    139  HG  LEU A   9       8.398  11.111  -0.250  1.00  0.00           H  
ATOM    140 1HD1 LEU A   9       9.325  10.524  -2.427  1.00  0.00           H  
ATOM    141 2HD1 LEU A   9       7.934  11.622  -2.588  1.00  0.00           H  
ATOM    142 3HD1 LEU A   9       9.589  12.248  -2.787  1.00  0.00           H  
ATOM    143 1HD2 LEU A   9      10.800  10.685  -0.385  1.00  0.00           H  
ATOM    144 2HD2 LEU A   9      11.106  12.409  -0.704  1.00  0.00           H  
ATOM    145 3HD2 LEU A   9      10.435  11.896   0.856  1.00  0.00           H  
ATOM    146  N   PHE A  10       6.171  12.398   1.161  1.00  0.00           N  
ATOM    147  CA  PHE A  10       5.494  11.366   1.910  1.00  0.00           C  
ATOM    148  C   PHE A  10       3.996  11.370   1.641  1.00  0.00           C  
ATOM    149  O   PHE A  10       3.386  10.304   1.543  1.00  0.00           O  
ATOM    150  CB  PHE A  10       5.817  11.526   3.380  1.00  0.00           C  
ATOM    151  CG  PHE A  10       7.176  11.028   3.766  1.00  0.00           C  
ATOM    152  CD1 PHE A  10       8.323  11.657   3.340  1.00  0.00           C  
ATOM    153  CD2 PHE A  10       7.299   9.963   4.597  1.00  0.00           C  
ATOM    154  CE1 PHE A  10       9.547  11.236   3.736  1.00  0.00           C  
ATOM    155  CE2 PHE A  10       8.521   9.531   5.011  1.00  0.00           C  
ATOM    156  CZ  PHE A  10       9.656  10.182   4.576  1.00  0.00           C  
ATOM    157  H   PHE A  10       6.657  13.136   1.666  1.00  0.00           H  
ATOM    158  HA  PHE A  10       5.896  10.404   1.591  1.00  0.00           H  
ATOM    159 1HB  PHE A  10       5.758  12.579   3.644  1.00  0.00           H  
ATOM    160 2HB  PHE A  10       5.088  10.992   3.971  1.00  0.00           H  
ATOM    161  HD1 PHE A  10       8.253  12.486   2.681  1.00  0.00           H  
ATOM    162  HD2 PHE A  10       6.405   9.469   4.932  1.00  0.00           H  
ATOM    163  HE1 PHE A  10      10.428  11.751   3.387  1.00  0.00           H  
ATOM    164  HE2 PHE A  10       8.602   8.684   5.687  1.00  0.00           H  
ATOM    165  HZ  PHE A  10      10.639   9.855   4.911  1.00  0.00           H  
ATOM    166  N   ARG A  11       3.370  12.545   1.503  1.00  0.00           N  
ATOM    167  CA  ARG A  11       1.944  12.528   1.207  1.00  0.00           C  
ATOM    168  C   ARG A  11       1.688  11.835  -0.132  1.00  0.00           C  
ATOM    169  O   ARG A  11       0.782  11.000  -0.251  1.00  0.00           O  
ATOM    170  CB  ARG A  11       1.379  13.935   1.137  1.00  0.00           C  
ATOM    171  CG  ARG A  11      -0.100  13.999   0.757  1.00  0.00           C  
ATOM    172  CD  ARG A  11      -0.996  13.422   1.808  1.00  0.00           C  
ATOM    173  NE  ARG A  11      -1.070  14.277   2.989  1.00  0.00           N  
ATOM    174  CZ  ARG A  11      -1.671  13.946   4.157  1.00  0.00           C  
ATOM    175  NH1 ARG A  11      -2.241  12.770   4.306  1.00  0.00           N  
ATOM    176  NH2 ARG A  11      -1.690  14.816   5.149  1.00  0.00           N  
ATOM    177  H   ARG A  11       3.854  13.439   1.610  1.00  0.00           H  
ATOM    178  HA  ARG A  11       1.431  11.978   1.996  1.00  0.00           H  
ATOM    179 1HB  ARG A  11       1.504  14.427   2.099  1.00  0.00           H  
ATOM    180 2HB  ARG A  11       1.947  14.514   0.401  1.00  0.00           H  
ATOM    181 1HG  ARG A  11      -0.383  15.039   0.599  1.00  0.00           H  
ATOM    182 2HG  ARG A  11      -0.254  13.440  -0.168  1.00  0.00           H  
ATOM    183 1HD  ARG A  11      -2.002  13.308   1.403  1.00  0.00           H  
ATOM    184 2HD  ARG A  11      -0.616  12.446   2.114  1.00  0.00           H  
ATOM    185  HE  ARG A  11      -0.646  15.194   2.925  1.00  0.00           H  
ATOM    186 1HH1 ARG A  11      -2.232  12.104   3.550  1.00  0.00           H  
ATOM    187 2HH1 ARG A  11      -2.692  12.534   5.183  1.00  0.00           H  
ATOM    188 1HH2 ARG A  11      -1.254  15.719   5.042  1.00  0.00           H  
ATOM    189 2HH2 ARG A  11      -2.136  14.575   6.050  1.00  0.00           H  
ATOM    190  N   LYS A  12       2.514  12.137  -1.139  1.00  0.00           N  
ATOM    191  CA  LYS A  12       2.319  11.513  -2.438  1.00  0.00           C  
ATOM    192  C   LYS A  12       2.566  10.015  -2.358  1.00  0.00           C  
ATOM    193  O   LYS A  12       1.816   9.226  -2.939  1.00  0.00           O  
ATOM    194  CB  LYS A  12       3.229  12.153  -3.483  1.00  0.00           C  
ATOM    195  CG  LYS A  12       2.829  13.577  -3.869  1.00  0.00           C  
ATOM    196  CD  LYS A  12       3.787  14.171  -4.894  1.00  0.00           C  
ATOM    197  CE  LYS A  12       3.386  15.592  -5.267  1.00  0.00           C  
ATOM    198  NZ  LYS A  12       4.338  16.205  -6.237  1.00  0.00           N  
ATOM    199  H   LYS A  12       3.264  12.825  -1.012  1.00  0.00           H  
ATOM    200  HA  LYS A  12       1.284  11.665  -2.741  1.00  0.00           H  
ATOM    201 1HB  LYS A  12       4.250  12.192  -3.090  1.00  0.00           H  
ATOM    202 2HB  LYS A  12       3.245  11.539  -4.382  1.00  0.00           H  
ATOM    203 1HG  LYS A  12       1.820  13.575  -4.279  1.00  0.00           H  
ATOM    204 2HG  LYS A  12       2.839  14.205  -2.977  1.00  0.00           H  
ATOM    205 1HD  LYS A  12       4.793  14.193  -4.468  1.00  0.00           H  
ATOM    206 2HD  LYS A  12       3.801  13.553  -5.789  1.00  0.00           H  
ATOM    207 1HE  LYS A  12       2.391  15.582  -5.707  1.00  0.00           H  
ATOM    208 2HE  LYS A  12       3.363  16.196  -4.369  1.00  0.00           H  
ATOM    209 1HZ  LYS A  12       4.040  17.154  -6.450  1.00  0.00           H  
ATOM    210 2HZ  LYS A  12       5.270  16.228  -5.832  1.00  0.00           H  
ATOM    211 3HZ  LYS A  12       4.357  15.661  -7.083  1.00  0.00           H  
ATOM    212  N   GLU A  13       3.585   9.615  -1.592  1.00  0.00           N  
ATOM    213  CA  GLU A  13       3.888   8.203  -1.439  1.00  0.00           C  
ATOM    214  C   GLU A  13       2.736   7.476  -0.755  1.00  0.00           C  
ATOM    215  O   GLU A  13       2.360   6.395  -1.194  1.00  0.00           O  
ATOM    216  CB  GLU A  13       5.197   8.024  -0.675  1.00  0.00           C  
ATOM    217  CG  GLU A  13       6.450   8.422  -1.477  1.00  0.00           C  
ATOM    218  CD  GLU A  13       7.705   8.456  -0.660  1.00  0.00           C  
ATOM    219  OE1 GLU A  13       7.609   8.705   0.510  1.00  0.00           O  
ATOM    220  OE2 GLU A  13       8.769   8.283  -1.211  1.00  0.00           O  
ATOM    221  H   GLU A  13       4.179  10.311  -1.139  1.00  0.00           H  
ATOM    222  HA  GLU A  13       4.019   7.772  -2.431  1.00  0.00           H  
ATOM    223 1HB  GLU A  13       5.168   8.613   0.234  1.00  0.00           H  
ATOM    224 2HB  GLU A  13       5.301   6.980  -0.390  1.00  0.00           H  
ATOM    225 1HG  GLU A  13       6.581   7.703  -2.274  1.00  0.00           H  
ATOM    226 2HG  GLU A  13       6.289   9.393  -1.932  1.00  0.00           H  
ATOM    227  N   SER A  14       2.104   8.100   0.246  1.00  0.00           N  
ATOM    228  CA  SER A  14       0.990   7.460   0.948  1.00  0.00           C  
ATOM    229  C   SER A  14      -0.092   7.121  -0.065  1.00  0.00           C  
ATOM    230  O   SER A  14      -0.594   5.993  -0.108  1.00  0.00           O  
ATOM    231  CB  SER A  14       0.417   8.397   2.010  1.00  0.00           C  
ATOM    232  OG  SER A  14      -0.644   7.800   2.721  1.00  0.00           O  
ATOM    233  H   SER A  14       2.448   9.006   0.566  1.00  0.00           H  
ATOM    234  HA  SER A  14       1.342   6.539   1.415  1.00  0.00           H  
ATOM    235 1HB  SER A  14       1.190   8.708   2.695  1.00  0.00           H  
ATOM    236 2HB  SER A  14       0.055   9.296   1.520  1.00  0.00           H  
ATOM    237  HG  SER A  14      -0.234   7.174   3.360  1.00  0.00           H  
ATOM    238  N   ILE A  15      -0.400   8.089  -0.924  1.00  0.00           N  
ATOM    239  CA  ILE A  15      -1.420   7.913  -1.941  1.00  0.00           C  
ATOM    240  C   ILE A  15      -1.037   6.811  -2.934  1.00  0.00           C  
ATOM    241  O   ILE A  15      -1.860   5.954  -3.269  1.00  0.00           O  
ATOM    242  CB  ILE A  15      -1.671   9.239  -2.654  1.00  0.00           C  
ATOM    243  CG1 ILE A  15      -2.309  10.222  -1.653  1.00  0.00           C  
ATOM    244  CG2 ILE A  15      -2.564   9.007  -3.852  1.00  0.00           C  
ATOM    245  CD1 ILE A  15      -2.331  11.654  -2.125  1.00  0.00           C  
ATOM    246  H   ILE A  15       0.074   8.993  -0.838  1.00  0.00           H  
ATOM    247  HA  ILE A  15      -2.342   7.618  -1.450  1.00  0.00           H  
ATOM    248  HB  ILE A  15      -0.723   9.665  -2.978  1.00  0.00           H  
ATOM    249 1HG1 ILE A  15      -3.331   9.902  -1.453  1.00  0.00           H  
ATOM    250 2HG1 ILE A  15      -1.744  10.180  -0.719  1.00  0.00           H  
ATOM    251 1HG2 ILE A  15      -2.741   9.952  -4.360  1.00  0.00           H  
ATOM    252 2HG2 ILE A  15      -2.072   8.315  -4.531  1.00  0.00           H  
ATOM    253 3HG2 ILE A  15      -3.514   8.584  -3.522  1.00  0.00           H  
ATOM    254 1HD1 ILE A  15      -2.789  12.282  -1.361  1.00  0.00           H  
ATOM    255 2HD1 ILE A  15      -1.307  11.987  -2.302  1.00  0.00           H  
ATOM    256 3HD1 ILE A  15      -2.904  11.726  -3.046  1.00  0.00           H  
ATOM    257  N   ASP A  16       0.204   6.815  -3.410  1.00  0.00           N  
ATOM    258  CA  ASP A  16       0.613   5.756  -4.325  1.00  0.00           C  
ATOM    259  C   ASP A  16       0.534   4.369  -3.672  1.00  0.00           C  
ATOM    260  O   ASP A  16       0.183   3.387  -4.335  1.00  0.00           O  
ATOM    261  CB  ASP A  16       1.989   6.042  -4.923  1.00  0.00           C  
ATOM    262  CG  ASP A  16       1.951   7.167  -6.035  1.00  0.00           C  
ATOM    263  OD1 ASP A  16       0.864   7.507  -6.523  1.00  0.00           O  
ATOM    264  OD2 ASP A  16       3.000   7.648  -6.392  1.00  0.00           O  
ATOM    265  H   ASP A  16       0.860   7.547  -3.130  1.00  0.00           H  
ATOM    266  HA  ASP A  16      -0.086   5.758  -5.152  1.00  0.00           H  
ATOM    267 1HB  ASP A  16       2.666   6.358  -4.121  1.00  0.00           H  
ATOM    268 2HB  ASP A  16       2.399   5.125  -5.351  1.00  0.00           H  
ATOM    269  N   GLU A  17       0.814   4.274  -2.373  1.00  0.00           N  
ATOM    270  CA  GLU A  17       0.725   2.978  -1.714  1.00  0.00           C  
ATOM    271  C   GLU A  17      -0.741   2.510  -1.717  1.00  0.00           C  
ATOM    272  O   GLU A  17      -1.016   1.320  -1.878  1.00  0.00           O  
ATOM    273  CB  GLU A  17       1.299   3.034  -0.299  1.00  0.00           C  
ATOM    274  CG  GLU A  17       2.806   3.291  -0.221  1.00  0.00           C  
ATOM    275  CD  GLU A  17       3.688   2.280  -0.858  1.00  0.00           C  
ATOM    276  OE1 GLU A  17       3.614   1.159  -0.479  1.00  0.00           O  
ATOM    277  OE2 GLU A  17       4.451   2.643  -1.731  1.00  0.00           O  
ATOM    278  H   GLU A  17       1.121   5.096  -1.851  1.00  0.00           H  
ATOM    279  HA  GLU A  17       1.310   2.256  -2.280  1.00  0.00           H  
ATOM    280 1HB  GLU A  17       0.827   3.839   0.248  1.00  0.00           H  
ATOM    281 2HB  GLU A  17       1.088   2.099   0.219  1.00  0.00           H  
ATOM    282 1HG  GLU A  17       3.049   4.245  -0.621  1.00  0.00           H  
ATOM    283 2HG  GLU A  17       3.016   3.307   0.829  1.00  0.00           H  
ATOM    284  N   MET A  18      -1.695   3.445  -1.601  1.00  0.00           N  
ATOM    285  CA  MET A  18      -3.115   3.079  -1.645  1.00  0.00           C  
ATOM    286  C   MET A  18      -3.400   2.385  -2.976  1.00  0.00           C  
ATOM    287  O   MET A  18      -4.071   1.349  -3.025  1.00  0.00           O  
ATOM    288  CB  MET A  18      -3.990   4.324  -1.522  1.00  0.00           C  
ATOM    289  CG  MET A  18      -3.902   5.020  -0.192  1.00  0.00           C  
ATOM    290  SD  MET A  18      -4.818   6.556  -0.152  1.00  0.00           S  
ATOM    291  CE  MET A  18      -3.984   7.375   1.206  1.00  0.00           C  
ATOM    292  H   MET A  18      -1.418   4.417  -1.437  1.00  0.00           H  
ATOM    293  HA  MET A  18      -3.345   2.384  -0.852  1.00  0.00           H  
ATOM    294 1HB  MET A  18      -3.764   5.025  -2.296  1.00  0.00           H  
ATOM    295 2HB  MET A  18      -5.029   4.034  -1.661  1.00  0.00           H  
ATOM    296 1HG  MET A  18      -4.299   4.371   0.576  1.00  0.00           H  
ATOM    297 2HG  MET A  18      -2.870   5.226   0.040  1.00  0.00           H  
ATOM    298 1HE  MET A  18      -4.424   8.358   1.363  1.00  0.00           H  
ATOM    299 2HE  MET A  18      -4.089   6.781   2.110  1.00  0.00           H  
ATOM    300 3HE  MET A  18      -2.923   7.487   0.972  1.00  0.00           H  
ATOM    301  N   LYS A  19      -2.841   2.937  -4.057  1.00  0.00           N  
ATOM    302  CA  LYS A  19      -3.058   2.383  -5.394  1.00  0.00           C  
ATOM    303  C   LYS A  19      -2.504   0.955  -5.477  1.00  0.00           C  
ATOM    304  O   LYS A  19      -3.151   0.054  -6.031  1.00  0.00           O  
ATOM    305  CB  LYS A  19      -2.333   3.249  -6.427  1.00  0.00           C  
ATOM    306  CG  LYS A  19      -2.896   4.647  -6.621  1.00  0.00           C  
ATOM    307  CD  LYS A  19      -1.991   5.445  -7.558  1.00  0.00           C  
ATOM    308  CE  LYS A  19      -2.416   6.895  -7.671  1.00  0.00           C  
ATOM    309  NZ  LYS A  19      -1.376   7.712  -8.368  1.00  0.00           N  
ATOM    310  H   LYS A  19      -2.289   3.792  -3.933  1.00  0.00           H  
ATOM    311  HA  LYS A  19      -4.128   2.358  -5.599  1.00  0.00           H  
ATOM    312 1HB  LYS A  19      -1.294   3.343  -6.172  1.00  0.00           H  
ATOM    313 2HB  LYS A  19      -2.372   2.748  -7.392  1.00  0.00           H  
ATOM    314 1HG  LYS A  19      -3.902   4.594  -7.033  1.00  0.00           H  
ATOM    315 2HG  LYS A  19      -2.936   5.153  -5.651  1.00  0.00           H  
ATOM    316 1HD  LYS A  19      -0.962   5.409  -7.206  1.00  0.00           H  
ATOM    317 2HD  LYS A  19      -2.022   4.998  -8.549  1.00  0.00           H  
ATOM    318 1HE  LYS A  19      -3.345   6.950  -8.233  1.00  0.00           H  
ATOM    319 2HE  LYS A  19      -2.579   7.303  -6.676  1.00  0.00           H  
ATOM    320 1HZ  LYS A  19      -1.675   8.669  -8.429  1.00  0.00           H  
ATOM    321 2HZ  LYS A  19      -0.493   7.662  -7.800  1.00  0.00           H  
ATOM    322 3HZ  LYS A  19      -1.206   7.352  -9.290  1.00  0.00           H  
ATOM    323  N   HIS A  20      -1.331   0.739  -4.868  1.00  0.00           N  
ATOM    324  CA  HIS A  20      -0.708  -0.583  -4.889  1.00  0.00           C  
ATOM    325  C   HIS A  20      -1.549  -1.578  -4.098  1.00  0.00           C  
ATOM    326  O   HIS A  20      -1.754  -2.720  -4.526  1.00  0.00           O  
ATOM    327  CB  HIS A  20       0.711  -0.538  -4.309  1.00  0.00           C  
ATOM    328  CG  HIS A  20       1.706   0.184  -5.175  1.00  0.00           C  
ATOM    329  ND1 HIS A  20       1.784  -0.021  -6.534  1.00  0.00           N  
ATOM    330  CD2 HIS A  20       2.693   1.063  -4.874  1.00  0.00           C  
ATOM    331  CE1 HIS A  20       2.766   0.700  -7.031  1.00  0.00           C  
ATOM    332  NE2 HIS A  20       3.331   1.364  -6.051  1.00  0.00           N  
ATOM    333  H   HIS A  20      -0.850   1.526  -4.426  1.00  0.00           H  
ATOM    334  HA  HIS A  20      -0.643  -0.942  -5.915  1.00  0.00           H  
ATOM    335 1HB  HIS A  20       0.688  -0.039  -3.339  1.00  0.00           H  
ATOM    336 2HB  HIS A  20       1.068  -1.551  -4.135  1.00  0.00           H  
ATOM    337  HD2 HIS A  20       2.944   1.450  -3.884  1.00  0.00           H  
ATOM    338  HE1 HIS A  20       3.068   0.741  -8.076  1.00  0.00           H  
ATOM    339  HE2 HIS A  20       4.134   2.001  -6.176  1.00  0.00           H  
ATOM    340  N   ARG A  21      -2.073  -1.134  -2.962  1.00  0.00           N  
ATOM    341  CA  ARG A  21      -2.901  -1.988  -2.134  1.00  0.00           C  
ATOM    342  C   ARG A  21      -4.113  -2.466  -2.918  1.00  0.00           C  
ATOM    343  O   ARG A  21      -4.476  -3.647  -2.855  1.00  0.00           O  
ATOM    344  CB  ARG A  21      -3.343  -1.276  -0.880  1.00  0.00           C  
ATOM    345  CG  ARG A  21      -4.101  -2.149   0.082  1.00  0.00           C  
ATOM    346  CD  ARG A  21      -4.454  -1.426   1.291  1.00  0.00           C  
ATOM    347  NE  ARG A  21      -5.341  -0.307   1.019  1.00  0.00           N  
ATOM    348  CZ  ARG A  21      -6.669  -0.420   0.830  1.00  0.00           C  
ATOM    349  NH1 ARG A  21      -7.246  -1.600   0.903  1.00  0.00           N  
ATOM    350  NH2 ARG A  21      -7.399   0.650   0.569  1.00  0.00           N  
ATOM    351  H   ARG A  21      -1.858  -0.185  -2.649  1.00  0.00           H  
ATOM    352  HA  ARG A  21      -2.318  -2.856  -1.843  1.00  0.00           H  
ATOM    353 1HB  ARG A  21      -2.491  -0.849  -0.381  1.00  0.00           H  
ATOM    354 2HB  ARG A  21      -3.997  -0.449  -1.153  1.00  0.00           H  
ATOM    355 1HG  ARG A  21      -5.018  -2.500  -0.393  1.00  0.00           H  
ATOM    356 2HG  ARG A  21      -3.483  -3.004   0.365  1.00  0.00           H  
ATOM    357 1HD  ARG A  21      -4.964  -2.112   1.958  1.00  0.00           H  
ATOM    358 2HD  ARG A  21      -3.549  -1.048   1.769  1.00  0.00           H  
ATOM    359  HE  ARG A  21      -4.932   0.614   0.946  1.00  0.00           H  
ATOM    360 1HH1 ARG A  21      -6.694  -2.422   1.100  1.00  0.00           H  
ATOM    361 2HH1 ARG A  21      -8.242  -1.679   0.749  1.00  0.00           H  
ATOM    362 1HH2 ARG A  21      -6.967   1.557   0.507  1.00  0.00           H  
ATOM    363 2HH2 ARG A  21      -8.394   0.551   0.406  1.00  0.00           H  
ATOM    364  N   GLU A  22      -4.734  -1.563  -3.680  1.00  0.00           N  
ATOM    365  CA  GLU A  22      -5.889  -1.970  -4.457  1.00  0.00           C  
ATOM    366  C   GLU A  22      -5.499  -3.007  -5.513  1.00  0.00           C  
ATOM    367  O   GLU A  22      -6.250  -3.960  -5.736  1.00  0.00           O  
ATOM    368  CB  GLU A  22      -6.577  -0.763  -5.096  1.00  0.00           C  
ATOM    369  CG  GLU A  22      -7.321   0.152  -4.098  1.00  0.00           C  
ATOM    370  CD  GLU A  22      -8.464  -0.563  -3.407  1.00  0.00           C  
ATOM    371  OE1 GLU A  22      -9.256  -1.167  -4.098  1.00  0.00           O  
ATOM    372  OE2 GLU A  22      -8.567  -0.482  -2.203  1.00  0.00           O  
ATOM    373  H   GLU A  22      -4.411  -0.592  -3.691  1.00  0.00           H  
ATOM    374  HA  GLU A  22      -6.604  -2.436  -3.780  1.00  0.00           H  
ATOM    375 1HB  GLU A  22      -5.828  -0.154  -5.607  1.00  0.00           H  
ATOM    376 2HB  GLU A  22      -7.290  -1.104  -5.846  1.00  0.00           H  
ATOM    377 1HG  GLU A  22      -6.610   0.495  -3.343  1.00  0.00           H  
ATOM    378 2HG  GLU A  22      -7.700   1.024  -4.626  1.00  0.00           H  
ATOM    379  N   GLU A  23      -4.312  -2.875  -6.124  1.00  0.00           N  
ATOM    380  CA  GLU A  23      -3.897  -3.884  -7.102  1.00  0.00           C  
ATOM    381  C   GLU A  23      -3.825  -5.257  -6.413  1.00  0.00           C  
ATOM    382  O   GLU A  23      -4.244  -6.271  -6.980  1.00  0.00           O  
ATOM    383  CB  GLU A  23      -2.549  -3.518  -7.761  1.00  0.00           C  
ATOM    384  CG  GLU A  23      -2.104  -4.470  -8.914  1.00  0.00           C  
ATOM    385  CD  GLU A  23      -0.838  -4.001  -9.673  1.00  0.00           C  
ATOM    386  OE1 GLU A  23      -0.254  -3.027  -9.281  1.00  0.00           O  
ATOM    387  OE2 GLU A  23      -0.507  -4.602 -10.681  1.00  0.00           O  
ATOM    388  H   GLU A  23      -3.728  -2.057  -5.931  1.00  0.00           H  
ATOM    389  HA  GLU A  23      -4.654  -3.938  -7.886  1.00  0.00           H  
ATOM    390 1HB  GLU A  23      -2.600  -2.502  -8.153  1.00  0.00           H  
ATOM    391 2HB  GLU A  23      -1.765  -3.531  -7.004  1.00  0.00           H  
ATOM    392 1HG  GLU A  23      -1.910  -5.455  -8.486  1.00  0.00           H  
ATOM    393 2HG  GLU A  23      -2.928  -4.571  -9.620  1.00  0.00           H  
ATOM    394  N   LEU A  24      -3.327  -5.285  -5.168  1.00  0.00           N  
ATOM    395  CA  LEU A  24      -3.241  -6.554  -4.448  1.00  0.00           C  
ATOM    396  C   LEU A  24      -4.639  -7.117  -4.196  1.00  0.00           C  
ATOM    397  O   LEU A  24      -4.858  -8.328  -4.316  1.00  0.00           O  
ATOM    398  CB  LEU A  24      -2.554  -6.378  -3.101  1.00  0.00           C  
ATOM    399  CG  LEU A  24      -1.095  -6.006  -3.109  1.00  0.00           C  
ATOM    400  CD1 LEU A  24      -0.731  -5.735  -1.710  1.00  0.00           C  
ATOM    401  CD2 LEU A  24      -0.238  -7.127  -3.700  1.00  0.00           C  
ATOM    402  H   LEU A  24      -2.982  -4.417  -4.751  1.00  0.00           H  
ATOM    403  HA  LEU A  24      -2.679  -7.257  -5.052  1.00  0.00           H  
ATOM    404 1HB  LEU A  24      -3.076  -5.616  -2.541  1.00  0.00           H  
ATOM    405 2HB  LEU A  24      -2.641  -7.313  -2.545  1.00  0.00           H  
ATOM    406  HG  LEU A  24      -0.949  -5.091  -3.687  1.00  0.00           H  
ATOM    407 1HD1 LEU A  24       0.299  -5.444  -1.644  1.00  0.00           H  
ATOM    408 2HD1 LEU A  24      -1.354  -4.943  -1.320  1.00  0.00           H  
ATOM    409 3HD1 LEU A  24      -0.900  -6.636  -1.150  1.00  0.00           H  
ATOM    410 1HD2 LEU A  24       0.812  -6.832  -3.668  1.00  0.00           H  
ATOM    411 2HD2 LEU A  24      -0.372  -8.027  -3.123  1.00  0.00           H  
ATOM    412 3HD2 LEU A  24      -0.532  -7.301  -4.728  1.00  0.00           H  
ATOM    413  N   ARG A  25      -5.600  -6.239  -3.876  1.00  0.00           N  
ATOM    414  CA  ARG A  25      -6.968  -6.700  -3.654  1.00  0.00           C  
ATOM    415  C   ARG A  25      -7.471  -7.395  -4.903  1.00  0.00           C  
ATOM    416  O   ARG A  25      -8.027  -8.495  -4.831  1.00  0.00           O  
ATOM    417  CB  ARG A  25      -7.917  -5.558  -3.281  1.00  0.00           C  
ATOM    418  CG  ARG A  25      -9.389  -5.999  -3.059  1.00  0.00           C  
ATOM    419  CD  ARG A  25     -10.309  -4.874  -2.604  1.00  0.00           C  
ATOM    420  NE  ARG A  25     -10.482  -3.798  -3.592  1.00  0.00           N  
ATOM    421  CZ  ARG A  25     -11.312  -3.815  -4.658  1.00  0.00           C  
ATOM    422  NH1 ARG A  25     -12.089  -4.844  -4.936  1.00  0.00           N  
ATOM    423  NH2 ARG A  25     -11.330  -2.750  -5.428  1.00  0.00           N  
ATOM    424  H   ARG A  25      -5.360  -5.252  -3.767  1.00  0.00           H  
ATOM    425  HA  ARG A  25      -6.965  -7.419  -2.835  1.00  0.00           H  
ATOM    426 1HB  ARG A  25      -7.562  -5.061  -2.380  1.00  0.00           H  
ATOM    427 2HB  ARG A  25      -7.926  -4.816  -4.077  1.00  0.00           H  
ATOM    428 1HG  ARG A  25      -9.782  -6.385  -4.003  1.00  0.00           H  
ATOM    429 2HG  ARG A  25      -9.424  -6.792  -2.312  1.00  0.00           H  
ATOM    430 1HD  ARG A  25     -11.292  -5.298  -2.396  1.00  0.00           H  
ATOM    431 2HD  ARG A  25      -9.909  -4.432  -1.694  1.00  0.00           H  
ATOM    432  HE  ARG A  25      -9.934  -2.933  -3.478  1.00  0.00           H  
ATOM    433 1HH1 ARG A  25     -12.088  -5.693  -4.355  1.00  0.00           H  
ATOM    434 2HH1 ARG A  25     -12.690  -4.821  -5.743  1.00  0.00           H  
ATOM    435 1HH2 ARG A  25     -10.707  -1.971  -5.176  1.00  0.00           H  
ATOM    436 2HH2 ARG A  25     -11.926  -2.709  -6.238  1.00  0.00           H  
ATOM    437  N   GLU A  26      -7.227  -6.785  -6.062  1.00  0.00           N  
ATOM    438  CA  GLU A  26      -7.689  -7.396  -7.292  1.00  0.00           C  
ATOM    439  C   GLU A  26      -7.043  -8.764  -7.491  1.00  0.00           C  
ATOM    440  O   GLU A  26      -7.718  -9.702  -7.909  1.00  0.00           O  
ATOM    441  CB  GLU A  26      -7.432  -6.491  -8.507  1.00  0.00           C  
ATOM    442  CG  GLU A  26      -8.320  -5.228  -8.559  1.00  0.00           C  
ATOM    443  CD  GLU A  26      -8.067  -4.335  -9.778  1.00  0.00           C  
ATOM    444  OE1 GLU A  26      -7.132  -4.580 -10.505  1.00  0.00           O  
ATOM    445  OE2 GLU A  26      -8.833  -3.418  -9.981  1.00  0.00           O  
ATOM    446  H   GLU A  26      -6.747  -5.882  -6.069  1.00  0.00           H  
ATOM    447  HA  GLU A  26      -8.767  -7.545  -7.211  1.00  0.00           H  
ATOM    448 1HB  GLU A  26      -6.392  -6.165  -8.500  1.00  0.00           H  
ATOM    449 2HB  GLU A  26      -7.592  -7.060  -9.425  1.00  0.00           H  
ATOM    450 1HG  GLU A  26      -9.366  -5.536  -8.557  1.00  0.00           H  
ATOM    451 2HG  GLU A  26      -8.142  -4.649  -7.650  1.00  0.00           H  
ATOM    452  N   LEU A  27      -5.767  -8.926  -7.119  1.00  0.00           N  
ATOM    453  CA  LEU A  27      -5.148 -10.236  -7.307  1.00  0.00           C  
ATOM    454  C   LEU A  27      -5.858 -11.289  -6.471  1.00  0.00           C  
ATOM    455  O   LEU A  27      -6.109 -12.408  -6.932  1.00  0.00           O  
ATOM    456  CB  LEU A  27      -3.701 -10.246  -6.810  1.00  0.00           C  
ATOM    457  CG  LEU A  27      -2.724  -9.415  -7.532  1.00  0.00           C  
ATOM    458  CD1 LEU A  27      -1.398  -9.497  -6.767  1.00  0.00           C  
ATOM    459  CD2 LEU A  27      -2.639  -9.886  -8.945  1.00  0.00           C  
ATOM    460  H   LEU A  27      -5.230  -8.126  -6.775  1.00  0.00           H  
ATOM    461  HA  LEU A  27      -5.202 -10.510  -8.360  1.00  0.00           H  
ATOM    462 1HB  LEU A  27      -3.692  -9.921  -5.779  1.00  0.00           H  
ATOM    463 2HB  LEU A  27      -3.339 -11.273  -6.838  1.00  0.00           H  
ATOM    464  HG  LEU A  27      -3.042  -8.376  -7.519  1.00  0.00           H  
ATOM    465 1HD1 LEU A  27      -0.664  -8.882  -7.229  1.00  0.00           H  
ATOM    466 2HD1 LEU A  27      -1.555  -9.158  -5.753  1.00  0.00           H  
ATOM    467 3HD1 LEU A  27      -1.047 -10.518  -6.743  1.00  0.00           H  
ATOM    468 1HD2 LEU A  27      -1.923  -9.296  -9.499  1.00  0.00           H  
ATOM    469 2HD2 LEU A  27      -2.343 -10.908  -8.934  1.00  0.00           H  
ATOM    470 3HD2 LEU A  27      -3.618  -9.798  -9.417  1.00  0.00           H  
ATOM    471  N   ALA A  28      -6.196 -10.916  -5.232  1.00  0.00           N  
ATOM    472  CA  ALA A  28      -6.861 -11.827  -4.309  1.00  0.00           C  
ATOM    473  C   ALA A  28      -8.216 -12.271  -4.838  1.00  0.00           C  
ATOM    474  O   ALA A  28      -8.631 -13.413  -4.641  1.00  0.00           O  
ATOM    475  CB  ALA A  28      -7.039 -11.161  -2.953  1.00  0.00           C  
ATOM    476  H   ALA A  28      -5.957  -9.969  -4.924  1.00  0.00           H  
ATOM    477  HA  ALA A  28      -6.235 -12.710  -4.203  1.00  0.00           H  
ATOM    478 1HB  ALA A  28      -7.512 -11.858  -2.266  1.00  0.00           H  
ATOM    479 2HB  ALA A  28      -6.079 -10.862  -2.560  1.00  0.00           H  
ATOM    480 3HB  ALA A  28      -7.669 -10.282  -3.067  1.00  0.00           H  
ATOM    481  N   GLU A  29      -8.912 -11.357  -5.506  1.00  0.00           N  
ATOM    482  CA  GLU A  29     -10.235 -11.649  -6.030  1.00  0.00           C  
ATOM    483  C   GLU A  29     -10.188 -12.429  -7.348  1.00  0.00           C  
ATOM    484  O   GLU A  29     -10.943 -13.387  -7.528  1.00  0.00           O  
ATOM    485  CB  GLU A  29     -11.009 -10.339  -6.202  1.00  0.00           C  
ATOM    486  CG  GLU A  29     -11.311  -9.627  -4.871  1.00  0.00           C  
ATOM    487  CD  GLU A  29     -11.996  -8.295  -5.035  1.00  0.00           C  
ATOM    488  OE1 GLU A  29     -12.282  -7.917  -6.149  1.00  0.00           O  
ATOM    489  OE2 GLU A  29     -12.197  -7.622  -4.041  1.00  0.00           O  
ATOM    490  H   GLU A  29      -8.517 -10.420  -5.612  1.00  0.00           H  
ATOM    491  HA  GLU A  29     -10.759 -12.262  -5.298  1.00  0.00           H  
ATOM    492 1HB  GLU A  29     -10.423  -9.656  -6.823  1.00  0.00           H  
ATOM    493 2HB  GLU A  29     -11.949 -10.531  -6.715  1.00  0.00           H  
ATOM    494 1HG  GLU A  29     -11.942 -10.275  -4.265  1.00  0.00           H  
ATOM    495 2HG  GLU A  29     -10.374  -9.482  -4.336  1.00  0.00           H  
ATOM    496  N   GLU A  30      -9.303 -12.033  -8.273  1.00  0.00           N  
ATOM    497  CA  GLU A  30      -9.223 -12.719  -9.564  1.00  0.00           C  
ATOM    498  C   GLU A  30      -8.771 -14.168  -9.428  1.00  0.00           C  
ATOM    499  O   GLU A  30      -9.273 -15.041 -10.139  1.00  0.00           O  
ATOM    500  CB  GLU A  30      -8.303 -11.988 -10.552  1.00  0.00           C  
ATOM    501  CG  GLU A  30      -8.861 -10.670 -11.103  1.00  0.00           C  
ATOM    502  CD  GLU A  30      -7.944 -10.003 -12.116  1.00  0.00           C  
ATOM    503  OE1 GLU A  30      -6.785 -10.343 -12.165  1.00  0.00           O  
ATOM    504  OE2 GLU A  30      -8.420  -9.172 -12.861  1.00  0.00           O  
ATOM    505  H   GLU A  30      -8.695 -11.238  -8.083  1.00  0.00           H  
ATOM    506  HA  GLU A  30     -10.223 -12.728  -9.996  1.00  0.00           H  
ATOM    507 1HB  GLU A  30      -7.357 -11.760 -10.053  1.00  0.00           H  
ATOM    508 2HB  GLU A  30      -8.079 -12.642 -11.393  1.00  0.00           H  
ATOM    509 1HG  GLU A  30      -9.824 -10.864 -11.572  1.00  0.00           H  
ATOM    510 2HG  GLU A  30      -9.025  -9.988 -10.267  1.00  0.00           H  
ATOM    511  N   ASP A  31      -7.833 -14.437  -8.518  1.00  0.00           N  
ATOM    512  CA  ASP A  31      -7.374 -15.803  -8.313  1.00  0.00           C  
ATOM    513  C   ASP A  31      -7.054 -16.063  -6.849  1.00  0.00           C  
ATOM    514  O   ASP A  31      -5.885 -15.975  -6.456  1.00  0.00           O  
ATOM    515  CB  ASP A  31      -6.160 -16.151  -9.166  1.00  0.00           C  
ATOM    516  CG  ASP A  31      -5.766 -17.647  -9.028  1.00  0.00           C  
ATOM    517  OD1 ASP A  31      -6.213 -18.314  -8.088  1.00  0.00           O  
ATOM    518  OD2 ASP A  31      -5.037 -18.109  -9.882  1.00  0.00           O  
ATOM    519  H   ASP A  31      -7.423 -13.681  -7.964  1.00  0.00           H  
ATOM    520  HA  ASP A  31      -8.153 -16.478  -8.649  1.00  0.00           H  
ATOM    521 1HB  ASP A  31      -6.375 -15.934 -10.215  1.00  0.00           H  
ATOM    522 2HB  ASP A  31      -5.311 -15.532  -8.866  1.00  0.00           H  
ATOM    523  N   PRO A  32      -8.053 -16.488  -6.054  1.00  0.00           N  
ATOM    524  CA  PRO A  32      -8.005 -16.708  -4.624  1.00  0.00           C  
ATOM    525  C   PRO A  32      -6.912 -17.671  -4.180  1.00  0.00           C  
ATOM    526  O   PRO A  32      -6.513 -17.651  -3.014  1.00  0.00           O  
ATOM    527  CB  PRO A  32      -9.395 -17.285  -4.322  1.00  0.00           C  
ATOM    528  CG  PRO A  32     -10.275 -16.738  -5.410  1.00  0.00           C  
ATOM    529  CD  PRO A  32      -9.404 -16.712  -6.631  1.00  0.00           C  
ATOM    530  HA  PRO A  32      -7.887 -15.735  -4.140  1.00  0.00           H  
ATOM    531 1HB  PRO A  32      -9.347 -18.385  -4.321  1.00  0.00           H  
ATOM    532 2HB  PRO A  32      -9.717 -16.974  -3.318  1.00  0.00           H  
ATOM    533 1HG  PRO A  32     -11.172 -17.359  -5.534  1.00  0.00           H  
ATOM    534 2HG  PRO A  32     -10.621 -15.723  -5.140  1.00  0.00           H  
ATOM    535 1HD  PRO A  32      -9.447 -17.671  -7.170  1.00  0.00           H  
ATOM    536 2HD  PRO A  32      -9.739 -15.860  -7.238  1.00  0.00           H  
ATOM    537  N   GLU A  33      -6.382 -18.502  -5.081  1.00  0.00           N  
ATOM    538  CA  GLU A  33      -5.353 -19.452  -4.671  1.00  0.00           C  
ATOM    539  C   GLU A  33      -4.098 -18.726  -4.185  1.00  0.00           C  
ATOM    540  O   GLU A  33      -3.321 -19.265  -3.395  1.00  0.00           O  
ATOM    541  CB  GLU A  33      -5.002 -20.405  -5.812  1.00  0.00           C  
ATOM    542  CG  GLU A  33      -6.120 -21.378  -6.198  1.00  0.00           C  
ATOM    543  CD  GLU A  33      -6.482 -22.360  -5.114  1.00  0.00           C  
ATOM    544  OE1 GLU A  33      -5.602 -23.018  -4.609  1.00  0.00           O  
ATOM    545  OE2 GLU A  33      -7.645 -22.453  -4.792  1.00  0.00           O  
ATOM    546  H   GLU A  33      -6.639 -18.471  -6.079  1.00  0.00           H  
ATOM    547  HA  GLU A  33      -5.743 -20.042  -3.842  1.00  0.00           H  
ATOM    548 1HB  GLU A  33      -4.763 -19.825  -6.697  1.00  0.00           H  
ATOM    549 2HB  GLU A  33      -4.115 -20.980  -5.551  1.00  0.00           H  
ATOM    550 1HG  GLU A  33      -7.005 -20.791  -6.454  1.00  0.00           H  
ATOM    551 2HG  GLU A  33      -5.813 -21.922  -7.090  1.00  0.00           H  
ATOM    552  N   TYR A  34      -3.881 -17.513  -4.694  1.00  0.00           N  
ATOM    553  CA  TYR A  34      -2.703 -16.738  -4.349  1.00  0.00           C  
ATOM    554  C   TYR A  34      -3.064 -15.562  -3.444  1.00  0.00           C  
ATOM    555  O   TYR A  34      -2.240 -14.669  -3.193  1.00  0.00           O  
ATOM    556  CB  TYR A  34      -2.016 -16.339  -5.644  1.00  0.00           C  
ATOM    557  CG  TYR A  34      -1.679 -17.608  -6.364  1.00  0.00           C  
ATOM    558  CD1 TYR A  34      -2.460 -18.016  -7.417  1.00  0.00           C  
ATOM    559  CD2 TYR A  34      -0.644 -18.407  -5.926  1.00  0.00           C  
ATOM    560  CE1 TYR A  34      -2.220 -19.227  -8.028  1.00  0.00           C  
ATOM    561  CE2 TYR A  34      -0.405 -19.608  -6.545  1.00  0.00           C  
ATOM    562  CZ  TYR A  34      -1.184 -20.032  -7.577  1.00  0.00           C  
ATOM    563  OH  TYR A  34      -0.935 -21.258  -8.179  1.00  0.00           O  
ATOM    564  H   TYR A  34      -4.570 -17.108  -5.336  1.00  0.00           H  
ATOM    565  HA  TYR A  34      -2.020 -17.378  -3.791  1.00  0.00           H  
ATOM    566 1HB  TYR A  34      -2.685 -15.738  -6.269  1.00  0.00           H  
ATOM    567 2HB  TYR A  34      -1.111 -15.780  -5.447  1.00  0.00           H  
ATOM    568  HD1 TYR A  34      -3.286 -17.390  -7.754  1.00  0.00           H  
ATOM    569  HD2 TYR A  34      -0.024 -18.095  -5.086  1.00  0.00           H  
ATOM    570  HE1 TYR A  34      -2.858 -19.550  -8.855  1.00  0.00           H  
ATOM    571  HE2 TYR A  34       0.386 -20.228  -6.215  1.00  0.00           H  
ATOM    572  HH  TYR A  34      -0.078 -21.633  -7.853  1.00  0.00           H  
ATOM    573  N   ALA A  35      -4.291 -15.591  -2.902  1.00  0.00           N  
ATOM    574  CA  ALA A  35      -4.774 -14.541  -2.018  1.00  0.00           C  
ATOM    575  C   ALA A  35      -3.900 -14.412  -0.800  1.00  0.00           C  
ATOM    576  O   ALA A  35      -3.723 -13.314  -0.309  1.00  0.00           O  
ATOM    577  CB  ALA A  35      -6.199 -14.787  -1.578  1.00  0.00           C  
ATOM    578  H   ALA A  35      -4.923 -16.368  -3.098  1.00  0.00           H  
ATOM    579  HA  ALA A  35      -4.734 -13.600  -2.563  1.00  0.00           H  
ATOM    580 1HB  ALA A  35      -6.524 -13.967  -0.931  1.00  0.00           H  
ATOM    581 2HB  ALA A  35      -6.838 -14.835  -2.440  1.00  0.00           H  
ATOM    582 3HB  ALA A  35      -6.255 -15.726  -1.028  1.00  0.00           H  
ATOM    583  N   GLU A  36      -3.296 -15.509  -0.343  1.00  0.00           N  
ATOM    584  CA  GLU A  36      -2.456 -15.469   0.850  1.00  0.00           C  
ATOM    585  C   GLU A  36      -1.312 -14.483   0.666  1.00  0.00           C  
ATOM    586  O   GLU A  36      -0.880 -13.815   1.612  1.00  0.00           O  
ATOM    587  CB  GLU A  36      -1.843 -16.848   1.118  1.00  0.00           C  
ATOM    588  CG  GLU A  36      -2.805 -17.927   1.567  1.00  0.00           C  
ATOM    589  CD  GLU A  36      -2.124 -19.286   1.734  1.00  0.00           C  
ATOM    590  OE1 GLU A  36      -0.970 -19.429   1.346  1.00  0.00           O  
ATOM    591  OE2 GLU A  36      -2.755 -20.178   2.242  1.00  0.00           O  
ATOM    592  H   GLU A  36      -3.457 -16.389  -0.812  1.00  0.00           H  
ATOM    593  HA  GLU A  36      -3.064 -15.151   1.700  1.00  0.00           H  
ATOM    594 1HB  GLU A  36      -1.354 -17.201   0.209  1.00  0.00           H  
ATOM    595 2HB  GLU A  36      -1.071 -16.753   1.882  1.00  0.00           H  
ATOM    596 1HG  GLU A  36      -3.250 -17.632   2.517  1.00  0.00           H  
ATOM    597 2HG  GLU A  36      -3.605 -18.012   0.830  1.00  0.00           H  
ATOM    598  N   ILE A  37      -0.811 -14.386  -0.560  1.00  0.00           N  
ATOM    599  CA  ILE A  37       0.286 -13.497  -0.833  1.00  0.00           C  
ATOM    600  C   ILE A  37      -0.238 -12.084  -0.909  1.00  0.00           C  
ATOM    601  O   ILE A  37       0.299 -11.165  -0.288  1.00  0.00           O  
ATOM    602  CB  ILE A  37       0.980 -13.892  -2.141  1.00  0.00           C  
ATOM    603  CG1 ILE A  37       1.565 -15.303  -2.018  1.00  0.00           C  
ATOM    604  CG2 ILE A  37       2.013 -12.930  -2.434  1.00  0.00           C  
ATOM    605  CD1 ILE A  37       2.598 -15.428  -0.929  1.00  0.00           C  
ATOM    606  H   ILE A  37      -1.234 -14.896  -1.331  1.00  0.00           H  
ATOM    607  HA  ILE A  37       1.005 -13.556  -0.017  1.00  0.00           H  
ATOM    608  HB  ILE A  37       0.253 -13.907  -2.952  1.00  0.00           H  
ATOM    609 1HG1 ILE A  37       0.753 -16.001  -1.817  1.00  0.00           H  
ATOM    610 2HG1 ILE A  37       2.041 -15.581  -2.942  1.00  0.00           H  
ATOM    611 1HG2 ILE A  37       2.523 -13.191  -3.350  1.00  0.00           H  
ATOM    612 2HG2 ILE A  37       1.575 -11.944  -2.529  1.00  0.00           H  
ATOM    613 3HG2 ILE A  37       2.682 -12.964  -1.608  1.00  0.00           H  
ATOM    614 1HD1 ILE A  37       2.967 -16.451  -0.897  1.00  0.00           H  
ATOM    615 2HD1 ILE A  37       3.430 -14.750  -1.138  1.00  0.00           H  
ATOM    616 3HD1 ILE A  37       2.153 -15.173   0.032  1.00  0.00           H  
ATOM    617  N   ALA A  38      -1.334 -11.912  -1.636  1.00  0.00           N  
ATOM    618  CA  ALA A  38      -1.913 -10.586  -1.763  1.00  0.00           C  
ATOM    619  C   ALA A  38      -2.314 -10.014  -0.394  1.00  0.00           C  
ATOM    620  O   ALA A  38      -2.148  -8.820  -0.151  1.00  0.00           O  
ATOM    621  CB  ALA A  38      -3.114 -10.642  -2.679  1.00  0.00           C  
ATOM    622  H   ALA A  38      -1.753 -12.718  -2.106  1.00  0.00           H  
ATOM    623  HA  ALA A  38      -1.161  -9.932  -2.194  1.00  0.00           H  
ATOM    624 1HB  ALA A  38      -3.525  -9.653  -2.784  1.00  0.00           H  
ATOM    625 2HB  ALA A  38      -2.822 -11.026  -3.655  1.00  0.00           H  
ATOM    626 3HB  ALA A  38      -3.850 -11.301  -2.236  1.00  0.00           H  
ATOM    627  N   GLU A  39      -2.834 -10.869   0.501  1.00  0.00           N  
ATOM    628  CA  GLU A  39      -3.279 -10.456   1.831  1.00  0.00           C  
ATOM    629  C   GLU A  39      -2.127 -10.092   2.759  1.00  0.00           C  
ATOM    630  O   GLU A  39      -2.199  -9.073   3.448  1.00  0.00           O  
ATOM    631  CB  GLU A  39      -4.148 -11.542   2.477  1.00  0.00           C  
ATOM    632  CG  GLU A  39      -5.536 -11.723   1.825  1.00  0.00           C  
ATOM    633  CD  GLU A  39      -6.342 -12.866   2.416  1.00  0.00           C  
ATOM    634  OE1 GLU A  39      -5.844 -13.545   3.286  1.00  0.00           O  
ATOM    635  OE2 GLU A  39      -7.460 -13.057   1.990  1.00  0.00           O  
ATOM    636  H   GLU A  39      -2.950 -11.838   0.235  1.00  0.00           H  
ATOM    637  HA  GLU A  39      -3.900  -9.571   1.710  1.00  0.00           H  
ATOM    638 1HB  GLU A  39      -3.626 -12.500   2.417  1.00  0.00           H  
ATOM    639 2HB  GLU A  39      -4.294 -11.313   3.532  1.00  0.00           H  
ATOM    640 1HG  GLU A  39      -6.098 -10.801   1.962  1.00  0.00           H  
ATOM    641 2HG  GLU A  39      -5.420 -11.875   0.758  1.00  0.00           H  
ATOM    642  N   GLU A  40      -1.032 -10.872   2.770  1.00  0.00           N  
ATOM    643  CA  GLU A  40       0.089 -10.470   3.626  1.00  0.00           C  
ATOM    644  C   GLU A  40       0.541  -9.094   3.210  1.00  0.00           C  
ATOM    645  O   GLU A  40       0.762  -8.195   4.032  1.00  0.00           O  
ATOM    646  CB  GLU A  40       1.307 -11.399   3.491  1.00  0.00           C  
ATOM    647  CG  GLU A  40       2.527 -10.942   4.368  1.00  0.00           C  
ATOM    648  CD  GLU A  40       3.792 -11.793   4.217  1.00  0.00           C  
ATOM    649  OE1 GLU A  40       3.769 -12.744   3.473  1.00  0.00           O  
ATOM    650  OE2 GLU A  40       4.792 -11.468   4.842  1.00  0.00           O  
ATOM    651  H   GLU A  40      -0.983 -11.733   2.218  1.00  0.00           H  
ATOM    652  HA  GLU A  40      -0.245 -10.436   4.664  1.00  0.00           H  
ATOM    653 1HB  GLU A  40       1.029 -12.412   3.784  1.00  0.00           H  
ATOM    654 2HB  GLU A  40       1.625 -11.436   2.445  1.00  0.00           H  
ATOM    655 1HG  GLU A  40       2.773  -9.913   4.099  1.00  0.00           H  
ATOM    656 2HG  GLU A  40       2.221 -10.946   5.413  1.00  0.00           H  
ATOM    657  N   LEU A  41       0.675  -8.939   1.906  1.00  0.00           N  
ATOM    658  CA  LEU A  41       1.144  -7.709   1.356  1.00  0.00           C  
ATOM    659  C   LEU A  41       0.119  -6.599   1.587  1.00  0.00           C  
ATOM    660  O   LEU A  41       0.495  -5.465   1.840  1.00  0.00           O  
ATOM    661  CB  LEU A  41       1.451  -7.954  -0.097  1.00  0.00           C  
ATOM    662  CG  LEU A  41       2.593  -8.935  -0.317  1.00  0.00           C  
ATOM    663  CD1 LEU A  41       2.669  -9.204  -1.742  1.00  0.00           C  
ATOM    664  CD2 LEU A  41       3.897  -8.392   0.241  1.00  0.00           C  
ATOM    665  H   LEU A  41       0.464  -9.715   1.272  1.00  0.00           H  
ATOM    666  HA  LEU A  41       2.069  -7.440   1.859  1.00  0.00           H  
ATOM    667 1HB  LEU A  41       0.567  -8.366  -0.580  1.00  0.00           H  
ATOM    668 2HB  LEU A  41       1.718  -7.015  -0.570  1.00  0.00           H  
ATOM    669  HG  LEU A  41       2.374  -9.874   0.188  1.00  0.00           H  
ATOM    670 1HD1 LEU A  41       3.451  -9.898  -1.905  1.00  0.00           H  
ATOM    671 2HD1 LEU A  41       1.721  -9.616  -2.082  1.00  0.00           H  
ATOM    672 3HD1 LEU A  41       2.863  -8.316  -2.266  1.00  0.00           H  
ATOM    673 1HD2 LEU A  41       4.698  -9.111   0.070  1.00  0.00           H  
ATOM    674 2HD2 LEU A  41       4.138  -7.476  -0.240  1.00  0.00           H  
ATOM    675 3HD2 LEU A  41       3.789  -8.221   1.311  1.00  0.00           H  
ATOM    676  N   ALA A  42      -1.182  -6.896   1.535  1.00  0.00           N  
ATOM    677  CA  ALA A  42      -2.160  -5.847   1.784  1.00  0.00           C  
ATOM    678  C   ALA A  42      -2.011  -5.288   3.196  1.00  0.00           C  
ATOM    679  O   ALA A  42      -2.110  -4.074   3.390  1.00  0.00           O  
ATOM    680  CB  ALA A  42      -3.565  -6.364   1.579  1.00  0.00           C  
ATOM    681  H   ALA A  42      -1.498  -7.829   1.285  1.00  0.00           H  
ATOM    682  HA  ALA A  42      -1.975  -5.039   1.078  1.00  0.00           H  
ATOM    683 1HB  ALA A  42      -4.278  -5.558   1.744  1.00  0.00           H  
ATOM    684 2HB  ALA A  42      -3.665  -6.739   0.558  1.00  0.00           H  
ATOM    685 3HB  ALA A  42      -3.755  -7.171   2.284  1.00  0.00           H  
ATOM    686  N   GLU A  43      -1.751  -6.158   4.190  1.00  0.00           N  
ATOM    687  CA  GLU A  43      -1.581  -5.657   5.559  1.00  0.00           C  
ATOM    688  C   GLU A  43      -0.347  -4.766   5.627  1.00  0.00           C  
ATOM    689  O   GLU A  43      -0.357  -3.707   6.262  1.00  0.00           O  
ATOM    690  CB  GLU A  43      -1.483  -6.796   6.582  1.00  0.00           C  
ATOM    691  CG  GLU A  43      -2.795  -7.564   6.806  1.00  0.00           C  
ATOM    692  CD  GLU A  43      -2.694  -8.655   7.875  1.00  0.00           C  
ATOM    693  OE1 GLU A  43      -1.616  -8.894   8.371  1.00  0.00           O  
ATOM    694  OE2 GLU A  43      -3.709  -9.233   8.197  1.00  0.00           O  
ATOM    695  H   GLU A  43      -1.695  -7.160   3.986  1.00  0.00           H  
ATOM    696  HA  GLU A  43      -2.448  -5.053   5.815  1.00  0.00           H  
ATOM    697 1HB  GLU A  43      -0.734  -7.516   6.244  1.00  0.00           H  
ATOM    698 2HB  GLU A  43      -1.150  -6.400   7.540  1.00  0.00           H  
ATOM    699 1HG  GLU A  43      -3.572  -6.857   7.094  1.00  0.00           H  
ATOM    700 2HG  GLU A  43      -3.090  -8.019   5.859  1.00  0.00           H  
ATOM    701  N   LEU A  44       0.698  -5.172   4.910  1.00  0.00           N  
ATOM    702  CA  LEU A  44       1.926  -4.400   4.801  1.00  0.00           C  
ATOM    703  C   LEU A  44       1.629  -3.025   4.226  1.00  0.00           C  
ATOM    704  O   LEU A  44       2.082  -2.008   4.766  1.00  0.00           O  
ATOM    705  CB  LEU A  44       2.918  -5.152   3.915  1.00  0.00           C  
ATOM    706  CG  LEU A  44       4.182  -4.478   3.554  1.00  0.00           C  
ATOM    707  CD1 LEU A  44       5.015  -4.188   4.809  1.00  0.00           C  
ATOM    708  CD2 LEU A  44       4.860  -5.389   2.521  1.00  0.00           C  
ATOM    709  H   LEU A  44       0.641  -6.075   4.432  1.00  0.00           H  
ATOM    710  HA  LEU A  44       2.351  -4.278   5.796  1.00  0.00           H  
ATOM    711 1HB  LEU A  44       3.164  -6.097   4.397  1.00  0.00           H  
ATOM    712 2HB  LEU A  44       2.458  -5.374   2.998  1.00  0.00           H  
ATOM    713  HG  LEU A  44       3.958  -3.517   3.081  1.00  0.00           H  
ATOM    714 1HD1 LEU A  44       5.932  -3.676   4.545  1.00  0.00           H  
ATOM    715 2HD1 LEU A  44       4.436  -3.550   5.473  1.00  0.00           H  
ATOM    716 3HD1 LEU A  44       5.251  -5.111   5.320  1.00  0.00           H  
ATOM    717 1HD2 LEU A  44       5.765  -4.948   2.155  1.00  0.00           H  
ATOM    718 2HD2 LEU A  44       5.074  -6.353   2.967  1.00  0.00           H  
ATOM    719 3HD2 LEU A  44       4.176  -5.526   1.684  1.00  0.00           H  
ATOM    720  N   GLU A  45       0.857  -2.994   3.133  1.00  0.00           N  
ATOM    721  CA  GLU A  45       0.522  -1.738   2.492  1.00  0.00           C  
ATOM    722  C   GLU A  45      -0.305  -0.869   3.435  1.00  0.00           C  
ATOM    723  O   GLU A  45      -0.067   0.327   3.521  1.00  0.00           O  
ATOM    724  CB  GLU A  45      -0.291  -1.970   1.213  1.00  0.00           C  
ATOM    725  CG  GLU A  45       0.437  -2.655   0.031  1.00  0.00           C  
ATOM    726  CD  GLU A  45       1.520  -1.873  -0.574  1.00  0.00           C  
ATOM    727  OE1 GLU A  45       1.293  -0.763  -0.908  1.00  0.00           O  
ATOM    728  OE2 GLU A  45       2.583  -2.407  -0.752  1.00  0.00           O  
ATOM    729  H   GLU A  45       0.523  -3.870   2.738  1.00  0.00           H  
ATOM    730  HA  GLU A  45       1.443  -1.213   2.244  1.00  0.00           H  
ATOM    731 1HB  GLU A  45      -1.172  -2.561   1.448  1.00  0.00           H  
ATOM    732 2HB  GLU A  45      -0.632  -1.004   0.857  1.00  0.00           H  
ATOM    733 1HG  GLU A  45       0.853  -3.589   0.368  1.00  0.00           H  
ATOM    734 2HG  GLU A  45      -0.288  -2.878  -0.733  1.00  0.00           H  
ATOM    735  N   LEU A  46      -1.221  -1.448   4.212  1.00  0.00           N  
ATOM    736  CA  LEU A  46      -2.011  -0.619   5.122  1.00  0.00           C  
ATOM    737  C   LEU A  46      -1.127   0.074   6.139  1.00  0.00           C  
ATOM    738  O   LEU A  46      -1.313   1.258   6.449  1.00  0.00           O  
ATOM    739  CB  LEU A  46      -3.075  -1.459   5.828  1.00  0.00           C  
ATOM    740  CG  LEU A  46      -4.219  -1.915   4.942  1.00  0.00           C  
ATOM    741  CD1 LEU A  46      -5.086  -2.920   5.673  1.00  0.00           C  
ATOM    742  CD2 LEU A  46      -5.036  -0.683   4.560  1.00  0.00           C  
ATOM    743  H   LEU A  46      -1.402  -2.451   4.129  1.00  0.00           H  
ATOM    744  HA  LEU A  46      -2.515   0.146   4.540  1.00  0.00           H  
ATOM    745 1HB  LEU A  46      -2.595  -2.349   6.233  1.00  0.00           H  
ATOM    746 2HB  LEU A  46      -3.488  -0.884   6.653  1.00  0.00           H  
ATOM    747  HG  LEU A  46      -3.824  -2.392   4.056  1.00  0.00           H  
ATOM    748 1HD1 LEU A  46      -5.903  -3.234   5.024  1.00  0.00           H  
ATOM    749 2HD1 LEU A  46      -4.486  -3.787   5.944  1.00  0.00           H  
ATOM    750 3HD1 LEU A  46      -5.491  -2.463   6.573  1.00  0.00           H  
ATOM    751 1HD2 LEU A  46      -5.867  -0.977   3.925  1.00  0.00           H  
ATOM    752 2HD2 LEU A  46      -5.425  -0.214   5.464  1.00  0.00           H  
ATOM    753 3HD2 LEU A  46      -4.402   0.026   4.031  1.00  0.00           H  
ATOM    754  N   VAL A  47      -0.121  -0.640   6.626  1.00  0.00           N  
ATOM    755  CA  VAL A  47       0.780  -0.030   7.576  1.00  0.00           C  
ATOM    756  C   VAL A  47       1.565   1.088   6.900  1.00  0.00           C  
ATOM    757  O   VAL A  47       1.632   2.208   7.416  1.00  0.00           O  
ATOM    758  CB  VAL A  47       1.746  -1.072   8.151  1.00  0.00           C  
ATOM    759  CG1 VAL A  47       2.762  -0.387   8.981  1.00  0.00           C  
ATOM    760  CG2 VAL A  47       0.980  -2.081   8.971  1.00  0.00           C  
ATOM    761  H   VAL A  47      -0.010  -1.621   6.354  1.00  0.00           H  
ATOM    762  HA  VAL A  47       0.193   0.393   8.391  1.00  0.00           H  
ATOM    763  HB  VAL A  47       2.262  -1.577   7.331  1.00  0.00           H  
ATOM    764 1HG1 VAL A  47       3.463  -1.116   9.380  1.00  0.00           H  
ATOM    765 2HG1 VAL A  47       3.278   0.318   8.349  1.00  0.00           H  
ATOM    766 3HG1 VAL A  47       2.279   0.140   9.801  1.00  0.00           H  
ATOM    767 1HG2 VAL A  47       1.671  -2.821   9.371  1.00  0.00           H  
ATOM    768 2HG2 VAL A  47       0.473  -1.574   9.789  1.00  0.00           H  
ATOM    769 3HG2 VAL A  47       0.247  -2.574   8.344  1.00  0.00           H  
ATOM    770  N   ALA A  48       2.110   0.801   5.714  1.00  0.00           N  
ATOM    771  CA  ALA A  48       2.900   1.781   4.982  1.00  0.00           C  
ATOM    772  C   ALA A  48       2.121   3.038   4.642  1.00  0.00           C  
ATOM    773  O   ALA A  48       2.626   4.149   4.803  1.00  0.00           O  
ATOM    774  CB  ALA A  48       3.383   1.173   3.689  1.00  0.00           C  
ATOM    775  H   ALA A  48       2.000  -0.137   5.326  1.00  0.00           H  
ATOM    776  HA  ALA A  48       3.752   2.055   5.604  1.00  0.00           H  
ATOM    777 1HB  ALA A  48       4.001   1.888   3.154  1.00  0.00           H  
ATOM    778 2HB  ALA A  48       3.964   0.280   3.904  1.00  0.00           H  
ATOM    779 3HB  ALA A  48       2.530   0.903   3.070  1.00  0.00           H  
ATOM    780  N   ILE A  49       0.860   2.881   4.248  1.00  0.00           N  
ATOM    781  CA  ILE A  49       0.027   4.014   3.870  1.00  0.00           C  
ATOM    782  C   ILE A  49      -0.128   4.956   5.036  1.00  0.00           C  
ATOM    783  O   ILE A  49       0.051   6.175   4.888  1.00  0.00           O  
ATOM    784  CB  ILE A  49      -1.365   3.521   3.423  1.00  0.00           C  
ATOM    785  CG1 ILE A  49      -1.255   2.767   2.112  1.00  0.00           C  
ATOM    786  CG2 ILE A  49      -2.309   4.699   3.276  1.00  0.00           C  
ATOM    787  CD1 ILE A  49      -2.458   1.926   1.772  1.00  0.00           C  
ATOM    788  H   ILE A  49       0.484   1.940   4.155  1.00  0.00           H  
ATOM    789  HA  ILE A  49       0.506   4.543   3.045  1.00  0.00           H  
ATOM    790  HB  ILE A  49      -1.757   2.826   4.172  1.00  0.00           H  
ATOM    791 1HG1 ILE A  49      -1.140   3.497   1.318  1.00  0.00           H  
ATOM    792 2HG1 ILE A  49      -0.378   2.152   2.130  1.00  0.00           H  
ATOM    793 1HG2 ILE A  49      -3.287   4.340   2.970  1.00  0.00           H  
ATOM    794 2HG2 ILE A  49      -2.398   5.221   4.227  1.00  0.00           H  
ATOM    795 3HG2 ILE A  49      -1.917   5.381   2.518  1.00  0.00           H  
ATOM    796 1HD1 ILE A  49      -2.280   1.435   0.822  1.00  0.00           H  
ATOM    797 2HD1 ILE A  49      -2.593   1.179   2.534  1.00  0.00           H  
ATOM    798 3HD1 ILE A  49      -3.339   2.548   1.715  1.00  0.00           H  
ATOM    799  N   ASN A  50      -0.443   4.389   6.204  1.00  0.00           N  
ATOM    800  CA  ASN A  50      -0.629   5.188   7.395  1.00  0.00           C  
ATOM    801  C   ASN A  50       0.667   5.839   7.865  1.00  0.00           C  
ATOM    802  O   ASN A  50       0.653   7.009   8.259  1.00  0.00           O  
ATOM    803  CB  ASN A  50      -1.236   4.330   8.478  1.00  0.00           C  
ATOM    804  CG  ASN A  50      -2.687   4.031   8.202  1.00  0.00           C  
ATOM    805  OD1 ASN A  50      -3.360   4.753   7.451  1.00  0.00           O  
ATOM    806  ND2 ASN A  50      -3.186   2.977   8.792  1.00  0.00           N  
ATOM    807  H   ASN A  50      -0.573   3.373   6.260  1.00  0.00           H  
ATOM    808  HA  ASN A  50      -1.327   5.991   7.158  1.00  0.00           H  
ATOM    809 1HB  ASN A  50      -0.686   3.385   8.536  1.00  0.00           H  
ATOM    810 2HB  ASN A  50      -1.145   4.828   9.441  1.00  0.00           H  
ATOM    811 1HD2 ASN A  50      -4.143   2.729   8.646  1.00  0.00           H  
ATOM    812 2HD2 ASN A  50      -2.609   2.418   9.385  1.00  0.00           H  
ATOM    813  N   GLN A  51       1.789   5.114   7.780  1.00  0.00           N  
ATOM    814  CA  GLN A  51       3.083   5.655   8.197  1.00  0.00           C  
ATOM    815  C   GLN A  51       3.554   6.779   7.298  1.00  0.00           C  
ATOM    816  O   GLN A  51       4.072   7.788   7.779  1.00  0.00           O  
ATOM    817  CB  GLN A  51       4.126   4.559   8.234  1.00  0.00           C  
ATOM    818  CG  GLN A  51       3.921   3.577   9.330  1.00  0.00           C  
ATOM    819  CD  GLN A  51       4.821   2.451   9.177  1.00  0.00           C  
ATOM    820  OE1 GLN A  51       5.190   2.133   8.046  1.00  0.00           O  
ATOM    821  NE2 GLN A  51       5.193   1.822  10.279  1.00  0.00           N  
ATOM    822  H   GLN A  51       1.741   4.148   7.449  1.00  0.00           H  
ATOM    823  HA  GLN A  51       2.973   6.056   9.205  1.00  0.00           H  
ATOM    824 1HB  GLN A  51       4.123   4.020   7.284  1.00  0.00           H  
ATOM    825 2HB  GLN A  51       5.108   4.998   8.365  1.00  0.00           H  
ATOM    826 1HG  GLN A  51       4.137   4.058  10.289  1.00  0.00           H  
ATOM    827 2HG  GLN A  51       2.896   3.216   9.313  1.00  0.00           H  
ATOM    828 1HE2 GLN A  51       5.819   1.052  10.241  1.00  0.00           H  
ATOM    829 2HE2 GLN A  51       4.880   2.160  11.195  1.00  0.00           H  
ATOM    830  N   TYR A  52       3.350   6.641   5.986  1.00  0.00           N  
ATOM    831  CA  TYR A  52       3.727   7.726   5.098  1.00  0.00           C  
ATOM    832  C   TYR A  52       2.871   8.941   5.437  1.00  0.00           C  
ATOM    833  O   TYR A  52       3.368  10.066   5.472  1.00  0.00           O  
ATOM    834  CB  TYR A  52       3.547   7.355   3.625  1.00  0.00           C  
ATOM    835  CG  TYR A  52       4.628   6.500   2.966  1.00  0.00           C  
ATOM    836  CD1 TYR A  52       4.350   5.221   2.534  1.00  0.00           C  
ATOM    837  CD2 TYR A  52       5.882   7.023   2.739  1.00  0.00           C  
ATOM    838  CE1 TYR A  52       5.321   4.472   1.894  1.00  0.00           C  
ATOM    839  CE2 TYR A  52       6.836   6.268   2.086  1.00  0.00           C  
ATOM    840  CZ  TYR A  52       6.554   5.000   1.664  1.00  0.00           C  
ATOM    841  OH  TYR A  52       7.510   4.253   0.981  1.00  0.00           O  
ATOM    842  H   TYR A  52       2.946   5.784   5.609  1.00  0.00           H  
ATOM    843  HA  TYR A  52       4.768   7.977   5.277  1.00  0.00           H  
ATOM    844 1HB  TYR A  52       2.601   6.819   3.524  1.00  0.00           H  
ATOM    845 2HB  TYR A  52       3.466   8.267   3.048  1.00  0.00           H  
ATOM    846  HD1 TYR A  52       3.365   4.800   2.682  1.00  0.00           H  
ATOM    847  HD2 TYR A  52       6.115   8.032   3.045  1.00  0.00           H  
ATOM    848  HE1 TYR A  52       5.105   3.463   1.548  1.00  0.00           H  
ATOM    849  HE2 TYR A  52       7.808   6.689   1.885  1.00  0.00           H  
ATOM    850  HH  TYR A  52       7.261   3.297   0.981  1.00  0.00           H  
ATOM    851  N   GLY A  53       1.587   8.704   5.734  1.00  0.00           N  
ATOM    852  CA  GLY A  53       0.667   9.767   6.101  1.00  0.00           C  
ATOM    853  C   GLY A  53       1.147  10.509   7.346  1.00  0.00           C  
ATOM    854  O   GLY A  53       1.337  11.728   7.308  1.00  0.00           O  
ATOM    855  H   GLY A  53       1.218   7.754   5.675  1.00  0.00           H  
ATOM    856 1HA  GLY A  53       0.563  10.463   5.268  1.00  0.00           H  
ATOM    857 2HA  GLY A  53      -0.315   9.333   6.288  1.00  0.00           H  
ATOM    858  N   GLU A  54       1.361   9.773   8.444  1.00  0.00           N  
ATOM    859  CA  GLU A  54       1.811  10.394   9.687  1.00  0.00           C  
ATOM    860  C   GLU A  54       3.107  11.143   9.493  1.00  0.00           C  
ATOM    861  O   GLU A  54       3.254  12.271   9.963  1.00  0.00           O  
ATOM    862  CB  GLU A  54       2.027   9.358  10.793  1.00  0.00           C  
ATOM    863  CG  GLU A  54       2.500   9.977  12.127  1.00  0.00           C  
ATOM    864  CD  GLU A  54       2.699   8.974  13.249  1.00  0.00           C  
ATOM    865  OE1 GLU A  54       2.463   7.808  13.043  1.00  0.00           O  
ATOM    866  OE2 GLU A  54       3.097   9.388  14.314  1.00  0.00           O  
ATOM    867  H   GLU A  54       1.195   8.768   8.406  1.00  0.00           H  
ATOM    868  HA  GLU A  54       1.050  11.106  10.010  1.00  0.00           H  
ATOM    869 1HB  GLU A  54       1.099   8.815  10.972  1.00  0.00           H  
ATOM    870 2HB  GLU A  54       2.774   8.630  10.466  1.00  0.00           H  
ATOM    871 1HG  GLU A  54       3.444  10.493  11.950  1.00  0.00           H  
ATOM    872 2HG  GLU A  54       1.771  10.722  12.441  1.00  0.00           H  
ATOM    873  N   ALA A  55       4.053  10.519   8.804  1.00  0.00           N  
ATOM    874  CA  ALA A  55       5.331  11.139   8.550  1.00  0.00           C  
ATOM    875  C   ALA A  55       5.174  12.409   7.742  1.00  0.00           C  
ATOM    876  O   ALA A  55       5.864  13.400   7.994  1.00  0.00           O  
ATOM    877  CB  ALA A  55       6.215  10.152   7.847  1.00  0.00           C  
ATOM    878  H   ALA A  55       3.889   9.580   8.439  1.00  0.00           H  
ATOM    879  HA  ALA A  55       5.774  11.419   9.493  1.00  0.00           H  
ATOM    880 1HB  ALA A  55       7.163  10.589   7.670  1.00  0.00           H  
ATOM    881 2HB  ALA A  55       6.329   9.257   8.453  1.00  0.00           H  
ATOM    882 3HB  ALA A  55       5.739   9.894   6.923  1.00  0.00           H  
ATOM    883  N   ALA A  56       4.252  12.415   6.777  1.00  0.00           N  
ATOM    884  CA  ALA A  56       4.056  13.613   5.990  1.00  0.00           C  
ATOM    885  C   ALA A  56       3.573  14.755   6.859  1.00  0.00           C  
ATOM    886  O   ALA A  56       4.054  15.886   6.741  1.00  0.00           O  
ATOM    887  CB  ALA A  56       3.036  13.376   4.890  1.00  0.00           C  
ATOM    888  H   ALA A  56       3.704  11.581   6.566  1.00  0.00           H  
ATOM    889  HA  ALA A  56       5.014  13.878   5.557  1.00  0.00           H  
ATOM    890 1HB  ALA A  56       2.926  14.279   4.296  1.00  0.00           H  
ATOM    891 2HB  ALA A  56       3.358  12.573   4.267  1.00  0.00           H  
ATOM    892 3HB  ALA A  56       2.080  13.113   5.331  1.00  0.00           H  
ATOM    893  N   GLU A  57       2.626  14.454   7.753  1.00  0.00           N  
ATOM    894  CA  GLU A  57       2.053  15.492   8.594  1.00  0.00           C  
ATOM    895  C   GLU A  57       3.026  15.952   9.656  1.00  0.00           C  
ATOM    896  O   GLU A  57       3.127  17.148   9.932  1.00  0.00           O  
ATOM    897  CB  GLU A  57       0.748  15.012   9.235  1.00  0.00           C  
ATOM    898  CG  GLU A  57      -0.372  14.824   8.223  1.00  0.00           C  
ATOM    899  CD  GLU A  57      -1.709  14.399   8.799  1.00  0.00           C  
ATOM    900  OE1 GLU A  57      -1.815  14.177   9.983  1.00  0.00           O  
ATOM    901  OE2 GLU A  57      -2.632  14.299   8.013  1.00  0.00           O  
ATOM    902  H   GLU A  57       2.278  13.493   7.808  1.00  0.00           H  
ATOM    903  HA  GLU A  57       1.820  16.349   7.961  1.00  0.00           H  
ATOM    904 1HB  GLU A  57       0.921  14.052   9.730  1.00  0.00           H  
ATOM    905 2HB  GLU A  57       0.421  15.724   9.991  1.00  0.00           H  
ATOM    906 1HG  GLU A  57      -0.505  15.764   7.689  1.00  0.00           H  
ATOM    907 2HG  GLU A  57      -0.045  14.074   7.501  1.00  0.00           H  
ATOM    908  N   ALA A  58       3.753  15.017  10.254  1.00  0.00           N  
ATOM    909  CA  ALA A  58       4.711  15.384  11.273  1.00  0.00           C  
ATOM    910  C   ALA A  58       5.794  16.266  10.653  1.00  0.00           C  
ATOM    911  O   ALA A  58       6.222  17.256  11.250  1.00  0.00           O  
ATOM    912  CB  ALA A  58       5.280  14.138  11.911  1.00  0.00           C  
ATOM    913  H   ALA A  58       3.630  14.038  10.006  1.00  0.00           H  
ATOM    914  HA  ALA A  58       4.196  15.967  12.036  1.00  0.00           H  
ATOM    915 1HB  ALA A  58       5.967  14.426  12.695  1.00  0.00           H  
ATOM    916 2HB  ALA A  58       4.470  13.547  12.340  1.00  0.00           H  
ATOM    917 3HB  ALA A  58       5.790  13.545  11.151  1.00  0.00           H  
ATOM    918  N   ALA A  59       6.222  15.929   9.428  1.00  0.00           N  
ATOM    919  CA  ALA A  59       7.207  16.749   8.746  1.00  0.00           C  
ATOM    920  C   ALA A  59       6.636  18.133   8.466  1.00  0.00           C  
ATOM    921  O   ALA A  59       7.327  19.132   8.664  1.00  0.00           O  
ATOM    922  CB  ALA A  59       7.660  16.073   7.472  1.00  0.00           C  
ATOM    923  H   ALA A  59       5.875  15.090   8.960  1.00  0.00           H  
ATOM    924  HA  ALA A  59       8.062  16.873   9.399  1.00  0.00           H  
ATOM    925 1HB  ALA A  59       8.412  16.675   6.982  1.00  0.00           H  
ATOM    926 2HB  ALA A  59       8.071  15.109   7.722  1.00  0.00           H  
ATOM    927 3HB  ALA A  59       6.807  15.942   6.807  1.00  0.00           H  
ATOM    928  N   GLU A  60       5.359  18.218   8.065  1.00  0.00           N  
ATOM    929  CA  GLU A  60       4.771  19.529   7.816  1.00  0.00           C  
ATOM    930  C   GLU A  60       4.808  20.352   9.098  1.00  0.00           C  
ATOM    931  O   GLU A  60       5.169  21.530   9.068  1.00  0.00           O  
ATOM    932  CB  GLU A  60       3.329  19.423   7.294  1.00  0.00           C  
ATOM    933  CG  GLU A  60       2.688  20.784   6.925  1.00  0.00           C  
ATOM    934  CD  GLU A  60       1.277  20.681   6.319  1.00  0.00           C  
ATOM    935  OE1 GLU A  60       0.766  19.594   6.193  1.00  0.00           O  
ATOM    936  OE2 GLU A  60       0.727  21.702   5.979  1.00  0.00           O  
ATOM    937  H   GLU A  60       4.814  17.374   7.886  1.00  0.00           H  
ATOM    938  HA  GLU A  60       5.371  20.038   7.062  1.00  0.00           H  
ATOM    939 1HB  GLU A  60       3.300  18.779   6.422  1.00  0.00           H  
ATOM    940 2HB  GLU A  60       2.704  18.959   8.056  1.00  0.00           H  
ATOM    941 1HG  GLU A  60       2.637  21.395   7.828  1.00  0.00           H  
ATOM    942 2HG  GLU A  60       3.343  21.294   6.219  1.00  0.00           H  
ATOM    943  N   GLU A  61       4.469  19.725  10.231  1.00  0.00           N  
ATOM    944  CA  GLU A  61       4.499  20.425  11.508  1.00  0.00           C  
ATOM    945  C   GLU A  61       5.902  20.952  11.779  1.00  0.00           C  
ATOM    946  O   GLU A  61       6.080  22.111  12.153  1.00  0.00           O  
ATOM    947  CB  GLU A  61       4.069  19.499  12.656  1.00  0.00           C  
ATOM    948  CG  GLU A  61       4.028  20.169  14.021  1.00  0.00           C  
ATOM    949  CD  GLU A  61       3.643  19.236  15.167  1.00  0.00           C  
ATOM    950  OE1 GLU A  61       3.291  18.107  14.918  1.00  0.00           O  
ATOM    951  OE2 GLU A  61       3.740  19.642  16.312  1.00  0.00           O  
ATOM    952  H   GLU A  61       4.165  18.751  10.190  1.00  0.00           H  
ATOM    953  HA  GLU A  61       3.815  21.271  11.458  1.00  0.00           H  
ATOM    954 1HB  GLU A  61       3.083  19.087  12.440  1.00  0.00           H  
ATOM    955 2HB  GLU A  61       4.758  18.664  12.727  1.00  0.00           H  
ATOM    956 1HG  GLU A  61       4.997  20.598  14.222  1.00  0.00           H  
ATOM    957 2HG  GLU A  61       3.309  20.983  13.974  1.00  0.00           H  
ATOM    958  N   ALA A  62       6.917  20.116  11.560  1.00  0.00           N  
ATOM    959  CA  ALA A  62       8.289  20.550  11.784  1.00  0.00           C  
ATOM    960  C   ALA A  62       8.647  21.727  10.893  1.00  0.00           C  
ATOM    961  O   ALA A  62       9.240  22.710  11.356  1.00  0.00           O  
ATOM    962  CB  ALA A  62       9.232  19.391  11.536  1.00  0.00           C  
ATOM    963  H   ALA A  62       6.723  19.159  11.258  1.00  0.00           H  
ATOM    964  HA  ALA A  62       8.392  20.882  12.803  1.00  0.00           H  
ATOM    965 1HB  ALA A  62      10.246  19.703  11.716  1.00  0.00           H  
ATOM    966 2HB  ALA A  62       8.976  18.573  12.198  1.00  0.00           H  
ATOM    967 3HB  ALA A  62       9.130  19.066  10.510  1.00  0.00           H  
ATOM    968  N   ALA A  63       8.216  21.674   9.633  1.00  0.00           N  
ATOM    969  CA  ALA A  63       8.486  22.743   8.686  1.00  0.00           C  
ATOM    970  C   ALA A  63       7.843  24.068   9.106  1.00  0.00           C  
ATOM    971  O   ALA A  63       8.453  25.131   8.962  1.00  0.00           O  
ATOM    972  CB  ALA A  63       7.978  22.347   7.308  1.00  0.00           C  
ATOM    973  H   ALA A  63       7.716  20.844   9.312  1.00  0.00           H  
ATOM    974  HA  ALA A  63       9.564  22.887   8.645  1.00  0.00           H  
ATOM    975 1HB  ALA A  63       8.211  23.132   6.595  1.00  0.00           H  
ATOM    976 2HB  ALA A  63       8.445  21.427   7.002  1.00  0.00           H  
ATOM    977 3HB  ALA A  63       6.902  22.205   7.346  1.00  0.00           H  
ATOM    978  N   GLU A  64       6.616  23.999   9.632  1.00  0.00           N  
ATOM    979  CA  GLU A  64       5.876  25.191  10.039  1.00  0.00           C  
ATOM    980  C   GLU A  64       6.250  25.746  11.416  1.00  0.00           C  
ATOM    981  O   GLU A  64       6.274  26.964  11.608  1.00  0.00           O  
ATOM    982  CB  GLU A  64       4.373  24.898  10.008  1.00  0.00           C  
ATOM    983  CG  GLU A  64       3.785  24.654   8.606  1.00  0.00           C  
ATOM    984  CD  GLU A  64       3.816  25.883   7.713  1.00  0.00           C  
ATOM    985  OE1 GLU A  64       3.359  26.914   8.147  1.00  0.00           O  
ATOM    986  OE2 GLU A  64       4.278  25.786   6.598  1.00  0.00           O  
ATOM    987  H   GLU A  64       6.168  23.084   9.710  1.00  0.00           H  
ATOM    988  HA  GLU A  64       6.082  25.969   9.305  1.00  0.00           H  
ATOM    989 1HB  GLU A  64       4.176  24.003  10.607  1.00  0.00           H  
ATOM    990 2HB  GLU A  64       3.832  25.724  10.467  1.00  0.00           H  
ATOM    991 1HG  GLU A  64       4.359  23.860   8.125  1.00  0.00           H  
ATOM    992 2HG  GLU A  64       2.759  24.305   8.708  1.00  0.00           H  
ATOM    993  N   ASN A  65       6.529  24.870  12.380  1.00  0.00           N  
ATOM    994  CA  ASN A  65       6.831  25.322  13.732  1.00  0.00           C  
ATOM    995  C   ASN A  65       8.295  25.669  13.946  1.00  0.00           C  
ATOM    996  O   ASN A  65       8.608  26.662  14.602  1.00  0.00           O  
ATOM    997  CB  ASN A  65       6.404  24.295  14.764  1.00  0.00           C  
ATOM    998  CG  ASN A  65       4.915  24.181  14.889  1.00  0.00           C  
ATOM    999  OD1 ASN A  65       4.165  25.068  14.462  1.00  0.00           O  
ATOM   1000  ND2 ASN A  65       4.469  23.118  15.488  1.00  0.00           N  
ATOM   1001  H   ASN A  65       6.497  23.874  12.180  1.00  0.00           H  
ATOM   1002  HA  ASN A  65       6.262  26.233  13.914  1.00  0.00           H  
ATOM   1003 1HB  ASN A  65       6.806  23.316  14.484  1.00  0.00           H  
ATOM   1004 2HB  ASN A  65       6.824  24.554  15.735  1.00  0.00           H  
ATOM   1005 1HD2 ASN A  65       3.485  22.982  15.609  1.00  0.00           H  
ATOM   1006 2HD2 ASN A  65       5.110  22.428  15.828  1.00  0.00           H  
ATOM   1007  N   GLY A  66       9.204  24.816  13.473  1.00  0.00           N  
ATOM   1008  CA  GLY A  66      10.622  25.042  13.702  1.00  0.00           C  
ATOM   1009  C   GLY A  66      11.097  24.594  15.092  1.00  0.00           C  
ATOM   1010  O   GLY A  66      12.264  24.803  15.446  1.00  0.00           O  
ATOM   1011  H   GLY A  66       8.939  24.011  12.904  1.00  0.00           H  
ATOM   1012 1HA  GLY A  66      11.186  24.507  12.937  1.00  0.00           H  
ATOM   1013 2HA  GLY A  66      10.840  26.101  13.566  1.00  0.00           H  
ATOM   1014  N   SER A  67      10.200  24.018  15.901  1.00  0.00           N  
ATOM   1015  CA  SER A  67      10.583  23.596  17.244  1.00  0.00           C  
ATOM   1016  C   SER A  67      11.348  22.290  17.213  1.00  0.00           C  
ATOM   1017  O   SER A  67      11.172  21.481  16.295  1.00  0.00           O  
ATOM   1018  CB  SER A  67       9.357  23.443  18.138  1.00  0.00           C  
ATOM   1019  OG  SER A  67       8.527  22.368  17.741  1.00  0.00           O  
ATOM   1020  H   SER A  67       9.258  23.881  15.570  1.00  0.00           H  
ATOM   1021  HA  SER A  67      11.230  24.362  17.675  1.00  0.00           H  
ATOM   1022 1HB  SER A  67       9.677  23.293  19.168  1.00  0.00           H  
ATOM   1023 2HB  SER A  67       8.785  24.369  18.108  1.00  0.00           H  
ATOM   1024  HG  SER A  67       7.731  22.437  18.293  1.00  0.00           H  
ATOM   1025  N   GLU A  68      12.095  22.021  18.282  1.00  0.00           N  
ATOM   1026  CA  GLU A  68      12.822  20.764  18.372  1.00  0.00           C  
ATOM   1027  C   GLU A  68      11.858  19.603  18.489  1.00  0.00           C  
ATOM   1028  O   GLU A  68      12.064  18.562  17.868  1.00  0.00           O  
ATOM   1029  CB  GLU A  68      13.772  20.777  19.572  1.00  0.00           C  
ATOM   1030  CG  GLU A  68      14.656  19.525  19.721  1.00  0.00           C  
ATOM   1031  CD  GLU A  68      15.691  19.324  18.599  1.00  0.00           C  
ATOM   1032  OE1 GLU A  68      16.026  20.272  17.907  1.00  0.00           O  
ATOM   1033  OE2 GLU A  68      16.143  18.211  18.448  1.00  0.00           O  
ATOM   1034  H   GLU A  68      12.189  22.711  19.013  1.00  0.00           H  
ATOM   1035  HA  GLU A  68      13.401  20.628  17.463  1.00  0.00           H  
ATOM   1036 1HB  GLU A  68      14.431  21.642  19.501  1.00  0.00           H  
ATOM   1037 2HB  GLU A  68      13.192  20.883  20.490  1.00  0.00           H  
ATOM   1038 1HG  GLU A  68      15.183  19.585  20.672  1.00  0.00           H  
ATOM   1039 2HG  GLU A  68      14.003  18.650  19.758  1.00  0.00           H  
ATOM   1040  N   GLU A  69      10.792  19.785  19.267  1.00  0.00           N  
ATOM   1041  CA  GLU A  69       9.823  18.718  19.445  1.00  0.00           C  
ATOM   1042  C   GLU A  69       9.140  18.383  18.128  1.00  0.00           C  
ATOM   1043  O   GLU A  69       8.923  17.214  17.804  1.00  0.00           O  
ATOM   1044  CB  GLU A  69       8.774  19.125  20.479  1.00  0.00           C  
ATOM   1045  CG  GLU A  69       9.301  19.216  21.908  1.00  0.00           C  
ATOM   1046  CD  GLU A  69       8.264  19.704  22.894  1.00  0.00           C  
ATOM   1047  OE1 GLU A  69       7.205  20.101  22.468  1.00  0.00           O  
ATOM   1048  OE2 GLU A  69       8.534  19.676  24.073  1.00  0.00           O  
ATOM   1049  H   GLU A  69      10.668  20.667  19.739  1.00  0.00           H  
ATOM   1050  HA  GLU A  69      10.347  17.828  19.799  1.00  0.00           H  
ATOM   1051 1HB  GLU A  69       8.362  20.098  20.210  1.00  0.00           H  
ATOM   1052 2HB  GLU A  69       7.954  18.407  20.466  1.00  0.00           H  
ATOM   1053 1HG  GLU A  69       9.648  18.230  22.217  1.00  0.00           H  
ATOM   1054 2HG  GLU A  69      10.157  19.891  21.920  1.00  0.00           H  
ATOM   1055  N   ALA A  70       8.811  19.402  17.328  1.00  0.00           N  
ATOM   1056  CA  ALA A  70       8.173  19.104  16.059  1.00  0.00           C  
ATOM   1057  C   ALA A  70       9.124  18.298  15.177  1.00  0.00           C  
ATOM   1058  O   ALA A  70       8.712  17.335  14.519  1.00  0.00           O  
ATOM   1059  CB  ALA A  70       7.736  20.380  15.383  1.00  0.00           C  
ATOM   1060  H   ALA A  70       8.977  20.374  17.588  1.00  0.00           H  
ATOM   1061  HA  ALA A  70       7.293  18.493  16.250  1.00  0.00           H  
ATOM   1062 1HB  ALA A  70       7.238  20.121  14.469  1.00  0.00           H  
ATOM   1063 2HB  ALA A  70       7.044  20.915  16.029  1.00  0.00           H  
ATOM   1064 3HB  ALA A  70       8.607  21.005  15.184  1.00  0.00           H  
ATOM   1065  N   ARG A  71      10.416  18.666  15.197  1.00  0.00           N  
ATOM   1066  CA  ARG A  71      11.409  17.950  14.413  1.00  0.00           C  
ATOM   1067  C   ARG A  71      11.588  16.526  14.904  1.00  0.00           C  
ATOM   1068  O   ARG A  71      11.671  15.608  14.094  1.00  0.00           O  
ATOM   1069  CB  ARG A  71      12.748  18.663  14.439  1.00  0.00           C  
ATOM   1070  CG  ARG A  71      12.789  19.942  13.641  1.00  0.00           C  
ATOM   1071  CD  ARG A  71      14.177  20.448  13.454  1.00  0.00           C  
ATOM   1072  NE  ARG A  71      14.754  20.921  14.691  1.00  0.00           N  
ATOM   1073  CZ  ARG A  71      14.591  22.172  15.136  1.00  0.00           C  
ATOM   1074  NH1 ARG A  71      13.885  23.005  14.427  1.00  0.00           N  
ATOM   1075  NH2 ARG A  71      15.124  22.554  16.278  1.00  0.00           N  
ATOM   1076  H   ARG A  71      10.707  19.477  15.749  1.00  0.00           H  
ATOM   1077  HA  ARG A  71      11.069  17.913  13.381  1.00  0.00           H  
ATOM   1078 1HB  ARG A  71      13.008  18.910  15.467  1.00  0.00           H  
ATOM   1079 2HB  ARG A  71      13.522  18.001  14.053  1.00  0.00           H  
ATOM   1080 1HG  ARG A  71      12.341  19.784  12.682  1.00  0.00           H  
ATOM   1081 2HG  ARG A  71      12.225  20.706  14.171  1.00  0.00           H  
ATOM   1082 1HD  ARG A  71      14.806  19.644  13.073  1.00  0.00           H  
ATOM   1083 2HD  ARG A  71      14.168  21.272  12.743  1.00  0.00           H  
ATOM   1084  HE  ARG A  71      15.301  20.278  15.265  1.00  0.00           H  
ATOM   1085 1HH1 ARG A  71      13.467  22.706  13.562  1.00  0.00           H  
ATOM   1086 2HH1 ARG A  71      13.709  23.950  14.775  1.00  0.00           H  
ATOM   1087 1HH2 ARG A  71      15.663  21.879  16.834  1.00  0.00           H  
ATOM   1088 2HH2 ARG A  71      14.986  23.497  16.606  1.00  0.00           H  
ATOM   1089  N   GLU A  72      11.603  16.319  16.224  1.00  0.00           N  
ATOM   1090  CA  GLU A  72      11.759  14.968  16.750  1.00  0.00           C  
ATOM   1091  C   GLU A  72      10.611  14.079  16.316  1.00  0.00           C  
ATOM   1092  O   GLU A  72      10.822  12.952  15.858  1.00  0.00           O  
ATOM   1093  CB  GLU A  72      11.851  14.952  18.278  1.00  0.00           C  
ATOM   1094  CG  GLU A  72      12.019  13.530  18.856  1.00  0.00           C  
ATOM   1095  CD  GLU A  72      12.183  13.463  20.370  1.00  0.00           C  
ATOM   1096  OE1 GLU A  72      12.230  14.486  21.011  1.00  0.00           O  
ATOM   1097  OE2 GLU A  72      12.239  12.358  20.879  1.00  0.00           O  
ATOM   1098  H   GLU A  72      11.541  17.111  16.863  1.00  0.00           H  
ATOM   1099  HA  GLU A  72      12.682  14.551  16.348  1.00  0.00           H  
ATOM   1100 1HB  GLU A  72      12.694  15.566  18.602  1.00  0.00           H  
ATOM   1101 2HB  GLU A  72      10.945  15.391  18.701  1.00  0.00           H  
ATOM   1102 1HG  GLU A  72      11.139  12.949  18.578  1.00  0.00           H  
ATOM   1103 2HG  GLU A  72      12.882  13.063  18.384  1.00  0.00           H  
ATOM   1104  N   LYS A  73       9.382  14.587  16.429  1.00  0.00           N  
ATOM   1105  CA  LYS A  73       8.237  13.784  16.040  1.00  0.00           C  
ATOM   1106  C   LYS A  73       8.320  13.445  14.560  1.00  0.00           C  
ATOM   1107  O   LYS A  73       8.032  12.310  14.158  1.00  0.00           O  
ATOM   1108  CB  LYS A  73       6.937  14.529  16.338  1.00  0.00           C  
ATOM   1109  CG  LYS A  73       6.599  14.653  17.830  1.00  0.00           C  
ATOM   1110  CD  LYS A  73       5.196  15.213  18.033  1.00  0.00           C  
ATOM   1111  CE  LYS A  73       5.121  16.683  17.619  1.00  0.00           C  
ATOM   1112  NZ  LYS A  73       3.772  17.278  17.880  1.00  0.00           N  
ATOM   1113  H   LYS A  73       9.248  15.527  16.809  1.00  0.00           H  
ATOM   1114  HA  LYS A  73       8.255  12.853  16.605  1.00  0.00           H  
ATOM   1115 1HB  LYS A  73       7.008  15.545  15.931  1.00  0.00           H  
ATOM   1116 2HB  LYS A  73       6.107  14.035  15.836  1.00  0.00           H  
ATOM   1117 1HG  LYS A  73       6.665  13.672  18.300  1.00  0.00           H  
ATOM   1118 2HG  LYS A  73       7.321  15.313  18.309  1.00  0.00           H  
ATOM   1119 1HD  LYS A  73       4.484  14.643  17.437  1.00  0.00           H  
ATOM   1120 2HD  LYS A  73       4.918  15.128  19.083  1.00  0.00           H  
ATOM   1121 1HE  LYS A  73       5.874  17.252  18.165  1.00  0.00           H  
ATOM   1122 2HE  LYS A  73       5.331  16.758  16.549  1.00  0.00           H  
ATOM   1123 1HZ  LYS A  73       3.774  18.260  17.557  1.00  0.00           H  
ATOM   1124 2HZ  LYS A  73       3.075  16.771  17.355  1.00  0.00           H  
ATOM   1125 3HZ  LYS A  73       3.553  17.242  18.858  1.00  0.00           H  
ATOM   1126  N   ALA A  74       8.746  14.419  13.748  1.00  0.00           N  
ATOM   1127  CA  ALA A  74       8.880  14.185  12.327  1.00  0.00           C  
ATOM   1128  C   ALA A  74       9.930  13.155  12.042  1.00  0.00           C  
ATOM   1129  O   ALA A  74       9.672  12.210  11.312  1.00  0.00           O  
ATOM   1130  CB  ALA A  74       9.225  15.469  11.620  1.00  0.00           C  
ATOM   1131  H   ALA A  74       8.955  15.348  14.121  1.00  0.00           H  
ATOM   1132  HA  ALA A  74       7.950  13.802  11.947  1.00  0.00           H  
ATOM   1133 1HB  ALA A  74       9.307  15.277  10.557  1.00  0.00           H  
ATOM   1134 2HB  ALA A  74       8.454  16.201  11.808  1.00  0.00           H  
ATOM   1135 3HB  ALA A  74      10.165  15.839  12.004  1.00  0.00           H  
ATOM   1136  N   LEU A  75      11.086  13.265  12.669  1.00  0.00           N  
ATOM   1137  CA  LEU A  75      12.147  12.328  12.380  1.00  0.00           C  
ATOM   1138  C   LEU A  75      11.772  10.926  12.781  1.00  0.00           C  
ATOM   1139  O   LEU A  75      12.042   9.974  12.048  1.00  0.00           O  
ATOM   1140  CB  LEU A  75      13.422  12.781  13.064  1.00  0.00           C  
ATOM   1141  CG  LEU A  75      14.003  14.047  12.463  1.00  0.00           C  
ATOM   1142  CD1 LEU A  75      15.144  14.534  13.301  1.00  0.00           C  
ATOM   1143  CD2 LEU A  75      14.441  13.765  11.066  1.00  0.00           C  
ATOM   1144  H   LEU A  75      11.251  14.038  13.309  1.00  0.00           H  
ATOM   1145  HA  LEU A  75      12.329  12.331  11.313  1.00  0.00           H  
ATOM   1146 1HB  LEU A  75      13.198  12.978  14.117  1.00  0.00           H  
ATOM   1147 2HB  LEU A  75      14.166  11.989  13.002  1.00  0.00           H  
ATOM   1148  HG  LEU A  75      13.248  14.819  12.442  1.00  0.00           H  
ATOM   1149 1HD1 LEU A  75      15.551  15.448  12.861  1.00  0.00           H  
ATOM   1150 2HD1 LEU A  75      14.786  14.742  14.310  1.00  0.00           H  
ATOM   1151 3HD1 LEU A  75      15.921  13.774  13.339  1.00  0.00           H  
ATOM   1152 1HD2 LEU A  75      14.842  14.671  10.665  1.00  0.00           H  
ATOM   1153 2HD2 LEU A  75      15.200  12.998  11.073  1.00  0.00           H  
ATOM   1154 3HD2 LEU A  75      13.604  13.436  10.468  1.00  0.00           H  
ATOM   1155  N   ARG A  76      11.093  10.774  13.912  1.00  0.00           N  
ATOM   1156  CA  ARG A  76      10.707   9.437  14.302  1.00  0.00           C  
ATOM   1157  C   ARG A  76       9.712   8.848  13.305  1.00  0.00           C  
ATOM   1158  O   ARG A  76       9.840   7.685  12.924  1.00  0.00           O  
ATOM   1159  CB  ARG A  76      10.114   9.442  15.702  1.00  0.00           C  
ATOM   1160  CG  ARG A  76      11.131   9.675  16.829  1.00  0.00           C  
ATOM   1161  CD  ARG A  76      10.490   9.654  18.174  1.00  0.00           C  
ATOM   1162  NE  ARG A  76      11.448   9.911  19.252  1.00  0.00           N  
ATOM   1163  CZ  ARG A  76      12.244   8.996  19.819  1.00  0.00           C  
ATOM   1164  NH1 ARG A  76      12.229   7.735  19.431  1.00  0.00           N  
ATOM   1165  NH2 ARG A  76      13.039   9.401  20.780  1.00  0.00           N  
ATOM   1166  H   ARG A  76      10.875  11.576  14.508  1.00  0.00           H  
ATOM   1167  HA  ARG A  76      11.599   8.811  14.310  1.00  0.00           H  
ATOM   1168 1HB  ARG A  76       9.368  10.240  15.767  1.00  0.00           H  
ATOM   1169 2HB  ARG A  76       9.605   8.499  15.889  1.00  0.00           H  
ATOM   1170 1HG  ARG A  76      11.892   8.897  16.797  1.00  0.00           H  
ATOM   1171 2HG  ARG A  76      11.604  10.649  16.692  1.00  0.00           H  
ATOM   1172 1HD  ARG A  76       9.726  10.432  18.212  1.00  0.00           H  
ATOM   1173 2HD  ARG A  76      10.032   8.684  18.349  1.00  0.00           H  
ATOM   1174  HE  ARG A  76      11.536  10.866  19.629  1.00  0.00           H  
ATOM   1175 1HH1 ARG A  76      11.608   7.443  18.689  1.00  0.00           H  
ATOM   1176 2HH1 ARG A  76      12.837   7.063  19.875  1.00  0.00           H  
ATOM   1177 1HH2 ARG A  76      13.001  10.397  21.044  1.00  0.00           H  
ATOM   1178 2HH2 ARG A  76      13.658   8.757  21.244  1.00  0.00           H  
ATOM   1179  N   ALA A  77       8.733   9.646  12.858  1.00  0.00           N  
ATOM   1180  CA  ALA A  77       7.743   9.164  11.896  1.00  0.00           C  
ATOM   1181  C   ALA A  77       8.367   8.875  10.519  1.00  0.00           C  
ATOM   1182  O   ALA A  77       8.050   7.870   9.868  1.00  0.00           O  
ATOM   1183  CB  ALA A  77       6.631  10.184  11.778  1.00  0.00           C  
ATOM   1184  H   ALA A  77       8.657  10.606  13.204  1.00  0.00           H  
ATOM   1185  HA  ALA A  77       7.327   8.234  12.279  1.00  0.00           H  
ATOM   1186 1HB  ALA A  77       5.872   9.806  11.102  1.00  0.00           H  
ATOM   1187 2HB  ALA A  77       6.185  10.353  12.760  1.00  0.00           H  
ATOM   1188 3HB  ALA A  77       7.045  11.120  11.404  1.00  0.00           H  
ATOM   1189  N   LEU A  78       9.287   9.742  10.088  1.00  0.00           N  
ATOM   1190  CA  LEU A  78       9.961   9.617   8.800  1.00  0.00           C  
ATOM   1191  C   LEU A  78      10.795   8.331   8.788  1.00  0.00           C  
ATOM   1192  O   LEU A  78      10.808   7.587   7.796  1.00  0.00           O  
ATOM   1193  CB  LEU A  78      10.849  10.865   8.592  1.00  0.00           C  
ATOM   1194  CG  LEU A  78      10.117  12.275   8.354  1.00  0.00           C  
ATOM   1195  CD1 LEU A  78      11.109  13.367   8.517  1.00  0.00           C  
ATOM   1196  CD2 LEU A  78       9.593  12.372   7.002  1.00  0.00           C  
ATOM   1197  H   LEU A  78       9.512  10.545  10.668  1.00  0.00           H  
ATOM   1198  HA  LEU A  78       9.217   9.560   8.011  1.00  0.00           H  
ATOM   1199 1HB  LEU A  78      11.477  10.974   9.472  1.00  0.00           H  
ATOM   1200 2HB  LEU A  78      11.495  10.684   7.734  1.00  0.00           H  
ATOM   1201  HG  LEU A  78       9.299  12.398   9.043  1.00  0.00           H  
ATOM   1202 1HD1 LEU A  78      10.620  14.321   8.340  1.00  0.00           H  
ATOM   1203 2HD1 LEU A  78      11.503  13.349   9.508  1.00  0.00           H  
ATOM   1204 3HD1 LEU A  78      11.905  13.216   7.808  1.00  0.00           H  
ATOM   1205 1HD2 LEU A  78       9.118  13.328   6.855  1.00  0.00           H  
ATOM   1206 2HD2 LEU A  78      10.415  12.270   6.306  1.00  0.00           H  
ATOM   1207 3HD2 LEU A  78       8.880  11.607   6.844  1.00  0.00           H  
ATOM   1208  N   GLU A  79      11.452   8.045   9.920  1.00  0.00           N  
ATOM   1209  CA  GLU A  79      12.273   6.854  10.038  1.00  0.00           C  
ATOM   1210  C   GLU A  79      11.439   5.606  10.214  1.00  0.00           C  
ATOM   1211  O   GLU A  79      11.781   4.570   9.647  1.00  0.00           O  
ATOM   1212  CB  GLU A  79      13.306   6.969  11.155  1.00  0.00           C  
ATOM   1213  CG  GLU A  79      14.211   5.733  11.248  1.00  0.00           C  
ATOM   1214  CD  GLU A  79      15.427   5.899  12.131  1.00  0.00           C  
ATOM   1215  OE1 GLU A  79      15.797   7.013  12.436  1.00  0.00           O  
ATOM   1216  OE2 GLU A  79      16.015   4.903  12.474  1.00  0.00           O  
ATOM   1217  H   GLU A  79      11.420   8.693  10.707  1.00  0.00           H  
ATOM   1218  HA  GLU A  79      12.815   6.733   9.108  1.00  0.00           H  
ATOM   1219 1HB  GLU A  79      13.924   7.849  11.000  1.00  0.00           H  
ATOM   1220 2HB  GLU A  79      12.792   7.094  12.111  1.00  0.00           H  
ATOM   1221 1HG  GLU A  79      13.614   4.904  11.630  1.00  0.00           H  
ATOM   1222 2HG  GLU A  79      14.535   5.467  10.241  1.00  0.00           H  
ATOM   1223  N   GLU A  80      10.362   5.668  11.002  1.00  0.00           N  
ATOM   1224  CA  GLU A  80       9.535   4.484  11.153  1.00  0.00           C  
ATOM   1225  C   GLU A  80       9.032   4.045   9.781  1.00  0.00           C  
ATOM   1226  O   GLU A  80       9.057   2.851   9.458  1.00  0.00           O  
ATOM   1227  CB  GLU A  80       8.345   4.726  12.086  1.00  0.00           C  
ATOM   1228  CG  GLU A  80       7.500   3.474  12.295  1.00  0.00           C  
ATOM   1229  CD  GLU A  80       6.291   3.638  13.236  1.00  0.00           C  
ATOM   1230  OE1 GLU A  80       6.420   4.294  14.242  1.00  0.00           O  
ATOM   1231  OE2 GLU A  80       5.236   3.098  12.924  1.00  0.00           O  
ATOM   1232  H   GLU A  80      10.119   6.523  11.497  1.00  0.00           H  
ATOM   1233  HA  GLU A  80      10.146   3.684  11.569  1.00  0.00           H  
ATOM   1234 1HB  GLU A  80       8.703   5.074  13.055  1.00  0.00           H  
ATOM   1235 2HB  GLU A  80       7.710   5.511  11.668  1.00  0.00           H  
ATOM   1236 1HG  GLU A  80       7.158   3.173  11.323  1.00  0.00           H  
ATOM   1237 2HG  GLU A  80       8.143   2.684  12.678  1.00  0.00           H  
ATOM   1238  N   ALA A  81       8.605   5.013   8.946  1.00  0.00           N  
ATOM   1239  CA  ALA A  81       8.141   4.659   7.613  1.00  0.00           C  
ATOM   1240  C   ALA A  81       9.262   3.970   6.840  1.00  0.00           C  
ATOM   1241  O   ALA A  81       9.027   2.931   6.230  1.00  0.00           O  
ATOM   1242  CB  ALA A  81       7.665   5.899   6.858  1.00  0.00           C  
ATOM   1243  H   ALA A  81       8.579   5.989   9.252  1.00  0.00           H  
ATOM   1244  HA  ALA A  81       7.315   3.956   7.713  1.00  0.00           H  
ATOM   1245 1HB  ALA A  81       7.308   5.615   5.867  1.00  0.00           H  
ATOM   1246 2HB  ALA A  81       6.857   6.382   7.411  1.00  0.00           H  
ATOM   1247 3HB  ALA A  81       8.496   6.592   6.764  1.00  0.00           H  
ATOM   1248  N   LEU A  82      10.503   4.469   6.952  1.00  0.00           N  
ATOM   1249  CA  LEU A  82      11.623   3.824   6.265  1.00  0.00           C  
ATOM   1250  C   LEU A  82      11.850   2.409   6.759  1.00  0.00           C  
ATOM   1251  O   LEU A  82      12.002   1.487   5.960  1.00  0.00           O  
ATOM   1252  CB  LEU A  82      12.925   4.615   6.423  1.00  0.00           C  
ATOM   1253  CG  LEU A  82      14.159   3.958   5.756  1.00  0.00           C  
ATOM   1254  CD1 LEU A  82      13.948   3.837   4.227  1.00  0.00           C  
ATOM   1255  CD2 LEU A  82      15.395   4.771   6.074  1.00  0.00           C  
ATOM   1256  H   LEU A  82      10.662   5.336   7.470  1.00  0.00           H  
ATOM   1257  HA  LEU A  82      11.405   3.753   5.216  1.00  0.00           H  
ATOM   1258 1HB  LEU A  82      12.789   5.614   6.010  1.00  0.00           H  
ATOM   1259 2HB  LEU A  82      13.141   4.714   7.484  1.00  0.00           H  
ATOM   1260  HG  LEU A  82      14.274   2.957   6.153  1.00  0.00           H  
ATOM   1261 1HD1 LEU A  82      14.813   3.350   3.780  1.00  0.00           H  
ATOM   1262 2HD1 LEU A  82      13.056   3.242   4.025  1.00  0.00           H  
ATOM   1263 3HD1 LEU A  82      13.836   4.816   3.795  1.00  0.00           H  
ATOM   1264 1HD2 LEU A  82      16.268   4.301   5.620  1.00  0.00           H  
ATOM   1265 2HD2 LEU A  82      15.276   5.771   5.687  1.00  0.00           H  
ATOM   1266 3HD2 LEU A  82      15.527   4.817   7.156  1.00  0.00           H  
ATOM   1267  N   ALA A  83      11.889   2.221   8.072  1.00  0.00           N  
ATOM   1268  CA  ALA A  83      12.168   0.900   8.614  1.00  0.00           C  
ATOM   1269  C   ALA A  83      11.138  -0.124   8.138  1.00  0.00           C  
ATOM   1270  O   ALA A  83      11.489  -1.253   7.763  1.00  0.00           O  
ATOM   1271  CB  ALA A  83      12.172   0.969  10.127  1.00  0.00           C  
ATOM   1272  H   ALA A  83      11.741   3.015   8.694  1.00  0.00           H  
ATOM   1273  HA  ALA A  83      13.147   0.586   8.259  1.00  0.00           H  
ATOM   1274 1HB  ALA A  83      12.402  -0.010  10.539  1.00  0.00           H  
ATOM   1275 2HB  ALA A  83      12.922   1.693  10.453  1.00  0.00           H  
ATOM   1276 3HB  ALA A  83      11.186   1.291  10.472  1.00  0.00           H  
ATOM   1277  N   LEU A  84       9.873   0.288   8.104  1.00  0.00           N  
ATOM   1278  CA  LEU A  84       8.804  -0.579   7.646  1.00  0.00           C  
ATOM   1279  C   LEU A  84       8.958  -0.880   6.180  1.00  0.00           C  
ATOM   1280  O   LEU A  84       8.862  -2.031   5.770  1.00  0.00           O  
ATOM   1281  CB  LEU A  84       7.448   0.040   7.920  1.00  0.00           C  
ATOM   1282  CG  LEU A  84       6.203  -0.825   7.579  1.00  0.00           C  
ATOM   1283  CD1 LEU A  84       5.821  -0.661   6.107  1.00  0.00           C  
ATOM   1284  CD2 LEU A  84       6.494  -2.282   7.889  1.00  0.00           C  
ATOM   1285  H   LEU A  84       9.639   1.231   8.427  1.00  0.00           H  
ATOM   1286  HA  LEU A  84       8.866  -1.517   8.195  1.00  0.00           H  
ATOM   1287 1HB  LEU A  84       7.399   0.311   8.969  1.00  0.00           H  
ATOM   1288 2HB  LEU A  84       7.379   0.963   7.335  1.00  0.00           H  
ATOM   1289  HG  LEU A  84       5.390  -0.492   8.169  1.00  0.00           H  
ATOM   1290 1HD1 LEU A  84       4.930  -1.249   5.891  1.00  0.00           H  
ATOM   1291 2HD1 LEU A  84       5.613   0.390   5.907  1.00  0.00           H  
ATOM   1292 3HD1 LEU A  84       6.632  -0.990   5.467  1.00  0.00           H  
ATOM   1293 1HD2 LEU A  84       5.613  -2.882   7.667  1.00  0.00           H  
ATOM   1294 2HD2 LEU A  84       7.330  -2.625   7.278  1.00  0.00           H  
ATOM   1295 3HD2 LEU A  84       6.748  -2.386   8.942  1.00  0.00           H  
ATOM   1296  N   GLU A  85       9.174   0.150   5.379  1.00  0.00           N  
ATOM   1297  CA  GLU A  85       9.303  -0.010   3.946  1.00  0.00           C  
ATOM   1298  C   GLU A  85      10.513  -0.872   3.578  1.00  0.00           C  
ATOM   1299  O   GLU A  85      10.459  -1.631   2.609  1.00  0.00           O  
ATOM   1300  CB  GLU A  85       9.296   1.374   3.319  1.00  0.00           C  
ATOM   1301  CG  GLU A  85       7.925   1.992   3.420  1.00  0.00           C  
ATOM   1302  CD  GLU A  85       7.002   1.342   2.473  1.00  0.00           C  
ATOM   1303  OE1 GLU A  85       7.151   1.580   1.303  1.00  0.00           O  
ATOM   1304  OE2 GLU A  85       6.182   0.572   2.882  1.00  0.00           O  
ATOM   1305  H   GLU A  85       9.240   1.089   5.773  1.00  0.00           H  
ATOM   1306  HA  GLU A  85       8.414  -0.527   3.587  1.00  0.00           H  
ATOM   1307 1HB  GLU A  85      10.032   2.013   3.807  1.00  0.00           H  
ATOM   1308 2HB  GLU A  85       9.523   1.313   2.270  1.00  0.00           H  
ATOM   1309 1HG  GLU A  85       7.543   1.848   4.431  1.00  0.00           H  
ATOM   1310 2HG  GLU A  85       7.984   3.051   3.236  1.00  0.00           H  
ATOM   1311  N   LEU A  86      11.606  -0.787   4.334  1.00  0.00           N  
ATOM   1312  CA  LEU A  86      12.736  -1.659   4.038  1.00  0.00           C  
ATOM   1313  C   LEU A  86      12.297  -3.116   4.262  1.00  0.00           C  
ATOM   1314  O   LEU A  86      12.550  -3.992   3.421  1.00  0.00           O  
ATOM   1315  CB  LEU A  86      13.917  -1.297   4.948  1.00  0.00           C  
ATOM   1316  CG  LEU A  86      14.595   0.056   4.658  1.00  0.00           C  
ATOM   1317  CD1 LEU A  86      15.552   0.393   5.779  1.00  0.00           C  
ATOM   1318  CD2 LEU A  86      15.326  -0.023   3.356  1.00  0.00           C  
ATOM   1319  H   LEU A  86      11.655  -0.115   5.100  1.00  0.00           H  
ATOM   1320  HA  LEU A  86      13.024  -1.528   2.996  1.00  0.00           H  
ATOM   1321 1HB  LEU A  86      13.555  -1.266   5.977  1.00  0.00           H  
ATOM   1322 2HB  LEU A  86      14.671  -2.078   4.871  1.00  0.00           H  
ATOM   1323  HG  LEU A  86      13.847   0.828   4.592  1.00  0.00           H  
ATOM   1324 1HD1 LEU A  86      16.029   1.351   5.576  1.00  0.00           H  
ATOM   1325 2HD1 LEU A  86      15.000   0.454   6.713  1.00  0.00           H  
ATOM   1326 3HD1 LEU A  86      16.311  -0.381   5.853  1.00  0.00           H  
ATOM   1327 1HD2 LEU A  86      15.797   0.937   3.141  1.00  0.00           H  
ATOM   1328 2HD2 LEU A  86      16.088  -0.800   3.412  1.00  0.00           H  
ATOM   1329 3HD2 LEU A  86      14.624  -0.266   2.584  1.00  0.00           H  
ATOM   1330  N   ASP A  87      11.557  -3.356   5.366  1.00  0.00           N  
ATOM   1331  CA  ASP A  87      11.009  -4.682   5.669  1.00  0.00           C  
ATOM   1332  C   ASP A  87       9.992  -5.063   4.595  1.00  0.00           C  
ATOM   1333  O   ASP A  87       9.868  -6.228   4.214  1.00  0.00           O  
ATOM   1334  CB  ASP A  87      10.360  -4.693   7.068  1.00  0.00           C  
ATOM   1335  CG  ASP A  87       9.960  -6.094   7.596  1.00  0.00           C  
ATOM   1336  OD1 ASP A  87      10.833  -6.914   7.768  1.00  0.00           O  
ATOM   1337  OD2 ASP A  87       8.778  -6.314   7.852  1.00  0.00           O  
ATOM   1338  H   ASP A  87      11.387  -2.598   6.033  1.00  0.00           H  
ATOM   1339  HA  ASP A  87      11.820  -5.408   5.652  1.00  0.00           H  
ATOM   1340 1HB  ASP A  87      11.040  -4.222   7.780  1.00  0.00           H  
ATOM   1341 2HB  ASP A  87       9.462  -4.080   7.043  1.00  0.00           H  
ATOM   1342  N   GLY A  88       9.287  -4.060   4.090  1.00  0.00           N  
ATOM   1343  CA  GLY A  88       8.290  -4.225   3.064  1.00  0.00           C  
ATOM   1344  C   GLY A  88       8.887  -4.812   1.806  1.00  0.00           C  
ATOM   1345  O   GLY A  88       8.407  -5.837   1.313  1.00  0.00           O  
ATOM   1346  H   GLY A  88       9.425  -3.133   4.470  1.00  0.00           H  
ATOM   1347 1HA  GLY A  88       7.529  -4.893   3.445  1.00  0.00           H  
ATOM   1348 2HA  GLY A  88       7.827  -3.261   2.842  1.00  0.00           H  
ATOM   1349  N   ALA A  89       9.946  -4.183   1.291  1.00  0.00           N  
ATOM   1350  CA  ALA A  89      10.581  -4.686   0.083  1.00  0.00           C  
ATOM   1351  C   ALA A  89      11.064  -6.106   0.318  1.00  0.00           C  
ATOM   1352  O   ALA A  89      10.948  -6.961  -0.562  1.00  0.00           O  
ATOM   1353  CB  ALA A  89      11.722  -3.787  -0.337  1.00  0.00           C  
ATOM   1354  H   ALA A  89      10.274  -3.327   1.740  1.00  0.00           H  
ATOM   1355  HA  ALA A  89       9.837  -4.703  -0.714  1.00  0.00           H  
ATOM   1356 1HB  ALA A  89      12.177  -4.165  -1.253  1.00  0.00           H  
ATOM   1357 2HB  ALA A  89      11.319  -2.794  -0.514  1.00  0.00           H  
ATOM   1358 3HB  ALA A  89      12.468  -3.751   0.457  1.00  0.00           H  
ATOM   1359  N   LYS A  90      11.569  -6.397   1.521  1.00  0.00           N  
ATOM   1360  CA  LYS A  90      11.993  -7.762   1.799  1.00  0.00           C  
ATOM   1361  C   LYS A  90      10.796  -8.699   1.618  1.00  0.00           C  
ATOM   1362  O   LYS A  90      10.892  -9.712   0.920  1.00  0.00           O  
ATOM   1363  CB  LYS A  90      12.582  -7.876   3.208  1.00  0.00           C  
ATOM   1364  CG  LYS A  90      13.100  -9.262   3.601  1.00  0.00           C  
ATOM   1365  CD  LYS A  90      13.707  -9.223   5.009  1.00  0.00           C  
ATOM   1366  CE  LYS A  90      14.334 -10.558   5.409  1.00  0.00           C  
ATOM   1367  NZ  LYS A  90      13.311 -11.615   5.620  1.00  0.00           N  
ATOM   1368  H   LYS A  90      11.679  -5.667   2.231  1.00  0.00           H  
ATOM   1369  HA  LYS A  90      12.757  -8.047   1.078  1.00  0.00           H  
ATOM   1370 1HB  LYS A  90      13.392  -7.156   3.323  1.00  0.00           H  
ATOM   1371 2HB  LYS A  90      11.827  -7.619   3.937  1.00  0.00           H  
ATOM   1372 1HG  LYS A  90      12.271  -9.980   3.589  1.00  0.00           H  
ATOM   1373 2HG  LYS A  90      13.853  -9.594   2.890  1.00  0.00           H  
ATOM   1374 1HD  LYS A  90      14.466  -8.442   5.055  1.00  0.00           H  
ATOM   1375 2HD  LYS A  90      12.919  -8.977   5.727  1.00  0.00           H  
ATOM   1376 1HE  LYS A  90      15.016 -10.883   4.624  1.00  0.00           H  
ATOM   1377 2HE  LYS A  90      14.895 -10.423   6.332  1.00  0.00           H  
ATOM   1378 1HZ  LYS A  90      13.751 -12.482   5.876  1.00  0.00           H  
ATOM   1379 2HZ  LYS A  90      12.672 -11.339   6.347  1.00  0.00           H  
ATOM   1380 3HZ  LYS A  90      12.780 -11.774   4.751  1.00  0.00           H  
ATOM   1381  N   ARG A  91       9.651  -8.339   2.213  1.00  0.00           N  
ATOM   1382  CA  ARG A  91       8.451  -9.166   2.113  1.00  0.00           C  
ATOM   1383  C   ARG A  91       7.976  -9.313   0.678  1.00  0.00           C  
ATOM   1384  O   ARG A  91       7.574 -10.401   0.284  1.00  0.00           O  
ATOM   1385  CB  ARG A  91       7.342  -8.585   2.963  1.00  0.00           C  
ATOM   1386  CG  ARG A  91       7.590  -8.731   4.432  1.00  0.00           C  
ATOM   1387  CD  ARG A  91       6.571  -8.079   5.240  1.00  0.00           C  
ATOM   1388  NE  ARG A  91       6.960  -8.084   6.618  1.00  0.00           N  
ATOM   1389  CZ  ARG A  91       6.703  -9.020   7.532  1.00  0.00           C  
ATOM   1390  NH1 ARG A  91       5.967 -10.100   7.281  1.00  0.00           N  
ATOM   1391  NH2 ARG A  91       7.230  -8.813   8.714  1.00  0.00           N  
ATOM   1392  H   ARG A  91       9.627  -7.485   2.774  1.00  0.00           H  
ATOM   1393  HA  ARG A  91       8.692 -10.157   2.501  1.00  0.00           H  
ATOM   1394 1HB  ARG A  91       7.234  -7.529   2.751  1.00  0.00           H  
ATOM   1395 2HB  ARG A  91       6.394  -9.072   2.725  1.00  0.00           H  
ATOM   1396 1HG  ARG A  91       7.588  -9.792   4.687  1.00  0.00           H  
ATOM   1397 2HG  ARG A  91       8.557  -8.301   4.688  1.00  0.00           H  
ATOM   1398 1HD  ARG A  91       6.476  -7.051   4.918  1.00  0.00           H  
ATOM   1399 2HD  ARG A  91       5.615  -8.598   5.141  1.00  0.00           H  
ATOM   1400  HE  ARG A  91       7.567  -7.314   6.942  1.00  0.00           H  
ATOM   1401 1HH1 ARG A  91       5.555 -10.277   6.349  1.00  0.00           H  
ATOM   1402 2HH1 ARG A  91       5.808 -10.775   8.010  1.00  0.00           H  
ATOM   1403 1HH2 ARG A  91       7.811  -7.958   8.821  1.00  0.00           H  
ATOM   1404 2HH2 ARG A  91       7.096  -9.464   9.467  1.00  0.00           H  
ATOM   1405  N   TYR A  92       8.048  -8.255  -0.130  1.00  0.00           N  
ATOM   1406  CA  TYR A  92       7.662  -8.398  -1.531  1.00  0.00           C  
ATOM   1407  C   TYR A  92       8.587  -9.335  -2.282  1.00  0.00           C  
ATOM   1408  O   TYR A  92       8.132 -10.145  -3.091  1.00  0.00           O  
ATOM   1409  CB  TYR A  92       7.588  -7.061  -2.246  1.00  0.00           C  
ATOM   1410  CG  TYR A  92       6.283  -6.400  -2.148  1.00  0.00           C  
ATOM   1411  CD1 TYR A  92       6.026  -5.478  -1.170  1.00  0.00           C  
ATOM   1412  CD2 TYR A  92       5.312  -6.727  -3.084  1.00  0.00           C  
ATOM   1413  CE1 TYR A  92       4.785  -4.898  -1.104  1.00  0.00           C  
ATOM   1414  CE2 TYR A  92       4.085  -6.147  -3.015  1.00  0.00           C  
ATOM   1415  CZ  TYR A  92       3.820  -5.250  -2.022  1.00  0.00           C  
ATOM   1416  OH  TYR A  92       2.597  -4.702  -1.932  1.00  0.00           O  
ATOM   1417  H   TYR A  92       8.366  -7.357   0.240  1.00  0.00           H  
ATOM   1418  HA  TYR A  92       6.665  -8.829  -1.559  1.00  0.00           H  
ATOM   1419 1HB  TYR A  92       8.322  -6.392  -1.804  1.00  0.00           H  
ATOM   1420 2HB  TYR A  92       7.828  -7.199  -3.286  1.00  0.00           H  
ATOM   1421  HD1 TYR A  92       6.795  -5.212  -0.446  1.00  0.00           H  
ATOM   1422  HD2 TYR A  92       5.532  -7.453  -3.868  1.00  0.00           H  
ATOM   1423  HE1 TYR A  92       4.559  -4.168  -0.324  1.00  0.00           H  
ATOM   1424  HE2 TYR A  92       3.313  -6.406  -3.739  1.00  0.00           H  
ATOM   1425  HH  TYR A  92       2.644  -3.886  -1.397  1.00  0.00           H  
ATOM   1426  N   ARG A  93       9.885  -9.268  -2.004  1.00  0.00           N  
ATOM   1427  CA  ARG A  93      10.809 -10.154  -2.689  1.00  0.00           C  
ATOM   1428  C   ARG A  93      10.506 -11.610  -2.316  1.00  0.00           C  
ATOM   1429  O   ARG A  93      10.445 -12.483  -3.193  1.00  0.00           O  
ATOM   1430  CB  ARG A  93      12.241  -9.809  -2.297  1.00  0.00           C  
ATOM   1431  CG  ARG A  93      12.781  -8.473  -2.836  1.00  0.00           C  
ATOM   1432  CD  ARG A  93      14.107  -8.155  -2.244  1.00  0.00           C  
ATOM   1433  NE  ARG A  93      14.640  -6.852  -2.656  1.00  0.00           N  
ATOM   1434  CZ  ARG A  93      15.775  -6.313  -2.181  1.00  0.00           C  
ATOM   1435  NH1 ARG A  93      16.511  -6.953  -1.296  1.00  0.00           N  
ATOM   1436  NH2 ARG A  93      16.133  -5.132  -2.621  1.00  0.00           N  
ATOM   1437  H   ARG A  93      10.237  -8.581  -1.334  1.00  0.00           H  
ATOM   1438  HA  ARG A  93      10.687 -10.027  -3.764  1.00  0.00           H  
ATOM   1439 1HB  ARG A  93      12.312  -9.767  -1.212  1.00  0.00           H  
ATOM   1440 2HB  ARG A  93      12.908 -10.599  -2.635  1.00  0.00           H  
ATOM   1441 1HG  ARG A  93      12.914  -8.556  -3.906  1.00  0.00           H  
ATOM   1442 2HG  ARG A  93      12.088  -7.674  -2.615  1.00  0.00           H  
ATOM   1443 1HD  ARG A  93      14.008  -8.147  -1.160  1.00  0.00           H  
ATOM   1444 2HD  ARG A  93      14.823  -8.920  -2.534  1.00  0.00           H  
ATOM   1445  HE  ARG A  93      14.126  -6.275  -3.340  1.00  0.00           H  
ATOM   1446 1HH1 ARG A  93      16.224  -7.862  -0.966  1.00  0.00           H  
ATOM   1447 2HH1 ARG A  93      17.361  -6.534  -0.950  1.00  0.00           H  
ATOM   1448 1HH2 ARG A  93      15.520  -4.671  -3.306  1.00  0.00           H  
ATOM   1449 2HH2 ARG A  93      16.974  -4.690  -2.295  1.00  0.00           H  
ATOM   1450  N   GLU A  94      10.258 -11.864  -1.021  1.00  0.00           N  
ATOM   1451  CA  GLU A  94       9.950 -13.218  -0.565  1.00  0.00           C  
ATOM   1452  C   GLU A  94       8.599 -13.676  -1.101  1.00  0.00           C  
ATOM   1453  O   GLU A  94       8.442 -14.819  -1.527  1.00  0.00           O  
ATOM   1454  CB  GLU A  94       9.943 -13.288   0.969  1.00  0.00           C  
ATOM   1455  CG  GLU A  94      11.318 -13.113   1.634  1.00  0.00           C  
ATOM   1456  CD  GLU A  94      11.259 -13.145   3.154  1.00  0.00           C  
ATOM   1457  OE1 GLU A  94      10.190 -13.274   3.696  1.00  0.00           O  
ATOM   1458  OE2 GLU A  94      12.297 -13.009   3.779  1.00  0.00           O  
ATOM   1459  H   GLU A  94      10.316 -11.103  -0.342  1.00  0.00           H  
ATOM   1460  HA  GLU A  94      10.716 -13.895  -0.945  1.00  0.00           H  
ATOM   1461 1HB  GLU A  94       9.291 -12.501   1.356  1.00  0.00           H  
ATOM   1462 2HB  GLU A  94       9.528 -14.243   1.289  1.00  0.00           H  
ATOM   1463 1HG  GLU A  94      11.978 -13.908   1.288  1.00  0.00           H  
ATOM   1464 2HG  GLU A  94      11.742 -12.162   1.312  1.00  0.00           H  
ATOM   1465  N   ALA A  95       7.631 -12.768  -1.103  1.00  0.00           N  
ATOM   1466  CA  ALA A  95       6.290 -13.037  -1.578  1.00  0.00           C  
ATOM   1467  C   ALA A  95       6.301 -13.426  -3.042  1.00  0.00           C  
ATOM   1468  O   ALA A  95       5.595 -14.346  -3.459  1.00  0.00           O  
ATOM   1469  CB  ALA A  95       5.452 -11.807  -1.365  1.00  0.00           C  
ATOM   1470  H   ALA A  95       7.821 -11.846  -0.730  1.00  0.00           H  
ATOM   1471  HA  ALA A  95       5.878 -13.869  -1.008  1.00  0.00           H  
ATOM   1472 1HB  ALA A  95       4.492 -11.976  -1.694  1.00  0.00           H  
ATOM   1473 2HB  ALA A  95       5.433 -11.552  -0.309  1.00  0.00           H  
ATOM   1474 3HB  ALA A  95       5.878 -10.991  -1.926  1.00  0.00           H  
ATOM   1475  N   LEU A  96       7.153 -12.759  -3.814  1.00  0.00           N  
ATOM   1476  CA  LEU A  96       7.272 -13.029  -5.228  1.00  0.00           C  
ATOM   1477  C   LEU A  96       7.840 -14.438  -5.404  1.00  0.00           C  
ATOM   1478  O   LEU A  96       7.328 -15.216  -6.219  1.00  0.00           O  
ATOM   1479  CB  LEU A  96       8.115 -11.923  -5.880  1.00  0.00           C  
ATOM   1480  CG  LEU A  96       8.312 -11.979  -7.389  1.00  0.00           C  
ATOM   1481  CD1 LEU A  96       6.960 -11.955  -8.071  1.00  0.00           C  
ATOM   1482  CD2 LEU A  96       9.125 -10.741  -7.823  1.00  0.00           C  
ATOM   1483  H   LEU A  96       7.704 -11.998  -3.417  1.00  0.00           H  
ATOM   1484  HA  LEU A  96       6.283 -13.002  -5.673  1.00  0.00           H  
ATOM   1485 1HB  LEU A  96       7.654 -10.963  -5.644  1.00  0.00           H  
ATOM   1486 2HB  LEU A  96       9.103 -11.936  -5.418  1.00  0.00           H  
ATOM   1487  HG  LEU A  96       8.836 -12.893  -7.666  1.00  0.00           H  
ATOM   1488 1HD1 LEU A  96       7.102 -11.977  -9.150  1.00  0.00           H  
ATOM   1489 2HD1 LEU A  96       6.373 -12.818  -7.762  1.00  0.00           H  
ATOM   1490 3HD1 LEU A  96       6.442 -11.047  -7.801  1.00  0.00           H  
ATOM   1491 1HD2 LEU A  96       9.268 -10.754  -8.906  1.00  0.00           H  
ATOM   1492 2HD2 LEU A  96       8.581  -9.836  -7.541  1.00  0.00           H  
ATOM   1493 3HD2 LEU A  96      10.095 -10.751  -7.327  1.00  0.00           H  
ATOM   1494  N   GLU A  97       8.870 -14.789  -4.618  1.00  0.00           N  
ATOM   1495  CA  GLU A  97       9.414 -16.148  -4.668  1.00  0.00           C  
ATOM   1496  C   GLU A  97       8.338 -17.183  -4.316  1.00  0.00           C  
ATOM   1497  O   GLU A  97       8.242 -18.230  -4.967  1.00  0.00           O  
ATOM   1498  CB  GLU A  97      10.619 -16.307  -3.733  1.00  0.00           C  
ATOM   1499  CG  GLU A  97      11.238 -17.712  -3.750  1.00  0.00           C  
ATOM   1500  CD  GLU A  97      12.499 -17.852  -2.897  1.00  0.00           C  
ATOM   1501  OE1 GLU A  97      13.088 -16.858  -2.540  1.00  0.00           O  
ATOM   1502  OE2 GLU A  97      12.848 -18.975  -2.586  1.00  0.00           O  
ATOM   1503  H   GLU A  97       9.280 -14.101  -3.981  1.00  0.00           H  
ATOM   1504  HA  GLU A  97       9.748 -16.343  -5.687  1.00  0.00           H  
ATOM   1505 1HB  GLU A  97      11.389 -15.584  -4.002  1.00  0.00           H  
ATOM   1506 2HB  GLU A  97      10.316 -16.093  -2.711  1.00  0.00           H  
ATOM   1507 1HG  GLU A  97      10.488 -18.412  -3.382  1.00  0.00           H  
ATOM   1508 2HG  GLU A  97      11.468 -17.983  -4.780  1.00  0.00           H  
ATOM   1509  N   GLU A  98       7.503 -16.894  -3.310  1.00  0.00           N  
ATOM   1510  CA  GLU A  98       6.454 -17.841  -2.940  1.00  0.00           C  
ATOM   1511  C   GLU A  98       5.461 -18.036  -4.082  1.00  0.00           C  
ATOM   1512  O   GLU A  98       5.046 -19.166  -4.348  1.00  0.00           O  
ATOM   1513  CB  GLU A  98       5.719 -17.391  -1.677  1.00  0.00           C  
ATOM   1514  CG  GLU A  98       6.524 -17.505  -0.379  1.00  0.00           C  
ATOM   1515  CD  GLU A  98       6.774 -18.942   0.038  1.00  0.00           C  
ATOM   1516  OE1 GLU A  98       5.816 -19.674   0.142  1.00  0.00           O  
ATOM   1517  OE2 GLU A  98       7.909 -19.306   0.250  1.00  0.00           O  
ATOM   1518  H   GLU A  98       7.628 -16.027  -2.784  1.00  0.00           H  
ATOM   1519  HA  GLU A  98       6.925 -18.802  -2.733  1.00  0.00           H  
ATOM   1520 1HB  GLU A  98       5.426 -16.351  -1.790  1.00  0.00           H  
ATOM   1521 2HB  GLU A  98       4.809 -17.977  -1.562  1.00  0.00           H  
ATOM   1522 1HG  GLU A  98       7.484 -17.012  -0.522  1.00  0.00           H  
ATOM   1523 2HG  GLU A  98       5.992 -16.981   0.413  1.00  0.00           H  
ATOM   1524  N   LEU A  99       5.140 -16.964  -4.807  1.00  0.00           N  
ATOM   1525  CA  LEU A  99       4.242 -17.102  -5.941  1.00  0.00           C  
ATOM   1526  C   LEU A  99       4.851 -17.996  -7.008  1.00  0.00           C  
ATOM   1527  O   LEU A  99       4.160 -18.815  -7.621  1.00  0.00           O  
ATOM   1528  CB  LEU A  99       3.960 -15.751  -6.569  1.00  0.00           C  
ATOM   1529  CG  LEU A  99       3.143 -14.816  -5.820  1.00  0.00           C  
ATOM   1530  CD1 LEU A  99       3.157 -13.567  -6.555  1.00  0.00           C  
ATOM   1531  CD2 LEU A  99       1.737 -15.330  -5.692  1.00  0.00           C  
ATOM   1532  H   LEU A  99       5.494 -16.045  -4.534  1.00  0.00           H  
ATOM   1533  HA  LEU A  99       3.311 -17.547  -5.596  1.00  0.00           H  
ATOM   1534 1HB  LEU A  99       4.911 -15.260  -6.733  1.00  0.00           H  
ATOM   1535 2HB  LEU A  99       3.510 -15.886  -7.505  1.00  0.00           H  
ATOM   1536  HG  LEU A  99       3.569 -14.658  -4.837  1.00  0.00           H  
ATOM   1537 1HD1 LEU A  99       2.557 -12.847  -6.026  1.00  0.00           H  
ATOM   1538 2HD1 LEU A  99       4.170 -13.220  -6.650  1.00  0.00           H  
ATOM   1539 3HD1 LEU A  99       2.751 -13.745  -7.534  1.00  0.00           H  
ATOM   1540 1HD2 LEU A  99       1.138 -14.605  -5.149  1.00  0.00           H  
ATOM   1541 2HD2 LEU A  99       1.317 -15.470  -6.668  1.00  0.00           H  
ATOM   1542 3HD2 LEU A  99       1.740 -16.278  -5.159  1.00  0.00           H  
ATOM   1543  N   GLU A 100       6.159 -17.864  -7.237  1.00  0.00           N  
ATOM   1544  CA  GLU A 100       6.782 -18.719  -8.237  1.00  0.00           C  
ATOM   1545  C   GLU A 100       6.694 -20.178  -7.794  1.00  0.00           C  
ATOM   1546  O   GLU A 100       6.251 -21.048  -8.550  1.00  0.00           O  
ATOM   1547  CB  GLU A 100       8.244 -18.320  -8.482  1.00  0.00           C  
ATOM   1548  CG  GLU A 100       8.951 -19.163  -9.561  1.00  0.00           C  
ATOM   1549  CD  GLU A 100      10.367 -18.701  -9.898  1.00  0.00           C  
ATOM   1550  OE1 GLU A 100      10.815 -17.725  -9.343  1.00  0.00           O  
ATOM   1551  OE2 GLU A 100      10.985 -19.327 -10.727  1.00  0.00           O  
ATOM   1552  H   GLU A 100       6.700 -17.161  -6.727  1.00  0.00           H  
ATOM   1553  HA  GLU A 100       6.236 -18.614  -9.173  1.00  0.00           H  
ATOM   1554 1HB  GLU A 100       8.292 -17.272  -8.767  1.00  0.00           H  
ATOM   1555 2HB  GLU A 100       8.807 -18.427  -7.554  1.00  0.00           H  
ATOM   1556 1HG  GLU A 100       8.997 -20.194  -9.210  1.00  0.00           H  
ATOM   1557 2HG  GLU A 100       8.346 -19.148 -10.465  1.00  0.00           H  
ATOM   1558  N   ARG A 101       7.054 -20.433  -6.534  1.00  0.00           N  
ATOM   1559  CA  ARG A 101       7.045 -21.782  -5.973  1.00  0.00           C  
ATOM   1560  C   ARG A 101       5.660 -22.426  -5.976  1.00  0.00           C  
ATOM   1561  O   ARG A 101       5.534 -23.638  -6.168  1.00  0.00           O  
ATOM   1562  CB  ARG A 101       7.606 -21.771  -4.560  1.00  0.00           C  
ATOM   1563  CG  ARG A 101       9.120 -21.556  -4.478  1.00  0.00           C  
ATOM   1564  CD  ARG A 101       9.612 -21.564  -3.072  1.00  0.00           C  
ATOM   1565  NE  ARG A 101      11.056 -21.350  -2.997  1.00  0.00           N  
ATOM   1566  CZ  ARG A 101      11.989 -22.303  -3.130  1.00  0.00           C  
ATOM   1567  NH1 ARG A 101      11.658 -23.561  -3.345  1.00  0.00           N  
ATOM   1568  NH2 ARG A 101      13.245 -21.940  -3.036  1.00  0.00           N  
ATOM   1569  H   ARG A 101       7.382 -19.659  -5.954  1.00  0.00           H  
ATOM   1570  HA  ARG A 101       7.704 -22.397  -6.584  1.00  0.00           H  
ATOM   1571 1HB  ARG A 101       7.129 -20.970  -3.993  1.00  0.00           H  
ATOM   1572 2HB  ARG A 101       7.368 -22.710  -4.064  1.00  0.00           H  
ATOM   1573 1HG  ARG A 101       9.631 -22.345  -5.027  1.00  0.00           H  
ATOM   1574 2HG  ARG A 101       9.368 -20.588  -4.920  1.00  0.00           H  
ATOM   1575 1HD  ARG A 101       9.120 -20.758  -2.516  1.00  0.00           H  
ATOM   1576 2HD  ARG A 101       9.382 -22.518  -2.605  1.00  0.00           H  
ATOM   1577  HE  ARG A 101      11.413 -20.399  -2.833  1.00  0.00           H  
ATOM   1578 1HH1 ARG A 101      10.685 -23.822  -3.413  1.00  0.00           H  
ATOM   1579 2HH1 ARG A 101      12.378 -24.262  -3.441  1.00  0.00           H  
ATOM   1580 1HH2 ARG A 101      13.443 -20.943  -2.865  1.00  0.00           H  
ATOM   1581 2HH2 ARG A 101      13.986 -22.615  -3.127  1.00  0.00           H  
ATOM   1582  N   LYS A 102       4.618 -21.617  -5.800  1.00  0.00           N  
ATOM   1583  CA  LYS A 102       3.251 -22.113  -5.785  1.00  0.00           C  
ATOM   1584  C   LYS A 102       2.588 -22.135  -7.174  1.00  0.00           C  
ATOM   1585  O   LYS A 102       1.387 -22.413  -7.278  1.00  0.00           O  
ATOM   1586  CB  LYS A 102       2.384 -21.323  -4.806  1.00  0.00           C  
ATOM   1587  CG  LYS A 102       2.736 -21.475  -3.338  1.00  0.00           C  
ATOM   1588  CD  LYS A 102       1.711 -20.747  -2.464  1.00  0.00           C  
ATOM   1589  CE  LYS A 102       1.987 -20.947  -0.973  1.00  0.00           C  
ATOM   1590  NZ  LYS A 102       0.913 -20.325  -0.119  1.00  0.00           N  
ATOM   1591  H   LYS A 102       4.784 -20.628  -5.616  1.00  0.00           H  
ATOM   1592  HA  LYS A 102       3.279 -23.143  -5.430  1.00  0.00           H  
ATOM   1593 1HB  LYS A 102       2.441 -20.259  -5.055  1.00  0.00           H  
ATOM   1594 2HB  LYS A 102       1.355 -21.645  -4.907  1.00  0.00           H  
ATOM   1595 1HG  LYS A 102       2.758 -22.531  -3.071  1.00  0.00           H  
ATOM   1596 2HG  LYS A 102       3.725 -21.050  -3.155  1.00  0.00           H  
ATOM   1597 1HD  LYS A 102       1.752 -19.677  -2.686  1.00  0.00           H  
ATOM   1598 2HD  LYS A 102       0.708 -21.108  -2.692  1.00  0.00           H  
ATOM   1599 1HE  LYS A 102       2.035 -22.013  -0.759  1.00  0.00           H  
ATOM   1600 2HE  LYS A 102       2.949 -20.490  -0.721  1.00  0.00           H  
ATOM   1601 1HZ  LYS A 102       1.108 -20.466   0.864  1.00  0.00           H  
ATOM   1602 2HZ  LYS A 102       0.864 -19.339  -0.299  1.00  0.00           H  
ATOM   1603 3HZ  LYS A 102       0.011 -20.742  -0.333  1.00  0.00           H  
ATOM   1604  N   GLY A 103       3.342 -21.819  -8.237  1.00  0.00           N  
ATOM   1605  CA  GLY A 103       2.806 -21.865  -9.597  1.00  0.00           C  
ATOM   1606  C   GLY A 103       1.871 -20.718  -9.979  1.00  0.00           C  
ATOM   1607  O   GLY A 103       0.986 -20.894 -10.818  1.00  0.00           O  
ATOM   1608  H   GLY A 103       4.325 -21.572  -8.122  1.00  0.00           H  
ATOM   1609 1HA  GLY A 103       3.646 -21.876 -10.291  1.00  0.00           H  
ATOM   1610 2HA  GLY A 103       2.284 -22.810  -9.735  1.00  0.00           H  
ATOM   1611  N   ALA A 104       2.035 -19.557  -9.362  1.00  0.00           N  
ATOM   1612  CA  ALA A 104       1.151 -18.442  -9.652  1.00  0.00           C  
ATOM   1613  C   ALA A 104       1.244 -18.004 -11.106  1.00  0.00           C  
ATOM   1614  O   ALA A 104       2.314 -18.107 -11.708  1.00  0.00           O  
ATOM   1615  CB  ALA A 104       1.484 -17.270  -8.783  1.00  0.00           C  
ATOM   1616  H   ALA A 104       2.781 -19.437  -8.679  1.00  0.00           H  
ATOM   1617  HA  ALA A 104       0.162 -18.767  -9.432  1.00  0.00           H  
ATOM   1618 1HB  ALA A 104       0.803 -16.454  -8.973  1.00  0.00           H  
ATOM   1619 2HB  ALA A 104       1.424 -17.564  -7.746  1.00  0.00           H  
ATOM   1620 3HB  ALA A 104       2.483 -16.978  -9.026  1.00  0.00           H  
ATOM   1621  N   PRO A 105       0.150 -17.493 -11.696  1.00  0.00           N  
ATOM   1622  CA  PRO A 105       0.106 -16.921 -13.022  1.00  0.00           C  
ATOM   1623  C   PRO A 105       1.099 -15.791 -13.131  1.00  0.00           C  
ATOM   1624  O   PRO A 105       1.311 -15.041 -12.167  1.00  0.00           O  
ATOM   1625  CB  PRO A 105      -1.328 -16.394 -13.123  1.00  0.00           C  
ATOM   1626  CG  PRO A 105      -2.119 -17.257 -12.169  1.00  0.00           C  
ATOM   1627  CD  PRO A 105      -1.177 -17.578 -11.040  1.00  0.00           C  
ATOM   1628  HA  PRO A 105       0.310 -17.705 -13.768  1.00  0.00           H  
ATOM   1629 1HB  PRO A 105      -1.351 -15.330 -12.874  1.00  0.00           H  
ATOM   1630 2HB  PRO A 105      -1.683 -16.481 -14.159  1.00  0.00           H  
ATOM   1631 1HG  PRO A 105      -3.024 -16.727 -11.815  1.00  0.00           H  
ATOM   1632 2HG  PRO A 105      -2.471 -18.164 -12.681  1.00  0.00           H  
ATOM   1633 1HD  PRO A 105      -1.273 -16.877 -10.207  1.00  0.00           H  
ATOM   1634 2HD  PRO A 105      -1.420 -18.612 -10.765  1.00  0.00           H  
ATOM   1635  N   GLU A 106       1.648 -15.616 -14.328  1.00  0.00           N  
ATOM   1636  CA  GLU A 106       2.609 -14.553 -14.578  1.00  0.00           C  
ATOM   1637  C   GLU A 106       2.071 -13.204 -14.142  1.00  0.00           C  
ATOM   1638  O   GLU A 106       2.814 -12.407 -13.586  1.00  0.00           O  
ATOM   1639  CB  GLU A 106       2.984 -14.495 -16.059  1.00  0.00           C  
ATOM   1640  CG  GLU A 106       4.038 -13.444 -16.393  1.00  0.00           C  
ATOM   1641  CD  GLU A 106       4.452 -13.450 -17.850  1.00  0.00           C  
ATOM   1642  OE1 GLU A 106       3.929 -14.242 -18.599  1.00  0.00           O  
ATOM   1643  OE2 GLU A 106       5.291 -12.657 -18.209  1.00  0.00           O  
ATOM   1644  H   GLU A 106       1.421 -16.257 -15.076  1.00  0.00           H  
ATOM   1645  HA  GLU A 106       3.510 -14.762 -14.000  1.00  0.00           H  
ATOM   1646 1HB  GLU A 106       3.363 -15.465 -16.377  1.00  0.00           H  
ATOM   1647 2HB  GLU A 106       2.095 -14.278 -16.651  1.00  0.00           H  
ATOM   1648 1HG  GLU A 106       3.640 -12.459 -16.144  1.00  0.00           H  
ATOM   1649 2HG  GLU A 106       4.915 -13.615 -15.770  1.00  0.00           H  
ATOM   1650  N   GLU A 107       0.782 -12.957 -14.366  1.00  0.00           N  
ATOM   1651  CA  GLU A 107       0.160 -11.689 -13.998  1.00  0.00           C  
ATOM   1652  C   GLU A 107       0.227 -11.406 -12.494  1.00  0.00           C  
ATOM   1653  O   GLU A 107       0.302 -10.249 -12.068  1.00  0.00           O  
ATOM   1654  CB  GLU A 107      -1.304 -11.668 -14.416  1.00  0.00           C  
ATOM   1655  CG  GLU A 107      -1.978 -10.334 -14.169  1.00  0.00           C  
ATOM   1656  CD  GLU A 107      -1.443  -9.237 -15.060  1.00  0.00           C  
ATOM   1657  OE1 GLU A 107      -0.957  -9.549 -16.124  1.00  0.00           O  
ATOM   1658  OE2 GLU A 107      -1.495  -8.089 -14.666  1.00  0.00           O  
ATOM   1659  H   GLU A 107       0.227 -13.668 -14.818  1.00  0.00           H  
ATOM   1660  HA  GLU A 107       0.686 -10.891 -14.520  1.00  0.00           H  
ATOM   1661 1HB  GLU A 107      -1.386 -11.903 -15.477  1.00  0.00           H  
ATOM   1662 2HB  GLU A 107      -1.851 -12.433 -13.863  1.00  0.00           H  
ATOM   1663 1HG  GLU A 107      -3.050 -10.440 -14.340  1.00  0.00           H  
ATOM   1664 2HG  GLU A 107      -1.830 -10.055 -13.124  1.00  0.00           H  
ATOM   1665  N   VAL A 108       0.135 -12.453 -11.679  1.00  0.00           N  
ATOM   1666  CA  VAL A 108       0.108 -12.264 -10.244  1.00  0.00           C  
ATOM   1667  C   VAL A 108       1.518 -11.914  -9.821  1.00  0.00           C  
ATOM   1668  O   VAL A 108       1.758 -10.981  -9.045  1.00  0.00           O  
ATOM   1669  CB  VAL A 108      -0.388 -13.546  -9.538  1.00  0.00           C  
ATOM   1670  CG1 VAL A 108      -0.328 -13.385  -8.049  1.00  0.00           C  
ATOM   1671  CG2 VAL A 108      -1.800 -13.872  -9.975  1.00  0.00           C  
ATOM   1672  H   VAL A 108       0.142 -13.396 -12.053  1.00  0.00           H  
ATOM   1673  HA  VAL A 108      -0.540 -11.433 -10.010  1.00  0.00           H  
ATOM   1674  HB  VAL A 108       0.276 -14.363  -9.810  1.00  0.00           H  
ATOM   1675 1HG1 VAL A 108      -0.652 -14.305  -7.573  1.00  0.00           H  
ATOM   1676 2HG1 VAL A 108       0.664 -13.158  -7.755  1.00  0.00           H  
ATOM   1677 3HG1 VAL A 108      -0.980 -12.580  -7.749  1.00  0.00           H  
ATOM   1678 1HG2 VAL A 108      -2.134 -14.786  -9.485  1.00  0.00           H  
ATOM   1679 2HG2 VAL A 108      -2.466 -13.064  -9.706  1.00  0.00           H  
ATOM   1680 3HG2 VAL A 108      -1.819 -14.007 -11.049  1.00  0.00           H  
ATOM   1681  N   ARG A 109       2.467 -12.658 -10.378  1.00  0.00           N  
ATOM   1682  CA  ARG A 109       3.863 -12.425 -10.078  1.00  0.00           C  
ATOM   1683  C   ARG A 109       4.277 -11.041 -10.562  1.00  0.00           C  
ATOM   1684  O   ARG A 109       4.965 -10.306  -9.851  1.00  0.00           O  
ATOM   1685  CB  ARG A 109       4.700 -13.489 -10.761  1.00  0.00           C  
ATOM   1686  CG  ARG A 109       4.517 -14.877 -10.190  1.00  0.00           C  
ATOM   1687  CD  ARG A 109       5.234 -15.905 -10.974  1.00  0.00           C  
ATOM   1688  NE  ARG A 109       6.683 -15.758 -10.867  1.00  0.00           N  
ATOM   1689  CZ  ARG A 109       7.583 -16.320 -11.699  1.00  0.00           C  
ATOM   1690  NH1 ARG A 109       7.182 -17.059 -12.712  1.00  0.00           N  
ATOM   1691  NH2 ARG A 109       8.873 -16.130 -11.490  1.00  0.00           N  
ATOM   1692  H   ARG A 109       2.197 -13.404 -11.025  1.00  0.00           H  
ATOM   1693  HA  ARG A 109       4.015 -12.475  -9.006  1.00  0.00           H  
ATOM   1694 1HB  ARG A 109       4.436 -13.533 -11.816  1.00  0.00           H  
ATOM   1695 2HB  ARG A 109       5.752 -13.233 -10.697  1.00  0.00           H  
ATOM   1696 1HG  ARG A 109       4.906 -14.897  -9.181  1.00  0.00           H  
ATOM   1697 2HG  ARG A 109       3.452 -15.124 -10.187  1.00  0.00           H  
ATOM   1698 1HD  ARG A 109       4.958 -16.895 -10.601  1.00  0.00           H  
ATOM   1699 2HD  ARG A 109       4.951 -15.824 -12.023  1.00  0.00           H  
ATOM   1700  HE  ARG A 109       7.042 -15.204 -10.101  1.00  0.00           H  
ATOM   1701 1HH1 ARG A 109       6.194 -17.208 -12.873  1.00  0.00           H  
ATOM   1702 2HH1 ARG A 109       7.866 -17.481 -13.325  1.00  0.00           H  
ATOM   1703 1HH2 ARG A 109       9.185 -15.579 -10.700  1.00  0.00           H  
ATOM   1704 2HH2 ARG A 109       9.556 -16.561 -12.098  1.00  0.00           H  
ATOM   1705  N   ALA A 110       3.799 -10.662 -11.750  1.00  0.00           N  
ATOM   1706  CA  ALA A 110       4.095  -9.371 -12.338  1.00  0.00           C  
ATOM   1707  C   ALA A 110       3.574  -8.258 -11.463  1.00  0.00           C  
ATOM   1708  O   ALA A 110       4.237  -7.241 -11.292  1.00  0.00           O  
ATOM   1709  CB  ALA A 110       3.479  -9.265 -13.716  1.00  0.00           C  
ATOM   1710  H   ALA A 110       3.238 -11.308 -12.287  1.00  0.00           H  
ATOM   1711  HA  ALA A 110       5.177  -9.273 -12.417  1.00  0.00           H  
ATOM   1712 1HB  ALA A 110       3.729  -8.303 -14.150  1.00  0.00           H  
ATOM   1713 2HB  ALA A 110       3.867 -10.065 -14.350  1.00  0.00           H  
ATOM   1714 3HB  ALA A 110       2.398  -9.360 -13.634  1.00  0.00           H  
ATOM   1715  N   ALA A 111       2.390  -8.431 -10.884  1.00  0.00           N  
ATOM   1716  CA  ALA A 111       1.864  -7.395 -10.014  1.00  0.00           C  
ATOM   1717  C   ALA A 111       2.791  -7.169  -8.833  1.00  0.00           C  
ATOM   1718  O   ALA A 111       3.099  -6.030  -8.479  1.00  0.00           O  
ATOM   1719  CB  ALA A 111       0.498  -7.781  -9.539  1.00  0.00           C  
ATOM   1720  H   ALA A 111       1.828  -9.263 -11.070  1.00  0.00           H  
ATOM   1721  HA  ALA A 111       1.802  -6.465 -10.575  1.00  0.00           H  
ATOM   1722 1HB  ALA A 111       0.093  -7.003  -8.894  1.00  0.00           H  
ATOM   1723 2HB  ALA A 111      -0.153  -7.918 -10.403  1.00  0.00           H  
ATOM   1724 3HB  ALA A 111       0.586  -8.710  -9.000  1.00  0.00           H  
ATOM   1725  N   LEU A 112       3.336  -8.241  -8.262  1.00  0.00           N  
ATOM   1726  CA  LEU A 112       4.239  -8.006  -7.147  1.00  0.00           C  
ATOM   1727  C   LEU A 112       5.537  -7.393  -7.616  1.00  0.00           C  
ATOM   1728  O   LEU A 112       6.077  -6.514  -6.946  1.00  0.00           O  
ATOM   1729  CB  LEU A 112       4.561  -9.273  -6.392  1.00  0.00           C  
ATOM   1730  CG  LEU A 112       3.674  -9.612  -5.254  1.00  0.00           C  
ATOM   1731  CD1 LEU A 112       2.255  -9.879  -5.763  1.00  0.00           C  
ATOM   1732  CD2 LEU A 112       4.312 -10.766  -4.554  1.00  0.00           C  
ATOM   1733  H   LEU A 112       3.083  -9.185  -8.572  1.00  0.00           H  
ATOM   1734  HA  LEU A 112       3.760  -7.311  -6.459  1.00  0.00           H  
ATOM   1735 1HB  LEU A 112       4.489 -10.100  -7.098  1.00  0.00           H  
ATOM   1736 2HB  LEU A 112       5.586  -9.219  -6.025  1.00  0.00           H  
ATOM   1737  HG  LEU A 112       3.605  -8.781  -4.567  1.00  0.00           H  
ATOM   1738 1HD1 LEU A 112       1.604 -10.134  -4.924  1.00  0.00           H  
ATOM   1739 2HD1 LEU A 112       1.876  -8.985  -6.258  1.00  0.00           H  
ATOM   1740 3HD1 LEU A 112       2.265 -10.692  -6.475  1.00  0.00           H  
ATOM   1741 1HD2 LEU A 112       3.719 -11.062  -3.727  1.00  0.00           H  
ATOM   1742 2HD2 LEU A 112       4.407 -11.576  -5.216  1.00  0.00           H  
ATOM   1743 3HD2 LEU A 112       5.306 -10.469  -4.212  1.00  0.00           H  
ATOM   1744  N   GLU A 113       6.046  -7.831  -8.768  1.00  0.00           N  
ATOM   1745  CA  GLU A 113       7.283  -7.258  -9.278  1.00  0.00           C  
ATOM   1746  C   GLU A 113       7.109  -5.760  -9.543  1.00  0.00           C  
ATOM   1747  O   GLU A 113       7.978  -4.958  -9.195  1.00  0.00           O  
ATOM   1748  CB  GLU A 113       7.754  -7.971 -10.547  1.00  0.00           C  
ATOM   1749  CG  GLU A 113       9.084  -7.431 -11.088  1.00  0.00           C  
ATOM   1750  CD  GLU A 113       9.631  -8.190 -12.293  1.00  0.00           C  
ATOM   1751  OE1 GLU A 113       9.043  -9.164 -12.696  1.00  0.00           O  
ATOM   1752  OE2 GLU A 113      10.641  -7.761 -12.817  1.00  0.00           O  
ATOM   1753  H   GLU A 113       5.572  -8.576  -9.282  1.00  0.00           H  
ATOM   1754  HA  GLU A 113       8.054  -7.382  -8.520  1.00  0.00           H  
ATOM   1755 1HB  GLU A 113       7.861  -9.038 -10.348  1.00  0.00           H  
ATOM   1756 2HB  GLU A 113       7.000  -7.857 -11.324  1.00  0.00           H  
ATOM   1757 1HG  GLU A 113       8.935  -6.388 -11.370  1.00  0.00           H  
ATOM   1758 2HG  GLU A 113       9.822  -7.454 -10.285  1.00  0.00           H  
ATOM   1759  N   ARG A 114       5.969  -5.369 -10.127  1.00  0.00           N  
ATOM   1760  CA  ARG A 114       5.691  -3.961 -10.394  1.00  0.00           C  
ATOM   1761  C   ARG A 114       5.624  -3.143  -9.112  1.00  0.00           C  
ATOM   1762  O   ARG A 114       6.187  -2.041  -9.029  1.00  0.00           O  
ATOM   1763  CB  ARG A 114       4.354  -3.801 -11.121  1.00  0.00           C  
ATOM   1764  CG  ARG A 114       4.314  -4.193 -12.601  1.00  0.00           C  
ATOM   1765  CD  ARG A 114       3.034  -3.722 -13.257  1.00  0.00           C  
ATOM   1766  NE  ARG A 114       1.814  -4.478 -12.841  1.00  0.00           N  
ATOM   1767  CZ  ARG A 114       1.347  -5.574 -13.483  1.00  0.00           C  
ATOM   1768  NH1 ARG A 114       1.980  -6.044 -14.536  1.00  0.00           N  
ATOM   1769  NH2 ARG A 114       0.238  -6.143 -13.052  1.00  0.00           N  
ATOM   1770  H   ARG A 114       5.287  -6.070 -10.406  1.00  0.00           H  
ATOM   1771  HA  ARG A 114       6.489  -3.568 -11.022  1.00  0.00           H  
ATOM   1772 1HB  ARG A 114       3.605  -4.415 -10.614  1.00  0.00           H  
ATOM   1773 2HB  ARG A 114       4.022  -2.768 -11.043  1.00  0.00           H  
ATOM   1774 1HG  ARG A 114       5.154  -3.731 -13.118  1.00  0.00           H  
ATOM   1775 2HG  ARG A 114       4.377  -5.268 -12.707  1.00  0.00           H  
ATOM   1776 1HD  ARG A 114       2.877  -2.675 -13.004  1.00  0.00           H  
ATOM   1777 2HD  ARG A 114       3.135  -3.816 -14.336  1.00  0.00           H  
ATOM   1778  HE  ARG A 114       1.256  -4.163 -12.023  1.00  0.00           H  
ATOM   1779 1HH1 ARG A 114       2.822  -5.593 -14.859  1.00  0.00           H  
ATOM   1780 2HH1 ARG A 114       1.620  -6.856 -15.025  1.00  0.00           H  
ATOM   1781 1HH2 ARG A 114      -0.235  -5.734 -12.234  1.00  0.00           H  
ATOM   1782 2HH2 ARG A 114      -0.175  -6.952 -13.541  1.00  0.00           H  
ATOM   1783  N   ILE A 115       4.979  -3.697  -8.084  1.00  0.00           N  
ATOM   1784  CA  ILE A 115       4.865  -2.981  -6.829  1.00  0.00           C  
ATOM   1785  C   ILE A 115       6.239  -2.864  -6.190  1.00  0.00           C  
ATOM   1786  O   ILE A 115       6.625  -1.785  -5.748  1.00  0.00           O  
ATOM   1787  CB  ILE A 115       3.893  -3.653  -5.854  1.00  0.00           C  
ATOM   1788  CG1 ILE A 115       2.443  -3.601  -6.397  1.00  0.00           C  
ATOM   1789  CG2 ILE A 115       3.973  -2.885  -4.554  1.00  0.00           C  
ATOM   1790  CD1 ILE A 115       1.465  -4.493  -5.646  1.00  0.00           C  
ATOM   1791  H   ILE A 115       4.521  -4.605  -8.191  1.00  0.00           H  
ATOM   1792  HA  ILE A 115       4.495  -1.978  -7.031  1.00  0.00           H  
ATOM   1793  HB  ILE A 115       4.160  -4.700  -5.706  1.00  0.00           H  
ATOM   1794 1HG1 ILE A 115       2.085  -2.598  -6.330  1.00  0.00           H  
ATOM   1795 2HG1 ILE A 115       2.442  -3.892  -7.445  1.00  0.00           H  
ATOM   1796 1HG2 ILE A 115       3.289  -3.301  -3.848  1.00  0.00           H  
ATOM   1797 2HG2 ILE A 115       4.990  -2.933  -4.157  1.00  0.00           H  
ATOM   1798 3HG2 ILE A 115       3.708  -1.850  -4.730  1.00  0.00           H  
ATOM   1799 1HD1 ILE A 115       0.469  -4.392  -6.087  1.00  0.00           H  
ATOM   1800 2HD1 ILE A 115       1.791  -5.530  -5.722  1.00  0.00           H  
ATOM   1801 3HD1 ILE A 115       1.428  -4.196  -4.596  1.00  0.00           H  
ATOM   1802  N   LEU A 116       6.986  -3.971  -6.177  1.00  0.00           N  
ATOM   1803  CA  LEU A 116       8.327  -4.040  -5.610  1.00  0.00           C  
ATOM   1804  C   LEU A 116       9.286  -3.061  -6.265  1.00  0.00           C  
ATOM   1805  O   LEU A 116       9.983  -2.317  -5.580  1.00  0.00           O  
ATOM   1806  CB  LEU A 116       8.874  -5.460  -5.767  1.00  0.00           C  
ATOM   1807  CG  LEU A 116      10.327  -5.683  -5.347  1.00  0.00           C  
ATOM   1808  CD1 LEU A 116      10.523  -5.369  -3.862  1.00  0.00           C  
ATOM   1809  CD2 LEU A 116      10.691  -7.132  -5.656  1.00  0.00           C  
ATOM   1810  H   LEU A 116       6.600  -4.823  -6.570  1.00  0.00           H  
ATOM   1811  HA  LEU A 116       8.257  -3.805  -4.547  1.00  0.00           H  
ATOM   1812 1HB  LEU A 116       8.243  -6.135  -5.214  1.00  0.00           H  
ATOM   1813 2HB  LEU A 116       8.802  -5.730  -6.816  1.00  0.00           H  
ATOM   1814  HG  LEU A 116      10.972  -5.009  -5.918  1.00  0.00           H  
ATOM   1815 1HD1 LEU A 116      11.569  -5.519  -3.596  1.00  0.00           H  
ATOM   1816 2HD1 LEU A 116      10.249  -4.329  -3.663  1.00  0.00           H  
ATOM   1817 3HD1 LEU A 116       9.921  -6.013  -3.273  1.00  0.00           H  
ATOM   1818 1HD2 LEU A 116      11.725  -7.299  -5.391  1.00  0.00           H  
ATOM   1819 2HD2 LEU A 116      10.047  -7.802  -5.081  1.00  0.00           H  
ATOM   1820 3HD2 LEU A 116      10.553  -7.320  -6.722  1.00  0.00           H  
ATOM   1821  N   ARG A 117       9.345  -3.045  -7.593  1.00  0.00           N  
ATOM   1822  CA  ARG A 117      10.255  -2.118  -8.249  1.00  0.00           C  
ATOM   1823  C   ARG A 117       9.899  -0.671  -7.919  1.00  0.00           C  
ATOM   1824  O   ARG A 117      10.788   0.165  -7.710  1.00  0.00           O  
ATOM   1825  CB  ARG A 117      10.258  -2.336  -9.753  1.00  0.00           C  
ATOM   1826  CG  ARG A 117      10.968  -3.615 -10.204  1.00  0.00           C  
ATOM   1827  CD  ARG A 117      10.972  -3.768 -11.684  1.00  0.00           C  
ATOM   1828  NE  ARG A 117      11.625  -5.006 -12.106  1.00  0.00           N  
ATOM   1829  CZ  ARG A 117      12.942  -5.175 -12.272  1.00  0.00           C  
ATOM   1830  NH1 ARG A 117      13.795  -4.192 -12.059  1.00  0.00           N  
ATOM   1831  NH2 ARG A 117      13.353  -6.359 -12.655  1.00  0.00           N  
ATOM   1832  H   ARG A 117       8.769  -3.678  -8.147  1.00  0.00           H  
ATOM   1833  HA  ARG A 117      11.262  -2.315  -7.878  1.00  0.00           H  
ATOM   1834 1HB  ARG A 117       9.223  -2.395 -10.103  1.00  0.00           H  
ATOM   1835 2HB  ARG A 117      10.728  -1.489 -10.248  1.00  0.00           H  
ATOM   1836 1HG  ARG A 117      11.999  -3.599  -9.855  1.00  0.00           H  
ATOM   1837 2HG  ARG A 117      10.455  -4.479  -9.776  1.00  0.00           H  
ATOM   1838 1HD  ARG A 117       9.940  -3.793 -12.039  1.00  0.00           H  
ATOM   1839 2HD  ARG A 117      11.495  -2.931 -12.140  1.00  0.00           H  
ATOM   1840  HE  ARG A 117      11.048  -5.836 -12.297  1.00  0.00           H  
ATOM   1841 1HH1 ARG A 117      13.459  -3.287 -11.764  1.00  0.00           H  
ATOM   1842 2HH1 ARG A 117      14.784  -4.345 -12.191  1.00  0.00           H  
ATOM   1843 1HH2 ARG A 117      12.638  -7.085 -12.807  1.00  0.00           H  
ATOM   1844 2HH2 ARG A 117      14.332  -6.546 -12.797  1.00  0.00           H  
ATOM   1845  N   ASP A 118       8.600  -0.369  -7.822  1.00  0.00           N  
ATOM   1846  CA  ASP A 118       8.206   0.988  -7.496  1.00  0.00           C  
ATOM   1847  C   ASP A 118       8.596   1.269  -6.041  1.00  0.00           C  
ATOM   1848  O   ASP A 118       9.147   2.332  -5.737  1.00  0.00           O  
ATOM   1849  CB  ASP A 118       6.699   1.174  -7.741  1.00  0.00           C  
ATOM   1850  CG  ASP A 118       6.248   2.632  -7.707  1.00  0.00           C  
ATOM   1851  OD1 ASP A 118       6.733   3.389  -8.514  1.00  0.00           O  
ATOM   1852  OD2 ASP A 118       5.372   2.979  -6.922  1.00  0.00           O  
ATOM   1853  H   ASP A 118       7.877  -1.068  -8.012  1.00  0.00           H  
ATOM   1854  HA  ASP A 118       8.749   1.677  -8.140  1.00  0.00           H  
ATOM   1855 1HB  ASP A 118       6.434   0.741  -8.706  1.00  0.00           H  
ATOM   1856 2HB  ASP A 118       6.148   0.613  -6.980  1.00  0.00           H  
ATOM   1857  N   GLU A 119       8.367   0.292  -5.157  1.00  0.00           N  
ATOM   1858  CA  GLU A 119       8.678   0.414  -3.740  1.00  0.00           C  
ATOM   1859  C   GLU A 119      10.146   0.735  -3.544  1.00  0.00           C  
ATOM   1860  O   GLU A 119      10.483   1.635  -2.778  1.00  0.00           O  
ATOM   1861  CB  GLU A 119       8.323  -0.891  -3.021  1.00  0.00           C  
ATOM   1862  CG  GLU A 119       8.499  -0.911  -1.525  1.00  0.00           C  
ATOM   1863  CD  GLU A 119       8.060  -2.227  -0.979  1.00  0.00           C  
ATOM   1864  OE1 GLU A 119       7.929  -3.133  -1.754  1.00  0.00           O  
ATOM   1865  OE2 GLU A 119       7.828  -2.330   0.195  1.00  0.00           O  
ATOM   1866  H   GLU A 119       7.920  -0.561  -5.474  1.00  0.00           H  
ATOM   1867  HA  GLU A 119       8.084   1.222  -3.317  1.00  0.00           H  
ATOM   1868 1HB  GLU A 119       7.286  -1.150  -3.238  1.00  0.00           H  
ATOM   1869 2HB  GLU A 119       8.938  -1.690  -3.411  1.00  0.00           H  
ATOM   1870 1HG  GLU A 119       9.553  -0.753  -1.282  1.00  0.00           H  
ATOM   1871 2HG  GLU A 119       7.916  -0.107  -1.070  1.00  0.00           H  
ATOM   1872  N   GLU A 120      11.019   0.029  -4.261  1.00  0.00           N  
ATOM   1873  CA  GLU A 120      12.447   0.274  -4.149  1.00  0.00           C  
ATOM   1874  C   GLU A 120      12.793   1.694  -4.618  1.00  0.00           C  
ATOM   1875  O   GLU A 120      13.635   2.375  -4.015  1.00  0.00           O  
ATOM   1876  CB  GLU A 120      13.228  -0.820  -4.888  1.00  0.00           C  
ATOM   1877  CG  GLU A 120      13.149  -2.204  -4.171  1.00  0.00           C  
ATOM   1878  CD  GLU A 120      13.837  -3.349  -4.897  1.00  0.00           C  
ATOM   1879  OE1 GLU A 120      14.268  -3.174  -6.011  1.00  0.00           O  
ATOM   1880  OE2 GLU A 120      13.955  -4.405  -4.301  1.00  0.00           O  
ATOM   1881  H   GLU A 120      10.672  -0.712  -4.873  1.00  0.00           H  
ATOM   1882  HA  GLU A 120      12.713   0.205  -3.106  1.00  0.00           H  
ATOM   1883 1HB  GLU A 120      12.821  -0.937  -5.895  1.00  0.00           H  
ATOM   1884 2HB  GLU A 120      14.273  -0.532  -4.979  1.00  0.00           H  
ATOM   1885 1HG  GLU A 120      13.593  -2.106  -3.182  1.00  0.00           H  
ATOM   1886 2HG  GLU A 120      12.097  -2.456  -4.032  1.00  0.00           H  
ATOM   1887  N   GLY A 121      12.117   2.177  -5.666  1.00  0.00           N  
ATOM   1888  CA  GLY A 121      12.337   3.552  -6.106  1.00  0.00           C  
ATOM   1889  C   GLY A 121      11.966   4.530  -4.981  1.00  0.00           C  
ATOM   1890  O   GLY A 121      12.653   5.543  -4.755  1.00  0.00           O  
ATOM   1891  H   GLY A 121      11.457   1.581  -6.173  1.00  0.00           H  
ATOM   1892 1HA  GLY A 121      13.379   3.685  -6.395  1.00  0.00           H  
ATOM   1893 2HA  GLY A 121      11.721   3.747  -6.983  1.00  0.00           H  
ATOM   1894  N   HIS A 122      10.902   4.185  -4.242  1.00  0.00           N  
ATOM   1895  CA  HIS A 122      10.441   5.028  -3.155  1.00  0.00           C  
ATOM   1896  C   HIS A 122      11.381   4.883  -1.963  1.00  0.00           C  
ATOM   1897  O   HIS A 122      11.611   5.863  -1.265  1.00  0.00           O  
ATOM   1898  CB  HIS A 122       9.000   4.695  -2.727  1.00  0.00           C  
ATOM   1899  CG  HIS A 122       7.939   4.971  -3.797  1.00  0.00           C  
ATOM   1900  ND1 HIS A 122       7.682   6.238  -4.323  1.00  0.00           N  
ATOM   1901  CD2 HIS A 122       7.083   4.137  -4.415  1.00  0.00           C  
ATOM   1902  CE1 HIS A 122       6.701   6.138  -5.218  1.00  0.00           C  
ATOM   1903  NE2 HIS A 122       6.345   4.878  -5.291  1.00  0.00           N  
ATOM   1904  H   HIS A 122      10.380   3.342  -4.492  1.00  0.00           H  
ATOM   1905  HA  HIS A 122      10.460   6.070  -3.464  1.00  0.00           H  
ATOM   1906 1HB  HIS A 122       8.936   3.644  -2.450  1.00  0.00           H  
ATOM   1907 2HB  HIS A 122       8.744   5.281  -1.839  1.00  0.00           H  
ATOM   1908  HD2 HIS A 122       6.992   3.066  -4.266  1.00  0.00           H  
ATOM   1909  HE1 HIS A 122       6.276   6.952  -5.808  1.00  0.00           H  
ATOM   1910  HE2 HIS A 122       5.638   4.451  -5.909  1.00  0.00           H  
ATOM   1911  N   LEU A 123      11.988   3.701  -1.759  1.00  0.00           N  
ATOM   1912  CA  LEU A 123      12.910   3.544  -0.633  1.00  0.00           C  
ATOM   1913  C   LEU A 123      14.072   4.494  -0.774  1.00  0.00           C  
ATOM   1914  O   LEU A 123      14.526   5.079   0.212  1.00  0.00           O  
ATOM   1915  CB  LEU A 123      13.496   2.130  -0.533  1.00  0.00           C  
ATOM   1916  CG  LEU A 123      12.565   1.051  -0.106  1.00  0.00           C  
ATOM   1917  CD1 LEU A 123      13.248  -0.294  -0.199  1.00  0.00           C  
ATOM   1918  CD2 LEU A 123      12.153   1.319   1.270  1.00  0.00           C  
ATOM   1919  H   LEU A 123      11.756   2.908  -2.353  1.00  0.00           H  
ATOM   1920  HA  LEU A 123      12.376   3.764   0.286  1.00  0.00           H  
ATOM   1921 1HB  LEU A 123      13.892   1.856  -1.507  1.00  0.00           H  
ATOM   1922 2HB  LEU A 123      14.323   2.151   0.174  1.00  0.00           H  
ATOM   1923  HG  LEU A 123      11.692   1.033  -0.746  1.00  0.00           H  
ATOM   1924 1HD1 LEU A 123      12.558  -1.050   0.134  1.00  0.00           H  
ATOM   1925 2HD1 LEU A 123      13.550  -0.500  -1.211  1.00  0.00           H  
ATOM   1926 3HD1 LEU A 123      14.120  -0.302   0.428  1.00  0.00           H  
ATOM   1927 1HD2 LEU A 123      11.494   0.537   1.551  1.00  0.00           H  
ATOM   1928 2HD2 LEU A 123      13.012   1.334   1.929  1.00  0.00           H  
ATOM   1929 3HD2 LEU A 123      11.645   2.274   1.319  1.00  0.00           H  
ATOM   1930  N   ARG A 124      14.558   4.677  -2.000  1.00  0.00           N  
ATOM   1931  CA  ARG A 124      15.642   5.624  -2.188  1.00  0.00           C  
ATOM   1932  C   ARG A 124      15.213   7.015  -1.739  1.00  0.00           C  
ATOM   1933  O   ARG A 124      15.866   7.627  -0.896  1.00  0.00           O  
ATOM   1934  CB  ARG A 124      16.093   5.687  -3.637  1.00  0.00           C  
ATOM   1935  CG  ARG A 124      17.216   6.697  -3.890  1.00  0.00           C  
ATOM   1936  CD  ARG A 124      17.721   6.665  -5.287  1.00  0.00           C  
ATOM   1937  NE  ARG A 124      18.739   7.692  -5.514  1.00  0.00           N  
ATOM   1938  CZ  ARG A 124      19.420   7.861  -6.665  1.00  0.00           C  
ATOM   1939  NH1 ARG A 124      19.193   7.066  -7.692  1.00  0.00           N  
ATOM   1940  NH2 ARG A 124      20.320   8.824  -6.766  1.00  0.00           N  
ATOM   1941  H   ARG A 124      14.173   4.140  -2.783  1.00  0.00           H  
ATOM   1942  HA  ARG A 124      16.488   5.308  -1.577  1.00  0.00           H  
ATOM   1943 1HB  ARG A 124      16.438   4.706  -3.953  1.00  0.00           H  
ATOM   1944 2HB  ARG A 124      15.246   5.957  -4.270  1.00  0.00           H  
ATOM   1945 1HG  ARG A 124      16.839   7.704  -3.695  1.00  0.00           H  
ATOM   1946 2HG  ARG A 124      18.051   6.497  -3.218  1.00  0.00           H  
ATOM   1947 1HD  ARG A 124      18.164   5.691  -5.493  1.00  0.00           H  
ATOM   1948 2HD  ARG A 124      16.895   6.844  -5.972  1.00  0.00           H  
ATOM   1949  HE  ARG A 124      18.944   8.339  -4.734  1.00  0.00           H  
ATOM   1950 1HH1 ARG A 124      18.507   6.329  -7.618  1.00  0.00           H  
ATOM   1951 2HH1 ARG A 124      19.705   7.194  -8.553  1.00  0.00           H  
ATOM   1952 1HH2 ARG A 124      20.498   9.439  -5.977  1.00  0.00           H  
ATOM   1953 2HH2 ARG A 124      20.829   8.948  -7.624  1.00  0.00           H  
ATOM   1954  N   ARG A 125      14.075   7.490  -2.254  1.00  0.00           N  
ATOM   1955  CA  ARG A 125      13.583   8.831  -1.912  1.00  0.00           C  
ATOM   1956  C   ARG A 125      13.246   8.992  -0.425  1.00  0.00           C  
ATOM   1957  O   ARG A 125      13.491  10.040   0.180  1.00  0.00           O  
ATOM   1958  CB  ARG A 125      12.376   9.142  -2.776  1.00  0.00           C  
ATOM   1959  CG  ARG A 125      12.730   9.426  -4.227  1.00  0.00           C  
ATOM   1960  CD  ARG A 125      11.582   9.957  -4.992  1.00  0.00           C  
ATOM   1961  NE  ARG A 125      10.596   8.920  -5.218  1.00  0.00           N  
ATOM   1962  CZ  ARG A 125      10.620   8.088  -6.284  1.00  0.00           C  
ATOM   1963  NH1 ARG A 125      11.556   8.224  -7.203  1.00  0.00           N  
ATOM   1964  NH2 ARG A 125       9.717   7.141  -6.409  1.00  0.00           N  
ATOM   1965  H   ARG A 125      13.553   6.915  -2.924  1.00  0.00           H  
ATOM   1966  HA  ARG A 125      14.368   9.545  -2.161  1.00  0.00           H  
ATOM   1967 1HB  ARG A 125      11.676   8.302  -2.747  1.00  0.00           H  
ATOM   1968 2HB  ARG A 125      11.862  10.010  -2.386  1.00  0.00           H  
ATOM   1969 1HG  ARG A 125      13.541  10.155  -4.266  1.00  0.00           H  
ATOM   1970 2HG  ARG A 125      13.056   8.494  -4.699  1.00  0.00           H  
ATOM   1971 1HD  ARG A 125      11.110  10.764  -4.434  1.00  0.00           H  
ATOM   1972 2HD  ARG A 125      11.919  10.327  -5.959  1.00  0.00           H  
ATOM   1973  HE  ARG A 125       9.866   8.785  -4.523  1.00  0.00           H  
ATOM   1974 1HH1 ARG A 125      12.254   8.948  -7.109  1.00  0.00           H  
ATOM   1975 2HH1 ARG A 125      11.577   7.602  -7.996  1.00  0.00           H  
ATOM   1976 1HH2 ARG A 125       8.997   7.014  -5.690  1.00  0.00           H  
ATOM   1977 2HH2 ARG A 125       9.740   6.520  -7.201  1.00  0.00           H  
ATOM   1978  N   LEU A 126      12.696   7.940   0.160  1.00  0.00           N  
ATOM   1979  CA  LEU A 126      12.321   7.885   1.561  1.00  0.00           C  
ATOM   1980  C   LEU A 126      13.556   8.015   2.436  1.00  0.00           C  
ATOM   1981  O   LEU A 126      13.616   8.869   3.332  1.00  0.00           O  
ATOM   1982  CB  LEU A 126      11.561   6.561   1.770  1.00  0.00           C  
ATOM   1983  CG  LEU A 126      11.121   6.137   3.147  1.00  0.00           C  
ATOM   1984  CD1 LEU A 126      10.316   7.128   3.723  1.00  0.00           C  
ATOM   1985  CD2 LEU A 126      10.312   4.884   2.984  1.00  0.00           C  
ATOM   1986  H   LEU A 126      12.505   7.123  -0.405  1.00  0.00           H  
ATOM   1987  HA  LEU A 126      11.648   8.715   1.774  1.00  0.00           H  
ATOM   1988 1HB  LEU A 126      10.666   6.592   1.142  1.00  0.00           H  
ATOM   1989 2HB  LEU A 126      12.193   5.772   1.397  1.00  0.00           H  
ATOM   1990  HG  LEU A 126      11.958   5.980   3.791  1.00  0.00           H  
ATOM   1991 1HD1 LEU A 126       9.988   6.807   4.711  1.00  0.00           H  
ATOM   1992 2HD1 LEU A 126      10.935   7.995   3.797  1.00  0.00           H  
ATOM   1993 3HD1 LEU A 126       9.463   7.333   3.101  1.00  0.00           H  
ATOM   1994 1HD2 LEU A 126       9.922   4.555   3.931  1.00  0.00           H  
ATOM   1995 2HD2 LEU A 126       9.487   5.089   2.329  1.00  0.00           H  
ATOM   1996 3HD2 LEU A 126      10.928   4.110   2.549  1.00  0.00           H  
ATOM   1997  N   ARG A 127      14.566   7.201   2.140  1.00  0.00           N  
ATOM   1998  CA  ARG A 127      15.811   7.247   2.871  1.00  0.00           C  
ATOM   1999  C   ARG A 127      16.509   8.582   2.705  1.00  0.00           C  
ATOM   2000  O   ARG A 127      16.953   9.162   3.694  1.00  0.00           O  
ATOM   2001  CB  ARG A 127      16.728   6.124   2.435  1.00  0.00           C  
ATOM   2002  CG  ARG A 127      18.058   6.079   3.156  1.00  0.00           C  
ATOM   2003  CD  ARG A 127      18.813   4.848   2.834  1.00  0.00           C  
ATOM   2004  NE  ARG A 127      20.144   4.860   3.420  1.00  0.00           N  
ATOM   2005  CZ  ARG A 127      20.964   3.793   3.493  1.00  0.00           C  
ATOM   2006  NH1 ARG A 127      20.576   2.620   3.031  1.00  0.00           N  
ATOM   2007  NH2 ARG A 127      22.160   3.929   4.032  1.00  0.00           N  
ATOM   2008  H   ARG A 127      14.471   6.520   1.388  1.00  0.00           H  
ATOM   2009  HA  ARG A 127      15.588   7.115   3.923  1.00  0.00           H  
ATOM   2010 1HB  ARG A 127      16.230   5.170   2.582  1.00  0.00           H  
ATOM   2011 2HB  ARG A 127      16.928   6.222   1.364  1.00  0.00           H  
ATOM   2012 1HG  ARG A 127      18.663   6.939   2.852  1.00  0.00           H  
ATOM   2013 2HG  ARG A 127      17.895   6.118   4.234  1.00  0.00           H  
ATOM   2014 1HD  ARG A 127      18.275   3.982   3.220  1.00  0.00           H  
ATOM   2015 2HD  ARG A 127      18.915   4.762   1.752  1.00  0.00           H  
ATOM   2016  HE  ARG A 127      20.503   5.762   3.777  1.00  0.00           H  
ATOM   2017 1HH1 ARG A 127      19.660   2.518   2.617  1.00  0.00           H  
ATOM   2018 2HH1 ARG A 127      21.195   1.825   3.089  1.00  0.00           H  
ATOM   2019 1HH2 ARG A 127      22.453   4.839   4.384  1.00  0.00           H  
ATOM   2020 2HH2 ARG A 127      22.782   3.140   4.091  1.00  0.00           H  
ATOM   2021  N   GLU A 128      16.593   9.094   1.474  1.00  0.00           N  
ATOM   2022  CA  GLU A 128      17.277  10.362   1.268  1.00  0.00           C  
ATOM   2023  C   GLU A 128      16.571  11.492   2.012  1.00  0.00           C  
ATOM   2024  O   GLU A 128      17.225  12.342   2.617  1.00  0.00           O  
ATOM   2025  CB  GLU A 128      17.400  10.671  -0.229  1.00  0.00           C  
ATOM   2026  CG  GLU A 128      18.397   9.751  -0.966  1.00  0.00           C  
ATOM   2027  CD  GLU A 128      18.453   9.941  -2.470  1.00  0.00           C  
ATOM   2028  OE1 GLU A 128      17.698  10.720  -3.001  1.00  0.00           O  
ATOM   2029  OE2 GLU A 128      19.260   9.276  -3.089  1.00  0.00           O  
ATOM   2030  H   GLU A 128      16.205   8.593   0.674  1.00  0.00           H  
ATOM   2031  HA  GLU A 128      18.286  10.272   1.674  1.00  0.00           H  
ATOM   2032 1HB  GLU A 128      16.422  10.553  -0.702  1.00  0.00           H  
ATOM   2033 2HB  GLU A 128      17.715  11.704  -0.368  1.00  0.00           H  
ATOM   2034 1HG  GLU A 128      19.392   9.929  -0.557  1.00  0.00           H  
ATOM   2035 2HG  GLU A 128      18.139   8.717  -0.750  1.00  0.00           H  
ATOM   2036  N   ALA A 129      15.233  11.500   2.024  1.00  0.00           N  
ATOM   2037  CA  ALA A 129      14.549  12.549   2.766  1.00  0.00           C  
ATOM   2038  C   ALA A 129      14.928  12.469   4.237  1.00  0.00           C  
ATOM   2039  O   ALA A 129      15.217  13.488   4.871  1.00  0.00           O  
ATOM   2040  CB  ALA A 129      13.045  12.419   2.614  1.00  0.00           C  
ATOM   2041  H   ALA A 129      14.693  10.809   1.503  1.00  0.00           H  
ATOM   2042  HA  ALA A 129      14.874  13.514   2.380  1.00  0.00           H  
ATOM   2043 1HB  ALA A 129      12.549  13.214   3.168  1.00  0.00           H  
ATOM   2044 2HB  ALA A 129      12.786  12.488   1.560  1.00  0.00           H  
ATOM   2045 3HB  ALA A 129      12.734  11.447   3.002  1.00  0.00           H  
ATOM   2046  N   LEU A 130      15.003  11.247   4.769  1.00  0.00           N  
ATOM   2047  CA  LEU A 130      15.357  11.089   6.163  1.00  0.00           C  
ATOM   2048  C   LEU A 130      16.776  11.572   6.408  1.00  0.00           C  
ATOM   2049  O   LEU A 130      17.012  12.307   7.360  1.00  0.00           O  
ATOM   2050  CB  LEU A 130      15.252   9.634   6.610  1.00  0.00           C  
ATOM   2051  CG  LEU A 130      15.601   9.389   8.083  1.00  0.00           C  
ATOM   2052  CD1 LEU A 130      14.602  10.161   8.978  1.00  0.00           C  
ATOM   2053  CD2 LEU A 130      15.572   7.911   8.346  1.00  0.00           C  
ATOM   2054  H   LEU A 130      14.767  10.424   4.208  1.00  0.00           H  
ATOM   2055  HA  LEU A 130      14.676  11.690   6.762  1.00  0.00           H  
ATOM   2056 1HB  LEU A 130      14.235   9.282   6.431  1.00  0.00           H  
ATOM   2057 2HB  LEU A 130      15.931   9.034   6.006  1.00  0.00           H  
ATOM   2058  HG  LEU A 130      16.600   9.771   8.294  1.00  0.00           H  
ATOM   2059 1HD1 LEU A 130      14.841  10.000  10.028  1.00  0.00           H  
ATOM   2060 2HD1 LEU A 130      14.654  11.227   8.756  1.00  0.00           H  
ATOM   2061 3HD1 LEU A 130      13.602   9.798   8.783  1.00  0.00           H  
ATOM   2062 1HD2 LEU A 130      15.816   7.719   9.389  1.00  0.00           H  
ATOM   2063 2HD2 LEU A 130      14.591   7.534   8.125  1.00  0.00           H  
ATOM   2064 3HD2 LEU A 130      16.300   7.416   7.706  1.00  0.00           H  
ATOM   2065  N   GLU A 131      17.726  11.167   5.560  1.00  0.00           N  
ATOM   2066  CA  GLU A 131      19.125  11.542   5.760  1.00  0.00           C  
ATOM   2067  C   GLU A 131      19.339  13.057   5.708  1.00  0.00           C  
ATOM   2068  O   GLU A 131      20.150  13.593   6.461  1.00  0.00           O  
ATOM   2069  CB  GLU A 131      20.038  10.840   4.743  1.00  0.00           C  
ATOM   2070  CG  GLU A 131      20.196   9.313   4.961  1.00  0.00           C  
ATOM   2071  CD  GLU A 131      21.118   8.644   3.950  1.00  0.00           C  
ATOM   2072  OE1 GLU A 131      21.552   9.301   3.035  1.00  0.00           O  
ATOM   2073  OE2 GLU A 131      21.395   7.468   4.104  1.00  0.00           O  
ATOM   2074  H   GLU A 131      17.467  10.567   4.777  1.00  0.00           H  
ATOM   2075  HA  GLU A 131      19.420  11.204   6.754  1.00  0.00           H  
ATOM   2076 1HB  GLU A 131      19.631  10.991   3.740  1.00  0.00           H  
ATOM   2077 2HB  GLU A 131      21.027  11.294   4.766  1.00  0.00           H  
ATOM   2078 1HG  GLU A 131      20.589   9.143   5.962  1.00  0.00           H  
ATOM   2079 2HG  GLU A 131      19.212   8.850   4.909  1.00  0.00           H  
ATOM   2080  N   GLU A 132      18.606  13.759   4.838  1.00  0.00           N  
ATOM   2081  CA  GLU A 132      18.714  15.218   4.766  1.00  0.00           C  
ATOM   2082  C   GLU A 132      18.212  15.871   6.062  1.00  0.00           C  
ATOM   2083  O   GLU A 132      18.720  16.914   6.482  1.00  0.00           O  
ATOM   2084  CB  GLU A 132      17.925  15.772   3.567  1.00  0.00           C  
ATOM   2085  CG  GLU A 132      18.526  15.466   2.168  1.00  0.00           C  
ATOM   2086  CD  GLU A 132      19.827  16.197   1.866  1.00  0.00           C  
ATOM   2087  OE1 GLU A 132      19.841  17.412   1.931  1.00  0.00           O  
ATOM   2088  OE2 GLU A 132      20.801  15.546   1.564  1.00  0.00           O  
ATOM   2089  H   GLU A 132      17.972  13.266   4.206  1.00  0.00           H  
ATOM   2090  HA  GLU A 132      19.764  15.478   4.638  1.00  0.00           H  
ATOM   2091 1HB  GLU A 132      16.909  15.366   3.589  1.00  0.00           H  
ATOM   2092 2HB  GLU A 132      17.848  16.845   3.669  1.00  0.00           H  
ATOM   2093 1HG  GLU A 132      18.711  14.395   2.102  1.00  0.00           H  
ATOM   2094 2HG  GLU A 132      17.786  15.721   1.410  1.00  0.00           H  
ATOM   2095  N   LEU A 133      17.200  15.257   6.673  1.00  0.00           N  
ATOM   2096  CA  LEU A 133      16.560  15.752   7.885  1.00  0.00           C  
ATOM   2097  C   LEU A 133      17.151  15.304   9.233  1.00  0.00           C  
ATOM   2098  O   LEU A 133      17.081  16.052  10.213  1.00  0.00           O  
ATOM   2099  CB  LEU A 133      15.100  15.336   7.795  1.00  0.00           C  
ATOM   2100  CG  LEU A 133      14.400  15.980   6.674  1.00  0.00           C  
ATOM   2101  CD1 LEU A 133      13.041  15.455   6.502  1.00  0.00           C  
ATOM   2102  CD2 LEU A 133      14.344  17.351   7.000  1.00  0.00           C  
ATOM   2103  H   LEU A 133      16.813  14.415   6.240  1.00  0.00           H  
ATOM   2104  HA  LEU A 133      16.611  16.837   7.854  1.00  0.00           H  
ATOM   2105 1HB  LEU A 133      15.039  14.253   7.674  1.00  0.00           H  
ATOM   2106 2HB  LEU A 133      14.590  15.630   8.695  1.00  0.00           H  
ATOM   2107  HG  LEU A 133      14.939  15.834   5.739  1.00  0.00           H  
ATOM   2108 1HD1 LEU A 133      12.571  15.995   5.696  1.00  0.00           H  
ATOM   2109 2HD1 LEU A 133      13.093  14.397   6.258  1.00  0.00           H  
ATOM   2110 3HD1 LEU A 133      12.489  15.598   7.402  1.00  0.00           H  
ATOM   2111 1HD2 LEU A 133      13.831  17.843   6.255  1.00  0.00           H  
ATOM   2112 2HD2 LEU A 133      13.829  17.448   7.901  1.00  0.00           H  
ATOM   2113 3HD2 LEU A 133      15.345  17.755   7.108  1.00  0.00           H  
ATOM   2114  N   ARG A 134      17.689  14.092   9.284  1.00  0.00           N  
ATOM   2115  CA  ARG A 134      18.175  13.468  10.511  1.00  0.00           C  
ATOM   2116  C   ARG A 134      19.648  13.776  10.786  1.00  0.00           C  
ATOM   2117  O   ARG A 134      19.958  14.633  11.615  1.00  0.00           O  
ATOM   2118  OXT ARG A 134      20.496  12.960  10.427  1.00  0.00           O  
ATOM   2119  CB  ARG A 134      17.978  11.955  10.413  1.00  0.00           C  
ATOM   2120  CG  ARG A 134      18.279  11.157  11.666  1.00  0.00           C  
ATOM   2121  CD  ARG A 134      17.990   9.689  11.483  1.00  0.00           C  
ATOM   2122  NE  ARG A 134      18.890   9.087  10.502  1.00  0.00           N  
ATOM   2123  CZ  ARG A 134      18.941   7.775  10.200  1.00  0.00           C  
ATOM   2124  NH1 ARG A 134      18.163   6.924  10.816  1.00  0.00           N  
ATOM   2125  NH2 ARG A 134      19.788   7.343   9.280  1.00  0.00           N  
ATOM   2126  H   ARG A 134      17.715  13.547   8.430  1.00  0.00           H  
ATOM   2127  HA  ARG A 134      17.584  13.846  11.344  1.00  0.00           H  
ATOM   2128 1HB  ARG A 134      16.954  11.744  10.126  1.00  0.00           H  
ATOM   2129 2HB  ARG A 134      18.612  11.567   9.613  1.00  0.00           H  
ATOM   2130 1HG  ARG A 134      19.331  11.271  11.927  1.00  0.00           H  
ATOM   2131 2HG  ARG A 134      17.658  11.526  12.484  1.00  0.00           H  
ATOM   2132 1HD  ARG A 134      18.116   9.163  12.430  1.00  0.00           H  
ATOM   2133 2HD  ARG A 134      16.966   9.553  11.136  1.00  0.00           H  
ATOM   2134  HE  ARG A 134      19.510   9.706   9.998  1.00  0.00           H  
ATOM   2135 1HH1 ARG A 134      17.495   7.240  11.534  1.00  0.00           H  
ATOM   2136 2HH1 ARG A 134      18.200   5.941  10.594  1.00  0.00           H  
ATOM   2137 1HH2 ARG A 134      20.397   7.997   8.808  1.00  0.00           H  
ATOM   2138 2HH2 ARG A 134      19.830   6.361   9.055  1.00  0.00           H  
TER                                                                             
# All scores below are weighted scores, not raw scores.
#BEGIN_POSE_ENERGIES_TABLE ./short_relax/dife_inp_7_unrelaxedRF.pdb
label fa_atr fa_rep fa_sol fa_intra_rep fa_intra_sol_xover4 lk_ball_wtd fa_elec hbond_sr_bb hbond_lr_bb hbond_bb_sc hbond_sc dslf_fa13 omega fa_dun p_aa_pp yhh_planarity ref rama_prepro cart_bonded total
weights 1 0.55 1 0.005 1 1 1 1 1 1 1 1.25 0.4 0.7 0.6 0.625 1 0.45 0.5 NA
pose -840.386 74.569 600.598 1.44048 32.6392 -24.2784 -316.145 -128.095 -1.03594 -4.25408 -36.0307 0 1.36141 201.256 -26.1599 0.1355 -43.5595 -34.9122 51.4129 -491.446
GLU:NtermProteinFull_1 -2.91026 0.21695 3.89636 0.00599 0.27174 -0.27178 -1.59626 0 0 0 -0.24889 0 0.04319 2.78637 0 0 -2.72453 0 0.1473 -0.38382
ARG_2 -6.17471 0.7903 5.50598 0.02677 0.72341 -0.38222 -3.57085 0 0 0 -1.04586 0 -0.04072 3.43183 -0.18799 0 -0.09474 -0.23838 0.46243 -0.79475
PHE_3 -10.5754 1.3109 0.54683 0.02052 0.17462 -0.13937 -0.43005 0 0 0 0 0 -0.01936 1.98674 0.00305 0 1.21829 -0.33581 0.53512 -5.70387
GLU_4 -4.22575 0.3266 3.69811 0.00572 0.30378 -0.20456 -0.94373 0 0 0 0 0 0.06744 2.97059 -0.20343 0 -2.72453 -0.15458 0.38259 -0.70174
GLU_5 -4.6795 0.17957 5.05922 0.00496 0.23344 -0.36669 -1.87598 0 0 0 0 0 0.12575 2.58009 -0.23133 0 -2.72453 -0.30516 0.26439 -1.73576
ALA_6 -6.19459 0.73785 2.57287 0.00145 0 -0.03898 -2.04522 0 0 0 0 0 -0.00143 0 -0.20109 0 1.32468 -0.42192 0.31507 -3.95131
ALA_7 -5.86625 0.42519 3.18328 0.00142 0 0.0248 -2.11996 0 0 0 0 0 0.0326 0 -0.28039 0 1.32468 -0.38125 0.29422 -3.36166
GLU_8 -4.75927 0.24773 5.59833 0.00762 0.31856 -0.24337 -3.09873 0 0 0 0 0 -0.01737 2.75221 -0.08639 0 -2.72453 -0.24104 0.16528 -2.08099
LEU_9 -7.79486 0.44067 4.78912 0.01819 0.15767 -0.40317 -1.86106 0 0 0 0 0 0.01534 0.36233 -0.15849 0 1.66147 0.10846 0.21717 -2.44717
PHE_10 -12.0181 2.12334 3.17556 0.02921 0.21621 -0.06592 -2.4768 0 0 0 0 0 0.06197 3.18116 0.12216 0 1.21829 0.03792 0.49693 -3.89811
ARG_11 -6.03495 0.33182 5.51165 0.02241 0.65304 -0.06245 -2.65935 0 0 0 -0.8831 0 -0.01321 2.86204 -0.06687 0 -0.09474 -0.2623 0.48605 -0.20997
LYS_12 -5.5965 0.28974 6.20419 0.00709 0.11429 -0.36443 -3.25288 0 0 0 0 0 0.02273 0.9082 -0.02488 0 -0.71458 -0.35042 0.18608 -2.57136
GLU_13 -9.14239 0.79579 8.84678 0.00592 0.27205 -0.67251 -2.13069 0 0 0 0 0 -0.01541 2.90565 -0.26345 0 -2.72453 -0.44739 0.2391 -2.33108
SER_14 -7.28774 0.45392 6.04749 0.00157 0.06434 -0.09047 -2.63323 0 0 0 0 0 -0.01087 0.59878 0.34395 0 -0.28969 -0.14481 0.33057 -2.61619
ILE_15 -6.56643 0.54198 4.64185 0.02849 0.07381 -0.23583 -1.44329 0 0 0 0 0 0.00043 0.08021 -0.42931 0 2.30374 0.11357 0.30334 -0.58745
ASP_16 -5.97252 0.41079 6.86709 0.00384 0.29012 -0.00897 -4.38965 0 0 0 -0.43104 0 0.00997 1.42184 0.05957 0 -2.14574 -0.19086 0.39958 -3.67598
GLU_17 -8.31327 0.89061 7.9192 0.00527 0.71168 -0.49912 -1.15824 0 0 0 0 0 0.08855 2.91602 -0.35264 0 -2.72453 -0.46606 0.5254 -0.45712
MET_18 -7.55054 0.83645 4.66358 0.00543 0.05737 -0.05062 -1.61624 0 0 0 0 0 -0.03234 2.00668 0.01878 0 1.65735 -0.2523 0.41335 0.15696
LYS_19 -5.32631 0.43232 5.79865 0.00801 0.12336 0.09588 -3.92054 0 0 0 -0.43104 0 -0.0199 1.46815 -0.00526 0 -0.71458 -0.18069 0.34345 -2.3285
HIS_20 -8.49857 0.49889 6.90096 0.00493 0.38883 -0.22369 -3.2181 0 0 0 -1.00004 0 0.01887 2.52609 0.03777 0 -0.30065 -0.28697 0.3015 -2.85019
ARG_21 -8.54563 0.64821 6.42043 0.0218 0.71531 -0.23641 -2.89373 0 0 0 0 0 0.00099 1.91154 -0.09765 0 -0.09474 -0.2487 0.21848 -2.18012
GLU_22 -5.68144 0.3399 7.12697 0.00706 0.77217 -0.02514 -3.93451 0 0 0 -0.95619 0 0.08743 2.87943 -0.31416 0 -2.72453 -0.43781 0.28665 -2.57417
GLU_23 -5.93174 0.30901 6.16475 0.00442 0.27699 -0.10453 -2.99825 0 0 0 -1.06913 0 -0.0048 3.00577 -0.23885 0 -2.72453 -0.54276 0.35151 -3.50212
LEU_24 -9.94762 1.1284 2.88468 0.0161 0.07125 0.00078 -1.91599 0 0 0 0 0 0.05007 0.23743 -0.2826 0 1.66147 -0.41609 0.42251 -6.08961
ARG_25 -6.21183 0.38864 7.65897 0.01156 0.53547 0.16987 -4.9099 0 0 0 -1.61347 0 -0.01284 1.78803 -0.07152 0 -0.09474 -0.25243 0.58884 -2.02538
GLU_26 -5.14083 0.278 5.27311 0.00452 0.22084 -0.37106 -1.94386 0 0 0 0 0 -0.02359 2.53187 -0.3028 0 -2.72453 -0.40196 0.57882 -2.02146
LEU_27 -7.41218 0.96802 2.45803 0.02124 0.07461 -0.1857 -1.35156 0 0 0 0 0 -0.03151 0.40555 -0.25545 0 1.66147 -0.42072 0.59782 -3.47038
ALA_28 -4.84575 0.2958 2.36442 0.00146 0 -0.08773 -1.03669 0 0 0 0 0 -0.05374 0 -0.30467 0 1.32468 -0.40259 0.42371 -2.32111
GLU_29 -4.42676 0.21561 4.97383 0.00629 0.26433 -0.21952 -1.99382 0 0 0 -0.65728 0 -0.01266 2.71519 -0.15251 0 -2.72453 -0.26794 0.15275 -2.12701
GLU_30 -2.71511 0.08503 2.62526 0.00483 0.23022 -0.20843 -0.92812 0 0 0 0 0 0.04058 2.65679 -0.29307 0 -2.72453 -0.24537 0.19742 -1.2745
ASP_31 -4.80157 0.6847 5.63278 0.01218 0.86932 0.02691 -3.26304 0 0 -0.53256 0 0 0.00128 1.7419 -0.70026 0 -2.14574 -0.11512 0.73215 -1.85707
PRO_32 -3.93797 0.78085 2.51259 0.00245 0.03774 -0.09008 -0.95807 0 0 0 0 0 -0.18487 0.23075 -0.72127 0 -1.64321 0.18637 0.96106 -2.82366
GLU_33 -3.27412 0.36849 2.7408 0.00631 0.74634 -0.09843 -1.21496 0 0 -0.53256 0 0 -0.0635 3.05678 -0.33311 0 -2.72453 -0.28355 0.3866 -1.21944
TYR_34 -9.11305 1.19066 3.8489 0.03004 0.37635 -0.34821 -3.11511 0 0 -0.4864 0 0 -0.04944 1.57854 -0.27987 0.01675 0.58223 -0.53132 0.66368 -5.63625
ALA_35 -5.13064 0.5287 3.28244 0.00164 0 -0.07402 -1.55336 0 0 0 0 0 -0.07699 0 -0.31543 0 1.32468 -0.54337 0.76977 -1.78658
GLU_36 -3.41587 0.32091 4.29339 0.00553 0.26028 -0.56236 -2.81665 0 0 0 0 0 -0.06339 2.58439 -0.31741 0 -2.72453 -0.6397 0.3237 -2.7517
ILE_37 -7.44367 1.04554 2.34768 0.0504 0.10814 -0.23309 -1.10849 0 0 0 0 0 -0.00767 0.96969 -0.47408 0 2.30374 -0.29418 0.41919 -2.3168
ALA_38 -6.05773 0.35965 2.41677 0.00154 0 0.13387 -1.53947 0 0 0 0 0 -0.04838 0 -0.33499 0 1.32468 -0.25554 0.35423 -3.64537
GLU_39 -5.0906 0.43175 4.81305 0.00512 0.24275 -0.41582 -1.68599 0 0 0 0 0 0.14068 2.68467 -0.19864 0 -2.72453 -0.36298 0.30297 -1.85758
GLU_40 -4.63807 0.17277 4.94728 0.00988 0.34513 -0.00857 -2.62347 0 0 0 -0.62911 0 -0.01929 2.72287 -0.06789 0 -2.72453 -0.19744 0.49926 -2.21118
LEU_41 -10.5537 1.67827 2.30571 0.02625 0.08347 -0.35153 -1.69089 0 0 0 0 0 0.04816 0.25485 -0.30511 0 1.66147 -0.24771 0.83798 -6.25277
ALA_42 -5.81142 0.44569 4.05962 0.00147 0 0.01034 -1.96426 0 0 0 0 0 0.01224 0 -0.25324 0 1.32468 -0.35888 0.63649 -1.89728
GLU_43 -4.3896 0.29231 4.1602 0.00455 0.21624 -0.21336 -1.58304 0 0 0 0 0 0.18629 2.57617 -0.27402 0 -2.72453 -0.45726 0.20024 -2.00581
LEU_44 -7.88653 0.98414 3.30463 0.01805 0.16465 -0.05094 -1.98624 0 0 0 0 0 -0.00948 0.56764 -0.19667 0 1.66147 -0.24699 0.43643 -3.23984
GLU_45 -9.22601 0.80968 8.50232 0.00495 0.65318 -0.20702 -2.5445 0 0 0 -0.63033 0 -0.00476 2.91355 -0.28302 0 -2.72453 -0.2626 0.6387 -2.36039
LEU_46 -6.34449 0.49809 4.38621 0.02197 0.07846 -0.42067 -1.72203 0 0 0 0 0 0.03636 0.30007 -0.27083 0 1.66147 -0.41712 0.4279 -1.76463
VAL_47 -6.01849 0.65059 3.84764 0.02581 0.05189 -0.41971 -2.00447 0 0 0 0 0 -0.05978 -0.01752 -0.35803 0 2.64269 -0.15456 0.23147 -1.58248
ALA_48 -6.42163 0.52552 3.8868 0.00175 0 -0.20942 -2.43134 0 0 0 0 0 -0.04097 0 -0.27271 0 1.32468 -0.20322 0.27526 -3.56527
ILE_49 -9.51661 0.8667 4.36386 0.02784 0.07148 -0.2008 -2.85996 0 0 0 0 0 -0.03847 0.23853 -0.41398 0 2.30374 -0.15602 0.28226 -5.03143
ASN_50 -4.1842 0.12374 4.26954 0.00741 0.26711 -0.44036 -1.85562 0 0 0 0 0 0.0104 1.07733 0.41118 0 -1.34026 0.11329 0.21898 -1.32147
GLN_51 -8.38306 0.73598 6.68306 0.01388 0.25017 -0.27011 -3.02489 0 0 0 -0.8925 0 0.15258 2.29739 -0.0968 0 -1.45095 -0.02998 0.31606 -3.69918
TYR_52 -11.8478 1.34409 6.09098 0.02157 0.16756 -0.42197 -3.4194 0 0 0 -0.55483 0 0.03174 2.43599 0.14175 0.05063 0.58223 -0.21284 0.56204 -5.02826
GLY_53 -4.09958 0.28202 4.33084 0.00015 0 -0.34922 -1.30225 0 0 0 0 0 -0.07469 0 0.05333 0 0.79816 0.48196 0.3706 0.49132
GLU_54 -4.43052 0.17893 3.88464 0.00988 0.36362 -0.13485 -2.29389 0 0 0 0 0 0.00097 2.63125 -0.08909 0 -2.72453 0.47605 0.10867 -2.01887
ALA_55 -6.71755 0.87036 2.26018 0.00186 0 -0.25386 -2.02963 0 0 0 0 0 0.00049 0 -0.29473 0 1.32468 -0.36847 0.25591 -4.95077
ALA_56 -6.61469 0.56312 3.40834 0.00154 0 0.09234 -2.04843 0 0 0 0 0 -0.02863 0 -0.11688 0 1.32468 -0.3371 0.26976 -3.48595
GLU_57 -4.91162 0.2721 5.42261 0.00569 0.23805 0.04406 -2.42748 0 0 0 -0.8831 0 0.02479 2.6757 -0.23597 0 -2.72453 -0.20403 0.20769 -2.49604
ALA_58 -5.40545 0.53249 3.03828 0.00136 0 -0.18932 -1.75111 0 0 0 0 0 0.11292 0 -0.20926 0 1.32468 -0.29983 0.22447 -2.62078
ALA_59 -7.2329 0.6608 2.50278 0.00145 0 -0.03775 -2.17045 0 0 0 0 0 0.03727 0 -0.18039 0 1.32468 -0.34677 0.24709 -5.1942
GLU_60 -5.31106 0.34664 4.64911 0.00578 0.30141 -0.15886 -1.45353 0 0 0 0 0 0.02805 2.78454 -0.14994 0 -2.72453 -0.35254 0.23897 -1.79596
GLU_61 -6.35817 0.47412 7.15713 0.0076 0.32005 -0.10246 -5.12605 0 0 0 -0.67561 0 0.01131 2.71409 -0.08102 0 -2.72453 -0.30401 0.1932 -4.49437
ALA_62 -6.29419 0.63328 2.24491 0.00156 0 -0.20409 -1.95547 0 0 0 0 0 -0.00231 0 -0.22678 0 1.32468 -0.28211 0.19172 -4.5688
ALA_63 -4.19181 0.22284 2.45684 0.00148 0 -0.15687 -0.91355 0 0 0 0 0 -0.04259 0 -0.22485 0 1.32468 -0.36384 0.16737 -1.7203
GLU_64 -3.13515 0.09244 3.06809 0.00637 0.73663 -0.20278 -0.60112 0 0 0 0 0 -0.0416 2.83301 -0.21481 0 -2.72453 -0.25491 0.20086 -0.23752
ASN_65 -3.63677 0.22827 3.41651 0.00629 0.2667 -0.31312 -0.65933 0 0 0 0 0 -0.03609 1.4823 0.30103 0 -1.34026 0.21613 0.2734 0.20505
GLY_66 -1.92193 0.14425 2.52141 5e-05 0 -0.00977 -1.71678 0 0 -0.16654 0 0 -0.16191 0 -1.3989 0 0.79816 -0.22425 0.23235 -1.90386
SER_67 -4.23962 0.27545 4.80947 0.00144 0.07798 -0.39503 -1.79681 0 0 -0.94154 0 0 -0.00814 0.19062 -0.28382 0 -0.28969 -0.76122 0.23361 -3.1273
GLU_68 -3.98372 0.17951 4.57019 0.00747 0.95546 -0.1612 -2.06878 0 0 0 -0.47996 0 -0.01985 2.89323 -0.24591 0 -2.72453 -0.45796 0.21773 -1.31834
GLU_69 -3.61425 0.24249 3.61918 0.00594 0.26111 -0.23769 -0.83029 0 0 0 0 0 0.01511 2.5141 -0.23784 0 -2.72453 -0.43238 0.18682 -1.23224
ALA_70 -6.09596 0.56213 3.45929 0.00141 0 -0.29729 -1.23344 0 0 -0.94154 0 0 0.02903 0 -0.20445 0 1.32468 -0.41521 0.19374 -3.61759
ARG_71 -8.87768 0.75264 7.50426 0.02173 0.50751 -0.49455 -4.35941 0 0 -0.16654 -0.47996 0 0.01526 1.65293 -0.07107 0 -0.09474 -0.34108 0.24713 -4.18357
GLU_72 -5.52124 0.241 5.78218 0.00893 0.33899 0.09849 -3.71673 0 0 0 -1.18994 0 -0.01004 2.72474 -0.08978 0 -2.72453 -0.27506 0.28364 -4.04935
LYS_73 -5.53956 0.22595 6.02077 0.01206 0.2061 0.06055 -4.57074 0 0 0 -0.67561 0 0.0216 2.18312 -0.01251 0 -0.71458 -0.3229 0.21148 -2.89428
ALA_74 -7.17133 1.16103 2.54378 0.00186 0 -0.25846 -2.07827 0 0 0 0 0 -0.01896 0 0.00597 0 1.32468 -0.18232 0.30265 -4.36937
LEU_75 -8.19208 0.67856 3.36438 0.0313 0.0852 -0.23016 -1.97366 0 0 0 0 0 0.02142 0.21072 -0.28135 0 1.66147 -0.121 0.45439 -4.29082
ARG_76 -5.01125 0.18768 5.45336 0.01144 0.3115 0.08942 -3.61245 0 0 0 -1.18994 0 0.00644 2.03506 -0.04991 0 -0.09474 -0.29016 0.43132 -1.72224
ALA_77 -5.39629 0.40706 2.84944 0.00142 0 -0.27026 -1.64076 0 0 0 0 0 -0.02048 0 -0.08743 0 1.32468 -0.24615 0.28142 -2.79734
LEU_78 -9.49805 1.43762 1.01498 0.01167 0.05485 -0.19799 -1.9601 0 0 0 0 0 -0.00422 0.51798 -0.26939 0 1.66147 -0.24004 0.50514 -6.96609
GLU_79 -6.1709 0.54512 5.58821 0.00861 0.37878 -0.2737 -3.3374 0 0 0 -0.2883 0 0.08373 3.43495 -0.23281 0 -2.72453 -0.22285 0.65952 -2.55156
GLU_80 -5.04144 0.32324 5.21247 0.00861 0.32193 -0.02424 -2.50966 0 0 0 -0.8925 0 0.03036 3.32042 -0.1562 0 -2.72453 -0.28376 0.43423 -1.9811
ALA_81 -6.20716 0.35322 3.11034 0.00134 0 -0.26854 -1.66102 0 0 0 0 0 0.05409 0 -0.23738 0 1.32468 -0.36389 0.33802 -3.55631
LEU_82 -9.01231 0.96685 2.95086 0.01971 0.19804 -0.18147 -1.42581 0 0 0 0 0 -0.00829 0.4244 -0.20193 0 1.66147 -0.16413 0.29472 -4.47789
ALA_83 -4.0746 0.1406 3.38727 0.00148 0 -0.05813 -1.97274 0 0 0 0 0 0.02178 0 -0.27997 0 1.32468 -0.18844 0.19898 -1.49909
LEU_84 -7.92045 0.74983 4.18456 0.04744 0.35783 0.21408 -2.36819 0 0 0 0 0 -0.01594 3.08554 -0.19253 0 1.66147 -0.15756 0.17055 -0.18336
GLU_85 -8.51428 0.92189 7.12384 0.01384 0.85649 -0.35825 -2.19161 0 0 0 -0.55483 0 0.1687 3.87168 -0.3459 0 -2.72453 -0.27134 0.56868 -1.43561
LEU_86 -6.17394 0.58644 2.98637 0.01549 0.06398 -0.19317 -1.67801 0 0 0 0 0 0.16125 0.42529 -0.24781 0 1.66147 -0.40656 0.61755 -2.18163
ASP_87 -5.28846 0.34864 6.018 0.00223 0.61596 0.10826 -4.43198 0 0 0 -1.07953 0 -0.00541 2.80695 0.05148 0 -2.14574 -0.28216 0.29511 -2.98666
GLY_88 -5.62345 0.81715 4.96513 0.00019 0 -0.09283 -2.72369 0 0 0 0 0 -0.06571 0 0.18957 0 0.79816 0.33436 0.20739 -1.19373
ALA_89 -5.97586 0.38881 4.36322 0.00138 0 -0.24605 -2.31469 0 0 0 0 0 0.0783 0 -0.35249 0 1.32468 0.25131 0.19743 -2.28396
LYS_90 -5.44379 0.54187 6.58887 0.00824 0.24413 -0.04433 -4.25189 0 0 0 0 0 -0.00407 1.69289 0.06449 0 -0.71458 -0.30666 0.2532 -1.3716
ARG_91 -7.39919 0.46977 6.94849 0.01285 0.32171 0.33943 -5.93632 0 0 0 -1.70864 0 0.14309 2.20748 -0.12598 0 -0.09474 -0.26464 0.65128 -4.43541
TYR_92 -12.1137 1.41712 4.54689 0.02458 0.2174 0.16265 -3.40181 0 0 0 -0.63033 0 0.00826 3.29968 0.13651 0.06813 0.58223 -0.32535 0.81371 -5.19405
ARG_93 -6.24598 0.36271 5.63086 0.01005 0.18865 -0.03192 -3.7916 0 0 0 -0.6225 0 0.00864 1.67995 -0.04154 0 -0.09474 -0.23575 0.50303 -2.68012
GLU_94 -5.21915 0.37455 6.49718 0.005 0.23965 -0.02253 -4.01798 0 0 0 0 0 -0.00257 2.60373 -0.24092 0 -2.72453 -0.31096 0.26553 -2.55298
ALA_95 -6.40981 0.89317 2.64035 0.00176 0 -0.01559 -1.79142 0 0 0 0 0 -0.01525 0 -0.2841 0 1.32468 -0.41095 0.21955 -3.84761
LEU_96 -7.6839 0.53868 3.68921 0.01577 0.14848 -0.05903 -1.99939 0 0 0 0 0 0.20011 0.66947 -0.23056 0 1.66147 -0.29308 0.42082 -2.92194
GLU_97 -5.35779 0.23784 5.85463 0.00747 0.33673 0.1341 -3.45104 0 0 0 -1.161 0 -0.00549 3.08569 -0.20061 0 -2.72453 -0.29979 0.36804 -3.17576
GLU_98 -5.79542 0.31923 5.17704 0.0059 0.70019 -0.21428 -2.28689 0 0 0 0 0 0.10062 2.99181 -0.2896 0 -2.72453 -0.51406 0.21676 -2.31323
LEU_99 -10.3037 1.6342 2.51937 0.02365 0.0804 -0.1034 -1.96313 0 0 0 0 0 0.02145 0.2347 -0.27711 0 1.66147 -0.42519 0.48374 -6.4136
GLU_100 -5.05167 0.27782 5.45726 0.00621 0.28587 -0.71945 -1.79946 0 0 0 0 0 -0.01217 2.66918 -0.05356 0 -2.72453 -0.18784 0.49152 -1.36083
ARG_101 -4.22731 0.16358 4.41295 0.01201 0.32328 0.10139 -2.6933 0 0 0 -1.161 0 -0.03672 1.92341 -0.1826 0 -0.09474 -0.28668 0.29048 -1.45525
LYS_102 -4.34064 0.44627 4.87865 0.00833 0.15251 -0.37129 -4.08778 0 0 -0.4864 0 0 0.00175 0.99143 -0.02736 0 -0.71458 -0.41505 0.35747 -3.6067
GLY_103 -2.27781 0.08924 2.30445 0.00012 0 -0.13594 -0.9839 0 0 0 0 0 -0.13486 0 -1.21082 0 0.79816 -0.4718 0.33086 -1.69232
ALA_104 -5.08959 1.19412 1.11681 0.00194 0 -0.17788 -0.94815 0 0 0 0 0 0.06378 0 -0.1728 0 1.32468 -0.65938 0.83124 -2.51523
PRO_105 -4.6779 0.73389 2.78316 0.00333 0.07478 0.00035 -1.81203 0 0 0 0 0 -0.06079 0.10818 -1.13712 0 -1.64321 -0.63917 0.91756 -5.34898
GLU_106 -2.93537 0.21853 2.63193 0.00836 0.37263 0.01261 -1.29825 0 0 0 0 0 -0.04199 2.69933 -0.21176 0 -2.72453 -0.45206 0.27604 -1.44455
GLU_107 -3.90637 0.25314 3.49199 0.01563 1.10356 -0.18707 -1.706 0 0 0 -0.40385 0 -0.03565 3.28676 -0.33484 0 -2.72453 -0.4821 0.17934 -1.45
VAL_108 -7.72209 0.86426 1.56318 0.015 0.04774 -0.20789 -0.89882 0 0 0 0 0 -0.01155 0.0321 -0.35964 0 2.64269 -0.33379 0.35304 -4.01579
ARG_109 -8.92773 0.53998 6.23083 0.01386 0.34522 -0.68942 -2.48687 0 0 0 0 0 0.00687 2.05893 -0.08085 0 -0.09474 -0.20089 0.33088 -2.95392
ALA_110 -5.3826 0.41247 4.4143 0.00158 0 -0.39899 -2.35458 0 0 0 0 0 0.02456 0 -0.25649 0 1.32468 -0.39343 0.23192 -2.37658
ALA_111 -6.40448 0.55808 4.03482 0.00174 0 -0.50403 -1.8116 0 0 0 0 0 0.0169 0 -0.24871 0 1.32468 -0.40189 0.35162 -3.08287
LEU_112 -9.70933 1.11712 1.67035 0.01992 0.08029 -0.1986 -1.9292 0 0 0 0 0 0.04943 2.9565 -0.26693 0 1.66147 -0.28279 0.58264 -4.24913
GLU_113 -6.1879 0.20894 5.7152 0.00731 0.33156 0.17364 -3.73528 0 0 0 -1.18345 0 0.04176 2.85446 -0.17297 0 -2.72453 -0.29977 0.43223 -4.53879
ARG_114 -6.62938 0.29014 7.35498 0.01387 0.38961 -0.3599 -4.90118 0 0 0 -1.47298 0 -0.01535 1.9233 -0.07511 0 -0.09474 -0.38173 0.37069 -3.58779
ILE_115 -9.13663 0.6634 4.28661 0.0298 0.0723 -0.32437 -2.17315 0 0 0 0 0 -0.04808 0.10672 -0.45756 0 2.30374 -0.17238 0.48889 -4.3607
LEU_116 -8.93964 0.69912 4.93403 0.01635 0.18122 -0.155 -1.7381 0 0 0 0 0 0.00895 0.40717 -0.1848 0 1.66147 0.05244 0.35565 -2.70114
ARG_117 -4.99367 0.16822 5.3716 0.01151 0.31502 0.04297 -3.44983 0 0 0 -1.18345 0 -0.00343 1.95182 -0.15115 0 -0.09474 -0.18604 0.36256 -1.83861
ASP_118 -5.51633 0.43986 6.66715 0.0025 0.55777 -0.02487 -4.12977 0 0 0 -1.55227 0 -0.00685 2.82851 0.16232 0 -2.14574 -0.29342 0.38307 -2.62808
GLU_119 -8.14149 0.51621 8.60835 0.00846 0.34184 -0.02569 -2.62166 0 0 0 0 0 0.00703 2.88865 -0.08882 0 -2.72453 -0.17322 0.29572 -1.10915
GLU_120 -6.28773 0.42691 6.07958 0.00494 0.23139 -0.26615 -3.36938 0 0 0 -0.6225 0 0.21051 2.49704 -0.30078 0 -2.72453 -0.39628 0.36665 -4.15032
GLY_121 -3.53568 0.16366 3.9643 9e-05 0 -0.41606 -1.79654 0 0 0 0 0 -0.05136 0 0.48965 0 0.79816 -0.11293 0.32919 -0.16753
HIS_122 -8.41405 0.69029 8.67998 0.00306 0.38147 -0.1384 -4.15875 0 0 0 -1.07625 0 0.05174 1.73904 -0.06018 0 -0.30065 0.10639 0.38616 -2.11015
LEU_123 -8.12521 1.07262 3.30965 0.02495 0.08182 -0.12719 -2.29973 0 0 0 0 0 0.08732 0.26089 -0.26982 0 1.66147 -0.21371 0.59353 -3.94341
ARG_124 -4.99501 0.29684 5.82714 0.01258 0.26655 -0.345 -3.00524 0 0 0 -0.65677 0 0.00057 1.83887 0.00018 0 -0.09474 -0.05617 0.41602 -0.49418
ARG_125 -6.77924 0.20263 5.93209 0.01914 0.51194 -0.39763 -2.7238 0 0 0 -0.52402 0 0.01036 1.75932 -0.13639 0 -0.09474 -0.12977 0.29691 -2.05319
LEU_126 -9.34898 1.46335 2.9585 0.01939 0.13481 0.03689 -2.10844 0 0 0 0 0 0.06539 0.54461 -0.18191 0 1.66147 -0.15905 0.8107 -4.10327
ARG_127 -6.4043 0.30707 5.62594 0.01284 0.29267 -0.2873 -3.44586 0 0 0 -0.44878 0 -0.0183 2.18569 -0.01817 0 -0.09474 -0.01532 0.75003 -1.55853
GLU_128 -5.70548 0.30896 6.41456 0.00504 0.24063 -0.45803 -2.85549 0 0 0 -0.65677 0 0.06276 2.52876 -0.25228 0 -2.72453 -0.34277 0.29232 -3.14233
ALA_129 -4.87437 0.3431 2.88809 0.00144 0 -0.11951 -1.49553 0 0 0 0 0 -0.01561 0 -0.23809 0 1.32468 -0.43989 0.26631 -2.35938
LEU_130 -8.93945 0.56312 4.11476 0.02089 0.1863 -0.38819 -2.02937 0 0 0 0 0 -0.0179 0.50882 -0.20976 0 1.66147 -0.19569 0.20122 -4.52379
GLU_131 -4.72219 0.18918 5.17253 0.00467 0.2322 -0.47451 -1.86526 0 0 0 -0.44878 0 0.08648 2.53777 -0.31081 0 -2.72453 -0.31643 0.21005 -2.42963
GLU_132 -4.19304 0.16849 3.89383 0.00453 0.64163 -0.1337 -1.83362 0 0 0 -0.79697 0 -0.05045 2.9572 -0.35414 0 -2.72453 -0.57406 0.21199 -2.78286
LEU_133 -7.90088 1.68682 0.64542 0.07615 0.10671 -0.32071 -0.59038 0 0 0 0 0 0.00463 0.12564 -0.28076 0 1.66147 -0.29017 0.98793 -4.08812
ARG:CtermProteinFull_134 -4.75157 0.27101 3.75293 0.01495 0.76064 -0.4571 -1.89977 0 0 0 -0.2883 0 0 2.11792 0 0 -0.09474 -0.01766 1.06763 0.47593
#END_POSE_ENERGIES_TABLE ./short_relax/dife_inp_7_unrelaxedRF.pdb
