# Supplementary material for: Scaffolding protein functional sites using deep learning
Source: Science. Author manuscript; Available in PMC 2022 Oct 31. (PMC9621694; doi:10.1126/science.abn2100)
Supplement: Data S1 [file NIHMS1830590-supplement-Data_S1.zip › dife_inp_8_AF.pdb]

MODEL     1
ATOM      1  N   THR A   1     -14.024   3.692  13.847  1.00  0.00           N  
ATOM      2  H   THR A   1     -14.087   2.987  14.567  1.00  0.00           H  
ATOM      3  H2  THR A   1     -14.809   4.320  13.940  1.00  0.00           H  
ATOM      4  H3  THR A   1     -13.163   4.206  13.964  1.00  0.00           H  
ATOM      5  CA  THR A   1     -14.068   3.055  12.513  1.00  0.00           C  
ATOM      6  HA  THR A   1     -13.270   2.315  12.444  1.00  0.00           H  
ATOM      7  C   THR A   1     -13.796   4.057  11.414  1.00  0.00           C  
ATOM      8  CB  THR A   1     -15.385   2.340  12.231  1.00  0.00           C  
ATOM      9  HB  THR A   1     -15.452   2.087  11.172  1.00  0.00           H  
ATOM     10  O   THR A   1     -12.941   3.761  10.603  1.00  0.00           O  
ATOM     11  CG2 THR A   1     -15.527   1.070  13.066  1.00  0.00           C  
ATOM     12 HG21 THR A   1     -15.544   1.299  14.132  1.00  0.00           H  
ATOM     13 HG22 THR A   1     -16.454   0.562  12.800  1.00  0.00           H  
ATOM     14 HG23 THR A   1     -14.698   0.394  12.853  1.00  0.00           H  
ATOM     15  OG1 THR A   1     -16.432   3.207  12.582  1.00  0.00           O  
ATOM     16  HG1 THR A   1     -17.188   2.973  12.038  1.00  0.00           H  
ATOM     17  N   GLU A   2     -14.445   5.228  11.387  1.00  0.00           N  
ATOM     18  H   GLU A   2     -15.252   5.385  11.974  1.00  0.00           H  
ATOM     19  CA  GLU A   2     -14.175   6.262  10.366  1.00  0.00           C  
ATOM     20  HA  GLU A   2     -14.347   5.844   9.374  1.00  0.00           H  
ATOM     21  C   GLU A   2     -12.718   6.749  10.378  1.00  0.00           C  
ATOM     22  CB  GLU A   2     -15.126   7.455  10.550  1.00  0.00           C  
ATOM     23  HB2 GLU A   2     -15.044   7.822  11.573  1.00  0.00           H  
ATOM     24  HB3 GLU A   2     -14.821   8.248   9.866  1.00  0.00           H  
ATOM     25  O   GLU A   2     -12.066   6.721   9.342  1.00  0.00           O  
ATOM     26  CG  GLU A   2     -16.589   7.086  10.251  1.00  0.00           C  
ATOM     27  HG2 GLU A   2     -16.892   6.287  10.927  1.00  0.00           H  
ATOM     28  HG3 GLU A   2     -16.649   6.704   9.232  1.00  0.00           H  
ATOM     29  CD  GLU A   2     -17.568   8.264  10.408  1.00  0.00           C  
ATOM     30  OE1 GLU A   2     -18.782   8.020  10.216  1.00  0.00           O  
ATOM     31  OE2 GLU A   2     -17.127   9.382  10.755  1.00  0.00           O  
ATOM     32  N   GLU A   3     -12.174   7.097  11.548  1.00  0.00           N  
ATOM     33  H   GLU A   3     -12.776   7.252  12.344  1.00  0.00           H  
ATOM     34  CA  GLU A   3     -10.757   7.485  11.692  1.00  0.00           C  
ATOM     35  HA  GLU A   3     -10.544   8.347  11.060  1.00  0.00           H  
ATOM     36  C   GLU A   3      -9.807   6.361  11.247  1.00  0.00           C  
ATOM     37  CB  GLU A   3     -10.485   7.871  13.158  1.00  0.00           C  
ATOM     38  HB2 GLU A   3     -10.808   7.046  13.793  1.00  0.00           H  
ATOM     39  HB3 GLU A   3      -9.414   8.021  13.295  1.00  0.00           H  
ATOM     40  O   GLU A   3      -8.851   6.602  10.519  1.00  0.00           O  
ATOM     41  CG  GLU A   3     -11.221   9.163  13.563  1.00  0.00           C  
ATOM     42  HG2 GLU A   3     -12.275   9.065  13.301  1.00  0.00           H  
ATOM     43  HG3 GLU A   3     -10.812   9.991  12.983  1.00  0.00           H  
ATOM     44  CD  GLU A   3     -11.140   9.495  15.064  1.00  0.00           C  
ATOM     45  OE1 GLU A   3     -11.633  10.585  15.436  1.00  0.00           O  
ATOM     46  OE2 GLU A   3     -10.706   8.627  15.849  1.00  0.00           O  
ATOM     47  N   LEU A   4     -10.127   5.109  11.592  1.00  0.00           N  
ATOM     48  H   LEU A   4     -10.925   4.981  12.197  1.00  0.00           H  
ATOM     49  CA  LEU A   4      -9.347   3.941  11.178  1.00  0.00           C  
ATOM     50  HA  LEU A   4      -8.301   4.151  11.399  1.00  0.00           H  
ATOM     51  C   LEU A   4      -9.444   3.672   9.665  1.00  0.00           C  
ATOM     52  CB  LEU A   4      -9.808   2.737  12.016  1.00  0.00           C  
ATOM     53  HB2 LEU A   4      -9.763   3.008  13.071  1.00  0.00           H  
ATOM     54  HB3 LEU A   4     -10.842   2.508  11.757  1.00  0.00           H  
ATOM     55  O   LEU A   4      -8.481   3.215   9.060  1.00  0.00           O  
ATOM     56  CG  LEU A   4      -8.960   1.474  11.806  1.00  0.00           C  
ATOM     57  HG  LEU A   4      -8.967   1.219  10.746  1.00  0.00           H  
ATOM     58  CD1 LEU A   4      -7.508   1.641  12.246  1.00  0.00           C  
ATOM     59 HD11 LEU A   4      -6.967   0.703  12.129  1.00  0.00           H  
ATOM     60 HD12 LEU A   4      -7.007   2.380  11.620  1.00  0.00           H  
ATOM     61 HD13 LEU A   4      -7.455   1.959  13.287  1.00  0.00           H  
ATOM     62  CD2 LEU A   4      -9.592   0.335  12.608  1.00  0.00           C  
ATOM     63 HD21 LEU A   4      -9.633   0.605  13.663  1.00  0.00           H  
ATOM     64 HD22 LEU A   4     -10.595   0.132  12.232  1.00  0.00           H  
ATOM     65 HD23 LEU A   4      -8.989  -0.567  12.500  1.00  0.00           H  
ATOM     66  N   ALA A   5     -10.589   3.963   9.042  1.00  0.00           N  
ATOM     67  H   ALA A   5     -11.348   4.353   9.582  1.00  0.00           H  
ATOM     68  CA  ALA A   5     -10.741   3.898   7.593  1.00  0.00           C  
ATOM     69  HA  ALA A   5     -10.370   2.933   7.246  1.00  0.00           H  
ATOM     70  C   ALA A   5      -9.904   4.983   6.898  1.00  0.00           C  
ATOM     71  CB  ALA A   5     -12.228   3.998   7.229  1.00  0.00           C  
ATOM     72  HB1 ALA A   5     -12.342   3.904   6.149  1.00  0.00           H  
ATOM     73  HB2 ALA A   5     -12.626   4.965   7.538  1.00  0.00           H  
ATOM     74  HB3 ALA A   5     -12.788   3.202   7.719  1.00  0.00           H  
ATOM     75  O   ALA A   5      -9.287   4.691   5.882  1.00  0.00           O  
ATOM     76  N   ALA A   6      -9.833   6.195   7.458  1.00  0.00           N  
ATOM     77  H   ALA A   6     -10.372   6.386   8.290  1.00  0.00           H  
ATOM     78  CA  ALA A   6      -8.975   7.258   6.935  1.00  0.00           C  
ATOM     79  HA  ALA A   6      -9.192   7.394   5.875  1.00  0.00           H  
ATOM     80  C   ALA A   6      -7.482   6.894   7.044  1.00  0.00           C  
ATOM     81  CB  ALA A   6      -9.306   8.567   7.660  1.00  0.00           C  
ATOM     82  HB1 ALA A   6     -10.363   8.804   7.532  1.00  0.00           H  
ATOM     83  HB2 ALA A   6      -9.078   8.481   8.722  1.00  0.00           H  
ATOM     84  HB3 ALA A   6      -8.705   9.372   7.236  1.00  0.00           H  
ATOM     85  O   ALA A   6      -6.763   6.993   6.056  1.00  0.00           O  
ATOM     86  N   ALA A   7      -7.040   6.372   8.194  1.00  0.00           N  
ATOM     87  H   ALA A   7      -7.653   6.365   8.997  1.00  0.00           H  
ATOM     88  CA  ALA A   7      -5.670   5.876   8.362  1.00  0.00           C  
ATOM     89  HA  ALA A   7      -4.972   6.691   8.174  1.00  0.00           H  
ATOM     90  C   ALA A   7      -5.340   4.747   7.367  1.00  0.00           C  
ATOM     91  CB  ALA A   7      -5.499   5.407   9.813  1.00  0.00           C  
ATOM     92  HB1 ALA A   7      -6.179   4.583  10.028  1.00  0.00           H  
ATOM     93  HB2 ALA A   7      -5.701   6.234  10.494  1.00  0.00           H  
ATOM     94  HB3 ALA A   7      -4.473   5.073   9.965  1.00  0.00           H  
ATOM     95  O   ALA A   7      -4.263   4.721   6.777  1.00  0.00           O  
ATOM     96  N   LEU A   8      -6.294   3.841   7.121  1.00  0.00           N  
ATOM     97  H   LEU A   8      -7.146   3.883   7.663  1.00  0.00           H  
ATOM     98  CA  LEU A   8      -6.152   2.799   6.105  1.00  0.00           C  
ATOM     99  HA  LEU A   8      -5.212   2.276   6.280  1.00  0.00           H  
ATOM    100  C   LEU A   8      -6.075   3.339   4.674  1.00  0.00           C  
ATOM    101  CB  LEU A   8      -7.339   1.828   6.187  1.00  0.00           C  
ATOM    102  HB2 LEU A   8      -8.234   2.369   6.495  1.00  0.00           H  
ATOM    103  HB3 LEU A   8      -7.529   1.447   5.183  1.00  0.00           H  
ATOM    104  O   LEU A   8      -5.421   2.722   3.839  1.00  0.00           O  
ATOM    105  CG  LEU A   8      -7.141   0.615   7.099  1.00  0.00           C  
ATOM    106  HG  LEU A   8      -7.112   0.908   8.148  1.00  0.00           H  
ATOM    107  CD1 LEU A   8      -8.328  -0.314   6.851  1.00  0.00           C  
ATOM    108 HD11 LEU A   8      -9.261   0.243   6.932  1.00  0.00           H  
ATOM    109 HD12 LEU A   8      -8.308  -1.147   7.553  1.00  0.00           H  
ATOM    110 HD13 LEU A   8      -8.264  -0.718   5.840  1.00  0.00           H  
ATOM    111  CD2 LEU A   8      -5.879  -0.157   6.720  1.00  0.00           C  
ATOM    112 HD21 LEU A   8      -5.627   0.028   5.676  1.00  0.00           H  
ATOM    113 HD22 LEU A   8      -5.047   0.170   7.345  1.00  0.00           H  
ATOM    114 HD23 LEU A   8      -6.029  -1.231   6.827  1.00  0.00           H  
ATOM    115  N   GLU A   9      -6.769   4.433   4.357  1.00  0.00           N  
ATOM    116  H   GLU A   9      -7.304   4.893   5.079  1.00  0.00           H  
ATOM    117  CA  GLU A   9      -6.689   5.069   3.038  1.00  0.00           C  
ATOM    118  HA  GLU A   9      -6.807   4.308   2.266  1.00  0.00           H  
ATOM    119  C   GLU A   9      -5.321   5.706   2.802  1.00  0.00           C  
ATOM    120  CB  GLU A   9      -7.798   6.124   2.866  1.00  0.00           C  
ATOM    121  HB2 GLU A   9      -7.546   6.771   2.026  1.00  0.00           H  
ATOM    122  HB3 GLU A   9      -7.877   6.735   3.765  1.00  0.00           H  
ATOM    123  O   GLU A   9      -4.776   5.568   1.707  1.00  0.00           O  
ATOM    124  CG  GLU A   9      -9.143   5.461   2.564  1.00  0.00           C  
ATOM    125  HG2 GLU A   9      -9.043   4.920   1.623  1.00  0.00           H  
ATOM    126  HG3 GLU A   9      -9.359   4.728   3.342  1.00  0.00           H  
ATOM    127  CD  GLU A   9     -10.335   6.424   2.443  1.00  0.00           C  
ATOM    128  OE1 GLU A   9     -11.426   5.915   2.074  1.00  0.00           O  
ATOM    129  OE2 GLU A   9     -10.197   7.650   2.633  1.00  0.00           O  
ATOM    130  N   GLU A  10      -4.762   6.364   3.819  1.00  0.00           N  
ATOM    131  H   GLU A  10      -5.280   6.459   4.680  1.00  0.00           H  
ATOM    132  CA  GLU A  10      -3.415   6.939   3.764  1.00  0.00           C  
ATOM    133  HA  GLU A  10      -3.335   7.585   2.889  1.00  0.00           H  
ATOM    134  C   GLU A  10      -2.353   5.849   3.598  1.00  0.00           C  
ATOM    135  CB  GLU A  10      -3.150   7.788   5.018  1.00  0.00           C  
ATOM    136  HB2 GLU A  10      -2.098   8.075   5.023  1.00  0.00           H  
ATOM    137  HB3 GLU A  10      -3.359   7.200   5.911  1.00  0.00           H  
ATOM    138  O   GLU A  10      -1.531   5.933   2.683  1.00  0.00           O  
ATOM    139  CG  GLU A  10      -4.010   9.064   5.023  1.00  0.00           C  
ATOM    140  HG2 GLU A  10      -3.780   9.637   4.125  1.00  0.00           H  
ATOM    141  HG3 GLU A  10      -5.063   8.788   4.973  1.00  0.00           H  
ATOM    142  CD  GLU A  10      -3.792   9.965   6.251  1.00  0.00           C  
ATOM    143  OE1 GLU A  10      -4.620  10.892   6.431  1.00  0.00           O  
ATOM    144  OE2 GLU A  10      -2.786   9.785   6.971  1.00  0.00           O  
ATOM    145  N   LEU A  11      -2.447   4.781   4.394  1.00  0.00           N  
ATOM    146  H   LEU A  11      -3.102   4.811   5.162  1.00  0.00           H  
ATOM    147  CA  LEU A  11      -1.571   3.620   4.279  1.00  0.00           C  
ATOM    148  HA  LEU A  11      -0.539   3.952   4.393  1.00  0.00           H  
ATOM    149  C   LEU A  11      -1.695   2.964   2.900  1.00  0.00           C  
ATOM    150  CB  LEU A  11      -1.924   2.657   5.417  1.00  0.00           C  
ATOM    151  HB2 LEU A  11      -1.778   3.175   6.366  1.00  0.00           H  
ATOM    152  HB3 LEU A  11      -2.978   2.395   5.332  1.00  0.00           H  
ATOM    153  O   LEU A  11      -0.700   2.732   2.228  1.00  0.00           O  
ATOM    154  CG  LEU A  11      -1.094   1.367   5.425  1.00  0.00           C  
ATOM    155  HG  LEU A  11      -1.231   0.835   4.483  1.00  0.00           H  
ATOM    156  CD1 LEU A  11       0.392   1.629   5.651  1.00  0.00           C  
ATOM    157 HD11 LEU A  11       0.932   0.682   5.666  1.00  0.00           H  
ATOM    158 HD12 LEU A  11       0.805   2.215   4.830  1.00  0.00           H  
ATOM    159 HD13 LEU A  11       0.552   2.151   6.595  1.00  0.00           H  
ATOM    160  CD2 LEU A  11      -1.641   0.495   6.551  1.00  0.00           C  
ATOM    161 HD21 LEU A  11      -1.145  -0.474   6.487  1.00  0.00           H  
ATOM    162 HD22 LEU A  11      -2.714   0.345   6.425  1.00  0.00           H  
ATOM    163 HD23 LEU A  11      -1.432   0.952   7.518  1.00  0.00           H  
ATOM    164  N   LEU A  12      -2.919   2.736   2.416  1.00  0.00           N  
ATOM    165  H   LEU A  12      -3.714   2.961   2.997  1.00  0.00           H  
ATOM    166  CA  LEU A  12      -3.138   2.169   1.086  1.00  0.00           C  
ATOM    167  HA  LEU A  12      -2.636   1.202   1.056  1.00  0.00           H  
ATOM    168  C   LEU A  12      -2.524   3.036  -0.023  1.00  0.00           C  
ATOM    169  CB  LEU A  12      -4.651   1.982   0.870  1.00  0.00           C  
ATOM    170  HB2 LEU A  12      -5.035   1.327   1.652  1.00  0.00           H  
ATOM    171  HB3 LEU A  12      -5.133   2.954   0.976  1.00  0.00           H  
ATOM    172  O   LEU A  12      -2.039   2.493  -1.013  1.00  0.00           O  
ATOM    173  CG  LEU A  12      -5.031   1.392  -0.499  1.00  0.00           C  
ATOM    174  HG  LEU A  12      -4.626   2.007  -1.302  1.00  0.00           H  
ATOM    175  CD1 LEU A  12      -4.530  -0.042  -0.662  1.00  0.00           C  
ATOM    176 HD11 LEU A  12      -4.939  -0.676   0.125  1.00  0.00           H  
ATOM    177 HD12 LEU A  12      -3.443  -0.044  -0.573  1.00  0.00           H  
ATOM    178 HD13 LEU A  12      -4.797  -0.433  -1.644  1.00  0.00           H  
ATOM    179  CD2 LEU A  12      -6.552   1.379  -0.663  1.00  0.00           C  
ATOM    180 HD21 LEU A  12      -6.999   0.751   0.109  1.00  0.00           H  
ATOM    181 HD22 LEU A  12      -6.817   1.008  -1.654  1.00  0.00           H  
ATOM    182 HD23 LEU A  12      -6.929   2.395  -0.549  1.00  0.00           H  
ATOM    183  N   ALA A  13      -2.575   4.364   0.100  1.00  0.00           N  
ATOM    184  H   ALA A  13      -2.969   4.763   0.940  1.00  0.00           H  
ATOM    185  CA  ALA A  13      -1.960   5.262  -0.873  1.00  0.00           C  
ATOM    186  HA  ALA A  13      -2.304   4.987  -1.871  1.00  0.00           H  
ATOM    187  C   ALA A  13      -0.431   5.127  -0.873  1.00  0.00           C  
ATOM    188  CB  ALA A  13      -2.413   6.698  -0.589  1.00  0.00           C  
ATOM    189  HB1 ALA A  13      -1.992   7.365  -1.342  1.00  0.00           H  
ATOM    190  HB2 ALA A  13      -3.501   6.757  -0.615  1.00  0.00           H  
ATOM    191  HB3 ALA A  13      -2.062   7.014   0.394  1.00  0.00           H  
ATOM    192  O   ALA A  13       0.163   5.016  -1.943  1.00  0.00           O  
ATOM    193  N   LEU A  14       0.178   5.067   0.312  1.00  0.00           N  
ATOM    194  H   LEU A  14      -0.382   5.131   1.151  1.00  0.00           H  
ATOM    195  CA  LEU A  14       1.620   4.911   0.472  1.00  0.00           C  
ATOM    196  HA  LEU A  14       2.115   5.725  -0.057  1.00  0.00           H  
ATOM    197  C   LEU A  14       2.128   3.594  -0.126  1.00  0.00           C  
ATOM    198  CB  LEU A  14       1.919   5.011   1.970  1.00  0.00           C  
ATOM    199  HB2 LEU A  14       1.399   4.208   2.491  1.00  0.00           H  
ATOM    200  HB3 LEU A  14       1.528   5.958   2.343  1.00  0.00           H  
ATOM    201  O   LEU A  14       3.049   3.596  -0.938  1.00  0.00           O  
ATOM    202  CG  LEU A  14       3.409   4.915   2.311  1.00  0.00           C  
ATOM    203  HG  LEU A  14       3.817   3.958   1.987  1.00  0.00           H  
ATOM    204  CD1 LEU A  14       4.224   6.056   1.705  1.00  0.00           C  
ATOM    205 HD11 LEU A  14       4.232   5.953   0.619  1.00  0.00           H  
ATOM    206 HD12 LEU A  14       5.253   5.984   2.058  1.00  0.00           H  
ATOM    207 HD13 LEU A  14       3.801   7.021   1.985  1.00  0.00           H  
ATOM    208  CD2 LEU A  14       3.527   5.023   3.818  1.00  0.00           C  
ATOM    209 HD21 LEU A  14       2.960   4.210   4.272  1.00  0.00           H  
ATOM    210 HD22 LEU A  14       3.124   5.976   4.164  1.00  0.00           H  
ATOM    211 HD23 LEU A  14       4.582   4.939   4.077  1.00  0.00           H  
ATOM    212  N   GLU A  15       1.463   2.489   0.196  1.00  0.00           N  
ATOM    213  H   GLU A  15       0.771   2.551   0.929  1.00  0.00           H  
ATOM    214  CA  GLU A  15       1.799   1.153  -0.309  1.00  0.00           C  
ATOM    215  HA  GLU A  15       2.831   0.900  -0.065  1.00  0.00           H  
ATOM    216  C   GLU A  15       1.611   1.067  -1.834  1.00  0.00           C  
ATOM    217  CB  GLU A  15       0.865   0.143   0.366  1.00  0.00           C  
ATOM    218  HB2 GLU A  15       1.051  -0.854  -0.031  1.00  0.00           H  
ATOM    219  HB3 GLU A  15      -0.159   0.420   0.116  1.00  0.00           H  
ATOM    220  O   GLU A  15       2.331   0.361  -2.539  1.00  0.00           O  
ATOM    221  CG  GLU A  15       0.964   0.116   1.892  1.00  0.00           C  
ATOM    222  HG2 GLU A  15       0.015  -0.253   2.281  1.00  0.00           H  
ATOM    223  HG3 GLU A  15       1.100   1.119   2.296  1.00  0.00           H  
ATOM    224  CD  GLU A  15       2.079  -0.771   2.407  1.00  0.00           C  
ATOM    225  OE1 GLU A  15       2.978  -0.202   3.049  1.00  0.00           O  
ATOM    226  OE2 GLU A  15       1.870  -1.999   2.338  1.00  0.00           O  
ATOM    227  N   LEU A  16       0.646   1.808  -2.399  1.00  0.00           N  
ATOM    228  H   LEU A  16       0.095   2.401  -1.795  1.00  0.00           H  
ATOM    229  CA  LEU A  16       0.470   1.880  -3.853  1.00  0.00           C  
ATOM    230  HA  LEU A  16       0.511   0.860  -4.235  1.00  0.00           H  
ATOM    231  C   LEU A  16       1.610   2.623  -4.545  1.00  0.00           C  
ATOM    232  CB  LEU A  16      -0.874   2.539  -4.207  1.00  0.00           C  
ATOM    233  HB2 LEU A  16      -1.010   3.415  -3.573  1.00  0.00           H  
ATOM    234  HB3 LEU A  16      -0.847   2.881  -5.242  1.00  0.00           H  
ATOM    235  O   LEU A  16       1.993   2.232  -5.656  1.00  0.00           O  
ATOM    236  CG  LEU A  16      -2.064   1.593  -4.036  1.00  0.00           C  
ATOM    237  HG  LEU A  16      -2.008   1.101  -3.065  1.00  0.00           H  
ATOM    238  CD1 LEU A  16      -3.382   2.370  -4.125  1.00  0.00           C  
ATOM    239 HD11 LEU A  16      -4.224   1.699  -3.954  1.00  0.00           H  
ATOM    240 HD12 LEU A  16      -3.463   2.874  -5.089  1.00  0.00           H  
ATOM    241 HD13 LEU A  16      -3.384   3.123  -3.337  1.00  0.00           H  
ATOM    242  CD2 LEU A  16      -2.089   0.499  -5.113  1.00  0.00           C  
ATOM    243 HD21 LEU A  16      -2.569   0.861  -6.022  1.00  0.00           H  
ATOM    244 HD22 LEU A  16      -1.075   0.183  -5.358  1.00  0.00           H  
ATOM    245 HD23 LEU A  16      -2.588  -0.370  -4.685  1.00  0.00           H  
ATOM    246  N   ASP A  17       2.127   3.671  -3.911  1.00  0.00           N  
ATOM    247  H   ASP A  17       1.748   3.933  -3.012  1.00  0.00           H  
ATOM    248  CA  ASP A  17       3.291   4.403  -4.392  1.00  0.00           C  
ATOM    249  HA  ASP A  17       3.168   4.589  -5.459  1.00  0.00           H  
ATOM    250  C   ASP A  17       4.565   3.548  -4.253  1.00  0.00           C  
ATOM    251  CB  ASP A  17       3.378   5.774  -3.693  1.00  0.00           C  
ATOM    252  HB2 ASP A  17       3.288   5.644  -2.614  1.00  0.00           H  
ATOM    253  HB3 ASP A  17       4.362   6.196  -3.896  1.00  0.00           H  
ATOM    254  O   ASP A  17       5.316   3.437  -5.225  1.00  0.00           O  
ATOM    255  CG  ASP A  17       2.325   6.790  -4.183  1.00  0.00           C  
ATOM    256  OD1 ASP A  17       1.780   6.611  -5.305  1.00  0.00           O  
ATOM    257  OD2 ASP A  17       2.121   7.812  -3.488  1.00  0.00           O  
ATOM    258  N   GLY A  18       4.744   2.823  -3.141  1.00  0.00           N  
ATOM    259  H   GLY A  18       4.113   2.970  -2.366  1.00  0.00           H  
ATOM    260  CA  GLY A  18       5.811   1.824  -2.968  1.00  0.00           C  
ATOM    261  HA2 GLY A  18       6.785   2.312  -3.007  1.00  0.00           H  
ATOM    262  HA3 GLY A  18       5.706   1.349  -1.993  1.00  0.00           H  
ATOM    263  C   GLY A  18       5.765   0.731  -4.043  1.00  0.00           C  
ATOM    264  O   GLY A  18       6.717   0.539  -4.804  1.00  0.00           O  
ATOM    265  N   ALA A  19       4.599   0.107  -4.247  1.00  0.00           N  
ATOM    266  H   ALA A  19       3.875   0.248  -3.557  1.00  0.00           H  
ATOM    267  CA  ALA A  19       4.361  -0.863  -5.321  1.00  0.00           C  
ATOM    268  HA  ALA A  19       5.002  -1.733  -5.178  1.00  0.00           H  
ATOM    269  C   ALA A  19       4.659  -0.307  -6.724  1.00  0.00           C  
ATOM    270  CB  ALA A  19       2.919  -1.364  -5.218  1.00  0.00           C  
ATOM    271  HB1 ALA A  19       2.224  -0.533  -5.340  1.00  0.00           H  
ATOM    272  HB2 ALA A  19       2.772  -1.808  -4.233  1.00  0.00           H  
ATOM    273  HB3 ALA A  19       2.737  -2.127  -5.975  1.00  0.00           H  
ATOM    274  O   ALA A  19       5.079  -1.049  -7.618  1.00  0.00           O  
ATOM    275  N   LYS A  20       4.432   0.991  -6.960  1.00  0.00           N  
ATOM    276  H   LYS A  20       4.125   1.562  -6.186  1.00  0.00           H  
ATOM    277  CA  LYS A  20       4.804   1.639  -8.223  1.00  0.00           C  
ATOM    278  HA  LYS A  20       4.450   1.021  -9.048  1.00  0.00           H  
ATOM    279  C   LYS A  20       6.325   1.703  -8.374  1.00  0.00           C  
ATOM    280  CB  LYS A  20       4.137   3.016  -8.315  1.00  0.00           C  
ATOM    281  HB2 LYS A  20       4.477   3.644  -7.491  1.00  0.00           H  
ATOM    282  HB3 LYS A  20       3.058   2.893  -8.221  1.00  0.00           H  
ATOM    283  O   LYS A  20       6.807   1.328  -9.443  1.00  0.00           O  
ATOM    284  CG  LYS A  20       4.455   3.740  -9.627  1.00  0.00           C  
ATOM    285  HG2 LYS A  20       4.154   3.125 -10.475  1.00  0.00           H  
ATOM    286  HG3 LYS A  20       5.527   3.928  -9.683  1.00  0.00           H  
ATOM    287  CD  LYS A  20       3.695   5.073  -9.664  1.00  0.00           C  
ATOM    288  HD2 LYS A  20       2.628   4.864  -9.728  1.00  0.00           H  
ATOM    289  HD3 LYS A  20       3.871   5.621  -8.739  1.00  0.00           H  
ATOM    290  CE  LYS A  20       4.106   5.937 -10.858  1.00  0.00           C  
ATOM    291  HE2 LYS A  20       3.370   6.732 -10.979  1.00  0.00           H  
ATOM    292  HE3 LYS A  20       4.126   5.323 -11.758  1.00  0.00           H  
ATOM    293  NZ  LYS A  20       5.436   6.533 -10.642  1.00  0.00           N  
ATOM    294  HZ1 LYS A  20       5.700   7.212 -11.341  1.00  0.00           H  
ATOM    295  HZ2 LYS A  20       6.141   5.818 -10.759  1.00  0.00           H  
ATOM    296  HZ3 LYS A  20       5.567   6.895  -9.708  1.00  0.00           H  
ATOM    297  N   LEU A  21       7.055   2.093  -7.330  1.00  0.00           N  
ATOM    298  H   LEU A  21       6.587   2.350  -6.473  1.00  0.00           H  
ATOM    299  CA  LEU A  21       8.520   2.118  -7.344  1.00  0.00           C  
ATOM    300  HA  LEU A  21       8.854   2.709  -8.197  1.00  0.00           H  
ATOM    301  C   LEU A  21       9.121   0.720  -7.535  1.00  0.00           C  
ATOM    302  CB  LEU A  21       9.060   2.772  -6.063  1.00  0.00           C  
ATOM    303  HB2 LEU A  21      10.144   2.657  -6.058  1.00  0.00           H  
ATOM    304  HB3 LEU A  21       8.671   2.237  -5.197  1.00  0.00           H  
ATOM    305  O   LEU A  21      10.025   0.569  -8.351  1.00  0.00           O  
ATOM    306  CG  LEU A  21       8.744   4.270  -5.907  1.00  0.00           C  
ATOM    307  HG  LEU A  21       7.665   4.418  -5.855  1.00  0.00           H  
ATOM    308  CD1 LEU A  21       9.375   4.761  -4.613  1.00  0.00           C  
ATOM    309 HD11 LEU A  21       9.053   5.782  -4.407  1.00  0.00           H  
ATOM    310 HD12 LEU A  21       9.083   4.110  -3.789  1.00  0.00           H  
ATOM    311 HD13 LEU A  21      10.462   4.745  -4.693  1.00  0.00           H  
ATOM    312  CD2 LEU A  21       9.308   5.123  -7.045  1.00  0.00           C  
ATOM    313 HD21 LEU A  21      10.376   4.936  -7.155  1.00  0.00           H  
ATOM    314 HD22 LEU A  21       8.804   4.901  -7.986  1.00  0.00           H  
ATOM    315 HD23 LEU A  21       9.171   6.179  -6.812  1.00  0.00           H  
ATOM    316  N   TYR A  22       8.566  -0.331  -6.918  1.00  0.00           N  
ATOM    317  H   TYR A  22       7.913  -0.158  -6.167  1.00  0.00           H  
ATOM    318  CA  TYR A  22       9.021  -1.705  -7.178  1.00  0.00           C  
ATOM    319  HA  TYR A  22      10.083  -1.771  -6.942  1.00  0.00           H  
ATOM    320  C   TYR A  22       8.852  -2.121  -8.639  1.00  0.00           C  
ATOM    321  CB  TYR A  22       8.265  -2.712  -6.312  1.00  0.00           C  
ATOM    322  HB2 TYR A  22       8.479  -3.718  -6.672  1.00  0.00           H  
ATOM    323  HB3 TYR A  22       7.193  -2.543  -6.423  1.00  0.00           H  
ATOM    324  O   TYR A  22       9.724  -2.784  -9.198  1.00  0.00           O  
ATOM    325  CG  TYR A  22       8.637  -2.674  -4.854  1.00  0.00           C  
ATOM    326  CD1 TYR A  22       9.936  -3.025  -4.438  1.00  0.00           C  
ATOM    327  HD1 TYR A  22      10.685  -3.321  -5.156  1.00  0.00           H  
ATOM    328  CD2 TYR A  22       7.666  -2.333  -3.903  1.00  0.00           C  
ATOM    329  HD2 TYR A  22       6.654  -2.088  -4.189  1.00  0.00           H  
ATOM    330  CE1 TYR A  22      10.245  -3.015  -3.064  1.00  0.00           C  
ATOM    331  HE1 TYR A  22      11.214  -3.325  -2.704  1.00  0.00           H  
ATOM    332  CE2 TYR A  22       7.980  -2.295  -2.543  1.00  0.00           C  
ATOM    333  HE2 TYR A  22       7.226  -2.036  -1.815  1.00  0.00           H  
ATOM    334  OH  TYR A  22       9.575  -2.551  -0.802  1.00  0.00           O  
ATOM    335  HH  TYR A  22       8.869  -2.065  -0.369  1.00  0.00           H  
ATOM    336  CZ  TYR A  22       9.276  -2.618  -2.118  1.00  0.00           C  
ATOM    337  N   ARG A  23       7.747  -1.734  -9.292  1.00  0.00           N  
ATOM    338  H   ARG A  23       7.066  -1.190  -8.782  1.00  0.00           H  
ATOM    339  CA  ARG A  23       7.555  -2.018 -10.726  1.00  0.00           C  
ATOM    340  HA  ARG A  23       7.754  -3.075 -10.901  1.00  0.00           H  
ATOM    341  C   ARG A  23       8.555  -1.261 -11.596  1.00  0.00           C  
ATOM    342  CB  ARG A  23       6.126  -1.691 -11.168  1.00  0.00           C  
ATOM    343  HB2 ARG A  23       6.083  -1.739 -12.256  1.00  0.00           H  
ATOM    344  HB3 ARG A  23       5.871  -0.677 -10.858  1.00  0.00           H  
ATOM    345  O   ARG A  23       8.987  -1.799 -12.614  1.00  0.00           O  
ATOM    346  CG  ARG A  23       5.100  -2.679 -10.605  1.00  0.00           C  
ATOM    347  HG2 ARG A  23       5.094  -2.618  -9.516  1.00  0.00           H  
ATOM    348  HG3 ARG A  23       5.380  -3.692 -10.894  1.00  0.00           H  
ATOM    349  CD  ARG A  23       3.708  -2.367 -11.169  1.00  0.00           C  
ATOM    350  HD2 ARG A  23       3.688  -1.329 -11.502  1.00  0.00           H  
ATOM    351  HD3 ARG A  23       3.540  -2.996 -12.043  1.00  0.00           H  
ATOM    352  NE  ARG A  23       2.645  -2.612 -10.175  1.00  0.00           N  
ATOM    353  HE  ARG A  23       2.612  -3.537  -9.773  1.00  0.00           H  
ATOM    354  NH1 ARG A  23       1.837  -0.461 -10.025  1.00  0.00           N  
ATOM    355 HH11 ARG A  23       2.570  -0.179 -10.659  1.00  0.00           H  
ATOM    356 HH12 ARG A  23       1.398   0.229  -9.432  1.00  0.00           H  
ATOM    357  NH2 ARG A  23       1.072  -2.043  -8.646  1.00  0.00           N  
ATOM    358 HH21 ARG A  23       0.676  -1.329  -8.050  1.00  0.00           H  
ATOM    359 HH22 ARG A  23       1.146  -2.983  -8.284  1.00  0.00           H  
ATOM    360  CZ  ARG A  23       1.855  -1.706  -9.628  1.00  0.00           C  
ATOM    361  N   GLU A  24       8.902  -0.036 -11.215  1.00  0.00           N  
ATOM    362  H   GLU A  24       8.502   0.336 -10.366  1.00  0.00           H  
ATOM    363  CA  GLU A  24       9.914   0.772 -11.902  1.00  0.00           C  
ATOM    364  HA  GLU A  24       9.715   0.758 -12.974  1.00  0.00           H  
ATOM    365  C   GLU A  24      11.312   0.160 -11.728  1.00  0.00           C  
ATOM    366  CB  GLU A  24       9.826   2.239 -11.430  1.00  0.00           C  
ATOM    367  HB2 GLU A  24      10.691   2.786 -11.806  1.00  0.00           H  
ATOM    368  HB3 GLU A  24       9.835   2.276 -10.341  1.00  0.00           H  
ATOM    369  O   GLU A  24      11.977  -0.112 -12.729  1.00  0.00           O  
ATOM    370  CG  GLU A  24       8.541   2.898 -11.971  1.00  0.00           C  
ATOM    371  HG2 GLU A  24       7.683   2.276 -11.714  1.00  0.00           H  
ATOM    372  HG3 GLU A  24       8.603   2.916 -13.059  1.00  0.00           H  
ATOM    373  CD  GLU A  24       8.254   4.324 -11.469  1.00  0.00           C  
ATOM    374  OE1 GLU A  24       7.145   4.839 -11.784  1.00  0.00           O  
ATOM    375  OE2 GLU A  24       9.093   4.940 -10.793  1.00  0.00           O  
ATOM    376  N   ALA A  25      11.694  -0.192 -10.498  1.00  0.00           N  
ATOM    377  H   ALA A  25      11.111   0.075  -9.717  1.00  0.00           H  
ATOM    378  CA  ALA A  25      12.940  -0.892 -10.196  1.00  0.00           C  
ATOM    379  HA  ALA A  25      13.777  -0.282 -10.536  1.00  0.00           H  
ATOM    380  C   ALA A  25      13.023  -2.246 -10.919  1.00  0.00           C  
ATOM    381  CB  ALA A  25      13.045  -1.056  -8.675  1.00  0.00           C  
ATOM    382  HB1 ALA A  25      13.987  -1.541  -8.421  1.00  0.00           H  
ATOM    383  HB2 ALA A  25      12.218  -1.658  -8.299  1.00  0.00           H  
ATOM    384  HB3 ALA A  25      13.017  -0.076  -8.197  1.00  0.00           H  
ATOM    385  O   ALA A  25      14.045  -2.576 -11.514  1.00  0.00           O  
ATOM    386  N   LEU A  26      11.929  -3.016 -10.961  1.00  0.00           N  
ATOM    387  H   LEU A  26      11.132  -2.734 -10.409  1.00  0.00           H  
ATOM    388  CA  LEU A  26      11.878  -4.296 -11.672  1.00  0.00           C  
ATOM    389  HA  LEU A  26      12.693  -4.917 -11.300  1.00  0.00           H  
ATOM    390  C   LEU A  26      12.084  -4.131 -13.185  1.00  0.00           C  
ATOM    391  CB  LEU A  26      10.535  -4.985 -11.361  1.00  0.00           C  
ATOM    392  HB2 LEU A  26       9.727  -4.304 -11.629  1.00  0.00           H  
ATOM    393  HB3 LEU A  26      10.478  -5.169 -10.288  1.00  0.00           H  
ATOM    394  O   LEU A  26      12.740  -4.962 -13.818  1.00  0.00           O  
ATOM    395  CG  LEU A  26      10.318  -6.313 -12.107  1.00  0.00           C  
ATOM    396  HG  LEU A  26      10.341  -6.134 -13.182  1.00  0.00           H  
ATOM    397  CD1 LEU A  26      11.380  -7.354 -11.760  1.00  0.00           C  
ATOM    398 HD11 LEU A  26      11.217  -8.253 -12.354  1.00  0.00           H  
ATOM    399 HD12 LEU A  26      12.375  -6.971 -11.986  1.00  0.00           H  
ATOM    400 HD13 LEU A  26      11.323  -7.605 -10.701  1.00  0.00           H  
ATOM    401  CD2 LEU A  26       8.942  -6.884 -11.769  1.00  0.00           C  
ATOM    402 HD21 LEU A  26       8.782  -7.804 -12.331  1.00  0.00           H  
ATOM    403 HD22 LEU A  26       8.168  -6.161 -12.029  1.00  0.00           H  
ATOM    404 HD23 LEU A  26       8.887  -7.100 -10.702  1.00  0.00           H  
ATOM    405  N   ALA A  27      11.529  -3.073 -13.781  1.00  0.00           N  
ATOM    406  H   ALA A  27      11.018  -2.412 -13.213  1.00  0.00           H  
ATOM    407  CA  ALA A  27      11.715  -2.780 -15.199  1.00  0.00           C  
ATOM    408  HA  ALA A  27      11.494  -3.682 -15.768  1.00  0.00           H  
ATOM    409  C   ALA A  27      13.165  -2.380 -15.528  1.00  0.00           C  
ATOM    410  CB  ALA A  27      10.718  -1.690 -15.610  1.00  0.00           C  
ATOM    411  HB1 ALA A  27       9.703  -2.015 -15.385  1.00  0.00           H  
ATOM    412  HB2 ALA A  27      10.810  -1.495 -16.678  1.00  0.00           H  
ATOM    413  HB3 ALA A  27      10.927  -0.771 -15.062  1.00  0.00           H  
ATOM    414  O   ALA A  27      13.632  -2.665 -16.636  1.00  0.00           O  
ATOM    415  N   ALA A  28      13.861  -1.748 -14.579  1.00  0.00           N  
ATOM    416  H   ALA A  28      13.393  -1.502 -13.719  1.00  0.00           H  
ATOM    417  CA  ALA A  28      15.246  -1.310 -14.719  1.00  0.00           C  
ATOM    418  HA  ALA A  28      15.430  -1.050 -15.761  1.00  0.00           H  
ATOM    419  C   ALA A  28      16.278  -2.392 -14.338  1.00  0.00           C  
ATOM    420  CB  ALA A  28      15.408  -0.033 -13.894  1.00  0.00           C  
ATOM    421  HB1 ALA A  28      15.328  -0.255 -12.830  1.00  0.00           H  
ATOM    422  HB2 ALA A  28      16.391   0.398 -14.086  1.00  0.00           H  
ATOM    423  HB3 ALA A  28      14.647   0.699 -14.166  1.00  0.00           H  
ATOM    424  O   ALA A  28      17.378  -2.401 -14.892  1.00  0.00           O  
ATOM    425  N   ALA A  29      15.902  -3.355 -13.488  1.00  0.00           N  
ATOM    426  H   ALA A  29      15.028  -3.216 -13.001  1.00  0.00           H  
ATOM    427  CA  ALA A  29      16.789  -4.386 -12.956  1.00  0.00           C  
ATOM    428  HA  ALA A  29      17.490  -3.884 -12.288  1.00  0.00           H  
ATOM    429  C   ALA A  29      17.559  -5.138 -14.068  1.00  0.00           C  
ATOM    430  CB  ALA A  29      15.969  -5.344 -12.088  1.00  0.00           C  
ATOM    431  HB1 ALA A  29      15.156  -5.775 -12.673  1.00  0.00           H  
ATOM    432  HB2 ALA A  29      16.611  -6.134 -11.699  1.00  0.00           H  
ATOM    433  HB3 ALA A  29      15.550  -4.789 -11.249  1.00  0.00           H  
ATOM    434  O   ALA A  29      16.936  -5.766 -14.947  1.00  0.00           O  
ATOM    435  N   PRO A  30      18.907  -5.099 -14.064  1.00  0.00           N  
ATOM    436  CA  PRO A  30      19.720  -5.685 -15.124  1.00  0.00           C  
ATOM    437  HA  PRO A  30      19.260  -5.489 -16.092  1.00  0.00           H  
ATOM    438  C   PRO A  30      19.903  -7.199 -14.977  1.00  0.00           C  
ATOM    439  CB  PRO A  30      21.057  -4.939 -15.054  1.00  0.00           C  
ATOM    440  HB2 PRO A  30      20.992  -4.028 -15.648  1.00  0.00           H  
ATOM    441  HB3 PRO A  30      21.893  -5.553 -15.388  1.00  0.00           H  
ATOM    442  O   PRO A  30      20.008  -7.888 -15.999  1.00  0.00           O  
ATOM    443  CG  PRO A  30      21.185  -4.565 -13.578  1.00  0.00           C  
ATOM    444  HG2 PRO A  30      21.817  -3.689 -13.432  1.00  0.00           H  
ATOM    445  HG3 PRO A  30      21.570  -5.412 -13.010  1.00  0.00           H  
ATOM    446  CD  PRO A  30      19.739  -4.286 -13.179  1.00  0.00           C  
ATOM    447  HD2 PRO A  30      19.518  -3.231 -13.340  1.00  0.00           H  
ATOM    448  HD3 PRO A  30      19.583  -4.535 -12.129  1.00  0.00           H  
ATOM    449  N   SER A  31      19.941  -7.731 -13.749  1.00  0.00           N  
ATOM    450  H   SER A  31      19.870  -7.129 -12.941  1.00  0.00           H  
ATOM    451  CA  SER A  31      20.223  -9.150 -13.514  1.00  0.00           C  
ATOM    452  HA  SER A  31      20.755  -9.515 -14.392  1.00  0.00           H  
ATOM    453  C   SER A  31      18.956 -10.003 -13.317  1.00  0.00           C  
ATOM    454  CB  SER A  31      21.202  -9.344 -12.356  1.00  0.00           C  
ATOM    455  HB2 SER A  31      22.038  -8.651 -12.449  1.00  0.00           H  
ATOM    456  HB3 SER A  31      21.581 -10.365 -12.374  1.00  0.00           H  
ATOM    457  O   SER A  31      17.945  -9.530 -12.788  1.00  0.00           O  
ATOM    458  OG  SER A  31      20.544  -9.133 -11.141  1.00  0.00           O  
ATOM    459  HG  SER A  31      20.474  -8.182 -11.027  1.00  0.00           H  
ATOM    460  N   PRO A  32      18.970 -11.286 -13.737  1.00  0.00           N  
ATOM    461  CA  PRO A  32      17.899 -12.233 -13.426  1.00  0.00           C  
ATOM    462  HA  PRO A  32      16.976 -11.888 -13.893  1.00  0.00           H  
ATOM    463  C   PRO A  32      17.654 -12.417 -11.922  1.00  0.00           C  
ATOM    464  CB  PRO A  32      18.335 -13.560 -14.058  1.00  0.00           C  
ATOM    465  HB2 PRO A  32      17.482 -14.124 -14.435  1.00  0.00           H  
ATOM    466  HB3 PRO A  32      18.894 -14.156 -13.336  1.00  0.00           H  
ATOM    467  O   PRO A  32      16.510 -12.612 -11.517  1.00  0.00           O  
ATOM    468  CG  PRO A  32      19.278 -13.137 -15.181  1.00  0.00           C  
ATOM    469  HG2 PRO A  32      18.698 -12.851 -16.058  1.00  0.00           H  
ATOM    470  HG3 PRO A  32      19.994 -13.921 -15.425  1.00  0.00           H  
ATOM    471  CD  PRO A  32      19.966 -11.909 -14.597  1.00  0.00           C  
ATOM    472  HD2 PRO A  32      20.826 -12.210 -14.000  1.00  0.00           H  
ATOM    473  HD3 PRO A  32      20.275 -11.249 -15.407  1.00  0.00           H  
ATOM    474  N   GLU A  33      18.709 -12.371 -11.110  1.00  0.00           N  
ATOM    475  H   GLU A  33      19.631 -12.272 -11.511  1.00  0.00           H  
ATOM    476  CA  GLU A  33      18.652 -12.538  -9.660  1.00  0.00           C  
ATOM    477  HA  GLU A  33      18.082 -13.436  -9.424  1.00  0.00           H  
ATOM    478  C   GLU A  33      17.925 -11.369  -8.980  1.00  0.00           C  
ATOM    479  CB  GLU A  33      20.077 -12.707  -9.099  1.00  0.00           C  
ATOM    480  HB2 GLU A  33      20.002 -12.700  -8.012  1.00  0.00           H  
ATOM    481  HB3 GLU A  33      20.695 -11.856  -9.387  1.00  0.00           H  
ATOM    482  O   GLU A  33      16.993 -11.606  -8.212  1.00  0.00           O  
ATOM    483  CG  GLU A  33      20.779 -14.023  -9.496  1.00  0.00           C  
ATOM    484  HG2 GLU A  33      20.090 -14.848  -9.311  1.00  0.00           H  
ATOM    485  HG3 GLU A  33      21.626 -14.160  -8.824  1.00  0.00           H  
ATOM    486  CD  GLU A  33      21.306 -14.113 -10.945  1.00  0.00           C  
ATOM    487  OE1 GLU A  33      21.664 -15.246 -11.351  1.00  0.00           O  
ATOM    488  OE2 GLU A  33      21.333 -13.091 -11.668  1.00  0.00           O  
ATOM    489  N   GLU A  34      18.273 -10.122  -9.317  1.00  0.00           N  
ATOM    490  H   GLU A  34      19.058  -9.978  -9.936  1.00  0.00           H  
ATOM    491  CA  GLU A  34      17.575  -8.927  -8.810  1.00  0.00           C  
ATOM    492  HA  GLU A  34      17.602  -8.908  -7.721  1.00  0.00           H  
ATOM    493  C   GLU A  34      16.110  -8.914  -9.250  1.00  0.00           C  
ATOM    494  CB  GLU A  34      18.232  -7.653  -9.351  1.00  0.00           C  
ATOM    495  HB2 GLU A  34      18.262  -7.752 -10.436  1.00  0.00           H  
ATOM    496  HB3 GLU A  34      17.598  -6.798  -9.119  1.00  0.00           H  
ATOM    497  O   GLU A  34      15.222  -8.635  -8.447  1.00  0.00           O  
ATOM    498  CG  GLU A  34      19.631  -7.377  -8.774  1.00  0.00           C  
ATOM    499  HG2 GLU A  34      19.516  -6.944  -7.780  1.00  0.00           H  
ATOM    500  HG3 GLU A  34      20.175  -8.314  -8.660  1.00  0.00           H  
ATOM    501  CD  GLU A  34      20.444  -6.441  -9.683  1.00  0.00           C  
ATOM    502  OE1 GLU A  34      21.284  -5.688  -9.166  1.00  0.00           O  
ATOM    503  OE2 GLU A  34      20.280  -6.557 -10.929  1.00  0.00           O  
ATOM    504  N   ARG A  35      15.831  -9.278 -10.511  1.00  0.00           N  
ATOM    505  H   ARG A  35      16.610  -9.473 -11.125  1.00  0.00           H  
ATOM    506  CA  ARG A  35      14.452  -9.384 -11.013  1.00  0.00           C  
ATOM    507  HA  ARG A  35      13.952  -8.424 -10.879  1.00  0.00           H  
ATOM    508  C   ARG A  35      13.634 -10.389 -10.219  1.00  0.00           C  
ATOM    509  CB  ARG A  35      14.434  -9.775 -12.491  1.00  0.00           C  
ATOM    510  HB2 ARG A  35      13.425 -10.083 -12.765  1.00  0.00           H  
ATOM    511  HB3 ARG A  35      15.111 -10.614 -12.655  1.00  0.00           H  
ATOM    512  O   ARG A  35      12.506 -10.087  -9.851  1.00  0.00           O  
ATOM    513  CG  ARG A  35      14.834  -8.601 -13.377  1.00  0.00           C  
ATOM    514  HG2 ARG A  35      14.098  -7.803 -13.279  1.00  0.00           H  
ATOM    515  HG3 ARG A  35      15.810  -8.219 -13.080  1.00  0.00           H  
ATOM    516  CD  ARG A  35      14.882  -9.060 -14.828  1.00  0.00           C  
ATOM    517  HD2 ARG A  35      13.885  -9.383 -15.127  1.00  0.00           H  
ATOM    518  HD3 ARG A  35      15.583  -9.890 -14.911  1.00  0.00           H  
ATOM    519  NE  ARG A  35      15.336  -7.950 -15.664  1.00  0.00           N  
ATOM    520  HE  ARG A  35      15.729  -7.161 -15.171  1.00  0.00           H  
ATOM    521  NH1 ARG A  35      14.907  -8.833 -17.724  1.00  0.00           N  
ATOM    522 HH11 ARG A  35      14.533  -9.638 -17.242  1.00  0.00           H  
ATOM    523 HH12 ARG A  35      14.891  -8.726 -18.728  1.00  0.00           H  
ATOM    524  NH2 ARG A  35      15.790  -6.767 -17.506  1.00  0.00           N  
ATOM    525 HH21 ARG A  35      15.782  -6.585 -18.499  1.00  0.00           H  
ATOM    526 HH22 ARG A  35      16.133  -6.073 -16.857  1.00  0.00           H  
ATOM    527  CZ  ARG A  35      15.339  -7.860 -16.968  1.00  0.00           C  
ATOM    528  N   ALA A  36      14.185 -11.571  -9.946  1.00  0.00           N  
ATOM    529  H   ALA A  36      15.130 -11.748 -10.256  1.00  0.00           H  
ATOM    530  CA  ALA A  36      13.483 -12.601  -9.185  1.00  0.00           C  
ATOM    531  HA  ALA A  36      12.536 -12.815  -9.682  1.00  0.00           H  
ATOM    532  C   ALA A  36      13.158 -12.143  -7.754  1.00  0.00           C  
ATOM    533  CB  ALA A  36      14.339 -13.872  -9.181  1.00  0.00           C  
ATOM    534  HB1 ALA A  36      13.817 -14.662  -8.642  1.00  0.00           H  
ATOM    535  HB2 ALA A  36      15.293 -13.674  -8.692  1.00  0.00           H  
ATOM    536  HB3 ALA A  36      14.523 -14.194 -10.206  1.00  0.00           H  
ATOM    537  O   ALA A  36      12.098 -12.493  -7.226  1.00  0.00           O  
ATOM    538  N   GLU A  37      14.049 -11.360  -7.145  1.00  0.00           N  
ATOM    539  H   GLU A  37      14.911 -11.134  -7.620  1.00  0.00           H  
ATOM    540  CA  GLU A  37      13.839 -10.789  -5.817  1.00  0.00           C  
ATOM    541  HA  GLU A  37      13.449 -11.576  -5.170  1.00  0.00           H  
ATOM    542  C   GLU A  37      12.785  -9.675  -5.832  1.00  0.00           C  
ATOM    543  CB  GLU A  37      15.191 -10.324  -5.253  1.00  0.00           C  
ATOM    544  HB2 GLU A  37      15.889 -11.161  -5.267  1.00  0.00           H  
ATOM    545  HB3 GLU A  37      15.594  -9.544  -5.898  1.00  0.00           H  
ATOM    546  O   GLU A  37      11.823  -9.741  -5.069  1.00  0.00           O  
ATOM    547  CG  GLU A  37      15.115  -9.773  -3.822  1.00  0.00           C  
ATOM    548  HG2 GLU A  37      16.105  -9.401  -3.559  1.00  0.00           H  
ATOM    549  HG3 GLU A  37      14.435  -8.921  -3.804  1.00  0.00           H  
ATOM    550  CD  GLU A  37      14.682 -10.791  -2.750  1.00  0.00           C  
ATOM    551  OE1 GLU A  37      14.600 -10.408  -1.565  1.00  0.00           O  
ATOM    552  OE2 GLU A  37      14.381 -11.981  -3.028  1.00  0.00           O  
ATOM    553  N   LEU A  38      12.883  -8.712  -6.752  1.00  0.00           N  
ATOM    554  H   LEU A  38      13.697  -8.699  -7.350  1.00  0.00           H  
ATOM    555  CA  LEU A  38      11.892  -7.638  -6.897  1.00  0.00           C  
ATOM    556  HA  LEU A  38      11.786  -7.124  -5.942  1.00  0.00           H  
ATOM    557  C   LEU A  38      10.502  -8.179  -7.256  1.00  0.00           C  
ATOM    558  CB  LEU A  38      12.380  -6.643  -7.963  1.00  0.00           C  
ATOM    559  HB2 LEU A  38      12.673  -7.207  -8.848  1.00  0.00           H  
ATOM    560  HB3 LEU A  38      11.555  -5.986  -8.238  1.00  0.00           H  
ATOM    561  O   LEU A  38       9.498  -7.707  -6.732  1.00  0.00           O  
ATOM    562  CG  LEU A  38      13.564  -5.772  -7.508  1.00  0.00           C  
ATOM    563  HG  LEU A  38      14.346  -6.398  -7.079  1.00  0.00           H  
ATOM    564  CD1 LEU A  38      14.138  -5.042  -8.718  1.00  0.00           C  
ATOM    565 HD11 LEU A  38      14.444  -5.771  -9.469  1.00  0.00           H  
ATOM    566 HD12 LEU A  38      13.390  -4.364  -9.127  1.00  0.00           H  
ATOM    567 HD13 LEU A  38      15.013  -4.466  -8.415  1.00  0.00           H  
ATOM    568  CD2 LEU A  38      13.142  -4.721  -6.480  1.00  0.00           C  
ATOM    569 HD21 LEU A  38      13.998  -4.098  -6.221  1.00  0.00           H  
ATOM    570 HD22 LEU A  38      12.787  -5.200  -5.567  1.00  0.00           H  
ATOM    571 HD23 LEU A  38      12.354  -4.087  -6.887  1.00  0.00           H  
ATOM    572  N   GLU A  39      10.418  -9.215  -8.094  1.00  0.00           N  
ATOM    573  H   GLU A  39      11.264  -9.537  -8.542  1.00  0.00           H  
ATOM    574  CA  GLU A  39       9.157  -9.909  -8.376  1.00  0.00           C  
ATOM    575  HA  GLU A  39       8.413  -9.191  -8.721  1.00  0.00           H  
ATOM    576  C   GLU A  39       8.580 -10.613  -7.144  1.00  0.00           C  
ATOM    577  CB  GLU A  39       9.364 -10.989  -9.445  1.00  0.00           C  
ATOM    578  HB2 GLU A  39       8.511 -11.666  -9.411  1.00  0.00           H  
ATOM    579  HB3 GLU A  39      10.257 -11.566  -9.204  1.00  0.00           H  
ATOM    580  O   GLU A  39       7.364 -10.774  -7.045  1.00  0.00           O  
ATOM    581  CG  GLU A  39       9.453 -10.462 -10.880  1.00  0.00           C  
ATOM    582  HG2 GLU A  39      10.256  -9.727 -10.945  1.00  0.00           H  
ATOM    583  HG3 GLU A  39       8.515  -9.962 -11.121  1.00  0.00           H  
ATOM    584  CD  GLU A  39       9.699 -11.588 -11.901  1.00  0.00           C  
ATOM    585  OE1 GLU A  39       9.907 -11.262 -13.094  1.00  0.00           O  
ATOM    586  OE2 GLU A  39       9.608 -12.782 -11.514  1.00  0.00           O  
ATOM    587  N   ARG A  40       9.426 -11.100  -6.230  1.00  0.00           N  
ATOM    588  H   ARG A  40      10.409 -10.891  -6.337  1.00  0.00           H  
ATOM    589  CA  ARG A  40       8.973 -11.715  -4.979  1.00  0.00           C  
ATOM    590  HA  ARG A  40       8.140 -12.385  -5.190  1.00  0.00           H  
ATOM    591  C   ARG A  40       8.380 -10.660  -4.057  1.00  0.00           C  
ATOM    592  CB  ARG A  40      10.126 -12.497  -4.338  1.00  0.00           C  
ATOM    593  HB2 ARG A  40      10.511 -13.210  -5.066  1.00  0.00           H  
ATOM    594  HB3 ARG A  40      10.931 -11.810  -4.077  1.00  0.00           H  
ATOM    595  O   ARG A  40       7.244 -10.855  -3.642  1.00  0.00           O  
ATOM    596  CG  ARG A  40       9.703 -13.252  -3.074  1.00  0.00           C  
ATOM    597  HG2 ARG A  40       8.887 -13.933  -3.320  1.00  0.00           H  
ATOM    598  HG3 ARG A  40       9.355 -12.554  -2.312  1.00  0.00           H  
ATOM    599  CD  ARG A  40      10.890 -14.064  -2.535  1.00  0.00           C  
ATOM    600  HD2 ARG A  40      10.521 -14.761  -1.782  1.00  0.00           H  
ATOM    601  HD3 ARG A  40      11.319 -14.651  -3.347  1.00  0.00           H  
ATOM    602  NE  ARG A  40      11.950 -13.219  -1.947  1.00  0.00           N  
ATOM    603  HE  ARG A  40      12.716 -12.901  -2.524  1.00  0.00           H  
ATOM    604  NH1 ARG A  40      11.021 -13.005   0.140  1.00  0.00           N  
ATOM    605 HH11 ARG A  40      10.116 -13.204  -0.261  1.00  0.00           H  
ATOM    606 HH12 ARG A  40      10.999 -12.450   0.984  1.00  0.00           H  
ATOM    607  NH2 ARG A  40      12.993 -12.087  -0.279  1.00  0.00           N  
ATOM    608 HH21 ARG A  40      13.650 -11.744  -0.964  1.00  0.00           H  
ATOM    609 HH22 ARG A  40      12.888 -11.472   0.515  1.00  0.00           H  
ATOM    610  CZ  ARG A  40      11.988 -12.781  -0.706  1.00  0.00           C  
ATOM    611  N   ILE A  41       9.098  -9.558  -3.847  1.00  0.00           N  
ATOM    612  H   ILE A  41      10.016  -9.494  -4.262  1.00  0.00           H  
ATOM    613  CA  ILE A  41       8.627  -8.428  -3.038  1.00  0.00           C  
ATOM    614  HA  ILE A  41       8.409  -8.780  -2.030  1.00  0.00           H  
ATOM    615  C   ILE A  41       7.313  -7.889  -3.612  1.00  0.00           C  
ATOM    616  CB  ILE A  41       9.715  -7.334  -2.936  1.00  0.00           C  
ATOM    617  HB  ILE A  41       9.980  -7.004  -3.940  1.00  0.00           H  
ATOM    618  O   ILE A  41       6.309  -7.865  -2.916  1.00  0.00           O  
ATOM    619  CG1 ILE A  41      10.987  -7.876  -2.237  1.00  0.00           C  
ATOM    620 HG12 ILE A  41      11.257  -8.848  -2.650  1.00  0.00           H  
ATOM    621 HG13 ILE A  41      10.782  -8.016  -1.176  1.00  0.00           H  
ATOM    622  CG2 ILE A  41       9.155  -6.136  -2.153  1.00  0.00           C  
ATOM    623 HG21 ILE A  41       8.704  -6.463  -1.216  1.00  0.00           H  
ATOM    624 HG22 ILE A  41       8.396  -5.608  -2.730  1.00  0.00           H  
ATOM    625 HG23 ILE A  41       9.939  -5.419  -1.909  1.00  0.00           H  
ATOM    626  CD1 ILE A  41      12.216  -6.969  -2.395  1.00  0.00           C  
ATOM    627 HD11 ILE A  41      12.066  -6.017  -1.886  1.00  0.00           H  
ATOM    628 HD12 ILE A  41      13.083  -7.462  -1.955  1.00  0.00           H  
ATOM    629 HD13 ILE A  41      12.412  -6.791  -3.453  1.00  0.00           H  
ATOM    630  N   LEU A  42       7.252  -7.603  -4.918  1.00  0.00           N  
ATOM    631  H   LEU A  42       8.108  -7.622  -5.454  1.00  0.00           H  
ATOM    632  CA  LEU A  42       6.036  -7.079  -5.548  1.00  0.00           C  
ATOM    633  HA  LEU A  42       5.791  -6.143  -5.047  1.00  0.00           H  
ATOM    634  C   LEU A  42       4.819  -8.011  -5.393  1.00  0.00           C  
ATOM    635  CB  LEU A  42       6.334  -6.799  -7.031  1.00  0.00           C  
ATOM    636  HB2 LEU A  42       7.194  -6.132  -7.095  1.00  0.00           H  
ATOM    637  HB3 LEU A  42       6.602  -7.742  -7.509  1.00  0.00           H  
ATOM    638  O   LEU A  42       3.694  -7.534  -5.266  1.00  0.00           O  
ATOM    639  CG  LEU A  42       5.159  -6.167  -7.800  1.00  0.00           C  
ATOM    640  HG  LEU A  42       4.277  -6.804  -7.724  1.00  0.00           H  
ATOM    641  CD1 LEU A  42       4.811  -4.765  -7.293  1.00  0.00           C  
ATOM    642 HD11 LEU A  42       5.682  -4.112  -7.355  1.00  0.00           H  
ATOM    643 HD12 LEU A  42       4.483  -4.819  -6.255  1.00  0.00           H  
ATOM    644 HD13 LEU A  42       3.992  -4.351  -7.883  1.00  0.00           H  
ATOM    645  CD2 LEU A  42       5.518  -6.065  -9.282  1.00  0.00           C  
ATOM    646 HD21 LEU A  42       5.777  -7.054  -9.659  1.00  0.00           H  
ATOM    647 HD22 LEU A  42       4.653  -5.697  -9.834  1.00  0.00           H  
ATOM    648 HD23 LEU A  42       6.370  -5.397  -9.410  1.00  0.00           H  
ATOM    649  N   ARG A  43       5.009  -9.337  -5.410  1.00  0.00           N  
ATOM    650  H   ARG A  43       5.959  -9.675  -5.457  1.00  0.00           H  
ATOM    651  CA  ARG A  43       3.906 -10.282  -5.158  1.00  0.00           C  
ATOM    652  HA  ARG A  43       3.044  -9.993  -5.759  1.00  0.00           H  
ATOM    653  C   ARG A  43       3.425 -10.237  -3.711  1.00  0.00           C  
ATOM    654  CB  ARG A  43       4.328 -11.714  -5.490  1.00  0.00           C  
ATOM    655  HB2 ARG A  43       5.317 -11.900  -5.072  1.00  0.00           H  
ATOM    656  HB3 ARG A  43       3.625 -12.398  -5.014  1.00  0.00           H  
ATOM    657  O   ARG A  43       2.222 -10.382  -3.486  1.00  0.00           O  
ATOM    658  CG  ARG A  43       4.317 -11.998  -6.996  1.00  0.00           C  
ATOM    659  HG2 ARG A  43       5.046 -11.373  -7.510  1.00  0.00           H  
ATOM    660  HG3 ARG A  43       3.331 -11.755  -7.393  1.00  0.00           H  
ATOM    661  CD  ARG A  43       4.599 -13.482  -7.269  1.00  0.00           C  
ATOM    662  HD2 ARG A  43       4.573 -13.650  -8.346  1.00  0.00           H  
ATOM    663  HD3 ARG A  43       3.793 -14.066  -6.825  1.00  0.00           H  
ATOM    664  NE  ARG A  43       5.884 -13.934  -6.693  1.00  0.00           N  
ATOM    665  HE  ARG A  43       5.921 -13.957  -5.684  1.00  0.00           H  
ATOM    666  NH1 ARG A  43       7.161 -13.878  -8.608  1.00  0.00           N  
ATOM    667 HH11 ARG A  43       8.074 -13.855  -9.039  1.00  0.00           H  
ATOM    668 HH12 ARG A  43       6.434 -13.332  -9.049  1.00  0.00           H  
ATOM    669  NH2 ARG A  43       8.090 -14.493  -6.680  1.00  0.00           N  
ATOM    670 HH21 ARG A  43       8.986 -14.386  -7.135  1.00  0.00           H  
ATOM    671 HH22 ARG A  43       8.056 -14.516  -5.671  1.00  0.00           H  
ATOM    672  CZ  ARG A  43       7.032 -14.100  -7.329  1.00  0.00           C  
ATOM    673  N   ASP A  44       4.349 -10.089  -2.768  1.00  0.00           N  
ATOM    674  H   ASP A  44       5.310  -9.935  -3.037  1.00  0.00           H  
ATOM    675  CA  ASP A  44       4.033  -9.968  -1.347  1.00  0.00           C  
ATOM    676  HA  ASP A  44       3.360 -10.779  -1.070  1.00  0.00           H  
ATOM    677  C   ASP A  44       3.244  -8.654  -1.120  1.00  0.00           C  
ATOM    678  CB  ASP A  44       5.326 -10.150  -0.508  1.00  0.00           C  
ATOM    679  HB2 ASP A  44       5.080  -9.972   0.539  1.00  0.00           H  
ATOM    680  HB3 ASP A  44       6.063  -9.405  -0.807  1.00  0.00           H  
ATOM    681  O   ASP A  44       2.107  -8.713  -0.640  1.00  0.00           O  
ATOM    682  CG  ASP A  44       5.958 -11.566  -0.618  1.00  0.00           C  
ATOM    683  OD1 ASP A  44       5.234 -12.535  -0.969  1.00  0.00           O  
ATOM    684  OD2 ASP A  44       7.174 -11.744  -0.340  1.00  0.00           O  
ATOM    685  N   GLU A  45       3.728  -7.532  -1.672  1.00  0.00           N  
ATOM    686  H   GLU A  45       4.688  -7.547  -1.985  1.00  0.00           H  
ATOM    687  CA  GLU A  45       3.054  -6.219  -1.693  1.00  0.00           C  
ATOM    688  HA  GLU A  45       2.953  -5.848  -0.673  1.00  0.00           H  
ATOM    689  C   GLU A  45       1.644  -6.263  -2.292  1.00  0.00           C  
ATOM    690  CB  GLU A  45       3.870  -5.217  -2.547  1.00  0.00           C  
ATOM    691  HB2 GLU A  45       3.256  -4.332  -2.711  1.00  0.00           H  
ATOM    692  HB3 GLU A  45       4.068  -5.646  -3.529  1.00  0.00           H  
ATOM    693  O   GLU A  45       0.666  -5.774  -1.721  1.00  0.00           O  
ATOM    694  CG  GLU A  45       5.197  -4.757  -1.939  1.00  0.00           C  
ATOM    695  HG2 GLU A  45       5.554  -3.889  -2.494  1.00  0.00           H  
ATOM    696  HG3 GLU A  45       5.941  -5.548  -2.035  1.00  0.00           H  
ATOM    697  CD  GLU A  45       4.968  -4.405  -0.480  1.00  0.00           C  
ATOM    698  OE1 GLU A  45       5.580  -5.124   0.333  1.00  0.00           O  
ATOM    699  OE2 GLU A  45       4.023  -3.614  -0.273  1.00  0.00           O  
ATOM    700  N   GLU A  46       1.479  -6.886  -3.461  1.00  0.00           N  
ATOM    701  H   GLU A  46       2.302  -7.244  -3.924  1.00  0.00           H  
ATOM    702  CA  GLU A  46       0.165  -7.014  -4.098  1.00  0.00           C  
ATOM    703  HA  GLU A  46      -0.262  -6.018  -4.216  1.00  0.00           H  
ATOM    704  C   GLU A  46      -0.818  -7.816  -3.230  1.00  0.00           C  
ATOM    705  CB  GLU A  46       0.316  -7.659  -5.483  1.00  0.00           C  
ATOM    706  HB2 GLU A  46       0.984  -8.518  -5.413  1.00  0.00           H  
ATOM    707  HB3 GLU A  46      -0.661  -8.009  -5.816  1.00  0.00           H  
ATOM    708  O   GLU A  46      -2.019  -7.513  -3.194  1.00  0.00           O  
ATOM    709  CG  GLU A  46       0.841  -6.657  -6.524  1.00  0.00           C  
ATOM    710  HG2 GLU A  46       1.766  -6.197  -6.176  1.00  0.00           H  
ATOM    711  HG3 GLU A  46       0.106  -5.856  -6.614  1.00  0.00           H  
ATOM    712  CD  GLU A  46       1.068  -7.265  -7.920  1.00  0.00           C  
ATOM    713  OE1 GLU A  46       1.297  -6.448  -8.851  1.00  0.00           O  
ATOM    714  OE2 GLU A  46       0.909  -8.497  -8.100  1.00  0.00           O  
ATOM    715  N   GLY A  47      -0.311  -8.812  -2.500  1.00  0.00           N  
ATOM    716  H   GLY A  47       0.689  -8.951  -2.532  1.00  0.00           H  
ATOM    717  CA  GLY A  47      -1.065  -9.547  -1.494  1.00  0.00           C  
ATOM    718  HA2 GLY A  47      -1.963  -9.968  -1.946  1.00  0.00           H  
ATOM    719  HA3 GLY A  47      -0.430 -10.351  -1.121  1.00  0.00           H  
ATOM    720  C   GLY A  47      -1.468  -8.675  -0.302  1.00  0.00           C  
ATOM    721  O   GLY A  47      -2.602  -8.791   0.176  1.00  0.00           O  
ATOM    722  N   HIS A  48      -0.580  -7.797   0.164  1.00  0.00           N  
ATOM    723  H   HIS A  48       0.338  -7.763  -0.256  1.00  0.00           H  
ATOM    724  CA  HIS A  48      -0.829  -6.870   1.275  1.00  0.00           C  
ATOM    725  HA  HIS A  48      -1.232  -7.422   2.124  1.00  0.00           H  
ATOM    726  C   HIS A  48      -1.879  -5.825   0.888  1.00  0.00           C  
ATOM    727  CB  HIS A  48       0.496  -6.235   1.736  1.00  0.00           C  
ATOM    728  HB2 HIS A  48       0.973  -5.717   0.904  1.00  0.00           H  
ATOM    729  HB3 HIS A  48       0.282  -5.487   2.500  1.00  0.00           H  
ATOM    730  O   HIS A  48      -2.923  -5.718   1.540  1.00  0.00           O  
ATOM    731  CG  HIS A  48       1.486  -7.216   2.320  1.00  0.00           C  
ATOM    732  CD2 HIS A  48       1.335  -8.572   2.436  1.00  0.00           C  
ATOM    733  HD2 HIS A  48       0.485  -9.141   2.089  1.00  0.00           H  
ATOM    734  ND1 HIS A  48       2.731  -6.918   2.824  1.00  0.00           N  
ATOM    735  HD1 HIS A  48       3.178  -6.015   2.897  1.00  0.00           H  
ATOM    736  CE1 HIS A  48       3.288  -8.067   3.241  1.00  0.00           C  
ATOM    737  HE1 HIS A  48       4.264  -8.123   3.699  1.00  0.00           H  
ATOM    738  NE2 HIS A  48       2.470  -9.122   3.019  1.00  0.00           N  
ATOM    739  N   LEU A  49      -1.706  -5.183  -0.268  1.00  0.00           N  
ATOM    740  H   LEU A  49      -0.806  -5.296  -0.713  1.00  0.00           H  
ATOM    741  CA  LEU A  49      -2.653  -4.232  -0.852  1.00  0.00           C  
ATOM    742  HA  LEU A  49      -2.718  -3.358  -0.205  1.00  0.00           H  
ATOM    743  C   LEU A  49      -4.069  -4.806  -1.001  1.00  0.00           C  
ATOM    744  CB  LEU A  49      -2.124  -3.827  -2.239  1.00  0.00           C  
ATOM    745  HB2 LEU A  49      -1.833  -4.730  -2.775  1.00  0.00           H  
ATOM    746  HB3 LEU A  49      -2.929  -3.353  -2.800  1.00  0.00           H  
ATOM    747  O   LEU A  49      -5.061  -4.108  -0.772  1.00  0.00           O  
ATOM    748  CG  LEU A  49      -0.925  -2.862  -2.208  1.00  0.00           C  
ATOM    749  HG  LEU A  49      -0.132  -3.244  -1.566  1.00  0.00           H  
ATOM    750  CD1 LEU A  49      -0.392  -2.693  -3.633  1.00  0.00           C  
ATOM    751 HD11 LEU A  49      -1.173  -2.339  -4.305  1.00  0.00           H  
ATOM    752 HD12 LEU A  49       0.013  -3.647  -3.971  1.00  0.00           H  
ATOM    753 HD13 LEU A  49       0.432  -1.980  -3.606  1.00  0.00           H  
ATOM    754  CD2 LEU A  49      -1.371  -1.490  -1.715  1.00  0.00           C  
ATOM    755 HD21 LEU A  49      -0.562  -0.777  -1.875  1.00  0.00           H  
ATOM    756 HD22 LEU A  49      -2.258  -1.148  -2.248  1.00  0.00           H  
ATOM    757 HD23 LEU A  49      -1.554  -1.529  -0.641  1.00  0.00           H  
ATOM    758  N   ALA A  50      -4.198  -6.075  -1.402  1.00  0.00           N  
ATOM    759  H   ALA A  50      -3.360  -6.599  -1.609  1.00  0.00           H  
ATOM    760  CA  ALA A  50      -5.501  -6.730  -1.502  1.00  0.00           C  
ATOM    761  HA  ALA A  50      -6.146  -6.122  -2.137  1.00  0.00           H  
ATOM    762  C   ALA A  50      -6.193  -6.844  -0.132  1.00  0.00           C  
ATOM    763  CB  ALA A  50      -5.321  -8.096  -2.172  1.00  0.00           C  
ATOM    764  HB1 ALA A  50      -6.291  -8.579  -2.288  1.00  0.00           H  
ATOM    765  HB2 ALA A  50      -4.677  -8.728  -1.560  1.00  0.00           H  
ATOM    766  HB3 ALA A  50      -4.859  -7.970  -3.151  1.00  0.00           H  
ATOM    767  O   ALA A  50      -7.386  -6.544  -0.025  1.00  0.00           O  
ATOM    768  N   LYS A  51      -5.446  -7.213   0.917  1.00  0.00           N  
ATOM    769  H   LYS A  51      -4.460  -7.368   0.766  1.00  0.00           H  
ATOM    770  CA  LYS A  51      -5.967  -7.300   2.290  1.00  0.00           C  
ATOM    771  HA  LYS A  51      -6.876  -7.902   2.299  1.00  0.00           H  
ATOM    772  C   LYS A  51      -6.333  -5.923   2.848  1.00  0.00           C  
ATOM    773  CB  LYS A  51      -4.931  -7.936   3.219  1.00  0.00           C  
ATOM    774  HB2 LYS A  51      -4.047  -7.298   3.206  1.00  0.00           H  
ATOM    775  HB3 LYS A  51      -5.326  -7.910   4.234  1.00  0.00           H  
ATOM    776  O   LYS A  51      -7.398  -5.790   3.446  1.00  0.00           O  
ATOM    777  CG  LYS A  51      -4.522  -9.390   2.914  1.00  0.00           C  
ATOM    778  HG2 LYS A  51      -4.372  -9.539   1.845  1.00  0.00           H  
ATOM    779  HG3 LYS A  51      -5.286 -10.078   3.275  1.00  0.00           H  
ATOM    780  CD  LYS A  51      -3.200  -9.605   3.661  1.00  0.00           C  
ATOM    781  HD2 LYS A  51      -3.359  -9.385   4.717  1.00  0.00           H  
ATOM    782  HD3 LYS A  51      -2.493  -8.866   3.284  1.00  0.00           H  
ATOM    783  CE  LYS A  51      -2.524 -10.968   3.545  1.00  0.00           C  
ATOM    784  HE2 LYS A  51      -3.089 -11.697   4.125  1.00  0.00           H  
ATOM    785  HE3 LYS A  51      -2.511 -11.269   2.497  1.00  0.00           H  
ATOM    786  NZ  LYS A  51      -1.125 -10.832   4.054  1.00  0.00           N  
ATOM    787  HZ1 LYS A  51      -0.635 -11.700   4.215  1.00  0.00           H  
ATOM    788  HZ2 LYS A  51      -1.047 -10.241   4.869  1.00  0.00           H  
ATOM    789  HZ3 LYS A  51      -0.550 -10.304   3.413  1.00  0.00           H  
ATOM    790  N   LEU A  52      -5.500  -4.899   2.631  1.00  0.00           N  
ATOM    791  H   LEU A  52      -4.611  -5.090   2.190  1.00  0.00           H  
ATOM    792  CA  LEU A  52      -5.782  -3.526   3.072  1.00  0.00           C  
ATOM    793  HA  LEU A  52      -5.898  -3.509   4.156  1.00  0.00           H  
ATOM    794  C   LEU A  52      -7.094  -3.006   2.484  1.00  0.00           C  
ATOM    795  CB  LEU A  52      -4.639  -2.581   2.662  1.00  0.00           C  
ATOM    796  HB2 LEU A  52      -4.426  -2.719   1.602  1.00  0.00           H  
ATOM    797  HB3 LEU A  52      -4.990  -1.557   2.793  1.00  0.00           H  
ATOM    798  O   LEU A  52      -7.927  -2.454   3.202  1.00  0.00           O  
ATOM    799  CG  LEU A  52      -3.323  -2.720   3.444  1.00  0.00           C  
ATOM    800  HG  LEU A  52      -2.881  -3.700   3.263  1.00  0.00           H  
ATOM    801  CD1 LEU A  52      -2.378  -1.636   2.942  1.00  0.00           C  
ATOM    802 HD11 LEU A  52      -2.806  -0.642   3.078  1.00  0.00           H  
ATOM    803 HD12 LEU A  52      -1.441  -1.676   3.497  1.00  0.00           H  
ATOM    804 HD13 LEU A  52      -2.136  -1.796   1.892  1.00  0.00           H  
ATOM    805  CD2 LEU A  52      -3.535  -2.538   4.945  1.00  0.00           C  
ATOM    806 HD21 LEU A  52      -2.558  -2.472   5.426  1.00  0.00           H  
ATOM    807 HD22 LEU A  52      -4.066  -3.396   5.357  1.00  0.00           H  
ATOM    808 HD23 LEU A  52      -4.072  -1.609   5.135  1.00  0.00           H  
ATOM    809  N   ARG A  53      -7.324  -3.247   1.187  1.00  0.00           N  
ATOM    810  H   ARG A  53      -6.584  -3.684   0.656  1.00  0.00           H  
ATOM    811  CA  ARG A  53      -8.587  -2.891   0.524  1.00  0.00           C  
ATOM    812  HA  ARG A  53      -8.788  -1.832   0.687  1.00  0.00           H  
ATOM    813  C   ARG A  53      -9.777  -3.636   1.116  1.00  0.00           C  
ATOM    814  CB  ARG A  53      -8.486  -3.169  -0.975  1.00  0.00           C  
ATOM    815  HB2 ARG A  53      -8.104  -4.179  -1.126  1.00  0.00           H  
ATOM    816  HB3 ARG A  53      -9.480  -3.106  -1.416  1.00  0.00           H  
ATOM    817  O   ARG A  53     -10.817  -3.024   1.339  1.00  0.00           O  
ATOM    818  CG  ARG A  53      -7.580  -2.155  -1.677  1.00  0.00           C  
ATOM    819  HG2 ARG A  53      -6.612  -2.104  -1.179  1.00  0.00           H  
ATOM    820  HG3 ARG A  53      -8.048  -1.171  -1.649  1.00  0.00           H  
ATOM    821  CD  ARG A  53      -7.387  -2.601  -3.124  1.00  0.00           C  
ATOM    822  HD2 ARG A  53      -6.971  -3.608  -3.104  1.00  0.00           H  
ATOM    823  HD3 ARG A  53      -8.358  -2.634  -3.618  1.00  0.00           H  
ATOM    824  NE  ARG A  53      -6.497  -1.684  -3.856  1.00  0.00           N  
ATOM    825  HE  ARG A  53      -6.566  -0.705  -3.619  1.00  0.00           H  
ATOM    826  NH1 ARG A  53      -5.294  -3.270  -5.011  1.00  0.00           N  
ATOM    827 HH11 ARG A  53      -4.485  -3.500  -5.570  1.00  0.00           H  
ATOM    828 HH12 ARG A  53      -5.706  -3.986  -4.430  1.00  0.00           H  
ATOM    829  NH2 ARG A  53      -4.877  -1.106  -5.330  1.00  0.00           N  
ATOM    830 HH21 ARG A  53      -4.947  -0.148  -5.019  1.00  0.00           H  
ATOM    831 HH22 ARG A  53      -4.080  -1.367  -5.893  1.00  0.00           H  
ATOM    832  CZ  ARG A  53      -5.566  -2.027  -4.725  1.00  0.00           C  
ATOM    833  N   GLU A  54      -9.639  -4.933   1.389  1.00  0.00           N  
ATOM    834  H   GLU A  54      -8.761  -5.386   1.181  1.00  0.00           H  
ATOM    835  CA  GLU A  54     -10.706  -5.711   2.029  1.00  0.00           C  
ATOM    836  HA  GLU A  54     -11.603  -5.641   1.414  1.00  0.00           H  
ATOM    837  C   GLU A  54     -11.061  -5.145   3.414  1.00  0.00           C  
ATOM    838  CB  GLU A  54     -10.293  -7.191   2.127  1.00  0.00           C  
ATOM    839  HB2 GLU A  54      -9.958  -7.534   1.148  1.00  0.00           H  
ATOM    840  HB3 GLU A  54      -9.471  -7.294   2.836  1.00  0.00           H  
ATOM    841  O   GLU A  54     -12.241  -4.979   3.733  1.00  0.00           O  
ATOM    842  CG  GLU A  54     -11.470  -8.067   2.587  1.00  0.00           C  
ATOM    843  HG2 GLU A  54     -11.907  -7.634   3.486  1.00  0.00           H  
ATOM    844  HG3 GLU A  54     -12.237  -8.061   1.813  1.00  0.00           H  
ATOM    845  CD  GLU A  54     -11.079  -9.516   2.905  1.00  0.00           C  
ATOM    846  OE1 GLU A  54     -11.733 -10.084   3.820  1.00  0.00           O  
ATOM    847  OE2 GLU A  54     -10.164 -10.059   2.252  1.00  0.00           O  
ATOM    848  N   LEU A  55     -10.054  -4.812   4.226  1.00  0.00           N  
ATOM    849  H   LEU A  55      -9.108  -4.975   3.911  1.00  0.00           H  
ATOM    850  CA  LEU A  55     -10.258  -4.204   5.541  1.00  0.00           C  
ATOM    851  HA  LEU A  55     -10.954  -4.817   6.113  1.00  0.00           H  
ATOM    852  C   LEU A  55     -10.895  -2.819   5.450  1.00  0.00           C  
ATOM    853  CB  LEU A  55      -8.923  -4.105   6.289  1.00  0.00           C  
ATOM    854  HB2 LEU A  55      -8.183  -3.636   5.640  1.00  0.00           H  
ATOM    855  HB3 LEU A  55      -9.072  -3.447   7.145  1.00  0.00           H  
ATOM    856  O   LEU A  55     -11.809  -2.523   6.219  1.00  0.00           O  
ATOM    857  CG  LEU A  55      -8.363  -5.435   6.811  1.00  0.00           C  
ATOM    858  HG  LEU A  55      -8.148  -6.113   5.985  1.00  0.00           H  
ATOM    859  CD1 LEU A  55      -7.069  -5.124   7.554  1.00  0.00           C  
ATOM    860 HD11 LEU A  55      -7.229  -4.323   8.276  1.00  0.00           H  
ATOM    861 HD12 LEU A  55      -6.307  -4.810   6.841  1.00  0.00           H  
ATOM    862 HD13 LEU A  55      -6.727  -6.003   8.099  1.00  0.00           H  
ATOM    863  CD2 LEU A  55      -9.320  -6.132   7.784  1.00  0.00           C  
ATOM    864 HD21 LEU A  55     -10.190  -6.506   7.244  1.00  0.00           H  
ATOM    865 HD22 LEU A  55      -9.638  -5.431   8.556  1.00  0.00           H  
ATOM    866 HD23 LEU A  55      -8.819  -6.979   8.253  1.00  0.00           H  
ATOM    867  N   LEU A  56     -10.465  -1.992   4.497  1.00  0.00           N  
ATOM    868  H   LEU A  56      -9.678  -2.273   3.931  1.00  0.00           H  
ATOM    869  CA  LEU A  56     -11.030  -0.662   4.295  1.00  0.00           C  
ATOM    870  HA  LEU A  56     -10.900  -0.100   5.219  1.00  0.00           H  
ATOM    871  C   LEU A  56     -12.533  -0.731   4.000  1.00  0.00           C  
ATOM    872  CB  LEU A  56     -10.257   0.040   3.167  1.00  0.00           C  
ATOM    873  HB2 LEU A  56      -9.210   0.124   3.457  1.00  0.00           H  
ATOM    874  HB3 LEU A  56     -10.311  -0.573   2.267  1.00  0.00           H  
ATOM    875  O   LEU A  56     -13.315   0.002   4.607  1.00  0.00           O  
ATOM    876  CG  LEU A  56     -10.802   1.439   2.836  1.00  0.00           C  
ATOM    877  HG  LEU A  56     -11.836   1.362   2.501  1.00  0.00           H  
ATOM    878  CD1 LEU A  56     -10.750   2.368   4.047  1.00  0.00           C  
ATOM    879 HD11 LEU A  56      -9.731   2.421   4.429  1.00  0.00           H  
ATOM    880 HD12 LEU A  56     -11.059   3.375   3.766  1.00  0.00           H  
ATOM    881 HD13 LEU A  56     -11.415   2.014   4.836  1.00  0.00           H  
ATOM    882  CD2 LEU A  56      -9.993   2.047   1.694  1.00  0.00           C  
ATOM    883 HD21 LEU A  56     -10.399   3.025   1.434  1.00  0.00           H  
ATOM    884 HD22 LEU A  56     -10.033   1.394   0.822  1.00  0.00           H  
ATOM    885 HD23 LEU A  56      -8.955   2.171   2.004  1.00  0.00           H  
ATOM    886  N   GLU A  57     -12.953  -1.645   3.124  1.00  0.00           N  
ATOM    887  H   GLU A  57     -12.265  -2.202   2.639  1.00  0.00           H  
ATOM    888  CA  GLU A  57     -14.374  -1.850   2.828  1.00  0.00           C  
ATOM    889  HA  GLU A  57     -14.815  -0.899   2.532  1.00  0.00           H  
ATOM    890  C   GLU A  57     -15.151  -2.317   4.070  1.00  0.00           C  
ATOM    891  CB  GLU A  57     -14.536  -2.842   1.665  1.00  0.00           C  
ATOM    892  HB2 GLU A  57     -13.995  -3.760   1.894  1.00  0.00           H  
ATOM    893  HB3 GLU A  57     -15.591  -3.096   1.566  1.00  0.00           H  
ATOM    894  O   GLU A  57     -16.237  -1.801   4.347  1.00  0.00           O  
ATOM    895  CG  GLU A  57     -14.038  -2.291   0.316  1.00  0.00           C  
ATOM    896  HG2 GLU A  57     -14.218  -3.044  -0.451  1.00  0.00           H  
ATOM    897  HG3 GLU A  57     -12.962  -2.125   0.366  1.00  0.00           H  
ATOM    898  CD  GLU A  57     -14.735  -0.982  -0.090  1.00  0.00           C  
ATOM    899  OE1 GLU A  57     -14.025   0.007  -0.392  1.00  0.00           O  
ATOM    900  OE2 GLU A  57     -15.987  -0.965  -0.093  1.00  0.00           O  
ATOM    901  N   LYS A  58     -14.580  -3.218   4.885  1.00  0.00           N  
ATOM    902  H   LYS A  58     -13.681  -3.595   4.621  1.00  0.00           H  
ATOM    903  CA  LYS A  58     -15.184  -3.624   6.169  1.00  0.00           C  
ATOM    904  HA  LYS A  58     -16.200  -3.978   5.989  1.00  0.00           H  
ATOM    905  C   LYS A  58     -15.311  -2.448   7.137  1.00  0.00           C  
ATOM    906  CB  LYS A  58     -14.377  -4.755   6.826  1.00  0.00           C  
ATOM    907  HB2 LYS A  58     -13.326  -4.472   6.876  1.00  0.00           H  
ATOM    908  HB3 LYS A  58     -14.736  -4.898   7.846  1.00  0.00           H  
ATOM    909  O   LYS A  58     -16.344  -2.293   7.785  1.00  0.00           O  
ATOM    910  CG  LYS A  58     -14.518  -6.089   6.086  1.00  0.00           C  
ATOM    911  HG2 LYS A  58     -15.554  -6.423   6.135  1.00  0.00           H  
ATOM    912  HG3 LYS A  58     -14.241  -5.961   5.039  1.00  0.00           H  
ATOM    913  CD  LYS A  58     -13.609  -7.148   6.723  1.00  0.00           C  
ATOM    914  HD2 LYS A  58     -13.935  -7.351   7.744  1.00  0.00           H  
ATOM    915  HD3 LYS A  58     -12.588  -6.769   6.738  1.00  0.00           H  
ATOM    916  CE  LYS A  58     -13.663  -8.430   5.891  1.00  0.00           C  
ATOM    917  HE2 LYS A  58     -13.502  -8.156   4.848  1.00  0.00           H  
ATOM    918  HE3 LYS A  58     -14.653  -8.876   5.978  1.00  0.00           H  
ATOM    919  NZ  LYS A  58     -12.615  -9.398   6.288  1.00  0.00           N  
ATOM    920  HZ1 LYS A  58     -12.881  -9.942   7.096  1.00  0.00           H  
ATOM    921  HZ2 LYS A  58     -11.746  -8.918   6.475  1.00  0.00           H  
ATOM    922  HZ3 LYS A  58     -12.401  -9.988   5.497  1.00  0.00           H  
ATOM    923  N   PHE A  59     -14.300  -1.588   7.233  1.00  0.00           N  
ATOM    924  H   PHE A  59     -13.460  -1.776   6.704  1.00  0.00           H  
ATOM    925  CA  PHE A  59     -14.320  -0.444   8.148  1.00  0.00           C  
ATOM    926  HA  PHE A  59     -14.659  -0.781   9.128  1.00  0.00           H  
ATOM    927  C   PHE A  59     -15.328   0.615   7.714  1.00  0.00           C  
ATOM    928  CB  PHE A  59     -12.909   0.132   8.309  1.00  0.00           C  
ATOM    929  HB2 PHE A  59     -12.986   1.064   8.868  1.00  0.00           H  
ATOM    930  HB3 PHE A  59     -12.508   0.371   7.324  1.00  0.00           H  
ATOM    931  O   PHE A  59     -16.069   1.116   8.563  1.00  0.00           O  
ATOM    932  CG  PHE A  59     -11.911  -0.749   9.041  1.00  0.00           C  
ATOM    933  CD1 PHE A  59     -12.271  -1.988   9.608  1.00  0.00           C  
ATOM    934  HD1 PHE A  59     -13.271  -2.376   9.484  1.00  0.00           H  
ATOM    935  CD2 PHE A  59     -10.587  -0.310   9.165  1.00  0.00           C  
ATOM    936  HD2 PHE A  59     -10.295   0.648   8.761  1.00  0.00           H  
ATOM    937  CE1 PHE A  59     -11.341  -2.764  10.313  1.00  0.00           C  
ATOM    938  HE1 PHE A  59     -11.629  -3.707  10.752  1.00  0.00           H  
ATOM    939  CE2 PHE A  59      -9.634  -1.114   9.813  1.00  0.00           C  
ATOM    940  HE2 PHE A  59      -8.607  -0.787   9.885  1.00  0.00           H  
ATOM    941  CZ  PHE A  59     -10.020  -2.315  10.417  1.00  0.00           C  
ATOM    942  HZ  PHE A  59      -9.291  -2.886  10.973  1.00  0.00           H  
ATOM    943  N   LYS A  60     -15.439   0.873   6.405  1.00  0.00           N  
ATOM    944  H   LYS A  60     -14.776   0.435   5.782  1.00  0.00           H  
ATOM    945  CA  LYS A  60     -16.491   1.718   5.820  1.00  0.00           C  
ATOM    946  HA  LYS A  60     -16.478   2.696   6.302  1.00  0.00           H  
ATOM    947  C   LYS A  60     -17.895   1.155   6.045  1.00  0.00           C  
ATOM    948  CB  LYS A  60     -16.226   1.891   4.318  1.00  0.00           C  
ATOM    949  HB2 LYS A  60     -17.120   2.294   3.842  1.00  0.00           H  
ATOM    950  HB3 LYS A  60     -16.004   0.924   3.867  1.00  0.00           H  
ATOM    951  O   LYS A  60     -18.835   1.927   6.222  1.00  0.00           O  
ATOM    952  CG  LYS A  60     -15.070   2.864   4.072  1.00  0.00           C  
ATOM    953  HG2 LYS A  60     -15.342   3.839   4.474  1.00  0.00           H  
ATOM    954  HG3 LYS A  60     -14.173   2.516   4.583  1.00  0.00           H  
ATOM    955  CD  LYS A  60     -14.775   2.998   2.576  1.00  0.00           C  
ATOM    956  HD2 LYS A  60     -15.678   3.278   2.033  1.00  0.00           H  
ATOM    957  HD3 LYS A  60     -14.399   2.047   2.196  1.00  0.00           H  
ATOM    958  CE  LYS A  60     -13.715   4.086   2.429  1.00  0.00           C  
ATOM    959  HE2 LYS A  60     -14.123   5.048   2.738  1.00  0.00           H  
ATOM    960  HE3 LYS A  60     -12.894   3.866   3.111  1.00  0.00           H  
ATOM    961  NZ  LYS A  60     -13.170   4.187   1.062  1.00  0.00           N  
ATOM    962  HZ1 LYS A  60     -12.429   4.871   1.125  1.00  0.00           H  
ATOM    963  HZ2 LYS A  60     -12.757   3.310   0.778  1.00  0.00           H  
ATOM    964  HZ3 LYS A  60     -13.860   4.500   0.394  1.00  0.00           H  
ATOM    965  N   ALA A  61     -18.042  -0.169   6.075  1.00  0.00           N  
ATOM    966  H   ALA A  61     -17.252  -0.741   5.814  1.00  0.00           H  
ATOM    967  CA  ALA A  61     -19.305  -0.844   6.382  1.00  0.00           C  
ATOM    968  HA  ALA A  61     -20.117  -0.271   5.935  1.00  0.00           H  
ATOM    969  C   ALA A  61     -19.614  -0.944   7.892  1.00  0.00           C  
ATOM    970  CB  ALA A  61     -19.283  -2.221   5.711  1.00  0.00           C  
ATOM    971  HB1 ALA A  61     -18.491  -2.832   6.145  1.00  0.00           H  
ATOM    972  HB2 ALA A  61     -20.240  -2.720   5.865  1.00  0.00           H  
ATOM    973  HB3 ALA A  61     -19.103  -2.112   4.641  1.00  0.00           H  
ATOM    974  O   ALA A  61     -20.732  -1.308   8.258  1.00  0.00           O  
ATOM    975  N   GLY A  62     -18.655  -0.603   8.759  1.00  0.00           N  
ATOM    976  H   GLY A  62     -17.762  -0.328   8.376  1.00  0.00           H  
ATOM    977  CA  GLY A  62     -18.762  -0.731  10.212  1.00  0.00           C  
ATOM    978  HA2 GLY A  62     -18.137   0.029  10.680  1.00  0.00           H  
ATOM    979  HA3 GLY A  62     -19.794  -0.562  10.520  1.00  0.00           H  
ATOM    980  C   GLY A  62     -18.332  -2.109  10.721  1.00  0.00           C  
ATOM    981  O   GLY A  62     -19.175  -2.942  11.046  1.00  0.00           O  
ATOM    982  N   ALA A  63     -17.020  -2.324  10.831  1.00  0.00           N  
ATOM    983  H   ALA A  63     -16.384  -1.626  10.473  1.00  0.00           H  
ATOM    984  CA  ALA A  63     -16.452  -3.578  11.324  1.00  0.00           C  
ATOM    985  HA  ALA A  63     -16.848  -4.389  10.713  1.00  0.00           H  
ATOM    986  C   ALA A  63     -16.821  -3.893  12.781  1.00  0.00           C  
ATOM    987  CB  ALA A  63     -14.937  -3.563  11.136  1.00  0.00           C  
ATOM    988  HB1 ALA A  63     -14.735  -3.695  10.073  1.00  0.00           H  
ATOM    989  HB2 ALA A  63     -14.485  -4.400  11.668  1.00  0.00           H  
ATOM    990  HB3 ALA A  63     -14.511  -2.633  11.514  1.00  0.00           H  
ATOM    991  O   ALA A  63     -16.964  -3.010  13.633  1.00  0.00           O  
ATOM    992  N   SER A  64     -16.929  -5.188  13.056  1.00  0.00           N  
ATOM    993  H   SER A  64     -16.777  -5.827  12.289  1.00  0.00           H  
ATOM    994  CA  SER A  64     -17.109  -5.761  14.386  1.00  0.00           C  
ATOM    995  HA  SER A  64     -17.900  -5.205  14.889  1.00  0.00           H  
ATOM    996  C   SER A  64     -15.845  -5.665  15.247  1.00  0.00           C  
ATOM    997  CB  SER A  64     -17.554  -7.223  14.263  1.00  0.00           C  
ATOM    998  HB2 SER A  64     -18.455  -7.283  13.653  1.00  0.00           H  
ATOM    999  HB3 SER A  64     -17.773  -7.625  15.252  1.00  0.00           H  
ATOM   1000  O   SER A  64     -14.734  -5.454  14.762  1.00  0.00           O  
ATOM   1001  OG  SER A  64     -16.535  -7.991  13.667  1.00  0.00           O  
ATOM   1002  HG  SER A  64     -16.482  -7.725  12.747  1.00  0.00           H  
ATOM   1003  N   LYS A  65     -16.009  -5.867  16.559  1.00  0.00           N  
ATOM   1004  H   LYS A  65     -16.931  -6.124  16.882  1.00  0.00           H  
ATOM   1005  CA  LYS A  65     -14.905  -5.873  17.529  1.00  0.00           C  
ATOM   1006  HA  LYS A  65     -14.384  -4.917  17.481  1.00  0.00           H  
ATOM   1007  C   LYS A  65     -13.870  -6.953  17.207  1.00  0.00           C  
ATOM   1008  CB  LYS A  65     -15.507  -6.062  18.929  1.00  0.00           C  
ATOM   1009  HB2 LYS A  65     -16.044  -7.010  18.963  1.00  0.00           H  
ATOM   1010  HB3 LYS A  65     -16.220  -5.257  19.103  1.00  0.00           H  
ATOM   1011  O   LYS A  65     -12.676  -6.715  17.351  1.00  0.00           O  
ATOM   1012  CG  LYS A  65     -14.459  -6.040  20.052  1.00  0.00           C  
ATOM   1013  HG2 LYS A  65     -13.886  -5.117  19.965  1.00  0.00           H  
ATOM   1014  HG3 LYS A  65     -13.790  -6.894  19.950  1.00  0.00           H  
ATOM   1015  CD  LYS A  65     -15.160  -6.105  21.421  1.00  0.00           C  
ATOM   1016  HD2 LYS A  65     -15.792  -6.993  21.433  1.00  0.00           H  
ATOM   1017  HD3 LYS A  65     -15.808  -5.235  21.522  1.00  0.00           H  
ATOM   1018  CE  LYS A  65     -14.199  -6.187  22.620  1.00  0.00           C  
ATOM   1019  HE2 LYS A  65     -13.191  -6.356  22.244  1.00  0.00           H  
ATOM   1020  HE3 LYS A  65     -14.501  -7.029  23.243  1.00  0.00           H  
ATOM   1021  NZ  LYS A  65     -14.205  -4.944  23.431  1.00  0.00           N  
ATOM   1022  HZ1 LYS A  65     -13.633  -4.944  24.263  1.00  0.00           H  
ATOM   1023  HZ2 LYS A  65     -13.769  -4.199  22.907  1.00  0.00           H  
ATOM   1024  HZ3 LYS A  65     -15.114  -4.569  23.662  1.00  0.00           H  
ATOM   1025  N   GLU A  66     -14.319  -8.135  16.797  1.00  0.00           N  
ATOM   1026  H   GLU A  66     -15.316  -8.300  16.778  1.00  0.00           H  
ATOM   1027  CA  GLU A  66     -13.459  -9.235  16.365  1.00  0.00           C  
ATOM   1028  HA  GLU A  66     -12.730  -9.458  17.144  1.00  0.00           H  
ATOM   1029  C   GLU A  66     -12.655  -8.857  15.115  1.00  0.00           C  
ATOM   1030  CB  GLU A  66     -14.304 -10.494  16.112  1.00  0.00           C  
ATOM   1031  HB2 GLU A  66     -13.663 -11.229  15.626  1.00  0.00           H  
ATOM   1032  HB3 GLU A  66     -15.118 -10.265  15.424  1.00  0.00           H  
ATOM   1033  O   GLU A  66     -11.436  -9.002  15.122  1.00  0.00           O  
ATOM   1034  CG  GLU A  66     -14.864 -11.151  17.389  1.00  0.00           C  
ATOM   1035  HG2 GLU A  66     -15.217 -12.147  17.122  1.00  0.00           H  
ATOM   1036  HG3 GLU A  66     -14.043 -11.279  18.094  1.00  0.00           H  
ATOM   1037  CD  GLU A  66     -16.022 -10.406  18.082  1.00  0.00           C  
ATOM   1038  OE1 GLU A  66     -16.254 -10.712  19.277  1.00  0.00           O  
ATOM   1039  OE2 GLU A  66     -16.648  -9.509  17.469  1.00  0.00           O  
ATOM   1040  N   GLU A  67     -13.299  -8.274  14.101  1.00  0.00           N  
ATOM   1041  H   GLU A  67     -14.302  -8.168  14.151  1.00  0.00           H  
ATOM   1042  CA  GLU A  67     -12.616  -7.814  12.883  1.00  0.00           C  
ATOM   1043  HA  GLU A  67     -12.073  -8.647  12.437  1.00  0.00           H  
ATOM   1044  C   GLU A  67     -11.590  -6.706  13.172  1.00  0.00           C  
ATOM   1045  CB  GLU A  67     -13.653  -7.303  11.875  1.00  0.00           C  
ATOM   1046  HB2 GLU A  67     -13.149  -6.752  11.081  1.00  0.00           H  
ATOM   1047  HB3 GLU A  67     -14.319  -6.614  12.395  1.00  0.00           H  
ATOM   1048  O   GLU A  67     -10.521  -6.689  12.569  1.00  0.00           O  
ATOM   1049  CG  GLU A  67     -14.464  -8.438  11.230  1.00  0.00           C  
ATOM   1050  HG2 GLU A  67     -13.819  -8.976  10.536  1.00  0.00           H  
ATOM   1051  HG3 GLU A  67     -14.790  -9.144  11.994  1.00  0.00           H  
ATOM   1052  CD  GLU A  67     -15.700  -7.901  10.499  1.00  0.00           C  
ATOM   1053  OE1 GLU A  67     -15.927  -8.298   9.335  1.00  0.00           O  
ATOM   1054  OE2 GLU A  67     -16.441  -7.113  11.135  1.00  0.00           O  
ATOM   1055  N   LEU A  68     -11.867  -5.810  14.127  1.00  0.00           N  
ATOM   1056  H   LEU A  68     -12.785  -5.832  14.546  1.00  0.00           H  
ATOM   1057  CA  LEU A  68     -10.903  -4.791  14.563  1.00  0.00           C  
ATOM   1058  HA  LEU A  68     -10.532  -4.261  13.686  1.00  0.00           H  
ATOM   1059  C   LEU A  68      -9.671  -5.417  15.241  1.00  0.00           C  
ATOM   1060  CB  LEU A  68     -11.596  -3.787  15.502  1.00  0.00           C  
ATOM   1061  HB2 LEU A  68     -10.834  -3.151  15.952  1.00  0.00           H  
ATOM   1062  HB3 LEU A  68     -12.082  -4.345  16.303  1.00  0.00           H  
ATOM   1063  O   LEU A  68      -8.550  -4.967  15.009  1.00  0.00           O  
ATOM   1064  CG  LEU A  68     -12.635  -2.876  14.826  1.00  0.00           C  
ATOM   1065  HG  LEU A  68     -13.319  -3.466  14.217  1.00  0.00           H  
ATOM   1066  CD1 LEU A  68     -13.441  -2.134  15.892  1.00  0.00           C  
ATOM   1067 HD11 LEU A  68     -12.778  -1.524  16.505  1.00  0.00           H  
ATOM   1068 HD12 LEU A  68     -14.190  -1.502  15.414  1.00  0.00           H  
ATOM   1069 HD13 LEU A  68     -13.955  -2.854  16.528  1.00  0.00           H  
ATOM   1070  CD2 LEU A  68     -11.979  -1.830  13.926  1.00  0.00           C  
ATOM   1071 HD21 LEU A  68     -11.425  -2.322  13.126  1.00  0.00           H  
ATOM   1072 HD22 LEU A  68     -12.745  -1.200  13.473  1.00  0.00           H  
ATOM   1073 HD23 LEU A  68     -11.291  -1.218  14.507  1.00  0.00           H  
ATOM   1074  N   LYS A  69      -9.848  -6.485  16.032  1.00  0.00           N  
ATOM   1075  H   LYS A  69     -10.789  -6.834  16.145  1.00  0.00           H  
ATOM   1076  CA  LYS A  69      -8.720  -7.227  16.629  1.00  0.00           C  
ATOM   1077  HA  LYS A  69      -8.042  -6.519  17.105  1.00  0.00           H  
ATOM   1078  C   LYS A  69      -7.896  -7.956  15.578  1.00  0.00           C  
ATOM   1079  CB  LYS A  69      -9.206  -8.249  17.660  1.00  0.00           C  
ATOM   1080  HB2 LYS A  69      -8.370  -8.890  17.941  1.00  0.00           H  
ATOM   1081  HB3 LYS A  69      -9.983  -8.874  17.221  1.00  0.00           H  
ATOM   1082  O   LYS A  69      -6.670  -7.912  15.643  1.00  0.00           O  
ATOM   1083  CG  LYS A  69      -9.735  -7.564  18.912  1.00  0.00           C  
ATOM   1084  HG2 LYS A  69     -10.563  -6.914  18.630  1.00  0.00           H  
ATOM   1085  HG3 LYS A  69      -8.944  -6.971  19.371  1.00  0.00           H  
ATOM   1086  CD  LYS A  69     -10.247  -8.607  19.897  1.00  0.00           C  
ATOM   1087  HD2 LYS A  69      -9.428  -9.273  20.171  1.00  0.00           H  
ATOM   1088  HD3 LYS A  69     -11.043  -9.181  19.423  1.00  0.00           H  
ATOM   1089  CE  LYS A  69     -10.781  -7.889  21.132  1.00  0.00           C  
ATOM   1090  HE2 LYS A  69     -11.560  -7.194  20.818  1.00  0.00           H  
ATOM   1091  HE3 LYS A  69      -9.973  -7.303  21.570  1.00  0.00           H  
ATOM   1092  NZ  LYS A  69     -11.304  -8.879  22.097  1.00  0.00           N  
ATOM   1093  HZ1 LYS A  69     -10.573  -9.540  22.319  1.00  0.00           H  
ATOM   1094  HZ2 LYS A  69     -11.602  -8.416  22.943  1.00  0.00           H  
ATOM   1095  HZ3 LYS A  69     -12.074  -9.380  21.677  1.00  0.00           H  
ATOM   1096  N   GLU A  70      -8.562  -8.614  14.633  1.00  0.00           N  
ATOM   1097  H   GLU A  70      -9.571  -8.634  14.673  1.00  0.00           H  
ATOM   1098  CA  GLU A  70      -7.901  -9.298  13.520  1.00  0.00           C  
ATOM   1099  HA  GLU A  70      -7.186 -10.023  13.908  1.00  0.00           H  
ATOM   1100  C   GLU A  70      -7.111  -8.307  12.660  1.00  0.00           C  
ATOM   1101  CB  GLU A  70      -8.938 -10.043  12.665  1.00  0.00           C  
ATOM   1102  HB2 GLU A  70      -8.457 -10.361  11.740  1.00  0.00           H  
ATOM   1103  HB3 GLU A  70      -9.755  -9.366  12.417  1.00  0.00           H  
ATOM   1104  O   GLU A  70      -5.965  -8.581  12.314  1.00  0.00           O  
ATOM   1105  CG  GLU A  70      -9.492 -11.289  13.376  1.00  0.00           C  
ATOM   1106  HG2 GLU A  70      -9.902 -11.002  14.344  1.00  0.00           H  
ATOM   1107  HG3 GLU A  70      -8.666 -11.975  13.562  1.00  0.00           H  
ATOM   1108  CD  GLU A  70     -10.578 -12.023  12.568  1.00  0.00           C  
ATOM   1109  OE1 GLU A  70     -11.198 -12.944  13.153  1.00  0.00           O  
ATOM   1110  OE2 GLU A  70     -10.773 -11.698  11.373  1.00  0.00           O  
ATOM   1111  N   ALA A  71      -7.664  -7.123  12.390  1.00  0.00           N  
ATOM   1112  H   ALA A  71      -8.629  -6.965  12.645  1.00  0.00           H  
ATOM   1113  CA  ALA A  71      -6.955  -6.064  11.683  1.00  0.00           C  
ATOM   1114  HA  ALA A  71      -6.582  -6.460  10.739  1.00  0.00           H  
ATOM   1115  C   ALA A  71      -5.747  -5.533  12.471  1.00  0.00           C  
ATOM   1116  CB  ALA A  71      -7.942  -4.948  11.376  1.00  0.00           C  
ATOM   1117  HB1 ALA A  71      -7.432  -4.178  10.797  1.00  0.00           H  
ATOM   1118  HB2 ALA A  71      -8.777  -5.342  10.796  1.00  0.00           H  
ATOM   1119  HB3 ALA A  71      -8.317  -4.517  12.305  1.00  0.00           H  
ATOM   1120  O   ALA A  71      -4.672  -5.387  11.901  1.00  0.00           O  
ATOM   1121  N   ALA A  72      -5.874  -5.314  13.784  1.00  0.00           N  
ATOM   1122  H   ALA A  72      -6.787  -5.400  14.206  1.00  0.00           H  
ATOM   1123  CA  ALA A  72      -4.747  -4.897  14.623  1.00  0.00           C  
ATOM   1124  HA  ALA A  72      -4.342  -3.966  14.226  1.00  0.00           H  
ATOM   1125  C   ALA A  72      -3.609  -5.934  14.649  1.00  0.00           C  
ATOM   1126  CB  ALA A  72      -5.262  -4.650  16.046  1.00  0.00           C  
ATOM   1127  HB1 ALA A  72      -6.097  -3.950  16.027  1.00  0.00           H  
ATOM   1128  HB2 ALA A  72      -4.461  -4.227  16.651  1.00  0.00           H  
ATOM   1129  HB3 ALA A  72      -5.599  -5.586  16.492  1.00  0.00           H  
ATOM   1130  O   ALA A  72      -2.431  -5.594  14.761  1.00  0.00           O  
ATOM   1131  N   GLU A  73      -3.937  -7.226  14.595  1.00  0.00           N  
ATOM   1132  H   GLU A  73      -4.915  -7.472  14.540  1.00  0.00           H  
ATOM   1133  CA  GLU A  73      -2.940  -8.287  14.437  1.00  0.00           C  
ATOM   1134  HA  GLU A  73      -2.103  -8.095  15.107  1.00  0.00           H  
ATOM   1135  C   GLU A  73      -2.346  -8.309  13.027  1.00  0.00           C  
ATOM   1136  CB  GLU A  73      -3.560  -9.630  14.834  1.00  0.00           C  
ATOM   1137  HB2 GLU A  73      -4.353  -9.898  14.135  1.00  0.00           H  
ATOM   1138  HB3 GLU A  73      -3.990  -9.514  15.829  1.00  0.00           H  
ATOM   1139  O   GLU A  73      -1.132  -8.459  12.897  1.00  0.00           O  
ATOM   1140  CG  GLU A  73      -2.506 -10.748  14.875  1.00  0.00           C  
ATOM   1141  HG2 GLU A  73      -2.145 -10.935  13.864  1.00  0.00           H  
ATOM   1142  HG3 GLU A  73      -1.666 -10.407  15.479  1.00  0.00           H  
ATOM   1143  CD  GLU A  73      -3.031 -12.066  15.469  1.00  0.00           C  
ATOM   1144  OE1 GLU A  73      -2.251 -13.046  15.460  1.00  0.00           O  
ATOM   1145  OE2 GLU A  73      -4.167 -12.085  15.994  1.00  0.00           O  
ATOM   1146  N   LEU A  74      -3.170  -8.091  11.997  1.00  0.00           N  
ATOM   1147  H   LEU A  74      -4.159  -7.997  12.177  1.00  0.00           H  
ATOM   1148  CA  LEU A  74      -2.712  -7.974  10.618  1.00  0.00           C  
ATOM   1149  HA  LEU A  74      -2.202  -8.903  10.362  1.00  0.00           H  
ATOM   1150  C   LEU A  74      -1.682  -6.851  10.481  1.00  0.00           C  
ATOM   1151  CB  LEU A  74      -3.910  -7.764   9.668  1.00  0.00           C  
ATOM   1152  HB2 LEU A  74      -4.307  -6.759   9.811  1.00  0.00           H  
ATOM   1153  HB3 LEU A  74      -4.702  -8.475   9.899  1.00  0.00           H  
ATOM   1154  O   LEU A  74      -0.555  -7.129  10.094  1.00  0.00           O  
ATOM   1155  CG  LEU A  74      -3.489  -7.921   8.198  1.00  0.00           C  
ATOM   1156  HG  LEU A  74      -2.503  -7.484   8.042  1.00  0.00           H  
ATOM   1157  CD1 LEU A  74      -3.446  -9.400   7.829  1.00  0.00           C  
ATOM   1158 HD11 LEU A  74      -4.458  -9.803   7.785  1.00  0.00           H  
ATOM   1159 HD12 LEU A  74      -2.878  -9.933   8.591  1.00  0.00           H  
ATOM   1160 HD13 LEU A  74      -2.957  -9.488   6.859  1.00  0.00           H  
ATOM   1161  CD2 LEU A  74      -4.455  -7.244   7.237  1.00  0.00           C  
ATOM   1162 HD21 LEU A  74      -4.082  -7.353   6.219  1.00  0.00           H  
ATOM   1163 HD22 LEU A  74      -4.477  -6.179   7.466  1.00  0.00           H  
ATOM   1164 HD23 LEU A  74      -5.450  -7.680   7.320  1.00  0.00           H  
ATOM   1165  N   PHE A  75      -2.027  -5.624  10.877  1.00  0.00           N  
ATOM   1166  H   PHE A  75      -2.974  -5.468  11.191  1.00  0.00           H  
ATOM   1167  CA  PHE A  75      -1.143  -4.461  10.769  1.00  0.00           C  
ATOM   1168  HA  PHE A  75      -0.885  -4.307   9.721  1.00  0.00           H  
ATOM   1169  C   PHE A  75       0.184  -4.655  11.510  1.00  0.00           C  
ATOM   1170  CB  PHE A  75      -1.874  -3.221  11.305  1.00  0.00           C  
ATOM   1171  HB2 PHE A  75      -1.197  -2.368  11.248  1.00  0.00           H  
ATOM   1172  HB3 PHE A  75      -2.107  -3.401  12.355  1.00  0.00           H  
ATOM   1173  O   PHE A  75       1.229  -4.257  11.010  1.00  0.00           O  
ATOM   1174  CG  PHE A  75      -3.160  -2.836  10.602  1.00  0.00           C  
ATOM   1175  CD1 PHE A  75      -3.287  -2.964   9.207  1.00  0.00           C  
ATOM   1176  HD1 PHE A  75      -2.464  -3.316   8.603  1.00  0.00           H  
ATOM   1177  CD2 PHE A  75      -4.239  -2.330  11.352  1.00  0.00           C  
ATOM   1178  HD2 PHE A  75      -4.143  -2.198  12.420  1.00  0.00           H  
ATOM   1179  CE1 PHE A  75      -4.498  -2.637   8.582  1.00  0.00           C  
ATOM   1180  HE1 PHE A  75      -4.587  -2.754   7.512  1.00  0.00           H  
ATOM   1181  CE2 PHE A  75      -5.446  -1.986  10.725  1.00  0.00           C  
ATOM   1182  HE2 PHE A  75      -6.263  -1.587  11.308  1.00  0.00           H  
ATOM   1183  CZ  PHE A  75      -5.580  -2.156   9.341  1.00  0.00           C  
ATOM   1184  HZ  PHE A  75      -6.516  -1.904   8.864  1.00  0.00           H  
ATOM   1185  N   ARG A  76       0.179  -5.338  12.666  1.00  0.00           N  
ATOM   1186  H   ARG A  76      -0.712  -5.656  13.020  1.00  0.00           H  
ATOM   1187  CA  ARG A  76       1.421  -5.681  13.386  1.00  0.00           C  
ATOM   1188  HA  ARG A  76       2.039  -4.788  13.470  1.00  0.00           H  
ATOM   1189  C   ARG A  76       2.297  -6.688  12.655  1.00  0.00           C  
ATOM   1190  CB  ARG A  76       1.111  -6.243  14.777  1.00  0.00           C  
ATOM   1191  HB2 ARG A  76       1.999  -6.738  15.171  1.00  0.00           H  
ATOM   1192  HB3 ARG A  76       0.308  -6.977  14.706  1.00  0.00           H  
ATOM   1193  O   ARG A  76       3.502  -6.691  12.874  1.00  0.00           O  
ATOM   1194  CG  ARG A  76       0.733  -5.120  15.736  1.00  0.00           C  
ATOM   1195  HG2 ARG A  76       1.547  -4.397  15.780  1.00  0.00           H  
ATOM   1196  HG3 ARG A  76      -0.157  -4.621  15.352  1.00  0.00           H  
ATOM   1197  CD  ARG A  76       0.461  -5.639  17.148  1.00  0.00           C  
ATOM   1198  HD2 ARG A  76       0.348  -4.777  17.805  1.00  0.00           H  
ATOM   1199  HD3 ARG A  76       1.321  -6.224  17.474  1.00  0.00           H  
ATOM   1200  NE  ARG A  76      -0.768  -6.450  17.196  1.00  0.00           N  
ATOM   1201  HE  ARG A  76      -1.372  -6.363  16.391  1.00  0.00           H  
ATOM   1202  NH1 ARG A  76      -0.473  -7.272  19.311  1.00  0.00           N  
ATOM   1203 HH11 ARG A  76      -0.801  -7.830  20.087  1.00  0.00           H  
ATOM   1204 HH12 ARG A  76       0.345  -6.684  19.377  1.00  0.00           H  
ATOM   1205  NH2 ARG A  76      -2.257  -7.908  18.113  1.00  0.00           N  
ATOM   1206 HH21 ARG A  76      -2.538  -8.550  18.840  1.00  0.00           H  
ATOM   1207 HH22 ARG A  76      -2.803  -7.853  17.266  1.00  0.00           H  
ATOM   1208  CZ  ARG A  76      -1.161  -7.207  18.202  1.00  0.00           C  
ATOM   1209  N   ARG A  77       1.711  -7.600  11.878  1.00  0.00           N  
ATOM   1210  H   ARG A  77       0.715  -7.534  11.726  1.00  0.00           H  
ATOM   1211  CA  ARG A  77       2.494  -8.537  11.069  1.00  0.00           C  
ATOM   1212  HA  ARG A  77       3.367  -8.857  11.638  1.00  0.00           H  
ATOM   1213  C   ARG A  77       3.046  -7.835   9.838  1.00  0.00           C  
ATOM   1214  CB  ARG A  77       1.662  -9.765  10.700  1.00  0.00           C  
ATOM   1215  HB2 ARG A  77       0.844  -9.459  10.048  1.00  0.00           H  
ATOM   1216  HB3 ARG A  77       1.244 -10.205  11.605  1.00  0.00           H  
ATOM   1217  O   ARG A  77       4.239  -7.962   9.595  1.00  0.00           O  
ATOM   1218  CG  ARG A  77       2.553 -10.802   9.992  1.00  0.00           C  
ATOM   1219  HG2 ARG A  77       3.037 -10.362   9.121  1.00  0.00           H  
ATOM   1220  HG3 ARG A  77       3.329 -11.137  10.681  1.00  0.00           H  
ATOM   1221  CD  ARG A  77       1.746 -12.009   9.526  1.00  0.00           C  
ATOM   1222  HD2 ARG A  77       1.225 -12.433  10.385  1.00  0.00           H  
ATOM   1223  HD3 ARG A  77       2.439 -12.747   9.121  1.00  0.00           H  
ATOM   1224  NE  ARG A  77       0.810 -11.606   8.469  1.00  0.00           N  
ATOM   1225  HE  ARG A  77       1.152 -10.890   7.843  1.00  0.00           H  
ATOM   1226  NH1 ARG A  77      -0.956 -12.970   9.005  1.00  0.00           N  
ATOM   1227 HH11 ARG A  77      -1.938 -13.189   8.915  1.00  0.00           H  
ATOM   1228 HH12 ARG A  77      -0.390 -13.361   9.744  1.00  0.00           H  
ATOM   1229  NH2 ARG A  77      -1.152 -11.402   7.405  1.00  0.00           N  
ATOM   1230 HH21 ARG A  77      -2.158 -11.487   7.427  1.00  0.00           H  
ATOM   1231 HH22 ARG A  77      -0.766 -10.550   7.023  1.00  0.00           H  
ATOM   1232  CZ  ARG A  77      -0.427 -12.005   8.297  1.00  0.00           C  
ATOM   1233  N   GLU A  78       2.205  -7.079   9.134  1.00  0.00           N  
ATOM   1234  H   GLU A  78       1.236  -7.011   9.411  1.00  0.00           H  
ATOM   1235  CA  GLU A  78       2.636  -6.379   7.923  1.00  0.00           C  
ATOM   1236  HA  GLU A  78       3.113  -7.097   7.256  1.00  0.00           H  
ATOM   1237  C   GLU A  78       3.734  -5.347   8.259  1.00  0.00           C  
ATOM   1238  CB  GLU A  78       1.437  -5.786   7.148  1.00  0.00           C  
ATOM   1239  HB2 GLU A  78       1.053  -4.954   7.739  1.00  0.00           H  
ATOM   1240  HB3 GLU A  78       1.823  -5.374   6.216  1.00  0.00           H  
ATOM   1241  O   GLU A  78       4.751  -5.329   7.585  1.00  0.00           O  
ATOM   1242  CG  GLU A  78       0.220  -6.696   6.798  1.00  0.00           C  
ATOM   1243  HG2 GLU A  78      -0.363  -6.833   7.709  1.00  0.00           H  
ATOM   1244  HG3 GLU A  78      -0.426  -6.144   6.116  1.00  0.00           H  
ATOM   1245  CD  GLU A  78       0.477  -8.099   6.193  1.00  0.00           C  
ATOM   1246  OE1 GLU A  78      -0.466  -8.956   6.109  1.00  0.00           O  
ATOM   1247  OE2 GLU A  78       1.626  -8.449   5.925  1.00  0.00           O  
ATOM   1248  N   SER A  79       3.686  -4.639   9.403  1.00  0.00           N  
ATOM   1249  H   SER A  79       2.837  -4.640   9.950  1.00  0.00           H  
ATOM   1250  CA  SER A  79       4.800  -3.754   9.813  1.00  0.00           C  
ATOM   1251  HA  SER A  79       4.934  -3.014   9.024  1.00  0.00           H  
ATOM   1252  C   SER A  79       6.153  -4.460   9.991  1.00  0.00           C  
ATOM   1253  CB  SER A  79       4.480  -3.005  11.110  1.00  0.00           C  
ATOM   1254  HB2 SER A  79       3.500  -2.534  11.025  1.00  0.00           H  
ATOM   1255  HB3 SER A  79       5.221  -2.217  11.246  1.00  0.00           H  
ATOM   1256  O   SER A  79       7.205  -3.845   9.822  1.00  0.00           O  
ATOM   1257  OG  SER A  79       4.480  -3.835  12.260  1.00  0.00           O  
ATOM   1258  HG  SER A  79       4.317  -3.257  13.009  1.00  0.00           H  
ATOM   1259  N   ILE A  80       6.156  -5.748  10.350  1.00  0.00           N  
ATOM   1260  H   ILE A  80       5.261  -6.212  10.406  1.00  0.00           H  
ATOM   1261  CA  ILE A  80       7.382  -6.551  10.461  1.00  0.00           C  
ATOM   1262  HA  ILE A  80       8.174  -5.932  10.884  1.00  0.00           H  
ATOM   1263  C   ILE A  80       7.856  -7.000   9.080  1.00  0.00           C  
ATOM   1264  CB  ILE A  80       7.157  -7.771  11.387  1.00  0.00           C  
ATOM   1265  HB  ILE A  80       6.286  -8.320  11.029  1.00  0.00           H  
ATOM   1266  O   ILE A  80       9.063  -7.101   8.856  1.00  0.00           O  
ATOM   1267  CG1 ILE A  80       6.880  -7.307  12.834  1.00  0.00           C  
ATOM   1268 HG12 ILE A  80       7.788  -6.882  13.261  1.00  0.00           H  
ATOM   1269 HG13 ILE A  80       6.124  -6.522  12.823  1.00  0.00           H  
ATOM   1270  CG2 ILE A  80       8.361  -8.738  11.362  1.00  0.00           C  
ATOM   1271 HG21 ILE A  80       9.273  -8.195  11.607  1.00  0.00           H  
ATOM   1272 HG22 ILE A  80       8.455  -9.170  10.365  1.00  0.00           H  
ATOM   1273 HG23 ILE A  80       8.214  -9.560  12.063  1.00  0.00           H  
ATOM   1274  CD1 ILE A  80       6.362  -8.425  13.750  1.00  0.00           C  
ATOM   1275 HD11 ILE A  80       7.144  -9.156  13.952  1.00  0.00           H  
ATOM   1276 HD12 ILE A  80       5.505  -8.915  13.288  1.00  0.00           H  
ATOM   1277 HD13 ILE A  80       6.045  -7.987  14.697  1.00  0.00           H  
ATOM   1278  N   ASP A  81       6.927  -7.326   8.187  1.00  0.00           N  
ATOM   1279  H   ASP A  81       5.955  -7.145   8.392  1.00  0.00           H  
ATOM   1280  CA  ASP A  81       7.255  -7.748   6.831  1.00  0.00           C  
ATOM   1281  HA  ASP A  81       8.106  -8.427   6.881  1.00  0.00           H  
ATOM   1282  C   ASP A  81       7.771  -6.554   6.006  1.00  0.00           C  
ATOM   1283  CB  ASP A  81       6.082  -8.560   6.242  1.00  0.00           C  
ATOM   1284  HB2 ASP A  81       5.158  -7.991   6.337  1.00  0.00           H  
ATOM   1285  HB3 ASP A  81       6.275  -8.730   5.183  1.00  0.00           H  
ATOM   1286  O   ASP A  81       8.859  -6.673   5.440  1.00  0.00           O  
ATOM   1287  CG  ASP A  81       5.927  -9.941   6.931  1.00  0.00           C  
ATOM   1288  OD1 ASP A  81       6.949 -10.498   7.439  1.00  0.00           O  
ATOM   1289  OD2 ASP A  81       4.811 -10.509   6.976  1.00  0.00           O  
ATOM   1290  N   GLU A  82       7.164  -5.368   6.127  1.00  0.00           N  
ATOM   1291  H   GLU A  82       6.235  -5.333   6.523  1.00  0.00           H  
ATOM   1292  CA  GLU A  82       7.678  -4.136   5.508  1.00  0.00           C  
ATOM   1293  HA  GLU A  82       7.844  -4.327   4.447  1.00  0.00           H  
ATOM   1294  C   GLU A  82       9.052  -3.726   6.039  1.00  0.00           C  
ATOM   1295  CB  GLU A  82       6.698  -2.954   5.678  1.00  0.00           C  
ATOM   1296  HB2 GLU A  82       6.584  -2.751   6.743  1.00  0.00           H  
ATOM   1297  HB3 GLU A  82       7.167  -2.078   5.230  1.00  0.00           H  
ATOM   1298  O   GLU A  82       9.916  -3.273   5.289  1.00  0.00           O  
ATOM   1299  CG  GLU A  82       5.286  -3.076   5.076  1.00  0.00           C  
ATOM   1300  HG2 GLU A  82       4.632  -3.524   5.824  1.00  0.00           H  
ATOM   1301  HG3 GLU A  82       4.916  -2.067   4.896  1.00  0.00           H  
ATOM   1302  CD  GLU A  82       5.214  -3.893   3.777  1.00  0.00           C  
ATOM   1303  OE1 GLU A  82       4.262  -4.712   3.688  1.00  0.00           O  
ATOM   1304  OE2 GLU A  82       6.210  -3.869   3.022  1.00  0.00           O  
ATOM   1305  N   MET A  83       9.337  -3.970   7.323  1.00  0.00           N  
ATOM   1306  H   MET A  83       8.593  -4.304   7.918  1.00  0.00           H  
ATOM   1307  CA  MET A  83      10.688  -3.764   7.857  1.00  0.00           C  
ATOM   1308  HA  MET A  83      10.993  -2.737   7.659  1.00  0.00           H  
ATOM   1309  C   MET A  83      11.725  -4.632   7.144  1.00  0.00           C  
ATOM   1310  CB  MET A  83      10.685  -3.989   9.371  1.00  0.00           C  
ATOM   1311  HB2 MET A  83      10.503  -5.045   9.571  1.00  0.00           H  
ATOM   1312  HB3 MET A  83       9.879  -3.408   9.817  1.00  0.00           H  
ATOM   1313  O   MET A  83      12.824  -4.156   6.860  1.00  0.00           O  
ATOM   1314  CG  MET A  83      12.006  -3.558  10.021  1.00  0.00           C  
ATOM   1315  HG2 MET A  83      12.184  -2.510   9.777  1.00  0.00           H  
ATOM   1316  HG3 MET A  83      12.826  -4.143   9.604  1.00  0.00           H  
ATOM   1317  SD  MET A  83      12.037  -3.732  11.830  1.00  0.00           S  
ATOM   1318  CE  MET A  83      11.950  -5.538  11.947  1.00  0.00           C  
ATOM   1319  HE1 MET A  83      12.066  -5.839  12.988  1.00  0.00           H  
ATOM   1320  HE2 MET A  83      10.986  -5.887  11.575  1.00  0.00           H  
ATOM   1321  HE3 MET A  83      12.751  -5.973  11.350  1.00  0.00           H  
ATOM   1322  N   LYS A  84      11.382  -5.879   6.800  1.00  0.00           N  
ATOM   1323  H   LYS A  84      10.419  -6.154   6.928  1.00  0.00           H  
ATOM   1324  CA  LYS A  84      12.281  -6.742   6.023  1.00  0.00           C  
ATOM   1325  HA  LYS A  84      13.279  -6.698   6.458  1.00  0.00           H  
ATOM   1326  C   LYS A  84      12.406  -6.248   4.585  1.00  0.00           C  
ATOM   1327  CB  LYS A  84      11.794  -8.190   6.011  1.00  0.00           C  
ATOM   1328  HB2 LYS A  84      10.808  -8.213   5.546  1.00  0.00           H  
ATOM   1329  HB3 LYS A  84      12.465  -8.779   5.386  1.00  0.00           H  
ATOM   1330  O   LYS A  84      13.502  -6.327   4.039  1.00  0.00           O  
ATOM   1331  CG  LYS A  84      11.734  -8.832   7.401  1.00  0.00           C  
ATOM   1332  HG2 LYS A  84      12.741  -9.028   7.771  1.00  0.00           H  
ATOM   1333  HG3 LYS A  84      11.226  -8.165   8.097  1.00  0.00           H  
ATOM   1334  CD  LYS A  84      10.945 -10.136   7.281  1.00  0.00           C  
ATOM   1335  HD2 LYS A  84      10.050  -9.933   6.692  1.00  0.00           H  
ATOM   1336  HD3 LYS A  84      11.538 -10.890   6.764  1.00  0.00           H  
ATOM   1337  CE  LYS A  84      10.508 -10.635   8.652  1.00  0.00           C  
ATOM   1338  HE2 LYS A  84      10.297  -9.760   9.267  1.00  0.00           H  
ATOM   1339  HE3 LYS A  84      11.314 -11.206   9.112  1.00  0.00           H  
ATOM   1340  NZ  LYS A  84       9.264 -11.427   8.500  1.00  0.00           N  
ATOM   1341  HZ1 LYS A  84       8.862 -11.717   9.380  1.00  0.00           H  
ATOM   1342  HZ2 LYS A  84       8.542 -10.852   8.089  1.00  0.00           H  
ATOM   1343  HZ3 LYS A  84       9.353 -12.188   7.842  1.00  0.00           H  
ATOM   1344  N   HIS A  85      11.329  -5.761   3.968  1.00  0.00           N  
ATOM   1345  H   HIS A  85      10.440  -5.751   4.448  1.00  0.00           H  
ATOM   1346  CA  HIS A  85      11.379  -5.197   2.616  1.00  0.00           C  
ATOM   1347  HA  HIS A  85      11.813  -5.931   1.936  1.00  0.00           H  
ATOM   1348  C   HIS A  85      12.289  -3.965   2.562  1.00  0.00           C  
ATOM   1349  CB  HIS A  85       9.961  -4.882   2.124  1.00  0.00           C  
ATOM   1350  HB2 HIS A  85      10.030  -4.413   1.142  1.00  0.00           H  
ATOM   1351  HB3 HIS A  85       9.485  -4.164   2.792  1.00  0.00           H  
ATOM   1352  O   HIS A  85      13.224  -3.930   1.760  1.00  0.00           O  
ATOM   1353  CG  HIS A  85       9.063  -6.086   1.989  1.00  0.00           C  
ATOM   1354  CD2 HIS A  85       9.437  -7.399   1.876  1.00  0.00           C  
ATOM   1355  HD2 HIS A  85      10.452  -7.767   1.896  1.00  0.00           H  
ATOM   1356  ND1 HIS A  85       7.696  -6.056   1.871  1.00  0.00           N  
ATOM   1357  HD1 HIS A  85       7.085  -5.252   1.871  1.00  0.00           H  
ATOM   1358  CE1 HIS A  85       7.267  -7.307   1.665  1.00  0.00           C  
ATOM   1359  HE1 HIS A  85       6.229  -7.552   1.496  1.00  0.00           H  
ATOM   1360  NE2 HIS A  85       8.296  -8.183   1.679  1.00  0.00           N  
ATOM   1361  N   ALA A  86      12.122  -3.032   3.502  1.00  0.00           N  
ATOM   1362  H   ALA A  86      11.304  -3.097   4.091  1.00  0.00           H  
ATOM   1363  CA  ALA A  86      12.974  -1.854   3.645  1.00  0.00           C  
ATOM   1364  HA  ALA A  86      12.886  -1.251   2.741  1.00  0.00           H  
ATOM   1365  C   ALA A  86      14.456  -2.220   3.847  1.00  0.00           C  
ATOM   1366  CB  ALA A  86      12.466  -1.038   4.840  1.00  0.00           C  
ATOM   1367  HB1 ALA A  86      12.669  -1.567   5.772  1.00  0.00           H  
ATOM   1368  HB2 ALA A  86      11.388  -0.895   4.765  1.00  0.00           H  
ATOM   1369  HB3 ALA A  86      12.955  -0.064   4.855  1.00  0.00           H  
ATOM   1370  O   ALA A  86      15.344  -1.618   3.242  1.00  0.00           O  
ATOM   1371  N   GLU A  87      14.745  -3.215   4.695  1.00  0.00           N  
ATOM   1372  H   GLU A  87      13.986  -3.643   5.206  1.00  0.00           H  
ATOM   1373  CA  GLU A  87      16.107  -3.722   4.905  1.00  0.00           C  
ATOM   1374  HA  GLU A  87      16.757  -2.898   5.200  1.00  0.00           H  
ATOM   1375  C   GLU A  87      16.701  -4.300   3.615  1.00  0.00           C  
ATOM   1376  CB  GLU A  87      16.119  -4.780   6.023  1.00  0.00           C  
ATOM   1377  HB2 GLU A  87      17.050  -5.343   5.964  1.00  0.00           H  
ATOM   1378  HB3 GLU A  87      15.291  -5.472   5.869  1.00  0.00           H  
ATOM   1379  O   GLU A  87      17.838  -3.981   3.271  1.00  0.00           O  
ATOM   1380  CG  GLU A  87      16.030  -4.159   7.429  1.00  0.00           C  
ATOM   1381  HG2 GLU A  87      15.195  -3.460   7.472  1.00  0.00           H  
ATOM   1382  HG3 GLU A  87      16.936  -3.576   7.597  1.00  0.00           H  
ATOM   1383  CD  GLU A  87      15.886  -5.196   8.563  1.00  0.00           C  
ATOM   1384  OE1 GLU A  87      15.874  -4.757   9.739  1.00  0.00           O  
ATOM   1385  OE2 GLU A  87      15.839  -6.422   8.293  1.00  0.00           O  
ATOM   1386  N   ARG A  88      15.930  -5.092   2.861  1.00  0.00           N  
ATOM   1387  H   ARG A  88      14.989  -5.279   3.176  1.00  0.00           H  
ATOM   1388  CA  ARG A  88      16.389  -5.678   1.592  1.00  0.00           C  
ATOM   1389  HA  ARG A  88      17.372  -6.125   1.745  1.00  0.00           H  
ATOM   1390  C   ARG A  88      16.633  -4.643   0.506  1.00  0.00           C  
ATOM   1391  CB  ARG A  88      15.384  -6.730   1.100  1.00  0.00           C  
ATOM   1392  HB2 ARG A  88      15.634  -7.006   0.076  1.00  0.00           H  
ATOM   1393  HB3 ARG A  88      14.381  -6.302   1.091  1.00  0.00           H  
ATOM   1394  O   ARG A  88      17.620  -4.750  -0.216  1.00  0.00           O  
ATOM   1395  CG  ARG A  88      15.375  -8.007   1.946  1.00  0.00           C  
ATOM   1396  HG2 ARG A  88      15.093  -7.780   2.974  1.00  0.00           H  
ATOM   1397  HG3 ARG A  88      14.643  -8.694   1.522  1.00  0.00           H  
ATOM   1398  CD  ARG A  88      16.748  -8.675   1.969  1.00  0.00           C  
ATOM   1399  HD2 ARG A  88      17.084  -8.845   0.946  1.00  0.00           H  
ATOM   1400  HD3 ARG A  88      17.456  -8.018   2.473  1.00  0.00           H  
ATOM   1401  NE  ARG A  88      16.692  -9.943   2.702  1.00  0.00           N  
ATOM   1402  HE  ARG A  88      15.783 -10.212   3.052  1.00  0.00           H  
ATOM   1403  NH1 ARG A  88      18.948 -10.371   2.621  1.00  0.00           N  
ATOM   1404 HH11 ARG A  88      19.103  -9.424   2.306  1.00  0.00           H  
ATOM   1405 HH12 ARG A  88      19.773 -10.763   3.052  1.00  0.00           H  
ATOM   1406  NH2 ARG A  88      17.593 -11.776   3.680  1.00  0.00           N  
ATOM   1407 HH21 ARG A  88      16.674 -11.998   4.036  1.00  0.00           H  
ATOM   1408 HH22 ARG A  88      18.425 -12.298   3.916  1.00  0.00           H  
ATOM   1409  CZ  ARG A  88      17.742 -10.681   2.988  1.00  0.00           C  
ATOM   1410  N   LEU A  89      15.784  -3.627   0.407  1.00  0.00           N  
ATOM   1411  H   LEU A  89      14.963  -3.627   0.994  1.00  0.00           H  
ATOM   1412  CA  LEU A  89      15.993  -2.518  -0.520  1.00  0.00           C  
ATOM   1413  HA  LEU A  89      16.123  -2.905  -1.531  1.00  0.00           H  
ATOM   1414  C   LEU A  89      17.256  -1.718  -0.192  1.00  0.00           C  
ATOM   1415  CB  LEU A  89      14.771  -1.606  -0.460  1.00  0.00           C  
ATOM   1416  HB2 LEU A  89      15.056  -0.635  -0.867  1.00  0.00           H  
ATOM   1417  HB3 LEU A  89      14.487  -1.459   0.582  1.00  0.00           H  
ATOM   1418  O   LEU A  89      17.997  -1.336  -1.095  1.00  0.00           O  
ATOM   1419  CG  LEU A  89      13.556  -2.106  -1.251  1.00  0.00           C  
ATOM   1420  HG  LEU A  89      13.274  -3.114  -0.946  1.00  0.00           H  
ATOM   1421  CD1 LEU A  89      12.429  -1.140  -0.928  1.00  0.00           C  
ATOM   1422 HD11 LEU A  89      12.069  -1.302   0.088  1.00  0.00           H  
ATOM   1423 HD12 LEU A  89      12.787  -0.116  -1.033  1.00  0.00           H  
ATOM   1424 HD13 LEU A  89      11.595  -1.267  -1.618  1.00  0.00           H  
ATOM   1425  CD2 LEU A  89      13.850  -2.084  -2.757  1.00  0.00           C  
ATOM   1426 HD21 LEU A  89      12.931  -2.204  -3.331  1.00  0.00           H  
ATOM   1427 HD22 LEU A  89      14.532  -2.892  -3.021  1.00  0.00           H  
ATOM   1428 HD23 LEU A  89      14.292  -1.127  -3.032  1.00  0.00           H  
ATOM   1429  N   ARG A  90      17.546  -1.514   1.096  1.00  0.00           N  
ATOM   1430  H   ARG A  90      16.882  -1.830   1.789  1.00  0.00           H  
ATOM   1431  CA  ARG A  90      18.802  -0.886   1.529  1.00  0.00           C  
ATOM   1432  HA  ARG A  90      18.938   0.050   0.988  1.00  0.00           H  
ATOM   1433  C   ARG A  90      20.016  -1.738   1.185  1.00  0.00           C  
ATOM   1434  CB  ARG A  90      18.759  -0.609   3.028  1.00  0.00           C  
ATOM   1435  HB2 ARG A  90      19.766  -0.380   3.377  1.00  0.00           H  
ATOM   1436  HB3 ARG A  90      18.408  -1.498   3.552  1.00  0.00           H  
ATOM   1437  O   ARG A  90      20.988  -1.200   0.671  1.00  0.00           O  
ATOM   1438  CG  ARG A  90      17.852   0.580   3.345  1.00  0.00           C  
ATOM   1439  HG2 ARG A  90      16.878   0.460   2.870  1.00  0.00           H  
ATOM   1440  HG3 ARG A  90      18.320   1.496   2.985  1.00  0.00           H  
ATOM   1441  CD  ARG A  90      17.680   0.633   4.859  1.00  0.00           C  
ATOM   1442  HD2 ARG A  90      18.662   0.546   5.324  1.00  0.00           H  
ATOM   1443  HD3 ARG A  90      17.066  -0.216   5.159  1.00  0.00           H  
ATOM   1444  NE  ARG A  90      17.050   1.886   5.293  1.00  0.00           N  
ATOM   1445  HE  ARG A  90      16.788   2.537   4.567  1.00  0.00           H  
ATOM   1446  NH1 ARG A  90      17.045   1.378   7.524  1.00  0.00           N  
ATOM   1447 HH11 ARG A  90      16.769   1.600   8.470  1.00  0.00           H  
ATOM   1448 HH12 ARG A  90      17.271   0.428   7.265  1.00  0.00           H  
ATOM   1449  NH2 ARG A  90      16.444   3.414   6.859  1.00  0.00           N  
ATOM   1450 HH21 ARG A  90      16.172   3.633   7.806  1.00  0.00           H  
ATOM   1451 HH22 ARG A  90      16.193   4.041   6.107  1.00  0.00           H  
ATOM   1452  CZ  ARG A  90      16.844   2.219   6.549  1.00  0.00           C  
ATOM   1453  N   GLU A  91      19.954  -3.050   1.417  1.00  0.00           N  
ATOM   1454  H   GLU A  91      19.137  -3.422   1.880  1.00  0.00           H  
ATOM   1455  CA  GLU A  91      21.022  -3.972   1.007  1.00  0.00           C  
ATOM   1456  HA  GLU A  91      21.957  -3.681   1.487  1.00  0.00           H  
ATOM   1457  C   GLU A  91      21.266  -3.916  -0.511  1.00  0.00           C  
ATOM   1458  CB  GLU A  91      20.682  -5.416   1.415  1.00  0.00           C  
ATOM   1459  HB2 GLU A  91      19.672  -5.649   1.079  1.00  0.00           H  
ATOM   1460  HB3 GLU A  91      21.369  -6.086   0.899  1.00  0.00           H  
ATOM   1461  O   GLU A  91      22.416  -3.918  -0.942  1.00  0.00           O  
ATOM   1462  CG  GLU A  91      20.795  -5.707   2.922  1.00  0.00           C  
ATOM   1463  HG2 GLU A  91      20.175  -5.006   3.482  1.00  0.00           H  
ATOM   1464  HG3 GLU A  91      21.830  -5.551   3.227  1.00  0.00           H  
ATOM   1465  CD  GLU A  91      20.379  -7.150   3.279  1.00  0.00           C  
ATOM   1466  OE1 GLU A  91      20.502  -7.552   4.460  1.00  0.00           O  
ATOM   1467  OE2 GLU A  91      19.956  -7.923   2.383  1.00  0.00           O  
ATOM   1468  N   LEU A  92      20.204  -3.810  -1.320  1.00  0.00           N  
ATOM   1469  H   LEU A  92      19.281  -3.864  -0.912  1.00  0.00           H  
ATOM   1470  CA  LEU A  92      20.318  -3.626  -2.769  1.00  0.00           C  
ATOM   1471  HA  LEU A  92      20.959  -4.417  -3.159  1.00  0.00           H  
ATOM   1472  C   LEU A  92      20.992  -2.288  -3.114  1.00  0.00           C  
ATOM   1473  CB  LEU A  92      18.917  -3.761  -3.399  1.00  0.00           C  
ATOM   1474  HB2 LEU A  92      18.502  -4.731  -3.123  1.00  0.00           H  
ATOM   1475  HB3 LEU A  92      18.269  -2.992  -2.980  1.00  0.00           H  
ATOM   1476  O   LEU A  92      21.905  -2.253  -3.934  1.00  0.00           O  
ATOM   1477  CG  LEU A  92      18.885  -3.625  -4.933  1.00  0.00           C  
ATOM   1478  HG  LEU A  92      19.303  -2.661  -5.222  1.00  0.00           H  
ATOM   1479  CD1 LEU A  92      19.667  -4.740  -5.628  1.00  0.00           C  
ATOM   1480 HD11 LEU A  92      19.575  -4.637  -6.709  1.00  0.00           H  
ATOM   1481 HD12 LEU A  92      20.727  -4.661  -5.386  1.00  0.00           H  
ATOM   1482 HD13 LEU A  92      19.294  -5.718  -5.322  1.00  0.00           H  
ATOM   1483  CD2 LEU A  92      17.437  -3.673  -5.423  1.00  0.00           C  
ATOM   1484 HD21 LEU A  92      16.986  -4.632  -5.171  1.00  0.00           H  
ATOM   1485 HD22 LEU A  92      17.415  -3.533  -6.504  1.00  0.00           H  
ATOM   1486 HD23 LEU A  92      16.867  -2.869  -4.957  1.00  0.00           H  
ATOM   1487  N   ALA A  93      20.597  -1.194  -2.458  1.00  0.00           N  
ATOM   1488  H   ALA A  93      19.833  -1.279  -1.802  1.00  0.00           H  
ATOM   1489  CA  ALA A  93      21.179   0.133  -2.677  1.00  0.00           C  
ATOM   1490  HA  ALA A  93      21.083   0.378  -3.734  1.00  0.00           H  
ATOM   1491  C   ALA A  93      22.680   0.216  -2.319  1.00  0.00           C  
ATOM   1492  CB  ALA A  93      20.361   1.148  -1.870  1.00  0.00           C  
ATOM   1493  HB1 ALA A  93      20.423   0.919  -0.806  1.00  0.00           H  
ATOM   1494  HB2 ALA A  93      19.317   1.124  -2.182  1.00  0.00           H  
ATOM   1495  HB3 ALA A  93      20.760   2.149  -2.033  1.00  0.00           H  
ATOM   1496  O   ALA A  93      23.413   1.030  -2.897  1.00  0.00           O  
ATOM   1497  N   GLU A  94      23.146  -0.628  -1.391  1.00  0.00           N  
ATOM   1498  H   GLU A  94      22.478  -1.229  -0.930  1.00  0.00           H  
ATOM   1499  CA  GLU A  94      24.554  -0.745  -0.995  1.00  0.00           C  
ATOM   1500  HA  GLU A  94      24.965   0.259  -0.895  1.00  0.00           H  
ATOM   1501  C   GLU A  94      25.435  -1.459  -2.038  1.00  0.00           C  
ATOM   1502  CB  GLU A  94      24.668  -1.442   0.376  1.00  0.00           C  
ATOM   1503  HB2 GLU A  94      24.077  -2.358   0.372  1.00  0.00           H  
ATOM   1504  HB3 GLU A  94      25.711  -1.711   0.543  1.00  0.00           H  
ATOM   1505  O   GLU A  94      26.666  -1.364  -1.953  1.00  0.00           O  
ATOM   1506  CG  GLU A  94      24.224  -0.545   1.546  1.00  0.00           C  
ATOM   1507  HG2 GLU A  94      24.852   0.346   1.543  1.00  0.00           H  
ATOM   1508  HG3 GLU A  94      23.197  -0.214   1.389  1.00  0.00           H  
ATOM   1509  CD  GLU A  94      24.338  -1.217   2.930  1.00  0.00           C  
ATOM   1510  OE1 GLU A  94      23.962  -0.550   3.926  1.00  0.00           O  
ATOM   1511  OE2 GLU A  94      24.893  -2.337   3.033  1.00  0.00           O  
ATOM   1512  N   ASP A  95      24.850  -2.129  -3.040  1.00  0.00           N  
ATOM   1513  H   ASP A  95      23.842  -2.170  -3.088  1.00  0.00           H  
ATOM   1514  CA  ASP A  95      25.612  -2.789  -4.098  1.00  0.00           C  
ATOM   1515  HA  ASP A  95      26.307  -3.458  -3.592  1.00  0.00           H  
ATOM   1516  C   ASP A  95      26.403  -1.746  -4.931  1.00  0.00           C  
ATOM   1517  CB  ASP A  95      24.708  -3.698  -4.955  1.00  0.00           C  
ATOM   1518  HB2 ASP A  95      24.081  -4.290  -4.288  1.00  0.00           H  
ATOM   1519  HB3 ASP A  95      24.054  -3.084  -5.575  1.00  0.00           H  
ATOM   1520  O   ASP A  95      25.833  -0.783  -5.474  1.00  0.00           O  
ATOM   1521  CG  ASP A  95      25.513  -4.654  -5.849  1.00  0.00           C  
ATOM   1522  OD1 ASP A  95      26.593  -4.236  -6.329  1.00  0.00           O  
ATOM   1523  OD2 ASP A  95      25.104  -5.825  -5.992  1.00  0.00           O  
ATOM   1524  N   PRO A  96      27.746  -1.870  -5.023  1.00  0.00           N  
ATOM   1525  CA  PRO A  96      28.568  -0.949  -5.801  1.00  0.00           C  
ATOM   1526  HA  PRO A  96      28.365   0.075  -5.489  1.00  0.00           H  
ATOM   1527  C   PRO A  96      28.336  -1.042  -7.314  1.00  0.00           C  
ATOM   1528  CB  PRO A  96      30.013  -1.315  -5.452  1.00  0.00           C  
ATOM   1529  HB2 PRO A  96      30.699  -1.133  -6.279  1.00  0.00           H  
ATOM   1530  HB3 PRO A  96      30.324  -0.757  -4.569  1.00  0.00           H  
ATOM   1531  O   PRO A  96      28.664  -0.080  -8.013  1.00  0.00           O  
ATOM   1532  CG  PRO A  96      29.926  -2.801  -5.108  1.00  0.00           C  
ATOM   1533  HG2 PRO A  96      29.898  -3.392  -6.023  1.00  0.00           H  
ATOM   1534  HG3 PRO A  96      30.745  -3.121  -4.463  1.00  0.00           H  
ATOM   1535  CD  PRO A  96      28.581  -2.890  -4.399  1.00  0.00           C  
ATOM   1536  HD2 PRO A  96      28.697  -2.658  -3.340  1.00  0.00           H  
ATOM   1537  HD3 PRO A  96      28.172  -3.894  -4.517  1.00  0.00           H  
ATOM   1538  N   ASP A  97      27.805  -2.161  -7.807  1.00  0.00           N  
ATOM   1539  H   ASP A  97      27.518  -2.895  -7.175  1.00  0.00           H  
ATOM   1540  CA  ASP A  97      27.547  -2.396  -9.227  1.00  0.00           C  
ATOM   1541  HA  ASP A  97      28.294  -1.857  -9.809  1.00  0.00           H  
ATOM   1542  C   ASP A  97      26.180  -1.840  -9.672  1.00  0.00           C  
ATOM   1543  CB  ASP A  97      27.714  -3.897  -9.545  1.00  0.00           C  
ATOM   1544  HB2 ASP A  97      27.396  -4.067 -10.573  1.00  0.00           H  
ATOM   1545  HB3 ASP A  97      27.059  -4.483  -8.900  1.00  0.00           H  
ATOM   1546  O   ASP A  97      25.920  -1.730 -10.875  1.00  0.00           O  
ATOM   1547  CG  ASP A  97      29.164  -4.409  -9.420  1.00  0.00           C  
ATOM   1548  OD1 ASP A  97      30.112  -3.601  -9.592  1.00  0.00           O  
ATOM   1549  OD2 ASP A  97      29.364  -5.638  -9.272  1.00  0.00           O  
ATOM   1550  N   LEU A  98      25.336  -1.417  -8.722  1.00  0.00           N  
ATOM   1551  H   LEU A  98      25.602  -1.552  -7.757  1.00  0.00           H  
ATOM   1552  CA  LEU A  98      24.040  -0.806  -8.997  1.00  0.00           C  
ATOM   1553  HA  LEU A  98      23.543  -1.450  -9.722  1.00  0.00           H  
ATOM   1554  C   LEU A  98      24.201   0.588  -9.628  1.00  0.00           C  
ATOM   1555  CB  LEU A  98      23.207  -0.787  -7.701  1.00  0.00           C  
ATOM   1556  HB2 LEU A  98      23.530   0.054  -7.088  1.00  0.00           H  
ATOM   1557  HB3 LEU A  98      23.394  -1.701  -7.138  1.00  0.00           H  
ATOM   1558  O   LEU A  98      25.049   1.396  -9.223  1.00  0.00           O  
ATOM   1559  CG  LEU A  98      21.695  -0.701  -7.950  1.00  0.00           C  
ATOM   1560  HG  LEU A  98      21.525   0.126  -8.641  1.00  0.00           H  
ATOM   1561  CD1 LEU A  98      21.123  -1.997  -8.531  1.00  0.00           C  
ATOM   1562 HD11 LEU A  98      21.364  -2.840  -7.883  1.00  0.00           H  
ATOM   1563 HD12 LEU A  98      21.527  -2.197  -9.523  1.00  0.00           H  
ATOM   1564 HD13 LEU A  98      20.038  -1.922  -8.614  1.00  0.00           H  
ATOM   1565  CD2 LEU A  98      20.943  -0.394  -6.663  1.00  0.00           C  
ATOM   1566 HD21 LEU A  98      19.894  -0.190  -6.879  1.00  0.00           H  
ATOM   1567 HD22 LEU A  98      21.394   0.466  -6.167  1.00  0.00           H  
ATOM   1568 HD23 LEU A  98      21.007  -1.256  -5.999  1.00  0.00           H  
ATOM   1569  N   SER A  99      23.379   0.898 -10.635  1.00  0.00           N  
ATOM   1570  H   SER A  99      22.642   0.253 -10.883  1.00  0.00           H  
ATOM   1571  CA  SER A  99      23.436   2.206 -11.292  1.00  0.00           C  
ATOM   1572  HA  SER A  99      24.483   2.368 -11.548  1.00  0.00           H  
ATOM   1573  C   SER A  99      22.987   3.330 -10.339  1.00  0.00           C  
ATOM   1574  CB  SER A  99      22.645   2.202 -12.606  1.00  0.00           C  
ATOM   1575  HB2 SER A  99      23.072   2.956 -13.267  1.00  0.00           H  
ATOM   1576  HB3 SER A  99      22.732   1.231 -13.092  1.00  0.00           H  
ATOM   1577  O   SER A  99      22.221   3.081  -9.409  1.00  0.00           O  
ATOM   1578  OG  SER A  99      21.288   2.515 -12.409  1.00  0.00           O  
ATOM   1579  HG  SER A  99      20.784   1.698 -12.425  1.00  0.00           H  
ATOM   1580  N   PRO A 100      23.422   4.592 -10.540  1.00  0.00           N  
ATOM   1581  CA  PRO A 100      22.984   5.700  -9.686  1.00  0.00           C  
ATOM   1582  HA  PRO A 100      23.322   5.511  -8.667  1.00  0.00           H  
ATOM   1583  C   PRO A 100      21.465   5.916  -9.663  1.00  0.00           C  
ATOM   1584  CB  PRO A 100      23.691   6.941 -10.241  1.00  0.00           C  
ATOM   1585  HB2 PRO A 100      23.943   7.644  -9.447  1.00  0.00           H  
ATOM   1586  HB3 PRO A 100      23.068   7.424 -10.993  1.00  0.00           H  
ATOM   1587  O   PRO A 100      20.938   6.372  -8.654  1.00  0.00           O  
ATOM   1588  CG  PRO A 100      24.939   6.370 -10.910  1.00  0.00           C  
ATOM   1589  HG2 PRO A 100      25.315   7.023 -11.697  1.00  0.00           H  
ATOM   1590  HG3 PRO A 100      25.707   6.190 -10.157  1.00  0.00           H  
ATOM   1591  CD  PRO A 100      24.452   5.034 -11.467  1.00  0.00           C  
ATOM   1592  HD2 PRO A 100      24.012   5.174 -12.454  1.00  0.00           H  
ATOM   1593  HD3 PRO A 100      25.284   4.331 -11.514  1.00  0.00           H  
ATOM   1594  N   GLU A 101      20.779   5.623 -10.771  1.00  0.00           N  
ATOM   1595  H   GLU A 101      21.251   5.134 -11.517  1.00  0.00           H  
ATOM   1596  CA  GLU A 101      19.321   5.737 -10.883  1.00  0.00           C  
ATOM   1597  HA  GLU A 101      18.988   6.673 -10.435  1.00  0.00           H  
ATOM   1598  C   GLU A 101      18.626   4.607 -10.117  1.00  0.00           C  
ATOM   1599  CB  GLU A 101      18.954   5.753 -12.377  1.00  0.00           C  
ATOM   1600  HB2 GLU A 101      19.505   6.573 -12.839  1.00  0.00           H  
ATOM   1601  HB3 GLU A 101      19.282   4.821 -12.836  1.00  0.00           H  
ATOM   1602  O   GLU A 101      17.742   4.874  -9.308  1.00  0.00           O  
ATOM   1603  CG  GLU A 101      17.456   5.954 -12.660  1.00  0.00           C  
ATOM   1604  HG2 GLU A 101      17.123   6.845 -12.126  1.00  0.00           H  
ATOM   1605  HG3 GLU A 101      16.902   5.098 -12.274  1.00  0.00           H  
ATOM   1606  CD  GLU A 101      17.144   6.128 -14.163  1.00  0.00           C  
ATOM   1607  OE1 GLU A 101      15.962   6.372 -14.497  1.00  0.00           O  
ATOM   1608  OE2 GLU A 101      18.090   6.111 -14.992  1.00  0.00           O  
ATOM   1609  N   ASP A 102      19.096   3.368 -10.284  1.00  0.00           N  
ATOM   1610  H   ASP A 102      19.812   3.205 -10.977  1.00  0.00           H  
ATOM   1611  CA  ASP A 102      18.554   2.201  -9.577  1.00  0.00           C  
ATOM   1612  HA  ASP A 102      17.479   2.142  -9.747  1.00  0.00           H  
ATOM   1613  C   ASP A 102      18.792   2.295  -8.064  1.00  0.00           C  
ATOM   1614  CB  ASP A 102      19.208   0.926 -10.117  1.00  0.00           C  
ATOM   1615  HB2 ASP A 102      18.871   0.070  -9.533  1.00  0.00           H  
ATOM   1616  HB3 ASP A 102      20.287   1.037 -10.006  1.00  0.00           H  
ATOM   1617  O   ASP A 102      17.911   1.964  -7.272  1.00  0.00           O  
ATOM   1618  CG  ASP A 102      18.924   0.662 -11.590  1.00  0.00           C  
ATOM   1619  OD1 ASP A 102      17.779   0.879 -12.027  1.00  0.00           O  
ATOM   1620  OD2 ASP A 102      19.906   0.323 -12.297  1.00  0.00           O  
ATOM   1621  N   ARG A 103      19.959   2.811  -7.650  1.00  0.00           N  
ATOM   1622  H   ARG A 103      20.658   3.010  -8.352  1.00  0.00           H  
ATOM   1623  CA  ARG A 103      20.244   3.106  -6.242  1.00  0.00           C  
ATOM   1624  HA  ARG A 103      20.097   2.197  -5.659  1.00  0.00           H  
ATOM   1625  C   ARG A 103      19.246   4.108  -5.677  1.00  0.00           C  
ATOM   1626  CB  ARG A 103      21.692   3.589  -6.074  1.00  0.00           C  
ATOM   1627  HB2 ARG A 103      21.852   4.484  -6.676  1.00  0.00           H  
ATOM   1628  HB3 ARG A 103      22.365   2.806  -6.422  1.00  0.00           H  
ATOM   1629  O   ARG A 103      18.697   3.861  -4.611  1.00  0.00           O  
ATOM   1630  CG  ARG A 103      21.983   3.908  -4.596  1.00  0.00           C  
ATOM   1631  HG2 ARG A 103      21.328   4.713  -4.262  1.00  0.00           H  
ATOM   1632  HG3 ARG A 103      21.779   3.027  -3.987  1.00  0.00           H  
ATOM   1633  CD  ARG A 103      23.417   4.365  -4.347  1.00  0.00           C  
ATOM   1634  HD2 ARG A 103      23.611   5.237  -4.972  1.00  0.00           H  
ATOM   1635  HD3 ARG A 103      23.495   4.653  -3.299  1.00  0.00           H  
ATOM   1636  NE  ARG A 103      24.373   3.279  -4.628  1.00  0.00           N  
ATOM   1637  HE  ARG A 103      24.040   2.348  -4.425  1.00  0.00           H  
ATOM   1638  NH1 ARG A 103      26.205   4.563  -5.041  1.00  0.00           N  
ATOM   1639 HH11 ARG A 103      25.659   5.327  -4.670  1.00  0.00           H  
ATOM   1640 HH12 ARG A 103      27.179   4.625  -5.301  1.00  0.00           H  
ATOM   1641  NH2 ARG A 103      26.287   2.344  -5.414  1.00  0.00           N  
ATOM   1642 HH21 ARG A 103      25.831   1.443  -5.382  1.00  0.00           H  
ATOM   1643 HH22 ARG A 103      27.162   2.395  -5.917  1.00  0.00           H  
ATOM   1644  CZ  ARG A 103      25.617   3.395  -5.030  1.00  0.00           C  
ATOM   1645  N   ALA A 104      19.001   5.210  -6.386  1.00  0.00           N  
ATOM   1646  H   ALA A 104      19.449   5.326  -7.284  1.00  0.00           H  
ATOM   1647  CA  ALA A 104      18.054   6.223  -5.933  1.00  0.00           C  
ATOM   1648  HA  ALA A 104      18.350   6.556  -4.938  1.00  0.00           H  
ATOM   1649  C   ALA A 104      16.629   5.658  -5.813  1.00  0.00           C  
ATOM   1650  CB  ALA A 104      18.119   7.421  -6.886  1.00  0.00           C  
ATOM   1651  HB1 ALA A 104      17.441   8.197  -6.531  1.00  0.00           H  
ATOM   1652  HB2 ALA A 104      17.820   7.119  -7.889  1.00  0.00           H  
ATOM   1653  HB3 ALA A 104      19.135   7.816  -6.912  1.00  0.00           H  
ATOM   1654  O   ALA A 104      15.950   5.941  -4.832  1.00  0.00           O  
ATOM   1655  N   ALA A 105      16.199   4.814  -6.759  1.00  0.00           N  
ATOM   1656  H   ALA A 105      16.787   4.636  -7.560  1.00  0.00           H  
ATOM   1657  CA  ALA A 105      14.893   4.160  -6.699  1.00  0.00           C  
ATOM   1658  HA  ALA A 105      14.127   4.924  -6.568  1.00  0.00           H  
ATOM   1659  C   ALA A 105      14.774   3.187  -5.511  1.00  0.00           C  
ATOM   1660  CB  ALA A 105      14.646   3.450  -8.036  1.00  0.00           C  
ATOM   1661  HB1 ALA A 105      13.655   2.996  -8.028  1.00  0.00           H  
ATOM   1662  HB2 ALA A 105      15.395   2.673  -8.194  1.00  0.00           H  
ATOM   1663  HB3 ALA A 105      14.699   4.170  -8.852  1.00  0.00           H  
ATOM   1664  O   ALA A 105      13.749   3.173  -4.833  1.00  0.00           O  
ATOM   1665  N   ALA A 106      15.817   2.396  -5.232  1.00  0.00           N  
ATOM   1666  H   ALA A 106      16.622   2.417  -5.842  1.00  0.00           H  
ATOM   1667  CA  ALA A 106      15.841   1.492  -4.081  1.00  0.00           C  
ATOM   1668  HA  ALA A 106      14.935   0.887  -4.098  1.00  0.00           H  
ATOM   1669  C   ALA A 106      15.853   2.253  -2.742  1.00  0.00           C  
ATOM   1670  CB  ALA A 106      17.051   0.558  -4.218  1.00  0.00           C  
ATOM   1671  HB1 ALA A 106      16.979  -0.006  -5.148  1.00  0.00           H  
ATOM   1672  HB2 ALA A 106      17.072  -0.138  -3.379  1.00  0.00           H  
ATOM   1673  HB3 ALA A 106      17.973   1.140  -4.224  1.00  0.00           H  
ATOM   1674  O   ALA A 106      15.161   1.856  -1.805  1.00  0.00           O  
ATOM   1675  N   GLU A 107      16.598   3.361  -2.655  1.00  0.00           N  
ATOM   1676  H   GLU A 107      17.170   3.617  -3.447  1.00  0.00           H  
ATOM   1677  CA  GLU A 107      16.612   4.249  -1.485  1.00  0.00           C  
ATOM   1678  HA  GLU A 107      16.829   3.659  -0.594  1.00  0.00           H  
ATOM   1679  C   GLU A 107      15.241   4.901  -1.254  1.00  0.00           C  
ATOM   1680  CB  GLU A 107      17.709   5.324  -1.637  1.00  0.00           C  
ATOM   1681  HB2 GLU A 107      17.547   6.097  -0.886  1.00  0.00           H  
ATOM   1682  HB3 GLU A 107      17.623   5.782  -2.623  1.00  0.00           H  
ATOM   1683  O   GLU A 107      14.730   4.848  -0.137  1.00  0.00           O  
ATOM   1684  CG  GLU A 107      19.134   4.768  -1.449  1.00  0.00           C  
ATOM   1685  HG2 GLU A 107      19.265   3.905  -2.102  1.00  0.00           H  
ATOM   1686  HG3 GLU A 107      19.230   4.415  -0.422  1.00  0.00           H  
ATOM   1687  CD  GLU A 107      20.265   5.781  -1.739  1.00  0.00           C  
ATOM   1688  OE1 GLU A 107      21.452   5.375  -1.664  1.00  0.00           O  
ATOM   1689  OE2 GLU A 107      19.991   6.966  -2.039  1.00  0.00           O  
ATOM   1690  N   GLU A 108      14.611   5.448  -2.299  1.00  0.00           N  
ATOM   1691  H   GLU A 108      15.084   5.478  -3.191  1.00  0.00           H  
ATOM   1692  CA  GLU A 108      13.282   6.065  -2.209  1.00  0.00           C  
ATOM   1693  HA  GLU A 108      13.305   6.826  -1.428  1.00  0.00           H  
ATOM   1694  C   GLU A 108      12.211   5.041  -1.811  1.00  0.00           C  
ATOM   1695  CB  GLU A 108      12.940   6.754  -3.544  1.00  0.00           C  
ATOM   1696  HB2 GLU A 108      12.847   6.002  -4.327  1.00  0.00           H  
ATOM   1697  HB3 GLU A 108      13.760   7.425  -3.801  1.00  0.00           H  
ATOM   1698  O   GLU A 108      11.413   5.304  -0.911  1.00  0.00           O  
ATOM   1699  CG  GLU A 108      11.642   7.582  -3.471  1.00  0.00           C  
ATOM   1700  HG2 GLU A 108      10.810   6.920  -3.230  1.00  0.00           H  
ATOM   1701  HG3 GLU A 108      11.739   8.299  -2.656  1.00  0.00           H  
ATOM   1702  CD  GLU A 108      11.308   8.352  -4.767  1.00  0.00           C  
ATOM   1703  OE1 GLU A 108      10.248   9.024  -4.789  1.00  0.00           O  
ATOM   1704  OE2 GLU A 108      12.108   8.323  -5.731  1.00  0.00           O  
ATOM   1705  N   ALA A 109      12.231   3.844  -2.408  1.00  0.00           N  
ATOM   1706  H   ALA A 109      12.898   3.675  -3.147  1.00  0.00           H  
ATOM   1707  CA  ALA A 109      11.329   2.765  -2.017  1.00  0.00           C  
ATOM   1708  HA  ALA A 109      10.302   3.117  -2.110  1.00  0.00           H  
ATOM   1709  C   ALA A 109      11.531   2.383  -0.541  1.00  0.00           C  
ATOM   1710  CB  ALA A 109      11.519   1.584  -2.975  1.00  0.00           C  
ATOM   1711  HB1 ALA A 109      11.301   1.902  -3.995  1.00  0.00           H  
ATOM   1712  HB2 ALA A 109      10.833   0.782  -2.702  1.00  0.00           H  
ATOM   1713  HB3 ALA A 109      12.547   1.223  -2.930  1.00  0.00           H  
ATOM   1714  O   ALA A 109      10.561   2.313   0.208  1.00  0.00           O  
ATOM   1715  N   ALA A 110      12.781   2.246  -0.080  1.00  0.00           N  
ATOM   1716  H   ALA A 110      13.553   2.350  -0.722  1.00  0.00           H  
ATOM   1717  CA  ALA A 110      13.063   1.925   1.318  1.00  0.00           C  
ATOM   1718  HA  ALA A 110      12.529   1.010   1.575  1.00  0.00           H  
ATOM   1719  C   ALA A 110      12.587   3.026   2.276  1.00  0.00           C  
ATOM   1720  CB  ALA A 110      14.567   1.689   1.489  1.00  0.00           C  
ATOM   1721  HB1 ALA A 110      15.116   2.605   1.270  1.00  0.00           H  
ATOM   1722  HB2 ALA A 110      14.902   0.906   0.809  1.00  0.00           H  
ATOM   1723  HB3 ALA A 110      14.763   1.379   2.516  1.00  0.00           H  
ATOM   1724  O   ALA A 110      12.174   2.733   3.397  1.00  0.00           O  
ATOM   1725  N   GLU A 111      12.656   4.294   1.868  1.00  0.00           N  
ATOM   1726  H   GLU A 111      13.043   4.487   0.955  1.00  0.00           H  
ATOM   1727  CA  GLU A 111      12.119   5.413   2.642  1.00  0.00           C  
ATOM   1728  HA  GLU A 111      12.492   5.347   3.664  1.00  0.00           H  
ATOM   1729  C   GLU A 111      10.593   5.358   2.750  1.00  0.00           C  
ATOM   1730  CB  GLU A 111      12.585   6.756   2.061  1.00  0.00           C  
ATOM   1731  HB2 GLU A 111      11.983   7.547   2.508  1.00  0.00           H  
ATOM   1732  HB3 GLU A 111      12.433   6.772   0.982  1.00  0.00           H  
ATOM   1733  O   GLU A 111      10.072   5.554   3.853  1.00  0.00           O  
ATOM   1734  CG  GLU A 111      14.062   7.033   2.387  1.00  0.00           C  
ATOM   1735  HG2 GLU A 111      14.687   6.233   1.990  1.00  0.00           H  
ATOM   1736  HG3 GLU A 111      14.177   7.019   3.471  1.00  0.00           H  
ATOM   1737  CD  GLU A 111      14.569   8.389   1.862  1.00  0.00           C  
ATOM   1738  OE1 GLU A 111      15.778   8.655   2.069  1.00  0.00           O  
ATOM   1739  OE2 GLU A 111      13.754   9.215   1.390  1.00  0.00           O  
ATOM   1740  N   LEU A 112       9.885   5.040   1.660  1.00  0.00           N  
ATOM   1741  H   LEU A 112      10.375   4.877   0.792  1.00  0.00           H  
ATOM   1742  CA  LEU A 112       8.433   4.848   1.697  1.00  0.00           C  
ATOM   1743  HA  LEU A 112       7.976   5.739   2.128  1.00  0.00           H  
ATOM   1744  C   LEU A 112       8.044   3.693   2.625  1.00  0.00           C  
ATOM   1745  CB  LEU A 112       7.858   4.632   0.287  1.00  0.00           C  
ATOM   1746  HB2 LEU A 112       6.804   4.375   0.395  1.00  0.00           H  
ATOM   1747  HB3 LEU A 112       8.355   3.775  -0.168  1.00  0.00           H  
ATOM   1748  O   LEU A 112       7.166   3.889   3.467  1.00  0.00           O  
ATOM   1749  CG  LEU A 112       7.961   5.832  -0.670  1.00  0.00           C  
ATOM   1750  HG  LEU A 112       9.008   6.035  -0.894  1.00  0.00           H  
ATOM   1751  CD1 LEU A 112       7.237   5.488  -1.969  1.00  0.00           C  
ATOM   1752 HD11 LEU A 112       7.444   6.251  -2.719  1.00  0.00           H  
ATOM   1753 HD12 LEU A 112       6.163   5.426  -1.795  1.00  0.00           H  
ATOM   1754 HD13 LEU A 112       7.577   4.516  -2.325  1.00  0.00           H  
ATOM   1755  CD2 LEU A 112       7.323   7.117  -0.133  1.00  0.00           C  
ATOM   1756 HD21 LEU A 112       6.269   6.948   0.088  1.00  0.00           H  
ATOM   1757 HD22 LEU A 112       7.848   7.446   0.763  1.00  0.00           H  
ATOM   1758 HD23 LEU A 112       7.411   7.899  -0.888  1.00  0.00           H  
ATOM   1759  N   GLU A 113       8.758   2.564   2.575  1.00  0.00           N  
ATOM   1760  H   GLU A 113       9.405   2.431   1.811  1.00  0.00           H  
ATOM   1761  CA  GLU A 113       8.491   1.440   3.483  1.00  0.00           C  
ATOM   1762  HA  GLU A 113       7.447   1.145   3.377  1.00  0.00           H  
ATOM   1763  C   GLU A 113       8.667   1.826   4.953  1.00  0.00           C  
ATOM   1764  CB  GLU A 113       9.409   0.238   3.195  1.00  0.00           C  
ATOM   1765  HB2 GLU A 113      10.439   0.553   3.357  1.00  0.00           H  
ATOM   1766  HB3 GLU A 113       9.180  -0.531   3.932  1.00  0.00           H  
ATOM   1767  O   GLU A 113       7.892   1.433   5.818  1.00  0.00           O  
ATOM   1768  CG  GLU A 113       9.346  -0.421   1.811  1.00  0.00           C  
ATOM   1769  HG2 GLU A 113       9.948   0.162   1.115  1.00  0.00           H  
ATOM   1770  HG3 GLU A 113       9.825  -1.398   1.884  1.00  0.00           H  
ATOM   1771  CD  GLU A 113       7.933  -0.592   1.250  1.00  0.00           C  
ATOM   1772  OE1 GLU A 113       7.843  -0.656   0.003  1.00  0.00           O  
ATOM   1773  OE2 GLU A 113       6.986  -0.623   2.052  1.00  0.00           O  
ATOM   1774  N   LEU A 114       9.652   2.664   5.283  1.00  0.00           N  
ATOM   1775  H   LEU A 114      10.263   2.985   4.546  1.00  0.00           H  
ATOM   1776  CA  LEU A 114       9.835   3.127   6.664  1.00  0.00           C  
ATOM   1777  HA  LEU A 114       9.832   2.264   7.331  1.00  0.00           H  
ATOM   1778  C   LEU A 114       8.701   4.028   7.138  1.00  0.00           C  
ATOM   1779  CB  LEU A 114      11.168   3.851   6.799  1.00  0.00           C  
ATOM   1780  HB2 LEU A 114      11.242   4.308   7.786  1.00  0.00           H  
ATOM   1781  HB3 LEU A 114      11.186   4.649   6.055  1.00  0.00           H  
ATOM   1782  O   LEU A 114       8.339   3.996   8.318  1.00  0.00           O  
ATOM   1783  CG  LEU A 114      12.350   2.902   6.590  1.00  0.00           C  
ATOM   1784  HG  LEU A 114      12.151   2.207   5.774  1.00  0.00           H  
ATOM   1785  CD1 LEU A 114      13.563   3.740   6.228  1.00  0.00           C  
ATOM   1786 HD11 LEU A 114      13.941   4.269   7.103  1.00  0.00           H  
ATOM   1787 HD12 LEU A 114      14.276   3.054   5.769  1.00  0.00           H  
ATOM   1788 HD13 LEU A 114      13.296   4.460   5.455  1.00  0.00           H  
ATOM   1789  CD2 LEU A 114      12.689   2.066   7.827  1.00  0.00           C  
ATOM   1790 HD21 LEU A 114      13.546   1.428   7.608  1.00  0.00           H  
ATOM   1791 HD22 LEU A 114      11.844   1.421   8.066  1.00  0.00           H  
ATOM   1792 HD23 LEU A 114      12.898   2.712   8.679  1.00  0.00           H  
ATOM   1793  N   VAL A 115       8.142   4.841   6.243  1.00  0.00           N  
ATOM   1794  H   VAL A 115       8.463   4.794   5.286  1.00  0.00           H  
ATOM   1795  CA  VAL A 115       6.932   5.607   6.549  1.00  0.00           C  
ATOM   1796  HA  VAL A 115       7.080   6.132   7.492  1.00  0.00           H  
ATOM   1797  C   VAL A 115       5.761   4.644   6.756  1.00  0.00           C  
ATOM   1798  CB  VAL A 115       6.647   6.665   5.466  1.00  0.00           C  
ATOM   1799  HB  VAL A 115       6.527   6.187   4.494  1.00  0.00           H  
ATOM   1800  O   VAL A 115       5.029   4.801   7.736  1.00  0.00           O  
ATOM   1801  CG1 VAL A 115       5.378   7.466   5.788  1.00  0.00           C  
ATOM   1802 HG11 VAL A 115       4.516   6.800   5.843  1.00  0.00           H  
ATOM   1803 HG12 VAL A 115       5.194   8.192   4.996  1.00  0.00           H  
ATOM   1804 HG13 VAL A 115       5.487   7.980   6.743  1.00  0.00           H  
ATOM   1805  CG2 VAL A 115       7.791   7.687   5.378  1.00  0.00           C  
ATOM   1806 HG21 VAL A 115       8.725   7.186   5.126  1.00  0.00           H  
ATOM   1807 HG22 VAL A 115       7.911   8.206   6.329  1.00  0.00           H  
ATOM   1808 HG23 VAL A 115       7.576   8.407   4.588  1.00  0.00           H  
ATOM   1809  N   ALA A 116       5.639   3.610   5.921  1.00  0.00           N  
ATOM   1810  H   ALA A 116       6.272   3.526   5.139  1.00  0.00           H  
ATOM   1811  CA  ALA A 116       4.569   2.626   6.007  1.00  0.00           C  
ATOM   1812  HA  ALA A 116       3.606   3.137   5.998  1.00  0.00           H  
ATOM   1813  C   ALA A 116       4.625   1.825   7.303  1.00  0.00           C  
ATOM   1814  CB  ALA A 116       4.629   1.702   4.797  1.00  0.00           C  
ATOM   1815  HB1 ALA A 116       5.572   1.159   4.750  1.00  0.00           H  
ATOM   1816  HB2 ALA A 116       3.828   0.970   4.906  1.00  0.00           H  
ATOM   1817  HB3 ALA A 116       4.487   2.252   3.867  1.00  0.00           H  
ATOM   1818  O   ALA A 116       3.615   1.709   7.989  1.00  0.00           O  
ATOM   1819  N   ILE A 117       5.807   1.369   7.724  1.00  0.00           N  
ATOM   1820  H   ILE A 117       6.572   1.421   7.067  1.00  0.00           H  
ATOM   1821  CA  ILE A 117       6.013   0.663   8.999  1.00  0.00           C  
ATOM   1822  HA  ILE A 117       5.474  -0.284   8.966  1.00  0.00           H  
ATOM   1823  C   ILE A 117       5.466   1.474  10.178  1.00  0.00           C  
ATOM   1824  CB  ILE A 117       7.515   0.377   9.200  1.00  0.00           C  
ATOM   1825  HB  ILE A 117       8.056   1.309   9.037  1.00  0.00           H  
ATOM   1826  O   ILE A 117       4.789   0.922  11.050  1.00  0.00           O  
ATOM   1827  CG1 ILE A 117       8.005  -0.673   8.186  1.00  0.00           C  
ATOM   1828 HG12 ILE A 117       7.551  -0.504   7.210  1.00  0.00           H  
ATOM   1829 HG13 ILE A 117       7.699  -1.670   8.504  1.00  0.00           H  
ATOM   1830  CG2 ILE A 117       7.840  -0.122  10.623  1.00  0.00           C  
ATOM   1831 HG21 ILE A 117       7.615   0.646  11.364  1.00  0.00           H  
ATOM   1832 HG22 ILE A 117       7.261  -1.020  10.838  1.00  0.00           H  
ATOM   1833 HG23 ILE A 117       8.900  -0.360  10.705  1.00  0.00           H  
ATOM   1834  CD1 ILE A 117       9.523  -0.641   8.019  1.00  0.00           C  
ATOM   1835 HD11 ILE A 117       9.881   0.389   8.009  1.00  0.00           H  
ATOM   1836 HD12 ILE A 117       9.787  -1.097   7.064  1.00  0.00           H  
ATOM   1837 HD13 ILE A 117      10.005  -1.162   8.847  1.00  0.00           H  
ATOM   1838  N   ASN A 118       5.743   2.783  10.210  1.00  0.00           N  
ATOM   1839  H   ASN A 118       6.249   3.181   9.432  1.00  0.00           H  
ATOM   1840  CA  ASN A 118       5.224   3.657  11.263  1.00  0.00           C  
ATOM   1841  HA  ASN A 118       5.459   3.218  12.232  1.00  0.00           H  
ATOM   1842  C   ASN A 118       3.693   3.757  11.191  1.00  0.00           C  
ATOM   1843  CB  ASN A 118       5.893   5.038  11.185  1.00  0.00           C  
ATOM   1844  HB2 ASN A 118       5.380   5.715  11.867  1.00  0.00           H  
ATOM   1845  HB3 ASN A 118       5.789   5.441  10.177  1.00  0.00           H  
ATOM   1846  O   ASN A 118       3.030   3.597  12.216  1.00  0.00           O  
ATOM   1847  CG  ASN A 118       7.356   5.011  11.588  1.00  0.00           C  
ATOM   1848  ND2 ASN A 118       8.240   5.489  10.750  1.00  0.00           N  
ATOM   1849 HD21 ASN A 118       7.975   5.512   9.775  1.00  0.00           H  
ATOM   1850 HD22 ASN A 118       9.201   5.306  11.000  1.00  0.00           H  
ATOM   1851  OD1 ASN A 118       7.742   4.566  12.657  1.00  0.00           O  
ATOM   1852  N   GLN A 119       3.127   3.937   9.993  1.00  0.00           N  
ATOM   1853  H   GLN A 119       3.720   4.008   9.179  1.00  0.00           H  
ATOM   1854  CA  GLN A 119       1.675   4.002   9.799  1.00  0.00           C  
ATOM   1855  HA  GLN A 119       1.266   4.761  10.465  1.00  0.00           H  
ATOM   1856  C   GLN A 119       0.967   2.685  10.142  1.00  0.00           C  
ATOM   1857  CB  GLN A 119       1.347   4.400   8.356  1.00  0.00           C  
ATOM   1858  HB2 GLN A 119       1.885   3.756   7.661  1.00  0.00           H  
ATOM   1859  HB3 GLN A 119       0.278   4.256   8.203  1.00  0.00           H  
ATOM   1860  O   GLN A 119      -0.083   2.710  10.779  1.00  0.00           O  
ATOM   1861  CG  GLN A 119       1.684   5.865   8.055  1.00  0.00           C  
ATOM   1862  HG2 GLN A 119       1.210   6.505   8.799  1.00  0.00           H  
ATOM   1863  HG3 GLN A 119       2.762   6.014   8.110  1.00  0.00           H  
ATOM   1864  CD  GLN A 119       1.193   6.296   6.677  1.00  0.00           C  
ATOM   1865  NE2 GLN A 119       1.603   7.448   6.196  1.00  0.00           N  
ATOM   1866 HE21 GLN A 119       2.207   8.047   6.741  1.00  0.00           H  
ATOM   1867 HE22 GLN A 119       1.201   7.694   5.303  1.00  0.00           H  
ATOM   1868  OE1 GLN A 119       0.422   5.636   6.007  1.00  0.00           O  
ATOM   1869  N   TYR A 120       1.543   1.529   9.806  1.00  0.00           N  
ATOM   1870  H   TYR A 120       2.359   1.556   9.211  1.00  0.00           H  
ATOM   1871  CA  TYR A 120       1.042   0.224  10.236  1.00  0.00           C  
ATOM   1872  HA  TYR A 120       0.012   0.107   9.900  1.00  0.00           H  
ATOM   1873  C   TYR A 120       1.054   0.096  11.764  1.00  0.00           C  
ATOM   1874  CB  TYR A 120       1.894  -0.903   9.640  1.00  0.00           C  
ATOM   1875  HB2 TYR A 120       1.749  -1.777  10.275  1.00  0.00           H  
ATOM   1876  HB3 TYR A 120       2.949  -0.632   9.678  1.00  0.00           H  
ATOM   1877  O   TYR A 120       0.103  -0.427  12.347  1.00  0.00           O  
ATOM   1878  CG  TYR A 120       1.527  -1.365   8.249  1.00  0.00           C  
ATOM   1879  CD1 TYR A 120       0.325  -2.070   8.062  1.00  0.00           C  
ATOM   1880  HD1 TYR A 120      -0.344  -2.212   8.899  1.00  0.00           H  
ATOM   1881  CD2 TYR A 120       2.417  -1.206   7.170  1.00  0.00           C  
ATOM   1882  HD2 TYR A 120       3.367  -0.709   7.295  1.00  0.00           H  
ATOM   1883  CE1 TYR A 120       0.011  -2.605   6.796  1.00  0.00           C  
ATOM   1884  HE1 TYR A 120      -0.889  -3.182   6.642  1.00  0.00           H  
ATOM   1885  CE2 TYR A 120       2.080  -1.699   5.896  1.00  0.00           C  
ATOM   1886  HE2 TYR A 120       2.750  -1.566   5.059  1.00  0.00           H  
ATOM   1887  OH  TYR A 120       0.522  -2.863   4.474  1.00  0.00           O  
ATOM   1888  HH  TYR A 120       1.173  -2.649   3.801  1.00  0.00           H  
ATOM   1889  CZ  TYR A 120       0.871  -2.388   5.697  1.00  0.00           C  
ATOM   1890  N   GLY A 121       2.111   0.579  12.427  1.00  0.00           N  
ATOM   1891  H   GLY A 121       2.861   0.990  11.890  1.00  0.00           H  
ATOM   1892  CA  GLY A 121       2.193   0.618  13.887  1.00  0.00           C  
ATOM   1893  HA2 GLY A 121       3.143   1.070  14.172  1.00  0.00           H  
ATOM   1894  HA3 GLY A 121       2.142  -0.395  14.285  1.00  0.00           H  
ATOM   1895  C   GLY A 121       1.066   1.448  14.508  1.00  0.00           C  
ATOM   1896  O   GLY A 121       0.355   0.966  15.390  1.00  0.00           O  
ATOM   1897  N   GLU A 122       0.849   2.657  13.997  1.00  0.00           N  
ATOM   1898  H   GLU A 122       1.473   2.999  13.280  1.00  0.00           H  
ATOM   1899  CA  GLU A 122      -0.229   3.543  14.446  1.00  0.00           C  
ATOM   1900  HA  GLU A 122      -0.161   3.668  15.527  1.00  0.00           H  
ATOM   1901  C   GLU A 122      -1.619   2.949  14.157  1.00  0.00           C  
ATOM   1902  CB  GLU A 122      -0.064   4.926  13.794  1.00  0.00           C  
ATOM   1903  HB2 GLU A 122      -0.951   5.519  14.014  1.00  0.00           H  
ATOM   1904  HB3 GLU A 122       0.018   4.809  12.713  1.00  0.00           H  
ATOM   1905  O   GLU A 122      -2.470   2.899  15.048  1.00  0.00           O  
ATOM   1906  CG  GLU A 122       1.172   5.673  14.331  1.00  0.00           C  
ATOM   1907  HG2 GLU A 122       1.049   5.807  15.406  1.00  0.00           H  
ATOM   1908  HG3 GLU A 122       2.061   5.060  14.180  1.00  0.00           H  
ATOM   1909  CD  GLU A 122       1.402   7.050  13.683  1.00  0.00           C  
ATOM   1910  OE1 GLU A 122       2.462   7.654  13.978  1.00  0.00           O  
ATOM   1911  OE2 GLU A 122       0.511   7.530  12.948  1.00  0.00           O  
ATOM   1912  N   ALA A 123      -1.839   2.401  12.956  1.00  0.00           N  
ATOM   1913  H   ALA A 123      -1.118   2.490  12.255  1.00  0.00           H  
ATOM   1914  CA  ALA A 123      -3.087   1.739  12.576  1.00  0.00           C  
ATOM   1915  HA  ALA A 123      -3.906   2.445  12.712  1.00  0.00           H  
ATOM   1916  C   ALA A 123      -3.379   0.509  13.449  1.00  0.00           C  
ATOM   1917  CB  ALA A 123      -3.016   1.355  11.092  1.00  0.00           C  
ATOM   1918  HB1 ALA A 123      -2.199   0.653  10.924  1.00  0.00           H  
ATOM   1919  HB2 ALA A 123      -3.953   0.892  10.784  1.00  0.00           H  
ATOM   1920  HB3 ALA A 123      -2.847   2.246  10.488  1.00  0.00           H  
ATOM   1921  O   ALA A 123      -4.534   0.257  13.802  1.00  0.00           O  
ATOM   1922  N   ALA A 124      -2.349  -0.248  13.843  1.00  0.00           N  
ATOM   1923  H   ALA A 124      -1.428  -0.020  13.495  1.00  0.00           H  
ATOM   1924  CA  ALA A 124      -2.488  -1.356  14.779  1.00  0.00           C  
ATOM   1925  HA  ALA A 124      -3.241  -2.047  14.401  1.00  0.00           H  
ATOM   1926  C   ALA A 124      -2.943  -0.895  16.168  1.00  0.00           C  
ATOM   1927  CB  ALA A 124      -1.160  -2.101  14.897  1.00  0.00           C  
ATOM   1928  HB1 ALA A 124      -0.377  -1.430  15.250  1.00  0.00           H  
ATOM   1929  HB2 ALA A 124      -0.856  -2.514  13.935  1.00  0.00           H  
ATOM   1930  HB3 ALA A 124      -1.297  -2.896  15.630  1.00  0.00           H  
ATOM   1931  O   ALA A 124      -3.832  -1.517  16.756  1.00  0.00           O  
ATOM   1932  N   GLU A 125      -2.343   0.172  16.701  1.00  0.00           N  
ATOM   1933  H   GLU A 125      -1.622   0.637  16.169  1.00  0.00           H  
ATOM   1934  CA  GLU A 125      -2.710   0.731  18.005  1.00  0.00           C  
ATOM   1935  HA  GLU A 125      -2.704  -0.067  18.747  1.00  0.00           H  
ATOM   1936  C   GLU A 125      -4.129   1.315  17.997  1.00  0.00           C  
ATOM   1937  CB  GLU A 125      -1.697   1.801  18.441  1.00  0.00           C  
ATOM   1938  HB2 GLU A 125      -2.116   2.314  19.306  1.00  0.00           H  
ATOM   1939  HB3 GLU A 125      -1.556   2.528  17.642  1.00  0.00           H  
ATOM   1940  O   GLU A 125      -4.911   1.043  18.912  1.00  0.00           O  
ATOM   1941  CG  GLU A 125      -0.340   1.200  18.844  1.00  0.00           C  
ATOM   1942  HG2 GLU A 125       0.119   0.723  17.978  1.00  0.00           H  
ATOM   1943  HG3 GLU A 125      -0.519   0.425  19.588  1.00  0.00           H  
ATOM   1944  CD  GLU A 125       0.634   2.232  19.443  1.00  0.00           C  
ATOM   1945  OE1 GLU A 125       1.793   1.832  19.703  1.00  0.00           O  
ATOM   1946  OE2 GLU A 125       0.196   3.360  19.773  1.00  0.00           O  
ATOM   1947  N   GLU A 126      -4.493   2.055  16.948  1.00  0.00           N  
ATOM   1948  H   GLU A 126      -3.790   2.278  16.257  1.00  0.00           H  
ATOM   1949  CA  GLU A 126      -5.840   2.599  16.745  1.00  0.00           C  
ATOM   1950  HA  GLU A 126      -6.130   3.192  17.613  1.00  0.00           H  
ATOM   1951  C   GLU A 126      -6.886   1.481  16.603  1.00  0.00           C  
ATOM   1952  CB  GLU A 126      -5.844   3.515  15.507  1.00  0.00           C  
ATOM   1953  HB2 GLU A 126      -5.287   3.030  14.705  1.00  0.00           H  
ATOM   1954  HB3 GLU A 126      -6.867   3.635  15.151  1.00  0.00           H  
ATOM   1955  O   GLU A 126      -7.935   1.518  17.253  1.00  0.00           O  
ATOM   1956  CG  GLU A 126      -5.239   4.912  15.766  1.00  0.00           C  
ATOM   1957  HG2 GLU A 126      -5.148   5.427  14.810  1.00  0.00           H  
ATOM   1958  HG3 GLU A 126      -4.238   4.795  16.181  1.00  0.00           H  
ATOM   1959  CD  GLU A 126      -6.092   5.780  16.711  1.00  0.00           C  
ATOM   1960  OE1 GLU A 126      -5.521   6.610  17.465  1.00  0.00           O  
ATOM   1961  OE2 GLU A 126      -7.318   5.537  16.797  1.00  0.00           O  
ATOM   1962  N   ALA A 127      -6.594   0.430  15.828  1.00  0.00           N  
ATOM   1963  H   ALA A 127      -5.736   0.447  15.295  1.00  0.00           H  
ATOM   1964  CA  ALA A 127      -7.480  -0.726  15.688  1.00  0.00           C  
ATOM   1965  HA  ALA A 127      -8.466  -0.371  15.389  1.00  0.00           H  
ATOM   1966  C   ALA A 127      -7.654  -1.488  17.012  1.00  0.00           C  
ATOM   1967  CB  ALA A 127      -6.939  -1.635  14.580  1.00  0.00           C  
ATOM   1968  HB1 ALA A 127      -6.907  -1.088  13.638  1.00  0.00           H  
ATOM   1969  HB2 ALA A 127      -5.928  -1.960  14.823  1.00  0.00           H  
ATOM   1970  HB3 ALA A 127      -7.586  -2.505  14.463  1.00  0.00           H  
ATOM   1971  O   ALA A 127      -8.776  -1.854  17.370  1.00  0.00           O  
ATOM   1972  N   ALA A 128      -6.570  -1.687  17.771  1.00  0.00           N  
ATOM   1973  H   ALA A 128      -5.676  -1.367  17.426  1.00  0.00           H  
ATOM   1974  CA  ALA A 128      -6.625  -2.323  19.083  1.00  0.00           C  
ATOM   1975  HA  ALA A 128      -7.111  -3.293  18.977  1.00  0.00           H  
ATOM   1976  C   ALA A 128      -7.459  -1.498  20.072  1.00  0.00           C  
ATOM   1977  CB  ALA A 128      -5.199  -2.549  19.598  1.00  0.00           C  
ATOM   1978  HB1 ALA A 128      -4.681  -1.595  19.691  1.00  0.00           H  
ATOM   1979  HB2 ALA A 128      -5.234  -3.032  20.574  1.00  0.00           H  
ATOM   1980  HB3 ALA A 128      -4.649  -3.182  18.901  1.00  0.00           H  
ATOM   1981  O   ALA A 128      -8.325  -2.057  20.743  1.00  0.00           O  
ATOM   1982  N   ARG A 129      -7.267  -0.172  20.106  1.00  0.00           N  
ATOM   1983  H   ARG A 129      -6.537   0.214  19.524  1.00  0.00           H  
ATOM   1984  CA  ARG A 129      -8.047   0.745  20.948  1.00  0.00           C  
ATOM   1985  HA  ARG A 129      -8.002   0.396  21.979  1.00  0.00           H  
ATOM   1986  C   ARG A 129      -9.524   0.760  20.557  1.00  0.00           C  
ATOM   1987  CB  ARG A 129      -7.433   2.149  20.853  1.00  0.00           C  
ATOM   1988  HB2 ARG A 129      -6.366   2.080  21.063  1.00  0.00           H  
ATOM   1989  HB3 ARG A 129      -7.556   2.528  19.838  1.00  0.00           H  
ATOM   1990  O   ARG A 129     -10.380   0.727  21.432  1.00  0.00           O  
ATOM   1991  CG  ARG A 129      -8.076   3.129  21.849  1.00  0.00           C  
ATOM   1992  HG2 ARG A 129      -7.848   2.816  22.868  1.00  0.00           H  
ATOM   1993  HG3 ARG A 129      -9.159   3.127  21.722  1.00  0.00           H  
ATOM   1994  CD  ARG A 129      -7.591   4.564  21.622  1.00  0.00           C  
ATOM   1995  HD2 ARG A 129      -8.137   5.228  22.292  1.00  0.00           H  
ATOM   1996  HD3 ARG A 129      -7.833   4.839  20.595  1.00  0.00           H  
ATOM   1997  NE  ARG A 129      -6.142   4.714  21.863  1.00  0.00           N  
ATOM   1998  HE  ARG A 129      -5.687   3.986  22.396  1.00  0.00           H  
ATOM   1999  NH1 ARG A 129      -5.820   6.528  20.485  1.00  0.00           N  
ATOM   2000 HH11 ARG A 129      -5.243   6.844  19.718  1.00  0.00           H  
ATOM   2001 HH12 ARG A 129      -6.780   6.457  20.178  1.00  0.00           H  
ATOM   2002  NH2 ARG A 129      -4.066   5.560  21.465  1.00  0.00           N  
ATOM   2003 HH21 ARG A 129      -3.638   4.731  21.850  1.00  0.00           H  
ATOM   2004 HH22 ARG A 129      -3.499   6.147  20.869  1.00  0.00           H  
ATOM   2005  CZ  ARG A 129      -5.355   5.605  21.281  1.00  0.00           C  
ATOM   2006  N   ALA A 130      -9.841   0.779  19.263  1.00  0.00           N  
ATOM   2007  H   ALA A 130      -9.095   0.867  18.588  1.00  0.00           H  
ATOM   2008  CA  ALA A 130     -11.222   0.726  18.780  1.00  0.00           C  
ATOM   2009  HA  ALA A 130     -11.794   1.511  19.274  1.00  0.00           H  
ATOM   2010  C   ALA A 130     -11.911  -0.612  19.102  1.00  0.00           C  
ATOM   2011  CB  ALA A 130     -11.214   0.994  17.271  1.00  0.00           C  
ATOM   2012  HB1 ALA A 130     -12.236   0.997  16.894  1.00  0.00           H  
ATOM   2013  HB2 ALA A 130     -10.643   0.218  16.760  1.00  0.00           H  
ATOM   2014  HB3 ALA A 130     -10.751   1.961  17.073  1.00  0.00           H  
ATOM   2015  O   ALA A 130     -13.139  -0.675  19.185  1.00  0.00           O  
ATOM   2016  N   ALA A 131     -11.132  -1.682  19.273  1.00  0.00           N  
ATOM   2017  H   ALA A 131     -10.137  -1.582  19.127  1.00  0.00           H  
ATOM   2018  CA  ALA A 131     -11.630  -2.982  19.683  1.00  0.00           C  
ATOM   2019  HA  ALA A 131     -12.598  -3.141  19.209  1.00  0.00           H  
ATOM   2020  C   ALA A 131     -11.834  -3.123  21.201  1.00  0.00           C  
ATOM   2021  CB  ALA A 131     -10.672  -4.060  19.177  1.00  0.00           C  
ATOM   2022  HB1 ALA A 131      -9.717  -3.991  19.698  1.00  0.00           H  
ATOM   2023  HB2 ALA A 131     -11.129  -5.030  19.373  1.00  0.00           H  
ATOM   2024  HB3 ALA A 131     -10.501  -3.948  18.106  1.00  0.00           H  
ATOM   2025  O   ALA A 131     -12.391  -4.139  21.626  1.00  0.00           O  
ATOM   2026  N   GLU A 132     -11.386  -2.186  22.036  1.00  0.00           N  
ATOM   2027  H   GLU A 132     -10.971  -1.346  21.658  1.00  0.00           H  
ATOM   2028  CA  GLU A 132     -11.575  -2.222  23.496  1.00  0.00           C  
ATOM   2029  HA  GLU A 132     -11.577  -3.261  23.825  1.00  0.00           H  
ATOM   2030  C   GLU A 132     -12.944  -1.676  23.907  1.00  0.00           C  
ATOM   2031  CB  GLU A 132     -10.389  -1.552  24.214  1.00  0.00           C  
ATOM   2032  HB2 GLU A 132     -10.162  -0.591  23.751  1.00  0.00           H  
ATOM   2033  HB3 GLU A 132     -10.661  -1.384  25.256  1.00  0.00           H  
ATOM   2034  O   GLU A 132     -13.695  -2.494  24.503  1.00  0.00           O  
ATOM   2035  CG  GLU A 132      -9.152  -2.473  24.173  1.00  0.00           C  
ATOM   2036  HG2 GLU A 132      -8.896  -2.688  23.135  1.00  0.00           H  
ATOM   2037  HG3 GLU A 132      -9.428  -3.422  24.632  1.00  0.00           H  
ATOM   2038  CD  GLU A 132      -7.904  -1.931  24.898  1.00  0.00           C  
ATOM   2039  OE1 GLU A 132      -6.899  -2.683  24.921  1.00  0.00           O  
ATOM   2040  OE2 GLU A 132      -7.963  -0.836  25.507  1.00  0.00           O  
ATOM   2041  OXT GLU A 132     -13.278  -0.535  23.543  1.00  0.00           O  
TER    2042      GLU A 132                                                       
END   

ENDMDL
END
