# Supplementary material for: Scaffolding protein functional sites using deep learning
Source: Science. Author manuscript; Available in PMC 2022 Oct 31. (PMC9621694; doi:10.1126/science.abn2100)
Supplement: Data S1 [file NIHMS1830590-supplement-Data_S1.zip › dife_inp_8_RF.pdb]

HEADER                                            19-APR-22   XXXX              
EXPDTA    THEORETICAL MODEL                                                     
REMARK 220                                                                      
REMARK 220 EXPERIMENTAL DETAILS                                                 
REMARK 220  EXPERIMENT TYPE                : THEORETICAL MODELLING              
REMARK 220  DATE OF DATA COLLECTION        : 19-APR-22                          
REMARK 220                                                                      
REMARK 220 REMARK: MODEL GENERATED BY ROSETTA                                   
REMARK 220  VERSION 2021.38+release.4d5a969                                     
ATOM      1  N   THR A   1      -7.730  -1.124 -20.607  1.00  0.00           N  
ATOM      2  CA  THR A   1      -7.572  -0.953 -19.167  1.00  0.00           C  
ATOM      3  C   THR A   1      -6.432  -1.809 -18.602  1.00  0.00           C  
ATOM      4  O   THR A   1      -5.980  -1.578 -17.478  1.00  0.00           O  
ATOM      5  CB  THR A   1      -8.905  -1.197 -18.418  1.00  0.00           C  
ATOM      6  OG1 THR A   1      -9.378  -2.526 -18.616  1.00  0.00           O  
ATOM      7  CG2 THR A   1      -9.940  -0.250 -18.937  1.00  0.00           C  
ATOM      8 1H   THR A   1      -8.330  -0.397 -20.967  1.00  0.00           H  
ATOM      9 2H   THR A   1      -6.808  -1.019 -21.031  1.00  0.00           H  
ATOM     10 3H   THR A   1      -8.116  -2.030 -20.819  1.00  0.00           H  
ATOM     11  HA  THR A   1      -7.305   0.089 -18.991  1.00  0.00           H  
ATOM     12  HB  THR A   1      -8.762  -1.034 -17.353  1.00  0.00           H  
ATOM     13  HG1 THR A   1      -8.737  -3.176 -18.254  1.00  0.00           H  
ATOM     14 1HG2 THR A   1     -10.874  -0.418 -18.420  1.00  0.00           H  
ATOM     15 2HG2 THR A   1      -9.607   0.775 -18.777  1.00  0.00           H  
ATOM     16 3HG2 THR A   1     -10.086  -0.419 -20.000  1.00  0.00           H  
ATOM     17  N   GLU A   2      -5.883  -2.740 -19.391  1.00  0.00           N  
ATOM     18  CA  GLU A   2      -4.739  -3.525 -18.908  1.00  0.00           C  
ATOM     19  C   GLU A   2      -3.572  -2.596 -18.533  1.00  0.00           C  
ATOM     20  O   GLU A   2      -2.799  -2.881 -17.617  1.00  0.00           O  
ATOM     21  CB  GLU A   2      -4.291  -4.558 -19.939  1.00  0.00           C  
ATOM     22  CG  GLU A   2      -3.217  -5.509 -19.424  1.00  0.00           C  
ATOM     23  CD  GLU A   2      -2.860  -6.604 -20.405  1.00  0.00           C  
ATOM     24  OE1 GLU A   2      -3.418  -6.628 -21.477  1.00  0.00           O  
ATOM     25  OE2 GLU A   2      -2.030  -7.419 -20.075  1.00  0.00           O  
ATOM     26  H   GLU A   2      -6.239  -2.932 -20.311  1.00  0.00           H  
ATOM     27  HA  GLU A   2      -5.049  -4.064 -18.010  1.00  0.00           H  
ATOM     28 1HB  GLU A   2      -5.149  -5.154 -20.254  1.00  0.00           H  
ATOM     29 2HB  GLU A   2      -3.900  -4.048 -20.820  1.00  0.00           H  
ATOM     30 1HG  GLU A   2      -2.320  -4.932 -19.194  1.00  0.00           H  
ATOM     31 2HG  GLU A   2      -3.570  -5.960 -18.495  1.00  0.00           H  
ATOM     32  N   GLU A   3      -3.456  -1.473 -19.243  1.00  0.00           N  
ATOM     33  CA  GLU A   3      -2.415  -0.483 -19.002  1.00  0.00           C  
ATOM     34  C   GLU A   3      -2.527   0.124 -17.587  1.00  0.00           C  
ATOM     35  O   GLU A   3      -1.545   0.635 -17.031  1.00  0.00           O  
ATOM     36  CB  GLU A   3      -2.519   0.619 -20.077  1.00  0.00           C  
ATOM     37  CG  GLU A   3      -3.814   1.518 -20.030  1.00  0.00           C  
ATOM     38  CD  GLU A   3      -5.075   0.946 -20.740  1.00  0.00           C  
ATOM     39  OE1 GLU A   3      -5.116  -0.231 -21.064  1.00  0.00           O  
ATOM     40  OE2 GLU A   3      -6.015   1.693 -20.922  1.00  0.00           O  
ATOM     41  H   GLU A   3      -4.108  -1.310 -19.989  1.00  0.00           H  
ATOM     42  HA  GLU A   3      -1.445  -0.974 -19.088  1.00  0.00           H  
ATOM     43 1HB  GLU A   3      -1.658   1.282 -19.994  1.00  0.00           H  
ATOM     44 2HB  GLU A   3      -2.479   0.159 -21.064  1.00  0.00           H  
ATOM     45 1HG  GLU A   3      -4.062   1.740 -19.004  1.00  0.00           H  
ATOM     46 2HG  GLU A   3      -3.564   2.466 -20.502  1.00  0.00           H  
ATOM     47  N   LEU A   4      -3.723   0.038 -16.996  1.00  0.00           N  
ATOM     48  CA  LEU A   4      -3.972   0.562 -15.678  1.00  0.00           C  
ATOM     49  C   LEU A   4      -3.540  -0.521 -14.729  1.00  0.00           C  
ATOM     50  O   LEU A   4      -2.992  -0.237 -13.664  1.00  0.00           O  
ATOM     51  CB  LEU A   4      -5.455   0.852 -15.488  1.00  0.00           C  
ATOM     52  CG  LEU A   4      -6.051   1.845 -16.418  1.00  0.00           C  
ATOM     53  CD1 LEU A   4      -7.501   1.896 -16.190  1.00  0.00           C  
ATOM     54  CD2 LEU A   4      -5.447   3.163 -16.198  1.00  0.00           C  
ATOM     55  H   LEU A   4      -4.488  -0.422 -17.471  1.00  0.00           H  
ATOM     56  HA  LEU A   4      -3.379   1.460 -15.514  1.00  0.00           H  
ATOM     57 1HB  LEU A   4      -6.011  -0.065 -15.581  1.00  0.00           H  
ATOM     58 2HB  LEU A   4      -5.594   1.242 -14.489  1.00  0.00           H  
ATOM     59  HG  LEU A   4      -5.879   1.527 -17.444  1.00  0.00           H  
ATOM     60 1HD1 LEU A   4      -7.940   2.605 -16.882  1.00  0.00           H  
ATOM     61 2HD1 LEU A   4      -7.917   0.913 -16.356  1.00  0.00           H  
ATOM     62 3HD1 LEU A   4      -7.699   2.205 -15.166  1.00  0.00           H  
ATOM     63 1HD2 LEU A   4      -5.901   3.863 -16.892  1.00  0.00           H  
ATOM     64 2HD2 LEU A   4      -5.626   3.488 -15.172  1.00  0.00           H  
ATOM     65 3HD2 LEU A   4      -4.374   3.109 -16.380  1.00  0.00           H  
ATOM     66  N   ALA A   5      -3.763  -1.782 -15.140  1.00  0.00           N  
ATOM     67  CA  ALA A   5      -3.349  -2.908 -14.318  1.00  0.00           C  
ATOM     68  C   ALA A   5      -1.849  -2.845 -14.147  1.00  0.00           C  
ATOM     69  O   ALA A   5      -1.336  -3.109 -13.070  1.00  0.00           O  
ATOM     70  CB  ALA A   5      -3.742  -4.249 -14.913  1.00  0.00           C  
ATOM     71  H   ALA A   5      -4.241  -1.932 -16.029  1.00  0.00           H  
ATOM     72  HA  ALA A   5      -3.815  -2.815 -13.349  1.00  0.00           H  
ATOM     73 1HB  ALA A   5      -3.408  -5.029 -14.246  1.00  0.00           H  
ATOM     74 2HB  ALA A   5      -4.799  -4.317 -15.033  1.00  0.00           H  
ATOM     75 3HB  ALA A   5      -3.277  -4.391 -15.870  1.00  0.00           H  
ATOM     76  N   ALA A   6      -1.137  -2.468 -15.207  1.00  0.00           N  
ATOM     77  CA  ALA A   6       0.309  -2.371 -15.106  1.00  0.00           C  
ATOM     78  C   ALA A   6       0.719  -1.316 -14.074  1.00  0.00           C  
ATOM     79  O   ALA A   6       1.541  -1.582 -13.191  1.00  0.00           O  
ATOM     80  CB  ALA A   6       0.891  -2.030 -16.461  1.00  0.00           C  
ATOM     81  H   ALA A   6      -1.620  -2.295 -16.090  1.00  0.00           H  
ATOM     82  HA  ALA A   6       0.694  -3.338 -14.777  1.00  0.00           H  
ATOM     83 1HB  ALA A   6       1.976  -1.981 -16.391  1.00  0.00           H  
ATOM     84 2HB  ALA A   6       0.603  -2.798 -17.181  1.00  0.00           H  
ATOM     85 3HB  ALA A   6       0.503  -1.066 -16.789  1.00  0.00           H  
ATOM     86  N   ALA A   7       0.093  -0.129 -14.132  1.00  0.00           N  
ATOM     87  CA  ALA A   7       0.402   0.918 -13.152  1.00  0.00           C  
ATOM     88  C   ALA A   7       0.072   0.427 -11.748  1.00  0.00           C  
ATOM     89  O   ALA A   7       0.784   0.680 -10.770  1.00  0.00           O  
ATOM     90  CB  ALA A   7      -0.395   2.178 -13.456  1.00  0.00           C  
ATOM     91  H   ALA A   7      -0.575   0.059 -14.885  1.00  0.00           H  
ATOM     92  HA  ALA A   7       1.471   1.133 -13.200  1.00  0.00           H  
ATOM     93 1HB  ALA A   7      -0.152   2.950 -12.727  1.00  0.00           H  
ATOM     94 2HB  ALA A   7      -0.150   2.528 -14.458  1.00  0.00           H  
ATOM     95 3HB  ALA A   7      -1.461   1.951 -13.403  1.00  0.00           H  
ATOM     96  N   LEU A   8      -1.020  -0.304 -11.674  1.00  0.00           N  
ATOM     97  CA  LEU A   8      -1.520  -0.859 -10.452  1.00  0.00           C  
ATOM     98  C   LEU A   8      -0.610  -1.925  -9.862  1.00  0.00           C  
ATOM     99  O   LEU A   8      -0.430  -1.956  -8.644  1.00  0.00           O  
ATOM    100  CB  LEU A   8      -2.923  -1.341 -10.690  1.00  0.00           C  
ATOM    101  CG  LEU A   8      -3.570  -1.924  -9.579  1.00  0.00           C  
ATOM    102  CD1 LEU A   8      -3.588  -1.031  -8.494  1.00  0.00           C  
ATOM    103  CD2 LEU A   8      -4.922  -2.189  -9.949  1.00  0.00           C  
ATOM    104  H   LEU A   8      -1.562  -0.465 -12.520  1.00  0.00           H  
ATOM    105  HA  LEU A   8      -1.584  -0.053  -9.731  1.00  0.00           H  
ATOM    106 1HB  LEU A   8      -3.526  -0.509 -11.046  1.00  0.00           H  
ATOM    107 2HB  LEU A   8      -2.890  -2.077 -11.450  1.00  0.00           H  
ATOM    108  HG  LEU A   8      -3.057  -2.828  -9.284  1.00  0.00           H  
ATOM    109 1HD1 LEU A   8      -4.118  -1.514  -7.699  1.00  0.00           H  
ATOM    110 2HD1 LEU A   8      -2.573  -0.801  -8.191  1.00  0.00           H  
ATOM    111 3HD1 LEU A   8      -4.093  -0.134  -8.778  1.00  0.00           H  
ATOM    112 1HD2 LEU A   8      -5.382  -2.627  -9.116  1.00  0.00           H  
ATOM    113 2HD2 LEU A   8      -5.402  -1.271 -10.198  1.00  0.00           H  
ATOM    114 3HD2 LEU A   8      -4.970  -2.848 -10.779  1.00  0.00           H  
ATOM    115  N   GLU A   9      -0.036  -2.811 -10.683  1.00  0.00           N  
ATOM    116  CA  GLU A   9       0.858  -3.810 -10.109  1.00  0.00           C  
ATOM    117  C   GLU A   9       2.038  -3.106  -9.442  1.00  0.00           C  
ATOM    118  O   GLU A   9       2.494  -3.539  -8.380  1.00  0.00           O  
ATOM    119  CB  GLU A   9       1.390  -4.830 -11.136  1.00  0.00           C  
ATOM    120  CG  GLU A   9       0.380  -5.876 -11.663  1.00  0.00           C  
ATOM    121  CD  GLU A   9       1.026  -6.906 -12.601  1.00  0.00           C  
ATOM    122  OE1 GLU A   9       2.180  -6.741 -12.925  1.00  0.00           O  
ATOM    123  OE2 GLU A   9       0.365  -7.866 -12.982  1.00  0.00           O  
ATOM    124  H   GLU A   9      -0.231  -2.789 -11.680  1.00  0.00           H  
ATOM    125  HA  GLU A   9       0.311  -4.361  -9.347  1.00  0.00           H  
ATOM    126 1HB  GLU A   9       1.768  -4.285 -12.005  1.00  0.00           H  
ATOM    127 2HB  GLU A   9       2.230  -5.370 -10.703  1.00  0.00           H  
ATOM    128 1HG  GLU A   9      -0.083  -6.390 -10.822  1.00  0.00           H  
ATOM    129 2HG  GLU A   9      -0.393  -5.352 -12.210  1.00  0.00           H  
ATOM    130  N   GLU A  10       2.524  -1.997 -10.026  1.00  0.00           N  
ATOM    131  CA  GLU A  10       3.622  -1.290  -9.365  1.00  0.00           C  
ATOM    132  C   GLU A  10       3.162  -0.752  -8.001  1.00  0.00           C  
ATOM    133  O   GLU A  10       3.872  -0.894  -7.000  1.00  0.00           O  
ATOM    134  CB  GLU A  10       4.156  -0.143 -10.236  1.00  0.00           C  
ATOM    135  CG  GLU A  10       4.920  -0.597 -11.489  1.00  0.00           C  
ATOM    136  CD  GLU A  10       5.426   0.553 -12.357  1.00  0.00           C  
ATOM    137  OE1 GLU A  10       4.977   1.662 -12.180  1.00  0.00           O  
ATOM    138  OE2 GLU A  10       6.275   0.311 -13.186  1.00  0.00           O  
ATOM    139  H   GLU A  10       2.141  -1.677 -10.921  1.00  0.00           H  
ATOM    140  HA  GLU A  10       4.433  -1.997  -9.194  1.00  0.00           H  
ATOM    141 1HB  GLU A  10       3.327   0.483 -10.560  1.00  0.00           H  
ATOM    142 2HB  GLU A  10       4.820   0.484  -9.641  1.00  0.00           H  
ATOM    143 1HG  GLU A  10       5.768  -1.205 -11.181  1.00  0.00           H  
ATOM    144 2HG  GLU A  10       4.253  -1.225 -12.083  1.00  0.00           H  
ATOM    145  N   LEU A  11       1.933  -0.221  -7.938  1.00  0.00           N  
ATOM    146  CA  LEU A  11       1.410   0.286  -6.667  1.00  0.00           C  
ATOM    147  C   LEU A  11       1.259  -0.825  -5.638  1.00  0.00           C  
ATOM    148  O   LEU A  11       1.600  -0.654  -4.462  1.00  0.00           O  
ATOM    149  CB  LEU A  11       0.038   0.932  -6.879  1.00  0.00           C  
ATOM    150  CG  LEU A  11       0.033   2.233  -7.629  1.00  0.00           C  
ATOM    151  CD1 LEU A  11      -1.416   2.636  -7.960  1.00  0.00           C  
ATOM    152  CD2 LEU A  11       0.716   3.253  -6.751  1.00  0.00           C  
ATOM    153  H   LEU A  11       1.389  -0.122  -8.800  1.00  0.00           H  
ATOM    154  HA  LEU A  11       2.105   1.031  -6.283  1.00  0.00           H  
ATOM    155 1HB  LEU A  11      -0.588   0.241  -7.416  1.00  0.00           H  
ATOM    156 2HB  LEU A  11      -0.415   1.112  -5.903  1.00  0.00           H  
ATOM    157  HG  LEU A  11       0.579   2.139  -8.572  1.00  0.00           H  
ATOM    158 1HD1 LEU A  11      -1.414   3.587  -8.487  1.00  0.00           H  
ATOM    159 2HD1 LEU A  11      -1.874   1.884  -8.586  1.00  0.00           H  
ATOM    160 3HD1 LEU A  11      -1.981   2.721  -7.059  1.00  0.00           H  
ATOM    161 1HD2 LEU A  11       0.714   4.194  -7.237  1.00  0.00           H  
ATOM    162 2HD2 LEU A  11       0.200   3.343  -5.828  1.00  0.00           H  
ATOM    163 3HD2 LEU A  11       1.741   2.944  -6.553  1.00  0.00           H  
ATOM    164  N   LEU A  12       0.789  -1.984  -6.094  1.00  0.00           N  
ATOM    165  CA  LEU A  12       0.578  -3.121  -5.216  1.00  0.00           C  
ATOM    166  C   LEU A  12       1.914  -3.542  -4.633  1.00  0.00           C  
ATOM    167  O   LEU A  12       2.050  -3.712  -3.419  1.00  0.00           O  
ATOM    168  CB  LEU A  12      -0.064  -4.286  -5.993  1.00  0.00           C  
ATOM    169  CG  LEU A  12      -0.343  -5.558  -5.187  1.00  0.00           C  
ATOM    170  CD1 LEU A  12      -1.328  -5.237  -4.110  1.00  0.00           C  
ATOM    171  CD2 LEU A  12      -0.891  -6.632  -6.085  1.00  0.00           C  
ATOM    172  H   LEU A  12       0.534  -2.059  -7.078  1.00  0.00           H  
ATOM    173  HA  LEU A  12      -0.075  -2.827  -4.399  1.00  0.00           H  
ATOM    174 1HB  LEU A  12      -1.005  -3.938  -6.426  1.00  0.00           H  
ATOM    175 2HB  LEU A  12       0.602  -4.556  -6.810  1.00  0.00           H  
ATOM    176  HG  LEU A  12       0.583  -5.896  -4.724  1.00  0.00           H  
ATOM    177 1HD1 LEU A  12      -1.527  -6.121  -3.504  1.00  0.00           H  
ATOM    178 2HD1 LEU A  12      -0.909  -4.462  -3.507  1.00  0.00           H  
ATOM    179 3HD1 LEU A  12      -2.249  -4.897  -4.559  1.00  0.00           H  
ATOM    180 1HD2 LEU A  12      -1.086  -7.531  -5.501  1.00  0.00           H  
ATOM    181 2HD2 LEU A  12      -1.816  -6.276  -6.526  1.00  0.00           H  
ATOM    182 3HD2 LEU A  12      -0.167  -6.856  -6.870  1.00  0.00           H  
ATOM    183  N   ALA A  13       2.920  -3.676  -5.499  1.00  0.00           N  
ATOM    184  CA  ALA A  13       4.240  -4.083  -5.056  1.00  0.00           C  
ATOM    185  C   ALA A  13       4.812  -3.109  -4.035  1.00  0.00           C  
ATOM    186  O   ALA A  13       5.393  -3.532  -3.030  1.00  0.00           O  
ATOM    187  CB  ALA A  13       5.170  -4.178  -6.247  1.00  0.00           C  
ATOM    188  H   ALA A  13       2.758  -3.512  -6.493  1.00  0.00           H  
ATOM    189  HA  ALA A  13       4.156  -5.057  -4.585  1.00  0.00           H  
ATOM    190 1HB  ALA A  13       6.155  -4.505  -5.919  1.00  0.00           H  
ATOM    191 2HB  ALA A  13       4.764  -4.890  -6.965  1.00  0.00           H  
ATOM    192 3HB  ALA A  13       5.248  -3.196  -6.717  1.00  0.00           H  
ATOM    193  N   LEU A  14       4.607  -1.807  -4.244  1.00  0.00           N  
ATOM    194  CA  LEU A  14       5.131  -0.858  -3.282  1.00  0.00           C  
ATOM    195  C   LEU A  14       4.462  -1.017  -1.932  1.00  0.00           C  
ATOM    196  O   LEU A  14       5.158  -1.063  -0.918  1.00  0.00           O  
ATOM    197  CB  LEU A  14       4.955   0.568  -3.800  1.00  0.00           C  
ATOM    198  CG  LEU A  14       5.850   0.941  -4.960  1.00  0.00           C  
ATOM    199  CD1 LEU A  14       5.420   2.225  -5.499  1.00  0.00           C  
ATOM    200  CD2 LEU A  14       7.278   1.069  -4.485  1.00  0.00           C  
ATOM    201  H   LEU A  14       4.129  -1.483  -5.088  1.00  0.00           H  
ATOM    202  HA  LEU A  14       6.195  -1.049  -3.160  1.00  0.00           H  
ATOM    203 1HB  LEU A  14       3.923   0.684  -4.137  1.00  0.00           H  
ATOM    204 2HB  LEU A  14       5.133   1.269  -3.004  1.00  0.00           H  
ATOM    205  HG  LEU A  14       5.771   0.183  -5.737  1.00  0.00           H  
ATOM    206 1HD1 LEU A  14       6.047   2.484  -6.336  1.00  0.00           H  
ATOM    207 2HD1 LEU A  14       4.388   2.138  -5.819  1.00  0.00           H  
ATOM    208 3HD1 LEU A  14       5.509   2.975  -4.734  1.00  0.00           H  
ATOM    209 1HD2 LEU A  14       7.913   1.349  -5.325  1.00  0.00           H  
ATOM    210 2HD2 LEU A  14       7.323   1.844  -3.727  1.00  0.00           H  
ATOM    211 3HD2 LEU A  14       7.616   0.119  -4.067  1.00  0.00           H  
ATOM    212  N   GLU A  15       3.137  -1.191  -1.898  1.00  0.00           N  
ATOM    213  CA  GLU A  15       2.482  -1.356  -0.599  1.00  0.00           C  
ATOM    214  C   GLU A  15       2.950  -2.642   0.086  1.00  0.00           C  
ATOM    215  O   GLU A  15       3.097  -2.686   1.306  1.00  0.00           O  
ATOM    216  CB  GLU A  15       0.955  -1.330  -0.698  1.00  0.00           C  
ATOM    217  CG  GLU A  15       0.321   0.012  -1.016  1.00  0.00           C  
ATOM    218  CD  GLU A  15      -1.189  -0.052  -0.924  1.00  0.00           C  
ATOM    219  OE1 GLU A  15      -1.687  -1.085  -0.583  1.00  0.00           O  
ATOM    220  OE2 GLU A  15      -1.844   0.922  -1.226  1.00  0.00           O  
ATOM    221  H   GLU A  15       2.590  -1.171  -2.763  1.00  0.00           H  
ATOM    222  HA  GLU A  15       2.773  -0.520   0.038  1.00  0.00           H  
ATOM    223 1HB  GLU A  15       0.657  -1.986  -1.510  1.00  0.00           H  
ATOM    224 2HB  GLU A  15       0.517  -1.703   0.229  1.00  0.00           H  
ATOM    225 1HG  GLU A  15       0.690   0.762  -0.313  1.00  0.00           H  
ATOM    226 2HG  GLU A  15       0.612   0.312  -2.024  1.00  0.00           H  
ATOM    227  N   LEU A  16       3.214  -3.695  -0.686  1.00  0.00           N  
ATOM    228  CA  LEU A  16       3.683  -4.924  -0.064  1.00  0.00           C  
ATOM    229  C   LEU A  16       5.046  -4.687   0.616  1.00  0.00           C  
ATOM    230  O   LEU A  16       5.258  -5.109   1.761  1.00  0.00           O  
ATOM    231  CB  LEU A  16       3.757  -6.022  -1.132  1.00  0.00           C  
ATOM    232  CG  LEU A  16       2.378  -6.495  -1.650  1.00  0.00           C  
ATOM    233  CD1 LEU A  16       2.538  -7.381  -2.863  1.00  0.00           C  
ATOM    234  CD2 LEU A  16       1.683  -7.241  -0.544  1.00  0.00           C  
ATOM    235  H   LEU A  16       3.059  -3.645  -1.696  1.00  0.00           H  
ATOM    236  HA  LEU A  16       2.964  -5.223   0.696  1.00  0.00           H  
ATOM    237 1HB  LEU A  16       4.322  -5.643  -1.980  1.00  0.00           H  
ATOM    238 2HB  LEU A  16       4.283  -6.880  -0.720  1.00  0.00           H  
ATOM    239  HG  LEU A  16       1.787  -5.637  -1.935  1.00  0.00           H  
ATOM    240 1HD1 LEU A  16       1.556  -7.701  -3.211  1.00  0.00           H  
ATOM    241 2HD1 LEU A  16       3.034  -6.829  -3.651  1.00  0.00           H  
ATOM    242 3HD1 LEU A  16       3.133  -8.253  -2.600  1.00  0.00           H  
ATOM    243 1HD2 LEU A  16       0.702  -7.570  -0.885  1.00  0.00           H  
ATOM    244 2HD2 LEU A  16       2.279  -8.108  -0.260  1.00  0.00           H  
ATOM    245 3HD2 LEU A  16       1.574  -6.583   0.311  1.00  0.00           H  
ATOM    246  N   ASP A  17       5.940  -3.943  -0.051  1.00  0.00           N  
ATOM    247  CA  ASP A  17       7.234  -3.611   0.553  1.00  0.00           C  
ATOM    248  C   ASP A  17       7.072  -2.622   1.711  1.00  0.00           C  
ATOM    249  O   ASP A  17       7.804  -2.682   2.705  1.00  0.00           O  
ATOM    250  CB  ASP A  17       8.223  -3.116  -0.501  1.00  0.00           C  
ATOM    251  CG  ASP A  17       8.819  -4.259  -1.387  1.00  0.00           C  
ATOM    252  OD1 ASP A  17       8.776  -5.433  -0.989  1.00  0.00           O  
ATOM    253  OD2 ASP A  17       9.323  -3.947  -2.439  1.00  0.00           O  
ATOM    254  H   ASP A  17       5.719  -3.619  -0.998  1.00  0.00           H  
ATOM    255  HA  ASP A  17       7.646  -4.523   0.965  1.00  0.00           H  
ATOM    256 1HB  ASP A  17       7.700  -2.424  -1.167  1.00  0.00           H  
ATOM    257 2HB  ASP A  17       9.033  -2.569  -0.021  1.00  0.00           H  
ATOM    258  N   GLY A  18       6.087  -1.738   1.599  1.00  0.00           N  
ATOM    259  CA  GLY A  18       5.777  -0.773   2.641  1.00  0.00           C  
ATOM    260  C   GLY A  18       5.475  -1.537   3.914  1.00  0.00           C  
ATOM    261  O   GLY A  18       6.072  -1.284   4.965  1.00  0.00           O  
ATOM    262  H   GLY A  18       5.533  -1.715   0.748  1.00  0.00           H  
ATOM    263 1HA  GLY A  18       6.610  -0.092   2.799  1.00  0.00           H  
ATOM    264 2HA  GLY A  18       4.905  -0.184   2.345  1.00  0.00           H  
ATOM    265  N   ALA A  19       4.577  -2.513   3.807  1.00  0.00           N  
ATOM    266  CA  ALA A  19       4.184  -3.307   4.951  1.00  0.00           C  
ATOM    267  C   ALA A  19       5.382  -3.987   5.587  1.00  0.00           C  
ATOM    268  O   ALA A  19       5.504  -4.016   6.815  1.00  0.00           O  
ATOM    269  CB  ALA A  19       3.160  -4.350   4.539  1.00  0.00           C  
ATOM    270  H   ALA A  19       4.112  -2.660   2.909  1.00  0.00           H  
ATOM    271  HA  ALA A  19       3.742  -2.637   5.673  1.00  0.00           H  
ATOM    272 1HB  ALA A  19       2.847  -4.921   5.406  1.00  0.00           H  
ATOM    273 2HB  ALA A  19       2.297  -3.840   4.099  1.00  0.00           H  
ATOM    274 3HB  ALA A  19       3.602  -5.017   3.800  1.00  0.00           H  
ATOM    275  N   LYS A  20       6.330  -4.464   4.776  1.00  0.00           N  
ATOM    276  CA  LYS A  20       7.497  -5.113   5.361  1.00  0.00           C  
ATOM    277  C   LYS A  20       8.253  -4.116   6.240  1.00  0.00           C  
ATOM    278  O   LYS A  20       8.650  -4.444   7.364  1.00  0.00           O  
ATOM    279  CB  LYS A  20       8.435  -5.593   4.255  1.00  0.00           C  
ATOM    280  CG  LYS A  20       7.920  -6.741   3.416  1.00  0.00           C  
ATOM    281  CD  LYS A  20       8.884  -7.013   2.265  1.00  0.00           C  
ATOM    282  CE  LYS A  20       8.334  -8.033   1.288  1.00  0.00           C  
ATOM    283  NZ  LYS A  20       9.169  -8.101   0.052  1.00  0.00           N  
ATOM    284  H   LYS A  20       6.200  -4.429   3.762  1.00  0.00           H  
ATOM    285  HA  LYS A  20       7.172  -5.951   5.975  1.00  0.00           H  
ATOM    286 1HB  LYS A  20       8.663  -4.775   3.587  1.00  0.00           H  
ATOM    287 2HB  LYS A  20       9.376  -5.909   4.700  1.00  0.00           H  
ATOM    288 1HG  LYS A  20       7.820  -7.634   4.029  1.00  0.00           H  
ATOM    289 2HG  LYS A  20       6.945  -6.482   3.011  1.00  0.00           H  
ATOM    290 1HD  LYS A  20       9.095  -6.091   1.726  1.00  0.00           H  
ATOM    291 2HD  LYS A  20       9.822  -7.389   2.667  1.00  0.00           H  
ATOM    292 1HE  LYS A  20       8.321  -9.011   1.763  1.00  0.00           H  
ATOM    293 2HE  LYS A  20       7.314  -7.756   1.012  1.00  0.00           H  
ATOM    294 1HZ  LYS A  20       8.786  -8.776  -0.587  1.00  0.00           H  
ATOM    295 2HZ  LYS A  20       9.148  -7.152  -0.396  1.00  0.00           H  
ATOM    296 3HZ  LYS A  20      10.115  -8.350   0.279  1.00  0.00           H  
ATOM    297  N   LEU A  21       8.389  -2.877   5.750  1.00  0.00           N  
ATOM    298  CA  LEU A  21       9.094  -1.819   6.473  1.00  0.00           C  
ATOM    299  C   LEU A  21       8.382  -1.371   7.736  1.00  0.00           C  
ATOM    300  O   LEU A  21       9.033  -1.038   8.727  1.00  0.00           O  
ATOM    301  CB  LEU A  21       9.322  -0.622   5.556  1.00  0.00           C  
ATOM    302  CG  LEU A  21      10.316  -0.871   4.444  1.00  0.00           C  
ATOM    303  CD1 LEU A  21      10.300   0.272   3.485  1.00  0.00           C  
ATOM    304  CD2 LEU A  21      11.703  -1.014   5.061  1.00  0.00           C  
ATOM    305  H   LEU A  21       8.015  -2.679   4.816  1.00  0.00           H  
ATOM    306  HA  LEU A  21      10.070  -2.209   6.760  1.00  0.00           H  
ATOM    307 1HB  LEU A  21       8.376  -0.328   5.109  1.00  0.00           H  
ATOM    308 2HB  LEU A  21       9.696   0.208   6.157  1.00  0.00           H  
ATOM    309  HG  LEU A  21      10.042  -1.780   3.903  1.00  0.00           H  
ATOM    310 1HD1 LEU A  21      11.015   0.085   2.688  1.00  0.00           H  
ATOM    311 2HD1 LEU A  21       9.308   0.377   3.066  1.00  0.00           H  
ATOM    312 3HD1 LEU A  21      10.573   1.161   4.013  1.00  0.00           H  
ATOM    313 1HD2 LEU A  21      12.436  -1.192   4.273  1.00  0.00           H  
ATOM    314 2HD2 LEU A  21      11.959  -0.093   5.590  1.00  0.00           H  
ATOM    315 3HD2 LEU A  21      11.714  -1.852   5.764  1.00  0.00           H  
ATOM    316  N   TYR A  22       7.051  -1.370   7.736  1.00  0.00           N  
ATOM    317  CA  TYR A  22       6.361  -0.920   8.940  1.00  0.00           C  
ATOM    318  C   TYR A  22       6.447  -1.999   9.987  1.00  0.00           C  
ATOM    319  O   TYR A  22       6.588  -1.709  11.169  1.00  0.00           O  
ATOM    320  CB  TYR A  22       4.917  -0.576   8.667  1.00  0.00           C  
ATOM    321  CG  TYR A  22       4.849   0.447   7.698  1.00  0.00           C  
ATOM    322  CD1 TYR A  22       4.047   0.290   6.611  1.00  0.00           C  
ATOM    323  CD2 TYR A  22       5.669   1.512   7.812  1.00  0.00           C  
ATOM    324  CE1 TYR A  22       4.077   1.217   5.636  1.00  0.00           C  
ATOM    325  CE2 TYR A  22       5.690   2.421   6.850  1.00  0.00           C  
ATOM    326  CZ  TYR A  22       4.901   2.279   5.752  1.00  0.00           C  
ATOM    327  OH  TYR A  22       4.954   3.187   4.757  1.00  0.00           O  
ATOM    328  H   TYR A  22       6.545  -1.634   6.887  1.00  0.00           H  
ATOM    329  HA  TYR A  22       6.864  -0.035   9.321  1.00  0.00           H  
ATOM    330 1HB  TYR A  22       4.428  -1.422   8.282  1.00  0.00           H  
ATOM    331 2HB  TYR A  22       4.408  -0.250   9.577  1.00  0.00           H  
ATOM    332  HD1 TYR A  22       3.401  -0.580   6.517  1.00  0.00           H  
ATOM    333  HD2 TYR A  22       6.323   1.615   8.668  1.00  0.00           H  
ATOM    334  HE1 TYR A  22       3.462   1.108   4.758  1.00  0.00           H  
ATOM    335  HE2 TYR A  22       6.352   3.259   6.936  1.00  0.00           H  
ATOM    336  HH  TYR A  22       4.060   3.358   4.400  1.00  0.00           H  
ATOM    337  N   ARG A  23       6.396  -3.260   9.561  1.00  0.00           N  
ATOM    338  CA  ARG A  23       6.513  -4.371  10.491  1.00  0.00           C  
ATOM    339  C   ARG A  23       7.919  -4.370  11.106  1.00  0.00           C  
ATOM    340  O   ARG A  23       8.081  -4.565  12.318  1.00  0.00           O  
ATOM    341  CB  ARG A  23       6.204  -5.669   9.757  1.00  0.00           C  
ATOM    342  CG  ARG A  23       4.726  -5.793   9.387  1.00  0.00           C  
ATOM    343  CD  ARG A  23       4.407  -6.911   8.479  1.00  0.00           C  
ATOM    344  NE  ARG A  23       2.967  -6.933   8.149  1.00  0.00           N  
ATOM    345  CZ  ARG A  23       2.432  -7.546   7.071  1.00  0.00           C  
ATOM    346  NH1 ARG A  23       3.222  -8.174   6.225  1.00  0.00           N  
ATOM    347  NH2 ARG A  23       1.117  -7.525   6.842  1.00  0.00           N  
ATOM    348  H   ARG A  23       6.257  -3.459   8.567  1.00  0.00           H  
ATOM    349  HA  ARG A  23       5.780  -4.240  11.287  1.00  0.00           H  
ATOM    350 1HB  ARG A  23       6.785  -5.715   8.835  1.00  0.00           H  
ATOM    351 2HB  ARG A  23       6.481  -6.523  10.371  1.00  0.00           H  
ATOM    352 1HG  ARG A  23       4.137  -5.914  10.294  1.00  0.00           H  
ATOM    353 2HG  ARG A  23       4.436  -4.891   8.894  1.00  0.00           H  
ATOM    354 1HD  ARG A  23       4.968  -6.789   7.551  1.00  0.00           H  
ATOM    355 2HD  ARG A  23       4.669  -7.858   8.947  1.00  0.00           H  
ATOM    356  HE  ARG A  23       2.333  -6.458   8.780  1.00  0.00           H  
ATOM    357 1HH1 ARG A  23       4.220  -8.196   6.388  1.00  0.00           H  
ATOM    358 2HH1 ARG A  23       2.831  -8.637   5.416  1.00  0.00           H  
ATOM    359 1HH2 ARG A  23       0.452  -7.058   7.481  1.00  0.00           H  
ATOM    360 2HH2 ARG A  23       0.744  -7.991   6.032  1.00  0.00           H  
ATOM    361  N   GLU A  24       8.940  -4.072  10.283  1.00  0.00           N  
ATOM    362  CA  GLU A  24      10.305  -3.971  10.787  1.00  0.00           C  
ATOM    363  C   GLU A  24      10.408  -2.808  11.762  1.00  0.00           C  
ATOM    364  O   GLU A  24      10.921  -2.963  12.874  1.00  0.00           O  
ATOM    365  CB  GLU A  24      11.317  -3.763   9.647  1.00  0.00           C  
ATOM    366  CG  GLU A  24      12.792  -3.702  10.114  1.00  0.00           C  
ATOM    367  CD  GLU A  24      13.817  -3.530   8.983  1.00  0.00           C  
ATOM    368  OE1 GLU A  24      13.428  -3.397   7.848  1.00  0.00           O  
ATOM    369  OE2 GLU A  24      14.990  -3.550   9.276  1.00  0.00           O  
ATOM    370  H   GLU A  24       8.769  -3.950   9.284  1.00  0.00           H  
ATOM    371  HA  GLU A  24      10.551  -4.890  11.319  1.00  0.00           H  
ATOM    372 1HB  GLU A  24      11.217  -4.569   8.920  1.00  0.00           H  
ATOM    373 2HB  GLU A  24      11.091  -2.830   9.129  1.00  0.00           H  
ATOM    374 1HG  GLU A  24      12.895  -2.861  10.805  1.00  0.00           H  
ATOM    375 2HG  GLU A  24      13.020  -4.613  10.664  1.00  0.00           H  
ATOM    376  N   ALA A  25       9.888  -1.643  11.352  1.00  0.00           N  
ATOM    377  CA  ALA A  25       9.936  -0.448  12.173  1.00  0.00           C  
ATOM    378  C   ALA A  25       9.214  -0.665  13.489  1.00  0.00           C  
ATOM    379  O   ALA A  25       9.669  -0.210  14.530  1.00  0.00           O  
ATOM    380  CB  ALA A  25       9.296   0.723  11.446  1.00  0.00           C  
ATOM    381  H   ALA A  25       9.475  -1.574  10.425  1.00  0.00           H  
ATOM    382  HA  ALA A  25      10.978  -0.219  12.372  1.00  0.00           H  
ATOM    383 1HB  ALA A  25       9.363   1.619  12.073  1.00  0.00           H  
ATOM    384 2HB  ALA A  25       9.783   0.907  10.512  1.00  0.00           H  
ATOM    385 3HB  ALA A  25       8.263   0.490  11.249  1.00  0.00           H  
ATOM    386  N   LEU A  26       8.095  -1.379  13.443  1.00  0.00           N  
ATOM    387  CA  LEU A  26       7.285  -1.636  14.614  1.00  0.00           C  
ATOM    388  C   LEU A  26       8.099  -2.421  15.611  1.00  0.00           C  
ATOM    389  O   LEU A  26       8.213  -2.031  16.770  1.00  0.00           O  
ATOM    390  CB  LEU A  26       5.997  -2.360  14.209  1.00  0.00           C  
ATOM    391  CG  LEU A  26       4.946  -2.518  15.281  1.00  0.00           C  
ATOM    392  CD1 LEU A  26       3.581  -2.652  14.606  1.00  0.00           C  
ATOM    393  CD2 LEU A  26       5.268  -3.715  16.155  1.00  0.00           C  
ATOM    394  H   LEU A  26       7.760  -1.722  12.549  1.00  0.00           H  
ATOM    395  HA  LEU A  26       7.016  -0.692  15.073  1.00  0.00           H  
ATOM    396 1HB  LEU A  26       5.539  -1.808  13.396  1.00  0.00           H  
ATOM    397 2HB  LEU A  26       6.256  -3.350  13.841  1.00  0.00           H  
ATOM    398  HG  LEU A  26       4.923  -1.642  15.879  1.00  0.00           H  
ATOM    399 1HD1 LEU A  26       2.804  -2.740  15.367  1.00  0.00           H  
ATOM    400 2HD1 LEU A  26       3.390  -1.765  14.001  1.00  0.00           H  
ATOM    401 3HD1 LEU A  26       3.571  -3.535  13.969  1.00  0.00           H  
ATOM    402 1HD2 LEU A  26       4.506  -3.816  16.927  1.00  0.00           H  
ATOM    403 2HD2 LEU A  26       5.291  -4.617  15.543  1.00  0.00           H  
ATOM    404 3HD2 LEU A  26       6.240  -3.572  16.624  1.00  0.00           H  
ATOM    405  N   ALA A  27       8.690  -3.526  15.162  1.00  0.00           N  
ATOM    406  CA  ALA A  27       9.516  -4.328  16.047  1.00  0.00           C  
ATOM    407  C   ALA A  27      10.689  -3.508  16.591  1.00  0.00           C  
ATOM    408  O   ALA A  27      11.074  -3.647  17.753  1.00  0.00           O  
ATOM    409  CB  ALA A  27      10.032  -5.536  15.293  1.00  0.00           C  
ATOM    410  H   ALA A  27       8.565  -3.812  14.188  1.00  0.00           H  
ATOM    411  HA  ALA A  27       8.904  -4.650  16.887  1.00  0.00           H  
ATOM    412 1HB  ALA A  27      10.638  -6.149  15.956  1.00  0.00           H  
ATOM    413 2HB  ALA A  27       9.189  -6.118  14.922  1.00  0.00           H  
ATOM    414 3HB  ALA A  27      10.639  -5.197  14.449  1.00  0.00           H  
ATOM    415  N   ALA A  28      11.263  -2.662  15.733  1.00  0.00           N  
ATOM    416  CA  ALA A  28      12.369  -1.778  16.077  1.00  0.00           C  
ATOM    417  C   ALA A  28      11.998  -0.666  17.064  1.00  0.00           C  
ATOM    418  O   ALA A  28      12.847  -0.214  17.848  1.00  0.00           O  
ATOM    419  CB  ALA A  28      12.911  -1.141  14.826  1.00  0.00           C  
ATOM    420  H   ALA A  28      10.919  -2.631  14.774  1.00  0.00           H  
ATOM    421  HA  ALA A  28      13.148  -2.388  16.533  1.00  0.00           H  
ATOM    422 1HB  ALA A  28      13.742  -0.534  15.107  1.00  0.00           H  
ATOM    423 2HB  ALA A  28      13.227  -1.909  14.121  1.00  0.00           H  
ATOM    424 3HB  ALA A  28      12.151  -0.533  14.379  1.00  0.00           H  
ATOM    425  N   ALA A  29      10.758  -0.178  16.975  1.00  0.00           N  
ATOM    426  CA  ALA A  29      10.280   0.955  17.755  1.00  0.00           C  
ATOM    427  C   ALA A  29      10.365   0.682  19.262  1.00  0.00           C  
ATOM    428  O   ALA A  29       9.971  -0.398  19.706  1.00  0.00           O  
ATOM    429  CB  ALA A  29       8.846   1.272  17.365  1.00  0.00           C  
ATOM    430  H   ALA A  29      10.123  -0.583  16.290  1.00  0.00           H  
ATOM    431  HA  ALA A  29      10.899   1.799  17.488  1.00  0.00           H  
ATOM    432 1HB  ALA A  29       8.490   2.138  17.910  1.00  0.00           H  
ATOM    433 2HB  ALA A  29       8.801   1.480  16.292  1.00  0.00           H  
ATOM    434 3HB  ALA A  29       8.232   0.425  17.585  1.00  0.00           H  
ATOM    435  N   PRO A  30      10.794   1.679  20.076  1.00  0.00           N  
ATOM    436  CA  PRO A  30      10.962   1.647  21.528  1.00  0.00           C  
ATOM    437  C   PRO A  30       9.687   1.715  22.361  1.00  0.00           C  
ATOM    438  O   PRO A  30       9.740   1.528  23.577  1.00  0.00           O  
ATOM    439  CB  PRO A  30      11.791   2.905  21.788  1.00  0.00           C  
ATOM    440  CG  PRO A  30      11.379   3.862  20.705  1.00  0.00           C  
ATOM    441  CD  PRO A  30      11.157   3.003  19.487  1.00  0.00           C  
ATOM    442  HA  PRO A  30      11.539   0.746  21.792  1.00  0.00           H  
ATOM    443 1HB  PRO A  30      11.574   3.292  22.796  1.00  0.00           H  
ATOM    444 2HB  PRO A  30      12.865   2.666  21.761  1.00  0.00           H  
ATOM    445 1HG  PRO A  30      10.461   4.405  21.000  1.00  0.00           H  
ATOM    446 2HG  PRO A  30      12.159   4.621  20.570  1.00  0.00           H  
ATOM    447 1HD  PRO A  30      10.326   3.432  18.895  1.00  0.00           H  
ATOM    448 2HD  PRO A  30      12.097   2.937  18.916  1.00  0.00           H  
ATOM    449  N   SER A  31       8.556   2.021  21.741  1.00  0.00           N  
ATOM    450  CA  SER A  31       7.342   2.243  22.511  1.00  0.00           C  
ATOM    451  C   SER A  31       6.060   1.901  21.772  1.00  0.00           C  
ATOM    452  O   SER A  31       5.930   2.208  20.583  1.00  0.00           O  
ATOM    453  CB  SER A  31       7.249   3.709  22.907  1.00  0.00           C  
ATOM    454  OG  SER A  31       6.008   4.006  23.531  1.00  0.00           O  
ATOM    455  H   SER A  31       8.539   2.143  20.740  1.00  0.00           H  
ATOM    456  HA  SER A  31       7.448   1.656  23.410  1.00  0.00           H  
ATOM    457 1HB  SER A  31       8.065   3.951  23.586  1.00  0.00           H  
ATOM    458 2HB  SER A  31       7.368   4.328  22.029  1.00  0.00           H  
ATOM    459  HG  SER A  31       6.036   4.955  23.723  1.00  0.00           H  
ATOM    460  N   PRO A  32       5.034   1.385  22.486  1.00  0.00           N  
ATOM    461  CA  PRO A  32       3.688   1.151  22.011  1.00  0.00           C  
ATOM    462  C   PRO A  32       3.120   2.353  21.273  1.00  0.00           C  
ATOM    463  O   PRO A  32       2.288   2.185  20.385  1.00  0.00           O  
ATOM    464  CB  PRO A  32       2.924   0.876  23.308  1.00  0.00           C  
ATOM    465  CG  PRO A  32       3.945   0.243  24.211  1.00  0.00           C  
ATOM    466  CD  PRO A  32       5.234   0.954  23.904  1.00  0.00           C  
ATOM    467  HA  PRO A  32       3.665   0.256  21.388  1.00  0.00           H  
ATOM    468 1HB  PRO A  32       2.521   1.819  23.712  1.00  0.00           H  
ATOM    469 2HB  PRO A  32       2.062   0.221  23.107  1.00  0.00           H  
ATOM    470 1HG  PRO A  32       3.639   0.358  25.262  1.00  0.00           H  
ATOM    471 2HG  PRO A  32       4.002  -0.837  24.016  1.00  0.00           H  
ATOM    472 1HD  PRO A  32       5.370   1.812  24.578  1.00  0.00           H  
ATOM    473 2HD  PRO A  32       6.035   0.207  23.990  1.00  0.00           H  
ATOM    474  N   GLU A  33       3.533   3.576  21.638  1.00  0.00           N  
ATOM    475  CA  GLU A  33       2.974   4.725  20.937  1.00  0.00           C  
ATOM    476  C   GLU A  33       3.385   4.759  19.452  1.00  0.00           C  
ATOM    477  O   GLU A  33       2.559   5.067  18.588  1.00  0.00           O  
ATOM    478  CB  GLU A  33       3.367   6.022  21.652  1.00  0.00           C  
ATOM    479  CG  GLU A  33       2.679   6.185  23.025  1.00  0.00           C  
ATOM    480  CD  GLU A  33       3.041   7.456  23.778  1.00  0.00           C  
ATOM    481  OE1 GLU A  33       3.880   8.190  23.321  1.00  0.00           O  
ATOM    482  OE2 GLU A  33       2.465   7.681  24.817  1.00  0.00           O  
ATOM    483  H   GLU A  33       4.242   3.708  22.361  1.00  0.00           H  
ATOM    484  HA  GLU A  33       1.888   4.646  20.975  1.00  0.00           H  
ATOM    485 1HB  GLU A  33       4.450   6.040  21.803  1.00  0.00           H  
ATOM    486 2HB  GLU A  33       3.107   6.877  21.028  1.00  0.00           H  
ATOM    487 1HG  GLU A  33       1.600   6.166  22.873  1.00  0.00           H  
ATOM    488 2HG  GLU A  33       2.942   5.322  23.639  1.00  0.00           H  
ATOM    489  N   GLU A  34       4.640   4.412  19.139  1.00  0.00           N  
ATOM    490  CA  GLU A  34       5.058   4.444  17.739  1.00  0.00           C  
ATOM    491  C   GLU A  34       4.656   3.148  17.085  1.00  0.00           C  
ATOM    492  O   GLU A  34       4.348   3.103  15.891  1.00  0.00           O  
ATOM    493  CB  GLU A  34       6.559   4.707  17.555  1.00  0.00           C  
ATOM    494  CG  GLU A  34       7.014   6.139  17.874  1.00  0.00           C  
ATOM    495  CD  GLU A  34       7.314   6.390  19.312  1.00  0.00           C  
ATOM    496  OE1 GLU A  34       7.712   5.474  19.975  1.00  0.00           O  
ATOM    497  OE2 GLU A  34       7.157   7.500  19.749  1.00  0.00           O  
ATOM    498  H   GLU A  34       5.279   4.086  19.860  1.00  0.00           H  
ATOM    499  HA  GLU A  34       4.525   5.252  17.235  1.00  0.00           H  
ATOM    500 1HB  GLU A  34       7.117   4.039  18.209  1.00  0.00           H  
ATOM    501 2HB  GLU A  34       6.851   4.478  16.527  1.00  0.00           H  
ATOM    502 1HG  GLU A  34       7.908   6.348  17.288  1.00  0.00           H  
ATOM    503 2HG  GLU A  34       6.236   6.831  17.546  1.00  0.00           H  
ATOM    504  N   ARG A  35       4.634   2.078  17.877  1.00  0.00           N  
ATOM    505  CA  ARG A  35       4.278   0.793  17.323  1.00  0.00           C  
ATOM    506  C   ARG A  35       2.842   0.887  16.828  1.00  0.00           C  
ATOM    507  O   ARG A  35       2.526   0.402  15.745  1.00  0.00           O  
ATOM    508  CB  ARG A  35       4.417  -0.280  18.382  1.00  0.00           C  
ATOM    509  CG  ARG A  35       5.858  -0.532  18.781  1.00  0.00           C  
ATOM    510  CD  ARG A  35       6.018  -1.446  19.928  1.00  0.00           C  
ATOM    511  NE  ARG A  35       7.396  -1.447  20.412  1.00  0.00           N  
ATOM    512  CZ  ARG A  35       7.794  -1.905  21.605  1.00  0.00           C  
ATOM    513  NH1 ARG A  35       6.933  -2.428  22.450  1.00  0.00           N  
ATOM    514  NH2 ARG A  35       9.067  -1.808  21.914  1.00  0.00           N  
ATOM    515  H   ARG A  35       4.902   2.159  18.860  1.00  0.00           H  
ATOM    516  HA  ARG A  35       4.939   0.572  16.487  1.00  0.00           H  
ATOM    517 1HB  ARG A  35       3.865   0.016  19.242  1.00  0.00           H  
ATOM    518 2HB  ARG A  35       3.989  -1.214  18.028  1.00  0.00           H  
ATOM    519 1HG  ARG A  35       6.356  -0.982  17.941  1.00  0.00           H  
ATOM    520 2HG  ARG A  35       6.341   0.404  19.017  1.00  0.00           H  
ATOM    521 1HD  ARG A  35       5.377  -1.143  20.741  1.00  0.00           H  
ATOM    522 2HD  ARG A  35       5.766  -2.458  19.619  1.00  0.00           H  
ATOM    523  HE  ARG A  35       8.141  -1.052  19.816  1.00  0.00           H  
ATOM    524 1HH1 ARG A  35       5.959  -2.492  22.197  1.00  0.00           H  
ATOM    525 2HH1 ARG A  35       7.251  -2.767  23.346  1.00  0.00           H  
ATOM    526 1HH2 ARG A  35       9.696  -1.372  21.221  1.00  0.00           H  
ATOM    527 2HH2 ARG A  35       9.412  -2.135  22.803  1.00  0.00           H  
ATOM    528  N   ALA A  36       1.982   1.575  17.598  1.00  0.00           N  
ATOM    529  CA  ALA A  36       0.597   1.786  17.211  1.00  0.00           C  
ATOM    530  C   ALA A  36       0.496   2.588  15.925  1.00  0.00           C  
ATOM    531  O   ALA A  36      -0.319   2.267  15.061  1.00  0.00           O  
ATOM    532  CB  ALA A  36      -0.150   2.516  18.308  1.00  0.00           C  
ATOM    533  H   ALA A  36       2.282   1.937  18.501  1.00  0.00           H  
ATOM    534  HA  ALA A  36       0.138   0.813  17.047  1.00  0.00           H  
ATOM    535 1HB  ALA A  36      -1.189   2.650  18.016  1.00  0.00           H  
ATOM    536 2HB  ALA A  36      -0.100   1.936  19.229  1.00  0.00           H  
ATOM    537 3HB  ALA A  36       0.314   3.491  18.470  1.00  0.00           H  
ATOM    538  N   GLU A  37       1.329   3.619  15.747  1.00  0.00           N  
ATOM    539  CA  GLU A  37       1.204   4.367  14.499  1.00  0.00           C  
ATOM    540  C   GLU A  37       1.539   3.465  13.317  1.00  0.00           C  
ATOM    541  O   GLU A  37       0.858   3.487  12.285  1.00  0.00           O  
ATOM    542  CB  GLU A  37       2.121   5.592  14.486  1.00  0.00           C  
ATOM    543  CG  GLU A  37       1.716   6.669  15.471  1.00  0.00           C  
ATOM    544  CD  GLU A  37       2.583   7.893  15.416  1.00  0.00           C  
ATOM    545  OE1 GLU A  37       3.252   8.095  14.435  1.00  0.00           O  
ATOM    546  OE2 GLU A  37       2.594   8.640  16.365  1.00  0.00           O  
ATOM    547  H   GLU A  37       1.986   3.904  16.477  1.00  0.00           H  
ATOM    548  HA  GLU A  37       0.176   4.702  14.395  1.00  0.00           H  
ATOM    549 1HB  GLU A  37       3.142   5.282  14.728  1.00  0.00           H  
ATOM    550 2HB  GLU A  37       2.139   6.027  13.487  1.00  0.00           H  
ATOM    551 1HG  GLU A  37       0.685   6.956  15.269  1.00  0.00           H  
ATOM    552 2HG  GLU A  37       1.754   6.249  16.472  1.00  0.00           H  
ATOM    553  N   LEU A  38       2.554   2.629  13.496  1.00  0.00           N  
ATOM    554  CA  LEU A  38       2.979   1.719  12.452  1.00  0.00           C  
ATOM    555  C   LEU A  38       1.907   0.666  12.194  1.00  0.00           C  
ATOM    556  O   LEU A  38       1.619   0.345  11.038  1.00  0.00           O  
ATOM    557  CB  LEU A  38       4.319   1.152  12.873  1.00  0.00           C  
ATOM    558  CG  LEU A  38       5.424   2.223  12.866  1.00  0.00           C  
ATOM    559  CD1 LEU A  38       6.595   1.709  13.554  1.00  0.00           C  
ATOM    560  CD2 LEU A  38       5.773   2.558  11.430  1.00  0.00           C  
ATOM    561  H   LEU A  38       3.069   2.659  14.381  1.00  0.00           H  
ATOM    562  HA  LEU A  38       3.122   2.289  11.537  1.00  0.00           H  
ATOM    563 1HB  LEU A  38       4.238   0.754  13.880  1.00  0.00           H  
ATOM    564 2HB  LEU A  38       4.607   0.344  12.194  1.00  0.00           H  
ATOM    565  HG  LEU A  38       5.078   3.120  13.385  1.00  0.00           H  
ATOM    566 1HD1 LEU A  38       7.399   2.449  13.551  1.00  0.00           H  
ATOM    567 2HD1 LEU A  38       6.334   1.466  14.581  1.00  0.00           H  
ATOM    568 3HD1 LEU A  38       6.891   0.845  13.037  1.00  0.00           H  
ATOM    569 1HD2 LEU A  38       6.563   3.311  11.409  1.00  0.00           H  
ATOM    570 2HD2 LEU A  38       6.117   1.655  10.940  1.00  0.00           H  
ATOM    571 3HD2 LEU A  38       4.900   2.936  10.923  1.00  0.00           H  
ATOM    572  N   GLU A  39       1.268   0.164  13.261  1.00  0.00           N  
ATOM    573  CA  GLU A  39       0.186  -0.794  13.089  1.00  0.00           C  
ATOM    574  C   GLU A  39      -0.953  -0.168  12.308  1.00  0.00           C  
ATOM    575  O   GLU A  39      -1.554  -0.815  11.454  1.00  0.00           O  
ATOM    576  CB  GLU A  39      -0.356  -1.345  14.405  1.00  0.00           C  
ATOM    577  CG  GLU A  39      -1.485  -2.359  14.156  1.00  0.00           C  
ATOM    578  CD  GLU A  39      -2.036  -3.065  15.372  1.00  0.00           C  
ATOM    579  OE1 GLU A  39      -1.515  -2.908  16.449  1.00  0.00           O  
ATOM    580  OE2 GLU A  39      -3.035  -3.746  15.205  1.00  0.00           O  
ATOM    581  H   GLU A  39       1.555   0.440  14.198  1.00  0.00           H  
ATOM    582  HA  GLU A  39       0.563  -1.634  12.518  1.00  0.00           H  
ATOM    583 1HB  GLU A  39       0.444  -1.826  14.966  1.00  0.00           H  
ATOM    584 2HB  GLU A  39      -0.748  -0.527  15.011  1.00  0.00           H  
ATOM    585 1HG  GLU A  39      -2.301  -1.820  13.680  1.00  0.00           H  
ATOM    586 2HG  GLU A  39      -1.126  -3.103  13.446  1.00  0.00           H  
ATOM    587  N   ARG A  40      -1.273   1.089  12.604  1.00  0.00           N  
ATOM    588  CA  ARG A  40      -2.353   1.763  11.907  1.00  0.00           C  
ATOM    589  C   ARG A  40      -2.023   1.884  10.422  1.00  0.00           C  
ATOM    590  O   ARG A  40      -2.889   1.658   9.573  1.00  0.00           O  
ATOM    591  CB  ARG A  40      -2.603   3.117  12.541  1.00  0.00           C  
ATOM    592  CG  ARG A  40      -3.247   3.028  13.929  1.00  0.00           C  
ATOM    593  CD  ARG A  40      -3.288   4.340  14.614  1.00  0.00           C  
ATOM    594  NE  ARG A  40      -3.860   4.236  15.949  1.00  0.00           N  
ATOM    595  CZ  ARG A  40      -3.781   5.194  16.893  1.00  0.00           C  
ATOM    596  NH1 ARG A  40      -3.152   6.321  16.637  1.00  0.00           N  
ATOM    597  NH2 ARG A  40      -4.334   5.001  18.078  1.00  0.00           N  
ATOM    598  H   ARG A  40      -0.767   1.579  13.344  1.00  0.00           H  
ATOM    599  HA  ARG A  40      -3.257   1.167  12.016  1.00  0.00           H  
ATOM    600 1HB  ARG A  40      -1.663   3.649  12.649  1.00  0.00           H  
ATOM    601 2HB  ARG A  40      -3.251   3.713  11.899  1.00  0.00           H  
ATOM    602 1HG  ARG A  40      -4.272   2.676  13.818  1.00  0.00           H  
ATOM    603 2HG  ARG A  40      -2.699   2.323  14.545  1.00  0.00           H  
ATOM    604 1HD  ARG A  40      -2.272   4.721  14.710  1.00  0.00           H  
ATOM    605 2HD  ARG A  40      -3.887   5.039  14.035  1.00  0.00           H  
ATOM    606  HE  ARG A  40      -4.351   3.383  16.183  1.00  0.00           H  
ATOM    607 1HH1 ARG A  40      -2.727   6.468  15.732  1.00  0.00           H  
ATOM    608 2HH1 ARG A  40      -3.094   7.040  17.345  1.00  0.00           H  
ATOM    609 1HH2 ARG A  40      -4.816   4.135  18.276  1.00  0.00           H  
ATOM    610 2HH2 ARG A  40      -4.274   5.719  18.785  1.00  0.00           H  
ATOM    611  N   ILE A  41      -0.750   2.149  10.094  1.00  0.00           N  
ATOM    612  CA  ILE A  41      -0.377   2.227   8.686  1.00  0.00           C  
ATOM    613  C   ILE A  41      -0.579   0.849   8.064  1.00  0.00           C  
ATOM    614  O   ILE A  41      -1.140   0.732   6.972  1.00  0.00           O  
ATOM    615  CB  ILE A  41       1.077   2.663   8.447  1.00  0.00           C  
ATOM    616  CG1 ILE A  41       1.310   4.081   8.878  1.00  0.00           C  
ATOM    617  CG2 ILE A  41       1.330   2.599   6.972  1.00  0.00           C  
ATOM    618  CD1 ILE A  41       2.771   4.466   8.906  1.00  0.00           C  
ATOM    619  H   ILE A  41      -0.064   2.344  10.825  1.00  0.00           H  
ATOM    620  HA  ILE A  41      -1.036   2.934   8.184  1.00  0.00           H  
ATOM    621  HB  ILE A  41       1.771   2.013   8.986  1.00  0.00           H  
ATOM    622 1HG1 ILE A  41       0.811   4.723   8.193  1.00  0.00           H  
ATOM    623 2HG1 ILE A  41       0.886   4.229   9.868  1.00  0.00           H  
ATOM    624 1HG2 ILE A  41       2.334   2.926   6.781  1.00  0.00           H  
ATOM    625 2HG2 ILE A  41       1.191   1.576   6.615  1.00  0.00           H  
ATOM    626 3HG2 ILE A  41       0.636   3.263   6.450  1.00  0.00           H  
ATOM    627 1HD1 ILE A  41       2.872   5.507   9.216  1.00  0.00           H  
ATOM    628 2HD1 ILE A  41       3.289   3.830   9.603  1.00  0.00           H  
ATOM    629 3HD1 ILE A  41       3.198   4.342   7.911  1.00  0.00           H  
ATOM    630  N   LEU A  42      -0.148  -0.199   8.770  1.00  0.00           N  
ATOM    631  CA  LEU A  42      -0.316  -1.557   8.275  1.00  0.00           C  
ATOM    632  C   LEU A  42      -1.780  -1.913   8.083  1.00  0.00           C  
ATOM    633  O   LEU A  42      -2.128  -2.535   7.084  1.00  0.00           O  
ATOM    634  CB  LEU A  42       0.325  -2.551   9.249  1.00  0.00           C  
ATOM    635  CG  LEU A  42       1.821  -2.542   9.264  1.00  0.00           C  
ATOM    636  CD1 LEU A  42       2.366  -3.341  10.440  1.00  0.00           C  
ATOM    637  CD2 LEU A  42       2.254  -3.162   7.973  1.00  0.00           C  
ATOM    638  H   LEU A  42       0.320  -0.042   9.664  1.00  0.00           H  
ATOM    639  HA  LEU A  42       0.188  -1.633   7.312  1.00  0.00           H  
ATOM    640 1HB  LEU A  42      -0.015  -2.329  10.247  1.00  0.00           H  
ATOM    641 2HB  LEU A  42      -0.007  -3.557   8.990  1.00  0.00           H  
ATOM    642  HG  LEU A  42       2.187  -1.521   9.342  1.00  0.00           H  
ATOM    643 1HD1 LEU A  42       3.451  -3.322  10.412  1.00  0.00           H  
ATOM    644 2HD1 LEU A  42       2.034  -2.897  11.367  1.00  0.00           H  
ATOM    645 3HD1 LEU A  42       2.011  -4.366  10.379  1.00  0.00           H  
ATOM    646 1HD2 LEU A  42       3.318  -3.195   7.917  1.00  0.00           H  
ATOM    647 2HD2 LEU A  42       1.868  -4.175   7.910  1.00  0.00           H  
ATOM    648 3HD2 LEU A  42       1.861  -2.574   7.143  1.00  0.00           H  
ATOM    649  N   ARG A  43      -2.656  -1.487   8.990  1.00  0.00           N  
ATOM    650  CA  ARG A  43      -4.064  -1.807   8.815  1.00  0.00           C  
ATOM    651  C   ARG A  43      -4.595  -1.127   7.551  1.00  0.00           C  
ATOM    652  O   ARG A  43      -5.325  -1.744   6.761  1.00  0.00           O  
ATOM    653  CB  ARG A  43      -4.884  -1.361  10.021  1.00  0.00           C  
ATOM    654  CG  ARG A  43      -4.661  -2.159  11.325  1.00  0.00           C  
ATOM    655  CD  ARG A  43      -5.484  -1.599  12.443  1.00  0.00           C  
ATOM    656  NE  ARG A  43      -5.236  -2.250  13.739  1.00  0.00           N  
ATOM    657  CZ  ARG A  43      -5.941  -2.009  14.862  1.00  0.00           C  
ATOM    658  NH1 ARG A  43      -6.957  -1.171  14.854  1.00  0.00           N  
ATOM    659  NH2 ARG A  43      -5.595  -2.624  15.971  1.00  0.00           N  
ATOM    660  H   ARG A  43      -2.336  -0.983   9.814  1.00  0.00           H  
ATOM    661  HA  ARG A  43      -4.164  -2.888   8.703  1.00  0.00           H  
ATOM    662 1HB  ARG A  43      -4.646  -0.319  10.239  1.00  0.00           H  
ATOM    663 2HB  ARG A  43      -5.943  -1.405   9.776  1.00  0.00           H  
ATOM    664 1HG  ARG A  43      -4.950  -3.198  11.170  1.00  0.00           H  
ATOM    665 2HG  ARG A  43      -3.619  -2.118  11.609  1.00  0.00           H  
ATOM    666 1HD  ARG A  43      -5.252  -0.541  12.550  1.00  0.00           H  
ATOM    667 2HD  ARG A  43      -6.539  -1.714  12.203  1.00  0.00           H  
ATOM    668  HE  ARG A  43      -4.440  -2.902  13.840  1.00  0.00           H  
ATOM    669 1HH1 ARG A  43      -7.219  -0.702  13.999  1.00  0.00           H  
ATOM    670 2HH1 ARG A  43      -7.476  -1.000  15.703  1.00  0.00           H  
ATOM    671 1HH2 ARG A  43      -4.786  -3.262  15.948  1.00  0.00           H  
ATOM    672 2HH2 ARG A  43      -6.097  -2.463  16.826  1.00  0.00           H  
ATOM    673  N   ASP A  44      -4.185   0.134   7.314  1.00  0.00           N  
ATOM    674  CA  ASP A  44      -4.628   0.802   6.097  1.00  0.00           C  
ATOM    675  C   ASP A  44      -4.100   0.064   4.873  1.00  0.00           C  
ATOM    676  O   ASP A  44      -4.855  -0.185   3.927  1.00  0.00           O  
ATOM    677  CB  ASP A  44      -4.168   2.277   6.032  1.00  0.00           C  
ATOM    678  CG  ASP A  44      -4.930   3.264   6.959  1.00  0.00           C  
ATOM    679  OD1 ASP A  44      -5.965   2.901   7.477  1.00  0.00           O  
ATOM    680  OD2 ASP A  44      -4.475   4.399   7.108  1.00  0.00           O  
ATOM    681  H   ASP A  44      -3.589   0.620   7.987  1.00  0.00           H  
ATOM    682  HA  ASP A  44      -5.716   0.780   6.065  1.00  0.00           H  
ATOM    683 1HB  ASP A  44      -3.106   2.320   6.291  1.00  0.00           H  
ATOM    684 2HB  ASP A  44      -4.256   2.636   5.015  1.00  0.00           H  
ATOM    685  N   GLU A  45      -2.830  -0.357   4.904  1.00  0.00           N  
ATOM    686  CA  GLU A  45      -2.292  -1.073   3.756  1.00  0.00           C  
ATOM    687  C   GLU A  45      -2.946  -2.419   3.540  1.00  0.00           C  
ATOM    688  O   GLU A  45      -3.214  -2.783   2.412  1.00  0.00           O  
ATOM    689  CB  GLU A  45      -0.774  -1.241   3.811  1.00  0.00           C  
ATOM    690  CG  GLU A  45      -0.005   0.043   3.561  1.00  0.00           C  
ATOM    691  CD  GLU A  45       1.459  -0.172   3.469  1.00  0.00           C  
ATOM    692  OE1 GLU A  45       1.932  -1.141   3.988  1.00  0.00           O  
ATOM    693  OE2 GLU A  45       2.109   0.625   2.835  1.00  0.00           O  
ATOM    694  H   GLU A  45      -2.239  -0.146   5.709  1.00  0.00           H  
ATOM    695  HA  GLU A  45      -2.496  -0.470   2.872  1.00  0.00           H  
ATOM    696 1HB  GLU A  45      -0.488  -1.619   4.795  1.00  0.00           H  
ATOM    697 2HB  GLU A  45      -0.459  -1.977   3.067  1.00  0.00           H  
ATOM    698 1HG  GLU A  45      -0.354   0.487   2.626  1.00  0.00           H  
ATOM    699 2HG  GLU A  45      -0.217   0.744   4.370  1.00  0.00           H  
ATOM    700  N   GLU A  46      -3.269  -3.163   4.586  1.00  0.00           N  
ATOM    701  CA  GLU A  46      -3.897  -4.456   4.335  1.00  0.00           C  
ATOM    702  C   GLU A  46      -5.237  -4.239   3.611  1.00  0.00           C  
ATOM    703  O   GLU A  46      -5.591  -4.972   2.675  1.00  0.00           O  
ATOM    704  CB  GLU A  46      -4.024  -5.241   5.647  1.00  0.00           C  
ATOM    705  CG  GLU A  46      -2.638  -5.728   6.188  1.00  0.00           C  
ATOM    706  CD  GLU A  46      -2.673  -6.398   7.562  1.00  0.00           C  
ATOM    707  OE1 GLU A  46      -3.730  -6.473   8.145  1.00  0.00           O  
ATOM    708  OE2 GLU A  46      -1.622  -6.822   8.034  1.00  0.00           O  
ATOM    709  H   GLU A  46      -3.045  -2.857   5.532  1.00  0.00           H  
ATOM    710  HA  GLU A  46      -3.255  -5.029   3.674  1.00  0.00           H  
ATOM    711 1HB  GLU A  46      -4.479  -4.601   6.408  1.00  0.00           H  
ATOM    712 2HB  GLU A  46      -4.669  -6.105   5.504  1.00  0.00           H  
ATOM    713 1HG  GLU A  46      -2.226  -6.437   5.472  1.00  0.00           H  
ATOM    714 2HG  GLU A  46      -1.962  -4.879   6.227  1.00  0.00           H  
ATOM    715  N   GLY A  47      -5.956  -3.184   4.008  1.00  0.00           N  
ATOM    716  CA  GLY A  47      -7.208  -2.806   3.364  1.00  0.00           C  
ATOM    717  C   GLY A  47      -6.980  -2.431   1.893  1.00  0.00           C  
ATOM    718  O   GLY A  47      -7.654  -2.941   0.986  1.00  0.00           O  
ATOM    719  H   GLY A  47      -5.624  -2.626   4.801  1.00  0.00           H  
ATOM    720 1HA  GLY A  47      -7.917  -3.629   3.435  1.00  0.00           H  
ATOM    721 2HA  GLY A  47      -7.638  -1.957   3.896  1.00  0.00           H  
ATOM    722  N   HIS A  48      -6.010  -1.543   1.659  1.00  0.00           N  
ATOM    723  CA  HIS A  48      -5.722  -1.063   0.314  1.00  0.00           C  
ATOM    724  C   HIS A  48      -5.168  -2.167  -0.574  1.00  0.00           C  
ATOM    725  O   HIS A  48      -5.557  -2.252  -1.729  1.00  0.00           O  
ATOM    726  CB  HIS A  48      -4.762   0.133   0.347  1.00  0.00           C  
ATOM    727  CG  HIS A  48      -5.406   1.396   0.886  1.00  0.00           C  
ATOM    728  ND1 HIS A  48      -6.421   2.053   0.224  1.00  0.00           N  
ATOM    729  CD2 HIS A  48      -5.142   2.129   1.990  1.00  0.00           C  
ATOM    730  CE1 HIS A  48      -6.773   3.128   0.918  1.00  0.00           C  
ATOM    731  NE2 HIS A  48      -6.016   3.194   1.998  1.00  0.00           N  
ATOM    732  H   HIS A  48      -5.480  -1.168   2.446  1.00  0.00           H  
ATOM    733  HA  HIS A  48      -6.645  -0.714  -0.144  1.00  0.00           H  
ATOM    734 1HB  HIS A  48      -3.897  -0.114   0.963  1.00  0.00           H  
ATOM    735 2HB  HIS A  48      -4.396   0.334  -0.663  1.00  0.00           H  
ATOM    736  HD1 HIS A  48      -6.766   1.825  -0.714  1.00  0.00           H  
ATOM    737  HD2 HIS A  48      -4.421   2.016   2.786  1.00  0.00           H  
ATOM    738  HE1 HIS A  48      -7.567   3.780   0.555  1.00  0.00           H  
ATOM    739  N   LEU A  49      -4.338  -3.061  -0.043  1.00  0.00           N  
ATOM    740  CA  LEU A  49      -3.787  -4.142  -0.848  1.00  0.00           C  
ATOM    741  C   LEU A  49      -4.913  -5.003  -1.383  1.00  0.00           C  
ATOM    742  O   LEU A  49      -4.918  -5.385  -2.557  1.00  0.00           O  
ATOM    743  CB  LEU A  49      -2.859  -5.024   0.007  1.00  0.00           C  
ATOM    744  CG  LEU A  49      -1.488  -4.439   0.421  1.00  0.00           C  
ATOM    745  CD1 LEU A  49      -0.839  -5.323   1.459  1.00  0.00           C  
ATOM    746  CD2 LEU A  49      -0.649  -4.378  -0.764  1.00  0.00           C  
ATOM    747  H   LEU A  49      -4.046  -2.960   0.916  1.00  0.00           H  
ATOM    748  HA  LEU A  49      -3.227  -3.713  -1.676  1.00  0.00           H  
ATOM    749 1HB  LEU A  49      -3.390  -5.272   0.927  1.00  0.00           H  
ATOM    750 2HB  LEU A  49      -2.669  -5.942  -0.536  1.00  0.00           H  
ATOM    751  HG  LEU A  49      -1.595  -3.442   0.828  1.00  0.00           H  
ATOM    752 1HD1 LEU A  49       0.136  -4.905   1.725  1.00  0.00           H  
ATOM    753 2HD1 LEU A  49      -1.463  -5.364   2.338  1.00  0.00           H  
ATOM    754 3HD1 LEU A  49      -0.713  -6.322   1.057  1.00  0.00           H  
ATOM    755 1HD2 LEU A  49       0.316  -4.003  -0.492  1.00  0.00           H  
ATOM    756 2HD2 LEU A  49      -0.543  -5.368  -1.183  1.00  0.00           H  
ATOM    757 3HD2 LEU A  49      -1.122  -3.712  -1.476  1.00  0.00           H  
ATOM    758  N   ALA A  50      -5.915  -5.283  -0.546  1.00  0.00           N  
ATOM    759  CA  ALA A  50      -7.039  -6.072  -1.025  1.00  0.00           C  
ATOM    760  C   ALA A  50      -7.749  -5.353  -2.174  1.00  0.00           C  
ATOM    761  O   ALA A  50      -8.101  -5.975  -3.185  1.00  0.00           O  
ATOM    762  CB  ALA A  50      -8.002  -6.340   0.114  1.00  0.00           C  
ATOM    763  H   ALA A  50      -5.887  -4.972   0.431  1.00  0.00           H  
ATOM    764  HA  ALA A  50      -6.658  -7.014  -1.407  1.00  0.00           H  
ATOM    765 1HB  ALA A  50      -8.831  -6.946  -0.242  1.00  0.00           H  
ATOM    766 2HB  ALA A  50      -7.479  -6.865   0.913  1.00  0.00           H  
ATOM    767 3HB  ALA A  50      -8.380  -5.392   0.495  1.00  0.00           H  
ATOM    768  N   LYS A  51      -7.895  -4.029  -2.050  1.00  0.00           N  
ATOM    769  CA  LYS A  51      -8.554  -3.239  -3.087  1.00  0.00           C  
ATOM    770  C   LYS A  51      -7.704  -3.141  -4.350  1.00  0.00           C  
ATOM    771  O   LYS A  51      -8.229  -3.182  -5.463  1.00  0.00           O  
ATOM    772  CB  LYS A  51      -8.887  -1.838  -2.580  1.00  0.00           C  
ATOM    773  CG  LYS A  51      -9.636  -0.968  -3.590  1.00  0.00           C  
ATOM    774  CD  LYS A  51     -10.991  -1.577  -4.013  1.00  0.00           C  
ATOM    775  CE  LYS A  51     -12.014  -1.565  -2.878  1.00  0.00           C  
ATOM    776  NZ  LYS A  51     -13.366  -2.036  -3.341  1.00  0.00           N  
ATOM    777  H   LYS A  51      -7.585  -3.573  -1.188  1.00  0.00           H  
ATOM    778  HA  LYS A  51      -9.487  -3.736  -3.352  1.00  0.00           H  
ATOM    779 1HB  LYS A  51      -9.482  -1.911  -1.671  1.00  0.00           H  
ATOM    780 2HB  LYS A  51      -7.960  -1.321  -2.323  1.00  0.00           H  
ATOM    781 1HG  LYS A  51      -9.807   0.012  -3.146  1.00  0.00           H  
ATOM    782 2HG  LYS A  51      -9.011  -0.840  -4.477  1.00  0.00           H  
ATOM    783 1HD  LYS A  51     -11.401  -1.040  -4.865  1.00  0.00           H  
ATOM    784 2HD  LYS A  51     -10.840  -2.614  -4.317  1.00  0.00           H  
ATOM    785 1HE  LYS A  51     -11.666  -2.224  -2.084  1.00  0.00           H  
ATOM    786 2HE  LYS A  51     -12.107  -0.553  -2.486  1.00  0.00           H  
ATOM    787 1HZ  LYS A  51     -14.018  -2.030  -2.578  1.00  0.00           H  
ATOM    788 2HZ  LYS A  51     -13.710  -1.426  -4.083  1.00  0.00           H  
ATOM    789 3HZ  LYS A  51     -13.281  -3.002  -3.714  1.00  0.00           H  
ATOM    790  N   LEU A  52      -6.391  -3.006  -4.199  1.00  0.00           N  
ATOM    791  CA  LEU A  52      -5.551  -2.891  -5.373  1.00  0.00           C  
ATOM    792  C   LEU A  52      -5.647  -4.206  -6.146  1.00  0.00           C  
ATOM    793  O   LEU A  52      -5.723  -4.207  -7.374  1.00  0.00           O  
ATOM    794  CB  LEU A  52      -4.098  -2.576  -4.986  1.00  0.00           C  
ATOM    795  CG  LEU A  52      -3.825  -1.167  -4.330  1.00  0.00           C  
ATOM    796  CD1 LEU A  52      -2.372  -1.096  -3.961  1.00  0.00           C  
ATOM    797  CD2 LEU A  52      -4.210  -0.010  -5.227  1.00  0.00           C  
ATOM    798  H   LEU A  52      -5.989  -2.965  -3.271  1.00  0.00           H  
ATOM    799  HA  LEU A  52      -5.930  -2.086  -5.999  1.00  0.00           H  
ATOM    800 1HB  LEU A  52      -3.813  -3.303  -4.235  1.00  0.00           H  
ATOM    801 2HB  LEU A  52      -3.447  -2.705  -5.846  1.00  0.00           H  
ATOM    802  HG  LEU A  52      -4.407  -1.087  -3.431  1.00  0.00           H  
ATOM    803 1HD1 LEU A  52      -2.181  -0.144  -3.482  1.00  0.00           H  
ATOM    804 2HD1 LEU A  52      -2.124  -1.908  -3.275  1.00  0.00           H  
ATOM    805 3HD1 LEU A  52      -1.771  -1.173  -4.859  1.00  0.00           H  
ATOM    806 1HD2 LEU A  52      -4.022   0.923  -4.697  1.00  0.00           H  
ATOM    807 2HD2 LEU A  52      -3.628  -0.020  -6.104  1.00  0.00           H  
ATOM    808 3HD2 LEU A  52      -5.269  -0.069  -5.475  1.00  0.00           H  
ATOM    809  N   ARG A  53      -5.704  -5.337  -5.436  1.00  0.00           N  
ATOM    810  CA  ARG A  53      -5.847  -6.604  -6.138  1.00  0.00           C  
ATOM    811  C   ARG A  53      -7.193  -6.672  -6.874  1.00  0.00           C  
ATOM    812  O   ARG A  53      -7.243  -7.113  -8.027  1.00  0.00           O  
ATOM    813  CB  ARG A  53      -5.691  -7.783  -5.192  1.00  0.00           C  
ATOM    814  CG  ARG A  53      -4.257  -8.022  -4.699  1.00  0.00           C  
ATOM    815  CD  ARG A  53      -4.111  -9.354  -4.038  1.00  0.00           C  
ATOM    816  NE  ARG A  53      -4.891  -9.469  -2.805  1.00  0.00           N  
ATOM    817  CZ  ARG A  53      -4.445  -9.155  -1.569  1.00  0.00           C  
ATOM    818  NH1 ARG A  53      -3.215  -8.726  -1.396  1.00  0.00           N  
ATOM    819  NH2 ARG A  53      -5.244  -9.297  -0.523  1.00  0.00           N  
ATOM    820  H   ARG A  53      -5.625  -5.319  -4.416  1.00  0.00           H  
ATOM    821  HA  ARG A  53      -5.053  -6.670  -6.875  1.00  0.00           H  
ATOM    822 1HB  ARG A  53      -6.314  -7.617  -4.311  1.00  0.00           H  
ATOM    823 2HB  ARG A  53      -6.041  -8.692  -5.677  1.00  0.00           H  
ATOM    824 1HG  ARG A  53      -3.581  -7.986  -5.549  1.00  0.00           H  
ATOM    825 2HG  ARG A  53      -3.981  -7.247  -3.986  1.00  0.00           H  
ATOM    826 1HD  ARG A  53      -4.443 -10.133  -4.723  1.00  0.00           H  
ATOM    827 2HD  ARG A  53      -3.063  -9.515  -3.791  1.00  0.00           H  
ATOM    828  HE  ARG A  53      -5.843  -9.800  -2.886  1.00  0.00           H  
ATOM    829 1HH1 ARG A  53      -2.599  -8.632  -2.189  1.00  0.00           H  
ATOM    830 2HH1 ARG A  53      -2.885  -8.521  -0.466  1.00  0.00           H  
ATOM    831 1HH2 ARG A  53      -6.188  -9.638  -0.652  1.00  0.00           H  
ATOM    832 2HH2 ARG A  53      -4.911  -9.069   0.404  1.00  0.00           H  
ATOM    833  N   GLU A  54      -8.275  -6.188  -6.240  1.00  0.00           N  
ATOM    834  CA  GLU A  54      -9.584  -6.172  -6.902  1.00  0.00           C  
ATOM    835  C   GLU A  54      -9.513  -5.342  -8.182  1.00  0.00           C  
ATOM    836  O   GLU A  54     -10.041  -5.733  -9.231  1.00  0.00           O  
ATOM    837  CB  GLU A  54     -10.669  -5.586  -5.990  1.00  0.00           C  
ATOM    838  CG  GLU A  54     -12.072  -5.577  -6.613  1.00  0.00           C  
ATOM    839  CD  GLU A  54     -13.156  -4.971  -5.716  1.00  0.00           C  
ATOM    840  OE1 GLU A  54     -12.864  -4.588  -4.598  1.00  0.00           O  
ATOM    841  OE2 GLU A  54     -14.278  -4.892  -6.163  1.00  0.00           O  
ATOM    842  H   GLU A  54      -8.191  -5.859  -5.276  1.00  0.00           H  
ATOM    843  HA  GLU A  54      -9.855  -7.195  -7.170  1.00  0.00           H  
ATOM    844 1HB  GLU A  54     -10.701  -6.144  -5.053  1.00  0.00           H  
ATOM    845 2HB  GLU A  54     -10.413  -4.560  -5.747  1.00  0.00           H  
ATOM    846 1HG  GLU A  54     -12.019  -5.001  -7.536  1.00  0.00           H  
ATOM    847 2HG  GLU A  54     -12.349  -6.598  -6.873  1.00  0.00           H  
ATOM    848  N   LEU A  55      -8.846  -4.190  -8.097  1.00  0.00           N  
ATOM    849  CA  LEU A  55      -8.711  -3.335  -9.257  1.00  0.00           C  
ATOM    850  C   LEU A  55      -7.911  -4.037 -10.355  1.00  0.00           C  
ATOM    851  O   LEU A  55      -8.255  -3.903 -11.526  1.00  0.00           O  
ATOM    852  CB  LEU A  55      -8.095  -1.987  -8.874  1.00  0.00           C  
ATOM    853  CG  LEU A  55      -8.951  -1.047  -8.065  1.00  0.00           C  
ATOM    854  CD1 LEU A  55      -8.109   0.163  -7.680  1.00  0.00           C  
ATOM    855  CD2 LEU A  55     -10.135  -0.659  -8.890  1.00  0.00           C  
ATOM    856  H   LEU A  55      -8.449  -3.904  -7.201  1.00  0.00           H  
ATOM    857  HA  LEU A  55      -9.705  -3.135  -9.645  1.00  0.00           H  
ATOM    858 1HB  LEU A  55      -7.256  -2.187  -8.240  1.00  0.00           H  
ATOM    859 2HB  LEU A  55      -7.768  -1.472  -9.771  1.00  0.00           H  
ATOM    860  HG  LEU A  55      -9.286  -1.536  -7.147  1.00  0.00           H  
ATOM    861 1HD1 LEU A  55      -8.702   0.860  -7.095  1.00  0.00           H  
ATOM    862 2HD1 LEU A  55      -7.252  -0.162  -7.090  1.00  0.00           H  
ATOM    863 3HD1 LEU A  55      -7.767   0.652  -8.583  1.00  0.00           H  
ATOM    864 1HD2 LEU A  55     -10.772   0.032  -8.338  1.00  0.00           H  
ATOM    865 2HD2 LEU A  55      -9.779  -0.195  -9.794  1.00  0.00           H  
ATOM    866 3HD2 LEU A  55     -10.700  -1.548  -9.141  1.00  0.00           H  
ATOM    867  N   LEU A  56      -6.894  -4.843 -10.004  1.00  0.00           N  
ATOM    868  CA  LEU A  56      -6.162  -5.569 -11.044  1.00  0.00           C  
ATOM    869  C   LEU A  56      -7.086  -6.518 -11.778  1.00  0.00           C  
ATOM    870  O   LEU A  56      -7.023  -6.624 -13.004  1.00  0.00           O  
ATOM    871  CB  LEU A  56      -4.996  -6.397 -10.469  1.00  0.00           C  
ATOM    872  CG  LEU A  56      -3.805  -5.629  -9.970  1.00  0.00           C  
ATOM    873  CD1 LEU A  56      -2.852  -6.523  -9.234  1.00  0.00           C  
ATOM    874  CD2 LEU A  56      -3.100  -5.055 -11.156  1.00  0.00           C  
ATOM    875  H   LEU A  56      -6.615  -4.917  -9.023  1.00  0.00           H  
ATOM    876  HA  LEU A  56      -5.768  -4.850 -11.760  1.00  0.00           H  
ATOM    877 1HB  LEU A  56      -5.372  -6.987  -9.641  1.00  0.00           H  
ATOM    878 2HB  LEU A  56      -4.650  -7.080 -11.239  1.00  0.00           H  
ATOM    879  HG  LEU A  56      -4.136  -4.856  -9.297  1.00  0.00           H  
ATOM    880 1HD1 LEU A  56      -1.999  -5.929  -8.902  1.00  0.00           H  
ATOM    881 2HD1 LEU A  56      -3.347  -6.962  -8.378  1.00  0.00           H  
ATOM    882 3HD1 LEU A  56      -2.508  -7.312  -9.897  1.00  0.00           H  
ATOM    883 1HD2 LEU A  56      -2.240  -4.490 -10.829  1.00  0.00           H  
ATOM    884 2HD2 LEU A  56      -2.772  -5.855 -11.801  1.00  0.00           H  
ATOM    885 3HD2 LEU A  56      -3.759  -4.420 -11.701  1.00  0.00           H  
ATOM    886  N   GLU A  57      -7.976  -7.197 -11.050  1.00  0.00           N  
ATOM    887  CA  GLU A  57      -8.880  -8.112 -11.738  1.00  0.00           C  
ATOM    888  C   GLU A  57      -9.811  -7.353 -12.684  1.00  0.00           C  
ATOM    889  O   GLU A  57     -10.036  -7.776 -13.823  1.00  0.00           O  
ATOM    890  CB  GLU A  57      -9.709  -8.939 -10.743  1.00  0.00           C  
ATOM    891  CG  GLU A  57      -8.907  -9.983  -9.950  1.00  0.00           C  
ATOM    892  CD  GLU A  57      -9.760 -10.806  -8.987  1.00  0.00           C  
ATOM    893  OE1 GLU A  57     -10.928 -10.520  -8.847  1.00  0.00           O  
ATOM    894  OE2 GLU A  57      -9.235 -11.730  -8.405  1.00  0.00           O  
ATOM    895  H   GLU A  57      -7.991  -7.091 -10.032  1.00  0.00           H  
ATOM    896  HA  GLU A  57      -8.281  -8.799 -12.334  1.00  0.00           H  
ATOM    897 1HB  GLU A  57     -10.178  -8.268 -10.022  1.00  0.00           H  
ATOM    898 2HB  GLU A  57     -10.506  -9.455 -11.275  1.00  0.00           H  
ATOM    899 1HG  GLU A  57      -8.415 -10.656 -10.651  1.00  0.00           H  
ATOM    900 2HG  GLU A  57      -8.132  -9.461  -9.385  1.00  0.00           H  
ATOM    901  N   LYS A  58     -10.300  -6.184 -12.252  1.00  0.00           N  
ATOM    902  CA  LYS A  58     -11.190  -5.395 -13.103  1.00  0.00           C  
ATOM    903  C   LYS A  58     -10.450  -4.860 -14.325  1.00  0.00           C  
ATOM    904  O   LYS A  58     -10.948  -4.915 -15.451  1.00  0.00           O  
ATOM    905  CB  LYS A  58     -11.774  -4.215 -12.305  1.00  0.00           C  
ATOM    906  CG  LYS A  58     -12.811  -4.597 -11.232  1.00  0.00           C  
ATOM    907  CD  LYS A  58     -13.273  -3.371 -10.410  1.00  0.00           C  
ATOM    908  CE  LYS A  58     -14.377  -3.751  -9.413  1.00  0.00           C  
ATOM    909  NZ  LYS A  58     -14.763  -2.610  -8.486  1.00  0.00           N  
ATOM    910  H   LYS A  58     -10.081  -5.875 -11.300  1.00  0.00           H  
ATOM    911  HA  LYS A  58     -12.002  -6.033 -13.450  1.00  0.00           H  
ATOM    912 1HB  LYS A  58     -10.961  -3.678 -11.813  1.00  0.00           H  
ATOM    913 2HB  LYS A  58     -12.256  -3.518 -12.993  1.00  0.00           H  
ATOM    914 1HG  LYS A  58     -13.685  -5.041 -11.716  1.00  0.00           H  
ATOM    915 2HG  LYS A  58     -12.372  -5.334 -10.554  1.00  0.00           H  
ATOM    916 1HD  LYS A  58     -12.430  -2.973  -9.857  1.00  0.00           H  
ATOM    917 2HD  LYS A  58     -13.647  -2.603 -11.073  1.00  0.00           H  
ATOM    918 1HE  LYS A  58     -15.258  -4.054  -9.978  1.00  0.00           H  
ATOM    919 2HE  LYS A  58     -14.038  -4.591  -8.814  1.00  0.00           H  
ATOM    920 1HZ  LYS A  58     -15.489  -2.921  -7.859  1.00  0.00           H  
ATOM    921 2HZ  LYS A  58     -13.971  -2.326  -7.935  1.00  0.00           H  
ATOM    922 3HZ  LYS A  58     -15.109  -1.792  -8.999  1.00  0.00           H  
ATOM    923  N   PHE A  59      -9.242  -4.364 -14.106  1.00  0.00           N  
ATOM    924  CA  PHE A  59      -8.456  -3.771 -15.170  1.00  0.00           C  
ATOM    925  C   PHE A  59      -8.018  -4.784 -16.219  1.00  0.00           C  
ATOM    926  O   PHE A  59      -8.057  -4.497 -17.422  1.00  0.00           O  
ATOM    927  CB  PHE A  59      -7.235  -3.093 -14.582  1.00  0.00           C  
ATOM    928  CG  PHE A  59      -7.513  -1.842 -13.841  1.00  0.00           C  
ATOM    929  CD1 PHE A  59      -8.705  -1.178 -13.973  1.00  0.00           C  
ATOM    930  CD2 PHE A  59      -6.561  -1.311 -13.016  1.00  0.00           C  
ATOM    931  CE1 PHE A  59      -8.919  -0.010 -13.289  1.00  0.00           C  
ATOM    932  CE2 PHE A  59      -6.770  -0.154 -12.360  1.00  0.00           C  
ATOM    933  CZ  PHE A  59      -7.935   0.494 -12.495  1.00  0.00           C  
ATOM    934  H   PHE A  59      -8.869  -4.361 -13.161  1.00  0.00           H  
ATOM    935  HA  PHE A  59      -9.068  -3.017 -15.662  1.00  0.00           H  
ATOM    936 1HB  PHE A  59      -6.748  -3.782 -13.895  1.00  0.00           H  
ATOM    937 2HB  PHE A  59      -6.543  -2.861 -15.378  1.00  0.00           H  
ATOM    938  HD1 PHE A  59      -9.463  -1.583 -14.619  1.00  0.00           H  
ATOM    939  HD2 PHE A  59      -5.629  -1.814 -12.902  1.00  0.00           H  
ATOM    940  HE1 PHE A  59      -9.857   0.513 -13.385  1.00  0.00           H  
ATOM    941  HE2 PHE A  59      -5.996   0.253 -11.736  1.00  0.00           H  
ATOM    942  HZ  PHE A  59      -8.073   1.402 -11.983  1.00  0.00           H  
ATOM    943  N   LYS A  60      -7.612  -5.979 -15.780  1.00  0.00           N  
ATOM    944  CA  LYS A  60      -7.170  -7.006 -16.712  1.00  0.00           C  
ATOM    945  C   LYS A  60      -8.348  -7.617 -17.466  1.00  0.00           C  
ATOM    946  O   LYS A  60      -8.257  -7.870 -18.667  1.00  0.00           O  
ATOM    947  CB  LYS A  60      -6.384  -8.083 -15.971  1.00  0.00           C  
ATOM    948  CG  LYS A  60      -5.034  -7.596 -15.467  1.00  0.00           C  
ATOM    949  CD  LYS A  60      -4.267  -8.671 -14.723  1.00  0.00           C  
ATOM    950  CE  LYS A  60      -2.928  -8.130 -14.243  1.00  0.00           C  
ATOM    951  NZ  LYS A  60      -2.134  -9.136 -13.501  1.00  0.00           N  
ATOM    952  H   LYS A  60      -7.584  -6.177 -14.778  1.00  0.00           H  
ATOM    953  HA  LYS A  60      -6.509  -6.542 -17.445  1.00  0.00           H  
ATOM    954 1HB  LYS A  60      -6.964  -8.420 -15.106  1.00  0.00           H  
ATOM    955 2HB  LYS A  60      -6.228  -8.940 -16.622  1.00  0.00           H  
ATOM    956 1HG  LYS A  60      -4.435  -7.236 -16.306  1.00  0.00           H  
ATOM    957 2HG  LYS A  60      -5.206  -6.772 -14.785  1.00  0.00           H  
ATOM    958 1HD  LYS A  60      -4.851  -8.993 -13.857  1.00  0.00           H  
ATOM    959 2HD  LYS A  60      -4.101  -9.528 -15.373  1.00  0.00           H  
ATOM    960 1HE  LYS A  60      -2.353  -7.792 -15.104  1.00  0.00           H  
ATOM    961 2HE  LYS A  60      -3.109  -7.289 -13.591  1.00  0.00           H  
ATOM    962 1HZ  LYS A  60      -1.247  -8.689 -13.212  1.00  0.00           H  
ATOM    963 2HZ  LYS A  60      -2.639  -9.444 -12.688  1.00  0.00           H  
ATOM    964 3HZ  LYS A  60      -1.933  -9.924 -14.094  1.00  0.00           H  
ATOM    965  N   ALA A  61      -9.465  -7.854 -16.765  1.00  0.00           N  
ATOM    966  CA  ALA A  61     -10.673  -8.405 -17.380  1.00  0.00           C  
ATOM    967  C   ALA A  61     -11.228  -7.464 -18.448  1.00  0.00           C  
ATOM    968  O   ALA A  61     -11.752  -7.899 -19.477  1.00  0.00           O  
ATOM    969  CB  ALA A  61     -11.728  -8.649 -16.319  1.00  0.00           C  
ATOM    970  H   ALA A  61      -9.499  -7.657 -15.763  1.00  0.00           H  
ATOM    971  HA  ALA A  61     -10.412  -9.347 -17.858  1.00  0.00           H  
ATOM    972 1HB  ALA A  61     -12.617  -9.075 -16.779  1.00  0.00           H  
ATOM    973 2HB  ALA A  61     -11.338  -9.334 -15.568  1.00  0.00           H  
ATOM    974 3HB  ALA A  61     -11.982  -7.697 -15.846  1.00  0.00           H  
ATOM    975  N   GLY A  62     -11.082  -6.170 -18.185  1.00  0.00           N  
ATOM    976  CA  GLY A  62     -11.564  -5.072 -18.997  1.00  0.00           C  
ATOM    977  C   GLY A  62     -12.579  -4.326 -18.154  1.00  0.00           C  
ATOM    978  O   GLY A  62     -13.715  -4.773 -17.985  1.00  0.00           O  
ATOM    979  H   GLY A  62     -10.651  -5.902 -17.301  1.00  0.00           H  
ATOM    980 1HA  GLY A  62     -10.741  -4.423 -19.276  1.00  0.00           H  
ATOM    981 2HA  GLY A  62     -12.024  -5.447 -19.908  1.00  0.00           H  
ATOM    982  N   ALA A  63     -12.153  -3.197 -17.601  1.00  0.00           N  
ATOM    983  CA  ALA A  63     -13.012  -2.459 -16.677  1.00  0.00           C  
ATOM    984  C   ALA A  63     -14.030  -1.617 -17.425  1.00  0.00           C  
ATOM    985  O   ALA A  63     -13.742  -1.070 -18.493  1.00  0.00           O  
ATOM    986  CB  ALA A  63     -12.175  -1.597 -15.747  1.00  0.00           C  
ATOM    987  H   ALA A  63     -11.210  -2.883 -17.817  1.00  0.00           H  
ATOM    988  HA  ALA A  63     -13.561  -3.181 -16.070  1.00  0.00           H  
ATOM    989 1HB  ALA A  63     -12.822  -1.079 -15.048  1.00  0.00           H  
ATOM    990 2HB  ALA A  63     -11.498  -2.235 -15.204  1.00  0.00           H  
ATOM    991 3HB  ALA A  63     -11.621  -0.885 -16.316  1.00  0.00           H  
ATOM    992  N   SER A  64     -15.217  -1.495 -16.838  1.00  0.00           N  
ATOM    993  CA  SER A  64     -16.277  -0.652 -17.382  1.00  0.00           C  
ATOM    994  C   SER A  64     -16.008   0.794 -17.061  1.00  0.00           C  
ATOM    995  O   SER A  64     -15.176   1.089 -16.209  1.00  0.00           O  
ATOM    996  CB  SER A  64     -17.622  -1.028 -16.800  1.00  0.00           C  
ATOM    997  OG  SER A  64     -17.685  -0.727 -15.425  1.00  0.00           O  
ATOM    998  H   SER A  64     -15.381  -2.013 -15.967  1.00  0.00           H  
ATOM    999  HA  SER A  64     -16.301  -0.774 -18.466  1.00  0.00           H  
ATOM   1000 1HB  SER A  64     -18.406  -0.490 -17.327  1.00  0.00           H  
ATOM   1001 2HB  SER A  64     -17.796  -2.093 -16.946  1.00  0.00           H  
ATOM   1002  HG  SER A  64     -17.179  -1.441 -14.985  1.00  0.00           H  
ATOM   1003  N   LYS A  65     -16.747   1.709 -17.679  1.00  0.00           N  
ATOM   1004  CA  LYS A  65     -16.513   3.114 -17.383  1.00  0.00           C  
ATOM   1005  C   LYS A  65     -16.765   3.418 -15.913  1.00  0.00           C  
ATOM   1006  O   LYS A  65     -16.004   4.163 -15.294  1.00  0.00           O  
ATOM   1007  CB  LYS A  65     -17.390   3.995 -18.265  1.00  0.00           C  
ATOM   1008  CG  LYS A  65     -16.972   4.013 -19.735  1.00  0.00           C  
ATOM   1009  CD  LYS A  65     -17.872   4.933 -20.567  1.00  0.00           C  
ATOM   1010  CE  LYS A  65     -17.467   4.929 -22.035  1.00  0.00           C  
ATOM   1011  NZ  LYS A  65     -16.169   5.626 -22.257  1.00  0.00           N  
ATOM   1012  H   LYS A  65     -17.434   1.435 -18.366  1.00  0.00           H  
ATOM   1013  HA  LYS A  65     -15.475   3.348 -17.598  1.00  0.00           H  
ATOM   1014 1HB  LYS A  65     -18.426   3.666 -18.202  1.00  0.00           H  
ATOM   1015 2HB  LYS A  65     -17.349   5.026 -17.900  1.00  0.00           H  
ATOM   1016 1HG  LYS A  65     -15.939   4.363 -19.816  1.00  0.00           H  
ATOM   1017 2HG  LYS A  65     -17.023   3.005 -20.139  1.00  0.00           H  
ATOM   1018 1HD  LYS A  65     -18.911   4.626 -20.474  1.00  0.00           H  
ATOM   1019 2HD  LYS A  65     -17.772   5.957 -20.192  1.00  0.00           H  
ATOM   1020 1HE  LYS A  65     -17.372   3.899 -22.369  1.00  0.00           H  
ATOM   1021 2HE  LYS A  65     -18.236   5.425 -22.624  1.00  0.00           H  
ATOM   1022 1HZ  LYS A  65     -15.917   5.611 -23.225  1.00  0.00           H  
ATOM   1023 2HZ  LYS A  65     -16.238   6.613 -21.963  1.00  0.00           H  
ATOM   1024 3HZ  LYS A  65     -15.433   5.186 -21.722  1.00  0.00           H  
ATOM   1025  N   GLU A  66     -17.790   2.801 -15.325  1.00  0.00           N  
ATOM   1026  CA  GLU A  66     -18.072   3.074 -13.924  1.00  0.00           C  
ATOM   1027  C   GLU A  66     -16.975   2.484 -13.035  1.00  0.00           C  
ATOM   1028  O   GLU A  66     -16.586   3.096 -12.036  1.00  0.00           O  
ATOM   1029  CB  GLU A  66     -19.450   2.538 -13.539  1.00  0.00           C  
ATOM   1030  CG  GLU A  66     -20.620   3.271 -14.237  1.00  0.00           C  
ATOM   1031  CD  GLU A  66     -20.690   4.770 -13.940  1.00  0.00           C  
ATOM   1032  OE1 GLU A  66     -20.689   5.142 -12.794  1.00  0.00           O  
ATOM   1033  OE2 GLU A  66     -20.735   5.542 -14.886  1.00  0.00           O  
ATOM   1034  H   GLU A  66     -18.374   2.168 -15.852  1.00  0.00           H  
ATOM   1035  HA  GLU A  66     -18.078   4.151 -13.778  1.00  0.00           H  
ATOM   1036 1HB  GLU A  66     -19.510   1.479 -13.796  1.00  0.00           H  
ATOM   1037 2HB  GLU A  66     -19.588   2.625 -12.462  1.00  0.00           H  
ATOM   1038 1HG  GLU A  66     -20.515   3.136 -15.314  1.00  0.00           H  
ATOM   1039 2HG  GLU A  66     -21.555   2.803 -13.932  1.00  0.00           H  
ATOM   1040  N   GLU A  67     -16.447   1.311 -13.409  1.00  0.00           N  
ATOM   1041  CA  GLU A  67     -15.361   0.703 -12.636  1.00  0.00           C  
ATOM   1042  C   GLU A  67     -14.106   1.573 -12.694  1.00  0.00           C  
ATOM   1043  O   GLU A  67     -13.385   1.726 -11.704  1.00  0.00           O  
ATOM   1044  CB  GLU A  67     -15.093  -0.715 -13.138  1.00  0.00           C  
ATOM   1045  CG  GLU A  67     -16.196  -1.709 -12.759  1.00  0.00           C  
ATOM   1046  CD  GLU A  67     -16.065  -3.055 -13.396  1.00  0.00           C  
ATOM   1047  OE1 GLU A  67     -15.590  -3.131 -14.510  1.00  0.00           O  
ATOM   1048  OE2 GLU A  67     -16.455  -4.017 -12.778  1.00  0.00           O  
ATOM   1049  H   GLU A  67     -16.808   0.824 -14.232  1.00  0.00           H  
ATOM   1050  HA  GLU A  67     -15.676   0.639 -11.593  1.00  0.00           H  
ATOM   1051 1HB  GLU A  67     -15.020  -0.694 -14.213  1.00  0.00           H  
ATOM   1052 2HB  GLU A  67     -14.143  -1.068 -12.753  1.00  0.00           H  
ATOM   1053 1HG  GLU A  67     -16.162  -1.843 -11.678  1.00  0.00           H  
ATOM   1054 2HG  GLU A  67     -17.163  -1.279 -12.998  1.00  0.00           H  
ATOM   1055  N   LEU A  68     -13.865   2.167 -13.852  1.00  0.00           N  
ATOM   1056  CA  LEU A  68     -12.743   3.064 -14.040  1.00  0.00           C  
ATOM   1057  C   LEU A  68     -12.914   4.330 -13.203  1.00  0.00           C  
ATOM   1058  O   LEU A  68     -11.947   4.810 -12.604  1.00  0.00           O  
ATOM   1059  CB  LEU A  68     -12.628   3.348 -15.520  1.00  0.00           C  
ATOM   1060  CG  LEU A  68     -12.192   2.169 -16.286  1.00  0.00           C  
ATOM   1061  CD1 LEU A  68     -12.378   2.391 -17.739  1.00  0.00           C  
ATOM   1062  CD2 LEU A  68     -10.775   1.968 -15.953  1.00  0.00           C  
ATOM   1063  H   LEU A  68     -14.478   1.969 -14.644  1.00  0.00           H  
ATOM   1064  HA  LEU A  68     -11.840   2.556 -13.714  1.00  0.00           H  
ATOM   1065 1HB  LEU A  68     -13.588   3.669 -15.901  1.00  0.00           H  
ATOM   1066 2HB  LEU A  68     -11.890   4.129 -15.676  1.00  0.00           H  
ATOM   1067  HG  LEU A  68     -12.767   1.302 -15.997  1.00  0.00           H  
ATOM   1068 1HD1 LEU A  68     -12.049   1.532 -18.290  1.00  0.00           H  
ATOM   1069 2HD1 LEU A  68     -13.419   2.556 -17.950  1.00  0.00           H  
ATOM   1070 3HD1 LEU A  68     -11.824   3.232 -18.027  1.00  0.00           H  
ATOM   1071 1HD2 LEU A  68     -10.388   1.113 -16.473  1.00  0.00           H  
ATOM   1072 2HD2 LEU A  68     -10.226   2.856 -16.239  1.00  0.00           H  
ATOM   1073 3HD2 LEU A  68     -10.685   1.819 -14.896  1.00  0.00           H  
ATOM   1074  N   LYS A  69     -14.152   4.840 -13.100  1.00  0.00           N  
ATOM   1075  CA  LYS A  69     -14.404   6.014 -12.269  1.00  0.00           C  
ATOM   1076  C   LYS A  69     -14.132   5.673 -10.807  1.00  0.00           C  
ATOM   1077  O   LYS A  69     -13.518   6.467 -10.084  1.00  0.00           O  
ATOM   1078  CB  LYS A  69     -15.851   6.490 -12.406  1.00  0.00           C  
ATOM   1079  CG  LYS A  69     -16.216   7.116 -13.735  1.00  0.00           C  
ATOM   1080  CD  LYS A  69     -17.691   7.460 -13.766  1.00  0.00           C  
ATOM   1081  CE  LYS A  69     -18.132   7.986 -15.117  1.00  0.00           C  
ATOM   1082  NZ  LYS A  69     -19.615   8.190 -15.155  1.00  0.00           N  
ATOM   1083  H   LYS A  69     -14.915   4.426 -13.638  1.00  0.00           H  
ATOM   1084  HA  LYS A  69     -13.727   6.812 -12.573  1.00  0.00           H  
ATOM   1085 1HB  LYS A  69     -16.521   5.647 -12.255  1.00  0.00           H  
ATOM   1086 2HB  LYS A  69     -16.067   7.216 -11.626  1.00  0.00           H  
ATOM   1087 1HG  LYS A  69     -15.624   8.015 -13.902  1.00  0.00           H  
ATOM   1088 2HG  LYS A  69     -16.017   6.420 -14.519  1.00  0.00           H  
ATOM   1089 1HD  LYS A  69     -18.277   6.567 -13.536  1.00  0.00           H  
ATOM   1090 2HD  LYS A  69     -17.906   8.210 -13.009  1.00  0.00           H  
ATOM   1091 1HE  LYS A  69     -17.635   8.934 -15.313  1.00  0.00           H  
ATOM   1092 2HE  LYS A  69     -17.851   7.269 -15.892  1.00  0.00           H  
ATOM   1093 1HZ  LYS A  69     -19.894   8.531 -16.057  1.00  0.00           H  
ATOM   1094 2HZ  LYS A  69     -20.076   7.271 -14.979  1.00  0.00           H  
ATOM   1095 3HZ  LYS A  69     -19.893   8.845 -14.446  1.00  0.00           H  
ATOM   1096  N   GLU A  70     -14.544   4.463 -10.384  1.00  0.00           N  
ATOM   1097  CA  GLU A  70     -14.297   4.023  -9.016  1.00  0.00           C  
ATOM   1098  C   GLU A  70     -12.807   4.036  -8.768  1.00  0.00           C  
ATOM   1099  O   GLU A  70     -12.333   4.608  -7.786  1.00  0.00           O  
ATOM   1100  CB  GLU A  70     -14.812   2.591  -8.766  1.00  0.00           C  
ATOM   1101  CG  GLU A  70     -14.602   2.082  -7.323  1.00  0.00           C  
ATOM   1102  CD  GLU A  70     -14.978   0.596  -7.088  1.00  0.00           C  
ATOM   1103  OE1 GLU A  70     -15.330  -0.100  -8.034  1.00  0.00           O  
ATOM   1104  OE2 GLU A  70     -14.904   0.159  -5.957  1.00  0.00           O  
ATOM   1105  H   GLU A  70     -15.065   3.859 -11.022  1.00  0.00           H  
ATOM   1106  HA  GLU A  70     -14.776   4.715  -8.324  1.00  0.00           H  
ATOM   1107 1HB  GLU A  70     -15.875   2.539  -9.004  1.00  0.00           H  
ATOM   1108 2HB  GLU A  70     -14.302   1.900  -9.423  1.00  0.00           H  
ATOM   1109 1HG  GLU A  70     -13.559   2.218  -7.088  1.00  0.00           H  
ATOM   1110 2HG  GLU A  70     -15.178   2.708  -6.645  1.00  0.00           H  
ATOM   1111  N   ALA A  71     -12.058   3.431  -9.687  1.00  0.00           N  
ATOM   1112  CA  ALA A  71     -10.624   3.363  -9.540  1.00  0.00           C  
ATOM   1113  C   ALA A  71      -9.990   4.728  -9.482  1.00  0.00           C  
ATOM   1114  O   ALA A  71      -9.111   4.967  -8.659  1.00  0.00           O  
ATOM   1115  CB  ALA A  71     -10.024   2.627 -10.689  1.00  0.00           C  
ATOM   1116  H   ALA A  71     -12.510   2.976 -10.483  1.00  0.00           H  
ATOM   1117  HA  ALA A  71     -10.405   2.836  -8.618  1.00  0.00           H  
ATOM   1118 1HB  ALA A  71      -8.967   2.578 -10.513  1.00  0.00           H  
ATOM   1119 2HB  ALA A  71     -10.450   1.642 -10.752  1.00  0.00           H  
ATOM   1120 3HB  ALA A  71     -10.228   3.158 -11.612  1.00  0.00           H  
ATOM   1121  N   ALA A  72     -10.458   5.656 -10.317  1.00  0.00           N  
ATOM   1122  CA  ALA A  72      -9.869   6.981 -10.315  1.00  0.00           C  
ATOM   1123  C   ALA A  72     -10.038   7.642  -8.956  1.00  0.00           C  
ATOM   1124  O   ALA A  72      -9.100   8.260  -8.444  1.00  0.00           O  
ATOM   1125  CB  ALA A  72     -10.488   7.835 -11.400  1.00  0.00           C  
ATOM   1126  H   ALA A  72     -11.193   5.425 -10.985  1.00  0.00           H  
ATOM   1127  HA  ALA A  72      -8.809   6.876 -10.512  1.00  0.00           H  
ATOM   1128 1HB  ALA A  72     -10.014   8.813 -11.405  1.00  0.00           H  
ATOM   1129 2HB  ALA A  72     -10.341   7.354 -12.365  1.00  0.00           H  
ATOM   1130 3HB  ALA A  72     -11.554   7.942 -11.209  1.00  0.00           H  
ATOM   1131  N   GLU A  73     -11.215   7.472  -8.340  1.00  0.00           N  
ATOM   1132  CA  GLU A  73     -11.441   8.064  -7.027  1.00  0.00           C  
ATOM   1133  C   GLU A  73     -10.622   7.354  -5.968  1.00  0.00           C  
ATOM   1134  O   GLU A  73     -10.047   7.999  -5.087  1.00  0.00           O  
ATOM   1135  CB  GLU A  73     -12.922   8.057  -6.652  1.00  0.00           C  
ATOM   1136  CG  GLU A  73     -13.232   8.674  -5.267  1.00  0.00           C  
ATOM   1137  CD  GLU A  73     -12.884  10.170  -5.082  1.00  0.00           C  
ATOM   1138  OE1 GLU A  73     -12.711  10.895  -6.050  1.00  0.00           O  
ATOM   1139  OE2 GLU A  73     -12.800  10.573  -3.934  1.00  0.00           O  
ATOM   1140  H   GLU A  73     -11.962   6.949  -8.806  1.00  0.00           H  
ATOM   1141  HA  GLU A  73     -11.111   9.096  -7.057  1.00  0.00           H  
ATOM   1142 1HB  GLU A  73     -13.490   8.600  -7.405  1.00  0.00           H  
ATOM   1143 2HB  GLU A  73     -13.286   7.026  -6.653  1.00  0.00           H  
ATOM   1144 1HG  GLU A  73     -14.291   8.536  -5.057  1.00  0.00           H  
ATOM   1145 2HG  GLU A  73     -12.676   8.095  -4.534  1.00  0.00           H  
ATOM   1146  N   LEU A  74     -10.527   6.030  -6.054  1.00  0.00           N  
ATOM   1147  CA  LEU A  74      -9.754   5.311  -5.061  1.00  0.00           C  
ATOM   1148  C   LEU A  74      -8.310   5.752  -5.124  1.00  0.00           C  
ATOM   1149  O   LEU A  74      -7.704   6.039  -4.094  1.00  0.00           O  
ATOM   1150  CB  LEU A  74      -9.833   3.811  -5.334  1.00  0.00           C  
ATOM   1151  CG  LEU A  74     -11.174   3.166  -5.057  1.00  0.00           C  
ATOM   1152  CD1 LEU A  74     -11.163   1.777  -5.617  1.00  0.00           C  
ATOM   1153  CD2 LEU A  74     -11.408   3.146  -3.560  1.00  0.00           C  
ATOM   1154  H   LEU A  74     -11.019   5.526  -6.793  1.00  0.00           H  
ATOM   1155  HA  LEU A  74     -10.152   5.529  -4.074  1.00  0.00           H  
ATOM   1156 1HB  LEU A  74      -9.592   3.640  -6.381  1.00  0.00           H  
ATOM   1157 2HB  LEU A  74      -9.080   3.306  -4.725  1.00  0.00           H  
ATOM   1158  HG  LEU A  74     -11.970   3.728  -5.534  1.00  0.00           H  
ATOM   1159 1HD1 LEU A  74     -12.119   1.294  -5.418  1.00  0.00           H  
ATOM   1160 2HD1 LEU A  74     -11.002   1.823  -6.681  1.00  0.00           H  
ATOM   1161 3HD1 LEU A  74     -10.370   1.222  -5.158  1.00  0.00           H  
ATOM   1162 1HD2 LEU A  74     -12.371   2.678  -3.352  1.00  0.00           H  
ATOM   1163 2HD2 LEU A  74     -10.612   2.579  -3.075  1.00  0.00           H  
ATOM   1164 3HD2 LEU A  74     -11.410   4.169  -3.182  1.00  0.00           H  
ATOM   1165  N   PHE A  75      -7.785   5.904  -6.334  1.00  0.00           N  
ATOM   1166  CA  PHE A  75      -6.409   6.312  -6.511  1.00  0.00           C  
ATOM   1167  C   PHE A  75      -6.199   7.727  -5.964  1.00  0.00           C  
ATOM   1168  O   PHE A  75      -5.200   8.002  -5.297  1.00  0.00           O  
ATOM   1169  CB  PHE A  75      -6.045   6.225  -7.988  1.00  0.00           C  
ATOM   1170  CG  PHE A  75      -5.896   4.820  -8.522  1.00  0.00           C  
ATOM   1171  CD1 PHE A  75      -6.273   4.504  -9.829  1.00  0.00           C  
ATOM   1172  CD2 PHE A  75      -5.382   3.817  -7.736  1.00  0.00           C  
ATOM   1173  CE1 PHE A  75      -6.130   3.230 -10.319  1.00  0.00           C  
ATOM   1174  CE2 PHE A  75      -5.238   2.544  -8.223  1.00  0.00           C  
ATOM   1175  CZ  PHE A  75      -5.610   2.251  -9.517  1.00  0.00           C  
ATOM   1176  H   PHE A  75      -8.343   5.679  -7.155  1.00  0.00           H  
ATOM   1177  HA  PHE A  75      -5.771   5.625  -5.953  1.00  0.00           H  
ATOM   1178 1HB  PHE A  75      -6.824   6.715  -8.563  1.00  0.00           H  
ATOM   1179 2HB  PHE A  75      -5.115   6.746  -8.160  1.00  0.00           H  
ATOM   1180  HD1 PHE A  75      -6.685   5.275 -10.465  1.00  0.00           H  
ATOM   1181  HD2 PHE A  75      -5.092   4.042  -6.709  1.00  0.00           H  
ATOM   1182  HE1 PHE A  75      -6.426   3.009 -11.344  1.00  0.00           H  
ATOM   1183  HE2 PHE A  75      -4.830   1.768  -7.578  1.00  0.00           H  
ATOM   1184  HZ  PHE A  75      -5.495   1.249  -9.893  1.00  0.00           H  
ATOM   1185  N   ARG A  76      -7.161   8.633  -6.187  1.00  0.00           N  
ATOM   1186  CA  ARG A  76      -7.022   9.976  -5.630  1.00  0.00           C  
ATOM   1187  C   ARG A  76      -7.006   9.945  -4.102  1.00  0.00           C  
ATOM   1188  O   ARG A  76      -6.180  10.606  -3.460  1.00  0.00           O  
ATOM   1189  CB  ARG A  76      -8.167  10.872  -6.096  1.00  0.00           C  
ATOM   1190  CG  ARG A  76      -8.097  11.354  -7.546  1.00  0.00           C  
ATOM   1191  CD  ARG A  76      -9.113  12.418  -7.813  1.00  0.00           C  
ATOM   1192  NE  ARG A  76     -10.482  11.878  -7.873  1.00  0.00           N  
ATOM   1193  CZ  ARG A  76     -11.093  11.467  -9.005  1.00  0.00           C  
ATOM   1194  NH1 ARG A  76     -10.497  11.566 -10.171  1.00  0.00           N  
ATOM   1195  NH2 ARG A  76     -12.307  10.974  -8.924  1.00  0.00           N  
ATOM   1196  H   ARG A  76      -7.972   8.402  -6.763  1.00  0.00           H  
ATOM   1197  HA  ARG A  76      -6.082  10.397  -5.982  1.00  0.00           H  
ATOM   1198 1HB  ARG A  76      -9.109  10.333  -5.983  1.00  0.00           H  
ATOM   1199 2HB  ARG A  76      -8.221  11.750  -5.456  1.00  0.00           H  
ATOM   1200 1HG  ARG A  76      -7.105  11.748  -7.759  1.00  0.00           H  
ATOM   1201 2HG  ARG A  76      -8.309  10.532  -8.204  1.00  0.00           H  
ATOM   1202 1HD  ARG A  76      -9.076  13.160  -7.017  1.00  0.00           H  
ATOM   1203 2HD  ARG A  76      -8.894  12.896  -8.765  1.00  0.00           H  
ATOM   1204  HE  ARG A  76     -11.024  11.757  -7.001  1.00  0.00           H  
ATOM   1205 1HH1 ARG A  76      -9.566  11.947 -10.232  1.00  0.00           H  
ATOM   1206 2HH1 ARG A  76     -10.985  11.275 -11.003  1.00  0.00           H  
ATOM   1207 1HH2 ARG A  76     -12.739  10.894  -7.992  1.00  0.00           H  
ATOM   1208 2HH2 ARG A  76     -12.791  10.661  -9.747  1.00  0.00           H  
ATOM   1209  N   ARG A  77      -7.875   9.129  -3.506  1.00  0.00           N  
ATOM   1210  CA  ARG A  77      -7.928   9.058  -2.054  1.00  0.00           C  
ATOM   1211  C   ARG A  77      -6.647   8.451  -1.502  1.00  0.00           C  
ATOM   1212  O   ARG A  77      -6.099   8.932  -0.504  1.00  0.00           O  
ATOM   1213  CB  ARG A  77      -9.115   8.216  -1.609  1.00  0.00           C  
ATOM   1214  CG  ARG A  77     -10.488   8.844  -1.855  1.00  0.00           C  
ATOM   1215  CD  ARG A  77     -11.589   7.924  -1.459  1.00  0.00           C  
ATOM   1216  NE  ARG A  77     -12.902   8.479  -1.759  1.00  0.00           N  
ATOM   1217  CZ  ARG A  77     -14.074   7.919  -1.392  1.00  0.00           C  
ATOM   1218  NH1 ARG A  77     -14.081   6.805  -0.684  1.00  0.00           N  
ATOM   1219  NH2 ARG A  77     -15.221   8.483  -1.737  1.00  0.00           N  
ATOM   1220  H   ARG A  77      -8.536   8.587  -4.067  1.00  0.00           H  
ATOM   1221  HA  ARG A  77      -8.039  10.067  -1.660  1.00  0.00           H  
ATOM   1222 1HB  ARG A  77      -9.095   7.266  -2.146  1.00  0.00           H  
ATOM   1223 2HB  ARG A  77      -9.028   7.994  -0.547  1.00  0.00           H  
ATOM   1224 1HG  ARG A  77     -10.581   9.759  -1.274  1.00  0.00           H  
ATOM   1225 2HG  ARG A  77     -10.603   9.080  -2.912  1.00  0.00           H  
ATOM   1226 1HD  ARG A  77     -11.483   6.988  -2.010  1.00  0.00           H  
ATOM   1227 2HD  ARG A  77     -11.537   7.727  -0.391  1.00  0.00           H  
ATOM   1228  HE  ARG A  77     -12.934   9.330  -2.345  1.00  0.00           H  
ATOM   1229 1HH1 ARG A  77     -13.210   6.371  -0.417  1.00  0.00           H  
ATOM   1230 2HH1 ARG A  77     -14.959   6.388  -0.408  1.00  0.00           H  
ATOM   1231 1HH2 ARG A  77     -15.231   9.345  -2.274  1.00  0.00           H  
ATOM   1232 2HH2 ARG A  77     -16.091   8.060  -1.460  1.00  0.00           H  
ATOM   1233  N   GLU A  78      -6.146   7.416  -2.180  1.00  0.00           N  
ATOM   1234  CA  GLU A  78      -4.924   6.745  -1.780  1.00  0.00           C  
ATOM   1235  C   GLU A  78      -3.724   7.667  -1.887  1.00  0.00           C  
ATOM   1236  O   GLU A  78      -2.903   7.712  -0.982  1.00  0.00           O  
ATOM   1237  CB  GLU A  78      -4.743   5.472  -2.609  1.00  0.00           C  
ATOM   1238  CG  GLU A  78      -5.740   4.382  -2.224  1.00  0.00           C  
ATOM   1239  CD  GLU A  78      -5.827   3.167  -3.138  1.00  0.00           C  
ATOM   1240  OE1 GLU A  78      -5.382   3.240  -4.258  1.00  0.00           O  
ATOM   1241  OE2 GLU A  78      -6.380   2.160  -2.704  1.00  0.00           O  
ATOM   1242  H   GLU A  78      -6.648   7.064  -2.993  1.00  0.00           H  
ATOM   1243  HA  GLU A  78      -5.025   6.449  -0.735  1.00  0.00           H  
ATOM   1244 1HB  GLU A  78      -4.857   5.699  -3.667  1.00  0.00           H  
ATOM   1245 2HB  GLU A  78      -3.743   5.086  -2.451  1.00  0.00           H  
ATOM   1246 1HG  GLU A  78      -5.399   4.043  -1.268  1.00  0.00           H  
ATOM   1247 2HG  GLU A  78      -6.727   4.819  -2.092  1.00  0.00           H  
ATOM   1248  N   SER A  79      -3.658   8.485  -2.933  1.00  0.00           N  
ATOM   1249  CA  SER A  79      -2.529   9.393  -3.082  1.00  0.00           C  
ATOM   1250  C   SER A  79      -2.479  10.333  -1.874  1.00  0.00           C  
ATOM   1251  O   SER A  79      -1.421  10.531  -1.262  1.00  0.00           O  
ATOM   1252  CB  SER A  79      -2.679  10.202  -4.365  1.00  0.00           C  
ATOM   1253  OG  SER A  79      -1.578  11.052  -4.577  1.00  0.00           O  
ATOM   1254  H   SER A  79      -4.365   8.430  -3.666  1.00  0.00           H  
ATOM   1255  HA  SER A  79      -1.607   8.812  -3.118  1.00  0.00           H  
ATOM   1256 1HB  SER A  79      -2.813   9.547  -5.215  1.00  0.00           H  
ATOM   1257 2HB  SER A  79      -3.585  10.802  -4.288  1.00  0.00           H  
ATOM   1258  HG  SER A  79      -0.871  10.485  -4.931  1.00  0.00           H  
ATOM   1259  N   ILE A  80      -3.642  10.887  -1.513  1.00  0.00           N  
ATOM   1260  CA  ILE A  80      -3.733  11.835  -0.410  1.00  0.00           C  
ATOM   1261  C   ILE A  80      -3.428  11.219   0.956  1.00  0.00           C  
ATOM   1262  O   ILE A  80      -2.584  11.739   1.698  1.00  0.00           O  
ATOM   1263  CB  ILE A  80      -5.144  12.443  -0.380  1.00  0.00           C  
ATOM   1264  CG1 ILE A  80      -5.352  13.308  -1.627  1.00  0.00           C  
ATOM   1265  CG2 ILE A  80      -5.352  13.244   0.898  1.00  0.00           C  
ATOM   1266  CD1 ILE A  80      -6.789  13.699  -1.851  1.00  0.00           C  
ATOM   1267  H   ILE A  80      -4.484  10.670  -2.054  1.00  0.00           H  
ATOM   1268  HA  ILE A  80      -3.014  12.630  -0.591  1.00  0.00           H  
ATOM   1269  HB  ILE A  80      -5.880  11.637  -0.423  1.00  0.00           H  
ATOM   1270 1HG1 ILE A  80      -4.754  14.211  -1.535  1.00  0.00           H  
ATOM   1271 2HG1 ILE A  80      -5.008  12.751  -2.502  1.00  0.00           H  
ATOM   1272 1HG2 ILE A  80      -6.359  13.655   0.905  1.00  0.00           H  
ATOM   1273 2HG2 ILE A  80      -5.225  12.587   1.756  1.00  0.00           H  
ATOM   1274 3HG2 ILE A  80      -4.627  14.054   0.946  1.00  0.00           H  
ATOM   1275 1HD1 ILE A  80      -6.865  14.304  -2.753  1.00  0.00           H  
ATOM   1276 2HD1 ILE A  80      -7.391  12.795  -1.968  1.00  0.00           H  
ATOM   1277 3HD1 ILE A  80      -7.150  14.271  -0.999  1.00  0.00           H  
ATOM   1278  N   ASP A  81      -4.080  10.107   1.291  1.00  0.00           N  
ATOM   1279  CA  ASP A  81      -3.821   9.504   2.591  1.00  0.00           C  
ATOM   1280  C   ASP A  81      -2.402   8.979   2.706  1.00  0.00           C  
ATOM   1281  O   ASP A  81      -1.778   9.083   3.769  1.00  0.00           O  
ATOM   1282  CB  ASP A  81      -4.875   8.458   2.934  1.00  0.00           C  
ATOM   1283  CG  ASP A  81      -6.228   9.125   3.379  1.00  0.00           C  
ATOM   1284  OD1 ASP A  81      -6.226  10.324   3.690  1.00  0.00           O  
ATOM   1285  OD2 ASP A  81      -7.221   8.447   3.410  1.00  0.00           O  
ATOM   1286  H   ASP A  81      -4.754   9.687   0.646  1.00  0.00           H  
ATOM   1287  HA  ASP A  81      -3.925  10.286   3.333  1.00  0.00           H  
ATOM   1288 1HB  ASP A  81      -5.060   7.833   2.052  1.00  0.00           H  
ATOM   1289 2HB  ASP A  81      -4.508   7.806   3.729  1.00  0.00           H  
ATOM   1290  N   GLU A  82      -1.855   8.453   1.622  1.00  0.00           N  
ATOM   1291  CA  GLU A  82      -0.496   7.976   1.685  1.00  0.00           C  
ATOM   1292  C   GLU A  82       0.442   9.153   1.927  1.00  0.00           C  
ATOM   1293  O   GLU A  82       1.414   9.006   2.658  1.00  0.00           O  
ATOM   1294  CB  GLU A  82      -0.175   7.166   0.438  1.00  0.00           C  
ATOM   1295  CG  GLU A  82      -0.952   5.833   0.429  1.00  0.00           C  
ATOM   1296  CD  GLU A  82      -0.481   4.883   1.459  1.00  0.00           C  
ATOM   1297  OE1 GLU A  82       0.668   4.558   1.407  1.00  0.00           O  
ATOM   1298  OE2 GLU A  82      -1.254   4.497   2.314  1.00  0.00           O  
ATOM   1299  H   GLU A  82      -2.369   8.360   0.745  1.00  0.00           H  
ATOM   1300  HA  GLU A  82      -0.407   7.303   2.537  1.00  0.00           H  
ATOM   1301 1HB  GLU A  82      -0.438   7.731  -0.452  1.00  0.00           H  
ATOM   1302 2HB  GLU A  82       0.894   6.949   0.397  1.00  0.00           H  
ATOM   1303 1HG  GLU A  82      -2.002   6.041   0.625  1.00  0.00           H  
ATOM   1304 2HG  GLU A  82      -0.886   5.376  -0.536  1.00  0.00           H  
ATOM   1305  N   MET A  83       0.151  10.339   1.372  1.00  0.00           N  
ATOM   1306  CA  MET A  83       1.021  11.483   1.634  1.00  0.00           C  
ATOM   1307  C   MET A  83       0.999  11.859   3.108  1.00  0.00           C  
ATOM   1308  O   MET A  83       2.032  12.225   3.678  1.00  0.00           O  
ATOM   1309  CB  MET A  83       0.627  12.671   0.770  1.00  0.00           C  
ATOM   1310  CG  MET A  83       1.638  13.806   0.790  1.00  0.00           C  
ATOM   1311  SD  MET A  83       3.212  13.336   0.048  1.00  0.00           S  
ATOM   1312  CE  MET A  83       4.251  14.690   0.536  1.00  0.00           C  
ATOM   1313  H   MET A  83      -0.641  10.439   0.732  1.00  0.00           H  
ATOM   1314  HA  MET A  83       2.042  11.215   1.412  1.00  0.00           H  
ATOM   1315 1HB  MET A  83       0.493  12.339  -0.263  1.00  0.00           H  
ATOM   1316 2HB  MET A  83      -0.336  13.059   1.110  1.00  0.00           H  
ATOM   1317 1HG  MET A  83       1.236  14.658   0.246  1.00  0.00           H  
ATOM   1318 2HG  MET A  83       1.820  14.111   1.823  1.00  0.00           H  
ATOM   1319 1HE  MET A  83       5.259  14.539   0.152  1.00  0.00           H  
ATOM   1320 2HE  MET A  83       3.849  15.621   0.140  1.00  0.00           H  
ATOM   1321 3HE  MET A  83       4.291  14.748   1.620  1.00  0.00           H  
ATOM   1322  N   LYS A  84      -0.157  11.703   3.758  1.00  0.00           N  
ATOM   1323  CA  LYS A  84      -0.237  12.014   5.184  1.00  0.00           C  
ATOM   1324  C   LYS A  84       0.704  11.074   5.943  1.00  0.00           C  
ATOM   1325  O   LYS A  84       1.431  11.492   6.858  1.00  0.00           O  
ATOM   1326  CB  LYS A  84      -1.669  11.806   5.686  1.00  0.00           C  
ATOM   1327  CG  LYS A  84      -2.698  12.802   5.168  1.00  0.00           C  
ATOM   1328  CD  LYS A  84      -4.101  12.391   5.619  1.00  0.00           C  
ATOM   1329  CE  LYS A  84      -5.178  13.289   5.040  1.00  0.00           C  
ATOM   1330  NZ  LYS A  84      -6.540  12.707   5.254  1.00  0.00           N  
ATOM   1331  H   LYS A  84      -0.990  11.414   3.237  1.00  0.00           H  
ATOM   1332  HA  LYS A  84       0.080  13.043   5.348  1.00  0.00           H  
ATOM   1333 1HB  LYS A  84      -2.009  10.814   5.426  1.00  0.00           H  
ATOM   1334 2HB  LYS A  84      -1.673  11.864   6.772  1.00  0.00           H  
ATOM   1335 1HG  LYS A  84      -2.472  13.800   5.539  1.00  0.00           H  
ATOM   1336 2HG  LYS A  84      -2.666  12.814   4.077  1.00  0.00           H  
ATOM   1337 1HD  LYS A  84      -4.303  11.365   5.313  1.00  0.00           H  
ATOM   1338 2HD  LYS A  84      -4.155  12.437   6.704  1.00  0.00           H  
ATOM   1339 1HE  LYS A  84      -5.128  14.261   5.525  1.00  0.00           H  
ATOM   1340 2HE  LYS A  84      -5.009  13.416   3.976  1.00  0.00           H  
ATOM   1341 1HZ  LYS A  84      -7.241  13.310   4.861  1.00  0.00           H  
ATOM   1342 2HZ  LYS A  84      -6.564  11.782   4.761  1.00  0.00           H  
ATOM   1343 3HZ  LYS A  84      -6.718  12.575   6.233  1.00  0.00           H  
ATOM   1344  N   HIS A  85       0.724   9.804   5.521  1.00  0.00           N  
ATOM   1345  CA  HIS A  85       1.580   8.824   6.169  1.00  0.00           C  
ATOM   1346  C   HIS A  85       3.051   9.071   5.844  1.00  0.00           C  
ATOM   1347  O   HIS A  85       3.894   8.992   6.740  1.00  0.00           O  
ATOM   1348  CB  HIS A  85       1.213   7.383   5.779  1.00  0.00           C  
ATOM   1349  CG  HIS A  85      -0.099   6.870   6.348  1.00  0.00           C  
ATOM   1350  ND1 HIS A  85      -0.410   6.959   7.691  1.00  0.00           N  
ATOM   1351  CD2 HIS A  85      -1.137   6.202   5.766  1.00  0.00           C  
ATOM   1352  CE1 HIS A  85      -1.585   6.379   7.912  1.00  0.00           C  
ATOM   1353  NE2 HIS A  85      -2.046   5.908   6.769  1.00  0.00           N  
ATOM   1354  H   HIS A  85       0.099   9.518   4.762  1.00  0.00           H  
ATOM   1355  HA  HIS A  85       1.467   8.907   7.248  1.00  0.00           H  
ATOM   1356 1HB  HIS A  85       1.156   7.312   4.689  1.00  0.00           H  
ATOM   1357 2HB  HIS A  85       2.011   6.706   6.095  1.00  0.00           H  
ATOM   1358  HD2 HIS A  85      -1.224   5.932   4.709  1.00  0.00           H  
ATOM   1359  HE1 HIS A  85      -2.085   6.287   8.876  1.00  0.00           H  
ATOM   1360  HE2 HIS A  85      -2.947   5.388   6.673  1.00  0.00           H  
ATOM   1361  N   ALA A  86       3.360   9.424   4.590  1.00  0.00           N  
ATOM   1362  CA  ALA A  86       4.745   9.636   4.183  1.00  0.00           C  
ATOM   1363  C   ALA A  86       5.373  10.734   5.017  1.00  0.00           C  
ATOM   1364  O   ALA A  86       6.517  10.606   5.468  1.00  0.00           O  
ATOM   1365  CB  ALA A  86       4.828   9.993   2.704  1.00  0.00           C  
ATOM   1366  H   ALA A  86       2.625   9.474   3.894  1.00  0.00           H  
ATOM   1367  HA  ALA A  86       5.292   8.711   4.351  1.00  0.00           H  
ATOM   1368 1HB  ALA A  86       5.870  10.123   2.416  1.00  0.00           H  
ATOM   1369 2HB  ALA A  86       4.384   9.191   2.118  1.00  0.00           H  
ATOM   1370 3HB  ALA A  86       4.282  10.918   2.523  1.00  0.00           H  
ATOM   1371  N   GLU A  87       4.607  11.794   5.287  1.00  0.00           N  
ATOM   1372  CA  GLU A  87       5.140  12.863   6.108  1.00  0.00           C  
ATOM   1373  C   GLU A  87       5.341  12.421   7.552  1.00  0.00           C  
ATOM   1374  O   GLU A  87       6.357  12.766   8.157  1.00  0.00           O  
ATOM   1375  CB  GLU A  87       4.258  14.103   6.029  1.00  0.00           C  
ATOM   1376  CG  GLU A  87       4.339  14.815   4.685  1.00  0.00           C  
ATOM   1377  CD  GLU A  87       5.754  15.298   4.404  1.00  0.00           C  
ATOM   1378  OE1 GLU A  87       6.323  15.927   5.269  1.00  0.00           O  
ATOM   1379  OE2 GLU A  87       6.262  15.044   3.338  1.00  0.00           O  
ATOM   1380  H   GLU A  87       3.667  11.866   4.886  1.00  0.00           H  
ATOM   1381  HA  GLU A  87       6.116  13.135   5.709  1.00  0.00           H  
ATOM   1382 1HB  GLU A  87       3.216  13.814   6.193  1.00  0.00           H  
ATOM   1383 2HB  GLU A  87       4.537  14.805   6.814  1.00  0.00           H  
ATOM   1384 1HG  GLU A  87       4.034  14.114   3.907  1.00  0.00           H  
ATOM   1385 2HG  GLU A  87       3.651  15.657   4.675  1.00  0.00           H  
ATOM   1386  N   ARG A  88       4.438  11.597   8.092  1.00  0.00           N  
ATOM   1387  CA  ARG A  88       4.636  11.146   9.466  1.00  0.00           C  
ATOM   1388  C   ARG A  88       5.871  10.253   9.537  1.00  0.00           C  
ATOM   1389  O   ARG A  88       6.646  10.315  10.491  1.00  0.00           O  
ATOM   1390  CB  ARG A  88       3.432  10.403  10.006  1.00  0.00           C  
ATOM   1391  CG  ARG A  88       3.582   9.976  11.470  1.00  0.00           C  
ATOM   1392  CD  ARG A  88       3.751  11.183  12.374  1.00  0.00           C  
ATOM   1393  NE  ARG A  88       3.776  10.826  13.790  1.00  0.00           N  
ATOM   1394  CZ  ARG A  88       4.115  11.657  14.806  1.00  0.00           C  
ATOM   1395  NH1 ARG A  88       4.484  12.909  14.575  1.00  0.00           N  
ATOM   1396  NH2 ARG A  88       4.067  11.205  16.048  1.00  0.00           N  
ATOM   1397  H   ARG A  88       3.596  11.332   7.574  1.00  0.00           H  
ATOM   1398  HA  ARG A  88       4.802  12.021  10.098  1.00  0.00           H  
ATOM   1399 1HB  ARG A  88       2.546  11.031   9.918  1.00  0.00           H  
ATOM   1400 2HB  ARG A  88       3.259   9.505   9.404  1.00  0.00           H  
ATOM   1401 1HG  ARG A  88       2.700   9.421  11.796  1.00  0.00           H  
ATOM   1402 2HG  ARG A  88       4.465   9.343  11.576  1.00  0.00           H  
ATOM   1403 1HD  ARG A  88       4.695  11.678  12.135  1.00  0.00           H  
ATOM   1404 2HD  ARG A  88       2.933  11.880  12.213  1.00  0.00           H  
ATOM   1405  HE  ARG A  88       3.519   9.862  14.041  1.00  0.00           H  
ATOM   1406 1HH1 ARG A  88       4.523  13.279  13.613  1.00  0.00           H  
ATOM   1407 2HH1 ARG A  88       4.730  13.513  15.340  1.00  0.00           H  
ATOM   1408 1HH2 ARG A  88       3.742  10.238  16.220  1.00  0.00           H  
ATOM   1409 2HH2 ARG A  88       4.309  11.803  16.818  1.00  0.00           H  
ATOM   1410  N   LEU A  89       6.055   9.411   8.526  1.00  0.00           N  
ATOM   1411  CA  LEU A  89       7.211   8.531   8.486  1.00  0.00           C  
ATOM   1412  C   LEU A  89       8.487   9.351   8.416  1.00  0.00           C  
ATOM   1413  O   LEU A  89       9.468   9.025   9.088  1.00  0.00           O  
ATOM   1414  CB  LEU A  89       7.070   7.598   7.301  1.00  0.00           C  
ATOM   1415  CG  LEU A  89       5.988   6.584   7.460  1.00  0.00           C  
ATOM   1416  CD1 LEU A  89       5.740   5.935   6.146  1.00  0.00           C  
ATOM   1417  CD2 LEU A  89       6.433   5.570   8.510  1.00  0.00           C  
ATOM   1418  H   LEU A  89       5.373   9.380   7.768  1.00  0.00           H  
ATOM   1419  HA  LEU A  89       7.228   7.939   9.397  1.00  0.00           H  
ATOM   1420 1HB  LEU A  89       6.838   8.187   6.419  1.00  0.00           H  
ATOM   1421 2HB  LEU A  89       8.010   7.073   7.141  1.00  0.00           H  
ATOM   1422  HG  LEU A  89       5.069   7.065   7.783  1.00  0.00           H  
ATOM   1423 1HD1 LEU A  89       4.947   5.210   6.251  1.00  0.00           H  
ATOM   1424 2HD1 LEU A  89       5.435   6.684   5.430  1.00  0.00           H  
ATOM   1425 3HD1 LEU A  89       6.634   5.454   5.793  1.00  0.00           H  
ATOM   1426 1HD2 LEU A  89       5.664   4.820   8.646  1.00  0.00           H  
ATOM   1427 2HD2 LEU A  89       7.353   5.092   8.180  1.00  0.00           H  
ATOM   1428 3HD2 LEU A  89       6.608   6.077   9.446  1.00  0.00           H  
ATOM   1429  N   ARG A  90       8.466  10.453   7.655  1.00  0.00           N  
ATOM   1430  CA  ARG A  90       9.618  11.339   7.604  1.00  0.00           C  
ATOM   1431  C   ARG A  90       9.897  11.873   9.007  1.00  0.00           C  
ATOM   1432  O   ARG A  90      11.031  11.821   9.481  1.00  0.00           O  
ATOM   1433  CB  ARG A  90       9.397  12.497   6.632  1.00  0.00           C  
ATOM   1434  CG  ARG A  90      10.579  13.475   6.519  1.00  0.00           C  
ATOM   1435  CD  ARG A  90      10.340  14.597   5.524  1.00  0.00           C  
ATOM   1436  NE  ARG A  90       9.265  15.528   5.911  1.00  0.00           N  
ATOM   1437  CZ  ARG A  90       9.378  16.537   6.798  1.00  0.00           C  
ATOM   1438  NH1 ARG A  90      10.510  16.793   7.434  1.00  0.00           N  
ATOM   1439  NH2 ARG A  90       8.314  17.279   7.011  1.00  0.00           N  
ATOM   1440  H   ARG A  90       7.645  10.664   7.085  1.00  0.00           H  
ATOM   1441  HA  ARG A  90      10.482  10.768   7.266  1.00  0.00           H  
ATOM   1442 1HB  ARG A  90       9.175  12.105   5.640  1.00  0.00           H  
ATOM   1443 2HB  ARG A  90       8.534  13.076   6.948  1.00  0.00           H  
ATOM   1444 1HG  ARG A  90      10.746  13.932   7.498  1.00  0.00           H  
ATOM   1445 2HG  ARG A  90      11.478  12.936   6.222  1.00  0.00           H  
ATOM   1446 1HD  ARG A  90      11.261  15.172   5.424  1.00  0.00           H  
ATOM   1447 2HD  ARG A  90      10.077  14.166   4.559  1.00  0.00           H  
ATOM   1448  HE  ARG A  90       8.335  15.430   5.471  1.00  0.00           H  
ATOM   1449 1HH1 ARG A  90      11.354  16.218   7.288  1.00  0.00           H  
ATOM   1450 2HH1 ARG A  90      10.559  17.551   8.094  1.00  0.00           H  
ATOM   1451 1HH2 ARG A  90       7.456  17.043   6.492  1.00  0.00           H  
ATOM   1452 2HH2 ARG A  90       8.340  18.044   7.665  1.00  0.00           H  
ATOM   1453  N   GLU A  91       8.854  12.338   9.698  1.00  0.00           N  
ATOM   1454  CA  GLU A  91       9.049  12.871  11.040  1.00  0.00           C  
ATOM   1455  C   GLU A  91       9.609  11.807  11.987  1.00  0.00           C  
ATOM   1456  O   GLU A  91      10.484  12.098  12.801  1.00  0.00           O  
ATOM   1457  CB  GLU A  91       7.731  13.420  11.596  1.00  0.00           C  
ATOM   1458  CG  GLU A  91       7.227  14.715  10.935  1.00  0.00           C  
ATOM   1459  CD  GLU A  91       5.843  15.108  11.424  1.00  0.00           C  
ATOM   1460  OE1 GLU A  91       5.193  14.264  12.009  1.00  0.00           O  
ATOM   1461  OE2 GLU A  91       5.445  16.235  11.226  1.00  0.00           O  
ATOM   1462  H   GLU A  91       7.927  12.352   9.269  1.00  0.00           H  
ATOM   1463  HA  GLU A  91       9.770  13.688  10.980  1.00  0.00           H  
ATOM   1464 1HB  GLU A  91       6.954  12.672  11.478  1.00  0.00           H  
ATOM   1465 2HB  GLU A  91       7.839  13.607  12.663  1.00  0.00           H  
ATOM   1466 1HG  GLU A  91       7.926  15.521  11.154  1.00  0.00           H  
ATOM   1467 2HG  GLU A  91       7.204  14.573   9.854  1.00  0.00           H  
ATOM   1468  N   LEU A  92       9.141  10.560  11.866  1.00  0.00           N  
ATOM   1469  CA  LEU A  92       9.674   9.505  12.718  1.00  0.00           C  
ATOM   1470  C   LEU A  92      11.150   9.266  12.372  1.00  0.00           C  
ATOM   1471  O   LEU A  92      11.999   9.168  13.254  1.00  0.00           O  
ATOM   1472  CB  LEU A  92       8.852   8.213  12.538  1.00  0.00           C  
ATOM   1473  CG  LEU A  92       7.381   8.255  13.085  1.00  0.00           C  
ATOM   1474  CD1 LEU A  92       6.630   6.997  12.648  1.00  0.00           C  
ATOM   1475  CD2 LEU A  92       7.391   8.349  14.598  1.00  0.00           C  
ATOM   1476  H   LEU A  92       8.396  10.365  11.198  1.00  0.00           H  
ATOM   1477  HA  LEU A  92       9.605   9.825  13.755  1.00  0.00           H  
ATOM   1478 1HB  LEU A  92       8.797   7.994  11.475  1.00  0.00           H  
ATOM   1479 2HB  LEU A  92       9.375   7.391  13.032  1.00  0.00           H  
ATOM   1480  HG  LEU A  92       6.869   9.124  12.676  1.00  0.00           H  
ATOM   1481 1HD1 LEU A  92       5.601   7.039  13.025  1.00  0.00           H  
ATOM   1482 2HD1 LEU A  92       6.616   6.950  11.571  1.00  0.00           H  
ATOM   1483 3HD1 LEU A  92       7.129   6.113  13.050  1.00  0.00           H  
ATOM   1484 1HD2 LEU A  92       6.358   8.385  14.965  1.00  0.00           H  
ATOM   1485 2HD2 LEU A  92       7.890   7.473  15.010  1.00  0.00           H  
ATOM   1486 3HD2 LEU A  92       7.917   9.253  14.907  1.00  0.00           H  
ATOM   1487  N   ALA A  93      11.482   9.281  11.083  1.00  0.00           N  
ATOM   1488  CA  ALA A  93      12.854   9.082  10.627  1.00  0.00           C  
ATOM   1489  C   ALA A  93      13.801  10.144  11.184  1.00  0.00           C  
ATOM   1490  O   ALA A  93      14.979   9.870  11.445  1.00  0.00           O  
ATOM   1491  CB  ALA A  93      12.907   9.096   9.120  1.00  0.00           C  
ATOM   1492  H   ALA A  93      10.753   9.390  10.380  1.00  0.00           H  
ATOM   1493  HA  ALA A  93      13.185   8.112  10.977  1.00  0.00           H  
ATOM   1494 1HB  ALA A  93      13.923   8.919   8.810  1.00  0.00           H  
ATOM   1495 2HB  ALA A  93      12.254   8.323   8.734  1.00  0.00           H  
ATOM   1496 3HB  ALA A  93      12.582  10.057   8.749  1.00  0.00           H  
ATOM   1497  N   GLU A  94      13.288  11.359  11.346  1.00  0.00           N  
ATOM   1498  CA  GLU A  94      14.052  12.491  11.849  1.00  0.00           C  
ATOM   1499  C   GLU A  94      14.024  12.617  13.384  1.00  0.00           C  
ATOM   1500  O   GLU A  94      14.635  13.536  13.930  1.00  0.00           O  
ATOM   1501  CB  GLU A  94      13.519  13.785  11.220  1.00  0.00           C  
ATOM   1502  CG  GLU A  94      13.692  13.878   9.692  1.00  0.00           C  
ATOM   1503  CD  GLU A  94      13.062  15.127   9.097  1.00  0.00           C  
ATOM   1504  OE1 GLU A  94      12.560  15.936   9.845  1.00  0.00           O  
ATOM   1505  OE2 GLU A  94      13.033  15.251   7.886  1.00  0.00           O  
ATOM   1506  H   GLU A  94      12.317  11.513  11.067  1.00  0.00           H  
ATOM   1507  HA  GLU A  94      15.087  12.362  11.540  1.00  0.00           H  
ATOM   1508 1HB  GLU A  94      12.450  13.869  11.435  1.00  0.00           H  
ATOM   1509 2HB  GLU A  94      14.014  14.643  11.673  1.00  0.00           H  
ATOM   1510 1HG  GLU A  94      14.756  13.878   9.461  1.00  0.00           H  
ATOM   1511 2HG  GLU A  94      13.253  12.999   9.230  1.00  0.00           H  
ATOM   1512  N   ASP A  95      13.300  11.726  14.074  1.00  0.00           N  
ATOM   1513  CA  ASP A  95      13.147  11.790  15.526  1.00  0.00           C  
ATOM   1514  C   ASP A  95      14.265  11.040  16.278  1.00  0.00           C  
ATOM   1515  O   ASP A  95      14.239   9.811  16.356  1.00  0.00           O  
ATOM   1516  CB  ASP A  95      11.769  11.252  15.931  1.00  0.00           C  
ATOM   1517  CG  ASP A  95      11.460  11.313  17.439  1.00  0.00           C  
ATOM   1518  OD1 ASP A  95      12.380  11.382  18.241  1.00  0.00           O  
ATOM   1519  OD2 ASP A  95      10.296  11.312  17.778  1.00  0.00           O  
ATOM   1520  H   ASP A  95      12.829  10.968  13.582  1.00  0.00           H  
ATOM   1521  HA  ASP A  95      13.137  12.840  15.779  1.00  0.00           H  
ATOM   1522 1HB  ASP A  95      10.997  11.805  15.391  1.00  0.00           H  
ATOM   1523 2HB  ASP A  95      11.692  10.225  15.608  1.00  0.00           H  
ATOM   1524  N   PRO A  96      15.190  11.751  16.962  1.00  0.00           N  
ATOM   1525  CA  PRO A  96      16.395  11.237  17.594  1.00  0.00           C  
ATOM   1526  C   PRO A  96      16.131  10.307  18.773  1.00  0.00           C  
ATOM   1527  O   PRO A  96      17.056   9.645  19.244  1.00  0.00           O  
ATOM   1528  CB  PRO A  96      17.108  12.511  18.061  1.00  0.00           C  
ATOM   1529  CG  PRO A  96      16.008  13.512  18.272  1.00  0.00           C  
ATOM   1530  CD  PRO A  96      14.977  13.200  17.217  1.00  0.00           C  
ATOM   1531  HA  PRO A  96      16.992  10.718  16.836  1.00  0.00           H  
ATOM   1532 1HB  PRO A  96      17.670  12.303  18.985  1.00  0.00           H  
ATOM   1533 2HB  PRO A  96      17.838  12.833  17.304  1.00  0.00           H  
ATOM   1534 1HG  PRO A  96      15.603  13.406  19.296  1.00  0.00           H  
ATOM   1535 2HG  PRO A  96      16.403  14.535  18.189  1.00  0.00           H  
ATOM   1536 1HD  PRO A  96      13.984  13.379  17.668  1.00  0.00           H  
ATOM   1537 2HD  PRO A  96      15.160  13.800  16.318  1.00  0.00           H  
ATOM   1538  N   ASP A  97      14.893  10.267  19.279  1.00  0.00           N  
ATOM   1539  CA  ASP A  97      14.605   9.408  20.420  1.00  0.00           C  
ATOM   1540  C   ASP A  97      14.148   8.008  19.996  1.00  0.00           C  
ATOM   1541  O   ASP A  97      13.873   7.155  20.845  1.00  0.00           O  
ATOM   1542  CB  ASP A  97      13.565  10.056  21.336  1.00  0.00           C  
ATOM   1543  CG  ASP A  97      14.106  11.305  22.069  1.00  0.00           C  
ATOM   1544  OD1 ASP A  97      15.242  11.281  22.490  1.00  0.00           O  
ATOM   1545  OD2 ASP A  97      13.377  12.256  22.208  1.00  0.00           O  
ATOM   1546  H   ASP A  97      14.117  10.801  18.862  1.00  0.00           H  
ATOM   1547  HA  ASP A  97      15.522   9.294  20.996  1.00  0.00           H  
ATOM   1548 1HB  ASP A  97      12.700  10.355  20.729  1.00  0.00           H  
ATOM   1549 2HB  ASP A  97      13.220   9.332  22.071  1.00  0.00           H  
ATOM   1550  N   LEU A  98      14.085   7.763  18.688  1.00  0.00           N  
ATOM   1551  CA  LEU A  98      13.694   6.451  18.189  1.00  0.00           C  
ATOM   1552  C   LEU A  98      14.939   5.637  17.848  1.00  0.00           C  
ATOM   1553  O   LEU A  98      16.005   6.198  17.594  1.00  0.00           O  
ATOM   1554  CB  LEU A  98      12.779   6.598  16.985  1.00  0.00           C  
ATOM   1555  CG  LEU A  98      11.533   7.390  17.246  1.00  0.00           C  
ATOM   1556  CD1 LEU A  98      10.738   7.482  15.986  1.00  0.00           C  
ATOM   1557  CD2 LEU A  98      10.743   6.751  18.343  1.00  0.00           C  
ATOM   1558  H   LEU A  98      14.296   8.505  18.015  1.00  0.00           H  
ATOM   1559  HA  LEU A  98      13.148   5.929  18.966  1.00  0.00           H  
ATOM   1560 1HB  LEU A  98      13.313   7.127  16.220  1.00  0.00           H  
ATOM   1561 2HB  LEU A  98      12.498   5.614  16.612  1.00  0.00           H  
ATOM   1562  HG  LEU A  98      11.813   8.402  17.544  1.00  0.00           H  
ATOM   1563 1HD1 LEU A  98       9.856   8.082  16.174  1.00  0.00           H  
ATOM   1564 2HD1 LEU A  98      11.338   7.945  15.226  1.00  0.00           H  
ATOM   1565 3HD1 LEU A  98      10.445   6.481  15.658  1.00  0.00           H  
ATOM   1566 1HD2 LEU A  98       9.853   7.347  18.529  1.00  0.00           H  
ATOM   1567 2HD2 LEU A  98      10.453   5.741  18.042  1.00  0.00           H  
ATOM   1568 3HD2 LEU A  98      11.341   6.706  19.250  1.00  0.00           H  
ATOM   1569  N   SER A  99      14.828   4.311  17.865  1.00  0.00           N  
ATOM   1570  CA  SER A  99      15.992   3.488  17.561  1.00  0.00           C  
ATOM   1571  C   SER A  99      16.422   3.697  16.111  1.00  0.00           C  
ATOM   1572  O   SER A  99      15.559   3.929  15.267  1.00  0.00           O  
ATOM   1573  CB  SER A  99      15.637   2.016  17.776  1.00  0.00           C  
ATOM   1574  OG  SER A  99      14.672   1.556  16.835  1.00  0.00           O  
ATOM   1575  H   SER A  99      13.943   3.881  18.088  1.00  0.00           H  
ATOM   1576  HA  SER A  99      16.776   3.769  18.255  1.00  0.00           H  
ATOM   1577 1HB  SER A  99      16.529   1.397  17.716  1.00  0.00           H  
ATOM   1578 2HB  SER A  99      15.232   1.900  18.781  1.00  0.00           H  
ATOM   1579  HG  SER A  99      14.170   0.818  17.295  1.00  0.00           H  
ATOM   1580  N   PRO A 100      17.718   3.561  15.764  1.00  0.00           N  
ATOM   1581  CA  PRO A 100      18.239   3.613  14.406  1.00  0.00           C  
ATOM   1582  C   PRO A 100      17.509   2.687  13.446  1.00  0.00           C  
ATOM   1583  O   PRO A 100      17.320   3.016  12.277  1.00  0.00           O  
ATOM   1584  CB  PRO A 100      19.688   3.156  14.604  1.00  0.00           C  
ATOM   1585  CG  PRO A 100      20.033   3.607  16.000  1.00  0.00           C  
ATOM   1586  CD  PRO A 100      18.765   3.399  16.800  1.00  0.00           C  
ATOM   1587  HA  PRO A 100      18.201   4.652  14.046  1.00  0.00           H  
ATOM   1588 1HB  PRO A 100      19.761   2.065  14.473  1.00  0.00           H  
ATOM   1589 2HB  PRO A 100      20.332   3.612  13.838  1.00  0.00           H  
ATOM   1590 1HG  PRO A 100      20.882   3.023  16.388  1.00  0.00           H  
ATOM   1591 2HG  PRO A 100      20.352   4.659  15.988  1.00  0.00           H  
ATOM   1592 1HD  PRO A 100      18.737   2.398  17.249  1.00  0.00           H  
ATOM   1593 2HD  PRO A 100      18.721   4.206  17.544  1.00  0.00           H  
ATOM   1594  N   GLU A 101      17.063   1.532  13.941  1.00  0.00           N  
ATOM   1595  CA  GLU A 101      16.350   0.594  13.089  1.00  0.00           C  
ATOM   1596  C   GLU A 101      14.956   1.124  12.773  1.00  0.00           C  
ATOM   1597  O   GLU A 101      14.483   1.036  11.637  1.00  0.00           O  
ATOM   1598  CB  GLU A 101      16.300  -0.779  13.756  1.00  0.00           C  
ATOM   1599  CG  GLU A 101      17.650  -1.480  13.846  1.00  0.00           C  
ATOM   1600  CD  GLU A 101      17.582  -2.813  14.555  1.00  0.00           C  
ATOM   1601  OE1 GLU A 101      16.544  -3.137  15.080  1.00  0.00           O  
ATOM   1602  OE2 GLU A 101      18.573  -3.507  14.568  1.00  0.00           O  
ATOM   1603  H   GLU A 101      17.226   1.293  14.907  1.00  0.00           H  
ATOM   1604  HA  GLU A 101      16.894   0.496  12.149  1.00  0.00           H  
ATOM   1605 1HB  GLU A 101      15.950  -0.665  14.777  1.00  0.00           H  
ATOM   1606 2HB  GLU A 101      15.602  -1.427  13.226  1.00  0.00           H  
ATOM   1607 1HG  GLU A 101      18.031  -1.636  12.837  1.00  0.00           H  
ATOM   1608 2HG  GLU A 101      18.347  -0.827  14.371  1.00  0.00           H  
ATOM   1609  N   ASP A 102      14.308   1.725  13.777  1.00  0.00           N  
ATOM   1610  CA  ASP A 102      12.988   2.314  13.598  1.00  0.00           C  
ATOM   1611  C   ASP A 102      13.090   3.437  12.600  1.00  0.00           C  
ATOM   1612  O   ASP A 102      12.330   3.498  11.627  1.00  0.00           O  
ATOM   1613  CB  ASP A 102      12.421   2.816  14.938  1.00  0.00           C  
ATOM   1614  CG  ASP A 102      11.013   3.450  14.873  1.00  0.00           C  
ATOM   1615  OD1 ASP A 102      10.448   3.542  13.807  1.00  0.00           O  
ATOM   1616  OD2 ASP A 102      10.523   3.837  15.918  1.00  0.00           O  
ATOM   1617  H   ASP A 102      14.715   1.768  14.715  1.00  0.00           H  
ATOM   1618  HA  ASP A 102      12.315   1.561  13.198  1.00  0.00           H  
ATOM   1619 1HB  ASP A 102      12.387   1.984  15.627  1.00  0.00           H  
ATOM   1620 2HB  ASP A 102      13.101   3.545  15.361  1.00  0.00           H  
ATOM   1621  N   ARG A 103      14.023   4.349  12.865  1.00  0.00           N  
ATOM   1622  CA  ARG A 103      14.163   5.532  12.051  1.00  0.00           C  
ATOM   1623  C   ARG A 103      14.517   5.193  10.613  1.00  0.00           C  
ATOM   1624  O   ARG A 103      13.928   5.749   9.685  1.00  0.00           O  
ATOM   1625  CB  ARG A 103      15.271   6.403  12.615  1.00  0.00           C  
ATOM   1626  CG  ARG A 103      14.973   7.030  13.953  1.00  0.00           C  
ATOM   1627  CD  ARG A 103      16.116   7.816  14.464  1.00  0.00           C  
ATOM   1628  NE  ARG A 103      16.352   8.975  13.632  1.00  0.00           N  
ATOM   1629  CZ  ARG A 103      17.376   9.829  13.713  1.00  0.00           C  
ATOM   1630  NH1 ARG A 103      18.319   9.695  14.621  1.00  0.00           N  
ATOM   1631  NH2 ARG A 103      17.400  10.806  12.841  1.00  0.00           N  
ATOM   1632  H   ARG A 103      14.632   4.214  13.672  1.00  0.00           H  
ATOM   1633  HA  ARG A 103      13.219   6.073  12.077  1.00  0.00           H  
ATOM   1634 1HB  ARG A 103      16.174   5.804  12.732  1.00  0.00           H  
ATOM   1635 2HB  ARG A 103      15.497   7.209  11.916  1.00  0.00           H  
ATOM   1636 1HG  ARG A 103      14.110   7.695  13.870  1.00  0.00           H  
ATOM   1637 2HG  ARG A 103      14.760   6.239  14.664  1.00  0.00           H  
ATOM   1638 1HD  ARG A 103      15.909   8.149  15.480  1.00  0.00           H  
ATOM   1639 2HD  ARG A 103      17.012   7.197  14.463  1.00  0.00           H  
ATOM   1640  HE  ARG A 103      15.682   9.166  12.884  1.00  0.00           H  
ATOM   1641 1HH1 ARG A 103      18.277   8.929  15.281  1.00  0.00           H  
ATOM   1642 2HH1 ARG A 103      19.082  10.353  14.656  1.00  0.00           H  
ATOM   1643 1HH2 ARG A 103      16.633  10.832  12.151  1.00  0.00           H  
ATOM   1644 2HH2 ARG A 103      18.141  11.487  12.841  1.00  0.00           H  
ATOM   1645  N   ALA A 104      15.448   4.252  10.415  1.00  0.00           N  
ATOM   1646  CA  ALA A 104      15.850   3.867   9.072  1.00  0.00           C  
ATOM   1647  C   ALA A 104      14.712   3.222   8.304  1.00  0.00           C  
ATOM   1648  O   ALA A 104      14.489   3.530   7.130  1.00  0.00           O  
ATOM   1649  CB  ALA A 104      17.015   2.904   9.143  1.00  0.00           C  
ATOM   1650  H   ALA A 104      15.920   3.805  11.201  1.00  0.00           H  
ATOM   1651  HA  ALA A 104      16.155   4.767   8.538  1.00  0.00           H  
ATOM   1652 1HB  ALA A 104      17.330   2.635   8.138  1.00  0.00           H  
ATOM   1653 2HB  ALA A 104      17.842   3.374   9.673  1.00  0.00           H  
ATOM   1654 3HB  ALA A 104      16.703   2.007   9.682  1.00  0.00           H  
ATOM   1655  N   ALA A 105      13.962   2.332   8.958  1.00  0.00           N  
ATOM   1656  CA  ALA A 105      12.847   1.697   8.281  1.00  0.00           C  
ATOM   1657  C   ALA A 105      11.818   2.755   7.895  1.00  0.00           C  
ATOM   1658  O   ALA A 105      11.285   2.728   6.782  1.00  0.00           O  
ATOM   1659  CB  ALA A 105      12.249   0.628   9.172  1.00  0.00           C  
ATOM   1660  H   ALA A 105      14.163   2.076   9.928  1.00  0.00           H  
ATOM   1661  HA  ALA A 105      13.210   1.235   7.365  1.00  0.00           H  
ATOM   1662 1HB  ALA A 105      11.413   0.139   8.670  1.00  0.00           H  
ATOM   1663 2HB  ALA A 105      13.012  -0.117   9.414  1.00  0.00           H  
ATOM   1664 3HB  ALA A 105      11.916   1.101  10.088  1.00  0.00           H  
ATOM   1665  N   ALA A 106      11.577   3.726   8.796  1.00  0.00           N  
ATOM   1666  CA  ALA A 106      10.644   4.812   8.527  1.00  0.00           C  
ATOM   1667  C   ALA A 106      11.120   5.680   7.365  1.00  0.00           C  
ATOM   1668  O   ALA A 106      10.311   6.080   6.527  1.00  0.00           O  
ATOM   1669  CB  ALA A 106      10.449   5.673   9.767  1.00  0.00           C  
ATOM   1670  H   ALA A 106      12.035   3.697   9.710  1.00  0.00           H  
ATOM   1671  HA  ALA A 106       9.689   4.371   8.252  1.00  0.00           H  
ATOM   1672 1HB  ALA A 106       9.727   6.461   9.558  1.00  0.00           H  
ATOM   1673 2HB  ALA A 106      10.085   5.052  10.589  1.00  0.00           H  
ATOM   1674 3HB  ALA A 106      11.397   6.120  10.051  1.00  0.00           H  
ATOM   1675  N   GLU A 107      12.432   5.946   7.283  1.00  0.00           N  
ATOM   1676  CA  GLU A 107      12.942   6.787   6.205  1.00  0.00           C  
ATOM   1677  C   GLU A 107      12.720   6.115   4.871  1.00  0.00           C  
ATOM   1678  O   GLU A 107      12.182   6.723   3.938  1.00  0.00           O  
ATOM   1679  CB  GLU A 107      14.443   7.078   6.355  1.00  0.00           C  
ATOM   1680  CG  GLU A 107      14.989   8.042   5.274  1.00  0.00           C  
ATOM   1681  CD  GLU A 107      16.466   8.407   5.418  1.00  0.00           C  
ATOM   1682  OE1 GLU A 107      17.111   7.933   6.323  1.00  0.00           O  
ATOM   1683  OE2 GLU A 107      16.937   9.171   4.608  1.00  0.00           O  
ATOM   1684  H   GLU A 107      13.064   5.606   8.006  1.00  0.00           H  
ATOM   1685  HA  GLU A 107      12.395   7.730   6.211  1.00  0.00           H  
ATOM   1686 1HB  GLU A 107      14.659   7.474   7.329  1.00  0.00           H  
ATOM   1687 2HB  GLU A 107      14.996   6.142   6.269  1.00  0.00           H  
ATOM   1688 1HG  GLU A 107      14.841   7.579   4.297  1.00  0.00           H  
ATOM   1689 2HG  GLU A 107      14.396   8.955   5.299  1.00  0.00           H  
ATOM   1690  N   GLU A 108      13.114   4.842   4.776  1.00  0.00           N  
ATOM   1691  CA  GLU A 108      12.942   4.138   3.520  1.00  0.00           C  
ATOM   1692  C   GLU A 108      11.471   4.099   3.168  1.00  0.00           C  
ATOM   1693  O   GLU A 108      11.092   4.335   2.019  1.00  0.00           O  
ATOM   1694  CB  GLU A 108      13.500   2.713   3.578  1.00  0.00           C  
ATOM   1695  CG  GLU A 108      13.395   1.966   2.235  1.00  0.00           C  
ATOM   1696  CD  GLU A 108      13.981   0.562   2.239  1.00  0.00           C  
ATOM   1697  OE1 GLU A 108      14.498   0.142   3.246  1.00  0.00           O  
ATOM   1698  OE2 GLU A 108      13.896  -0.087   1.223  1.00  0.00           O  
ATOM   1699  H   GLU A 108      13.544   4.379   5.580  1.00  0.00           H  
ATOM   1700  HA  GLU A 108      13.467   4.686   2.738  1.00  0.00           H  
ATOM   1701 1HB  GLU A 108      14.547   2.743   3.877  1.00  0.00           H  
ATOM   1702 2HB  GLU A 108      12.960   2.141   4.338  1.00  0.00           H  
ATOM   1703 1HG  GLU A 108      12.347   1.915   1.948  1.00  0.00           H  
ATOM   1704 2HG  GLU A 108      13.910   2.556   1.479  1.00  0.00           H  
ATOM   1705  N   ALA A 109      10.634   3.814   4.163  1.00  0.00           N  
ATOM   1706  CA  ALA A 109       9.210   3.746   3.944  1.00  0.00           C  
ATOM   1707  C   ALA A 109       8.649   5.074   3.474  1.00  0.00           C  
ATOM   1708  O   ALA A 109       7.778   5.105   2.607  1.00  0.00           O  
ATOM   1709  CB  ALA A 109       8.519   3.321   5.202  1.00  0.00           C  
ATOM   1710  H   ALA A 109      10.992   3.614   5.097  1.00  0.00           H  
ATOM   1711  HA  ALA A 109       9.024   3.006   3.171  1.00  0.00           H  
ATOM   1712 1HB  ALA A 109       7.481   3.256   4.975  1.00  0.00           H  
ATOM   1713 2HB  ALA A 109       8.889   2.361   5.529  1.00  0.00           H  
ATOM   1714 3HB  ALA A 109       8.690   4.057   5.979  1.00  0.00           H  
ATOM   1715  N   ALA A 110       9.140   6.191   4.012  1.00  0.00           N  
ATOM   1716  CA  ALA A 110       8.626   7.473   3.564  1.00  0.00           C  
ATOM   1717  C   ALA A 110       8.925   7.654   2.084  1.00  0.00           C  
ATOM   1718  O   ALA A 110       8.052   8.064   1.316  1.00  0.00           O  
ATOM   1719  CB  ALA A 110       9.242   8.609   4.363  1.00  0.00           C  
ATOM   1720  H   ALA A 110       9.843   6.150   4.748  1.00  0.00           H  
ATOM   1721  HA  ALA A 110       7.545   7.477   3.704  1.00  0.00           H  
ATOM   1722 1HB  ALA A 110       8.833   9.560   4.024  1.00  0.00           H  
ATOM   1723 2HB  ALA A 110       9.026   8.478   5.410  1.00  0.00           H  
ATOM   1724 3HB  ALA A 110      10.323   8.603   4.220  1.00  0.00           H  
ATOM   1725  N   GLU A 111      10.142   7.278   1.664  1.00  0.00           N  
ATOM   1726  CA  GLU A 111      10.518   7.422   0.259  1.00  0.00           C  
ATOM   1727  C   GLU A 111       9.709   6.466  -0.615  1.00  0.00           C  
ATOM   1728  O   GLU A 111       9.282   6.825  -1.718  1.00  0.00           O  
ATOM   1729  CB  GLU A 111      12.020   7.195   0.084  1.00  0.00           C  
ATOM   1730  CG  GLU A 111      12.903   8.301   0.697  1.00  0.00           C  
ATOM   1731  CD  GLU A 111      12.728   9.658   0.036  1.00  0.00           C  
ATOM   1732  OE1 GLU A 111      12.843   9.730  -1.165  1.00  0.00           O  
ATOM   1733  OE2 GLU A 111      12.483  10.616   0.734  1.00  0.00           O  
ATOM   1734  H   GLU A 111      10.821   6.925   2.346  1.00  0.00           H  
ATOM   1735  HA  GLU A 111      10.291   8.438  -0.052  1.00  0.00           H  
ATOM   1736 1HB  GLU A 111      12.298   6.251   0.556  1.00  0.00           H  
ATOM   1737 2HB  GLU A 111      12.257   7.116  -0.976  1.00  0.00           H  
ATOM   1738 1HG  GLU A 111      12.654   8.391   1.757  1.00  0.00           H  
ATOM   1739 2HG  GLU A 111      13.947   7.998   0.627  1.00  0.00           H  
ATOM   1740  N   LEU A 112       9.458   5.266  -0.095  1.00  0.00           N  
ATOM   1741  CA  LEU A 112       8.659   4.269  -0.784  1.00  0.00           C  
ATOM   1742  C   LEU A 112       7.283   4.839  -1.060  1.00  0.00           C  
ATOM   1743  O   LEU A 112       6.792   4.791  -2.196  1.00  0.00           O  
ATOM   1744  CB  LEU A 112       8.538   2.999   0.064  1.00  0.00           C  
ATOM   1745  CG  LEU A 112       7.812   1.838  -0.575  1.00  0.00           C  
ATOM   1746  CD1 LEU A 112       8.255   0.556   0.058  1.00  0.00           C  
ATOM   1747  CD2 LEU A 112       6.313   2.042  -0.393  1.00  0.00           C  
ATOM   1748  H   LEU A 112       9.864   5.029   0.809  1.00  0.00           H  
ATOM   1749  HA  LEU A 112       9.137   4.026  -1.731  1.00  0.00           H  
ATOM   1750 1HB  LEU A 112       9.538   2.670   0.350  1.00  0.00           H  
ATOM   1751 2HB  LEU A 112       7.994   3.245   0.965  1.00  0.00           H  
ATOM   1752  HG  LEU A 112       8.053   1.786  -1.619  1.00  0.00           H  
ATOM   1753 1HD1 LEU A 112       7.720  -0.257  -0.412  1.00  0.00           H  
ATOM   1754 2HD1 LEU A 112       9.328   0.424  -0.081  1.00  0.00           H  
ATOM   1755 3HD1 LEU A 112       8.030   0.582   1.110  1.00  0.00           H  
ATOM   1756 1HD2 LEU A 112       5.791   1.231  -0.828  1.00  0.00           H  
ATOM   1757 2HD2 LEU A 112       6.074   2.092   0.670  1.00  0.00           H  
ATOM   1758 3HD2 LEU A 112       6.003   2.958  -0.875  1.00  0.00           H  
ATOM   1759  N   GLU A 113       6.656   5.388  -0.015  1.00  0.00           N  
ATOM   1760  CA  GLU A 113       5.346   5.966  -0.188  1.00  0.00           C  
ATOM   1761  C   GLU A 113       5.397   7.127  -1.157  1.00  0.00           C  
ATOM   1762  O   GLU A 113       4.527   7.221  -2.004  1.00  0.00           O  
ATOM   1763  CB  GLU A 113       4.713   6.360   1.148  1.00  0.00           C  
ATOM   1764  CG  GLU A 113       4.279   5.143   1.974  1.00  0.00           C  
ATOM   1765  CD  GLU A 113       3.604   5.467   3.285  1.00  0.00           C  
ATOM   1766  OE1 GLU A 113       3.606   6.590   3.684  1.00  0.00           O  
ATOM   1767  OE2 GLU A 113       3.070   4.560   3.887  1.00  0.00           O  
ATOM   1768  H   GLU A 113       7.103   5.394   0.902  1.00  0.00           H  
ATOM   1769  HA  GLU A 113       4.700   5.205  -0.620  1.00  0.00           H  
ATOM   1770 1HB  GLU A 113       5.433   6.931   1.738  1.00  0.00           H  
ATOM   1771 2HB  GLU A 113       3.840   6.991   0.974  1.00  0.00           H  
ATOM   1772 1HG  GLU A 113       3.591   4.548   1.371  1.00  0.00           H  
ATOM   1773 2HG  GLU A 113       5.161   4.530   2.172  1.00  0.00           H  
ATOM   1774  N   LEU A 114       6.446   7.948  -1.147  1.00  0.00           N  
ATOM   1775  CA  LEU A 114       6.483   9.058  -2.100  1.00  0.00           C  
ATOM   1776  C   LEU A 114       6.458   8.533  -3.537  1.00  0.00           C  
ATOM   1777  O   LEU A 114       5.796   9.113  -4.411  1.00  0.00           O  
ATOM   1778  CB  LEU A 114       7.689   9.954  -1.823  1.00  0.00           C  
ATOM   1779  CG  LEU A 114       7.570  10.755  -0.504  1.00  0.00           C  
ATOM   1780  CD1 LEU A 114       8.876  11.474  -0.204  1.00  0.00           C  
ATOM   1781  CD2 LEU A 114       6.419  11.729  -0.619  1.00  0.00           C  
ATOM   1782  H   LEU A 114       7.172   7.848  -0.435  1.00  0.00           H  
ATOM   1783  HA  LEU A 114       5.606   9.671  -1.962  1.00  0.00           H  
ATOM   1784 1HB  LEU A 114       8.582   9.334  -1.764  1.00  0.00           H  
ATOM   1785 2HB  LEU A 114       7.805  10.657  -2.644  1.00  0.00           H  
ATOM   1786  HG  LEU A 114       7.368  10.080   0.306  1.00  0.00           H  
ATOM   1787 1HD1 LEU A 114       8.781  12.023   0.733  1.00  0.00           H  
ATOM   1788 2HD1 LEU A 114       9.686  10.747  -0.112  1.00  0.00           H  
ATOM   1789 3HD1 LEU A 114       9.106  12.167  -1.009  1.00  0.00           H  
ATOM   1790 1HD2 LEU A 114       6.324  12.279   0.318  1.00  0.00           H  
ATOM   1791 2HD2 LEU A 114       6.606  12.426  -1.434  1.00  0.00           H  
ATOM   1792 3HD2 LEU A 114       5.502  11.188  -0.813  1.00  0.00           H  
ATOM   1793  N   VAL A 115       7.108   7.397  -3.791  1.00  0.00           N  
ATOM   1794  CA  VAL A 115       7.028   6.839  -5.132  1.00  0.00           C  
ATOM   1795  C   VAL A 115       5.586   6.429  -5.424  1.00  0.00           C  
ATOM   1796  O   VAL A 115       5.028   6.779  -6.471  1.00  0.00           O  
ATOM   1797  CB  VAL A 115       7.906   5.587  -5.287  1.00  0.00           C  
ATOM   1798  CG1 VAL A 115       7.635   4.958  -6.637  1.00  0.00           C  
ATOM   1799  CG2 VAL A 115       9.356   5.948  -5.134  1.00  0.00           C  
ATOM   1800  H   VAL A 115       7.670   6.952  -3.059  1.00  0.00           H  
ATOM   1801  HA  VAL A 115       7.340   7.595  -5.851  1.00  0.00           H  
ATOM   1802  HB  VAL A 115       7.630   4.860  -4.527  1.00  0.00           H  
ATOM   1803 1HG1 VAL A 115       8.231   4.054  -6.746  1.00  0.00           H  
ATOM   1804 2HG1 VAL A 115       6.582   4.712  -6.704  1.00  0.00           H  
ATOM   1805 3HG1 VAL A 115       7.891   5.661  -7.426  1.00  0.00           H  
ATOM   1806 1HG2 VAL A 115       9.966   5.053  -5.238  1.00  0.00           H  
ATOM   1807 2HG2 VAL A 115       9.633   6.670  -5.899  1.00  0.00           H  
ATOM   1808 3HG2 VAL A 115       9.516   6.383  -4.151  1.00  0.00           H  
ATOM   1809  N   ALA A 116       4.971   5.715  -4.471  1.00  0.00           N  
ATOM   1810  CA  ALA A 116       3.604   5.236  -4.645  1.00  0.00           C  
ATOM   1811  C   ALA A 116       2.632   6.390  -4.853  1.00  0.00           C  
ATOM   1812  O   ALA A 116       1.727   6.293  -5.671  1.00  0.00           O  
ATOM   1813  CB  ALA A 116       3.175   4.413  -3.442  1.00  0.00           C  
ATOM   1814  H   ALA A 116       5.487   5.483  -3.618  1.00  0.00           H  
ATOM   1815  HA  ALA A 116       3.583   4.605  -5.532  1.00  0.00           H  
ATOM   1816 1HB  ALA A 116       2.178   4.031  -3.608  1.00  0.00           H  
ATOM   1817 2HB  ALA A 116       3.850   3.582  -3.296  1.00  0.00           H  
ATOM   1818 3HB  ALA A 116       3.183   5.039  -2.554  1.00  0.00           H  
ATOM   1819  N   ILE A 117       2.843   7.491  -4.143  1.00  0.00           N  
ATOM   1820  CA  ILE A 117       1.997   8.678  -4.190  1.00  0.00           C  
ATOM   1821  C   ILE A 117       1.986   9.283  -5.568  1.00  0.00           C  
ATOM   1822  O   ILE A 117       0.911   9.560  -6.120  1.00  0.00           O  
ATOM   1823  CB  ILE A 117       2.460   9.642  -3.111  1.00  0.00           C  
ATOM   1824  CG1 ILE A 117       2.123   9.012  -1.779  1.00  0.00           C  
ATOM   1825  CG2 ILE A 117       1.801  10.996  -3.241  1.00  0.00           C  
ATOM   1826  CD1 ILE A 117       2.810   9.628  -0.668  1.00  0.00           C  
ATOM   1827  H   ILE A 117       3.623   7.492  -3.497  1.00  0.00           H  
ATOM   1828  HA  ILE A 117       0.990   8.412  -3.932  1.00  0.00           H  
ATOM   1829  HB  ILE A 117       3.537   9.754  -3.170  1.00  0.00           H  
ATOM   1830 1HG1 ILE A 117       1.052   9.137  -1.611  1.00  0.00           H  
ATOM   1831 2HG1 ILE A 117       2.330   7.956  -1.804  1.00  0.00           H  
ATOM   1832 1HG2 ILE A 117       2.155  11.645  -2.443  1.00  0.00           H  
ATOM   1833 2HG2 ILE A 117       2.054  11.436  -4.204  1.00  0.00           H  
ATOM   1834 3HG2 ILE A 117       0.717  10.883  -3.160  1.00  0.00           H  
ATOM   1835 1HD1 ILE A 117       2.516   9.154   0.242  1.00  0.00           H  
ATOM   1836 2HD1 ILE A 117       3.850   9.523  -0.772  1.00  0.00           H  
ATOM   1837 3HD1 ILE A 117       2.554  10.657  -0.662  1.00  0.00           H  
ATOM   1838  N   ASN A 118       3.165   9.437  -6.163  1.00  0.00           N  
ATOM   1839  CA  ASN A 118       3.208   9.960  -7.514  1.00  0.00           C  
ATOM   1840  C   ASN A 118       2.501   8.992  -8.466  1.00  0.00           C  
ATOM   1841  O   ASN A 118       1.731   9.415  -9.338  1.00  0.00           O  
ATOM   1842  CB  ASN A 118       4.644  10.193  -7.926  1.00  0.00           C  
ATOM   1843  CG  ASN A 118       5.246  11.393  -7.237  1.00  0.00           C  
ATOM   1844  OD1 ASN A 118       4.533  12.278  -6.743  1.00  0.00           O  
ATOM   1845  ND2 ASN A 118       6.552  11.442  -7.194  1.00  0.00           N  
ATOM   1846  H   ASN A 118       4.029   9.200  -5.665  1.00  0.00           H  
ATOM   1847  HA  ASN A 118       2.669  10.907  -7.541  1.00  0.00           H  
ATOM   1848 1HB  ASN A 118       5.237   9.308  -7.669  1.00  0.00           H  
ATOM   1849 2HB  ASN A 118       4.702  10.328  -9.005  1.00  0.00           H  
ATOM   1850 1HD2 ASN A 118       7.010  12.213  -6.751  1.00  0.00           H  
ATOM   1851 2HD2 ASN A 118       7.092  10.707  -7.602  1.00  0.00           H  
ATOM   1852  N   GLN A 119       2.708   7.687  -8.250  1.00  0.00           N  
ATOM   1853  CA  GLN A 119       2.085   6.655  -9.070  1.00  0.00           C  
ATOM   1854  C   GLN A 119       0.561   6.595  -8.900  1.00  0.00           C  
ATOM   1855  O   GLN A 119      -0.146   6.357  -9.878  1.00  0.00           O  
ATOM   1856  CB  GLN A 119       2.707   5.295  -8.780  1.00  0.00           C  
ATOM   1857  CG  GLN A 119       4.125   5.119  -9.239  1.00  0.00           C  
ATOM   1858  CD  GLN A 119       4.645   3.793  -8.786  1.00  0.00           C  
ATOM   1859  OE1 GLN A 119       3.985   3.130  -7.992  1.00  0.00           O  
ATOM   1860  NE2 GLN A 119       5.811   3.391  -9.267  1.00  0.00           N  
ATOM   1861  H   GLN A 119       3.352   7.398  -7.510  1.00  0.00           H  
ATOM   1862  HA  GLN A 119       2.289   6.894 -10.115  1.00  0.00           H  
ATOM   1863 1HB  GLN A 119       2.725   5.143  -7.716  1.00  0.00           H  
ATOM   1864 2HB  GLN A 119       2.104   4.505  -9.226  1.00  0.00           H  
ATOM   1865 1HG  GLN A 119       4.160   5.156 -10.327  1.00  0.00           H  
ATOM   1866 2HG  GLN A 119       4.743   5.907  -8.812  1.00  0.00           H  
ATOM   1867 1HE2 GLN A 119       6.192   2.507  -8.994  1.00  0.00           H  
ATOM   1868 2HE2 GLN A 119       6.306   3.961  -9.921  1.00  0.00           H  
ATOM   1869  N   TYR A 120       0.032   6.834  -7.683  1.00  0.00           N  
ATOM   1870  CA  TYR A 120      -1.422   6.801  -7.502  1.00  0.00           C  
ATOM   1871  C   TYR A 120      -1.976   7.988  -8.268  1.00  0.00           C  
ATOM   1872  O   TYR A 120      -3.032   7.896  -8.887  1.00  0.00           O  
ATOM   1873  CB  TYR A 120      -1.877   6.930  -6.030  1.00  0.00           C  
ATOM   1874  CG  TYR A 120      -1.640   5.757  -5.067  1.00  0.00           C  
ATOM   1875  CD1 TYR A 120      -0.725   5.937  -4.114  1.00  0.00           C  
ATOM   1876  CD2 TYR A 120      -2.326   4.557  -5.116  1.00  0.00           C  
ATOM   1877  CE1 TYR A 120      -0.406   5.002  -3.226  1.00  0.00           C  
ATOM   1878  CE2 TYR A 120      -2.006   3.546  -4.177  1.00  0.00           C  
ATOM   1879  CZ  TYR A 120      -1.020   3.800  -3.240  1.00  0.00           C  
ATOM   1880  OH  TYR A 120      -0.617   2.887  -2.311  1.00  0.00           O  
ATOM   1881  H   TYR A 120       0.646   7.001  -6.893  1.00  0.00           H  
ATOM   1882  HA  TYR A 120      -1.825   5.888  -7.929  1.00  0.00           H  
ATOM   1883 1HB  TYR A 120      -1.356   7.786  -5.607  1.00  0.00           H  
ATOM   1884 2HB  TYR A 120      -2.936   7.158  -6.012  1.00  0.00           H  
ATOM   1885  HD1 TYR A 120      -0.236   6.852  -4.080  1.00  0.00           H  
ATOM   1886  HD2 TYR A 120      -3.087   4.391  -5.866  1.00  0.00           H  
ATOM   1887  HE1 TYR A 120       0.364   5.214  -2.484  1.00  0.00           H  
ATOM   1888  HE2 TYR A 120      -2.518   2.587  -4.193  1.00  0.00           H  
ATOM   1889  HH  TYR A 120      -1.319   2.247  -2.100  1.00  0.00           H  
ATOM   1890  N   GLY A 121      -1.230   9.097  -8.270  1.00  0.00           N  
ATOM   1891  CA  GLY A 121      -1.631  10.285  -9.001  1.00  0.00           C  
ATOM   1892  C   GLY A 121      -1.796   9.952 -10.480  1.00  0.00           C  
ATOM   1893  O   GLY A 121      -2.868  10.167 -11.063  1.00  0.00           O  
ATOM   1894  H   GLY A 121      -0.367   9.129  -7.723  1.00  0.00           H  
ATOM   1895 1HA  GLY A 121      -2.566  10.670  -8.593  1.00  0.00           H  
ATOM   1896 2HA  GLY A 121      -0.870  11.055  -8.877  1.00  0.00           H  
ATOM   1897  N   GLU A 122      -0.739   9.402 -11.088  1.00  0.00           N  
ATOM   1898  CA  GLU A 122      -0.821   9.055 -12.502  1.00  0.00           C  
ATOM   1899  C   GLU A 122      -1.889   7.997 -12.757  1.00  0.00           C  
ATOM   1900  O   GLU A 122      -2.622   8.087 -13.743  1.00  0.00           O  
ATOM   1901  CB  GLU A 122       0.528   8.548 -13.034  1.00  0.00           C  
ATOM   1902  CG  GLU A 122       1.624   9.620 -13.156  1.00  0.00           C  
ATOM   1903  CD  GLU A 122       2.943   9.081 -13.708  1.00  0.00           C  
ATOM   1904  OE1 GLU A 122       3.057   7.889 -13.885  1.00  0.00           O  
ATOM   1905  OE2 GLU A 122       3.825   9.872 -13.961  1.00  0.00           O  
ATOM   1906  H   GLU A 122       0.119   9.249 -10.553  1.00  0.00           H  
ATOM   1907  HA  GLU A 122      -1.094   9.950 -13.058  1.00  0.00           H  
ATOM   1908 1HB  GLU A 122       0.902   7.768 -12.366  1.00  0.00           H  
ATOM   1909 2HB  GLU A 122       0.384   8.097 -14.016  1.00  0.00           H  
ATOM   1910 1HG  GLU A 122       1.268  10.419 -13.804  1.00  0.00           H  
ATOM   1911 2HG  GLU A 122       1.800  10.044 -12.165  1.00  0.00           H  
ATOM   1912  N   ALA A 123      -2.010   7.012 -11.863  1.00  0.00           N  
ATOM   1913  CA  ALA A 123      -3.010   5.968 -12.018  1.00  0.00           C  
ATOM   1914  C   ALA A 123      -4.414   6.564 -11.994  1.00  0.00           C  
ATOM   1915  O   ALA A 123      -5.295   6.133 -12.741  1.00  0.00           O  
ATOM   1916  CB  ALA A 123      -2.853   4.925 -10.925  1.00  0.00           C  
ATOM   1917  H   ALA A 123      -1.379   6.968 -11.068  1.00  0.00           H  
ATOM   1918  HA  ALA A 123      -2.856   5.494 -12.986  1.00  0.00           H  
ATOM   1919 1HB  ALA A 123      -3.575   4.139 -11.067  1.00  0.00           H  
ATOM   1920 2HB  ALA A 123      -1.849   4.504 -10.964  1.00  0.00           H  
ATOM   1921 3HB  ALA A 123      -3.010   5.394  -9.958  1.00  0.00           H  
ATOM   1922  N   ALA A 124      -4.635   7.571 -11.136  1.00  0.00           N  
ATOM   1923  CA  ALA A 124      -5.940   8.213 -11.048  1.00  0.00           C  
ATOM   1924  C   ALA A 124      -6.289   8.880 -12.353  1.00  0.00           C  
ATOM   1925  O   ALA A 124      -7.428   8.788 -12.822  1.00  0.00           O  
ATOM   1926  CB  ALA A 124      -5.969   9.255  -9.946  1.00  0.00           C  
ATOM   1927  H   ALA A 124      -3.889   7.882 -10.516  1.00  0.00           H  
ATOM   1928  HA  ALA A 124      -6.677   7.452 -10.845  1.00  0.00           H  
ATOM   1929 1HB  ALA A 124      -6.958   9.692  -9.909  1.00  0.00           H  
ATOM   1930 2HB  ALA A 124      -5.737   8.815  -8.994  1.00  0.00           H  
ATOM   1931 3HB  ALA A 124      -5.236  10.026 -10.160  1.00  0.00           H  
ATOM   1932  N   GLU A 125      -5.294   9.532 -12.956  1.00  0.00           N  
ATOM   1933  CA  GLU A 125      -5.523  10.230 -14.205  1.00  0.00           C  
ATOM   1934  C   GLU A 125      -5.735   9.250 -15.339  1.00  0.00           C  
ATOM   1935  O   GLU A 125      -6.652   9.420 -16.143  1.00  0.00           O  
ATOM   1936  CB  GLU A 125      -4.351  11.156 -14.530  1.00  0.00           C  
ATOM   1937  CG  GLU A 125      -4.506  11.947 -15.833  1.00  0.00           C  
ATOM   1938  CD  GLU A 125      -5.641  12.960 -15.846  1.00  0.00           C  
ATOM   1939  OE1 GLU A 125      -6.089  13.360 -14.797  1.00  0.00           O  
ATOM   1940  OE2 GLU A 125      -6.056  13.328 -16.934  1.00  0.00           O  
ATOM   1941  H   GLU A 125      -4.375   9.572 -12.506  1.00  0.00           H  
ATOM   1942  HA  GLU A 125      -6.422  10.834 -14.101  1.00  0.00           H  
ATOM   1943 1HB  GLU A 125      -4.209  11.863 -13.713  1.00  0.00           H  
ATOM   1944 2HB  GLU A 125      -3.437  10.563 -14.607  1.00  0.00           H  
ATOM   1945 1HG  GLU A 125      -3.571  12.463 -16.045  1.00  0.00           H  
ATOM   1946 2HG  GLU A 125      -4.670  11.222 -16.623  1.00  0.00           H  
ATOM   1947  N   GLU A 126      -4.930   8.197 -15.406  1.00  0.00           N  
ATOM   1948  CA  GLU A 126      -5.112   7.270 -16.504  1.00  0.00           C  
ATOM   1949  C   GLU A 126      -6.448   6.544 -16.380  1.00  0.00           C  
ATOM   1950  O   GLU A 126      -7.136   6.344 -17.385  1.00  0.00           O  
ATOM   1951  CB  GLU A 126      -3.939   6.295 -16.585  1.00  0.00           C  
ATOM   1952  CG  GLU A 126      -2.615   6.930 -17.046  1.00  0.00           C  
ATOM   1953  CD  GLU A 126      -2.651   7.419 -18.495  1.00  0.00           C  
ATOM   1954  OE1 GLU A 126      -3.007   6.643 -19.350  1.00  0.00           O  
ATOM   1955  OE2 GLU A 126      -2.319   8.558 -18.742  1.00  0.00           O  
ATOM   1956  H   GLU A 126      -4.182   8.067 -14.725  1.00  0.00           H  
ATOM   1957  HA  GLU A 126      -5.126   7.841 -17.430  1.00  0.00           H  
ATOM   1958 1HB  GLU A 126      -3.777   5.840 -15.604  1.00  0.00           H  
ATOM   1959 2HB  GLU A 126      -4.174   5.505 -17.287  1.00  0.00           H  
ATOM   1960 1HG  GLU A 126      -2.395   7.779 -16.396  1.00  0.00           H  
ATOM   1961 2HG  GLU A 126      -1.815   6.202 -16.928  1.00  0.00           H  
ATOM   1962  N   ALA A 127      -6.856   6.183 -15.154  1.00  0.00           N  
ATOM   1963  CA  ALA A 127      -8.146   5.532 -14.995  1.00  0.00           C  
ATOM   1964  C   ALA A 127      -9.246   6.490 -15.424  1.00  0.00           C  
ATOM   1965  O   ALA A 127     -10.181   6.093 -16.119  1.00  0.00           O  
ATOM   1966  CB  ALA A 127      -8.349   5.073 -13.559  1.00  0.00           C  
ATOM   1967  H   ALA A 127      -6.266   6.341 -14.337  1.00  0.00           H  
ATOM   1968  HA  ALA A 127      -8.181   4.669 -15.651  1.00  0.00           H  
ATOM   1969 1HB  ALA A 127      -9.319   4.582 -13.462  1.00  0.00           H  
ATOM   1970 2HB  ALA A 127      -7.558   4.378 -13.284  1.00  0.00           H  
ATOM   1971 3HB  ALA A 127      -8.311   5.939 -12.899  1.00  0.00           H  
ATOM   1972  N   ALA A 128      -9.118   7.774 -15.054  1.00  0.00           N  
ATOM   1973  CA  ALA A 128     -10.108   8.768 -15.435  1.00  0.00           C  
ATOM   1974  C   ALA A 128     -10.181   8.935 -16.949  1.00  0.00           C  
ATOM   1975  O   ALA A 128     -11.270   9.031 -17.523  1.00  0.00           O  
ATOM   1976  CB  ALA A 128      -9.773  10.099 -14.796  1.00  0.00           C  
ATOM   1977  H   ALA A 128      -8.338   8.069 -14.464  1.00  0.00           H  
ATOM   1978  HA  ALA A 128     -11.079   8.430 -15.078  1.00  0.00           H  
ATOM   1979 1HB  ALA A 128     -10.530  10.833 -15.061  1.00  0.00           H  
ATOM   1980 2HB  ALA A 128      -9.738   9.984 -13.716  1.00  0.00           H  
ATOM   1981 3HB  ALA A 128      -8.801  10.438 -15.151  1.00  0.00           H  
ATOM   1982  N   ARG A 129      -9.024   8.932 -17.611  1.00  0.00           N  
ATOM   1983  CA  ARG A 129      -9.002   9.080 -19.056  1.00  0.00           C  
ATOM   1984  C   ARG A 129      -9.660   7.877 -19.705  1.00  0.00           C  
ATOM   1985  O   ARG A 129     -10.379   8.009 -20.692  1.00  0.00           O  
ATOM   1986  CB  ARG A 129      -7.574   9.235 -19.562  1.00  0.00           C  
ATOM   1987  CG  ARG A 129      -6.896  10.577 -19.219  1.00  0.00           C  
ATOM   1988  CD  ARG A 129      -5.467  10.608 -19.660  1.00  0.00           C  
ATOM   1989  NE  ARG A 129      -4.807  11.866 -19.307  1.00  0.00           N  
ATOM   1990  CZ  ARG A 129      -3.543  12.191 -19.657  1.00  0.00           C  
ATOM   1991  NH1 ARG A 129      -2.825  11.354 -20.380  1.00  0.00           N  
ATOM   1992  NH2 ARG A 129      -3.017  13.347 -19.278  1.00  0.00           N  
ATOM   1993  H   ARG A 129      -8.145   8.865 -17.098  1.00  0.00           H  
ATOM   1994  HA  ARG A 129      -9.565   9.974 -19.323  1.00  0.00           H  
ATOM   1995 1HB  ARG A 129      -6.957   8.444 -19.134  1.00  0.00           H  
ATOM   1996 2HB  ARG A 129      -7.554   9.115 -20.643  1.00  0.00           H  
ATOM   1997 1HG  ARG A 129      -7.422  11.383 -19.727  1.00  0.00           H  
ATOM   1998 2HG  ARG A 129      -6.930  10.757 -18.149  1.00  0.00           H  
ATOM   1999 1HD  ARG A 129      -4.923   9.794 -19.171  1.00  0.00           H  
ATOM   2000 2HD  ARG A 129      -5.412  10.484 -20.738  1.00  0.00           H  
ATOM   2001  HE  ARG A 129      -5.322  12.522 -18.698  1.00  0.00           H  
ATOM   2002 1HH1 ARG A 129      -3.216  10.461 -20.662  1.00  0.00           H  
ATOM   2003 2HH1 ARG A 129      -1.879  11.589 -20.638  1.00  0.00           H  
ATOM   2004 1HH2 ARG A 129      -3.561  14.006 -18.728  1.00  0.00           H  
ATOM   2005 2HH2 ARG A 129      -2.073  13.577 -19.542  1.00  0.00           H  
ATOM   2006  N   ALA A 130      -9.407   6.692 -19.152  1.00  0.00           N  
ATOM   2007  CA  ALA A 130     -10.022   5.473 -19.643  1.00  0.00           C  
ATOM   2008  C   ALA A 130     -11.542   5.506 -19.424  1.00  0.00           C  
ATOM   2009  O   ALA A 130     -12.311   5.006 -20.248  1.00  0.00           O  
ATOM   2010  CB  ALA A 130      -9.395   4.272 -18.953  1.00  0.00           C  
ATOM   2011  H   ALA A 130      -8.765   6.633 -18.362  1.00  0.00           H  
ATOM   2012  HA  ALA A 130      -9.838   5.407 -20.714  1.00  0.00           H  
ATOM   2013 1HB  ALA A 130      -9.831   3.355 -19.337  1.00  0.00           H  
ATOM   2014 2HB  ALA A 130      -8.320   4.267 -19.136  1.00  0.00           H  
ATOM   2015 3HB  ALA A 130      -9.574   4.347 -17.891  1.00  0.00           H  
ATOM   2016  N   ALA A 131     -11.967   6.061 -18.277  1.00  0.00           N  
ATOM   2017  CA  ALA A 131     -13.377   6.155 -17.897  1.00  0.00           C  
ATOM   2018  C   ALA A 131     -14.218   7.035 -18.820  1.00  0.00           C  
ATOM   2019  O   ALA A 131     -15.385   6.724 -19.064  1.00  0.00           O  
ATOM   2020  CB  ALA A 131     -13.508   6.708 -16.489  1.00  0.00           C  
ATOM   2021  H   ALA A 131     -11.273   6.415 -17.623  1.00  0.00           H  
ATOM   2022  HA  ALA A 131     -13.788   5.149 -17.924  1.00  0.00           H  
ATOM   2023 1HB  ALA A 131     -14.551   6.721 -16.222  1.00  0.00           H  
ATOM   2024 2HB  ALA A 131     -12.964   6.109 -15.788  1.00  0.00           H  
ATOM   2025 3HB  ALA A 131     -13.117   7.714 -16.462  1.00  0.00           H  
ATOM   2026  N   GLU A 132     -13.642   8.142 -19.293  1.00  0.00           N  
ATOM   2027  CA  GLU A 132     -14.362   9.095 -20.139  1.00  0.00           C  
ATOM   2028  C   GLU A 132     -14.771   8.497 -21.486  1.00  0.00           C  
ATOM   2029  O   GLU A 132     -15.959   8.273 -21.733  1.00  0.00           O  
ATOM   2030  OXT GLU A 132     -13.912   8.016 -22.224  1.00  0.00           O  
ATOM   2031  CB  GLU A 132     -13.526  10.367 -20.360  1.00  0.00           C  
ATOM   2032  CG  GLU A 132     -14.264  11.474 -21.156  1.00  0.00           C  
ATOM   2033  CD  GLU A 132     -13.474  12.775 -21.332  1.00  0.00           C  
ATOM   2034  OE1 GLU A 132     -12.397  12.889 -20.798  1.00  0.00           O  
ATOM   2035  OE2 GLU A 132     -13.968  13.649 -22.006  1.00  0.00           O  
ATOM   2036  H   GLU A 132     -12.678   8.344 -19.012  1.00  0.00           H  
ATOM   2037  HA  GLU A 132     -15.272   9.384 -19.614  1.00  0.00           H  
ATOM   2038 1HB  GLU A 132     -13.229  10.778 -19.394  1.00  0.00           H  
ATOM   2039 2HB  GLU A 132     -12.610  10.109 -20.898  1.00  0.00           H  
ATOM   2040 1HG  GLU A 132     -14.507  11.083 -22.143  1.00  0.00           H  
ATOM   2041 2HG  GLU A 132     -15.201  11.696 -20.648  1.00  0.00           H  
TER                                                                             
# All scores below are weighted scores, not raw scores.
#BEGIN_POSE_ENERGIES_TABLE ./short_relax/dife_inp_8_unrelaxedRF.pdb
label fa_atr fa_rep fa_sol fa_intra_rep fa_intra_sol_xover4 lk_ball_wtd fa_elec hbond_sr_bb hbond_lr_bb hbond_bb_sc hbond_sc dslf_fa13 omega fa_dun p_aa_pp yhh_planarity ref rama_prepro cart_bonded total
weights 1 0.55 1 0.005 1 1 1 1 1 1 1 1.25 0.4 0.7 0.6 0.625 1 0.45 0.5 NA
pose -841.993 75.2974 603.85 1.37482 27.4655 -22.1749 -314.224 -120.849 0 -19.5359 -26.4793 0 2.90415 165.838 -24.7402 0.36923 -24.7644 -32.3421 55.6375 -494.365
THR:NtermProteinFull_1 -6.97395 0.86411 5.57109 0.00769 0.06016 -0.08134 -5.22009 0 0 -2.68429 0 0 0.06778 0.0137 0 0 1.15175 0 0.30982 -6.91357
GLU_2 -3.8351 0.45973 3.52712 0.00721 0.37375 -0.21183 -0.57839 0 0 0 0 0 -0.02982 3.09868 -0.32727 0 -2.72453 -0.29792 0.37065 -0.16773
GLU_3 -4.61191 0.48516 5.36998 0.00763 1.20859 -0.34345 -3.57803 0 0 -0.83489 0 0 -0.07217 3.10314 -0.2749 0 -2.72453 -0.61151 0.30153 -2.57539
LEU_4 -9.72739 1.44826 2.51278 0.02082 0.07225 -0.33805 -1.54875 0 0 0 0 0 0.13601 0.22199 -0.26818 0 1.66147 -0.33052 0.61385 -5.52547
ALA_5 -7.02575 0.99375 3.4177 0.00136 0 0.02254 -1.05884 0 0 0 0 0 -5e-05 0 -0.29435 0 1.32468 -0.25425 0.55783 -2.31538
ALA_6 -3.91223 0.354 3.5699 0.00145 0 -0.21127 -1.08689 0 0 0 0 0 0.06898 0 -0.02247 0 1.32468 -0.2314 0.28961 0.14436
ALA_7 -4.05841 0.16103 3.16163 0.00133 0 -0.16021 -1.18449 0 0 0 0 0 -0.03574 0 -0.30482 0 1.32468 -0.24445 0.21751 -1.12192
LEU_8 -10.8755 2.38083 2.64924 0.04736 0.24452 0.01525 -2.3576 0 0 0 0 0 0.04922 0.8952 -0.25954 0 1.66147 -0.35566 1.06596 -4.83924
GLU_9 -5.75636 0.35047 5.51981 0.00423 0.21164 0.14842 -4.05462 0 0 0 -0.61623 0 0.07604 2.65906 -0.31037 0 -2.72453 -0.40809 1.22797 -3.67254
GLU_10 -5.05626 0.32109 4.96549 0.00465 0.22216 -0.41139 -1.51401 0 0 0 0 0 0.04205 2.58574 -0.22165 0 -2.72453 -0.53178 0.42414 -1.8943
LEU_11 -10.066 0.98267 2.52052 0.02233 0.07758 -0.25784 -1.37971 0 0 0 0 0 -0.0306 0.30224 -0.26754 0 1.66147 -0.36225 0.31022 -6.48694
LEU_12 -8.34655 0.77357 3.18023 0.02022 0.15156 -0.10936 -1.88575 0 0 0 0 0 -0.00153 0.4533 -0.20119 0 1.66147 -0.12742 0.27159 -4.15986
ALA_13 -4.42092 0.2298 3.81343 0.00156 0 -0.16513 -1.59886 0 0 0 0 0 -0.00545 0 -0.29224 0 1.32468 -0.20378 0.23185 -1.08506
LEU_14 -8.12312 1.06516 3.22576 0.01998 0.07622 -0.25897 -2.37358 0 0 0 0 0 0.01353 0.44458 -0.24357 0 1.66147 -0.29888 0.39307 -4.39835
GLU_15 -8.48054 0.60814 8.53973 0.00618 0.25416 -0.20686 -2.83288 0 0 0 -0.68368 0 0.01952 2.82143 -0.34637 0 -2.72453 -0.37466 0.49408 -2.90628
LEU_16 -6.37976 0.54858 3.51912 0.02005 0.07133 -0.18711 -1.59679 0 0 0 0 0 0.1463 0.36747 -0.25598 0 1.66147 -0.40387 0.3801 -2.10908
ASP_17 -5.68925 0.41313 5.85301 0.00367 0.28553 0.03102 -4.05175 0 0 0 -0.41393 0 0.12782 1.72294 -0.05844 0 -2.14574 -0.24904 0.32945 -3.84157
GLY_18 -5.52937 0.49664 4.66568 0.00014 0 -0.12945 -2.50756 0 0 0 0 0 -0.06601 0 0.31229 0 0.79816 0.31939 0.27272 -1.36737
ALA_19 -6.29243 0.5498 4.57404 0.00149 0 -0.15618 -2.65356 0 0 0 0 0 -0.01585 0 -0.36328 0 1.32468 0.21536 0.26166 -2.55427
LYS_20 -5.52259 0.40679 6.08178 0.00817 0.124 0.19222 -4.23686 0 0 0 -0.41393 0 -0.02025 1.47653 0.01308 0 -0.71458 -0.41152 0.35667 -2.66048
LEU_21 -8.41079 0.56901 3.78332 0.02393 0.08885 -0.15998 -2.35168 0 0 0 0 0 -0.03342 0.18582 -0.31072 0 1.66147 -0.33123 0.39878 -4.88664
TYR_22 -12.1485 1.81182 4.50633 0.05738 0.37291 -0.53241 -3.22397 0 0 0 -0.31331 0 0.11149 2.69479 0.02998 0.24574 0.58223 -0.18168 1.05089 -4.9363
ARG_23 -6.76153 0.38982 5.09195 0.01255 0.20461 -0.15939 -2.90803 0 0 0 -0.60713 0 0.17495 1.77202 -0.09132 0 -0.09474 -0.20821 1.14743 -2.03701
GLU_24 -4.7632 0.2246 4.0865 0.0065 0.29304 -0.14156 -1.6417 0 0 0 0 0 -0.00739 2.62523 -0.03911 0 -2.72453 -0.18445 0.3891 -1.87697
ALA_25 -6.80343 0.71734 2.97528 0.00154 0 0.03139 -1.59209 0 0 0 0 0 -0.04874 0 -0.31177 0 1.32468 -0.24289 0.17286 -3.77583
LEU_26 -8.05218 0.95303 3.88266 0.02541 0.17534 -0.0291 -1.13401 0 0 0 0 0 0.05156 1.9686 -0.1712 0 1.66147 -0.13804 0.21805 -0.58841
ALA_27 -2.79917 0.13827 2.27363 0.00148 0 -0.12096 -0.45245 0 0 0 0 0 0.02979 0 -0.31786 0 1.32468 -0.14139 0.21154 0.14755
ALA_28 -4.93247 0.52517 2.61176 0.00187 0 -0.12818 -1.90836 0 0 -0.36555 0 0 0.02548 0 -0.1135 0 1.32468 -0.44941 0.28977 -3.11874
ALA_29 -5.56683 0.76056 3.82862 0.0015 0 -0.0148 -1.97825 0 0 -0.87991 0 0 -0.03921 0 -0.01089 0 1.32468 -0.52906 0.82869 -2.2749
PRO_30 -3.68421 0.48092 1.81051 0.00352 0.05278 -0.07358 0.00666 0 0 0 0 0 0.06115 0.08922 -0.12865 0 -1.64321 -0.31317 0.89334 -2.44472
SER_31 -5.06745 0.93321 5.63662 0.0025 0.05906 -0.30041 -1.79985 0 0 -1.08937 0 0 0.16053 0.44925 -0.32981 0 -0.28969 0.12686 1.00673 -0.50181
PRO_32 -3.97122 0.71125 2.67643 0.00234 0.0362 -0.20041 -0.66714 0 0 0 0 0 -0.18334 0.12132 -0.7844 0 -1.64321 0.31467 0.98016 -2.60735
GLU_33 -3.48489 0.36042 3.66729 0.00525 0.23549 -0.28414 -0.72355 0 0 -1.08937 0 0 -0.01811 2.54051 -0.25793 0 -2.72453 -0.02768 0.47416 -1.32706
GLU_34 -6.47081 0.45771 5.44811 0.00701 0.86767 -0.51869 -1.9097 0 0 0 0 0 -0.00959 4.14685 -0.21344 0 -2.72453 -0.30705 0.40514 -0.82133
ARG_35 -10.1856 0.81683 7.16516 0.01211 0.21626 -0.24162 -3.58696 0 0 -0.87991 0 0 0.10826 1.96765 -0.10275 0 -0.09474 -0.28694 0.52104 -4.57124
ALA_36 -4.77553 0.43477 4.11438 0.00158 0 -0.25983 -2.34697 0 0 0 0 0 -0.01237 0 -0.22269 0 1.32468 -0.3883 0.55873 -1.57154
GLU_37 -6.13737 0.29066 6.56001 0.00566 0.24578 0.19212 -3.69437 0 0 0 -1.58495 0 -0.01795 3.1209 -0.25488 0 -2.72453 -0.43327 0.30704 -4.12514
LEU_38 -9.60649 0.93776 3.25067 0.02461 0.07878 -0.15893 -1.8925 0 0 0 0 0 0.16337 0.43477 -0.26948 0 1.66147 -0.3637 0.50532 -5.23436
GLU_39 -6.46831 0.45801 6.25914 0.01191 0.3941 -0.0125 -3.85749 0 0 0 -0.89776 0 -0.01743 2.98581 -0.20579 0 -2.72453 -0.34786 0.67074 -3.75193
ARG_40 -5.75816 0.34399 5.37982 0.01161 0.20481 -0.35954 -1.81588 0 0 0 0 0 0.07665 1.63543 -0.12771 0 -0.09474 -0.45691 0.41666 -0.54396
ILE_41 -8.75758 0.83281 3.92903 0.03731 0.07239 -0.3958 -2.02256 0 0 0 0 0 -0.02891 0.09759 -0.40414 0 2.30374 -0.24567 0.46478 -4.117
LEU_42 -9.11376 1.02845 4.38232 0.02675 0.084 -0.30409 -1.64061 0 0 0 0 0 -0.00014 0.41879 -0.26528 0 1.66147 -0.17158 0.52824 -3.36543
ARG_43 -5.54011 0.30237 6.19559 0.00926 0.17776 -0.1313 -3.69289 0 0 0 -0.89776 0 0.08982 1.66783 -0.07859 0 -0.09474 -0.32737 0.45988 -1.86026
ASP_44 -4.97673 0.36794 5.60974 0.00281 0.26305 -0.16503 -3.05258 0 0 0 -0.97297 0 0.00279 1.41306 0.2835 0 -2.14574 -0.23587 0.44057 -3.16545
GLU_45 -8.39307 0.63316 8.65014 0.00606 0.25224 -0.42758 -2.49119 0 0 0 0 0 -0.01108 2.90683 -0.29213 0 -2.72453 -0.29119 0.57432 -1.60802
GLU_46 -4.64553 0.2508 4.85326 0.00484 0.23229 -0.08403 -2.52136 0 0 0 -0.60713 0 0.17238 2.54828 -0.27777 0 -2.72453 -0.51541 0.60539 -2.70851
GLY_47 -3.0369 0.21455 3.21215 0.00011 0 -0.18463 -1.60936 0 0 0 0 0 -0.04876 0 0.35996 0 0.79816 0.16501 0.2801 0.1504
HIS_D_48 -7.20038 0.76806 6.8399 0.00389 0.39092 -0.01105 -3.54708 0 0 0 -0.63245 0 0.00626 1.89594 0.07542 0 -0.30065 0.33802 0.31527 -1.05795
LEU_49 -9.35633 1.14112 4.69496 0.01575 0.06707 -0.30487 -2.35976 0 0 0 0 0 0.05634 0.46356 -0.24842 0 1.66147 -0.23309 0.52549 -3.87672
ALA_50 -4.20501 0.23032 3.93657 0.0014 0 -0.33697 -1.55134 0 0 0 0 0 -0.01087 0 -0.25212 0 1.32468 -0.32522 0.3318 -0.85675
LYS_51 -6.66752 0.48682 6.55851 0.02241 0.66027 -0.05097 -4.36579 0 0 0 -0.61376 0 -0.021 2.83857 -0.07805 0 -0.71458 -0.34459 0.20754 -2.08213
LEU_52 -10.0705 1.24337 3.65395 0.01118 0.06276 -0.2066 -2.32751 0 0 0 0 0 0.09323 0.29256 -0.28806 0 1.66147 -0.29728 0.50264 -5.66882
ARG_53 -6.76415 0.46902 5.58718 0.01414 0.44406 -0.64512 -1.8014 0 0 0 0 0 0.09973 1.60982 -0.07957 0 -0.09474 -0.33273 0.50754 -0.98624
GLU_54 -5.89507 0.27128 7.37732 0.00796 0.33539 -0.25529 -4.59027 0 0 0 -0.61376 0 0.00323 2.78014 -0.14544 0 -2.72453 -0.36732 0.21486 -3.6015
LEU_55 -9.68939 0.96338 2.64584 0.02442 0.08362 -0.28504 -2.18313 0 0 0 0 0 0.12258 0.18854 -0.29873 0 1.66147 -0.36141 0.38846 -6.73939
LEU_56 -9.56757 1.2245 3.99852 0.01825 0.07618 -0.16938 -2.04501 0 0 0 0 0 -0.00534 0.35395 -0.26093 0 1.66147 -0.30958 0.55353 -4.47141
GLU_57 -4.00158 0.21082 4.07363 0.00474 0.22452 -0.18185 -1.71576 0 0 0 0 0 0.00315 2.5513 -0.24759 0 -2.72453 -0.37048 0.36858 -1.80507
LYS_58 -7.6636 0.33576 8.25372 0.006 0.09757 -0.70487 -4.93034 0 0 0 0 0 -0.02964 1.15714 -0.00258 0 -0.71458 -0.34758 0.25474 -4.28825
PHE_59 -12.3062 1.39841 2.97655 0.0531 0.2277 -0.39468 -2.03376 0 0 -0.69404 0 0 -0.00968 2.97241 0.01738 0 1.21829 -0.18185 0.34997 -6.40641
LYS_60 -4.93798 0.32996 4.51988 0.00791 0.12286 -0.03072 -2.50533 0 0 0 -0.61623 0 0.08199 1.00728 -0.10241 0 -0.71458 -0.15127 0.31719 -2.67143
ALA_61 -2.08635 0.08835 1.66391 0.00146 0 -0.10565 -0.85084 0 0 0 0 0 -0.0535 0 -0.28905 0 1.32468 -0.3833 0.27455 -0.41574
GLY_62 -2.24273 0.23413 2.25086 6e-05 0 -0.153 -0.73627 0 0 0 0 0 0.06153 0 -1.41149 0 0.79816 0.72046 0.36157 -0.11672
ALA_63 -4.72738 0.31486 1.23959 0.0013 0 -0.02485 -0.67264 0 0 -1.15536 0 0 -0.00752 0 0.02363 0 1.32468 0.8838 0.27302 -2.52688
SER_64 -4.52945 0.40342 5.52125 0.00195 0.07445 0.12294 -2.88937 0 0 -1.84751 0 0 -0.00601 0.06853 -0.47055 0 -0.28969 -0.37428 0.27801 -3.93631
LYS_65 -5.39473 0.50932 6.11888 0.00822 0.16644 0.06799 -5.33278 0 0 -0.40665 0 0 -0.0355 2.04389 -0.03485 0 -0.71458 -0.46962 0.32444 -3.14953
GLU_66 -4.32037 0.26472 5.32977 0.00663 0.76642 -0.03886 -3.11431 0 0 0 -0.7511 0 0.09741 2.75275 -0.31527 0 -2.72453 -0.42557 0.22138 -2.25095
GLU_67 -7.04097 0.43856 7.39583 0.0057 0.26602 -0.11451 -3.34542 0 0 -1.84751 0 0 0.10971 2.97736 -0.30482 0 -2.72453 -0.45556 0.18486 -4.45529
LEU_68 -10.5895 1.44293 2.41084 0.0495 0.08881 -0.2537 -1.94392 0 0 0 0 0 0.12705 0.37632 -0.28813 0 1.66147 -0.4035 0.53602 -6.78578
LYS_69 -6.00194 0.41949 6.08464 0.00747 0.11709 0.04277 -3.92448 0 0 0 -0.7511 0 0.06953 1.04736 -0.01061 0 -0.71458 -0.32772 0.59256 -3.34953
GLU_70 -5.57862 0.49394 6.59195 0.00789 0.29651 -0.10094 -4.9509 0 0 0 0 0 -0.00773 2.63929 0.00047 0 -2.72453 -0.18174 0.34389 -3.17051
ALA_71 -6.75421 0.84465 2.56523 0.00216 0 -0.19418 -1.75124 0 0 0 0 0 -0.03445 0 -0.24992 0 1.32468 -0.17805 0.40487 -4.02044
ALA_72 -6.78625 0.3628 3.68419 0.00146 0 -0.21312 -2.2258 0 0 0 0 0 0.00728 0 -0.24364 0 1.32468 -0.3731 0.28104 -4.18048
GLU_73 -6.98007 0.37896 7.90756 0.00857 1.06789 0.00485 -4.85173 0 0 0 -1.85145 0 0.00111 2.80007 -0.25478 0 -2.72453 -0.34135 0.28187 -4.55303
LEU_74 -7.77818 0.64359 4.88023 0.01788 0.07079 -0.4296 -2.04814 0 0 0 0 0 -0.02049 0.42669 -0.24826 0 1.66147 -0.26442 0.3649 -2.72354
PHE_75 -11.7575 1.11275 3.10162 0.03751 0.21938 -0.29127 -2.4641 0 0 0 0 0 0.114 2.69206 0.05266 0 1.21829 -0.20874 0.31272 -5.86064
ARG_76 -7.21381 0.3741 6.97057 0.01479 0.41515 -0.42737 -3.26362 0 0 0 -0.98267 0 -0.02452 2.042 -0.07239 0 -0.09474 -0.2687 0.34941 -2.18181
ARG_77 -6.01055 0.2421 6.15815 0.01035 0.1925 -0.13717 -3.31688 0 0 0 -0.86878 0 0.01703 1.60557 -0.07244 0 -0.09474 -0.32421 0.2678 -2.33127
GLU_78 -8.43586 0.75293 7.87626 0.00614 0.26028 -0.21507 -3.0979 0 0 0 -0.63245 0 -0.0048 2.76419 -0.25126 0 -2.72453 -0.38256 0.39775 -3.68688
SER_79 -6.06314 0.24046 5.13121 0.00157 0.06427 -0.07159 -2.10584 0 0 0 0 0 -0.02106 0.6347 0.33722 0 -0.28969 -0.1286 0.44849 -1.822
ILE_80 -5.22946 0.30716 4.54556 0.03107 0.07063 -0.31999 -1.39795 0 0 0 0 0 -0.05387 0.11169 -0.4736 0 2.30374 0.20461 0.28169 0.38127
ASP_81 -5.30834 0.36489 6.18058 0.00523 0.30786 0.04323 -4.38698 0 0 0 -0.43865 0 0.05764 1.54157 0.07908 0 -2.14574 -0.0585 0.43816 -3.31999
GLU_82 -7.43582 0.75171 6.86771 0.00965 0.78321 -0.48202 -1.47863 0 0 0 0 0 0.07386 3.00428 -0.34389 0 -2.72453 -0.43012 0.67462 -0.72997
MET_83 -6.77797 0.7922 3.90936 0.00927 0.21604 -0.15333 -1.64704 0 0 0 0 0 0.0419 2.70272 -0.10104 0 1.65735 -0.37075 0.49555 0.77424
LYS_84 -5.1832 0.36928 5.69452 0.00744 0.11686 0.1178 -4.13262 0 0 0 -0.43865 0 -0.01314 1.41314 -0.00687 0 -0.71458 -0.30239 0.31363 -2.75879
HIS_85 -7.73901 0.52443 6.54706 0.00397 0.35933 -0.1141 -3.9694 0 0 0 -0.97297 0 -0.03445 2.29281 -0.02403 0 -0.30065 -0.24909 0.44401 -3.23209
ALA_86 -6.59656 0.24475 3.59917 0.00136 0 0.13758 -2.50982 0 0 0 0 0 0.03424 0 -0.29033 0 1.32468 -0.25595 0.31736 -3.99351
GLU_87 -5.6342 0.32946 6.20002 0.01047 0.86456 -0.03704 -3.47484 0 0 0 -0.97784 0 0.04985 2.80889 -0.30641 0 -2.72453 -0.41181 0.29176 -3.01168
ARG_88 -6.93227 0.29445 7.54456 0.02067 0.62705 0.38008 -5.10511 0 0 0 -1.98417 0 0.02884 2.2994 -0.09362 0 -0.09474 -0.37432 0.38192 -3.00728
LEU_89 -10.3724 0.91776 3.08539 0.02493 0.08095 -0.24442 -2.34887 0 0 0 0 0 0.21557 0.38313 -0.28034 0 1.66147 -0.32773 0.36636 -6.8382
ARG_90 -6.82761 0.41685 7.87184 0.01214 0.54372 0.10097 -4.69263 0 0 0 -1.61743 0 -0.00537 1.68473 -0.03043 0 -0.09474 -0.21468 0.49151 -2.36112
GLU_91 -5.75821 0.25022 6.23647 0.00593 0.26213 -0.16943 -2.1644 0 0 0 -0.39922 0 0.0546 2.59625 -0.25733 0 -2.72453 -0.33335 0.38656 -2.0143
LEU_92 -7.67826 0.5742 3.70285 0.01231 0.06294 -0.26156 -1.96751 0 0 0 0 0 0.01697 0.2931 -0.26456 0 1.66147 -0.39192 0.24975 -3.99024
ALA_93 -5.8355 0.48559 3.25055 0.00158 0 0.22864 -2.66412 0 0 -0.92677 0 0 -0.05761 0 -0.34812 0 1.32468 -0.43745 0.24859 -4.72994
GLU_94 -4.59586 0.28356 5.06686 0.00665 0.33182 -0.16251 -2.17804 0 0 0 -0.63959 0 -0.03687 2.44169 -0.07287 0 -2.72453 -0.5768 0.21893 -2.63756
ASP_95 -5.95023 0.68719 6.68359 0.00789 0.72317 -0.08375 -3.2847 0 0 -0.69045 0 0 0.05386 1.78254 -0.69489 0 -2.14574 -0.4813 0.93384 -2.45898
PRO_96 -2.9749 0.54153 2.29991 0.00293 0.05029 -0.10211 0.14347 0 0 0 0 0 -0.08575 0.31519 -0.41588 0 -1.64321 -0.28767 1.0143 -1.1419
ASP_97 -2.44775 0.1865 2.74253 0.00407 0.32096 -0.10993 -1.7591 0 0 -0.69045 0 0 -0.00466 2.15932 -0.29359 0 -2.14574 -0.42391 0.28775 -2.17401
LEU_98 -7.61196 0.66296 3.63393 0.02589 0.05439 -0.49101 -1.2566 0 0 0 0 0 0.0755 0.09474 -0.35781 0 1.66147 -0.47395 0.24091 -3.74154
SER_99 -4.82472 0.58763 5.62013 0.00158 0.09042 -0.17535 -3.30273 0 0 -1.24298 0 0 0.05257 0.49497 -0.13571 0 -0.28969 -0.41743 1.01582 -2.52547
PRO_100 -3.12093 0.36617 2.01575 0.0023 0.03507 -0.07966 -0.64151 0 0 0 0 0 -0.11943 0.07802 -0.20517 0 -1.64321 -0.27447 1.00147 -2.58561
GLU_101 -3.92666 0.35486 2.89103 0.00601 0.25541 -0.19857 -0.74457 0 0 0 0 0 0.10311 2.62013 -0.25222 0 -2.72453 -0.09827 0.21589 -1.49839
ASP_102 -8.03129 0.47725 6.86177 0.00441 0.775 -0.42435 -2.63469 0 0 -0.87743 0 0 0.04843 3.07005 0.25947 0 -2.14574 0.11303 0.21571 -2.28837
ARG_103 -9.99025 0.50633 8.07894 0.013 0.35093 -0.31479 -4.0556 0 0 -0.92677 0 0 -0.00893 2.18706 -0.05513 0 -0.09474 0.09829 0.4354 -3.77625
ALA_104 -3.84934 0.225 3.53429 0.0016 0 -0.14845 -1.77137 0 0 0 0 0 0.02758 0 -0.08832 0 1.32468 -0.214 0.37719 -0.58114
ALA_105 -5.49887 0.34519 2.77095 0.00141 0 0.01004 -2.14214 0 0 0 0 0 0.05657 0 -0.20829 0 1.32468 -0.24799 0.18815 -3.4003
ALA_106 -6.36881 0.2808 2.85564 0.00139 0 -0.00339 -2.17693 0 0 0 0 0 -0.03362 0 -0.20493 0 1.32468 -0.36602 0.19663 -4.49457
GLU_107 -4.94877 0.41608 4.26788 0.00736 0.30604 -0.13229 -1.51689 0 0 0 0 0 0.00161 2.59791 -0.02018 0 -2.72453 -0.16583 0.24096 -1.67066
GLU_108 -5.20679 0.2672 4.21487 0.00734 0.33466 -0.30922 -1.96767 0 0 0 0 0 -0.01314 2.75663 -0.13979 0 -2.72453 -0.15805 0.24729 -2.6912
ALA_109 -6.87458 0.92992 3.26943 0.00186 0 -0.22018 -1.69293 0 0 0 0 0 0.00189 0 -0.28428 0 1.32468 -0.41971 0.28807 -3.67582
ALA_110 -6.42024 0.43785 3.67018 0.00138 0 -0.0547 -2.19845 0 0 0 0 0 -0.01748 0 -0.17425 0 1.32468 -0.37405 0.265 -3.54007
GLU_111 -4.88594 0.29128 4.43936 0.00628 0.72663 -0.26913 -1.59099 0 0 0 0 0 0.11358 2.76269 -0.30834 0 -2.72453 -0.35048 0.14731 -1.64227
LEU_112 -8.17468 0.96401 3.44413 0.04181 0.20519 -0.03432 -2.09165 0 0 0 0 0 0.02103 1.91478 -0.17902 0 1.66147 -0.14272 0.18346 -2.18652
GLU_113 -9.15801 0.92647 8.84745 0.00541 0.23103 -0.28065 -2.80858 0 0 0 -0.31331 0 -0.00313 2.58739 -0.29463 0 -2.72453 -0.21415 0.53381 -2.66541
LEU_114 -6.75999 0.67934 3.84474 0.02583 0.0798 -0.46635 -1.86503 0 0 0 0 0 0.17587 0.18562 -0.27957 0 1.66147 -0.45464 0.65798 -2.51492
VAL_115 -5.8409 0.55669 3.74905 0.02612 0.0531 -0.28443 -1.97242 0 0 0 0 0 -0.05672 -0.01531 -0.34453 0 2.64269 -0.16694 0.3836 -1.26998
ALA_116 -6.99892 0.72684 3.28913 0.00143 0 -0.10229 -1.95174 0 0 0 0 0 -0.05065 0 -0.32665 0 1.32468 -0.25249 0.24318 -4.09748
ILE_117 -9.92922 1.69129 4.19653 0.03088 0.07217 -0.1635 -2.60688 0 0 0 0 0 0.04174 0.21453 -0.42544 0 2.30374 -0.22317 0.55412 -4.24321
ASN_118 -4.00274 0.10859 4.23018 0.00624 0.24951 -0.46088 -1.72844 0 0 0 0 0 0.01064 1.01351 0.45331 0 -1.34026 0.08774 0.54298 -0.82962
GLN_119 -7.96691 0.86924 5.74677 0.01083 0.22575 -0.60376 -2.35351 0 0 0 0 0 0.02402 2.39248 -0.21632 0 -1.45095 -0.09278 0.32584 -3.0893
TYR_120 -12.6013 1.6494 5.29828 0.02434 0.18166 -0.09648 -3.04263 0 0 0 -0.68368 0 0.0817 2.01329 0.16209 0.12349 0.58223 -0.25135 1.15771 -5.4012
GLY_121 -3.53719 0.29011 3.71496 0.00013 0 -0.20434 -1.60988 0 0 0 0 0 -0.0712 0 0.08518 0 0.79816 0.46746 0.97242 0.9058
GLU_122 -4.09618 0.17577 4.28121 0.00479 0.23094 -0.1892 -1.72115 0 0 0 0 0 0.00496 2.53795 -0.25687 0 -2.72453 0.30375 0.13053 -1.31805
ALA_123 -5.76403 0.38844 2.58875 0.00138 0 -0.10124 -2.12003 0 0 0 0 0 -0.00217 0 -0.28012 0 1.32468 -0.50548 0.13152 -4.33829
ALA_124 -6.28878 0.57084 3.21167 0.00158 0 0.06022 -2.22831 0 0 0 0 0 -0.0323 0 -0.18304 0 1.32468 -0.39221 0.143 -3.81266
GLU_125 -5.72997 0.36637 5.76207 0.00968 1.01649 -0.10305 -3.21441 0 0 0 -0.84563 0 -0.02132 2.77141 -0.18114 0 -2.72453 -0.23602 0.25586 -2.87421
GLU_126 -5.79849 0.37669 5.10402 0.00638 0.72133 -0.3933 -2.59021 0 0 0 0 0 0.09436 2.84163 -0.28797 0 -2.72453 -0.30567 0.31412 -2.64163
ALA_127 -6.90525 0.34751 2.15812 0.00132 0 -0.02082 -2.01992 0 0 0 0 0 0.02289 0 -0.17876 0 1.32468 -0.37254 0.23066 -5.41211
ALA_128 -4.68586 0.30083 3.25359 0.00151 0 -0.09688 -1.28436 0 0 0 0 0 -0.00548 0 -0.20225 0 1.32468 -0.32139 0.14744 -1.56818
ARG_129 -5.49896 0.31422 5.99985 0.00963 0.18578 -0.24464 -2.54211 0 0 0 -0.84563 0 0.12483 1.53325 -0.09669 0 -0.09474 -0.35317 0.17195 -1.33642
ALA_130 -4.11827 0.43001 1.73574 0.00136 0 -0.15422 -0.72823 0 0 0 0 0 -0.03513 0 -0.18312 0 1.32468 -0.3735 0.19148 -1.90919
ALA_131 -5.45504 0.49081 2.88544 0.00172 0 -0.0728 -1.40506 0 0 0 0 0 -0.04423 0 -0.22124 0 1.32468 -0.40785 0.27585 -2.62772
GLU:CtermProteinFull_132 -2.23361 0.13085 4.27839 0.00637 0.46292 -0.02535 -2.97709 0 0 -0.40665 0 0 0 2.41641 0 0 -2.72453 -0.21769 0.36143 -0.92856
#END_POSE_ENERGIES_TABLE ./short_relax/dife_inp_8_unrelaxedRF.pdb
