# Supplementary material for: Scaffolding protein functional sites using deep learning
Source: Science. Author manuscript; Available in PMC 2022 Oct 31. (PMC9621694; doi:10.1126/science.abn2100)
Supplement: Data S1 [file NIHMS1830590-supplement-Data_S1.zip › EF-hand_1_AF.pdb]

ATOM      1  N   LEU A   5      -1.257   1.715  -6.674  1.00  0.00           N  
ATOM      2  CA  LEU A   5      -0.474   0.537  -6.317  1.00  0.00           C  
ATOM      3  C   LEU A   5      -0.322  -0.396  -7.513  1.00  0.00           C  
ATOM      4  O   LEU A   5      -1.221  -0.489  -8.352  1.00  0.00           O  
ATOM      5  CB  LEU A   5      -1.127  -0.209  -5.151  1.00  0.00           C  
ATOM      6  CG  LEU A   5      -1.010   0.448  -3.774  1.00  0.00           C  
ATOM      7  CD1 LEU A   5      -2.080  -0.098  -2.834  1.00  0.00           C  
ATOM      8  CD2 LEU A   5       0.383   0.229  -3.194  1.00  0.00           C  
ATOM      9  N   SER A   6       0.861  -0.968  -7.585  1.00  0.00           N  
ATOM     10  CA  SER A   6       1.044  -2.014  -8.587  1.00  0.00           C  
ATOM     11  C   SER A   6       0.293  -3.285  -8.203  1.00  0.00           C  
ATOM     12  O   SER A   6      -0.110  -3.449  -7.049  1.00  0.00           O  
ATOM     13  CB  SER A   6       2.529  -2.326  -8.771  1.00  0.00           C  
ATOM     14  OG  SER A   6       3.042  -3.019  -7.646  1.00  0.00           O  
ATOM     15  N   ASP A   7      -0.034  -4.132  -9.209  1.00  0.00           N  
ATOM     16  CA  ASP A   7      -0.705  -5.408  -8.981  1.00  0.00           C  
ATOM     17  C   ASP A   7       0.019  -6.225  -7.914  1.00  0.00           C  
ATOM     18  O   ASP A   7      -0.619  -6.872  -7.081  1.00  0.00           O  
ATOM     19  CB  ASP A   7      -0.800  -6.207 -10.282  1.00  0.00           C  
ATOM     20  CG  ASP A   7      -1.847  -5.662 -11.237  1.00  0.00           C  
ATOM     21  OD1 ASP A   7      -2.677  -4.826 -10.821  1.00  0.00           O  
ATOM     22  OD2 ASP A   7      -1.843  -6.076 -12.417  1.00  0.00           O1-
ATOM     23  N   TYR A   8       1.349  -6.175  -7.982  1.00  0.00           N  
ATOM     24  CA  TYR A   8       2.161  -6.904  -7.013  1.00  0.00           C  
ATOM     25  C   TYR A   8       1.932  -6.374  -5.602  1.00  0.00           C  
ATOM     26  O   TYR A   8       1.735  -7.151  -4.665  1.00  0.00           O  
ATOM     27  CB  TYR A   8       3.646  -6.803  -7.373  1.00  0.00           C  
ATOM     28  CG  TYR A   8       4.551  -7.557  -6.429  1.00  0.00           C  
ATOM     29  CD1 TYR A   8       5.244  -6.893  -5.419  1.00  0.00           C  
ATOM     30  CD2 TYR A   8       4.718  -8.933  -6.546  1.00  0.00           C  
ATOM     31  CE1 TYR A   8       6.081  -7.582  -4.548  1.00  0.00           C  
ATOM     32  CE2 TYR A   8       5.552  -9.632  -5.680  1.00  0.00           C  
ATOM     33  CZ  TYR A   8       6.228  -8.949  -4.686  1.00  0.00           C  
ATOM     34  OH  TYR A   8       7.055  -9.637  -3.827  1.00  0.00           O  
ATOM     35  N   GLN A   9       1.912  -5.119  -5.395  1.00  0.00           N  
ATOM     36  CA  GLN A   9       1.698  -4.487  -4.096  1.00  0.00           C  
ATOM     37  C   GLN A   9       0.311  -4.811  -3.551  1.00  0.00           C  
ATOM     38  O   GLN A   9       0.153  -5.077  -2.357  1.00  0.00           O  
ATOM     39  CB  GLN A   9       1.882  -2.972  -4.199  1.00  0.00           C  
ATOM     40  CG  GLN A   9       3.325  -2.541  -4.414  1.00  0.00           C  
ATOM     41  CD  GLN A   9       3.471  -1.039  -4.581  1.00  0.00           C  
ATOM     42  NE2 GLN A   9       4.448  -0.459  -3.893  1.00  0.00           N  
ATOM     43  OE1 GLN A   9       2.712  -0.407  -5.322  1.00  0.00           O  
ATOM     44  N   PHE A  10      -0.640  -4.757  -4.524  1.00  0.00           N  
ATOM     45  CA  PHE A  10      -1.993  -5.108  -4.109  1.00  0.00           C  
ATOM     46  C   PHE A  10      -2.065  -6.566  -3.673  1.00  0.00           C  
ATOM     47  O   PHE A  10      -2.628  -6.878  -2.622  1.00  0.00           O  
ATOM     48  CB  PHE A  10      -2.989  -4.849  -5.243  1.00  0.00           C  
ATOM     49  CG  PHE A  10      -4.380  -5.347  -4.957  1.00  0.00           C  
ATOM     50  CD1 PHE A  10      -4.816  -6.564  -5.468  1.00  0.00           C  
ATOM     51  CD2 PHE A  10      -5.251  -4.599  -4.175  1.00  0.00           C  
ATOM     52  CE1 PHE A  10      -6.103  -7.028  -5.204  1.00  0.00           C  
ATOM     53  CE2 PHE A  10      -6.537  -5.056  -3.907  1.00  0.00           C  
ATOM     54  CZ  PHE A  10      -6.962  -6.271  -4.423  1.00  0.00           C  
ATOM     55  N   ASP A  11      -1.470  -7.455  -4.492  1.00  0.00           N  
ATOM     56  CA  ASP A  11      -1.473  -8.886  -4.206  1.00  0.00           C  
ATOM     57  C   ASP A  11      -0.804  -9.180  -2.866  1.00  0.00           C  
ATOM     58  O   ASP A  11      -1.274 -10.029  -2.105  1.00  0.00           O  
ATOM     59  CB  ASP A  11      -0.769  -9.658  -5.325  1.00  0.00           C  
ATOM     60  CG  ASP A  11      -1.615  -9.791  -6.578  1.00  0.00           C  
ATOM     61  OD1 ASP A  11      -2.809  -9.422  -6.549  1.00  0.00           O  
ATOM     62  OD2 ASP A  11      -1.085 -10.272  -7.603  1.00  0.00           O1-
ATOM     63  N   LYS A  12       0.244  -8.516  -2.635  1.00  0.00           N  
ATOM     64  CA  LYS A  12       0.942  -8.690  -1.364  1.00  0.00           C  
ATOM     65  C   LYS A  12       0.057  -8.279  -0.191  1.00  0.00           C  
ATOM     66  O   LYS A  12       0.043  -8.946   0.846  1.00  0.00           O  
ATOM     67  CB  LYS A  12       2.240  -7.881  -1.349  1.00  0.00           C  
ATOM     68  CG  LYS A  12       3.423  -8.598  -1.985  1.00  0.00           C  
ATOM     69  CD  LYS A  12       4.747  -7.975  -1.561  1.00  0.00           C  
ATOM     70  CE  LYS A  12       5.930  -8.679  -2.211  1.00  0.00           C  
ATOM     71  NZ  LYS A  12       7.231  -8.069  -1.802  1.00  0.00           N1+
ATOM     72  N   PHE A  13      -0.679  -7.251  -0.429  1.00  0.00           N  
ATOM     73  CA  PHE A  13      -1.615  -6.786   0.588  1.00  0.00           C  
ATOM     74  C   PHE A  13      -2.716  -7.814   0.822  1.00  0.00           C  
ATOM     75  O   PHE A  13      -3.011  -8.165   1.966  1.00  0.00           O  
ATOM     76  CB  PHE A  13      -2.228  -5.443   0.180  1.00  0.00           C  
ATOM     77  CG  PHE A  13      -3.359  -4.998   1.068  1.00  0.00           C  
ATOM     78  CD1 PHE A  13      -4.680  -5.216   0.696  1.00  0.00           C  
ATOM     79  CD2 PHE A  13      -3.101  -4.360   2.274  1.00  0.00           C  
ATOM     80  CE1 PHE A  13      -5.728  -4.805   1.516  1.00  0.00           C  
ATOM     81  CE2 PHE A  13      -4.144  -3.947   3.099  1.00  0.00           C  
ATOM     82  CZ  PHE A  13      -5.457  -4.169   2.717  1.00  0.00           C  
ATOM     83  N   ALA A  14      -3.345  -8.277  -0.267  1.00  0.00           N  
ATOM     84  CA  ALA A  14      -4.420  -9.262  -0.188  1.00  0.00           C  
ATOM     85  C   ALA A  14      -3.942 -10.543   0.491  1.00  0.00           C  
ATOM     86  O   ALA A  14      -4.650 -11.112   1.325  1.00  0.00           O  
ATOM     87  CB  ALA A  14      -4.961  -9.572  -1.582  1.00  0.00           C  
ATOM     88  N   HIS A  15      -2.737 -10.969   0.160  1.00  0.00           N  
ATOM     89  CA  HIS A  15      -2.156 -12.177   0.733  1.00  0.00           C  
ATOM     90  C   HIS A  15      -1.834 -11.987   2.211  1.00  0.00           C  
ATOM     91  O   HIS A  15      -2.114 -12.865   3.030  1.00  0.00           O  
ATOM     92  CB  HIS A  15      -0.894 -12.579  -0.031  1.00  0.00           C  
ATOM     93  CG  HIS A  15      -0.353 -13.917   0.364  1.00  0.00           C  
ATOM     94  CD2 HIS A  15      -0.669 -15.163  -0.056  1.00  0.00           C  
ATOM     95  ND1 HIS A  15       0.639 -14.067   1.309  1.00  0.00           N  
ATOM     96  CE1 HIS A  15       0.911 -15.354   1.451  1.00  0.00           C  
ATOM     97  NE2 HIS A  15       0.130 -16.041   0.634  1.00  0.00           N  
ATOM     98  N   HIS A  16      -1.255 -10.822   2.526  1.00  0.00           N  
ATOM     99  CA  HIS A  16      -0.854 -10.521   3.895  1.00  0.00           C  
ATOM    100  C   HIS A  16      -2.066 -10.399   4.811  1.00  0.00           C  
ATOM    101  O   HIS A  16      -2.013 -10.798   5.976  1.00  0.00           O  
ATOM    102  CB  HIS A  16      -0.029  -9.233   3.941  1.00  0.00           C  
ATOM    103  CG  HIS A  16       0.624  -8.985   5.264  1.00  0.00           C  
ATOM    104  CD2 HIS A  16       0.288  -8.155   6.280  1.00  0.00           C  
ATOM    105  ND1 HIS A  16       1.772  -9.635   5.659  1.00  0.00           N  
ATOM    106  CE1 HIS A  16       2.116  -9.214   6.866  1.00  0.00           C  
ATOM    107  NE2 HIS A  16       1.231  -8.317   7.264  1.00  0.00           N  
ATOM    108  N   MET A  17      -3.260  -9.973   4.326  1.00  0.00           N  
ATOM    109  CA  MET A  17      -4.478  -9.758   5.103  1.00  0.00           C  
ATOM    110  C   MET A  17      -5.331 -11.023   5.138  1.00  0.00           C  
ATOM    111  O   MET A  17      -6.302 -11.101   5.892  1.00  0.00           O  
ATOM    112  CB  MET A  17      -5.289  -8.597   4.524  1.00  0.00           C  
ATOM    113  CG  MET A  17      -4.551  -7.268   4.539  1.00  0.00           C  
ATOM    114  SD  MET A  17      -4.176  -6.691   6.241  1.00  0.00           S  
ATOM    115  CE  MET A  17      -5.783  -5.989   6.703  1.00  0.00           C  
ATOM    116  N   GLY A  18      -4.931 -12.044   4.328  1.00  0.00           N  
ATOM    117  CA  GLY A  18      -5.596 -13.337   4.340  1.00  0.00           C  
ATOM    118  C   GLY A  18      -6.834 -13.379   3.466  1.00  0.00           C  
ATOM    119  O   GLY A  18      -7.748 -14.169   3.711  1.00  0.00           O  
ATOM    120  N   PHE A  19      -6.865 -12.311   2.579  1.00  0.00           N  
ATOM    121  CA  PHE A  19      -8.010 -12.314   1.676  1.00  0.00           C  
ATOM    122  C   PHE A  19      -7.870 -13.412   0.629  1.00  0.00           C  
ATOM    123  O   PHE A  19      -6.816 -13.553   0.007  1.00  0.00           O  
ATOM    124  CB  PHE A  19      -8.161 -10.952   0.992  1.00  0.00           C  
ATOM    125  CG  PHE A  19      -8.710  -9.878   1.891  1.00  0.00           C  
ATOM    126  CD1 PHE A  19     -10.062  -9.846   2.215  1.00  0.00           C  
ATOM    127  CD2 PHE A  19      -7.876  -8.899   2.414  1.00  0.00           C  
ATOM    128  CE1 PHE A  19     -10.573  -8.853   3.047  1.00  0.00           C  
ATOM    129  CE2 PHE A  19      -8.379  -7.904   3.246  1.00  0.00           C  
ATOM    130  CZ  PHE A  19      -9.728  -7.883   3.561  1.00  0.00           C  
ATOM    131  N   HIS A  20      -8.738 -14.396   0.603  1.00  0.00           N  
ATOM    132  CA  HIS A  20      -8.715 -15.458  -0.396  1.00  0.00           C  
ATOM    133  C   HIS A  20      -9.404 -15.020  -1.683  1.00  0.00           C  
ATOM    134  O   HIS A  20      -9.223 -15.643  -2.732  1.00  0.00           O  
ATOM    135  CB  HIS A  20      -9.380 -16.722   0.152  1.00  0.00           C  
ATOM    136  CG  HIS A  20      -8.649 -17.333   1.305  1.00  0.00           C  
ATOM    137  CD2 HIS A  20      -7.994 -16.765   2.344  1.00  0.00           C  
ATOM    138  ND1 HIS A  20      -8.534 -18.696   1.475  1.00  0.00           N  
ATOM    139  CE1 HIS A  20      -7.839 -18.939   2.574  1.00  0.00           C  
ATOM    140  NE2 HIS A  20      -7.498 -17.783   3.120  1.00  0.00           N  
ATOM    141  N   ASP A  21     -10.019 -13.849  -1.585  1.00  0.00           N  
ATOM    142  CA  ASP A  21     -10.745 -13.280  -2.717  1.00  0.00           C  
ATOM    143  C   ASP A  21     -10.244 -11.875  -3.041  1.00  0.00           C  
ATOM    144  O   ASP A  21     -10.449 -10.942  -2.264  1.00  0.00           O  
ATOM    145  CB  ASP A  21     -12.248 -13.248  -2.427  1.00  0.00           C  
ATOM    146  CG  ASP A  21     -13.071 -12.790  -3.617  1.00  0.00           C  
ATOM    147  OD1 ASP A  21     -12.490 -12.294  -4.607  1.00  0.00           O  
ATOM    148  OD2 ASP A  21     -14.313 -12.921  -3.565  1.00  0.00           O1-
ATOM    149  N   LYS A  22      -9.633 -11.759  -4.201  1.00  0.00           N  
ATOM    150  CA  LYS A  22      -9.028 -10.489  -4.594  1.00  0.00           C  
ATOM    151  C   LYS A  22     -10.089  -9.405  -4.766  1.00  0.00           C  
ATOM    152  O   LYS A  22      -9.830  -8.229  -4.502  1.00  0.00           O  
ATOM    153  CB  LYS A  22      -8.232 -10.652  -5.890  1.00  0.00           C  
ATOM    154  CG  LYS A  22      -6.970 -11.489  -5.739  1.00  0.00           C  
ATOM    155  CD  LYS A  22      -6.154 -11.506  -7.026  1.00  0.00           C  
ATOM    156  CE  LYS A  22      -4.894 -12.347  -6.878  1.00  0.00           C  
ATOM    157  NZ  LYS A  22      -4.087 -12.361  -8.134  1.00  0.00           N1+
ATOM    158  N   ASP A  23     -11.279  -9.754  -5.084  1.00  0.00           N  
ATOM    159  CA  ASP A  23     -12.354  -8.786  -5.274  1.00  0.00           C  
ATOM    160  C   ASP A  23     -12.757  -8.147  -3.945  1.00  0.00           C  
ATOM    161  O   ASP A  23     -13.026  -6.945  -3.885  1.00  0.00           O  
ATOM    162  CB  ASP A  23     -13.567  -9.449  -5.927  1.00  0.00           C  
ATOM    163  CG  ASP A  23     -13.375  -9.705  -7.412  1.00  0.00           C  
ATOM    164  OD1 ASP A  23     -12.722  -8.885  -8.092  1.00  0.00           O  
ATOM    165  OD2 ASP A  23     -13.884 -10.735  -7.906  1.00  0.00           O1-
ATOM    166  N   HIS A  24     -12.736  -9.016  -2.940  1.00  0.00           N  
ATOM    167  CA  HIS A  24     -13.050  -8.515  -1.606  1.00  0.00           C  
ATOM    168  C   HIS A  24     -11.965  -7.570  -1.104  1.00  0.00           C  
ATOM    169  O   HIS A  24     -12.267  -6.515  -0.539  1.00  0.00           O  
ATOM    170  CB  HIS A  24     -13.231  -9.675  -0.626  1.00  0.00           C  
ATOM    171  CG  HIS A  24     -14.580 -10.317  -0.697  1.00  0.00           C  
ATOM    172  CD2 HIS A  24     -15.723  -9.918  -1.304  1.00  0.00           C  
ATOM    173  ND1 HIS A  24     -14.864 -11.521  -0.091  1.00  0.00           N  
ATOM    174  CE1 HIS A  24     -16.128 -11.836  -0.321  1.00  0.00           C  
ATOM    175  NE2 HIS A  24     -16.671 -10.879  -1.055  1.00  0.00           N  
ATOM    176  N   ALA A  25     -10.768  -7.995  -1.318  1.00  0.00           N  
ATOM    177  CA  ALA A  25      -9.641  -7.160  -0.911  1.00  0.00           C  
ATOM    178  C   ALA A  25      -9.694  -5.796  -1.596  1.00  0.00           C  
ATOM    179  O   ALA A  25      -9.502  -4.764  -0.950  1.00  0.00           O  
ATOM    180  CB  ALA A  25      -8.320  -7.858  -1.226  1.00  0.00           C  
ATOM    181  N   ARG A  26     -10.079  -5.767  -2.868  1.00  0.00           N  
ATOM    182  CA  ARG A  26     -10.190  -4.529  -3.634  1.00  0.00           C  
ATOM    183  C   ARG A  26     -11.278  -3.626  -3.063  1.00  0.00           C  
ATOM    184  O   ARG A  26     -11.087  -2.415  -2.940  1.00  0.00           O  
ATOM    185  CB  ARG A  26     -10.479  -4.832  -5.106  1.00  0.00           C  
ATOM    186  CG  ARG A  26     -10.401  -3.613  -6.012  1.00  0.00           C  
ATOM    187  CD  ARG A  26     -10.044  -3.996  -7.442  1.00  0.00           C  
ATOM    188  NE  ARG A  26      -8.600  -4.109  -7.626  1.00  0.00           N  
ATOM    189  CZ  ARG A  26      -7.986  -5.146  -8.190  1.00  0.00           C  
ATOM    190  NH1 ARG A  26      -8.683  -6.185  -8.637  1.00  0.00           N1+
ATOM    191  NH2 ARG A  26      -6.667  -5.146  -8.307  1.00  0.00           N  
ATOM    192  N   ALA A  27     -12.304  -4.306  -2.779  1.00  0.00           N  
ATOM    193  CA  ALA A  27     -13.443  -3.561  -2.248  1.00  0.00           C  
ATOM    194  C   ALA A  27     -13.091  -2.892  -0.923  1.00  0.00           C  
ATOM    195  O   ALA A  27     -13.602  -1.814  -0.609  1.00  0.00           O  
ATOM    196  CB  ALA A  27     -14.647  -4.482  -2.073  1.00  0.00           C  
ATOM    197  N   MET A  28     -12.200  -3.508  -0.176  1.00  0.00           N  
ATOM    198  CA  MET A  28     -11.791  -2.948   1.109  1.00  0.00           C  
ATOM    199  C   MET A  28     -10.857  -1.760   0.913  1.00  0.00           C  
ATOM    200  O   MET A  28     -10.931  -0.777   1.653  1.00  0.00           O  
ATOM    201  CB  MET A  28     -11.110  -4.015   1.968  1.00  0.00           C  
ATOM    202  CG  MET A  28     -12.062  -4.762   2.888  1.00  0.00           C  
ATOM    203  SD  MET A  28     -11.197  -5.562   4.295  1.00  0.00           S  
ATOM    204  CE  MET A  28     -12.511  -5.513   5.547  1.00  0.00           C  
ATOM    205  N   LEU A  29     -10.075  -1.814  -0.181  1.00  0.00           N  
ATOM    206  CA  LEU A  29      -9.064  -0.784  -0.392  1.00  0.00           C  
ATOM    207  C   LEU A  29      -9.592   0.317  -1.307  1.00  0.00           C  
ATOM    208  O   LEU A  29      -9.254   1.489  -1.133  1.00  0.00           O  
ATOM    209  CB  LEU A  29      -7.793  -1.394  -0.989  1.00  0.00           C  
ATOM    210  CG  LEU A  29      -6.999  -2.332  -0.078  1.00  0.00           C  
ATOM    211  CD1 LEU A  29      -5.862  -2.988  -0.855  1.00  0.00           C  
ATOM    212  CD2 LEU A  29      -6.462  -1.576   1.131  1.00  0.00           C  
ATOM    213  N   ASP A  30     -10.401  -0.123  -2.261  1.00  0.00           N  
ATOM    214  CA  ASP A  30     -10.950   0.828  -3.223  1.00  0.00           C  
ATOM    215  C   ASP A  30     -12.115   1.609  -2.621  1.00  0.00           C  
ATOM    216  O   ASP A  30     -13.274   1.213  -2.762  1.00  0.00           O  
ATOM    217  CB  ASP A  30     -11.402   0.103  -4.493  1.00  0.00           C  
ATOM    218  CG  ASP A  30     -11.840   1.053  -5.594  1.00  0.00           C  
ATOM    219  OD1 ASP A  30     -11.555   2.267  -5.502  1.00  0.00           O  
ATOM    220  OD2 ASP A  30     -12.479   0.586  -6.561  1.00  0.00           O1-
ATOM    221  N   THR A  31     -11.796   2.655  -1.900  1.00  0.00           N  
ATOM    222  CA  THR A  31     -12.805   3.412  -1.169  1.00  0.00           C  
ATOM    223  C   THR A  31     -13.531   4.383  -2.098  1.00  0.00           C  
ATOM    224  O   THR A  31     -14.657   4.796  -1.815  1.00  0.00           O  
ATOM    225  CB  THR A  31     -12.181   4.190   0.003  1.00  0.00           C  
ATOM    226  CG2 THR A  31     -11.604   3.240   1.048  1.00  0.00           C  
ATOM    227  OG1 THR A  31     -11.131   5.031  -0.493  1.00  0.00           O  
ATOM    228  N   ASP A  32     -12.934   4.611  -3.274  1.00  0.00           N  
ATOM    229  CA  ASP A  32     -13.527   5.605  -4.165  1.00  0.00           C  
ATOM    230  C   ASP A  32     -14.279   4.935  -5.312  1.00  0.00           C  
ATOM    231  O   ASP A  32     -14.998   5.599  -6.062  1.00  0.00           O  
ATOM    232  CB  ASP A  32     -12.450   6.541  -4.718  1.00  0.00           C  
ATOM    233  CG  ASP A  32     -11.793   7.388  -3.642  1.00  0.00           C  
ATOM    234  OD1 ASP A  32     -12.459   7.727  -2.640  1.00  0.00           O  
ATOM    235  OD2 ASP A  32     -10.599   7.725  -3.801  1.00  0.00           O1-
ATOM    236  N   GLY A  33     -14.102   3.630  -5.603  1.00  0.00           N  
ATOM    237  CA  GLY A  33     -14.797   2.862  -6.624  1.00  0.00           C  
ATOM    238  C   GLY A  33     -14.293   3.143  -8.027  1.00  0.00           C  
ATOM    239  O   GLY A  33     -15.023   2.954  -9.003  1.00  0.00           O  
ATOM    240  N   ASP A  34     -13.043   3.717  -8.117  1.00  0.00           N  
ATOM    241  CA  ASP A  34     -12.556   4.032  -9.456  1.00  0.00           C  
ATOM    242  C   ASP A  34     -11.674   2.910  -9.999  1.00  0.00           C  
ATOM    243  O   ASP A  34     -11.221   2.967 -11.144  1.00  0.00           O  
ATOM    244  CB  ASP A  34     -11.783   5.353  -9.450  1.00  0.00           C  
ATOM    245  CG  ASP A  34     -10.480   5.273  -8.673  1.00  0.00           C  
ATOM    246  OD1 ASP A  34     -10.227   4.244  -8.011  1.00  0.00           O  
ATOM    247  OD2 ASP A  34      -9.702   6.250  -8.722  1.00  0.00           O1-
ATOM    248  N   GLY A  35     -11.534   1.909  -9.268  1.00  0.00           N  
ATOM    249  CA  GLY A  35     -10.764   0.770  -9.740  1.00  0.00           C  
ATOM    250  C   GLY A  35      -9.272   0.922  -9.514  1.00  0.00           C  
ATOM    251  O   GLY A  35      -8.490   0.045  -9.885  1.00  0.00           O  
ATOM    252  N   THR A  36      -8.831   2.077  -9.003  1.00  0.00           N  
ATOM    253  CA  THR A  36      -7.424   2.327  -8.709  1.00  0.00           C  
ATOM    254  C   THR A  36      -7.192   2.405  -7.203  1.00  0.00           C  
ATOM    255  O   THR A  36      -7.899   3.128  -6.497  1.00  0.00           O  
ATOM    256  CB  THR A  36      -6.937   3.626  -9.375  1.00  0.00           C  
ATOM    257  CG2 THR A  36      -5.445   3.841  -9.137  1.00  0.00           C  
ATOM    258  OG1 THR A  36      -7.180   3.555 -10.784  1.00  0.00           O  
ATOM    259  N   ILE A  37      -6.250   1.687  -6.734  1.00  0.00           N  
ATOM    260  CA  ILE A  37      -5.882   1.744  -5.323  1.00  0.00           C  
ATOM    261  C   ILE A  37      -4.566   2.501  -5.162  1.00  0.00           C  
ATOM    262  O   ILE A  37      -3.514   2.029  -5.601  1.00  0.00           O  
ATOM    263  CB  ILE A  37      -5.766   0.330  -4.712  1.00  0.00           C  
ATOM    264  CG1 ILE A  37      -7.072  -0.447  -4.910  1.00  0.00           C  
ATOM    265  CG2 ILE A  37      -5.398   0.413  -3.227  1.00  0.00           C  
ATOM    266  CD1 ILE A  37      -6.986  -1.914  -4.516  1.00  0.00           C  
ATOM    267  N   THR A  38      -4.656   3.528  -4.536  1.00  0.00           N  
ATOM    268  CA  THR A  38      -3.468   4.344  -4.314  1.00  0.00           C  
ATOM    269  C   THR A  38      -2.793   3.970  -2.997  1.00  0.00           C  
ATOM    270  O   THR A  38      -3.359   3.226  -2.193  1.00  0.00           O  
ATOM    271  CB  THR A  38      -3.813   5.844  -4.309  1.00  0.00           C  
ATOM    272  CG2 THR A  38      -4.570   6.239  -5.573  1.00  0.00           C  
ATOM    273  OG1 THR A  38      -4.628   6.137  -3.166  1.00  0.00           O  
ATOM    274  N   LYS A  39      -1.589   4.400  -2.912  1.00  0.00           N  
ATOM    275  CA  LYS A  39      -0.837   4.152  -1.686  1.00  0.00           C  
ATOM    276  C   LYS A  39      -1.609   4.635  -0.461  1.00  0.00           C  
ATOM    277  O   LYS A  39      -1.605   3.976   0.580  1.00  0.00           O  
ATOM    278  CB  LYS A  39       0.530   4.835  -1.747  1.00  0.00           C  
ATOM    279  CG  LYS A  39       1.544   4.114  -2.623  1.00  0.00           C  
ATOM    280  CD  LYS A  39       2.934   4.723  -2.487  1.00  0.00           C  
ATOM    281  CE  LYS A  39       3.941   4.028  -3.393  1.00  0.00           C  
ATOM    282  NZ  LYS A  39       5.303   4.629  -3.270  1.00  0.00           N1+
ATOM    283  N   ASP A  40      -2.278   5.762  -0.617  1.00  0.00           N  
ATOM    284  CA  ASP A  40      -3.074   6.297   0.483  1.00  0.00           C  
ATOM    285  C   ASP A  40      -4.238   5.368   0.821  1.00  0.00           C  
ATOM    286  O   ASP A  40      -4.512   5.111   1.996  1.00  0.00           O  
ATOM    287  CB  ASP A  40      -3.599   7.692   0.137  1.00  0.00           C  
ATOM    288  CG  ASP A  40      -2.519   8.759   0.178  1.00  0.00           C  
ATOM    289  OD1 ASP A  40      -1.448   8.519   0.776  1.00  0.00           O  
ATOM    290  OD2 ASP A  40      -2.743   9.851  -0.387  1.00  0.00           O1-
ATOM    291  N   GLU A  41      -4.897   4.853  -0.189  1.00  0.00           N  
ATOM    292  CA  GLU A  41      -6.003   3.920   0.004  1.00  0.00           C  
ATOM    293  C   GLU A  41      -5.527   2.630   0.666  1.00  0.00           C  
ATOM    294  O   GLU A  41      -6.217   2.074   1.522  1.00  0.00           O  
ATOM    295  CB  GLU A  41      -6.682   3.606  -1.332  1.00  0.00           C  
ATOM    296  CG  GLU A  41      -7.459   4.776  -1.916  1.00  0.00           C  
ATOM    297  CD  GLU A  41      -8.088   4.465  -3.265  1.00  0.00           C  
ATOM    298  OE1 GLU A  41      -9.299   4.730  -3.445  1.00  0.00           O  
ATOM    299  OE2 GLU A  41      -7.366   3.952  -4.147  1.00  0.00           O1-
ATOM    300  N   TYR A  42      -4.351   2.268   0.278  1.00  0.00           N  
ATOM    301  CA  TYR A  42      -3.730   1.104   0.901  1.00  0.00           C  
ATOM    302  C   TYR A  42      -3.586   1.304   2.405  1.00  0.00           C  
ATOM    303  O   TYR A  42      -3.957   0.430   3.193  1.00  0.00           O  
ATOM    304  CB  TYR A  42      -2.360   0.826   0.277  1.00  0.00           C  
ATOM    305  CG  TYR A  42      -1.569  -0.238   0.999  1.00  0.00           C  
ATOM    306  CD1 TYR A  42      -0.536   0.103   1.869  1.00  0.00           C  
ATOM    307  CD2 TYR A  42      -1.853  -1.587   0.811  1.00  0.00           C  
ATOM    308  CE1 TYR A  42       0.196  -0.874   2.535  1.00  0.00           C  
ATOM    309  CE2 TYR A  42      -1.127  -2.573   1.471  1.00  0.00           C  
ATOM    310  CZ  TYR A  42      -0.106  -2.208   2.330  1.00  0.00           C  
ATOM    311  OH  TYR A  42       0.615  -3.179   2.986  1.00  0.00           O  
ATOM    312  N   LYS A  43      -3.027   2.409   2.801  1.00  0.00           N  
ATOM    313  CA  LYS A  43      -2.814   2.730   4.210  1.00  0.00           C  
ATOM    314  C   LYS A  43      -4.137   2.784   4.967  1.00  0.00           C  
ATOM    315  O   LYS A  43      -4.239   2.276   6.085  1.00  0.00           O  
ATOM    316  CB  LYS A  43      -2.074   4.061   4.350  1.00  0.00           C  
ATOM    317  CG  LYS A  43      -0.613   4.005   3.929  1.00  0.00           C  
ATOM    318  CD  LYS A  43       0.081   5.345   4.138  1.00  0.00           C  
ATOM    319  CE  LYS A  43       1.529   5.304   3.669  1.00  0.00           C  
ATOM    320  NZ  LYS A  43       2.213   6.616   3.871  1.00  0.00           N1+
ATOM    321  N   LYS A  44      -5.075   3.294   4.254  1.00  0.00           N  
ATOM    322  CA  LYS A  44      -6.396   3.393   4.869  1.00  0.00           C  
ATOM    323  C   LYS A  44      -7.042   2.018   5.010  1.00  0.00           C  
ATOM    324  O   LYS A  44      -7.639   1.709   6.043  1.00  0.00           O  
ATOM    325  CB  LYS A  44      -7.301   4.316   4.052  1.00  0.00           C  
ATOM    326  CG  LYS A  44      -6.940   5.790   4.157  1.00  0.00           C  
ATOM    327  CD  LYS A  44      -7.891   6.657   3.343  1.00  0.00           C  
ATOM    328  CE  LYS A  44      -7.495   8.127   3.400  1.00  0.00           C  
ATOM    329  NZ  LYS A  44      -8.386   8.974   2.552  1.00  0.00           N1+
ATOM    330  N   GLY A  45      -6.902   1.148   3.899  1.00  0.00           N  
ATOM    331  CA  GLY A  45      -7.431  -0.207   3.921  1.00  0.00           C  
ATOM    332  C   GLY A  45      -6.805  -1.075   4.996  1.00  0.00           C  
ATOM    333  O   GLY A  45      -7.505  -1.820   5.685  1.00  0.00           O  
ATOM    334  N   ARG A  46      -5.486  -0.852   5.192  1.00  0.00           N  
ATOM    335  CA  ARG A  46      -4.733  -1.553   6.226  1.00  0.00           C  
ATOM    336  C   ARG A  46      -5.248  -1.196   7.616  1.00  0.00           C  
ATOM    337  O   ARG A  46      -5.435  -2.075   8.460  1.00  0.00           O  
ATOM    338  CB  ARG A  46      -3.242  -1.227   6.119  1.00  0.00           C  
ATOM    339  CG  ARG A  46      -2.368  -2.018   7.080  1.00  0.00           C  
ATOM    340  CD  ARG A  46      -0.891  -1.708   6.884  1.00  0.00           C  
ATOM    341  NE  ARG A  46      -0.073  -2.291   7.945  1.00  0.00           N  
ATOM    342  CZ  ARG A  46       1.107  -1.819   8.338  1.00  0.00           C  
ATOM    343  NH1 ARG A  46       1.633  -0.743   7.764  1.00  0.00           N1+
ATOM    344  NH2 ARG A  46       1.767  -2.427   9.312  1.00  0.00           N  
ATOM    345  N   ALA A  47      -5.437   0.003   7.890  1.00  0.00           N  
ATOM    346  CA  ALA A  47      -5.942   0.470   9.178  1.00  0.00           C  
ATOM    347  C   ALA A  47      -7.333  -0.091   9.458  1.00  0.00           C  
ATOM    348  O   ALA A  47      -7.624  -0.520  10.577  1.00  0.00           O  
ATOM    349  CB  ALA A  47      -5.969   1.996   9.218  1.00  0.00           C  
ATOM    350  N   LEU A  48      -8.182  -0.062   8.423  1.00  0.00           N  
ATOM    351  CA  LEU A  48      -9.536  -0.591   8.558  1.00  0.00           C  
ATOM    352  C   LEU A  48      -9.508  -2.079   8.885  1.00  0.00           C  
ATOM    353  O   LEU A  48     -10.266  -2.546   9.739  1.00  0.00           O  
ATOM    354  CB  LEU A  48     -10.335  -0.353   7.275  1.00  0.00           C  
ATOM    355  CG  LEU A  48     -10.837   1.074   7.043  1.00  0.00           C  
ATOM    356  CD1 LEU A  48     -11.336   1.234   5.610  1.00  0.00           C  
ATOM    357  CD2 LEU A  48     -11.937   1.422   8.040  1.00  0.00           C  
ATOM    358  N   TRP A  49      -8.658  -2.765   8.189  1.00  0.00           N  
ATOM    359  CA  TRP A  49      -8.529  -4.202   8.404  1.00  0.00           C  
ATOM    360  C   TRP A  49      -8.122  -4.503   9.843  1.00  0.00           C  
ATOM    361  O   TRP A  49      -8.689  -5.391  10.483  1.00  0.00           O  
ATOM    362  CB  TRP A  49      -7.507  -4.803   7.435  1.00  0.00           C  
ATOM    363  CG  TRP A  49      -7.308  -6.280   7.598  1.00  0.00           C  
ATOM    364  CD1 TRP A  49      -8.097  -7.277   7.096  1.00  0.00           C  
ATOM    365  CD2 TRP A  49      -6.253  -6.925   8.316  1.00  0.00           C  
ATOM    366  CE2 TRP A  49      -6.465  -8.318   8.208  1.00  0.00           C  
ATOM    367  CE3 TRP A  49      -5.148  -6.461   9.042  1.00  0.00           C  
ATOM    368  NE1 TRP A  49      -7.595  -8.505   7.459  1.00  0.00           N  
ATOM    369  CZ2 TRP A  49      -5.610  -9.251   8.799  1.00  0.00           C  
ATOM    370  CZ3 TRP A  49      -4.298  -7.391   9.629  1.00  0.00           C  
ATOM    371  CH2 TRP A  49      -4.536  -8.770   9.503  1.00  0.00           C  
ATOM    372  N   LEU A  50      -7.098  -3.835  10.305  1.00  0.00           N  
ATOM    373  CA  LEU A  50      -6.648  -4.024  11.680  1.00  0.00           C  
ATOM    374  C   LEU A  50      -7.773  -3.724  12.666  1.00  0.00           C  
ATOM    375  O   LEU A  50      -7.915  -4.410  13.681  1.00  0.00           O  
ATOM    376  CB  LEU A  50      -5.441  -3.132  11.978  1.00  0.00           C  
ATOM    377  CG  LEU A  50      -4.131  -3.510  11.284  1.00  0.00           C  
ATOM    378  CD1 LEU A  50      -3.084  -2.423  11.501  1.00  0.00           C  
ATOM    379  CD2 LEU A  50      -3.626  -4.856  11.792  1.00  0.00           C  
ATOM    380  N   ASN A  51      -8.567  -2.766  12.221  1.00  0.00           N  
ATOM    381  CA  ASN A  51      -9.698  -2.415  13.073  1.00  0.00           C  
ATOM    382  C   ASN A  51     -10.768  -3.503  13.062  1.00  0.00           C  
ATOM    383  O   ASN A  51     -11.355  -3.812  14.099  1.00  0.00           O  
ATOM    384  CB  ASN A  51     -10.298  -1.074  12.644  1.00  0.00           C  
ATOM    385  CG  ASN A  51      -9.499   0.112  13.147  1.00  0.00           C  
ATOM    386  ND2 ASN A  51      -9.586   1.230  12.437  1.00  0.00           N  
ATOM    387  OD1 ASN A  51      -8.808   0.022  14.166  1.00  0.00           O  
ATOM    388  N   ILE A  52     -11.016  -4.049  11.811  1.00  0.00           N  
ATOM    389  CA  ILE A  52     -12.012  -5.107  11.679  1.00  0.00           C  
ATOM    390  C   ILE A  52     -11.526  -6.366  12.394  1.00  0.00           C  
ATOM    391  O   ILE A  52     -12.293  -7.020  13.103  1.00  0.00           O  
ATOM    392  CB  ILE A  52     -12.315  -5.416  10.197  1.00  0.00           C  
ATOM    393  CG1 ILE A  52     -12.993  -4.213   9.528  1.00  0.00           C  
ATOM    394  CG2 ILE A  52     -13.182  -6.672  10.072  1.00  0.00           C  
ATOM    395  CD1 ILE A  52     -13.098  -4.325   8.014  1.00  0.00           C  
ATOM    396  N   LYS A  53     -10.236  -6.769  12.204  1.00  0.00           N  
ATOM    397  CA  LYS A  53      -9.664  -7.935  12.872  1.00  0.00           C  
ATOM    398  C   LYS A  53      -9.743  -7.791  14.390  1.00  0.00           C  
ATOM    399  O   LYS A  53     -10.012  -8.764  15.098  1.00  0.00           O  
ATOM    400  CB  LYS A  53      -8.212  -8.144  12.440  1.00  0.00           C  
ATOM    401  CG  LYS A  53      -8.060  -8.779  11.067  1.00  0.00           C  
ATOM    402  CD  LYS A  53      -6.667  -9.364  10.872  1.00  0.00           C  
ATOM    403  CE  LYS A  53      -6.521 -10.018   9.505  1.00  0.00           C  
ATOM    404  NZ  LYS A  53      -5.170 -10.630   9.325  1.00  0.00           N1+
ATOM    405  N   HIS A  54      -9.385  -6.474  14.772  1.00  0.00           N  
ATOM    406  CA  HIS A  54      -9.463  -6.199  16.202  1.00  0.00           C  
ATOM    407  C   HIS A  54     -10.894  -6.333  16.712  1.00  0.00           C  
ATOM    408  O   HIS A  54     -11.123  -6.881  17.793  1.00  0.00           O  
ATOM    409  CB  HIS A  54      -8.924  -4.800  16.510  1.00  0.00           C  
ATOM    410  CG  HIS A  54      -8.812  -4.509  17.973  1.00  0.00           C  
ATOM    411  CD2 HIS A  54      -9.582  -3.754  18.791  1.00  0.00           C  
ATOM    412  ND1 HIS A  54      -7.801  -5.022  18.757  1.00  0.00           N  
ATOM    413  CE1 HIS A  54      -7.957  -4.595  19.999  1.00  0.00           C  
ATOM    414  NE2 HIS A  54      -9.030  -3.824  20.046  1.00  0.00           N  
ATOM    415  N   GLU A  55     -11.873  -5.928  15.941  1.00  0.00           N  
ATOM    416  CA  GLU A  55     -13.266  -5.997  16.372  1.00  0.00           C  
ATOM    417  C   GLU A  55     -13.762  -7.440  16.404  1.00  0.00           C  
ATOM    418  O   GLU A  55     -14.510  -7.824  17.305  1.00  0.00           O  
ATOM    419  CB  GLU A  55     -14.155  -5.155  15.453  1.00  0.00           C  
ATOM    420  CG  GLU A  55     -13.962  -3.654  15.617  1.00  0.00           C  
ATOM    421  CD  GLU A  55     -15.039  -2.832  14.929  1.00  0.00           C  
ATOM    422  OE1 GLU A  55     -15.387  -1.741  15.435  1.00  0.00           O  
ATOM    423  OE2 GLU A  55     -15.540  -3.282  13.874  1.00  0.00           O1-
ATOM    424  N   LYS A  56     -13.299  -8.152  15.392  1.00  0.00           N  
ATOM    425  CA  LYS A  56     -13.699  -9.556  15.368  1.00  0.00           C  
ATOM    426  C   LYS A  56     -13.083 -10.323  16.535  1.00  0.00           C  
ATOM    427  O   LYS A  56     -13.727 -11.197  17.120  1.00  0.00           O  
ATOM    428  CB  LYS A  56     -13.300 -10.207  14.044  1.00  0.00           C  
ATOM    429  CG  LYS A  56     -14.326 -10.033  12.934  1.00  0.00           C  
ATOM    430  CD  LYS A  56     -14.065 -10.988  11.777  1.00  0.00           C  
ATOM    431  CE  LYS A  56     -15.116 -10.845  10.685  1.00  0.00           C  
ATOM    432  NZ  LYS A  56     -14.887 -11.808   9.566  1.00  0.00           N1+
ATOM    433  N   ALA A  57     -11.800  -9.937  16.832  1.00  0.00           N  
ATOM    434  CA  ALA A  57     -11.104 -10.612  17.925  1.00  0.00           C  
ATOM    435  C   ALA A  57     -11.734 -10.267  19.272  1.00  0.00           C  
ATOM    436  O   ALA A  57     -11.800 -11.111  20.168  1.00  0.00           O  
ATOM    437  CB  ALA A  57      -9.623 -10.242  17.923  1.00  0.00           C  
ATOM    438  N   LEU A  58     -12.426  -9.098  19.360  1.00  0.00           N  
ATOM    439  CA  LEU A  58     -12.995  -8.661  20.631  1.00  0.00           C  
ATOM    440  C   LEU A  58     -14.469  -9.041  20.725  1.00  0.00           C  
ATOM    441  O   LEU A  58     -15.064  -8.973  21.802  1.00  0.00           O  
ATOM    442  CB  LEU A  58     -12.833  -7.149  20.800  1.00  0.00           C  
ATOM    443  CG  LEU A  58     -11.403  -6.635  20.980  1.00  0.00           C  
ATOM    444  CD1 LEU A  58     -11.378  -5.111  20.932  1.00  0.00           C  
ATOM    445  CD2 LEU A  58     -10.813  -7.145  22.290  1.00  0.00           C  
ATOM    446  N   GLY A  59     -14.987  -9.916  19.857  1.00  0.00           N  
ATOM    447  CA  GLY A  59     -16.300 -10.535  19.942  1.00  0.00           C  
ATOM    448  C   GLY A  59     -17.432  -9.527  19.999  1.00  0.00           C  
ATOM    449  O   GLY A  59     -18.505  -9.821  20.532  1.00  0.00           O  
ATOM    450  N   ILE A  60     -17.289  -8.233  19.516  1.00  0.00           N  
ATOM    451  CA  ILE A  60     -18.532  -7.481  19.375  1.00  0.00           C  
ATOM    452  C   ILE A  60     -19.328  -8.019  18.189  1.00  0.00           C  
ATOM    453  O   ILE A  60     -18.749  -8.487  17.205  1.00  0.00           O  
ATOM    454  CB  ILE A  60     -18.261  -5.970  19.197  1.00  0.00           C  
ATOM    455  CG1 ILE A  60     -17.367  -5.451  20.329  1.00  0.00           C  
ATOM    456  CG2 ILE A  60     -19.578  -5.190  19.137  1.00  0.00           C  
ATOM    457  CD1 ILE A  60     -16.808  -4.056  20.087  1.00  0.00           C  
END
