# Supplementary material for: Scaffolding protein functional sites using deep learning
Source: Science. Author manuscript; Available in PMC 2022 Oct 31. (PMC9621694; doi:10.1126/science.abn2100)
Supplement: Data S1 [file NIHMS1830590-supplement-Data_S1.zip › EF-hand_1_RF.pdb]

ATOM      1  N   LEU A   5      -0.822   1.642  -6.864  1.00  0.00           N  
ATOM      2  CA  LEU A   5       0.145   0.562  -6.712  1.00  0.00           C  
ATOM      3  C   LEU A   5       0.019  -0.509  -7.779  1.00  0.00           C  
ATOM      4  O   LEU A   5      -0.985  -0.589  -8.489  1.00  0.00           O  
ATOM      5  CB  LEU A   5       0.024  -0.044  -5.327  1.00  0.00           C  
ATOM      6  CG  LEU A   5       0.799   0.773  -4.272  1.00  0.00           C  
ATOM      7  CD1 LEU A   5       0.065   2.053  -4.003  1.00  0.00           C  
ATOM      8  CD2 LEU A   5       1.017  -0.025  -3.018  1.00  0.00           C  
ATOM      9  H   LEU A   5      -1.718   1.584  -6.379  1.00  0.00           H  
ATOM     10  HA  LEU A   5       1.143   0.991  -6.793  1.00  0.00           H  
ATOM     11 1HB  LEU A   5      -0.997  -0.075  -5.096  1.00  0.00           H  
ATOM     12 2HB  LEU A   5       0.412  -1.057  -5.345  1.00  0.00           H  
ATOM     13  HG  LEU A   5       1.774   1.040  -4.683  1.00  0.00           H  
ATOM     14 1HD1 LEU A   5       0.627   2.603  -3.310  1.00  0.00           H  
ATOM     15 2HD1 LEU A   5      -0.041   2.626  -4.908  1.00  0.00           H  
ATOM     16 3HD1 LEU A   5      -0.904   1.857  -3.601  1.00  0.00           H  
ATOM     17 1HD2 LEU A   5       1.583   0.575  -2.304  1.00  0.00           H  
ATOM     18 2HD2 LEU A   5       0.094  -0.306  -2.579  1.00  0.00           H  
ATOM     19 3HD2 LEU A   5       1.572  -0.903  -3.266  1.00  0.00           H  
ATOM     20  N   SER A   6       1.067  -1.319  -7.911  1.00  0.00           N  
ATOM     21  CA  SER A   6       1.090  -2.407  -8.876  1.00  0.00           C  
ATOM     22  C   SER A   6       0.217  -3.571  -8.468  1.00  0.00           C  
ATOM     23  O   SER A   6      -0.098  -3.727  -7.287  1.00  0.00           O  
ATOM     24  CB  SER A   6       2.512  -2.893  -9.020  1.00  0.00           C  
ATOM     25  OG  SER A   6       2.970  -3.440  -7.803  1.00  0.00           O  
ATOM     26  H   SER A   6       1.874  -1.207  -7.292  1.00  0.00           H  
ATOM     27  HA  SER A   6       0.733  -2.024  -9.832  1.00  0.00           H  
ATOM     28 1HB  SER A   6       2.564  -3.645  -9.804  1.00  0.00           H  
ATOM     29 2HB  SER A   6       3.155  -2.065  -9.312  1.00  0.00           H  
ATOM     30  HG  SER A   6       3.067  -2.656  -7.206  1.00  0.00           H  
ATOM     31  N   ASP A   7      -0.110  -4.438  -9.435  1.00  0.00           N  
ATOM     32  CA  ASP A   7      -0.879  -5.641  -9.134  1.00  0.00           C  
ATOM     33  C   ASP A   7      -0.141  -6.539  -8.147  1.00  0.00           C  
ATOM     34  O   ASP A   7      -0.750  -7.111  -7.248  1.00  0.00           O  
ATOM     35  CB  ASP A   7      -1.198  -6.409 -10.422  1.00  0.00           C  
ATOM     36  CG  ASP A   7      -2.287  -5.745 -11.272  1.00  0.00           C  
ATOM     37  OD1 ASP A   7      -2.985  -4.877 -10.770  1.00  0.00           O  
ATOM     38  OD2 ASP A   7      -2.424  -6.118 -12.407  1.00  0.00           O1-
ATOM     39  H   ASP A   7       0.171  -4.248 -10.386  1.00  0.00           H  
ATOM     40  HA  ASP A   7      -1.821  -5.339  -8.681  1.00  0.00           H  
ATOM     41 1HB  ASP A   7      -0.295  -6.505 -11.022  1.00  0.00           H  
ATOM     42 2HB  ASP A   7      -1.525  -7.420 -10.163  1.00  0.00           H  
ATOM     43  N   TYR A   8       1.182  -6.628  -8.273  1.00  0.00           N  
ATOM     44  CA  TYR A   8       1.948  -7.426  -7.323  1.00  0.00           C  
ATOM     45  C   TYR A   8       1.750  -6.912  -5.913  1.00  0.00           C  
ATOM     46  O   TYR A   8       1.431  -7.679  -4.997  1.00  0.00           O  
ATOM     47  CB  TYR A   8       3.435  -7.414  -7.637  1.00  0.00           C  
ATOM     48  CG  TYR A   8       4.255  -8.110  -6.562  1.00  0.00           C  
ATOM     49  CD1 TYR A   8       4.349  -9.492  -6.532  1.00  0.00           C  
ATOM     50  CD2 TYR A   8       4.898  -7.348  -5.589  1.00  0.00           C  
ATOM     51  CE1 TYR A   8       5.086 -10.111  -5.535  1.00  0.00           C  
ATOM     52  CE2 TYR A   8       5.630  -7.965  -4.596  1.00  0.00           C  
ATOM     53  CZ  TYR A   8       5.728  -9.342  -4.567  1.00  0.00           C  
ATOM     54  OH  TYR A   8       6.462  -9.959  -3.579  1.00  0.00           O  
ATOM     55  H   TYR A   8       1.650  -6.136  -9.018  1.00  0.00           H  
ATOM     56  HA  TYR A   8       1.581  -8.453  -7.358  1.00  0.00           H  
ATOM     57 1HB  TYR A   8       3.617  -7.911  -8.589  1.00  0.00           H  
ATOM     58 2HB  TYR A   8       3.784  -6.383  -7.726  1.00  0.00           H  
ATOM     59  HD1 TYR A   8       3.842 -10.090  -7.289  1.00  0.00           H  
ATOM     60  HD2 TYR A   8       4.820  -6.262  -5.612  1.00  0.00           H  
ATOM     61  HE1 TYR A   8       5.162 -11.198  -5.512  1.00  0.00           H  
ATOM     62  HE2 TYR A   8       6.131  -7.365  -3.836  1.00  0.00           H  
ATOM     63  HH  TYR A   8       6.460 -10.908  -3.726  1.00  0.00           H  
ATOM     64  N   GLN A   9       1.943  -5.601  -5.731  1.00  0.00           N  
ATOM     65  CA  GLN A   9       1.809  -5.024  -4.406  1.00  0.00           C  
ATOM     66  C   GLN A   9       0.397  -5.193  -3.884  1.00  0.00           C  
ATOM     67  O   GLN A   9       0.204  -5.545  -2.719  1.00  0.00           O  
ATOM     68  CB  GLN A   9       2.162  -3.551  -4.460  1.00  0.00           C  
ATOM     69  CG  GLN A   9       3.631  -3.251  -4.658  1.00  0.00           C  
ATOM     70  CD  GLN A   9       3.868  -1.789  -5.021  1.00  0.00           C  
ATOM     71  NE2 GLN A   9       4.680  -1.090  -4.232  1.00  0.00           N  
ATOM     72  OE1 GLN A   9       3.299  -1.298  -6.024  1.00  0.00           O  
ATOM     73  H   GLN A   9       2.187  -4.996  -6.520  1.00  0.00           H  
ATOM     74  HA  GLN A   9       2.491  -5.537  -3.731  1.00  0.00           H  
ATOM     75 1HB  GLN A   9       1.605  -3.086  -5.268  1.00  0.00           H  
ATOM     76 2HB  GLN A   9       1.845  -3.095  -3.535  1.00  0.00           H  
ATOM     77 1HG  GLN A   9       4.159  -3.460  -3.727  1.00  0.00           H  
ATOM     78 2HG  GLN A   9       4.022  -3.880  -5.456  1.00  0.00           H  
ATOM     79 1HE2 GLN A   9       4.865  -0.125  -4.430  1.00  0.00           H  
ATOM     80 2HE2 GLN A   9       5.111  -1.527  -3.440  1.00  0.00           H  
ATOM     81  N   PHE A  10      -0.588  -5.009  -4.757  1.00  0.00           N  
ATOM     82  CA  PHE A  10      -1.973  -5.184  -4.378  1.00  0.00           C  
ATOM     83  C   PHE A  10      -2.229  -6.572  -3.851  1.00  0.00           C  
ATOM     84  O   PHE A  10      -2.793  -6.731  -2.766  1.00  0.00           O  
ATOM     85  CB  PHE A  10      -2.904  -4.938  -5.555  1.00  0.00           C  
ATOM     86  CG  PHE A  10      -4.269  -5.316  -5.264  1.00  0.00           C  
ATOM     87  CD1 PHE A  10      -5.133  -4.503  -4.589  1.00  0.00           C  
ATOM     88  CD2 PHE A  10      -4.689  -6.563  -5.648  1.00  0.00           C  
ATOM     89  CE1 PHE A  10      -6.383  -4.935  -4.324  1.00  0.00           C  
ATOM     90  CE2 PHE A  10      -5.920  -6.987  -5.368  1.00  0.00           C  
ATOM     91  CZ  PHE A  10      -6.755  -6.177  -4.707  1.00  0.00           C  
ATOM     92  H   PHE A  10      -0.374  -4.717  -5.712  1.00  0.00           H  
ATOM     93  HA  PHE A  10      -2.199  -4.482  -3.581  1.00  0.00           H  
ATOM     94 1HB  PHE A  10      -2.874  -3.899  -5.864  1.00  0.00           H  
ATOM     95 2HB  PHE A  10      -2.573  -5.532  -6.394  1.00  0.00           H  
ATOM     96  HD1 PHE A  10      -4.821  -3.520  -4.277  1.00  0.00           H  
ATOM     97  HD2 PHE A  10      -4.002  -7.222  -6.188  1.00  0.00           H  
ATOM     98  HE1 PHE A  10      -7.079  -4.297  -3.810  1.00  0.00           H  
ATOM     99  HE2 PHE A  10      -6.237  -7.975  -5.674  1.00  0.00           H  
ATOM    100  HZ  PHE A  10      -7.725  -6.520  -4.506  1.00  0.00           H  
ATOM    101  N   ASP A  11      -1.807  -7.588  -4.614  1.00  0.00           N  
ATOM    102  CA  ASP A  11      -2.039  -8.952  -4.192  1.00  0.00           C  
ATOM    103  C   ASP A  11      -1.370  -9.212  -2.859  1.00  0.00           C  
ATOM    104  O   ASP A  11      -1.964  -9.826  -1.972  1.00  0.00           O  
ATOM    105  CB  ASP A  11      -1.494  -9.941  -5.233  1.00  0.00           C  
ATOM    106  CG  ASP A  11      -2.329 -10.058  -6.538  1.00  0.00           C  
ATOM    107  OD1 ASP A  11      -3.445  -9.586  -6.579  1.00  0.00           O  
ATOM    108  OD2 ASP A  11      -1.842 -10.661  -7.472  1.00  0.00           O1-
ATOM    109  H   ASP A  11      -1.332  -7.403  -5.496  1.00  0.00           H  
ATOM    110  HA  ASP A  11      -3.110  -9.105  -4.084  1.00  0.00           H  
ATOM    111 1HB  ASP A  11      -0.481  -9.630  -5.508  1.00  0.00           H  
ATOM    112 2HB  ASP A  11      -1.417 -10.930  -4.783  1.00  0.00           H  
ATOM    113  N   LYS A  12      -0.161  -8.692  -2.668  1.00  0.00           N  
ATOM    114  CA  LYS A  12       0.538  -8.910  -1.414  1.00  0.00           C  
ATOM    115  C   LYS A  12      -0.275  -8.327  -0.257  1.00  0.00           C  
ATOM    116  O   LYS A  12      -0.519  -9.011   0.745  1.00  0.00           O  
ATOM    117  CB  LYS A  12       1.939  -8.308  -1.493  1.00  0.00           C  
ATOM    118  CG  LYS A  12       2.828  -8.518  -0.297  1.00  0.00           C  
ATOM    119  CD  LYS A  12       4.216  -7.935  -0.562  1.00  0.00           C  
ATOM    120  CE  LYS A  12       5.235  -8.288   0.532  1.00  0.00           C  
ATOM    121  NZ  LYS A  12       4.924  -7.661   1.858  1.00  0.00           N1+
ATOM    122  H   LYS A  12       0.301  -8.174  -3.421  1.00  0.00           H  
ATOM    123  HA  LYS A  12       0.631  -9.983  -1.251  1.00  0.00           H  
ATOM    124 1HB  LYS A  12       2.452  -8.704  -2.373  1.00  0.00           H  
ATOM    125 2HB  LYS A  12       1.851  -7.232  -1.639  1.00  0.00           H  
ATOM    126 1HG  LYS A  12       2.395  -7.997   0.541  1.00  0.00           H  
ATOM    127 2HG  LYS A  12       2.907  -9.576  -0.052  1.00  0.00           H  
ATOM    128 1HD  LYS A  12       4.582  -8.314  -1.519  1.00  0.00           H  
ATOM    129 2HD  LYS A  12       4.137  -6.851  -0.633  1.00  0.00           H  
ATOM    130 1HE  LYS A  12       5.271  -9.368   0.653  1.00  0.00           H  
ATOM    131 2HE  LYS A  12       6.213  -7.937   0.204  1.00  0.00           H  
ATOM    132 1HZ  LYS A  12       5.638  -7.920   2.519  1.00  0.00           H  
ATOM    133 2HZ  LYS A  12       4.902  -6.658   1.765  1.00  0.00           H  
ATOM    134 3HZ  LYS A  12       4.010  -7.991   2.223  1.00  0.00           H  
ATOM    135  N   PHE A  13      -0.742  -7.082  -0.406  1.00  0.00           N  
ATOM    136  CA  PHE A  13      -1.517  -6.462   0.661  1.00  0.00           C  
ATOM    137  C   PHE A  13      -2.819  -7.199   0.913  1.00  0.00           C  
ATOM    138  O   PHE A  13      -3.203  -7.420   2.067  1.00  0.00           O  
ATOM    139  CB  PHE A  13      -1.860  -5.017   0.304  1.00  0.00           C  
ATOM    140  CG  PHE A  13      -0.761  -4.025   0.508  1.00  0.00           C  
ATOM    141  CD1 PHE A  13      -0.163  -3.387  -0.561  1.00  0.00           C  
ATOM    142  CD2 PHE A  13      -0.339  -3.709   1.784  1.00  0.00           C  
ATOM    143  CE1 PHE A  13       0.834  -2.471  -0.366  1.00  0.00           C  
ATOM    144  CE2 PHE A  13       0.660  -2.781   1.985  1.00  0.00           C  
ATOM    145  CZ  PHE A  13       1.247  -2.162   0.903  1.00  0.00           C  
ATOM    146  H   PHE A  13      -0.535  -6.561  -1.261  1.00  0.00           H  
ATOM    147  HA  PHE A  13      -0.925  -6.475   1.573  1.00  0.00           H  
ATOM    148 1HB  PHE A  13      -2.143  -4.987  -0.750  1.00  0.00           H  
ATOM    149 2HB  PHE A  13      -2.723  -4.696   0.879  1.00  0.00           H  
ATOM    150  HD1 PHE A  13      -0.495  -3.618  -1.568  1.00  0.00           H  
ATOM    151  HD2 PHE A  13      -0.808  -4.201   2.636  1.00  0.00           H  
ATOM    152  HE1 PHE A  13       1.293  -1.992  -1.210  1.00  0.00           H  
ATOM    153  HE2 PHE A  13       0.986  -2.537   2.995  1.00  0.00           H  
ATOM    154  HZ  PHE A  13       2.040  -1.432   1.057  1.00  0.00           H  
ATOM    155  N   ALA A  14      -3.479  -7.621  -0.159  1.00  0.00           N  
ATOM    156  CA  ALA A  14      -4.732  -8.326  -0.025  1.00  0.00           C  
ATOM    157  C   ALA A  14      -4.535  -9.626   0.742  1.00  0.00           C  
ATOM    158  O   ALA A  14      -5.290  -9.918   1.676  1.00  0.00           O  
ATOM    159  CB  ALA A  14      -5.309  -8.590  -1.396  1.00  0.00           C  
ATOM    160  H   ALA A  14      -3.116  -7.425  -1.092  1.00  0.00           H  
ATOM    161  HA  ALA A  14      -5.421  -7.701   0.542  1.00  0.00           H  
ATOM    162 1HB  ALA A  14      -6.249  -9.110  -1.303  1.00  0.00           H  
ATOM    163 2HB  ALA A  14      -5.453  -7.645  -1.921  1.00  0.00           H  
ATOM    164 3HB  ALA A  14      -4.612  -9.211  -1.960  1.00  0.00           H  
ATOM    165  N   HIS A  15      -3.436 -10.341   0.449  1.00  0.00           N  
ATOM    166  CA  HIS A  15      -3.162 -11.602   1.125  1.00  0.00           C  
ATOM    167  C   HIS A  15      -2.854 -11.345   2.598  1.00  0.00           C  
ATOM    168  O   HIS A  15      -3.342 -12.063   3.475  1.00  0.00           O  
ATOM    169  CB  HIS A  15      -1.977 -12.349   0.482  1.00  0.00           C  
ATOM    170  CG  HIS A  15      -2.240 -12.961  -0.904  1.00  0.00           C  
ATOM    171  CD2 HIS A  15      -1.631 -12.747  -2.097  1.00  0.00           C  
ATOM    172  ND1 HIS A  15      -3.190 -13.944  -1.134  1.00  0.00           N  
ATOM    173  CE1 HIS A  15      -3.166 -14.285  -2.410  1.00  0.00           C  
ATOM    174  NE2 HIS A  15      -2.229 -13.576  -3.020  1.00  0.00           N  
ATOM    175  H   HIS A  15      -2.821 -10.038  -0.307  1.00  0.00           H  
ATOM    176  HA  HIS A  15      -4.040 -12.245   1.066  1.00  0.00           H  
ATOM    177 1HB  HIS A  15      -1.140 -11.652   0.382  1.00  0.00           H  
ATOM    178 2HB  HIS A  15      -1.655 -13.147   1.147  1.00  0.00           H  
ATOM    179  HD1 HIS A  15      -3.801 -14.397  -0.459  1.00  0.00           H  
ATOM    180  HD2 HIS A  15      -0.821 -12.089  -2.404  1.00  0.00           H  
ATOM    181  HE1 HIS A  15      -3.853 -15.045  -2.787  1.00  0.00           H  
ATOM    182  N   HIS A  16      -2.114 -10.267   2.896  1.00  0.00           N  
ATOM    183  CA  HIS A  16      -1.774  -9.945   4.282  1.00  0.00           C  
ATOM    184  C   HIS A  16      -3.026  -9.705   5.111  1.00  0.00           C  
ATOM    185  O   HIS A  16      -3.097 -10.084   6.284  1.00  0.00           O  
ATOM    186  CB  HIS A  16      -0.891  -8.688   4.403  1.00  0.00           C  
ATOM    187  CG  HIS A  16       0.558  -8.845   4.033  1.00  0.00           C  
ATOM    188  CD2 HIS A  16       1.346  -8.138   3.190  1.00  0.00           C  
ATOM    189  ND1 HIS A  16       1.372  -9.784   4.625  1.00  0.00           N  
ATOM    190  CE1 HIS A  16       2.601  -9.667   4.155  1.00  0.00           C  
ATOM    191  NE2 HIS A  16       2.632  -8.662   3.284  1.00  0.00           N  
ATOM    192  H   HIS A  16      -1.738  -9.690   2.141  1.00  0.00           H  
ATOM    193  HA  HIS A  16      -1.236 -10.779   4.727  1.00  0.00           H  
ATOM    194 1HB  HIS A  16      -1.307  -7.908   3.766  1.00  0.00           H  
ATOM    195 2HB  HIS A  16      -0.938  -8.319   5.424  1.00  0.00           H  
ATOM    196  HD1 HIS A  16       1.098 -10.442   5.327  1.00  0.00           H  
ATOM    197  HD2 HIS A  16       1.146  -7.293   2.534  1.00  0.00           H  
ATOM    198  HE1 HIS A  16       3.391 -10.331   4.507  1.00  0.00           H  
ATOM    199  N   MET A  17      -4.022  -9.084   4.495  1.00  0.00           N  
ATOM    200  CA  MET A  17      -5.267  -8.753   5.164  1.00  0.00           C  
ATOM    201  C   MET A  17      -6.291  -9.904   5.170  1.00  0.00           C  
ATOM    202  O   MET A  17      -7.401  -9.736   5.681  1.00  0.00           O  
ATOM    203  CB  MET A  17      -5.833  -7.499   4.528  1.00  0.00           C  
ATOM    204  CG  MET A  17      -4.929  -6.273   4.721  1.00  0.00           C  
ATOM    205  SD  MET A  17      -4.803  -5.719   6.449  1.00  0.00           S  
ATOM    206  CE  MET A  17      -3.274  -6.428   6.997  1.00  0.00           C  
ATOM    207  H   MET A  17      -3.889  -8.781   3.527  1.00  0.00           H  
ATOM    208  HA  MET A  17      -5.036  -8.525   6.202  1.00  0.00           H  
ATOM    209 1HB  MET A  17      -5.949  -7.662   3.454  1.00  0.00           H  
ATOM    210 2HB  MET A  17      -6.814  -7.288   4.944  1.00  0.00           H  
ATOM    211 1HG  MET A  17      -3.928  -6.538   4.383  1.00  0.00           H  
ATOM    212 2HG  MET A  17      -5.270  -5.450   4.101  1.00  0.00           H  
ATOM    213 1HE  MET A  17      -3.096  -6.142   8.036  1.00  0.00           H  
ATOM    214 2HE  MET A  17      -3.330  -7.508   6.926  1.00  0.00           H  
ATOM    215 3HE  MET A  17      -2.463  -6.066   6.369  1.00  0.00           H  
ATOM    216  N   GLY A  18      -5.924 -11.075   4.624  1.00  0.00           N  
ATOM    217  CA  GLY A  18      -6.813 -12.236   4.601  1.00  0.00           C  
ATOM    218  C   GLY A  18      -7.700 -12.401   3.362  1.00  0.00           C  
ATOM    219  O   GLY A  18      -8.633 -13.208   3.376  1.00  0.00           O  
ATOM    220  H   GLY A  18      -4.992 -11.184   4.225  1.00  0.00           H  
ATOM    221 1HA  GLY A  18      -6.197 -13.130   4.704  1.00  0.00           H  
ATOM    222 2HA  GLY A  18      -7.447 -12.204   5.484  1.00  0.00           H  
ATOM    223  N   PHE A  19      -7.427 -11.656   2.296  1.00  0.00           N  
ATOM    224  CA  PHE A  19      -8.232 -11.766   1.087  1.00  0.00           C  
ATOM    225  C   PHE A  19      -7.466 -12.490  -0.001  1.00  0.00           C  
ATOM    226  O   PHE A  19      -6.482 -11.983  -0.529  1.00  0.00           O  
ATOM    227  CB  PHE A  19      -8.608 -10.388   0.580  1.00  0.00           C  
ATOM    228  CG  PHE A  19      -9.456  -9.650   1.499  1.00  0.00           C  
ATOM    229  CD1 PHE A  19      -8.875  -8.976   2.549  1.00  0.00           C  
ATOM    230  CD2 PHE A  19     -10.822  -9.597   1.333  1.00  0.00           C  
ATOM    231  CE1 PHE A  19      -9.642  -8.290   3.440  1.00  0.00           C  
ATOM    232  CE2 PHE A  19     -11.597  -8.895   2.220  1.00  0.00           C  
ATOM    233  CZ  PHE A  19     -11.010  -8.250   3.278  1.00  0.00           C  
ATOM    234  H   PHE A  19      -6.641 -11.009   2.304  1.00  0.00           H  
ATOM    235  HA  PHE A  19      -9.139 -12.327   1.311  1.00  0.00           H  
ATOM    236 1HB  PHE A  19      -7.713  -9.809   0.400  1.00  0.00           H  
ATOM    237 2HB  PHE A  19      -9.145 -10.500  -0.359  1.00  0.00           H  
ATOM    238  HD1 PHE A  19      -7.790  -9.019   2.670  1.00  0.00           H  
ATOM    239  HD2 PHE A  19     -11.285 -10.120   0.493  1.00  0.00           H  
ATOM    240  HE1 PHE A  19      -9.169  -7.778   4.278  1.00  0.00           H  
ATOM    241  HE2 PHE A  19     -12.672  -8.854   2.090  1.00  0.00           H  
ATOM    242  HZ  PHE A  19     -11.624  -7.705   3.987  1.00  0.00           H  
ATOM    243  N   HIS A  20      -7.954 -13.667  -0.377  1.00  0.00           N  
ATOM    244  CA  HIS A  20      -7.267 -14.476  -1.378  1.00  0.00           C  
ATOM    245  C   HIS A  20      -8.047 -14.427  -2.686  1.00  0.00           C  
ATOM    246  O   HIS A  20      -7.821 -15.194  -3.622  1.00  0.00           O  
ATOM    247  CB  HIS A  20      -7.114 -15.893  -0.843  1.00  0.00           C  
ATOM    248  CG  HIS A  20      -6.324 -15.881   0.458  1.00  0.00           C  
ATOM    249  CD2 HIS A  20      -6.716 -16.106   1.737  1.00  0.00           C  
ATOM    250  ND1 HIS A  20      -4.973 -15.575   0.520  1.00  0.00           N  
ATOM    251  CE1 HIS A  20      -4.572 -15.627   1.783  1.00  0.00           C  
ATOM    252  NE2 HIS A  20      -5.609 -15.946   2.536  1.00  0.00           N  
ATOM    253  H   HIS A  20      -8.781 -14.030   0.079  1.00  0.00           H  
ATOM    254  HA  HIS A  20      -6.272 -14.075  -1.566  1.00  0.00           H  
ATOM    255 1HB  HIS A  20      -8.096 -16.335  -0.663  1.00  0.00           H  
ATOM    256 2HB  HIS A  20      -6.590 -16.510  -1.571  1.00  0.00           H  
ATOM    257  HD2 HIS A  20      -7.722 -16.362   2.071  1.00  0.00           H  
ATOM    258  HE1 HIS A  20      -3.559 -15.432   2.139  1.00  0.00           H  
ATOM    259  HE2 HIS A  20      -5.597 -16.051   3.540  1.00  0.00           H  
ATOM    260  N   ASP A  21      -8.978 -13.487  -2.709  1.00  0.00           N  
ATOM    261  CA  ASP A  21      -9.852 -13.154  -3.815  1.00  0.00           C  
ATOM    262  C   ASP A  21      -9.611 -11.713  -4.207  1.00  0.00           C  
ATOM    263  O   ASP A  21     -10.073 -10.786  -3.531  1.00  0.00           O  
ATOM    264  CB  ASP A  21     -11.310 -13.426  -3.441  1.00  0.00           C  
ATOM    265  CG  ASP A  21     -12.354 -13.023  -4.500  1.00  0.00           C  
ATOM    266  OD1 ASP A  21     -12.095 -12.127  -5.309  1.00  0.00           O  
ATOM    267  OD2 ASP A  21     -13.414 -13.604  -4.484  1.00  0.00           O1-
ATOM    268  H   ASP A  21      -9.061 -12.930  -1.875  1.00  0.00           H  
ATOM    269  HA  ASP A  21      -9.598 -13.787  -4.668  1.00  0.00           H  
ATOM    270 1HB  ASP A  21     -11.429 -14.492  -3.237  1.00  0.00           H  
ATOM    271 2HB  ASP A  21     -11.545 -12.896  -2.517  1.00  0.00           H  
ATOM    272  N   LYS A  22      -8.857 -11.536  -5.289  1.00  0.00           N  
ATOM    273  CA  LYS A  22      -8.452 -10.219  -5.758  1.00  0.00           C  
ATOM    274  C   LYS A  22      -9.623  -9.308  -6.116  1.00  0.00           C  
ATOM    275  O   LYS A  22      -9.484  -8.088  -6.086  1.00  0.00           O  
ATOM    276  CB  LYS A  22      -7.562 -10.370  -7.007  1.00  0.00           C  
ATOM    277  CG  LYS A  22      -8.321 -10.862  -8.262  1.00  0.00           C  
ATOM    278  CD  LYS A  22      -7.421 -11.028  -9.475  1.00  0.00           C  
ATOM    279  CE  LYS A  22      -8.209 -11.562 -10.697  1.00  0.00           C  
ATOM    280  NZ  LYS A  22      -9.216 -10.567 -11.240  1.00  0.00           N1+
ATOM    281  H   LYS A  22      -8.541 -12.353  -5.792  1.00  0.00           H  
ATOM    282  HA  LYS A  22      -7.877  -9.740  -4.967  1.00  0.00           H  
ATOM    283 1HB  LYS A  22      -7.120  -9.410  -7.258  1.00  0.00           H  
ATOM    284 2HB  LYS A  22      -6.745 -11.064  -6.799  1.00  0.00           H  
ATOM    285 1HG  LYS A  22      -8.833 -11.800  -8.052  1.00  0.00           H  
ATOM    286 2HG  LYS A  22      -9.065 -10.123  -8.525  1.00  0.00           H  
ATOM    287 1HD  LYS A  22      -6.981 -10.064  -9.730  1.00  0.00           H  
ATOM    288 2HD  LYS A  22      -6.617 -11.724  -9.237  1.00  0.00           H  
ATOM    289 1HE  LYS A  22      -7.502 -11.809 -11.486  1.00  0.00           H  
ATOM    290 2HE  LYS A  22      -8.740 -12.466 -10.402  1.00  0.00           H  
ATOM    291 1HZ  LYS A  22      -9.692 -10.972 -12.026  1.00  0.00           H  
ATOM    292 2HZ  LYS A  22      -9.931 -10.309 -10.531  1.00  0.00           H  
ATOM    293 3HZ  LYS A  22      -8.747  -9.733 -11.531  1.00  0.00           H  
ATOM    294  N   ASP A  23     -10.787  -9.859  -6.458  1.00  0.00           N  
ATOM    295  CA  ASP A  23     -11.868  -8.975  -6.855  1.00  0.00           C  
ATOM    296  C   ASP A  23     -12.497  -8.408  -5.606  1.00  0.00           C  
ATOM    297  O   ASP A  23     -12.791  -7.209  -5.526  1.00  0.00           O  
ATOM    298  CB  ASP A  23     -12.882  -9.706  -7.731  1.00  0.00           C  
ATOM    299  CG  ASP A  23     -12.279 -10.113  -9.118  1.00  0.00           C  
ATOM    300  OD1 ASP A  23     -11.207  -9.630  -9.463  1.00  0.00           O  
ATOM    301  OD2 ASP A  23     -12.891 -10.885  -9.809  1.00  0.00           O1-
ATOM    302  H   ASP A  23     -10.953 -10.868  -6.374  1.00  0.00           H  
ATOM    303  HA  ASP A  23     -11.455  -8.152  -7.434  1.00  0.00           H  
ATOM    304 1HB  ASP A  23     -13.214 -10.613  -7.211  1.00  0.00           H  
ATOM    305 2HB  ASP A  23     -13.755  -9.075  -7.888  1.00  0.00           H  
ATOM    306  N   HIS A  24     -12.642  -9.271  -4.602  1.00  0.00           N  
ATOM    307  CA  HIS A  24     -13.213  -8.849  -3.334  1.00  0.00           C  
ATOM    308  C   HIS A  24     -12.282  -7.807  -2.736  1.00  0.00           C  
ATOM    309  O   HIS A  24     -12.715  -6.732  -2.321  1.00  0.00           O  
ATOM    310  CB  HIS A  24     -13.388 -10.031  -2.375  1.00  0.00           C  
ATOM    311  CG  HIS A  24     -14.125  -9.719  -1.100  1.00  0.00           C  
ATOM    312  CD2 HIS A  24     -14.899  -8.667  -0.751  1.00  0.00           C  
ATOM    313  ND1 HIS A  24     -14.141 -10.580  -0.020  1.00  0.00           N  
ATOM    314  CE1 HIS A  24     -14.889 -10.066   0.938  1.00  0.00           C  
ATOM    315  NE2 HIS A  24     -15.363  -8.909   0.524  1.00  0.00           N  
ATOM    316  H   HIS A  24     -12.367 -10.254  -4.750  1.00  0.00           H  
ATOM    317  HA  HIS A  24     -14.185  -8.386  -3.494  1.00  0.00           H  
ATOM    318 1HB  HIS A  24     -13.914 -10.834  -2.889  1.00  0.00           H  
ATOM    319 2HB  HIS A  24     -12.402 -10.416  -2.108  1.00  0.00           H  
ATOM    320  HD2 HIS A  24     -15.120  -7.798  -1.369  1.00  0.00           H  
ATOM    321  HE1 HIS A  24     -15.086 -10.526   1.908  1.00  0.00           H  
ATOM    322  HE2 HIS A  24     -15.975  -8.308   1.062  1.00  0.00           H  
ATOM    323  N   ALA A  25     -10.986  -8.121  -2.701  1.00  0.00           N  
ATOM    324  CA  ALA A  25     -10.025  -7.203  -2.122  1.00  0.00           C  
ATOM    325  C   ALA A  25     -10.022  -5.857  -2.842  1.00  0.00           C  
ATOM    326  O   ALA A  25      -9.995  -4.817  -2.179  1.00  0.00           O  
ATOM    327  CB  ALA A  25      -8.646  -7.817  -2.165  1.00  0.00           C  
ATOM    328  H   ALA A  25     -10.672  -9.021  -3.070  1.00  0.00           H  
ATOM    329  HA  ALA A  25     -10.306  -7.029  -1.083  1.00  0.00           H  
ATOM    330 1HB  ALA A  25      -7.929  -7.137  -1.707  1.00  0.00           H  
ATOM    331 2HB  ALA A  25      -8.660  -8.739  -1.637  1.00  0.00           H  
ATOM    332 3HB  ALA A  25      -8.372  -8.014  -3.182  1.00  0.00           H  
ATOM    333  N   ARG A  26     -10.124  -5.839  -4.184  1.00  0.00           N  
ATOM    334  CA  ARG A  26     -10.142  -4.548  -4.864  1.00  0.00           C  
ATOM    335  C   ARG A  26     -11.377  -3.775  -4.469  1.00  0.00           C  
ATOM    336  O   ARG A  26     -11.296  -2.574  -4.224  1.00  0.00           O  
ATOM    337  CB  ARG A  26     -10.127  -4.689  -6.387  1.00  0.00           C  
ATOM    338  CG  ARG A  26      -8.821  -5.113  -7.026  1.00  0.00           C  
ATOM    339  CD  ARG A  26      -8.907  -5.246  -8.483  1.00  0.00           C  
ATOM    340  NE  ARG A  26      -7.679  -5.825  -9.030  1.00  0.00           N  
ATOM    341  CZ  ARG A  26      -6.568  -5.139  -9.384  1.00  0.00           C  
ATOM    342  NH1 ARG A  26      -6.523  -3.836  -9.271  1.00  0.00           N1+
ATOM    343  NH2 ARG A  26      -5.520  -5.789  -9.855  1.00  0.00           N  
ATOM    344  H   ARG A  26     -10.144  -6.698  -4.737  1.00  0.00           H  
ATOM    345  HA  ARG A  26      -9.267  -3.981  -4.562  1.00  0.00           H  
ATOM    346 1HB  ARG A  26     -10.871  -5.437  -6.672  1.00  0.00           H  
ATOM    347 2HB  ARG A  26     -10.425  -3.743  -6.839  1.00  0.00           H  
ATOM    348 1HG  ARG A  26      -8.045  -4.381  -6.798  1.00  0.00           H  
ATOM    349 2HG  ARG A  26      -8.535  -6.058  -6.672  1.00  0.00           H  
ATOM    350 1HD  ARG A  26      -9.740  -5.908  -8.733  1.00  0.00           H  
ATOM    351 2HD  ARG A  26      -9.061  -4.268  -8.938  1.00  0.00           H  
ATOM    352  HE  ARG A  26      -7.658  -6.829  -9.137  1.00  0.00           H  
ATOM    353 1HH1 ARG A  26      -7.324  -3.333  -8.921  1.00  0.00           H  
ATOM    354 2HH1 ARG A  26      -5.687  -3.337  -9.547  1.00  0.00           H  
ATOM    355 1HH2 ARG A  26      -5.539  -6.792  -9.947  1.00  0.00           H  
ATOM    356 2HH2 ARG A  26      -4.672  -5.274 -10.143  1.00  0.00           H  
ATOM    357  N   ALA A  27     -12.517  -4.461  -4.370  1.00  0.00           N  
ATOM    358  CA  ALA A  27     -13.766  -3.814  -4.004  1.00  0.00           C  
ATOM    359  C   ALA A  27     -13.701  -3.183  -2.622  1.00  0.00           C  
ATOM    360  O   ALA A  27     -14.261  -2.110  -2.391  1.00  0.00           O  
ATOM    361  CB  ALA A  27     -14.897  -4.817  -4.044  1.00  0.00           C  
ATOM    362  H   ALA A  27     -12.529  -5.461  -4.583  1.00  0.00           H  
ATOM    363  HA  ALA A  27     -13.956  -3.021  -4.728  1.00  0.00           H  
ATOM    364 1HB  ALA A  27     -15.832  -4.319  -3.799  1.00  0.00           H  
ATOM    365 2HB  ALA A  27     -14.962  -5.253  -5.041  1.00  0.00           H  
ATOM    366 3HB  ALA A  27     -14.710  -5.605  -3.320  1.00  0.00           H  
ATOM    367  N   MET A  28     -13.012  -3.847  -1.695  1.00  0.00           N  
ATOM    368  CA  MET A  28     -12.923  -3.346  -0.334  1.00  0.00           C  
ATOM    369  C   MET A  28     -11.916  -2.209  -0.189  1.00  0.00           C  
ATOM    370  O   MET A  28     -12.129  -1.271   0.584  1.00  0.00           O  
ATOM    371  CB  MET A  28     -12.540  -4.476   0.597  1.00  0.00           C  
ATOM    372  CG  MET A  28     -13.566  -5.579   0.733  1.00  0.00           C  
ATOM    373  SD  MET A  28     -15.127  -5.016   1.393  1.00  0.00           S  
ATOM    374  CE  MET A  28     -16.092  -4.790  -0.101  1.00  0.00           C  
ATOM    375  H   MET A  28     -12.587  -4.743  -1.941  1.00  0.00           H  
ATOM    376  HA  MET A  28     -13.901  -2.962  -0.047  1.00  0.00           H  
ATOM    377 1HB  MET A  28     -11.605  -4.926   0.252  1.00  0.00           H  
ATOM    378 2HB  MET A  28     -12.374  -4.047   1.563  1.00  0.00           H  
ATOM    379 1HG  MET A  28     -13.746  -6.002  -0.241  1.00  0.00           H  
ATOM    380 2HG  MET A  28     -13.173  -6.367   1.374  1.00  0.00           H  
ATOM    381 1HE  MET A  28     -17.093  -4.447   0.162  1.00  0.00           H  
ATOM    382 2HE  MET A  28     -15.615  -4.049  -0.733  1.00  0.00           H  
ATOM    383 3HE  MET A  28     -16.163  -5.732  -0.638  1.00  0.00           H  
ATOM    384  N   LEU A  29     -10.821  -2.286  -0.932  1.00  0.00           N  
ATOM    385  CA  LEU A  29      -9.782  -1.267  -0.905  1.00  0.00           C  
ATOM    386  C   LEU A  29     -10.092  -0.012  -1.737  1.00  0.00           C  
ATOM    387  O   LEU A  29      -9.795   1.105  -1.308  1.00  0.00           O  
ATOM    388  CB  LEU A  29      -8.452  -1.910  -1.326  1.00  0.00           C  
ATOM    389  CG  LEU A  29      -7.824  -2.820  -0.337  1.00  0.00           C  
ATOM    390  CD1 LEU A  29      -6.727  -3.629  -0.956  1.00  0.00           C  
ATOM    391  CD2 LEU A  29      -7.241  -1.921   0.685  1.00  0.00           C  
ATOM    392  H   LEU A  29     -10.686  -3.098  -1.536  1.00  0.00           H  
ATOM    393  HA  LEU A  29      -9.670  -0.948   0.134  1.00  0.00           H  
ATOM    394 1HB  LEU A  29      -8.614  -2.473  -2.247  1.00  0.00           H  
ATOM    395 2HB  LEU A  29      -7.753  -1.126  -1.508  1.00  0.00           H  
ATOM    396  HG  LEU A  29      -8.556  -3.489   0.096  1.00  0.00           H  
ATOM    397 1HD1 LEU A  29      -6.248  -4.248  -0.196  1.00  0.00           H  
ATOM    398 2HD1 LEU A  29      -7.159  -4.260  -1.702  1.00  0.00           H  
ATOM    399 3HD1 LEU A  29      -5.997  -2.969  -1.401  1.00  0.00           H  
ATOM    400 1HD2 LEU A  29      -6.740  -2.489   1.456  1.00  0.00           H  
ATOM    401 2HD2 LEU A  29      -6.526  -1.268   0.195  1.00  0.00           H  
ATOM    402 3HD2 LEU A  29      -8.040  -1.328   1.113  1.00  0.00           H  
ATOM    403  N   ASP A  30     -10.757  -0.165  -2.890  1.00  0.00           N  
ATOM    404  CA  ASP A  30     -10.993   0.955  -3.817  1.00  0.00           C  
ATOM    405  C   ASP A  30     -12.098   1.886  -3.361  1.00  0.00           C  
ATOM    406  O   ASP A  30     -13.144   2.000  -4.007  1.00  0.00           O  
ATOM    407  CB  ASP A  30     -11.346   0.392  -5.212  1.00  0.00           C  
ATOM    408  CG  ASP A  30     -11.488   1.413  -6.374  1.00  0.00           C  
ATOM    409  OD1 ASP A  30     -11.105   2.552  -6.249  1.00  0.00           O  
ATOM    410  OD2 ASP A  30     -12.007   1.025  -7.401  1.00  0.00           O1-
ATOM    411  H   ASP A  30     -11.040  -1.094  -3.188  1.00  0.00           H  
ATOM    412  HA  ASP A  30     -10.071   1.538  -3.889  1.00  0.00           H  
ATOM    413 1HB  ASP A  30     -10.615  -0.339  -5.506  1.00  0.00           H  
ATOM    414 2HB  ASP A  30     -12.294  -0.151  -5.126  1.00  0.00           H  
ATOM    415  N   THR A  31     -11.801   2.644  -2.316  1.00  0.00           N  
ATOM    416  CA  THR A  31     -12.725   3.571  -1.684  1.00  0.00           C  
ATOM    417  C   THR A  31     -13.272   4.592  -2.659  1.00  0.00           C  
ATOM    418  O   THR A  31     -14.461   4.906  -2.627  1.00  0.00           O  
ATOM    419  CB  THR A  31     -12.055   4.324  -0.528  1.00  0.00           C  
ATOM    420  CG2 THR A  31     -13.009   5.335   0.077  1.00  0.00           C  
ATOM    421  OG1 THR A  31     -11.632   3.394   0.477  1.00  0.00           O  
ATOM    422  H   THR A  31     -10.885   2.483  -1.896  1.00  0.00           H  
ATOM    423  HA  THR A  31     -13.565   2.997  -1.289  1.00  0.00           H  
ATOM    424  HB  THR A  31     -11.181   4.854  -0.908  1.00  0.00           H  
ATOM    425  HG1 THR A  31     -11.026   2.744   0.080  1.00  0.00           H  
ATOM    426 1HG2 THR A  31     -12.513   5.865   0.888  1.00  0.00           H  
ATOM    427 2HG2 THR A  31     -13.312   6.052  -0.694  1.00  0.00           H  
ATOM    428 3HG2 THR A  31     -13.888   4.823   0.463  1.00  0.00           H  
ATOM    429  N   ASP A  32     -12.409   5.123  -3.521  1.00  0.00           N  
ATOM    430  CA  ASP A  32     -12.867   6.146  -4.452  1.00  0.00           C  
ATOM    431  C   ASP A  32     -13.539   5.598  -5.726  1.00  0.00           C  
ATOM    432  O   ASP A  32     -14.080   6.381  -6.511  1.00  0.00           O  
ATOM    433  CB  ASP A  32     -11.718   7.097  -4.785  1.00  0.00           C  
ATOM    434  CG  ASP A  32     -11.344   7.985  -3.557  1.00  0.00           C  
ATOM    435  OD1 ASP A  32     -12.195   8.180  -2.711  1.00  0.00           O  
ATOM    436  OD2 ASP A  32     -10.233   8.445  -3.474  1.00  0.00           O1-
ATOM    437  H   ASP A  32     -11.425   4.819  -3.522  1.00  0.00           H  
ATOM    438  HA  ASP A  32     -13.615   6.742  -3.932  1.00  0.00           H  
ATOM    439 1HB  ASP A  32     -10.839   6.515  -5.087  1.00  0.00           H  
ATOM    440 2HB  ASP A  32     -11.993   7.734  -5.630  1.00  0.00           H  
ATOM    441  N   GLY A  33     -13.535   4.275  -5.938  1.00  0.00           N  
ATOM    442  CA  GLY A  33     -14.171   3.697  -7.124  1.00  0.00           C  
ATOM    443  C   GLY A  33     -13.430   3.916  -8.455  1.00  0.00           C  
ATOM    444  O   GLY A  33     -14.076   4.059  -9.496  1.00  0.00           O  
ATOM    445  H   GLY A  33     -13.115   3.630  -5.266  1.00  0.00           H  
ATOM    446 1HA  GLY A  33     -14.275   2.623  -6.958  1.00  0.00           H  
ATOM    447 2HA  GLY A  33     -15.180   4.093  -7.207  1.00  0.00           H  
ATOM    448  N   ASP A  34     -12.096   4.003  -8.430  1.00  0.00           N  
ATOM    449  CA  ASP A  34     -11.324   4.261  -9.655  1.00  0.00           C  
ATOM    450  C   ASP A  34     -10.795   3.011 -10.379  1.00  0.00           C  
ATOM    451  O   ASP A  34     -10.167   3.132 -11.435  1.00  0.00           O  
ATOM    452  CB  ASP A  34     -10.148   5.203  -9.374  1.00  0.00           C  
ATOM    453  CG  ASP A  34     -10.565   6.640  -9.039  1.00  0.00           C  
ATOM    454  OD1 ASP A  34     -11.470   7.140  -9.660  1.00  0.00           O  
ATOM    455  OD2 ASP A  34      -9.954   7.229  -8.180  1.00  0.00           O1-
ATOM    456  H   ASP A  34     -11.618   3.801  -7.544  1.00  0.00           H  
ATOM    457  HA  ASP A  34     -11.986   4.777 -10.351  1.00  0.00           H  
ATOM    458 1HB  ASP A  34      -9.576   4.805  -8.527  1.00  0.00           H  
ATOM    459 2HB  ASP A  34      -9.483   5.219 -10.237  1.00  0.00           H  
ATOM    460  N   GLY A  35     -11.033   1.817  -9.832  1.00  0.00           N  
ATOM    461  CA  GLY A  35     -10.567   0.572 -10.450  1.00  0.00           C  
ATOM    462  C   GLY A  35      -9.106   0.232 -10.132  1.00  0.00           C  
ATOM    463  O   GLY A  35      -8.547  -0.730 -10.669  1.00  0.00           O  
ATOM    464  H   GLY A  35     -11.549   1.746  -8.949  1.00  0.00           H  
ATOM    465 1HA  GLY A  35     -11.205  -0.242 -10.105  1.00  0.00           H  
ATOM    466 2HA  GLY A  35     -10.699   0.637 -11.529  1.00  0.00           H  
ATOM    467  N   THR A  36      -8.489   1.019  -9.265  1.00  0.00           N  
ATOM    468  CA  THR A  36      -7.092   0.845  -8.898  1.00  0.00           C  
ATOM    469  C   THR A  36      -6.912   1.287  -7.460  1.00  0.00           C  
ATOM    470  O   THR A  36      -7.662   2.134  -6.990  1.00  0.00           O  
ATOM    471  CB  THR A  36      -6.198   1.682  -9.802  1.00  0.00           C  
ATOM    472  CG2 THR A  36      -6.388   3.165  -9.476  1.00  0.00           C  
ATOM    473  OG1 THR A  36      -4.840   1.325  -9.584  1.00  0.00           O  
ATOM    474  H   THR A  36      -9.018   1.773  -8.850  1.00  0.00           H  
ATOM    475  HA  THR A  36      -6.823  -0.209  -8.978  1.00  0.00           H  
ATOM    476  HB  THR A  36      -6.455   1.503 -10.846  1.00  0.00           H  
ATOM    477  HG1 THR A  36      -4.689   0.429  -9.903  1.00  0.00           H  
ATOM    478 1HG2 THR A  36      -5.746   3.765 -10.119  1.00  0.00           H  
ATOM    479 2HG2 THR A  36      -7.432   3.442  -9.642  1.00  0.00           H  
ATOM    480 3HG2 THR A  36      -6.126   3.346  -8.432  1.00  0.00           H  
ATOM    481  N   ILE A  37      -5.921   0.742  -6.759  1.00  0.00           N  
ATOM    482  CA  ILE A  37      -5.746   1.118  -5.358  1.00  0.00           C  
ATOM    483  C   ILE A  37      -4.485   1.966  -5.125  1.00  0.00           C  
ATOM    484  O   ILE A  37      -3.387   1.573  -5.534  1.00  0.00           O  
ATOM    485  CB  ILE A  37      -5.617  -0.133  -4.487  1.00  0.00           C  
ATOM    486  CG1 ILE A  37      -6.687  -1.139  -4.777  1.00  0.00           C  
ATOM    487  CG2 ILE A  37      -5.782   0.276  -3.021  1.00  0.00           C  
ATOM    488  CD1 ILE A  37      -8.005  -0.633  -4.587  1.00  0.00           C  
ATOM    489  H   ILE A  37      -5.307   0.070  -7.193  1.00  0.00           H  
ATOM    490  HA  ILE A  37      -6.613   1.695  -5.031  1.00  0.00           H  
ATOM    491  HB  ILE A  37      -4.675  -0.584  -4.668  1.00  0.00           H  
ATOM    492 1HG1 ILE A  37      -6.587  -1.508  -5.796  1.00  0.00           H  
ATOM    493 2HG1 ILE A  37      -6.562  -1.966  -4.091  1.00  0.00           H  
ATOM    494 1HG2 ILE A  37      -5.688  -0.593  -2.385  1.00  0.00           H  
ATOM    495 2HG2 ILE A  37      -5.033   1.001  -2.739  1.00  0.00           H  
ATOM    496 3HG2 ILE A  37      -6.766   0.719  -2.887  1.00  0.00           H  
ATOM    497 1HD1 ILE A  37      -8.727  -1.429  -4.774  1.00  0.00           H  
ATOM    498 2HD1 ILE A  37      -8.087  -0.287  -3.586  1.00  0.00           H  
ATOM    499 3HD1 ILE A  37      -8.196   0.197  -5.253  1.00  0.00           H  
ATOM    500  N   THR A  38      -4.648   3.097  -4.435  1.00  0.00           N  
ATOM    501  CA  THR A  38      -3.561   4.011  -4.060  1.00  0.00           C  
ATOM    502  C   THR A  38      -3.005   3.740  -2.684  1.00  0.00           C  
ATOM    503  O   THR A  38      -3.629   3.037  -1.894  1.00  0.00           O  
ATOM    504  CB  THR A  38      -4.061   5.443  -4.064  1.00  0.00           C  
ATOM    505  CG2 THR A  38      -4.563   5.822  -5.457  1.00  0.00           C  
ATOM    506  OG1 THR A  38      -5.124   5.554  -3.082  1.00  0.00           O  
ATOM    507  H   THR A  38      -5.606   3.356  -4.162  1.00  0.00           H  
ATOM    508  HA  THR A  38      -2.742   3.907  -4.759  1.00  0.00           H  
ATOM    509  HB  THR A  38      -3.248   6.114  -3.783  1.00  0.00           H  
ATOM    510  HG1 THR A  38      -5.914   5.046  -3.422  1.00  0.00           H  
ATOM    511 1HG2 THR A  38      -4.921   6.851  -5.449  1.00  0.00           H  
ATOM    512 2HG2 THR A  38      -3.746   5.729  -6.174  1.00  0.00           H  
ATOM    513 3HG2 THR A  38      -5.379   5.155  -5.745  1.00  0.00           H  
ATOM    514  N   LYS A  39      -1.870   4.366  -2.351  1.00  0.00           N  
ATOM    515  CA  LYS A  39      -1.292   4.153  -1.024  1.00  0.00           C  
ATOM    516  C   LYS A  39      -2.261   4.561   0.070  1.00  0.00           C  
ATOM    517  O   LYS A  39      -2.380   3.881   1.092  1.00  0.00           O  
ATOM    518  CB  LYS A  39      -0.030   4.991  -0.814  1.00  0.00           C  
ATOM    519  CG  LYS A  39       1.196   4.597  -1.589  1.00  0.00           C  
ATOM    520  CD  LYS A  39       2.365   5.511  -1.263  1.00  0.00           C  
ATOM    521  CE  LYS A  39       3.610   5.124  -2.050  1.00  0.00           C  
ATOM    522  NZ  LYS A  39       4.762   6.022  -1.743  1.00  0.00           N1+
ATOM    523  H   LYS A  39      -1.393   4.946  -3.031  1.00  0.00           H  
ATOM    524  HA  LYS A  39      -1.054   3.098  -0.905  1.00  0.00           H  
ATOM    525 1HB  LYS A  39      -0.250   6.031  -1.058  1.00  0.00           H  
ATOM    526 2HB  LYS A  39       0.236   4.965   0.242  1.00  0.00           H  
ATOM    527 1HG  LYS A  39       1.469   3.566  -1.366  1.00  0.00           H  
ATOM    528 2HG  LYS A  39       0.988   4.698  -2.654  1.00  0.00           H  
ATOM    529 1HD  LYS A  39       2.098   6.543  -1.508  1.00  0.00           H  
ATOM    530 2HD  LYS A  39       2.588   5.455  -0.199  1.00  0.00           H  
ATOM    531 1HE  LYS A  39       3.886   4.099  -1.804  1.00  0.00           H  
ATOM    532 2HE  LYS A  39       3.389   5.185  -3.116  1.00  0.00           H  
ATOM    533 1HZ  LYS A  39       5.567   5.738  -2.282  1.00  0.00           H  
ATOM    534 2HZ  LYS A  39       4.521   6.976  -1.975  1.00  0.00           H  
ATOM    535 3HZ  LYS A  39       4.980   5.963  -0.758  1.00  0.00           H  
ATOM    536  N   ASP A  40      -2.987   5.655  -0.150  1.00  0.00           N  
ATOM    537  CA  ASP A  40      -3.903   6.141   0.863  1.00  0.00           C  
ATOM    538  C   ASP A  40      -5.008   5.120   1.080  1.00  0.00           C  
ATOM    539  O   ASP A  40      -5.385   4.822   2.219  1.00  0.00           O  
ATOM    540  CB  ASP A  40      -4.487   7.478   0.425  1.00  0.00           C  
ATOM    541  CG  ASP A  40      -3.439   8.597   0.410  1.00  0.00           C  
ATOM    542  OD1 ASP A  40      -2.375   8.401   0.955  1.00  0.00           O  
ATOM    543  OD2 ASP A  40      -3.701   9.622  -0.170  1.00  0.00           O1-
ATOM    544  H   ASP A  40      -2.882   6.157  -1.020  1.00  0.00           H  
ATOM    545  HA  ASP A  40      -3.359   6.272   1.799  1.00  0.00           H  
ATOM    546 1HB  ASP A  40      -4.909   7.376  -0.580  1.00  0.00           H  
ATOM    547 2HB  ASP A  40      -5.298   7.758   1.094  1.00  0.00           H  
ATOM    548  N   GLU A  41      -5.491   4.531  -0.016  1.00  0.00           N  
ATOM    549  CA  GLU A  41      -6.521   3.505   0.084  1.00  0.00           C  
ATOM    550  C   GLU A  41      -6.018   2.257   0.818  1.00  0.00           C  
ATOM    551  O   GLU A  41      -6.755   1.666   1.616  1.00  0.00           O  
ATOM    552  CB  GLU A  41      -7.072   3.218  -1.303  1.00  0.00           C  
ATOM    553  CG  GLU A  41      -7.969   4.347  -1.818  1.00  0.00           C  
ATOM    554  CD  GLU A  41      -8.281   4.253  -3.252  1.00  0.00           C  
ATOM    555  OE1 GLU A  41      -7.337   4.030  -3.990  1.00  0.00           O  
ATOM    556  OE2 GLU A  41      -9.440   4.395  -3.643  1.00  0.00           O1-
ATOM    557  H   GLU A  41      -5.155   4.809  -0.945  1.00  0.00           H  
ATOM    558  HA  GLU A  41      -7.340   3.915   0.672  1.00  0.00           H  
ATOM    559 1HB  GLU A  41      -6.252   3.094  -2.000  1.00  0.00           H  
ATOM    560 2HB  GLU A  41      -7.635   2.297  -1.285  1.00  0.00           H  
ATOM    561 1HG  GLU A  41      -8.899   4.322  -1.257  1.00  0.00           H  
ATOM    562 2HG  GLU A  41      -7.482   5.300  -1.615  1.00  0.00           H  
ATOM    563  N   TYR A  42      -4.748   1.886   0.616  1.00  0.00           N  
ATOM    564  CA  TYR A  42      -4.200   0.729   1.321  1.00  0.00           C  
ATOM    565  C   TYR A  42      -4.049   1.016   2.806  1.00  0.00           C  
ATOM    566  O   TYR A  42      -4.266   0.136   3.643  1.00  0.00           O  
ATOM    567  CB  TYR A  42      -2.841   0.314   0.759  1.00  0.00           C  
ATOM    568  CG  TYR A  42      -2.886  -0.415  -0.482  1.00  0.00           C  
ATOM    569  CD1 TYR A  42      -2.531   0.225  -1.559  1.00  0.00           C  
ATOM    570  CD2 TYR A  42      -3.271  -1.741  -0.544  1.00  0.00           C  
ATOM    571  CE1 TYR A  42      -2.545  -0.361  -2.722  1.00  0.00           C  
ATOM    572  CE2 TYR A  42      -3.264  -2.365  -1.768  1.00  0.00           C  
ATOM    573  CZ  TYR A  42      -2.890  -1.636  -2.854  1.00  0.00           C  
ATOM    574  OH  TYR A  42      -2.856  -2.156  -4.090  1.00  0.00           O  
ATOM    575  H   TYR A  42      -4.183   2.400  -0.064  1.00  0.00           H  
ATOM    576  HA  TYR A  42      -4.888  -0.102   1.214  1.00  0.00           H  
ATOM    577 1HB  TYR A  42      -2.236   1.210   0.600  1.00  0.00           H  
ATOM    578 2HB  TYR A  42      -2.319  -0.301   1.491  1.00  0.00           H  
ATOM    579  HD1 TYR A  42      -2.234   1.248  -1.484  1.00  0.00           H  
ATOM    580  HD2 TYR A  42      -3.566  -2.276   0.357  1.00  0.00           H  
ATOM    581  HE1 TYR A  42      -2.281   0.200  -3.566  1.00  0.00           H  
ATOM    582  HE2 TYR A  42      -3.555  -3.411  -1.866  1.00  0.00           H  
ATOM    583  HH  TYR A  42      -2.725  -1.446  -4.733  1.00  0.00           H  
ATOM    584  N   LYS A  43      -3.713   2.258   3.157  1.00  0.00           N  
ATOM    585  CA  LYS A  43      -3.586   2.599   4.568  1.00  0.00           C  
ATOM    586  C   LYS A  43      -4.946   2.559   5.255  1.00  0.00           C  
ATOM    587  O   LYS A  43      -5.061   2.063   6.383  1.00  0.00           O  
ATOM    588  CB  LYS A  43      -2.947   3.971   4.736  1.00  0.00           C  
ATOM    589  CG  LYS A  43      -1.462   4.028   4.380  1.00  0.00           C  
ATOM    590  CD  LYS A  43      -0.911   5.437   4.548  1.00  0.00           C  
ATOM    591  CE  LYS A  43       0.561   5.513   4.167  1.00  0.00           C  
ATOM    592  NZ  LYS A  43       1.101   6.894   4.322  1.00  0.00           N1+
ATOM    593  H   LYS A  43      -3.510   2.954   2.439  1.00  0.00           H  
ATOM    594  HA  LYS A  43      -2.946   1.860   5.045  1.00  0.00           H  
ATOM    595 1HB  LYS A  43      -3.467   4.685   4.093  1.00  0.00           H  
ATOM    596 2HB  LYS A  43      -3.069   4.306   5.763  1.00  0.00           H  
ATOM    597 1HG  LYS A  43      -0.910   3.350   5.028  1.00  0.00           H  
ATOM    598 2HG  LYS A  43      -1.324   3.710   3.351  1.00  0.00           H  
ATOM    599 1HD  LYS A  43      -1.476   6.119   3.904  1.00  0.00           H  
ATOM    600 2HD  LYS A  43      -1.031   5.757   5.581  1.00  0.00           H  
ATOM    601 1HE  LYS A  43       1.130   4.836   4.799  1.00  0.00           H  
ATOM    602 2HE  LYS A  43       0.673   5.205   3.124  1.00  0.00           H  
ATOM    603 1HZ  LYS A  43       2.077   6.908   4.059  1.00  0.00           H  
ATOM    604 2HZ  LYS A  43       0.582   7.528   3.727  1.00  0.00           H  
ATOM    605 3HZ  LYS A  43       1.009   7.185   5.284  1.00  0.00           H  
ATOM    606  N   LYS A  44      -5.987   3.052   4.566  1.00  0.00           N  
ATOM    607  CA  LYS A  44      -7.329   3.039   5.136  1.00  0.00           C  
ATOM    608  C   LYS A  44      -7.820   1.606   5.252  1.00  0.00           C  
ATOM    609  O   LYS A  44      -8.359   1.203   6.284  1.00  0.00           O  
ATOM    610  CB  LYS A  44      -8.294   3.831   4.255  1.00  0.00           C  
ATOM    611  CG  LYS A  44      -8.083   5.339   4.242  1.00  0.00           C  
ATOM    612  CD  LYS A  44      -9.065   6.012   3.280  1.00  0.00           C  
ATOM    613  CE  LYS A  44      -8.853   7.517   3.215  1.00  0.00           C  
ATOM    614  NZ  LYS A  44      -9.799   8.172   2.259  1.00  0.00           N1+
ATOM    615  H   LYS A  44      -5.829   3.469   3.647  1.00  0.00           H  
ATOM    616  HA  LYS A  44      -7.298   3.477   6.133  1.00  0.00           H  
ATOM    617 1HB  LYS A  44      -8.200   3.480   3.223  1.00  0.00           H  
ATOM    618 2HB  LYS A  44      -9.317   3.636   4.573  1.00  0.00           H  
ATOM    619 1HG  LYS A  44      -8.235   5.738   5.245  1.00  0.00           H  
ATOM    620 2HG  LYS A  44      -7.065   5.563   3.933  1.00  0.00           H  
ATOM    621 1HD  LYS A  44      -8.925   5.593   2.279  1.00  0.00           H  
ATOM    622 2HD  LYS A  44     -10.086   5.807   3.597  1.00  0.00           H  
ATOM    623 1HE  LYS A  44      -9.001   7.941   4.207  1.00  0.00           H  
ATOM    624 2HE  LYS A  44      -7.829   7.717   2.893  1.00  0.00           H  
ATOM    625 1HZ  LYS A  44      -9.628   9.168   2.243  1.00  0.00           H  
ATOM    626 2HZ  LYS A  44      -9.665   7.793   1.326  1.00  0.00           H  
ATOM    627 3HZ  LYS A  44     -10.748   7.999   2.557  1.00  0.00           H  
ATOM    628  N   GLY A  45      -7.565   0.816   4.209  1.00  0.00           N  
ATOM    629  CA  GLY A  45      -7.959  -0.575   4.183  1.00  0.00           C  
ATOM    630  C   GLY A  45      -7.338  -1.290   5.352  1.00  0.00           C  
ATOM    631  O   GLY A  45      -8.030  -1.930   6.139  1.00  0.00           O  
ATOM    632  H   GLY A  45      -7.111   1.200   3.380  1.00  0.00           H  
ATOM    633 1HA  GLY A  45      -9.045  -0.663   4.211  1.00  0.00           H  
ATOM    634 2HA  GLY A  45      -7.616  -1.026   3.265  1.00  0.00           H  
ATOM    635  N   ARG A  46      -6.019  -1.182   5.476  1.00  0.00           N  
ATOM    636  CA  ARG A  46      -5.341  -1.828   6.576  1.00  0.00           C  
ATOM    637  C   ARG A  46      -5.919  -1.402   7.913  1.00  0.00           C  
ATOM    638  O   ARG A  46      -6.239  -2.252   8.732  1.00  0.00           O  
ATOM    639  CB  ARG A  46      -3.856  -1.531   6.559  1.00  0.00           C  
ATOM    640  CG  ARG A  46      -3.083  -2.203   7.671  1.00  0.00           C  
ATOM    641  CD  ARG A  46      -1.634  -1.908   7.604  1.00  0.00           C  
ATOM    642  NE  ARG A  46      -0.912  -2.491   8.731  1.00  0.00           N  
ATOM    643  CZ  ARG A  46      -0.404  -3.738   8.765  1.00  0.00           C  
ATOM    644  NH1 ARG A  46      -0.520  -4.526   7.726  1.00  0.00           N1+
ATOM    645  NH2 ARG A  46       0.218  -4.166   9.849  1.00  0.00           N  
ATOM    646  H   ARG A  46      -5.478  -0.645   4.801  1.00  0.00           H  
ATOM    647  HA  ARG A  46      -5.477  -2.898   6.469  1.00  0.00           H  
ATOM    648 1HB  ARG A  46      -3.433  -1.851   5.607  1.00  0.00           H  
ATOM    649 2HB  ARG A  46      -3.703  -0.452   6.637  1.00  0.00           H  
ATOM    650 1HG  ARG A  46      -3.464  -1.831   8.611  1.00  0.00           H  
ATOM    651 2HG  ARG A  46      -3.223  -3.280   7.625  1.00  0.00           H  
ATOM    652 1HD  ARG A  46      -1.220  -2.320   6.683  1.00  0.00           H  
ATOM    653 2HD  ARG A  46      -1.483  -0.830   7.622  1.00  0.00           H  
ATOM    654  HE  ARG A  46      -0.795  -1.918   9.555  1.00  0.00           H  
ATOM    655 1HH1 ARG A  46      -0.992  -4.199   6.894  1.00  0.00           H  
ATOM    656 2HH1 ARG A  46      -0.134  -5.459   7.755  1.00  0.00           H  
ATOM    657 1HH2 ARG A  46       0.309  -3.559  10.653  1.00  0.00           H  
ATOM    658 2HH2 ARG A  46       0.600  -5.099   9.877  1.00  0.00           H  
ATOM    659  N   ALA A  47      -6.140  -0.102   8.132  1.00  0.00           N  
ATOM    660  CA  ALA A  47      -6.672   0.325   9.426  1.00  0.00           C  
ATOM    661  C   ALA A  47      -8.010  -0.354   9.730  1.00  0.00           C  
ATOM    662  O   ALA A  47      -8.244  -0.836  10.844  1.00  0.00           O  
ATOM    663  CB  ALA A  47      -6.846   1.834   9.439  1.00  0.00           C  
ATOM    664  H   ALA A  47      -5.899   0.598   7.428  1.00  0.00           H  
ATOM    665  HA  ALA A  47      -5.959   0.034  10.195  1.00  0.00           H  
ATOM    666 1HB  ALA A  47      -7.217   2.148  10.411  1.00  0.00           H  
ATOM    667 2HB  ALA A  47      -5.887   2.308   9.239  1.00  0.00           H  
ATOM    668 3HB  ALA A  47      -7.561   2.116   8.663  1.00  0.00           H  
ATOM    669  N   LEU A  48      -8.839  -0.529   8.707  1.00  0.00           N  
ATOM    670  CA  LEU A  48     -10.156  -1.121   8.890  1.00  0.00           C  
ATOM    671  C   LEU A  48     -10.101  -2.629   9.081  1.00  0.00           C  
ATOM    672  O   LEU A  48     -11.135  -3.266   9.298  1.00  0.00           O  
ATOM    673  CB  LEU A  48     -11.025  -0.798   7.687  1.00  0.00           C  
ATOM    674  CG  LEU A  48     -11.352   0.702   7.499  1.00  0.00           C  
ATOM    675  CD1 LEU A  48     -12.086   0.898   6.185  1.00  0.00           C  
ATOM    676  CD2 LEU A  48     -12.171   1.187   8.667  1.00  0.00           C  
ATOM    677  H   LEU A  48      -8.584  -0.165   7.786  1.00  0.00           H  
ATOM    678  HA  LEU A  48     -10.605  -0.683   9.780  1.00  0.00           H  
ATOM    679 1HB  LEU A  48     -10.501  -1.139   6.790  1.00  0.00           H  
ATOM    680 2HB  LEU A  48     -11.960  -1.346   7.770  1.00  0.00           H  
ATOM    681  HG  LEU A  48     -10.434   1.270   7.462  1.00  0.00           H  
ATOM    682 1HD1 LEU A  48     -12.306   1.957   6.046  1.00  0.00           H  
ATOM    683 2HD1 LEU A  48     -11.454   0.548   5.367  1.00  0.00           H  
ATOM    684 3HD1 LEU A  48     -13.016   0.332   6.199  1.00  0.00           H  
ATOM    685 1HD2 LEU A  48     -12.391   2.247   8.539  1.00  0.00           H  
ATOM    686 2HD2 LEU A  48     -13.102   0.623   8.718  1.00  0.00           H  
ATOM    687 3HD2 LEU A  48     -11.606   1.042   9.586  1.00  0.00           H  
ATOM    688  N   TRP A  49      -8.899  -3.193   8.954  1.00  0.00           N  
ATOM    689  CA  TRP A  49      -8.641  -4.596   9.169  1.00  0.00           C  
ATOM    690  C   TRP A  49      -7.760  -4.831  10.405  1.00  0.00           C  
ATOM    691  O   TRP A  49      -7.435  -5.973  10.743  1.00  0.00           O  
ATOM    692  CB  TRP A  49      -8.084  -5.182   7.897  1.00  0.00           C  
ATOM    693  CG  TRP A  49      -9.160  -5.248   6.866  1.00  0.00           C  
ATOM    694  CD1 TRP A  49     -10.473  -5.530   7.115  1.00  0.00           C  
ATOM    695  CD2 TRP A  49      -9.074  -4.992   5.454  1.00  0.00           C  
ATOM    696  CE2 TRP A  49     -10.351  -5.154   4.934  1.00  0.00           C  
ATOM    697  CE3 TRP A  49      -8.045  -4.639   4.610  1.00  0.00           C  
ATOM    698  NE1 TRP A  49     -11.189  -5.489   5.962  1.00  0.00           N  
ATOM    699  CZ2 TRP A  49     -10.615  -4.989   3.609  1.00  0.00           C  
ATOM    700  CZ3 TRP A  49      -8.305  -4.479   3.267  1.00  0.00           C  
ATOM    701  CH2 TRP A  49      -9.560  -4.649   2.775  1.00  0.00           C  
ATOM    702  H   TRP A  49      -8.094  -2.614   8.736  1.00  0.00           H  
ATOM    703  HA  TRP A  49      -9.595  -5.087   9.358  1.00  0.00           H  
ATOM    704 1HB  TRP A  49      -7.289  -4.534   7.530  1.00  0.00           H  
ATOM    705 2HB  TRP A  49      -7.676  -6.174   8.075  1.00  0.00           H  
ATOM    706  HD1 TRP A  49     -10.884  -5.757   8.099  1.00  0.00           H  
ATOM    707  HE1 TRP A  49     -12.181  -5.666   5.879  1.00  0.00           H  
ATOM    708  HE3 TRP A  49      -7.058  -4.492   5.007  1.00  0.00           H  
ATOM    709  HZ2 TRP A  49     -11.614  -5.131   3.227  1.00  0.00           H  
ATOM    710  HZ3 TRP A  49      -7.481  -4.216   2.619  1.00  0.00           H  
ATOM    711  HH2 TRP A  49      -9.738  -4.520   1.713  1.00  0.00           H  
ATOM    712  N   LEU A  50      -7.448  -3.751  11.137  1.00  0.00           N  
ATOM    713  CA  LEU A  50      -6.724  -3.841  12.403  1.00  0.00           C  
ATOM    714  C   LEU A  50      -7.671  -3.532  13.582  1.00  0.00           C  
ATOM    715  O   LEU A  50      -7.479  -4.026  14.693  1.00  0.00           O  
ATOM    716  CB  LEU A  50      -5.540  -2.876  12.443  1.00  0.00           C  
ATOM    717  CG  LEU A  50      -4.435  -3.064  11.378  1.00  0.00           C  
ATOM    718  CD1 LEU A  50      -3.412  -1.969  11.562  1.00  0.00           C  
ATOM    719  CD2 LEU A  50      -3.812  -4.435  11.488  1.00  0.00           C  
ATOM    720  H   LEU A  50      -7.736  -2.826  10.821  1.00  0.00           H  
ATOM    721  HA  LEU A  50      -6.349  -4.857  12.518  1.00  0.00           H  
ATOM    722 1HB  LEU A  50      -5.938  -1.865  12.318  1.00  0.00           H  
ATOM    723 2HB  LEU A  50      -5.074  -2.938  13.424  1.00  0.00           H  
ATOM    724  HG  LEU A  50      -4.850  -2.970  10.413  1.00  0.00           H  
ATOM    725 1HD1 LEU A  50      -2.638  -2.066  10.825  1.00  0.00           H  
ATOM    726 2HD1 LEU A  50      -3.897  -0.999  11.453  1.00  0.00           H  
ATOM    727 3HD1 LEU A  50      -2.973  -2.046  12.554  1.00  0.00           H  
ATOM    728 1HD2 LEU A  50      -3.039  -4.545  10.725  1.00  0.00           H  
ATOM    729 2HD2 LEU A  50      -3.369  -4.556  12.476  1.00  0.00           H  
ATOM    730 3HD2 LEU A  50      -4.580  -5.197  11.338  1.00  0.00           H  
ATOM    731  N   ASN A  51      -8.723  -2.749  13.306  1.00  0.00           N  
ATOM    732  CA  ASN A  51      -9.694  -2.246  14.286  1.00  0.00           C  
ATOM    733  C   ASN A  51     -10.577  -3.169  15.202  1.00  0.00           C  
ATOM    734  O   ASN A  51     -10.677  -2.796  16.368  1.00  0.00           O  
ATOM    735  CB  ASN A  51     -10.635  -1.286  13.582  1.00  0.00           C  
ATOM    736  CG  ASN A  51     -10.014   0.051  13.261  1.00  0.00           C  
ATOM    737  ND2 ASN A  51     -10.681   0.768  12.396  1.00  0.00           N  
ATOM    738  OD1 ASN A  51      -8.971   0.451  13.797  1.00  0.00           O  
ATOM    739  H   ASN A  51      -8.817  -2.417  12.348  1.00  0.00           H  
ATOM    740  HA  ASN A  51      -9.110  -1.642  14.980  1.00  0.00           H  
ATOM    741 1HB  ASN A  51     -10.949  -1.732  12.640  1.00  0.00           H  
ATOM    742 2HB  ASN A  51     -11.525  -1.136  14.190  1.00  0.00           H  
ATOM    743 1HD2 ASN A  51     -10.351   1.674  12.132  1.00  0.00           H  
ATOM    744 2HD2 ASN A  51     -11.532   0.399  12.026  1.00  0.00           H  
ATOM    745  N   ILE A  52     -11.201  -4.348  14.847  1.00  0.00           N  
ATOM    746  CA  ILE A  52     -11.370  -5.161  13.611  1.00  0.00           C  
ATOM    747  C   ILE A  52     -10.182  -5.273  12.743  1.00  0.00           C  
ATOM    748  O   ILE A  52     -10.031  -4.394  11.915  1.00  0.00           O  
ATOM    749  CB  ILE A  52     -12.489  -4.640  12.686  1.00  0.00           C  
ATOM    750  CG1 ILE A  52     -13.801  -4.650  13.437  1.00  0.00           C  
ATOM    751  CG2 ILE A  52     -12.552  -5.511  11.442  1.00  0.00           C  
ATOM    752  CD1 ILE A  52     -14.197  -6.029  13.896  1.00  0.00           C  
ATOM    753  H   ILE A  52     -11.678  -4.761  15.641  1.00  0.00           H  
ATOM    754  HA  ILE A  52     -11.664  -6.158  13.924  1.00  0.00           H  
ATOM    755  HB  ILE A  52     -12.284  -3.618  12.388  1.00  0.00           H  
ATOM    756 1HG1 ILE A  52     -13.714  -4.007  14.317  1.00  0.00           H  
ATOM    757 2HG1 ILE A  52     -14.590  -4.257  12.794  1.00  0.00           H  
ATOM    758 1HG2 ILE A  52     -13.338  -5.143  10.785  1.00  0.00           H  
ATOM    759 2HG2 ILE A  52     -11.598  -5.468  10.916  1.00  0.00           H  
ATOM    760 3HG2 ILE A  52     -12.763  -6.538  11.725  1.00  0.00           H  
ATOM    761 1HD1 ILE A  52     -15.143  -5.967  14.438  1.00  0.00           H  
ATOM    762 2HD1 ILE A  52     -14.312  -6.678  13.037  1.00  0.00           H  
ATOM    763 3HD1 ILE A  52     -13.428  -6.426  14.548  1.00  0.00           H  
ATOM    764  N   LYS A  53      -9.352  -6.329  12.842  1.00  0.00           N  
ATOM    765  CA  LYS A  53      -9.432  -7.523  13.680  1.00  0.00           C  
ATOM    766  C   LYS A  53      -9.403  -7.409  15.222  1.00  0.00           C  
ATOM    767  O   LYS A  53      -9.938  -8.293  15.892  1.00  0.00           O  
ATOM    768  CB  LYS A  53      -8.276  -8.425  13.264  1.00  0.00           C  
ATOM    769  CG  LYS A  53      -8.412  -9.053  11.889  1.00  0.00           C  
ATOM    770  CD  LYS A  53      -7.196  -9.915  11.579  1.00  0.00           C  
ATOM    771  CE  LYS A  53      -7.290 -10.561  10.210  1.00  0.00           C  
ATOM    772  NZ  LYS A  53      -6.092 -11.389   9.920  1.00  0.00           N1+
ATOM    773  H   LYS A  53      -8.567  -6.320  12.194  1.00  0.00           H  
ATOM    774  HA  LYS A  53     -10.361  -8.030  13.417  1.00  0.00           H  
ATOM    775 1HB  LYS A  53      -7.352  -7.840  13.262  1.00  0.00           H  
ATOM    776 2HB  LYS A  53      -8.158  -9.226  13.993  1.00  0.00           H  
ATOM    777 1HG  LYS A  53      -9.308  -9.671  11.855  1.00  0.00           H  
ATOM    778 2HG  LYS A  53      -8.500  -8.270  11.133  1.00  0.00           H  
ATOM    779 1HD  LYS A  53      -6.300  -9.287  11.612  1.00  0.00           H  
ATOM    780 2HD  LYS A  53      -7.098 -10.690  12.336  1.00  0.00           H  
ATOM    781 1HE  LYS A  53      -8.176 -11.192  10.169  1.00  0.00           H  
ATOM    782 2HE  LYS A  53      -7.373  -9.781   9.449  1.00  0.00           H  
ATOM    783 1HZ  LYS A  53      -6.182 -11.803   9.002  1.00  0.00           H  
ATOM    784 2HZ  LYS A  53      -5.265 -10.807   9.945  1.00  0.00           H  
ATOM    785 3HZ  LYS A  53      -6.011 -12.121  10.612  1.00  0.00           H  
ATOM    786  N   HIS A  54      -8.828  -6.354  15.802  1.00  0.00           N  
ATOM    787  CA  HIS A  54      -8.717  -6.242  17.270  1.00  0.00           C  
ATOM    788  C   HIS A  54     -10.036  -6.535  18.011  1.00  0.00           C  
ATOM    789  O   HIS A  54     -10.050  -7.316  18.971  1.00  0.00           O  
ATOM    790  CB  HIS A  54      -8.193  -4.844  17.619  1.00  0.00           C  
ATOM    791  CG  HIS A  54      -7.995  -4.509  19.058  1.00  0.00           C  
ATOM    792  CD2 HIS A  54      -8.686  -3.682  19.873  1.00  0.00           C  
ATOM    793  ND1 HIS A  54      -6.946  -5.009  19.811  1.00  0.00           N  
ATOM    794  CE1 HIS A  54      -7.004  -4.501  21.026  1.00  0.00           C  
ATOM    795  NE2 HIS A  54      -8.049  -3.689  21.089  1.00  0.00           N  
ATOM    796  H   HIS A  54      -8.412  -5.609  15.242  1.00  0.00           H  
ATOM    797  HA  HIS A  54      -7.983  -6.965  17.622  1.00  0.00           H  
ATOM    798 1HB  HIS A  54      -7.231  -4.704  17.129  1.00  0.00           H  
ATOM    799 2HB  HIS A  54      -8.849  -4.111  17.215  1.00  0.00           H  
ATOM    800  HD2 HIS A  54      -9.574  -3.107  19.602  1.00  0.00           H  
ATOM    801  HE1 HIS A  54      -6.310  -4.711  21.839  1.00  0.00           H  
ATOM    802  HE2 HIS A  54      -8.339  -3.159  21.900  1.00  0.00           H  
ATOM    803  N   GLU A  55     -11.153  -5.957  17.564  1.00  0.00           N  
ATOM    804  CA  GLU A  55     -12.420  -6.231  18.240  1.00  0.00           C  
ATOM    805  C   GLU A  55     -12.794  -7.719  18.211  1.00  0.00           C  
ATOM    806  O   GLU A  55     -13.407  -8.224  19.155  1.00  0.00           O  
ATOM    807  CB  GLU A  55     -13.560  -5.397  17.651  1.00  0.00           C  
ATOM    808  CG  GLU A  55     -13.526  -3.921  18.010  1.00  0.00           C  
ATOM    809  CD  GLU A  55     -14.644  -3.120  17.370  1.00  0.00           C  
ATOM    810  OE1 GLU A  55     -15.381  -3.675  16.590  1.00  0.00           O  
ATOM    811  OE2 GLU A  55     -14.764  -1.956  17.678  1.00  0.00           O1-
ATOM    812  H   GLU A  55     -11.112  -5.316  16.779  1.00  0.00           H  
ATOM    813  HA  GLU A  55     -12.306  -5.944  19.284  1.00  0.00           H  
ATOM    814 1HB  GLU A  55     -13.506  -5.447  16.585  1.00  0.00           H  
ATOM    815 2HB  GLU A  55     -14.523  -5.812  17.945  1.00  0.00           H  
ATOM    816 1HG  GLU A  55     -13.605  -3.823  19.090  1.00  0.00           H  
ATOM    817 2HG  GLU A  55     -12.577  -3.512  17.717  1.00  0.00           H  
ATOM    818  N   LYS A  56     -12.460  -8.432  17.128  1.00  0.00           N  
ATOM    819  CA  LYS A  56     -12.845  -9.833  17.039  1.00  0.00           C  
ATOM    820  C   LYS A  56     -12.051 -10.614  18.064  1.00  0.00           C  
ATOM    821  O   LYS A  56     -12.579 -11.499  18.739  1.00  0.00           O  
ATOM    822  CB  LYS A  56     -12.583 -10.400  15.642  1.00  0.00           C  
ATOM    823  CG  LYS A  56     -13.484  -9.849  14.546  1.00  0.00           C  
ATOM    824  CD  LYS A  56     -13.145 -10.460  13.189  1.00  0.00           C  
ATOM    825  CE  LYS A  56     -14.043  -9.915  12.085  1.00  0.00           C  
ATOM    826  NZ  LYS A  56     -13.717 -10.513  10.759  1.00  0.00           N1+
ATOM    827  H   LYS A  56     -11.887  -8.028  16.398  1.00  0.00           H  
ATOM    828  HA  LYS A  56     -13.905  -9.928  17.276  1.00  0.00           H  
ATOM    829 1HB  LYS A  56     -11.551 -10.194  15.358  1.00  0.00           H  
ATOM    830 2HB  LYS A  56     -12.703 -11.481  15.664  1.00  0.00           H  
ATOM    831 1HG  LYS A  56     -14.527 -10.055  14.789  1.00  0.00           H  
ATOM    832 2HG  LYS A  56     -13.346  -8.780  14.491  1.00  0.00           H  
ATOM    833 1HD  LYS A  56     -12.106 -10.231  12.940  1.00  0.00           H  
ATOM    834 2HD  LYS A  56     -13.259 -11.542  13.238  1.00  0.00           H  
ATOM    835 1HE  LYS A  56     -15.082 -10.135  12.326  1.00  0.00           H  
ATOM    836 2HE  LYS A  56     -13.916  -8.839  12.022  1.00  0.00           H  
ATOM    837 1HZ  LYS A  56     -14.331 -10.128  10.054  1.00  0.00           H  
ATOM    838 2HZ  LYS A  56     -12.759 -10.306  10.519  1.00  0.00           H  
ATOM    839 3HZ  LYS A  56     -13.843 -11.515  10.801  1.00  0.00           H  
ATOM    840  N   ALA A  57     -10.772 -10.246  18.208  1.00  0.00           N  
ATOM    841  CA  ALA A  57      -9.878 -10.902  19.159  1.00  0.00           C  
ATOM    842  C   ALA A  57     -10.396 -10.755  20.579  1.00  0.00           C  
ATOM    843  O   ALA A  57     -10.279 -11.672  21.395  1.00  0.00           O  
ATOM    844  CB  ALA A  57      -8.483 -10.312  19.078  1.00  0.00           C  
ATOM    845  H   ALA A  57     -10.416  -9.496  17.612  1.00  0.00           H  
ATOM    846  HA  ALA A  57      -9.841 -11.962  18.912  1.00  0.00           H  
ATOM    847 1HB  ALA A  57      -7.831 -10.827  19.778  1.00  0.00           H  
ATOM    848 2HB  ALA A  57      -8.099 -10.428  18.065  1.00  0.00           H  
ATOM    849 3HB  ALA A  57      -8.519  -9.255  19.331  1.00  0.00           H  
ATOM    850  N   LEU A  58     -10.977  -9.594  20.865  1.00  0.00           N  
ATOM    851  CA  LEU A  58     -11.507  -9.319  22.186  1.00  0.00           C  
ATOM    852  C   LEU A  58     -12.977  -9.708  22.364  1.00  0.00           C  
ATOM    853  O   LEU A  58     -13.477  -9.732  23.490  1.00  0.00           O  
ATOM    854  CB  LEU A  58     -11.316  -7.847  22.500  1.00  0.00           C  
ATOM    855  CG  LEU A  58      -9.882  -7.396  22.547  1.00  0.00           C  
ATOM    856  CD1 LEU A  58      -9.851  -5.937  22.806  1.00  0.00           C  
ATOM    857  CD2 LEU A  58      -9.151  -8.170  23.613  1.00  0.00           C  
ATOM    858  H   LEU A  58     -11.002  -8.866  20.148  1.00  0.00           H  
ATOM    859  HA  LEU A  58     -10.925  -9.894  22.903  1.00  0.00           H  
ATOM    860 1HB  LEU A  58     -11.804  -7.274  21.713  1.00  0.00           H  
ATOM    861 2HB  LEU A  58     -11.789  -7.616  23.452  1.00  0.00           H  
ATOM    862  HG  LEU A  58      -9.403  -7.576  21.579  1.00  0.00           H  
ATOM    863 1HD1 LEU A  58      -8.826  -5.614  22.845  1.00  0.00           H  
ATOM    864 2HD1 LEU A  58     -10.374  -5.418  22.005  1.00  0.00           H  
ATOM    865 3HD1 LEU A  58     -10.331  -5.725  23.757  1.00  0.00           H  
ATOM    866 1HD2 LEU A  58      -8.112  -7.844  23.646  1.00  0.00           H  
ATOM    867 2HD2 LEU A  58      -9.620  -7.991  24.581  1.00  0.00           H  
ATOM    868 3HD2 LEU A  58      -9.193  -9.235  23.379  1.00  0.00           H  
ATOM    869  N   GLY A  59     -13.668 -10.038  21.272  1.00  0.00           N  
ATOM    870  CA  GLY A  59     -15.074 -10.425  21.351  1.00  0.00           C  
ATOM    871  C   GLY A  59     -16.017  -9.235  21.526  1.00  0.00           C  
ATOM    872  O   GLY A  59     -17.076  -9.367  22.149  1.00  0.00           O  
ATOM    873  H   GLY A  59     -13.230  -9.977  20.356  1.00  0.00           H  
ATOM    874 1HA  GLY A  59     -15.338 -10.959  20.438  1.00  0.00           H  
ATOM    875 2HA  GLY A  59     -15.210 -11.123  22.175  1.00  0.00           H  
ATOM    876  N   ILE A  60     -15.591  -8.074  21.040  1.00  0.00           N  
ATOM    877  CA  ILE A  60     -16.354  -6.844  21.141  1.00  0.00           C  
ATOM    878  C   ILE A  60     -17.392  -6.752  20.031  1.00  0.00           C  
ATOM    879  O   ILE A  60     -18.306  -5.930  20.100  1.00  0.00           O  
ATOM    880  CB  ILE A  60     -15.407  -5.637  21.091  1.00  0.00           C  
ATOM    881  CG1 ILE A  60     -14.478  -5.673  22.293  1.00  0.00           C  
ATOM    882  CG2 ILE A  60     -16.183  -4.338  21.020  1.00  0.00           C  
ATOM    883  CD1 ILE A  60     -13.345  -4.686  22.203  1.00  0.00           C  
ATOM    884  OXT ILE A  60     -17.464  -7.672  19.216  1.00  0.00           O1-
ATOM    885  H   ILE A  60     -14.708  -8.061  20.531  1.00  0.00           H  
ATOM    886  HA  ILE A  60     -16.873  -6.836  22.098  1.00  0.00           H  
ATOM    887  HB  ILE A  60     -14.786  -5.725  20.221  1.00  0.00           H  
ATOM    888 1HG1 ILE A  60     -15.056  -5.459  23.190  1.00  0.00           H  
ATOM    889 2HG1 ILE A  60     -14.065  -6.675  22.384  1.00  0.00           H  
ATOM    890 1HG2 ILE A  60     -15.486  -3.501  20.967  1.00  0.00           H  
ATOM    891 2HG2 ILE A  60     -16.810  -4.340  20.128  1.00  0.00           H  
ATOM    892 3HG2 ILE A  60     -16.810  -4.236  21.906  1.00  0.00           H  
ATOM    893 1HD1 ILE A  60     -12.726  -4.767  23.094  1.00  0.00           H  
ATOM    894 2HD1 ILE A  60     -12.745  -4.896  21.326  1.00  0.00           H  
ATOM    895 3HD1 ILE A  60     -13.747  -3.677  22.131  1.00  0.00           H  
END
