# Supplementary material for: Scaffolding protein functional sites using deep learning
Source: Science. Author manuscript; Available in PMC 2022 Oct 31. (PMC9621694; doi:10.1126/science.abn2100)
Supplement: Data S1 [file NIHMS1830590-supplement-Data_S1.zip › EF-hand_2_AF.pdb]

ATOM      1  N   GLY A   1       3.496   9.596  18.464  1.00  0.00           N  
ATOM      2  CA  GLY A   1       2.074   9.333  18.616  1.00  0.00           C  
ATOM      3  C   GLY A   1       1.621   8.071  17.906  1.00  0.00           C  
ATOM      4  O   GLY A   1       2.391   7.463  17.160  1.00  0.00           O  
ATOM      5  N   MET A   2       1.000   7.097  18.470  1.00  0.00           N  
ATOM      6  CA  MET A   2       0.480   5.840  17.938  1.00  0.00           C  
ATOM      7  C   MET A   2       0.036   6.005  16.489  1.00  0.00           C  
ATOM      8  O   MET A   2       0.260   5.118  15.662  1.00  0.00           O  
ATOM      9  CB  MET A   2      -0.689   5.339  18.789  1.00  0.00           C  
ATOM     10  CG  MET A   2      -1.132   3.925  18.450  1.00  0.00           C  
ATOM     11  SD  MET A   2      -2.155   3.173  19.775  1.00  0.00           S  
ATOM     12  CE  MET A   2      -2.729   1.677  18.924  1.00  0.00           C  
ATOM     13  N   GLU A   3      -0.359   7.261  16.115  1.00  0.00           N  
ATOM     14  CA  GLU A   3      -0.819   7.478  14.746  1.00  0.00           C  
ATOM     15  C   GLU A   3       0.352   7.490  13.766  1.00  0.00           C  
ATOM     16  O   GLU A   3       0.264   6.915  12.680  1.00  0.00           O  
ATOM     17  CB  GLU A   3      -1.603   8.789  14.644  1.00  0.00           C  
ATOM     18  CG  GLU A   3      -2.428   8.914  13.371  1.00  0.00           C  
ATOM     19  CD  GLU A   3      -3.304  10.157  13.344  1.00  0.00           C  
ATOM     20  OE1 GLU A   3      -3.989  10.394  12.322  1.00  0.00           O  
ATOM     21  OE2 GLU A   3      -3.303  10.900  14.350  1.00  0.00           O1-
ATOM     22  N   ALA A   4       1.420   8.082  14.206  1.00  0.00           N  
ATOM     23  CA  ALA A   4       2.599   8.170  13.349  1.00  0.00           C  
ATOM     24  C   ALA A   4       3.194   6.789  13.090  1.00  0.00           C  
ATOM     25  O   ALA A   4       3.628   6.493  11.974  1.00  0.00           O  
ATOM     26  CB  ALA A   4       3.647   9.088  13.976  1.00  0.00           C  
ATOM     27  N   LEU A   5       3.163   5.979  14.089  1.00  0.00           N  
ATOM     28  CA  LEU A   5       3.703   4.632  13.953  1.00  0.00           C  
ATOM     29  C   LEU A   5       2.859   3.802  12.992  1.00  0.00           C  
ATOM     30  O   LEU A   5       3.397   3.098  12.135  1.00  0.00           O  
ATOM     31  CB  LEU A   5       3.771   3.941  15.318  1.00  0.00           C  
ATOM     32  CG  LEU A   5       4.414   2.553  15.344  1.00  0.00           C  
ATOM     33  CD1 LEU A   5       5.877   2.639  14.923  1.00  0.00           C  
ATOM     34  CD2 LEU A   5       4.287   1.930  16.730  1.00  0.00           C  
ATOM     35  N   LEU A   6       1.554   3.970  13.084  1.00  0.00           N  
ATOM     36  CA  LEU A   6       0.666   3.230  12.195  1.00  0.00           C  
ATOM     37  C   LEU A   6       0.828   3.696  10.752  1.00  0.00           C  
ATOM     38  O   LEU A   6       0.859   2.878   9.830  1.00  0.00           O  
ATOM     39  CB  LEU A   6      -0.792   3.394  12.635  1.00  0.00           C  
ATOM     40  CG  LEU A   6      -1.220   2.603  13.871  1.00  0.00           C  
ATOM     41  CD1 LEU A   6      -2.634   2.994  14.288  1.00  0.00           C  
ATOM     42  CD2 LEU A   6      -1.130   1.104  13.605  1.00  0.00           C  
ATOM     43  N   GLU A   7       0.943   4.926  10.602  1.00  0.00           N  
ATOM     44  CA  GLU A   7       1.160   5.468   9.264  1.00  0.00           C  
ATOM     45  C   GLU A   7       2.460   4.943   8.660  1.00  0.00           C  
ATOM     46  O   GLU A   7       2.504   4.591   7.480  1.00  0.00           O  
ATOM     47  CB  GLU A   7       1.179   6.999   9.300  1.00  0.00           C  
ATOM     48  CG  GLU A   7       1.210   7.646   7.923  1.00  0.00           C  
ATOM     49  CD  GLU A   7       0.995   9.151   7.963  1.00  0.00           C  
ATOM     50  OE1 GLU A   7       1.075   9.803   6.898  1.00  0.00           O  
ATOM     51  OE2 GLU A   7       0.747   9.681   9.069  1.00  0.00           O1-
ATOM     52  N   LYS A   8       3.484   4.972   9.438  1.00  0.00           N  
ATOM     53  CA  LYS A   8       4.770   4.459   8.975  1.00  0.00           C  
ATOM     54  C   LYS A   8       4.665   2.990   8.579  1.00  0.00           C  
ATOM     55  O   LYS A   8       5.185   2.583   7.537  1.00  0.00           O  
ATOM     56  CB  LYS A   8       5.839   4.636  10.054  1.00  0.00           C  
ATOM     57  CG  LYS A   8       7.249   4.306   9.589  1.00  0.00           C  
ATOM     58  CD  LYS A   8       8.279   4.604  10.670  1.00  0.00           C  
ATOM     59  CE  LYS A   8       9.690   4.268  10.208  1.00  0.00           C  
ATOM     60  NZ  LYS A   8      10.702   4.545  11.271  1.00  0.00           N1+
ATOM     61  N   ARG A   9       3.952   2.247   9.332  1.00  0.00           N  
ATOM     62  CA  ARG A   9       3.775   0.828   9.039  1.00  0.00           C  
ATOM     63  C   ARG A   9       2.930   0.628   7.786  1.00  0.00           C  
ATOM     64  O   ARG A   9       3.235  -0.229   6.955  1.00  0.00           O  
ATOM     65  CB  ARG A   9       3.130   0.110  10.227  1.00  0.00           C  
ATOM     66  CG  ARG A   9       4.079  -0.135  11.389  1.00  0.00           C  
ATOM     67  CD  ARG A   9       3.447  -1.016  12.457  1.00  0.00           C  
ATOM     68  NE  ARG A   9       4.384  -1.309  13.538  1.00  0.00           N  
ATOM     69  CZ  ARG A   9       4.084  -1.994  14.637  1.00  0.00           C  
ATOM     70  NH1 ARG A   9       2.859  -2.473  14.825  1.00  0.00           N1+
ATOM     71  NH2 ARG A   9       5.014  -2.203  15.557  1.00  0.00           N  
ATOM     72  N   ALA A  10       1.928   1.376   7.763  1.00  0.00           N  
ATOM     73  CA  ALA A  10       1.058   1.312   6.592  1.00  0.00           C  
ATOM     74  C   ALA A  10       1.827   1.649   5.318  1.00  0.00           C  
ATOM     75  O   ALA A  10       1.648   0.996   4.287  1.00  0.00           O  
ATOM     76  CB  ALA A  10      -0.129   2.259   6.758  1.00  0.00           C  
ATOM     77  N   GLN A  11       2.650   2.563   5.372  1.00  0.00           N  
ATOM     78  CA  GLN A  11       3.465   2.987   4.239  1.00  0.00           C  
ATOM     79  C   GLN A  11       4.440   1.891   3.820  1.00  0.00           C  
ATOM     80  O   GLN A  11       4.602   1.617   2.629  1.00  0.00           O  
ATOM     81  CB  GLN A  11       4.229   4.268   4.577  1.00  0.00           C  
ATOM     82  CG  GLN A  11       5.068   4.806   3.424  1.00  0.00           C  
ATOM     83  CD  GLN A  11       4.224   5.244   2.241  1.00  0.00           C  
ATOM     84  NE2 GLN A  11       4.583   4.773   1.050  1.00  0.00           N  
ATOM     85  OE1 GLN A  11       3.259   5.999   2.394  1.00  0.00           O  
ATOM     86  N   LYS A  12       5.075   1.469   4.768  1.00  0.00           N  
ATOM     87  CA  LYS A  12       6.001   0.381   4.467  1.00  0.00           C  
ATOM     88  C   LYS A  12       5.291  -0.764   3.751  1.00  0.00           C  
ATOM     89  O   LYS A  12       5.788  -1.282   2.749  1.00  0.00           O  
ATOM     90  CB  LYS A  12       6.662  -0.132   5.747  1.00  0.00           C  
ATOM     91  CG  LYS A  12       7.735  -1.185   5.512  1.00  0.00           C  
ATOM     92  CD  LYS A  12       8.416  -1.588   6.813  1.00  0.00           C  
ATOM     93  CE  LYS A  12       9.471  -2.663   6.583  1.00  0.00           C  
ATOM     94  NZ  LYS A  12      10.124  -3.081   7.859  1.00  0.00           N1+
ATOM     95  N   LYS A  13       4.138  -1.105   4.240  1.00  0.00           N  
ATOM     96  CA  LYS A  13       3.362  -2.167   3.607  1.00  0.00           C  
ATOM     97  C   LYS A  13       2.930  -1.768   2.199  1.00  0.00           C  
ATOM     98  O   LYS A  13       2.954  -2.588   1.280  1.00  0.00           O  
ATOM     99  CB  LYS A  13       2.136  -2.514   4.452  1.00  0.00           C  
ATOM    100  CG  LYS A  13       1.407  -3.771   4.000  1.00  0.00           C  
ATOM    101  CD  LYS A  13       2.243  -5.021   4.244  1.00  0.00           C  
ATOM    102  CE  LYS A  13       1.469  -6.287   3.904  1.00  0.00           C  
ATOM    103  NZ  LYS A  13       2.284  -7.516   4.142  1.00  0.00           N1+
ATOM    104  N   PHE A  14       2.551  -0.605   2.089  1.00  0.00           N  
ATOM    105  CA  PHE A  14       2.183  -0.103   0.770  1.00  0.00           C  
ATOM    106  C   PHE A  14       3.345  -0.244  -0.205  1.00  0.00           C  
ATOM    107  O   PHE A  14       3.166  -0.722  -1.328  1.00  0.00           O  
ATOM    108  CB  PHE A  14       1.743   1.362   0.855  1.00  0.00           C  
ATOM    109  CG  PHE A  14       1.298   1.939  -0.461  1.00  0.00           C  
ATOM    110  CD1 PHE A  14       2.215   2.525  -1.325  1.00  0.00           C  
ATOM    111  CD2 PHE A  14      -0.039   1.895  -0.835  1.00  0.00           C  
ATOM    112  CE1 PHE A  14       1.805   3.061  -2.544  1.00  0.00           C  
ATOM    113  CE2 PHE A  14      -0.455   2.428  -2.053  1.00  0.00           C  
ATOM    114  CZ  PHE A  14       0.469   3.011  -2.905  1.00  0.00           C  
ATOM    115  N   ASN A  15       4.470   0.106   0.226  1.00  0.00           N  
ATOM    116  CA  ASN A  15       5.657   0.034  -0.619  1.00  0.00           C  
ATOM    117  C   ASN A  15       5.974  -1.405  -1.018  1.00  0.00           C  
ATOM    118  O   ASN A  15       6.414  -1.661  -2.140  1.00  0.00           O  
ATOM    119  CB  ASN A  15       6.859   0.665   0.088  1.00  0.00           C  
ATOM    120  CG  ASN A  15       6.728   2.169   0.229  1.00  0.00           C  
ATOM    121  ND2 ASN A  15       7.443   2.738   1.192  1.00  0.00           N  
ATOM    122  OD1 ASN A  15       5.991   2.814  -0.521  1.00  0.00           O  
ATOM    123  N   GLU A  16       5.661  -2.262  -0.141  1.00  0.00           N  
ATOM    124  CA  GLU A  16       5.904  -3.674  -0.419  1.00  0.00           C  
ATOM    125  C   GLU A  16       4.913  -4.214  -1.445  1.00  0.00           C  
ATOM    126  O   GLU A  16       5.266  -5.052  -2.278  1.00  0.00           O  
ATOM    127  CB  GLU A  16       5.827  -4.498   0.869  1.00  0.00           C  
ATOM    128  CG  GLU A  16       6.976  -4.240   1.834  1.00  0.00           C  
ATOM    129  CD  GLU A  16       6.829  -4.978   3.155  1.00  0.00           C  
ATOM    130  OE1 GLU A  16       7.735  -4.876   4.012  1.00  0.00           O  
ATOM    131  OE2 GLU A  16       5.798  -5.665   3.333  1.00  0.00           O1-
ATOM    132  N   LEU A  17       3.776  -3.606  -1.353  1.00  0.00           N  
ATOM    133  CA  LEU A  17       2.722  -4.081  -2.242  1.00  0.00           C  
ATOM    134  C   LEU A  17       2.826  -3.416  -3.611  1.00  0.00           C  
ATOM    135  O   LEU A  17       2.447  -4.009  -4.624  1.00  0.00           O  
ATOM    136  CB  LEU A  17       1.344  -3.810  -1.633  1.00  0.00           C  
ATOM    137  CG  LEU A  17       0.994  -4.597  -0.369  1.00  0.00           C  
ATOM    138  CD1 LEU A  17      -0.289  -4.058   0.253  1.00  0.00           C  
ATOM    139  CD2 LEU A  17       0.858  -6.083  -0.684  1.00  0.00           C  
ATOM    140  N   ASP A  18       3.300  -2.175  -3.595  1.00  0.00           N  
ATOM    141  CA  ASP A  18       3.509  -1.426  -4.830  1.00  0.00           C  
ATOM    142  C   ASP A  18       4.800  -1.859  -5.523  1.00  0.00           C  
ATOM    143  O   ASP A  18       5.848  -1.240  -5.338  1.00  0.00           O  
ATOM    144  CB  ASP A  18       3.542   0.077  -4.549  1.00  0.00           C  
ATOM    145  CG  ASP A  18       3.731   0.912  -5.803  1.00  0.00           C  
ATOM    146  OD1 ASP A  18       3.482   0.403  -6.918  1.00  0.00           O  
ATOM    147  OD2 ASP A  18       4.136   2.088  -5.677  1.00  0.00           O1-
ATOM    148  N   THR A  19       4.680  -2.953  -6.286  1.00  0.00           N  
ATOM    149  CA  THR A  19       5.870  -3.572  -6.861  1.00  0.00           C  
ATOM    150  C   THR A  19       6.326  -2.815  -8.105  1.00  0.00           C  
ATOM    151  O   THR A  19       7.502  -2.866  -8.473  1.00  0.00           O  
ATOM    152  CB  THR A  19       5.613  -5.047  -7.221  1.00  0.00           C  
ATOM    153  CG2 THR A  19       5.359  -5.881  -5.970  1.00  0.00           C  
ATOM    154  OG1 THR A  19       4.469  -5.132  -8.079  1.00  0.00           O  
ATOM    155  N   ASP A  20       5.418  -2.019  -8.701  1.00  0.00           N  
ATOM    156  CA  ASP A  20       5.800  -1.313  -9.920  1.00  0.00           C  
ATOM    157  C   ASP A  20       6.154   0.142  -9.624  1.00  0.00           C  
ATOM    158  O   ASP A  20       6.585   0.877 -10.515  1.00  0.00           O  
ATOM    159  CB  ASP A  20       4.674  -1.380 -10.954  1.00  0.00           C  
ATOM    160  CG  ASP A  20       3.374  -0.776 -10.456  1.00  0.00           C  
ATOM    161  OD1 ASP A  20       3.353  -0.209  -9.343  1.00  0.00           O  
ATOM    162  OD2 ASP A  20       2.360  -0.871 -11.181  1.00  0.00           O1-
ATOM    163  N   GLY A  21       5.954   0.585  -8.462  1.00  0.00           N  
ATOM    164  CA  GLY A  21       6.323   1.920  -8.018  1.00  0.00           C  
ATOM    165  C   GLY A  21       5.491   3.014  -8.661  1.00  0.00           C  
ATOM    166  O   GLY A  21       5.955   4.145  -8.815  1.00  0.00           O  
ATOM    167  N   ASP A  22       4.184   2.703  -9.059  1.00  0.00           N  
ATOM    168  CA  ASP A  22       3.367   3.699  -9.744  1.00  0.00           C  
ATOM    169  C   ASP A  22       2.434   4.411  -8.768  1.00  0.00           C  
ATOM    170  O   ASP A  22       1.605   5.227  -9.175  1.00  0.00           O  
ATOM    171  CB  ASP A  22       2.557   3.047 -10.867  1.00  0.00           C  
ATOM    172  CG  ASP A  22       1.533   2.049 -10.357  1.00  0.00           C  
ATOM    173  OD1 ASP A  22       1.550   1.720  -9.151  1.00  0.00           O  
ATOM    174  OD2 ASP A  22       0.704   1.584 -11.169  1.00  0.00           O1-
ATOM    175  N   GLY A  23       2.633   4.058  -7.539  1.00  0.00           N  
ATOM    176  CA  GLY A  23       1.856   4.782  -6.545  1.00  0.00           C  
ATOM    177  C   GLY A  23       0.453   4.231  -6.369  1.00  0.00           C  
ATOM    178  O   GLY A  23      -0.398   4.876  -5.753  1.00  0.00           O  
ATOM    179  N   THR A  24       0.119   3.106  -6.960  1.00  0.00           N  
ATOM    180  CA  THR A  24      -1.145   2.403  -6.775  1.00  0.00           C  
ATOM    181  C   THR A  24      -0.911   0.904  -6.617  1.00  0.00           C  
ATOM    182  O   THR A  24       0.132   0.386  -7.022  1.00  0.00           O  
ATOM    183  CB  THR A  24      -2.102   2.654  -7.956  1.00  0.00           C  
ATOM    184  CG2 THR A  24      -2.452   4.134  -8.074  1.00  0.00           C  
ATOM    185  OG1 THR A  24      -1.476   2.225  -9.171  1.00  0.00           O  
ATOM    186  N   ILE A  25      -1.715   0.180  -5.932  1.00  0.00           N  
ATOM    187  CA  ILE A  25      -1.696  -1.268  -5.757  1.00  0.00           C  
ATOM    188  C   ILE A  25      -2.845  -1.897  -6.542  1.00  0.00           C  
ATOM    189  O   ILE A  25      -4.007  -1.528  -6.357  1.00  0.00           O  
ATOM    190  CB  ILE A  25      -1.790  -1.658  -4.265  1.00  0.00           C  
ATOM    191  CG1 ILE A  25      -0.658  -0.998  -3.469  1.00  0.00           C  
ATOM    192  CG2 ILE A  25      -1.759  -3.181  -4.102  1.00  0.00           C  
ATOM    193  CD1 ILE A  25      -0.864  -1.028  -1.960  1.00  0.00           C  
ATOM    194  N   THR A  26      -2.556  -2.782  -7.351  1.00  0.00           N  
ATOM    195  CA  THR A  26      -3.566  -3.475  -8.144  1.00  0.00           C  
ATOM    196  C   THR A  26      -4.053  -4.728  -7.423  1.00  0.00           C  
ATOM    197  O   THR A  26      -3.472  -5.137  -6.416  1.00  0.00           O  
ATOM    198  CB  THR A  26      -3.022  -3.857  -9.533  1.00  0.00           C  
ATOM    199  CG2 THR A  26      -2.401  -2.651 -10.231  1.00  0.00           C  
ATOM    200  OG1 THR A  26      -2.025  -4.875  -9.385  1.00  0.00           O  
ATOM    201  N   ARG A  27      -5.128  -5.245  -7.917  1.00  0.00           N  
ATOM    202  CA  ARG A  27      -5.671  -6.495  -7.394  1.00  0.00           C  
ATOM    203  C   ARG A  27      -4.632  -7.610  -7.453  1.00  0.00           C  
ATOM    204  O   ARG A  27      -4.456  -8.351  -6.483  1.00  0.00           O  
ATOM    205  CB  ARG A  27      -6.924  -6.905  -8.173  1.00  0.00           C  
ATOM    206  CG  ARG A  27      -7.644  -8.110  -7.592  1.00  0.00           C  
ATOM    207  CD  ARG A  27      -8.940  -8.404  -8.333  1.00  0.00           C  
ATOM    208  NE  ARG A  27      -9.939  -7.365  -8.105  1.00  0.00           N  
ATOM    209  CZ  ARG A  27     -10.627  -6.750  -9.064  1.00  0.00           C  
ATOM    210  NH1 ARG A  27     -10.436  -7.062 -10.341  1.00  0.00           N1+
ATOM    211  NH2 ARG A  27     -11.513  -5.818  -8.744  1.00  0.00           N  
ATOM    212  N   ARG A  28      -4.014  -7.643  -8.556  1.00  0.00           N  
ATOM    213  CA  ARG A  28      -2.987  -8.658  -8.770  1.00  0.00           C  
ATOM    214  C   ARG A  28      -1.863  -8.525  -7.748  1.00  0.00           C  
ATOM    215  O   ARG A  28      -1.402  -9.524  -7.192  1.00  0.00           O  
ATOM    216  CB  ARG A  28      -2.420  -8.558 -10.189  1.00  0.00           C  
ATOM    217  CG  ARG A  28      -1.437  -9.664 -10.539  1.00  0.00           C  
ATOM    218  CD  ARG A  28      -1.048  -9.628 -12.010  1.00  0.00           C  
ATOM    219  NE  ARG A  28      -0.365  -8.385 -12.356  1.00  0.00           N  
ATOM    220  CZ  ARG A  28       0.388  -8.210 -13.439  1.00  0.00           C  
ATOM    221  NH1 ARG A  28       0.571  -9.200 -14.305  1.00  0.00           N1+
ATOM    222  NH2 ARG A  28       0.964  -7.037 -13.656  1.00  0.00           N  
ATOM    223  N   GLU A  29      -1.522  -7.349  -7.509  1.00  0.00           N  
ATOM    224  CA  GLU A  29      -0.464  -7.107  -6.533  1.00  0.00           C  
ATOM    225  C   GLU A  29      -0.918  -7.477  -5.123  1.00  0.00           C  
ATOM    226  O   GLU A  29      -0.151  -8.055  -4.350  1.00  0.00           O  
ATOM    227  CB  GLU A  29      -0.019  -5.643  -6.575  1.00  0.00           C  
ATOM    228  CG  GLU A  29       0.748  -5.269  -7.835  1.00  0.00           C  
ATOM    229  CD  GLU A  29       0.981  -3.773  -7.974  1.00  0.00           C  
ATOM    230  OE1 GLU A  29       2.038  -3.370  -8.509  1.00  0.00           O  
ATOM    231  OE2 GLU A  29       0.099  -2.997  -7.544  1.00  0.00           O1-
ATOM    232  N   LEU A  30      -2.064  -7.267  -4.780  1.00  0.00           N  
ATOM    233  CA  LEU A  30      -2.602  -7.633  -3.474  1.00  0.00           C  
ATOM    234  C   LEU A  30      -2.678  -9.148  -3.324  1.00  0.00           C  
ATOM    235  O   LEU A  30      -2.297  -9.694  -2.284  1.00  0.00           O  
ATOM    236  CB  LEU A  30      -3.990  -7.018  -3.275  1.00  0.00           C  
ATOM    237  CG  LEU A  30      -4.029  -5.526  -2.942  1.00  0.00           C  
ATOM    238  CD1 LEU A  30      -5.462  -5.007  -2.999  1.00  0.00           C  
ATOM    239  CD2 LEU A  30      -3.416  -5.268  -1.569  1.00  0.00           C  
ATOM    240  N   ARG A  31      -3.109  -9.768  -4.311  1.00  0.00           N  
ATOM    241  CA  ARG A  31      -3.276 -11.217  -4.280  1.00  0.00           C  
ATOM    242  C   ARG A  31      -1.932 -11.920  -4.116  1.00  0.00           C  
ATOM    243  O   ARG A  31      -1.854 -12.987  -3.505  1.00  0.00           O  
ATOM    244  CB  ARG A  31      -3.970 -11.706  -5.553  1.00  0.00           C  
ATOM    245  CG  ARG A  31      -5.441 -11.329  -5.635  1.00  0.00           C  
ATOM    246  CD  ARG A  31      -6.118 -11.957  -6.846  1.00  0.00           C  
ATOM    247  NE  ARG A  31      -7.494 -11.493  -6.996  1.00  0.00           N  
ATOM    248  CZ  ARG A  31      -8.338 -11.916  -7.932  1.00  0.00           C  
ATOM    249  NH1 ARG A  31      -7.962 -12.824  -8.825  1.00  0.00           N1+
ATOM    250  NH2 ARG A  31      -9.569 -11.426  -7.977  1.00  0.00           N  
ATOM    251  N   ARG A  32      -0.948 -11.286  -4.642  1.00  0.00           N  
ATOM    252  CA  ARG A  32       0.392 -11.860  -4.582  1.00  0.00           C  
ATOM    253  C   ARG A  32       0.943 -11.816  -3.160  1.00  0.00           C  
ATOM    254  O   ARG A  32       1.705 -12.697  -2.756  1.00  0.00           O  
ATOM    255  CB  ARG A  32       1.337 -11.123  -5.534  1.00  0.00           C  
ATOM    256  CG  ARG A  32       2.688 -11.799  -5.705  1.00  0.00           C  
ATOM    257  CD  ARG A  32       3.523 -11.123  -6.784  1.00  0.00           C  
ATOM    258  NE  ARG A  32       3.209 -11.641  -8.113  1.00  0.00           N  
ATOM    259  CZ  ARG A  32       3.367 -10.964  -9.247  1.00  0.00           C  
ATOM    260  NH1 ARG A  32       3.843  -9.724  -9.235  1.00  0.00           N1+
ATOM    261  NH2 ARG A  32       3.050 -11.531 -10.401  1.00  0.00           N  
ATOM    262  N   HIS A  33       0.421 -10.836  -2.456  1.00  0.00           N  
ATOM    263  CA  HIS A  33       1.005 -10.625  -1.137  1.00  0.00           C  
ATOM    264  C   HIS A  33       0.115 -11.204  -0.042  1.00  0.00           C  
ATOM    265  O   HIS A  33       0.602 -11.579   1.028  1.00  0.00           O  
ATOM    266  CB  HIS A  33       1.242  -9.134  -0.887  1.00  0.00           C  
ATOM    267  CG  HIS A  33       2.446  -8.593  -1.589  1.00  0.00           C  
ATOM    268  CD2 HIS A  33       2.573  -7.969  -2.784  1.00  0.00           C  
ATOM    269  ND1 HIS A  33       3.716  -8.669  -1.056  1.00  0.00           N  
ATOM    270  CE1 HIS A  33       4.572  -8.113  -1.896  1.00  0.00           C  
ATOM    271  NE2 HIS A  33       3.906  -7.680  -2.952  1.00  0.00           N  
ATOM    272  N   PHE A  34      -1.137 -11.415  -0.318  1.00  0.00           N  
ATOM    273  CA  PHE A  34      -2.048 -11.930   0.697  1.00  0.00           C  
ATOM    274  C   PHE A  34      -2.275 -13.425   0.512  1.00  0.00           C  
ATOM    275  O   PHE A  34      -2.270 -13.925  -0.616  1.00  0.00           O  
ATOM    276  CB  PHE A  34      -3.386 -11.186   0.648  1.00  0.00           C  
ATOM    277  CG  PHE A  34      -3.339  -9.811   1.257  1.00  0.00           C  
ATOM    278  CD1 PHE A  34      -3.528  -9.634   2.623  1.00  0.00           C  
ATOM    279  CD2 PHE A  34      -3.106  -8.696   0.464  1.00  0.00           C  
ATOM    280  CE1 PHE A  34      -3.485  -8.362   3.189  1.00  0.00           C  
ATOM    281  CE2 PHE A  34      -3.061  -7.421   1.023  1.00  0.00           C  
ATOM    282  CZ  PHE A  34      -3.251  -7.256   2.385  1.00  0.00           C  
ATOM    283  N   ALA A  35      -2.274 -14.159   1.589  1.00  0.00           N  
ATOM    284  CA  ALA A  35      -2.512 -15.601   1.555  1.00  0.00           C  
ATOM    285  C   ALA A  35      -3.937 -15.910   1.108  1.00  0.00           C  
ATOM    286  O   ALA A  35      -4.175 -16.899   0.409  1.00  0.00           O  
ATOM    287  CB  ALA A  35      -2.241 -16.217   2.925  1.00  0.00           C  
ATOM    288  N   SER A  36      -4.857 -14.935   1.255  1.00  0.00           N  
ATOM    289  CA  SER A  36      -6.252 -15.172   0.899  1.00  0.00           C  
ATOM    290  C   SER A  36      -6.698 -14.254  -0.234  1.00  0.00           C  
ATOM    291  O   SER A  36      -6.690 -13.029  -0.087  1.00  0.00           O  
ATOM    292  CB  SER A  36      -7.157 -14.969   2.115  1.00  0.00           C  
ATOM    293  OG  SER A  36      -8.523 -15.004   1.738  1.00  0.00           O  
ATOM    294  N   GLN A  37      -7.106 -14.928  -1.304  1.00  0.00           N  
ATOM    295  CA  GLN A  37      -7.613 -14.176  -2.448  1.00  0.00           C  
ATOM    296  C   GLN A  37      -8.868 -13.391  -2.077  1.00  0.00           C  
ATOM    297  O   GLN A  37      -9.049 -12.255  -2.519  1.00  0.00           O  
ATOM    298  CB  GLN A  37      -7.906 -15.113  -3.620  1.00  0.00           C  
ATOM    299  CG  GLN A  37      -6.662 -15.745  -4.228  1.00  0.00           C  
ATOM    300  CD  GLN A  37      -6.975 -16.627  -5.423  1.00  0.00           C  
ATOM    301  NE2 GLN A  37      -6.030 -17.485  -5.791  1.00  0.00           N  
ATOM    302  OE1 GLN A  37      -8.058 -16.538  -6.010  1.00  0.00           O  
ATOM    303  N   GLU A  38      -9.676 -13.955  -1.323  1.00  0.00           N  
ATOM    304  CA  GLU A  38     -10.910 -13.302  -0.896  1.00  0.00           C  
ATOM    305  C   GLU A  38     -10.619 -12.023  -0.117  1.00  0.00           C  
ATOM    306  O   GLU A  38     -11.282 -11.003  -0.318  1.00  0.00           O  
ATOM    307  CB  GLU A  38     -11.755 -14.256  -0.045  1.00  0.00           C  
ATOM    308  CG  GLU A  38     -13.155 -13.737   0.251  1.00  0.00           C  
ATOM    309  CD  GLU A  38     -13.996 -14.712   1.060  1.00  0.00           C  
ATOM    310  OE1 GLU A  38     -15.183 -14.414   1.325  1.00  0.00           O  
ATOM    311  OE2 GLU A  38     -13.464 -15.781   1.431  1.00  0.00           O1-
ATOM    312  N   TYR A  39      -9.682 -12.140   0.678  1.00  0.00           N  
ATOM    313  CA  TYR A  39      -9.295 -10.976   1.466  1.00  0.00           C  
ATOM    314  C   TYR A  39      -8.769  -9.860   0.570  1.00  0.00           C  
ATOM    315  O   TYR A  39      -9.177  -8.705   0.703  1.00  0.00           O  
ATOM    316  CB  TYR A  39      -8.232 -11.358   2.502  1.00  0.00           C  
ATOM    317  CG  TYR A  39      -7.815 -10.213   3.393  1.00  0.00           C  
ATOM    318  CD1 TYR A  39      -6.583  -9.586   3.223  1.00  0.00           C  
ATOM    319  CD2 TYR A  39      -8.649  -9.757   4.407  1.00  0.00           C  
ATOM    320  CE1 TYR A  39      -6.193  -8.531   4.043  1.00  0.00           C  
ATOM    321  CE2 TYR A  39      -8.270  -8.704   5.233  1.00  0.00           C  
ATOM    322  CZ  TYR A  39      -7.042  -8.098   5.042  1.00  0.00           C  
ATOM    323  OH  TYR A  39      -6.661  -7.056   5.857  1.00  0.00           O  
ATOM    324  N   ALA A  40      -7.916 -10.201  -0.338  1.00  0.00           N  
ATOM    325  CA  ALA A  40      -7.369  -9.230  -1.282  1.00  0.00           C  
ATOM    326  C   ALA A  40      -8.477  -8.583  -2.109  1.00  0.00           C  
ATOM    327  O   ALA A  40      -8.500  -7.362  -2.281  1.00  0.00           O  
ATOM    328  CB  ALA A  40      -6.347  -9.898  -2.200  1.00  0.00           C  
ATOM    329  N   ASN A  41      -9.405  -9.410  -2.443  1.00  0.00           N  
ATOM    330  CA  ASN A  41     -10.530  -8.914  -3.227  1.00  0.00           C  
ATOM    331  C   ASN A  41     -11.403  -7.962  -2.416  1.00  0.00           C  
ATOM    332  O   ASN A  41     -11.845  -6.931  -2.925  1.00  0.00           O  
ATOM    333  CB  ASN A  41     -11.367 -10.079  -3.761  1.00  0.00           C  
ATOM    334  CG  ASN A  41     -10.666 -10.844  -4.865  1.00  0.00           C  
ATOM    335  ND2 ASN A  41     -10.971 -12.131  -4.981  1.00  0.00           N  
ATOM    336  OD1 ASN A  41      -9.856 -10.283  -5.609  1.00  0.00           O  
ATOM    337  N   ASP A  42     -11.640  -8.322  -1.233  1.00  0.00           N  
ATOM    338  CA  ASP A  42     -12.457  -7.473  -0.372  1.00  0.00           C  
ATOM    339  C   ASP A  42     -11.803  -6.108  -0.167  1.00  0.00           C  
ATOM    340  O   ASP A  42     -12.482  -5.079  -0.185  1.00  0.00           O  
ATOM    341  CB  ASP A  42     -12.696  -8.150   0.979  1.00  0.00           C  
ATOM    342  CG  ASP A  42     -13.674  -9.308   0.897  1.00  0.00           C  
ATOM    343  OD1 ASP A  42     -14.382  -9.437  -0.124  1.00  0.00           O  
ATOM    344  OD2 ASP A  42     -13.739 -10.098   1.864  1.00  0.00           O1-
ATOM    345  N   LEU A  43     -10.485  -6.177  -0.025  1.00  0.00           N  
ATOM    346  CA  LEU A  43      -9.780  -4.915   0.174  1.00  0.00           C  
ATOM    347  C   LEU A  43      -9.961  -3.995  -1.029  1.00  0.00           C  
ATOM    348  O   LEU A  43     -10.296  -2.819  -0.871  1.00  0.00           O  
ATOM    349  CB  LEU A  43      -8.290  -5.166   0.421  1.00  0.00           C  
ATOM    350  CG  LEU A  43      -7.903  -5.622   1.829  1.00  0.00           C  
ATOM    351  CD1 LEU A  43      -6.438  -6.042   1.865  1.00  0.00           C  
ATOM    352  CD2 LEU A  43      -8.175  -4.516   2.842  1.00  0.00           C  
ATOM    353  N   ILE A  44      -9.820  -4.481  -2.225  1.00  0.00           N  
ATOM    354  CA  ILE A  44      -9.932  -3.684  -3.442  1.00  0.00           C  
ATOM    355  C   ILE A  44     -11.379  -3.238  -3.634  1.00  0.00           C  
ATOM    356  O   ILE A  44     -11.641  -2.078  -3.960  1.00  0.00           O  
ATOM    357  CB  ILE A  44      -9.444  -4.470  -4.679  1.00  0.00           C  
ATOM    358  CG1 ILE A  44      -7.912  -4.523  -4.708  1.00  0.00           C  
ATOM    359  CG2 ILE A  44      -9.994  -3.847  -5.965  1.00  0.00           C  
ATOM    360  CD1 ILE A  44      -7.341  -5.304  -5.883  1.00  0.00           C  
ATOM    361  N   ASN A  45     -12.289  -4.113  -3.352  1.00  0.00           N  
ATOM    362  CA  ASN A  45     -13.700  -3.785  -3.526  1.00  0.00           C  
ATOM    363  C   ASN A  45     -14.144  -2.690  -2.560  1.00  0.00           C  
ATOM    364  O   ASN A  45     -14.954  -1.833  -2.917  1.00  0.00           O  
ATOM    365  CB  ASN A  45     -14.567  -5.033  -3.349  1.00  0.00           C  
ATOM    366  CG  ASN A  45     -14.469  -5.985  -4.525  1.00  0.00           C  
ATOM    367  ND2 ASN A  45     -14.770  -7.256  -4.286  1.00  0.00           N  
ATOM    368  OD1 ASN A  45     -14.125  -5.580  -5.639  1.00  0.00           O  
ATOM    369  N   LEU A  46     -13.587  -2.706  -1.441  1.00  0.00           N  
ATOM    370  CA  LEU A  46     -14.013  -1.774  -0.402  1.00  0.00           C  
ATOM    371  C   LEU A  46     -13.350  -0.413  -0.588  1.00  0.00           C  
ATOM    372  O   LEU A  46     -13.985   0.625  -0.387  1.00  0.00           O  
ATOM    373  CB  LEU A  46     -13.683  -2.330   0.986  1.00  0.00           C  
ATOM    374  CG  LEU A  46     -14.546  -3.496   1.472  1.00  0.00           C  
ATOM    375  CD1 LEU A  46     -13.933  -4.124   2.718  1.00  0.00           C  
ATOM    376  CD2 LEU A  46     -15.971  -3.027   1.750  1.00  0.00           C  
ATOM    377  N   TYR A  47     -12.214  -0.423  -1.220  1.00  0.00           N  
ATOM    378  CA  TYR A  47     -11.477   0.832  -1.116  1.00  0.00           C  
ATOM    379  C   TYR A  47     -11.100   1.359  -2.496  1.00  0.00           C  
ATOM    380  O   TYR A  47     -10.440   2.394  -2.612  1.00  0.00           O  
ATOM    381  CB  TYR A  47     -10.217   0.647  -0.266  1.00  0.00           C  
ATOM    382  CG  TYR A  47     -10.503   0.332   1.183  1.00  0.00           C  
ATOM    383  CD1 TYR A  47     -10.876   1.337   2.073  1.00  0.00           C  
ATOM    384  CD2 TYR A  47     -10.401  -0.968   1.664  1.00  0.00           C  
ATOM    385  CE1 TYR A  47     -11.139   1.053   3.410  1.00  0.00           C  
ATOM    386  CE2 TYR A  47     -10.662  -1.264   2.998  1.00  0.00           C  
ATOM    387  CZ  TYR A  47     -11.029  -0.248   3.862  1.00  0.00           C  
ATOM    388  OH  TYR A  47     -11.289  -0.535   5.184  1.00  0.00           O  
ATOM    389  N   ASP A  48     -11.416   0.612  -3.478  1.00  0.00           N  
ATOM    390  CA  ASP A  48     -11.341   1.134  -4.840  1.00  0.00           C  
ATOM    391  C   ASP A  48     -12.468   2.128  -5.108  1.00  0.00           C  
ATOM    392  O   ASP A  48     -13.534   1.749  -5.599  1.00  0.00           O  
ATOM    393  CB  ASP A  48     -11.393  -0.009  -5.856  1.00  0.00           C  
ATOM    394  CG  ASP A  48     -11.327   0.475  -7.294  1.00  0.00           C  
ATOM    395  OD1 ASP A  48     -10.937   1.638  -7.529  1.00  0.00           O  
ATOM    396  OD2 ASP A  48     -11.670  -0.315  -8.201  1.00  0.00           O1-
ATOM    397  N   THR A  49     -12.171   3.362  -4.692  1.00  0.00           N  
ATOM    398  CA  THR A  49     -13.222   4.372  -4.750  1.00  0.00           C  
ATOM    399  C   THR A  49     -13.385   4.903  -6.172  1.00  0.00           C  
ATOM    400  O   THR A  49     -14.432   5.456  -6.516  1.00  0.00           O  
ATOM    401  CB  THR A  49     -12.923   5.542  -3.794  1.00  0.00           C  
ATOM    402  CG2 THR A  49     -12.961   5.087  -2.339  1.00  0.00           C  
ATOM    403  OG1 THR A  49     -11.623   6.070  -4.085  1.00  0.00           O  
ATOM    404  N   ASP A  50     -12.399   4.644  -6.983  1.00  0.00           N  
ATOM    405  CA  ASP A  50     -12.448   5.196  -8.334  1.00  0.00           C  
ATOM    406  C   ASP A  50     -12.956   4.158  -9.333  1.00  0.00           C  
ATOM    407  O   ASP A  50     -13.159   4.468 -10.508  1.00  0.00           O  
ATOM    408  CB  ASP A  50     -11.068   5.701  -8.757  1.00  0.00           C  
ATOM    409  CG  ASP A  50     -10.565   6.846  -7.894  1.00  0.00           C  
ATOM    410  OD1 ASP A  50     -11.393   7.617  -7.363  1.00  0.00           O  
ATOM    411  OD2 ASP A  50      -9.331   6.979  -7.747  1.00  0.00           O1-
ATOM    412  N   GLY A  51     -13.138   2.920  -8.963  1.00  0.00           N  
ATOM    413  CA  GLY A  51     -13.657   1.859  -9.811  1.00  0.00           C  
ATOM    414  C   GLY A  51     -12.660   1.383 -10.851  1.00  0.00           C  
ATOM    415  O   GLY A  51     -13.049   0.856 -11.895  1.00  0.00           O  
ATOM    416  N   ASN A  52     -11.332   1.597 -10.607  1.00  0.00           N  
ATOM    417  CA  ASN A  52     -10.332   1.221 -11.601  1.00  0.00           C  
ATOM    418  C   ASN A  52      -9.617  -0.071 -11.217  1.00  0.00           C  
ATOM    419  O   ASN A  52      -8.673  -0.488 -11.891  1.00  0.00           O  
ATOM    420  CB  ASN A  52      -9.318   2.351 -11.796  1.00  0.00           C  
ATOM    421  CG  ASN A  52      -9.908   3.548 -12.516  1.00  0.00           C  
ATOM    422  ND2 ASN A  52      -9.233   4.687 -12.422  1.00  0.00           N  
ATOM    423  OD1 ASN A  52     -10.962   3.448 -13.150  1.00  0.00           O  
ATOM    424  N   GLY A  53     -10.101  -0.570 -10.131  1.00  0.00           N  
ATOM    425  CA  GLY A  53      -9.481  -1.815  -9.707  1.00  0.00           C  
ATOM    426  C   GLY A  53      -8.128  -1.617  -9.053  1.00  0.00           C  
ATOM    427  O   GLY A  53      -7.276  -2.507  -9.091  1.00  0.00           O  
ATOM    428  N   THR A  54      -7.866  -0.410  -8.579  1.00  0.00           N  
ATOM    429  CA  THR A  54      -6.615  -0.118  -7.887  1.00  0.00           C  
ATOM    430  C   THR A  54      -6.877   0.670  -6.607  1.00  0.00           C  
ATOM    431  O   THR A  54      -7.952   1.249  -6.436  1.00  0.00           O  
ATOM    432  CB  THR A  54      -5.649   0.672  -8.790  1.00  0.00           C  
ATOM    433  CG2 THR A  54      -5.284  -0.127 -10.037  1.00  0.00           C  
ATOM    434  OG1 THR A  54      -6.273   1.899  -9.188  1.00  0.00           O  
ATOM    435  N   ILE A  55      -5.907   0.660  -5.756  1.00  0.00           N  
ATOM    436  CA  ILE A  55      -5.943   1.441  -4.525  1.00  0.00           C  
ATOM    437  C   ILE A  55      -4.720   2.352  -4.455  1.00  0.00           C  
ATOM    438  O   ILE A  55      -3.587   1.895  -4.626  1.00  0.00           O  
ATOM    439  CB  ILE A  55      -6.005   0.530  -3.278  1.00  0.00           C  
ATOM    440  CG1 ILE A  55      -7.245  -0.369  -3.335  1.00  0.00           C  
ATOM    441  CG2 ILE A  55      -5.994   1.367  -1.997  1.00  0.00           C  
ATOM    442  CD1 ILE A  55      -7.307  -1.410  -2.226  1.00  0.00           C  
ATOM    443  N   ASP A  56      -4.955   3.566  -4.248  1.00  0.00           N  
ATOM    444  CA  ASP A  56      -3.824   4.475  -4.088  1.00  0.00           C  
ATOM    445  C   ASP A  56      -3.388   4.555  -2.628  1.00  0.00           C  
ATOM    446  O   ASP A  56      -3.950   3.874  -1.767  1.00  0.00           O  
ATOM    447  CB  ASP A  56      -4.178   5.869  -4.609  1.00  0.00           C  
ATOM    448  CG  ASP A  56      -5.347   6.499  -3.871  1.00  0.00           C  
ATOM    449  OD1 ASP A  56      -5.479   6.290  -2.646  1.00  0.00           O  
ATOM    450  OD2 ASP A  56      -6.145   7.208  -4.522  1.00  0.00           O1-
ATOM    451  N   LYS A  57      -2.409   5.317  -2.418  1.00  0.00           N  
ATOM    452  CA  LYS A  57      -1.787   5.384  -1.098  1.00  0.00           C  
ATOM    453  C   LYS A  57      -2.781   5.863  -0.045  1.00  0.00           C  
ATOM    454  O   LYS A  57      -2.872   5.283   1.039  1.00  0.00           O  
ATOM    455  CB  LYS A  57      -0.568   6.307  -1.127  1.00  0.00           C  
ATOM    456  CG  LYS A  57       0.223   6.327   0.174  1.00  0.00           C  
ATOM    457  CD  LYS A  57       1.469   7.196   0.056  1.00  0.00           C  
ATOM    458  CE  LYS A  57       2.243   7.246   1.367  1.00  0.00           C  
ATOM    459  NZ  LYS A  57       3.463   8.101   1.258  1.00  0.00           N1+
ATOM    460  N   LYS A  58      -3.499   6.890  -0.355  1.00  0.00           N  
ATOM    461  CA  LYS A  58      -4.477   7.434   0.583  1.00  0.00           C  
ATOM    462  C   LYS A  58      -5.533   6.392   0.941  1.00  0.00           C  
ATOM    463  O   LYS A  58      -5.851   6.201   2.115  1.00  0.00           O  
ATOM    464  CB  LYS A  58      -5.145   8.680  -0.000  1.00  0.00           C  
ATOM    465  CG  LYS A  58      -6.097   9.377   0.959  1.00  0.00           C  
ATOM    466  CD  LYS A  58      -6.738  10.602   0.318  1.00  0.00           C  
ATOM    467  CE  LYS A  58      -7.766  11.244   1.241  1.00  0.00           C  
ATOM    468  NZ  LYS A  58      -8.441  12.407   0.593  1.00  0.00           N1+
ATOM    469  N   GLU A  59      -6.016   5.656  -0.024  1.00  0.00           N  
ATOM    470  CA  GLU A  59      -7.015   4.611   0.179  1.00  0.00           C  
ATOM    471  C   GLU A  59      -6.433   3.436   0.960  1.00  0.00           C  
ATOM    472  O   GLU A  59      -7.103   2.864   1.823  1.00  0.00           O  
ATOM    473  CB  GLU A  59      -7.570   4.128  -1.163  1.00  0.00           C  
ATOM    474  CG  GLU A  59      -8.391   5.175  -1.902  1.00  0.00           C  
ATOM    475  CD  GLU A  59      -8.727   4.776  -3.331  1.00  0.00           C  
ATOM    476  OE1 GLU A  59      -9.832   5.114  -3.811  1.00  0.00           O  
ATOM    477  OE2 GLU A  59      -7.877   4.118  -3.973  1.00  0.00           O1-
ATOM    478  N   TRP A  60      -5.197   3.150   0.762  1.00  0.00           N  
ATOM    479  CA  TRP A  60      -4.524   2.074   1.482  1.00  0.00           C  
ATOM    480  C   TRP A  60      -4.340   2.435   2.952  1.00  0.00           C  
ATOM    481  O   TRP A  60      -4.557   1.601   3.835  1.00  0.00           O  
ATOM    482  CB  TRP A  60      -3.165   1.767   0.845  1.00  0.00           C  
ATOM    483  CG  TRP A  60      -2.350   0.764   1.605  1.00  0.00           C  
ATOM    484  CD1 TRP A  60      -1.263   1.015   2.396  1.00  0.00           C  
ATOM    485  CD2 TRP A  60      -2.554  -0.652   1.641  1.00  0.00           C  
ATOM    486  CE2 TRP A  60      -1.553  -1.197   2.475  1.00  0.00           C  
ATOM    487  CE3 TRP A  60      -3.487  -1.512   1.050  1.00  0.00           C  
ATOM    488  NE1 TRP A  60      -0.779  -0.160   2.922  1.00  0.00           N  
ATOM    489  CZ2 TRP A  60      -1.460  -2.567   2.733  1.00  0.00           C  
ATOM    490  CZ3 TRP A  60      -3.393  -2.876   1.307  1.00  0.00           C  
ATOM    491  CH2 TRP A  60      -2.385  -3.388   2.141  1.00  0.00           C  
ATOM    492  N   LEU A  61      -3.982   3.639   3.147  1.00  0.00           N  
ATOM    493  CA  LEU A  61      -3.805   4.084   4.525  1.00  0.00           C  
ATOM    494  C   LEU A  61      -5.105   3.948   5.311  1.00  0.00           C  
ATOM    495  O   LEU A  61      -5.102   3.457   6.443  1.00  0.00           O  
ATOM    496  CB  LEU A  61      -3.323   5.537   4.562  1.00  0.00           C  
ATOM    497  CG  LEU A  61      -1.857   5.774   4.194  1.00  0.00           C  
ATOM    498  CD1 LEU A  61      -1.579   7.268   4.059  1.00  0.00           C  
ATOM    499  CD2 LEU A  61      -0.936   5.146   5.235  1.00  0.00           C  
ATOM    500  N   LEU A  62      -6.131   4.309   4.725  1.00  0.00           N  
ATOM    501  CA  LEU A  62      -7.442   4.176   5.350  1.00  0.00           C  
ATOM    502  C   LEU A  62      -7.801   2.708   5.555  1.00  0.00           C  
ATOM    503  O   LEU A  62      -8.226   2.314   6.644  1.00  0.00           O  
ATOM    504  CB  LEU A  62      -8.515   4.861   4.499  1.00  0.00           C  
ATOM    505  CG  LEU A  62      -9.943   4.816   5.043  1.00  0.00           C  
ATOM    506  CD1 LEU A  62     -10.024   5.541   6.382  1.00  0.00           C  
ATOM    507  CD2 LEU A  62     -10.917   5.425   4.040  1.00  0.00           C  
ATOM    508  N   ALA A  63      -7.614   1.936   4.502  1.00  0.00           N  
ATOM    509  CA  ALA A  63      -7.893   0.504   4.577  1.00  0.00           C  
ATOM    510  C   ALA A  63      -7.079  -0.156   5.685  1.00  0.00           C  
ATOM    511  O   ALA A  63      -7.602  -0.976   6.444  1.00  0.00           O  
ATOM    512  CB  ALA A  63      -7.602  -0.165   3.236  1.00  0.00           C  
ATOM    513  N   PHE A  64      -5.865   0.188   5.752  1.00  0.00           N  
ATOM    514  CA  PHE A  64      -4.939  -0.396   6.715  1.00  0.00           C  
ATOM    515  C   PHE A  64      -5.375  -0.089   8.142  1.00  0.00           C  
ATOM    516  O   PHE A  64      -5.364  -0.970   9.003  1.00  0.00           O  
ATOM    517  CB  PHE A  64      -3.517   0.124   6.478  1.00  0.00           C  
ATOM    518  CG  PHE A  64      -2.460  -0.629   7.239  1.00  0.00           C  
ATOM    519  CD1 PHE A  64      -2.036  -0.190   8.487  1.00  0.00           C  
ATOM    520  CD2 PHE A  64      -1.890  -1.778   6.707  1.00  0.00           C  
ATOM    521  CE1 PHE A  64      -1.059  -0.885   9.195  1.00  0.00           C  
ATOM    522  CE2 PHE A  64      -0.913  -2.478   7.408  1.00  0.00           C  
ATOM    523  CZ  PHE A  64      -0.497  -2.029   8.651  1.00  0.00           C  
ATOM    524  N   LYS A  65      -5.810   1.090   8.386  1.00  0.00           N  
ATOM    525  CA  LYS A  65      -6.242   1.503   9.717  1.00  0.00           C  
ATOM    526  C   LYS A  65      -7.484   0.732  10.156  1.00  0.00           C  
ATOM    527  O   LYS A  65      -7.583   0.308  11.309  1.00  0.00           O  
ATOM    528  CB  LYS A  65      -6.520   3.007   9.750  1.00  0.00           C  
ATOM    529  CG  LYS A  65      -5.266   3.869   9.710  1.00  0.00           C  
ATOM    530  CD  LYS A  65      -5.608   5.353   9.751  1.00  0.00           C  
ATOM    531  CE  LYS A  65      -4.359   6.218   9.638  1.00  0.00           C  
ATOM    532  NZ  LYS A  65      -4.691   7.673   9.653  1.00  0.00           N1+
ATOM    533  N   ILE A  66      -8.362   0.528   9.271  1.00  0.00           N  
ATOM    534  CA  ILE A  66      -9.597  -0.178   9.590  1.00  0.00           C  
ATOM    535  C   ILE A  66      -9.306  -1.663   9.790  1.00  0.00           C  
ATOM    536  O   ILE A  66      -9.874  -2.300  10.680  1.00  0.00           O  
ATOM    537  CB  ILE A  66     -10.660   0.015   8.484  1.00  0.00           C  
ATOM    538  CG1 ILE A  66     -11.123   1.476   8.439  1.00  0.00           C  
ATOM    539  CG2 ILE A  66     -11.847  -0.928   8.706  1.00  0.00           C  
ATOM    540  CD1 ILE A  66     -12.117   1.775   7.325  1.00  0.00           C  
ATOM    541  N   LEU A  67      -8.300  -2.180   8.958  1.00  0.00           N  
ATOM    542  CA  LEU A  67      -7.878  -3.571   9.079  1.00  0.00           C  
ATOM    543  C   LEU A  67      -7.344  -3.857  10.478  1.00  0.00           C  
ATOM    544  O   LEU A  67      -7.670  -4.887  11.072  1.00  0.00           O  
ATOM    545  CB  LEU A  67      -6.809  -3.901   8.034  1.00  0.00           C  
ATOM    546  CG  LEU A  67      -6.337  -5.355   7.982  1.00  0.00           C  
ATOM    547  CD1 LEU A  67      -7.081  -6.115   6.888  1.00  0.00           C  
ATOM    548  CD2 LEU A  67      -4.831  -5.420   7.756  1.00  0.00           C  
ATOM    549  N   ILE A  68      -6.527  -3.010  10.916  1.00  0.00           N  
ATOM    550  CA  ILE A  68      -5.913  -3.183  12.229  1.00  0.00           C  
ATOM    551  C   ILE A  68      -6.986  -3.117  13.312  1.00  0.00           C  
ATOM    552  O   ILE A  68      -6.944  -3.876  14.283  1.00  0.00           O  
ATOM    553  CB  ILE A  68      -4.824  -2.117  12.487  1.00  0.00           C  
ATOM    554  CG1 ILE A  68      -3.635  -2.329  11.543  1.00  0.00           C  
ATOM    555  CG2 ILE A  68      -4.374  -2.148  13.949  1.00  0.00           C  
ATOM    556  CD1 ILE A  68      -2.902  -3.647  11.756  1.00  0.00           C  
ATOM    557  N   LEU A  69      -8.009  -2.289  13.078  1.00  0.00           N  
ATOM    558  CA  LEU A  69      -9.075  -2.132  14.062  1.00  0.00           C  
ATOM    559  C   LEU A  69      -9.995  -3.347  14.065  1.00  0.00           C  
ATOM    560  O   LEU A  69     -10.454  -3.781  15.125  1.00  0.00           O  
ATOM    561  CB  LEU A  69      -9.884  -0.864  13.777  1.00  0.00           C  
ATOM    562  CG  LEU A  69      -9.183   0.466  14.060  1.00  0.00           C  
ATOM    563  CD1 LEU A  69     -10.036   1.630  13.563  1.00  0.00           C  
ATOM    564  CD2 LEU A  69      -8.888   0.610  15.549  1.00  0.00           C  
ATOM    565  N   GLU A  70     -10.192  -3.941  12.815  1.00  0.00           N  
ATOM    566  CA  GLU A  70     -11.076  -5.097  12.713  1.00  0.00           C  
ATOM    567  C   GLU A  70     -10.410  -6.351  13.272  1.00  0.00           C  
ATOM    568  O   GLU A  70     -11.076  -7.200  13.870  1.00  0.00           O  
ATOM    569  CB  GLU A  70     -11.494  -5.327  11.258  1.00  0.00           C  
ATOM    570  CG  GLU A  70     -12.528  -4.334  10.750  1.00  0.00           C  
ATOM    571  CD  GLU A  70     -13.085  -4.693   9.383  1.00  0.00           C  
ATOM    572  OE1 GLU A  70     -14.144  -4.149   8.996  1.00  0.00           O  
ATOM    573  OE2 GLU A  70     -12.458  -5.527   8.692  1.00  0.00           O1-
ATOM    574  N   LYS A  71      -9.186  -6.602  13.059  1.00  0.00           N  
ATOM    575  CA  LYS A  71      -8.473  -7.750  13.610  1.00  0.00           C  
ATOM    576  C   LYS A  71      -8.600  -7.798  15.130  1.00  0.00           C  
ATOM    577  O   LYS A  71      -8.744  -8.875  15.713  1.00  0.00           O  
ATOM    578  CB  LYS A  71      -6.997  -7.710  13.209  1.00  0.00           C  
ATOM    579  CG  LYS A  71      -6.735  -8.133  11.771  1.00  0.00           C  
ATOM    580  CD  LYS A  71      -5.244  -8.275  11.493  1.00  0.00           C  
ATOM    581  CE  LYS A  71      -4.983  -8.744  10.068  1.00  0.00           C  
ATOM    582  NZ  LYS A  71      -3.526  -8.957   9.814  1.00  0.00           N1+
ATOM    583  N   LYS A  72      -8.671  -6.680  15.731  1.00  0.00           N  
ATOM    584  CA  LYS A  72      -8.815  -6.606  17.183  1.00  0.00           C  
ATOM    585  C   LYS A  72     -10.208  -7.054  17.620  1.00  0.00           C  
ATOM    586  O   LYS A  72     -10.357  -7.724  18.645  1.00  0.00           O  
ATOM    587  CB  LYS A  72      -8.543  -5.185  17.678  1.00  0.00           C  
ATOM    588  CG  LYS A  72      -7.068  -4.811  17.703  1.00  0.00           C  
ATOM    589  CD  LYS A  72      -6.847  -3.454  18.360  1.00  0.00           C  
ATOM    590  CE  LYS A  72      -5.370  -3.083  18.394  1.00  0.00           C  
ATOM    591  NZ  LYS A  72      -5.147  -1.761  19.052  1.00  0.00           N1+
ATOM    592  N   HIS A  73     -11.128  -6.628  16.736  1.00  0.00           N  
ATOM    593  CA  HIS A  73     -12.512  -6.971  17.042  1.00  0.00           C  
ATOM    594  C   HIS A  73     -12.750  -8.471  16.912  1.00  0.00           C  
ATOM    595  O   HIS A  73     -13.423  -9.073  17.753  1.00  0.00           O  
ATOM    596  CB  HIS A  73     -13.468  -6.205  16.126  1.00  0.00           C  
ATOM    597  CG  HIS A  73     -14.908  -6.359  16.497  1.00  0.00           C  
ATOM    598  CD2 HIS A  73     -15.923  -7.001  15.873  1.00  0.00           C  
ATOM    599  ND1 HIS A  73     -15.444  -5.809  17.641  1.00  0.00           N  
ATOM    600  CE1 HIS A  73     -16.732  -6.107  17.704  1.00  0.00           C  
ATOM    601  NE2 HIS A  73     -17.048  -6.829  16.643  1.00  0.00           N  
ATOM    602  N   HIS A  74     -12.180  -9.083  15.857  1.00  0.00           N  
ATOM    603  CA  HIS A  74     -12.364 -10.517  15.655  1.00  0.00           C  
ATOM    604  C   HIS A  74     -11.601 -11.323  16.700  1.00  0.00           C  
ATOM    605  O   HIS A  74     -12.044 -12.401  17.103  1.00  0.00           O  
ATOM    606  CB  HIS A  74     -11.919 -10.922  14.248  1.00  0.00           C  
ATOM    607  CG  HIS A  74     -12.884 -10.529  13.176  1.00  0.00           C  
ATOM    608  CD2 HIS A  74     -12.851  -9.516  12.278  1.00  0.00           C  
ATOM    609  ND1 HIS A  74     -14.054 -11.217  12.940  1.00  0.00           N  
ATOM    610  CE1 HIS A  74     -14.701 -10.643  11.940  1.00  0.00           C  
ATOM    611  NE2 HIS A  74     -13.993  -9.608  11.521  1.00  0.00           N  
ATOM    612  N   ALA A  75     -10.354 -10.795  17.087  1.00  0.00           N  
ATOM    613  CA  ALA A  75      -9.638 -11.471  18.167  1.00  0.00           C  
ATOM    614  C   ALA A  75     -10.442 -11.436  19.464  1.00  0.00           C  
ATOM    615  O   ALA A  75     -10.391 -12.378  20.258  1.00  0.00           O  
ATOM    616  CB  ALA A  75      -8.267 -10.835  18.377  1.00  0.00           C  
ATOM    617  N   ARG A  76     -11.372 -10.535  19.549  1.00  0.00           N  
ATOM    618  CA  ARG A  76     -12.229 -10.401  20.723  1.00  0.00           C  
ATOM    619  C   ARG A  76     -13.479 -11.265  20.589  1.00  0.00           C  
ATOM    620  O   ARG A  76     -13.968 -11.814  21.579  1.00  0.00           O  
ATOM    621  CB  ARG A  76     -12.623  -8.938  20.938  1.00  0.00           C  
ATOM    622  CG  ARG A  76     -11.525  -8.090  21.559  1.00  0.00           C  
ATOM    623  CD  ARG A  76     -11.997  -6.668  21.829  1.00  0.00           C  
ATOM    624  NE  ARG A  76     -10.877  -5.768  22.089  1.00  0.00           N  
ATOM    625  CZ  ARG A  76     -10.964  -4.442  22.138  1.00  0.00           C  
ATOM    626  NH1 ARG A  76     -12.128  -3.832  21.945  1.00  0.00           N1+
ATOM    627  NH2 ARG A  76      -9.881  -3.719  22.383  1.00  0.00           N  
ATOM    628  N   GLN A  77     -14.023 -11.533  19.349  1.00  0.00           N  
ATOM    629  CA  GLN A  77     -15.239 -12.314  19.155  1.00  0.00           C  
ATOM    630  C   GLN A  77     -14.958 -13.810  19.272  1.00  0.00           C  
ATOM    631  O   GLN A  77     -15.807 -14.573  19.735  1.00  0.00           O  
ATOM    632  CB  GLN A  77     -15.866 -12.003  17.795  1.00  0.00           C  
ATOM    633  CG  GLN A  77     -16.614 -10.678  17.751  1.00  0.00           C  
ATOM    634  CD  GLN A  77     -17.366 -10.470  16.450  1.00  0.00           C  
ATOM    635  NE2 GLN A  77     -17.464  -9.218  16.014  1.00  0.00           N  
ATOM    636  OE1 GLN A  77     -17.853 -11.427  15.840  1.00  0.00           O  
ATOM    637  N   ARG A  78     -13.676 -14.196  19.094  1.00  0.00           N  
ATOM    638  CA  ARG A  78     -13.377 -15.614  19.266  1.00  0.00           C  
ATOM    639  C   ARG A  78     -13.155 -15.953  20.736  1.00  0.00           C  
ATOM    640  O   ARG A  78     -13.205 -17.122  21.123  1.00  0.00           O  
ATOM    641  CB  ARG A  78     -12.146 -16.006  18.446  1.00  0.00           C  
ATOM    642  CG  ARG A  78     -12.402 -16.084  16.950  1.00  0.00           C  
ATOM    643  CD  ARG A  78     -11.265 -16.786  16.219  1.00  0.00           C  
ATOM    644  NE  ARG A  78     -10.598 -15.892  15.275  1.00  0.00           N  
ATOM    645  CZ  ARG A  78      -9.659 -16.267  14.410  1.00  0.00           C  
ATOM    646  NH1 ARG A  78      -9.258 -17.532  14.352  1.00  0.00           N1+
ATOM    647  NH2 ARG A  78      -9.119 -15.371  13.598  1.00  0.00           N  
ATOM    648  N   ARG A  79     -13.131 -14.965  21.630  1.00  0.00           N  
ATOM    649  CA  ARG A  79     -13.152 -15.305  23.048  1.00  0.00           C  
ATOM    650  C   ARG A  79     -14.576 -15.291  23.595  1.00  0.00           C  
ATOM    651  O   ARG A  79     -14.960 -16.174  24.363  1.00  0.00           O  
ATOM    652  CB  ARG A  79     -12.275 -14.339  23.847  1.00  0.00           C  
ATOM    653  CG  ARG A  79     -10.784 -14.522  23.613  1.00  0.00           C  
ATOM    654  CD  ARG A  79      -9.955 -13.625  24.520  1.00  0.00           C  
ATOM    655  NE  ARG A  79      -8.528 -13.738  24.234  1.00  0.00           N  
ATOM    656  CZ  ARG A  79      -7.580 -13.000  24.802  1.00  0.00           C  
ATOM    657  NH1 ARG A  79      -7.890 -12.073  25.703  1.00  0.00           N1+
ATOM    658  NH2 ARG A  79      -6.311 -13.187  24.468  1.00  0.00           N  
END
