# Supplementary material for: Scaffolding protein functional sites using deep learning
Source: Science. Author manuscript; Available in PMC 2022 Oct 31. (PMC9621694; doi:10.1126/science.abn2100)
Supplement: Data S1 [file NIHMS1830590-supplement-Data_S1.zip › EF-hand_2_RF.pdb]

ATOM      1  N   GLY A   1       1.667  10.396  18.581  1.00  0.00           N  
ATOM      2  CA  GLY A   1       2.439   9.171  18.751  1.00  0.00           C  
ATOM      3  C   GLY A   1       1.901   8.009  17.914  1.00  0.00           C  
ATOM      4  O   GLY A   1       2.424   7.711  16.834  1.00  0.00           O  
ATOM      5 1H   GLY A   1       1.775  10.973  19.404  1.00  0.00           H  
ATOM      6 2H   GLY A   1       2.006  10.901  17.775  1.00  0.00           H  
ATOM      7 3H   GLY A   1       0.692  10.173  18.455  1.00  0.00           H  
ATOM      8 1HA  GLY A   1       3.478   9.362  18.478  1.00  0.00           H  
ATOM      9 2HA  GLY A   1       2.439   8.890  19.804  1.00  0.00           H  
ATOM     10  N   MET A   2       0.834   7.367  18.398  1.00  0.00           N  
ATOM     11  CA  MET A   2       0.263   6.207  17.703  1.00  0.00           C  
ATOM     12  C   MET A   2      -0.119   6.463  16.253  1.00  0.00           C  
ATOM     13  O   MET A   2       0.153   5.632  15.392  1.00  0.00           O  
ATOM     14  CB  MET A   2      -0.977   5.688  18.409  1.00  0.00           C  
ATOM     15  CG  MET A   2      -1.585   4.491  17.691  1.00  0.00           C  
ATOM     16  SD  MET A   2      -3.151   3.960  18.376  1.00  0.00           S  
ATOM     17  CE  MET A   2      -4.196   5.288  17.779  1.00  0.00           C  
ATOM     18  H   MET A   2       0.429   7.644  19.282  1.00  0.00           H  
ATOM     19  HA  MET A   2       1.013   5.416  17.704  1.00  0.00           H  
ATOM     20 1HB  MET A   2      -0.730   5.390  19.425  1.00  0.00           H  
ATOM     21 2HB  MET A   2      -1.732   6.472  18.461  1.00  0.00           H  
ATOM     22 1HG  MET A   2      -1.742   4.761  16.652  1.00  0.00           H  
ATOM     23 2HG  MET A   2      -0.891   3.651  17.720  1.00  0.00           H  
ATOM     24 1HE  MET A   2      -5.221   5.123  18.110  1.00  0.00           H  
ATOM     25 2HE  MET A   2      -3.835   6.240  18.168  1.00  0.00           H  
ATOM     26 3HE  MET A   2      -4.167   5.313  16.687  1.00  0.00           H  
ATOM     27  N   GLU A   3      -0.759   7.592  15.964  1.00  0.00           N  
ATOM     28  CA  GLU A   3      -1.184   7.808  14.589  1.00  0.00           C  
ATOM     29  C   GLU A   3       0.020   7.878  13.649  1.00  0.00           C  
ATOM     30  O   GLU A   3      -0.028   7.351  12.537  1.00  0.00           O  
ATOM     31  CB  GLU A   3      -2.013   9.085  14.474  1.00  0.00           C  
ATOM     32  CG  GLU A   3      -2.607   9.323  13.090  1.00  0.00           C  
ATOM     33  CD  GLU A   3      -3.658   8.292  12.712  1.00  0.00           C  
ATOM     34  OE1 GLU A   3      -4.193   7.656  13.591  1.00  0.00           O  
ATOM     35  OE2 GLU A   3      -3.929   8.136  11.536  1.00  0.00           O1-
ATOM     36  H   GLU A   3      -0.969   8.266  16.682  1.00  0.00           H  
ATOM     37  HA  GLU A   3      -1.804   6.965  14.286  1.00  0.00           H  
ATOM     38 1HB  GLU A   3      -2.832   9.052  15.192  1.00  0.00           H  
ATOM     39 2HB  GLU A   3      -1.391   9.944  14.724  1.00  0.00           H  
ATOM     40 1HG  GLU A   3      -3.058  10.314  13.062  1.00  0.00           H  
ATOM     41 2HG  GLU A   3      -1.801   9.298  12.355  1.00  0.00           H  
ATOM     42  N   ALA A   4       1.109   8.521  14.092  1.00  0.00           N  
ATOM     43  CA  ALA A   4       2.310   8.607  13.267  1.00  0.00           C  
ATOM     44  C   ALA A   4       2.861   7.213  13.020  1.00  0.00           C  
ATOM     45  O   ALA A   4       3.282   6.882  11.913  1.00  0.00           O  
ATOM     46  CB  ALA A   4       3.360   9.472  13.932  1.00  0.00           C  
ATOM     47  H   ALA A   4       1.105   8.928  15.013  1.00  0.00           H  
ATOM     48  HA  ALA A   4       2.036   9.043  12.306  1.00  0.00           H  
ATOM     49 1HB  ALA A   4       4.240   9.528  13.294  1.00  0.00           H  
ATOM     50 2HB  ALA A   4       2.962  10.471  14.091  1.00  0.00           H  
ATOM     51 3HB  ALA A   4       3.634   9.031  14.890  1.00  0.00           H  
ATOM     52  N   LEU A   5       2.815   6.373  14.053  1.00  0.00           N  
ATOM     53  CA  LEU A   5       3.289   5.003  13.932  1.00  0.00           C  
ATOM     54  C   LEU A   5       2.476   4.267  12.885  1.00  0.00           C  
ATOM     55  O   LEU A   5       3.025   3.611  11.993  1.00  0.00           O  
ATOM     56  CB  LEU A   5       3.185   4.288  15.278  1.00  0.00           C  
ATOM     57  CG  LEU A   5       3.573   2.829  15.293  1.00  0.00           C  
ATOM     58  CD1 LEU A   5       5.029   2.683  14.880  1.00  0.00           C  
ATOM     59  CD2 LEU A   5       3.325   2.293  16.689  1.00  0.00           C  
ATOM     60  H   LEU A   5       2.464   6.705  14.954  1.00  0.00           H  
ATOM     61  HA  LEU A   5       4.330   5.021  13.618  1.00  0.00           H  
ATOM     62 1HB  LEU A   5       3.804   4.815  16.001  1.00  0.00           H  
ATOM     63 2HB  LEU A   5       2.164   4.337  15.616  1.00  0.00           H  
ATOM     64  HG  LEU A   5       2.961   2.278  14.579  1.00  0.00           H  
ATOM     65 1HD1 LEU A   5       5.309   1.634  14.892  1.00  0.00           H  
ATOM     66 2HD1 LEU A   5       5.163   3.083  13.873  1.00  0.00           H  
ATOM     67 3HD1 LEU A   5       5.659   3.233  15.577  1.00  0.00           H  
ATOM     68 1HD2 LEU A   5       3.587   1.248  16.736  1.00  0.00           H  
ATOM     69 2HD2 LEU A   5       3.933   2.849  17.403  1.00  0.00           H  
ATOM     70 3HD2 LEU A   5       2.270   2.415  16.938  1.00  0.00           H  
ATOM     71  N   LEU A   6       1.158   4.391  12.980  1.00  0.00           N  
ATOM     72  CA  LEU A   6       0.274   3.721  12.051  1.00  0.00           C  
ATOM     73  C   LEU A   6       0.496   4.204  10.623  1.00  0.00           C  
ATOM     74  O   LEU A   6       0.539   3.387   9.702  1.00  0.00           O  
ATOM     75  CB  LEU A   6      -1.169   3.951  12.494  1.00  0.00           C  
ATOM     76  CG  LEU A   6      -1.556   3.224  13.786  1.00  0.00           C  
ATOM     77  CD1 LEU A   6      -2.937   3.673  14.219  1.00  0.00           C  
ATOM     78  CD2 LEU A   6      -1.503   1.723  13.549  1.00  0.00           C  
ATOM     79  H   LEU A   6       0.767   4.953  13.737  1.00  0.00           H  
ATOM     80  HA  LEU A   6       0.484   2.655  12.090  1.00  0.00           H  
ATOM     81 1HB  LEU A   6      -1.296   5.019  12.678  1.00  0.00           H  
ATOM     82 2HB  LEU A   6      -1.850   3.669  11.713  1.00  0.00           H  
ATOM     83  HG  LEU A   6      -0.853   3.486  14.575  1.00  0.00           H  
ATOM     84 1HD1 LEU A   6      -3.210   3.168  15.144  1.00  0.00           H  
ATOM     85 2HD1 LEU A   6      -2.932   4.754  14.383  1.00  0.00           H  
ATOM     86 3HD1 LEU A   6      -3.657   3.427  13.445  1.00  0.00           H  
ATOM     87 1HD2 LEU A   6      -1.770   1.200  14.467  1.00  0.00           H  
ATOM     88 2HD2 LEU A   6      -2.206   1.457  12.764  1.00  0.00           H  
ATOM     89 3HD2 LEU A   6      -0.495   1.439  13.248  1.00  0.00           H  
ATOM     90  N   GLU A   7       0.733   5.503  10.437  1.00  0.00           N  
ATOM     91  CA  GLU A   7       0.993   6.010   9.098  1.00  0.00           C  
ATOM     92  C   GLU A   7       2.306   5.451   8.559  1.00  0.00           C  
ATOM     93  O   GLU A   7       2.379   5.028   7.402  1.00  0.00           O  
ATOM     94  CB  GLU A   7       1.064   7.537   9.105  1.00  0.00           C  
ATOM     95  CG  GLU A   7       1.369   8.176   7.750  1.00  0.00           C  
ATOM     96  CD  GLU A   7       0.295   8.034   6.709  1.00  0.00           C  
ATOM     97  OE1 GLU A   7      -0.840   7.832   7.056  1.00  0.00           O  
ATOM     98  OE2 GLU A   7       0.633   8.118   5.542  1.00  0.00           O1-
ATOM     99  H   GLU A   7       0.685   6.150  11.226  1.00  0.00           H  
ATOM    100  HA  GLU A   7       0.182   5.692   8.443  1.00  0.00           H  
ATOM    101 1HB  GLU A   7       0.118   7.940   9.470  1.00  0.00           H  
ATOM    102 2HB  GLU A   7       1.839   7.854   9.805  1.00  0.00           H  
ATOM    103 1HG  GLU A   7       1.566   9.235   7.905  1.00  0.00           H  
ATOM    104 2HG  GLU A   7       2.284   7.721   7.376  1.00  0.00           H  
ATOM    105  N   LYS A   8       3.344   5.401   9.396  1.00  0.00           N  
ATOM    106  CA  LYS A   8       4.623   4.890   8.929  1.00  0.00           C  
ATOM    107  C   LYS A   8       4.507   3.419   8.547  1.00  0.00           C  
ATOM    108  O   LYS A   8       5.039   2.995   7.515  1.00  0.00           O  
ATOM    109  CB  LYS A   8       5.694   5.094  10.001  1.00  0.00           C  
ATOM    110  CG  LYS A   8       6.106   6.558  10.202  1.00  0.00           C  
ATOM    111  CD  LYS A   8       7.120   6.704  11.325  1.00  0.00           C  
ATOM    112  CE  LYS A   8       7.497   8.163  11.542  1.00  0.00           C  
ATOM    113  NZ  LYS A   8       8.470   8.325  12.659  1.00  0.00           N1+
ATOM    114  H   LYS A   8       3.253   5.758  10.349  1.00  0.00           H  
ATOM    115  HA  LYS A   8       4.912   5.448   8.038  1.00  0.00           H  
ATOM    116 1HB  LYS A   8       5.315   4.723  10.959  1.00  0.00           H  
ATOM    117 2HB  LYS A   8       6.580   4.516   9.752  1.00  0.00           H  
ATOM    118 1HG  LYS A   8       6.546   6.933   9.278  1.00  0.00           H  
ATOM    119 2HG  LYS A   8       5.230   7.156  10.427  1.00  0.00           H  
ATOM    120 1HD  LYS A   8       6.688   6.308  12.247  1.00  0.00           H  
ATOM    121 2HD  LYS A   8       8.016   6.134  11.087  1.00  0.00           H  
ATOM    122 1HE  LYS A   8       7.938   8.557  10.628  1.00  0.00           H  
ATOM    123 2HE  LYS A   8       6.594   8.731  11.774  1.00  0.00           H  
ATOM    124 1HZ  LYS A   8       8.694   9.304  12.773  1.00  0.00           H  
ATOM    125 2HZ  LYS A   8       8.063   7.971  13.514  1.00  0.00           H  
ATOM    126 3HZ  LYS A   8       9.313   7.810  12.450  1.00  0.00           H  
ATOM    127  N   ARG A   9       3.765   2.647   9.345  1.00  0.00           N  
ATOM    128  CA  ARG A   9       3.565   1.237   9.047  1.00  0.00           C  
ATOM    129  C   ARG A   9       2.746   1.062   7.773  1.00  0.00           C  
ATOM    130  O   ARG A   9       3.039   0.192   6.946  1.00  0.00           O  
ATOM    131  CB  ARG A   9       2.873   0.544  10.204  1.00  0.00           C  
ATOM    132  CG  ARG A   9       3.720   0.340  11.452  1.00  0.00           C  
ATOM    133  CD  ARG A   9       2.927  -0.282  12.542  1.00  0.00           C  
ATOM    134  NE  ARG A   9       3.740  -0.564  13.710  1.00  0.00           N  
ATOM    135  CZ  ARG A   9       3.281  -1.101  14.857  1.00  0.00           C  
ATOM    136  NH1 ARG A   9       2.010  -1.411  14.978  1.00  0.00           N1+
ATOM    137  NH2 ARG A   9       4.113  -1.321  15.860  1.00  0.00           N  
ATOM    138  H   ARG A   9       3.354   3.044  10.191  1.00  0.00           H  
ATOM    139  HA  ARG A   9       4.540   0.775   8.901  1.00  0.00           H  
ATOM    140 1HB  ARG A   9       2.033   1.160  10.506  1.00  0.00           H  
ATOM    141 2HB  ARG A   9       2.485  -0.421   9.883  1.00  0.00           H  
ATOM    142 1HG  ARG A   9       4.562  -0.310  11.221  1.00  0.00           H  
ATOM    143 2HG  ARG A   9       4.090   1.303  11.802  1.00  0.00           H  
ATOM    144 1HD  ARG A   9       2.132   0.405  12.839  1.00  0.00           H  
ATOM    145 2HD  ARG A   9       2.490  -1.215  12.193  1.00  0.00           H  
ATOM    146  HE  ARG A   9       4.725  -0.340  13.658  1.00  0.00           H  
ATOM    147 1HH1 ARG A   9       1.379  -1.252  14.208  1.00  0.00           H  
ATOM    148 2HH1 ARG A   9       1.668  -1.815  15.838  1.00  0.00           H  
ATOM    149 1HH2 ARG A   9       5.092  -1.085  15.767  1.00  0.00           H  
ATOM    150 2HH2 ARG A   9       3.771  -1.725  16.719  1.00  0.00           H  
ATOM    151  N   ALA A  10       1.742   1.919   7.580  1.00  0.00           N  
ATOM    152  CA  ALA A  10       0.931   1.848   6.382  1.00  0.00           C  
ATOM    153  C   ALA A  10       1.778   2.091   5.146  1.00  0.00           C  
ATOM    154  O   ALA A  10       1.625   1.394   4.142  1.00  0.00           O  
ATOM    155  CB  ALA A  10      -0.172   2.873   6.438  1.00  0.00           C  
ATOM    156  H   ALA A  10       1.511   2.612   8.290  1.00  0.00           H  
ATOM    157  HA  ALA A  10       0.501   0.849   6.320  1.00  0.00           H  
ATOM    158 1HB  ALA A  10      -0.789   2.798   5.545  1.00  0.00           H  
ATOM    159 2HB  ALA A  10      -0.778   2.698   7.313  1.00  0.00           H  
ATOM    160 3HB  ALA A  10       0.260   3.869   6.498  1.00  0.00           H  
ATOM    161  N   GLN A  11       2.695   3.070   5.226  1.00  0.00           N  
ATOM    162  CA  GLN A  11       3.564   3.384   4.099  1.00  0.00           C  
ATOM    163  C   GLN A  11       4.549   2.261   3.826  1.00  0.00           C  
ATOM    164  O   GLN A  11       4.792   1.909   2.669  1.00  0.00           O  
ATOM    165  CB  GLN A  11       4.324   4.696   4.328  1.00  0.00           C  
ATOM    166  CG  GLN A  11       3.454   5.950   4.287  1.00  0.00           C  
ATOM    167  CD  GLN A  11       4.254   7.224   4.525  1.00  0.00           C  
ATOM    168  NE2 GLN A  11       3.565   8.287   4.920  1.00  0.00           N  
ATOM    169  OE1 GLN A  11       5.482   7.255   4.347  1.00  0.00           O  
ATOM    170  H   GLN A  11       2.760   3.628   6.079  1.00  0.00           H  
ATOM    171  HA  GLN A  11       2.943   3.505   3.215  1.00  0.00           H  
ATOM    172 1HB  GLN A  11       4.801   4.660   5.310  1.00  0.00           H  
ATOM    173 2HB  GLN A  11       5.112   4.797   3.584  1.00  0.00           H  
ATOM    174 1HG  GLN A  11       2.981   6.020   3.310  1.00  0.00           H  
ATOM    175 2HG  GLN A  11       2.689   5.881   5.062  1.00  0.00           H  
ATOM    176 1HE2 GLN A  11       4.028   9.151   5.092  1.00  0.00           H  
ATOM    177 2HE2 GLN A  11       2.547   8.219   5.065  1.00  0.00           H  
ATOM    178  N   LYS A  12       5.081   1.650   4.887  1.00  0.00           N  
ATOM    179  CA  LYS A  12       6.010   0.545   4.707  1.00  0.00           C  
ATOM    180  C   LYS A  12       5.314  -0.569   3.942  1.00  0.00           C  
ATOM    181  O   LYS A  12       5.802  -1.018   2.901  1.00  0.00           O  
ATOM    182  CB  LYS A  12       6.514   0.043   6.067  1.00  0.00           C  
ATOM    183  CG  LYS A  12       7.526  -1.122   6.026  1.00  0.00           C  
ATOM    184  CD  LYS A  12       7.987  -1.472   7.448  1.00  0.00           C  
ATOM    185  CE  LYS A  12       9.096  -2.540   7.484  1.00  0.00           C  
ATOM    186  NZ  LYS A  12       8.600  -3.924   7.147  1.00  0.00           N1+
ATOM    187  H   LYS A  12       4.867   1.981   5.829  1.00  0.00           H  
ATOM    188  HA  LYS A  12       6.858   0.888   4.116  1.00  0.00           H  
ATOM    189 1HB  LYS A  12       6.971   0.873   6.608  1.00  0.00           H  
ATOM    190 2HB  LYS A  12       5.661  -0.289   6.659  1.00  0.00           H  
ATOM    191 1HG  LYS A  12       7.050  -2.002   5.577  1.00  0.00           H  
ATOM    192 2HG  LYS A  12       8.387  -0.849   5.420  1.00  0.00           H  
ATOM    193 1HD  LYS A  12       8.353  -0.568   7.937  1.00  0.00           H  
ATOM    194 2HD  LYS A  12       7.131  -1.843   8.012  1.00  0.00           H  
ATOM    195 1HE  LYS A  12       9.877  -2.267   6.776  1.00  0.00           H  
ATOM    196 2HE  LYS A  12       9.519  -2.559   8.487  1.00  0.00           H  
ATOM    197 1HZ  LYS A  12       9.365  -4.572   7.198  1.00  0.00           H  
ATOM    198 2HZ  LYS A  12       7.888  -4.198   7.799  1.00  0.00           H  
ATOM    199 3HZ  LYS A  12       8.213  -3.969   6.196  1.00  0.00           H  
ATOM    200  N   LYS A  13       4.129  -0.958   4.414  1.00  0.00           N  
ATOM    201  CA  LYS A  13       3.391  -2.033   3.773  1.00  0.00           C  
ATOM    202  C   LYS A  13       2.967  -1.650   2.362  1.00  0.00           C  
ATOM    203  O   LYS A  13       3.023  -2.472   1.446  1.00  0.00           O  
ATOM    204  CB  LYS A  13       2.172  -2.395   4.612  1.00  0.00           C  
ATOM    205  CG  LYS A  13       2.499  -3.103   5.914  1.00  0.00           C  
ATOM    206  CD  LYS A  13       1.236  -3.425   6.684  1.00  0.00           C  
ATOM    207  CE  LYS A  13       1.547  -4.077   8.021  1.00  0.00           C  
ATOM    208  NZ  LYS A  13       2.156  -5.430   7.853  1.00  0.00           N1+
ATOM    209  H   LYS A  13       3.753  -0.523   5.258  1.00  0.00           H  
ATOM    210  HA  LYS A  13       4.044  -2.905   3.707  1.00  0.00           H  
ATOM    211 1HB  LYS A  13       1.629  -1.478   4.862  1.00  0.00           H  
ATOM    212 2HB  LYS A  13       1.503  -3.028   4.031  1.00  0.00           H  
ATOM    213 1HG  LYS A  13       3.051  -4.021   5.704  1.00  0.00           H  
ATOM    214 2HG  LYS A  13       3.129  -2.450   6.522  1.00  0.00           H  
ATOM    215 1HD  LYS A  13       0.691  -2.502   6.849  1.00  0.00           H  
ATOM    216 2HD  LYS A  13       0.611  -4.095   6.096  1.00  0.00           H  
ATOM    217 1HE  LYS A  13       2.242  -3.441   8.570  1.00  0.00           H  
ATOM    218 2HE  LYS A  13       0.626  -4.171   8.596  1.00  0.00           H  
ATOM    219 1HZ  LYS A  13       2.350  -5.830   8.760  1.00  0.00           H  
ATOM    220 2HZ  LYS A  13       1.513  -6.029   7.353  1.00  0.00           H  
ATOM    221 3HZ  LYS A  13       3.017  -5.351   7.328  1.00  0.00           H  
ATOM    222  N   PHE A  14       2.578  -0.393   2.160  1.00  0.00           N  
ATOM    223  CA  PHE A  14       2.162   0.038   0.842  1.00  0.00           C  
ATOM    224  C   PHE A  14       3.285  -0.217  -0.148  1.00  0.00           C  
ATOM    225  O   PHE A  14       3.075  -0.823  -1.204  1.00  0.00           O  
ATOM    226  CB  PHE A  14       1.852   1.529   0.804  1.00  0.00           C  
ATOM    227  CG  PHE A  14       1.385   1.973  -0.534  1.00  0.00           C  
ATOM    228  CD1 PHE A  14       0.060   1.866  -0.843  1.00  0.00           C  
ATOM    229  CD2 PHE A  14       2.252   2.450  -1.494  1.00  0.00           C  
ATOM    230  CE1 PHE A  14      -0.424   2.232  -2.054  1.00  0.00           C  
ATOM    231  CE2 PHE A  14       1.771   2.816  -2.729  1.00  0.00           C  
ATOM    232  CZ  PHE A  14       0.427   2.706  -2.990  1.00  0.00           C  
ATOM    233  H   PHE A  14       2.528   0.270   2.932  1.00  0.00           H  
ATOM    234  HA  PHE A  14       1.283  -0.532   0.552  1.00  0.00           H  
ATOM    235 1HB  PHE A  14       1.090   1.768   1.538  1.00  0.00           H  
ATOM    236 2HB  PHE A  14       2.744   2.095   1.059  1.00  0.00           H  
ATOM    237  HD1 PHE A  14      -0.598   1.482  -0.102  1.00  0.00           H  
ATOM    238  HD2 PHE A  14       3.318   2.527  -1.269  1.00  0.00           H  
ATOM    239  HE1 PHE A  14      -1.492   2.138  -2.273  1.00  0.00           H  
ATOM    240  HE2 PHE A  14       2.453   3.190  -3.497  1.00  0.00           H  
ATOM    241  HZ  PHE A  14       0.047   2.991  -3.930  1.00  0.00           H  
ATOM    242  N   ASN A  15       4.488   0.249   0.208  1.00  0.00           N  
ATOM    243  CA  ASN A  15       5.658   0.125  -0.644  1.00  0.00           C  
ATOM    244  C   ASN A  15       6.030  -1.332  -0.898  1.00  0.00           C  
ATOM    245  O   ASN A  15       6.448  -1.682  -2.001  1.00  0.00           O  
ATOM    246  CB  ASN A  15       6.821   0.863  -0.014  1.00  0.00           C  
ATOM    247  CG  ASN A  15       6.672   2.363  -0.090  1.00  0.00           C  
ATOM    248  ND2 ASN A  15       7.362   3.054   0.781  1.00  0.00           N  
ATOM    249  OD1 ASN A  15       5.934   2.899  -0.929  1.00  0.00           O  
ATOM    250  H   ASN A  15       4.589   0.725   1.108  1.00  0.00           H  
ATOM    251  HA  ASN A  15       5.430   0.578  -1.609  1.00  0.00           H  
ATOM    252 1HB  ASN A  15       6.895   0.574   1.039  1.00  0.00           H  
ATOM    253 2HB  ASN A  15       7.749   0.569  -0.500  1.00  0.00           H  
ATOM    254 1HD2 ASN A  15       7.304   4.052   0.789  1.00  0.00           H  
ATOM    255 2HD2 ASN A  15       7.939   2.582   1.444  1.00  0.00           H  
ATOM    256  N   GLU A  16       5.863  -2.192   0.113  1.00  0.00           N  
ATOM    257  CA  GLU A  16       6.156  -3.614  -0.050  1.00  0.00           C  
ATOM    258  C   GLU A  16       5.216  -4.252  -1.075  1.00  0.00           C  
ATOM    259  O   GLU A  16       5.635  -5.090  -1.877  1.00  0.00           O  
ATOM    260  CB  GLU A  16       6.055  -4.340   1.301  1.00  0.00           C  
ATOM    261  CG  GLU A  16       7.180  -3.989   2.278  1.00  0.00           C  
ATOM    262  CD  GLU A  16       6.990  -4.542   3.677  1.00  0.00           C  
ATOM    263  OE1 GLU A  16       5.957  -5.100   3.961  1.00  0.00           O  
ATOM    264  OE2 GLU A  16       7.897  -4.386   4.475  1.00  0.00           O1-
ATOM    265  H   GLU A  16       5.550  -1.843   1.020  1.00  0.00           H  
ATOM    266  HA  GLU A  16       7.176  -3.714  -0.417  1.00  0.00           H  
ATOM    267 1HB  GLU A  16       5.108  -4.090   1.774  1.00  0.00           H  
ATOM    268 2HB  GLU A  16       6.065  -5.417   1.138  1.00  0.00           H  
ATOM    269 1HG  GLU A  16       8.112  -4.383   1.879  1.00  0.00           H  
ATOM    270 2HG  GLU A  16       7.279  -2.912   2.329  1.00  0.00           H  
ATOM    271  N   LEU A  17       3.949  -3.828  -1.064  1.00  0.00           N  
ATOM    272  CA  LEU A  17       2.958  -4.362  -1.990  1.00  0.00           C  
ATOM    273  C   LEU A  17       3.033  -3.733  -3.383  1.00  0.00           C  
ATOM    274  O   LEU A  17       2.844  -4.425  -4.379  1.00  0.00           O  
ATOM    275  CB  LEU A  17       1.565  -4.203  -1.401  1.00  0.00           C  
ATOM    276  CG  LEU A  17       1.084  -5.350  -0.534  1.00  0.00           C  
ATOM    277  CD1 LEU A  17       2.055  -5.588   0.608  1.00  0.00           C  
ATOM    278  CD2 LEU A  17      -0.247  -5.014  -0.009  1.00  0.00           C  
ATOM    279  H   LEU A  17       3.662  -3.146  -0.358  1.00  0.00           H  
ATOM    280  HA  LEU A  17       3.148  -5.425  -2.096  1.00  0.00           H  
ATOM    281 1HB  LEU A  17       1.549  -3.290  -0.798  1.00  0.00           H  
ATOM    282 2HB  LEU A  17       0.865  -4.092  -2.219  1.00  0.00           H  
ATOM    283  HG  LEU A  17       1.019  -6.245  -1.129  1.00  0.00           H  
ATOM    284 1HD1 LEU A  17       1.700  -6.414   1.220  1.00  0.00           H  
ATOM    285 2HD1 LEU A  17       3.037  -5.834   0.206  1.00  0.00           H  
ATOM    286 3HD1 LEU A  17       2.129  -4.701   1.216  1.00  0.00           H  
ATOM    287 1HD2 LEU A  17      -0.615  -5.828   0.613  1.00  0.00           H  
ATOM    288 2HD2 LEU A  17      -0.155  -4.106   0.582  1.00  0.00           H  
ATOM    289 3HD2 LEU A  17      -0.923  -4.847  -0.827  1.00  0.00           H  
ATOM    290  N   ASP A  18       3.395  -2.451  -3.480  1.00  0.00           N  
ATOM    291  CA  ASP A  18       3.515  -1.784  -4.783  1.00  0.00           C  
ATOM    292  C   ASP A  18       4.826  -2.171  -5.452  1.00  0.00           C  
ATOM    293  O   ASP A  18       5.736  -1.353  -5.604  1.00  0.00           O  
ATOM    294  CB  ASP A  18       3.453  -0.256  -4.591  1.00  0.00           C  
ATOM    295  CG  ASP A  18       3.526   0.599  -5.899  1.00  0.00           C  
ATOM    296  OD1 ASP A  18       3.474   0.072  -6.992  1.00  0.00           O  
ATOM    297  OD2 ASP A  18       3.666   1.801  -5.775  1.00  0.00           O1-
ATOM    298  H   ASP A  18       3.545  -1.910  -2.629  1.00  0.00           H  
ATOM    299  HA  ASP A  18       2.688  -2.103  -5.421  1.00  0.00           H  
ATOM    300 1HB  ASP A  18       2.521  -0.009  -4.072  1.00  0.00           H  
ATOM    301 2HB  ASP A  18       4.267   0.047  -3.928  1.00  0.00           H  
ATOM    302  N   THR A  19       4.866  -3.403  -5.950  1.00  0.00           N  
ATOM    303  CA  THR A  19       6.074  -3.999  -6.500  1.00  0.00           C  
ATOM    304  C   THR A  19       6.551  -3.314  -7.773  1.00  0.00           C  
ATOM    305  O   THR A  19       7.752  -3.288  -8.044  1.00  0.00           O  
ATOM    306  CB  THR A  19       5.853  -5.495  -6.797  1.00  0.00           C  
ATOM    307  CG2 THR A  19       5.479  -6.253  -5.524  1.00  0.00           C  
ATOM    308  OG1 THR A  19       4.805  -5.646  -7.757  1.00  0.00           O  
ATOM    309  H   THR A  19       4.023  -3.964  -5.832  1.00  0.00           H  
ATOM    310  HA  THR A  19       6.862  -3.909  -5.753  1.00  0.00           H  
ATOM    311  HB  THR A  19       6.769  -5.918  -7.204  1.00  0.00           H  
ATOM    312  HG1 THR A  19       4.129  -4.929  -7.649  1.00  0.00           H  
ATOM    313 1HG2 THR A  19       5.334  -7.307  -5.755  1.00  0.00           H  
ATOM    314 2HG2 THR A  19       6.274  -6.149  -4.785  1.00  0.00           H  
ATOM    315 3HG2 THR A  19       4.571  -5.855  -5.120  1.00  0.00           H  
ATOM    316  N   ASP A  20       5.632  -2.720  -8.532  1.00  0.00           N  
ATOM    317  CA  ASP A  20       6.049  -2.012  -9.739  1.00  0.00           C  
ATOM    318  C   ASP A  20       6.444  -0.552  -9.480  1.00  0.00           C  
ATOM    319  O   ASP A  20       6.990   0.103 -10.369  1.00  0.00           O  
ATOM    320  CB  ASP A  20       4.987  -2.096 -10.847  1.00  0.00           C  
ATOM    321  CG  ASP A  20       4.882  -3.508 -11.478  1.00  0.00           C  
ATOM    322  OD1 ASP A  20       5.909  -4.118 -11.683  1.00  0.00           O  
ATOM    323  OD2 ASP A  20       3.795  -3.957 -11.748  1.00  0.00           O1-
ATOM    324  H   ASP A  20       4.639  -2.794  -8.267  1.00  0.00           H  
ATOM    325  HA  ASP A  20       6.934  -2.516 -10.126  1.00  0.00           H  
ATOM    326 1HB  ASP A  20       4.010  -1.828 -10.428  1.00  0.00           H  
ATOM    327 2HB  ASP A  20       5.207  -1.364 -11.629  1.00  0.00           H  
ATOM    328  N   GLY A  21       6.191  -0.031  -8.270  1.00  0.00           N  
ATOM    329  CA  GLY A  21       6.513   1.364  -7.987  1.00  0.00           C  
ATOM    330  C   GLY A  21       5.581   2.345  -8.710  1.00  0.00           C  
ATOM    331  O   GLY A  21       6.015   3.428  -9.110  1.00  0.00           O  
ATOM    332  H   GLY A  21       5.785  -0.588  -7.516  1.00  0.00           H  
ATOM    333 1HA  GLY A  21       6.436   1.525  -6.910  1.00  0.00           H  
ATOM    334 2HA  GLY A  21       7.545   1.561  -8.267  1.00  0.00           H  
ATOM    335  N   ASP A  22       4.325   1.949  -8.936  1.00  0.00           N  
ATOM    336  CA  ASP A  22       3.365   2.779  -9.674  1.00  0.00           C  
ATOM    337  C   ASP A  22       2.625   3.811  -8.816  1.00  0.00           C  
ATOM    338  O   ASP A  22       1.927   4.674  -9.355  1.00  0.00           O  
ATOM    339  CB  ASP A  22       2.333   1.907 -10.401  1.00  0.00           C  
ATOM    340  CG  ASP A  22       2.891   1.106 -11.595  1.00  0.00           C  
ATOM    341  OD1 ASP A  22       3.875   1.503 -12.168  1.00  0.00           O  
ATOM    342  OD2 ASP A  22       2.303   0.109 -11.928  1.00  0.00           O1-
ATOM    343  H   ASP A  22       4.017   1.068  -8.505  1.00  0.00           H  
ATOM    344  HA  ASP A  22       3.923   3.326 -10.433  1.00  0.00           H  
ATOM    345 1HB  ASP A  22       1.907   1.194  -9.681  1.00  0.00           H  
ATOM    346 2HB  ASP A  22       1.518   2.535 -10.756  1.00  0.00           H  
ATOM    347  N   GLY A  23       2.758   3.732  -7.490  1.00  0.00           N  
ATOM    348  CA  GLY A  23       2.058   4.648  -6.592  1.00  0.00           C  
ATOM    349  C   GLY A  23       0.653   4.155  -6.260  1.00  0.00           C  
ATOM    350  O   GLY A  23      -0.141   4.871  -5.640  1.00  0.00           O  
ATOM    351  H   GLY A  23       3.334   2.999  -7.064  1.00  0.00           H  
ATOM    352 1HA  GLY A  23       2.634   4.745  -5.672  1.00  0.00           H  
ATOM    353 2HA  GLY A  23       2.006   5.636  -7.046  1.00  0.00           H  
ATOM    354  N   THR A  24       0.356   2.932  -6.688  1.00  0.00           N  
ATOM    355  CA  THR A  24      -0.934   2.289  -6.479  1.00  0.00           C  
ATOM    356  C   THR A  24      -0.741   0.779  -6.397  1.00  0.00           C  
ATOM    357  O   THR A  24       0.161   0.246  -7.030  1.00  0.00           O  
ATOM    358  CB  THR A  24      -1.890   2.622  -7.620  1.00  0.00           C  
ATOM    359  CG2 THR A  24      -1.430   1.941  -8.903  1.00  0.00           C  
ATOM    360  OG1 THR A  24      -3.189   2.149  -7.281  1.00  0.00           O  
ATOM    361  H   THR A  24       1.080   2.422  -7.173  1.00  0.00           H  
ATOM    362  HA  THR A  24      -1.370   2.628  -5.544  1.00  0.00           H  
ATOM    363  HB  THR A  24      -1.927   3.703  -7.757  1.00  0.00           H  
ATOM    364  HG1 THR A  24      -3.298   2.181  -6.308  1.00  0.00           H  
ATOM    365 1HG2 THR A  24      -2.122   2.175  -9.710  1.00  0.00           H  
ATOM    366 2HG2 THR A  24      -0.434   2.299  -9.160  1.00  0.00           H  
ATOM    367 3HG2 THR A  24      -1.401   0.860  -8.750  1.00  0.00           H  
ATOM    368  N   ILE A  25      -1.615   0.083  -5.681  1.00  0.00           N  
ATOM    369  CA  ILE A  25      -1.519  -1.369  -5.602  1.00  0.00           C  
ATOM    370  C   ILE A  25      -2.612  -2.040  -6.428  1.00  0.00           C  
ATOM    371  O   ILE A  25      -3.805  -1.761  -6.255  1.00  0.00           O  
ATOM    372  CB  ILE A  25      -1.637  -1.842  -4.152  1.00  0.00           C  
ATOM    373  CG1 ILE A  25      -0.551  -1.223  -3.293  1.00  0.00           C  
ATOM    374  CG2 ILE A  25      -1.416  -3.331  -4.125  1.00  0.00           C  
ATOM    375  CD1 ILE A  25      -0.778  -1.416  -1.817  1.00  0.00           C  
ATOM    376  H   ILE A  25      -2.345   0.569  -5.172  1.00  0.00           H  
ATOM    377  HA  ILE A  25      -0.552  -1.684  -5.997  1.00  0.00           H  
ATOM    378  HB  ILE A  25      -2.615  -1.586  -3.744  1.00  0.00           H  
ATOM    379 1HG1 ILE A  25       0.401  -1.683  -3.558  1.00  0.00           H  
ATOM    380 2HG1 ILE A  25      -0.486  -0.167  -3.506  1.00  0.00           H  
ATOM    381 1HG2 ILE A  25      -1.476  -3.687  -3.110  1.00  0.00           H  
ATOM    382 2HG2 ILE A  25      -2.155  -3.819  -4.731  1.00  0.00           H  
ATOM    383 3HG2 ILE A  25      -0.425  -3.550  -4.525  1.00  0.00           H  
ATOM    384 1HD1 ILE A  25       0.039  -0.971  -1.276  1.00  0.00           H  
ATOM    385 2HD1 ILE A  25      -1.713  -0.938  -1.530  1.00  0.00           H  
ATOM    386 3HD1 ILE A  25      -0.829  -2.468  -1.583  1.00  0.00           H  
ATOM    387  N   THR A  26      -2.200  -2.893  -7.356  1.00  0.00           N  
ATOM    388  CA  THR A  26      -3.114  -3.592  -8.251  1.00  0.00           C  
ATOM    389  C   THR A  26      -3.633  -4.898  -7.662  1.00  0.00           C  
ATOM    390  O   THR A  26      -3.092  -5.396  -6.678  1.00  0.00           O  
ATOM    391  CB  THR A  26      -2.396  -3.889  -9.559  1.00  0.00           C  
ATOM    392  CG2 THR A  26      -1.860  -2.587 -10.167  1.00  0.00           C  
ATOM    393  OG1 THR A  26      -1.284  -4.771  -9.267  1.00  0.00           O  
ATOM    394  H   THR A  26      -1.190  -3.070  -7.447  1.00  0.00           H  
ATOM    395  HA  THR A  26      -3.967  -2.944  -8.448  1.00  0.00           H  
ATOM    396  HB  THR A  26      -3.075  -4.375 -10.255  1.00  0.00           H  
ATOM    397  HG1 THR A  26      -0.597  -4.241  -8.765  1.00  0.00           H  
ATOM    398 1HG2 THR A  26      -1.327  -2.805 -11.093  1.00  0.00           H  
ATOM    399 2HG2 THR A  26      -2.683  -1.914 -10.375  1.00  0.00           H  
ATOM    400 3HG2 THR A  26      -1.173  -2.111  -9.459  1.00  0.00           H  
ATOM    401  N   ARG A  27      -4.649  -5.487  -8.303  1.00  0.00           N  
ATOM    402  CA  ARG A  27      -5.199  -6.772  -7.861  1.00  0.00           C  
ATOM    403  C   ARG A  27      -4.131  -7.848  -7.853  1.00  0.00           C  
ATOM    404  O   ARG A  27      -4.085  -8.670  -6.939  1.00  0.00           O  
ATOM    405  CB  ARG A  27      -6.365  -7.198  -8.754  1.00  0.00           C  
ATOM    406  CG  ARG A  27      -7.158  -8.429  -8.272  1.00  0.00           C  
ATOM    407  CD  ARG A  27      -8.297  -8.748  -9.208  1.00  0.00           C  
ATOM    408  NE  ARG A  27      -9.307  -7.678  -9.278  1.00  0.00           N  
ATOM    409  CZ  ARG A  27      -9.448  -6.818 -10.311  1.00  0.00           C  
ATOM    410  NH1 ARG A  27      -8.629  -6.878 -11.340  1.00  0.00           N1+
ATOM    411  NH2 ARG A  27     -10.412  -5.912 -10.290  1.00  0.00           N  
ATOM    412  H   ARG A  27      -5.059  -5.026  -9.103  1.00  0.00           H  
ATOM    413  HA  ARG A  27      -5.557  -6.676  -6.842  1.00  0.00           H  
ATOM    414 1HB  ARG A  27      -7.064  -6.375  -8.870  1.00  0.00           H  
ATOM    415 2HB  ARG A  27      -5.983  -7.436  -9.746  1.00  0.00           H  
ATOM    416 1HG  ARG A  27      -6.496  -9.296  -8.225  1.00  0.00           H  
ATOM    417 2HG  ARG A  27      -7.573  -8.235  -7.278  1.00  0.00           H  
ATOM    418 1HD  ARG A  27      -7.903  -8.910 -10.210  1.00  0.00           H  
ATOM    419 2HD  ARG A  27      -8.793  -9.657  -8.865  1.00  0.00           H  
ATOM    420  HE  ARG A  27     -10.008  -7.618  -8.538  1.00  0.00           H  
ATOM    421 1HH1 ARG A  27      -7.894  -7.569 -11.362  1.00  0.00           H  
ATOM    422 2HH1 ARG A  27      -8.738  -6.230 -12.107  1.00  0.00           H  
ATOM    423 1HH2 ARG A  27     -11.044  -5.858  -9.496  1.00  0.00           H  
ATOM    424 2HH2 ARG A  27     -10.518  -5.272 -11.061  1.00  0.00           H  
ATOM    425  N   ARG A  28      -3.263  -7.848  -8.868  1.00  0.00           N  
ATOM    426  CA  ARG A  28      -2.210  -8.852  -8.938  1.00  0.00           C  
ATOM    427  C   ARG A  28      -1.235  -8.673  -7.776  1.00  0.00           C  
ATOM    428  O   ARG A  28      -0.823  -9.647  -7.136  1.00  0.00           O  
ATOM    429  CB  ARG A  28      -1.461  -8.735 -10.259  1.00  0.00           C  
ATOM    430  CG  ARG A  28      -2.260  -9.162 -11.485  1.00  0.00           C  
ATOM    431  CD  ARG A  28      -1.494  -8.955 -12.750  1.00  0.00           C  
ATOM    432  NE  ARG A  28      -2.260  -9.358 -13.924  1.00  0.00           N  
ATOM    433  CZ  ARG A  28      -1.868  -9.166 -15.201  1.00  0.00           C  
ATOM    434  NH1 ARG A  28      -0.720  -8.578 -15.458  1.00  0.00           N1+
ATOM    435  NH2 ARG A  28      -2.640  -9.569 -16.196  1.00  0.00           N  
ATOM    436  H   ARG A  28      -3.334  -7.144  -9.587  1.00  0.00           H  
ATOM    437  HA  ARG A  28      -2.662  -9.841  -8.874  1.00  0.00           H  
ATOM    438 1HB  ARG A  28      -1.149  -7.700 -10.406  1.00  0.00           H  
ATOM    439 2HB  ARG A  28      -0.559  -9.345 -10.219  1.00  0.00           H  
ATOM    440 1HG  ARG A  28      -2.513 -10.219 -11.404  1.00  0.00           H  
ATOM    441 2HG  ARG A  28      -3.176  -8.573 -11.538  1.00  0.00           H  
ATOM    442 1HD  ARG A  28      -1.246  -7.898 -12.852  1.00  0.00           H  
ATOM    443 2HD  ARG A  28      -0.577  -9.542 -12.722  1.00  0.00           H  
ATOM    444  HE  ARG A  28      -3.151  -9.812 -13.770  1.00  0.00           H  
ATOM    445 1HH1 ARG A  28      -0.130  -8.270 -14.699  1.00  0.00           H  
ATOM    446 2HH1 ARG A  28      -0.429  -8.436 -16.414  1.00  0.00           H  
ATOM    447 1HH2 ARG A  28      -3.523 -10.021 -15.999  1.00  0.00           H  
ATOM    448 2HH2 ARG A  28      -2.349  -9.426 -17.151  1.00  0.00           H  
ATOM    449  N   GLU A  29      -0.891  -7.424  -7.465  1.00  0.00           N  
ATOM    450  CA  GLU A  29       0.013  -7.189  -6.347  1.00  0.00           C  
ATOM    451  C   GLU A  29      -0.616  -7.598  -5.018  1.00  0.00           C  
ATOM    452  O   GLU A  29       0.044  -8.165  -4.142  1.00  0.00           O  
ATOM    453  CB  GLU A  29       0.451  -5.745  -6.357  1.00  0.00           C  
ATOM    454  CG  GLU A  29       1.402  -5.447  -7.484  1.00  0.00           C  
ATOM    455  CD  GLU A  29       1.647  -4.015  -7.681  1.00  0.00           C  
ATOM    456  OE1 GLU A  29       0.667  -3.283  -7.711  1.00  0.00           O  
ATOM    457  OE2 GLU A  29       2.812  -3.629  -7.801  1.00  0.00           O1-
ATOM    458  H   GLU A  29      -1.235  -6.627  -8.011  1.00  0.00           H  
ATOM    459  HA  GLU A  29       0.899  -7.802  -6.496  1.00  0.00           H  
ATOM    460 1HB  GLU A  29      -0.421  -5.105  -6.470  1.00  0.00           H  
ATOM    461 2HB  GLU A  29       0.919  -5.504  -5.416  1.00  0.00           H  
ATOM    462 1HG  GLU A  29       2.340  -5.940  -7.260  1.00  0.00           H  
ATOM    463 2HG  GLU A  29       1.011  -5.881  -8.403  1.00  0.00           H  
ATOM    464  N   LEU A  30      -1.910  -7.345  -4.864  1.00  0.00           N  
ATOM    465  CA  LEU A  30      -2.567  -7.757  -3.641  1.00  0.00           C  
ATOM    466  C   LEU A  30      -2.623  -9.290  -3.577  1.00  0.00           C  
ATOM    467  O   LEU A  30      -2.346  -9.877  -2.532  1.00  0.00           O  
ATOM    468  CB  LEU A  30      -3.985  -7.213  -3.591  1.00  0.00           C  
ATOM    469  CG  LEU A  30      -4.191  -5.768  -3.454  1.00  0.00           C  
ATOM    470  CD1 LEU A  30      -5.636  -5.518  -3.581  1.00  0.00           C  
ATOM    471  CD2 LEU A  30      -3.671  -5.284  -2.158  1.00  0.00           C  
ATOM    472  H   LEU A  30      -2.424  -6.847  -5.591  1.00  0.00           H  
ATOM    473  HA  LEU A  30      -1.999  -7.384  -2.791  1.00  0.00           H  
ATOM    474 1HB  LEU A  30      -4.433  -7.467  -4.537  1.00  0.00           H  
ATOM    475 2HB  LEU A  30      -4.533  -7.715  -2.795  1.00  0.00           H  
ATOM    476  HG  LEU A  30      -3.700  -5.268  -4.260  1.00  0.00           H  
ATOM    477 1HD1 LEU A  30      -5.825  -4.460  -3.525  1.00  0.00           H  
ATOM    478 2HD1 LEU A  30      -5.963  -5.897  -4.537  1.00  0.00           H  
ATOM    479 3HD1 LEU A  30      -6.177  -6.033  -2.793  1.00  0.00           H  
ATOM    480 1HD2 LEU A  30      -3.835  -4.210  -2.078  1.00  0.00           H  
ATOM    481 2HD2 LEU A  30      -4.184  -5.791  -1.366  1.00  0.00           H  
ATOM    482 3HD2 LEU A  30      -2.617  -5.501  -2.109  1.00  0.00           H  
ATOM    483  N   ARG A  31      -2.894  -9.940  -4.718  1.00  0.00           N  
ATOM    484  CA  ARG A  31      -2.982 -11.399  -4.813  1.00  0.00           C  
ATOM    485  C   ARG A  31      -1.706 -12.056  -4.306  1.00  0.00           C  
ATOM    486  O   ARG A  31      -1.747 -13.080  -3.632  1.00  0.00           O  
ATOM    487  CB  ARG A  31      -3.234 -11.829  -6.248  1.00  0.00           C  
ATOM    488  CG  ARG A  31      -3.423 -13.309  -6.468  1.00  0.00           C  
ATOM    489  CD  ARG A  31      -3.680 -13.618  -7.912  1.00  0.00           C  
ATOM    490  NE  ARG A  31      -2.520 -13.347  -8.747  1.00  0.00           N  
ATOM    491  CZ  ARG A  31      -2.518 -13.359 -10.097  1.00  0.00           C  
ATOM    492  NH1 ARG A  31      -3.622 -13.629 -10.771  1.00  0.00           N1+
ATOM    493  NH2 ARG A  31      -1.395 -13.103 -10.754  1.00  0.00           N  
ATOM    494  H   ARG A  31      -3.101  -9.401  -5.557  1.00  0.00           H  
ATOM    495  HA  ARG A  31      -3.817 -11.736  -4.197  1.00  0.00           H  
ATOM    496 1HB  ARG A  31      -4.120 -11.319  -6.627  1.00  0.00           H  
ATOM    497 2HB  ARG A  31      -2.400 -11.525  -6.865  1.00  0.00           H  
ATOM    498 1HG  ARG A  31      -2.518 -13.833  -6.161  1.00  0.00           H  
ATOM    499 2HG  ARG A  31      -4.265 -13.660  -5.875  1.00  0.00           H  
ATOM    500 1HD  ARG A  31      -3.952 -14.667  -8.028  1.00  0.00           H  
ATOM    501 2HD  ARG A  31      -4.496 -12.992  -8.265  1.00  0.00           H  
ATOM    502  HE  ARG A  31      -1.650 -13.134  -8.277  1.00  0.00           H  
ATOM    503 1HH1 ARG A  31      -4.507 -13.836 -10.281  1.00  0.00           H  
ATOM    504 2HH1 ARG A  31      -3.606 -13.639 -11.778  1.00  0.00           H  
ATOM    505 1HH2 ARG A  31      -0.546 -12.903 -10.243  1.00  0.00           H  
ATOM    506 2HH2 ARG A  31      -1.386 -13.118 -11.763  1.00  0.00           H  
ATOM    507  N   ARG A  32      -0.566 -11.452  -4.626  1.00  0.00           N  
ATOM    508  CA  ARG A  32       0.741 -11.942  -4.198  1.00  0.00           C  
ATOM    509  C   ARG A  32       0.950 -11.902  -2.672  1.00  0.00           C  
ATOM    510  O   ARG A  32       1.828 -12.598  -2.153  1.00  0.00           O  
ATOM    511  CB  ARG A  32       1.839 -11.131  -4.870  1.00  0.00           C  
ATOM    512  CG  ARG A  32       1.998 -11.371  -6.371  1.00  0.00           C  
ATOM    513  CD  ARG A  32       2.970 -10.416  -6.981  1.00  0.00           C  
ATOM    514  NE  ARG A  32       3.120 -10.619  -8.417  1.00  0.00           N  
ATOM    515  CZ  ARG A  32       3.655  -9.711  -9.261  1.00  0.00           C  
ATOM    516  NH1 ARG A  32       4.063  -8.551  -8.802  1.00  0.00           N1+
ATOM    517  NH2 ARG A  32       3.765  -9.985 -10.550  1.00  0.00           N  
ATOM    518  H   ARG A  32      -0.611 -10.626  -5.227  1.00  0.00           H  
ATOM    519  HA  ARG A  32       0.832 -12.976  -4.527  1.00  0.00           H  
ATOM    520 1HB  ARG A  32       1.632 -10.074  -4.737  1.00  0.00           H  
ATOM    521 2HB  ARG A  32       2.793 -11.338  -4.387  1.00  0.00           H  
ATOM    522 1HG  ARG A  32       2.365 -12.383  -6.535  1.00  0.00           H  
ATOM    523 2HG  ARG A  32       1.038 -11.254  -6.863  1.00  0.00           H  
ATOM    524 1HD  ARG A  32       2.623  -9.399  -6.817  1.00  0.00           H  
ATOM    525 2HD  ARG A  32       3.945 -10.541  -6.515  1.00  0.00           H  
ATOM    526  HE  ARG A  32       2.816 -11.502  -8.803  1.00  0.00           H  
ATOM    527 1HH1 ARG A  32       3.968  -8.343  -7.816  1.00  0.00           H  
ATOM    528 2HH1 ARG A  32       4.462  -7.864  -9.434  1.00  0.00           H  
ATOM    529 1HH2 ARG A  32       3.453 -10.876 -10.908  1.00  0.00           H  
ATOM    530 2HH2 ARG A  32       4.165  -9.299 -11.176  1.00  0.00           H  
ATOM    531  N   HIS A  33       0.201 -11.045  -1.964  1.00  0.00           N  
ATOM    532  CA  HIS A  33       0.366 -10.873  -0.522  1.00  0.00           C  
ATOM    533  C   HIS A  33      -0.827 -11.356   0.328  1.00  0.00           C  
ATOM    534  O   HIS A  33      -0.685 -11.563   1.536  1.00  0.00           O  
ATOM    535  CB  HIS A  33       0.666  -9.401  -0.236  1.00  0.00           C  
ATOM    536  CG  HIS A  33       1.963  -8.954  -0.871  1.00  0.00           C  
ATOM    537  CD2 HIS A  33       3.215  -8.878  -0.365  1.00  0.00           C  
ATOM    538  ND1 HIS A  33       2.056  -8.533  -2.189  1.00  0.00           N  
ATOM    539  CE1 HIS A  33       3.309  -8.213  -2.455  1.00  0.00           C  
ATOM    540  NE2 HIS A  33       4.032  -8.417  -1.365  1.00  0.00           N  
ATOM    541  H   HIS A  33      -0.530 -10.515  -2.427  1.00  0.00           H  
ATOM    542  HA  HIS A  33       1.231 -11.448  -0.200  1.00  0.00           H  
ATOM    543 1HB  HIS A  33      -0.147  -8.780  -0.632  1.00  0.00           H  
ATOM    544 2HB  HIS A  33       0.720  -9.232   0.837  1.00  0.00           H  
ATOM    545  HD1 HIS A  33       1.300  -8.452  -2.872  1.00  0.00           H  
ATOM    546  HD2 HIS A  33       3.631  -9.105   0.615  1.00  0.00           H  
ATOM    547  HE1 HIS A  33       3.589  -7.847  -3.443  1.00  0.00           H  
ATOM    548  N   PHE A  34      -1.980 -11.561  -0.301  1.00  0.00           N  
ATOM    549  CA  PHE A  34      -3.197 -12.001   0.388  1.00  0.00           C  
ATOM    550  C   PHE A  34      -3.532 -13.469   0.117  1.00  0.00           C  
ATOM    551  O   PHE A  34      -2.974 -14.098  -0.776  1.00  0.00           O  
ATOM    552  CB  PHE A  34      -4.383 -11.074   0.102  1.00  0.00           C  
ATOM    553  CG  PHE A  34      -4.254  -9.713   0.805  1.00  0.00           C  
ATOM    554  CD1 PHE A  34      -3.666  -8.604   0.218  1.00  0.00           C  
ATOM    555  CD2 PHE A  34      -4.728  -9.577   2.104  1.00  0.00           C  
ATOM    556  CE1 PHE A  34      -3.565  -7.411   0.906  1.00  0.00           C  
ATOM    557  CE2 PHE A  34      -4.634  -8.383   2.786  1.00  0.00           C  
ATOM    558  CZ  PHE A  34      -4.055  -7.302   2.188  1.00  0.00           C  
ATOM    559  H   PHE A  34      -2.032 -11.347  -1.294  1.00  0.00           H  
ATOM    560  HA  PHE A  34      -3.014 -11.916   1.459  1.00  0.00           H  
ATOM    561 1HB  PHE A  34      -4.454 -10.899  -0.974  1.00  0.00           H  
ATOM    562 2HB  PHE A  34      -5.309 -11.544   0.423  1.00  0.00           H  
ATOM    563  HD1 PHE A  34      -3.282  -8.673  -0.778  1.00  0.00           H  
ATOM    564  HD2 PHE A  34      -5.190 -10.438   2.589  1.00  0.00           H  
ATOM    565  HE1 PHE A  34      -3.098  -6.557   0.436  1.00  0.00           H  
ATOM    566  HE2 PHE A  34      -5.023  -8.302   3.802  1.00  0.00           H  
ATOM    567  HZ  PHE A  34      -3.982  -6.363   2.731  1.00  0.00           H  
ATOM    568  N   ALA A  35      -4.424 -14.033   0.933  1.00  0.00           N  
ATOM    569  CA  ALA A  35      -4.805 -15.448   0.841  1.00  0.00           C  
ATOM    570  C   ALA A  35      -5.352 -15.886  -0.524  1.00  0.00           C  
ATOM    571  O   ALA A  35      -5.154 -17.035  -0.924  1.00  0.00           O  
ATOM    572  CB  ALA A  35      -5.853 -15.755   1.893  1.00  0.00           C  
ATOM    573  H   ALA A  35      -4.849 -13.467   1.652  1.00  0.00           H  
ATOM    574  HA  ALA A  35      -3.911 -16.040   1.042  1.00  0.00           H  
ATOM    575 1HB  ALA A  35      -6.099 -16.816   1.858  1.00  0.00           H  
ATOM    576 2HB  ALA A  35      -5.467 -15.504   2.879  1.00  0.00           H  
ATOM    577 3HB  ALA A  35      -6.749 -15.168   1.690  1.00  0.00           H  
ATOM    578  N   SER A  36      -6.068 -15.009  -1.221  1.00  0.00           N  
ATOM    579  CA  SER A  36      -6.622 -15.394  -2.516  1.00  0.00           C  
ATOM    580  C   SER A  36      -6.899 -14.205  -3.413  1.00  0.00           C  
ATOM    581  O   SER A  36      -7.086 -13.083  -2.934  1.00  0.00           O  
ATOM    582  CB  SER A  36      -7.918 -16.165  -2.324  1.00  0.00           C  
ATOM    583  OG  SER A  36      -8.938 -15.336  -1.782  1.00  0.00           O  
ATOM    584  H   SER A  36      -6.201 -14.080  -0.861  1.00  0.00           H  
ATOM    585  HA  SER A  36      -5.896 -16.035  -3.019  1.00  0.00           H  
ATOM    586 1HB  SER A  36      -8.247 -16.576  -3.277  1.00  0.00           H  
ATOM    587 2HB  SER A  36      -7.739 -17.005  -1.655  1.00  0.00           H  
ATOM    588  HG  SER A  36      -9.616 -15.944  -1.449  1.00  0.00           H  
ATOM    589  N   GLN A  37      -7.018 -14.477  -4.715  1.00  0.00           N  
ATOM    590  CA  GLN A  37      -7.394 -13.451  -5.679  1.00  0.00           C  
ATOM    591  C   GLN A  37      -8.765 -12.877  -5.372  1.00  0.00           C  
ATOM    592  O   GLN A  37      -8.991 -11.677  -5.535  1.00  0.00           O  
ATOM    593  CB  GLN A  37      -7.374 -14.004  -7.101  1.00  0.00           C  
ATOM    594  CG  GLN A  37      -7.664 -12.951  -8.159  1.00  0.00           C  
ATOM    595  CD  GLN A  37      -7.423 -13.457  -9.573  1.00  0.00           C  
ATOM    596  NE2 GLN A  37      -8.326 -13.115 -10.490  1.00  0.00           N  
ATOM    597  OE1 GLN A  37      -6.428 -14.155  -9.837  1.00  0.00           O  
ATOM    598  H   GLN A  37      -6.842 -15.418  -5.037  1.00  0.00           H  
ATOM    599  HA  GLN A  37      -6.669 -12.639  -5.617  1.00  0.00           H  
ATOM    600 1HB  GLN A  37      -6.418 -14.461  -7.310  1.00  0.00           H  
ATOM    601 2HB  GLN A  37      -8.134 -14.780  -7.196  1.00  0.00           H  
ATOM    602 1HG  GLN A  37      -8.712 -12.654  -8.075  1.00  0.00           H  
ATOM    603 2HG  GLN A  37      -7.019 -12.088  -7.987  1.00  0.00           H  
ATOM    604 1HE2 GLN A  37      -8.221 -13.422 -11.437  1.00  0.00           H  
ATOM    605 2HE2 GLN A  37      -9.115 -12.556 -10.233  1.00  0.00           H  
ATOM    606  N   GLU A  38      -9.689 -13.731  -4.926  1.00  0.00           N  
ATOM    607  CA  GLU A  38     -11.020 -13.249  -4.604  1.00  0.00           C  
ATOM    608  C   GLU A  38     -10.943 -12.266  -3.442  1.00  0.00           C  
ATOM    609  O   GLU A  38     -11.582 -11.214  -3.476  1.00  0.00           O  
ATOM    610  CB  GLU A  38     -11.952 -14.416  -4.263  1.00  0.00           C  
ATOM    611  CG  GLU A  38     -12.310 -15.305  -5.459  1.00  0.00           C  
ATOM    612  CD  GLU A  38     -13.182 -16.487  -5.091  1.00  0.00           C  
ATOM    613  OE1 GLU A  38     -13.405 -16.699  -3.922  1.00  0.00           O  
ATOM    614  OE2 GLU A  38     -13.623 -17.174  -5.983  1.00  0.00           O1-
ATOM    615  H   GLU A  38      -9.458 -14.705  -4.804  1.00  0.00           H  
ATOM    616  HA  GLU A  38     -11.421 -12.724  -5.471  1.00  0.00           H  
ATOM    617 1HB  GLU A  38     -11.481 -15.044  -3.506  1.00  0.00           H  
ATOM    618 2HB  GLU A  38     -12.879 -14.030  -3.838  1.00  0.00           H  
ATOM    619 1HG  GLU A  38     -12.832 -14.700  -6.200  1.00  0.00           H  
ATOM    620 2HG  GLU A  38     -11.386 -15.666  -5.911  1.00  0.00           H  
ATOM    621  N   TYR A  39     -10.107 -12.565  -2.438  1.00  0.00           N  
ATOM    622  CA  TYR A  39      -9.964 -11.634  -1.326  1.00  0.00           C  
ATOM    623  C   TYR A  39      -9.452 -10.303  -1.850  1.00  0.00           C  
ATOM    624  O   TYR A  39      -9.980  -9.243  -1.504  1.00  0.00           O  
ATOM    625  CB  TYR A  39      -9.008 -12.125  -0.250  1.00  0.00           C  
ATOM    626  CG  TYR A  39      -8.917 -11.141   0.895  1.00  0.00           C  
ATOM    627  CD1 TYR A  39      -9.771 -11.278   1.974  1.00  0.00           C  
ATOM    628  CD2 TYR A  39      -8.027 -10.070   0.850  1.00  0.00           C  
ATOM    629  CE1 TYR A  39      -9.723 -10.375   3.011  1.00  0.00           C  
ATOM    630  CE2 TYR A  39      -7.996  -9.169   1.892  1.00  0.00           C  
ATOM    631  CZ  TYR A  39      -8.830  -9.324   2.962  1.00  0.00           C  
ATOM    632  OH  TYR A  39      -8.781  -8.441   3.991  1.00  0.00           O  
ATOM    633  H   TYR A  39      -9.591 -13.447  -2.424  1.00  0.00           H  
ATOM    634  HA  TYR A  39     -10.944 -11.465  -0.881  1.00  0.00           H  
ATOM    635 1HB  TYR A  39      -9.341 -13.087   0.137  1.00  0.00           H  
ATOM    636 2HB  TYR A  39      -8.012 -12.261  -0.669  1.00  0.00           H  
ATOM    637  HD1 TYR A  39     -10.479 -12.106   2.006  1.00  0.00           H  
ATOM    638  HD2 TYR A  39      -7.363  -9.941  -0.004  1.00  0.00           H  
ATOM    639  HE1 TYR A  39     -10.390 -10.490   3.865  1.00  0.00           H  
ATOM    640  HE2 TYR A  39      -7.311  -8.335   1.866  1.00  0.00           H  
ATOM    641  HH  TYR A  39      -9.523  -8.603   4.585  1.00  0.00           H  
ATOM    642  N   ALA A  40      -8.397 -10.362  -2.673  1.00  0.00           N  
ATOM    643  CA  ALA A  40      -7.785  -9.164  -3.228  1.00  0.00           C  
ATOM    644  C   ALA A  40      -8.798  -8.342  -4.006  1.00  0.00           C  
ATOM    645  O   ALA A  40      -8.854  -7.116  -3.880  1.00  0.00           O  
ATOM    646  CB  ALA A  40      -6.663  -9.563  -4.155  1.00  0.00           C  
ATOM    647  H   ALA A  40      -8.010 -11.278  -2.909  1.00  0.00           H  
ATOM    648  HA  ALA A  40      -7.401  -8.556  -2.408  1.00  0.00           H  
ATOM    649 1HB  ALA A  40      -6.215  -8.688  -4.571  1.00  0.00           H  
ATOM    650 2HB  ALA A  40      -5.920 -10.140  -3.604  1.00  0.00           H  
ATOM    651 3HB  ALA A  40      -7.057 -10.168  -4.963  1.00  0.00           H  
ATOM    652  N   ASN A  41      -9.648  -9.021  -4.768  1.00  0.00           N  
ATOM    653  CA  ASN A  41     -10.670  -8.347  -5.539  1.00  0.00           C  
ATOM    654  C   ASN A  41     -11.616  -7.609  -4.614  1.00  0.00           C  
ATOM    655  O   ASN A  41     -11.927  -6.432  -4.831  1.00  0.00           O  
ATOM    656  CB  ASN A  41     -11.418  -9.332  -6.400  1.00  0.00           C  
ATOM    657  CG  ASN A  41     -12.376  -8.673  -7.291  1.00  0.00           C  
ATOM    658  ND2 ASN A  41     -13.639  -9.002  -7.166  1.00  0.00           N  
ATOM    659  OD1 ASN A  41     -11.960  -7.853  -8.122  1.00  0.00           O  
ATOM    660  H   ASN A  41      -9.560 -10.034  -4.842  1.00  0.00           H  
ATOM    661  HA  ASN A  41     -10.192  -7.605  -6.178  1.00  0.00           H  
ATOM    662 1HB  ASN A  41     -10.709  -9.915  -6.991  1.00  0.00           H  
ATOM    663 2HB  ASN A  41     -11.959 -10.030  -5.761  1.00  0.00           H  
ATOM    664 1HD2 ASN A  41     -14.328  -8.589  -7.758  1.00  0.00           H  
ATOM    665 2HD2 ASN A  41     -13.913  -9.678  -6.474  1.00  0.00           H  
ATOM    666  N   ASP A  42     -12.095  -8.306  -3.583  1.00  0.00           N  
ATOM    667  CA  ASP A  42     -13.006  -7.688  -2.639  1.00  0.00           C  
ATOM    668  C   ASP A  42     -12.342  -6.521  -1.912  1.00  0.00           C  
ATOM    669  O   ASP A  42     -12.974  -5.487  -1.703  1.00  0.00           O  
ATOM    670  CB  ASP A  42     -13.532  -8.719  -1.632  1.00  0.00           C  
ATOM    671  CG  ASP A  42     -14.556  -9.707  -2.246  1.00  0.00           C  
ATOM    672  OD1 ASP A  42     -15.020  -9.459  -3.340  1.00  0.00           O  
ATOM    673  OD2 ASP A  42     -14.887 -10.674  -1.596  1.00  0.00           O1-
ATOM    674  H   ASP A  42     -11.813  -9.280  -3.453  1.00  0.00           H  
ATOM    675  HA  ASP A  42     -13.857  -7.300  -3.195  1.00  0.00           H  
ATOM    676 1HB  ASP A  42     -12.686  -9.296  -1.244  1.00  0.00           H  
ATOM    677 2HB  ASP A  42     -13.992  -8.206  -0.790  1.00  0.00           H  
ATOM    678  N   LEU A  43     -11.051  -6.646  -1.579  1.00  0.00           N  
ATOM    679  CA  LEU A  43     -10.365  -5.576  -0.864  1.00  0.00           C  
ATOM    680  C   LEU A  43     -10.379  -4.336  -1.764  1.00  0.00           C  
ATOM    681  O   LEU A  43     -10.680  -3.224  -1.321  1.00  0.00           O  
ATOM    682  CB  LEU A  43      -8.915  -5.970  -0.530  1.00  0.00           C  
ATOM    683  CG  LEU A  43      -8.138  -4.993   0.368  1.00  0.00           C  
ATOM    684  CD1 LEU A  43      -8.830  -4.959   1.713  1.00  0.00           C  
ATOM    685  CD2 LEU A  43      -6.696  -5.423   0.501  1.00  0.00           C  
ATOM    686  H   LEU A  43     -10.562  -7.518  -1.777  1.00  0.00           H  
ATOM    687  HA  LEU A  43     -10.903  -5.357   0.055  1.00  0.00           H  
ATOM    688 1HB  LEU A  43      -8.926  -6.946  -0.045  1.00  0.00           H  
ATOM    689 2HB  LEU A  43      -8.366  -6.067  -1.467  1.00  0.00           H  
ATOM    690  HG  LEU A  43      -8.180  -3.994  -0.059  1.00  0.00           H  
ATOM    691 1HD1 LEU A  43      -8.331  -4.262   2.376  1.00  0.00           H  
ATOM    692 2HD1 LEU A  43      -9.853  -4.657   1.565  1.00  0.00           H  
ATOM    693 3HD1 LEU A  43      -8.810  -5.956   2.158  1.00  0.00           H  
ATOM    694 1HD2 LEU A  43      -6.166  -4.726   1.148  1.00  0.00           H  
ATOM    695 2HD2 LEU A  43      -6.649  -6.416   0.927  1.00  0.00           H  
ATOM    696 3HD2 LEU A  43      -6.243  -5.429  -0.475  1.00  0.00           H  
ATOM    697  N   ILE A  44     -10.104  -4.527  -3.056  1.00  0.00           N  
ATOM    698  CA  ILE A  44     -10.123  -3.398  -3.970  1.00  0.00           C  
ATOM    699  C   ILE A  44     -11.506  -2.799  -4.065  1.00  0.00           C  
ATOM    700  O   ILE A  44     -11.666  -1.590  -3.922  1.00  0.00           O  
ATOM    701  CB  ILE A  44      -9.663  -3.791  -5.381  1.00  0.00           C  
ATOM    702  CG1 ILE A  44      -8.259  -4.120  -5.363  1.00  0.00           C  
ATOM    703  CG2 ILE A  44      -9.906  -2.648  -6.354  1.00  0.00           C  
ATOM    704  CD1 ILE A  44      -7.802  -4.750  -6.587  1.00  0.00           C  
ATOM    705  H   ILE A  44      -9.854  -5.458  -3.394  1.00  0.00           H  
ATOM    706  HA  ILE A  44      -9.459  -2.632  -3.598  1.00  0.00           H  
ATOM    707  HB  ILE A  44     -10.213  -4.674  -5.708  1.00  0.00           H  
ATOM    708 1HG1 ILE A  44      -7.693  -3.223  -5.228  1.00  0.00           H  
ATOM    709 2HG1 ILE A  44      -8.078  -4.778  -4.530  1.00  0.00           H  
ATOM    710 1HG2 ILE A  44      -9.581  -2.950  -7.344  1.00  0.00           H  
ATOM    711 2HG2 ILE A  44     -10.969  -2.405  -6.384  1.00  0.00           H  
ATOM    712 3HG2 ILE A  44      -9.340  -1.772  -6.041  1.00  0.00           H  
ATOM    713 1HD1 ILE A  44      -6.764  -4.928  -6.482  1.00  0.00           H  
ATOM    714 2HD1 ILE A  44      -8.342  -5.684  -6.741  1.00  0.00           H  
ATOM    715 3HD1 ILE A  44      -7.969  -4.084  -7.431  1.00  0.00           H  
ATOM    716  N   ASN A  45     -12.527  -3.621  -4.231  1.00  0.00           N  
ATOM    717  CA  ASN A  45     -13.863  -3.062  -4.344  1.00  0.00           C  
ATOM    718  C   ASN A  45     -14.271  -2.279  -3.087  1.00  0.00           C  
ATOM    719  O   ASN A  45     -14.951  -1.255  -3.182  1.00  0.00           O  
ATOM    720  CB  ASN A  45     -14.842  -4.161  -4.672  1.00  0.00           C  
ATOM    721  CG  ASN A  45     -14.697  -4.616  -6.105  1.00  0.00           C  
ATOM    722  ND2 ASN A  45     -15.183  -5.790  -6.398  1.00  0.00           N  
ATOM    723  OD1 ASN A  45     -14.149  -3.896  -6.951  1.00  0.00           O  
ATOM    724  H   ASN A  45     -12.371  -4.627  -4.319  1.00  0.00           H  
ATOM    725  HA  ASN A  45     -13.861  -2.352  -5.172  1.00  0.00           H  
ATOM    726 1HB  ASN A  45     -14.663  -5.011  -4.008  1.00  0.00           H  
ATOM    727 2HB  ASN A  45     -15.859  -3.814  -4.502  1.00  0.00           H  
ATOM    728 1HD2 ASN A  45     -15.118  -6.135  -7.332  1.00  0.00           H  
ATOM    729 2HD2 ASN A  45     -15.617  -6.343  -5.687  1.00  0.00           H  
ATOM    730  N   LEU A  46     -13.834  -2.737  -1.915  1.00  0.00           N  
ATOM    731  CA  LEU A  46     -14.128  -2.055  -0.662  1.00  0.00           C  
ATOM    732  C   LEU A  46     -13.406  -0.714  -0.493  1.00  0.00           C  
ATOM    733  O   LEU A  46     -13.973   0.219   0.086  1.00  0.00           O  
ATOM    734  CB  LEU A  46     -13.745  -2.952   0.513  1.00  0.00           C  
ATOM    735  CG  LEU A  46     -14.588  -4.187   0.735  1.00  0.00           C  
ATOM    736  CD1 LEU A  46     -13.906  -5.052   1.778  1.00  0.00           C  
ATOM    737  CD2 LEU A  46     -15.969  -3.770   1.187  1.00  0.00           C  
ATOM    738  H   LEU A  46     -13.298  -3.604  -1.888  1.00  0.00           H  
ATOM    739  HA  LEU A  46     -15.199  -1.870  -0.627  1.00  0.00           H  
ATOM    740 1HB  LEU A  46     -12.725  -3.292   0.352  1.00  0.00           H  
ATOM    741 2HB  LEU A  46     -13.768  -2.358   1.424  1.00  0.00           H  
ATOM    742  HG  LEU A  46     -14.675  -4.751  -0.183  1.00  0.00           H  
ATOM    743 1HD1 LEU A  46     -14.497  -5.949   1.951  1.00  0.00           H  
ATOM    744 2HD1 LEU A  46     -12.917  -5.331   1.418  1.00  0.00           H  
ATOM    745 3HD1 LEU A  46     -13.809  -4.491   2.708  1.00  0.00           H  
ATOM    746 1HD2 LEU A  46     -16.581  -4.656   1.354  1.00  0.00           H  
ATOM    747 2HD2 LEU A  46     -15.891  -3.202   2.115  1.00  0.00           H  
ATOM    748 3HD2 LEU A  46     -16.428  -3.149   0.418  1.00  0.00           H  
ATOM    749  N   TYR A  47     -12.158  -0.613  -0.973  1.00  0.00           N  
ATOM    750  CA  TYR A  47     -11.383   0.605  -0.738  1.00  0.00           C  
ATOM    751  C   TYR A  47     -11.110   1.501  -1.951  1.00  0.00           C  
ATOM    752  O   TYR A  47     -10.719   2.650  -1.780  1.00  0.00           O  
ATOM    753  CB  TYR A  47     -10.117   0.214   0.012  1.00  0.00           C  
ATOM    754  CG  TYR A  47     -10.527  -0.366   1.344  1.00  0.00           C  
ATOM    755  CD1 TYR A  47     -10.520  -1.725   1.542  1.00  0.00           C  
ATOM    756  CD2 TYR A  47     -10.988   0.472   2.347  1.00  0.00           C  
ATOM    757  CE1 TYR A  47     -10.982  -2.252   2.719  1.00  0.00           C  
ATOM    758  CE2 TYR A  47     -11.446  -0.065   3.529  1.00  0.00           C  
ATOM    759  CZ  TYR A  47     -11.447  -1.431   3.696  1.00  0.00           C  
ATOM    760  OH  TYR A  47     -11.917  -1.983   4.831  1.00  0.00           O  
ATOM    761  H   TYR A  47     -11.728  -1.416  -1.438  1.00  0.00           H  
ATOM    762  HA  TYR A  47     -11.956   1.219  -0.047  1.00  0.00           H  
ATOM    763 1HB  TYR A  47      -9.555  -0.539  -0.550  1.00  0.00           H  
ATOM    764 2HB  TYR A  47      -9.475   1.081   0.179  1.00  0.00           H  
ATOM    765  HD1 TYR A  47     -10.168  -2.379   0.766  1.00  0.00           H  
ATOM    766  HD2 TYR A  47     -11.003   1.551   2.193  1.00  0.00           H  
ATOM    767  HE1 TYR A  47     -10.997  -3.322   2.880  1.00  0.00           H  
ATOM    768  HE2 TYR A  47     -11.821   0.585   4.320  1.00  0.00           H  
ATOM    769  HH  TYR A  47     -12.191  -1.285   5.427  1.00  0.00           H  
ATOM    770  N   ASP A  48     -11.413   1.046  -3.163  1.00  0.00           N  
ATOM    771  CA  ASP A  48     -11.202   1.842  -4.381  1.00  0.00           C  
ATOM    772  C   ASP A  48     -12.261   2.917  -4.543  1.00  0.00           C  
ATOM    773  O   ASP A  48     -13.108   2.848  -5.438  1.00  0.00           O  
ATOM    774  CB  ASP A  48     -11.257   0.916  -5.599  1.00  0.00           C  
ATOM    775  CG  ASP A  48     -11.034   1.567  -6.956  1.00  0.00           C  
ATOM    776  OD1 ASP A  48     -10.528   2.659  -7.068  1.00  0.00           O  
ATOM    777  OD2 ASP A  48     -11.462   0.970  -7.921  1.00  0.00           O1-
ATOM    778  H   ASP A  48     -11.739   0.092  -3.271  1.00  0.00           H  
ATOM    779  HA  ASP A  48     -10.219   2.316  -4.325  1.00  0.00           H  
ATOM    780 1HB  ASP A  48     -10.486   0.166  -5.475  1.00  0.00           H  
ATOM    781 2HB  ASP A  48     -12.214   0.390  -5.611  1.00  0.00           H  
ATOM    782  N   THR A  49     -12.161   3.961  -3.728  1.00  0.00           N  
ATOM    783  CA  THR A  49     -13.170   5.011  -3.683  1.00  0.00           C  
ATOM    784  C   THR A  49     -13.248   5.806  -4.987  1.00  0.00           C  
ATOM    785  O   THR A  49     -14.321   6.296  -5.343  1.00  0.00           O  
ATOM    786  CB  THR A  49     -12.918   5.975  -2.496  1.00  0.00           C  
ATOM    787  CG2 THR A  49     -12.943   5.210  -1.177  1.00  0.00           C  
ATOM    788  OG1 THR A  49     -11.646   6.619  -2.628  1.00  0.00           O  
ATOM    789  H   THR A  49     -11.384   3.955  -3.065  1.00  0.00           H  
ATOM    790  HA  THR A  49     -14.139   4.539  -3.526  1.00  0.00           H  
ATOM    791  HB  THR A  49     -13.697   6.733  -2.480  1.00  0.00           H  
ATOM    792  HG1 THR A  49     -10.990   6.011  -3.031  1.00  0.00           H  
ATOM    793 1HG2 THR A  49     -12.774   5.901  -0.352  1.00  0.00           H  
ATOM    794 2HG2 THR A  49     -13.908   4.723  -1.054  1.00  0.00           H  
ATOM    795 3HG2 THR A  49     -12.165   4.466  -1.180  1.00  0.00           H  
ATOM    796  N   ASP A  50     -12.143   5.887  -5.733  1.00  0.00           N  
ATOM    797  CA  ASP A  50     -12.188   6.580  -7.025  1.00  0.00           C  
ATOM    798  C   ASP A  50     -12.655   5.709  -8.198  1.00  0.00           C  
ATOM    799  O   ASP A  50     -12.849   6.227  -9.300  1.00  0.00           O  
ATOM    800  CB  ASP A  50     -10.850   7.223  -7.397  1.00  0.00           C  
ATOM    801  CG  ASP A  50     -10.502   8.475  -6.592  1.00  0.00           C  
ATOM    802  OD1 ASP A  50     -11.391   9.123  -6.089  1.00  0.00           O  
ATOM    803  OD2 ASP A  50      -9.346   8.797  -6.534  1.00  0.00           O1-
ATOM    804  H   ASP A  50     -11.269   5.481  -5.368  1.00  0.00           H  
ATOM    805  HA  ASP A  50     -12.905   7.395  -6.929  1.00  0.00           H  
ATOM    806 1HB  ASP A  50     -10.060   6.488  -7.233  1.00  0.00           H  
ATOM    807 2HB  ASP A  50     -10.849   7.470  -8.459  1.00  0.00           H  
ATOM    808  N   GLY A  51     -12.824   4.399  -7.998  1.00  0.00           N  
ATOM    809  CA  GLY A  51     -13.235   3.537  -9.102  1.00  0.00           C  
ATOM    810  C   GLY A  51     -12.133   3.300 -10.151  1.00  0.00           C  
ATOM    811  O   GLY A  51     -12.435   3.168 -11.340  1.00  0.00           O  
ATOM    812  H   GLY A  51     -12.692   3.973  -7.078  1.00  0.00           H  
ATOM    813 1HA  GLY A  51     -13.542   2.575  -8.689  1.00  0.00           H  
ATOM    814 2HA  GLY A  51     -14.110   3.967  -9.584  1.00  0.00           H  
ATOM    815  N   ASN A  52     -10.861   3.296  -9.735  1.00  0.00           N  
ATOM    816  CA  ASN A  52      -9.741   3.127 -10.666  1.00  0.00           C  
ATOM    817  C   ASN A  52      -9.332   1.658 -10.880  1.00  0.00           C  
ATOM    818  O   ASN A  52      -8.486   1.360 -11.727  1.00  0.00           O  
ATOM    819  CB  ASN A  52      -8.537   3.911 -10.165  1.00  0.00           C  
ATOM    820  CG  ASN A  52      -8.714   5.415 -10.242  1.00  0.00           C  
ATOM    821  ND2 ASN A  52      -8.079   6.113  -9.332  1.00  0.00           N  
ATOM    822  OD1 ASN A  52      -9.413   5.944 -11.114  1.00  0.00           O  
ATOM    823  H   ASN A  52     -10.679   3.352  -8.728  1.00  0.00           H  
ATOM    824  HA  ASN A  52     -10.042   3.523 -11.636  1.00  0.00           H  
ATOM    825 1HB  ASN A  52      -8.349   3.634  -9.121  1.00  0.00           H  
ATOM    826 2HB  ASN A  52      -7.655   3.626 -10.737  1.00  0.00           H  
ATOM    827 1HD2 ASN A  52      -8.154   7.114  -9.321  1.00  0.00           H  
ATOM    828 2HD2 ASN A  52      -7.525   5.645  -8.640  1.00  0.00           H  
ATOM    829  N   GLY A  53      -9.936   0.743 -10.121  1.00  0.00           N  
ATOM    830  CA  GLY A  53      -9.647  -0.693 -10.184  1.00  0.00           C  
ATOM    831  C   GLY A  53      -8.423  -1.095  -9.355  1.00  0.00           C  
ATOM    832  O   GLY A  53      -8.033  -2.266  -9.340  1.00  0.00           O  
ATOM    833  H   GLY A  53     -10.626   1.048  -9.432  1.00  0.00           H  
ATOM    834 1HA  GLY A  53     -10.519  -1.236  -9.818  1.00  0.00           H  
ATOM    835 2HA  GLY A  53      -9.501  -0.986 -11.221  1.00  0.00           H  
ATOM    836  N   THR A  54      -7.804  -0.116  -8.704  1.00  0.00           N  
ATOM    837  CA  THR A  54      -6.606  -0.298  -7.887  1.00  0.00           C  
ATOM    838  C   THR A  54      -6.783   0.438  -6.559  1.00  0.00           C  
ATOM    839  O   THR A  54      -7.753   1.164  -6.393  1.00  0.00           O  
ATOM    840  CB  THR A  54      -5.345   0.233  -8.605  1.00  0.00           C  
ATOM    841  CG2 THR A  54      -5.203  -0.358  -9.989  1.00  0.00           C  
ATOM    842  OG1 THR A  54      -5.404   1.659  -8.716  1.00  0.00           O  
ATOM    843  H   THR A  54      -8.202   0.808  -8.776  1.00  0.00           H  
ATOM    844  HA  THR A  54      -6.471  -1.360  -7.673  1.00  0.00           H  
ATOM    845  HB  THR A  54      -4.474  -0.034  -8.013  1.00  0.00           H  
ATOM    846  HG1 THR A  54      -4.550   2.012  -8.408  1.00  0.00           H  
ATOM    847 1HG2 THR A  54      -4.297   0.030 -10.451  1.00  0.00           H  
ATOM    848 2HG2 THR A  54      -5.143  -1.439  -9.918  1.00  0.00           H  
ATOM    849 3HG2 THR A  54      -6.061  -0.082 -10.599  1.00  0.00           H  
ATOM    850  N   ILE A  55      -5.847   0.274  -5.625  1.00  0.00           N  
ATOM    851  CA  ILE A  55      -5.898   1.015  -4.356  1.00  0.00           C  
ATOM    852  C   ILE A  55      -4.730   2.029  -4.236  1.00  0.00           C  
ATOM    853  O   ILE A  55      -3.566   1.642  -4.383  1.00  0.00           O  
ATOM    854  CB  ILE A  55      -5.854   0.013  -3.171  1.00  0.00           C  
ATOM    855  CG1 ILE A  55      -7.043  -0.946  -3.184  1.00  0.00           C  
ATOM    856  CG2 ILE A  55      -5.830   0.707  -1.895  1.00  0.00           C  
ATOM    857  CD1 ILE A  55      -6.930  -2.041  -2.100  1.00  0.00           C  
ATOM    858  H   ILE A  55      -5.081  -0.376  -5.803  1.00  0.00           H  
ATOM    859  HA  ILE A  55      -6.835   1.576  -4.309  1.00  0.00           H  
ATOM    860  HB  ILE A  55      -4.947  -0.589  -3.258  1.00  0.00           H  
ATOM    861 1HG1 ILE A  55      -7.968  -0.381  -3.026  1.00  0.00           H  
ATOM    862 2HG1 ILE A  55      -7.091  -1.411  -4.150  1.00  0.00           H  
ATOM    863 1HG2 ILE A  55      -5.781  -0.006  -1.091  1.00  0.00           H  
ATOM    864 2HG2 ILE A  55      -4.972   1.359  -1.861  1.00  0.00           H  
ATOM    865 3HG2 ILE A  55      -6.725   1.273  -1.806  1.00  0.00           H  
ATOM    866 1HD1 ILE A  55      -7.778  -2.710  -2.143  1.00  0.00           H  
ATOM    867 2HD1 ILE A  55      -6.019  -2.608  -2.256  1.00  0.00           H  
ATOM    868 3HD1 ILE A  55      -6.897  -1.576  -1.115  1.00  0.00           H  
ATOM    869  N   ASP A  56      -5.003   3.339  -4.043  1.00  0.00           N  
ATOM    870  CA  ASP A  56      -3.854   4.281  -3.926  1.00  0.00           C  
ATOM    871  C   ASP A  56      -3.398   4.332  -2.466  1.00  0.00           C  
ATOM    872  O   ASP A  56      -3.878   3.553  -1.649  1.00  0.00           O  
ATOM    873  CB  ASP A  56      -4.121   5.725  -4.420  1.00  0.00           C  
ATOM    874  CG  ASP A  56      -5.021   6.603  -3.537  1.00  0.00           C  
ATOM    875  OD1 ASP A  56      -5.267   6.242  -2.398  1.00  0.00           O  
ATOM    876  OD2 ASP A  56      -5.366   7.672  -3.972  1.00  0.00           O1-
ATOM    877  H   ASP A  56      -5.982   3.656  -3.973  1.00  0.00           H  
ATOM    878  HA  ASP A  56      -3.025   3.900  -4.518  1.00  0.00           H  
ATOM    879 1HB  ASP A  56      -3.168   6.235  -4.563  1.00  0.00           H  
ATOM    880 2HB  ASP A  56      -4.588   5.667  -5.405  1.00  0.00           H  
ATOM    881  N   LYS A  57      -2.479   5.237  -2.124  1.00  0.00           N  
ATOM    882  CA  LYS A  57      -1.952   5.330  -0.756  1.00  0.00           C  
ATOM    883  C   LYS A  57      -2.991   5.694   0.319  1.00  0.00           C  
ATOM    884  O   LYS A  57      -2.860   5.279   1.476  1.00  0.00           O  
ATOM    885  CB  LYS A  57      -0.818   6.346  -0.709  1.00  0.00           C  
ATOM    886  CG  LYS A  57       0.436   5.888  -1.421  1.00  0.00           C  
ATOM    887  CD  LYS A  57       1.531   6.927  -1.383  1.00  0.00           C  
ATOM    888  CE  LYS A  57       2.774   6.438  -2.112  1.00  0.00           C  
ATOM    889  NZ  LYS A  57       3.852   7.472  -2.126  1.00  0.00           N1+
ATOM    890  H   LYS A  57      -2.118   5.866  -2.826  1.00  0.00           H  
ATOM    891  HA  LYS A  57      -1.546   4.358  -0.491  1.00  0.00           H  
ATOM    892 1HB  LYS A  57      -1.147   7.279  -1.166  1.00  0.00           H  
ATOM    893 2HB  LYS A  57      -0.560   6.558   0.327  1.00  0.00           H  
ATOM    894 1HG  LYS A  57       0.797   4.991  -0.934  1.00  0.00           H  
ATOM    895 2HG  LYS A  57       0.200   5.652  -2.461  1.00  0.00           H  
ATOM    896 1HD  LYS A  57       1.179   7.844  -1.856  1.00  0.00           H  
ATOM    897 2HD  LYS A  57       1.789   7.146  -0.347  1.00  0.00           H  
ATOM    898 1HE  LYS A  57       3.148   5.543  -1.615  1.00  0.00           H  
ATOM    899 2HE  LYS A  57       2.509   6.184  -3.141  1.00  0.00           H  
ATOM    900 1HZ  LYS A  57       4.659   7.112  -2.614  1.00  0.00           H  
ATOM    901 2HZ  LYS A  57       3.518   8.304  -2.594  1.00  0.00           H  
ATOM    902 3HZ  LYS A  57       4.109   7.703  -1.177  1.00  0.00           H  
ATOM    903  N   LYS A  58      -4.000   6.496  -0.032  1.00  0.00           N  
ATOM    904  CA  LYS A  58      -4.991   6.929   0.949  1.00  0.00           C  
ATOM    905  C   LYS A  58      -5.954   5.794   1.156  1.00  0.00           C  
ATOM    906  O   LYS A  58      -6.324   5.451   2.282  1.00  0.00           O  
ATOM    907  CB  LYS A  58      -5.744   8.174   0.475  1.00  0.00           C  
ATOM    908  CG  LYS A  58      -6.775   8.697   1.476  1.00  0.00           C  
ATOM    909  CD  LYS A  58      -7.405   9.999   0.998  1.00  0.00           C  
ATOM    910  CE  LYS A  58      -8.438  10.513   1.992  1.00  0.00           C  
ATOM    911  NZ  LYS A  58      -9.067  11.783   1.533  1.00  0.00           N1+
ATOM    912  H   LYS A  58      -4.139   6.745  -1.012  1.00  0.00           H  
ATOM    913  HA  LYS A  58      -4.494   7.142   1.896  1.00  0.00           H  
ATOM    914 1HB  LYS A  58      -5.033   8.971   0.266  1.00  0.00           H  
ATOM    915 2HB  LYS A  58      -6.261   7.945  -0.464  1.00  0.00           H  
ATOM    916 1HG  LYS A  58      -7.559   7.946   1.605  1.00  0.00           H  
ATOM    917 2HG  LYS A  58      -6.294   8.863   2.440  1.00  0.00           H  
ATOM    918 1HD  LYS A  58      -6.628  10.753   0.870  1.00  0.00           H  
ATOM    919 2HD  LYS A  58      -7.887   9.831   0.033  1.00  0.00           H  
ATOM    920 1HE  LYS A  58      -9.215   9.760   2.121  1.00  0.00           H  
ATOM    921 2HE  LYS A  58      -7.953  10.688   2.953  1.00  0.00           H  
ATOM    922 1HZ  LYS A  58      -9.743  12.091   2.218  1.00  0.00           H  
ATOM    923 2HZ  LYS A  58      -8.355  12.492   1.422  1.00  0.00           H  
ATOM    924 3HZ  LYS A  58      -9.529  11.630   0.649  1.00  0.00           H  
ATOM    925  N   GLU A  59      -6.349   5.207   0.043  1.00  0.00           N  
ATOM    926  CA  GLU A  59      -7.282   4.108   0.046  1.00  0.00           C  
ATOM    927  C   GLU A  59      -6.639   2.927   0.780  1.00  0.00           C  
ATOM    928  O   GLU A  59      -7.297   2.238   1.565  1.00  0.00           O  
ATOM    929  CB  GLU A  59      -7.653   3.800  -1.394  1.00  0.00           C  
ATOM    930  CG  GLU A  59      -8.473   4.902  -2.060  1.00  0.00           C  
ATOM    931  CD  GLU A  59      -8.713   4.705  -3.542  1.00  0.00           C  
ATOM    932  OE1 GLU A  59      -7.892   4.097  -4.215  1.00  0.00           O  
ATOM    933  OE2 GLU A  59      -9.750   5.194  -4.003  1.00  0.00           O1-
ATOM    934  H   GLU A  59      -5.979   5.553  -0.852  1.00  0.00           H  
ATOM    935  HA  GLU A  59      -8.178   4.406   0.585  1.00  0.00           H  
ATOM    936 1HB  GLU A  59      -6.751   3.661  -1.972  1.00  0.00           H  
ATOM    937 2HB  GLU A  59      -8.229   2.886  -1.436  1.00  0.00           H  
ATOM    938 1HG  GLU A  59      -9.436   4.971  -1.554  1.00  0.00           H  
ATOM    939 2HG  GLU A  59      -7.951   5.848  -1.911  1.00  0.00           H  
ATOM    940  N   TRP A  60      -5.326   2.743   0.585  1.00  0.00           N  
ATOM    941  CA  TRP A  60      -4.591   1.712   1.291  1.00  0.00           C  
ATOM    942  C   TRP A  60      -4.616   1.983   2.780  1.00  0.00           C  
ATOM    943  O   TRP A  60      -4.884   1.075   3.564  1.00  0.00           O  
ATOM    944  CB  TRP A  60      -3.150   1.599   0.835  1.00  0.00           C  
ATOM    945  CG  TRP A  60      -2.450   0.520   1.585  1.00  0.00           C  
ATOM    946  CD1 TRP A  60      -1.479   0.651   2.542  1.00  0.00           C  
ATOM    947  CD2 TRP A  60      -2.709  -0.890   1.465  1.00  0.00           C  
ATOM    948  CE2 TRP A  60      -1.865  -1.539   2.367  1.00  0.00           C  
ATOM    949  CE3 TRP A  60      -3.590  -1.648   0.674  1.00  0.00           C  
ATOM    950  NE1 TRP A  60      -1.117  -0.584   3.013  1.00  0.00           N  
ATOM    951  CZ2 TRP A  60      -1.875  -2.908   2.507  1.00  0.00           C  
ATOM    952  CZ3 TRP A  60      -3.601  -3.013   0.815  1.00  0.00           C  
ATOM    953  CH2 TRP A  60      -2.769  -3.628   1.707  1.00  0.00           C  
ATOM    954  H   TRP A  60      -4.831   3.311  -0.097  1.00  0.00           H  
ATOM    955  HA  TRP A  60      -5.078   0.756   1.112  1.00  0.00           H  
ATOM    956 1HB  TRP A  60      -3.112   1.380  -0.232  1.00  0.00           H  
ATOM    957 2HB  TRP A  60      -2.634   2.543   1.002  1.00  0.00           H  
ATOM    958  HD1 TRP A  60      -1.058   1.597   2.883  1.00  0.00           H  
ATOM    959  HE1 TRP A  60      -0.419  -0.763   3.727  1.00  0.00           H  
ATOM    960  HE3 TRP A  60      -4.248  -1.165  -0.030  1.00  0.00           H  
ATOM    961  HZ2 TRP A  60      -1.219  -3.426   3.210  1.00  0.00           H  
ATOM    962  HZ3 TRP A  60      -4.286  -3.586   0.199  1.00  0.00           H  
ATOM    963  HH2 TRP A  60      -2.796  -4.700   1.796  1.00  0.00           H  
ATOM    964  N   LEU A  61      -4.341   3.230   3.187  1.00  0.00           N  
ATOM    965  CA  LEU A  61      -4.394   3.564   4.602  1.00  0.00           C  
ATOM    966  C   LEU A  61      -5.749   3.173   5.176  1.00  0.00           C  
ATOM    967  O   LEU A  61      -5.831   2.630   6.280  1.00  0.00           O  
ATOM    968  CB  LEU A  61      -4.154   5.054   4.838  1.00  0.00           C  
ATOM    969  CG  LEU A  61      -4.188   5.487   6.302  1.00  0.00           C  
ATOM    970  CD1 LEU A  61      -3.068   4.781   7.082  1.00  0.00           C  
ATOM    971  CD2 LEU A  61      -4.034   6.993   6.377  1.00  0.00           C  
ATOM    972  H   LEU A  61      -4.082   3.955   2.515  1.00  0.00           H  
ATOM    973  HA  LEU A  61      -3.618   3.002   5.118  1.00  0.00           H  
ATOM    974 1HB  LEU A  61      -3.185   5.326   4.419  1.00  0.00           H  
ATOM    975 2HB  LEU A  61      -4.920   5.618   4.315  1.00  0.00           H  
ATOM    976  HG  LEU A  61      -5.139   5.193   6.735  1.00  0.00           H  
ATOM    977 1HD1 LEU A  61      -3.096   5.082   8.129  1.00  0.00           H  
ATOM    978 2HD1 LEU A  61      -3.197   3.704   7.010  1.00  0.00           H  
ATOM    979 3HD1 LEU A  61      -2.106   5.067   6.654  1.00  0.00           H  
ATOM    980 1HD2 LEU A  61      -4.062   7.319   7.416  1.00  0.00           H  
ATOM    981 2HD2 LEU A  61      -3.074   7.281   5.936  1.00  0.00           H  
ATOM    982 3HD2 LEU A  61      -4.844   7.467   5.824  1.00  0.00           H  
ATOM    983  N   LEU A  62      -6.829   3.444   4.442  1.00  0.00           N  
ATOM    984  CA  LEU A  62      -8.134   3.065   4.957  1.00  0.00           C  
ATOM    985  C   LEU A  62      -8.233   1.540   5.099  1.00  0.00           C  
ATOM    986  O   LEU A  62      -8.731   1.042   6.113  1.00  0.00           O  
ATOM    987  CB  LEU A  62      -9.238   3.575   4.025  1.00  0.00           C  
ATOM    988  CG  LEU A  62      -9.395   5.095   3.969  1.00  0.00           C  
ATOM    989  CD1 LEU A  62     -10.412   5.460   2.881  1.00  0.00           C  
ATOM    990  CD2 LEU A  62      -9.815   5.605   5.337  1.00  0.00           C  
ATOM    991  H   LEU A  62      -6.731   3.926   3.546  1.00  0.00           H  
ATOM    992  HA  LEU A  62      -8.263   3.515   5.939  1.00  0.00           H  
ATOM    993 1HB  LEU A  62      -9.033   3.227   3.019  1.00  0.00           H  
ATOM    994 2HB  LEU A  62     -10.187   3.150   4.346  1.00  0.00           H  
ATOM    995  HG  LEU A  62      -8.440   5.547   3.697  1.00  0.00           H  
ATOM    996 1HD1 LEU A  62     -10.513   6.543   2.826  1.00  0.00           H  
ATOM    997 2HD1 LEU A  62     -10.067   5.080   1.919  1.00  0.00           H  
ATOM    998 3HD1 LEU A  62     -11.375   5.015   3.121  1.00  0.00           H  
ATOM    999 1HD2 LEU A  62      -9.916   6.690   5.303  1.00  0.00           H  
ATOM   1000 2HD2 LEU A  62     -10.770   5.160   5.615  1.00  0.00           H  
ATOM   1001 3HD2 LEU A  62      -9.057   5.333   6.072  1.00  0.00           H  
ATOM   1002  N   ALA A  63      -7.694   0.786   4.127  1.00  0.00           N  
ATOM   1003  CA  ALA A  63      -7.732  -0.676   4.218  1.00  0.00           C  
ATOM   1004  C   ALA A  63      -6.980  -1.153   5.451  1.00  0.00           C  
ATOM   1005  O   ALA A  63      -7.457  -2.015   6.187  1.00  0.00           O  
ATOM   1006  CB  ALA A  63      -7.115  -1.309   2.975  1.00  0.00           C  
ATOM   1007  H   ALA A  63      -7.294   1.238   3.304  1.00  0.00           H  
ATOM   1008  HA  ALA A  63      -8.764  -0.985   4.313  1.00  0.00           H  
ATOM   1009 1HB  ALA A  63      -7.167  -2.386   3.060  1.00  0.00           H  
ATOM   1010 2HB  ALA A  63      -7.659  -0.984   2.091  1.00  0.00           H  
ATOM   1011 3HB  ALA A  63      -6.077  -1.009   2.886  1.00  0.00           H  
ATOM   1012  N   PHE A  64      -5.828  -0.539   5.696  1.00  0.00           N  
ATOM   1013  CA  PHE A  64      -4.958  -0.827   6.830  1.00  0.00           C  
ATOM   1014  C   PHE A  64      -5.690  -0.590   8.136  1.00  0.00           C  
ATOM   1015  O   PHE A  64      -5.755  -1.473   8.996  1.00  0.00           O  
ATOM   1016  CB  PHE A  64      -3.728   0.065   6.710  1.00  0.00           C  
ATOM   1017  CG  PHE A  64      -2.702   0.089   7.777  1.00  0.00           C  
ATOM   1018  CD1 PHE A  64      -1.696  -0.859   7.865  1.00  0.00           C  
ATOM   1019  CD2 PHE A  64      -2.724   1.117   8.689  1.00  0.00           C  
ATOM   1020  CE1 PHE A  64      -0.732  -0.757   8.858  1.00  0.00           C  
ATOM   1021  CE2 PHE A  64      -1.779   1.210   9.659  1.00  0.00           C  
ATOM   1022  CZ  PHE A  64      -0.782   0.283   9.749  1.00  0.00           C  
ATOM   1023  H   PHE A  64      -5.523   0.169   5.030  1.00  0.00           H  
ATOM   1024  HA  PHE A  64      -4.655  -1.873   6.780  1.00  0.00           H  
ATOM   1025 1HB  PHE A  64      -3.220  -0.185   5.775  1.00  0.00           H  
ATOM   1026 2HB  PHE A  64      -4.061   1.071   6.591  1.00  0.00           H  
ATOM   1027  HD1 PHE A  64      -1.663  -1.672   7.143  1.00  0.00           H  
ATOM   1028  HD2 PHE A  64      -3.513   1.867   8.617  1.00  0.00           H  
ATOM   1029  HE1 PHE A  64       0.060  -1.490   8.932  1.00  0.00           H  
ATOM   1030  HE2 PHE A  64      -1.812   2.017  10.354  1.00  0.00           H  
ATOM   1031  HZ  PHE A  64      -0.042   0.375  10.529  1.00  0.00           H  
ATOM   1032  N   LYS A  65      -6.305   0.588   8.274  1.00  0.00           N  
ATOM   1033  CA  LYS A  65      -7.008   0.915   9.503  1.00  0.00           C  
ATOM   1034  C   LYS A  65      -8.135  -0.061   9.775  1.00  0.00           C  
ATOM   1035  O   LYS A  65      -8.330  -0.485  10.916  1.00  0.00           O  
ATOM   1036  CB  LYS A  65      -7.584   2.329   9.431  1.00  0.00           C  
ATOM   1037  CG  LYS A  65      -6.558   3.469   9.542  1.00  0.00           C  
ATOM   1038  CD  LYS A  65      -7.252   4.830   9.414  1.00  0.00           C  
ATOM   1039  CE  LYS A  65      -6.277   5.986   9.599  1.00  0.00           C  
ATOM   1040  NZ  LYS A  65      -5.792   6.072  10.991  1.00  0.00           N1+
ATOM   1041  H   LYS A  65      -6.248   1.278   7.523  1.00  0.00           H  
ATOM   1042  HA  LYS A  65      -6.301   0.854  10.331  1.00  0.00           H  
ATOM   1043 1HB  LYS A  65      -8.098   2.448   8.472  1.00  0.00           H  
ATOM   1044 2HB  LYS A  65      -8.327   2.458  10.216  1.00  0.00           H  
ATOM   1045 1HG  LYS A  65      -6.043   3.413  10.501  1.00  0.00           H  
ATOM   1046 2HG  LYS A  65      -5.820   3.369   8.745  1.00  0.00           H  
ATOM   1047 1HD  LYS A  65      -7.699   4.905   8.420  1.00  0.00           H  
ATOM   1048 2HD  LYS A  65      -8.043   4.909  10.158  1.00  0.00           H  
ATOM   1049 1HE  LYS A  65      -5.428   5.839   8.956  1.00  0.00           H  
ATOM   1050 2HE  LYS A  65      -6.766   6.922   9.333  1.00  0.00           H  
ATOM   1051 1HZ  LYS A  65      -5.124   6.854  11.087  1.00  0.00           H  
ATOM   1052 2HZ  LYS A  65      -6.558   6.224  11.625  1.00  0.00           H  
ATOM   1053 3HZ  LYS A  65      -5.328   5.218  11.227  1.00  0.00           H  
ATOM   1054  N   ILE A  66      -8.856  -0.465   8.735  1.00  0.00           N  
ATOM   1055  CA  ILE A  66      -9.948  -1.382   8.970  1.00  0.00           C  
ATOM   1056  C   ILE A  66      -9.457  -2.774   9.292  1.00  0.00           C  
ATOM   1057  O   ILE A  66      -9.974  -3.398  10.215  1.00  0.00           O  
ATOM   1058  CB  ILE A  66     -10.932  -1.422   7.808  1.00  0.00           C  
ATOM   1059  CG1 ILE A  66     -11.572  -0.028   7.647  1.00  0.00           C  
ATOM   1060  CG2 ILE A  66     -11.973  -2.513   8.065  1.00  0.00           C  
ATOM   1061  CD1 ILE A  66     -12.274   0.454   8.889  1.00  0.00           C  
ATOM   1062  H   ILE A  66      -8.672  -0.101   7.797  1.00  0.00           H  
ATOM   1063  HA  ILE A  66     -10.501  -1.024   9.835  1.00  0.00           H  
ATOM   1064  HB  ILE A  66     -10.384  -1.637   6.886  1.00  0.00           H  
ATOM   1065 1HG1 ILE A  66     -10.798   0.689   7.393  1.00  0.00           H  
ATOM   1066 2HG1 ILE A  66     -12.296  -0.054   6.843  1.00  0.00           H  
ATOM   1067 1HG2 ILE A  66     -12.680  -2.563   7.243  1.00  0.00           H  
ATOM   1068 2HG2 ILE A  66     -11.467  -3.477   8.158  1.00  0.00           H  
ATOM   1069 3HG2 ILE A  66     -12.511  -2.299   8.987  1.00  0.00           H  
ATOM   1070 1HD1 ILE A  66     -12.698   1.441   8.708  1.00  0.00           H  
ATOM   1071 2HD1 ILE A  66     -13.070  -0.242   9.155  1.00  0.00           H  
ATOM   1072 3HD1 ILE A  66     -11.558   0.513   9.700  1.00  0.00           H  
ATOM   1073  N   LEU A  67      -8.450  -3.268   8.578  1.00  0.00           N  
ATOM   1074  CA  LEU A  67      -7.975  -4.613   8.857  1.00  0.00           C  
ATOM   1075  C   LEU A  67      -7.424  -4.692  10.279  1.00  0.00           C  
ATOM   1076  O   LEU A  67      -7.645  -5.678  10.985  1.00  0.00           O  
ATOM   1077  CB  LEU A  67      -6.937  -5.015   7.809  1.00  0.00           C  
ATOM   1078  CG  LEU A  67      -7.554  -5.196   6.376  1.00  0.00           C  
ATOM   1079  CD1 LEU A  67      -6.447  -5.431   5.322  1.00  0.00           C  
ATOM   1080  CD2 LEU A  67      -8.547  -6.327   6.414  1.00  0.00           C  
ATOM   1081  H   LEU A  67      -8.031  -2.725   7.822  1.00  0.00           H  
ATOM   1082  HA  LEU A  67      -8.819  -5.298   8.779  1.00  0.00           H  
ATOM   1083 1HB  LEU A  67      -6.178  -4.229   7.754  1.00  0.00           H  
ATOM   1084 2HB  LEU A  67      -6.466  -5.947   8.108  1.00  0.00           H  
ATOM   1085  HG  LEU A  67      -8.087  -4.297   6.104  1.00  0.00           H  
ATOM   1086 1HD1 LEU A  67      -6.900  -5.540   4.335  1.00  0.00           H  
ATOM   1087 2HD1 LEU A  67      -5.768  -4.577   5.317  1.00  0.00           H  
ATOM   1088 3HD1 LEU A  67      -5.895  -6.336   5.568  1.00  0.00           H  
ATOM   1089 1HD2 LEU A  67      -9.001  -6.426   5.435  1.00  0.00           H  
ATOM   1090 2HD2 LEU A  67      -8.042  -7.254   6.683  1.00  0.00           H  
ATOM   1091 3HD2 LEU A  67      -9.326  -6.110   7.153  1.00  0.00           H  
ATOM   1092  N   ILE A  68      -6.762  -3.631  10.743  1.00  0.00           N  
ATOM   1093  CA  ILE A  68      -6.285  -3.628  12.117  1.00  0.00           C  
ATOM   1094  C   ILE A  68      -7.449  -3.684  13.084  1.00  0.00           C  
ATOM   1095  O   ILE A  68      -7.437  -4.471  14.035  1.00  0.00           O  
ATOM   1096  CB  ILE A  68      -5.454  -2.388  12.428  1.00  0.00           C  
ATOM   1097  CG1 ILE A  68      -4.154  -2.433  11.670  1.00  0.00           C  
ATOM   1098  CG2 ILE A  68      -5.223  -2.283  13.926  1.00  0.00           C  
ATOM   1099  CD1 ILE A  68      -3.434  -1.146  11.694  1.00  0.00           C  
ATOM   1100  H   ILE A  68      -6.574  -2.829  10.137  1.00  0.00           H  
ATOM   1101  HA  ILE A  68      -5.666  -4.510  12.270  1.00  0.00           H  
ATOM   1102  HB  ILE A  68      -5.996  -1.503  12.082  1.00  0.00           H  
ATOM   1103 1HG1 ILE A  68      -3.515  -3.193  12.112  1.00  0.00           H  
ATOM   1104 2HG1 ILE A  68      -4.346  -2.703  10.635  1.00  0.00           H  
ATOM   1105 1HG2 ILE A  68      -4.646  -1.387  14.139  1.00  0.00           H  
ATOM   1106 2HG2 ILE A  68      -6.185  -2.228  14.435  1.00  0.00           H  
ATOM   1107 3HG2 ILE A  68      -4.679  -3.162  14.270  1.00  0.00           H  
ATOM   1108 1HD1 ILE A  68      -2.524  -1.267  11.146  1.00  0.00           H  
ATOM   1109 2HD1 ILE A  68      -4.051  -0.375  11.229  1.00  0.00           H  
ATOM   1110 3HD1 ILE A  68      -3.210  -0.868  12.719  1.00  0.00           H  
ATOM   1111  N   LEU A  69      -8.472  -2.865  12.847  1.00  0.00           N  
ATOM   1112  CA  LEU A  69      -9.608  -2.882  13.741  1.00  0.00           C  
ATOM   1113  C   LEU A  69     -10.303  -4.232  13.733  1.00  0.00           C  
ATOM   1114  O   LEU A  69     -10.688  -4.724  14.794  1.00  0.00           O  
ATOM   1115  CB  LEU A  69     -10.581  -1.772  13.357  1.00  0.00           C  
ATOM   1116  CG  LEU A  69     -10.073  -0.366  13.646  1.00  0.00           C  
ATOM   1117  CD1 LEU A  69     -11.028   0.650  13.046  1.00  0.00           C  
ATOM   1118  CD2 LEU A  69      -9.940  -0.197  15.150  1.00  0.00           C  
ATOM   1119  H   LEU A  69      -8.454  -2.215  12.058  1.00  0.00           H  
ATOM   1120  HA  LEU A  69      -9.250  -2.688  14.748  1.00  0.00           H  
ATOM   1121 1HB  LEU A  69     -10.781  -1.843  12.287  1.00  0.00           H  
ATOM   1122 2HB  LEU A  69     -11.514  -1.917  13.896  1.00  0.00           H  
ATOM   1123  HG  LEU A  69      -9.100  -0.227  13.192  1.00  0.00           H  
ATOM   1124 1HD1 LEU A  69     -10.662   1.656  13.246  1.00  0.00           H  
ATOM   1125 2HD1 LEU A  69     -11.083   0.491  11.976  1.00  0.00           H  
ATOM   1126 3HD1 LEU A  69     -12.016   0.528  13.486  1.00  0.00           H  
ATOM   1127 1HD2 LEU A  69      -9.568   0.803  15.371  1.00  0.00           H  
ATOM   1128 2HD2 LEU A  69     -10.914  -0.336  15.620  1.00  0.00           H  
ATOM   1129 3HD2 LEU A  69      -9.242  -0.938  15.535  1.00  0.00           H  
ATOM   1130  N   GLU A  70     -10.426  -4.870  12.567  1.00  0.00           N  
ATOM   1131  CA  GLU A  70     -11.076  -6.172  12.528  1.00  0.00           C  
ATOM   1132  C   GLU A  70     -10.289  -7.174  13.359  1.00  0.00           C  
ATOM   1133  O   GLU A  70     -10.874  -7.938  14.132  1.00  0.00           O  
ATOM   1134  CB  GLU A  70     -11.216  -6.678  11.086  1.00  0.00           C  
ATOM   1135  CG  GLU A  70     -12.256  -5.929  10.236  1.00  0.00           C  
ATOM   1136  CD  GLU A  70     -12.309  -6.401   8.792  1.00  0.00           C  
ATOM   1137  OE1 GLU A  70     -11.486  -7.201   8.407  1.00  0.00           O  
ATOM   1138  OE2 GLU A  70     -13.183  -5.962   8.081  1.00  0.00           O1-
ATOM   1139  H   GLU A  70     -10.096  -4.434  11.709  1.00  0.00           H  
ATOM   1140  HA  GLU A  70     -12.071  -6.077  12.958  1.00  0.00           H  
ATOM   1141 1HB  GLU A  70     -10.253  -6.589  10.581  1.00  0.00           H  
ATOM   1142 2HB  GLU A  70     -11.485  -7.735  11.097  1.00  0.00           H  
ATOM   1143 1HG  GLU A  70     -13.237  -6.070  10.686  1.00  0.00           H  
ATOM   1144 2HG  GLU A  70     -12.031  -4.868  10.261  1.00  0.00           H  
ATOM   1145  N   LYS A  71      -8.958  -7.124  13.276  1.00  0.00           N  
ATOM   1146  CA  LYS A  71      -8.141  -8.038  14.057  1.00  0.00           C  
ATOM   1147  C   LYS A  71      -8.317  -7.785  15.550  1.00  0.00           C  
ATOM   1148  O   LYS A  71      -8.442  -8.736  16.331  1.00  0.00           O  
ATOM   1149  CB  LYS A  71      -6.672  -7.913  13.653  1.00  0.00           C  
ATOM   1150  CG  LYS A  71      -6.352  -8.483  12.269  1.00  0.00           C  
ATOM   1151  CD  LYS A  71      -4.888  -8.284  11.909  1.00  0.00           C  
ATOM   1152  CE  LYS A  71      -4.578  -8.839  10.527  1.00  0.00           C  
ATOM   1153  NZ  LYS A  71      -3.149  -8.635  10.154  1.00  0.00           N1+
ATOM   1154  H   LYS A  71      -8.512  -6.474  12.624  1.00  0.00           H  
ATOM   1155  HA  LYS A  71      -8.471  -9.055  13.848  1.00  0.00           H  
ATOM   1156 1HB  LYS A  71      -6.392  -6.857  13.647  1.00  0.00           H  
ATOM   1157 2HB  LYS A  71      -6.046  -8.415  14.386  1.00  0.00           H  
ATOM   1158 1HG  LYS A  71      -6.577  -9.548  12.259  1.00  0.00           H  
ATOM   1159 2HG  LYS A  71      -6.974  -7.997  11.524  1.00  0.00           H  
ATOM   1160 1HD  LYS A  71      -4.662  -7.215  11.921  1.00  0.00           H  
ATOM   1161 2HD  LYS A  71      -4.258  -8.781  12.646  1.00  0.00           H  
ATOM   1162 1HE  LYS A  71      -4.798  -9.905  10.514  1.00  0.00           H  
ATOM   1163 2HE  LYS A  71      -5.210  -8.337   9.793  1.00  0.00           H  
ATOM   1164 1HZ  LYS A  71      -2.982  -9.014   9.233  1.00  0.00           H  
ATOM   1165 2HZ  LYS A  71      -2.940  -7.647  10.154  1.00  0.00           H  
ATOM   1166 3HZ  LYS A  71      -2.556  -9.104  10.824  1.00  0.00           H  
ATOM   1167  N   LYS A  72      -8.391  -6.508  15.946  1.00  0.00           N  
ATOM   1168  CA  LYS A  72      -8.592  -6.179  17.351  1.00  0.00           C  
ATOM   1169  C   LYS A  72      -9.963  -6.639  17.827  1.00  0.00           C  
ATOM   1170  O   LYS A  72     -10.096  -7.173  18.934  1.00  0.00           O  
ATOM   1171  CB  LYS A  72      -8.427  -4.676  17.595  1.00  0.00           C  
ATOM   1172  CG  LYS A  72      -6.984  -4.164  17.491  1.00  0.00           C  
ATOM   1173  CD  LYS A  72      -6.908  -2.660  17.741  1.00  0.00           C  
ATOM   1174  CE  LYS A  72      -5.465  -2.166  17.730  1.00  0.00           C  
ATOM   1175  NZ  LYS A  72      -5.377  -0.691  17.945  1.00  0.00           N1+
ATOM   1176  H   LYS A  72      -8.274  -5.761  15.259  1.00  0.00           H  
ATOM   1177  HA  LYS A  72      -7.841  -6.705  17.938  1.00  0.00           H  
ATOM   1178 1HB  LYS A  72      -9.028  -4.130  16.866  1.00  0.00           H  
ATOM   1179 2HB  LYS A  72      -8.807  -4.425  18.584  1.00  0.00           H  
ATOM   1180 1HG  LYS A  72      -6.359  -4.681  18.219  1.00  0.00           H  
ATOM   1181 2HG  LYS A  72      -6.601  -4.377  16.493  1.00  0.00           H  
ATOM   1182 1HD  LYS A  72      -7.463  -2.142  16.957  1.00  0.00           H  
ATOM   1183 2HD  LYS A  72      -7.361  -2.424  18.702  1.00  0.00           H  
ATOM   1184 1HE  LYS A  72      -4.913  -2.670  18.521  1.00  0.00           H  
ATOM   1185 2HE  LYS A  72      -5.011  -2.411  16.778  1.00  0.00           H  
ATOM   1186 1HZ  LYS A  72      -4.408  -0.406  17.934  1.00  0.00           H  
ATOM   1187 2HZ  LYS A  72      -5.877  -0.211  17.211  1.00  0.00           H  
ATOM   1188 3HZ  LYS A  72      -5.784  -0.456  18.838  1.00  0.00           H  
ATOM   1189  N   HIS A  73     -10.980  -6.497  16.977  1.00  0.00           N  
ATOM   1190  CA  HIS A  73     -12.313  -6.910  17.370  1.00  0.00           C  
ATOM   1191  C   HIS A  73     -12.355  -8.415  17.541  1.00  0.00           C  
ATOM   1192  O   HIS A  73     -12.935  -8.911  18.508  1.00  0.00           O  
ATOM   1193  CB  HIS A  73     -13.367  -6.466  16.350  1.00  0.00           C  
ATOM   1194  CG  HIS A  73     -13.646  -4.973  16.361  1.00  0.00           C  
ATOM   1195  CD2 HIS A  73     -13.544  -4.032  15.390  1.00  0.00           C  
ATOM   1196  ND1 HIS A  73     -14.121  -4.313  17.481  1.00  0.00           N  
ATOM   1197  CE1 HIS A  73     -14.279  -3.031  17.198  1.00  0.00           C  
ATOM   1198  NE2 HIS A  73     -13.938  -2.835  15.939  1.00  0.00           N  
ATOM   1199  H   HIS A  73     -10.831  -6.054  16.071  1.00  0.00           H  
ATOM   1200  HA  HIS A  73     -12.566  -6.460  18.326  1.00  0.00           H  
ATOM   1201 1HB  HIS A  73     -13.028  -6.739  15.347  1.00  0.00           H  
ATOM   1202 2HB  HIS A  73     -14.299  -6.997  16.534  1.00  0.00           H  
ATOM   1203  HD2 HIS A  73     -13.211  -4.192  14.365  1.00  0.00           H  
ATOM   1204  HE1 HIS A  73     -14.637  -2.265  17.886  1.00  0.00           H  
ATOM   1205  HE2 HIS A  73     -13.965  -1.952  15.451  1.00  0.00           H  
ATOM   1206  N   HIS A  74     -11.692  -9.151  16.651  1.00  0.00           N  
ATOM   1207  CA  HIS A  74     -11.711 -10.595  16.769  1.00  0.00           C  
ATOM   1208  C   HIS A  74     -10.959 -11.021  18.027  1.00  0.00           C  
ATOM   1209  O   HIS A  74     -11.363 -11.958  18.724  1.00  0.00           O  
ATOM   1210  CB  HIS A  74     -11.138 -11.264  15.524  1.00  0.00           C  
ATOM   1211  CG  HIS A  74     -12.027 -11.114  14.301  1.00  0.00           C  
ATOM   1212  CD2 HIS A  74     -11.770 -10.615  13.068  1.00  0.00           C  
ATOM   1213  ND1 HIS A  74     -13.354 -11.520  14.280  1.00  0.00           N  
ATOM   1214  CE1 HIS A  74     -13.868 -11.268  13.091  1.00  0.00           C  
ATOM   1215  NE2 HIS A  74     -12.930 -10.724  12.334  1.00  0.00           N  
ATOM   1216  H   HIS A  74     -11.219  -8.706  15.863  1.00  0.00           H  
ATOM   1217  HA  HIS A  74     -12.736 -10.934  16.872  1.00  0.00           H  
ATOM   1218 1HB  HIS A  74     -10.165 -10.820  15.296  1.00  0.00           H  
ATOM   1219 2HB  HIS A  74     -10.986 -12.322  15.716  1.00  0.00           H  
ATOM   1220  HD1 HIS A  74     -13.891 -11.912  15.055  1.00  0.00           H  
ATOM   1221  HD2 HIS A  74     -10.876 -10.184  12.615  1.00  0.00           H  
ATOM   1222  HE1 HIS A  74     -14.906 -11.516  12.877  1.00  0.00           H  
ATOM   1223  N   ALA A  75      -9.857 -10.340  18.346  1.00  0.00           N  
ATOM   1224  CA  ALA A  75      -9.131 -10.695  19.554  1.00  0.00           C  
ATOM   1225  C   ALA A  75     -10.028 -10.525  20.780  1.00  0.00           C  
ATOM   1226  O   ALA A  75     -10.045 -11.385  21.669  1.00  0.00           O  
ATOM   1227  CB  ALA A  75      -7.891  -9.834  19.681  1.00  0.00           C  
ATOM   1228  H   ALA A  75      -9.515  -9.590  17.743  1.00  0.00           H  
ATOM   1229  HA  ALA A  75      -8.846 -11.739  19.489  1.00  0.00           H  
ATOM   1230 1HB  ALA A  75      -7.342 -10.112  20.577  1.00  0.00           H  
ATOM   1231 2HB  ALA A  75      -7.261  -9.978  18.804  1.00  0.00           H  
ATOM   1232 3HB  ALA A  75      -8.186  -8.788  19.745  1.00  0.00           H  
ATOM   1233  N   ARG A  76     -10.823  -9.447  20.789  1.00  0.00           N  
ATOM   1234  CA  ARG A  76     -11.749  -9.164  21.880  1.00  0.00           C  
ATOM   1235  C   ARG A  76     -12.869 -10.201  21.951  1.00  0.00           C  
ATOM   1236  O   ARG A  76     -13.340 -10.540  23.034  1.00  0.00           O  
ATOM   1237  CB  ARG A  76     -12.327  -7.771  21.718  1.00  0.00           C  
ATOM   1238  CG  ARG A  76     -11.330  -6.643  21.970  1.00  0.00           C  
ATOM   1239  CD  ARG A  76     -11.907  -5.316  21.640  1.00  0.00           C  
ATOM   1240  NE  ARG A  76     -10.963  -4.236  21.866  1.00  0.00           N  
ATOM   1241  CZ  ARG A  76     -11.153  -2.965  21.465  1.00  0.00           C  
ATOM   1242  NH1 ARG A  76     -12.252  -2.640  20.820  1.00  0.00           N1+
ATOM   1243  NH2 ARG A  76     -10.238  -2.047  21.719  1.00  0.00           N  
ATOM   1244  H   ARG A  76     -10.750  -8.773  20.023  1.00  0.00           H  
ATOM   1245  HA  ARG A  76     -11.193  -9.199  22.818  1.00  0.00           H  
ATOM   1246 1HB  ARG A  76     -12.705  -7.650  20.707  1.00  0.00           H  
ATOM   1247 2HB  ARG A  76     -13.165  -7.640  22.399  1.00  0.00           H  
ATOM   1248 1HG  ARG A  76     -11.050  -6.641  23.022  1.00  0.00           H  
ATOM   1249 2HG  ARG A  76     -10.442  -6.798  21.364  1.00  0.00           H  
ATOM   1250 1HD  ARG A  76     -12.189  -5.305  20.584  1.00  0.00           H  
ATOM   1251 2HD  ARG A  76     -12.788  -5.136  22.251  1.00  0.00           H  
ATOM   1252  HE  ARG A  76     -10.107  -4.453  22.359  1.00  0.00           H  
ATOM   1253 1HH1 ARG A  76     -12.952  -3.347  20.631  1.00  0.00           H  
ATOM   1254 2HH1 ARG A  76     -12.399  -1.688  20.517  1.00  0.00           H  
ATOM   1255 1HH2 ARG A  76      -9.394  -2.299  22.216  1.00  0.00           H  
ATOM   1256 2HH2 ARG A  76     -10.382  -1.094  21.419  1.00  0.00           H  
ATOM   1257  N   GLN A  77     -13.310 -10.701  20.795  1.00  0.00           N  
ATOM   1258  CA  GLN A  77     -14.344 -11.732  20.767  1.00  0.00           C  
ATOM   1259  C   GLN A  77     -13.816 -13.026  21.384  1.00  0.00           C  
ATOM   1260  O   GLN A  77     -14.535 -13.722  22.104  1.00  0.00           O  
ATOM   1261  CB  GLN A  77     -14.787 -12.019  19.324  1.00  0.00           C  
ATOM   1262  CG  GLN A  77     -15.572 -10.906  18.645  1.00  0.00           C  
ATOM   1263  CD  GLN A  77     -15.749 -11.156  17.137  1.00  0.00           C  
ATOM   1264  NE2 GLN A  77     -16.688 -10.441  16.522  1.00  0.00           N  
ATOM   1265  OE1 GLN A  77     -15.035 -11.990  16.542  1.00  0.00           O  
ATOM   1266  H   GLN A  77     -12.929 -10.342  19.921  1.00  0.00           H  
ATOM   1267  HA  GLN A  77     -15.197 -11.391  21.350  1.00  0.00           H  
ATOM   1268 1HB  GLN A  77     -13.911 -12.226  18.717  1.00  0.00           H  
ATOM   1269 2HB  GLN A  77     -15.403 -12.915  19.315  1.00  0.00           H  
ATOM   1270 1HG  GLN A  77     -16.560 -10.858  19.098  1.00  0.00           H  
ATOM   1271 2HG  GLN A  77     -15.062  -9.967  18.787  1.00  0.00           H  
ATOM   1272 1HE2 GLN A  77     -16.851 -10.558  15.542  1.00  0.00           H  
ATOM   1273 2HE2 GLN A  77     -17.235  -9.784  17.043  1.00  0.00           H  
ATOM   1274  N   ARG A  78     -12.551 -13.353  21.088  1.00  0.00           N  
ATOM   1275  CA  ARG A  78     -11.931 -14.569  21.607  1.00  0.00           C  
ATOM   1276  C   ARG A  78     -11.642 -14.541  23.114  1.00  0.00           C  
ATOM   1277  O   ARG A  78     -11.821 -15.564  23.791  1.00  0.00           O  
ATOM   1278  CB  ARG A  78     -10.621 -14.868  20.887  1.00  0.00           C  
ATOM   1279  CG  ARG A  78     -10.754 -15.316  19.429  1.00  0.00           C  
ATOM   1280  CD  ARG A  78      -9.475 -15.901  18.909  1.00  0.00           C  
ATOM   1281  NE  ARG A  78      -8.361 -14.949  18.896  1.00  0.00           N  
ATOM   1282  CZ  ARG A  78      -8.049 -14.120  17.877  1.00  0.00           C  
ATOM   1283  NH1 ARG A  78      -8.764 -14.112  16.777  1.00  0.00           N1+
ATOM   1284  NH2 ARG A  78      -7.004 -13.314  17.985  1.00  0.00           N  
ATOM   1285  H   ARG A  78     -12.018 -12.748  20.461  1.00  0.00           H  
ATOM   1286  HA  ARG A  78     -12.614 -15.393  21.412  1.00  0.00           H  
ATOM   1287 1HB  ARG A  78     -10.003 -13.968  20.893  1.00  0.00           H  
ATOM   1288 2HB  ARG A  78     -10.077 -15.639  21.429  1.00  0.00           H  
ATOM   1289 1HG  ARG A  78     -11.536 -16.071  19.353  1.00  0.00           H  
ATOM   1290 2HG  ARG A  78     -11.018 -14.460  18.811  1.00  0.00           H  
ATOM   1291 1HD  ARG A  78      -9.189 -16.746  19.535  1.00  0.00           H  
ATOM   1292 2HD  ARG A  78      -9.633 -16.248  17.889  1.00  0.00           H  
ATOM   1293  HE  ARG A  78      -7.776 -14.913  19.718  1.00  0.00           H  
ATOM   1294 1HH1 ARG A  78      -9.561 -14.728  16.688  1.00  0.00           H  
ATOM   1295 2HH1 ARG A  78      -8.508 -13.496  16.019  1.00  0.00           H  
ATOM   1296 1HH2 ARG A  78      -6.447 -13.322  18.829  1.00  0.00           H  
ATOM   1297 2HH2 ARG A  78      -6.764 -12.695  17.225  1.00  0.00           H  
ATOM   1298  N   ARG A  79     -11.179 -13.393  23.626  1.00  0.00           N  
ATOM   1299  CA  ARG A  79     -10.798 -13.280  25.034  1.00  0.00           C  
ATOM   1300  C   ARG A  79     -11.260 -11.976  25.681  1.00  0.00           C  
ATOM   1301  O   ARG A  79     -12.194 -11.993  26.484  1.00  0.00           O  
ATOM   1302  CB  ARG A  79      -9.281 -13.386  25.187  1.00  0.00           C  
ATOM   1303  CG  ARG A  79      -8.658 -14.742  24.809  1.00  0.00           C  
ATOM   1304  CD  ARG A  79      -9.024 -15.805  25.794  1.00  0.00           C  
ATOM   1305  NE  ARG A  79      -8.384 -17.077  25.500  1.00  0.00           N  
ATOM   1306  CZ  ARG A  79      -8.866 -18.021  24.659  1.00  0.00           C  
ATOM   1307  NH1 ARG A  79     -10.006 -17.850  24.018  1.00  0.00           N1+
ATOM   1308  NH2 ARG A  79      -8.181 -19.140  24.480  1.00  0.00           N  
ATOM   1309  OXT ARG A  79     -10.452 -11.048  25.731  1.00  0.00           O1-
ATOM   1310  H   ARG A  79     -11.046 -12.592  23.006  1.00  0.00           H  
ATOM   1311  HA  ARG A  79     -11.257 -14.105  25.576  1.00  0.00           H  
ATOM   1312 1HB  ARG A  79      -8.809 -12.627  24.560  1.00  0.00           H  
ATOM   1313 2HB  ARG A  79      -9.005 -13.173  26.219  1.00  0.00           H  
ATOM   1314 1HG  ARG A  79      -8.981 -15.052  23.821  1.00  0.00           H  
ATOM   1315 2HG  ARG A  79      -7.573 -14.645  24.811  1.00  0.00           H  
ATOM   1316 1HD  ARG A  79      -8.718 -15.494  26.792  1.00  0.00           H  
ATOM   1317 2HD  ARG A  79     -10.103 -15.957  25.780  1.00  0.00           H  
ATOM   1318  HE  ARG A  79      -7.507 -17.271  25.961  1.00  0.00           H  
ATOM   1319 1HH1 ARG A  79     -10.567 -16.991  24.134  1.00  0.00           H  
ATOM   1320 2HH1 ARG A  79     -10.344 -18.571  23.402  1.00  0.00           H  
ATOM   1321 1HH2 ARG A  79      -7.307 -19.282  24.968  1.00  0.00           H  
ATOM   1322 2HH2 ARG A  79      -8.533 -19.851  23.857  1.00  0.00           H  
END
