# Supplementary material for: Scaffolding protein functional sites using deep learning
Source: Science. Author manuscript; Available in PMC 2022 Oct 31. (PMC9621694; doi:10.1126/science.abn2100)
Supplement: Data S1 [file NIHMS1830590-supplement-Data_S1.zip › EFhand_hal_1_AF.pdb]

MODEL     1
ATOM      1  N   SER A   1      -2.231  11.116  12.047  1.00  0.00           N  
ATOM      2  CA  SER A   1      -2.089  10.566  10.703  1.00  0.00           C  
ATOM      3  C   SER A   1      -1.020   9.478  10.661  1.00  0.00           C  
ATOM      4  CB  SER A   1      -1.741  11.672   9.705  1.00  0.00           C  
ATOM      5  O   SER A   1       0.113   9.697  11.094  1.00  0.00           O  
ATOM      6  OG  SER A   1      -2.883  12.455   9.405  1.00  0.00           O  
ATOM      7  N   GLU A   2      -1.247   8.144  10.992  1.00  0.00           N  
ATOM      8  CA  GLU A   2      -0.388   6.964  11.034  1.00  0.00           C  
ATOM      9  C   GLU A   2       0.642   6.990   9.909  1.00  0.00           C  
ATOM     10  CB  GLU A   2      -1.226   5.686  10.951  1.00  0.00           C  
ATOM     11  O   GLU A   2       1.771   6.525  10.082  1.00  0.00           O  
ATOM     12  CG  GLU A   2      -2.130   5.463  12.154  1.00  0.00           C  
ATOM     13  CD  GLU A   2      -2.879   4.141  12.106  1.00  0.00           C  
ATOM     14  OE1 GLU A   2      -2.373   3.136  12.655  1.00  0.00           O  
ATOM     15  OE2 GLU A   2      -3.980   4.109  11.512  1.00  0.00           O  
ATOM     16  N   PHE A   3       0.463   7.840   8.868  1.00  0.00           N  
ATOM     17  CA  PHE A   3       1.335   7.931   7.703  1.00  0.00           C  
ATOM     18  C   PHE A   3       2.628   8.660   8.049  1.00  0.00           C  
ATOM     19  CB  PHE A   3       0.622   8.644   6.550  1.00  0.00           C  
ATOM     20  O   PHE A   3       3.709   8.259   7.614  1.00  0.00           O  
ATOM     21  CG  PHE A   3       1.411   8.666   5.269  1.00  0.00           C  
ATOM     22  CD1 PHE A   3       2.226   9.747   4.957  1.00  0.00           C  
ATOM     23  CD2 PHE A   3       1.336   7.605   4.376  1.00  0.00           C  
ATOM     24  CE1 PHE A   3       2.958   9.770   3.771  1.00  0.00           C  
ATOM     25  CE2 PHE A   3       2.064   7.621   3.189  1.00  0.00           C  
ATOM     26  CZ  PHE A   3       2.873   8.704   2.888  1.00  0.00           C  
ATOM     27  N   ARG A   4       2.622   9.811   8.840  1.00  0.00           N  
ATOM     28  CA  ARG A   4       3.779  10.632   9.179  1.00  0.00           C  
ATOM     29  C   ARG A   4       4.833   9.814   9.919  1.00  0.00           C  
ATOM     30  CB  ARG A   4       3.357  11.833  10.029  1.00  0.00           C  
ATOM     31  O   ARG A   4       6.033  10.043   9.752  1.00  0.00           O  
ATOM     32  CG  ARG A   4       4.443  12.884  10.192  1.00  0.00           C  
ATOM     33  CD  ARG A   4       3.968  14.060  11.035  1.00  0.00           C  
ATOM     34  NE  ARG A   4       4.294  15.338  10.409  1.00  0.00           N  
ATOM     35  NH1 ARG A   4       3.450  16.630  12.128  1.00  0.00           N  
ATOM     36  NH2 ARG A   4       4.380  17.630  10.287  1.00  0.00           N  
ATOM     37  CZ  ARG A   4       4.041  16.530  10.943  1.00  0.00           C  
ATOM     38  N   GLN A   5       4.414   8.791  10.665  1.00  0.00           N  
ATOM     39  CA  GLN A   5       5.360   7.959  11.402  1.00  0.00           C  
ATOM     40  C   GLN A   5       6.205   7.114  10.452  1.00  0.00           C  
ATOM     41  CB  GLN A   5       4.624   7.056  12.393  1.00  0.00           C  
ATOM     42  O   GLN A   5       7.402   6.923  10.680  1.00  0.00           O  
ATOM     43  CG  GLN A   5       4.088   7.792  13.613  1.00  0.00           C  
ATOM     44  CD  GLN A   5       3.359   6.875  14.578  1.00  0.00           C  
ATOM     45  NE2 GLN A   5       2.039   7.014  14.645  1.00  0.00           N  
ATOM     46  OE1 GLN A   5       3.976   6.048  15.256  1.00  0.00           O  
ATOM     47  N   ALA A   6       5.621   6.878   9.291  1.00  0.00           N  
ATOM     48  CA  ALA A   6       6.271   5.985   8.335  1.00  0.00           C  
ATOM     49  C   ALA A   6       7.156   6.766   7.368  1.00  0.00           C  
ATOM     50  CB  ALA A   6       5.227   5.179   7.565  1.00  0.00           C  
ATOM     51  O   ALA A   6       8.148   6.239   6.859  1.00  0.00           O  
ATOM     52  N   ASP A   7       6.889   8.068   7.262  1.00  0.00           N  
ATOM     53  CA  ASP A   7       7.684   8.935   6.397  1.00  0.00           C  
ATOM     54  C   ASP A   7       8.841   9.568   7.168  1.00  0.00           C  
ATOM     55  CB  ASP A   7       6.808  10.024   5.776  1.00  0.00           C  
ATOM     56  O   ASP A   7       8.645  10.534   7.909  1.00  0.00           O  
ATOM     57  CG  ASP A   7       7.593  10.998   4.916  1.00  0.00           C  
ATOM     58  OD1 ASP A   7       8.462  10.557   4.133  1.00  0.00           O  
ATOM     59  OD2 ASP A   7       7.342  12.218   5.023  1.00  0.00           O  
ATOM     60  N   LYS A   8      10.002   8.786   7.409  1.00  0.00           N  
ATOM     61  CA  LYS A   8      11.130   9.322   8.165  1.00  0.00           C  
ATOM     62  C   LYS A   8      11.890  10.366   7.352  1.00  0.00           C  
ATOM     63  CB  LYS A   8      12.076   8.198   8.589  1.00  0.00           C  
ATOM     64  O   LYS A   8      12.360  11.366   7.900  1.00  0.00           O  
ATOM     65  CG  LYS A   8      11.518   7.299   9.683  1.00  0.00           C  
ATOM     66  CD  LYS A   8      12.602   6.414  10.286  1.00  0.00           C  
ATOM     67  CE  LYS A   8      12.064   5.577  11.439  1.00  0.00           C  
ATOM     68  NZ  LYS A   8      13.144   4.787  12.101  1.00  0.00           N  
ATOM     69  N   ASP A   9      11.672  10.130   6.018  1.00  0.00           N  
ATOM     70  CA  ASP A   9      12.434  10.999   5.127  1.00  0.00           C  
ATOM     71  C   ASP A   9      11.717  12.330   4.913  1.00  0.00           C  
ATOM     72  CB  ASP A   9      12.676  10.310   3.783  1.00  0.00           C  
ATOM     73  O   ASP A   9      12.345  13.330   4.559  1.00  0.00           O  
ATOM     74  CG  ASP A   9      13.635   9.137   3.881  1.00  0.00           C  
ATOM     75  OD1 ASP A   9      14.862   9.359   3.978  1.00  0.00           O  
ATOM     76  OD2 ASP A   9      13.161   7.981   3.859  1.00  0.00           O  
ATOM     77  N   GLY A  10      10.519  12.387   5.367  1.00  0.00           N  
ATOM     78  CA  GLY A  10       9.721  13.585   5.160  1.00  0.00           C  
ATOM     79  C   GLY A  10       9.462  13.883   3.695  1.00  0.00           C  
ATOM     80  O   GLY A  10       9.280  15.041   3.315  1.00  0.00           O  
ATOM     81  N   ASP A  11       9.620  12.843   2.827  1.00  0.00           N  
ATOM     82  CA  ASP A  11       9.420  13.069   1.399  1.00  0.00           C  
ATOM     83  C   ASP A  11       7.966  12.820   1.003  1.00  0.00           C  
ATOM     84  CB  ASP A  11      10.350  12.173   0.578  1.00  0.00           C  
ATOM     85  O   ASP A  11       7.576  13.077  -0.138  1.00  0.00           O  
ATOM     86  CG  ASP A  11      10.235  12.412  -0.917  1.00  0.00           C  
ATOM     87  OD1 ASP A  11       9.510  11.658  -1.602  1.00  0.00           O  
ATOM     88  OD2 ASP A  11      10.878  13.361  -1.416  1.00  0.00           O  
ATOM     89  N   GLY A  12       7.255  12.416   2.075  1.00  0.00           N  
ATOM     90  CA  GLY A  12       5.843  12.186   1.813  1.00  0.00           C  
ATOM     91  C   GLY A  12       5.561  10.815   1.227  1.00  0.00           C  
ATOM     92  O   GLY A  12       4.548  10.619   0.554  1.00  0.00           O  
ATOM     93  N   THR A  13       6.599   9.920   1.269  1.00  0.00           N  
ATOM     94  CA  THR A  13       6.402   8.568   0.758  1.00  0.00           C  
ATOM     95  C   THR A  13       6.913   7.533   1.756  1.00  0.00           C  
ATOM     96  CB  THR A  13       7.110   8.374  -0.595  1.00  0.00           C  
ATOM     97  O   THR A  13       7.778   7.833   2.582  1.00  0.00           O  
ATOM     98  CG2 THR A  13       6.561   9.333  -1.646  1.00  0.00           C  
ATOM     99  OG1 THR A  13       8.514   8.615  -0.432  1.00  0.00           O  
ATOM    100  N   ILE A  14       6.377   6.338   1.835  1.00  0.00           N  
ATOM    101  CA  ILE A  14       6.775   5.210   2.669  1.00  0.00           C  
ATOM    102  C   ILE A  14       7.184   4.033   1.785  1.00  0.00           C  
ATOM    103  CB  ILE A  14       5.641   4.789   3.630  1.00  0.00           C  
ATOM    104  O   ILE A  14       6.389   3.555   0.972  1.00  0.00           O  
ATOM    105  CG1 ILE A  14       5.196   5.982   4.484  1.00  0.00           C  
ATOM    106  CG2 ILE A  14       6.087   3.620   4.513  1.00  0.00           C  
ATOM    107  CD1 ILE A  14       3.894   5.751   5.239  1.00  0.00           C  
ATOM    108  N   THR A  15       8.388   3.630   1.927  1.00  0.00           N  
ATOM    109  CA  THR A  15       8.886   2.493   1.161  1.00  0.00           C  
ATOM    110  C   THR A  15       8.459   1.178   1.805  1.00  0.00           C  
ATOM    111  CB  THR A  15      10.420   2.533   1.036  1.00  0.00           C  
ATOM    112  O   THR A  15       8.094   1.146   2.982  1.00  0.00           O  
ATOM    113  CG2 THR A  15      10.883   3.808   0.338  1.00  0.00           C  
ATOM    114  OG1 THR A  15      11.002   2.481   2.345  1.00  0.00           O  
ATOM    115  N   TRP A  16       8.440   0.137   1.033  1.00  0.00           N  
ATOM    116  CA  TRP A  16       8.093  -1.192   1.526  1.00  0.00           C  
ATOM    117  C   TRP A  16       8.927  -1.553   2.751  1.00  0.00           C  
ATOM    118  CB  TRP A  16       8.292  -2.242   0.430  1.00  0.00           C  
ATOM    119  O   TRP A  16       8.395  -2.047   3.748  1.00  0.00           O  
ATOM    120  CG  TRP A  16       8.276  -3.655   0.930  1.00  0.00           C  
ATOM    121  CD1 TRP A  16       9.344  -4.500   1.048  1.00  0.00           C  
ATOM    122  CD2 TRP A  16       7.132  -4.390   1.375  1.00  0.00           C  
ATOM    123  CE2 TRP A  16       7.581  -5.676   1.750  1.00  0.00           C  
ATOM    124  CE3 TRP A  16       5.769  -4.086   1.495  1.00  0.00           C  
ATOM    125  NE1 TRP A  16       8.933  -5.717   1.541  1.00  0.00           N  
ATOM    126  CH2 TRP A  16       5.386  -6.334   2.343  1.00  0.00           C  
ATOM    127  CZ2 TRP A  16       6.714  -6.657   2.237  1.00  0.00           C  
ATOM    128  CZ3 TRP A  16       4.908  -5.064   1.979  1.00  0.00           C  
ATOM    129  N   GLU A  17      10.166  -1.329   2.706  1.00  0.00           N  
ATOM    130  CA  GLU A  17      11.055  -1.589   3.834  1.00  0.00           C  
ATOM    131  C   GLU A  17      10.583  -0.861   5.089  1.00  0.00           C  
ATOM    132  CB  GLU A  17      12.490  -1.176   3.495  1.00  0.00           C  
ATOM    133  O   GLU A  17      10.537  -1.446   6.173  1.00  0.00           O  
ATOM    134  CG  GLU A  17      13.149  -2.052   2.440  1.00  0.00           C  
ATOM    135  CD  GLU A  17      14.494  -1.519   1.972  1.00  0.00           C  
ATOM    136  OE1 GLU A  17      15.529  -1.856   2.590  1.00  0.00           O  
ATOM    137  OE2 GLU A  17      14.513  -0.758   0.979  1.00  0.00           O  
ATOM    138  N   GLU A  18      10.146   0.358   4.894  1.00  0.00           N  
ATOM    139  CA  GLU A  18       9.647   1.145   6.018  1.00  0.00           C  
ATOM    140  C   GLU A  18       8.331   0.580   6.545  1.00  0.00           C  
ATOM    141  CB  GLU A  18       9.465   2.609   5.611  1.00  0.00           C  
ATOM    142  O   GLU A  18       8.128   0.492   7.758  1.00  0.00           O  
ATOM    143  CG  GLU A  18      10.770   3.328   5.303  1.00  0.00           C  
ATOM    144  CD  GLU A  18      10.573   4.777   4.887  1.00  0.00           C  
ATOM    145  OE1 GLU A  18      10.748   5.682   5.735  1.00  0.00           O  
ATOM    146  OE2 GLU A  18      10.240   5.010   3.703  1.00  0.00           O  
ATOM    147  N   LEU A  19       7.515   0.168   5.701  1.00  0.00           N  
ATOM    148  CA  LEU A  19       6.235  -0.429   6.065  1.00  0.00           C  
ATOM    149  C   LEU A  19       6.441  -1.705   6.875  1.00  0.00           C  
ATOM    150  CB  LEU A  19       5.409  -0.734   4.813  1.00  0.00           C  
ATOM    151  O   LEU A  19       5.809  -1.893   7.917  1.00  0.00           O  
ATOM    152  CG  LEU A  19       4.741   0.462   4.133  1.00  0.00           C  
ATOM    153  CD1 LEU A  19       4.202   0.062   2.764  1.00  0.00           C  
ATOM    154  CD2 LEU A  19       3.625   1.021   5.010  1.00  0.00           C  
ATOM    155  N   GLU A  20       7.312  -2.506   6.529  1.00  0.00           N  
ATOM    156  CA  GLU A  20       7.636  -3.752   7.218  1.00  0.00           C  
ATOM    157  C   GLU A  20       8.222  -3.481   8.600  1.00  0.00           C  
ATOM    158  CB  GLU A  20       8.613  -4.588   6.386  1.00  0.00           C  
ATOM    159  O   GLU A  20       7.872  -4.155   9.571  1.00  0.00           O  
ATOM    160  CG  GLU A  20       7.984  -5.227   5.157  1.00  0.00           C  
ATOM    161  CD  GLU A  20       8.857  -6.300   4.526  1.00  0.00           C  
ATOM    162  OE1 GLU A  20       8.705  -7.492   4.879  1.00  0.00           O  
ATOM    163  OE2 GLU A  20       9.700  -5.946   3.672  1.00  0.00           O  
ATOM    164  N   GLU A  21       9.030  -2.488   8.534  1.00  0.00           N  
ATOM    165  CA  GLU A  21       9.694  -2.122   9.781  1.00  0.00           C  
ATOM    166  C   GLU A  21       8.694  -1.594  10.805  1.00  0.00           C  
ATOM    167  CB  GLU A  21      10.784  -1.078   9.524  1.00  0.00           C  
ATOM    168  O   GLU A  21       8.787  -1.911  11.993  1.00  0.00           O  
ATOM    169  CG  GLU A  21      11.577  -0.698  10.766  1.00  0.00           C  
ATOM    170  CD  GLU A  21      12.727   0.253  10.476  1.00  0.00           C  
ATOM    171  OE1 GLU A  21      12.479   1.464  10.282  1.00  0.00           O  
ATOM    172  OE2 GLU A  21      13.886  -0.218  10.441  1.00  0.00           O  
ATOM    173  N   TYR A  22       7.638  -0.934  10.283  1.00  0.00           N  
ATOM    174  CA  TYR A  22       6.704  -0.274  11.187  1.00  0.00           C  
ATOM    175  C   TYR A  22       5.322  -0.911  11.103  1.00  0.00           C  
ATOM    176  CB  TYR A  22       6.610   1.221  10.866  1.00  0.00           C  
ATOM    177  O   TYR A  22       4.314  -0.263  11.399  1.00  0.00           O  
ATOM    178  CG  TYR A  22       7.897   1.974  11.101  1.00  0.00           C  
ATOM    179  CD1 TYR A  22       8.233   2.439  12.370  1.00  0.00           C  
ATOM    180  CD2 TYR A  22       8.779   2.223  10.054  1.00  0.00           C  
ATOM    181  CE1 TYR A  22       9.417   3.135  12.591  1.00  0.00           C  
ATOM    182  CE2 TYR A  22       9.965   2.918  10.263  1.00  0.00           C  
ATOM    183  OH  TYR A  22      11.449   4.057  11.746  1.00  0.00           O  
ATOM    184  CZ  TYR A  22      10.276   3.369  11.533  1.00  0.00           C  
ATOM    185  N   LYS A  23       5.212  -2.116  10.616  1.00  0.00           N  
ATOM    186  CA  LYS A  23       3.926  -2.789  10.456  1.00  0.00           C  
ATOM    187  C   LYS A  23       3.270  -3.049  11.809  1.00  0.00           C  
ATOM    188  CB  LYS A  23       4.100  -4.105   9.696  1.00  0.00           C  
ATOM    189  O   LYS A  23       2.049  -2.941  11.943  1.00  0.00           O  
ATOM    190  CG  LYS A  23       4.930  -5.143  10.438  1.00  0.00           C  
ATOM    191  CD  LYS A  23       5.051  -6.435   9.640  1.00  0.00           C  
ATOM    192  CE  LYS A  23       5.907  -7.463  10.367  1.00  0.00           C  
ATOM    193  NZ  LYS A  23       6.082  -8.708   9.560  1.00  0.00           N  
ATOM    194  N   GLU A  24       4.012  -3.239  12.870  1.00  0.00           N  
ATOM    195  CA  GLU A  24       3.508  -3.484  14.218  1.00  0.00           C  
ATOM    196  C   GLU A  24       2.938  -2.210  14.834  1.00  0.00           C  
ATOM    197  CB  GLU A  24       4.615  -4.050  15.111  1.00  0.00           C  
ATOM    198  O   GLU A  24       1.862  -2.233  15.435  1.00  0.00           O  
ATOM    199  CG  GLU A  24       5.051  -5.458  14.732  1.00  0.00           C  
ATOM    200  CD  GLU A  24       5.937  -6.114  15.779  1.00  0.00           C  
ATOM    201  OE1 GLU A  24       5.406  -6.811  16.674  1.00  0.00           O  
ATOM    202  OE2 GLU A  24       7.173  -5.929  15.705  1.00  0.00           O  
ATOM    203  N   GLU A  25       3.583  -1.178  14.538  1.00  0.00           N  
ATOM    204  CA  GLU A  25       3.123   0.114  15.039  1.00  0.00           C  
ATOM    205  C   GLU A  25       1.804   0.520  14.389  1.00  0.00           C  
ATOM    206  CB  GLU A  25       4.183   1.192  14.798  1.00  0.00           C  
ATOM    207  O   GLU A  25       0.933   1.093  15.046  1.00  0.00           O  
ATOM    208  CG  GLU A  25       5.465   0.982  15.590  1.00  0.00           C  
ATOM    209  CD  GLU A  25       5.281   1.159  17.089  1.00  0.00           C  
ATOM    210  OE1 GLU A  25       5.222   0.143  17.817  1.00  0.00           O  
ATOM    211  OE2 GLU A  25       5.194   2.324  17.538  1.00  0.00           O  
ATOM    212  N   TYR A  26       1.641   0.053  13.189  1.00  0.00           N  
ATOM    213  CA  TYR A  26       0.451   0.385  12.414  1.00  0.00           C  
ATOM    214  C   TYR A  26      -0.650  -0.644  12.636  1.00  0.00           C  
ATOM    215  CB  TYR A  26       0.789   0.474  10.922  1.00  0.00           C  
ATOM    216  O   TYR A  26      -1.773  -0.475  12.155  1.00  0.00           O  
ATOM    217  CG  TYR A  26       1.674   1.645  10.569  1.00  0.00           C  
ATOM    218  CD1 TYR A  26       1.137   2.916  10.378  1.00  0.00           C  
ATOM    219  CD2 TYR A  26       3.047   1.482  10.424  1.00  0.00           C  
ATOM    220  CE1 TYR A  26       1.948   3.998  10.051  1.00  0.00           C  
ATOM    221  CE2 TYR A  26       3.868   2.556  10.097  1.00  0.00           C  
ATOM    222  OH  TYR A  26       4.118   4.875   9.589  1.00  0.00           O  
ATOM    223  CZ  TYR A  26       3.310   3.808   9.913  1.00  0.00           C  
ATOM    224  N   GLY A  27      -0.342  -1.668  13.351  1.00  0.00           N  
ATOM    225  CA  GLY A  27      -1.307  -2.743  13.516  1.00  0.00           C  
ATOM    226  C   GLY A  27      -1.608  -3.479  12.224  1.00  0.00           C  
ATOM    227  O   GLY A  27      -2.757  -3.840  11.962  1.00  0.00           O  
ATOM    228  N   LEU A  28      -0.577  -3.383  11.268  1.00  0.00           N  
ATOM    229  CA  LEU A  28      -0.741  -4.056   9.985  1.00  0.00           C  
ATOM    230  C   LEU A  28      -0.376  -5.533  10.095  1.00  0.00           C  
ATOM    231  CB  LEU A  28       0.120  -3.384   8.912  1.00  0.00           C  
ATOM    232  O   LEU A  28       0.671  -5.878  10.647  1.00  0.00           O  
ATOM    233  CG  LEU A  28      -0.184  -1.913   8.622  1.00  0.00           C  
ATOM    234  CD1 LEU A  28       0.997  -1.258   7.914  1.00  0.00           C  
ATOM    235  CD2 LEU A  28      -1.454  -1.785   7.787  1.00  0.00           C  
ATOM    236  N   SER A  29      -1.356  -6.333   9.708  1.00  0.00           N  
ATOM    237  CA  SER A  29      -1.127  -7.772   9.644  1.00  0.00           C  
ATOM    238  C   SER A  29      -0.517  -8.176   8.306  1.00  0.00           C  
ATOM    239  CB  SER A  29      -2.433  -8.534   9.869  1.00  0.00           C  
ATOM    240  O   SER A  29      -0.500  -7.384   7.361  1.00  0.00           O  
ATOM    241  OG  SER A  29      -3.067  -8.105  11.062  1.00  0.00           O  
ATOM    242  N   GLU A  30       0.105  -9.249   8.185  1.00  0.00           N  
ATOM    243  CA  GLU A  30       0.697  -9.772   6.958  1.00  0.00           C  
ATOM    244  C   GLU A  30      -0.261  -9.630   5.779  1.00  0.00           C  
ATOM    245  CB  GLU A  30       1.098 -11.239   7.137  1.00  0.00           C  
ATOM    246  O   GLU A  30       0.152  -9.268   4.676  1.00  0.00           O  
ATOM    247  CG  GLU A  30       2.265 -11.445   8.090  1.00  0.00           C  
ATOM    248  CD  GLU A  30       2.732 -12.891   8.163  1.00  0.00           C  
ATOM    249  OE1 GLU A  30       3.624 -13.281   7.377  1.00  0.00           O  
ATOM    250  OE2 GLU A  30       2.200 -13.639   9.013  1.00  0.00           O  
ATOM    251  N   GLU A  31      -1.511  -9.811   6.033  1.00  0.00           N  
ATOM    252  CA  GLU A  31      -2.517  -9.682   4.984  1.00  0.00           C  
ATOM    253  C   GLU A  31      -2.619  -8.241   4.492  1.00  0.00           C  
ATOM    254  CB  GLU A  31      -3.881 -10.164   5.483  1.00  0.00           C  
ATOM    255  O   GLU A  31      -2.669  -7.993   3.285  1.00  0.00           O  
ATOM    256  CG  GLU A  31      -3.955 -11.667   5.715  1.00  0.00           C  
ATOM    257  CD  GLU A  31      -5.329 -12.138   6.164  1.00  0.00           C  
ATOM    258  OE1 GLU A  31      -6.170 -12.470   5.297  1.00  0.00           O  
ATOM    259  OE2 GLU A  31      -5.567 -12.174   7.392  1.00  0.00           O  
ATOM    260  N   GLU A  32      -2.561  -7.222   5.454  1.00  0.00           N  
ATOM    261  CA  GLU A  32      -2.606  -5.810   5.088  1.00  0.00           C  
ATOM    262  C   GLU A  32      -1.340  -5.392   4.345  1.00  0.00           C  
ATOM    263  CB  GLU A  32      -2.799  -4.937   6.331  1.00  0.00           C  
ATOM    264  O   GLU A  32      -1.408  -4.665   3.352  1.00  0.00           O  
ATOM    265  CG  GLU A  32      -4.159  -5.105   6.994  1.00  0.00           C  
ATOM    266  CD  GLU A  32      -5.308  -4.586   6.145  1.00  0.00           C  
ATOM    267  OE1 GLU A  32      -6.123  -5.404   5.660  1.00  0.00           O  
ATOM    268  OE2 GLU A  32      -5.395  -3.351   5.963  1.00  0.00           O  
ATOM    269  N   LEU A  33      -0.269  -5.967   4.752  1.00  0.00           N  
ATOM    270  CA  LEU A  33       0.998  -5.684   4.085  1.00  0.00           C  
ATOM    271  C   LEU A  33       0.986  -6.205   2.652  1.00  0.00           C  
ATOM    272  CB  LEU A  33       2.161  -6.310   4.859  1.00  0.00           C  
ATOM    273  O   LEU A  33       1.455  -5.525   1.736  1.00  0.00           O  
ATOM    274  CG  LEU A  33       2.596  -5.585   6.133  1.00  0.00           C  
ATOM    275  CD1 LEU A  33       3.631  -6.414   6.887  1.00  0.00           C  
ATOM    276  CD2 LEU A  33       3.149  -4.204   5.801  1.00  0.00           C  
ATOM    277  N   GLN A  34       0.428  -7.437   2.605  1.00  0.00           N  
ATOM    278  CA  GLN A  34       0.337  -8.033   1.276  1.00  0.00           C  
ATOM    279  C   GLN A  34      -0.575  -7.213   0.367  1.00  0.00           C  
ATOM    280  CB  GLN A  34      -0.168  -9.473   1.366  1.00  0.00           C  
ATOM    281  O   GLN A  34      -0.294  -7.055  -0.823  1.00  0.00           O  
ATOM    282  CG  GLN A  34      -0.036 -10.254   0.065  1.00  0.00           C  
ATOM    283  CD  GLN A  34       1.409 -10.484  -0.337  1.00  0.00           C  
ATOM    284  NE2 GLN A  34       1.745 -10.120  -1.570  1.00  0.00           N  
ATOM    285  OE1 GLN A  34       2.216 -10.983   0.453  1.00  0.00           O  
ATOM    286  N   ARG A  35      -1.616  -6.653   0.899  1.00  0.00           N  
ATOM    287  CA  ARG A  35      -2.515  -5.808   0.119  1.00  0.00           C  
ATOM    288  C   ARG A  35      -1.812  -4.534  -0.335  1.00  0.00           C  
ATOM    289  CB  ARG A  35      -3.763  -5.457   0.932  1.00  0.00           C  
ATOM    290  O   ARG A  35      -1.978  -4.100  -1.477  1.00  0.00           O  
ATOM    291  CG  ARG A  35      -4.742  -6.610   1.087  1.00  0.00           C  
ATOM    292  CD  ARG A  35      -5.998  -6.187   1.836  1.00  0.00           C  
ATOM    293  NE  ARG A  35      -6.908  -5.433   0.979  1.00  0.00           N  
ATOM    294  NH1 ARG A  35      -8.371  -4.870   2.676  1.00  0.00           N  
ATOM    295  NH2 ARG A  35      -8.771  -4.166   0.531  1.00  0.00           N  
ATOM    296  CZ  ARG A  35      -8.014  -4.825   1.397  1.00  0.00           C  
ATOM    297  N   LEU A  36      -0.995  -3.990   0.538  1.00  0.00           N  
ATOM    298  CA  LEU A  36      -0.250  -2.779   0.211  1.00  0.00           C  
ATOM    299  C   LEU A  36       0.832  -3.068  -0.823  1.00  0.00           C  
ATOM    300  CB  LEU A  36       0.379  -2.180   1.472  1.00  0.00           C  
ATOM    301  O   LEU A  36       1.015  -2.298  -1.769  1.00  0.00           O  
ATOM    302  CG  LEU A  36      -0.560  -1.399   2.393  1.00  0.00           C  
ATOM    303  CD1 LEU A  36       0.127  -1.103   3.722  1.00  0.00           C  
ATOM    304  CD2 LEU A  36      -1.017  -0.108   1.722  1.00  0.00           C  
ATOM    305  N   GLN A  37       1.461  -4.167  -0.593  1.00  0.00           N  
ATOM    306  CA  GLN A  37       2.494  -4.577  -1.538  1.00  0.00           C  
ATOM    307  C   GLN A  37       1.912  -4.785  -2.933  1.00  0.00           C  
ATOM    308  CB  GLN A  37       3.182  -5.857  -1.060  1.00  0.00           C  
ATOM    309  O   GLN A  37       2.537  -4.422  -3.932  1.00  0.00           O  
ATOM    310  CG  GLN A  37       4.358  -6.284  -1.927  1.00  0.00           C  
ATOM    311  CD  GLN A  37       5.020  -7.557  -1.434  1.00  0.00           C  
ATOM    312  NE2 GLN A  37       6.338  -7.515  -1.271  1.00  0.00           N  
ATOM    313  OE1 GLN A  37       4.353  -8.569  -1.200  1.00  0.00           O  
ATOM    314  N   GLU A  38       0.722  -5.345  -2.991  1.00  0.00           N  
ATOM    315  CA  GLU A  38       0.049  -5.556  -4.269  1.00  0.00           C  
ATOM    316  C   GLU A  38      -0.298  -4.228  -4.936  1.00  0.00           C  
ATOM    317  CB  GLU A  38      -1.217  -6.396  -4.078  1.00  0.00           C  
ATOM    318  O   GLU A  38      -0.134  -4.075  -6.148  1.00  0.00           O  
ATOM    319  CG  GLU A  38      -0.944  -7.836  -3.670  1.00  0.00           C  
ATOM    320  CD  GLU A  38      -0.296  -8.660  -4.772  1.00  0.00           C  
ATOM    321  OE1 GLU A  38       0.894  -9.025  -4.637  1.00  0.00           O  
ATOM    322  OE2 GLU A  38      -0.984  -8.942  -5.778  1.00  0.00           O  
ATOM    323  N   LEU A  39      -0.727  -3.349  -4.088  1.00  0.00           N  
ATOM    324  CA  LEU A  39      -1.033  -2.014  -4.589  1.00  0.00           C  
ATOM    325  C   LEU A  39       0.207  -1.363  -5.194  1.00  0.00           C  
ATOM    326  CB  LEU A  39      -1.590  -1.134  -3.467  1.00  0.00           C  
ATOM    327  O   LEU A  39       0.154  -0.828  -6.304  1.00  0.00           O  
ATOM    328  CG  LEU A  39      -1.954   0.302  -3.848  1.00  0.00           C  
ATOM    329  CD1 LEU A  39      -3.142   0.311  -4.805  1.00  0.00           C  
ATOM    330  CD2 LEU A  39      -2.258   1.126  -2.602  1.00  0.00           C  
ATOM    331  N   MET A  40       1.242  -1.584  -4.567  1.00  0.00           N  
ATOM    332  CA  MET A  40       2.505  -1.021  -5.035  1.00  0.00           C  
ATOM    333  C   MET A  40       2.961  -1.703  -6.320  1.00  0.00           C  
ATOM    334  CB  MET A  40       3.586  -1.156  -3.960  1.00  0.00           C  
ATOM    335  O   MET A  40       3.426  -1.039  -7.249  1.00  0.00           O  
ATOM    336  CG  MET A  40       3.322  -0.319  -2.718  1.00  0.00           C  
ATOM    337  SD  MET A  40       4.572  -0.600  -1.404  1.00  0.00           S  
ATOM    338  CE  MET A  40       5.994   0.266  -2.124  1.00  0.00           C  
ATOM    339  N   LYS A  41       2.807  -2.987  -6.410  1.00  0.00           N  
ATOM    340  CA  LYS A  41       3.184  -3.763  -7.588  1.00  0.00           C  
ATOM    341  C   LYS A  41       2.298  -3.418  -8.781  1.00  0.00           C  
ATOM    342  CB  LYS A  41       3.105  -5.261  -7.292  1.00  0.00           C  
ATOM    343  O   LYS A  41       2.786  -3.280  -9.905  1.00  0.00           O  
ATOM    344  CG  LYS A  41       4.248  -5.784  -6.434  1.00  0.00           C  
ATOM    345  CD  LYS A  41       4.186  -7.299  -6.283  1.00  0.00           C  
ATOM    346  CE  LYS A  41       5.342  -7.825  -5.444  1.00  0.00           C  
ATOM    347  NZ  LYS A  41       5.297  -9.312  -5.309  1.00  0.00           N  
ATOM    348  N   GLU A  42       1.108  -3.240  -8.507  1.00  0.00           N  
ATOM    349  CA  GLU A  42       0.156  -2.895  -9.559  1.00  0.00           C  
ATOM    350  C   GLU A  42       0.472  -1.530 -10.163  1.00  0.00           C  
ATOM    351  CB  GLU A  42      -1.275  -2.912  -9.015  1.00  0.00           C  
ATOM    352  O   GLU A  42       0.399  -1.353 -11.381  1.00  0.00           O  
ATOM    353  CG  GLU A  42      -1.817  -4.309  -8.753  1.00  0.00           C  
ATOM    354  CD  GLU A  42      -3.331  -4.351  -8.623  1.00  0.00           C  
ATOM    355  OE1 GLU A  42      -4.016  -4.699  -9.612  1.00  0.00           O  
ATOM    356  OE2 GLU A  42      -3.837  -4.031  -7.524  1.00  0.00           O  
ATOM    357  N   LEU A  43       0.920  -0.685  -9.242  1.00  0.00           N  
ATOM    358  CA  LEU A  43       1.232   0.660  -9.712  1.00  0.00           C  
ATOM    359  C   LEU A  43       2.673   0.744 -10.204  1.00  0.00           C  
ATOM    360  CB  LEU A  43       1.001   1.685  -8.598  1.00  0.00           C  
ATOM    361  O   LEU A  43       3.032   1.671 -10.933  1.00  0.00           O  
ATOM    362  CG  LEU A  43      -0.438   1.833  -8.101  1.00  0.00           C  
ATOM    363  CD1 LEU A  43      -0.492   2.783  -6.909  1.00  0.00           C  
ATOM    364  CD2 LEU A  43      -1.344   2.325  -9.224  1.00  0.00           C  
ATOM    365  N   GLY A  44       3.388  -0.335 -10.034  1.00  0.00           N  
ATOM    366  CA  GLY A  44       4.794  -0.367 -10.401  1.00  0.00           C  
ATOM    367  C   GLY A  44       5.639   0.618  -9.615  1.00  0.00           C  
ATOM    368  O   GLY A  44       6.512   1.282 -10.178  1.00  0.00           O  
ATOM    369  N   ILE A  45       5.215   0.861  -8.307  1.00  0.00           N  
ATOM    370  CA  ILE A  45       5.924   1.806  -7.451  1.00  0.00           C  
ATOM    371  C   ILE A  45       6.575   1.060  -6.288  1.00  0.00           C  
ATOM    372  CB  ILE A  45       4.979   2.907  -6.920  1.00  0.00           C  
ATOM    373  O   ILE A  45       6.152  -0.044  -5.936  1.00  0.00           O  
ATOM    374  CG1 ILE A  45       3.831   2.284  -6.118  1.00  0.00           C  
ATOM    375  CG2 ILE A  45       4.442   3.760  -8.073  1.00  0.00           C  
ATOM    376  CD1 ILE A  45       3.016   3.292  -5.319  1.00  0.00           C  
ATOM    377  N   GLY A  46       7.716   1.430  -5.876  1.00  0.00           N  
ATOM    378  CA  GLY A  46       8.399   0.854  -4.728  1.00  0.00           C  
ATOM    379  C   GLY A  46       8.083   1.567  -3.426  1.00  0.00           C  
ATOM    380  O   GLY A  46       8.540   1.153  -2.359  1.00  0.00           O  
ATOM    381  N   SER A  47       7.382   2.677  -3.459  1.00  0.00           N  
ATOM    382  CA  SER A  47       7.023   3.450  -2.275  1.00  0.00           C  
ATOM    383  C   SER A  47       5.589   3.963  -2.364  1.00  0.00           C  
ATOM    384  CB  SER A  47       7.983   4.626  -2.090  1.00  0.00           C  
ATOM    385  O   SER A  47       5.061   4.157  -3.461  1.00  0.00           O  
ATOM    386  OG  SER A  47       8.008   5.441  -3.249  1.00  0.00           O  
ATOM    387  N   ILE A  48       4.919   4.031  -1.387  1.00  0.00           N  
ATOM    388  CA  ILE A  48       3.527   4.458  -1.301  1.00  0.00           C  
ATOM    389  C   ILE A  48       3.459   5.907  -0.824  1.00  0.00           C  
ATOM    390  CB  ILE A  48       2.712   3.544  -0.358  1.00  0.00           C  
ATOM    391  O   ILE A  48       4.112   6.275   0.156  1.00  0.00           O  
ATOM    392  CG1 ILE A  48       1.220   3.882  -0.445  1.00  0.00           C  
ATOM    393  CG2 ILE A  48       3.219   3.666   1.082  1.00  0.00           C  
ATOM    394  CD1 ILE A  48       0.305   2.784   0.079  1.00  0.00           C  
ATOM    395  N   THR A  49       2.772   6.742  -1.572  1.00  0.00           N  
ATOM    396  CA  THR A  49       2.584   8.141  -1.203  1.00  0.00           C  
ATOM    397  C   THR A  49       1.422   8.291  -0.225  1.00  0.00           C  
ATOM    398  CB  THR A  49       2.332   9.018  -2.443  1.00  0.00           C  
ATOM    399  O   THR A  49       0.628   7.365  -0.050  1.00  0.00           O  
ATOM    400  CG2 THR A  49       3.542   9.018  -3.371  1.00  0.00           C  
ATOM    401  OG1 THR A  49       1.197   8.512  -3.156  1.00  0.00           O  
ATOM    402  N   ARG A  50       1.342   9.374   0.455  1.00  0.00           N  
ATOM    403  CA  ARG A  50       0.256   9.676   1.382  1.00  0.00           C  
ATOM    404  C   ARG A  50      -1.101   9.528   0.703  1.00  0.00           C  
ATOM    405  CB  ARG A  50       0.408  11.090   1.946  1.00  0.00           C  
ATOM    406  O   ARG A  50      -2.041   8.990   1.292  1.00  0.00           O  
ATOM    407  CG  ARG A  50      -0.694  11.489   2.914  1.00  0.00           C  
ATOM    408  CD  ARG A  50      -0.487  12.897   3.455  1.00  0.00           C  
ATOM    409  NE  ARG A  50      -1.554  13.283   4.374  1.00  0.00           N  
ATOM    410  NH1 ARG A  50      -0.658  15.354   4.871  1.00  0.00           N  
ATOM    411  NH2 ARG A  50      -2.627  14.690   5.838  1.00  0.00           N  
ATOM    412  CZ  ARG A  50      -1.611  14.441   5.026  1.00  0.00           C  
ATOM    413  N   GLU A  51      -1.199   9.967  -0.454  1.00  0.00           N  
ATOM    414  CA  GLU A  51      -2.436   9.873  -1.223  1.00  0.00           C  
ATOM    415  C   GLU A  51      -2.853   8.419  -1.423  1.00  0.00           C  
ATOM    416  CB  GLU A  51      -2.281  10.567  -2.578  1.00  0.00           C  
ATOM    417  O   GLU A  51      -4.011   8.063  -1.196  1.00  0.00           O  
ATOM    418  CG  GLU A  51      -3.570  10.638  -3.384  1.00  0.00           C  
ATOM    419  CD  GLU A  51      -3.430  11.434  -4.672  1.00  0.00           C  
ATOM    420  OE1 GLU A  51      -3.004  10.858  -5.699  1.00  0.00           O  
ATOM    421  OE2 GLU A  51      -3.748  12.644  -4.654  1.00  0.00           O  
ATOM    422  N   LEU A  52      -1.883   7.619  -1.752  1.00  0.00           N  
ATOM    423  CA  LEU A  52      -2.163   6.207  -1.989  1.00  0.00           C  
ATOM    424  C   LEU A  52      -2.527   5.498  -0.689  1.00  0.00           C  
ATOM    425  CB  LEU A  52      -0.955   5.522  -2.636  1.00  0.00           C  
ATOM    426  O   LEU A  52      -3.433   4.662  -0.665  1.00  0.00           O  
ATOM    427  CG  LEU A  52      -0.647   5.916  -4.081  1.00  0.00           C  
ATOM    428  CD1 LEU A  52       0.665   5.282  -4.534  1.00  0.00           C  
ATOM    429  CD2 LEU A  52      -1.791   5.508  -5.003  1.00  0.00           C  
ATOM    430  N   TRP A  53      -1.834   5.819   0.360  1.00  0.00           N  
ATOM    431  CA  TRP A  53      -2.118   5.252   1.674  1.00  0.00           C  
ATOM    432  C   TRP A  53      -3.554   5.547   2.095  1.00  0.00           C  
ATOM    433  CB  TRP A  53      -1.143   5.800   2.720  1.00  0.00           C  
ATOM    434  O   TRP A  53      -4.275   4.649   2.537  1.00  0.00           O  
ATOM    435  CG  TRP A  53      -1.372   5.268   4.103  1.00  0.00           C  
ATOM    436  CD1 TRP A  53      -2.136   5.833   5.086  1.00  0.00           C  
ATOM    437  CD2 TRP A  53      -0.827   4.067   4.657  1.00  0.00           C  
ATOM    438  CE2 TRP A  53      -1.303   3.965   5.983  1.00  0.00           C  
ATOM    439  CE3 TRP A  53       0.019   3.066   4.161  1.00  0.00           C  
ATOM    440  NE1 TRP A  53      -2.099   5.054   6.220  1.00  0.00           N  
ATOM    441  CH2 TRP A  53      -0.133   1.934   6.309  1.00  0.00           C  
ATOM    442  CZ2 TRP A  53      -0.961   2.900   6.820  1.00  0.00           C  
ATOM    443  CZ3 TRP A  53       0.357   2.007   4.995  1.00  0.00           C  
ATOM    444  N   GLU A  54      -4.022   6.727   1.909  1.00  0.00           N  
ATOM    445  CA  GLU A  54      -5.381   7.138   2.252  1.00  0.00           C  
ATOM    446  C   GLU A  54      -6.413   6.362   1.440  1.00  0.00           C  
ATOM    447  CB  GLU A  54      -5.559   8.642   2.030  1.00  0.00           C  
ATOM    448  O   GLU A  54      -7.455   5.967   1.966  1.00  0.00           O  
ATOM    449  CG  GLU A  54      -4.756   9.505   2.992  1.00  0.00           C  
ATOM    450  CD  GLU A  54      -5.120  10.980   2.922  1.00  0.00           C  
ATOM    451  OE1 GLU A  54      -5.944  11.441   3.744  1.00  0.00           O  
ATOM    452  OE2 GLU A  54      -4.578  11.679   2.037  1.00  0.00           O  
ATOM    453  N   GLU A  55      -6.052   6.199   0.252  1.00  0.00           N  
ATOM    454  CA  GLU A  55      -6.920   5.425  -0.631  1.00  0.00           C  
ATOM    455  C   GLU A  55      -7.059   3.985  -0.146  1.00  0.00           C  
ATOM    456  CB  GLU A  55      -6.384   5.448  -2.065  1.00  0.00           C  
ATOM    457  O   GLU A  55      -8.157   3.424  -0.157  1.00  0.00           O  
ATOM    458  CG  GLU A  55      -6.491   6.808  -2.740  1.00  0.00           C  
ATOM    459  CD  GLU A  55      -7.926   7.254  -2.967  1.00  0.00           C  
ATOM    460  OE1 GLU A  55      -8.382   8.200  -2.285  1.00  0.00           O  
ATOM    461  OE2 GLU A  55      -8.601   6.653  -3.832  1.00  0.00           O  
ATOM    462  N   TRP A  56      -5.948   3.431   0.200  1.00  0.00           N  
ATOM    463  CA  TRP A  56      -5.943   2.065   0.715  1.00  0.00           C  
ATOM    464  C   TRP A  56      -6.736   1.970   2.014  1.00  0.00           C  
ATOM    465  CB  TRP A  56      -4.508   1.581   0.942  1.00  0.00           C  
ATOM    466  O   TRP A  56      -7.548   1.058   2.187  1.00  0.00           O  
ATOM    467  CG  TRP A  56      -4.412   0.308   1.728  1.00  0.00           C  
ATOM    468  CD1 TRP A  56      -4.553  -0.966   1.253  1.00  0.00           C  
ATOM    469  CD2 TRP A  56      -4.159   0.187   3.131  1.00  0.00           C  
ATOM    470  CE2 TRP A  56      -4.159  -1.191   3.439  1.00  0.00           C  
ATOM    471  CE3 TRP A  56      -3.930   1.112   4.158  1.00  0.00           C  
ATOM    472  NE1 TRP A  56      -4.402  -1.873   2.277  1.00  0.00           N  
ATOM    473  CH2 TRP A  56      -3.719  -0.741   5.720  1.00  0.00           C  
ATOM    474  CZ2 TRP A  56      -3.939  -1.667   4.734  1.00  0.00           C  
ATOM    475  CZ3 TRP A  56      -3.712   0.637   5.446  1.00  0.00           C  
ATOM    476  N   GLU A  57      -6.674   2.943   2.923  1.00  0.00           N  
ATOM    477  CA  GLU A  57      -7.361   2.941   4.211  1.00  0.00           C  
ATOM    478  C   GLU A  57      -8.871   3.061   4.031  1.00  0.00           C  
ATOM    479  CB  GLU A  57      -6.844   4.078   5.097  1.00  0.00           C  
ATOM    480  O   GLU A  57      -9.640   2.436   4.764  1.00  0.00           O  
ATOM    481  CG  GLU A  57      -5.497   3.790   5.743  1.00  0.00           C  
ATOM    482  CD  GLU A  57      -5.148   4.760   6.861  1.00  0.00           C  
ATOM    483  OE1 GLU A  57      -5.402   4.439   8.044  1.00  0.00           O  
ATOM    484  OE2 GLU A  57      -4.618   5.850   6.551  1.00  0.00           O  
ATOM    485  N   LYS A  58      -9.309   3.775   2.965  1.00  0.00           N  
ATOM    486  CA  LYS A  58     -10.722   4.010   2.681  1.00  0.00           C  
ATOM    487  C   LYS A  58     -11.330   2.841   1.912  1.00  0.00           C  
ATOM    488  CB  LYS A  58     -10.902   5.307   1.891  1.00  0.00           C  
ATOM    489  O   LYS A  58     -12.540   2.613   1.973  1.00  0.00           O  
ATOM    490  CG  LYS A  58     -10.616   6.567   2.695  1.00  0.00           C  
ATOM    491  CD  LYS A  58     -10.971   7.823   1.910  1.00  0.00           C  
ATOM    492  CE  LYS A  58     -10.755   9.082   2.740  1.00  0.00           C  
ATOM    493  NZ  LYS A  58     -11.133  10.314   1.986  1.00  0.00           N  
ATOM    494  N   GLY A  59     -10.440   2.030   1.283  1.00  0.00           N  
ATOM    495  CA  GLY A  59     -10.925   0.884   0.530  1.00  0.00           C  
ATOM    496  C   GLY A  59     -11.218  -0.322   1.402  1.00  0.00           C  
ATOM    497  O   GLY A  59     -12.316  -0.881   1.349  1.00  0.00           O  
TER     498      GLY A  59
ENDMDL
END
