# Supplementary material for: Scaffolding protein functional sites using deep learning
Source: Science. Author manuscript; Available in PMC 2022 Oct 31. (PMC9621694; doi:10.1126/science.abn2100)
Supplement: Data S1 [file NIHMS1830590-supplement-Data_S1.zip › EFhand_hal_1_RF.pdb]

HEADER                                            22-JUL-21   XXXX              
EXPDTA    THEORETICAL MODEL                                                     
REMARK 220                                                                      
REMARK 220 EXPERIMENTAL DETAILS                                                 
REMARK 220  EXPERIMENT TYPE                : THEORETICAL MODELLING              
REMARK 220  DATE OF DATA COLLECTION        : 22-JUL-21                          
REMARK 220                                                                      
REMARK 220 REMARK: MODEL GENERATED BY ROSETTA                                   
REMARK 220  VERSION 2021.27+release.7ce6488                                     
ATOM      1  N   SER A   2       5.766  12.559  95.313  1.00  0.00           N  
ATOM      2  CA  SER A   2       4.561  12.763  94.524  1.00  0.00           C  
ATOM      3  C   SER A   2       4.560  11.909  93.272  1.00  0.00           C  
ATOM      4  O   SER A   2       5.614  11.436  92.829  1.00  0.00           O  
ATOM      5  CB  SER A   2       4.473  14.216  94.115  1.00  0.00           C  
ATOM      6  OG  SER A   2       5.503  14.536  93.202  1.00  0.00           O  
ATOM      7 1H   SER A   2       5.601  12.856  96.265  1.00  0.00           H  
ATOM      8 2H   SER A   2       6.024  11.584  95.304  1.00  0.00           H  
ATOM      9 3H   SER A   2       6.509  13.113  94.911  1.00  0.00           H  
ATOM     10  HA  SER A   2       3.691  12.494  95.128  1.00  0.00           H  
ATOM     11 1HB  SER A   2       3.502  14.410  93.659  1.00  0.00           H  
ATOM     12 2HB  SER A   2       4.554  14.846  94.998  1.00  0.00           H  
ATOM     13  HG  SER A   2       5.461  15.501  93.095  1.00  0.00           H  
ATOM     14  N   GLU A   3       3.381  11.755  92.681  1.00  0.00           N  
ATOM     15  CA  GLU A   3       3.201  10.975  91.465  1.00  0.00           C  
ATOM     16  C   GLU A   3       3.955  11.592  90.301  1.00  0.00           C  
ATOM     17  O   GLU A   3       4.492  10.874  89.455  1.00  0.00           O  
ATOM     18  CB  GLU A   3       1.714  10.827  91.184  1.00  0.00           C  
ATOM     19  CG  GLU A   3       0.984   9.964  92.235  1.00  0.00           C  
ATOM     20  CD  GLU A   3       0.670  10.702  93.524  1.00  0.00           C  
ATOM     21  OE1 GLU A   3       0.968  11.878  93.597  1.00  0.00           O  
ATOM     22  OE2 GLU A   3       0.157  10.098  94.429  1.00  0.00           O  
ATOM     23  H   GLU A   3       2.544  12.167  93.110  1.00  0.00           H  
ATOM     24  HA  GLU A   3       3.605   9.980  91.635  1.00  0.00           H  
ATOM     25 1HB  GLU A   3       1.243  11.810  91.146  1.00  0.00           H  
ATOM     26 2HB  GLU A   3       1.579  10.354  90.213  1.00  0.00           H  
ATOM     27 1HG  GLU A   3       0.055   9.594  91.802  1.00  0.00           H  
ATOM     28 2HG  GLU A   3       1.610   9.101  92.467  1.00  0.00           H  
ATOM     29  N   PHE A   4       4.018  12.924  90.268  1.00  0.00           N  
ATOM     30  CA  PHE A   4       4.745  13.595  89.210  1.00  0.00           C  
ATOM     31  C   PHE A   4       6.200  13.163  89.257  1.00  0.00           C  
ATOM     32  O   PHE A   4       6.773  12.776  88.237  1.00  0.00           O  
ATOM     33  CB  PHE A   4       4.719  15.111  89.359  1.00  0.00           C  
ATOM     34  CG  PHE A   4       5.513  15.759  88.287  1.00  0.00           C  
ATOM     35  CD1 PHE A   4       4.949  15.946  87.074  1.00  0.00           C  
ATOM     36  CD2 PHE A   4       6.836  16.131  88.466  1.00  0.00           C  
ATOM     37  CE1 PHE A   4       5.630  16.474  86.044  1.00  0.00           C  
ATOM     38  CE2 PHE A   4       7.537  16.662  87.419  1.00  0.00           C  
ATOM     39  CZ  PHE A   4       6.917  16.822  86.210  1.00  0.00           C  
ATOM     40  H   PHE A   4       3.535  13.456  90.978  1.00  0.00           H  
ATOM     41  HA  PHE A   4       4.315  13.307  88.249  1.00  0.00           H  
ATOM     42 1HB  PHE A   4       3.703  15.472  89.305  1.00  0.00           H  
ATOM     43 2HB  PHE A   4       5.129  15.404  90.318  1.00  0.00           H  
ATOM     44  HD1 PHE A   4       3.947  15.641  86.931  1.00  0.00           H  
ATOM     45  HD2 PHE A   4       7.321  15.984  89.430  1.00  0.00           H  
ATOM     46  HE1 PHE A   4       5.149  16.607  85.070  1.00  0.00           H  
ATOM     47  HE2 PHE A   4       8.587  16.942  87.539  1.00  0.00           H  
ATOM     48  HZ  PHE A   4       7.444  17.221  85.384  1.00  0.00           H  
ATOM     49  N   ARG A   5       6.810  13.237  90.452  1.00  0.00           N  
ATOM     50  CA  ARG A   5       8.218  12.895  90.576  1.00  0.00           C  
ATOM     51  C   ARG A   5       8.490  11.434  90.230  1.00  0.00           C  
ATOM     52  O   ARG A   5       9.564  11.119  89.712  1.00  0.00           O  
ATOM     53  CB  ARG A   5       8.756  13.200  91.969  1.00  0.00           C  
ATOM     54  CG  ARG A   5      10.260  12.863  92.178  1.00  0.00           C  
ATOM     55  CD  ARG A   5      11.155  13.726  91.320  1.00  0.00           C  
ATOM     56  NE  ARG A   5      12.558  13.377  91.444  1.00  0.00           N  
ATOM     57  CZ  ARG A   5      13.177  12.391  90.742  1.00  0.00           C  
ATOM     58  NH1 ARG A   5      12.500  11.641  89.884  1.00  0.00           N  
ATOM     59  NH2 ARG A   5      14.476  12.182  90.913  1.00  0.00           N  
ATOM     60  H   ARG A   5       6.293  13.572  91.264  1.00  0.00           H  
ATOM     61  HA  ARG A   5       8.754  13.519  89.868  1.00  0.00           H  
ATOM     62 1HB  ARG A   5       8.613  14.256  92.189  1.00  0.00           H  
ATOM     63 2HB  ARG A   5       8.182  12.632  92.704  1.00  0.00           H  
ATOM     64 1HG  ARG A   5      10.519  13.059  93.217  1.00  0.00           H  
ATOM     65 2HG  ARG A   5      10.457  11.817  91.961  1.00  0.00           H  
ATOM     66 1HD  ARG A   5      10.893  13.641  90.273  1.00  0.00           H  
ATOM     67 2HD  ARG A   5      11.041  14.766  91.627  1.00  0.00           H  
ATOM     68  HE  ARG A   5      13.120  13.922  92.086  1.00  0.00           H  
ATOM     69 1HH1 ARG A   5      11.486  11.769  89.731  1.00  0.00           H  
ATOM     70 2HH1 ARG A   5      12.971  10.918  89.354  1.00  0.00           H  
ATOM     71 1HH2 ARG A   5      15.003  12.752  91.560  1.00  0.00           H  
ATOM     72 2HH2 ARG A   5      14.943  11.452  90.389  1.00  0.00           H  
ATOM     73  N   GLN A   6       7.547  10.541  90.565  1.00  0.00           N  
ATOM     74  CA  GLN A   6       7.685   9.117  90.256  1.00  0.00           C  
ATOM     75  C   GLN A   6       7.661   8.874  88.738  1.00  0.00           C  
ATOM     76  O   GLN A   6       8.380   8.013  88.220  1.00  0.00           O  
ATOM     77  CB  GLN A   6       6.532   8.341  90.873  1.00  0.00           C  
ATOM     78  CG  GLN A   6       6.499   8.214  92.358  1.00  0.00           C  
ATOM     79  CD  GLN A   6       5.153   7.609  92.841  1.00  0.00           C  
ATOM     80  OE1 GLN A   6       4.156   7.538  92.091  1.00  0.00           O  
ATOM     81  NE2 GLN A   6       5.129   7.176  94.096  1.00  0.00           N  
ATOM     82  H   GLN A   6       6.725  10.875  91.081  1.00  0.00           H  
ATOM     83  HA  GLN A   6       8.634   8.761  90.653  1.00  0.00           H  
ATOM     84 1HB  GLN A   6       5.617   8.840  90.596  1.00  0.00           H  
ATOM     85 2HB  GLN A   6       6.523   7.348  90.458  1.00  0.00           H  
ATOM     86 1HG  GLN A   6       7.302   7.544  92.663  1.00  0.00           H  
ATOM     87 2HG  GLN A   6       6.633   9.187  92.809  1.00  0.00           H  
ATOM     88 1HE2 GLN A   6       4.289   6.780  94.472  1.00  0.00           H  
ATOM     89 2HE2 GLN A   6       5.948   7.244  94.670  1.00  0.00           H  
ATOM     90  N   ALA A   7       6.799   9.622  88.032  1.00  0.00           N  
ATOM     91  CA  ALA A   7       6.669   9.547  86.577  1.00  0.00           C  
ATOM     92  C   ALA A   7       7.844  10.249  85.867  1.00  0.00           C  
ATOM     93  O   ALA A   7       8.274   9.850  84.780  1.00  0.00           O  
ATOM     94  CB  ALA A   7       5.342  10.151  86.174  1.00  0.00           C  
ATOM     95  H   ALA A   7       6.166  10.246  88.547  1.00  0.00           H  
ATOM     96  HA  ALA A   7       6.692   8.501  86.283  1.00  0.00           H  
ATOM     97 1HB  ALA A   7       5.216  10.088  85.097  1.00  0.00           H  
ATOM     98 2HB  ALA A   7       4.530   9.636  86.665  1.00  0.00           H  
ATOM     99 3HB  ALA A   7       5.348  11.171  86.501  1.00  0.00           H  
ATOM    100  N   ASP A   8       8.425  11.264  86.510  1.00  0.00           N  
ATOM    101  CA  ASP A   8       9.554  12.005  85.950  1.00  0.00           C  
ATOM    102  C   ASP A   8      10.810  11.199  86.201  1.00  0.00           C  
ATOM    103  O   ASP A   8      11.535  11.413  87.173  1.00  0.00           O  
ATOM    104  CB  ASP A   8       9.673  13.381  86.640  1.00  0.00           C  
ATOM    105  CG  ASP A   8      10.807  14.363  86.122  1.00  0.00           C  
ATOM    106  OD1 ASP A   8      11.680  13.980  85.333  1.00  0.00           O  
ATOM    107  OD2 ASP A   8      10.846  15.482  86.612  1.00  0.00           O  
ATOM    108  H   ASP A   8       8.004  11.594  87.380  1.00  0.00           H  
ATOM    109  HA  ASP A   8       9.414  12.133  84.875  1.00  0.00           H  
ATOM    110 1HB  ASP A   8       8.709  13.894  86.551  1.00  0.00           H  
ATOM    111 2HB  ASP A   8       9.833  13.214  87.702  1.00  0.00           H  
ATOM    112  N   LYS A   9      11.094  10.288  85.278  1.00  0.00           N  
ATOM    113  CA  LYS A   9      12.189   9.339  85.441  1.00  0.00           C  
ATOM    114  C   LYS A   9      13.559   9.987  85.530  1.00  0.00           C  
ATOM    115  O   LYS A   9      14.432   9.477  86.232  1.00  0.00           O  
ATOM    116  CB  LYS A   9      12.175   8.317  84.302  1.00  0.00           C  
ATOM    117  CG  LYS A   9      11.004   7.319  84.330  1.00  0.00           C  
ATOM    118  CD  LYS A   9      11.152   6.315  85.483  1.00  0.00           C  
ATOM    119  CE  LYS A   9      10.055   5.262  85.477  1.00  0.00           C  
ATOM    120  NZ  LYS A   9      10.255   4.274  86.582  1.00  0.00           N  
ATOM    121  H   LYS A   9      10.434  10.198  84.502  1.00  0.00           H  
ATOM    122  HA  LYS A   9      12.034   8.822  86.384  1.00  0.00           H  
ATOM    123 1HB  LYS A   9      12.132   8.848  83.346  1.00  0.00           H  
ATOM    124 2HB  LYS A   9      13.107   7.753  84.313  1.00  0.00           H  
ATOM    125 1HG  LYS A   9      10.066   7.867  84.456  1.00  0.00           H  
ATOM    126 2HG  LYS A   9      10.960   6.778  83.383  1.00  0.00           H  
ATOM    127 1HD  LYS A   9      12.122   5.823  85.418  1.00  0.00           H  
ATOM    128 2HD  LYS A   9      11.085   6.829  86.436  1.00  0.00           H  
ATOM    129 1HE  LYS A   9       9.089   5.753  85.614  1.00  0.00           H  
ATOM    130 2HE  LYS A   9      10.051   4.734  84.520  1.00  0.00           H  
ATOM    131 1HZ  LYS A   9       9.500   3.570  86.584  1.00  0.00           H  
ATOM    132 2HZ  LYS A   9      11.135   3.803  86.463  1.00  0.00           H  
ATOM    133 3HZ  LYS A   9      10.247   4.746  87.470  1.00  0.00           H  
ATOM    134  N   ASP A  10      13.765  11.107  84.846  1.00  0.00           N  
ATOM    135  CA  ASP A  10      15.069  11.756  84.925  1.00  0.00           C  
ATOM    136  C   ASP A  10      15.136  12.730  86.102  1.00  0.00           C  
ATOM    137  O   ASP A  10      16.216  12.963  86.652  1.00  0.00           O  
ATOM    138  CB  ASP A  10      15.442  12.448  83.616  1.00  0.00           C  
ATOM    139  CG  ASP A  10      15.665  11.457  82.457  1.00  0.00           C  
ATOM    140  OD1 ASP A  10      16.473  10.555  82.589  1.00  0.00           O  
ATOM    141  OD2 ASP A  10      15.026  11.620  81.454  1.00  0.00           O  
ATOM    142  H   ASP A  10      13.027  11.495  84.265  1.00  0.00           H  
ATOM    143  HA  ASP A  10      15.819  10.986  85.096  1.00  0.00           H  
ATOM    144 1HB  ASP A  10      14.651  13.146  83.334  1.00  0.00           H  
ATOM    145 2HB  ASP A  10      16.351  13.042  83.759  1.00  0.00           H  
ATOM    146  N   GLY A  11      13.989  13.277  86.526  1.00  0.00           N  
ATOM    147  CA  GLY A  11      13.988  14.261  87.599  1.00  0.00           C  
ATOM    148  C   GLY A  11      14.315  15.648  87.063  1.00  0.00           C  
ATOM    149  O   GLY A  11      14.924  16.468  87.752  1.00  0.00           O  
ATOM    150  H   GLY A  11      13.096  13.078  86.065  1.00  0.00           H  
ATOM    151 1HA  GLY A  11      13.006  14.271  88.075  1.00  0.00           H  
ATOM    152 2HA  GLY A  11      14.715  13.978  88.357  1.00  0.00           H  
ATOM    153  N   ASP A  12      13.956  15.883  85.794  1.00  0.00           N  
ATOM    154  CA  ASP A  12      14.241  17.153  85.115  1.00  0.00           C  
ATOM    155  C   ASP A  12      13.102  18.178  85.129  1.00  0.00           C  
ATOM    156  O   ASP A  12      13.262  19.281  84.603  1.00  0.00           O  
ATOM    157  CB  ASP A  12      14.650  16.917  83.660  1.00  0.00           C  
ATOM    158  CG  ASP A  12      16.006  16.244  83.481  1.00  0.00           C  
ATOM    159  OD1 ASP A  12      16.891  16.443  84.276  1.00  0.00           O  
ATOM    160  OD2 ASP A  12      16.138  15.532  82.522  1.00  0.00           O  
ATOM    161  H   ASP A  12      13.387  15.156  85.338  1.00  0.00           H  
ATOM    162  HA  ASP A  12      15.091  17.608  85.624  1.00  0.00           H  
ATOM    163 1HB  ASP A  12      13.894  16.295  83.177  1.00  0.00           H  
ATOM    164 2HB  ASP A  12      14.666  17.871  83.132  1.00  0.00           H  
ATOM    165  N   GLY A  13      11.962  17.853  85.743  1.00  0.00           N  
ATOM    166  CA  GLY A  13      10.841  18.787  85.799  1.00  0.00           C  
ATOM    167  C   GLY A  13       9.730  18.500  84.791  1.00  0.00           C  
ATOM    168  O   GLY A  13       8.673  19.153  84.840  1.00  0.00           O  
ATOM    169  H   GLY A  13      11.826  16.925  86.164  1.00  0.00           H  
ATOM    170 1HA  GLY A  13      10.421  18.758  86.803  1.00  0.00           H  
ATOM    171 2HA  GLY A  13      11.210  19.799  85.647  1.00  0.00           H  
ATOM    172  N   THR A  14       9.960  17.550  83.861  1.00  0.00           N  
ATOM    173  CA  THR A  14       8.947  17.172  82.874  1.00  0.00           C  
ATOM    174  C   THR A  14       8.769  15.656  82.685  1.00  0.00           C  
ATOM    175  O   THR A  14       9.727  14.890  82.803  1.00  0.00           O  
ATOM    176  CB  THR A  14       9.256  17.731  81.485  1.00  0.00           C  
ATOM    177  OG1 THR A  14      10.480  17.146  80.998  1.00  0.00           O  
ATOM    178  CG2 THR A  14       9.371  19.234  81.515  1.00  0.00           C  
ATOM    179  H   THR A  14      10.850  17.078  83.864  1.00  0.00           H  
ATOM    180  HA  THR A  14       8.021  17.587  83.213  1.00  0.00           H  
ATOM    181  HB  THR A  14       8.451  17.460  80.832  1.00  0.00           H  
ATOM    182  HG1 THR A  14      10.377  16.182  80.927  1.00  0.00           H  
ATOM    183 1HG2 THR A  14       9.568  19.602  80.512  1.00  0.00           H  
ATOM    184 2HG2 THR A  14       8.444  19.646  81.875  1.00  0.00           H  
ATOM    185 3HG2 THR A  14      10.182  19.534  82.172  1.00  0.00           H  
ATOM    186  N   ILE A  15       7.573  15.255  82.218  1.00  0.00           N  
ATOM    187  CA  ILE A  15       7.249  13.852  81.880  1.00  0.00           C  
ATOM    188  C   ILE A  15       6.849  13.669  80.401  1.00  0.00           C  
ATOM    189  O   ILE A  15       5.990  14.397  79.893  1.00  0.00           O  
ATOM    190  CB  ILE A  15       6.056  13.358  82.713  1.00  0.00           C  
ATOM    191  CG1 ILE A  15       6.333  13.479  84.169  1.00  0.00           C  
ATOM    192  CG2 ILE A  15       5.839  11.860  82.406  1.00  0.00           C  
ATOM    193  CD1 ILE A  15       5.093  13.383  84.979  1.00  0.00           C  
ATOM    194  H   ILE A  15       6.849  15.977  82.183  1.00  0.00           H  
ATOM    195  HA  ILE A  15       8.124  13.229  82.077  1.00  0.00           H  
ATOM    196  HB  ILE A  15       5.165  13.916  82.473  1.00  0.00           H  
ATOM    197 1HG1 ILE A  15       7.002  12.686  84.460  1.00  0.00           H  
ATOM    198 2HG1 ILE A  15       6.814  14.421  84.384  1.00  0.00           H  
ATOM    199 1HG2 ILE A  15       5.033  11.463  82.964  1.00  0.00           H  
ATOM    200 2HG2 ILE A  15       5.625  11.717  81.373  1.00  0.00           H  
ATOM    201 3HG2 ILE A  15       6.745  11.307  82.661  1.00  0.00           H  
ATOM    202 1HD1 ILE A  15       5.362  13.461  86.026  1.00  0.00           H  
ATOM    203 2HD1 ILE A  15       4.437  14.195  84.698  1.00  0.00           H  
ATOM    204 3HD1 ILE A  15       4.585  12.464  84.820  1.00  0.00           H  
ATOM    205  N   THR A  16       7.450  12.695  79.707  1.00  0.00           N  
ATOM    206  CA  THR A  16       7.119  12.419  78.291  1.00  0.00           C  
ATOM    207  C   THR A  16       6.017  11.352  78.170  1.00  0.00           C  
ATOM    208  O   THR A  16       5.632  10.731  79.162  1.00  0.00           O  
ATOM    209  CB  THR A  16       8.336  11.906  77.513  1.00  0.00           C  
ATOM    210  OG1 THR A  16       8.688  10.598  77.989  1.00  0.00           O  
ATOM    211  CG2 THR A  16       9.509  12.855  77.746  1.00  0.00           C  
ATOM    212  H   THR A  16       8.171  12.121  80.178  1.00  0.00           H  
ATOM    213  HA  THR A  16       6.761  13.338  77.825  1.00  0.00           H  
ATOM    214  HB  THR A  16       8.100  11.853  76.450  1.00  0.00           H  
ATOM    215  HG1 THR A  16       9.353  10.223  77.389  1.00  0.00           H  
ATOM    216 1HG2 THR A  16      10.378  12.493  77.198  1.00  0.00           H  
ATOM    217 2HG2 THR A  16       9.242  13.852  77.391  1.00  0.00           H  
ATOM    218 3HG2 THR A  16       9.748  12.901  78.808  1.00  0.00           H  
ATOM    219  N   ARG A  17       5.478  11.137  76.953  1.00  0.00           N  
ATOM    220  CA  ARG A  17       4.415  10.135  76.805  1.00  0.00           C  
ATOM    221  C   ARG A  17       4.887   8.732  77.141  1.00  0.00           C  
ATOM    222  O   ARG A  17       4.149   7.959  77.760  1.00  0.00           O  
ATOM    223  CB  ARG A  17       3.827  10.099  75.395  1.00  0.00           C  
ATOM    224  CG  ARG A  17       2.969  11.283  75.035  1.00  0.00           C  
ATOM    225  CD  ARG A  17       2.142  11.080  73.812  1.00  0.00           C  
ATOM    226  NE  ARG A  17       2.946  10.969  72.600  1.00  0.00           N  
ATOM    227  CZ  ARG A  17       3.370  12.011  71.839  1.00  0.00           C  
ATOM    228  NH1 ARG A  17       3.075  13.257  72.168  1.00  0.00           N  
ATOM    229  NH2 ARG A  17       4.091  11.770  70.755  1.00  0.00           N  
ATOM    230  H   ARG A  17       5.812  11.660  76.153  1.00  0.00           H  
ATOM    231  HA  ARG A  17       3.613  10.394  77.492  1.00  0.00           H  
ATOM    232 1HB  ARG A  17       4.639  10.040  74.669  1.00  0.00           H  
ATOM    233 2HB  ARG A  17       3.221   9.200  75.278  1.00  0.00           H  
ATOM    234 1HG  ARG A  17       2.323  11.552  75.859  1.00  0.00           H  
ATOM    235 2HG  ARG A  17       3.642  12.098  74.815  1.00  0.00           H  
ATOM    236 1HD  ARG A  17       1.573  10.154  73.925  1.00  0.00           H  
ATOM    237 2HD  ARG A  17       1.442  11.908  73.700  1.00  0.00           H  
ATOM    238  HE  ARG A  17       3.201  10.037  72.294  1.00  0.00           H  
ATOM    239 1HH1 ARG A  17       2.531  13.455  72.996  1.00  0.00           H  
ATOM    240 2HH1 ARG A  17       3.402  14.023  71.595  1.00  0.00           H  
ATOM    241 1HH2 ARG A  17       4.323  10.817  70.505  1.00  0.00           H  
ATOM    242 2HH2 ARG A  17       4.416  12.534  70.180  1.00  0.00           H  
ATOM    243  N   GLU A  18       6.119   8.405  76.766  1.00  0.00           N  
ATOM    244  CA  GLU A  18       6.644   7.079  77.026  1.00  0.00           C  
ATOM    245  C   GLU A  18       6.788   6.875  78.524  1.00  0.00           C  
ATOM    246  O   GLU A  18       6.472   5.797  79.042  1.00  0.00           O  
ATOM    247  CB  GLU A  18       7.994   6.910  76.323  1.00  0.00           C  
ATOM    248  CG  GLU A  18       7.902   6.947  74.792  1.00  0.00           C  
ATOM    249  CD  GLU A  18       7.775   8.359  74.254  1.00  0.00           C  
ATOM    250  OE1 GLU A  18       7.918   9.283  75.036  1.00  0.00           O  
ATOM    251  OE2 GLU A  18       7.521   8.517  73.089  1.00  0.00           O  
ATOM    252  H   GLU A  18       6.691   9.081  76.252  1.00  0.00           H  
ATOM    253  HA  GLU A  18       5.941   6.339  76.639  1.00  0.00           H  
ATOM    254 1HB  GLU A  18       8.674   7.698  76.648  1.00  0.00           H  
ATOM    255 2HB  GLU A  18       8.436   5.957  76.612  1.00  0.00           H  
ATOM    256 1HG  GLU A  18       8.793   6.482  74.369  1.00  0.00           H  
ATOM    257 2HG  GLU A  18       7.035   6.365  74.480  1.00  0.00           H  
ATOM    258  N   GLU A  19       7.229   7.924  79.224  1.00  0.00           N  
ATOM    259  CA  GLU A  19       7.384   7.868  80.668  1.00  0.00           C  
ATOM    260  C   GLU A  19       6.033   7.707  81.361  1.00  0.00           C  
ATOM    261  O   GLU A  19       5.934   6.947  82.326  1.00  0.00           O  
ATOM    262  CB  GLU A  19       8.126   9.102  81.150  1.00  0.00           C  
ATOM    263  CG  GLU A  19       9.585   9.099  80.741  1.00  0.00           C  
ATOM    264  CD  GLU A  19      10.306  10.356  81.055  1.00  0.00           C  
ATOM    265  OE1 GLU A  19       9.693  11.407  81.109  1.00  0.00           O  
ATOM    266  OE2 GLU A  19      11.492  10.278  81.228  1.00  0.00           O  
ATOM    267  H   GLU A  19       7.509   8.770  78.723  1.00  0.00           H  
ATOM    268  HA  GLU A  19       7.992   6.996  80.912  1.00  0.00           H  
ATOM    269 1HB  GLU A  19       7.657   9.988  80.736  1.00  0.00           H  
ATOM    270 2HB  GLU A  19       8.069   9.167  82.237  1.00  0.00           H  
ATOM    271 1HG  GLU A  19      10.079   8.280  81.266  1.00  0.00           H  
ATOM    272 2HG  GLU A  19       9.657   8.895  79.676  1.00  0.00           H  
ATOM    273  N   LEU A  20       4.980   8.367  80.852  1.00  0.00           N  
ATOM    274  CA  LEU A  20       3.665   8.194  81.454  1.00  0.00           C  
ATOM    275  C   LEU A  20       3.175   6.766  81.290  1.00  0.00           C  
ATOM    276  O   LEU A  20       2.560   6.213  82.205  1.00  0.00           O  
ATOM    277  CB  LEU A  20       2.604   9.080  80.803  1.00  0.00           C  
ATOM    278  CG  LEU A  20       2.637  10.556  81.006  1.00  0.00           C  
ATOM    279  CD1 LEU A  20       1.610  11.180  80.081  1.00  0.00           C  
ATOM    280  CD2 LEU A  20       2.297  10.871  82.447  1.00  0.00           C  
ATOM    281  H   LEU A  20       5.134   9.038  80.092  1.00  0.00           H  
ATOM    282  HA  LEU A  20       3.742   8.409  82.513  1.00  0.00           H  
ATOM    283 1HB  LEU A  20       2.615   8.891  79.731  1.00  0.00           H  
ATOM    284 2HB  LEU A  20       1.669   8.763  81.196  1.00  0.00           H  
ATOM    285  HG  LEU A  20       3.607  10.944  80.749  1.00  0.00           H  
ATOM    286 1HD1 LEU A  20       1.615  12.243  80.205  1.00  0.00           H  
ATOM    287 2HD1 LEU A  20       1.861  10.938  79.060  1.00  0.00           H  
ATOM    288 3HD1 LEU A  20       0.622  10.794  80.310  1.00  0.00           H  
ATOM    289 1HD2 LEU A  20       2.297  11.941  82.586  1.00  0.00           H  
ATOM    290 2HD2 LEU A  20       1.316  10.471  82.660  1.00  0.00           H  
ATOM    291 3HD2 LEU A  20       3.014  10.428  83.123  1.00  0.00           H  
ATOM    292  N   GLU A  21       3.439   6.159  80.130  1.00  0.00           N  
ATOM    293  CA  GLU A  21       3.006   4.787  79.911  1.00  0.00           C  
ATOM    294  C   GLU A  21       3.751   3.813  80.832  1.00  0.00           C  
ATOM    295  O   GLU A  21       3.127   2.905  81.399  1.00  0.00           O  
ATOM    296  CB  GLU A  21       3.183   4.417  78.441  1.00  0.00           C  
ATOM    297  CG  GLU A  21       2.211   5.159  77.530  1.00  0.00           C  
ATOM    298  CD  GLU A  21       2.413   4.918  76.067  1.00  0.00           C  
ATOM    299  OE1 GLU A  21       3.319   4.195  75.729  1.00  0.00           O  
ATOM    300  OE2 GLU A  21       1.677   5.496  75.278  1.00  0.00           O  
ATOM    301  H   GLU A  21       3.893   6.688  79.374  1.00  0.00           H  
ATOM    302  HA  GLU A  21       1.944   4.725  80.144  1.00  0.00           H  
ATOM    303 1HB  GLU A  21       4.199   4.662  78.125  1.00  0.00           H  
ATOM    304 2HB  GLU A  21       3.040   3.346  78.308  1.00  0.00           H  
ATOM    305 1HG  GLU A  21       1.216   4.837  77.785  1.00  0.00           H  
ATOM    306 2HG  GLU A  21       2.279   6.222  77.736  1.00  0.00           H  
ATOM    307  N   GLU A  22       5.063   4.024  81.041  1.00  0.00           N  
ATOM    308  CA  GLU A  22       5.790   3.152  81.960  1.00  0.00           C  
ATOM    309  C   GLU A  22       5.285   3.375  83.381  1.00  0.00           C  
ATOM    310  O   GLU A  22       5.137   2.417  84.150  1.00  0.00           O  
ATOM    311  CB  GLU A  22       7.302   3.383  81.917  1.00  0.00           C  
ATOM    312  CG  GLU A  22       8.005   2.918  80.641  1.00  0.00           C  
ATOM    313  CD  GLU A  22       9.497   3.131  80.719  1.00  0.00           C  
ATOM    314  OE1 GLU A  22       9.918   3.726  81.682  1.00  0.00           O  
ATOM    315  OE2 GLU A  22      10.206   2.697  79.841  1.00  0.00           O  
ATOM    316  H   GLU A  22       5.553   4.758  80.514  1.00  0.00           H  
ATOM    317  HA  GLU A  22       5.592   2.117  81.686  1.00  0.00           H  
ATOM    318 1HB  GLU A  22       7.499   4.454  82.024  1.00  0.00           H  
ATOM    319 2HB  GLU A  22       7.769   2.881  82.764  1.00  0.00           H  
ATOM    320 1HG  GLU A  22       7.798   1.860  80.482  1.00  0.00           H  
ATOM    321 2HG  GLU A  22       7.603   3.473  79.794  1.00  0.00           H  
ATOM    322  N   TYR A  23       4.989   4.641  83.720  1.00  0.00           N  
ATOM    323  CA  TYR A  23       4.465   4.990  85.025  1.00  0.00           C  
ATOM    324  C   TYR A  23       3.183   4.222  85.241  1.00  0.00           C  
ATOM    325  O   TYR A  23       2.973   3.630  86.296  1.00  0.00           O  
ATOM    326  CB  TYR A  23       4.208   6.491  85.161  1.00  0.00           C  
ATOM    327  CG  TYR A  23       3.628   6.845  86.488  1.00  0.00           C  
ATOM    328  CD1 TYR A  23       4.435   6.960  87.563  1.00  0.00           C  
ATOM    329  CD2 TYR A  23       2.274   7.024  86.636  1.00  0.00           C  
ATOM    330  CE1 TYR A  23       3.902   7.242  88.772  1.00  0.00           C  
ATOM    331  CE2 TYR A  23       1.752   7.314  87.877  1.00  0.00           C  
ATOM    332  CZ  TYR A  23       2.585   7.414  88.938  1.00  0.00           C  
ATOM    333  OH  TYR A  23       2.107   7.673  90.194  1.00  0.00           O  
ATOM    334  H   TYR A  23       5.174   5.395  83.056  1.00  0.00           H  
ATOM    335  HA  TYR A  23       5.180   4.682  85.785  1.00  0.00           H  
ATOM    336 1HB  TYR A  23       5.137   7.038  85.024  1.00  0.00           H  
ATOM    337 2HB  TYR A  23       3.521   6.817  84.397  1.00  0.00           H  
ATOM    338  HD1 TYR A  23       5.508   6.808  87.467  1.00  0.00           H  
ATOM    339  HD2 TYR A  23       1.633   6.922  85.785  1.00  0.00           H  
ATOM    340  HE1 TYR A  23       4.518   7.308  89.607  1.00  0.00           H  
ATOM    341  HE2 TYR A  23       0.693   7.443  88.022  1.00  0.00           H  
ATOM    342  HH  TYR A  23       2.850   7.634  90.847  1.00  0.00           H  
ATOM    343  N   LYS A  24       2.292   4.229  84.249  1.00  0.00           N  
ATOM    344  CA  LYS A  24       1.043   3.517  84.412  1.00  0.00           C  
ATOM    345  C   LYS A  24       1.218   2.078  84.827  1.00  0.00           C  
ATOM    346  O   LYS A  24       0.610   1.656  85.825  1.00  0.00           O  
ATOM    347  CB  LYS A  24       0.226   3.538  83.106  1.00  0.00           C  
ATOM    348  CG  LYS A  24      -1.110   2.744  83.159  1.00  0.00           C  
ATOM    349  CD  LYS A  24      -1.854   2.786  81.833  1.00  0.00           C  
ATOM    350  CE  LYS A  24      -3.089   1.895  81.846  1.00  0.00           C  
ATOM    351  NZ  LYS A  24      -3.736   1.798  80.487  1.00  0.00           N  
ATOM    352  H   LYS A  24       2.473   4.776  83.401  1.00  0.00           H  
ATOM    353  HA  LYS A  24       0.504   3.996  85.202  1.00  0.00           H  
ATOM    354 1HB  LYS A  24       0.007   4.567  82.835  1.00  0.00           H  
ATOM    355 2HB  LYS A  24       0.820   3.118  82.302  1.00  0.00           H  
ATOM    356 1HG  LYS A  24      -0.911   1.700  83.403  1.00  0.00           H  
ATOM    357 2HG  LYS A  24      -1.749   3.149  83.923  1.00  0.00           H  
ATOM    358 1HD  LYS A  24      -2.206   3.800  81.679  1.00  0.00           H  
ATOM    359 2HD  LYS A  24      -1.194   2.503  81.013  1.00  0.00           H  
ATOM    360 1HE  LYS A  24      -2.809   0.897  82.179  1.00  0.00           H  
ATOM    361 2HE  LYS A  24      -3.813   2.314  82.552  1.00  0.00           H  
ATOM    362 1HZ  LYS A  24      -4.560   1.217  80.532  1.00  0.00           H  
ATOM    363 2HZ  LYS A  24      -4.034   2.721  80.144  1.00  0.00           H  
ATOM    364 3HZ  LYS A  24      -3.094   1.405  79.826  1.00  0.00           H  
ATOM    365  N   GLU A  25       2.076   1.341  84.109  1.00  0.00           N  
ATOM    366  CA  GLU A  25       2.272  -0.074  84.409  1.00  0.00           C  
ATOM    367  C   GLU A  25       2.924  -0.324  85.769  1.00  0.00           C  
ATOM    368  O   GLU A  25       2.561  -1.277  86.467  1.00  0.00           O  
ATOM    369  CB  GLU A  25       3.116  -0.745  83.320  1.00  0.00           C  
ATOM    370  CG  GLU A  25       2.423  -0.892  81.965  1.00  0.00           C  
ATOM    371  CD  GLU A  25       3.288  -1.590  80.935  1.00  0.00           C  
ATOM    372  OE1 GLU A  25       4.444  -1.813  81.213  1.00  0.00           O  
ATOM    373  OE2 GLU A  25       2.788  -1.908  79.881  1.00  0.00           O  
ATOM    374  H   GLU A  25       2.551   1.779  83.307  1.00  0.00           H  
ATOM    375  HA  GLU A  25       1.293  -0.550  84.416  1.00  0.00           H  
ATOM    376 1HB  GLU A  25       4.023  -0.154  83.163  1.00  0.00           H  
ATOM    377 2HB  GLU A  25       3.424  -1.734  83.656  1.00  0.00           H  
ATOM    378 1HG  GLU A  25       1.500  -1.455  82.099  1.00  0.00           H  
ATOM    379 2HG  GLU A  25       2.159   0.103  81.601  1.00  0.00           H  
ATOM    380  N   GLU A  26       3.876   0.527  86.142  1.00  0.00           N  
ATOM    381  CA  GLU A  26       4.600   0.392  87.397  1.00  0.00           C  
ATOM    382  C   GLU A  26       3.818   0.851  88.640  1.00  0.00           C  
ATOM    383  O   GLU A  26       3.910   0.217  89.694  1.00  0.00           O  
ATOM    384  CB  GLU A  26       5.911   1.171  87.298  1.00  0.00           C  
ATOM    385  CG  GLU A  26       6.867   1.046  88.487  1.00  0.00           C  
ATOM    386  CD  GLU A  26       8.146   1.797  88.227  1.00  0.00           C  
ATOM    387  OE1 GLU A  26       8.272   2.336  87.142  1.00  0.00           O  
ATOM    388  OE2 GLU A  26       8.989   1.859  89.089  1.00  0.00           O  
ATOM    389  H   GLU A  26       4.158   1.269  85.487  1.00  0.00           H  
ATOM    390  HA  GLU A  26       4.840  -0.662  87.528  1.00  0.00           H  
ATOM    391 1HB  GLU A  26       6.447   0.844  86.407  1.00  0.00           H  
ATOM    392 2HB  GLU A  26       5.684   2.226  87.155  1.00  0.00           H  
ATOM    393 1HG  GLU A  26       6.393   1.445  89.384  1.00  0.00           H  
ATOM    394 2HG  GLU A  26       7.087  -0.005  88.661  1.00  0.00           H  
ATOM    395  N   TYR A  27       3.085   1.964  88.536  1.00  0.00           N  
ATOM    396  CA  TYR A  27       2.392   2.538  89.688  1.00  0.00           C  
ATOM    397  C   TYR A  27       0.853   2.451  89.767  1.00  0.00           C  
ATOM    398  O   TYR A  27       0.296   2.858  90.788  1.00  0.00           O  
ATOM    399  CB  TYR A  27       2.822   3.988  89.832  1.00  0.00           C  
ATOM    400  CG  TYR A  27       4.278   4.154  90.226  1.00  0.00           C  
ATOM    401  CD1 TYR A  27       5.257   4.314  89.269  1.00  0.00           C  
ATOM    402  CD2 TYR A  27       4.621   4.171  91.560  1.00  0.00           C  
ATOM    403  CE1 TYR A  27       6.568   4.496  89.641  1.00  0.00           C  
ATOM    404  CE2 TYR A  27       5.932   4.341  91.936  1.00  0.00           C  
ATOM    405  CZ  TYR A  27       6.905   4.506  90.987  1.00  0.00           C  
ATOM    406  OH  TYR A  27       8.219   4.679  91.378  1.00  0.00           O  
ATOM    407  H   TYR A  27       3.045   2.460  87.649  1.00  0.00           H  
ATOM    408  HA  TYR A  27       2.763   2.012  90.565  1.00  0.00           H  
ATOM    409 1HB  TYR A  27       2.668   4.488  88.879  1.00  0.00           H  
ATOM    410 2HB  TYR A  27       2.203   4.492  90.573  1.00  0.00           H  
ATOM    411  HD1 TYR A  27       4.989   4.298  88.217  1.00  0.00           H  
ATOM    412  HD2 TYR A  27       3.849   4.050  92.321  1.00  0.00           H  
ATOM    413  HE1 TYR A  27       7.336   4.623  88.880  1.00  0.00           H  
ATOM    414  HE2 TYR A  27       6.199   4.353  92.992  1.00  0.00           H  
ATOM    415  HH  TYR A  27       8.769   4.843  90.607  1.00  0.00           H  
ATOM    416  N   GLY A  28       0.153   1.885  88.773  1.00  0.00           N  
ATOM    417  CA  GLY A  28      -1.312   1.788  88.893  1.00  0.00           C  
ATOM    418  C   GLY A  28      -2.109   3.027  88.459  1.00  0.00           C  
ATOM    419  O   GLY A  28      -3.135   3.356  89.060  1.00  0.00           O  
ATOM    420  H   GLY A  28       0.601   1.575  87.909  1.00  0.00           H  
ATOM    421 1HA  GLY A  28      -1.643   0.937  88.298  1.00  0.00           H  
ATOM    422 2HA  GLY A  28      -1.562   1.550  89.925  1.00  0.00           H  
ATOM    423  N   LEU A  29      -1.604   3.737  87.460  1.00  0.00           N  
ATOM    424  CA  LEU A  29      -2.282   4.939  86.925  1.00  0.00           C  
ATOM    425  C   LEU A  29      -3.542   4.451  86.214  1.00  0.00           C  
ATOM    426  O   LEU A  29      -3.519   3.392  85.582  1.00  0.00           O  
ATOM    427  CB  LEU A  29      -1.395   5.704  85.913  1.00  0.00           C  
ATOM    428  CG  LEU A  29      -1.862   7.093  85.328  1.00  0.00           C  
ATOM    429  CD1 LEU A  29      -1.860   8.184  86.402  1.00  0.00           C  
ATOM    430  CD2 LEU A  29      -0.930   7.469  84.155  1.00  0.00           C  
ATOM    431  H   LEU A  29      -0.764   3.339  87.038  1.00  0.00           H  
ATOM    432  HA  LEU A  29      -2.569   5.592  87.749  1.00  0.00           H  
ATOM    433 1HB  LEU A  29      -0.414   5.828  86.341  1.00  0.00           H  
ATOM    434 2HB  LEU A  29      -1.327   5.090  85.053  1.00  0.00           H  
ATOM    435  HG  LEU A  29      -2.880   6.996  84.946  1.00  0.00           H  
ATOM    436 1HD1 LEU A  29      -2.182   9.118  85.968  1.00  0.00           H  
ATOM    437 2HD1 LEU A  29      -2.541   7.913  87.212  1.00  0.00           H  
ATOM    438 3HD1 LEU A  29      -0.870   8.313  86.792  1.00  0.00           H  
ATOM    439 1HD2 LEU A  29      -1.256   8.397  83.723  1.00  0.00           H  
ATOM    440 2HD2 LEU A  29       0.080   7.580  84.493  1.00  0.00           H  
ATOM    441 3HD2 LEU A  29      -0.969   6.691  83.407  1.00  0.00           H  
ATOM    442  N   SER A  30      -4.658   5.166  86.337  1.00  0.00           N  
ATOM    443  CA  SER A  30      -5.854   4.741  85.620  1.00  0.00           C  
ATOM    444  C   SER A  30      -5.758   5.078  84.138  1.00  0.00           C  
ATOM    445  O   SER A  30      -4.909   5.876  83.714  1.00  0.00           O  
ATOM    446  CB  SER A  30      -7.080   5.404  86.185  1.00  0.00           C  
ATOM    447  OG  SER A  30      -7.045   6.755  85.900  1.00  0.00           O  
ATOM    448  H   SER A  30      -4.700   6.022  86.907  1.00  0.00           H  
ATOM    449  HA  SER A  30      -5.956   3.660  85.725  1.00  0.00           H  
ATOM    450 1HB  SER A  30      -7.976   4.961  85.747  1.00  0.00           H  
ATOM    451 2HB  SER A  30      -7.122   5.255  87.261  1.00  0.00           H  
ATOM    452  HG  SER A  30      -6.412   7.128  86.554  1.00  0.00           H  
ATOM    453  N   GLU A  31      -6.656   4.487  83.348  1.00  0.00           N  
ATOM    454  CA  GLU A  31      -6.704   4.747  81.917  1.00  0.00           C  
ATOM    455  C   GLU A  31      -7.149   6.171  81.632  1.00  0.00           C  
ATOM    456  O   GLU A  31      -6.610   6.830  80.740  1.00  0.00           O  
ATOM    457  CB  GLU A  31      -7.656   3.754  81.241  1.00  0.00           C  
ATOM    458  CG  GLU A  31      -7.805   3.893  79.720  1.00  0.00           C  
ATOM    459  CD  GLU A  31      -6.531   3.623  78.922  1.00  0.00           C  
ATOM    460  OE1 GLU A  31      -5.617   3.015  79.467  1.00  0.00           O  
ATOM    461  OE2 GLU A  31      -6.477   4.004  77.763  1.00  0.00           O  
ATOM    462  H   GLU A  31      -7.326   3.848  83.756  1.00  0.00           H  
ATOM    463  HA  GLU A  31      -5.702   4.616  81.508  1.00  0.00           H  
ATOM    464 1HB  GLU A  31      -7.327   2.739  81.452  1.00  0.00           H  
ATOM    465 2HB  GLU A  31      -8.654   3.869  81.677  1.00  0.00           H  
ATOM    466 1HG  GLU A  31      -8.577   3.202  79.387  1.00  0.00           H  
ATOM    467 2HG  GLU A  31      -8.155   4.898  79.510  1.00  0.00           H  
ATOM    468  N   GLU A  32      -8.104   6.664  82.409  1.00  0.00           N  
ATOM    469  CA  GLU A  32      -8.610   8.001  82.187  1.00  0.00           C  
ATOM    470  C   GLU A  32      -7.527   9.021  82.500  1.00  0.00           C  
ATOM    471  O   GLU A  32      -7.355   9.996  81.757  1.00  0.00           O  
ATOM    472  CB  GLU A  32      -9.843   8.224  83.059  1.00  0.00           C  
ATOM    473  CG  GLU A  32     -11.041   7.338  82.675  1.00  0.00           C  
ATOM    474  CD  GLU A  32     -10.908   5.911  83.190  1.00  0.00           C  
ATOM    475  OE1 GLU A  32      -9.991   5.660  83.949  1.00  0.00           O  
ATOM    476  OE2 GLU A  32     -11.703   5.086  82.822  1.00  0.00           O  
ATOM    477  H   GLU A  32      -8.516   6.087  83.145  1.00  0.00           H  
ATOM    478  HA  GLU A  32      -8.890   8.101  81.137  1.00  0.00           H  
ATOM    479 1HB  GLU A  32      -9.590   8.029  84.102  1.00  0.00           H  
ATOM    480 2HB  GLU A  32     -10.154   9.266  82.987  1.00  0.00           H  
ATOM    481 1HG  GLU A  32     -11.953   7.777  83.079  1.00  0.00           H  
ATOM    482 2HG  GLU A  32     -11.127   7.319  81.589  1.00  0.00           H  
ATOM    483  N   GLU A  33      -6.762   8.781  83.573  1.00  0.00           N  
ATOM    484  CA  GLU A  33      -5.693   9.696  83.926  1.00  0.00           C  
ATOM    485  C   GLU A  33      -4.598   9.700  82.873  1.00  0.00           C  
ATOM    486  O   GLU A  33      -4.116  10.772  82.507  1.00  0.00           O  
ATOM    487  CB  GLU A  33      -5.100   9.338  85.277  1.00  0.00           C  
ATOM    488  CG  GLU A  33      -5.976   9.630  86.492  1.00  0.00           C  
ATOM    489  CD  GLU A  33      -5.432   8.990  87.748  1.00  0.00           C  
ATOM    490  OE1 GLU A  33      -5.173   7.791  87.705  1.00  0.00           O  
ATOM    491  OE2 GLU A  33      -5.281   9.666  88.735  1.00  0.00           O  
ATOM    492  H   GLU A  33      -6.955   7.972  84.166  1.00  0.00           H  
ATOM    493  HA  GLU A  33      -6.113  10.698  83.984  1.00  0.00           H  
ATOM    494 1HB  GLU A  33      -4.851   8.281  85.287  1.00  0.00           H  
ATOM    495 2HB  GLU A  33      -4.185   9.893  85.403  1.00  0.00           H  
ATOM    496 1HG  GLU A  33      -6.027  10.702  86.646  1.00  0.00           H  
ATOM    497 2HG  GLU A  33      -6.986   9.278  86.303  1.00  0.00           H  
ATOM    498  N   LEU A  34      -4.252   8.531  82.318  1.00  0.00           N  
ATOM    499  CA  LEU A  34      -3.215   8.516  81.300  1.00  0.00           C  
ATOM    500  C   LEU A  34      -3.651   9.281  80.078  1.00  0.00           C  
ATOM    501  O   LEU A  34      -2.864  10.055  79.520  1.00  0.00           O  
ATOM    502  CB  LEU A  34      -2.852   7.090  80.850  1.00  0.00           C  
ATOM    503  CG  LEU A  34      -1.752   6.995  79.692  1.00  0.00           C  
ATOM    504  CD1 LEU A  34      -0.455   7.617  80.125  1.00  0.00           C  
ATOM    505  CD2 LEU A  34      -1.502   5.568  79.332  1.00  0.00           C  
ATOM    506  H   LEU A  34      -4.659   7.655  82.666  1.00  0.00           H  
ATOM    507  HA  LEU A  34      -2.339   9.000  81.714  1.00  0.00           H  
ATOM    508 1HB  LEU A  34      -2.511   6.525  81.708  1.00  0.00           H  
ATOM    509 2HB  LEU A  34      -3.768   6.612  80.482  1.00  0.00           H  
ATOM    510  HG  LEU A  34      -2.117   7.528  78.808  1.00  0.00           H  
ATOM    511 1HD1 LEU A  34       0.269   7.538  79.313  1.00  0.00           H  
ATOM    512 2HD1 LEU A  34      -0.602   8.663  80.363  1.00  0.00           H  
ATOM    513 3HD1 LEU A  34      -0.074   7.090  81.001  1.00  0.00           H  
ATOM    514 1HD2 LEU A  34      -0.777   5.530  78.531  1.00  0.00           H  
ATOM    515 2HD2 LEU A  34      -1.115   5.046  80.190  1.00  0.00           H  
ATOM    516 3HD2 LEU A  34      -2.435   5.107  79.000  1.00  0.00           H  
ATOM    517  N   GLN A  35      -4.901   9.088  79.655  1.00  0.00           N  
ATOM    518  CA  GLN A  35      -5.362   9.764  78.464  1.00  0.00           C  
ATOM    519  C   GLN A  35      -5.376  11.271  78.659  1.00  0.00           C  
ATOM    520  O   GLN A  35      -4.956  12.001  77.759  1.00  0.00           O  
ATOM    521  CB  GLN A  35      -6.762   9.282  78.105  1.00  0.00           C  
ATOM    522  CG  GLN A  35      -6.829   7.844  77.613  1.00  0.00           C  
ATOM    523  CD  GLN A  35      -8.257   7.398  77.410  1.00  0.00           C  
ATOM    524  OE1 GLN A  35      -9.172   8.213  77.583  1.00  0.00           O  
ATOM    525  NE2 GLN A  35      -8.467   6.129  77.071  1.00  0.00           N  
ATOM    526  H   GLN A  35      -5.517   8.427  80.142  1.00  0.00           H  
ATOM    527  HA  GLN A  35      -4.679   9.530  77.648  1.00  0.00           H  
ATOM    528 1HB  GLN A  35      -7.400   9.357  78.991  1.00  0.00           H  
ATOM    529 2HB  GLN A  35      -7.186   9.930  77.340  1.00  0.00           H  
ATOM    530 1HG  GLN A  35      -6.313   7.778  76.657  1.00  0.00           H  
ATOM    531 2HG  GLN A  35      -6.355   7.180  78.331  1.00  0.00           H  
ATOM    532 1HE2 GLN A  35      -9.395   5.791  76.939  1.00  0.00           H  
ATOM    533 2HE2 GLN A  35      -7.678   5.469  76.988  1.00  0.00           H  
ATOM    534  N   ARG A  36      -5.792  11.746  79.840  1.00  0.00           N  
ATOM    535  CA  ARG A  36      -5.817  13.180  80.057  1.00  0.00           C  
ATOM    536  C   ARG A  36      -4.414  13.767  80.108  1.00  0.00           C  
ATOM    537  O   ARG A  36      -4.190  14.860  79.584  1.00  0.00           O  
ATOM    538  CB  ARG A  36      -6.559  13.537  81.323  1.00  0.00           C  
ATOM    539  CG  ARG A  36      -8.066  13.324  81.272  1.00  0.00           C  
ATOM    540  CD  ARG A  36      -8.719  13.789  82.515  1.00  0.00           C  
ATOM    541  NE  ARG A  36      -8.608  15.243  82.635  1.00  0.00           N  
ATOM    542  CZ  ARG A  36      -8.872  15.985  83.742  1.00  0.00           C  
ATOM    543  NH1 ARG A  36      -9.275  15.429  84.872  1.00  0.00           N  
ATOM    544  NH2 ARG A  36      -8.722  17.299  83.680  1.00  0.00           N  
ATOM    545  H   ARG A  36      -6.156  11.104  80.553  1.00  0.00           H  
ATOM    546  HA  ARG A  36      -6.346  13.636  79.221  1.00  0.00           H  
ATOM    547 1HB  ARG A  36      -6.170  12.924  82.140  1.00  0.00           H  
ATOM    548 2HB  ARG A  36      -6.367  14.578  81.563  1.00  0.00           H  
ATOM    549 1HG  ARG A  36      -8.481  13.884  80.436  1.00  0.00           H  
ATOM    550 2HG  ARG A  36      -8.282  12.267  81.140  1.00  0.00           H  
ATOM    551 1HD  ARG A  36      -9.776  13.521  82.496  1.00  0.00           H  
ATOM    552 2HD  ARG A  36      -8.234  13.325  83.375  1.00  0.00           H  
ATOM    553  HE  ARG A  36      -8.314  15.748  81.808  1.00  0.00           H  
ATOM    554 1HH1 ARG A  36      -9.399  14.438  84.947  1.00  0.00           H  
ATOM    555 2HH1 ARG A  36      -9.472  16.043  85.698  1.00  0.00           H  
ATOM    556 1HH2 ARG A  36      -8.419  17.740  82.831  1.00  0.00           H  
ATOM    557 2HH2 ARG A  36      -8.918  17.876  84.518  1.00  0.00           H  
ATOM    558  N   LEU A  37      -3.469  13.048  80.714  1.00  0.00           N  
ATOM    559  CA  LEU A  37      -2.097  13.519  80.800  1.00  0.00           C  
ATOM    560  C   LEU A  37      -1.445  13.587  79.409  1.00  0.00           C  
ATOM    561  O   LEU A  37      -0.818  14.595  79.053  1.00  0.00           O  
ATOM    562  CB  LEU A  37      -1.352  12.575  81.753  1.00  0.00           C  
ATOM    563  CG  LEU A  37      -1.756  12.689  83.250  1.00  0.00           C  
ATOM    564  CD1 LEU A  37      -1.230  11.510  84.010  1.00  0.00           C  
ATOM    565  CD2 LEU A  37      -1.154  13.942  83.852  1.00  0.00           C  
ATOM    566  H   LEU A  37      -3.724  12.167  81.173  1.00  0.00           H  
ATOM    567  HA  LEU A  37      -2.107  14.519  81.216  1.00  0.00           H  
ATOM    568 1HB  LEU A  37      -1.553  11.550  81.437  1.00  0.00           H  
ATOM    569 2HB  LEU A  37      -0.301  12.746  81.681  1.00  0.00           H  
ATOM    570  HG  LEU A  37      -2.834  12.716  83.335  1.00  0.00           H  
ATOM    571 1HD1 LEU A  37      -1.517  11.593  85.055  1.00  0.00           H  
ATOM    572 2HD1 LEU A  37      -1.655  10.610  83.593  1.00  0.00           H  
ATOM    573 3HD1 LEU A  37      -0.168  11.479  83.940  1.00  0.00           H  
ATOM    574 1HD2 LEU A  37      -1.416  14.001  84.885  1.00  0.00           H  
ATOM    575 2HD2 LEU A  37      -0.097  13.877  83.773  1.00  0.00           H  
ATOM    576 3HD2 LEU A  37      -1.510  14.827  83.346  1.00  0.00           H  
ATOM    577  N   GLN A  38      -1.701  12.600  78.543  1.00  0.00           N  
ATOM    578  CA  GLN A  38      -1.108  12.703  77.217  1.00  0.00           C  
ATOM    579  C   GLN A  38      -1.726  13.902  76.466  1.00  0.00           C  
ATOM    580  O   GLN A  38      -1.023  14.632  75.750  1.00  0.00           O  
ATOM    581  CB  GLN A  38      -1.248  11.390  76.435  1.00  0.00           C  
ATOM    582  CG  GLN A  38      -0.382  10.229  76.998  1.00  0.00           C  
ATOM    583  CD  GLN A  38      -0.474   8.941  76.180  1.00  0.00           C  
ATOM    584  OE1 GLN A  38      -1.430   8.750  75.423  1.00  0.00           O  
ATOM    585  NE2 GLN A  38       0.529   8.070  76.324  1.00  0.00           N  
ATOM    586  H   GLN A  38      -2.233  11.770  78.829  1.00  0.00           H  
ATOM    587  HA  GLN A  38      -0.049  12.898  77.332  1.00  0.00           H  
ATOM    588 1HB  GLN A  38      -2.295  11.070  76.464  1.00  0.00           H  
ATOM    589 2HB  GLN A  38      -0.980  11.552  75.393  1.00  0.00           H  
ATOM    590 1HG  GLN A  38       0.649  10.538  77.026  1.00  0.00           H  
ATOM    591 2HG  GLN A  38      -0.724  10.007  78.008  1.00  0.00           H  
ATOM    592 1HE2 GLN A  38       0.567   7.178  75.798  1.00  0.00           H  
ATOM    593 2HE2 GLN A  38       1.279   8.261  76.959  1.00  0.00           H  
ATOM    594  N   GLU A  39      -3.028  14.154  76.654  1.00  0.00           N  
ATOM    595  CA  GLU A  39      -3.621  15.292  75.971  1.00  0.00           C  
ATOM    596  C   GLU A  39      -3.084  16.602  76.568  1.00  0.00           C  
ATOM    597  O   GLU A  39      -2.782  17.530  75.829  1.00  0.00           O  
ATOM    598  CB  GLU A  39      -5.152  15.248  76.032  1.00  0.00           C  
ATOM    599  CG  GLU A  39      -5.802  14.068  75.246  1.00  0.00           C  
ATOM    600  CD  GLU A  39      -5.541  14.040  73.743  1.00  0.00           C  
ATOM    601  OE1 GLU A  39      -5.837  14.989  73.063  1.00  0.00           O  
ATOM    602  OE2 GLU A  39      -5.008  13.038  73.288  1.00  0.00           O  
ATOM    603  H   GLU A  39      -3.613  13.517  77.208  1.00  0.00           H  
ATOM    604  HA  GLU A  39      -3.329  15.256  74.924  1.00  0.00           H  
ATOM    605 1HB  GLU A  39      -5.463  15.162  77.075  1.00  0.00           H  
ATOM    606 2HB  GLU A  39      -5.560  16.185  75.646  1.00  0.00           H  
ATOM    607 1HG  GLU A  39      -5.429  13.142  75.656  1.00  0.00           H  
ATOM    608 2HG  GLU A  39      -6.877  14.094  75.420  1.00  0.00           H  
ATOM    609  N   LEU A  40      -2.844  16.651  77.888  1.00  0.00           N  
ATOM    610  CA  LEU A  40      -2.352  17.860  78.566  1.00  0.00           C  
ATOM    611  C   LEU A  40      -1.063  18.378  77.929  1.00  0.00           C  
ATOM    612  O   LEU A  40      -0.928  19.578  77.655  1.00  0.00           O  
ATOM    613  CB  LEU A  40      -2.077  17.496  80.052  1.00  0.00           C  
ATOM    614  CG  LEU A  40      -1.490  18.544  81.057  1.00  0.00           C  
ATOM    615  CD1 LEU A  40      -2.442  19.718  81.255  1.00  0.00           C  
ATOM    616  CD2 LEU A  40      -1.223  17.795  82.392  1.00  0.00           C  
ATOM    617  H   LEU A  40      -3.126  15.854  78.462  1.00  0.00           H  
ATOM    618  HA  LEU A  40      -3.122  18.628  78.496  1.00  0.00           H  
ATOM    619 1HB  LEU A  40      -3.009  17.122  80.477  1.00  0.00           H  
ATOM    620 2HB  LEU A  40      -1.378  16.682  80.057  1.00  0.00           H  
ATOM    621  HG  LEU A  40      -0.550  18.939  80.672  1.00  0.00           H  
ATOM    622 1HD1 LEU A  40      -2.016  20.424  81.966  1.00  0.00           H  
ATOM    623 2HD1 LEU A  40      -2.604  20.223  80.303  1.00  0.00           H  
ATOM    624 3HD1 LEU A  40      -3.394  19.354  81.638  1.00  0.00           H  
ATOM    625 1HD2 LEU A  40      -0.801  18.465  83.132  1.00  0.00           H  
ATOM    626 2HD2 LEU A  40      -2.152  17.390  82.767  1.00  0.00           H  
ATOM    627 3HD2 LEU A  40      -0.532  16.978  82.213  1.00  0.00           H  
ATOM    628  N   MET A  41      -0.111  17.477  77.676  1.00  0.00           N  
ATOM    629  CA  MET A  41       1.139  17.919  77.068  1.00  0.00           C  
ATOM    630  C   MET A  41       0.980  18.384  75.614  1.00  0.00           C  
ATOM    631  O   MET A  41       1.770  19.214  75.122  1.00  0.00           O  
ATOM    632  CB  MET A  41       2.196  16.836  77.141  1.00  0.00           C  
ATOM    633  CG  MET A  41       1.956  15.600  76.324  1.00  0.00           C  
ATOM    634  SD  MET A  41       3.289  14.402  76.414  1.00  0.00           S  
ATOM    635  CE  MET A  41       3.073  13.645  77.999  1.00  0.00           C  
ATOM    636  H   MET A  41      -0.272  16.503  77.963  1.00  0.00           H  
ATOM    637  HA  MET A  41       1.503  18.770  77.643  1.00  0.00           H  
ATOM    638 1HB  MET A  41       3.085  17.252  76.792  1.00  0.00           H  
ATOM    639 2HB  MET A  41       2.340  16.555  78.155  1.00  0.00           H  
ATOM    640 1HG  MET A  41       1.074  15.127  76.709  1.00  0.00           H  
ATOM    641 2HG  MET A  41       1.792  15.841  75.280  1.00  0.00           H  
ATOM    642 1HE  MET A  41       3.801  12.892  78.153  1.00  0.00           H  
ATOM    643 2HE  MET A  41       3.190  14.362  78.744  1.00  0.00           H  
ATOM    644 3HE  MET A  41       2.090  13.214  78.060  1.00  0.00           H  
ATOM    645  N   LYS A  42      -0.021  17.844  74.898  1.00  0.00           N  
ATOM    646  CA  LYS A  42      -0.240  18.275  73.522  1.00  0.00           C  
ATOM    647  C   LYS A  42      -1.001  19.606  73.472  1.00  0.00           C  
ATOM    648  O   LYS A  42      -0.625  20.523  72.736  1.00  0.00           O  
ATOM    649  CB  LYS A  42      -1.013  17.211  72.749  1.00  0.00           C  
ATOM    650  CG  LYS A  42      -0.231  15.913  72.481  1.00  0.00           C  
ATOM    651  CD  LYS A  42      -0.992  14.976  71.524  1.00  0.00           C  
ATOM    652  CE  LYS A  42      -2.221  14.370  72.206  1.00  0.00           C  
ATOM    653  NZ  LYS A  42      -2.931  13.377  71.354  1.00  0.00           N  
ATOM    654  H   LYS A  42      -0.615  17.106  75.305  1.00  0.00           H  
ATOM    655  HA  LYS A  42       0.728  18.423  73.047  1.00  0.00           H  
ATOM    656 1HB  LYS A  42      -1.901  16.961  73.326  1.00  0.00           H  
ATOM    657 2HB  LYS A  42      -1.344  17.622  71.796  1.00  0.00           H  
ATOM    658 1HG  LYS A  42       0.738  16.160  72.049  1.00  0.00           H  
ATOM    659 2HG  LYS A  42      -0.064  15.399  73.428  1.00  0.00           H  
ATOM    660 1HD  LYS A  42      -1.311  15.528  70.640  1.00  0.00           H  
ATOM    661 2HD  LYS A  42      -0.331  14.168  71.209  1.00  0.00           H  
ATOM    662 1HE  LYS A  42      -1.911  13.882  73.130  1.00  0.00           H  
ATOM    663 2HE  LYS A  42      -2.927  15.159  72.444  1.00  0.00           H  
ATOM    664 1HZ  LYS A  42      -3.741  13.040  71.908  1.00  0.00           H  
ATOM    665 2HZ  LYS A  42      -3.257  13.814  70.509  1.00  0.00           H  
ATOM    666 3HZ  LYS A  42      -2.326  12.609  71.130  1.00  0.00           H  
ATOM    667  N   GLU A  43      -2.021  19.739  74.321  1.00  0.00           N  
ATOM    668  CA  GLU A  43      -2.915  20.895  74.366  1.00  0.00           C  
ATOM    669  C   GLU A  43      -2.198  22.170  74.716  1.00  0.00           C  
ATOM    670  O   GLU A  43      -2.513  23.238  74.191  1.00  0.00           O  
ATOM    671  CB  GLU A  43      -4.029  20.694  75.395  1.00  0.00           C  
ATOM    672  CG  GLU A  43      -5.101  19.688  75.041  1.00  0.00           C  
ATOM    673  CD  GLU A  43      -6.076  19.499  76.177  1.00  0.00           C  
ATOM    674  OE1 GLU A  43      -5.795  19.979  77.252  1.00  0.00           O  
ATOM    675  OE2 GLU A  43      -7.092  18.884  75.970  1.00  0.00           O  
ATOM    676  H   GLU A  43      -2.237  18.954  74.931  1.00  0.00           H  
ATOM    677  HA  GLU A  43      -3.363  21.016  73.381  1.00  0.00           H  
ATOM    678 1HB  GLU A  43      -3.577  20.362  76.334  1.00  0.00           H  
ATOM    679 2HB  GLU A  43      -4.514  21.648  75.592  1.00  0.00           H  
ATOM    680 1HG  GLU A  43      -5.644  20.048  74.169  1.00  0.00           H  
ATOM    681 2HG  GLU A  43      -4.651  18.738  74.779  1.00  0.00           H  
ATOM    682  N   LEU A  44      -1.197  22.062  75.571  1.00  0.00           N  
ATOM    683  CA  LEU A  44      -0.487  23.236  76.015  1.00  0.00           C  
ATOM    684  C   LEU A  44       0.739  23.536  75.164  1.00  0.00           C  
ATOM    685  O   LEU A  44       1.482  24.472  75.469  1.00  0.00           O  
ATOM    686  CB  LEU A  44      -0.055  23.027  77.471  1.00  0.00           C  
ATOM    687  CG  LEU A  44      -1.071  23.351  78.601  1.00  0.00           C  
ATOM    688  CD1 LEU A  44      -1.239  24.858  78.727  1.00  0.00           C  
ATOM    689  CD2 LEU A  44      -2.425  22.673  78.353  1.00  0.00           C  
ATOM    690  H   LEU A  44      -1.007  21.150  75.999  1.00  0.00           H  
ATOM    691  HA  LEU A  44      -1.157  24.087  75.942  1.00  0.00           H  
ATOM    692 1HB  LEU A  44       0.234  21.979  77.590  1.00  0.00           H  
ATOM    693 2HB  LEU A  44       0.822  23.640  77.655  1.00  0.00           H  
ATOM    694  HG  LEU A  44      -0.677  22.980  79.504  1.00  0.00           H  
ATOM    695 1HD1 LEU A  44      -1.920  25.076  79.547  1.00  0.00           H  
ATOM    696 2HD1 LEU A  44      -0.268  25.312  78.931  1.00  0.00           H  
ATOM    697 3HD1 LEU A  44      -1.643  25.273  77.809  1.00  0.00           H  
ATOM    698 1HD2 LEU A  44      -3.095  22.898  79.180  1.00  0.00           H  
ATOM    699 2HD2 LEU A  44      -2.871  23.040  77.435  1.00  0.00           H  
ATOM    700 3HD2 LEU A  44      -2.291  21.595  78.285  1.00  0.00           H  
ATOM    701  N   GLY A  45       0.979  22.735  74.119  1.00  0.00           N  
ATOM    702  CA  GLY A  45       2.108  22.970  73.236  1.00  0.00           C  
ATOM    703  C   GLY A  45       3.463  22.684  73.869  1.00  0.00           C  
ATOM    704  O   GLY A  45       4.446  23.344  73.525  1.00  0.00           O  
ATOM    705  H   GLY A  45       0.331  21.980  73.881  1.00  0.00           H  
ATOM    706 1HA  GLY A  45       1.987  22.343  72.350  1.00  0.00           H  
ATOM    707 2HA  GLY A  45       2.081  24.002  72.893  1.00  0.00           H  
ATOM    708  N   ILE A  46       3.536  21.750  74.819  1.00  0.00           N  
ATOM    709  CA  ILE A  46       4.810  21.518  75.485  1.00  0.00           C  
ATOM    710  C   ILE A  46       5.536  20.308  74.916  1.00  0.00           C  
ATOM    711  O   ILE A  46       6.751  20.334  74.716  1.00  0.00           O  
ATOM    712  CB  ILE A  46       4.609  21.328  77.003  1.00  0.00           C  
ATOM    713  CG1 ILE A  46       3.849  22.544  77.627  1.00  0.00           C  
ATOM    714  CG2 ILE A  46       5.972  21.108  77.711  1.00  0.00           C  
ATOM    715  CD1 ILE A  46       4.465  23.918  77.454  1.00  0.00           C  
ATOM    716  H   ILE A  46       2.728  21.172  75.055  1.00  0.00           H  
ATOM    717  HA  ILE A  46       5.453  22.379  75.326  1.00  0.00           H  
ATOM    718  HB  ILE A  46       3.977  20.457  77.162  1.00  0.00           H  
ATOM    719 1HG1 ILE A  46       2.861  22.571  77.194  1.00  0.00           H  
ATOM    720 2HG1 ILE A  46       3.759  22.361  78.691  1.00  0.00           H  
ATOM    721 1HG2 ILE A  46       5.806  20.951  78.773  1.00  0.00           H  
ATOM    722 2HG2 ILE A  46       6.475  20.235  77.309  1.00  0.00           H  
ATOM    723 3HG2 ILE A  46       6.611  21.971  77.569  1.00  0.00           H  
ATOM    724 1HD1 ILE A  46       3.823  24.653  77.937  1.00  0.00           H  
ATOM    725 2HD1 ILE A  46       5.451  23.954  77.904  1.00  0.00           H  
ATOM    726 3HD1 ILE A  46       4.540  24.164  76.394  1.00  0.00           H  
ATOM    727  N   GLY A  47       4.798  19.214  74.730  1.00  0.00           N  
ATOM    728  CA  GLY A  47       5.380  17.948  74.277  1.00  0.00           C  
ATOM    729  C   GLY A  47       5.730  17.035  75.454  1.00  0.00           C  
ATOM    730  O   GLY A  47       6.132  15.885  75.268  1.00  0.00           O  
ATOM    731  H   GLY A  47       3.789  19.272  74.886  1.00  0.00           H  
ATOM    732 1HA  GLY A  47       4.671  17.441  73.624  1.00  0.00           H  
ATOM    733 2HA  GLY A  47       6.275  18.149  73.691  1.00  0.00           H  
ATOM    734  N   SER A  48       5.575  17.573  76.654  1.00  0.00           N  
ATOM    735  CA  SER A  48       5.813  16.906  77.925  1.00  0.00           C  
ATOM    736  C   SER A  48       4.960  17.596  79.003  1.00  0.00           C  
ATOM    737  O   SER A  48       4.436  18.689  78.791  1.00  0.00           O  
ATOM    738  CB  SER A  48       7.292  16.919  78.255  1.00  0.00           C  
ATOM    739  OG  SER A  48       7.764  18.216  78.485  1.00  0.00           O  
ATOM    740  H   SER A  48       5.262  18.527  76.683  1.00  0.00           H  
ATOM    741  HA  SER A  48       5.492  15.867  77.852  1.00  0.00           H  
ATOM    742 1HB  SER A  48       7.468  16.306  79.124  1.00  0.00           H  
ATOM    743 2HB  SER A  48       7.843  16.472  77.431  1.00  0.00           H  
ATOM    744  HG  SER A  48       8.702  18.123  78.668  1.00  0.00           H  
ATOM    745  N   ILE A  49       4.790  16.964  80.148  1.00  0.00           N  
ATOM    746  CA  ILE A  49       4.031  17.581  81.239  1.00  0.00           C  
ATOM    747  C   ILE A  49       4.973  18.190  82.215  1.00  0.00           C  
ATOM    748  O   ILE A  49       5.869  17.512  82.695  1.00  0.00           O  
ATOM    749  CB  ILE A  49       3.176  16.549  81.985  1.00  0.00           C  
ATOM    750  CG1 ILE A  49       2.242  15.984  81.040  1.00  0.00           C  
ATOM    751  CG2 ILE A  49       2.442  17.195  83.190  1.00  0.00           C  
ATOM    752  CD1 ILE A  49       1.611  14.780  81.498  1.00  0.00           C  
ATOM    753  H   ILE A  49       5.211  16.039  80.245  1.00  0.00           H  
ATOM    754  HA  ILE A  49       3.389  18.364  80.835  1.00  0.00           H  
ATOM    755  HB  ILE A  49       3.807  15.751  82.343  1.00  0.00           H  
ATOM    756 1HG1 ILE A  49       1.475  16.722  80.800  1.00  0.00           H  
ATOM    757 2HG1 ILE A  49       2.766  15.777  80.177  1.00  0.00           H  
ATOM    758 1HG2 ILE A  49       1.840  16.478  83.715  1.00  0.00           H  
ATOM    759 2HG2 ILE A  49       3.160  17.591  83.881  1.00  0.00           H  
ATOM    760 3HG2 ILE A  49       1.804  17.998  82.836  1.00  0.00           H  
ATOM    761 1HD1 ILE A  49       0.967  14.431  80.721  1.00  0.00           H  
ATOM    762 2HD1 ILE A  49       2.372  14.039  81.709  1.00  0.00           H  
ATOM    763 3HD1 ILE A  49       1.049  14.978  82.360  1.00  0.00           H  
ATOM    764  N   THR A  50       4.804  19.460  82.510  1.00  0.00           N  
ATOM    765  CA  THR A  50       5.689  20.097  83.456  1.00  0.00           C  
ATOM    766  C   THR A  50       5.149  19.831  84.851  1.00  0.00           C  
ATOM    767  O   THR A  50       3.958  19.538  85.014  1.00  0.00           O  
ATOM    768  CB  THR A  50       5.751  21.618  83.207  1.00  0.00           C  
ATOM    769  OG1 THR A  50       4.465  22.192  83.484  1.00  0.00           O  
ATOM    770  CG2 THR A  50       6.089  21.886  81.719  1.00  0.00           C  
ATOM    771  H   THR A  50       4.059  19.996  82.087  1.00  0.00           H  
ATOM    772  HA  THR A  50       6.685  19.670  83.381  1.00  0.00           H  
ATOM    773  HB  THR A  50       6.502  22.070  83.859  1.00  0.00           H  
ATOM    774  HG1 THR A  50       4.569  23.159  83.538  1.00  0.00           H  
ATOM    775 1HG2 THR A  50       6.120  22.960  81.539  1.00  0.00           H  
ATOM    776 2HG2 THR A  50       7.053  21.456  81.479  1.00  0.00           H  
ATOM    777 3HG2 THR A  50       5.330  21.440  81.081  1.00  0.00           H  
ATOM    778  N   ARG A  51       5.972  20.046  85.868  1.00  0.00           N  
ATOM    779  CA  ARG A  51       5.503  19.875  87.241  1.00  0.00           C  
ATOM    780  C   ARG A  51       4.253  20.713  87.516  1.00  0.00           C  
ATOM    781  O   ARG A  51       3.298  20.236  88.147  1.00  0.00           O  
ATOM    782  CB  ARG A  51       6.580  20.280  88.225  1.00  0.00           C  
ATOM    783  CG  ARG A  51       6.258  19.977  89.682  1.00  0.00           C  
ATOM    784  CD  ARG A  51       7.165  20.707  90.605  1.00  0.00           C  
ATOM    785  NE  ARG A  51       6.928  22.150  90.507  1.00  0.00           N  
ATOM    786  CZ  ARG A  51       5.906  22.807  91.103  1.00  0.00           C  
ATOM    787  NH1 ARG A  51       5.050  22.156  91.858  1.00  0.00           N  
ATOM    788  NH2 ARG A  51       5.767  24.100  90.903  1.00  0.00           N  
ATOM    789  H   ARG A  51       6.959  20.218  85.663  1.00  0.00           H  
ATOM    790  HA  ARG A  51       5.249  18.836  87.405  1.00  0.00           H  
ATOM    791 1HB  ARG A  51       7.506  19.764  87.974  1.00  0.00           H  
ATOM    792 2HB  ARG A  51       6.766  21.349  88.127  1.00  0.00           H  
ATOM    793 1HG  ARG A  51       5.231  20.252  89.900  1.00  0.00           H  
ATOM    794 2HG  ARG A  51       6.384  18.909  89.854  1.00  0.00           H  
ATOM    795 1HD  ARG A  51       7.001  20.389  91.634  1.00  0.00           H  
ATOM    796 2HD  ARG A  51       8.201  20.513  90.326  1.00  0.00           H  
ATOM    797  HE  ARG A  51       7.562  22.699  89.924  1.00  0.00           H  
ATOM    798 1HH1 ARG A  51       5.146  21.163  92.002  1.00  0.00           H  
ATOM    799 2HH1 ARG A  51       4.225  22.619  92.269  1.00  0.00           H  
ATOM    800 1HH2 ARG A  51       6.413  24.576  90.257  1.00  0.00           H  
ATOM    801 2HH2 ARG A  51       5.004  24.602  91.326  1.00  0.00           H  
ATOM    802  N   GLU A  52       4.243  21.954  87.029  1.00  0.00           N  
ATOM    803  CA  GLU A  52       3.118  22.845  87.247  1.00  0.00           C  
ATOM    804  C   GLU A  52       1.857  22.372  86.527  1.00  0.00           C  
ATOM    805  O   GLU A  52       0.769  22.430  87.111  1.00  0.00           O  
ATOM    806  CB  GLU A  52       3.495  24.257  86.800  1.00  0.00           C  
ATOM    807  CG  GLU A  52       4.561  24.912  87.681  1.00  0.00           C  
ATOM    808  CD  GLU A  52       5.965  24.379  87.419  1.00  0.00           C  
ATOM    809  OE1 GLU A  52       6.136  23.712  86.417  1.00  0.00           O  
ATOM    810  OE2 GLU A  52       6.847  24.600  88.234  1.00  0.00           O  
ATOM    811  H   GLU A  52       5.061  22.297  86.515  1.00  0.00           H  
ATOM    812  HA  GLU A  52       2.907  22.866  88.317  1.00  0.00           H  
ATOM    813 1HB  GLU A  52       3.866  24.227  85.776  1.00  0.00           H  
ATOM    814 2HB  GLU A  52       2.608  24.890  86.809  1.00  0.00           H  
ATOM    815 1HG  GLU A  52       4.552  25.987  87.503  1.00  0.00           H  
ATOM    816 2HG  GLU A  52       4.289  24.744  88.715  1.00  0.00           H  
ATOM    817  N   LEU A  53       1.980  21.874  85.291  1.00  0.00           N  
ATOM    818  CA  LEU A  53       0.786  21.398  84.603  1.00  0.00           C  
ATOM    819  C   LEU A  53       0.211  20.186  85.294  1.00  0.00           C  
ATOM    820  O   LEU A  53      -1.011  20.040  85.361  1.00  0.00           O  
ATOM    821  CB  LEU A  53       1.055  21.039  83.139  1.00  0.00           C  
ATOM    822  CG  LEU A  53       1.356  22.175  82.161  1.00  0.00           C  
ATOM    823  CD1 LEU A  53       1.696  21.546  80.790  1.00  0.00           C  
ATOM    824  CD2 LEU A  53       0.153  23.120  82.068  1.00  0.00           C  
ATOM    825  H   LEU A  53       2.889  21.881  84.826  1.00  0.00           H  
ATOM    826  HA  LEU A  53       0.030  22.174  84.656  1.00  0.00           H  
ATOM    827 1HB  LEU A  53       1.919  20.375  83.127  1.00  0.00           H  
ATOM    828 2HB  LEU A  53       0.214  20.499  82.757  1.00  0.00           H  
ATOM    829  HG  LEU A  53       2.218  22.736  82.497  1.00  0.00           H  
ATOM    830 1HD1 LEU A  53       1.919  22.338  80.084  1.00  0.00           H  
ATOM    831 2HD1 LEU A  53       2.558  20.891  80.879  1.00  0.00           H  
ATOM    832 3HD1 LEU A  53       0.846  20.970  80.425  1.00  0.00           H  
ATOM    833 1HD2 LEU A  53       0.383  23.916  81.361  1.00  0.00           H  
ATOM    834 2HD2 LEU A  53      -0.722  22.566  81.729  1.00  0.00           H  
ATOM    835 3HD2 LEU A  53      -0.063  23.571  83.024  1.00  0.00           H  
ATOM    836  N   TRP A  54       1.076  19.317  85.809  1.00  0.00           N  
ATOM    837  CA  TRP A  54       0.622  18.134  86.512  1.00  0.00           C  
ATOM    838  C   TRP A  54      -0.245  18.561  87.689  1.00  0.00           C  
ATOM    839  O   TRP A  54      -1.334  18.021  87.881  1.00  0.00           O  
ATOM    840  CB  TRP A  54       1.775  17.297  87.024  1.00  0.00           C  
ATOM    841  CG  TRP A  54       1.338  16.005  87.691  1.00  0.00           C  
ATOM    842  CD1 TRP A  54       0.863  15.878  88.950  1.00  0.00           C  
ATOM    843  CD2 TRP A  54       1.393  14.653  87.152  1.00  0.00           C  
ATOM    844  NE1 TRP A  54       0.594  14.569  89.227  1.00  0.00           N  
ATOM    845  CE2 TRP A  54       0.919  13.803  88.143  1.00  0.00           C  
ATOM    846  CE3 TRP A  54       1.806  14.114  85.943  1.00  0.00           C  
ATOM    847  CZ2 TRP A  54       0.839  12.434  87.960  1.00  0.00           C  
ATOM    848  CZ3 TRP A  54       1.738  12.748  85.768  1.00  0.00           C  
ATOM    849  CH2 TRP A  54       1.267  11.926  86.748  1.00  0.00           C  
ATOM    850  H   TRP A  54       2.081  19.489  85.682  1.00  0.00           H  
ATOM    851  HA  TRP A  54       0.023  17.528  85.834  1.00  0.00           H  
ATOM    852 1HB  TRP A  54       2.426  17.074  86.194  1.00  0.00           H  
ATOM    853 2HB  TRP A  54       2.356  17.875  87.742  1.00  0.00           H  
ATOM    854  HD1 TRP A  54       0.703  16.698  89.650  1.00  0.00           H  
ATOM    855  HE1 TRP A  54       0.198  14.259  90.147  1.00  0.00           H  
ATOM    856  HE3 TRP A  54       2.181  14.750  85.153  1.00  0.00           H  
ATOM    857  HZ2 TRP A  54       0.464  11.771  88.732  1.00  0.00           H  
ATOM    858  HZ3 TRP A  54       2.069  12.343  84.827  1.00  0.00           H  
ATOM    859  HH2 TRP A  54       1.226  10.849  86.571  1.00  0.00           H  
ATOM    860  N   GLU A  55       0.249  19.500  88.514  1.00  0.00           N  
ATOM    861  CA  GLU A  55      -0.541  19.915  89.670  1.00  0.00           C  
ATOM    862  C   GLU A  55      -1.858  20.586  89.273  1.00  0.00           C  
ATOM    863  O   GLU A  55      -2.883  20.338  89.920  1.00  0.00           O  
ATOM    864  CB  GLU A  55       0.273  20.825  90.599  1.00  0.00           C  
ATOM    865  CG  GLU A  55       1.368  20.083  91.376  1.00  0.00           C  
ATOM    866  CD  GLU A  55       2.189  20.952  92.317  1.00  0.00           C  
ATOM    867  OE1 GLU A  55       2.189  22.159  92.186  1.00  0.00           O  
ATOM    868  OE2 GLU A  55       2.833  20.396  93.175  1.00  0.00           O  
ATOM    869  H   GLU A  55       1.179  19.902  88.341  1.00  0.00           H  
ATOM    870  HA  GLU A  55      -0.788  19.020  90.240  1.00  0.00           H  
ATOM    871 1HB  GLU A  55       0.753  21.608  90.003  1.00  0.00           H  
ATOM    872 2HB  GLU A  55      -0.392  21.312  91.312  1.00  0.00           H  
ATOM    873 1HG  GLU A  55       0.901  19.282  91.952  1.00  0.00           H  
ATOM    874 2HG  GLU A  55       2.039  19.617  90.650  1.00  0.00           H  
ATOM    875  N   GLU A  56      -1.864  21.397  88.201  1.00  0.00           N  
ATOM    876  CA  GLU A  56      -3.114  22.045  87.806  1.00  0.00           C  
ATOM    877  C   GLU A  56      -4.101  20.987  87.326  1.00  0.00           C  
ATOM    878  O   GLU A  56      -5.304  21.086  87.567  1.00  0.00           O  
ATOM    879  CB  GLU A  56      -2.880  23.120  86.743  1.00  0.00           C  
ATOM    880  CG  GLU A  56      -2.122  24.340  87.275  1.00  0.00           C  
ATOM    881  CD  GLU A  56      -2.850  25.036  88.406  1.00  0.00           C  
ATOM    882  OE1 GLU A  56      -3.967  25.443  88.229  1.00  0.00           O  
ATOM    883  OE2 GLU A  56      -2.288  25.101  89.480  1.00  0.00           O  
ATOM    884  H   GLU A  56      -0.987  21.611  87.710  1.00  0.00           H  
ATOM    885  HA  GLU A  56      -3.542  22.525  88.682  1.00  0.00           H  
ATOM    886 1HB  GLU A  56      -2.296  22.694  85.923  1.00  0.00           H  
ATOM    887 2HB  GLU A  56      -3.834  23.451  86.336  1.00  0.00           H  
ATOM    888 1HG  GLU A  56      -1.151  24.018  87.637  1.00  0.00           H  
ATOM    889 2HG  GLU A  56      -1.962  25.041  86.458  1.00  0.00           H  
ATOM    890  N   TRP A  57      -3.583  19.955  86.664  1.00  0.00           N  
ATOM    891  CA  TRP A  57      -4.369  18.814  86.241  1.00  0.00           C  
ATOM    892  C   TRP A  57      -4.974  18.061  87.437  1.00  0.00           C  
ATOM    893  O   TRP A  57      -6.175  17.803  87.463  1.00  0.00           O  
ATOM    894  CB  TRP A  57      -3.508  17.908  85.367  1.00  0.00           C  
ATOM    895  CG  TRP A  57      -4.079  16.598  85.083  1.00  0.00           C  
ATOM    896  CD1 TRP A  57      -4.952  16.256  84.111  1.00  0.00           C  
ATOM    897  CD2 TRP A  57      -3.778  15.383  85.801  1.00  0.00           C  
ATOM    898  NE1 TRP A  57      -5.229  14.923  84.189  1.00  0.00           N  
ATOM    899  CE2 TRP A  57      -4.518  14.378  85.215  1.00  0.00           C  
ATOM    900  CE3 TRP A  57      -2.937  15.078  86.888  1.00  0.00           C  
ATOM    901  CZ2 TRP A  57      -4.467  13.084  85.665  1.00  0.00           C  
ATOM    902  CZ3 TRP A  57      -2.879  13.774  87.340  1.00  0.00           C  
ATOM    903  CH2 TRP A  57      -3.628  12.798  86.744  1.00  0.00           C  
ATOM    904  H   TRP A  57      -2.590  19.978  86.416  1.00  0.00           H  
ATOM    905  HA  TRP A  57      -5.190  19.180  85.628  1.00  0.00           H  
ATOM    906 1HB  TRP A  57      -3.342  18.417  84.427  1.00  0.00           H  
ATOM    907 2HB  TRP A  57      -2.547  17.767  85.815  1.00  0.00           H  
ATOM    908  HD1 TRP A  57      -5.372  16.941  83.378  1.00  0.00           H  
ATOM    909  HE1 TRP A  57      -5.845  14.413  83.588  1.00  0.00           H  
ATOM    910  HE3 TRP A  57      -2.335  15.848  87.359  1.00  0.00           H  
ATOM    911  HZ2 TRP A  57      -5.044  12.305  85.199  1.00  0.00           H  
ATOM    912  HZ3 TRP A  57      -2.221  13.548  88.180  1.00  0.00           H  
ATOM    913  HH2 TRP A  57      -3.568  11.773  87.118  1.00  0.00           H  
ATOM    914  N   GLU A  58      -4.184  17.795  88.489  1.00  0.00           N  
ATOM    915  CA  GLU A  58      -4.721  17.076  89.652  1.00  0.00           C  
ATOM    916  C   GLU A  58      -5.885  17.828  90.299  1.00  0.00           C  
ATOM    917  O   GLU A  58      -6.838  17.212  90.779  1.00  0.00           O  
ATOM    918  CB  GLU A  58      -3.671  16.849  90.747  1.00  0.00           C  
ATOM    919  CG  GLU A  58      -2.588  15.843  90.449  1.00  0.00           C  
ATOM    920  CD  GLU A  58      -1.637  15.667  91.620  1.00  0.00           C  
ATOM    921  OE1 GLU A  58      -1.748  16.428  92.550  1.00  0.00           O  
ATOM    922  OE2 GLU A  58      -0.806  14.776  91.586  1.00  0.00           O  
ATOM    923  H   GLU A  58      -3.185  18.020  88.433  1.00  0.00           H  
ATOM    924  HA  GLU A  58      -5.086  16.107  89.310  1.00  0.00           H  
ATOM    925 1HB  GLU A  58      -3.177  17.800  90.960  1.00  0.00           H  
ATOM    926 2HB  GLU A  58      -4.171  16.535  91.661  1.00  0.00           H  
ATOM    927 1HG  GLU A  58      -3.041  14.885  90.204  1.00  0.00           H  
ATOM    928 2HG  GLU A  58      -2.028  16.184  89.591  1.00  0.00           H  
ATOM    929  N   LYS A  59      -5.813  19.160  90.294  1.00  0.00           N  
ATOM    930  CA  LYS A  59      -6.844  20.028  90.865  1.00  0.00           C  
ATOM    931  C   LYS A  59      -8.217  19.928  90.173  1.00  0.00           C  
ATOM    932  O   LYS A  59      -9.217  20.376  90.745  1.00  0.00           O  
ATOM    933  CB  LYS A  59      -6.406  21.496  90.835  1.00  0.00           C  
ATOM    934  CG  LYS A  59      -5.281  21.884  91.790  1.00  0.00           C  
ATOM    935  CD  LYS A  59      -4.903  23.361  91.589  1.00  0.00           C  
ATOM    936  CE  LYS A  59      -3.756  23.804  92.484  1.00  0.00           C  
ATOM    937  NZ  LYS A  59      -3.332  25.208  92.170  1.00  0.00           N  
ATOM    938  H   LYS A  59      -4.950  19.579  89.925  1.00  0.00           H  
ATOM    939  HA  LYS A  59      -6.982  19.734  91.905  1.00  0.00           H  
ATOM    940 1HB  LYS A  59      -6.076  21.747  89.831  1.00  0.00           H  
ATOM    941 2HB  LYS A  59      -7.263  22.129  91.057  1.00  0.00           H  
ATOM    942 1HG  LYS A  59      -5.612  21.731  92.816  1.00  0.00           H  
ATOM    943 2HG  LYS A  59      -4.416  21.258  91.611  1.00  0.00           H  
ATOM    944 1HD  LYS A  59      -4.611  23.525  90.550  1.00  0.00           H  
ATOM    945 2HD  LYS A  59      -5.769  23.983  91.799  1.00  0.00           H  
ATOM    946 1HE  LYS A  59      -4.073  23.753  93.524  1.00  0.00           H  
ATOM    947 2HE  LYS A  59      -2.903  23.137  92.338  1.00  0.00           H  
ATOM    948 1HZ  LYS A  59      -2.571  25.481  92.767  1.00  0.00           H  
ATOM    949 2HZ  LYS A  59      -3.016  25.243  91.176  1.00  0.00           H  
ATOM    950 3HZ  LYS A  59      -4.103  25.841  92.297  1.00  0.00           H  
ATOM    951  N   GLY A  60      -8.267  19.436  88.932  1.00  0.00           N  
ATOM    952  CA  GLY A  60      -9.526  19.360  88.201  1.00  0.00           C  
ATOM    953  C   GLY A  60      -9.429  18.422  86.997  1.00  0.00           C  
ATOM    954  O   GLY A  60      -9.828  17.257  87.090  1.00  0.00           O  
ATOM    955  OXT GLY A  60      -9.321  18.935  85.881  1.00  0.00           O  
ATOM    956  H   GLY A  60      -7.426  19.035  88.504  1.00  0.00           H  
ATOM    957 1HA  GLY A  60     -10.311  19.013  88.872  1.00  0.00           H  
ATOM    958 2HA  GLY A  60      -9.806  20.357  87.866  1.00  0.00           H  
TER                                                                             
REMARK PDBinfo-LABEL:    7 csts_type_hbnet HOTSPOT
REMARK PDBinfo-LABEL:    9 csts_type_hbnet HOTSPOT
REMARK PDBinfo-LABEL:   10 HOTSPOT
REMARK PDBinfo-LABEL:   11 HOTSPOT
REMARK PDBinfo-LABEL:   12 HOTSPOT
REMARK PDBinfo-LABEL:   13 HOTSPOT
REMARK PDBinfo-LABEL:   14 HOTSPOT
REMARK PDBinfo-LABEL:   15 HOTSPOT
REMARK PDBinfo-LABEL:   18 csts_type_hbnet HOTSPOT

# All scores below are weighted scores, not raw scores.
#BEGIN_POSE_ENERGIES_TABLE .//fast_designs/chA/1PRW-EF-hand_1motif_42.pdb
label fa_atr fa_rep fa_sol fa_intra_atr_xover4 fa_intra_rep_xover4 fa_intra_sol_xover4 lk_ball lk_ball_iso lk_ball_bridge lk_ball_bridge_uncpl fa_elec fa_intra_elec hbond_sr_bb hbond_lr_bb hbond_bb_sc hbond_sc dslf_fa13 omega fa_dun_dev fa_dun_rot fa_dun_semi p_aa_pp hxl_tors ref rama_prepro cart_bonded total
weights 1 0.55 1 1 0.55 1 0.92 -0.38 -0.33 -0.33 1 1 1 1 1 1 1.25 0.48 0.69 0.76 0.78 0.61 1 1 0.5 0.5 NA
pose -351.033 33.2235 301.242 -24.2104 7.3982 22.4758 140.386 -152.214 -0.73991 -5.23997 -139.892 -27.3744 -37.627 -8.47387 -16.0572 -12.0664 0 -0.02815 4.05172 29.9896 79.2288 -21.6271 9.97854 -41.8033 -12.2735 31.1457 -191.539
SER:NtermProteinFull_1 -3.08118 0.16208 3.8927 -0.03649 0 0.07232 1.95724 -1.73774 -0 -0 -1.99473 -1.4523 0 0 -0.55214 0 0 0.0019 0.00224 0.30985 0 0 0.64001 -1.1772 0 0.08232 -2.91111
GLU_2 -5.17552 0.26747 4.5308 -0.4625 0.31253 1.46556 1.97223 -2.28777 -0.03725 -0.2524 -1.71248 -3.03631 0 0 0 0 0 0.04804 0.03262 0 4.02433 -0.34915 0 -2.5358 -0.24745 0.20383 -3.23923
PHE_3 -11.3324 1.66447 4.48776 -1.0424 0.13453 0.39325 2.47572 -3.45588 -0.02614 -0.15831 -1.56758 0.0203 0 0 0 0 0 -0.00522 0.00396 0 1.79561 -0.39843 0 1.4028 0.00375 0.49397 -5.1102
ARG_4 -5.28328 0.17298 6.05836 -1.59988 0.48487 1.66489 1.88702 -2.87072 -0 -0 -0.36852 -1.60328 0 0 -0.55214 0 0 0.03684 0.0194 3.38673 0 -0.16719 0 -1.281 0.14193 0.62885 0.75588
GLN_5 -6.96737 0.73777 5.30769 -0.26281 0.04429 0.19919 1.94355 -2.77227 -0.06501 -0.38777 -1.86056 -0.47412 0 0 0 -0.45672 0 0.0733 0.12392 0 2.7193 -0.14781 0 -1.0644 -0.12774 0.56435 -2.87322
ALA_6 -5.6777 0.6413 2.53627 -0.02277 0 0 2.17183 -2.21657 -0 -0 -1.60961 -0.35408 0 0 0 0 0 0.03069 0 0 0 0.01955 0 2.3386 -0.21696 0.55434 -1.80513
ASP_7 -7.8279 0.32549 11.0797 -0.24863 0.0323 0.82505 4.80378 -4.85625 -0 -0 -8.05568 -0.5464 0 0 -2.0559 0 0 -0.00817 0.03994 0 1.8947 -0.81004 0 -2.2837 -0.14366 0.76061 -7.07471
LYS_8 -3.56456 0.13301 5.94192 -0.52027 0.21146 0.3203 2.19812 -2.27382 -0.04188 -0.17432 -3.31002 0.16428 0 0 0 -0.78093 0 -0.01656 0.08696 2.31258 0 -0.06003 0 -1.6738 -0.15905 0.70247 -0.50412
ASP_9 -2.47031 0.13601 3.84549 -0.10834 0.00394 0.33553 0.3309 -1.61089 -0 -0 0.19299 -0.35825 0 0 0 0 0 -0.05209 0.01441 0 2.14377 -0.36595 0 -2.2837 -0.38818 0.35217 -0.2825
GLY_10 -2.81549 0.17044 3.77196 -6e-05 0 0 1.15316 -1.77566 -0 -0 -0.94847 -0.38601 0 0 -0.26791 0 0 -0.12815 0 0 0 -1.39 0 1.2108 -0.31873 0.3155 -1.40862
ASP_11 -2.35148 0.09958 3.96536 -0.12126 0.03204 0.38817 1.23378 -1.61978 -0 -0 -0.69097 -0.12501 0 0 -0.80518 0 0 -0.03094 0.03448 0 2.22316 -0.23604 0 -2.2837 -0.50756 0.39997 -0.39538
GLY_12 -2.68838 0.37715 3.06022 -7e-05 0 0 1.92246 -1.58004 -0 -0 -3.08917 -0.35836 0 0 -0.98281 0 0 -0.13109 0 0 0 -1.52932 0 1.2108 -0.70312 0.38993 -4.1018
THR_13 -4.75498 0.80047 3.59601 -0.12718 0.05015 0.09727 1.02579 -1.96948 -0.00089 -0.00683 -0.26499 -0.74985 0 0 0 0 0 0.01652 0.00428 0.21386 0 -0.265 2.42226 -1.425 -0.56604 0.56603 -1.33758
ILE_14 -9.83761 1.60019 3.0208 -0.5055 0.55789 0.11246 3.09799 -2.70279 -0 -0 -3.33666 0.12819 0 0 0 0 0 -0.0641 0.28913 0.38589 0 -0.75553 0 1.0317 -0.45007 0.81804 -6.60997
THR_15 -5.77882 0.47957 6.21244 -0.11434 0.09996 0.07694 3.30294 -2.83521 -0 -2e-05 -3.37457 -0.73972 0 0 -1.42586 0 0 0.01186 0.1269 0.05835 0 -0.5456 2.26755 -1.425 -0.30523 0.60943 -3.29843
ARG_16 -6.45365 0.55764 5.76301 -0.75751 0.11725 0.4886 1.76105 -2.39407 -0.00173 -0.0064 -1.07401 0.30961 0 0 0 0 0 -0.04847 0.0661 1.45534 0 -0.13083 0 -1.281 -0.16352 0.38997 -1.40262
GLU_17 -4.09924 0.15863 5.63953 -0.46836 0.27921 1.47736 1.80818 -2.40192 -0.03882 -0.258 -1.86901 -2.97196 0 0 0 0 0 0.04902 0.02372 0 3.98168 -0.26801 0 -2.5358 -0.29228 0.26682 -1.51927
GLU_18 -7.305 0.32232 9.10557 -0.2194 0.04682 0.32433 4.33856 -3.90338 -0.03029 -0.17654 -3.24934 -0.56011 0 0 -1.42586 0 0 0.13325 0.05017 0 3.18876 -0.30127 0 -2.5358 -0.44364 0.32189 -2.31893
LEU_19 -9.71582 1.20906 3.14601 -0.50483 0.21419 0.12242 2.73091 -2.91441 -0 -2e-05 -2.18639 0.22173 0 0 0 0 0 0.00332 0.02948 0.32409 0 -0.28885 0 0.72952 -0.26417 0.64786 -6.49589
GLU_20 -5.68085 0.3501 6.46214 -0.21331 0.04113 0.30692 2.9055 -2.96196 -0.01013 -0.11182 -2.27875 -0.59445 0 0 0 -0.78408 0 0.15777 0.00928 0 3.07717 -0.25763 0 -2.5358 -0.22929 0.64078 -1.70728
GLU_21 -4.3367 0.17384 5.64975 -0.21282 0.02402 0.2856 2.48048 -2.54384 -0.00257 -0.04997 -2.04987 -0.61056 0 0 0 0 0 0.07986 0.06926 0 3.03296 -0.29542 0 -2.5358 -0.42604 0.36188 -0.90596
TYR_22 -10.9123 1.59978 5.46536 -0.9985 0.07256 0.39423 3.79716 -3.60628 -0.02673 -0.14849 -3.53366 -0.30582 0 0 0 -0.45672 0 -0.00928 3e-05 0 1.85828 -0.32245 0.01383 0.96414 0.04431 0.54434 -5.56626
LYS_23 -7.609 1.06957 8.22143 -0.42129 0.09665 0.22265 3.79897 -3.63191 -0 -0 -5.01846 -0.06229 0 0 0 0 0 -0.01483 0.24848 1.78545 0 0.03178 0 -1.6738 0.62769 0.69834 -1.63058
GLU_24 -2.67475 0.07738 3.46324 -0.21439 0.02332 0.28945 1.15292 -1.54923 -0.00097 -0.01962 -0.52938 -0.56836 0 0 0 0 0 -0.04539 0.03394 0 3.01959 -0.30298 0 -2.5358 0.12228 0.42019 0.16144
GLU_25 -4.08496 0.20733 4.89406 -0.33757 0.06108 0.42195 2.11992 -2.16207 -0 -0 -3.13636 -0.5985 0 0 0 -0.78093 0 -0.01178 0.01591 0 3.63475 -0.22082 0 -2.5358 -0.29869 0.32518 -2.4873
TYR_26 -7.00259 0.75108 3.1941 -0.64673 0.0579 0.35607 1.2567 -2.02726 -0.01473 -0.15935 -1.3015 -0.20104 0 0 0 0 0 0.04745 0.08187 0 2.11829 -0.27484 0.01004 0.96414 -0.22589 0.88619 -2.13011
GLY_27 -1.35116 0.03028 2.05398 -5e-05 0 0 0.9691 -0.97162 -0.00942 -0.07103 -0.67508 -0.33956 0 0 0 0 0 -0.14724 0 0 0 -1.41241 0 1.2108 -0.05474 0.95402 0.18587
LEU_28 -7.15061 1.13 2.65492 -0.44937 0.08493 0.07716 1.19001 -1.90096 -0.02042 -0.12611 -0.80459 0.24802 0 0 0 0 0 -0.03497 0.04581 0.73864 0 -0.12593 0 0.72952 -0.18543 0.88055 -3.01882
SER_29 -4.50661 0.22675 6.33829 -0.03949 7e-05 0.06881 3.46998 -2.63976 -0.00819 -0.08344 -3.61387 -0.18656 0 0 -1.35754 -0.57931 0 -0.02756 0.00334 0.15731 0 -0.45592 1.77002 -1.1772 -0.51479 0.75498 -2.40069
GLU_30 -4.78143 0.40852 6.97924 -0.62041 0.10505 1.1318 2.79773 -2.84719 -0 -0 -4.51393 -0.59189 0 0 0 -0.82872 0 -0.04173 0.01965 0 3.39196 -0.28407 0 -2.5358 -0.43802 0.23027 -2.41897
GLU_31 -4.1663 0.16762 5.34555 -0.4646 0.2814 1.47209 1.79378 -2.32367 -0.03435 -0.23959 -1.93842 -2.95425 0 0 0 0 0 0.03979 0.02012 0 3.96167 -0.25236 0 -2.5358 -0.40639 0.18497 -2.04872
GLU_32 -7.29887 0.63736 7.19398 -0.21172 0.02638 0.31989 3.53409 -3.32483 -0.03221 -0.20374 -4.06381 -0.52096 0 0 -1.35754 -0.57931 0 0.014 0.22552 0 3.70859 -0.26199 0 -2.5358 -0.39672 0.30124 -4.82645
LEU_33 -8.60343 0.71362 5.15891 -0.70929 0.28931 0.30114 2.4609 -3.07081 -0.00819 -0.08344 -2.15215 0.08611 0 0 0 0 0 -0.03817 0.05082 0.93379 0 -0.2486 0 0.72952 -0.13381 0.4831 -3.84068
GLN_34 -5.37018 0.35227 6.49829 -0.27562 0.04404 0.21861 2.82627 -2.89142 -0.01936 -0.19919 -2.84288 -0.51409 0 0 0 -0.82872 0 -0.01183 0.01736 0 2.87506 -0.11811 0 -1.0644 0.09539 0.5033 -0.70521
ARG_35 -6.42027 0.25201 8.00477 -0.65013 0.08663 0.3903 4.1933 -3.54979 -0.02082 -0.13569 -4.90422 0.35008 0 0 -1.91025 0 0 0.0284 0.07988 2.39672 0 -0.11219 0 -1.281 -0.06928 0.44537 -2.82619
LEU_36 -10.6797 1.54193 2.72391 -0.47304 0.20817 0.10606 2.79447 -2.97988 -0 -0 -1.92276 0.23473 0 0 0 0 0 0.08753 0.29513 0.37524 0 -0.27443 0 0.72952 -0.10364 0.71689 -6.61984
GLN_37 -7.96993 0.5137 6.9447 -0.23533 0.01906 0.1565 3.01129 -3.19315 -0.00174 -0.00653 -2.98123 -0.48176 0 0 0 -0.78408 0 0.03345 0.08835 0 2.71116 -0.20266 0 -1.0644 -0.07301 0.85216 -2.66345
GLU_38 -5.9982 0.4101 8.27683 -0.40081 0.03589 0.79017 3.66532 -3.48796 -0.02953 -0.25616 -4.75097 -0.3892 0 0 0 -0.61824 0 -0.03528 0.0286 0 3.26194 -0.33101 0 -2.5358 -0.30359 0.72206 -1.94586
LEU_39 -8.24728 0.66768 4.31141 -0.61833 0.07329 0.19746 2.73784 -2.84713 -0.00827 -0.09852 -2.33733 0.05981 0 0 0 0 0 -0.00497 0.02493 0.85264 0 -0.18544 0 0.72952 0.10816 0.78349 -3.80105
MET_40 -11.329 1.61702 7.20686 -0.43456 0.09563 0.17899 2.83557 -3.72267 -0.05175 -0.29832 -3.13452 0.16678 0 0 0 0 0 0.06128 0.04525 2.30298 0 -0.17341 0 1.2334 0.26773 0.86095 -2.27181
LYS_41 -5.06909 0.29187 6.67698 -0.45934 0.17577 0.23277 2.72473 -2.76215 -0 -0 -3.84851 0.08898 0 0 0 -0.61824 0 -0.0381 0.00281 2.8928 0 -0.10808 0 -1.6738 0.08358 0.68023 -0.7268
GLU_42 -3.83503 0.2226 4.09217 -0.22594 0.03114 0.32103 1.47872 -1.92499 -0.01231 -0.16196 -1.08884 -0.60888 0 0 0 0 0 -0.06212 0.04663 0 3.03018 -0.34657 0 -2.5358 -0.07057 0.44896 -1.20159
LEU_43 -4.64254 0.51974 2.2869 -0.71335 0.42371 0.21052 1.14103 -1.55516 -0.01139 -0.07816 -0.68828 0.21259 0 0 0 0 0 -0.00923 0.09239 3.0352 0 -0.15198 0 0.72952 -0.44994 0.48199 0.83356
GLY_44 -1.84675 0.11602 2.21403 -5e-05 0 0 0.84984 -1.15639 -0 -0 -0.7219 -0.39867 0 0 0 0 0 -0.1002 0 0 0 -1.04195 0 1.2108 -0.55829 0.45662 -0.9769
ILE_45 -4.83389 0.50046 2.82152 -0.65399 0.42741 0.15213 1.87846 -1.75787 -0 -0 0.11797 0.06288 0 0 0 0 0 -0.01595 0.07703 0.86374 0 -0.5259 0 1.0317 -0.26166 0.4026 0.28665
GLY_46 -2.23224 0.0689 2.03605 -6e-05 0 0 0.70611 -1.0072 -0 -0 -0.81156 -0.39573 0 0 0 0 0 -0.12553 0 0 0 -1.51513 0 1.2108 -0.36455 0.32407 -2.10605
SER_47 -5.73687 0.92082 4.26505 -0.02422 0 0.05777 1.78062 -2.22431 -0.05357 -0.30764 -0.61726 -0.31884 0 0 0 0 0 -0.00923 0.0034 0.03986 0 -0.54438 0.60058 -1.1772 -0.61911 0.27179 -3.69276
ILE_48 -9.9157 1.69742 2.56086 -0.5401 0.60024 0.12406 2.89909 -2.52976 -0 -0 -2.5808 0.06948 0 0 0 0 0 -0.03492 0.11723 0.48222 0 -0.68857 0 1.0317 -0.48944 0.68352 -6.51349
THR_49 -6.43262 0.55532 5.01265 -0.12071 0.08837 0.08849 3.10085 -2.77727 -0.00287 -0.0269 -3.01009 -0.50096 0 0 -0.72691 0 0 -0.01474 0.05905 0.04134 0 -0.35332 2.25426 -1.425 -0.52678 0.87051 -3.84735
ARG_50 -6.58597 0.59627 7.86444 -1.294 0.3587 0.96034 2.5757 -3.39923 -0 -0 -4.03429 0.10771 0 0 0 -0.67547 0 -0.04106 0.43762 2.46254 0 -0.15707 0 -1.281 -0.03087 0.57629 -1.55932
GLU_51 -5.11644 0.32797 7.1859 -0.4702 0.26024 1.47735 2.17659 -2.98032 -0.03611 -0.26663 -2.53185 -2.7666 0 0 0 -0.48425 0 0.04346 0.07591 0 3.9482 -0.24199 0 -2.5358 -0.00342 0.40788 -1.53009
LEU_52 -7.81877 0.63388 4.08147 -0.50325 0.29927 0.12657 2.8444 -2.65041 -0.02371 -0.15113 -1.64605 0.20524 0 0 -0.72691 0 0 0.03653 0.0464 0.30791 0 -0.30326 0 0.72952 -0.24491 0.37578 -4.38142
TRP_53 -12.7092 1.34249 4.77956 -0.98263 0.16314 0.60216 3.33183 -3.7392 -0.00194 -0.02441 -3.79774 -0.46603 0 0 0 -0.5067 0 -0.00784 0.06374 0 2.4915 -0.35212 0 3.035 0.18033 0.4917 -6.10636
GLU_54 -5.5704 0.40639 7.17115 -0.20244 0.02142 0.25578 2.55503 -3.11868 -0.01166 -0.13062 -2.89984 -0.51824 0 0 0 -0.19121 0 -0.01708 0.06119 0 3.04931 -0.29752 0 -2.5358 0.01403 0.54979 -1.40942
GLU_55 -4.69211 0.22332 6.48437 -0.46763 0.08077 0.93417 2.75036 -2.76366 -0.01227 -0.11244 -3.1101 -0.51456 0 0 0 -0.80304 0 0.43207 0.02357 0 3.31977 -0.34434 0 -2.5358 -0.48242 0.43697 -1.15301
TRP_56 -10.6247 1.104 5.70063 -1.26756 0.06987 0.43195 3.08782 -3.54135 -0.02082 -0.13569 -1.40491 -0.44073 0 0 0 0 0 -0.00245 0.4468 0 1.71969 -0.23111 0 3.035 -0.15044 0.53724 -1.68678
GLU_57 -4.8921 0.38527 5.58107 -0.21921 0.02118 0.29222 2.18393 -2.48906 -0.01184 -0.13275 -1.93348 -0.5746 0 0 0 -0.5067 0 -0.03262 0.06555 0 3.04741 -0.32854 0 -2.5358 -0.0924 0.58549 -1.587
LYS_58 -3.30398 0.27084 4.64245 -0.31541 0.02904 0.15894 2.0853 -1.85932 -0 -0 -3.55983 -0.05323 0 0 0 -0.80304 0 -0.0756 0.08114 1.87451 0 -0.02484 0 -1.6738 -0.32823 0.54243 -2.31263
GLY:CtermProteinFull_59 -1.81931 0.12634 3.78134 -0.00041 0 0 2.32945 -1.56587 -0 -0 -2.87081 0.08122 0 0 -1.91025 0 0 0 0 0 0 0 0 1.2108 -0.13293 0.40331 -0.36713
#END_POSE_ENERGIES_TABLE .//fast_designs/chA/1PRW-EF-hand_1motif_42.pdb

geom_monomer 0
sbuns_all_heavy 4
score_res_monomer -3.24643
vbuns_all_heavy 0
  
