# Supplementary material for: Scaffolding protein functional sites using deep learning
Source: Science. Author manuscript; Available in PMC 2022 Oct 31. (PMC9621694; doi:10.1126/science.abn2100)
Supplement: Data S1 [file NIHMS1830590-supplement-Data_S1.zip › EFhand_hal_2_AF.pdb]

MODEL     1
ATOM      1  N   MET A   1     -19.314   2.452   8.832  1.00  0.00           N  
ATOM      2  CA  MET A   1     -18.448   2.334   7.663  1.00  0.00           C  
ATOM      3  C   MET A   1     -18.368   0.887   7.187  1.00  0.00           C  
ATOM      4  CB  MET A   1     -17.046   2.860   7.976  1.00  0.00           C  
ATOM      5  O   MET A   1     -18.226  -0.030   7.998  1.00  0.00           O  
ATOM      6  CG  MET A   1     -16.423   3.657   6.842  1.00  0.00           C  
ATOM      7  SD  MET A   1     -14.693   4.154   7.199  1.00  0.00           S  
ATOM      8  CE  MET A   1     -14.896   5.952   7.327  1.00  0.00           C  
ATOM      9  N   SER A   2     -18.722   0.530   5.968  1.00  0.00           N  
ATOM     10  CA  SER A   2     -18.781  -0.811   5.396  1.00  0.00           C  
ATOM     11  C   SER A   2     -17.384  -1.350   5.109  1.00  0.00           C  
ATOM     12  CB  SER A   2     -19.611  -0.810   4.112  1.00  0.00           C  
ATOM     13  O   SER A   2     -16.438  -0.579   4.934  1.00  0.00           O  
ATOM     14  OG  SER A   2     -20.945  -0.412   4.375  1.00  0.00           O  
ATOM     15  N   LYS A   3     -17.111  -2.660   5.510  1.00  0.00           N  
ATOM     16  CA  LYS A   3     -15.839  -3.344   5.300  1.00  0.00           C  
ATOM     17  C   LYS A   3     -15.288  -3.064   3.904  1.00  0.00           C  
ATOM     18  CB  LYS A   3     -15.998  -4.850   5.508  1.00  0.00           C  
ATOM     19  O   LYS A   3     -14.085  -2.854   3.737  1.00  0.00           O  
ATOM     20  CG  LYS A   3     -16.223  -5.255   6.958  1.00  0.00           C  
ATOM     21  CD  LYS A   3     -16.228  -6.769   7.121  1.00  0.00           C  
ATOM     22  CE  LYS A   3     -16.419  -7.174   8.577  1.00  0.00           C  
ATOM     23  NZ  LYS A   3     -16.474  -8.658   8.736  1.00  0.00           N  
ATOM     24  N   GLN A   4     -16.242  -2.963   2.960  1.00  0.00           N  
ATOM     25  CA  GLN A   4     -15.837  -2.682   1.587  1.00  0.00           C  
ATOM     26  C   GLN A   4     -15.334  -1.248   1.444  1.00  0.00           C  
ATOM     27  CB  GLN A   4     -16.998  -2.929   0.622  1.00  0.00           C  
ATOM     28  O   GLN A   4     -14.333  -1.000   0.769  1.00  0.00           O  
ATOM     29  CG  GLN A   4     -16.569  -3.083  -0.830  1.00  0.00           C  
ATOM     30  CD  GLN A   4     -17.731  -3.391  -1.756  1.00  0.00           C  
ATOM     31  NE2 GLN A   4     -17.494  -4.254  -2.738  1.00  0.00           N  
ATOM     32  OE1 GLN A   4     -18.832  -2.857  -1.590  1.00  0.00           O  
ATOM     33  N   GLU A   5     -16.029  -0.325   2.131  1.00  0.00           N  
ATOM     34  CA  GLU A   5     -15.622   1.076   2.096  1.00  0.00           C  
ATOM     35  C   GLU A   5     -14.276   1.278   2.788  1.00  0.00           C  
ATOM     36  CB  GLU A   5     -16.686   1.962   2.748  1.00  0.00           C  
ATOM     37  O   GLU A   5     -13.429   2.030   2.302  1.00  0.00           O  
ATOM     38  CG  GLU A   5     -17.608   2.651   1.751  1.00  0.00           C  
ATOM     39  CD  GLU A   5     -18.742   3.417   2.413  1.00  0.00           C  
ATOM     40  OE1 GLU A   5     -18.544   4.596   2.783  1.00  0.00           O  
ATOM     41  OE2 GLU A   5     -19.838   2.832   2.564  1.00  0.00           O  
ATOM     42  N   GLN A   6     -14.062   0.561   3.902  1.00  0.00           N  
ATOM     43  CA  GLN A   6     -12.796   0.640   4.623  1.00  0.00           C  
ATOM     44  C   GLN A   6     -11.648   0.090   3.781  1.00  0.00           C  
ATOM     45  CB  GLN A   6     -12.884  -0.117   5.949  1.00  0.00           C  
ATOM     46  O   GLN A   6     -10.572   0.689   3.723  1.00  0.00           O  
ATOM     47  CG  GLN A   6     -13.585   0.660   7.055  1.00  0.00           C  
ATOM     48  CD  GLN A   6     -13.709  -0.134   8.342  1.00  0.00           C  
ATOM     49  NE2 GLN A   6     -14.941  -0.352   8.788  1.00  0.00           N  
ATOM     50  OE1 GLN A   6     -12.705  -0.549   8.931  1.00  0.00           O  
ATOM     51  N   GLN A   7     -12.023  -0.939   3.014  1.00  0.00           N  
ATOM     52  CA  GLN A   7     -11.052  -1.545   2.110  1.00  0.00           C  
ATOM     53  C   GLN A   7     -10.618  -0.561   1.028  1.00  0.00           C  
ATOM     54  CB  GLN A   7     -11.630  -2.808   1.469  1.00  0.00           C  
ATOM     55  O   GLN A   7      -9.424  -0.415   0.757  1.00  0.00           O  
ATOM     56  CG  GLN A   7     -10.662  -3.522   0.535  1.00  0.00           C  
ATOM     57  CD  GLN A   7     -11.295  -4.705  -0.173  1.00  0.00           C  
ATOM     58  NE2 GLN A   7     -10.463  -5.624  -0.652  1.00  0.00           N  
ATOM     59  OE1 GLN A   7     -12.521  -4.794  -0.287  1.00  0.00           O  
ATOM     60  N   THR A   8     -11.620   0.000   0.404  1.00  0.00           N  
ATOM     61  CA  THR A   8     -11.367   0.920  -0.700  1.00  0.00           C  
ATOM     62  C   THR A   8     -10.624   2.160  -0.211  1.00  0.00           C  
ATOM     63  CB  THR A   8     -12.679   1.342  -1.387  1.00  0.00           C  
ATOM     64  O   THR A   8      -9.681   2.620  -0.858  1.00  0.00           O  
ATOM     65  CG2 THR A   8     -12.420   2.379  -2.475  1.00  0.00           C  
ATOM     66  OG1 THR A   8     -13.294   0.190  -1.977  1.00  0.00           O  
ATOM     67  N   GLU A   9     -10.980   2.680   0.878  1.00  0.00           N  
ATOM     68  CA  GLU A   9     -10.370   3.890   1.422  1.00  0.00           C  
ATOM     69  C   GLU A   9      -8.899   3.663   1.758  1.00  0.00           C  
ATOM     70  CB  GLU A   9     -11.127   4.362   2.666  1.00  0.00           C  
ATOM     71  O   GLU A   9      -8.039   4.457   1.372  1.00  0.00           O  
ATOM     72  CG  GLU A   9     -10.670   5.716   3.187  1.00  0.00           C  
ATOM     73  CD  GLU A   9     -11.484   6.208   4.373  1.00  0.00           C  
ATOM     74  OE1 GLU A   9     -11.197   5.794   5.520  1.00  0.00           O  
ATOM     75  OE2 GLU A   9     -12.417   7.013   4.155  1.00  0.00           O  
ATOM     76  N   TYR A  10      -8.659   2.534   2.277  1.00  0.00           N  
ATOM     77  CA  TYR A  10      -7.293   2.269   2.713  1.00  0.00           C  
ATOM     78  C   TYR A  10      -6.402   1.914   1.530  1.00  0.00           C  
ATOM     79  CB  TYR A  10      -7.267   1.137   3.745  1.00  0.00           C  
ATOM     80  O   TYR A  10      -5.241   2.326   1.472  1.00  0.00           O  
ATOM     81  CG  TYR A  10      -7.763   1.548   5.110  1.00  0.00           C  
ATOM     82  CD1 TYR A  10      -7.030   2.428   5.903  1.00  0.00           C  
ATOM     83  CD2 TYR A  10      -8.964   1.057   5.610  1.00  0.00           C  
ATOM     84  CE1 TYR A  10      -7.482   2.808   7.162  1.00  0.00           C  
ATOM     85  CE2 TYR A  10      -9.426   1.431   6.868  1.00  0.00           C  
ATOM     86  OH  TYR A  10      -9.131   2.678   8.881  1.00  0.00           O  
ATOM     87  CZ  TYR A  10      -8.679   2.306   7.635  1.00  0.00           C  
ATOM     88  N   THR A  11      -7.030   1.068   0.685  1.00  0.00           N  
ATOM     89  CA  THR A  11      -6.308   0.750  -0.542  1.00  0.00           C  
ATOM     90  C   THR A  11      -5.975   2.022  -1.318  1.00  0.00           C  
ATOM     91  CB  THR A  11      -7.121  -0.202  -1.438  1.00  0.00           C  
ATOM     92  O   THR A  11      -4.862   2.171  -1.826  1.00  0.00           O  
ATOM     93  CG2 THR A  11      -6.364  -0.532  -2.720  1.00  0.00           C  
ATOM     94  OG1 THR A  11      -7.380  -1.417  -0.723  1.00  0.00           O  
ATOM     95  N   THR A  12      -6.854   2.928  -1.340  1.00  0.00           N  
ATOM     96  CA  THR A  12      -6.651   4.188  -2.045  1.00  0.00           C  
ATOM     97  C   THR A  12      -5.581   5.028  -1.352  1.00  0.00           C  
ATOM     98  CB  THR A  12      -7.960   4.994  -2.138  1.00  0.00           C  
ATOM     99  O   THR A  12      -4.723   5.618  -2.013  1.00  0.00           O  
ATOM    100  CG2 THR A  12      -7.742   6.316  -2.867  1.00  0.00           C  
ATOM    101  OG1 THR A  12      -8.938   4.225  -2.848  1.00  0.00           O  
ATOM    102  N   LYS A  13      -5.701   5.046   0.003  1.00  0.00           N  
ATOM    103  CA  LYS A  13      -4.716   5.805   0.769  1.00  0.00           C  
ATOM    104  C   LYS A  13      -3.310   5.252   0.558  1.00  0.00           C  
ATOM    105  CB  LYS A  13      -5.067   5.792   2.257  1.00  0.00           C  
ATOM    106  O   LYS A  13      -2.361   6.013   0.359  1.00  0.00           O  
ATOM    107  CG  LYS A  13      -6.151   6.785   2.647  1.00  0.00           C  
ATOM    108  CD  LYS A  13      -6.409   6.772   4.148  1.00  0.00           C  
ATOM    109  CE  LYS A  13      -7.562   7.691   4.527  1.00  0.00           C  
ATOM    110  NZ  LYS A  13      -7.826   7.671   5.997  1.00  0.00           N  
ATOM    111  N   ALA A  14      -3.190   3.925   0.598  1.00  0.00           N  
ATOM    112  CA  ALA A  14      -1.900   3.271   0.397  1.00  0.00           C  
ATOM    113  C   ALA A  14      -1.366   3.531  -1.008  1.00  0.00           C  
ATOM    114  CB  ALA A  14      -2.019   1.770   0.648  1.00  0.00           C  
ATOM    115  O   ALA A  14      -0.172   3.785  -1.189  1.00  0.00           O  
ATOM    116  N   GLN A  15      -2.276   3.522  -1.951  1.00  0.00           N  
ATOM    117  CA  GLN A  15      -1.918   3.796  -3.338  1.00  0.00           C  
ATOM    118  C   GLN A  15      -1.403   5.223  -3.502  1.00  0.00           C  
ATOM    119  CB  GLN A  15      -3.116   3.561  -4.259  1.00  0.00           C  
ATOM    120  O   GLN A  15      -0.436   5.460  -4.230  1.00  0.00           O  
ATOM    121  CG  GLN A  15      -3.429   2.091  -4.500  1.00  0.00           C  
ATOM    122  CD  GLN A  15      -4.619   1.886  -5.417  1.00  0.00           C  
ATOM    123  NE2 GLN A  15      -5.692   1.317  -4.878  1.00  0.00           N  
ATOM    124  OE1 GLN A  15      -4.576   2.237  -6.601  1.00  0.00           O  
ATOM    125  N   GLU A  16      -2.073   6.055  -2.800  1.00  0.00           N  
ATOM    126  CA  GLU A  16      -1.664   7.455  -2.848  1.00  0.00           C  
ATOM    127  C   GLU A  16      -0.244   7.634  -2.318  1.00  0.00           C  
ATOM    128  CB  GLU A  16      -2.637   8.328  -2.050  1.00  0.00           C  
ATOM    129  O   GLU A  16       0.539   8.408  -2.874  1.00  0.00           O  
ATOM    130  CG  GLU A  16      -4.013   8.454  -2.687  1.00  0.00           C  
ATOM    131  CD  GLU A  16      -4.681   9.792  -2.413  1.00  0.00           C  
ATOM    132  OE1 GLU A  16      -4.690  10.662  -3.313  1.00  0.00           O  
ATOM    133  OE2 GLU A  16      -5.198   9.973  -1.288  1.00  0.00           O  
ATOM    134  N   PHE A  17      -0.026   6.869  -1.349  1.00  0.00           N  
ATOM    135  CA  PHE A  17       1.309   6.932  -0.765  1.00  0.00           C  
ATOM    136  C   PHE A  17       2.358   6.448  -1.759  1.00  0.00           C  
ATOM    137  CB  PHE A  17       1.376   6.096   0.517  1.00  0.00           C  
ATOM    138  O   PHE A  17       3.431   7.044  -1.876  1.00  0.00           O  
ATOM    139  CG  PHE A  17       0.994   6.856   1.758  1.00  0.00           C  
ATOM    140  CD1 PHE A  17       1.910   7.688   2.390  1.00  0.00           C  
ATOM    141  CD2 PHE A  17      -0.282   6.739   2.293  1.00  0.00           C  
ATOM    142  CE1 PHE A  17       1.559   8.393   3.539  1.00  0.00           C  
ATOM    143  CE2 PHE A  17      -0.640   7.441   3.441  1.00  0.00           C  
ATOM    144  CZ  PHE A  17       0.282   8.267   4.063  1.00  0.00           C  
ATOM    145  N   LEU A  18       2.005   5.333  -2.389  1.00  0.00           N  
ATOM    146  CA  LEU A  18       2.917   4.810  -3.400  1.00  0.00           C  
ATOM    147  C   LEU A  18       3.178   5.848  -4.486  1.00  0.00           C  
ATOM    148  CB  LEU A  18       2.349   3.532  -4.024  1.00  0.00           C  
ATOM    149  O   LEU A  18       4.317   6.019  -4.926  1.00  0.00           O  
ATOM    150  CG  LEU A  18       2.393   2.275  -3.155  1.00  0.00           C  
ATOM    151  CD1 LEU A  18       1.622   1.141  -3.823  1.00  0.00           C  
ATOM    152  CD2 LEU A  18       3.836   1.861  -2.886  1.00  0.00           C  
ATOM    153  N   TRP A  19       2.087   6.487  -4.738  1.00  0.00           N  
ATOM    154  CA  TRP A  19       2.199   7.520  -5.763  1.00  0.00           C  
ATOM    155  C   TRP A  19       3.109   8.652  -5.297  1.00  0.00           C  
ATOM    156  CB  TRP A  19       0.818   8.073  -6.123  1.00  0.00           C  
ATOM    157  O   TRP A  19       3.889   9.193  -6.084  1.00  0.00           O  
ATOM    158  CG  TRP A  19       0.816   8.974  -7.321  1.00  0.00           C  
ATOM    159  CD1 TRP A  19       1.301  10.250  -7.393  1.00  0.00           C  
ATOM    160  CD2 TRP A  19       0.299   8.667  -8.619  1.00  0.00           C  
ATOM    161  CE2 TRP A  19       0.504   9.805  -9.431  1.00  0.00           C  
ATOM    162  CE3 TRP A  19      -0.319   7.539  -9.176  1.00  0.00           C  
ATOM    163  NE1 TRP A  19       1.117  10.755  -8.660  1.00  0.00           N  
ATOM    164  CH2 TRP A  19      -0.488   8.729 -11.291  1.00  0.00           C  
ATOM    165  CZ2 TRP A  19       0.114   9.846 -10.772  1.00  0.00           C  
ATOM    166  CZ3 TRP A  19      -0.706   7.582 -10.511  1.00  0.00           C  
ATOM    167  N   GLU A  20       3.062   8.924  -4.034  1.00  0.00           N  
ATOM    168  CA  GLU A  20       3.913   9.961  -3.458  1.00  0.00           C  
ATOM    169  C   GLU A  20       5.372   9.515  -3.411  1.00  0.00           C  
ATOM    170  CB  GLU A  20       3.432  10.334  -2.054  1.00  0.00           C  
ATOM    171  O   GLU A  20       6.282  10.344  -3.471  1.00  0.00           O  
ATOM    172  CG  GLU A  20       2.087  11.046  -2.034  1.00  0.00           C  
ATOM    173  CD  GLU A  20       1.687  11.534  -0.651  1.00  0.00           C  
ATOM    174  OE1 GLU A  20       2.006  12.693  -0.301  1.00  0.00           O  
ATOM    175  OE2 GLU A  20       1.051  10.752   0.090  1.00  0.00           O  
ATOM    176  N   SER A  21       5.500   8.134  -3.346  1.00  0.00           N  
ATOM    177  CA  SER A  21       6.846   7.576  -3.275  1.00  0.00           C  
ATOM    178  C   SER A  21       7.481   7.484  -4.658  1.00  0.00           C  
ATOM    179  CB  SER A  21       6.820   6.192  -2.624  1.00  0.00           C  
ATOM    180  O   SER A  21       8.690   7.275  -4.780  1.00  0.00           O  
ATOM    181  OG  SER A  21       6.285   6.263  -1.313  1.00  0.00           O  
ATOM    182  N   ASP A  22       6.654   7.635  -5.761  1.00  0.00           N  
ATOM    183  CA  ASP A  22       7.116   7.672  -7.145  1.00  0.00           C  
ATOM    184  C   ASP A  22       7.068   9.093  -7.702  1.00  0.00           C  
ATOM    185  CB  ASP A  22       6.275   6.737  -8.017  1.00  0.00           C  
ATOM    186  O   ASP A  22       6.180   9.428  -8.488  1.00  0.00           O  
ATOM    187  CG  ASP A  22       6.733   6.704  -9.464  1.00  0.00           C  
ATOM    188  OD1 ASP A  22       7.954   6.615  -9.716  1.00  0.00           O  
ATOM    189  OD2 ASP A  22       5.865   6.772 -10.361  1.00  0.00           O  
ATOM    190  N   PRO A  23       7.945   9.987  -7.218  1.00  0.00           N  
ATOM    191  CA  PRO A  23       7.957  11.360  -7.730  1.00  0.00           C  
ATOM    192  C   PRO A  23       8.239  11.428  -9.229  1.00  0.00           C  
ATOM    193  CB  PRO A  23       9.082  12.023  -6.933  1.00  0.00           C  
ATOM    194  O   PRO A  23       7.822  12.378  -9.897  1.00  0.00           O  
ATOM    195  CG  PRO A  23       9.921  10.889  -6.438  1.00  0.00           C  
ATOM    196  CD  PRO A  23       9.056   9.665  -6.339  1.00  0.00           C  
ATOM    197  N   ASP A  24       8.888  10.330  -9.618  1.00  0.00           N  
ATOM    198  CA  ASP A  24       9.324  10.288 -11.010  1.00  0.00           C  
ATOM    199  C   ASP A  24       8.158   9.964 -11.942  1.00  0.00           C  
ATOM    200  CB  ASP A  24      10.443   9.260 -11.191  1.00  0.00           C  
ATOM    201  O   ASP A  24       8.212  10.258 -13.137  1.00  0.00           O  
ATOM    202  CG  ASP A  24      11.684   9.584 -10.378  1.00  0.00           C  
ATOM    203  OD1 ASP A  24      12.398  10.553 -10.715  1.00  0.00           O  
ATOM    204  OD2 ASP A  24      11.951   8.863  -9.393  1.00  0.00           O  
ATOM    205  N   GLY A  25       7.071   9.455 -11.463  1.00  0.00           N  
ATOM    206  CA  GLY A  25       5.878   9.100 -12.215  1.00  0.00           C  
ATOM    207  C   GLY A  25       6.164   8.185 -13.391  1.00  0.00           C  
ATOM    208  O   GLY A  25       5.535   8.304 -14.444  1.00  0.00           O  
ATOM    209  N   ASP A  26       7.213   7.347 -13.256  1.00  0.00           N  
ATOM    210  CA  ASP A  26       7.605   6.477 -14.360  1.00  0.00           C  
ATOM    211  C   ASP A  26       6.864   5.143 -14.298  1.00  0.00           C  
ATOM    212  CB  ASP A  26       9.116   6.240 -14.346  1.00  0.00           C  
ATOM    213  O   ASP A  26       6.975   4.322 -15.211  1.00  0.00           O  
ATOM    214  CG  ASP A  26       9.573   5.394 -13.171  1.00  0.00           C  
ATOM    215  OD1 ASP A  26       9.660   5.918 -12.039  1.00  0.00           O  
ATOM    216  OD2 ASP A  26       9.852   4.193 -13.379  1.00  0.00           O  
ATOM    217  N   GLY A  27       6.061   5.049 -13.305  1.00  0.00           N  
ATOM    218  CA  GLY A  27       5.310   3.814 -13.150  1.00  0.00           C  
ATOM    219  C   GLY A  27       6.088   2.729 -12.429  1.00  0.00           C  
ATOM    220  O   GLY A  27       5.744   1.549 -12.517  1.00  0.00           O  
ATOM    221  N   THR A  28       7.304   3.051 -11.960  1.00  0.00           N  
ATOM    222  CA  THR A  28       8.149   2.113 -11.230  1.00  0.00           C  
ATOM    223  C   THR A  28       8.657   2.738  -9.934  1.00  0.00           C  
ATOM    224  CB  THR A  28       9.344   1.654 -12.085  1.00  0.00           C  
ATOM    225  O   THR A  28       8.964   3.932  -9.894  1.00  0.00           O  
ATOM    226  CG2 THR A  28       8.875   0.918 -13.336  1.00  0.00           C  
ATOM    227  OG1 THR A  28      10.110   2.800 -12.478  1.00  0.00           O  
ATOM    228  N   ILE A  29       8.664   2.027  -8.906  1.00  0.00           N  
ATOM    229  CA  ILE A  29       9.145   2.448  -7.595  1.00  0.00           C  
ATOM    230  C   ILE A  29      10.517   1.834  -7.326  1.00  0.00           C  
ATOM    231  CB  ILE A  29       8.153   2.055  -6.476  1.00  0.00           C  
ATOM    232  O   ILE A  29      10.680   0.613  -7.386  1.00  0.00           O  
ATOM    233  CG1 ILE A  29       6.752   2.591  -6.793  1.00  0.00           C  
ATOM    234  CG2 ILE A  29       8.641   2.567  -5.118  1.00  0.00           C  
ATOM    235  CD1 ILE A  29       5.643   1.945  -5.975  1.00  0.00           C  
ATOM    236  N   THR A  30      11.470   2.642  -7.032  1.00  0.00           N  
ATOM    237  CA  THR A  30      12.836   2.190  -6.792  1.00  0.00           C  
ATOM    238  C   THR A  30      13.051   1.876  -5.314  1.00  0.00           C  
ATOM    239  CB  THR A  30      13.861   3.245  -7.250  1.00  0.00           C  
ATOM    240  O   THR A  30      12.328   2.385  -4.455  1.00  0.00           O  
ATOM    241  CG2 THR A  30      13.709   3.551  -8.736  1.00  0.00           C  
ATOM    242  OG1 THR A  30      13.663   4.451  -6.502  1.00  0.00           O  
ATOM    243  N   PRO A  31      13.893   0.974  -5.098  1.00  0.00           N  
ATOM    244  CA  PRO A  31      14.222   0.605  -3.719  1.00  0.00           C  
ATOM    245  C   PRO A  31      14.545   1.815  -2.846  1.00  0.00           C  
ATOM    246  CB  PRO A  31      15.450  -0.296  -3.879  1.00  0.00           C  
ATOM    247  O   PRO A  31      14.162   1.855  -1.674  1.00  0.00           O  
ATOM    248  CG  PRO A  31      15.359  -0.821  -5.275  1.00  0.00           C  
ATOM    249  CD  PRO A  31      14.659   0.201  -6.125  1.00  0.00           C  
ATOM    250  N   GLU A  32      15.178   2.700  -3.391  1.00  0.00           N  
ATOM    251  CA  GLU A  32      15.517   3.919  -2.664  1.00  0.00           C  
ATOM    252  C   GLU A  32      14.262   4.663  -2.218  1.00  0.00           C  
ATOM    253  CB  GLU A  32      16.392   4.833  -3.526  1.00  0.00           C  
ATOM    254  O   GLU A  32      14.176   5.117  -1.075  1.00  0.00           O  
ATOM    255  CG  GLU A  32      17.780   4.274  -3.803  1.00  0.00           C  
ATOM    256  CD  GLU A  32      18.580   5.112  -4.787  1.00  0.00           C  
ATOM    257  OE1 GLU A  32      19.299   6.039  -4.350  1.00  0.00           O  
ATOM    258  OE2 GLU A  32      18.485   4.841  -6.005  1.00  0.00           O  
ATOM    259  N   GLU A  33      13.347   4.694  -3.151  1.00  0.00           N  
ATOM    260  CA  GLU A  33      12.090   5.371  -2.846  1.00  0.00           C  
ATOM    261  C   GLU A  33      11.323   4.643  -1.747  1.00  0.00           C  
ATOM    262  CB  GLU A  33      11.225   5.489  -4.103  1.00  0.00           C  
ATOM    263  O   GLU A  33      10.762   5.276  -0.850  1.00  0.00           O  
ATOM    264  CG  GLU A  33      11.815   6.394  -5.175  1.00  0.00           C  
ATOM    265  CD  GLU A  33      11.045   6.355  -6.485  1.00  0.00           C  
ATOM    266  OE1 GLU A  33      10.407   7.371  -6.844  1.00  0.00           O  
ATOM    267  OE2 GLU A  33      11.078   5.300  -7.157  1.00  0.00           O  
ATOM    268  N   ILE A  34      11.327   3.446  -1.763  1.00  0.00           N  
ATOM    269  CA  ILE A  34      10.631   2.629  -0.775  1.00  0.00           C  
ATOM    270  C   ILE A  34      11.248   2.849   0.604  1.00  0.00           C  
ATOM    271  CB  ILE A  34      10.674   1.131  -1.149  1.00  0.00           C  
ATOM    272  O   ILE A  34      10.532   3.063   1.585  1.00  0.00           O  
ATOM    273  CG1 ILE A  34       9.862   0.875  -2.423  1.00  0.00           C  
ATOM    274  CG2 ILE A  34      10.160   0.270   0.010  1.00  0.00           C  
ATOM    275  CD1 ILE A  34       9.999  -0.539  -2.972  1.00  0.00           C  
ATOM    276  N   GLN A  35      12.576   2.848   0.682  1.00  0.00           N  
ATOM    277  CA  GLN A  35      13.313   3.042   1.926  1.00  0.00           C  
ATOM    278  C   GLN A  35      13.096   4.448   2.480  1.00  0.00           C  
ATOM    279  CB  GLN A  35      14.806   2.787   1.712  1.00  0.00           C  
ATOM    280  O   GLN A  35      12.913   4.624   3.686  1.00  0.00           O  
ATOM    281  CG  GLN A  35      15.170   1.312   1.615  1.00  0.00           C  
ATOM    282  CD  GLN A  35      16.640   1.089   1.315  1.00  0.00           C  
ATOM    283  NE2 GLN A  35      16.924   0.213   0.356  1.00  0.00           N  
ATOM    284  OE1 GLN A  35      17.514   1.698   1.940  1.00  0.00           O  
ATOM    285  N   GLU A  36      13.049   5.389   1.581  1.00  0.00           N  
ATOM    286  CA  GLU A  36      12.891   6.783   1.985  1.00  0.00           C  
ATOM    287  C   GLU A  36      11.499   7.038   2.555  1.00  0.00           C  
ATOM    288  CB  GLU A  36      13.156   7.719   0.803  1.00  0.00           C  
ATOM    289  O   GLU A  36      11.343   7.807   3.506  1.00  0.00           O  
ATOM    290  CG  GLU A  36      13.295   9.182   1.197  1.00  0.00           C  
ATOM    291  CD  GLU A  36      13.486  10.108   0.006  1.00  0.00           C  
ATOM    292  OE1 GLU A  36      12.476  10.586  -0.559  1.00  0.00           O  
ATOM    293  OE2 GLU A  36      14.654  10.357  -0.366  1.00  0.00           O  
ATOM    294  N   ASN A  37      10.596   6.273   2.028  1.00  0.00           N  
ATOM    295  CA  ASN A  37       9.211   6.516   2.418  1.00  0.00           C  
ATOM    296  C   ASN A  37       8.754   5.539   3.498  1.00  0.00           C  
ATOM    297  CB  ASN A  37       8.288   6.431   1.201  1.00  0.00           C  
ATOM    298  O   ASN A  37       7.637   5.648   4.006  1.00  0.00           O  
ATOM    299  CG  ASN A  37       8.416   7.633   0.286  1.00  0.00           C  
ATOM    300  ND2 ASN A  37       9.141   7.467  -0.814  1.00  0.00           N  
ATOM    301  OD1 ASN A  37       7.868   8.703   0.567  1.00  0.00           O  
ATOM    302  N   GLN A  38       9.574   4.590   3.890  1.00  0.00           N  
ATOM    303  CA  GLN A  38       9.240   3.563   4.871  1.00  0.00           C  
ATOM    304  C   GLN A  38       8.891   4.184   6.220  1.00  0.00           C  
ATOM    305  CB  GLN A  38      10.398   2.576   5.031  1.00  0.00           C  
ATOM    306  O   GLN A  38       7.873   3.838   6.824  1.00  0.00           O  
ATOM    307  CG  GLN A  38      10.060   1.367   5.893  1.00  0.00           C  
ATOM    308  CD  GLN A  38       9.200   0.350   5.167  1.00  0.00           C  
ATOM    309  NE2 GLN A  38       8.236  -0.226   5.877  1.00  0.00           N  
ATOM    310  OE1 GLN A  38       9.401   0.084   3.978  1.00  0.00           O  
ATOM    311  N   PRO A  39       9.718   5.095   6.711  1.00  0.00           N  
ATOM    312  CA  PRO A  39       9.380   5.716   7.993  1.00  0.00           C  
ATOM    313  C   PRO A  39       8.056   6.477   7.949  1.00  0.00           C  
ATOM    314  CB  PRO A  39      10.550   6.671   8.242  1.00  0.00           C  
ATOM    315  O   PRO A  39       7.313   6.487   8.934  1.00  0.00           O  
ATOM    316  CG  PRO A  39      11.291   6.713   6.945  1.00  0.00           C  
ATOM    317  CD  PRO A  39      10.908   5.507   6.137  1.00  0.00           C  
ATOM    318  N   LYS A  40       7.782   7.187   6.873  1.00  0.00           N  
ATOM    319  CA  LYS A  40       6.523   7.908   6.715  1.00  0.00           C  
ATOM    320  C   LYS A  40       5.334   6.951   6.734  1.00  0.00           C  
ATOM    321  CB  LYS A  40       6.525   8.714   5.414  1.00  0.00           C  
ATOM    322  O   LYS A  40       4.320   7.226   7.379  1.00  0.00           O  
ATOM    323  CG  LYS A  40       7.426   9.940   5.447  1.00  0.00           C  
ATOM    324  CD  LYS A  40       7.375  10.706   4.132  1.00  0.00           C  
ATOM    325  CE  LYS A  40       8.361  11.867   4.122  1.00  0.00           C  
ATOM    326  NZ  LYS A  40       8.325  12.613   2.828  1.00  0.00           N  
ATOM    327  N   TRP A  41       5.510   5.875   6.132  1.00  0.00           N  
ATOM    328  CA  TRP A  41       4.474   4.849   6.083  1.00  0.00           C  
ATOM    329  C   TRP A  41       4.206   4.280   7.473  1.00  0.00           C  
ATOM    330  CB  TRP A  41       4.875   3.723   5.126  1.00  0.00           C  
ATOM    331  O   TRP A  41       3.050   4.121   7.873  1.00  0.00           O  
ATOM    332  CG  TRP A  41       4.631   4.037   3.680  1.00  0.00           C  
ATOM    333  CD1 TRP A  41       4.939   5.197   3.026  1.00  0.00           C  
ATOM    334  CD2 TRP A  41       4.022   3.179   2.711  1.00  0.00           C  
ATOM    335  CE2 TRP A  41       3.994   3.884   1.488  1.00  0.00           C  
ATOM    336  CE3 TRP A  41       3.498   1.880   2.758  1.00  0.00           C  
ATOM    337  NE1 TRP A  41       4.559   5.111   1.707  1.00  0.00           N  
ATOM    338  CH2 TRP A  41       2.955   2.060   0.394  1.00  0.00           C  
ATOM    339  CZ2 TRP A  41       3.461   3.332   0.320  1.00  0.00           C  
ATOM    340  CZ3 TRP A  41       2.968   1.333   1.595  1.00  0.00           C  
ATOM    341  N   ASN A  42       5.297   3.999   8.085  1.00  0.00           N  
ATOM    342  CA  ASN A  42       5.180   3.415   9.417  1.00  0.00           C  
ATOM    343  C   ASN A  42       4.368   4.308  10.351  1.00  0.00           C  
ATOM    344  CB  ASN A  42       6.565   3.146  10.010  1.00  0.00           C  
ATOM    345  O   ASN A  42       3.550   3.817  11.130  1.00  0.00           O  
ATOM    346  CG  ASN A  42       7.224   1.916   9.419  1.00  0.00           C  
ATOM    347  ND2 ASN A  42       8.545   1.837   9.536  1.00  0.00           N  
ATOM    348  OD1 ASN A  42       6.553   1.044   8.862  1.00  0.00           O  
ATOM    349  N   GLU A  43       4.639   5.599  10.183  1.00  0.00           N  
ATOM    350  CA  GLU A  43       3.902   6.555  11.004  1.00  0.00           C  
ATOM    351  C   GLU A  43       2.407   6.508  10.700  1.00  0.00           C  
ATOM    352  CB  GLU A  43       4.437   7.973  10.790  1.00  0.00           C  
ATOM    353  O   GLU A  43       1.582   6.495  11.615  1.00  0.00           O  
ATOM    354  CG  GLU A  43       3.973   8.972  11.841  1.00  0.00           C  
ATOM    355  CD  GLU A  43       4.509  10.376  11.612  1.00  0.00           C  
ATOM    356  OE1 GLU A  43       3.865  11.159  10.877  1.00  0.00           O  
ATOM    357  OE2 GLU A  43       5.581  10.696  12.172  1.00  0.00           O  
ATOM    358  N   GLU A  44       2.074   6.365   9.331  1.00  0.00           N  
ATOM    359  CA  GLU A  44       0.671   6.309   8.931  1.00  0.00           C  
ATOM    360  C   GLU A  44       0.008   5.026   9.422  1.00  0.00           C  
ATOM    361  CB  GLU A  44       0.541   6.420   7.410  1.00  0.00           C  
ATOM    362  O   GLU A  44      -1.125   5.052   9.906  1.00  0.00           O  
ATOM    363  CG  GLU A  44       0.922   7.786   6.858  1.00  0.00           C  
ATOM    364  CD  GLU A  44      -0.033   8.891   7.280  1.00  0.00           C  
ATOM    365  OE1 GLU A  44       0.342   9.723   8.137  1.00  0.00           O  
ATOM    366  OE2 GLU A  44      -1.167   8.925   6.751  1.00  0.00           O  
ATOM    367  N   PHE A  45       0.807   3.993   9.452  1.00  0.00           N  
ATOM    368  CA  PHE A  45       0.303   2.700   9.898  1.00  0.00           C  
ATOM    369  C   PHE A  45       0.068   2.700  11.404  1.00  0.00           C  
ATOM    370  CB  PHE A  45       1.280   1.582   9.521  1.00  0.00           C  
ATOM    371  O   PHE A  45      -0.914   2.129  11.884  1.00  0.00           O  
ATOM    372  CG  PHE A  45       1.523   1.463   8.040  1.00  0.00           C  
ATOM    373  CD1 PHE A  45       0.516   1.758   7.130  1.00  0.00           C  
ATOM    374  CD2 PHE A  45       2.761   1.055   7.559  1.00  0.00           C  
ATOM    375  CE1 PHE A  45       0.738   1.649   5.759  1.00  0.00           C  
ATOM    376  CE2 PHE A  45       2.990   0.944   6.190  1.00  0.00           C  
ATOM    377  CZ  PHE A  45       1.977   1.240   5.292  1.00  0.00           C  
ATOM    378  N   ALA A  46       1.058   3.313  12.068  1.00  0.00           N  
ATOM    379  CA  ALA A  46       0.951   3.415  13.521  1.00  0.00           C  
ATOM    380  C   ALA A  46      -0.314   4.167  13.926  1.00  0.00           C  
ATOM    381  CB  ALA A  46       2.184   4.105  14.098  1.00  0.00           C  
ATOM    382  O   ALA A  46      -0.993   3.783  14.881  1.00  0.00           O  
ATOM    383  N   GLU A  47      -0.572   5.166  13.149  1.00  0.00           N  
ATOM    384  CA  GLU A  47      -1.780   5.935  13.431  1.00  0.00           C  
ATOM    385  C   GLU A  47      -3.033   5.089  13.224  1.00  0.00           C  
ATOM    386  CB  GLU A  47      -1.839   7.186  12.551  1.00  0.00           C  
ATOM    387  O   GLU A  47      -3.982   5.173  14.007  1.00  0.00           O  
ATOM    388  CG  GLU A  47      -0.789   8.231  12.897  1.00  0.00           C  
ATOM    389  CD  GLU A  47      -0.882   9.483  12.039  1.00  0.00           C  
ATOM    390  OE1 GLU A  47      -1.581  10.442  12.439  1.00  0.00           O  
ATOM    391  OE2 GLU A  47      -0.253   9.504  10.958  1.00  0.00           O  
ATOM    392  N   LEU A  48      -2.964   4.291  12.247  1.00  0.00           N  
ATOM    393  CA  LEU A  48      -4.082   3.396  11.969  1.00  0.00           C  
ATOM    394  C   LEU A  48      -4.268   2.391  13.100  1.00  0.00           C  
ATOM    395  CB  LEU A  48      -3.862   2.658  10.646  1.00  0.00           C  
ATOM    396  O   LEU A  48      -5.396   2.126  13.522  1.00  0.00           O  
ATOM    397  CG  LEU A  48      -4.064   3.478   9.370  1.00  0.00           C  
ATOM    398  CD1 LEU A  48      -3.523   2.721   8.162  1.00  0.00           C  
ATOM    399  CD2 LEU A  48      -5.539   3.815   9.179  1.00  0.00           C  
ATOM    400  N   GLU A  49      -3.128   1.875  13.527  1.00  0.00           N  
ATOM    401  CA  GLU A  49      -3.155   0.941  14.649  1.00  0.00           C  
ATOM    402  C   GLU A  49      -3.742   1.594  15.897  1.00  0.00           C  
ATOM    403  CB  GLU A  49      -1.749   0.413  14.943  1.00  0.00           C  
ATOM    404  O   GLU A  49      -4.546   0.982  16.604  1.00  0.00           O  
ATOM    405  CG  GLU A  49      -1.713  -0.689  15.992  1.00  0.00           C  
ATOM    406  CD  GLU A  49      -0.321  -1.260  16.215  1.00  0.00           C  
ATOM    407  OE1 GLU A  49       0.492  -0.620  16.920  1.00  0.00           O  
ATOM    408  OE2 GLU A  49      -0.041  -2.356  15.680  1.00  0.00           O  
ATOM    409  N   GLU A  50      -3.501   2.843  16.071  1.00  0.00           N  
ATOM    410  CA  GLU A  50      -4.012   3.595  17.214  1.00  0.00           C  
ATOM    411  C   GLU A  50      -5.503   3.881  17.064  1.00  0.00           C  
ATOM    412  CB  GLU A  50      -3.239   4.905  17.384  1.00  0.00           C  
ATOM    413  O   GLU A  50      -6.239   3.903  18.053  1.00  0.00           O  
ATOM    414  CG  GLU A  50      -3.433   5.562  18.743  1.00  0.00           C  
ATOM    415  CD  GLU A  50      -2.646   6.852  18.904  1.00  0.00           C  
ATOM    416  OE1 GLU A  50      -3.154   7.927  18.510  1.00  0.00           O  
ATOM    417  OE2 GLU A  50      -1.511   6.788  19.427  1.00  0.00           O  
ATOM    418  N   GLU A  51      -5.896   4.036  15.785  1.00  0.00           N  
ATOM    419  CA  GLU A  51      -7.306   4.291  15.504  1.00  0.00           C  
ATOM    420  C   GLU A  51      -8.133   3.014  15.624  1.00  0.00           C  
ATOM    421  CB  GLU A  51      -7.475   4.898  14.109  1.00  0.00           C  
ATOM    422  O   GLU A  51      -9.363   3.068  15.684  1.00  0.00           O  
ATOM    423  CG  GLU A  51      -6.888   6.296  13.972  1.00  0.00           C  
ATOM    424  CD  GLU A  51      -7.315   7.002  12.695  1.00  0.00           C  
ATOM    425  OE1 GLU A  51      -8.277   7.802  12.736  1.00  0.00           O  
ATOM    426  OE2 GLU A  51      -6.683   6.753  11.644  1.00  0.00           O  
ATOM    427  N   GLY A  52      -7.363   1.900  15.865  1.00  0.00           N  
ATOM    428  CA  GLY A  52      -8.052   0.638  16.082  1.00  0.00           C  
ATOM    429  C   GLY A  52      -8.073  -0.249  14.851  1.00  0.00           C  
ATOM    430  O   GLY A  52      -8.952  -1.102  14.709  1.00  0.00           O  
ATOM    431  N   ASP A  53      -7.211  -0.015  13.895  1.00  0.00           N  
ATOM    432  CA  ASP A  53      -7.185  -0.857  12.703  1.00  0.00           C  
ATOM    433  C   ASP A  53      -5.845  -1.576  12.568  1.00  0.00           C  
ATOM    434  CB  ASP A  53      -7.463  -0.023  11.451  1.00  0.00           C  
ATOM    435  O   ASP A  53      -5.094  -1.330  11.622  1.00  0.00           O  
ATOM    436  CG  ASP A  53      -8.838   0.622  11.461  1.00  0.00           C  
ATOM    437  OD1 ASP A  53      -9.837  -0.069  11.169  1.00  0.00           O  
ATOM    438  OD2 ASP A  53      -8.921   1.832  11.761  1.00  0.00           O  
ATOM    439  N   PRO A  54      -5.548  -2.366  13.622  1.00  0.00           N  
ATOM    440  CA  PRO A  54      -4.272  -3.085  13.607  1.00  0.00           C  
ATOM    441  C   PRO A  54      -4.170  -4.082  12.455  1.00  0.00           C  
ATOM    442  CB  PRO A  54      -4.259  -3.808  14.957  1.00  0.00           C  
ATOM    443  O   PRO A  54      -3.077  -4.319  11.934  1.00  0.00           O  
ATOM    444  CG  PRO A  54      -5.697  -3.893  15.358  1.00  0.00           C  
ATOM    445  CD  PRO A  54      -6.417  -2.694  14.810  1.00  0.00           C  
ATOM    446  N   ALA A  55      -5.319  -4.686  12.078  1.00  0.00           N  
ATOM    447  CA  ALA A  55      -5.332  -5.665  10.994  1.00  0.00           C  
ATOM    448  C   ALA A  55      -4.932  -5.022   9.669  1.00  0.00           C  
ATOM    449  CB  ALA A  55      -6.712  -6.307  10.874  1.00  0.00           C  
ATOM    450  O   ALA A  55      -4.114  -5.571   8.927  1.00  0.00           O  
ATOM    451  N   LEU A  56      -5.510  -3.900   9.505  1.00  0.00           N  
ATOM    452  CA  LEU A  56      -5.196  -3.186   8.273  1.00  0.00           C  
ATOM    453  C   LEU A  56      -3.756  -2.683   8.288  1.00  0.00           C  
ATOM    454  CB  LEU A  56      -6.157  -2.012   8.073  1.00  0.00           C  
ATOM    455  O   LEU A  56      -3.046  -2.790   7.286  1.00  0.00           O  
ATOM    456  CG  LEU A  56      -7.558  -2.361   7.569  1.00  0.00           C  
ATOM    457  CD1 LEU A  56      -8.490  -1.163   7.720  1.00  0.00           C  
ATOM    458  CD2 LEU A  56      -7.505  -2.823   6.117  1.00  0.00           C  
ATOM    459  N   ALA A  57      -3.366  -2.086   9.440  1.00  0.00           N  
ATOM    460  CA  ALA A  57      -1.988  -1.620   9.575  1.00  0.00           C  
ATOM    461  C   ALA A  57      -0.998  -2.746   9.291  1.00  0.00           C  
ATOM    462  CB  ALA A  57      -1.754  -1.050  10.972  1.00  0.00           C  
ATOM    463  O   ALA A  57      -0.002  -2.543   8.591  1.00  0.00           O  
ATOM    464  N   ALA A  58      -1.335  -3.842   9.781  1.00  0.00           N  
ATOM    465  CA  ALA A  58      -0.473  -5.006   9.586  1.00  0.00           C  
ATOM    466  C   ALA A  58      -0.436  -5.421   8.118  1.00  0.00           C  
ATOM    467  CB  ALA A  58      -0.946  -6.169  10.453  1.00  0.00           C  
ATOM    468  O   ALA A  58       0.626  -5.757   7.588  1.00  0.00           O  
ATOM    469  N   ALA A  59      -1.650  -5.348   7.499  1.00  0.00           N  
ATOM    470  CA  ALA A  59      -1.736  -5.704   6.085  1.00  0.00           C  
ATOM    471  C   ALA A  59      -0.874  -4.778   5.233  1.00  0.00           C  
ATOM    472  CB  ALA A  59      -3.187  -5.660   5.613  1.00  0.00           C  
ATOM    473  O   ALA A  59      -0.123  -5.239   4.369  1.00  0.00           O  
ATOM    474  N   LEU A  60      -1.022  -3.558   5.514  1.00  0.00           N  
ATOM    475  CA  LEU A  60      -0.250  -2.576   4.761  1.00  0.00           C  
ATOM    476  C   LEU A  60       1.245  -2.761   5.001  1.00  0.00           C  
ATOM    477  CB  LEU A  60      -0.669  -1.155   5.146  1.00  0.00           C  
ATOM    478  O   LEU A  60       2.042  -2.688   4.064  1.00  0.00           O  
ATOM    479  CG  LEU A  60      -2.063  -0.715   4.698  1.00  0.00           C  
ATOM    480  CD1 LEU A  60      -2.414   0.637   5.311  1.00  0.00           C  
ATOM    481  CD2 LEU A  60      -2.142  -0.655   3.177  1.00  0.00           C  
ATOM    482  N   ALA A  61       1.582  -2.985   6.195  1.00  0.00           N  
ATOM    483  CA  ALA A  61       2.980  -3.214   6.550  1.00  0.00           C  
ATOM    484  C   ALA A  61       3.543  -4.423   5.809  1.00  0.00           C  
ATOM    485  CB  ALA A  61       3.122  -3.404   8.058  1.00  0.00           C  
ATOM    486  O   ALA A  61       4.672  -4.385   5.314  1.00  0.00           O  
ATOM    487  N   GLN A  62       2.726  -5.457   5.768  1.00  0.00           N  
ATOM    488  CA  GLN A  62       3.141  -6.679   5.086  1.00  0.00           C  
ATOM    489  C   GLN A  62       3.357  -6.431   3.596  1.00  0.00           C  
ATOM    490  CB  GLN A  62       2.105  -7.786   5.289  1.00  0.00           C  
ATOM    491  O   GLN A  62       4.312  -6.944   3.008  1.00  0.00           O  
ATOM    492  CG  GLN A  62       2.611  -9.176   4.926  1.00  0.00           C  
ATOM    493  CD  GLN A  62       1.605 -10.267   5.239  1.00  0.00           C  
ATOM    494  NE2 GLN A  62       2.096 -11.484   5.447  1.00  0.00           N  
ATOM    495  OE1 GLN A  62       0.397 -10.018   5.295  1.00  0.00           O  
ATOM    496  N   ALA A  63       2.439  -5.688   3.000  1.00  0.00           N  
ATOM    497  CA  ALA A  63       2.591  -5.345   1.588  1.00  0.00           C  
ATOM    498  C   ALA A  63       3.883  -4.570   1.347  1.00  0.00           C  
ATOM    499  CB  ALA A  63       1.390  -4.534   1.105  1.00  0.00           C  
ATOM    500  O   ALA A  63       4.636  -4.878   0.420  1.00  0.00           O  
ATOM    501  N   TRP A  64       4.021  -3.646   2.189  1.00  0.00           N  
ATOM    502  CA  TRP A  64       5.224  -2.829   2.064  1.00  0.00           C  
ATOM    503  C   TRP A  64       6.478  -3.672   2.265  1.00  0.00           C  
ATOM    504  CB  TRP A  64       5.200  -1.678   3.074  1.00  0.00           C  
ATOM    505  O   TRP A  64       7.466  -3.509   1.545  1.00  0.00           O  
ATOM    506  CG  TRP A  64       6.427  -0.817   3.045  1.00  0.00           C  
ATOM    507  CD1 TRP A  64       7.418  -0.765   3.986  1.00  0.00           C  
ATOM    508  CD2 TRP A  64       6.791   0.118   2.026  1.00  0.00           C  
ATOM    509  CE2 TRP A  64       8.017   0.703   2.414  1.00  0.00           C  
ATOM    510  CE3 TRP A  64       6.199   0.519   0.820  1.00  0.00           C  
ATOM    511  NE1 TRP A  64       8.377   0.148   3.612  1.00  0.00           N  
ATOM    512  CH2 TRP A  64       8.062   2.042   0.463  1.00  0.00           C  
ATOM    513  CZ2 TRP A  64       8.662   1.669   1.637  1.00  0.00           C  
ATOM    514  CZ3 TRP A  64       6.843   1.479   0.049  1.00  0.00           C  
ATOM    515  N   GLN A  65       6.488  -4.525   3.246  1.00  0.00           N  
ATOM    516  CA  GLN A  65       7.624  -5.398   3.520  1.00  0.00           C  
ATOM    517  C   GLN A  65       7.976  -6.243   2.299  1.00  0.00           C  
ATOM    518  CB  GLN A  65       7.330  -6.302   4.718  1.00  0.00           C  
ATOM    519  O   GLN A  65       9.153  -6.476   2.017  1.00  0.00           O  
ATOM    520  CG  GLN A  65       7.492  -5.611   6.065  1.00  0.00           C  
ATOM    521  CD  GLN A  65       7.887  -6.570   7.173  1.00  0.00           C  
ATOM    522  NE2 GLN A  65       7.071  -6.634   8.220  1.00  0.00           N  
ATOM    523  OE1 GLN A  65       8.916  -7.248   7.088  1.00  0.00           O  
ATOM    524  N   GLN A  66       6.881  -6.652   1.573  1.00  0.00           N  
ATOM    525  CA  GLN A  66       7.116  -7.432   0.363  1.00  0.00           C  
ATOM    526  C   GLN A  66       7.806  -6.593  -0.708  1.00  0.00           C  
ATOM    527  CB  GLN A  66       5.800  -7.995  -0.178  1.00  0.00           C  
ATOM    528  O   GLN A  66       8.737  -7.061  -1.367  1.00  0.00           O  
ATOM    529  CG  GLN A  66       5.213  -9.112   0.673  1.00  0.00           C  
ATOM    530  CD  GLN A  66       4.597 -10.222  -0.159  1.00  0.00           C  
ATOM    531  NE2 GLN A  66       3.332 -10.528   0.105  1.00  0.00           N  
ATOM    532  OE1 GLN A  66       5.254 -10.798  -1.032  1.00  0.00           O  
ATOM    533  N   LEU A  67       7.391  -5.349  -0.740  1.00  0.00           N  
ATOM    534  CA  LEU A  67       8.000  -4.441  -1.706  1.00  0.00           C  
ATOM    535  C   LEU A  67       9.437  -4.114  -1.313  1.00  0.00           C  
ATOM    536  CB  LEU A  67       7.184  -3.151  -1.818  1.00  0.00           C  
ATOM    537  O   LEU A  67      10.329  -4.094  -2.165  1.00  0.00           O  
ATOM    538  CG  LEU A  67       5.741  -3.302  -2.302  1.00  0.00           C  
ATOM    539  CD1 LEU A  67       5.004  -1.971  -2.194  1.00  0.00           C  
ATOM    540  CD2 LEU A  67       5.709  -3.822  -3.735  1.00  0.00           C  
ATOM    541  N   ALA A  68       9.557  -3.900  -0.058  1.00  0.00           N  
ATOM    542  CA  ALA A  68      10.884  -3.595   0.470  1.00  0.00           C  
ATOM    543  C   ALA A  68      11.848  -4.755   0.234  1.00  0.00           C  
ATOM    544  CB  ALA A  68      10.802  -3.270   1.959  1.00  0.00           C  
ATOM    545  O   ALA A  68      13.023  -4.540  -0.074  1.00  0.00           O  
ATOM    546  N   ALA A  69      11.284  -5.908   0.382  1.00  0.00           N  
ATOM    547  CA  ALA A  69      12.103  -7.095   0.148  1.00  0.00           C  
ATOM    548  C   ALA A  69      12.586  -7.152  -1.298  1.00  0.00           C  
ATOM    549  CB  ALA A  69      11.319  -8.359   0.495  1.00  0.00           C  
ATOM    550  O   ALA A  69      13.752  -7.458  -1.558  1.00  0.00           O  
ATOM    551  N   LYS A  70      11.697  -6.877  -2.158  1.00  0.00           N  
ATOM    552  CA  LYS A  70      12.054  -6.832  -3.574  1.00  0.00           C  
ATOM    553  C   LYS A  70      13.045  -5.707  -3.856  1.00  0.00           C  
ATOM    554  CB  LYS A  70      10.804  -6.659  -4.437  1.00  0.00           C  
ATOM    555  O   LYS A  70      13.987  -5.882  -4.632  1.00  0.00           O  
ATOM    556  CG  LYS A  70       9.918  -7.894  -4.499  1.00  0.00           C  
ATOM    557  CD  LYS A  70       8.749  -7.696  -5.456  1.00  0.00           C  
ATOM    558  CE  LYS A  70       7.885  -8.946  -5.550  1.00  0.00           C  
ATOM    559  NZ  LYS A  70       6.764  -8.772  -6.522  1.00  0.00           N  
ATOM    560  N   ALA A  71      12.746  -4.630  -3.181  1.00  0.00           N  
ATOM    561  CA  ALA A  71      13.612  -3.467  -3.355  1.00  0.00           C  
ATOM    562  C   ALA A  71      15.020  -3.748  -2.838  1.00  0.00           C  
ATOM    563  CB  ALA A  71      13.020  -2.252  -2.645  1.00  0.00           C  
ATOM    564  O   ALA A  71      15.999  -3.215  -3.364  1.00  0.00           O  
ATOM    565  N   GLN A  72      15.136  -4.604  -1.845  1.00  0.00           N  
ATOM    566  CA  GLN A  72      16.437  -4.965  -1.293  1.00  0.00           C  
ATOM    567  C   GLN A  72      17.269  -5.743  -2.309  1.00  0.00           C  
ATOM    568  CB  GLN A  72      16.269  -5.786  -0.013  1.00  0.00           C  
ATOM    569  O   GLN A  72      18.498  -5.767  -2.224  1.00  0.00           O  
ATOM    570  CG  GLN A  72      15.758  -4.979   1.173  1.00  0.00           C  
ATOM    571  CD  GLN A  72      15.824  -5.748   2.479  1.00  0.00           C  
ATOM    572  NE2 GLN A  72      15.704  -5.035   3.593  1.00  0.00           N  
ATOM    573  OE1 GLN A  72      15.981  -6.973   2.486  1.00  0.00           O  
ATOM    574  N   SER A  73      16.554  -6.240  -3.249  1.00  0.00           N  
ATOM    575  CA  SER A  73      17.253  -6.970  -4.301  1.00  0.00           C  
ATOM    576  C   SER A  73      17.791  -6.022  -5.368  1.00  0.00           C  
ATOM    577  CB  SER A  73      16.326  -8.002  -4.945  1.00  0.00           C  
ATOM    578  O   SER A  73      18.631  -6.409  -6.183  1.00  0.00           O  
ATOM    579  OG  SER A  73      15.948  -8.994  -4.006  1.00  0.00           O  
ATOM    580  N   GLY A  74      17.472  -4.702  -5.225  1.00  0.00           N  
ATOM    581  CA  GLY A  74      17.917  -3.702  -6.182  1.00  0.00           C  
ATOM    582  C   GLY A  74      17.061  -3.651  -7.433  1.00  0.00           C  
ATOM    583  O   GLY A  74      17.390  -2.944  -8.388  1.00  0.00           O  
ATOM    584  N   GLU A  75      15.949  -4.321  -7.415  1.00  0.00           N  
ATOM    585  CA  GLU A  75      15.029  -4.367  -8.547  1.00  0.00           C  
ATOM    586  C   GLU A  75      13.937  -3.309  -8.415  1.00  0.00           C  
ATOM    587  CB  GLU A  75      14.401  -5.757  -8.674  1.00  0.00           C  
ATOM    588  O   GLU A  75      13.504  -2.992  -7.306  1.00  0.00           O  
ATOM    589  CG  GLU A  75      15.405  -6.859  -8.984  1.00  0.00           C  
ATOM    590  CD  GLU A  75      14.765  -8.231  -9.126  1.00  0.00           C  
ATOM    591  OE1 GLU A  75      14.370  -8.603 -10.254  1.00  0.00           O  
ATOM    592  OE2 GLU A  75      14.656  -8.939  -8.100  1.00  0.00           O  
ATOM    593  N   THR A  76      13.625  -2.591  -9.542  1.00  0.00           N  
ATOM    594  CA  THR A  76      12.524  -1.634  -9.547  1.00  0.00           C  
ATOM    595  C   THR A  76      11.181  -2.355  -9.598  1.00  0.00           C  
ATOM    596  CB  THR A  76      12.634  -0.663 -10.737  1.00  0.00           C  
ATOM    597  O   THR A  76      11.033  -3.354 -10.305  1.00  0.00           O  
ATOM    598  CG2 THR A  76      13.866   0.227 -10.610  1.00  0.00           C  
ATOM    599  OG1 THR A  76      12.725  -1.415 -11.953  1.00  0.00           O  
ATOM    600  N   ILE A  77      10.346  -1.891  -8.752  1.00  0.00           N  
ATOM    601  CA  ILE A  77       9.031  -2.507  -8.607  1.00  0.00           C  
ATOM    602  C   ILE A  77       7.994  -1.699  -9.384  1.00  0.00           C  
ATOM    603  CB  ILE A  77       8.620  -2.620  -7.122  1.00  0.00           C  
ATOM    604  O   ILE A  77       7.835  -0.498  -9.154  1.00  0.00           O  
ATOM    605  CG1 ILE A  77       9.701  -3.357  -6.323  1.00  0.00           C  
ATOM    606  CG2 ILE A  77       7.266  -3.324  -6.989  1.00  0.00           C  
ATOM    607  CD1 ILE A  77       9.718  -3.012  -4.840  1.00  0.00           C  
ATOM    608  N   PRO A  78       7.424  -2.398 -10.284  1.00  0.00           N  
ATOM    609  CA  PRO A  78       6.354  -1.712 -11.013  1.00  0.00           C  
ATOM    610  C   PRO A  78       5.194  -1.302 -10.109  1.00  0.00           C  
ATOM    611  CB  PRO A  78       5.903  -2.754 -12.040  1.00  0.00           C  
ATOM    612  O   PRO A  78       4.811  -2.054  -9.209  1.00  0.00           O  
ATOM    613  CG  PRO A  78       6.989  -3.781 -12.044  1.00  0.00           C  
ATOM    614  CD  PRO A  78       7.709  -3.720 -10.728  1.00  0.00           C  
ATOM    615  N   GLU A  79       4.701  -0.088 -10.342  1.00  0.00           N  
ATOM    616  CA  GLU A  79       3.582   0.458  -9.580  1.00  0.00           C  
ATOM    617  C   GLU A  79       2.420  -0.530  -9.522  1.00  0.00           C  
ATOM    618  CB  GLU A  79       3.116   1.784 -10.184  1.00  0.00           C  
ATOM    619  O   GLU A  79       1.763  -0.664  -8.487  1.00  0.00           O  
ATOM    620  CG  GLU A  79       2.010   2.466  -9.391  1.00  0.00           C  
ATOM    621  CD  GLU A  79       1.482   3.726 -10.059  1.00  0.00           C  
ATOM    622  OE1 GLU A  79       0.572   3.625 -10.912  1.00  0.00           O  
ATOM    623  OE2 GLU A  79       1.983   4.823  -9.726  1.00  0.00           O  
ATOM    624  N   ALA A  80       2.262  -1.171 -10.652  1.00  0.00           N  
ATOM    625  CA  ALA A  80       1.163  -2.131 -10.729  1.00  0.00           C  
ATOM    626  C   ALA A  80       1.342  -3.252  -9.710  1.00  0.00           C  
ATOM    627  CB  ALA A  80       1.060  -2.709 -12.139  1.00  0.00           C  
ATOM    628  O   ALA A  80       0.379  -3.670  -9.063  1.00  0.00           O  
ATOM    629  N   GLU A  81       2.587  -3.669  -9.635  1.00  0.00           N  
ATOM    630  CA  GLU A  81       2.883  -4.738  -8.687  1.00  0.00           C  
ATOM    631  C   GLU A  81       2.697  -4.267  -7.247  1.00  0.00           C  
ATOM    632  CB  GLU A  81       4.308  -5.258  -8.890  1.00  0.00           C  
ATOM    633  O   GLU A  81       2.140  -4.989  -6.419  1.00  0.00           O  
ATOM    634  CG  GLU A  81       4.404  -6.775  -8.971  1.00  0.00           C  
ATOM    635  CD  GLU A  81       5.836  -7.283  -9.036  1.00  0.00           C  
ATOM    636  OE1 GLU A  81       6.458  -7.483  -7.968  1.00  0.00           O  
ATOM    637  OE2 GLU A  81       6.339  -7.481 -10.164  1.00  0.00           O  
ATOM    638  N   ALA A  82       3.098  -3.056  -6.986  1.00  0.00           N  
ATOM    639  CA  ALA A  82       2.949  -2.473  -5.655  1.00  0.00           C  
ATOM    640  C   ALA A  82       1.477  -2.350  -5.272  1.00  0.00           C  
ATOM    641  CB  ALA A  82       3.628  -1.108  -5.593  1.00  0.00           C  
ATOM    642  O   ALA A  82       1.085  -2.718  -4.162  1.00  0.00           O  
ATOM    643  N   THR A  83       0.747  -1.824  -6.241  1.00  0.00           N  
ATOM    644  CA  THR A  83      -0.682  -1.642  -6.011  1.00  0.00           C  
ATOM    645  C   THR A  83      -1.364  -2.983  -5.756  1.00  0.00           C  
ATOM    646  CB  THR A  83      -1.355  -0.940  -7.205  1.00  0.00           C  
ATOM    647  O   THR A  83      -2.198  -3.100  -4.856  1.00  0.00           O  
ATOM    648  CG2 THR A  83      -2.850  -0.759  -6.966  1.00  0.00           C  
ATOM    649  OG1 THR A  83      -0.754   0.346  -7.397  1.00  0.00           O  
ATOM    650  N   GLN A  84      -0.973  -3.888  -6.510  1.00  0.00           N  
ATOM    651  CA  GLN A  84      -1.554  -5.219  -6.368  1.00  0.00           C  
ATOM    652  C   GLN A  84      -1.214  -5.825  -5.010  1.00  0.00           C  
ATOM    653  CB  GLN A  84      -1.069  -6.139  -7.490  1.00  0.00           C  
ATOM    654  O   GLN A  84      -2.074  -6.424  -4.359  1.00  0.00           O  
ATOM    655  CG  GLN A  84      -1.779  -7.485  -7.530  1.00  0.00           C  
ATOM    656  CD  GLN A  84      -1.332  -8.349  -8.695  1.00  0.00           C  
ATOM    657  NE2 GLN A  84      -2.271  -9.082  -9.284  1.00  0.00           N  
ATOM    658  OE1 GLN A  84      -0.153  -8.358  -9.062  1.00  0.00           O  
ATOM    659  N   ALA A  85      -0.009  -5.665  -4.587  1.00  0.00           N  
ATOM    660  CA  ALA A  85       0.431  -6.189  -3.296  1.00  0.00           C  
ATOM    661  C   ALA A  85      -0.348  -5.549  -2.150  1.00  0.00           C  
ATOM    662  CB  ALA A  85       1.929  -5.959  -3.110  1.00  0.00           C  
ATOM    663  O   ALA A  85      -0.799  -6.242  -1.235  1.00  0.00           O  
ATOM    664  N   ILE A  86      -0.607  -4.281  -2.293  1.00  0.00           N  
ATOM    665  CA  ILE A  86      -1.337  -3.543  -1.268  1.00  0.00           C  
ATOM    666  C   ILE A  86      -2.796  -3.993  -1.250  1.00  0.00           C  
ATOM    667  CB  ILE A  86      -1.249  -2.018  -1.500  1.00  0.00           C  
ATOM    668  O   ILE A  86      -3.355  -4.267  -0.185  1.00  0.00           O  
ATOM    669  CG1 ILE A  86       0.199  -1.537  -1.344  1.00  0.00           C  
ATOM    670  CG2 ILE A  86      -2.180  -1.272  -0.540  1.00  0.00           C  
ATOM    671  CD1 ILE A  86       0.435  -0.116  -1.836  1.00  0.00           C  
ATOM    672  N   THR A  87      -3.377  -4.077  -2.378  1.00  0.00           N  
ATOM    673  CA  THR A  87      -4.772  -4.485  -2.499  1.00  0.00           C  
ATOM    674  C   THR A  87      -4.980  -5.882  -1.920  1.00  0.00           C  
ATOM    675  CB  THR A  87      -5.237  -4.461  -3.967  1.00  0.00           C  
ATOM    676  O   THR A  87      -5.947  -6.121  -1.193  1.00  0.00           O  
ATOM    677  CG2 THR A  87      -6.697  -4.882  -4.089  1.00  0.00           C  
ATOM    678  OG1 THR A  87      -5.088  -3.135  -4.488  1.00  0.00           O  
ATOM    679  N   GLN A  88      -4.118  -6.721  -2.235  1.00  0.00           N  
ATOM    680  CA  GLN A  88      -4.217  -8.095  -1.756  1.00  0.00           C  
ATOM    681  C   GLN A  88      -4.055  -8.162  -0.240  1.00  0.00           C  
ATOM    682  CB  GLN A  88      -3.169  -8.978  -2.435  1.00  0.00           C  
ATOM    683  O   GLN A  88      -4.802  -8.870   0.439  1.00  0.00           O  
ATOM    684  CG  GLN A  88      -3.327 -10.462  -2.135  1.00  0.00           C  
ATOM    685  CD  GLN A  88      -2.281 -11.316  -2.828  1.00  0.00           C  
ATOM    686  NE2 GLN A  88      -2.648 -12.549  -3.161  1.00  0.00           N  
ATOM    687  OE1 GLN A  88      -1.153 -10.871  -3.062  1.00  0.00           O  
ATOM    688  N   ALA A  89      -3.065  -7.420   0.332  1.00  0.00           N  
ATOM    689  CA  ALA A  89      -2.822  -7.385   1.772  1.00  0.00           C  
ATOM    690  C   ALA A  89      -4.037  -6.842   2.520  1.00  0.00           C  
ATOM    691  CB  ALA A  89      -1.589  -6.540   2.083  1.00  0.00           C  
ATOM    692  O   ALA A  89      -4.452  -7.407   3.535  1.00  0.00           O  
ATOM    693  N   VAL A  90      -4.655  -5.789   1.918  1.00  0.00           N  
ATOM    694  CA  VAL A  90      -5.823  -5.177   2.543  1.00  0.00           C  
ATOM    695  C   VAL A  90      -6.996  -6.155   2.514  1.00  0.00           C  
ATOM    696  CB  VAL A  90      -6.214  -3.856   1.843  1.00  0.00           C  
ATOM    697  O   VAL A  90      -7.698  -6.322   3.515  1.00  0.00           O  
ATOM    698  CG1 VAL A  90      -7.539  -3.327   2.389  1.00  0.00           C  
ATOM    699  CG2 VAL A  90      -5.109  -2.815   2.014  1.00  0.00           C  
ATOM    700  N   ASN A  91      -7.126  -6.837   1.423  1.00  0.00           N  
ATOM    701  CA  ASN A  91      -8.203  -7.812   1.285  1.00  0.00           C  
ATOM    702  C   ASN A  91      -8.069  -8.942   2.301  1.00  0.00           C  
ATOM    703  CB  ASN A  91      -8.236  -8.377  -0.137  1.00  0.00           C  
ATOM    704  O   ASN A  91      -9.060  -9.367   2.898  1.00  0.00           O  
ATOM    705  CG  ASN A  91      -8.829  -7.406  -1.138  1.00  0.00           C  
ATOM    706  ND2 ASN A  91      -8.262  -7.371  -2.338  1.00  0.00           N  
ATOM    707  OD1 ASN A  91      -9.788  -6.692  -0.835  1.00  0.00           O  
ATOM    708  N   GLN A  92      -6.886  -9.311   2.447  1.00  0.00           N  
ATOM    709  CA  GLN A  92      -6.629 -10.393   3.391  1.00  0.00           C  
ATOM    710  C   GLN A  92      -6.910  -9.951   4.825  1.00  0.00           C  
ATOM    711  CB  GLN A  92      -5.186 -10.884   3.267  1.00  0.00           C  
ATOM    712  O   GLN A  92      -7.472 -10.711   5.615  1.00  0.00           O  
ATOM    713  CG  GLN A  92      -4.964 -11.855   2.115  1.00  0.00           C  
ATOM    714  CD  GLN A  92      -3.575 -12.464   2.119  1.00  0.00           C  
ATOM    715  NE2 GLN A  92      -2.723 -12.003   1.210  1.00  0.00           N  
ATOM    716  OE1 GLN A  92      -3.269 -13.340   2.934  1.00  0.00           O  
ATOM    717  N   ALA A  93      -6.480  -8.703   5.155  1.00  0.00           N  
ATOM    718  CA  ALA A  93      -6.732  -8.161   6.487  1.00  0.00           C  
ATOM    719  C   ALA A  93      -8.229  -8.088   6.775  1.00  0.00           C  
ATOM    720  CB  ALA A  93      -6.099  -6.779   6.628  1.00  0.00           C  
ATOM    721  O   ALA A  93      -8.675  -8.439   7.870  1.00  0.00           O  
ATOM    722  N   ILE A  94      -9.053  -7.687   5.772  1.00  0.00           N  
ATOM    723  CA  ILE A  94     -10.497  -7.557   5.931  1.00  0.00           C  
ATOM    724  C   ILE A  94     -11.122  -8.937   6.123  1.00  0.00           C  
ATOM    725  CB  ILE A  94     -11.136  -6.843   4.718  1.00  0.00           C  
ATOM    726  O   ILE A  94     -12.009  -9.112   6.961  1.00  0.00           O  
ATOM    727  CG1 ILE A  94     -10.655  -5.390   4.640  1.00  0.00           C  
ATOM    728  CG2 ILE A  94     -12.664  -6.911   4.796  1.00  0.00           C  
ATOM    729  CD1 ILE A  94     -11.046  -4.677   3.352  1.00  0.00           C  
ATOM    730  N   GLN A  95     -10.574  -9.877   5.401  1.00  0.00           N  
ATOM    731  CA  GLN A  95     -11.096 -11.237   5.472  1.00  0.00           C  
ATOM    732  C   GLN A  95     -10.802 -11.870   6.829  1.00  0.00           C  
ATOM    733  CB  GLN A  95     -10.508 -12.098   4.353  1.00  0.00           C  
ATOM    734  O   GLN A  95     -11.599 -12.661   7.337  1.00  0.00           O  
ATOM    735  CG  GLN A  95     -11.044 -11.757   2.969  1.00  0.00           C  
ATOM    736  CD  GLN A  95     -10.599 -12.745   1.907  1.00  0.00           C  
ATOM    737  NE2 GLN A  95      -9.922 -12.246   0.879  1.00  0.00           N  
ATOM    738  OE1 GLN A  95     -10.861 -13.948   2.011  1.00  0.00           O  
ATOM    739  N   GLN A  96      -9.593 -11.492   7.359  1.00  0.00           N  
ATOM    740  CA  GLN A  96      -9.216 -12.044   8.656  1.00  0.00           C  
ATOM    741  C   GLN A  96     -10.140 -11.537   9.759  1.00  0.00           C  
ATOM    742  CB  GLN A  96      -7.764 -11.695   8.987  1.00  0.00           C  
ATOM    743  O   GLN A  96     -10.469 -12.277  10.689  1.00  0.00           O  
ATOM    744  CG  GLN A  96      -6.744 -12.605   8.315  1.00  0.00           C  
ATOM    745  CD  GLN A  96      -5.397 -12.592   9.012  1.00  0.00           C  
ATOM    746  NE2 GLN A  96      -4.338 -12.340   8.251  1.00  0.00           N  
ATOM    747  OE1 GLN A  96      -5.308 -12.806  10.226  1.00  0.00           O  
ATOM    748  N   GLU A  97     -10.533 -10.265   9.646  1.00  0.00           N  
ATOM    749  CA  GLU A  97     -11.475  -9.732  10.625  1.00  0.00           C  
ATOM    750  C   GLU A  97     -12.829 -10.429  10.524  1.00  0.00           C  
ATOM    751  CB  GLU A  97     -11.646  -8.222  10.442  1.00  0.00           C  
ATOM    752  O   GLU A  97     -13.505 -10.634  11.535  1.00  0.00           O  
ATOM    753  CG  GLU A  97     -10.425  -7.411  10.850  1.00  0.00           C  
ATOM    754  CD  GLU A  97     -10.665  -5.910  10.821  1.00  0.00           C  
ATOM    755  OE1 GLU A  97     -11.055  -5.336  11.863  1.00  0.00           O  
ATOM    756  OE2 GLU A  97     -10.461  -5.302   9.746  1.00  0.00           O  
ATOM    757  N   ASP A  98     -13.274 -10.874   9.320  1.00  0.00           N  
ATOM    758  CA  ASP A  98     -14.545 -11.558   9.102  1.00  0.00           C  
ATOM    759  C   ASP A  98     -14.521 -12.964   9.697  1.00  0.00           C  
ATOM    760  CB  ASP A  98     -14.868 -11.625   7.607  1.00  0.00           C  
ATOM    761  O   ASP A  98     -15.553 -13.475  10.137  1.00  0.00           O  
ATOM    762  CG  ASP A  98     -16.294 -12.066   7.328  1.00  0.00           C  
ATOM    763  OD1 ASP A  98     -16.509 -13.245   6.971  1.00  0.00           O  
ATOM    764  OD2 ASP A  98     -17.211 -11.228   7.464  1.00  0.00           O  
ATOM    765  N   GLN A  99     -13.399 -13.570   9.876  1.00  0.00           N  
ATOM    766  CA  GLN A  99     -13.309 -14.934  10.386  1.00  0.00           C  
ATOM    767  C   GLN A  99     -13.285 -14.950  11.912  1.00  0.00           C  
ATOM    768  CB  GLN A  99     -12.066 -15.633   9.834  1.00  0.00           C  
ATOM    769  O   GLN A  99     -13.762 -15.900  12.536  1.00  0.00           O  
ATOM    770  CG  GLN A  99     -12.233 -16.152   8.412  1.00  0.00           C  
ATOM    771  CD  GLN A  99     -11.221 -17.226   8.057  1.00  0.00           C  
ATOM    772  NE2 GLN A  99     -10.419 -16.969   7.030  1.00  0.00           N  
ATOM    773  OE1 GLN A  99     -11.161 -18.278   8.702  1.00  0.00           O  
ATOM    774  N   GLU A 100     -13.151 -13.561  12.559  1.00  0.00           N  
ATOM    775  CA  GLU A 100     -13.237 -13.565  14.016  1.00  0.00           C  
ATOM    776  C   GLU A 100     -14.649 -13.232  14.487  1.00  0.00           C  
ATOM    777  CB  GLU A 100     -12.235 -12.575  14.617  1.00  0.00           C  
ATOM    778  O   GLU A 100     -15.191 -13.905  15.366  1.00  0.00           O  
ATOM    779  CG  GLU A 100     -10.851 -13.164  14.847  1.00  0.00           C  
ATOM    780  CD  GLU A 100      -9.917 -12.227  15.595  1.00  0.00           C  
ATOM    781  OE1 GLU A 100      -9.866 -12.289  16.844  1.00  0.00           O  
ATOM    782  OE2 GLU A 100      -9.230 -11.422  14.925  1.00  0.00           O  
TER     783      GLU A 100
ENDMDL
END
