# Supplementary material for: Scaffolding protein functional sites using deep learning
Source: Science. Author manuscript; Available in PMC 2022 Oct 31. (PMC9621694; doi:10.1126/science.abn2100)
Supplement: Data S1 [file NIHMS1830590-supplement-Data_S1.zip › EFhand_hal_2_RF.pdb]

HEADER                                            12-JAN-22   XXXX              
EXPDTA    THEORETICAL MODEL                                                     
REMARK 220                                                                      
REMARK 220 EXPERIMENTAL DETAILS                                                 
REMARK 220  EXPERIMENT TYPE                : THEORETICAL MODELLING              
REMARK 220  DATE OF DATA COLLECTION        : 12-JAN-22                          
REMARK 220                                                                      
REMARK 220 REMARK: MODEL GENERATED BY ROSETTA                                   
REMARK 220  VERSION 2021.38+release.4d5a969                                     
ATOM      1  N   MET A   1      -1.610  11.068 -18.434  1.00  0.00           N  
ATOM      2  CA  MET A   1      -2.237  10.489 -17.254  1.00  0.00           C  
ATOM      3  C   MET A   1      -2.709  11.559 -16.287  1.00  0.00           C  
ATOM      4  O   MET A   1      -1.938  12.426 -15.868  1.00  0.00           O  
ATOM      5  CB  MET A   1      -1.276   9.528 -16.550  1.00  0.00           C  
ATOM      6  CG  MET A   1      -1.876   8.882 -15.327  1.00  0.00           C  
ATOM      7  SD  MET A   1      -0.834   7.675 -14.529  1.00  0.00           S  
ATOM      8  CE  MET A   1      -1.143   6.286 -15.603  1.00  0.00           C  
ATOM      9 1H   MET A   1      -1.802  10.486 -19.235  1.00  0.00           H  
ATOM     10 2H   MET A   1      -1.991  11.990 -18.587  1.00  0.00           H  
ATOM     11 3H   MET A   1      -0.612  11.133 -18.291  1.00  0.00           H  
ATOM     12  HA  MET A   1      -3.117   9.927 -17.571  1.00  0.00           H  
ATOM     13 1HB  MET A   1      -0.975   8.742 -17.238  1.00  0.00           H  
ATOM     14 2HB  MET A   1      -0.379  10.066 -16.244  1.00  0.00           H  
ATOM     15 1HG  MET A   1      -2.142   9.642 -14.600  1.00  0.00           H  
ATOM     16 2HG  MET A   1      -2.775   8.385 -15.641  1.00  0.00           H  
ATOM     17 1HE  MET A   1      -0.570   5.424 -15.254  1.00  0.00           H  
ATOM     18 2HE  MET A   1      -2.208   6.043 -15.586  1.00  0.00           H  
ATOM     19 3HE  MET A   1      -0.843   6.535 -16.620  1.00  0.00           H  
ATOM     20  N   SER A   2      -3.989  11.500 -15.941  1.00  0.00           N  
ATOM     21  CA  SER A   2      -4.589  12.423 -14.986  1.00  0.00           C  
ATOM     22  C   SER A   2      -4.248  12.040 -13.562  1.00  0.00           C  
ATOM     23  O   SER A   2      -3.869  10.898 -13.302  1.00  0.00           O  
ATOM     24  CB  SER A   2      -6.083  12.396 -15.158  1.00  0.00           C  
ATOM     25  OG  SER A   2      -6.572  11.111 -14.842  1.00  0.00           O  
ATOM     26  H   SER A   2      -4.582  10.759 -16.328  1.00  0.00           H  
ATOM     27  HA  SER A   2      -4.211  13.428 -15.183  1.00  0.00           H  
ATOM     28 1HB  SER A   2      -6.542  13.136 -14.505  1.00  0.00           H  
ATOM     29 2HB  SER A   2      -6.344  12.646 -16.184  1.00  0.00           H  
ATOM     30  HG  SER A   2      -6.259  10.529 -15.595  1.00  0.00           H  
ATOM     31  N   LYS A   3      -4.452  12.961 -12.616  1.00  0.00           N  
ATOM     32  CA  LYS A   3      -4.189  12.633 -11.217  1.00  0.00           C  
ATOM     33  C   LYS A   3      -5.090  11.507 -10.702  1.00  0.00           C  
ATOM     34  O   LYS A   3      -4.710  10.780  -9.790  1.00  0.00           O  
ATOM     35  CB  LYS A   3      -4.362  13.869 -10.341  1.00  0.00           C  
ATOM     36  CG  LYS A   3      -5.790  14.342 -10.193  1.00  0.00           C  
ATOM     37  CD  LYS A   3      -5.849  15.603  -9.377  1.00  0.00           C  
ATOM     38  CE  LYS A   3      -7.266  16.055  -9.147  1.00  0.00           C  
ATOM     39  NZ  LYS A   3      -7.299  17.322  -8.406  1.00  0.00           N  
ATOM     40  H   LYS A   3      -4.764  13.888 -12.869  1.00  0.00           H  
ATOM     41  HA  LYS A   3      -3.153  12.299 -11.135  1.00  0.00           H  
ATOM     42 1HB  LYS A   3      -3.971  13.664  -9.355  1.00  0.00           H  
ATOM     43 2HB  LYS A   3      -3.779  14.693 -10.753  1.00  0.00           H  
ATOM     44 1HG  LYS A   3      -6.232  14.517 -11.172  1.00  0.00           H  
ATOM     45 2HG  LYS A   3      -6.373  13.582  -9.673  1.00  0.00           H  
ATOM     46 1HD  LYS A   3      -5.376  15.442  -8.404  1.00  0.00           H  
ATOM     47 2HD  LYS A   3      -5.304  16.402  -9.881  1.00  0.00           H  
ATOM     48 1HE  LYS A   3      -7.765  16.188 -10.103  1.00  0.00           H  
ATOM     49 2HE  LYS A   3      -7.794  15.296  -8.572  1.00  0.00           H  
ATOM     50 1HZ  LYS A   3      -8.242  17.615  -8.249  1.00  0.00           H  
ATOM     51 2HZ  LYS A   3      -6.827  17.213  -7.505  1.00  0.00           H  
ATOM     52 3HZ  LYS A   3      -6.807  18.029  -8.928  1.00  0.00           H  
ATOM     53  N   GLN A   4      -6.277  11.348 -11.303  1.00  0.00           N  
ATOM     54  CA  GLN A   4      -7.200  10.298 -10.884  1.00  0.00           C  
ATOM     55  C   GLN A   4      -6.728   8.950 -11.405  1.00  0.00           C  
ATOM     56  O   GLN A   4      -6.800   7.926 -10.714  1.00  0.00           O  
ATOM     57  CB  GLN A   4      -8.627  10.606 -11.340  1.00  0.00           C  
ATOM     58  CG  GLN A   4      -9.239  11.809 -10.629  1.00  0.00           C  
ATOM     59  CD  GLN A   4     -10.657  12.121 -11.088  1.00  0.00           C  
ATOM     60  OE1 GLN A   4     -11.031  11.870 -12.237  1.00  0.00           O  
ATOM     61  NE2 GLN A   4     -11.459  12.673 -10.182  1.00  0.00           N  
ATOM     62  H   GLN A   4      -6.534  11.966 -12.058  1.00  0.00           H  
ATOM     63  HA  GLN A   4      -7.203  10.256  -9.796  1.00  0.00           H  
ATOM     64 1HB  GLN A   4      -8.631  10.798 -12.415  1.00  0.00           H  
ATOM     65 2HB  GLN A   4      -9.262   9.740 -11.156  1.00  0.00           H  
ATOM     66 1HG  GLN A   4      -9.261  11.601  -9.555  1.00  0.00           H  
ATOM     67 2HG  GLN A   4      -8.618  12.682 -10.824  1.00  0.00           H  
ATOM     68 1HE2 GLN A   4     -12.404  12.901 -10.422  1.00  0.00           H  
ATOM     69 2HE2 GLN A   4     -11.120  12.856  -9.259  1.00  0.00           H  
ATOM     70  N   GLU A   5      -6.208   8.933 -12.631  1.00  0.00           N  
ATOM     71  CA  GLU A   5      -5.678   7.682 -13.151  1.00  0.00           C  
ATOM     72  C   GLU A   5      -4.460   7.264 -12.325  1.00  0.00           C  
ATOM     73  O   GLU A   5      -4.305   6.089 -11.989  1.00  0.00           O  
ATOM     74  CB  GLU A   5      -5.344   7.842 -14.623  1.00  0.00           C  
ATOM     75  CG  GLU A   5      -6.558   7.925 -15.542  1.00  0.00           C  
ATOM     76  CD  GLU A   5      -6.218   8.391 -16.932  1.00  0.00           C  
ATOM     77  OE1 GLU A   5      -5.594   9.440 -17.048  1.00  0.00           O  
ATOM     78  OE2 GLU A   5      -6.564   7.720 -17.874  1.00  0.00           O  
ATOM     79  H   GLU A   5      -6.183   9.780 -13.206  1.00  0.00           H  
ATOM     80  HA  GLU A   5      -6.441   6.910 -13.052  1.00  0.00           H  
ATOM     81 1HB  GLU A   5      -4.798   8.771 -14.747  1.00  0.00           H  
ATOM     82 2HB  GLU A   5      -4.704   7.025 -14.952  1.00  0.00           H  
ATOM     83 1HG  GLU A   5      -7.011   6.936 -15.607  1.00  0.00           H  
ATOM     84 2HG  GLU A   5      -7.291   8.597 -15.100  1.00  0.00           H  
ATOM     85  N   GLN A   6      -3.636   8.250 -11.948  1.00  0.00           N  
ATOM     86  CA  GLN A   6      -2.456   8.047 -11.112  1.00  0.00           C  
ATOM     87  C   GLN A   6      -2.852   7.502  -9.737  1.00  0.00           C  
ATOM     88  O   GLN A   6      -2.283   6.523  -9.248  1.00  0.00           O  
ATOM     89  CB  GLN A   6      -1.716   9.371 -10.965  1.00  0.00           C  
ATOM     90  CG  GLN A   6      -0.459   9.330 -10.172  1.00  0.00           C  
ATOM     91  CD  GLN A   6       0.136  10.722 -10.033  1.00  0.00           C  
ATOM     92  OE1 GLN A   6      -0.608  11.710  -9.925  1.00  0.00           O  
ATOM     93  NE2 GLN A   6       1.456  10.827 -10.051  1.00  0.00           N  
ATOM     94  H   GLN A   6      -3.827   9.194 -12.288  1.00  0.00           H  
ATOM     95  HA  GLN A   6      -1.806   7.319 -11.596  1.00  0.00           H  
ATOM     96 1HB  GLN A   6      -1.493   9.773 -11.955  1.00  0.00           H  
ATOM     97 2HB  GLN A   6      -2.367  10.081 -10.476  1.00  0.00           H  
ATOM     98 1HG  GLN A   6      -0.701   8.949  -9.186  1.00  0.00           H  
ATOM     99 2HG  GLN A   6       0.273   8.686 -10.663  1.00  0.00           H  
ATOM    100 1HE2 GLN A   6       1.899  11.725  -9.966  1.00  0.00           H  
ATOM    101 2HE2 GLN A   6       2.076  10.006 -10.154  1.00  0.00           H  
ATOM    102  N   GLN A   7      -3.877   8.113  -9.137  1.00  0.00           N  
ATOM    103  CA  GLN A   7      -4.427   7.712  -7.847  1.00  0.00           C  
ATOM    104  C   GLN A   7      -4.855   6.252  -7.911  1.00  0.00           C  
ATOM    105  O   GLN A   7      -4.565   5.458  -7.006  1.00  0.00           O  
ATOM    106  CB  GLN A   7      -5.644   8.600  -7.559  1.00  0.00           C  
ATOM    107  CG  GLN A   7      -6.385   8.457  -6.267  1.00  0.00           C  
ATOM    108  CD  GLN A   7      -7.600   9.423  -6.270  1.00  0.00           C  
ATOM    109  OE1 GLN A   7      -8.063   9.857  -7.335  1.00  0.00           O  
ATOM    110  NE2 GLN A   7      -8.122   9.752  -5.104  1.00  0.00           N  
ATOM    111  H   GLN A   7      -4.288   8.933  -9.580  1.00  0.00           H  
ATOM    112  HA  GLN A   7      -3.666   7.834  -7.077  1.00  0.00           H  
ATOM    113 1HB  GLN A   7      -5.358   9.636  -7.667  1.00  0.00           H  
ATOM    114 2HB  GLN A   7      -6.380   8.415  -8.324  1.00  0.00           H  
ATOM    115 1HG  GLN A   7      -6.742   7.435  -6.158  1.00  0.00           H  
ATOM    116 2HG  GLN A   7      -5.742   8.728  -5.439  1.00  0.00           H  
ATOM    117 1HE2 GLN A   7      -8.911  10.364  -5.063  1.00  0.00           H  
ATOM    118 2HE2 GLN A   7      -7.744   9.388  -4.242  1.00  0.00           H  
ATOM    119  N   THR A   8      -5.542   5.900  -9.002  1.00  0.00           N  
ATOM    120  CA  THR A   8      -6.036   4.556  -9.212  1.00  0.00           C  
ATOM    121  C   THR A   8      -4.896   3.551  -9.379  1.00  0.00           C  
ATOM    122  O   THR A   8      -4.903   2.491  -8.741  1.00  0.00           O  
ATOM    123  CB  THR A   8      -6.941   4.516 -10.457  1.00  0.00           C  
ATOM    124  OG1 THR A   8      -8.060   5.401 -10.266  1.00  0.00           O  
ATOM    125  CG2 THR A   8      -7.445   3.106 -10.694  1.00  0.00           C  
ATOM    126  H   THR A   8      -5.761   6.609  -9.704  1.00  0.00           H  
ATOM    127  HA  THR A   8      -6.623   4.266  -8.342  1.00  0.00           H  
ATOM    128  HB  THR A   8      -6.380   4.843 -11.325  1.00  0.00           H  
ATOM    129  HG1 THR A   8      -7.735   6.335 -10.294  1.00  0.00           H  
ATOM    130 1HG2 THR A   8      -8.080   3.094 -11.577  1.00  0.00           H  
ATOM    131 2HG2 THR A   8      -6.595   2.438 -10.847  1.00  0.00           H  
ATOM    132 3HG2 THR A   8      -8.015   2.775  -9.829  1.00  0.00           H  
ATOM    133  N   GLU A   9      -3.907   3.873 -10.228  1.00  0.00           N  
ATOM    134  CA  GLU A   9      -2.791   2.959 -10.462  1.00  0.00           C  
ATOM    135  C   GLU A   9      -2.014   2.719  -9.177  1.00  0.00           C  
ATOM    136  O   GLU A   9      -1.691   1.581  -8.827  1.00  0.00           O  
ATOM    137  CB  GLU A   9      -1.826   3.495 -11.526  1.00  0.00           C  
ATOM    138  CG  GLU A   9      -0.699   2.504 -11.854  1.00  0.00           C  
ATOM    139  CD  GLU A   9       0.300   2.988 -12.882  1.00  0.00           C  
ATOM    140  OE1 GLU A   9       0.236   4.121 -13.260  1.00  0.00           O  
ATOM    141  OE2 GLU A   9       1.126   2.198 -13.288  1.00  0.00           O  
ATOM    142  H   GLU A   9      -3.950   4.758 -10.735  1.00  0.00           H  
ATOM    143  HA  GLU A   9      -3.192   2.005 -10.802  1.00  0.00           H  
ATOM    144 1HB  GLU A   9      -2.377   3.713 -12.443  1.00  0.00           H  
ATOM    145 2HB  GLU A   9      -1.382   4.431 -11.180  1.00  0.00           H  
ATOM    146 1HG  GLU A   9      -0.169   2.297 -10.925  1.00  0.00           H  
ATOM    147 2HG  GLU A   9      -1.141   1.571 -12.198  1.00  0.00           H  
ATOM    148  N   TYR A  10      -1.735   3.803  -8.460  1.00  0.00           N  
ATOM    149  CA  TYR A  10      -0.998   3.743  -7.213  1.00  0.00           C  
ATOM    150  C   TYR A  10      -1.738   2.898  -6.198  1.00  0.00           C  
ATOM    151  O   TYR A  10      -1.157   1.979  -5.607  1.00  0.00           O  
ATOM    152  CB  TYR A  10      -0.762   5.151  -6.696  1.00  0.00           C  
ATOM    153  CG  TYR A  10      -0.098   5.237  -5.380  1.00  0.00           C  
ATOM    154  CD1 TYR A  10       0.431   4.125  -4.778  1.00  0.00           C  
ATOM    155  CD2 TYR A  10      -0.016   6.454  -4.767  1.00  0.00           C  
ATOM    156  CE1 TYR A  10       1.029   4.250  -3.556  1.00  0.00           C  
ATOM    157  CE2 TYR A  10       0.589   6.582  -3.554  1.00  0.00           C  
ATOM    158  CZ  TYR A  10       1.100   5.491  -2.949  1.00  0.00           C  
ATOM    159  OH  TYR A  10       1.683   5.635  -1.760  1.00  0.00           O  
ATOM    160  H   TYR A  10      -2.029   4.716  -8.802  1.00  0.00           H  
ATOM    161  HA  TYR A  10      -0.035   3.272  -7.402  1.00  0.00           H  
ATOM    162 1HB  TYR A  10      -0.163   5.695  -7.419  1.00  0.00           H  
ATOM    163 2HB  TYR A  10      -1.721   5.667  -6.622  1.00  0.00           H  
ATOM    164  HD1 TYR A  10       0.373   3.148  -5.263  1.00  0.00           H  
ATOM    165  HD2 TYR A  10      -0.439   7.322  -5.258  1.00  0.00           H  
ATOM    166  HE1 TYR A  10       1.439   3.377  -3.082  1.00  0.00           H  
ATOM    167  HE2 TYR A  10       0.652   7.554  -3.067  1.00  0.00           H  
ATOM    168  HH  TYR A  10       2.121   6.502  -1.739  1.00  0.00           H  
ATOM    169  N   THR A  11      -3.029   3.176  -6.013  1.00  0.00           N  
ATOM    170  CA  THR A  11      -3.816   2.419  -5.067  1.00  0.00           C  
ATOM    171  C   THR A  11      -3.790   0.952  -5.454  1.00  0.00           C  
ATOM    172  O   THR A  11      -3.579   0.095  -4.600  1.00  0.00           O  
ATOM    173  CB  THR A  11      -5.277   2.886  -5.038  1.00  0.00           C  
ATOM    174  OG1 THR A  11      -5.341   4.264  -4.688  1.00  0.00           O  
ATOM    175  CG2 THR A  11      -6.018   2.088  -3.992  1.00  0.00           C  
ATOM    176  H   THR A  11      -3.477   3.940  -6.520  1.00  0.00           H  
ATOM    177  HA  THR A  11      -3.377   2.516  -4.078  1.00  0.00           H  
ATOM    178  HB  THR A  11      -5.734   2.743  -6.019  1.00  0.00           H  
ATOM    179  HG1 THR A  11      -4.934   4.787  -5.420  1.00  0.00           H  
ATOM    180 1HG2 THR A  11      -7.058   2.407  -3.954  1.00  0.00           H  
ATOM    181 2HG2 THR A  11      -5.967   1.043  -4.262  1.00  0.00           H  
ATOM    182 3HG2 THR A  11      -5.555   2.239  -3.015  1.00  0.00           H  
ATOM    183  N   THR A  12      -3.974   0.662  -6.746  1.00  0.00           N  
ATOM    184  CA  THR A  12      -4.007  -0.708  -7.216  1.00  0.00           C  
ATOM    185  C   THR A  12      -2.713  -1.435  -6.889  1.00  0.00           C  
ATOM    186  O   THR A  12      -2.749  -2.538  -6.347  1.00  0.00           O  
ATOM    187  CB  THR A  12      -4.231  -0.760  -8.736  1.00  0.00           C  
ATOM    188  OG1 THR A  12      -5.491  -0.147  -9.056  1.00  0.00           O  
ATOM    189  CG2 THR A  12      -4.215  -2.206  -9.216  1.00  0.00           C  
ATOM    190  H   THR A  12      -4.135   1.410  -7.418  1.00  0.00           H  
ATOM    191  HA  THR A  12      -4.829  -1.225  -6.720  1.00  0.00           H  
ATOM    192  HB  THR A  12      -3.439  -0.211  -9.237  1.00  0.00           H  
ATOM    193  HG1 THR A  12      -5.445   0.798  -8.782  1.00  0.00           H  
ATOM    194 1HG2 THR A  12      -4.370  -2.231 -10.293  1.00  0.00           H  
ATOM    195 2HG2 THR A  12      -3.248  -2.661  -8.978  1.00  0.00           H  
ATOM    196 3HG2 THR A  12      -5.008  -2.763  -8.721  1.00  0.00           H  
ATOM    197  N   LYS A  13      -1.563  -0.814  -7.175  1.00  0.00           N  
ATOM    198  CA  LYS A  13      -0.292  -1.478  -6.894  1.00  0.00           C  
ATOM    199  C   LYS A  13      -0.151  -1.761  -5.409  1.00  0.00           C  
ATOM    200  O   LYS A  13       0.273  -2.851  -4.999  1.00  0.00           O  
ATOM    201  CB  LYS A  13       0.873  -0.595  -7.355  1.00  0.00           C  
ATOM    202  CG  LYS A  13       1.062  -0.506  -8.882  1.00  0.00           C  
ATOM    203  CD  LYS A  13       2.204   0.458  -9.255  1.00  0.00           C  
ATOM    204  CE  LYS A  13       2.461   0.468 -10.771  1.00  0.00           C  
ATOM    205  NZ  LYS A  13       3.482   1.501 -11.177  1.00  0.00           N  
ATOM    206  H   LYS A  13      -1.578   0.106  -7.619  1.00  0.00           H  
ATOM    207  HA  LYS A  13      -0.267  -2.427  -7.430  1.00  0.00           H  
ATOM    208 1HB  LYS A  13       0.709   0.424  -6.988  1.00  0.00           H  
ATOM    209 2HB  LYS A  13       1.801  -0.953  -6.909  1.00  0.00           H  
ATOM    210 1HG  LYS A  13       1.283  -1.497  -9.279  1.00  0.00           H  
ATOM    211 2HG  LYS A  13       0.137  -0.152  -9.338  1.00  0.00           H  
ATOM    212 1HD  LYS A  13       1.932   1.470  -8.944  1.00  0.00           H  
ATOM    213 2HD  LYS A  13       3.119   0.168  -8.737  1.00  0.00           H  
ATOM    214 1HE  LYS A  13       2.823  -0.513 -11.069  1.00  0.00           H  
ATOM    215 2HE  LYS A  13       1.533   0.666 -11.286  1.00  0.00           H  
ATOM    216 1HZ  LYS A  13       3.624   1.476 -12.183  1.00  0.00           H  
ATOM    217 2HZ  LYS A  13       3.155   2.425 -10.925  1.00  0.00           H  
ATOM    218 3HZ  LYS A  13       4.366   1.319 -10.711  1.00  0.00           H  
ATOM    219  N   ALA A  14      -0.540  -0.790  -4.600  1.00  0.00           N  
ATOM    220  CA  ALA A  14      -0.475  -0.934  -3.167  1.00  0.00           C  
ATOM    221  C   ALA A  14      -1.409  -2.055  -2.681  1.00  0.00           C  
ATOM    222  O   ALA A  14      -1.051  -2.845  -1.801  1.00  0.00           O  
ATOM    223  CB  ALA A  14      -0.798   0.391  -2.559  1.00  0.00           C  
ATOM    224  H   ALA A  14      -0.875   0.093  -4.990  1.00  0.00           H  
ATOM    225  HA  ALA A  14       0.545  -1.209  -2.891  1.00  0.00           H  
ATOM    226 1HB  ALA A  14      -0.727   0.302  -1.503  1.00  0.00           H  
ATOM    227 2HB  ALA A  14      -0.089   1.138  -2.922  1.00  0.00           H  
ATOM    228 3HB  ALA A  14      -1.791   0.664  -2.864  1.00  0.00           H  
ATOM    229  N   GLN A  15      -2.597  -2.165  -3.284  1.00  0.00           N  
ATOM    230  CA  GLN A  15      -3.519  -3.232  -2.916  1.00  0.00           C  
ATOM    231  C   GLN A  15      -2.933  -4.579  -3.301  1.00  0.00           C  
ATOM    232  O   GLN A  15      -3.068  -5.548  -2.552  1.00  0.00           O  
ATOM    233  CB  GLN A  15      -4.886  -3.035  -3.566  1.00  0.00           C  
ATOM    234  CG  GLN A  15      -5.681  -1.865  -3.001  1.00  0.00           C  
ATOM    235  CD  GLN A  15      -6.951  -1.597  -3.794  1.00  0.00           C  
ATOM    236  OE1 GLN A  15      -7.089  -2.027  -4.943  1.00  0.00           O  
ATOM    237  NE2 GLN A  15      -7.889  -0.878  -3.190  1.00  0.00           N  
ATOM    238  H   GLN A  15      -2.871  -1.486  -3.991  1.00  0.00           H  
ATOM    239  HA  GLN A  15      -3.651  -3.215  -1.836  1.00  0.00           H  
ATOM    240 1HB  GLN A  15      -4.750  -2.861  -4.634  1.00  0.00           H  
ATOM    241 2HB  GLN A  15      -5.478  -3.941  -3.454  1.00  0.00           H  
ATOM    242 1HG  GLN A  15      -5.964  -2.113  -1.983  1.00  0.00           H  
ATOM    243 2HG  GLN A  15      -5.067  -0.974  -3.001  1.00  0.00           H  
ATOM    244 1HE2 GLN A  15      -8.743  -0.669  -3.665  1.00  0.00           H  
ATOM    245 2HE2 GLN A  15      -7.741  -0.544  -2.260  1.00  0.00           H  
ATOM    246  N   GLU A  16      -2.255  -4.650  -4.454  1.00  0.00           N  
ATOM    247  CA  GLU A  16      -1.658  -5.913  -4.868  1.00  0.00           C  
ATOM    248  C   GLU A  16      -0.631  -6.345  -3.830  1.00  0.00           C  
ATOM    249  O   GLU A  16      -0.572  -7.523  -3.473  1.00  0.00           O  
ATOM    250  CB  GLU A  16      -1.030  -5.807  -6.263  1.00  0.00           C  
ATOM    251  CG  GLU A  16      -2.051  -5.700  -7.414  1.00  0.00           C  
ATOM    252  CD  GLU A  16      -1.412  -5.516  -8.778  1.00  0.00           C  
ATOM    253  OE1 GLU A  16      -0.212  -5.376  -8.845  1.00  0.00           O  
ATOM    254  OE2 GLU A  16      -2.131  -5.517  -9.752  1.00  0.00           O  
ATOM    255  H   GLU A  16      -2.186  -3.827  -5.055  1.00  0.00           H  
ATOM    256  HA  GLU A  16      -2.438  -6.669  -4.907  1.00  0.00           H  
ATOM    257 1HB  GLU A  16      -0.392  -4.930  -6.309  1.00  0.00           H  
ATOM    258 2HB  GLU A  16      -0.403  -6.678  -6.446  1.00  0.00           H  
ATOM    259 1HG  GLU A  16      -2.650  -6.610  -7.429  1.00  0.00           H  
ATOM    260 2HG  GLU A  16      -2.721  -4.871  -7.217  1.00  0.00           H  
ATOM    261  N   PHE A  17       0.139  -5.385  -3.297  1.00  0.00           N  
ATOM    262  CA  PHE A  17       1.084  -5.688  -2.226  1.00  0.00           C  
ATOM    263  C   PHE A  17       0.354  -6.301  -1.032  1.00  0.00           C  
ATOM    264  O   PHE A  17       0.787  -7.317  -0.466  1.00  0.00           O  
ATOM    265  CB  PHE A  17       1.842  -4.457  -1.729  1.00  0.00           C  
ATOM    266  CG  PHE A  17       2.698  -4.826  -0.556  1.00  0.00           C  
ATOM    267  CD1 PHE A  17       4.002  -5.287  -0.692  1.00  0.00           C  
ATOM    268  CD2 PHE A  17       2.152  -4.772   0.708  1.00  0.00           C  
ATOM    269  CE1 PHE A  17       4.724  -5.651   0.432  1.00  0.00           C  
ATOM    270  CE2 PHE A  17       2.859  -5.138   1.809  1.00  0.00           C  
ATOM    271  CZ  PHE A  17       4.156  -5.577   1.677  1.00  0.00           C  
ATOM    272  H   PHE A  17       0.070  -4.432  -3.664  1.00  0.00           H  
ATOM    273  HA  PHE A  17       1.807  -6.414  -2.599  1.00  0.00           H  
ATOM    274 1HB  PHE A  17       2.473  -4.048  -2.522  1.00  0.00           H  
ATOM    275 2HB  PHE A  17       1.161  -3.684  -1.420  1.00  0.00           H  
ATOM    276  HD1 PHE A  17       4.454  -5.352  -1.684  1.00  0.00           H  
ATOM    277  HD2 PHE A  17       1.133  -4.426   0.816  1.00  0.00           H  
ATOM    278  HE1 PHE A  17       5.734  -5.998   0.338  1.00  0.00           H  
ATOM    279  HE2 PHE A  17       2.392  -5.085   2.787  1.00  0.00           H  
ATOM    280  HZ  PHE A  17       4.727  -5.868   2.556  1.00  0.00           H  
ATOM    281  N   LEU A  18      -0.744  -5.663  -0.615  1.00  0.00           N  
ATOM    282  CA  LEU A  18      -1.454  -6.146   0.558  1.00  0.00           C  
ATOM    283  C   LEU A  18      -1.982  -7.559   0.332  1.00  0.00           C  
ATOM    284  O   LEU A  18      -1.965  -8.388   1.239  1.00  0.00           O  
ATOM    285  CB  LEU A  18      -2.622  -5.234   0.902  1.00  0.00           C  
ATOM    286  CG  LEU A  18      -2.279  -3.834   1.373  1.00  0.00           C  
ATOM    287  CD1 LEU A  18      -3.583  -3.112   1.583  1.00  0.00           C  
ATOM    288  CD2 LEU A  18      -1.427  -3.883   2.626  1.00  0.00           C  
ATOM    289  H   LEU A  18      -1.059  -4.824  -1.109  1.00  0.00           H  
ATOM    290  HA  LEU A  18      -0.761  -6.164   1.397  1.00  0.00           H  
ATOM    291 1HB  LEU A  18      -3.246  -5.136   0.015  1.00  0.00           H  
ATOM    292 2HB  LEU A  18      -3.219  -5.711   1.680  1.00  0.00           H  
ATOM    293  HG  LEU A  18      -1.723  -3.307   0.597  1.00  0.00           H  
ATOM    294 1HD1 LEU A  18      -3.400  -2.120   1.913  1.00  0.00           H  
ATOM    295 2HD1 LEU A  18      -4.148  -3.090   0.653  1.00  0.00           H  
ATOM    296 3HD1 LEU A  18      -4.162  -3.636   2.339  1.00  0.00           H  
ATOM    297 1HD2 LEU A  18      -1.201  -2.865   2.951  1.00  0.00           H  
ATOM    298 2HD2 LEU A  18      -1.968  -4.394   3.392  1.00  0.00           H  
ATOM    299 3HD2 LEU A  18      -0.503  -4.413   2.426  1.00  0.00           H  
ATOM    300  N   ILE A  19      -2.412  -7.853  -0.890  1.00  0.00           N  
ATOM    301  CA  ILE A  19      -2.882  -9.192  -1.218  1.00  0.00           C  
ATOM    302  C   ILE A  19      -1.725 -10.191  -1.139  1.00  0.00           C  
ATOM    303  O   ILE A  19      -1.835 -11.245  -0.510  1.00  0.00           O  
ATOM    304  CB  ILE A  19      -3.508  -9.215  -2.618  1.00  0.00           C  
ATOM    305  CG1 ILE A  19      -4.796  -8.383  -2.616  1.00  0.00           C  
ATOM    306  CG2 ILE A  19      -3.778 -10.649  -3.048  1.00  0.00           C  
ATOM    307  CD1 ILE A  19      -5.333  -8.084  -3.995  1.00  0.00           C  
ATOM    308  H   ILE A  19      -2.435  -7.121  -1.601  1.00  0.00           H  
ATOM    309  HA  ILE A  19      -3.642  -9.480  -0.491  1.00  0.00           H  
ATOM    310  HB  ILE A  19      -2.823  -8.751  -3.324  1.00  0.00           H  
ATOM    311 1HG1 ILE A  19      -5.561  -8.923  -2.053  1.00  0.00           H  
ATOM    312 2HG1 ILE A  19      -4.605  -7.442  -2.106  1.00  0.00           H  
ATOM    313 1HG2 ILE A  19      -4.212 -10.653  -4.046  1.00  0.00           H  
ATOM    314 2HG2 ILE A  19      -2.843 -11.208  -3.058  1.00  0.00           H  
ATOM    315 3HG2 ILE A  19      -4.472 -11.112  -2.346  1.00  0.00           H  
ATOM    316 1HD1 ILE A  19      -6.243  -7.492  -3.906  1.00  0.00           H  
ATOM    317 2HD1 ILE A  19      -4.591  -7.522  -4.558  1.00  0.00           H  
ATOM    318 3HD1 ILE A  19      -5.553  -9.015  -4.511  1.00  0.00           H  
ATOM    319  N   GLU A  20      -0.581  -9.832  -1.732  1.00  0.00           N  
ATOM    320  CA  GLU A  20       0.619 -10.672  -1.717  1.00  0.00           C  
ATOM    321  C   GLU A  20       1.080 -10.962  -0.284  1.00  0.00           C  
ATOM    322  O   GLU A  20       1.617 -12.034   0.001  1.00  0.00           O  
ATOM    323  CB  GLU A  20       1.757 -10.037  -2.538  1.00  0.00           C  
ATOM    324  CG  GLU A  20       2.998 -10.940  -2.680  1.00  0.00           C  
ATOM    325  CD  GLU A  20       4.051 -10.428  -3.655  1.00  0.00           C  
ATOM    326  OE1 GLU A  20       3.855  -9.404  -4.257  1.00  0.00           O  
ATOM    327  OE2 GLU A  20       5.077 -11.074  -3.766  1.00  0.00           O  
ATOM    328  H   GLU A  20      -0.547  -8.945  -2.234  1.00  0.00           H  
ATOM    329  HA  GLU A  20       0.369 -11.624  -2.184  1.00  0.00           H  
ATOM    330 1HB  GLU A  20       1.392  -9.787  -3.534  1.00  0.00           H  
ATOM    331 2HB  GLU A  20       2.069  -9.105  -2.062  1.00  0.00           H  
ATOM    332 1HG  GLU A  20       3.458 -11.041  -1.696  1.00  0.00           H  
ATOM    333 2HG  GLU A  20       2.672 -11.930  -2.998  1.00  0.00           H  
ATOM    334  N   SER A  21       0.830 -10.010   0.620  1.00  0.00           N  
ATOM    335  CA  SER A  21       1.205 -10.094   2.026  1.00  0.00           C  
ATOM    336  C   SER A  21       0.338 -11.067   2.830  1.00  0.00           C  
ATOM    337  O   SER A  21       0.599 -11.283   4.012  1.00  0.00           O  
ATOM    338  CB  SER A  21       1.129  -8.730   2.663  1.00  0.00           C  
ATOM    339  OG  SER A  21       2.043  -7.883   2.076  1.00  0.00           O  
ATOM    340  H   SER A  21       0.410  -9.141   0.291  1.00  0.00           H  
ATOM    341  HA  SER A  21       2.235 -10.441   2.076  1.00  0.00           H  
ATOM    342 1HB  SER A  21       0.132  -8.326   2.560  1.00  0.00           H  
ATOM    343 2HB  SER A  21       1.338  -8.817   3.728  1.00  0.00           H  
ATOM    344  HG  SER A  21       1.742  -7.767   1.142  1.00  0.00           H  
ATOM    345  N   ASP A  22      -0.716 -11.616   2.224  1.00  0.00           N  
ATOM    346  CA  ASP A  22      -1.549 -12.608   2.888  1.00  0.00           C  
ATOM    347  C   ASP A  22      -1.549 -13.933   2.120  1.00  0.00           C  
ATOM    348  O   ASP A  22      -2.457 -14.178   1.324  1.00  0.00           O  
ATOM    349  CB  ASP A  22      -2.987 -12.125   3.014  1.00  0.00           C  
ATOM    350  CG  ASP A  22      -3.915 -13.188   3.670  1.00  0.00           C  
ATOM    351  OD1 ASP A  22      -3.526 -14.358   3.804  1.00  0.00           O  
ATOM    352  OD2 ASP A  22      -5.030 -12.827   3.995  1.00  0.00           O  
ATOM    353  H   ASP A  22      -0.930 -11.375   1.254  1.00  0.00           H  
ATOM    354  HA  ASP A  22      -1.176 -12.743   3.895  1.00  0.00           H  
ATOM    355 1HB  ASP A  22      -3.011 -11.213   3.624  1.00  0.00           H  
ATOM    356 2HB  ASP A  22      -3.372 -11.868   2.022  1.00  0.00           H  
ATOM    357  N   PRO A  23      -0.629 -14.868   2.433  1.00  0.00           N  
ATOM    358  CA  PRO A  23      -0.414 -16.126   1.741  1.00  0.00           C  
ATOM    359  C   PRO A  23      -1.448 -17.187   2.112  1.00  0.00           C  
ATOM    360  O   PRO A  23      -1.410 -18.300   1.581  1.00  0.00           O  
ATOM    361  CB  PRO A  23       0.980 -16.530   2.232  1.00  0.00           C  
ATOM    362  CG  PRO A  23       1.047 -15.980   3.642  1.00  0.00           C  
ATOM    363  CD  PRO A  23       0.276 -14.675   3.599  1.00  0.00           C  
ATOM    364  HA  PRO A  23      -0.417 -15.942   0.656  1.00  0.00           H  
ATOM    365 1HB  PRO A  23       1.083 -17.625   2.200  1.00  0.00           H  
ATOM    366 2HB  PRO A  23       1.751 -16.107   1.570  1.00  0.00           H  
ATOM    367 1HG  PRO A  23       0.597 -16.699   4.355  1.00  0.00           H  
ATOM    368 2HG  PRO A  23       2.095 -15.834   3.961  1.00  0.00           H  
ATOM    369 1HD  PRO A  23      -0.295 -14.598   4.542  1.00  0.00           H  
ATOM    370 2HD  PRO A  23       0.967 -13.832   3.449  1.00  0.00           H  
ATOM    371  N   ASP A  24      -2.303 -16.872   3.092  1.00  0.00           N  
ATOM    372  CA  ASP A  24      -3.254 -17.830   3.635  1.00  0.00           C  
ATOM    373  C   ASP A  24      -4.654 -17.645   3.052  1.00  0.00           C  
ATOM    374  O   ASP A  24      -5.399 -18.610   2.875  1.00  0.00           O  
ATOM    375  CB  ASP A  24      -3.286 -17.699   5.158  1.00  0.00           C  
ATOM    376  CG  ASP A  24      -1.926 -18.045   5.803  1.00  0.00           C  
ATOM    377  OD1 ASP A  24      -1.434 -19.127   5.564  1.00  0.00           O  
ATOM    378  OD2 ASP A  24      -1.386 -17.221   6.507  1.00  0.00           O  
ATOM    379  H   ASP A  24      -2.355 -15.915   3.450  1.00  0.00           H  
ATOM    380  HA  ASP A  24      -2.913 -18.832   3.383  1.00  0.00           H  
ATOM    381 1HB  ASP A  24      -3.546 -16.671   5.424  1.00  0.00           H  
ATOM    382 2HB  ASP A  24      -4.063 -18.347   5.575  1.00  0.00           H  
ATOM    383  N   GLY A  25      -5.002 -16.398   2.743  1.00  0.00           N  
ATOM    384  CA  GLY A  25      -6.330 -16.048   2.250  1.00  0.00           C  
ATOM    385  C   GLY A  25      -7.291 -15.735   3.399  1.00  0.00           C  
ATOM    386  O   GLY A  25      -8.504 -15.647   3.202  1.00  0.00           O  
ATOM    387  H   GLY A  25      -4.337 -15.647   2.916  1.00  0.00           H  
ATOM    388 1HA  GLY A  25      -6.246 -15.176   1.601  1.00  0.00           H  
ATOM    389 2HA  GLY A  25      -6.725 -16.864   1.649  1.00  0.00           H  
ATOM    390  N   ASP A  26      -6.737 -15.592   4.604  1.00  0.00           N  
ATOM    391  CA  ASP A  26      -7.499 -15.303   5.817  1.00  0.00           C  
ATOM    392  C   ASP A  26      -8.180 -13.938   5.783  1.00  0.00           C  
ATOM    393  O   ASP A  26      -9.246 -13.756   6.376  1.00  0.00           O  
ATOM    394  CB  ASP A  26      -6.602 -15.369   7.049  1.00  0.00           C  
ATOM    395  CG  ASP A  26      -6.169 -16.787   7.405  1.00  0.00           C  
ATOM    396  OD1 ASP A  26      -6.699 -17.719   6.853  1.00  0.00           O  
ATOM    397  OD2 ASP A  26      -5.317 -16.923   8.240  1.00  0.00           O  
ATOM    398  H   ASP A  26      -5.728 -15.658   4.664  1.00  0.00           H  
ATOM    399  HA  ASP A  26      -8.275 -16.063   5.915  1.00  0.00           H  
ATOM    400 1HB  ASP A  26      -5.706 -14.767   6.870  1.00  0.00           H  
ATOM    401 2HB  ASP A  26      -7.120 -14.928   7.902  1.00  0.00           H  
ATOM    402  N   GLY A  27      -7.563 -12.974   5.099  1.00  0.00           N  
ATOM    403  CA  GLY A  27      -8.109 -11.628   5.031  1.00  0.00           C  
ATOM    404  C   GLY A  27      -7.499 -10.678   6.056  1.00  0.00           C  
ATOM    405  O   GLY A  27      -8.075  -9.616   6.314  1.00  0.00           O  
ATOM    406  H   GLY A  27      -6.676 -13.161   4.623  1.00  0.00           H  
ATOM    407 1HA  GLY A  27      -7.934 -11.229   4.030  1.00  0.00           H  
ATOM    408 2HA  GLY A  27      -9.188 -11.668   5.168  1.00  0.00           H  
ATOM    409  N   THR A  28      -6.387 -11.087   6.684  1.00  0.00           N  
ATOM    410  CA  THR A  28      -5.693 -10.266   7.681  1.00  0.00           C  
ATOM    411  C   THR A  28      -4.172 -10.248   7.452  1.00  0.00           C  
ATOM    412  O   THR A  28      -3.611 -11.186   6.887  1.00  0.00           O  
ATOM    413  CB  THR A  28      -5.952 -10.801   9.105  1.00  0.00           C  
ATOM    414  OG1 THR A  28      -5.335 -12.085   9.245  1.00  0.00           O  
ATOM    415  CG2 THR A  28      -7.444 -10.957   9.390  1.00  0.00           C  
ATOM    416  H   THR A  28      -5.990 -11.977   6.416  1.00  0.00           H  
ATOM    417  HA  THR A  28      -6.044  -9.243   7.608  1.00  0.00           H  
ATOM    418  HB  THR A  28      -5.531 -10.116   9.803  1.00  0.00           H  
ATOM    419  HG1 THR A  28      -4.418 -12.023   8.962  1.00  0.00           H  
ATOM    420 1HG2 THR A  28      -7.575 -11.331  10.404  1.00  0.00           H  
ATOM    421 2HG2 THR A  28      -7.945 -10.004   9.295  1.00  0.00           H  
ATOM    422 3HG2 THR A  28      -7.883 -11.665   8.689  1.00  0.00           H  
ATOM    423  N   ILE A  29      -3.497  -9.218   7.966  1.00  0.00           N  
ATOM    424  CA  ILE A  29      -2.036  -9.119   7.913  1.00  0.00           C  
ATOM    425  C   ILE A  29      -1.395  -9.079   9.310  1.00  0.00           C  
ATOM    426  O   ILE A  29      -1.737  -8.240  10.152  1.00  0.00           O  
ATOM    427  CB  ILE A  29      -1.600  -7.890   7.094  1.00  0.00           C  
ATOM    428  CG1 ILE A  29      -2.111  -8.008   5.634  1.00  0.00           C  
ATOM    429  CG2 ILE A  29      -0.116  -7.769   7.127  1.00  0.00           C  
ATOM    430  CD1 ILE A  29      -1.911  -6.767   4.814  1.00  0.00           C  
ATOM    431  H   ILE A  29      -4.015  -8.458   8.393  1.00  0.00           H  
ATOM    432  HA  ILE A  29      -1.651 -10.002   7.406  1.00  0.00           H  
ATOM    433  HB  ILE A  29      -2.048  -6.991   7.529  1.00  0.00           H  
ATOM    434 1HG1 ILE A  29      -1.588  -8.837   5.146  1.00  0.00           H  
ATOM    435 2HG1 ILE A  29      -3.177  -8.229   5.644  1.00  0.00           H  
ATOM    436 1HG2 ILE A  29       0.199  -6.892   6.568  1.00  0.00           H  
ATOM    437 2HG2 ILE A  29       0.173  -7.674   8.161  1.00  0.00           H  
ATOM    438 3HG2 ILE A  29       0.343  -8.662   6.695  1.00  0.00           H  
ATOM    439 1HD1 ILE A  29      -2.295  -6.936   3.802  1.00  0.00           H  
ATOM    440 2HD1 ILE A  29      -2.448  -5.942   5.277  1.00  0.00           H  
ATOM    441 3HD1 ILE A  29      -0.849  -6.529   4.762  1.00  0.00           H  
ATOM    442  N   THR A  30      -0.486 -10.023   9.552  1.00  0.00           N  
ATOM    443  CA  THR A  30       0.181 -10.177  10.844  1.00  0.00           C  
ATOM    444  C   THR A  30       1.525  -9.453  10.889  1.00  0.00           C  
ATOM    445  O   THR A  30       2.107  -9.224   9.831  1.00  0.00           O  
ATOM    446  CB  THR A  30       0.439 -11.677  11.081  1.00  0.00           C  
ATOM    447  OG1 THR A  30       1.359 -12.167  10.073  1.00  0.00           O  
ATOM    448  CG2 THR A  30      -0.867 -12.431  10.974  1.00  0.00           C  
ATOM    449  H   THR A  30      -0.262 -10.667   8.802  1.00  0.00           H  
ATOM    450  HA  THR A  30      -0.485  -9.790  11.608  1.00  0.00           H  
ATOM    451  HB  THR A  30       0.859 -11.854  12.051  1.00  0.00           H  
ATOM    452  HG1 THR A  30       1.373 -13.138  10.100  1.00  0.00           H  
ATOM    453 1HG2 THR A  30      -0.688 -13.494  11.129  1.00  0.00           H  
ATOM    454 2HG2 THR A  30      -1.557 -12.065  11.735  1.00  0.00           H  
ATOM    455 3HG2 THR A  30      -1.301 -12.276   9.987  1.00  0.00           H  
ATOM    456  N   PRO A  31       2.079  -9.155  12.089  1.00  0.00           N  
ATOM    457  CA  PRO A  31       3.410  -8.596  12.300  1.00  0.00           C  
ATOM    458  C   PRO A  31       4.495  -9.366  11.588  1.00  0.00           C  
ATOM    459  O   PRO A  31       5.465  -8.787  11.099  1.00  0.00           O  
ATOM    460  CB  PRO A  31       3.583  -8.762  13.816  1.00  0.00           C  
ATOM    461  CG  PRO A  31       2.176  -8.686  14.380  1.00  0.00           C  
ATOM    462  CD  PRO A  31       1.304  -9.353  13.356  1.00  0.00           C  
ATOM    463  HA  PRO A  31       3.439  -7.550  11.985  1.00  0.00           H  
ATOM    464 1HB  PRO A  31       4.085  -9.714  14.038  1.00  0.00           H  
ATOM    465 2HB  PRO A  31       4.232  -7.962  14.207  1.00  0.00           H  
ATOM    466 1HG  PRO A  31       2.152  -9.220  15.342  1.00  0.00           H  
ATOM    467 2HG  PRO A  31       1.879  -7.672  14.608  1.00  0.00           H  
ATOM    468 1HD  PRO A  31       1.188 -10.399  13.623  1.00  0.00           H  
ATOM    469 2HD  PRO A  31       0.347  -8.810  13.333  1.00  0.00           H  
ATOM    470  N   GLU A  32       4.317 -10.680  11.481  1.00  0.00           N  
ATOM    471  CA  GLU A  32       5.325 -11.476  10.823  1.00  0.00           C  
ATOM    472  C   GLU A  32       5.274 -11.235   9.330  1.00  0.00           C  
ATOM    473  O   GLU A  32       6.310 -11.017   8.705  1.00  0.00           O  
ATOM    474  CB  GLU A  32       5.125 -12.959  11.142  1.00  0.00           C  
ATOM    475  CG  GLU A  32       5.394 -13.330  12.604  1.00  0.00           C  
ATOM    476  CD  GLU A  32       5.159 -14.796  12.911  1.00  0.00           C  
ATOM    477  OE1 GLU A  32       4.706 -15.504  12.042  1.00  0.00           O  
ATOM    478  OE2 GLU A  32       5.435 -15.202  14.016  1.00  0.00           O  
ATOM    479  H   GLU A  32       3.504 -11.129  11.873  1.00  0.00           H  
ATOM    480  HA  GLU A  32       6.308 -11.168  11.185  1.00  0.00           H  
ATOM    481 1HB  GLU A  32       4.097 -13.242  10.906  1.00  0.00           H  
ATOM    482 2HB  GLU A  32       5.782 -13.558  10.511  1.00  0.00           H  
ATOM    483 1HG  GLU A  32       6.427 -13.079  12.846  1.00  0.00           H  
ATOM    484 2HG  GLU A  32       4.746 -12.723  13.238  1.00  0.00           H  
ATOM    485  N   GLU A  33       4.069 -11.179   8.755  1.00  0.00           N  
ATOM    486  CA  GLU A  33       3.996 -10.962   7.315  1.00  0.00           C  
ATOM    487  C   GLU A  33       4.463  -9.553   6.951  1.00  0.00           C  
ATOM    488  O   GLU A  33       5.077  -9.344   5.901  1.00  0.00           O  
ATOM    489  CB  GLU A  33       2.595 -11.241   6.783  1.00  0.00           C  
ATOM    490  CG  GLU A  33       2.182 -12.741   6.835  1.00  0.00           C  
ATOM    491  CD  GLU A  33       3.105 -13.676   6.052  1.00  0.00           C  
ATOM    492  OE1 GLU A  33       3.395 -13.401   4.913  1.00  0.00           O  
ATOM    493  OE2 GLU A  33       3.500 -14.680   6.606  1.00  0.00           O  
ATOM    494  H   GLU A  33       3.212 -11.332   9.299  1.00  0.00           H  
ATOM    495  HA  GLU A  33       4.670 -11.669   6.834  1.00  0.00           H  
ATOM    496 1HB  GLU A  33       1.868 -10.674   7.369  1.00  0.00           H  
ATOM    497 2HB  GLU A  33       2.523 -10.899   5.751  1.00  0.00           H  
ATOM    498 1HG  GLU A  33       2.175 -13.063   7.868  1.00  0.00           H  
ATOM    499 2HG  GLU A  33       1.166 -12.834   6.447  1.00  0.00           H  
ATOM    500  N   ILE A  34       4.205  -8.583   7.823  1.00  0.00           N  
ATOM    501  CA  ILE A  34       4.633  -7.215   7.556  1.00  0.00           C  
ATOM    502  C   ILE A  34       6.150  -7.169   7.501  1.00  0.00           C  
ATOM    503  O   ILE A  34       6.731  -6.628   6.561  1.00  0.00           O  
ATOM    504  CB  ILE A  34       4.096  -6.286   8.655  1.00  0.00           C  
ATOM    505  CG1 ILE A  34       2.647  -6.245   8.513  1.00  0.00           C  
ATOM    506  CG2 ILE A  34       4.658  -4.880   8.571  1.00  0.00           C  
ATOM    507  CD1 ILE A  34       1.949  -5.675   9.656  1.00  0.00           C  
ATOM    508  H   ILE A  34       3.673  -8.802   8.667  1.00  0.00           H  
ATOM    509  HA  ILE A  34       4.234  -6.900   6.595  1.00  0.00           H  
ATOM    510  HB  ILE A  34       4.333  -6.719   9.627  1.00  0.00           H  
ATOM    511 1HG1 ILE A  34       2.404  -5.660   7.631  1.00  0.00           H  
ATOM    512 2HG1 ILE A  34       2.314  -7.250   8.361  1.00  0.00           H  
ATOM    513 1HG2 ILE A  34       4.234  -4.279   9.363  1.00  0.00           H  
ATOM    514 2HG2 ILE A  34       5.742  -4.908   8.675  1.00  0.00           H  
ATOM    515 3HG2 ILE A  34       4.392  -4.448   7.623  1.00  0.00           H  
ATOM    516 1HD1 ILE A  34       0.879  -5.693   9.476  1.00  0.00           H  
ATOM    517 2HD1 ILE A  34       2.181  -6.284  10.508  1.00  0.00           H  
ATOM    518 3HD1 ILE A  34       2.274  -4.656   9.828  1.00  0.00           H  
ATOM    519  N   GLN A  35       6.808  -7.786   8.476  1.00  0.00           N  
ATOM    520  CA  GLN A  35       8.259  -7.794   8.475  1.00  0.00           C  
ATOM    521  C   GLN A  35       8.850  -8.594   7.306  1.00  0.00           C  
ATOM    522  O   GLN A  35       9.756  -8.122   6.615  1.00  0.00           O  
ATOM    523  CB  GLN A  35       8.745  -8.377   9.797  1.00  0.00           C  
ATOM    524  CG  GLN A  35       8.462  -7.490  10.997  1.00  0.00           C  
ATOM    525  CD  GLN A  35       8.797  -8.158  12.318  1.00  0.00           C  
ATOM    526  OE1 GLN A  35       9.024  -9.371  12.394  1.00  0.00           O  
ATOM    527  NE2 GLN A  35       8.818  -7.363  13.384  1.00  0.00           N  
ATOM    528  H   GLN A  35       6.301  -8.234   9.244  1.00  0.00           H  
ATOM    529  HA  GLN A  35       8.605  -6.763   8.391  1.00  0.00           H  
ATOM    530 1HB  GLN A  35       8.242  -9.337   9.966  1.00  0.00           H  
ATOM    531 2HB  GLN A  35       9.813  -8.571   9.743  1.00  0.00           H  
ATOM    532 1HG  GLN A  35       9.065  -6.588  10.909  1.00  0.00           H  
ATOM    533 2HG  GLN A  35       7.406  -7.228  10.999  1.00  0.00           H  
ATOM    534 1HE2 GLN A  35       9.024  -7.744  14.285  1.00  0.00           H  
ATOM    535 2HE2 GLN A  35       8.622  -6.388  13.283  1.00  0.00           H  
ATOM    536  N   GLU A  36       8.277  -9.761   7.008  1.00  0.00           N  
ATOM    537  CA  GLU A  36       8.790 -10.617   5.936  1.00  0.00           C  
ATOM    538  C   GLU A  36       8.670  -9.986   4.559  1.00  0.00           C  
ATOM    539  O   GLU A  36       9.526 -10.189   3.694  1.00  0.00           O  
ATOM    540  CB  GLU A  36       8.092 -11.978   5.943  1.00  0.00           C  
ATOM    541  CG  GLU A  36       8.472 -12.897   7.131  1.00  0.00           C  
ATOM    542  CD  GLU A  36       9.917 -13.360   7.107  1.00  0.00           C  
ATOM    543  OE1 GLU A  36      10.333 -13.886   6.101  1.00  0.00           O  
ATOM    544  OE2 GLU A  36      10.600 -13.188   8.093  1.00  0.00           O  
ATOM    545  H   GLU A  36       7.500 -10.100   7.574  1.00  0.00           H  
ATOM    546  HA  GLU A  36       9.849 -10.787   6.128  1.00  0.00           H  
ATOM    547 1HB  GLU A  36       7.011 -11.824   5.972  1.00  0.00           H  
ATOM    548 2HB  GLU A  36       8.319 -12.508   5.019  1.00  0.00           H  
ATOM    549 1HG  GLU A  36       8.312 -12.351   8.057  1.00  0.00           H  
ATOM    550 2HG  GLU A  36       7.810 -13.761   7.136  1.00  0.00           H  
ATOM    551  N   ASN A  37       7.629  -9.194   4.346  1.00  0.00           N  
ATOM    552  CA  ASN A  37       7.432  -8.580   3.053  1.00  0.00           C  
ATOM    553  C   ASN A  37       8.000  -7.164   2.989  1.00  0.00           C  
ATOM    554  O   ASN A  37       7.838  -6.481   1.968  1.00  0.00           O  
ATOM    555  CB  ASN A  37       5.958  -8.594   2.722  1.00  0.00           C  
ATOM    556  CG  ASN A  37       5.451  -9.993   2.442  1.00  0.00           C  
ATOM    557  OD1 ASN A  37       5.667 -10.538   1.351  1.00  0.00           O  
ATOM    558  ND2 ASN A  37       4.812 -10.580   3.408  1.00  0.00           N  
ATOM    559  H   ASN A  37       6.923  -9.062   5.074  1.00  0.00           H  
ATOM    560  HA  ASN A  37       7.959  -9.173   2.307  1.00  0.00           H  
ATOM    561 1HB  ASN A  37       5.387  -8.160   3.548  1.00  0.00           H  
ATOM    562 2HB  ASN A  37       5.786  -7.990   1.844  1.00  0.00           H  
ATOM    563 1HD2 ASN A  37       4.455 -11.514   3.289  1.00  0.00           H  
ATOM    564 2HD2 ASN A  37       4.686 -10.094   4.292  1.00  0.00           H  
ATOM    565  N   GLN A  38       8.734  -6.742   4.028  1.00  0.00           N  
ATOM    566  CA  GLN A  38       9.354  -5.426   4.026  1.00  0.00           C  
ATOM    567  C   GLN A  38      10.147  -5.162   2.736  1.00  0.00           C  
ATOM    568  O   GLN A  38       9.947  -4.111   2.135  1.00  0.00           O  
ATOM    569  CB  GLN A  38      10.214  -5.208   5.291  1.00  0.00           C  
ATOM    570  CG  GLN A  38      10.976  -3.867   5.384  1.00  0.00           C  
ATOM    571  CD  GLN A  38      10.135  -2.688   5.797  1.00  0.00           C  
ATOM    572  OE1 GLN A  38       9.523  -2.757   6.874  1.00  0.00           O  
ATOM    573  NE2 GLN A  38      10.102  -1.601   5.011  1.00  0.00           N  
ATOM    574  H   GLN A  38       8.878  -7.336   4.849  1.00  0.00           H  
ATOM    575  HA  GLN A  38       8.553  -4.685   4.062  1.00  0.00           H  
ATOM    576 1HB  GLN A  38       9.538  -5.225   6.149  1.00  0.00           H  
ATOM    577 2HB  GLN A  38      10.904  -5.996   5.471  1.00  0.00           H  
ATOM    578 1HG  GLN A  38      11.782  -3.983   6.106  1.00  0.00           H  
ATOM    579 2HG  GLN A  38      11.392  -3.655   4.401  1.00  0.00           H  
ATOM    580 1HE2 GLN A  38       9.553  -0.809   5.282  1.00  0.00           H  
ATOM    581 2HE2 GLN A  38      10.623  -1.549   4.142  1.00  0.00           H  
ATOM    582  N   PRO A  39      11.054  -6.053   2.259  1.00  0.00           N  
ATOM    583  CA  PRO A  39      11.816  -5.849   1.041  1.00  0.00           C  
ATOM    584  C   PRO A  39      10.955  -5.665  -0.208  1.00  0.00           C  
ATOM    585  O   PRO A  39      11.393  -5.040  -1.172  1.00  0.00           O  
ATOM    586  CB  PRO A  39      12.611  -7.152   0.923  1.00  0.00           C  
ATOM    587  CG  PRO A  39      12.697  -7.688   2.323  1.00  0.00           C  
ATOM    588  CD  PRO A  39      11.370  -7.350   2.928  1.00  0.00           C  
ATOM    589  HA  PRO A  39      12.489  -4.995   1.178  1.00  0.00           H  
ATOM    590 1HB  PRO A  39      12.091  -7.844   0.241  1.00  0.00           H  
ATOM    591 2HB  PRO A  39      13.596  -6.948   0.483  1.00  0.00           H  
ATOM    592 1HG  PRO A  39      12.884  -8.773   2.307  1.00  0.00           H  
ATOM    593 2HG  PRO A  39      13.533  -7.225   2.859  1.00  0.00           H  
ATOM    594 1HD  PRO A  39      10.649  -8.122   2.634  1.00  0.00           H  
ATOM    595 2HD  PRO A  39      11.488  -7.297   3.980  1.00  0.00           H  
ATOM    596  N   LYS A  40       9.726  -6.189  -0.209  1.00  0.00           N  
ATOM    597  CA  LYS A  40       8.897  -6.069  -1.398  1.00  0.00           C  
ATOM    598  C   LYS A  40       8.275  -4.699  -1.386  1.00  0.00           C  
ATOM    599  O   LYS A  40       8.128  -4.042  -2.419  1.00  0.00           O  
ATOM    600  CB  LYS A  40       7.848  -7.167  -1.415  1.00  0.00           C  
ATOM    601  CG  LYS A  40       8.412  -8.558  -1.605  1.00  0.00           C  
ATOM    602  CD  LYS A  40       7.304  -9.587  -1.599  1.00  0.00           C  
ATOM    603  CE  LYS A  40       7.839 -11.008  -1.742  1.00  0.00           C  
ATOM    604  NZ  LYS A  40       6.741 -12.010  -1.688  1.00  0.00           N  
ATOM    605  H   LYS A  40       9.332  -6.648   0.607  1.00  0.00           H  
ATOM    606  HA  LYS A  40       9.525  -6.158  -2.287  1.00  0.00           H  
ATOM    607 1HB  LYS A  40       7.338  -7.184  -0.465  1.00  0.00           H  
ATOM    608 2HB  LYS A  40       7.108  -6.972  -2.191  1.00  0.00           H  
ATOM    609 1HG  LYS A  40       8.952  -8.611  -2.551  1.00  0.00           H  
ATOM    610 2HG  LYS A  40       9.107  -8.777  -0.791  1.00  0.00           H  
ATOM    611 1HD  LYS A  40       6.747  -9.505  -0.673  1.00  0.00           H  
ATOM    612 2HD  LYS A  40       6.619  -9.389  -2.426  1.00  0.00           H  
ATOM    613 1HE  LYS A  40       8.351 -11.101  -2.696  1.00  0.00           H  
ATOM    614 2HE  LYS A  40       8.542 -11.212  -0.935  1.00  0.00           H  
ATOM    615 1HZ  LYS A  40       7.109 -12.938  -1.792  1.00  0.00           H  
ATOM    616 2HZ  LYS A  40       6.252 -11.932  -0.802  1.00  0.00           H  
ATOM    617 3HZ  LYS A  40       6.084 -11.809  -2.454  1.00  0.00           H  
ATOM    618  N   TRP A  41       7.950  -4.258  -0.181  1.00  0.00           N  
ATOM    619  CA  TRP A  41       7.395  -2.944   0.037  1.00  0.00           C  
ATOM    620  C   TRP A  41       8.431  -1.939  -0.419  1.00  0.00           C  
ATOM    621  O   TRP A  41       8.121  -0.960  -1.102  1.00  0.00           O  
ATOM    622  CB  TRP A  41       7.122  -2.722   1.500  1.00  0.00           C  
ATOM    623  CG  TRP A  41       6.488  -1.493   1.791  1.00  0.00           C  
ATOM    624  CD1 TRP A  41       7.064  -0.361   2.242  1.00  0.00           C  
ATOM    625  CD2 TRP A  41       5.094  -1.245   1.730  1.00  0.00           C  
ATOM    626  NE1 TRP A  41       6.121   0.566   2.460  1.00  0.00           N  
ATOM    627  CE2 TRP A  41       4.889   0.006   2.178  1.00  0.00           C  
ATOM    628  CE3 TRP A  41       4.033  -1.991   1.363  1.00  0.00           C  
ATOM    629  CZ2 TRP A  41       3.625   0.517   2.305  1.00  0.00           C  
ATOM    630  CZ3 TRP A  41       2.762  -1.477   1.481  1.00  0.00           C  
ATOM    631  CH2 TRP A  41       2.586  -0.252   1.957  1.00  0.00           C  
ATOM    632  H   TRP A  41       8.087  -4.874   0.622  1.00  0.00           H  
ATOM    633  HA  TRP A  41       6.481  -2.827  -0.546  1.00  0.00           H  
ATOM    634 1HB  TRP A  41       6.515  -3.536   1.891  1.00  0.00           H  
ATOM    635 2HB  TRP A  41       8.045  -2.722   2.050  1.00  0.00           H  
ATOM    636  HD1 TRP A  41       8.133  -0.227   2.410  1.00  0.00           H  
ATOM    637  HE1 TRP A  41       6.293   1.496   2.807  1.00  0.00           H  
ATOM    638  HE3 TRP A  41       4.208  -2.958   0.999  1.00  0.00           H  
ATOM    639  HZ2 TRP A  41       3.441   1.480   2.669  1.00  0.00           H  
ATOM    640  HZ3 TRP A  41       1.910  -2.085   1.188  1.00  0.00           H  
ATOM    641  HH2 TRP A  41       1.607   0.149   2.059  1.00  0.00           H  
ATOM    642  N   ASN A  42       9.679  -2.177  -0.001  1.00  0.00           N  
ATOM    643  CA  ASN A  42      10.773  -1.292  -0.331  1.00  0.00           C  
ATOM    644  C   ASN A  42      10.931  -1.198  -1.847  1.00  0.00           C  
ATOM    645  O   ASN A  42      11.134  -0.101  -2.378  1.00  0.00           O  
ATOM    646  CB  ASN A  42      12.054  -1.788   0.296  1.00  0.00           C  
ATOM    647  CG  ASN A  42      12.077  -1.663   1.799  1.00  0.00           C  
ATOM    648  OD1 ASN A  42      11.276  -0.946   2.413  1.00  0.00           O  
ATOM    649  ND2 ASN A  42      13.018  -2.345   2.406  1.00  0.00           N  
ATOM    650  H   ASN A  42       9.856  -2.999   0.579  1.00  0.00           H  
ATOM    651  HA  ASN A  42      10.542  -0.296   0.046  1.00  0.00           H  
ATOM    652 1HB  ASN A  42      12.201  -2.829   0.029  1.00  0.00           H  
ATOM    653 2HB  ASN A  42      12.893  -1.229  -0.114  1.00  0.00           H  
ATOM    654 1HD2 ASN A  42      13.116  -2.296   3.399  1.00  0.00           H  
ATOM    655 2HD2 ASN A  42      13.649  -2.904   1.872  1.00  0.00           H  
ATOM    656  N   GLU A  43      10.792  -2.327  -2.564  1.00  0.00           N  
ATOM    657  CA  GLU A  43      10.864  -2.239  -4.013  1.00  0.00           C  
ATOM    658  C   GLU A  43       9.712  -1.395  -4.564  1.00  0.00           C  
ATOM    659  O   GLU A  43       9.935  -0.569  -5.447  1.00  0.00           O  
ATOM    660  CB  GLU A  43      10.883  -3.624  -4.685  1.00  0.00           C  
ATOM    661  CG  GLU A  43      12.193  -4.411  -4.519  1.00  0.00           C  
ATOM    662  CD  GLU A  43      12.202  -5.766  -5.240  1.00  0.00           C  
ATOM    663  OE1 GLU A  43      11.184  -6.159  -5.766  1.00  0.00           O  
ATOM    664  OE2 GLU A  43      13.241  -6.388  -5.274  1.00  0.00           O  
ATOM    665  H   GLU A  43      10.671  -3.231  -2.101  1.00  0.00           H  
ATOM    666  HA  GLU A  43      11.796  -1.740  -4.275  1.00  0.00           H  
ATOM    667 1HB  GLU A  43      10.081  -4.234  -4.268  1.00  0.00           H  
ATOM    668 2HB  GLU A  43      10.686  -3.513  -5.752  1.00  0.00           H  
ATOM    669 1HG  GLU A  43      13.012  -3.805  -4.904  1.00  0.00           H  
ATOM    670 2HG  GLU A  43      12.371  -4.570  -3.461  1.00  0.00           H  
ATOM    671  N   GLU A  44       8.495  -1.543  -4.017  1.00  0.00           N  
ATOM    672  CA  GLU A  44       7.367  -0.733  -4.496  1.00  0.00           C  
ATOM    673  C   GLU A  44       7.654   0.757  -4.306  1.00  0.00           C  
ATOM    674  O   GLU A  44       7.418   1.576  -5.201  1.00  0.00           O  
ATOM    675  CB  GLU A  44       6.063  -1.081  -3.776  1.00  0.00           C  
ATOM    676  CG  GLU A  44       4.859  -0.270  -4.288  1.00  0.00           C  
ATOM    677  CD  GLU A  44       3.578  -0.541  -3.553  1.00  0.00           C  
ATOM    678  OE1 GLU A  44       3.564  -1.366  -2.677  1.00  0.00           O  
ATOM    679  OE2 GLU A  44       2.608   0.096  -3.869  1.00  0.00           O  
ATOM    680  H   GLU A  44       8.354  -2.249  -3.289  1.00  0.00           H  
ATOM    681  HA  GLU A  44       7.238  -0.923  -5.565  1.00  0.00           H  
ATOM    682 1HB  GLU A  44       5.847  -2.142  -3.905  1.00  0.00           H  
ATOM    683 2HB  GLU A  44       6.168  -0.899  -2.710  1.00  0.00           H  
ATOM    684 1HG  GLU A  44       5.092   0.792  -4.218  1.00  0.00           H  
ATOM    685 2HG  GLU A  44       4.713  -0.504  -5.342  1.00  0.00           H  
ATOM    686  N   PHE A  45       8.174   1.099  -3.127  1.00  0.00           N  
ATOM    687  CA  PHE A  45       8.522   2.473  -2.802  1.00  0.00           C  
ATOM    688  C   PHE A  45       9.488   2.984  -3.856  1.00  0.00           C  
ATOM    689  O   PHE A  45       9.290   4.058  -4.435  1.00  0.00           O  
ATOM    690  CB  PHE A  45       9.195   2.527  -1.425  1.00  0.00           C  
ATOM    691  CG  PHE A  45       9.671   3.883  -0.970  1.00  0.00           C  
ATOM    692  CD1 PHE A  45       8.887   4.697  -0.181  1.00  0.00           C  
ATOM    693  CD2 PHE A  45      10.917   4.357  -1.366  1.00  0.00           C  
ATOM    694  CE1 PHE A  45       9.348   5.947   0.219  1.00  0.00           C  
ATOM    695  CE2 PHE A  45      11.364   5.603  -0.981  1.00  0.00           C  
ATOM    696  CZ  PHE A  45      10.576   6.397  -0.181  1.00  0.00           C  
ATOM    697  H   PHE A  45       8.324   0.367  -2.432  1.00  0.00           H  
ATOM    698  HA  PHE A  45       7.626   3.091  -2.816  1.00  0.00           H  
ATOM    699 1HB  PHE A  45       8.503   2.140  -0.677  1.00  0.00           H  
ATOM    700 2HB  PHE A  45      10.048   1.869  -1.424  1.00  0.00           H  
ATOM    701  HD1 PHE A  45       7.900   4.350   0.135  1.00  0.00           H  
ATOM    702  HD2 PHE A  45      11.547   3.732  -1.999  1.00  0.00           H  
ATOM    703  HE1 PHE A  45       8.723   6.577   0.844  1.00  0.00           H  
ATOM    704  HE2 PHE A  45      12.345   5.958  -1.311  1.00  0.00           H  
ATOM    705  HZ  PHE A  45      10.926   7.381   0.127  1.00  0.00           H  
ATOM    706  N   ALA A  46      10.543   2.199  -4.110  1.00  0.00           N  
ATOM    707  CA  ALA A  46      11.545   2.577  -5.084  1.00  0.00           C  
ATOM    708  C   ALA A  46      10.943   2.738  -6.469  1.00  0.00           C  
ATOM    709  O   ALA A  46      11.287   3.685  -7.167  1.00  0.00           O  
ATOM    710  CB  ALA A  46      12.648   1.537  -5.128  1.00  0.00           C  
ATOM    711  H   ALA A  46      10.654   1.321  -3.601  1.00  0.00           H  
ATOM    712  HA  ALA A  46      11.965   3.534  -4.782  1.00  0.00           H  
ATOM    713 1HB  ALA A  46      13.409   1.844  -5.847  1.00  0.00           H  
ATOM    714 2HB  ALA A  46      13.092   1.439  -4.138  1.00  0.00           H  
ATOM    715 3HB  ALA A  46      12.229   0.581  -5.432  1.00  0.00           H  
ATOM    716  N   GLU A  47      10.009   1.867  -6.868  1.00  0.00           N  
ATOM    717  CA  GLU A  47       9.424   2.018  -8.195  1.00  0.00           C  
ATOM    718  C   GLU A  47       8.675   3.343  -8.299  1.00  0.00           C  
ATOM    719  O   GLU A  47       8.809   4.058  -9.290  1.00  0.00           O  
ATOM    720  CB  GLU A  47       8.498   0.840  -8.542  1.00  0.00           C  
ATOM    721  CG  GLU A  47       9.223  -0.495  -8.810  1.00  0.00           C  
ATOM    722  CD  GLU A  47       8.284  -1.664  -9.083  1.00  0.00           C  
ATOM    723  OE1 GLU A  47       7.092  -1.502  -8.955  1.00  0.00           O  
ATOM    724  OE2 GLU A  47       8.771  -2.717  -9.429  1.00  0.00           O  
ATOM    725  H   GLU A  47       9.744   1.086  -6.267  1.00  0.00           H  
ATOM    726  HA  GLU A  47      10.237   2.031  -8.924  1.00  0.00           H  
ATOM    727 1HB  GLU A  47       7.803   0.678  -7.717  1.00  0.00           H  
ATOM    728 2HB  GLU A  47       7.907   1.091  -9.424  1.00  0.00           H  
ATOM    729 1HG  GLU A  47       9.877  -0.365  -9.672  1.00  0.00           H  
ATOM    730 2HG  GLU A  47       9.850  -0.732  -7.957  1.00  0.00           H  
ATOM    731  N   LEU A  48       7.956   3.723  -7.245  1.00  0.00           N  
ATOM    732  CA  LEU A  48       7.239   4.992  -7.283  1.00  0.00           C  
ATOM    733  C   LEU A  48       8.223   6.162  -7.420  1.00  0.00           C  
ATOM    734  O   LEU A  48       7.974   7.118  -8.163  1.00  0.00           O  
ATOM    735  CB  LEU A  48       6.386   5.139  -6.021  1.00  0.00           C  
ATOM    736  CG  LEU A  48       5.144   4.226  -5.882  1.00  0.00           C  
ATOM    737  CD1 LEU A  48       4.596   4.347  -4.476  1.00  0.00           C  
ATOM    738  CD2 LEU A  48       4.067   4.661  -6.881  1.00  0.00           C  
ATOM    739  H   LEU A  48       7.880   3.102  -6.434  1.00  0.00           H  
ATOM    740  HA  LEU A  48       6.582   4.991  -8.152  1.00  0.00           H  
ATOM    741 1HB  LEU A  48       7.020   4.919  -5.169  1.00  0.00           H  
ATOM    742 2HB  LEU A  48       6.055   6.179  -5.941  1.00  0.00           H  
ATOM    743  HG  LEU A  48       5.431   3.185  -6.058  1.00  0.00           H  
ATOM    744 1HD1 LEU A  48       3.731   3.698  -4.369  1.00  0.00           H  
ATOM    745 2HD1 LEU A  48       5.364   4.042  -3.776  1.00  0.00           H  
ATOM    746 3HD1 LEU A  48       4.307   5.368  -4.279  1.00  0.00           H  
ATOM    747 1HD2 LEU A  48       3.189   4.019  -6.771  1.00  0.00           H  
ATOM    748 2HD2 LEU A  48       3.786   5.697  -6.686  1.00  0.00           H  
ATOM    749 3HD2 LEU A  48       4.458   4.577  -7.898  1.00  0.00           H  
ATOM    750  N   GLU A  49       9.368   6.069  -6.736  1.00  0.00           N  
ATOM    751  CA  GLU A  49      10.376   7.120  -6.834  1.00  0.00           C  
ATOM    752  C   GLU A  49      10.990   7.158  -8.248  1.00  0.00           C  
ATOM    753  O   GLU A  49      11.105   8.225  -8.858  1.00  0.00           O  
ATOM    754  CB  GLU A  49      11.475   6.918  -5.774  1.00  0.00           C  
ATOM    755  CG  GLU A  49      12.520   8.041  -5.725  1.00  0.00           C  
ATOM    756  CD  GLU A  49      13.557   7.886  -4.616  1.00  0.00           C  
ATOM    757  OE1 GLU A  49      13.518   6.906  -3.913  1.00  0.00           O  
ATOM    758  OE2 GLU A  49      14.379   8.761  -4.480  1.00  0.00           O  
ATOM    759  H   GLU A  49       9.520   5.264  -6.123  1.00  0.00           H  
ATOM    760  HA  GLU A  49       9.892   8.078  -6.648  1.00  0.00           H  
ATOM    761 1HB  GLU A  49      11.014   6.833  -4.787  1.00  0.00           H  
ATOM    762 2HB  GLU A  49      11.998   5.982  -5.970  1.00  0.00           H  
ATOM    763 1HG  GLU A  49      13.035   8.074  -6.685  1.00  0.00           H  
ATOM    764 2HG  GLU A  49      12.001   8.984  -5.592  1.00  0.00           H  
ATOM    765  N   GLU A  50      11.350   5.984  -8.787  1.00  0.00           N  
ATOM    766  CA  GLU A  50      11.976   5.861 -10.110  1.00  0.00           C  
ATOM    767  C   GLU A  50      11.072   6.359 -11.234  1.00  0.00           C  
ATOM    768  O   GLU A  50      11.551   6.918 -12.221  1.00  0.00           O  
ATOM    769  CB  GLU A  50      12.409   4.415 -10.396  1.00  0.00           C  
ATOM    770  CG  GLU A  50      13.611   3.932  -9.555  1.00  0.00           C  
ATOM    771  CD  GLU A  50      14.010   2.487  -9.818  1.00  0.00           C  
ATOM    772  OE1 GLU A  50      13.339   1.821 -10.572  1.00  0.00           O  
ATOM    773  OE2 GLU A  50      14.994   2.057  -9.259  1.00  0.00           O  
ATOM    774  H   GLU A  50      11.210   5.140  -8.238  1.00  0.00           H  
ATOM    775  HA  GLU A  50      12.873   6.478 -10.111  1.00  0.00           H  
ATOM    776 1HB  GLU A  50      11.571   3.747 -10.192  1.00  0.00           H  
ATOM    777 2HB  GLU A  50      12.663   4.311 -11.449  1.00  0.00           H  
ATOM    778 1HG  GLU A  50      14.463   4.570  -9.783  1.00  0.00           H  
ATOM    779 2HG  GLU A  50      13.381   4.057  -8.501  1.00  0.00           H  
ATOM    780  N   GLU A  51       9.760   6.205 -11.060  1.00  0.00           N  
ATOM    781  CA  GLU A  51       8.785   6.643 -12.052  1.00  0.00           C  
ATOM    782  C   GLU A  51       8.536   8.156 -11.999  1.00  0.00           C  
ATOM    783  O   GLU A  51       7.777   8.685 -12.814  1.00  0.00           O  
ATOM    784  CB  GLU A  51       7.453   5.886 -11.884  1.00  0.00           C  
ATOM    785  CG  GLU A  51       7.506   4.382 -12.255  1.00  0.00           C  
ATOM    786  CD  GLU A  51       6.203   3.626 -11.995  1.00  0.00           C  
ATOM    787  OE1 GLU A  51       5.264   4.214 -11.518  1.00  0.00           O  
ATOM    788  OE2 GLU A  51       6.150   2.452 -12.285  1.00  0.00           O  
ATOM    789  H   GLU A  51       9.428   5.707 -10.233  1.00  0.00           H  
ATOM    790  HA  GLU A  51       9.181   6.406 -13.039  1.00  0.00           H  
ATOM    791 1HB  GLU A  51       7.133   5.958 -10.840  1.00  0.00           H  
ATOM    792 2HB  GLU A  51       6.686   6.359 -12.495  1.00  0.00           H  
ATOM    793 1HG  GLU A  51       7.744   4.302 -13.314  1.00  0.00           H  
ATOM    794 2HG  GLU A  51       8.313   3.908 -11.706  1.00  0.00           H  
ATOM    795  N   GLY A  52       9.183   8.859 -11.059  1.00  0.00           N  
ATOM    796  CA  GLY A  52       9.041  10.301 -10.942  1.00  0.00           C  
ATOM    797  C   GLY A  52       8.063  10.773  -9.874  1.00  0.00           C  
ATOM    798  O   GLY A  52       7.775  11.970  -9.802  1.00  0.00           O  
ATOM    799  H   GLY A  52       9.814   8.394 -10.408  1.00  0.00           H  
ATOM    800 1HA  GLY A  52      10.024  10.722 -10.728  1.00  0.00           H  
ATOM    801 2HA  GLY A  52       8.738  10.706 -11.905  1.00  0.00           H  
ATOM    802  N   ASP A  53       7.588   9.865  -9.012  1.00  0.00           N  
ATOM    803  CA  ASP A  53       6.648  10.230  -7.964  1.00  0.00           C  
ATOM    804  C   ASP A  53       7.076  10.028  -6.488  1.00  0.00           C  
ATOM    805  O   ASP A  53       6.402   9.286  -5.765  1.00  0.00           O  
ATOM    806  CB  ASP A  53       5.349   9.469  -8.173  1.00  0.00           C  
ATOM    807  CG  ASP A  53       4.509   9.940  -9.355  1.00  0.00           C  
ATOM    808  OD1 ASP A  53       4.452  11.118  -9.554  1.00  0.00           O  
ATOM    809  OD2 ASP A  53       3.824   9.146  -9.973  1.00  0.00           O  
ATOM    810  H   ASP A  53       7.871   8.886  -9.069  1.00  0.00           H  
ATOM    811  HA  ASP A  53       6.423  11.289  -8.086  1.00  0.00           H  
ATOM    812 1HB  ASP A  53       5.567   8.403  -8.299  1.00  0.00           H  
ATOM    813 2HB  ASP A  53       4.774   9.569  -7.310  1.00  0.00           H  
ATOM    814  N   PRO A  54       8.139  10.693  -5.978  1.00  0.00           N  
ATOM    815  CA  PRO A  54       8.554  10.682  -4.582  1.00  0.00           C  
ATOM    816  C   PRO A  54       7.412  10.985  -3.609  1.00  0.00           C  
ATOM    817  O   PRO A  54       7.377  10.454  -2.503  1.00  0.00           O  
ATOM    818  CB  PRO A  54       9.585  11.810  -4.544  1.00  0.00           C  
ATOM    819  CG  PRO A  54      10.173  11.819  -5.917  1.00  0.00           C  
ATOM    820  CD  PRO A  54       9.029  11.488  -6.840  1.00  0.00           C  
ATOM    821  HA  PRO A  54       9.027   9.714  -4.355  1.00  0.00           H  
ATOM    822 1HB  PRO A  54       9.093  12.761  -4.281  1.00  0.00           H  
ATOM    823 2HB  PRO A  54      10.332  11.609  -3.764  1.00  0.00           H  
ATOM    824 1HG  PRO A  54      10.612  12.803  -6.133  1.00  0.00           H  
ATOM    825 2HG  PRO A  54      10.992  11.089  -5.985  1.00  0.00           H  
ATOM    826 1HD  PRO A  54       8.529  12.384  -7.242  1.00  0.00           H  
ATOM    827 2HD  PRO A  54       9.476  10.865  -7.606  1.00  0.00           H  
ATOM    828  N   ALA A  55       6.456  11.833  -4.017  1.00  0.00           N  
ATOM    829  CA  ALA A  55       5.315  12.167  -3.152  1.00  0.00           C  
ATOM    830  C   ALA A  55       4.484  10.932  -2.839  1.00  0.00           C  
ATOM    831  O   ALA A  55       3.947  10.770  -1.738  1.00  0.00           O  
ATOM    832  CB  ALA A  55       4.428  13.212  -3.810  1.00  0.00           C  
ATOM    833  H   ALA A  55       6.510  12.260  -4.932  1.00  0.00           H  
ATOM    834  HA  ALA A  55       5.703  12.563  -2.212  1.00  0.00           H  
ATOM    835 1HB  ALA A  55       3.597  13.460  -3.146  1.00  0.00           H  
ATOM    836 2HB  ALA A  55       5.003  14.113  -4.015  1.00  0.00           H  
ATOM    837 3HB  ALA A  55       4.034  12.826  -4.748  1.00  0.00           H  
ATOM    838  N   LEU A  56       4.368  10.054  -3.829  1.00  0.00           N  
ATOM    839  CA  LEU A  56       3.531   8.894  -3.681  1.00  0.00           C  
ATOM    840  C   LEU A  56       4.311   7.883  -2.895  1.00  0.00           C  
ATOM    841  O   LEU A  56       3.760   7.186  -2.039  1.00  0.00           O  
ATOM    842  CB  LEU A  56       3.144   8.365  -5.053  1.00  0.00           C  
ATOM    843  CG  LEU A  56       1.930   9.076  -5.750  1.00  0.00           C  
ATOM    844  CD1 LEU A  56       2.208  10.585  -5.986  1.00  0.00           C  
ATOM    845  CD2 LEU A  56       1.664   8.390  -7.070  1.00  0.00           C  
ATOM    846  H   LEU A  56       4.891  10.175  -4.691  1.00  0.00           H  
ATOM    847  HA  LEU A  56       2.642   9.152  -3.123  1.00  0.00           H  
ATOM    848 1HB  LEU A  56       3.994   8.426  -5.686  1.00  0.00           H  
ATOM    849 2HB  LEU A  56       2.903   7.316  -4.960  1.00  0.00           H  
ATOM    850  HG  LEU A  56       1.067   9.012  -5.110  1.00  0.00           H  
ATOM    851 1HD1 LEU A  56       1.338  11.043  -6.462  1.00  0.00           H  
ATOM    852 2HD1 LEU A  56       2.400  11.081  -5.054  1.00  0.00           H  
ATOM    853 3HD1 LEU A  56       3.060  10.721  -6.627  1.00  0.00           H  
ATOM    854 1HD2 LEU A  56       0.822   8.863  -7.539  1.00  0.00           H  
ATOM    855 2HD2 LEU A  56       2.533   8.480  -7.715  1.00  0.00           H  
ATOM    856 3HD2 LEU A  56       1.457   7.345  -6.920  1.00  0.00           H  
ATOM    857  N   ALA A  57       5.620   7.837  -3.158  1.00  0.00           N  
ATOM    858  CA  ALA A  57       6.484   6.920  -2.443  1.00  0.00           C  
ATOM    859  C   ALA A  57       6.466   7.243  -0.953  1.00  0.00           C  
ATOM    860  O   ALA A  57       6.310   6.352  -0.115  1.00  0.00           O  
ATOM    861  CB  ALA A  57       7.895   7.024  -2.983  1.00  0.00           C  
ATOM    862  H   ALA A  57       6.005   8.437  -3.890  1.00  0.00           H  
ATOM    863  HA  ALA A  57       6.112   5.911  -2.582  1.00  0.00           H  
ATOM    864 1HB  ALA A  57       8.540   6.330  -2.479  1.00  0.00           H  
ATOM    865 2HB  ALA A  57       7.902   6.798  -4.043  1.00  0.00           H  
ATOM    866 3HB  ALA A  57       8.265   8.027  -2.832  1.00  0.00           H  
ATOM    867  N   ALA A  58       6.541   8.534  -0.622  1.00  0.00           N  
ATOM    868  CA  ALA A  58       6.520   8.955   0.768  1.00  0.00           C  
ATOM    869  C   ALA A  58       5.216   8.568   1.423  1.00  0.00           C  
ATOM    870  O   ALA A  58       5.206   8.053   2.543  1.00  0.00           O  
ATOM    871  CB  ALA A  58       6.708  10.451   0.858  1.00  0.00           C  
ATOM    872  H   ALA A  58       6.661   9.235  -1.348  1.00  0.00           H  
ATOM    873  HA  ALA A  58       7.331   8.454   1.291  1.00  0.00           H  
ATOM    874 1HB  ALA A  58       6.708  10.758   1.901  1.00  0.00           H  
ATOM    875 2HB  ALA A  58       7.656  10.723   0.394  1.00  0.00           H  
ATOM    876 3HB  ALA A  58       5.891  10.949   0.330  1.00  0.00           H  
ATOM    877  N   ALA A  59       4.109   8.775   0.714  1.00  0.00           N  
ATOM    878  CA  ALA A  59       2.819   8.403   1.252  1.00  0.00           C  
ATOM    879  C   ALA A  59       2.739   6.904   1.494  1.00  0.00           C  
ATOM    880  O   ALA A  59       2.184   6.459   2.503  1.00  0.00           O  
ATOM    881  CB  ALA A  59       1.743   8.835   0.315  1.00  0.00           C  
ATOM    882  H   ALA A  59       4.154   9.229  -0.202  1.00  0.00           H  
ATOM    883  HA  ALA A  59       2.687   8.910   2.207  1.00  0.00           H  
ATOM    884 1HB  ALA A  59       0.804   8.578   0.739  1.00  0.00           H  
ATOM    885 2HB  ALA A  59       1.807   9.913   0.180  1.00  0.00           H  
ATOM    886 3HB  ALA A  59       1.865   8.336  -0.640  1.00  0.00           H  
ATOM    887  N   LEU A  60       3.322   6.122   0.585  1.00  0.00           N  
ATOM    888  CA  LEU A  60       3.304   4.681   0.732  1.00  0.00           C  
ATOM    889  C   LEU A  60       3.983   4.365   2.048  1.00  0.00           C  
ATOM    890  O   LEU A  60       3.431   3.661   2.894  1.00  0.00           O  
ATOM    891  CB  LEU A  60       4.080   4.000  -0.409  1.00  0.00           C  
ATOM    892  CG  LEU A  60       4.141   2.510  -0.388  1.00  0.00           C  
ATOM    893  CD1 LEU A  60       2.733   1.933  -0.611  1.00  0.00           C  
ATOM    894  CD2 LEU A  60       5.108   2.006  -1.406  1.00  0.00           C  
ATOM    895  H   LEU A  60       3.759   6.532  -0.238  1.00  0.00           H  
ATOM    896  HA  LEU A  60       2.275   4.329   0.753  1.00  0.00           H  
ATOM    897 1HB  LEU A  60       3.668   4.300  -1.358  1.00  0.00           H  
ATOM    898 2HB  LEU A  60       5.098   4.334  -0.378  1.00  0.00           H  
ATOM    899  HG  LEU A  60       4.496   2.217   0.557  1.00  0.00           H  
ATOM    900 1HD1 LEU A  60       2.778   0.847  -0.583  1.00  0.00           H  
ATOM    901 2HD1 LEU A  60       2.051   2.295   0.157  1.00  0.00           H  
ATOM    902 3HD1 LEU A  60       2.381   2.234  -1.575  1.00  0.00           H  
ATOM    903 1HD2 LEU A  60       5.161   0.915  -1.346  1.00  0.00           H  
ATOM    904 2HD2 LEU A  60       4.780   2.296  -2.389  1.00  0.00           H  
ATOM    905 3HD2 LEU A  60       6.077   2.425  -1.201  1.00  0.00           H  
ATOM    906  N   ALA A  61       5.156   4.964   2.260  1.00  0.00           N  
ATOM    907  CA  ALA A  61       5.912   4.729   3.474  1.00  0.00           C  
ATOM    908  C   ALA A  61       5.085   5.079   4.713  1.00  0.00           C  
ATOM    909  O   ALA A  61       5.121   4.349   5.704  1.00  0.00           O  
ATOM    910  CB  ALA A  61       7.197   5.539   3.435  1.00  0.00           C  
ATOM    911  H   ALA A  61       5.541   5.569   1.530  1.00  0.00           H  
ATOM    912  HA  ALA A  61       6.158   3.669   3.522  1.00  0.00           H  
ATOM    913 1HB  ALA A  61       7.779   5.342   4.332  1.00  0.00           H  
ATOM    914 2HB  ALA A  61       7.766   5.253   2.564  1.00  0.00           H  
ATOM    915 3HB  ALA A  61       6.967   6.593   3.385  1.00  0.00           H  
ATOM    916  N   GLN A  62       4.293   6.150   4.647  1.00  0.00           N  
ATOM    917  CA  GLN A  62       3.469   6.507   5.797  1.00  0.00           C  
ATOM    918  C   GLN A  62       2.423   5.420   6.065  1.00  0.00           C  
ATOM    919  O   GLN A  62       2.162   5.068   7.221  1.00  0.00           O  
ATOM    920  CB  GLN A  62       2.788   7.851   5.555  1.00  0.00           C  
ATOM    921  CG  GLN A  62       3.750   9.018   5.545  1.00  0.00           C  
ATOM    922  CD  GLN A  62       3.089  10.325   5.161  1.00  0.00           C  
ATOM    923  OE1 GLN A  62       2.034  10.354   4.520  1.00  0.00           O  
ATOM    924  NE2 GLN A  62       3.711  11.429   5.559  1.00  0.00           N  
ATOM    925  H   GLN A  62       4.305   6.736   3.811  1.00  0.00           H  
ATOM    926  HA  GLN A  62       4.110   6.590   6.672  1.00  0.00           H  
ATOM    927 1HB  GLN A  62       2.262   7.833   4.605  1.00  0.00           H  
ATOM    928 2HB  GLN A  62       2.048   8.028   6.333  1.00  0.00           H  
ATOM    929 1HG  GLN A  62       4.177   9.125   6.542  1.00  0.00           H  
ATOM    930 2HG  GLN A  62       4.538   8.810   4.827  1.00  0.00           H  
ATOM    931 1HE2 GLN A  62       3.326  12.326   5.342  1.00  0.00           H  
ATOM    932 2HE2 GLN A  62       4.564  11.359   6.077  1.00  0.00           H  
ATOM    933  N   ALA A  63       1.836   4.863   5.001  1.00  0.00           N  
ATOM    934  CA  ALA A  63       0.843   3.802   5.170  1.00  0.00           C  
ATOM    935  C   ALA A  63       1.471   2.596   5.851  1.00  0.00           C  
ATOM    936  O   ALA A  63       0.843   1.924   6.677  1.00  0.00           O  
ATOM    937  CB  ALA A  63       0.268   3.378   3.844  1.00  0.00           C  
ATOM    938  H   ALA A  63       2.077   5.201   4.065  1.00  0.00           H  
ATOM    939  HA  ALA A  63       0.041   4.182   5.803  1.00  0.00           H  
ATOM    940 1HB  ALA A  63      -0.474   2.613   4.036  1.00  0.00           H  
ATOM    941 2HB  ALA A  63      -0.190   4.204   3.366  1.00  0.00           H  
ATOM    942 3HB  ALA A  63       1.052   2.984   3.205  1.00  0.00           H  
ATOM    943  N   TRP A  64       2.730   2.329   5.504  1.00  0.00           N  
ATOM    944  CA  TRP A  64       3.474   1.213   6.069  1.00  0.00           C  
ATOM    945  C   TRP A  64       3.645   1.403   7.538  1.00  0.00           C  
ATOM    946  O   TRP A  64       3.472   0.475   8.321  1.00  0.00           O  
ATOM    947  CB  TRP A  64       4.856   1.148   5.502  1.00  0.00           C  
ATOM    948  CG  TRP A  64       5.632  -0.049   5.864  1.00  0.00           C  
ATOM    949  CD1 TRP A  64       6.772  -0.081   6.586  1.00  0.00           C  
ATOM    950  CD2 TRP A  64       5.344  -1.419   5.517  1.00  0.00           C  
ATOM    951  NE1 TRP A  64       7.225  -1.360   6.678  1.00  0.00           N  
ATOM    952  CE2 TRP A  64       6.371  -2.184   6.016  1.00  0.00           C  
ATOM    953  CE3 TRP A  64       4.323  -2.034   4.826  1.00  0.00           C  
ATOM    954  CZ2 TRP A  64       6.429  -3.544   5.815  1.00  0.00           C  
ATOM    955  CZ3 TRP A  64       4.374  -3.390   4.630  1.00  0.00           C  
ATOM    956  CH2 TRP A  64       5.401  -4.129   5.096  1.00  0.00           C  
ATOM    957  H   TRP A  64       3.171   2.920   4.796  1.00  0.00           H  
ATOM    958  HA  TRP A  64       2.937   0.287   5.874  1.00  0.00           H  
ATOM    959 1HB  TRP A  64       4.829   1.317   4.498  1.00  0.00           H  
ATOM    960 2HB  TRP A  64       5.420   1.969   5.915  1.00  0.00           H  
ATOM    961  HD1 TRP A  64       7.265   0.791   7.011  1.00  0.00           H  
ATOM    962  HE1 TRP A  64       8.071  -1.690   7.143  1.00  0.00           H  
ATOM    963  HE3 TRP A  64       3.496  -1.454   4.437  1.00  0.00           H  
ATOM    964  HZ2 TRP A  64       7.247  -4.152   6.203  1.00  0.00           H  
ATOM    965  HZ3 TRP A  64       3.572  -3.842   4.091  1.00  0.00           H  
ATOM    966  HH2 TRP A  64       5.414  -5.206   4.919  1.00  0.00           H  
ATOM    967  N   GLN A  65       3.993   2.626   7.922  1.00  0.00           N  
ATOM    968  CA  GLN A  65       4.220   2.938   9.312  1.00  0.00           C  
ATOM    969  C   GLN A  65       2.934   2.717  10.100  1.00  0.00           C  
ATOM    970  O   GLN A  65       2.972   2.217  11.222  1.00  0.00           O  
ATOM    971  CB  GLN A  65       4.714   4.382   9.430  1.00  0.00           C  
ATOM    972  CG  GLN A  65       6.122   4.594   8.882  1.00  0.00           C  
ATOM    973  CD  GLN A  65       6.530   6.063   8.826  1.00  0.00           C  
ATOM    974  OE1 GLN A  65       5.693   6.973   8.881  1.00  0.00           O  
ATOM    975  NE2 GLN A  65       7.831   6.302   8.710  1.00  0.00           N  
ATOM    976  H   GLN A  65       4.135   3.349   7.212  1.00  0.00           H  
ATOM    977  HA  GLN A  65       4.984   2.269   9.701  1.00  0.00           H  
ATOM    978 1HB  GLN A  65       4.042   5.041   8.890  1.00  0.00           H  
ATOM    979 2HB  GLN A  65       4.703   4.687  10.474  1.00  0.00           H  
ATOM    980 1HG  GLN A  65       6.825   4.074   9.530  1.00  0.00           H  
ATOM    981 2HG  GLN A  65       6.177   4.182   7.883  1.00  0.00           H  
ATOM    982 1HE2 GLN A  65       8.165   7.243   8.665  1.00  0.00           H  
ATOM    983 2HE2 GLN A  65       8.477   5.540   8.665  1.00  0.00           H  
ATOM    984  N   GLN A  66       1.787   3.048   9.509  1.00  0.00           N  
ATOM    985  CA  GLN A  66       0.504   2.834  10.178  1.00  0.00           C  
ATOM    986  C   GLN A  66       0.193   1.330  10.330  1.00  0.00           C  
ATOM    987  O   GLN A  66      -0.252   0.862  11.385  1.00  0.00           O  
ATOM    988  CB  GLN A  66      -0.596   3.511   9.365  1.00  0.00           C  
ATOM    989  CG  GLN A  66      -0.513   5.026   9.343  1.00  0.00           C  
ATOM    990  CD  GLN A  66      -1.491   5.661   8.358  1.00  0.00           C  
ATOM    991  OE1 GLN A  66      -2.027   5.005   7.463  1.00  0.00           O  
ATOM    992  NE2 GLN A  66      -1.717   6.959   8.516  1.00  0.00           N  
ATOM    993  H   GLN A  66       1.814   3.491   8.586  1.00  0.00           H  
ATOM    994  HA  GLN A  66       0.553   3.279  11.173  1.00  0.00           H  
ATOM    995 1HB  GLN A  66      -0.554   3.164   8.338  1.00  0.00           H  
ATOM    996 2HB  GLN A  66      -1.568   3.229   9.763  1.00  0.00           H  
ATOM    997 1HG  GLN A  66      -0.738   5.402  10.338  1.00  0.00           H  
ATOM    998 2HG  GLN A  66       0.495   5.313   9.058  1.00  0.00           H  
ATOM    999 1HE2 GLN A  66      -2.345   7.435   7.896  1.00  0.00           H  
ATOM   1000 2HE2 GLN A  66      -1.258   7.459   9.251  1.00  0.00           H  
ATOM   1001  N   LEU A  67       0.460   0.559   9.267  1.00  0.00           N  
ATOM   1002  CA  LEU A  67       0.215  -0.885   9.273  1.00  0.00           C  
ATOM   1003  C   LEU A  67       1.125  -1.547  10.309  1.00  0.00           C  
ATOM   1004  O   LEU A  67       0.680  -2.308  11.178  1.00  0.00           O  
ATOM   1005  CB  LEU A  67       0.495  -1.452   7.855  1.00  0.00           C  
ATOM   1006  CG  LEU A  67       0.349  -2.983   7.629  1.00  0.00           C  
ATOM   1007  CD1 LEU A  67      -1.066  -3.397   7.872  1.00  0.00           C  
ATOM   1008  CD2 LEU A  67       0.776  -3.349   6.204  1.00  0.00           C  
ATOM   1009  H   LEU A  67       0.815   0.997   8.416  1.00  0.00           H  
ATOM   1010  HA  LEU A  67      -0.823  -1.069   9.543  1.00  0.00           H  
ATOM   1011 1HB  LEU A  67      -0.170  -0.950   7.153  1.00  0.00           H  
ATOM   1012 2HB  LEU A  67       1.518  -1.186   7.584  1.00  0.00           H  
ATOM   1013  HG  LEU A  67       0.974  -3.492   8.326  1.00  0.00           H  
ATOM   1014 1HD1 LEU A  67      -1.168  -4.475   7.735  1.00  0.00           H  
ATOM   1015 2HD1 LEU A  67      -1.334  -3.131   8.879  1.00  0.00           H  
ATOM   1016 3HD1 LEU A  67      -1.712  -2.878   7.177  1.00  0.00           H  
ATOM   1017 1HD2 LEU A  67       0.683  -4.425   6.057  1.00  0.00           H  
ATOM   1018 2HD2 LEU A  67       0.141  -2.829   5.487  1.00  0.00           H  
ATOM   1019 3HD2 LEU A  67       1.809  -3.051   6.058  1.00  0.00           H  
ATOM   1020  N   ALA A  68       2.412  -1.230  10.209  1.00  0.00           N  
ATOM   1021  CA  ALA A  68       3.425  -1.761  11.088  1.00  0.00           C  
ATOM   1022  C   ALA A  68       3.200  -1.334  12.528  1.00  0.00           C  
ATOM   1023  O   ALA A  68       3.348  -2.155  13.419  1.00  0.00           O  
ATOM   1024  CB  ALA A  68       4.797  -1.319  10.611  1.00  0.00           C  
ATOM   1025  H   ALA A  68       2.703  -0.589   9.484  1.00  0.00           H  
ATOM   1026  HA  ALA A  68       3.369  -2.843  11.049  1.00  0.00           H  
ATOM   1027 1HB  ALA A  68       5.563  -1.745  11.256  1.00  0.00           H  
ATOM   1028 2HB  ALA A  68       4.952  -1.657   9.582  1.00  0.00           H  
ATOM   1029 3HB  ALA A  68       4.854  -0.231  10.645  1.00  0.00           H  
ATOM   1030  N   ALA A  69       2.812  -0.080  12.784  1.00  0.00           N  
ATOM   1031  CA  ALA A  69       2.607   0.351  14.164  1.00  0.00           C  
ATOM   1032  C   ALA A  69       1.512  -0.455  14.834  1.00  0.00           C  
ATOM   1033  O   ALA A  69       1.635  -0.861  15.999  1.00  0.00           O  
ATOM   1034  CB  ALA A  69       2.250   1.817  14.215  1.00  0.00           C  
ATOM   1035  H   ALA A  69       2.698   0.601  12.038  1.00  0.00           H  
ATOM   1036  HA  ALA A  69       3.537   0.190  14.710  1.00  0.00           H  
ATOM   1037 1HB  ALA A  69       2.120   2.124  15.249  1.00  0.00           H  
ATOM   1038 2HB  ALA A  69       3.048   2.399  13.758  1.00  0.00           H  
ATOM   1039 3HB  ALA A  69       1.321   1.979  13.663  1.00  0.00           H  
ATOM   1040  N   LYS A  70       0.435  -0.737  14.100  1.00  0.00           N  
ATOM   1041  CA  LYS A  70      -0.613  -1.530  14.708  1.00  0.00           C  
ATOM   1042  C   LYS A  70      -0.085  -2.913  15.034  1.00  0.00           C  
ATOM   1043  O   LYS A  70      -0.301  -3.438  16.134  1.00  0.00           O  
ATOM   1044  CB  LYS A  70      -1.812  -1.630  13.775  1.00  0.00           C  
ATOM   1045  CG  LYS A  70      -2.640  -0.367  13.635  1.00  0.00           C  
ATOM   1046  CD  LYS A  70      -3.793  -0.588  12.667  1.00  0.00           C  
ATOM   1047  CE  LYS A  70      -4.712   0.617  12.609  1.00  0.00           C  
ATOM   1048  NZ  LYS A  70      -5.807   0.423  11.628  1.00  0.00           N  
ATOM   1049  H   LYS A  70       0.334  -0.383  13.142  1.00  0.00           H  
ATOM   1050  HA  LYS A  70      -0.926  -1.054  15.637  1.00  0.00           H  
ATOM   1051 1HB  LYS A  70      -1.445  -1.869  12.780  1.00  0.00           H  
ATOM   1052 2HB  LYS A  70      -2.460  -2.452  14.097  1.00  0.00           H  
ATOM   1053 1HG  LYS A  70      -3.037  -0.077  14.608  1.00  0.00           H  
ATOM   1054 2HG  LYS A  70      -2.006   0.439  13.262  1.00  0.00           H  
ATOM   1055 1HD  LYS A  70      -3.389  -0.767  11.669  1.00  0.00           H  
ATOM   1056 2HD  LYS A  70      -4.368  -1.466  12.971  1.00  0.00           H  
ATOM   1057 1HE  LYS A  70      -5.148   0.772  13.595  1.00  0.00           H  
ATOM   1058 2HE  LYS A  70      -4.138   1.501  12.332  1.00  0.00           H  
ATOM   1059 1HZ  LYS A  70      -6.411   1.226  11.614  1.00  0.00           H  
ATOM   1060 2HZ  LYS A  70      -5.412   0.289  10.713  1.00  0.00           H  
ATOM   1061 3HZ  LYS A  70      -6.367  -0.418  11.870  1.00  0.00           H  
ATOM   1062  N   ALA A  71       0.692  -3.462  14.112  1.00  0.00           N  
ATOM   1063  CA  ALA A  71       1.272  -4.772  14.297  1.00  0.00           C  
ATOM   1064  C   ALA A  71       2.243  -4.812  15.481  1.00  0.00           C  
ATOM   1065  O   ALA A  71       2.220  -5.739  16.292  1.00  0.00           O  
ATOM   1066  CB  ALA A  71       1.962  -5.153  13.024  1.00  0.00           C  
ATOM   1067  H   ALA A  71       0.846  -2.973  13.226  1.00  0.00           H  
ATOM   1068  HA  ALA A  71       0.464  -5.476  14.495  1.00  0.00           H  
ATOM   1069 1HB  ALA A  71       2.356  -6.106  13.123  1.00  0.00           H  
ATOM   1070 2HB  ALA A  71       1.237  -5.129  12.236  1.00  0.00           H  
ATOM   1071 3HB  ALA A  71       2.757  -4.461  12.808  1.00  0.00           H  
ATOM   1072  N   GLN A  72       3.050  -3.761  15.625  1.00  0.00           N  
ATOM   1073  CA  GLN A  72       4.049  -3.641  16.686  1.00  0.00           C  
ATOM   1074  C   GLN A  72       3.390  -3.481  18.044  1.00  0.00           C  
ATOM   1075  O   GLN A  72       3.955  -3.850  19.075  1.00  0.00           O  
ATOM   1076  CB  GLN A  72       4.984  -2.472  16.384  1.00  0.00           C  
ATOM   1077  CG  GLN A  72       5.903  -2.723  15.179  1.00  0.00           C  
ATOM   1078  CD  GLN A  72       6.690  -1.496  14.748  1.00  0.00           C  
ATOM   1079  OE1 GLN A  72       6.324  -0.348  15.028  1.00  0.00           O  
ATOM   1080  NE2 GLN A  72       7.790  -1.737  14.041  1.00  0.00           N  
ATOM   1081  H   GLN A  72       3.005  -3.024  14.931  1.00  0.00           H  
ATOM   1082  HA  GLN A  72       4.638  -4.556  16.704  1.00  0.00           H  
ATOM   1083 1HB  GLN A  72       4.386  -1.585  16.177  1.00  0.00           H  
ATOM   1084 2HB  GLN A  72       5.600  -2.258  17.255  1.00  0.00           H  
ATOM   1085 1HG  GLN A  72       6.622  -3.487  15.467  1.00  0.00           H  
ATOM   1086 2HG  GLN A  72       5.324  -3.080  14.343  1.00  0.00           H  
ATOM   1087 1HE2 GLN A  72       8.355  -0.977  13.719  1.00  0.00           H  
ATOM   1088 2HE2 GLN A  72       8.050  -2.678  13.829  1.00  0.00           H  
ATOM   1089  N   SER A  73       2.154  -2.993  18.028  1.00  0.00           N  
ATOM   1090  CA  SER A  73       1.355  -2.796  19.219  1.00  0.00           C  
ATOM   1091  C   SER A  73       0.661  -4.097  19.636  1.00  0.00           C  
ATOM   1092  O   SER A  73      -0.014  -4.136  20.667  1.00  0.00           O  
ATOM   1093  CB  SER A  73       0.312  -1.725  18.971  1.00  0.00           C  
ATOM   1094  OG  SER A  73       0.920  -0.488  18.679  1.00  0.00           O  
ATOM   1095  H   SER A  73       1.766  -2.673  17.139  1.00  0.00           H  
ATOM   1096  HA  SER A  73       2.011  -2.476  20.027  1.00  0.00           H  
ATOM   1097 1HB  SER A  73      -0.331  -2.018  18.150  1.00  0.00           H  
ATOM   1098 2HB  SER A  73      -0.315  -1.626  19.852  1.00  0.00           H  
ATOM   1099  HG  SER A  73       1.328  -0.595  17.786  1.00  0.00           H  
ATOM   1100  N   GLY A  74       0.822  -5.164  18.837  1.00  0.00           N  
ATOM   1101  CA  GLY A  74       0.200  -6.444  19.130  1.00  0.00           C  
ATOM   1102  C   GLY A  74      -1.148  -6.664  18.449  1.00  0.00           C  
ATOM   1103  O   GLY A  74      -1.880  -7.582  18.832  1.00  0.00           O  
ATOM   1104  H   GLY A  74       1.396  -5.104  17.998  1.00  0.00           H  
ATOM   1105 1HA  GLY A  74       0.886  -7.234  18.824  1.00  0.00           H  
ATOM   1106 2HA  GLY A  74       0.078  -6.540  20.207  1.00  0.00           H  
ATOM   1107  N   GLU A  75      -1.494  -5.844  17.449  1.00  0.00           N  
ATOM   1108  CA  GLU A  75      -2.776  -6.020  16.780  1.00  0.00           C  
ATOM   1109  C   GLU A  75      -2.676  -6.345  15.294  1.00  0.00           C  
ATOM   1110  O   GLU A  75      -2.202  -5.542  14.493  1.00  0.00           O  
ATOM   1111  CB  GLU A  75      -3.627  -4.758  16.941  1.00  0.00           C  
ATOM   1112  CG  GLU A  75      -4.011  -4.434  18.390  1.00  0.00           C  
ATOM   1113  CD  GLU A  75      -4.894  -3.203  18.531  1.00  0.00           C  
ATOM   1114  OE1 GLU A  75      -5.221  -2.600  17.535  1.00  0.00           O  
ATOM   1115  OE2 GLU A  75      -5.239  -2.874  19.643  1.00  0.00           O  
ATOM   1116  H   GLU A  75      -0.879  -5.090  17.141  1.00  0.00           H  
ATOM   1117  HA  GLU A  75      -3.300  -6.846  17.258  1.00  0.00           H  
ATOM   1118 1HB  GLU A  75      -3.079  -3.902  16.540  1.00  0.00           H  
ATOM   1119 2HB  GLU A  75      -4.543  -4.863  16.358  1.00  0.00           H  
ATOM   1120 1HG  GLU A  75      -4.527  -5.293  18.817  1.00  0.00           H  
ATOM   1121 2HG  GLU A  75      -3.093  -4.279  18.962  1.00  0.00           H  
ATOM   1122  N   THR A  76      -3.170  -7.532  14.943  1.00  0.00           N  
ATOM   1123  CA  THR A  76      -3.237  -8.011  13.563  1.00  0.00           C  
ATOM   1124  C   THR A  76      -4.140  -7.043  12.809  1.00  0.00           C  
ATOM   1125  O   THR A  76      -5.161  -6.622  13.357  1.00  0.00           O  
ATOM   1126  CB  THR A  76      -3.795  -9.443  13.485  1.00  0.00           C  
ATOM   1127  OG1 THR A  76      -2.961 -10.333  14.248  1.00  0.00           O  
ATOM   1128  CG2 THR A  76      -3.835  -9.904  12.055  1.00  0.00           C  
ATOM   1129  H   THR A  76      -3.527  -8.128  15.678  1.00  0.00           H  
ATOM   1130  HA  THR A  76      -2.244  -7.983  13.113  1.00  0.00           H  
ATOM   1131  HB  THR A  76      -4.803  -9.460  13.893  1.00  0.00           H  
ATOM   1132  HG1 THR A  76      -3.278 -11.236  14.140  1.00  0.00           H  
ATOM   1133 1HG2 THR A  76      -4.238 -10.913  12.000  1.00  0.00           H  
ATOM   1134 2HG2 THR A  76      -4.461  -9.231  11.490  1.00  0.00           H  
ATOM   1135 3HG2 THR A  76      -2.845  -9.896  11.650  1.00  0.00           H  
ATOM   1136  N   ILE A  77      -3.759  -6.637  11.602  1.00  0.00           N  
ATOM   1137  CA  ILE A  77      -4.562  -5.657  10.896  1.00  0.00           C  
ATOM   1138  C   ILE A  77      -5.400  -6.321   9.805  1.00  0.00           C  
ATOM   1139  O   ILE A  77      -4.841  -6.976   8.932  1.00  0.00           O  
ATOM   1140  CB  ILE A  77      -3.644  -4.634  10.225  1.00  0.00           C  
ATOM   1141  CG1 ILE A  77      -2.800  -3.988  11.257  1.00  0.00           C  
ATOM   1142  CG2 ILE A  77      -4.461  -3.588   9.505  1.00  0.00           C  
ATOM   1143  CD1 ILE A  77      -1.526  -4.742  11.492  1.00  0.00           C  
ATOM   1144  H   ILE A  77      -2.927  -7.034  11.166  1.00  0.00           H  
ATOM   1145  HA  ILE A  77      -5.175  -5.129  11.615  1.00  0.00           H  
ATOM   1146  HB  ILE A  77      -2.985  -5.143   9.520  1.00  0.00           H  
ATOM   1147 1HG1 ILE A  77      -2.556  -2.978  10.947  1.00  0.00           H  
ATOM   1148 2HG1 ILE A  77      -3.352  -3.947  12.199  1.00  0.00           H  
ATOM   1149 1HG2 ILE A  77      -3.808  -2.861   9.037  1.00  0.00           H  
ATOM   1150 2HG2 ILE A  77      -5.063  -4.064   8.749  1.00  0.00           H  
ATOM   1151 3HG2 ILE A  77      -5.111  -3.083  10.221  1.00  0.00           H  
ATOM   1152 1HD1 ILE A  77      -0.969  -4.235  12.242  1.00  0.00           H  
ATOM   1153 2HD1 ILE A  77      -1.734  -5.751  11.821  1.00  0.00           H  
ATOM   1154 3HD1 ILE A  77      -0.951  -4.779  10.580  1.00  0.00           H  
ATOM   1155  N   PRO A  78      -6.731  -6.218   9.811  1.00  0.00           N  
ATOM   1156  CA  PRO A  78      -7.586  -6.777   8.787  1.00  0.00           C  
ATOM   1157  C   PRO A  78      -7.180  -6.190   7.454  1.00  0.00           C  
ATOM   1158  O   PRO A  78      -6.846  -5.005   7.384  1.00  0.00           O  
ATOM   1159  CB  PRO A  78      -8.982  -6.319   9.216  1.00  0.00           C  
ATOM   1160  CG  PRO A  78      -8.867  -6.111  10.713  1.00  0.00           C  
ATOM   1161  CD  PRO A  78      -7.452  -5.603  10.935  1.00  0.00           C  
ATOM   1162  HA  PRO A  78      -7.502  -7.867   8.782  1.00  0.00           H  
ATOM   1163 1HB  PRO A  78      -9.255  -5.400   8.679  1.00  0.00           H  
ATOM   1164 2HB  PRO A  78      -9.724  -7.083   8.944  1.00  0.00           H  
ATOM   1165 1HG  PRO A  78      -9.622  -5.380  11.054  1.00  0.00           H  
ATOM   1166 2HG  PRO A  78      -9.068  -7.050  11.248  1.00  0.00           H  
ATOM   1167 1HD  PRO A  78      -7.398  -4.513  10.884  1.00  0.00           H  
ATOM   1168 2HD  PRO A  78      -7.114  -5.998  11.901  1.00  0.00           H  
ATOM   1169  N   GLU A  79      -7.285  -6.968   6.386  1.00  0.00           N  
ATOM   1170  CA  GLU A  79      -6.941  -6.481   5.055  1.00  0.00           C  
ATOM   1171  C   GLU A  79      -7.706  -5.199   4.761  1.00  0.00           C  
ATOM   1172  O   GLU A  79      -7.175  -4.275   4.142  1.00  0.00           O  
ATOM   1173  CB  GLU A  79      -7.255  -7.536   3.990  1.00  0.00           C  
ATOM   1174  CG  GLU A  79      -6.872  -7.143   2.557  1.00  0.00           C  
ATOM   1175  CD  GLU A  79      -7.226  -8.214   1.528  1.00  0.00           C  
ATOM   1176  OE1 GLU A  79      -7.781  -9.217   1.905  1.00  0.00           O  
ATOM   1177  OE2 GLU A  79      -6.949  -8.019   0.371  1.00  0.00           O  
ATOM   1178  H   GLU A  79      -7.582  -7.932   6.489  1.00  0.00           H  
ATOM   1179  HA  GLU A  79      -5.871  -6.263   5.030  1.00  0.00           H  
ATOM   1180 1HB  GLU A  79      -6.713  -8.452   4.228  1.00  0.00           H  
ATOM   1181 2HB  GLU A  79      -8.319  -7.772   4.010  1.00  0.00           H  
ATOM   1182 1HG  GLU A  79      -7.389  -6.218   2.298  1.00  0.00           H  
ATOM   1183 2HG  GLU A  79      -5.798  -6.949   2.520  1.00  0.00           H  
ATOM   1184  N   ALA A  80      -8.966  -5.133   5.198  1.00  0.00           N  
ATOM   1185  CA  ALA A  80      -9.784  -3.952   4.974  1.00  0.00           C  
ATOM   1186  C   ALA A  80      -9.166  -2.703   5.598  1.00  0.00           C  
ATOM   1187  O   ALA A  80      -9.264  -1.618   5.028  1.00  0.00           O  
ATOM   1188  CB  ALA A  80     -11.171  -4.159   5.546  1.00  0.00           C  
ATOM   1189  H   ALA A  80      -9.348  -5.923   5.698  1.00  0.00           H  
ATOM   1190  HA  ALA A  80      -9.855  -3.794   3.896  1.00  0.00           H  
ATOM   1191 1HB  ALA A  80     -11.779  -3.277   5.346  1.00  0.00           H  
ATOM   1192 2HB  ALA A  80     -11.628  -5.032   5.083  1.00  0.00           H  
ATOM   1193 3HB  ALA A  80     -11.096  -4.313   6.621  1.00  0.00           H  
ATOM   1194  N   GLU A  81      -8.540  -2.833   6.773  1.00  0.00           N  
ATOM   1195  CA  GLU A  81      -7.984  -1.651   7.415  1.00  0.00           C  
ATOM   1196  C   GLU A  81      -6.692  -1.299   6.734  1.00  0.00           C  
ATOM   1197  O   GLU A  81      -6.361  -0.124   6.566  1.00  0.00           O  
ATOM   1198  CB  GLU A  81      -7.730  -1.852   8.905  1.00  0.00           C  
ATOM   1199  CG  GLU A  81      -8.962  -1.995   9.771  1.00  0.00           C  
ATOM   1200  CD  GLU A  81      -8.614  -2.002  11.260  1.00  0.00           C  
ATOM   1201  OE1 GLU A  81      -7.432  -1.951  11.582  1.00  0.00           O  
ATOM   1202  OE2 GLU A  81      -9.510  -2.062  12.061  1.00  0.00           O  
ATOM   1203  H   GLU A  81      -8.396  -3.742   7.195  1.00  0.00           H  
ATOM   1204  HA  GLU A  81      -8.682  -0.822   7.292  1.00  0.00           H  
ATOM   1205 1HB  GLU A  81      -7.166  -2.767   9.031  1.00  0.00           H  
ATOM   1206 2HB  GLU A  81      -7.126  -1.036   9.290  1.00  0.00           H  
ATOM   1207 1HG  GLU A  81      -9.643  -1.171   9.565  1.00  0.00           H  
ATOM   1208 2HG  GLU A  81      -9.468  -2.927   9.512  1.00  0.00           H  
ATOM   1209  N   ALA A  82      -5.947  -2.331   6.341  1.00  0.00           N  
ATOM   1210  CA  ALA A  82      -4.695  -2.101   5.656  1.00  0.00           C  
ATOM   1211  C   ALA A  82      -4.978  -1.364   4.349  1.00  0.00           C  
ATOM   1212  O   ALA A  82      -4.271  -0.421   3.995  1.00  0.00           O  
ATOM   1213  CB  ALA A  82      -3.986  -3.412   5.408  1.00  0.00           C  
ATOM   1214  H   ALA A  82      -6.268  -3.282   6.533  1.00  0.00           H  
ATOM   1215  HA  ALA A  82      -4.068  -1.469   6.283  1.00  0.00           H  
ATOM   1216 1HB  ALA A  82      -3.053  -3.204   4.920  1.00  0.00           H  
ATOM   1217 2HB  ALA A  82      -3.801  -3.913   6.358  1.00  0.00           H  
ATOM   1218 3HB  ALA A  82      -4.601  -4.051   4.781  1.00  0.00           H  
ATOM   1219  N   THR A  83      -6.072  -1.751   3.680  1.00  0.00           N  
ATOM   1220  CA  THR A  83      -6.496  -1.148   2.428  1.00  0.00           C  
ATOM   1221  C   THR A  83      -6.860   0.308   2.662  1.00  0.00           C  
ATOM   1222  O   THR A  83      -6.508   1.179   1.856  1.00  0.00           O  
ATOM   1223  CB  THR A  83      -7.682  -1.912   1.822  1.00  0.00           C  
ATOM   1224  OG1 THR A  83      -7.294  -3.270   1.569  1.00  0.00           O  
ATOM   1225  CG2 THR A  83      -8.099  -1.259   0.524  1.00  0.00           C  
ATOM   1226  H   THR A  83      -6.605  -2.543   4.030  1.00  0.00           H  
ATOM   1227  HA  THR A  83      -5.672  -1.177   1.723  1.00  0.00           H  
ATOM   1228  HB  THR A  83      -8.516  -1.906   2.520  1.00  0.00           H  
ATOM   1229  HG1 THR A  83      -7.101  -3.706   2.435  1.00  0.00           H  
ATOM   1230 1HG2 THR A  83      -8.936  -1.806   0.095  1.00  0.00           H  
ATOM   1231 2HG2 THR A  83      -8.397  -0.227   0.719  1.00  0.00           H  
ATOM   1232 3HG2 THR A  83      -7.263  -1.271  -0.166  1.00  0.00           H  
ATOM   1233  N   GLN A  84      -7.578   0.586   3.752  1.00  0.00           N  
ATOM   1234  CA  GLN A  84      -7.931   1.958   4.077  1.00  0.00           C  
ATOM   1235  C   GLN A  84      -6.677   2.786   4.356  1.00  0.00           C  
ATOM   1236  O   GLN A  84      -6.582   3.924   3.898  1.00  0.00           O  
ATOM   1237  CB  GLN A  84      -8.869   1.998   5.281  1.00  0.00           C  
ATOM   1238  CG  GLN A  84     -10.265   1.468   4.997  1.00  0.00           C  
ATOM   1239  CD  GLN A  84     -11.115   1.337   6.252  1.00  0.00           C  
ATOM   1240  OE1 GLN A  84     -10.618   1.393   7.382  1.00  0.00           O  
ATOM   1241  NE2 GLN A  84     -12.415   1.148   6.057  1.00  0.00           N  
ATOM   1242  H   GLN A  84      -7.897  -0.171   4.361  1.00  0.00           H  
ATOM   1243  HA  GLN A  84      -8.446   2.392   3.221  1.00  0.00           H  
ATOM   1244 1HB  GLN A  84      -8.444   1.398   6.083  1.00  0.00           H  
ATOM   1245 2HB  GLN A  84      -8.953   3.020   5.647  1.00  0.00           H  
ATOM   1246 1HG  GLN A  84     -10.762   2.171   4.332  1.00  0.00           H  
ATOM   1247 2HG  GLN A  84     -10.197   0.507   4.515  1.00  0.00           H  
ATOM   1248 1HE2 GLN A  84     -13.028   1.048   6.840  1.00  0.00           H  
ATOM   1249 2HE2 GLN A  84     -12.780   1.103   5.127  1.00  0.00           H  
ATOM   1250  N   ALA A  85      -5.685   2.199   5.050  1.00  0.00           N  
ATOM   1251  CA  ALA A  85      -4.431   2.904   5.343  1.00  0.00           C  
ATOM   1252  C   ALA A  85      -3.739   3.301   4.044  1.00  0.00           C  
ATOM   1253  O   ALA A  85      -3.239   4.426   3.898  1.00  0.00           O  
ATOM   1254  CB  ALA A  85      -3.507   2.026   6.177  1.00  0.00           C  
ATOM   1255  H   ALA A  85      -5.822   1.257   5.418  1.00  0.00           H  
ATOM   1256  HA  ALA A  85      -4.668   3.812   5.898  1.00  0.00           H  
ATOM   1257 1HB  ALA A  85      -2.588   2.573   6.397  1.00  0.00           H  
ATOM   1258 2HB  ALA A  85      -4.005   1.758   7.106  1.00  0.00           H  
ATOM   1259 3HB  ALA A  85      -3.263   1.126   5.630  1.00  0.00           H  
ATOM   1260  N   ILE A  86      -3.794   2.405   3.058  1.00  0.00           N  
ATOM   1261  CA  ILE A  86      -3.222   2.690   1.762  1.00  0.00           C  
ATOM   1262  C   ILE A  86      -4.001   3.747   1.037  1.00  0.00           C  
ATOM   1263  O   ILE A  86      -3.428   4.704   0.531  1.00  0.00           O  
ATOM   1264  CB  ILE A  86      -3.246   1.471   0.838  1.00  0.00           C  
ATOM   1265  CG1 ILE A  86      -2.375   0.349   1.333  1.00  0.00           C  
ATOM   1266  CG2 ILE A  86      -2.958   1.873  -0.564  1.00  0.00           C  
ATOM   1267  CD1 ILE A  86      -0.968   0.669   1.495  1.00  0.00           C  
ATOM   1268  H   ILE A  86      -4.206   1.486   3.242  1.00  0.00           H  
ATOM   1269  HA  ILE A  86      -2.197   3.037   1.897  1.00  0.00           H  
ATOM   1270  HB  ILE A  86      -4.253   1.073   0.851  1.00  0.00           H  
ATOM   1271 1HG1 ILE A  86      -2.736   0.028   2.282  1.00  0.00           H  
ATOM   1272 2HG1 ILE A  86      -2.446  -0.473   0.623  1.00  0.00           H  
ATOM   1273 1HG2 ILE A  86      -3.076   0.997  -1.173  1.00  0.00           H  
ATOM   1274 2HG2 ILE A  86      -3.661   2.631  -0.898  1.00  0.00           H  
ATOM   1275 3HG2 ILE A  86      -1.947   2.268  -0.637  1.00  0.00           H  
ATOM   1276 1HD1 ILE A  86      -0.473  -0.227   1.852  1.00  0.00           H  
ATOM   1277 2HD1 ILE A  86      -0.531   0.983   0.564  1.00  0.00           H  
ATOM   1278 3HD1 ILE A  86      -0.871   1.450   2.206  1.00  0.00           H  
ATOM   1279  N   THR A  87      -5.316   3.596   1.009  1.00  0.00           N  
ATOM   1280  CA  THR A  87      -6.153   4.505   0.264  1.00  0.00           C  
ATOM   1281  C   THR A  87      -5.979   5.920   0.772  1.00  0.00           C  
ATOM   1282  O   THR A  87      -5.840   6.861  -0.013  1.00  0.00           O  
ATOM   1283  CB  THR A  87      -7.614   4.086   0.393  1.00  0.00           C  
ATOM   1284  OG1 THR A  87      -7.769   2.748  -0.113  1.00  0.00           O  
ATOM   1285  CG2 THR A  87      -8.487   5.032  -0.394  1.00  0.00           C  
ATOM   1286  H   THR A  87      -5.740   2.798   1.475  1.00  0.00           H  
ATOM   1287  HA  THR A  87      -5.861   4.473  -0.784  1.00  0.00           H  
ATOM   1288  HB  THR A  87      -7.906   4.105   1.442  1.00  0.00           H  
ATOM   1289  HG1 THR A  87      -7.215   2.145   0.445  1.00  0.00           H  
ATOM   1290 1HG2 THR A  87      -9.527   4.728  -0.298  1.00  0.00           H  
ATOM   1291 2HG2 THR A  87      -8.364   6.042  -0.003  1.00  0.00           H  
ATOM   1292 3HG2 THR A  87      -8.195   5.010  -1.444  1.00  0.00           H  
ATOM   1293  N   GLN A  88      -5.975   6.079   2.093  1.00  0.00           N  
ATOM   1294  CA  GLN A  88      -5.825   7.396   2.667  1.00  0.00           C  
ATOM   1295  C   GLN A  88      -4.465   7.967   2.316  1.00  0.00           C  
ATOM   1296  O   GLN A  88      -4.369   9.130   1.924  1.00  0.00           O  
ATOM   1297  CB  GLN A  88      -5.993   7.314   4.180  1.00  0.00           C  
ATOM   1298  CG  GLN A  88      -7.426   6.997   4.611  1.00  0.00           C  
ATOM   1299  CD  GLN A  88      -7.572   6.751   6.102  1.00  0.00           C  
ATOM   1300  OE1 GLN A  88      -6.593   6.709   6.851  1.00  0.00           O  
ATOM   1301  NE2 GLN A  88      -8.813   6.571   6.543  1.00  0.00           N  
ATOM   1302  H   GLN A  88      -6.096   5.270   2.704  1.00  0.00           H  
ATOM   1303  HA  GLN A  88      -6.592   8.048   2.253  1.00  0.00           H  
ATOM   1304 1HB  GLN A  88      -5.343   6.523   4.571  1.00  0.00           H  
ATOM   1305 2HB  GLN A  88      -5.686   8.252   4.637  1.00  0.00           H  
ATOM   1306 1HG  GLN A  88      -8.059   7.842   4.345  1.00  0.00           H  
ATOM   1307 2HG  GLN A  88      -7.762   6.108   4.083  1.00  0.00           H  
ATOM   1308 1HE2 GLN A  88      -8.978   6.396   7.514  1.00  0.00           H  
ATOM   1309 2HE2 GLN A  88      -9.581   6.608   5.904  1.00  0.00           H  
ATOM   1310  N   ALA A  89      -3.417   7.141   2.388  1.00  0.00           N  
ATOM   1311  CA  ALA A  89      -2.092   7.612   2.034  1.00  0.00           C  
ATOM   1312  C   ALA A  89      -2.028   8.044   0.571  1.00  0.00           C  
ATOM   1313  O   ALA A  89      -1.459   9.093   0.251  1.00  0.00           O  
ATOM   1314  CB  ALA A  89      -1.091   6.523   2.301  1.00  0.00           C  
ATOM   1315  H   ALA A  89      -3.520   6.182   2.728  1.00  0.00           H  
ATOM   1316  HA  ALA A  89      -1.858   8.475   2.655  1.00  0.00           H  
ATOM   1317 1HB  ALA A  89      -0.119   6.882   2.066  1.00  0.00           H  
ATOM   1318 2HB  ALA A  89      -1.141   6.256   3.354  1.00  0.00           H  
ATOM   1319 3HB  ALA A  89      -1.318   5.654   1.689  1.00  0.00           H  
ATOM   1320  N   VAL A  90      -2.682   7.290  -0.313  1.00  0.00           N  
ATOM   1321  CA  VAL A  90      -2.675   7.650  -1.718  1.00  0.00           C  
ATOM   1322  C   VAL A  90      -3.360   8.979  -1.895  1.00  0.00           C  
ATOM   1323  O   VAL A  90      -2.863   9.859  -2.600  1.00  0.00           O  
ATOM   1324  CB  VAL A  90      -3.421   6.633  -2.589  1.00  0.00           C  
ATOM   1325  CG1 VAL A  90      -3.540   7.202  -4.009  1.00  0.00           C  
ATOM   1326  CG2 VAL A  90      -2.712   5.280  -2.599  1.00  0.00           C  
ATOM   1327  H   VAL A  90      -3.149   6.438  -0.005  1.00  0.00           H  
ATOM   1328  HA  VAL A  90      -1.644   7.729  -2.053  1.00  0.00           H  
ATOM   1329  HB  VAL A  90      -4.430   6.502  -2.195  1.00  0.00           H  
ATOM   1330 1HG1 VAL A  90      -4.091   6.514  -4.635  1.00  0.00           H  
ATOM   1331 2HG1 VAL A  90      -4.065   8.149  -3.962  1.00  0.00           H  
ATOM   1332 3HG1 VAL A  90      -2.571   7.361  -4.428  1.00  0.00           H  
ATOM   1333 1HG2 VAL A  90      -3.269   4.603  -3.207  1.00  0.00           H  
ATOM   1334 2HG2 VAL A  90      -1.756   5.376  -2.984  1.00  0.00           H  
ATOM   1335 3HG2 VAL A  90      -2.640   4.892  -1.618  1.00  0.00           H  
ATOM   1336  N   ASN A  91      -4.504   9.149  -1.243  1.00  0.00           N  
ATOM   1337  CA  ASN A  91      -5.231  10.388  -1.386  1.00  0.00           C  
ATOM   1338  C   ASN A  91      -4.384  11.563  -0.918  1.00  0.00           C  
ATOM   1339  O   ASN A  91      -4.359  12.606  -1.574  1.00  0.00           O  
ATOM   1340  CB  ASN A  91      -6.530  10.313  -0.621  1.00  0.00           C  
ATOM   1341  CG  ASN A  91      -7.535   9.399  -1.281  1.00  0.00           C  
ATOM   1342  OD1 ASN A  91      -7.405   9.066  -2.468  1.00  0.00           O  
ATOM   1343  ND2 ASN A  91      -8.546   9.007  -0.543  1.00  0.00           N  
ATOM   1344  H   ASN A  91      -4.881   8.398  -0.661  1.00  0.00           H  
ATOM   1345  HA  ASN A  91      -5.448  10.543  -2.443  1.00  0.00           H  
ATOM   1346 1HB  ASN A  91      -6.332   9.940   0.383  1.00  0.00           H  
ATOM   1347 2HB  ASN A  91      -6.958  11.310  -0.523  1.00  0.00           H  
ATOM   1348 1HD2 ASN A  91      -9.258   8.424  -0.938  1.00  0.00           H  
ATOM   1349 2HD2 ASN A  91      -8.615   9.306   0.408  1.00  0.00           H  
ATOM   1350  N   GLN A  92      -3.623  11.369   0.166  1.00  0.00           N  
ATOM   1351  CA  GLN A  92      -2.762  12.426   0.671  1.00  0.00           C  
ATOM   1352  C   GLN A  92      -1.690  12.763  -0.357  1.00  0.00           C  
ATOM   1353  O   GLN A  92      -1.397  13.936  -0.588  1.00  0.00           O  
ATOM   1354  CB  GLN A  92      -2.116  11.991   1.993  1.00  0.00           C  
ATOM   1355  CG  GLN A  92      -3.094  11.896   3.154  1.00  0.00           C  
ATOM   1356  CD  GLN A  92      -2.486  11.255   4.398  1.00  0.00           C  
ATOM   1357  OE1 GLN A  92      -1.447  10.590   4.347  1.00  0.00           O  
ATOM   1358  NE2 GLN A  92      -3.145  11.452   5.536  1.00  0.00           N  
ATOM   1359  H   GLN A  92      -3.686  10.485   0.672  1.00  0.00           H  
ATOM   1360  HA  GLN A  92      -3.366  13.315   0.847  1.00  0.00           H  
ATOM   1361 1HB  GLN A  92      -1.649  11.018   1.868  1.00  0.00           H  
ATOM   1362 2HB  GLN A  92      -1.333  12.695   2.265  1.00  0.00           H  
ATOM   1363 1HG  GLN A  92      -3.407  12.906   3.414  1.00  0.00           H  
ATOM   1364 2HG  GLN A  92      -3.954  11.319   2.848  1.00  0.00           H  
ATOM   1365 1HE2 GLN A  92      -2.800  11.057   6.387  1.00  0.00           H  
ATOM   1366 2HE2 GLN A  92      -3.986  11.993   5.538  1.00  0.00           H  
ATOM   1367  N   ALA A  93      -1.136  11.740  -1.016  1.00  0.00           N  
ATOM   1368  CA  ALA A  93      -0.109  11.961  -2.033  1.00  0.00           C  
ATOM   1369  C   ALA A  93      -0.623  12.796  -3.182  1.00  0.00           C  
ATOM   1370  O   ALA A  93       0.066  13.686  -3.689  1.00  0.00           O  
ATOM   1371  CB  ALA A  93       0.351  10.657  -2.602  1.00  0.00           C  
ATOM   1372  H   ALA A  93      -1.411  10.786  -0.776  1.00  0.00           H  
ATOM   1373  HA  ALA A  93       0.729  12.479  -1.564  1.00  0.00           H  
ATOM   1374 1HB  ALA A  93       1.109  10.862  -3.312  1.00  0.00           H  
ATOM   1375 2HB  ALA A  93       0.734  10.048  -1.835  1.00  0.00           H  
ATOM   1376 3HB  ALA A  93      -0.472  10.145  -3.084  1.00  0.00           H  
ATOM   1377  N   ILE A  94      -1.862  12.530  -3.573  1.00  0.00           N  
ATOM   1378  CA  ILE A  94      -2.458  13.243  -4.681  1.00  0.00           C  
ATOM   1379  C   ILE A  94      -2.710  14.682  -4.258  1.00  0.00           C  
ATOM   1380  O   ILE A  94      -2.459  15.613  -5.024  1.00  0.00           O  
ATOM   1381  CB  ILE A  94      -3.729  12.542  -5.166  1.00  0.00           C  
ATOM   1382  CG1 ILE A  94      -3.368  11.116  -5.677  1.00  0.00           C  
ATOM   1383  CG2 ILE A  94      -4.381  13.354  -6.280  1.00  0.00           C  
ATOM   1384  CD1 ILE A  94      -2.370  11.067  -6.836  1.00  0.00           C  
ATOM   1385  H   ILE A  94      -2.379  11.777  -3.109  1.00  0.00           H  
ATOM   1386  HA  ILE A  94      -1.749  13.251  -5.508  1.00  0.00           H  
ATOM   1387  HB  ILE A  94      -4.424  12.430  -4.329  1.00  0.00           H  
ATOM   1388 1HG1 ILE A  94      -2.942  10.560  -4.865  1.00  0.00           H  
ATOM   1389 2HG1 ILE A  94      -4.274  10.635  -5.974  1.00  0.00           H  
ATOM   1390 1HG2 ILE A  94      -5.285  12.851  -6.627  1.00  0.00           H  
ATOM   1391 2HG2 ILE A  94      -4.639  14.349  -5.908  1.00  0.00           H  
ATOM   1392 3HG2 ILE A  94      -3.679  13.447  -7.101  1.00  0.00           H  
ATOM   1393 1HD1 ILE A  94      -2.182  10.028  -7.114  1.00  0.00           H  
ATOM   1394 2HD1 ILE A  94      -2.779  11.600  -7.701  1.00  0.00           H  
ATOM   1395 3HD1 ILE A  94      -1.432  11.533  -6.534  1.00  0.00           H  
ATOM   1396  N   GLN A  95      -3.177  14.874  -3.023  1.00  0.00           N  
ATOM   1397  CA  GLN A  95      -3.404  16.221  -2.529  1.00  0.00           C  
ATOM   1398  C   GLN A  95      -2.086  16.992  -2.502  1.00  0.00           C  
ATOM   1399  O   GLN A  95      -2.049  18.161  -2.884  1.00  0.00           O  
ATOM   1400  CB  GLN A  95      -4.024  16.174  -1.133  1.00  0.00           C  
ATOM   1401  CG  GLN A  95      -5.454  15.667  -1.112  1.00  0.00           C  
ATOM   1402  CD  GLN A  95      -5.976  15.448   0.297  1.00  0.00           C  
ATOM   1403  OE1 GLN A  95      -5.210  15.396   1.268  1.00  0.00           O  
ATOM   1404  NE2 GLN A  95      -7.292  15.313   0.419  1.00  0.00           N  
ATOM   1405  H   GLN A  95      -3.393  14.072  -2.428  1.00  0.00           H  
ATOM   1406  HA  GLN A  95      -4.090  16.730  -3.206  1.00  0.00           H  
ATOM   1407 1HB  GLN A  95      -3.429  15.522  -0.499  1.00  0.00           H  
ATOM   1408 2HB  GLN A  95      -4.002  17.169  -0.690  1.00  0.00           H  
ATOM   1409 1HG  GLN A  95      -6.088  16.408  -1.597  1.00  0.00           H  
ATOM   1410 2HG  GLN A  95      -5.510  14.733  -1.654  1.00  0.00           H  
ATOM   1411 1HE2 GLN A  95      -7.698  15.164   1.321  1.00  0.00           H  
ATOM   1412 2HE2 GLN A  95      -7.877  15.359  -0.391  1.00  0.00           H  
ATOM   1413  N   GLN A  96      -0.983  16.335  -2.123  1.00  0.00           N  
ATOM   1414  CA  GLN A  96       0.303  17.028  -2.104  1.00  0.00           C  
ATOM   1415  C   GLN A  96       0.675  17.479  -3.511  1.00  0.00           C  
ATOM   1416  O   GLN A  96       1.129  18.610  -3.715  1.00  0.00           O  
ATOM   1417  CB  GLN A  96       1.415  16.117  -1.574  1.00  0.00           C  
ATOM   1418  CG  GLN A  96       1.348  15.791  -0.102  1.00  0.00           C  
ATOM   1419  CD  GLN A  96       2.403  14.767   0.305  1.00  0.00           C  
ATOM   1420  OE1 GLN A  96       2.966  14.047  -0.523  1.00  0.00           O  
ATOM   1421  NE2 GLN A  96       2.678  14.697   1.600  1.00  0.00           N  
ATOM   1422  H   GLN A  96      -1.051  15.369  -1.799  1.00  0.00           H  
ATOM   1423  HA  GLN A  96       0.218  17.907  -1.465  1.00  0.00           H  
ATOM   1424 1HB  GLN A  96       1.394  15.175  -2.118  1.00  0.00           H  
ATOM   1425 2HB  GLN A  96       2.380  16.577  -1.772  1.00  0.00           H  
ATOM   1426 1HG  GLN A  96       1.525  16.705   0.462  1.00  0.00           H  
ATOM   1427 2HG  GLN A  96       0.371  15.400   0.137  1.00  0.00           H  
ATOM   1428 1HE2 GLN A  96       3.360  14.042   1.929  1.00  0.00           H  
ATOM   1429 2HE2 GLN A  96       2.202  15.293   2.245  1.00  0.00           H  
ATOM   1430  N   GLU A  97       0.417  16.620  -4.503  1.00  0.00           N  
ATOM   1431  CA  GLU A  97       0.717  16.967  -5.886  1.00  0.00           C  
ATOM   1432  C   GLU A  97      -0.146  18.143  -6.366  1.00  0.00           C  
ATOM   1433  O   GLU A  97       0.328  18.998  -7.115  1.00  0.00           O  
ATOM   1434  CB  GLU A  97       0.558  15.734  -6.789  1.00  0.00           C  
ATOM   1435  CG  GLU A  97       1.652  14.663  -6.614  1.00  0.00           C  
ATOM   1436  CD  GLU A  97       3.017  15.148  -7.063  1.00  0.00           C  
ATOM   1437  OE1 GLU A  97       3.114  15.628  -8.169  1.00  0.00           O  
ATOM   1438  OE2 GLU A  97       3.956  15.041  -6.307  1.00  0.00           O  
ATOM   1439  H   GLU A  97       0.049  15.692  -4.281  1.00  0.00           H  
ATOM   1440  HA  GLU A  97       1.759  17.283  -5.937  1.00  0.00           H  
ATOM   1441 1HB  GLU A  97      -0.400  15.258  -6.586  1.00  0.00           H  
ATOM   1442 2HB  GLU A  97       0.551  16.046  -7.833  1.00  0.00           H  
ATOM   1443 1HG  GLU A  97       1.708  14.388  -5.561  1.00  0.00           H  
ATOM   1444 2HG  GLU A  97       1.375  13.772  -7.180  1.00  0.00           H  
ATOM   1445  N   ASP A  98      -1.404  18.215  -5.916  1.00  0.00           N  
ATOM   1446  CA  ASP A  98      -2.254  19.351  -6.277  1.00  0.00           C  
ATOM   1447  C   ASP A  98      -1.797  20.652  -5.603  1.00  0.00           C  
ATOM   1448  O   ASP A  98      -1.852  21.726  -6.205  1.00  0.00           O  
ATOM   1449  CB  ASP A  98      -3.722  19.114  -5.884  1.00  0.00           C  
ATOM   1450  CG  ASP A  98      -4.524  18.145  -6.768  1.00  0.00           C  
ATOM   1451  OD1 ASP A  98      -4.094  17.816  -7.848  1.00  0.00           O  
ATOM   1452  OD2 ASP A  98      -5.623  17.775  -6.363  1.00  0.00           O  
ATOM   1453  H   ASP A  98      -1.768  17.460  -5.334  1.00  0.00           H  
ATOM   1454  HA  ASP A  98      -2.198  19.489  -7.356  1.00  0.00           H  
ATOM   1455 1HB  ASP A  98      -3.742  18.729  -4.863  1.00  0.00           H  
ATOM   1456 2HB  ASP A  98      -4.238  20.072  -5.868  1.00  0.00           H  
ATOM   1457  N   GLN A  99      -1.360  20.550  -4.346  1.00  0.00           N  
ATOM   1458  CA  GLN A  99      -0.934  21.711  -3.560  1.00  0.00           C  
ATOM   1459  C   GLN A  99       0.357  22.382  -4.039  1.00  0.00           C  
ATOM   1460  O   GLN A  99       0.444  23.614  -4.026  1.00  0.00           O  
ATOM   1461  CB  GLN A  99      -0.777  21.299  -2.096  1.00  0.00           C  
ATOM   1462  CG  GLN A  99      -2.101  20.985  -1.399  1.00  0.00           C  
ATOM   1463  CD  GLN A  99      -1.915  20.364  -0.025  1.00  0.00           C  
ATOM   1464  OE1 GLN A  99      -0.827  19.895   0.332  1.00  0.00           O  
ATOM   1465  NE2 GLN A  99      -2.990  20.350   0.759  1.00  0.00           N  
ATOM   1466  H   GLN A  99      -1.355  19.632  -3.903  1.00  0.00           H  
ATOM   1467  HA  GLN A  99      -1.727  22.453  -3.618  1.00  0.00           H  
ATOM   1468 1HB  GLN A  99      -0.152  20.407  -2.043  1.00  0.00           H  
ATOM   1469 2HB  GLN A  99      -0.270  22.089  -1.546  1.00  0.00           H  
ATOM   1470 1HG  GLN A  99      -2.644  21.919  -1.270  1.00  0.00           H  
ATOM   1471 2HG  GLN A  99      -2.685  20.312  -2.013  1.00  0.00           H  
ATOM   1472 1HE2 GLN A  99      -2.938  19.949   1.675  1.00  0.00           H  
ATOM   1473 2HE2 GLN A  99      -3.852  20.737   0.432  1.00  0.00           H  
ATOM   1474  N   GLU A 100       1.351  21.594  -4.456  1.00  0.00           N  
ATOM   1475  CA  GLU A 100       2.625  22.170  -4.885  1.00  0.00           C  
ATOM   1476  C   GLU A 100       3.383  21.270  -5.861  1.00  0.00           C  
ATOM   1477  O   GLU A 100       3.567  21.642  -7.022  1.00  0.00           O  
ATOM   1478  OXT GLU A 100       4.090  20.373  -5.403  1.00  0.00           O  
ATOM   1479  CB  GLU A 100       3.504  22.474  -3.659  1.00  0.00           C  
ATOM   1480  CG  GLU A 100       4.837  23.165  -3.976  1.00  0.00           C  
ATOM   1481  CD  GLU A 100       5.641  23.534  -2.735  1.00  0.00           C  
ATOM   1482  OE1 GLU A 100       5.185  23.279  -1.645  1.00  0.00           O  
ATOM   1483  OE2 GLU A 100       6.712  24.077  -2.891  1.00  0.00           O  
ATOM   1484  H   GLU A 100       1.225  20.578  -4.431  1.00  0.00           H  
ATOM   1485  HA  GLU A 100       2.414  23.108  -5.398  1.00  0.00           H  
ATOM   1486 1HB  GLU A 100       2.956  23.115  -2.969  1.00  0.00           H  
ATOM   1487 2HB  GLU A 100       3.725  21.545  -3.134  1.00  0.00           H  
ATOM   1488 1HG  GLU A 100       5.436  22.501  -4.597  1.00  0.00           H  
ATOM   1489 2HG  GLU A 100       4.632  24.067  -4.551  1.00  0.00           H  
TER                                                                             
# All scores below are weighted scores, not raw scores.
#BEGIN_POSE_ENERGIES_TABLE /net/scratch/lisanza/discontinous_motifs/EF-hand/Rosettafold/2021_rd1//trf_relax/1PRW-EF-hand_1mcontig_1_184.pdb
label fa_atr fa_rep fa_sol fa_intra_rep fa_intra_sol_xover4 lk_ball_wtd fa_elec hbond_sr_bb hbond_lr_bb hbond_bb_sc hbond_sc dslf_fa13 omega fa_dun p_aa_pp yhh_planarity ref rama_prepro cart_bonded total
weights 1 0.55 1 0.005 1 1 1 1 1 1 1 1.25 0.4 0.7 0.6 0.625 1 0.45 0.5 NA
pose -569.514 57.4978 417.164 0.99543 17.9932 -21.2209 -210.106 -79.3707 -5.37117 -8.88656 -9.30293 0 0.99775 134.035 -24.9507 0.1948 -31.3775 -12.732 40.9679 -302.986
MET:NtermProteinFull_1 -3.49351 0.27939 1.90107 0.0101 0.10905 -0.19216 -1.39902 0 0 0 0 0 -0.01524 1.48193 0 0 1.65735 0 0.08269 0.42166
SER_2 -4.18126 0.30416 5.42197 0.00195 0.07972 0.24341 -3.68503 0 0 -1.71336 -0.54736 0 -0.01701 0.19324 -0.39139 0 -0.28969 -0.27208 0.27463 -4.5781
LYS_3 -5.00438 0.38429 4.98306 0.01154 0.18835 0.53197 -4.29532 0 0 0 -0.49953 0 -0.04353 1.69421 -0.03318 0 -0.71458 -0.57718 0.2847 -3.08958
GLN_4 -4.47265 0.42495 4.33219 0.0062 0.17442 -0.06169 -1.53903 0 0 0 0 0 0.20129 2.30849 -0.06904 0 -1.45095 -0.34185 0.19833 -0.28934
GLU_5 -6.07347 0.3672 6.51974 0.00567 0.28501 -0.00812 -4.17279 0 0 -1.71336 -0.54736 0 0.11334 3.65431 -0.26739 0 -2.72453 -0.26902 0.2379 -4.59289
GLN_6 -7.38982 0.45193 5.94549 0.01001 0.20654 -0.07909 -3.65969 0 0 0 -0.5248 0 0.07583 2.91046 0.10329 0 -1.45095 -0.22116 0.33722 -3.28473
GLN_7 -7.23643 0.45934 5.74813 0.00854 0.19824 0.1133 -3.66039 0 0 0 -0.53055 0 -0.01919 2.82131 0.05856 0 -1.45095 0.03079 0.62888 -2.83043
THR_8 -4.7617 0.23601 5.40288 0.01073 0.06205 -0.21122 -3.71507 0 0 0 0 0 -0.01108 0.01026 -0.02707 0 1.15175 0.11979 0.52702 -1.20565
GLU_9 -5.50321 0.27312 6.18693 0.00914 0.34596 -0.50029 -3.0848 0 0 0 0 0 -0.006 2.81921 -0.09156 0 -2.72453 -0.01489 0.18973 -2.10119
TYR_10 -11.1692 1.56701 4.01099 0.08996 0.32934 -0.25701 -2.34062 0 0 0 0 0 0.01364 4.78733 -0.31666 0.1948 0.58223 -0.0886 0.3953 -2.20146
THR_11 -6.85882 0.50595 5.1403 0.01258 0.06416 -0.34187 -3.03374 0 0 0 0 0 -0.02609 0.06999 0.02532 0 1.15175 0.05706 0.45589 -2.77751
THR_12 -5.68624 0.35936 5.69551 0.01212 0.06321 -0.35023 -2.57131 0 0 0 0 0 -0.01018 0.01639 0.00443 0 1.15175 0.10511 0.25135 -0.95874
LYS_13 -6.2754 0.30535 7.8416 0.0062 0.09935 -0.76448 -5.22398 0 0 0 0 0 0.0119 1.16493 0.01086 0 -0.71458 -0.10517 0.19013 -3.45328
ALA_14 -6.05685 0.90044 3.54132 0.00179 0 0.05638 -1.97754 0 0 0 0 0 0.08785 0 -0.21142 0 1.32468 -0.37617 0.30255 -2.40696
GLN_15 -6.70808 0.5184 5.17801 0.00708 0.19301 -0.31212 -2.36122 0 0 0 0 0 0.01642 2.29384 -0.16814 0 -1.45095 -0.33244 0.29312 -2.83307
GLU_16 -5.23907 0.33563 5.07774 0.00484 0.23454 -0.23843 -1.79924 0 0 0 0 0 0.23605 2.52085 -0.24348 0 -2.72453 -0.40165 0.18109 -2.05566
PHE_17 -9.54629 1.72589 4.72405 0.03792 0.40756 -0.10936 -2.53214 0 0 0 0 0 -0.00072 1.59427 -0.41066 0 1.21829 -0.27174 0.39037 -2.77256
LEU_18 -8.6023 0.94908 2.8356 0.01824 0.07792 -0.21268 -0.98879 0 0 0 0 0 0.0998 0.27745 -0.29017 0 1.66147 -0.17906 0.44092 -3.91252
ILE_19 -4.81776 0.43674 4.27193 0.02634 0.06984 -0.40847 -1.41898 0 0 0 0 0 -0.02341 0.08686 -0.46483 0 2.30374 -0.15818 0.23432 0.13813
GLU_20 -3.94484 0.22359 5.12144 0.0061 0.35207 -0.14538 -2.78355 0 0 0 -0.59918 0 -0.07478 3.19701 -0.32973 0 -2.72453 -0.28684 0.22964 -1.75897
SER_21 -5.36991 0.58282 4.98509 0.00229 0.03105 -0.28011 -1.74262 0 0 0 0 0 0.08054 1.29434 -0.35068 0 -0.28969 -0.4707 0.3121 -1.21547
ASP_22 -5.34814 0.55935 7.80448 0.01693 0.95809 0.11175 -7.01814 0 0 -1.83851 0 0 -0.00924 1.79183 -0.41733 0 -2.14574 -0.10219 0.87987 -4.75699
PRO_23 -3.01973 0.32689 2.6842 0.00323 0.05736 -0.28261 -0.42169 0 0 0 0 0 0.01847 0.09443 -0.0576 0 -1.64321 0.13871 0.95233 -1.14922
ASP_24 -3.05045 0.19761 3.73648 0.00313 0.28804 -0.42776 -0.97491 0 0 -0.53775 0 0 -0.04522 1.46512 -0.16281 0 -2.14574 0.06801 0.32721 -1.25905
GLY_25 -1.77717 0.12094 2.50034 5e-05 0 -0.05059 -1.03136 0 0 -0.56124 0 0 -0.15097 0 -1.46323 0 0.79816 -0.35739 0.14101 -1.83144
ASP_26 -2.60721 0.09237 3.37601 0.00421 0.31666 -0.13456 0.01739 0 0 0 0 0 -0.05326 1.40151 0.00311 0 -2.14574 -0.54193 0.0932 -0.17825
GLY_27 -2.54971 0.22677 2.81036 9e-05 0 -0.05543 -3.10044 0 0 -0.73952 0 0 -0.16015 0 -1.49768 0 0.79816 -0.36436 0.15789 -4.47402
THR_28 -4.32882 0.42275 2.5413 0.00702 0.09533 -0.48246 -0.05554 0 0 0 0 0 0.01447 0.11759 -0.29231 0 1.15175 -0.37054 0.24755 -0.93191
ILE_29 -7.15392 0.60349 1.27504 0.02996 0.07107 -0.09611 -2.31179 0 0 0 0 0 -0.02321 0.18537 -0.74098 0 2.30374 -0.37045 0.25523 -5.97257
THR_30 -5.31106 0.74142 4.06262 0.01095 0.09685 -0.18937 -1.73946 0 0 -0.89141 0 0 0.07544 0.01815 -0.22159 0 1.15175 -0.30528 0.85947 -1.64153
PRO_31 -5.06812 0.93185 2.37494 0.00251 0.03492 -0.20339 -0.56344 0 0 0 0 0 -0.14183 0.14232 -0.27129 0 -1.64321 -0.10258 1.03102 -3.47631
GLU_32 -3.93631 0.35454 3.98242 0.00557 0.24608 -0.27935 -1.06195 0 0 0 0 0 -0.00882 2.66412 -0.19723 0 -2.72453 -0.04878 0.45269 -0.55155
GLU_33 -6.55246 0.23545 6.70158 0.00656 0.77134 -0.10229 -2.34834 0 0 -0.89141 0 0 0.02197 2.73727 -0.35057 0 -2.72453 -0.30283 0.28418 -2.51408
ILE_34 -8.94964 1.26784 2.08861 0.03439 0.06933 -0.23757 -0.9906 0 0 0 0 0 -0.03586 0.10919 -0.44715 0 2.30374 -0.20103 0.46953 -4.51922
GLN_35 -4.35488 0.23619 4.08981 0.00788 0.20944 -0.31876 -1.54303 0 0 0 0 0 -0.03254 2.33996 -0.02329 0 -1.45095 -0.03941 0.51216 -0.36742
GLU_36 -3.62615 0.22693 3.53156 0.0059 0.73156 -0.37753 -0.96764 0 0 0 0 0 -0.04817 2.86321 -0.35979 0 -2.72453 -0.35261 0.27854 -0.81871
ASN_37 -7.17807 0.51447 6.36596 0.00565 0.31557 -0.10613 -4.01471 0 0 0 0 0 0.0012 1.88393 -0.46964 0 -1.34026 -0.65484 0.25689 -4.41998
GLN_38 -7.03386 1.08712 6.39902 0.00954 0.65658 0.16058 -2.89112 0 0 0 -1.63086 0 0.00935 2.94969 0.09522 0 -1.45095 4.75265 1.46184 4.57479
PRO_39 -4.58439 0.79412 2.95871 0.00285 0.03767 -0.30654 -0.67946 0 0 0 0 0 -0.12805 0.39128 -0.29117 0 -1.64321 4.92339 1.65673 3.13193
LYS_40 -5.97799 0.47191 6.24345 0.00799 0.12327 0.02304 -3.89721 0 0 0 -0.59918 0 0.18959 1.07106 -0.14459 0 -0.71458 -0.26348 0.52448 -2.94223
TRP_41 -13.079 3.05743 3.57544 0.02906 0.42998 -0.39975 -1.67397 0 0 0 0 0 -0.01998 1.94988 -0.23387 0 2.26099 -0.0924 1.02222 -3.17393
ASN_42 -6.04291 0.35778 5.46754 0.0051 0.24557 -0.12328 -2.38385 0 0 0 -0.90891 0 0.15603 1.11885 0.4712 0 -1.34026 0.04659 1.00757 -1.92297
GLU_43 -4.64569 0.3365 4.77494 0.00436 0.21076 -0.20667 -1.2002 0 0 0 0 0 0.03491 2.62129 -0.23297 0 -2.72453 -0.16004 0.3451 -0.84226
GLU_44 -7.29801 0.34502 6.92248 0.0097 0.36857 -0.53286 -2.00905 0 0 0 0 0 0.0234 2.76266 -0.1068 0 -2.72453 -0.37749 0.2593 -2.3576
PHE_45 -7.96 0.87245 3.78747 0.02413 0.24248 -0.13474 -2.03169 0 0 0 0 0 -0.00178 1.79767 -0.48718 0 1.21829 -0.10508 0.22515 -2.55281
ALA_46 -4.89631 0.34455 4.33962 0.00158 0 -0.14902 -1.95895 0 0 0 0 0 -0.01523 0 -0.28715 0 1.32468 -0.18115 0.29057 -1.18681
GLU_47 -5.29759 0.35795 5.68057 0.00455 0.22507 -0.42606 -1.58951 0 0 0 0 0 0.02364 2.52056 -0.23481 0 -2.72453 -0.46405 0.27972 -1.64448
LEU_48 -8.81782 0.49827 3.59441 0.01195 0.06699 -0.44011 -2.34657 0 0 0 0 0 0.04259 0.2896 -0.28011 0 1.66147 -0.39999 0.25211 -5.86722
GLU_49 -5.1841 0.22916 4.29214 0.00581 0.29144 -0.28015 -1.61915 0 0 0 0 0 -0.02074 2.81089 -0.10879 0 -2.72453 -0.21474 0.21699 -2.30575
GLU_50 -3.3486 0.24515 3.41673 0.00476 0.23911 -0.24469 -0.78722 0 0 0 0 0 -0.02779 2.58725 -0.35445 0 -2.72453 -0.3777 0.20272 -1.16926
GLU_51 -3.28535 0.19373 4.62784 0.00514 0.28591 -0.48061 -2.38017 0 0 0 0 0 -0.01882 2.51103 -0.09304 0 -2.72453 -0.47489 0.20856 -1.62521
GLY_52 -2.09062 0.45542 2.17361 8e-05 0 -0.32434 -0.71425 0 0 0 0 0 -0.15608 0 -1.50339 0 0.79816 -0.33479 0.26415 -1.43206
ASP_53 -5.73109 0.85312 5.76366 0.01119 0.35695 -0.30653 -3.57097 0 0 0 -0.5248 0 0.36904 3.08049 -0.27139 0 -2.14574 0.2304 1.36125 -0.52442
PRO_54 -4.13022 0.6898 2.29067 0.00249 0.03573 -0.06336 -1.01158 0 0 0 0 0 -0.118 0.12249 -0.43578 0 -1.64321 0.47442 1.41899 -2.36756
ALA_55 -4.39022 0.30027 2.05109 0.00136 0 -0.11346 -0.92148 0 0 0 0 0 -0.01549 0 -0.29427 0 1.32468 -0.21158 0.33651 -1.93257
LEU_56 -9.99515 1.54944 2.47104 0.0149 0.06114 -0.44624 -1.93382 0 0 0 0 0 0.08836 2.61368 -0.25731 0 1.66147 -0.30836 0.42049 -4.06037
ALA_57 -7.0219 0.82588 2.78214 0.00146 0 -0.08541 -1.67916 0 0 0 0 0 0.00778 0 -0.14194 0 1.32468 -0.13212 0.41124 -3.70736
ALA_58 -4.53354 0.37127 3.56894 0.0016 0 -0.14206 -1.91344 0 0 0 0 0 0.04776 0 -0.14375 0 1.32468 -0.207 0.17627 -1.44929
ALA_59 -6.27926 0.85973 3.37419 0.00177 0 -0.29279 -1.71495 0 0 0 0 0 -0.01092 0 -0.26861 0 1.32468 -0.34236 0.17272 -3.1758
LEU_60 -10.1109 1.88674 3.98849 0.01687 0.1317 -0.33249 -2.05062 0 0 0 0 0 -0.00803 0.57075 -0.1934 0 1.66147 -0.21524 0.4393 -4.21532
ALA_61 -5.32544 0.57394 4.02947 0.00141 0 -0.04715 -1.91017 0 0 0 0 0 0.00539 0 -0.3662 0 1.32468 -0.21472 0.44933 -1.47946
GLN_62 -5.88231 0.48906 5.48093 0.00756 0.19994 -0.37962 -1.86966 0 0 0 0 0 0.03062 2.2206 -0.12373 0 -1.45095 -0.35608 0.16884 -1.4648
ALA_63 -6.05623 0.60772 3.03953 0.00154 0 -0.1512 -2.16929 0 0 0 0 0 -0.01837 0 -0.30504 0 1.32468 -0.39269 0.15069 -3.96865
TRP_64 -12.2049 2.05415 4.20729 0.02585 0.41829 0.03108 -3.05465 0 0 0 -0.72194 0 -0.0266 2.15831 -0.15458 0 2.26099 -0.32791 0.69575 -4.63886
GLN_65 -5.12398 0.38393 4.46067 0.00712 0.20186 -0.22241 -2.08231 0 0 0 0 0 0.04788 2.3315 -0.1936 0 -1.45095 -0.21344 0.70878 -1.14495
GLN_66 -5.31635 0.30221 4.66619 0.00774 0.20752 -0.35296 -1.80178 0 0 0 0 0 0.00367 2.3671 -0.01479 0 -1.45095 -0.20888 0.20142 -1.38986
LEU_67 -8.00002 0.51894 1.56765 0.01201 0.12712 -0.01094 -1.73676 0 0 0 0 0 0.00634 0.33857 -0.17588 0 1.66147 0.03602 0.2681 -5.38737
ALA_68 -5.61042 0.49463 3.3956 0.00156 0 -0.19199 -2.39887 0 0 0 0 0 -0.02764 0 -0.18939 0 1.32468 -0.07278 0.35782 -2.9168
ALA_69 -4.51684 0.31316 4.18675 0.00154 0 -0.08515 -2.58166 0 0 0 0 0 0.03069 0 -0.24343 0 1.32468 -0.35645 0.30953 -1.61718
LYS_70 -6.74026 0.39302 6.86599 0.00737 0.108 -0.42795 -3.96102 0 0 0 -0.31919 0 0.00712 1.10535 0.0044 0 -0.71458 -0.3729 0.28651 -3.75813
ALA_71 -6.19431 1.1885 2.98011 0.00183 0 -0.24694 -1.42262 0 0 0 0 0 -0.02962 0 -0.18317 0 1.32468 -0.33523 0.39901 -2.51777
GLN_72 -3.81764 0.36769 3.48976 0.00679 0.20329 -0.36808 -1.19702 0 0 0 0 0 0.02187 2.40784 -0.17377 0 -1.45095 -0.38366 0.37064 -0.52325
SER_73 -2.85503 0.2437 3.32067 0.00179 0.02866 -0.21664 -1.59926 0 0 0 0 0 -0.05684 1.00211 -0.25386 0 -0.28969 -0.49945 0.22255 -0.95128
GLY_74 -1.731 0.19701 1.90595 8e-05 0 -0.17845 -0.86501 0 0 0 0 0 -0.15124 0 -1.49028 0 0.79816 -0.467 0.23533 -1.74646
GLU_75 -3.54638 0.13457 3.36606 0.00612 0.30673 -0.15303 -0.83761 0 0 0 0 0 0.14565 2.68881 0.35918 0 -2.72453 0.02788 0.26912 0.04257
THR_76 -3.88468 0.49981 0.97581 0.00795 0.04987 -0.38513 -0.66915 0 0 0 0 0 0.09172 0.1218 0.07143 0 1.15175 0.04324 0.34879 -1.5768
ILE_77 -8.8446 1.12955 2.2076 0.05204 0.12764 0.24507 -2.09497 0 0 0 0 0 0.09027 2.51281 -0.70116 0 2.30374 -0.39193 1.14691 -2.21702
PRO_78 -5.63503 0.87507 3.26982 0.00328 0.07878 -0.05865 -2.40151 0 0 0 0 0 -0.06311 0.10082 -1.07404 0 -1.64321 -0.56397 1.14603 -5.96572
GLU_79 -5.0149 0.27431 4.77817 0.00704 0.35651 -0.09337 -3.1011 0 0 0 0 0 -0.02864 2.78594 -0.22683 0 -2.72453 -0.54347 0.26039 -3.27048
ALA_80 -3.47841 0.4332 3.1113 0.00154 0 -0.24966 -0.66232 0 0 0 0 0 -0.05587 0 -0.35475 0 1.32468 -0.4673 0.20959 -0.18799
GLU_81 -6.39769 0.44722 6.31755 0.00576 0.24732 -0.36612 -3.70922 0 0 0 -0.31919 0 0.06788 2.77742 -0.25505 0 -2.72453 -0.37656 0.32034 -3.96486
ALA_82 -6.12641 0.60899 2.25248 0.00138 0 -0.14922 -1.6364 0 0 0 0 0 0.00414 0 -0.26114 0 1.32468 -0.32109 0.28271 -4.01987
THR_83 -6.25225 0.43076 5.59274 0.01009 0.06431 -0.08715 -3.88513 0 0 0 0 0 0.08354 0.02456 0.00423 0 1.15175 -0.21186 0.243 -2.83141
GLN_84 -5.61542 0.42091 5.41179 0.00705 0.19748 -0.40911 -1.80022 0 0 0 0 0 0.03609 2.34941 -0.13133 0 -1.45095 -0.1226 0.19478 -0.91212
ALA_85 -5.07551 0.2007 3.26023 0.00131 0 -0.12044 -2.0997 0 0 0 0 0 0.09025 0 -0.30247 0 1.32468 -0.3618 0.17565 -2.90711
ILE_86 -8.39252 1.82862 2.48783 0.05285 0.11377 -0.1975 -1.93246 0 0 0 0 0 0.02125 1.37708 -0.49018 0 2.30374 -0.19851 0.63573 -2.39029
THR_87 -5.73103 0.26995 5.18726 0.01107 0.06299 -0.36865 -2.77912 0 0 0 0 0 -0.01514 0.06442 0.01963 0 1.15175 0.05947 0.64378 -1.42361
GLN_88 -5.27149 0.38375 5.09995 0.00713 0.20391 -0.48145 -2.08215 0 0 0 0 0 0.05268 2.43147 -0.03947 0 -1.45095 -0.05795 0.2138 -0.99077
ALA_89 -6.01527 0.77749 3.36567 0.00164 0 -0.28959 -2.18271 0 0 0 0 0 0.00386 0 -0.24074 0 1.32468 -0.28341 0.24644 -3.29193
VAL_90 -9.00914 1.42994 3.08318 0.02831 0.055 -0.13022 -2.0913 0 0 0 0 0 -0.05381 -0.02203 -0.3024 0 2.64269 -0.24615 0.3901 -4.22583
ASN_91 -6.12726 0.34688 5.76021 0.00633 0.25661 -0.32875 -2.69491 0 0 0 -0.53055 0 0.01523 1.02066 0.4004 0 -1.34026 -0.00473 0.36286 -2.85727
GLN_92 -5.94334 0.51638 5.66919 0.00703 0.19785 -0.4189 -2.12135 0 0 0 0 0 0.01206 2.33421 -0.10969 0 -1.45095 -0.07708 0.16302 -1.22155
ALA_93 -6.68362 0.764 3.00408 0.002 0 -0.18048 -1.76257 0 0 0 0 0 -0.04075 0 -0.26528 0 1.32468 -0.33052 0.25197 -3.91649
ILE_94 -8.1138 0.53725 4.12161 0.03093 0.11006 -0.40907 -1.44007 0 0 0 0 0 0.00647 1.05607 -0.33835 0 2.30374 -0.24489 0.38517 -1.99487
GLN_95 -5.76841 0.45028 5.54725 0.00738 0.20127 -0.40308 -2.37355 0 0 0 0 0 0.01658 2.34541 -0.15233 0 -1.45095 -0.17252 0.31163 -1.44105
GLN_96 -5.67213 0.35191 5.41247 0.00681 0.18312 -0.39296 -1.88461 0 0 0 0 0 0.02063 2.25622 -0.09816 0 -1.45095 -0.25503 0.21617 -1.30651
GLU_97 -4.28459 0.2129 4.24419 0.00627 0.73729 -0.26688 -0.47065 0 0 0 0 0 0.16661 2.85845 -0.33311 0 -2.72453 -0.38722 0.20912 -0.03216
ASP_98 -3.72884 0.19274 5.61159 0.00311 0.27419 0.19544 -4.05007 0 0 0 -0.49953 0 -0.0387 1.58808 0.07115 0 -2.14574 -0.37882 0.29829 -2.6071
GLN_99 -3.24138 0.18618 3.1017 0.00759 0.20975 -0.25486 -1.44187 0 0 0 0 0 -0.03767 2.39154 -0.10621 0 -1.45095 -0.20524 0.34214 -0.49927
GLU:CtermProteinFull_100 -1.34756 0.03456 1.99259 0.00764 0.62209 -0.21147 -0.18229 0 0 0 0 0 0 2.26082 0 0 -2.72453 -0.09825 0.28546 0.63905
#END_POSE_ENERGIES_TABLE /net/scratch/lisanza/discontinous_motifs/EF-hand/Rosettafold/2021_rd1//trf_relax/1PRW-EF-hand_1mcontig_1_184.pdb
