# Supplementary material for: Scaffolding protein functional sites using deep learning
Source: Science. Author manuscript; Available in PMC 2022 Oct 31. (PMC9621694; doi:10.1126/science.abn2100)
Supplement: Data S1 [file NIHMS1830590-supplement-Data_S1.zip › EFhand_inp_1_AF.pdb]

MODEL     1
MODEL     1
ATOM      1  N   ASP A   1      14.960  -3.343  12.351  1.00  0.00           N  
ATOM      2  CA  ASP A   1      13.938  -3.204  13.383  1.00  0.00           C  
ATOM      3  C   ASP A   1      12.847  -4.260  13.221  1.00  0.00           C  
ATOM      4  CB  ASP A   1      13.324  -1.803  13.345  1.00  0.00           C  
ATOM      5  O   ASP A   1      12.263  -4.396  12.144  1.00  0.00           O  
ATOM      6  CG  ASP A   1      14.238  -0.739  13.926  1.00  0.00           C  
ATOM      7  OD1 ASP A   1      14.815  -0.957  15.013  1.00  0.00           O  
ATOM      8  OD2 ASP A   1      14.382   0.329  13.292  1.00  0.00           O  
ATOM      9  N   GLU A   2      12.854  -5.360  13.924  1.00  0.00           N  
ATOM     10  CA  GLU A   2      12.009  -6.549  13.970  1.00  0.00           C  
ATOM     11  C   GLU A   2      10.591  -6.237  13.501  1.00  0.00           C  
ATOM     12  CB  GLU A   2      11.978  -7.133  15.385  1.00  0.00           C  
ATOM     13  O   GLU A   2       9.980  -7.032  12.782  1.00  0.00           O  
ATOM     14  CG  GLU A   2      13.295  -7.760  15.820  1.00  0.00           C  
ATOM     15  CD  GLU A   2      13.235  -8.378  17.208  1.00  0.00           C  
ATOM     16  OE1 GLU A   2      13.084  -9.616  17.315  1.00  0.00           O  
ATOM     17  OE2 GLU A   2      13.340  -7.618  18.196  1.00  0.00           O  
ATOM     18  N   GLU A   3      10.052  -4.945  13.731  1.00  0.00           N  
ATOM     19  CA  GLU A   3       8.707  -4.570  13.304  1.00  0.00           C  
ATOM     20  C   GLU A   3       8.618  -4.471  11.784  1.00  0.00           C  
ATOM     21  CB  GLU A   3       8.290  -3.243  13.943  1.00  0.00           C  
ATOM     22  O   GLU A   3       7.673  -4.980  11.177  1.00  0.00           O  
ATOM     23  CG  GLU A   3       8.086  -3.323  15.449  1.00  0.00           C  
ATOM     24  CD  GLU A   3       7.748  -1.981  16.080  1.00  0.00           C  
ATOM     25  OE1 GLU A   3       6.552  -1.714  16.335  1.00  0.00           O  
ATOM     26  OE2 GLU A   3       8.688  -1.191  16.321  1.00  0.00           O  
ATOM     27  N   VAL A   4       9.584  -3.744  11.231  1.00  0.00           N  
ATOM     28  CA  VAL A   4       9.624  -3.570   9.783  1.00  0.00           C  
ATOM     29  C   VAL A   4       9.691  -4.935   9.101  1.00  0.00           C  
ATOM     30  CB  VAL A   4      10.824  -2.698   9.349  1.00  0.00           C  
ATOM     31  O   VAL A   4       8.985  -5.180   8.119  1.00  0.00           O  
ATOM     32  CG1 VAL A   4      10.869  -2.560   7.828  1.00  0.00           C  
ATOM     33  CG2 VAL A   4      10.751  -1.324  10.011  1.00  0.00           C  
ATOM     34  N   GLU A   5      10.536  -5.819   9.636  1.00  0.00           N  
ATOM     35  CA  GLU A   5      10.686  -7.161   9.082  1.00  0.00           C  
ATOM     36  C   GLU A   5       9.382  -7.948   9.181  1.00  0.00           C  
ATOM     37  CB  GLU A   5      11.810  -7.915   9.796  1.00  0.00           C  
ATOM     38  O   GLU A   5       9.028  -8.690   8.263  1.00  0.00           O  
ATOM     39  CG  GLU A   5      13.204  -7.406   9.458  1.00  0.00           C  
ATOM     40  CD  GLU A   5      14.315  -8.290  10.002  1.00  0.00           C  
ATOM     41  OE1 GLU A   5      15.451  -7.796  10.183  1.00  0.00           O  
ATOM     42  OE2 GLU A   5      14.047  -9.488  10.248  1.00  0.00           O  
ATOM     43  N   LYS A   6       8.722  -7.750  10.318  1.00  0.00           N  
ATOM     44  CA  LYS A   6       7.437  -8.420  10.490  1.00  0.00           C  
ATOM     45  C   LYS A   6       6.421  -7.935   9.460  1.00  0.00           C  
ATOM     46  CB  LYS A   6       6.899  -8.194  11.904  1.00  0.00           C  
ATOM     47  O   LYS A   6       5.678  -8.736   8.889  1.00  0.00           O  
ATOM     48  CG  LYS A   6       7.606  -9.013  12.974  1.00  0.00           C  
ATOM     49  CD  LYS A   6       6.980  -8.798  14.346  1.00  0.00           C  
ATOM     50  CE  LYS A   6       7.694  -9.607  15.420  1.00  0.00           C  
ATOM     51  NZ  LYS A   6       7.084  -9.401  16.768  1.00  0.00           N  
ATOM     52  N   LEU A   7       6.465  -6.596   9.242  1.00  0.00           N  
ATOM     53  CA  LEU A   7       5.546  -6.022   8.265  1.00  0.00           C  
ATOM     54  C   LEU A   7       5.862  -6.526   6.861  1.00  0.00           C  
ATOM     55  CB  LEU A   7       5.614  -4.493   8.298  1.00  0.00           C  
ATOM     56  O   LEU A   7       4.957  -6.910   6.116  1.00  0.00           O  
ATOM     57  CG  LEU A   7       4.564  -3.749   7.471  1.00  0.00           C  
ATOM     58  CD1 LEU A   7       3.165  -4.050   7.997  1.00  0.00           C  
ATOM     59  CD2 LEU A   7       4.836  -2.249   7.485  1.00  0.00           C  
ATOM     60  N   PHE A   8       7.124  -6.514   6.574  1.00  0.00           N  
ATOM     61  CA  PHE A   8       7.554  -7.021   5.277  1.00  0.00           C  
ATOM     62  C   PHE A   8       7.073  -8.452   5.067  1.00  0.00           C  
ATOM     63  CB  PHE A   8       9.080  -6.956   5.152  1.00  0.00           C  
ATOM     64  O   PHE A   8       6.568  -8.792   3.995  1.00  0.00           O  
ATOM     65  CG  PHE A   8       9.600  -7.425   3.820  1.00  0.00           C  
ATOM     66  CD1 PHE A   8      10.048  -8.730   3.653  1.00  0.00           C  
ATOM     67  CD2 PHE A   8       9.642  -6.560   2.735  1.00  0.00           C  
ATOM     68  CE1 PHE A   8      10.530  -9.166   2.421  1.00  0.00           C  
ATOM     69  CE2 PHE A   8      10.123  -6.988   1.501  1.00  0.00           C  
ATOM     70  CZ  PHE A   8      10.567  -8.291   1.346  1.00  0.00           C  
ATOM     71  N   SER A   9       7.234  -9.256   6.017  1.00  0.00           N  
ATOM     72  CA  SER A   9       6.840 -10.658   5.937  1.00  0.00           C  
ATOM     73  C   SER A   9       5.334 -10.800   5.747  1.00  0.00           C  
ATOM     74  CB  SER A   9       7.277 -11.411   7.194  1.00  0.00           C  
ATOM     75  O   SER A   9       4.868 -11.759   5.128  1.00  0.00           O  
ATOM     76  OG  SER A   9       8.691 -11.485   7.270  1.00  0.00           O  
ATOM     77  N   LEU A  10       4.608  -9.864   6.227  1.00  0.00           N  
ATOM     78  CA  LEU A  10       3.158  -9.888   6.061  1.00  0.00           C  
ATOM     79  C   LEU A  10       2.773  -9.629   4.609  1.00  0.00           C  
ATOM     80  CB  LEU A  10       2.497  -8.848   6.970  1.00  0.00           C  
ATOM     81  O   LEU A  10       1.854 -10.261   4.084  1.00  0.00           O  
ATOM     82  CG  LEU A  10       0.968  -8.841   6.992  1.00  0.00           C  
ATOM     83  CD1 LEU A  10       0.443 -10.089   7.694  1.00  0.00           C  
ATOM     84  CD2 LEU A  10       0.448  -7.580   7.673  1.00  0.00           C  
ATOM     85  N   PHE A  11       3.534  -8.688   4.129  1.00  0.00           N  
ATOM     86  CA  PHE A  11       3.261  -8.355   2.736  1.00  0.00           C  
ATOM     87  C   PHE A  11       3.776  -9.448   1.807  1.00  0.00           C  
ATOM     88  CB  PHE A  11       3.897  -7.011   2.369  1.00  0.00           C  
ATOM     89  O   PHE A  11       3.177  -9.716   0.763  1.00  0.00           O  
ATOM     90  CG  PHE A  11       3.137  -5.819   2.884  1.00  0.00           C  
ATOM     91  CD1 PHE A  11       2.114  -5.252   2.133  1.00  0.00           C  
ATOM     92  CD2 PHE A  11       3.446  -5.264   4.119  1.00  0.00           C  
ATOM     93  CE1 PHE A  11       1.409  -4.148   2.607  1.00  0.00           C  
ATOM     94  CE2 PHE A  11       2.746  -4.161   4.599  1.00  0.00           C  
ATOM     95  CZ  PHE A  11       1.728  -3.604   3.842  1.00  0.00           C  
ATOM     96  N   ASP A  12       4.860 -10.032   2.160  1.00  0.00           N  
ATOM     97  CA  ASP A  12       5.459 -11.123   1.398  1.00  0.00           C  
ATOM     98  C   ASP A  12       4.743 -12.444   1.675  1.00  0.00           C  
ATOM     99  CB  ASP A  12       6.948 -11.253   1.726  1.00  0.00           C  
ATOM    100  O   ASP A  12       5.198 -13.242   2.497  1.00  0.00           O  
ATOM    101  CG  ASP A  12       7.647 -12.315   0.895  1.00  0.00           C  
ATOM    102  OD1 ASP A  12       7.187 -12.612  -0.228  1.00  0.00           O  
ATOM    103  OD2 ASP A  12       8.666 -12.862   1.370  1.00  0.00           O  
ATOM    104  N   LYS A  13       3.531 -12.692   1.110  1.00  0.00           N  
ATOM    105  CA  LYS A  13       2.681 -13.852   1.362  1.00  0.00           C  
ATOM    106  C   LYS A  13       3.354 -15.139   0.895  1.00  0.00           C  
ATOM    107  CB  LYS A  13       1.327 -13.686   0.669  1.00  0.00           C  
ATOM    108  O   LYS A  13       3.180 -16.194   1.508  1.00  0.00           O  
ATOM    109  CG  LYS A  13       0.450 -12.601   1.276  1.00  0.00           C  
ATOM    110  CD  LYS A  13      -0.992 -12.716   0.798  1.00  0.00           C  
ATOM    111  CE  LYS A  13      -1.888 -11.683   1.467  1.00  0.00           C  
ATOM    112  NZ  LYS A  13      -3.302 -11.789   0.998  1.00  0.00           N  
ATOM    113  N   ASP A  14       4.228 -14.954  -0.051  1.00  0.00           N  
ATOM    114  CA  ASP A  14       4.844 -16.119  -0.680  1.00  0.00           C  
ATOM    115  C   ASP A  14       6.215 -16.409  -0.073  1.00  0.00           C  
ATOM    116  CB  ASP A  14       4.970 -15.909  -2.190  1.00  0.00           C  
ATOM    117  O   ASP A  14       6.791 -17.474  -0.309  1.00  0.00           O  
ATOM    118  CG  ASP A  14       3.626 -15.780  -2.885  1.00  0.00           C  
ATOM    119  OD1 ASP A  14       2.702 -16.562  -2.576  1.00  0.00           O  
ATOM    120  OD2 ASP A  14       3.492 -14.889  -3.752  1.00  0.00           O  
ATOM    121  N   GLY A  15       6.783 -15.490   0.692  1.00  0.00           N  
ATOM    122  CA  GLY A  15       8.107 -15.649   1.272  1.00  0.00           C  
ATOM    123  C   GLY A  15       9.215 -15.667   0.235  1.00  0.00           C  
ATOM    124  O   GLY A  15      10.226 -16.350   0.411  1.00  0.00           O  
ATOM    125  N   ASP A  16       9.005 -15.003  -0.880  1.00  0.00           N  
ATOM    126  CA  ASP A  16       9.965 -14.995  -1.980  1.00  0.00           C  
ATOM    127  C   ASP A  16      10.912 -13.803  -1.874  1.00  0.00           C  
ATOM    128  CB  ASP A  16       9.238 -14.971  -3.326  1.00  0.00           C  
ATOM    129  O   ASP A  16      11.837 -13.664  -2.677  1.00  0.00           O  
ATOM    130  CG  ASP A  16       8.309 -13.780  -3.478  1.00  0.00           C  
ATOM    131  OD1 ASP A  16       8.068 -13.064  -2.482  1.00  0.00           O  
ATOM    132  OD2 ASP A  16       7.812 -13.556  -4.603  1.00  0.00           O  
ATOM    133  N   GLY A  17      10.680 -13.013  -0.835  1.00  0.00           N  
ATOM    134  CA  GLY A  17      11.599 -11.906  -0.622  1.00  0.00           C  
ATOM    135  C   GLY A  17      11.230 -10.664  -1.412  1.00  0.00           C  
ATOM    136  O   GLY A  17      12.036  -9.740  -1.537  1.00  0.00           O  
ATOM    137  N   TRP A  18      10.154 -10.633  -2.129  1.00  0.00           N  
ATOM    138  CA  TRP A  18       9.669  -9.427  -2.792  1.00  0.00           C  
ATOM    139  C   TRP A  18       8.153  -9.313  -2.673  1.00  0.00           C  
ATOM    140  CB  TRP A  18      10.079  -9.421  -4.267  1.00  0.00           C  
ATOM    141  O   TRP A  18       7.458 -10.321  -2.522  1.00  0.00           O  
ATOM    142  CG  TRP A  18       9.713 -10.673  -5.006  1.00  0.00           C  
ATOM    143  CD1 TRP A  18       8.495 -10.989  -5.539  1.00  0.00           C  
ATOM    144  CD2 TRP A  18      10.575 -11.780  -5.290  1.00  0.00           C  
ATOM    145  CE2 TRP A  18       9.810 -12.732  -6.000  1.00  0.00           C  
ATOM    146  CE3 TRP A  18      11.920 -12.058  -5.014  1.00  0.00           C  
ATOM    147  NE1 TRP A  18       8.546 -12.226  -6.138  1.00  0.00           N  
ATOM    148  CH2 TRP A  18      11.667 -14.193  -6.154  1.00  0.00           C  
ATOM    149  CZ2 TRP A  18      10.348 -13.945  -6.437  1.00  0.00           C  
ATOM    150  CZ3 TRP A  18      12.453 -13.266  -5.450  1.00  0.00           C  
ATOM    151  N   ILE A  19       7.644  -8.052  -2.736  1.00  0.00           N  
ATOM    152  CA  ILE A  19       6.228  -7.714  -2.649  1.00  0.00           C  
ATOM    153  C   ILE A  19       5.763  -7.096  -3.965  1.00  0.00           C  
ATOM    154  CB  ILE A  19       5.949  -6.748  -1.475  1.00  0.00           C  
ATOM    155  O   ILE A  19       6.396  -6.173  -4.483  1.00  0.00           O  
ATOM    156  CG1 ILE A  19       6.423  -7.363  -0.154  1.00  0.00           C  
ATOM    157  CG2 ILE A  19       4.460  -6.392  -1.411  1.00  0.00           C  
ATOM    158  CD1 ILE A  19       6.499  -6.370   0.999  1.00  0.00           C  
ATOM    159  N   THR A  20       4.692  -7.593  -4.472  1.00  0.00           N  
ATOM    160  CA  THR A  20       4.101  -7.061  -5.696  1.00  0.00           C  
ATOM    161  C   THR A  20       2.990  -6.067  -5.372  1.00  0.00           C  
ATOM    162  CB  THR A  20       3.543  -8.190  -6.583  1.00  0.00           C  
ATOM    163  O   THR A  20       2.583  -5.937  -4.216  1.00  0.00           O  
ATOM    164  CG2 THR A  20       4.616  -9.229  -6.891  1.00  0.00           C  
ATOM    165  OG1 THR A  20       2.455  -8.829  -5.904  1.00  0.00           O  
ATOM    166  N   THR A  21       2.602  -5.294  -6.478  1.00  0.00           N  
ATOM    167  CA  THR A  21       1.522  -4.324  -6.336  1.00  0.00           C  
ATOM    168  C   THR A  21       0.266  -4.991  -5.782  1.00  0.00           C  
ATOM    169  CB  THR A  21       1.197  -3.649  -7.682  1.00  0.00           C  
ATOM    170  O   THR A  21      -0.403  -4.437  -4.907  1.00  0.00           O  
ATOM    171  CG2 THR A  21       0.129  -2.574  -7.514  1.00  0.00           C  
ATOM    172  OG1 THR A  21       2.387  -3.047  -8.207  1.00  0.00           O  
ATOM    173  N   TRP A  22      -0.008  -6.119  -6.266  1.00  0.00           N  
ATOM    174  CA  TRP A  22      -1.184  -6.858  -5.819  1.00  0.00           C  
ATOM    175  C   TRP A  22      -1.092  -7.178  -4.331  1.00  0.00           C  
ATOM    176  CB  TRP A  22      -1.344  -8.152  -6.623  1.00  0.00           C  
ATOM    177  O   TRP A  22      -2.038  -6.932  -3.577  1.00  0.00           O  
ATOM    178  CG  TRP A  22      -2.540  -8.967  -6.233  1.00  0.00           C  
ATOM    179  CD1 TRP A  22      -3.829  -8.793  -6.655  1.00  0.00           C  
ATOM    180  CD2 TRP A  22      -2.558 -10.083  -5.338  1.00  0.00           C  
ATOM    181  CE2 TRP A  22      -3.894 -10.538  -5.264  1.00  0.00           C  
ATOM    182  CE3 TRP A  22      -1.574 -10.743  -4.590  1.00  0.00           C  
ATOM    183  NE1 TRP A  22      -4.648  -9.735  -6.076  1.00  0.00           N  
ATOM    184  CH2 TRP A  22      -3.287 -12.253  -3.750  1.00  0.00           C  
ATOM    185  CZ2 TRP A  22      -4.269 -11.625  -4.471  1.00  0.00           C  
ATOM    186  CZ3 TRP A  22      -1.950 -11.825  -3.802  1.00  0.00           C  
ATOM    187  N   GLU A  23       0.071  -7.771  -3.882  1.00  0.00           N  
ATOM    188  CA  GLU A  23       0.251  -8.128  -2.478  1.00  0.00           C  
ATOM    189  C   GLU A  23       0.152  -6.899  -1.579  1.00  0.00           C  
ATOM    190  CB  GLU A  23       1.597  -8.826  -2.269  1.00  0.00           C  
ATOM    191  O   GLU A  23      -0.498  -6.940  -0.532  1.00  0.00           O  
ATOM    192  CG  GLU A  23       1.655 -10.236  -2.838  1.00  0.00           C  
ATOM    193  CD  GLU A  23       3.036 -10.864  -2.748  1.00  0.00           C  
ATOM    194  OE1 GLU A  23       3.146 -12.027  -2.298  1.00  0.00           O  
ATOM    195  OE2 GLU A  23       4.017 -10.187  -3.129  1.00  0.00           O  
ATOM    196  N   LEU A  24       0.699  -5.875  -2.044  1.00  0.00           N  
ATOM    197  CA  LEU A  24       0.641  -4.639  -1.271  1.00  0.00           C  
ATOM    198  C   LEU A  24      -0.797  -4.154  -1.128  1.00  0.00           C  
ATOM    199  CB  LEU A  24       1.495  -3.554  -1.931  1.00  0.00           C  
ATOM    200  O   LEU A  24      -1.246  -3.845  -0.022  1.00  0.00           O  
ATOM    201  CG  LEU A  24       1.567  -2.211  -1.203  1.00  0.00           C  
ATOM    202  CD1 LEU A  24       2.310  -2.364   0.120  1.00  0.00           C  
ATOM    203  CD2 LEU A  24       2.238  -1.161  -2.081  1.00  0.00           C  
ATOM    204  N   GLY A  25      -1.535  -4.118  -2.209  1.00  0.00           N  
ATOM    205  CA  GLY A  25      -2.924  -3.690  -2.180  1.00  0.00           C  
ATOM    206  C   GLY A  25      -3.803  -4.574  -1.315  1.00  0.00           C  
ATOM    207  O   GLY A  25      -4.663  -4.078  -0.584  1.00  0.00           O  
ATOM    208  N   THR A  26      -3.576  -5.796  -1.416  1.00  0.00           N  
ATOM    209  CA  THR A  26      -4.362  -6.767  -0.663  1.00  0.00           C  
ATOM    210  C   THR A  26      -4.204  -6.543   0.838  1.00  0.00           C  
ATOM    211  CB  THR A  26      -3.953  -8.210  -1.015  1.00  0.00           C  
ATOM    212  O   THR A  26      -5.189  -6.547   1.578  1.00  0.00           O  
ATOM    213  CG2 THR A  26      -4.716  -9.220  -0.165  1.00  0.00           C  
ATOM    214  OG1 THR A  26      -4.234  -8.456  -2.398  1.00  0.00           O  
ATOM    215  N   VAL A  27      -3.005  -6.344   1.314  1.00  0.00           N  
ATOM    216  CA  VAL A  27      -2.746  -6.149   2.736  1.00  0.00           C  
ATOM    217  C   VAL A  27      -3.438  -4.875   3.217  1.00  0.00           C  
ATOM    218  CB  VAL A  27      -1.232  -6.077   3.034  1.00  0.00           C  
ATOM    219  O   VAL A  27      -4.109  -4.879   4.252  1.00  0.00           O  
ATOM    220  CG1 VAL A  27      -0.985  -5.656   4.482  1.00  0.00           C  
ATOM    221  CG2 VAL A  27      -0.567  -7.422   2.744  1.00  0.00           C  
ATOM    222  N   PHE A  28      -3.329  -3.883   2.479  1.00  0.00           N  
ATOM    223  CA  PHE A  28      -3.969  -2.629   2.858  1.00  0.00           C  
ATOM    224  C   PHE A  28      -5.485  -2.782   2.887  1.00  0.00           C  
ATOM    225  CB  PHE A  28      -3.573  -1.509   1.891  1.00  0.00           C  
ATOM    226  O   PHE A  28      -6.154  -2.225   3.760  1.00  0.00           O  
ATOM    227  CG  PHE A  28      -2.291  -0.813   2.260  1.00  0.00           C  
ATOM    228  CD1 PHE A  28      -2.309   0.350   3.021  1.00  0.00           C  
ATOM    229  CD2 PHE A  28      -1.067  -1.322   1.847  1.00  0.00           C  
ATOM    230  CE1 PHE A  28      -1.123   0.996   3.365  1.00  0.00           C  
ATOM    231  CE2 PHE A  28       0.122  -0.682   2.186  1.00  0.00           C  
ATOM    232  CZ  PHE A  28       0.092   0.477   2.944  1.00  0.00           C  
ATOM    233  N   LYS A  29      -6.031  -3.514   1.963  1.00  0.00           N  
ATOM    234  CA  LYS A  29      -7.468  -3.769   1.927  1.00  0.00           C  
ATOM    235  C   LYS A  29      -7.918  -4.557   3.154  1.00  0.00           C  
ATOM    236  CB  LYS A  29      -7.847  -4.524   0.652  1.00  0.00           C  
ATOM    237  O   LYS A  29      -8.951  -4.247   3.752  1.00  0.00           O  
ATOM    238  CG  LYS A  29      -7.881  -3.654  -0.596  1.00  0.00           C  
ATOM    239  CD  LYS A  29      -8.297  -4.453  -1.824  1.00  0.00           C  
ATOM    240  CE  LYS A  29      -8.262  -3.601  -3.085  1.00  0.00           C  
ATOM    241  NZ  LYS A  29      -8.604  -4.398  -4.302  1.00  0.00           N  
ATOM    242  N   GLU A  30      -7.123  -5.495   3.480  1.00  0.00           N  
ATOM    243  CA  GLU A  30      -7.458  -6.332   4.628  1.00  0.00           C  
ATOM    244  C   GLU A  30      -7.425  -5.528   5.925  1.00  0.00           C  
ATOM    245  CB  GLU A  30      -6.501  -7.523   4.723  1.00  0.00           C  
ATOM    246  O   GLU A  30      -8.302  -5.680   6.778  1.00  0.00           O  
ATOM    247  CG  GLU A  30      -6.748  -8.596   3.672  1.00  0.00           C  
ATOM    248  CD  GLU A  30      -6.017  -9.898   3.960  1.00  0.00           C  
ATOM    249  OE1 GLU A  30      -6.685 -10.921   4.236  1.00  0.00           O  
ATOM    250  OE2 GLU A  30      -4.767  -9.894   3.911  1.00  0.00           O  
ATOM    251  N   VAL A  31      -6.442  -4.718   5.971  1.00  0.00           N  
ATOM    252  CA  VAL A  31      -6.321  -3.869   7.152  1.00  0.00           C  
ATOM    253  C   VAL A  31      -7.499  -2.900   7.214  1.00  0.00           C  
ATOM    254  CB  VAL A  31      -4.988  -3.088   7.155  1.00  0.00           C  
ATOM    255  O   VAL A  31      -8.063  -2.667   8.286  1.00  0.00           O  
ATOM    256  CG1 VAL A  31      -4.961  -2.070   8.294  1.00  0.00           C  
ATOM    257  CG2 VAL A  31      -3.806  -4.050   7.265  1.00  0.00           C  
ATOM    258  N   ALA A  32      -7.809  -2.372   6.120  1.00  0.00           N  
ATOM    259  CA  ALA A  32      -8.941  -1.452   6.045  1.00  0.00           C  
ATOM    260  C   ALA A  32     -10.235  -2.138   6.474  1.00  0.00           C  
ATOM    261  CB  ALA A  32      -9.081  -0.895   4.631  1.00  0.00           C  
ATOM    262  O   ALA A  32     -11.046  -1.553   7.195  1.00  0.00           O  
ATOM    263  N   LYS A  33     -10.419  -3.404   6.072  1.00  0.00           N  
ATOM    264  CA  LYS A  33     -11.610  -4.175   6.416  1.00  0.00           C  
ATOM    265  C   LYS A  33     -11.665  -4.462   7.914  1.00  0.00           C  
ATOM    266  CB  LYS A  33     -11.645  -5.487   5.630  1.00  0.00           C  
ATOM    267  O   LYS A  33     -12.728  -4.368   8.531  1.00  0.00           O  
ATOM    268  CG  LYS A  33     -11.998  -5.317   4.160  1.00  0.00           C  
ATOM    269  CD  LYS A  33     -12.087  -6.661   3.448  1.00  0.00           C  
ATOM    270  CE  LYS A  33     -12.427  -6.492   1.973  1.00  0.00           C  
ATOM    271  NZ  LYS A  33     -12.491  -7.805   1.265  1.00  0.00           N  
ATOM    272  N   LYS A  34     -10.562  -4.683   8.479  1.00  0.00           N  
ATOM    273  CA  LYS A  34     -10.489  -5.047   9.891  1.00  0.00           C  
ATOM    274  C   LYS A  34     -10.688  -3.827  10.785  1.00  0.00           C  
ATOM    275  CB  LYS A  34      -9.148  -5.713  10.205  1.00  0.00           C  
ATOM    276  O   LYS A  34     -11.367  -3.907  11.812  1.00  0.00           O  
ATOM    277  CG  LYS A  34      -9.038  -7.147   9.709  1.00  0.00           C  
ATOM    278  CD  LYS A  34      -7.724  -7.788  10.139  1.00  0.00           C  
ATOM    279  CE  LYS A  34      -7.615  -9.225   9.646  1.00  0.00           C  
ATOM    280  NZ  LYS A  34      -6.444  -9.929  10.249  1.00  0.00           N  
ATOM    281  N   THR A  35     -10.138  -2.724  10.312  1.00  0.00           N  
ATOM    282  CA  THR A  35     -10.173  -1.520  11.135  1.00  0.00           C  
ATOM    283  C   THR A  35     -11.401  -0.676  10.806  1.00  0.00           C  
ATOM    284  CB  THR A  35      -8.900  -0.675  10.944  1.00  0.00           C  
ATOM    285  O   THR A  35     -11.839   0.136  11.624  1.00  0.00           O  
ATOM    286  CG2 THR A  35      -7.652  -1.468  11.318  1.00  0.00           C  
ATOM    287  OG1 THR A  35      -8.803  -0.272   9.572  1.00  0.00           O  
ATOM    288  N   GLY A  36     -12.091  -0.976   9.614  1.00  0.00           N  
ATOM    289  CA  GLY A  36     -13.197  -0.151   9.156  1.00  0.00           C  
ATOM    290  C   GLY A  36     -12.759   1.219   8.673  1.00  0.00           C  
ATOM    291  O   GLY A  36     -13.582   2.125   8.530  1.00  0.00           O  
ATOM    292  N   LYS A  37     -11.457   1.422   8.592  1.00  0.00           N  
ATOM    293  CA  LYS A  37     -10.892   2.692   8.143  1.00  0.00           C  
ATOM    294  C   LYS A  37     -10.569   2.653   6.652  1.00  0.00           C  
ATOM    295  CB  LYS A  37      -9.634   3.032   8.942  1.00  0.00           C  
ATOM    296  O   LYS A  37     -10.414   1.576   6.072  1.00  0.00           O  
ATOM    297  CG  LYS A  37      -9.891   3.295  10.419  1.00  0.00           C  
ATOM    298  CD  LYS A  37      -8.627   3.757  11.133  1.00  0.00           C  
ATOM    299  CE  LYS A  37      -8.895   4.073  12.598  1.00  0.00           C  
ATOM    300  NZ  LYS A  37      -7.637   4.396  13.335  1.00  0.00           N  
ATOM    301  N   ASP A  38     -10.632   3.873   6.028  1.00  0.00           N  
ATOM    302  CA  ASP A  38     -10.228   4.027   4.634  1.00  0.00           C  
ATOM    303  C   ASP A  38      -8.722   4.251   4.519  1.00  0.00           C  
ATOM    304  CB  ASP A  38     -10.983   5.186   3.981  1.00  0.00           C  
ATOM    305  O   ASP A  38      -8.241   5.373   4.691  1.00  0.00           O  
ATOM    306  CG  ASP A  38     -10.876   5.185   2.466  1.00  0.00           C  
ATOM    307  OD1 ASP A  38     -10.144   4.341   1.907  1.00  0.00           O  
ATOM    308  OD2 ASP A  38     -11.528   6.039   1.826  1.00  0.00           O  
ATOM    309  N   LEU A  39      -8.002   3.087   4.478  1.00  0.00           N  
ATOM    310  CA  LEU A  39      -6.553   3.194   4.356  1.00  0.00           C  
ATOM    311  C   LEU A  39      -6.152   3.545   2.927  1.00  0.00           C  
ATOM    312  CB  LEU A  39      -5.881   1.885   4.780  1.00  0.00           C  
ATOM    313  O   LEU A  39      -6.798   3.108   1.972  1.00  0.00           O  
ATOM    314  CG  LEU A  39      -6.019   1.498   6.253  1.00  0.00           C  
ATOM    315  CD1 LEU A  39      -5.455   0.101   6.490  1.00  0.00           C  
ATOM    316  CD2 LEU A  39      -5.320   2.521   7.143  1.00  0.00           C  
ATOM    317  N   PRO A  40      -5.093   4.482   2.857  1.00  0.00           N  
ATOM    318  CA  PRO A  40      -4.541   4.761   1.530  1.00  0.00           C  
ATOM    319  C   PRO A  40      -3.822   3.557   0.924  1.00  0.00           C  
ATOM    320  CB  PRO A  40      -3.561   5.907   1.789  1.00  0.00           C  
ATOM    321  O   PRO A  40      -3.469   2.618   1.643  1.00  0.00           O  
ATOM    322  CG  PRO A  40      -3.162   5.753   3.221  1.00  0.00           C  
ATOM    323  CD  PRO A  40      -4.301   5.120   3.968  1.00  0.00           C  
ATOM    324  N   PHE A  41      -4.014   3.387  -0.361  1.00  0.00           N  
ATOM    325  CA  PHE A  41      -3.246   2.432  -1.151  1.00  0.00           C  
ATOM    326  C   PHE A  41      -3.931   1.071  -1.171  1.00  0.00           C  
ATOM    327  CB  PHE A  41      -1.824   2.295  -0.597  1.00  0.00           C  
ATOM    328  O   PHE A  41      -3.281   0.046  -1.386  1.00  0.00           O  
ATOM    329  CG  PHE A  41      -1.142   3.613  -0.344  1.00  0.00           C  
ATOM    330  CD1 PHE A  41      -0.884   4.490  -1.390  1.00  0.00           C  
ATOM    331  CD2 PHE A  41      -0.759   3.974   0.941  1.00  0.00           C  
ATOM    332  CE1 PHE A  41      -0.252   5.710  -1.159  1.00  0.00           C  
ATOM    333  CE2 PHE A  41      -0.128   5.191   1.180  1.00  0.00           C  
ATOM    334  CZ  PHE A  41       0.126   6.057   0.128  1.00  0.00           C  
ATOM    335  N   ALA A  42      -5.210   1.036  -0.641  1.00  0.00           N  
ATOM    336  CA  ALA A  42      -5.926  -0.237  -0.658  1.00  0.00           C  
ATOM    337  C   ALA A  42      -6.328  -0.620  -2.080  1.00  0.00           C  
ATOM    338  CB  ALA A  42      -7.159  -0.166   0.239  1.00  0.00           C  
ATOM    339  O   ALA A  42      -6.629  -1.784  -2.354  1.00  0.00           O  
ATOM    340  N   ASP A  43      -6.225   0.372  -2.980  1.00  0.00           N  
ATOM    341  CA  ASP A  43      -6.534   0.134  -4.387  1.00  0.00           C  
ATOM    342  C   ASP A  43      -5.278  -0.246  -5.168  1.00  0.00           C  
ATOM    343  CB  ASP A  43      -7.188   1.369  -5.010  1.00  0.00           C  
ATOM    344  O   ASP A  43      -4.171   0.160  -4.809  1.00  0.00           O  
ATOM    345  CG  ASP A  43      -8.506   1.737  -4.352  1.00  0.00           C  
ATOM    346  OD1 ASP A  43      -9.388   0.861  -4.219  1.00  0.00           O  
ATOM    347  OD2 ASP A  43      -8.666   2.915  -3.965  1.00  0.00           O  
ATOM    348  N   GLU A  44      -5.498  -0.965  -6.192  1.00  0.00           N  
ATOM    349  CA  GLU A  44      -4.392  -1.437  -7.020  1.00  0.00           C  
ATOM    350  C   GLU A  44      -3.628  -0.270  -7.638  1.00  0.00           C  
ATOM    351  CB  GLU A  44      -4.904  -2.372  -8.119  1.00  0.00           C  
ATOM    352  O   GLU A  44      -2.396  -0.282  -7.684  1.00  0.00           O  
ATOM    353  CG  GLU A  44      -3.799  -3.085  -8.885  1.00  0.00           C  
ATOM    354  CD  GLU A  44      -4.322  -4.097  -9.891  1.00  0.00           C  
ATOM    355  OE1 GLU A  44      -3.552  -4.521 -10.782  1.00  0.00           O  
ATOM    356  OE2 GLU A  44      -5.513  -4.467  -9.789  1.00  0.00           O  
ATOM    357  N   GLU A  45      -4.302   0.765  -8.108  1.00  0.00           N  
ATOM    358  CA  GLU A  45      -3.673   1.918  -8.746  1.00  0.00           C  
ATOM    359  C   GLU A  45      -2.788   2.678  -7.762  1.00  0.00           C  
ATOM    360  CB  GLU A  45      -4.733   2.854  -9.332  1.00  0.00           C  
ATOM    361  O   GLU A  45      -1.660   3.049  -8.092  1.00  0.00           O  
ATOM    362  CG  GLU A  45      -4.159   3.973 -10.188  1.00  0.00           C  
ATOM    363  CD  GLU A  45      -5.227   4.842 -10.833  1.00  0.00           C  
ATOM    364  OE1 GLU A  45      -5.687   5.815 -10.193  1.00  0.00           O  
ATOM    365  OE2 GLU A  45      -5.607   4.548 -11.989  1.00  0.00           O  
ATOM    366  N   GLU A  46      -3.367   2.870  -6.593  1.00  0.00           N  
ATOM    367  CA  GLU A  46      -2.615   3.582  -5.564  1.00  0.00           C  
ATOM    368  C   GLU A  46      -1.439   2.749  -5.064  1.00  0.00           C  
ATOM    369  CB  GLU A  46      -3.528   3.959  -4.394  1.00  0.00           C  
ATOM    370  O   GLU A  46      -0.345   3.276  -4.850  1.00  0.00           O  
ATOM    371  CG  GLU A  46      -4.553   5.031  -4.734  1.00  0.00           C  
ATOM    372  CD  GLU A  46      -5.263   5.592  -3.512  1.00  0.00           C  
ATOM    373  OE1 GLU A  46      -5.024   6.769  -3.159  1.00  0.00           O  
ATOM    374  OE2 GLU A  46      -6.063   4.848  -2.902  1.00  0.00           O  
ATOM    375  N   ALA A  47      -1.664   1.453  -4.871  1.00  0.00           N  
ATOM    376  CA  ALA A  47      -0.591   0.552  -4.461  1.00  0.00           C  
ATOM    377  C   ALA A  47       0.536   0.536  -5.491  1.00  0.00           C  
ATOM    378  CB  ALA A  47      -1.133  -0.860  -4.249  1.00  0.00           C  
ATOM    379  O   ALA A  47       1.715   0.555  -5.130  1.00  0.00           O  
ATOM    380  N   ALA A  48       0.129   0.576  -6.712  1.00  0.00           N  
ATOM    381  CA  ALA A  48       1.105   0.596  -7.799  1.00  0.00           C  
ATOM    382  C   ALA A  48       1.962   1.857  -7.743  1.00  0.00           C  
ATOM    383  CB  ALA A  48       0.400   0.495  -9.149  1.00  0.00           C  
ATOM    384  O   ALA A  48       3.171   1.804  -7.979  1.00  0.00           O  
ATOM    385  N   LYS A  49       1.269   2.965  -7.464  1.00  0.00           N  
ATOM    386  CA  LYS A  49       1.989   4.232  -7.365  1.00  0.00           C  
ATOM    387  C   LYS A  49       3.034   4.185  -6.254  1.00  0.00           C  
ATOM    388  CB  LYS A  49       1.015   5.385  -7.119  1.00  0.00           C  
ATOM    389  O   LYS A  49       4.153   4.675  -6.426  1.00  0.00           O  
ATOM    390  CG  LYS A  49       0.189   5.768  -8.338  1.00  0.00           C  
ATOM    391  CD  LYS A  49      -0.718   6.958  -8.047  1.00  0.00           C  
ATOM    392  CE  LYS A  49      -1.579   7.313  -9.252  1.00  0.00           C  
ATOM    393  NZ  LYS A  49      -2.485   8.465  -8.965  1.00  0.00           N  
ATOM    394  N   LEU A  50       2.617   3.554  -5.189  1.00  0.00           N  
ATOM    395  CA  LEU A  50       3.522   3.447  -4.049  1.00  0.00           C  
ATOM    396  C   LEU A  50       4.734   2.589  -4.396  1.00  0.00           C  
ATOM    397  CB  LEU A  50       2.793   2.855  -2.840  1.00  0.00           C  
ATOM    398  O   LEU A  50       5.872   2.972  -4.113  1.00  0.00           O  
ATOM    399  CG  LEU A  50       3.584   2.797  -1.532  1.00  0.00           C  
ATOM    400  CD1 LEU A  50       4.021   4.198  -1.114  1.00  0.00           C  
ATOM    401  CD2 LEU A  50       2.756   2.140  -0.434  1.00  0.00           C  
ATOM    402  N   ILE A  51       4.499   1.476  -5.042  1.00  0.00           N  
ATOM    403  CA  ILE A  51       5.586   0.584  -5.430  1.00  0.00           C  
ATOM    404  C   ILE A  51       6.512   1.296  -6.413  1.00  0.00           C  
ATOM    405  CB  ILE A  51       5.048  -0.725  -6.051  1.00  0.00           C  
ATOM    406  O   ILE A  51       7.737   1.218  -6.290  1.00  0.00           O  
ATOM    407  CG1 ILE A  51       4.417  -1.609  -4.970  1.00  0.00           C  
ATOM    408  CG2 ILE A  51       6.165  -1.472  -6.787  1.00  0.00           C  
ATOM    409  CD1 ILE A  51       3.824  -2.907  -5.500  1.00  0.00           C  
ATOM    410  N   ASN A  52       5.900   2.035  -7.298  1.00  0.00           N  
ATOM    411  CA  ASN A  52       6.690   2.714  -8.319  1.00  0.00           C  
ATOM    412  C   ASN A  52       7.585   3.790  -7.713  1.00  0.00           C  
ATOM    413  CB  ASN A  52       5.777   3.322  -9.387  1.00  0.00           C  
ATOM    414  O   ASN A  52       8.662   4.077  -8.239  1.00  0.00           O  
ATOM    415  CG  ASN A  52       5.220   2.283 -10.340  1.00  0.00           C  
ATOM    416  ND2 ASN A  52       4.089   2.594 -10.961  1.00  0.00           N  
ATOM    417  OD1 ASN A  52       5.802   1.209 -10.516  1.00  0.00           O  
ATOM    418  N   GLU A  53       7.096   4.287  -6.630  1.00  0.00           N  
ATOM    419  CA  GLU A  53       7.869   5.340  -5.977  1.00  0.00           C  
ATOM    420  C   GLU A  53       9.161   4.788  -5.382  1.00  0.00           C  
ATOM    421  CB  GLU A  53       7.036   6.019  -4.886  1.00  0.00           C  
ATOM    422  O   GLU A  53      10.181   5.479  -5.351  1.00  0.00           O  
ATOM    423  CG  GLU A  53       5.911   6.891  -5.425  1.00  0.00           C  
ATOM    424  CD  GLU A  53       6.408   8.091  -6.215  1.00  0.00           C  
ATOM    425  OE1 GLU A  53       5.957   8.289  -7.366  1.00  0.00           O  
ATOM    426  OE2 GLU A  53       7.256   8.839  -5.679  1.00  0.00           O  
ATOM    427  N   VAL A  54       9.095   3.523  -5.007  1.00  0.00           N  
ATOM    428  CA  VAL A  54      10.256   2.971  -4.318  1.00  0.00           C  
ATOM    429  C   VAL A  54      10.929   1.921  -5.199  1.00  0.00           C  
ATOM    430  CB  VAL A  54       9.866   2.353  -2.956  1.00  0.00           C  
ATOM    431  O   VAL A  54      12.010   1.426  -4.870  1.00  0.00           O  
ATOM    432  CG1 VAL A  54       9.329   3.426  -2.010  1.00  0.00           C  
ATOM    433  CG2 VAL A  54       8.836   1.242  -3.150  1.00  0.00           C  
ATOM    434  N   ASP A  55      10.218   1.562  -6.192  1.00  0.00           N  
ATOM    435  CA  ASP A  55      10.736   0.586  -7.146  1.00  0.00           C  
ATOM    436  C   ASP A  55      11.943   1.140  -7.899  1.00  0.00           C  
ATOM    437  CB  ASP A  55       9.644   0.170  -8.134  1.00  0.00           C  
ATOM    438  O   ASP A  55      11.789   1.800  -8.929  1.00  0.00           O  
ATOM    439  CG  ASP A  55      10.094  -0.920  -9.091  1.00  0.00           C  
ATOM    440  OD1 ASP A  55      11.132  -1.567  -8.833  1.00  0.00           O  
ATOM    441  OD2 ASP A  55       9.406  -1.131 -10.113  1.00  0.00           O  
ATOM    442  N   ALA A  56      13.059   0.804  -7.398  1.00  0.00           N  
ATOM    443  CA  ALA A  56      14.300   1.293  -7.994  1.00  0.00           C  
ATOM    444  C   ALA A  56      14.611   0.557  -9.294  1.00  0.00           C  
ATOM    445  CB  ALA A  56      15.458   1.142  -7.011  1.00  0.00           C  
ATOM    446  O   ALA A  56      15.153   1.145 -10.233  1.00  0.00           O  
ATOM    447  N   ASP A  57      14.097  -0.704  -9.377  1.00  0.00           N  
ATOM    448  CA  ASP A  57      14.464  -1.547 -10.511  1.00  0.00           C  
ATOM    449  C   ASP A  57      13.428  -1.446 -11.628  1.00  0.00           C  
ATOM    450  CB  ASP A  57      14.621  -3.003 -10.069  1.00  0.00           C  
ATOM    451  O   ASP A  57      13.685  -1.860 -12.760  1.00  0.00           O  
ATOM    452  CG  ASP A  57      15.718  -3.195  -9.037  1.00  0.00           C  
ATOM    453  OD1 ASP A  57      16.839  -2.678  -9.234  1.00  0.00           O  
ATOM    454  OD2 ASP A  57      15.460  -3.871  -8.018  1.00  0.00           O  
ATOM    455  N   GLY A  58      12.278  -0.889 -11.398  1.00  0.00           N  
ATOM    456  CA  GLY A  58      11.207  -0.708 -12.365  1.00  0.00           C  
ATOM    457  C   GLY A  58      10.566  -2.013 -12.797  1.00  0.00           C  
ATOM    458  O   GLY A  58      10.156  -2.158 -13.951  1.00  0.00           O  
ATOM    459  N   ASN A  59      10.486  -3.044 -11.921  1.00  0.00           N  
ATOM    460  CA  ASN A  59       9.941  -4.345 -12.296  1.00  0.00           C  
ATOM    461  C   ASN A  59       8.568  -4.579 -11.672  1.00  0.00           C  
ATOM    462  CB  ASN A  59      10.903  -5.465 -11.897  1.00  0.00           C  
ATOM    463  O   ASN A  59       7.982  -5.650 -11.834  1.00  0.00           O  
ATOM    464  CG  ASN A  59      11.087  -5.571 -10.396  1.00  0.00           C  
ATOM    465  ND2 ASN A  59      11.851  -6.565  -9.961  1.00  0.00           N  
ATOM    466  OD1 ASN A  59      10.545  -4.766  -9.634  1.00  0.00           O  
ATOM    467  N   GLY A  60       8.128  -3.554 -10.899  1.00  0.00           N  
ATOM    468  CA  GLY A  60       6.811  -3.717 -10.304  1.00  0.00           C  
ATOM    469  C   GLY A  60       6.830  -4.529  -9.023  1.00  0.00           C  
ATOM    470  O   GLY A  60       5.794  -5.035  -8.586  1.00  0.00           O  
ATOM    471  N   THR A  61       8.005  -4.775  -8.538  1.00  0.00           N  
ATOM    472  CA  THR A  61       8.175  -5.473  -7.268  1.00  0.00           C  
ATOM    473  C   THR A  61       9.174  -4.739  -6.378  1.00  0.00           C  
ATOM    474  CB  THR A  61       8.645  -6.923  -7.485  1.00  0.00           C  
ATOM    475  O   THR A  61      10.036  -4.010  -6.872  1.00  0.00           O  
ATOM    476  CG2 THR A  61       7.624  -7.717  -8.293  1.00  0.00           C  
ATOM    477  OG1 THR A  61       9.893  -6.914  -8.190  1.00  0.00           O  
ATOM    478  N   ILE A  62       8.994  -4.857  -5.106  1.00  0.00           N  
ATOM    479  CA  ILE A  62       9.950  -4.210  -4.214  1.00  0.00           C  
ATOM    480  C   ILE A  62      10.526  -5.238  -3.242  1.00  0.00           C  
ATOM    481  CB  ILE A  62       9.298  -3.045  -3.437  1.00  0.00           C  
ATOM    482  O   ILE A  62       9.814  -6.132  -2.780  1.00  0.00           O  
ATOM    483  CG1 ILE A  62       8.090  -3.546  -2.636  1.00  0.00           C  
ATOM    484  CG2 ILE A  62       8.892  -1.919  -4.392  1.00  0.00           C  
ATOM    485  CD1 ILE A  62       7.501  -2.508  -1.690  1.00  0.00           C  
ATOM    486  N   ASP A  63      11.800  -5.186  -3.075  1.00  0.00           N  
ATOM    487  CA  ASP A  63      12.509  -6.016  -2.106  1.00  0.00           C  
ATOM    488  C   ASP A  63      12.634  -5.305  -0.760  1.00  0.00           C  
ATOM    489  CB  ASP A  63      13.895  -6.392  -2.633  1.00  0.00           C  
ATOM    490  O   ASP A  63      12.070  -4.226  -0.568  1.00  0.00           O  
ATOM    491  CG  ASP A  63      14.754  -5.183  -2.958  1.00  0.00           C  
ATOM    492  OD1 ASP A  63      14.613  -4.137  -2.289  1.00  0.00           O  
ATOM    493  OD2 ASP A  63      15.577  -5.276  -3.894  1.00  0.00           O  
ATOM    494  N   PHE A  64      13.177  -5.968   0.123  1.00  0.00           N  
ATOM    495  CA  PHE A  64      13.218  -5.474   1.494  1.00  0.00           C  
ATOM    496  C   PHE A  64      13.832  -4.080   1.550  1.00  0.00           C  
ATOM    497  CB  PHE A  64      14.010  -6.433   2.389  1.00  0.00           C  
ATOM    498  O   PHE A  64      13.269  -3.172   2.165  1.00  0.00           O  
ATOM    499  CG  PHE A  64      13.952  -6.086   3.852  1.00  0.00           C  
ATOM    500  CD1 PHE A  64      15.071  -5.589   4.508  1.00  0.00           C  
ATOM    501  CD2 PHE A  64      12.776  -6.259   4.572  1.00  0.00           C  
ATOM    502  CE1 PHE A  64      15.019  -5.267   5.862  1.00  0.00           C  
ATOM    503  CE2 PHE A  64      12.717  -5.939   5.925  1.00  0.00           C  
ATOM    504  CZ  PHE A  64      13.840  -5.445   6.569  1.00  0.00           C  
ATOM    505  N   PRO A  65      15.011  -3.842   0.921  1.00  0.00           N  
ATOM    506  CA  PRO A  65      15.558  -2.484   0.968  1.00  0.00           C  
ATOM    507  C   PRO A  65      14.588  -1.439   0.420  1.00  0.00           C  
ATOM    508  CB  PRO A  65      16.811  -2.578   0.094  1.00  0.00           C  
ATOM    509  O   PRO A  65      14.451  -0.357   0.997  1.00  0.00           O  
ATOM    510  CG  PRO A  65      17.245  -4.004   0.201  1.00  0.00           C  
ATOM    511  CD  PRO A  65      16.022  -4.868   0.310  1.00  0.00           C  
ATOM    512  N   GLU A  66      13.878  -1.736  -0.604  1.00  0.00           N  
ATOM    513  CA  GLU A  66      12.871  -0.853  -1.185  1.00  0.00           C  
ATOM    514  C   GLU A  66      11.651  -0.734  -0.276  1.00  0.00           C  
ATOM    515  CB  GLU A  66      12.450  -1.354  -2.568  1.00  0.00           C  
ATOM    516  O   GLU A  66      11.056   0.340  -0.165  1.00  0.00           O  
ATOM    517  CG  GLU A  66      13.562  -1.304  -3.606  1.00  0.00           C  
ATOM    518  CD  GLU A  66      13.200  -2.003  -4.907  1.00  0.00           C  
ATOM    519  OE1 GLU A  66      13.457  -1.435  -5.993  1.00  0.00           O  
ATOM    520  OE2 GLU A  66      12.654  -3.127  -4.840  1.00  0.00           O  
ATOM    521  N   PHE A  67      11.366  -1.766   0.329  1.00  0.00           N  
ATOM    522  CA  PHE A  67      10.278  -1.747   1.300  1.00  0.00           C  
ATOM    523  C   PHE A  67      10.579  -0.772   2.432  1.00  0.00           C  
ATOM    524  CB  PHE A  67      10.035  -3.149   1.865  1.00  0.00           C  
ATOM    525  O   PHE A  67       9.687  -0.064   2.903  1.00  0.00           O  
ATOM    526  CG  PHE A  67       8.949  -3.205   2.905  1.00  0.00           C  
ATOM    527  CD1 PHE A  67       9.264  -3.232   4.258  1.00  0.00           C  
ATOM    528  CD2 PHE A  67       7.613  -3.231   2.530  1.00  0.00           C  
ATOM    529  CE1 PHE A  67       8.261  -3.284   5.223  1.00  0.00           C  
ATOM    530  CE2 PHE A  67       6.604  -3.282   3.488  1.00  0.00           C  
ATOM    531  CZ  PHE A  67       6.931  -3.310   4.834  1.00  0.00           C  
ATOM    532  N   LEU A  68      11.856  -0.700   2.897  1.00  0.00           N  
ATOM    533  CA  LEU A  68      12.243   0.230   3.952  1.00  0.00           C  
ATOM    534  C   LEU A  68      11.976   1.671   3.532  1.00  0.00           C  
ATOM    535  CB  LEU A  68      13.723   0.055   4.304  1.00  0.00           C  
ATOM    536  O   LEU A  68      11.545   2.490   4.347  1.00  0.00           O  
ATOM    537  CG  LEU A  68      14.104  -1.251   5.004  1.00  0.00           C  
ATOM    538  CD1 LEU A  68      15.608  -1.300   5.252  1.00  0.00           C  
ATOM    539  CD2 LEU A  68      13.336  -1.400   6.312  1.00  0.00           C  
ATOM    540  N   THR A  69      12.250   1.868   2.285  1.00  0.00           N  
ATOM    541  CA  THR A  69      11.957   3.199   1.763  1.00  0.00           C  
ATOM    542  C   THR A  69      10.460   3.488   1.829  1.00  0.00           C  
ATOM    543  CB  THR A  69      12.449   3.350   0.311  1.00  0.00           C  
ATOM    544  O   THR A  69      10.051   4.575   2.240  1.00  0.00           O  
ATOM    545  CG2 THR A  69      12.148   4.744  -0.229  1.00  0.00           C  
ATOM    546  OG1 THR A  69      13.863   3.127   0.266  1.00  0.00           O  
ATOM    547  N   MET A  70       9.674   2.544   1.429  1.00  0.00           N  
ATOM    548  CA  MET A  70       8.222   2.679   1.490  1.00  0.00           C  
ATOM    549  C   MET A  70       7.751   2.852   2.930  1.00  0.00           C  
ATOM    550  CB  MET A  70       7.541   1.462   0.860  1.00  0.00           C  
ATOM    551  O   MET A  70       6.895   3.692   3.211  1.00  0.00           O  
ATOM    552  CG  MET A  70       6.024   1.545   0.850  1.00  0.00           C  
ATOM    553  SD  MET A  70       5.237  -0.030   0.333  1.00  0.00           S  
ATOM    554  CE  MET A  70       5.567  -1.048   1.799  1.00  0.00           C  
ATOM    555  N   TYR A  71       8.272   1.995   3.761  1.00  0.00           N  
ATOM    556  CA  TYR A  71       7.963   2.083   5.184  1.00  0.00           C  
ATOM    557  C   TYR A  71       8.183   3.500   5.702  1.00  0.00           C  
ATOM    558  CB  TYR A  71       8.820   1.097   5.983  1.00  0.00           C  
ATOM    559  O   TYR A  71       7.327   4.053   6.397  1.00  0.00           O  
ATOM    560  CG  TYR A  71       8.506   1.076   7.459  1.00  0.00           C  
ATOM    561  CD1 TYR A  71       9.165   1.927   8.343  1.00  0.00           C  
ATOM    562  CD2 TYR A  71       7.551   0.205   7.972  1.00  0.00           C  
ATOM    563  CE1 TYR A  71       8.880   1.910   9.705  1.00  0.00           C  
ATOM    564  CE2 TYR A  71       7.258   0.180   9.332  1.00  0.00           C  
ATOM    565  OH  TYR A  71       7.640   1.014  11.535  1.00  0.00           O  
ATOM    566  CZ  TYR A  71       7.926   1.035  10.188  1.00  0.00           C  
ATOM    567  N   LYS A  72       9.231   4.126   5.413  1.00  0.00           N  
ATOM    568  CA  LYS A  72       9.522   5.501   5.808  1.00  0.00           C  
ATOM    569  C   LYS A  72       8.502   6.470   5.216  1.00  0.00           C  
ATOM    570  CB  LYS A  72      10.934   5.897   5.374  1.00  0.00           C  
ATOM    571  O   LYS A  72       8.069   7.409   5.887  1.00  0.00           O  
ATOM    572  CG  LYS A  72      12.038   5.248   6.195  1.00  0.00           C  
ATOM    573  CD  LYS A  72      13.417   5.708   5.740  1.00  0.00           C  
ATOM    574  CE  LYS A  72      14.525   5.003   6.511  1.00  0.00           C  
ATOM    575  NZ  LYS A  72      15.879   5.392   6.014  1.00  0.00           N  
ATOM    576  N   TYR A  73       8.139   6.102   3.995  1.00  0.00           N  
ATOM    577  CA  TYR A  73       7.115   6.903   3.334  1.00  0.00           C  
ATOM    578  C   TYR A  73       5.796   6.837   4.096  1.00  0.00           C  
ATOM    579  CB  TYR A  73       6.909   6.429   1.892  1.00  0.00           C  
ATOM    580  O   TYR A  73       5.147   7.863   4.314  1.00  0.00           O  
ATOM    581  CG  TYR A  73       5.869   7.220   1.136  1.00  0.00           C  
ATOM    582  CD1 TYR A  73       4.565   6.749   1.006  1.00  0.00           C  
ATOM    583  CD2 TYR A  73       6.189   8.440   0.549  1.00  0.00           C  
ATOM    584  CE1 TYR A  73       3.604   7.474   0.309  1.00  0.00           C  
ATOM    585  CE2 TYR A  73       5.237   9.173  -0.150  1.00  0.00           C  
ATOM    586  OH  TYR A  73       3.002   9.405  -0.957  1.00  0.00           O  
ATOM    587  CZ  TYR A  73       3.949   8.683  -0.265  1.00  0.00           C  
ATOM    588  N   LEU A  74       5.436   5.704   4.492  1.00  0.00           N  
ATOM    589  CA  LEU A  74       4.200   5.491   5.237  1.00  0.00           C  
ATOM    590  C   LEU A  74       4.263   6.169   6.601  1.00  0.00           C  
ATOM    591  CB  LEU A  74       3.930   3.994   5.411  1.00  0.00           C  
ATOM    592  O   LEU A  74       3.284   6.773   7.045  1.00  0.00           O  
ATOM    593  CG  LEU A  74       3.681   3.196   4.129  1.00  0.00           C  
ATOM    594  CD1 LEU A  74       3.566   1.709   4.445  1.00  0.00           C  
ATOM    595  CD2 LEU A  74       2.426   3.697   3.423  1.00  0.00           C  
ATOM    596  N   GLU A  75       5.368   6.029   7.197  1.00  0.00           N  
ATOM    597  CA  GLU A  75       5.576   6.675   8.490  1.00  0.00           C  
ATOM    598  C   GLU A  75       5.472   8.193   8.372  1.00  0.00           C  
ATOM    599  CB  GLU A  75       6.935   6.284   9.074  1.00  0.00           C  
ATOM    600  O   GLU A  75       4.825   8.842   9.195  1.00  0.00           O  
ATOM    601  CG  GLU A  75       7.198   6.859  10.458  1.00  0.00           C  
ATOM    602  CD  GLU A  75       8.561   6.481  11.017  1.00  0.00           C  
ATOM    603  OE1 GLU A  75       9.498   7.308  10.943  1.00  0.00           O  
ATOM    604  OE2 GLU A  75       8.692   5.348  11.531  1.00  0.00           O  
ATOM    605  N   GLU A  76       5.965   8.789   7.410  1.00  0.00           N  
ATOM    606  CA  GLU A  76       5.956  10.234   7.206  1.00  0.00           C  
ATOM    607  C   GLU A  76       4.550  10.739   6.896  1.00  0.00           C  
ATOM    608  CB  GLU A  76       6.916  10.624   6.078  1.00  0.00           C  
ATOM    609  O   GLU A  76       4.213  11.884   7.206  1.00  0.00           O  
ATOM    610  CG  GLU A  76       8.384  10.420   6.422  1.00  0.00           C  
ATOM    611  CD  GLU A  76       9.327  10.881   5.323  1.00  0.00           C  
ATOM    612  OE1 GLU A  76      10.327  11.569   5.630  1.00  0.00           O  
ATOM    613  OE2 GLU A  76       9.064  10.553   4.144  1.00  0.00           O  
ATOM    614  N   ASN A  77       3.729   9.889   6.407  1.00  0.00           N  
ATOM    615  CA  ASN A  77       2.363  10.265   6.058  1.00  0.00           C  
ATOM    616  C   ASN A  77       1.372   9.844   7.139  1.00  0.00           C  
ATOM    617  CB  ASN A  77       1.967   9.658   4.710  1.00  0.00           C  
ATOM    618  O   ASN A  77       0.162  10.016   6.980  1.00  0.00           O  
ATOM    619  CG  ASN A  77       2.647  10.342   3.540  1.00  0.00           C  
ATOM    620  ND2 ASN A  77       3.710   9.730   3.032  1.00  0.00           N  
ATOM    621  OD1 ASN A  77       2.221  11.412   3.097  1.00  0.00           O  
ATOM    622  N   GLY A  78       1.820   9.271   8.262  1.00  0.00           N  
ATOM    623  CA  GLY A  78       0.986   8.891   9.392  1.00  0.00           C  
ATOM    624  C   GLY A  78       0.144   7.658   9.124  1.00  0.00           C  
ATOM    625  O   GLY A  78      -0.882   7.448   9.774  1.00  0.00           O  
ATOM    626  N   VAL A  79       0.437   6.847   8.077  1.00  0.00           N  
ATOM    627  CA  VAL A  79      -0.304   5.653   7.684  1.00  0.00           C  
ATOM    628  C   VAL A  79       0.280   4.428   8.383  1.00  0.00           C  
ATOM    629  CB  VAL A  79      -0.285   5.452   6.152  1.00  0.00           C  
ATOM    630  O   VAL A  79      -0.447   3.489   8.715  1.00  0.00           O  
ATOM    631  CG1 VAL A  79      -1.038   4.181   5.764  1.00  0.00           C  
ATOM    632  CG2 VAL A  79      -0.884   6.668   5.447  1.00  0.00           C  
ATOM    633  N   LEU A  80       1.559   4.497   8.704  1.00  0.00           N  
ATOM    634  CA  LEU A  80       2.284   3.357   9.255  1.00  0.00           C  
ATOM    635  C   LEU A  80       1.688   2.929  10.592  1.00  0.00           C  
ATOM    636  CB  LEU A  80       3.766   3.699   9.431  1.00  0.00           C  
ATOM    637  O   LEU A  80       1.446   1.741  10.816  1.00  0.00           O  
ATOM    638  CG  LEU A  80       4.657   2.588   9.990  1.00  0.00           C  
ATOM    639  CD1 LEU A  80       4.671   1.393   9.042  1.00  0.00           C  
ATOM    640  CD2 LEU A  80       6.071   3.105  10.228  1.00  0.00           C  
ATOM    641  N   ASP A  81       1.333   3.904  11.481  1.00  0.00           N  
ATOM    642  CA  ASP A  81       0.805   3.595  12.806  1.00  0.00           C  
ATOM    643  C   ASP A  81      -0.527   2.855  12.707  1.00  0.00           C  
ATOM    644  CB  ASP A  81       0.636   4.874  13.629  1.00  0.00           C  
ATOM    645  O   ASP A  81      -0.771   1.903  13.452  1.00  0.00           O  
ATOM    646  CG  ASP A  81       1.958   5.459  14.093  1.00  0.00           C  
ATOM    647  OD1 ASP A  81       2.924   4.694  14.302  1.00  0.00           O  
ATOM    648  OD2 ASP A  81       2.034   6.696  14.253  1.00  0.00           O  
ATOM    649  N   GLU A  82      -1.286   3.255  11.780  1.00  0.00           N  
ATOM    650  CA  GLU A  82      -2.587   2.628  11.568  1.00  0.00           C  
ATOM    651  C   GLU A  82      -2.433   1.196  11.062  1.00  0.00           C  
ATOM    652  CB  GLU A  82      -3.425   3.446  10.583  1.00  0.00           C  
ATOM    653  O   GLU A  82      -3.146   0.295  11.508  1.00  0.00           O  
ATOM    654  CG  GLU A  82      -3.794   4.832  11.093  1.00  0.00           C  
ATOM    655  CD  GLU A  82      -4.719   5.590  10.155  1.00  0.00           C  
ATOM    656  OE1 GLU A  82      -4.294   6.621   9.585  1.00  0.00           O  
ATOM    657  OE2 GLU A  82      -5.879   5.150   9.988  1.00  0.00           O  
ATOM    658  N   LEU A  83      -1.497   1.034  10.158  1.00  0.00           N  
ATOM    659  CA  LEU A  83      -1.236  -0.283   9.587  1.00  0.00           C  
ATOM    660  C   LEU A  83      -0.735  -1.249  10.655  1.00  0.00           C  
ATOM    661  CB  LEU A  83      -0.212  -0.183   8.453  1.00  0.00           C  
ATOM    662  O   LEU A  83      -1.242  -2.367  10.775  1.00  0.00           O  
ATOM    663  CG  LEU A  83      -0.740   0.313   7.105  1.00  0.00           C  
ATOM    664  CD1 LEU A  83       0.419   0.673   6.182  1.00  0.00           C  
ATOM    665  CD2 LEU A  83      -1.636  -0.740   6.462  1.00  0.00           C  
ATOM    666  N   LEU A  84       0.149  -0.825  11.484  1.00  0.00           N  
ATOM    667  CA  LEU A  84       0.732  -1.648  12.538  1.00  0.00           C  
ATOM    668  C   LEU A  84      -0.312  -2.002  13.591  1.00  0.00           C  
ATOM    669  CB  LEU A  84       1.910  -0.923  13.194  1.00  0.00           C  
ATOM    670  O   LEU A  84      -0.355  -3.137  14.073  1.00  0.00           O  
ATOM    671  CG  LEU A  84       3.165  -0.755  12.336  1.00  0.00           C  
ATOM    672  CD1 LEU A  84       4.197   0.097  13.068  1.00  0.00           C  
ATOM    673  CD2 LEU A  84       3.750  -2.115  11.971  1.00  0.00           C  
ATOM    674  N   GLU A  85      -1.080  -0.986  13.942  1.00  0.00           N  
ATOM    675  CA  GLU A  85      -2.132  -1.210  14.928  1.00  0.00           C  
ATOM    676  C   GLU A  85      -3.129  -2.258  14.442  1.00  0.00           C  
ATOM    677  CB  GLU A  85      -2.859   0.100  15.245  1.00  0.00           C  
ATOM    678  O   GLU A  85      -3.565  -3.113  15.216  1.00  0.00           O  
ATOM    679  CG  GLU A  85      -3.860  -0.014  16.386  1.00  0.00           C  
ATOM    680  CD  GLU A  85      -4.476   1.320  16.779  1.00  0.00           C  
ATOM    681  OE1 GLU A  85      -5.382   1.805  16.063  1.00  0.00           O  
ATOM    682  OE2 GLU A  85      -4.049   1.885  17.810  1.00  0.00           O  
ATOM    683  N   ALA A  86      -3.461  -2.200  13.179  1.00  0.00           N  
ATOM    684  CA  ALA A  86      -4.411  -3.148  12.604  1.00  0.00           C  
ATOM    685  C   ALA A  86      -3.816  -4.552  12.543  1.00  0.00           C  
ATOM    686  CB  ALA A  86      -4.840  -2.694  11.211  1.00  0.00           C  
ATOM    687  O   ALA A  86      -4.524  -5.542  12.742  1.00  0.00           O  
ATOM    688  N   LEU A  87      -2.566  -4.605  12.432  1.00  0.00           N  
ATOM    689  CA  LEU A  87      -1.901  -5.891  12.252  1.00  0.00           C  
ATOM    690  C   LEU A  87      -1.660  -6.570  13.596  1.00  0.00           C  
ATOM    691  CB  LEU A  87      -0.573  -5.709  11.513  1.00  0.00           C  
ATOM    692  O   LEU A  87      -1.715  -7.798  13.694  1.00  0.00           O  
ATOM    693  CG  LEU A  87      -0.667  -5.352  10.029  1.00  0.00           C  
ATOM    694  CD1 LEU A  87       0.705  -4.959   9.491  1.00  0.00           C  
ATOM    695  CD2 LEU A  87      -1.244  -6.518   9.234  1.00  0.00           C  
ATOM    696  N   GLU A  88      -1.425  -5.818  14.681  1.00  0.00           N  
ATOM    697  CA  GLU A  88      -1.264  -6.365  16.025  1.00  0.00           C  
ATOM    698  C   GLU A  88      -2.605  -6.801  16.608  1.00  0.00           C  
ATOM    699  CB  GLU A  88      -0.598  -5.339  16.947  1.00  0.00           C  
ATOM    700  O   GLU A  88      -2.666  -7.743  17.401  1.00  0.00           O  
ATOM    701  CG  GLU A  88       0.870  -5.092  16.633  1.00  0.00           C  
ATOM    702  CD  GLU A  88       1.616  -4.399  17.762  1.00  0.00           C  
ATOM    703  OE1 GLU A  88       2.322  -5.087  18.535  1.00  0.00           O  
ATOM    704  OE2 GLU A  88       1.494  -3.159  17.876  1.00  0.00           O  
ATOM    705  N   GLY A  89      -3.790  -6.362  16.105  1.00  0.00           N  
ATOM    706  CA  GLY A  89      -5.095  -6.753  16.614  1.00  0.00           C  
ATOM    707  C   GLY A  89      -5.638  -8.011  15.962  1.00  0.00           C  
ATOM    708  O   GLY A  89      -6.195  -8.877  16.639  1.00  0.00           O  
TER     709      GLY A  89
ENDMDL
END

ENDMDL
END
