# Supplementary material for: Scaffolding protein functional sites using deep learning
Source: Science. Author manuscript; Available in PMC 2022 Oct 31. (PMC9621694; doi:10.1126/science.abn2100)
Supplement: Data S1 [file NIHMS1830590-supplement-Data_S1.zip › EFhand_inp_1_RF.pdb]

HEADER                                            19-APR-22   XXXX              
EXPDTA    THEORETICAL MODEL                                                     
REMARK 220                                                                      
REMARK 220 EXPERIMENTAL DETAILS                                                 
REMARK 220  EXPERIMENT TYPE                : THEORETICAL MODELLING              
REMARK 220  DATE OF DATA COLLECTION        : 19-APR-22                          
REMARK 220                                                                      
REMARK 220 REMARK: MODEL GENERATED BY ROSETTA                                   
REMARK 220  VERSION 2021.38+release.4d5a969                                     
ATOM      1  N   ASP A   1      10.404   4.544  -7.412  1.00  0.00           N  
ATOM      2  CA  ASP A   1       9.693   3.365  -7.906  1.00  0.00           C  
ATOM      3  C   ASP A   1      10.063   2.088  -7.150  1.00  0.00           C  
ATOM      4  O   ASP A   1       9.186   1.287  -6.798  1.00  0.00           O  
ATOM      5  CB  ASP A   1       9.970   3.153  -9.398  1.00  0.00           C  
ATOM      6  CG  ASP A   1       9.426   4.273 -10.292  1.00  0.00           C  
ATOM      7  OD1 ASP A   1       8.246   4.542 -10.241  1.00  0.00           O  
ATOM      8  OD2 ASP A   1      10.202   4.846 -11.022  1.00  0.00           O  
ATOM      9 1H   ASP A   1       9.738   5.146  -6.934  1.00  0.00           H  
ATOM     10 2H   ASP A   1      11.069   4.287  -6.689  1.00  0.00           H  
ATOM     11 3H   ASP A   1      10.859   5.049  -8.154  1.00  0.00           H  
ATOM     12  HA  ASP A   1       8.625   3.536  -7.770  1.00  0.00           H  
ATOM     13 1HB  ASP A   1      11.045   3.075  -9.553  1.00  0.00           H  
ATOM     14 2HB  ASP A   1       9.529   2.207  -9.716  1.00  0.00           H  
ATOM     15  N   GLU A   2      11.351   1.911  -6.832  1.00  0.00           N  
ATOM     16  CA  GLU A   2      11.760   0.702  -6.116  1.00  0.00           C  
ATOM     17  C   GLU A   2      11.065   0.590  -4.774  1.00  0.00           C  
ATOM     18  O   GLU A   2      10.734  -0.510  -4.342  1.00  0.00           O  
ATOM     19  CB  GLU A   2      13.265   0.677  -5.842  1.00  0.00           C  
ATOM     20  CG  GLU A   2      14.172   0.468  -7.032  1.00  0.00           C  
ATOM     21  CD  GLU A   2      15.628   0.441  -6.604  1.00  0.00           C  
ATOM     22  OE1 GLU A   2      15.889   0.776  -5.461  1.00  0.00           O  
ATOM     23  OE2 GLU A   2      16.465   0.086  -7.397  1.00  0.00           O  
ATOM     24  H   GLU A   2      12.059   2.574  -7.105  1.00  0.00           H  
ATOM     25  HA  GLU A   2      11.491  -0.168  -6.716  1.00  0.00           H  
ATOM     26 1HB  GLU A   2      13.557   1.614  -5.368  1.00  0.00           H  
ATOM     27 2HB  GLU A   2      13.472  -0.114  -5.135  1.00  0.00           H  
ATOM     28 1HG  GLU A   2      13.920  -0.475  -7.516  1.00  0.00           H  
ATOM     29 2HG  GLU A   2      14.015   1.274  -7.748  1.00  0.00           H  
ATOM     30  N   GLU A   3      10.818   1.723  -4.132  1.00  0.00           N  
ATOM     31  CA  GLU A   3      10.191   1.763  -2.824  1.00  0.00           C  
ATOM     32  C   GLU A   3       8.781   1.180  -2.833  1.00  0.00           C  
ATOM     33  O   GLU A   3       8.308   0.686  -1.813  1.00  0.00           O  
ATOM     34  CB  GLU A   3      10.161   3.218  -2.350  1.00  0.00           C  
ATOM     35  CG  GLU A   3       9.275   4.144  -3.161  1.00  0.00           C  
ATOM     36  CD  GLU A   3       9.894   4.613  -4.452  1.00  0.00           C  
ATOM     37  OE1 GLU A   3      10.983   4.194  -4.794  1.00  0.00           O  
ATOM     38  OE2 GLU A   3       9.253   5.344  -5.176  1.00  0.00           O  
ATOM     39  H   GLU A   3      11.109   2.586  -4.557  1.00  0.00           H  
ATOM     40  HA  GLU A   3      10.801   1.179  -2.135  1.00  0.00           H  
ATOM     41 1HB  GLU A   3       9.774   3.253  -1.338  1.00  0.00           H  
ATOM     42 2HB  GLU A   3      11.171   3.621  -2.348  1.00  0.00           H  
ATOM     43 1HG  GLU A   3       8.337   3.671  -3.361  1.00  0.00           H  
ATOM     44 2HG  GLU A   3       9.068   5.017  -2.542  1.00  0.00           H  
ATOM     45  N   VAL A   4       8.144   1.163  -4.004  1.00  0.00           N  
ATOM     46  CA  VAL A   4       6.803   0.653  -4.141  1.00  0.00           C  
ATOM     47  C   VAL A   4       6.874  -0.860  -4.164  1.00  0.00           C  
ATOM     48  O   VAL A   4       6.153  -1.552  -3.433  1.00  0.00           O  
ATOM     49  CB  VAL A   4       6.206   1.179  -5.458  1.00  0.00           C  
ATOM     50  CG1 VAL A   4       4.900   0.592  -5.694  1.00  0.00           C  
ATOM     51  CG2 VAL A   4       6.129   2.692  -5.407  1.00  0.00           C  
ATOM     52  H   VAL A   4       8.608   1.510  -4.838  1.00  0.00           H  
ATOM     53  HA  VAL A   4       6.200   0.982  -3.294  1.00  0.00           H  
ATOM     54  HB  VAL A   4       6.839   0.875  -6.283  1.00  0.00           H  
ATOM     55 1HG1 VAL A   4       4.503   0.966  -6.635  1.00  0.00           H  
ATOM     56 2HG1 VAL A   4       4.998  -0.490  -5.730  1.00  0.00           H  
ATOM     57 3HG1 VAL A   4       4.268   0.864  -4.917  1.00  0.00           H  
ATOM     58 1HG2 VAL A   4       5.721   3.065  -6.346  1.00  0.00           H  
ATOM     59 2HG2 VAL A   4       5.495   3.002  -4.589  1.00  0.00           H  
ATOM     60 3HG2 VAL A   4       7.130   3.095  -5.265  1.00  0.00           H  
ATOM     61  N   GLU A   5       7.769  -1.373  -5.006  1.00  0.00           N  
ATOM     62  CA  GLU A   5       7.948  -2.813  -5.119  1.00  0.00           C  
ATOM     63  C   GLU A   5       8.512  -3.406  -3.825  1.00  0.00           C  
ATOM     64  O   GLU A   5       8.109  -4.501  -3.404  1.00  0.00           O  
ATOM     65  CB  GLU A   5       8.834  -3.146  -6.318  1.00  0.00           C  
ATOM     66  CG  GLU A   5       8.163  -2.848  -7.665  1.00  0.00           C  
ATOM     67  CD  GLU A   5       9.024  -3.173  -8.867  1.00  0.00           C  
ATOM     68  OE1 GLU A   5      10.169  -3.521  -8.691  1.00  0.00           O  
ATOM     69  OE2 GLU A   5       8.526  -3.076  -9.965  1.00  0.00           O  
ATOM     70  H   GLU A   5       8.334  -0.728  -5.566  1.00  0.00           H  
ATOM     71  HA  GLU A   5       6.969  -3.264  -5.292  1.00  0.00           H  
ATOM     72 1HB  GLU A   5       9.756  -2.559  -6.260  1.00  0.00           H  
ATOM     73 2HB  GLU A   5       9.108  -4.199  -6.293  1.00  0.00           H  
ATOM     74 1HG  GLU A   5       7.239  -3.419  -7.728  1.00  0.00           H  
ATOM     75 2HG  GLU A   5       7.902  -1.787  -7.688  1.00  0.00           H  
ATOM     76  N   LYS A   6       9.423  -2.665  -3.174  1.00  0.00           N  
ATOM     77  CA  LYS A   6      10.019  -3.128  -1.934  1.00  0.00           C  
ATOM     78  C   LYS A   6       8.994  -3.189  -0.831  1.00  0.00           C  
ATOM     79  O   LYS A   6       8.892  -4.216  -0.168  1.00  0.00           O  
ATOM     80  CB  LYS A   6      11.176  -2.221  -1.507  1.00  0.00           C  
ATOM     81  CG  LYS A   6      12.456  -2.355  -2.344  1.00  0.00           C  
ATOM     82  CD  LYS A   6      13.509  -1.327  -1.910  1.00  0.00           C  
ATOM     83  CE  LYS A   6      14.840  -1.509  -2.665  1.00  0.00           C  
ATOM     84  NZ  LYS A   6      15.833  -0.420  -2.351  1.00  0.00           N  
ATOM     85  H   LYS A   6       9.727  -1.781  -3.569  1.00  0.00           H  
ATOM     86  HA  LYS A   6      10.406  -4.134  -2.091  1.00  0.00           H  
ATOM     87 1HB  LYS A   6      10.852  -1.184  -1.559  1.00  0.00           H  
ATOM     88 2HB  LYS A   6      11.431  -2.428  -0.467  1.00  0.00           H  
ATOM     89 1HG  LYS A   6      12.869  -3.353  -2.205  1.00  0.00           H  
ATOM     90 2HG  LYS A   6      12.231  -2.222  -3.398  1.00  0.00           H  
ATOM     91 1HD  LYS A   6      13.130  -0.321  -2.103  1.00  0.00           H  
ATOM     92 2HD  LYS A   6      13.694  -1.425  -0.841  1.00  0.00           H  
ATOM     93 1HE  LYS A   6      15.272  -2.466  -2.381  1.00  0.00           H  
ATOM     94 2HE  LYS A   6      14.651  -1.513  -3.734  1.00  0.00           H  
ATOM     95 1HZ  LYS A   6      16.682  -0.580  -2.867  1.00  0.00           H  
ATOM     96 2HZ  LYS A   6      15.444   0.470  -2.627  1.00  0.00           H  
ATOM     97 3HZ  LYS A   6      16.051  -0.380  -1.332  1.00  0.00           H  
ATOM     98  N   LEU A   7       8.169  -2.154  -0.663  1.00  0.00           N  
ATOM     99  CA  LEU A   7       7.176  -2.231   0.395  1.00  0.00           C  
ATOM    100  C   LEU A   7       6.194  -3.352   0.152  1.00  0.00           C  
ATOM    101  O   LEU A   7       5.834  -4.064   1.086  1.00  0.00           O  
ATOM    102  CB  LEU A   7       6.485  -0.898   0.573  1.00  0.00           C  
ATOM    103  CG  LEU A   7       7.358   0.152   1.193  1.00  0.00           C  
ATOM    104  CD1 LEU A   7       6.668   1.462   1.123  1.00  0.00           C  
ATOM    105  CD2 LEU A   7       7.636  -0.259   2.619  1.00  0.00           C  
ATOM    106  H   LEU A   7       8.242  -1.302  -1.223  1.00  0.00           H  
ATOM    107  HA  LEU A   7       7.690  -2.442   1.326  1.00  0.00           H  
ATOM    108 1HB  LEU A   7       6.164  -0.537  -0.410  1.00  0.00           H  
ATOM    109 2HB  LEU A   7       5.614  -1.033   1.204  1.00  0.00           H  
ATOM    110  HG  LEU A   7       8.297   0.232   0.648  1.00  0.00           H  
ATOM    111 1HD1 LEU A   7       7.292   2.239   1.565  1.00  0.00           H  
ATOM    112 2HD1 LEU A   7       6.500   1.680   0.081  1.00  0.00           H  
ATOM    113 3HD1 LEU A   7       5.722   1.404   1.646  1.00  0.00           H  
ATOM    114 1HD2 LEU A   7       8.258   0.464   3.092  1.00  0.00           H  
ATOM    115 2HD2 LEU A   7       6.705  -0.341   3.162  1.00  0.00           H  
ATOM    116 3HD2 LEU A   7       8.141  -1.219   2.623  1.00  0.00           H  
ATOM    117  N   PHE A   8       5.800  -3.576  -1.100  1.00  0.00           N  
ATOM    118  CA  PHE A   8       4.907  -4.692  -1.357  1.00  0.00           C  
ATOM    119  C   PHE A   8       5.538  -6.004  -0.903  1.00  0.00           C  
ATOM    120  O   PHE A   8       4.924  -6.776  -0.156  1.00  0.00           O  
ATOM    121  CB  PHE A   8       4.555  -4.795  -2.833  1.00  0.00           C  
ATOM    122  CG  PHE A   8       3.772  -6.010  -3.128  1.00  0.00           C  
ATOM    123  CD1 PHE A   8       2.444  -6.075  -2.812  1.00  0.00           C  
ATOM    124  CD2 PHE A   8       4.370  -7.098  -3.729  1.00  0.00           C  
ATOM    125  CE1 PHE A   8       1.708  -7.213  -3.087  1.00  0.00           C  
ATOM    126  CE2 PHE A   8       3.645  -8.229  -4.005  1.00  0.00           C  
ATOM    127  CZ  PHE A   8       2.314  -8.279  -3.682  1.00  0.00           C  
ATOM    128  H   PHE A   8       6.092  -2.965  -1.866  1.00  0.00           H  
ATOM    129  HA  PHE A   8       3.988  -4.535  -0.791  1.00  0.00           H  
ATOM    130 1HB  PHE A   8       3.986  -3.931  -3.147  1.00  0.00           H  
ATOM    131 2HB  PHE A   8       5.467  -4.819  -3.428  1.00  0.00           H  
ATOM    132  HD1 PHE A   8       1.988  -5.219  -2.334  1.00  0.00           H  
ATOM    133  HD2 PHE A   8       5.432  -7.051  -3.983  1.00  0.00           H  
ATOM    134  HE1 PHE A   8       0.652  -7.270  -2.830  1.00  0.00           H  
ATOM    135  HE2 PHE A   8       4.124  -9.085  -4.478  1.00  0.00           H  
ATOM    136  HZ  PHE A   8       1.749  -9.165  -3.896  1.00  0.00           H  
ATOM    137  N   SER A   9       6.777  -6.248  -1.347  1.00  0.00           N  
ATOM    138  CA  SER A   9       7.478  -7.484  -1.034  1.00  0.00           C  
ATOM    139  C   SER A   9       7.693  -7.648   0.470  1.00  0.00           C  
ATOM    140  O   SER A   9       7.558  -8.746   1.007  1.00  0.00           O  
ATOM    141  CB  SER A   9       8.818  -7.491  -1.742  1.00  0.00           C  
ATOM    142  OG  SER A   9       8.653  -7.509  -3.136  1.00  0.00           O  
ATOM    143  H   SER A   9       7.242  -5.561  -1.944  1.00  0.00           H  
ATOM    144  HA  SER A   9       6.876  -8.320  -1.391  1.00  0.00           H  
ATOM    145 1HB  SER A   9       9.384  -6.603  -1.452  1.00  0.00           H  
ATOM    146 2HB  SER A   9       9.387  -8.361  -1.427  1.00  0.00           H  
ATOM    147  HG  SER A   9       8.334  -6.613  -3.370  1.00  0.00           H  
ATOM    148  N   LEU A  10       8.029  -6.549   1.142  1.00  0.00           N  
ATOM    149  CA  LEU A  10       8.254  -6.518   2.580  1.00  0.00           C  
ATOM    150  C   LEU A  10       6.981  -6.807   3.368  1.00  0.00           C  
ATOM    151  O   LEU A  10       7.020  -7.481   4.399  1.00  0.00           O  
ATOM    152  CB  LEU A  10       8.808  -5.143   2.955  1.00  0.00           C  
ATOM    153  CG  LEU A  10      10.251  -4.862   2.484  1.00  0.00           C  
ATOM    154  CD1 LEU A  10      10.560  -3.382   2.615  1.00  0.00           C  
ATOM    155  CD2 LEU A  10      11.191  -5.660   3.349  1.00  0.00           C  
ATOM    156  H   LEU A  10       8.143  -5.682   0.625  1.00  0.00           H  
ATOM    157  HA  LEU A  10       8.992  -7.279   2.825  1.00  0.00           H  
ATOM    158 1HB  LEU A  10       8.156  -4.385   2.539  1.00  0.00           H  
ATOM    159 2HB  LEU A  10       8.788  -5.059   4.031  1.00  0.00           H  
ATOM    160  HG  LEU A  10      10.377  -5.162   1.450  1.00  0.00           H  
ATOM    161 1HD1 LEU A  10      11.587  -3.190   2.299  1.00  0.00           H  
ATOM    162 2HD1 LEU A  10       9.886  -2.813   1.993  1.00  0.00           H  
ATOM    163 3HD1 LEU A  10      10.435  -3.095   3.620  1.00  0.00           H  
ATOM    164 1HD2 LEU A  10      12.218  -5.476   3.035  1.00  0.00           H  
ATOM    165 2HD2 LEU A  10      11.068  -5.357   4.390  1.00  0.00           H  
ATOM    166 3HD2 LEU A  10      10.963  -6.721   3.247  1.00  0.00           H  
ATOM    167  N   PHE A  11       5.847  -6.302   2.882  1.00  0.00           N  
ATOM    168  CA  PHE A  11       4.580  -6.511   3.560  1.00  0.00           C  
ATOM    169  C   PHE A  11       4.041  -7.935   3.320  1.00  0.00           C  
ATOM    170  O   PHE A  11       3.488  -8.566   4.229  1.00  0.00           O  
ATOM    171  CB  PHE A  11       3.541  -5.493   3.099  1.00  0.00           C  
ATOM    172  CG  PHE A  11       3.784  -4.060   3.460  1.00  0.00           C  
ATOM    173  CD1 PHE A  11       4.778  -3.663   4.341  1.00  0.00           C  
ATOM    174  CD2 PHE A  11       2.963  -3.090   2.920  1.00  0.00           C  
ATOM    175  CE1 PHE A  11       4.932  -2.319   4.647  1.00  0.00           C  
ATOM    176  CE2 PHE A  11       3.127  -1.763   3.233  1.00  0.00           C  
ATOM    177  CZ  PHE A  11       4.115  -1.386   4.095  1.00  0.00           C  
ATOM    178  H   PHE A  11       5.864  -5.728   2.039  1.00  0.00           H  
ATOM    179  HA  PHE A  11       4.745  -6.383   4.627  1.00  0.00           H  
ATOM    180 1HB  PHE A  11       3.472  -5.544   2.013  1.00  0.00           H  
ATOM    181 2HB  PHE A  11       2.581  -5.767   3.517  1.00  0.00           H  
ATOM    182  HD1 PHE A  11       5.432  -4.411   4.789  1.00  0.00           H  
ATOM    183  HD2 PHE A  11       2.172  -3.395   2.231  1.00  0.00           H  
ATOM    184  HE1 PHE A  11       5.694  -1.997   5.327  1.00  0.00           H  
ATOM    185  HE2 PHE A  11       2.469  -1.016   2.792  1.00  0.00           H  
ATOM    186  HZ  PHE A  11       4.252  -0.353   4.343  1.00  0.00           H  
ATOM    187  N   ASP A  12       4.230  -8.479   2.103  1.00  0.00           N  
ATOM    188  CA  ASP A  12       3.715  -9.814   1.763  1.00  0.00           C  
ATOM    189  C   ASP A  12       4.598 -10.912   2.332  1.00  0.00           C  
ATOM    190  O   ASP A  12       5.237 -11.665   1.597  1.00  0.00           O  
ATOM    191  CB  ASP A  12       3.625  -9.980   0.227  1.00  0.00           C  
ATOM    192  CG  ASP A  12       2.955 -11.302  -0.277  1.00  0.00           C  
ATOM    193  OD1 ASP A  12       2.390 -12.048   0.499  1.00  0.00           O  
ATOM    194  OD2 ASP A  12       3.017 -11.551  -1.466  1.00  0.00           O  
ATOM    195  H   ASP A  12       4.700  -7.934   1.379  1.00  0.00           H  
ATOM    196  HA  ASP A  12       2.716  -9.917   2.187  1.00  0.00           H  
ATOM    197 1HB  ASP A  12       3.088  -9.151  -0.205  1.00  0.00           H  
ATOM    198 2HB  ASP A  12       4.637  -9.928  -0.183  1.00  0.00           H  
ATOM    199  N   LYS A  13       4.540 -11.051   3.654  1.00  0.00           N  
ATOM    200  CA  LYS A  13       5.349 -11.997   4.415  1.00  0.00           C  
ATOM    201  C   LYS A  13       5.397 -13.403   3.837  1.00  0.00           C  
ATOM    202  O   LYS A  13       6.469 -14.005   3.756  1.00  0.00           O  
ATOM    203  CB  LYS A  13       4.832 -12.086   5.856  1.00  0.00           C  
ATOM    204  CG  LYS A  13       5.590 -13.084   6.745  1.00  0.00           C  
ATOM    205  CD  LYS A  13       5.098 -13.047   8.199  1.00  0.00           C  
ATOM    206  CE  LYS A  13       3.705 -13.700   8.366  1.00  0.00           C  
ATOM    207  NZ  LYS A  13       3.736 -15.206   8.260  1.00  0.00           N  
ATOM    208  H   LYS A  13       3.952 -10.380   4.146  1.00  0.00           H  
ATOM    209  HA  LYS A  13       6.371 -11.616   4.436  1.00  0.00           H  
ATOM    210 1HB  LYS A  13       4.885 -11.101   6.321  1.00  0.00           H  
ATOM    211 2HB  LYS A  13       3.784 -12.391   5.847  1.00  0.00           H  
ATOM    212 1HG  LYS A  13       5.442 -14.096   6.351  1.00  0.00           H  
ATOM    213 2HG  LYS A  13       6.655 -12.860   6.722  1.00  0.00           H  
ATOM    214 1HD  LYS A  13       5.810 -13.578   8.832  1.00  0.00           H  
ATOM    215 2HD  LYS A  13       5.043 -12.013   8.535  1.00  0.00           H  
ATOM    216 1HE  LYS A  13       3.312 -13.428   9.344  1.00  0.00           H  
ATOM    217 2HE  LYS A  13       3.036 -13.314   7.595  1.00  0.00           H  
ATOM    218 1HZ  LYS A  13       2.802 -15.571   8.372  1.00  0.00           H  
ATOM    219 2HZ  LYS A  13       4.073 -15.498   7.330  1.00  0.00           H  
ATOM    220 3HZ  LYS A  13       4.333 -15.595   8.962  1.00  0.00           H  
ATOM    221  N   ASP A  14       4.239 -13.937   3.455  1.00  0.00           N  
ATOM    222  CA  ASP A  14       4.188 -15.315   2.987  1.00  0.00           C  
ATOM    223  C   ASP A  14       4.317 -15.487   1.468  1.00  0.00           C  
ATOM    224  O   ASP A  14       4.308 -16.618   0.978  1.00  0.00           O  
ATOM    225  CB  ASP A  14       2.919 -15.996   3.510  1.00  0.00           C  
ATOM    226  CG  ASP A  14       2.939 -16.113   5.067  1.00  0.00           C  
ATOM    227  OD1 ASP A  14       4.016 -16.078   5.640  1.00  0.00           O  
ATOM    228  OD2 ASP A  14       1.904 -16.226   5.673  1.00  0.00           O  
ATOM    229  H   ASP A  14       3.392 -13.384   3.498  1.00  0.00           H  
ATOM    230  HA  ASP A  14       5.030 -15.841   3.437  1.00  0.00           H  
ATOM    231 1HB  ASP A  14       2.037 -15.420   3.198  1.00  0.00           H  
ATOM    232 2HB  ASP A  14       2.827 -16.992   3.072  1.00  0.00           H  
ATOM    233  N   GLY A  15       4.453 -14.391   0.713  1.00  0.00           N  
ATOM    234  CA  GLY A  15       4.576 -14.517  -0.739  1.00  0.00           C  
ATOM    235  C   GLY A  15       3.282 -14.931  -1.464  1.00  0.00           C  
ATOM    236  O   GLY A  15       3.343 -15.703  -2.424  1.00  0.00           O  
ATOM    237  H   GLY A  15       4.501 -13.460   1.131  1.00  0.00           H  
ATOM    238 1HA  GLY A  15       4.909 -13.557  -1.136  1.00  0.00           H  
ATOM    239 2HA  GLY A  15       5.362 -15.234  -0.965  1.00  0.00           H  
ATOM    240  N   ASP A  16       2.114 -14.480  -0.992  1.00  0.00           N  
ATOM    241  CA  ASP A  16       0.842 -14.884  -1.608  1.00  0.00           C  
ATOM    242  C   ASP A  16       0.412 -14.040  -2.818  1.00  0.00           C  
ATOM    243  O   ASP A  16      -0.463 -14.454  -3.581  1.00  0.00           O  
ATOM    244  CB  ASP A  16      -0.288 -14.900  -0.571  1.00  0.00           C  
ATOM    245  CG  ASP A  16      -0.139 -16.019   0.478  1.00  0.00           C  
ATOM    246  OD1 ASP A  16       0.237 -17.105   0.109  1.00  0.00           O  
ATOM    247  OD2 ASP A  16      -0.423 -15.781   1.623  1.00  0.00           O  
ATOM    248  H   ASP A  16       2.123 -13.786  -0.234  1.00  0.00           H  
ATOM    249  HA  ASP A  16       0.965 -15.908  -1.959  1.00  0.00           H  
ATOM    250 1HB  ASP A  16      -0.307 -13.934  -0.052  1.00  0.00           H  
ATOM    251 2HB  ASP A  16      -1.244 -15.016  -1.077  1.00  0.00           H  
ATOM    252  N   GLY A  17       0.985 -12.848  -2.978  1.00  0.00           N  
ATOM    253  CA  GLY A  17       0.642 -11.951  -4.088  1.00  0.00           C  
ATOM    254  C   GLY A  17      -0.426 -10.901  -3.749  1.00  0.00           C  
ATOM    255  O   GLY A  17      -0.577  -9.908  -4.469  1.00  0.00           O  
ATOM    256  H   GLY A  17       1.717 -12.539  -2.321  1.00  0.00           H  
ATOM    257 1HA  GLY A  17       1.552 -11.446  -4.411  1.00  0.00           H  
ATOM    258 2HA  GLY A  17       0.305 -12.547  -4.934  1.00  0.00           H  
ATOM    259  N   THR A  18      -1.159 -11.118  -2.660  1.00  0.00           N  
ATOM    260  CA  THR A  18      -2.186 -10.182  -2.202  1.00  0.00           C  
ATOM    261  C   THR A  18      -1.984  -9.962  -0.713  1.00  0.00           C  
ATOM    262  O   THR A  18      -1.485 -10.854  -0.030  1.00  0.00           O  
ATOM    263  CB  THR A  18      -3.621 -10.715  -2.450  1.00  0.00           C  
ATOM    264  OG1 THR A  18      -3.849 -11.903  -1.668  1.00  0.00           O  
ATOM    265  CG2 THR A  18      -3.835 -11.057  -3.923  1.00  0.00           C  
ATOM    266  H   THR A  18      -0.984 -11.959  -2.132  1.00  0.00           H  
ATOM    267  HA  THR A  18      -2.064  -9.223  -2.708  1.00  0.00           H  
ATOM    268  HB  THR A  18      -4.336  -9.945  -2.149  1.00  0.00           H  
ATOM    269  HG1 THR A  18      -3.399 -12.646  -2.077  1.00  0.00           H  
ATOM    270 1HG2 THR A  18      -4.852 -11.416  -4.065  1.00  0.00           H  
ATOM    271 2HG2 THR A  18      -3.676 -10.178  -4.529  1.00  0.00           H  
ATOM    272 3HG2 THR A  18      -3.134 -11.833  -4.225  1.00  0.00           H  
ATOM    273  N   ILE A  19      -2.402  -8.807  -0.204  1.00  0.00           N  
ATOM    274  CA  ILE A  19      -2.254  -8.537   1.229  1.00  0.00           C  
ATOM    275  C   ILE A  19      -3.574  -8.057   1.849  1.00  0.00           C  
ATOM    276  O   ILE A  19      -4.288  -7.228   1.272  1.00  0.00           O  
ATOM    277  CB  ILE A  19      -1.150  -7.504   1.464  1.00  0.00           C  
ATOM    278  CG1 ILE A  19       0.196  -7.975   0.845  1.00  0.00           C  
ATOM    279  CG2 ILE A  19      -0.939  -7.267   2.936  1.00  0.00           C  
ATOM    280  CD1 ILE A  19       1.256  -6.934   0.902  1.00  0.00           C  
ATOM    281  H   ILE A  19      -2.804  -8.107  -0.830  1.00  0.00           H  
ATOM    282  HA  ILE A  19      -1.968  -9.461   1.735  1.00  0.00           H  
ATOM    283  HB  ILE A  19      -1.440  -6.633   1.017  1.00  0.00           H  
ATOM    284 1HG1 ILE A  19       0.541  -8.863   1.378  1.00  0.00           H  
ATOM    285 2HG1 ILE A  19       0.060  -8.225  -0.200  1.00  0.00           H  
ATOM    286 1HG2 ILE A  19      -0.167  -6.517   3.085  1.00  0.00           H  
ATOM    287 2HG2 ILE A  19      -1.857  -6.933   3.391  1.00  0.00           H  
ATOM    288 3HG2 ILE A  19      -0.629  -8.203   3.401  1.00  0.00           H  
ATOM    289 1HD1 ILE A  19       2.176  -7.291   0.471  1.00  0.00           H  
ATOM    290 2HD1 ILE A  19       0.968  -6.058   0.378  1.00  0.00           H  
ATOM    291 3HD1 ILE A  19       1.401  -6.704   1.925  1.00  0.00           H  
ATOM    292  N   THR A  20      -3.935  -8.622   3.000  1.00  0.00           N  
ATOM    293  CA  THR A  20      -5.187  -8.283   3.682  1.00  0.00           C  
ATOM    294  C   THR A  20      -5.136  -7.023   4.538  1.00  0.00           C  
ATOM    295  O   THR A  20      -4.056  -6.562   4.914  1.00  0.00           O  
ATOM    296  CB  THR A  20      -5.587  -9.435   4.610  1.00  0.00           C  
ATOM    297  OG1 THR A  20      -4.574  -9.582   5.626  1.00  0.00           O  
ATOM    298  CG2 THR A  20      -5.691 -10.742   3.827  1.00  0.00           C  
ATOM    299  H   THR A  20      -3.306  -9.305   3.442  1.00  0.00           H  
ATOM    300  HA  THR A  20      -5.953  -8.140   2.930  1.00  0.00           H  
ATOM    301  HB  THR A  20      -6.543  -9.211   5.080  1.00  0.00           H  
ATOM    302  HG1 THR A  20      -3.739  -9.901   5.184  1.00  0.00           H  
ATOM    303 1HG2 THR A  20      -5.962 -11.552   4.504  1.00  0.00           H  
ATOM    304 2HG2 THR A  20      -6.442 -10.655   3.056  1.00  0.00           H  
ATOM    305 3HG2 THR A  20      -4.724 -10.962   3.367  1.00  0.00           H  
ATOM    306  N   THR A  21      -6.320  -6.539   4.950  1.00  0.00           N  
ATOM    307  CA  THR A  21      -6.417  -5.408   5.876  1.00  0.00           C  
ATOM    308  C   THR A  21      -5.642  -5.643   7.155  1.00  0.00           C  
ATOM    309  O   THR A  21      -4.904  -4.766   7.604  1.00  0.00           O  
ATOM    310  CB  THR A  21      -7.877  -5.134   6.296  1.00  0.00           C  
ATOM    311  OG1 THR A  21      -8.688  -4.852   5.153  1.00  0.00           O  
ATOM    312  CG2 THR A  21      -7.901  -3.930   7.233  1.00  0.00           C  
ATOM    313  H   THR A  21      -7.180  -6.910   4.544  1.00  0.00           H  
ATOM    314  HA  THR A  21      -5.990  -4.531   5.418  1.00  0.00           H  
ATOM    315  HB  THR A  21      -8.280  -6.003   6.814  1.00  0.00           H  
ATOM    316  HG1 THR A  21      -8.671  -5.613   4.532  1.00  0.00           H  
ATOM    317 1HG2 THR A  21      -8.920  -3.730   7.547  1.00  0.00           H  
ATOM    318 2HG2 THR A  21      -7.292  -4.140   8.105  1.00  0.00           H  
ATOM    319 3HG2 THR A  21      -7.502  -3.060   6.717  1.00  0.00           H  
ATOM    320  N   LYS A  22      -5.790  -6.827   7.742  1.00  0.00           N  
ATOM    321  CA  LYS A  22      -5.109  -7.104   8.996  1.00  0.00           C  
ATOM    322  C   LYS A  22      -3.599  -7.115   8.804  1.00  0.00           C  
ATOM    323  O   LYS A  22      -2.854  -6.592   9.647  1.00  0.00           O  
ATOM    324  CB  LYS A  22      -5.593  -8.428   9.578  1.00  0.00           C  
ATOM    325  CG  LYS A  22      -7.023  -8.362  10.094  1.00  0.00           C  
ATOM    326  CD  LYS A  22      -7.482  -9.671  10.701  1.00  0.00           C  
ATOM    327  CE  LYS A  22      -8.955  -9.600  11.131  1.00  0.00           C  
ATOM    328  NZ  LYS A  22      -9.199  -8.566  12.198  1.00  0.00           N  
ATOM    329  H   LYS A  22      -6.391  -7.520   7.323  1.00  0.00           H  
ATOM    330  HA  LYS A  22      -5.355  -6.311   9.704  1.00  0.00           H  
ATOM    331 1HB  LYS A  22      -5.536  -9.205   8.812  1.00  0.00           H  
ATOM    332 2HB  LYS A  22      -4.944  -8.725  10.400  1.00  0.00           H  
ATOM    333 1HG  LYS A  22      -7.073  -7.594  10.864  1.00  0.00           H  
ATOM    334 2HG  LYS A  22      -7.695  -8.079   9.287  1.00  0.00           H  
ATOM    335 1HD  LYS A  22      -7.361 -10.472   9.971  1.00  0.00           H  
ATOM    336 2HD  LYS A  22      -6.870  -9.902  11.573  1.00  0.00           H  
ATOM    337 1HE  LYS A  22      -9.569  -9.362  10.264  1.00  0.00           H  
ATOM    338 2HE  LYS A  22      -9.250 -10.575  11.516  1.00  0.00           H  
ATOM    339 1HZ  LYS A  22     -10.172  -8.565  12.448  1.00  0.00           H  
ATOM    340 2HZ  LYS A  22      -8.646  -8.775  13.012  1.00  0.00           H  
ATOM    341 3HZ  LYS A  22      -8.949  -7.615  11.861  1.00  0.00           H  
ATOM    342  N   GLU A  23      -3.131  -7.674   7.681  1.00  0.00           N  
ATOM    343  CA  GLU A  23      -1.694  -7.666   7.441  1.00  0.00           C  
ATOM    344  C   GLU A  23      -1.175  -6.243   7.246  1.00  0.00           C  
ATOM    345  O   GLU A  23      -0.125  -5.892   7.796  1.00  0.00           O  
ATOM    346  CB  GLU A  23      -1.373  -8.540   6.236  1.00  0.00           C  
ATOM    347  CG  GLU A  23      -1.502 -10.031   6.500  1.00  0.00           C  
ATOM    348  CD  GLU A  23      -1.470 -10.839   5.254  1.00  0.00           C  
ATOM    349  OE1 GLU A  23      -2.189 -10.478   4.341  1.00  0.00           O  
ATOM    350  OE2 GLU A  23      -0.733 -11.791   5.187  1.00  0.00           O  
ATOM    351  H   GLU A  23      -3.754  -8.115   7.000  1.00  0.00           H  
ATOM    352  HA  GLU A  23      -1.198  -8.091   8.311  1.00  0.00           H  
ATOM    353 1HB  GLU A  23      -2.057  -8.294   5.432  1.00  0.00           H  
ATOM    354 2HB  GLU A  23      -0.360  -8.334   5.891  1.00  0.00           H  
ATOM    355 1HG  GLU A  23      -0.679 -10.345   7.141  1.00  0.00           H  
ATOM    356 2HG  GLU A  23      -2.432 -10.217   7.034  1.00  0.00           H  
ATOM    357  N   LEU A  24      -1.930  -5.398   6.532  1.00  0.00           N  
ATOM    358  CA  LEU A  24      -1.506  -4.017   6.355  1.00  0.00           C  
ATOM    359  C   LEU A  24      -1.520  -3.269   7.669  1.00  0.00           C  
ATOM    360  O   LEU A  24      -0.583  -2.544   7.983  1.00  0.00           O  
ATOM    361  CB  LEU A  24      -2.326  -3.295   5.303  1.00  0.00           C  
ATOM    362  CG  LEU A  24      -2.041  -3.755   3.907  1.00  0.00           C  
ATOM    363  CD1 LEU A  24      -2.973  -3.095   2.959  1.00  0.00           C  
ATOM    364  CD2 LEU A  24      -0.562  -3.443   3.575  1.00  0.00           C  
ATOM    365  H   LEU A  24      -2.788  -5.736   6.090  1.00  0.00           H  
ATOM    366  HA  LEU A  24      -0.497  -4.033   5.971  1.00  0.00           H  
ATOM    367 1HB  LEU A  24      -3.383  -3.481   5.507  1.00  0.00           H  
ATOM    368 2HB  LEU A  24      -2.140  -2.246   5.367  1.00  0.00           H  
ATOM    369  HG  LEU A  24      -2.215  -4.812   3.846  1.00  0.00           H  
ATOM    370 1HD1 LEU A  24      -2.767  -3.460   1.972  1.00  0.00           H  
ATOM    371 2HD1 LEU A  24      -3.980  -3.346   3.227  1.00  0.00           H  
ATOM    372 3HD1 LEU A  24      -2.842  -2.011   2.992  1.00  0.00           H  
ATOM    373 1HD2 LEU A  24      -0.327  -3.783   2.581  1.00  0.00           H  
ATOM    374 2HD2 LEU A  24      -0.389  -2.374   3.638  1.00  0.00           H  
ATOM    375 3HD2 LEU A  24       0.085  -3.956   4.286  1.00  0.00           H  
ATOM    376  N   GLY A  25      -2.528  -3.521   8.497  1.00  0.00           N  
ATOM    377  CA  GLY A  25      -2.596  -2.884   9.799  1.00  0.00           C  
ATOM    378  C   GLY A  25      -1.318  -3.212  10.563  1.00  0.00           C  
ATOM    379  O   GLY A  25      -0.633  -2.323  11.070  1.00  0.00           O  
ATOM    380  H   GLY A  25      -3.285  -4.137   8.204  1.00  0.00           H  
ATOM    381 1HA  GLY A  25      -2.707  -1.805   9.686  1.00  0.00           H  
ATOM    382 2HA  GLY A  25      -3.466  -3.255  10.341  1.00  0.00           H  
ATOM    383  N   THR A  26      -0.972  -4.497  10.616  1.00  0.00           N  
ATOM    384  CA  THR A  26       0.209  -4.927  11.343  1.00  0.00           C  
ATOM    385  C   THR A  26       1.498  -4.265  10.854  1.00  0.00           C  
ATOM    386  O   THR A  26       2.281  -3.761  11.668  1.00  0.00           O  
ATOM    387  CB  THR A  26       0.374  -6.449  11.234  1.00  0.00           C  
ATOM    388  OG1 THR A  26      -0.770  -7.098  11.818  1.00  0.00           O  
ATOM    389  CG2 THR A  26       1.645  -6.891  11.944  1.00  0.00           C  
ATOM    390  H   THR A  26      -1.566  -5.197  10.165  1.00  0.00           H  
ATOM    391  HA  THR A  26       0.075  -4.664  12.391  1.00  0.00           H  
ATOM    392  HB  THR A  26       0.435  -6.730  10.183  1.00  0.00           H  
ATOM    393  HG1 THR A  26      -1.558  -6.901  11.268  1.00  0.00           H  
ATOM    394 1HG2 THR A  26       1.751  -7.970  11.853  1.00  0.00           H  
ATOM    395 2HG2 THR A  26       2.506  -6.401  11.486  1.00  0.00           H  
ATOM    396 3HG2 THR A  26       1.591  -6.617  12.997  1.00  0.00           H  
ATOM    397  N   VAL A  27       1.730  -4.232   9.540  1.00  0.00           N  
ATOM    398  CA  VAL A  27       2.987  -3.649   9.089  1.00  0.00           C  
ATOM    399  C   VAL A  27       2.995  -2.135   9.262  1.00  0.00           C  
ATOM    400  O   VAL A  27       4.043  -1.549   9.536  1.00  0.00           O  
ATOM    401  CB  VAL A  27       3.259  -4.034   7.624  1.00  0.00           C  
ATOM    402  CG1 VAL A  27       3.353  -5.543   7.512  1.00  0.00           C  
ATOM    403  CG2 VAL A  27       2.155  -3.541   6.768  1.00  0.00           C  
ATOM    404  H   VAL A  27       1.060  -4.643   8.885  1.00  0.00           H  
ATOM    405  HA  VAL A  27       3.790  -4.067   9.695  1.00  0.00           H  
ATOM    406  HB  VAL A  27       4.204  -3.613   7.299  1.00  0.00           H  
ATOM    407 1HG1 VAL A  27       3.540  -5.820   6.483  1.00  0.00           H  
ATOM    408 2HG1 VAL A  27       4.165  -5.906   8.139  1.00  0.00           H  
ATOM    409 3HG1 VAL A  27       2.414  -5.988   7.838  1.00  0.00           H  
ATOM    410 1HG2 VAL A  27       2.305  -3.833   5.755  1.00  0.00           H  
ATOM    411 2HG2 VAL A  27       1.279  -3.988   7.141  1.00  0.00           H  
ATOM    412 3HG2 VAL A  27       2.070  -2.469   6.809  1.00  0.00           H  
ATOM    413  N   PHE A  28       1.827  -1.501   9.184  1.00  0.00           N  
ATOM    414  CA  PHE A  28       1.739  -0.073   9.387  1.00  0.00           C  
ATOM    415  C   PHE A  28       2.091   0.251  10.840  1.00  0.00           C  
ATOM    416  O   PHE A  28       2.799   1.223  11.115  1.00  0.00           O  
ATOM    417  CB  PHE A  28       0.355   0.421   8.993  1.00  0.00           C  
ATOM    418  CG  PHE A  28       0.095   0.381   7.502  1.00  0.00           C  
ATOM    419  CD1 PHE A  28       1.131   0.337   6.604  1.00  0.00           C  
ATOM    420  CD2 PHE A  28      -1.189   0.382   7.011  1.00  0.00           C  
ATOM    421  CE1 PHE A  28       0.888   0.308   5.243  1.00  0.00           C  
ATOM    422  CE2 PHE A  28      -1.437   0.352   5.668  1.00  0.00           C  
ATOM    423  CZ  PHE A  28      -0.393   0.317   4.773  1.00  0.00           C  
ATOM    424  H   PHE A  28       0.976  -2.013   8.947  1.00  0.00           H  
ATOM    425  HA  PHE A  28       2.468   0.416   8.742  1.00  0.00           H  
ATOM    426 1HB  PHE A  28      -0.415  -0.168   9.498  1.00  0.00           H  
ATOM    427 2HB  PHE A  28       0.242   1.430   9.298  1.00  0.00           H  
ATOM    428  HD1 PHE A  28       2.149   0.327   6.981  1.00  0.00           H  
ATOM    429  HD2 PHE A  28      -2.016   0.405   7.714  1.00  0.00           H  
ATOM    430  HE1 PHE A  28       1.714   0.282   4.553  1.00  0.00           H  
ATOM    431  HE2 PHE A  28      -2.465   0.350   5.322  1.00  0.00           H  
ATOM    432  HZ  PHE A  28      -0.587   0.294   3.701  1.00  0.00           H  
ATOM    433  N   LYS A  29       1.638  -0.589  11.779  1.00  0.00           N  
ATOM    434  CA  LYS A  29       1.967  -0.375  13.184  1.00  0.00           C  
ATOM    435  C   LYS A  29       3.471  -0.500  13.403  1.00  0.00           C  
ATOM    436  O   LYS A  29       4.058   0.287  14.151  1.00  0.00           O  
ATOM    437  CB  LYS A  29       1.237  -1.370  14.086  1.00  0.00           C  
ATOM    438  CG  LYS A  29      -0.257  -1.145  14.197  1.00  0.00           C  
ATOM    439  CD  LYS A  29      -0.922  -2.187  15.070  1.00  0.00           C  
ATOM    440  CE  LYS A  29      -2.430  -1.987  15.111  1.00  0.00           C  
ATOM    441  NZ  LYS A  29      -3.109  -3.038  15.935  1.00  0.00           N  
ATOM    442  H   LYS A  29       1.030  -1.367  11.515  1.00  0.00           H  
ATOM    443  HA  LYS A  29       1.662   0.635  13.460  1.00  0.00           H  
ATOM    444 1HB  LYS A  29       1.386  -2.378  13.696  1.00  0.00           H  
ATOM    445 2HB  LYS A  29       1.663  -1.339  15.085  1.00  0.00           H  
ATOM    446 1HG  LYS A  29      -0.457  -0.150  14.594  1.00  0.00           H  
ATOM    447 2HG  LYS A  29      -0.684  -1.208  13.212  1.00  0.00           H  
ATOM    448 1HD  LYS A  29      -0.706  -3.179  14.668  1.00  0.00           H  
ATOM    449 2HD  LYS A  29      -0.525  -2.126  16.081  1.00  0.00           H  
ATOM    450 1HE  LYS A  29      -2.651  -1.006  15.530  1.00  0.00           H  
ATOM    451 2HE  LYS A  29      -2.818  -2.028  14.089  1.00  0.00           H  
ATOM    452 1HZ  LYS A  29      -4.109  -2.869  15.928  1.00  0.00           H  
ATOM    453 2HZ  LYS A  29      -2.918  -3.951  15.544  1.00  0.00           H  
ATOM    454 3HZ  LYS A  29      -2.766  -2.999  16.884  1.00  0.00           H  
ATOM    455  N   GLU A  30       4.120  -1.456  12.716  1.00  0.00           N  
ATOM    456  CA  GLU A  30       5.563  -1.602  12.897  1.00  0.00           C  
ATOM    457  C   GLU A  30       6.277  -0.352  12.395  1.00  0.00           C  
ATOM    458  O   GLU A  30       7.209   0.139  13.038  1.00  0.00           O  
ATOM    459  CB  GLU A  30       6.092  -2.846  12.173  1.00  0.00           C  
ATOM    460  CG  GLU A  30       5.652  -4.191  12.789  1.00  0.00           C  
ATOM    461  CD  GLU A  30       6.177  -4.417  14.202  1.00  0.00           C  
ATOM    462  OE1 GLU A  30       7.361  -4.293  14.406  1.00  0.00           O  
ATOM    463  OE2 GLU A  30       5.382  -4.709  15.085  1.00  0.00           O  
ATOM    464  H   GLU A  30       3.597  -2.099  12.116  1.00  0.00           H  
ATOM    465  HA  GLU A  30       5.772  -1.707  13.956  1.00  0.00           H  
ATOM    466 1HB  GLU A  30       5.752  -2.829  11.138  1.00  0.00           H  
ATOM    467 2HB  GLU A  30       7.182  -2.819  12.158  1.00  0.00           H  
ATOM    468 1HG  GLU A  30       4.563  -4.217  12.814  1.00  0.00           H  
ATOM    469 2HG  GLU A  30       5.989  -4.999  12.143  1.00  0.00           H  
ATOM    470  N   VAL A  31       5.788   0.216  11.298  1.00  0.00           N  
ATOM    471  CA  VAL A  31       6.361   1.447  10.784  1.00  0.00           C  
ATOM    472  C   VAL A  31       6.177   2.593  11.760  1.00  0.00           C  
ATOM    473  O   VAL A  31       7.105   3.372  12.021  1.00  0.00           O  
ATOM    474  CB  VAL A  31       5.726   1.819   9.451  1.00  0.00           C  
ATOM    475  CG1 VAL A  31       6.177   3.250   9.072  1.00  0.00           C  
ATOM    476  CG2 VAL A  31       6.127   0.752   8.390  1.00  0.00           C  
ATOM    477  H   VAL A  31       5.024  -0.242  10.795  1.00  0.00           H  
ATOM    478  HA  VAL A  31       7.421   1.286  10.630  1.00  0.00           H  
ATOM    479  HB  VAL A  31       4.659   1.816   9.556  1.00  0.00           H  
ATOM    480 1HG1 VAL A  31       5.730   3.573   8.164  1.00  0.00           H  
ATOM    481 2HG1 VAL A  31       5.873   3.941   9.859  1.00  0.00           H  
ATOM    482 3HG1 VAL A  31       7.238   3.285   8.968  1.00  0.00           H  
ATOM    483 1HG2 VAL A  31       5.680   0.962   7.446  1.00  0.00           H  
ATOM    484 2HG2 VAL A  31       7.186   0.728   8.272  1.00  0.00           H  
ATOM    485 3HG2 VAL A  31       5.798  -0.215   8.715  1.00  0.00           H  
ATOM    486  N   ALA A  32       4.981   2.718  12.317  1.00  0.00           N  
ATOM    487  CA  ALA A  32       4.747   3.787  13.263  1.00  0.00           C  
ATOM    488  C   ALA A  32       5.704   3.667  14.455  1.00  0.00           C  
ATOM    489  O   ALA A  32       6.288   4.655  14.901  1.00  0.00           O  
ATOM    490  CB  ALA A  32       3.305   3.754  13.726  1.00  0.00           C  
ATOM    491  H   ALA A  32       4.231   2.070  12.068  1.00  0.00           H  
ATOM    492  HA  ALA A  32       4.939   4.739  12.761  1.00  0.00           H  
ATOM    493 1HB  ALA A  32       3.124   4.576  14.418  1.00  0.00           H  
ATOM    494 2HB  ALA A  32       2.654   3.846  12.868  1.00  0.00           H  
ATOM    495 3HB  ALA A  32       3.112   2.805  14.224  1.00  0.00           H  
ATOM    496  N   LYS A  33       5.928   2.438  14.937  1.00  0.00           N  
ATOM    497  CA  LYS A  33       6.834   2.253  16.066  1.00  0.00           C  
ATOM    498  C   LYS A  33       8.293   2.544  15.708  1.00  0.00           C  
ATOM    499  O   LYS A  33       9.014   3.168  16.490  1.00  0.00           O  
ATOM    500  CB  LYS A  33       6.719   0.830  16.611  1.00  0.00           C  
ATOM    501  CG  LYS A  33       5.409   0.521  17.344  1.00  0.00           C  
ATOM    502  CD  LYS A  33       5.474  -0.849  18.010  1.00  0.00           C  
ATOM    503  CE  LYS A  33       5.461  -1.951  16.962  1.00  0.00           C  
ATOM    504  NZ  LYS A  33       5.443  -3.321  17.559  1.00  0.00           N  
ATOM    505  H   LYS A  33       5.431   1.637  14.546  1.00  0.00           H  
ATOM    506  HA  LYS A  33       6.541   2.946  16.852  1.00  0.00           H  
ATOM    507 1HB  LYS A  33       6.803   0.124  15.779  1.00  0.00           H  
ATOM    508 2HB  LYS A  33       7.546   0.633  17.290  1.00  0.00           H  
ATOM    509 1HG  LYS A  33       5.227   1.282  18.101  1.00  0.00           H  
ATOM    510 2HG  LYS A  33       4.585   0.536  16.632  1.00  0.00           H  
ATOM    511 1HD  LYS A  33       6.385  -0.929  18.602  1.00  0.00           H  
ATOM    512 2HD  LYS A  33       4.616  -0.976  18.668  1.00  0.00           H  
ATOM    513 1HE  LYS A  33       4.578  -1.830  16.332  1.00  0.00           H  
ATOM    514 2HE  LYS A  33       6.351  -1.856  16.339  1.00  0.00           H  
ATOM    515 1HZ  LYS A  33       5.438  -3.989  16.769  1.00  0.00           H  
ATOM    516 2HZ  LYS A  33       6.264  -3.466  18.120  1.00  0.00           H  
ATOM    517 3HZ  LYS A  33       4.620  -3.450  18.119  1.00  0.00           H  
ATOM    518  N   LYS A  34       8.728   2.117  14.521  1.00  0.00           N  
ATOM    519  CA  LYS A  34      10.109   2.318  14.092  1.00  0.00           C  
ATOM    520  C   LYS A  34      10.462   3.765  13.780  1.00  0.00           C  
ATOM    521  O   LYS A  34      11.589   4.195  14.030  1.00  0.00           O  
ATOM    522  CB  LYS A  34      10.435   1.435  12.900  1.00  0.00           C  
ATOM    523  CG  LYS A  34      10.543  -0.043  13.245  1.00  0.00           C  
ATOM    524  CD  LYS A  34      10.908  -0.868  12.042  1.00  0.00           C  
ATOM    525  CE  LYS A  34      11.044  -2.328  12.395  1.00  0.00           C  
ATOM    526  NZ  LYS A  34      11.447  -3.132  11.225  1.00  0.00           N  
ATOM    527  H   LYS A  34       8.093   1.603  13.911  1.00  0.00           H  
ATOM    528  HA  LYS A  34      10.754   2.005  14.913  1.00  0.00           H  
ATOM    529 1HB  LYS A  34       9.631   1.540  12.178  1.00  0.00           H  
ATOM    530 2HB  LYS A  34      11.358   1.763  12.424  1.00  0.00           H  
ATOM    531 1HG  LYS A  34      11.308  -0.176  14.008  1.00  0.00           H  
ATOM    532 2HG  LYS A  34       9.594  -0.395  13.643  1.00  0.00           H  
ATOM    533 1HD  LYS A  34      10.141  -0.761  11.275  1.00  0.00           H  
ATOM    534 2HD  LYS A  34      11.852  -0.513  11.639  1.00  0.00           H  
ATOM    535 1HE  LYS A  34      11.792  -2.441  13.177  1.00  0.00           H  
ATOM    536 2HE  LYS A  34      10.084  -2.698  12.765  1.00  0.00           H  
ATOM    537 1HZ  LYS A  34      11.526  -4.100  11.490  1.00  0.00           H  
ATOM    538 2HZ  LYS A  34      10.749  -3.034  10.501  1.00  0.00           H  
ATOM    539 3HZ  LYS A  34      12.340  -2.798  10.878  1.00  0.00           H  
ATOM    540  N   THR A  35       9.510   4.522  13.237  1.00  0.00           N  
ATOM    541  CA  THR A  35       9.777   5.913  12.904  1.00  0.00           C  
ATOM    542  C   THR A  35       9.487   6.841  14.073  1.00  0.00           C  
ATOM    543  O   THR A  35      10.061   7.928  14.166  1.00  0.00           O  
ATOM    544  CB  THR A  35       8.889   6.363  11.740  1.00  0.00           C  
ATOM    545  OG1 THR A  35       7.520   6.211  12.152  1.00  0.00           O  
ATOM    546  CG2 THR A  35       9.150   5.541  10.501  1.00  0.00           C  
ATOM    547  H   THR A  35       8.600   4.115  13.017  1.00  0.00           H  
ATOM    548  HA  THR A  35      10.826   6.016  12.627  1.00  0.00           H  
ATOM    549  HB  THR A  35       9.080   7.412  11.525  1.00  0.00           H  
ATOM    550  HG1 THR A  35       7.322   5.240  12.210  1.00  0.00           H  
ATOM    551 1HG2 THR A  35       8.497   5.868   9.691  1.00  0.00           H  
ATOM    552 2HG2 THR A  35      10.193   5.650  10.191  1.00  0.00           H  
ATOM    553 3HG2 THR A  35       8.946   4.514  10.738  1.00  0.00           H  
ATOM    554  N   GLY A  36       8.583   6.426  14.964  1.00  0.00           N  
ATOM    555  CA  GLY A  36       8.180   7.247  16.091  1.00  0.00           C  
ATOM    556  C   GLY A  36       7.149   8.292  15.671  1.00  0.00           C  
ATOM    557  O   GLY A  36       6.811   9.188  16.451  1.00  0.00           O  
ATOM    558  H   GLY A  36       8.112   5.531  14.851  1.00  0.00           H  
ATOM    559 1HA  GLY A  36       7.756   6.603  16.862  1.00  0.00           H  
ATOM    560 2HA  GLY A  36       9.053   7.736  16.519  1.00  0.00           H  
ATOM    561  N   LYS A  37       6.673   8.194  14.428  1.00  0.00           N  
ATOM    562  CA  LYS A  37       5.740   9.163  13.888  1.00  0.00           C  
ATOM    563  C   LYS A  37       4.301   8.673  13.894  1.00  0.00           C  
ATOM    564  O   LYS A  37       4.021   7.472  13.872  1.00  0.00           O  
ATOM    565  CB  LYS A  37       6.181   9.535  12.476  1.00  0.00           C  
ATOM    566  CG  LYS A  37       7.548  10.213  12.447  1.00  0.00           C  
ATOM    567  CD  LYS A  37       7.966  10.590  11.045  1.00  0.00           C  
ATOM    568  CE  LYS A  37       9.335  11.252  11.042  1.00  0.00           C  
ATOM    569  NZ  LYS A  37       9.758  11.650   9.673  1.00  0.00           N  
ATOM    570  H   LYS A  37       6.982   7.434  13.818  1.00  0.00           H  
ATOM    571  HA  LYS A  37       5.782  10.060  14.507  1.00  0.00           H  
ATOM    572 1HB  LYS A  37       6.239   8.633  11.858  1.00  0.00           H  
ATOM    573 2HB  LYS A  37       5.449  10.199  12.014  1.00  0.00           H  
ATOM    574 1HG  LYS A  37       7.519  11.109  13.064  1.00  0.00           H  
ATOM    575 2HG  LYS A  37       8.293   9.535  12.863  1.00  0.00           H  
ATOM    576 1HD  LYS A  37       8.000   9.692  10.425  1.00  0.00           H  
ATOM    577 2HD  LYS A  37       7.231  11.273  10.613  1.00  0.00           H  
ATOM    578 1HE  LYS A  37       9.303  12.136  11.676  1.00  0.00           H  
ATOM    579 2HE  LYS A  37      10.067  10.551  11.449  1.00  0.00           H  
ATOM    580 1HZ  LYS A  37      10.671  12.082   9.713  1.00  0.00           H  
ATOM    581 2HZ  LYS A  37       9.800  10.830   9.081  1.00  0.00           H  
ATOM    582 3HZ  LYS A  37       9.089  12.305   9.293  1.00  0.00           H  
ATOM    583  N   ASP A  38       3.373   9.614  13.847  1.00  0.00           N  
ATOM    584  CA  ASP A  38       1.957   9.284  13.829  1.00  0.00           C  
ATOM    585  C   ASP A  38       1.510   8.893  12.433  1.00  0.00           C  
ATOM    586  O   ASP A  38       0.792   9.634  11.761  1.00  0.00           O  
ATOM    587  CB  ASP A  38       1.134  10.466  14.330  1.00  0.00           C  
ATOM    588  CG  ASP A  38       1.352  10.738  15.810  1.00  0.00           C  
ATOM    589  OD1 ASP A  38       1.442   9.799  16.564  1.00  0.00           O  
ATOM    590  OD2 ASP A  38       1.454  11.882  16.169  1.00  0.00           O  
ATOM    591  H   ASP A  38       3.653  10.584  13.850  1.00  0.00           H  
ATOM    592  HA  ASP A  38       1.789   8.434  14.492  1.00  0.00           H  
ATOM    593 1HB  ASP A  38       1.394  11.361  13.764  1.00  0.00           H  
ATOM    594 2HB  ASP A  38       0.074  10.267  14.161  1.00  0.00           H  
ATOM    595  N   LEU A  39       1.949   7.715  12.010  1.00  0.00           N  
ATOM    596  CA  LEU A  39       1.681   7.224  10.671  1.00  0.00           C  
ATOM    597  C   LEU A  39       0.164   7.244  10.479  1.00  0.00           C  
ATOM    598  O   LEU A  39      -0.540   6.563  11.234  1.00  0.00           O  
ATOM    599  CB  LEU A  39       2.153   5.773  10.552  1.00  0.00           C  
ATOM    600  CG  LEU A  39       2.066   5.099   9.187  1.00  0.00           C  
ATOM    601  CD1 LEU A  39       3.086   5.701   8.244  1.00  0.00           C  
ATOM    602  CD2 LEU A  39       2.274   3.647   9.379  1.00  0.00           C  
ATOM    603  H   LEU A  39       2.549   7.192  12.650  1.00  0.00           H  
ATOM    604  HA  LEU A  39       2.223   7.832   9.958  1.00  0.00           H  
ATOM    605 1HB  LEU A  39       3.199   5.731  10.866  1.00  0.00           H  
ATOM    606 2HB  LEU A  39       1.582   5.182  11.230  1.00  0.00           H  
ATOM    607  HG  LEU A  39       1.086   5.262   8.758  1.00  0.00           H  
ATOM    608 1HD1 LEU A  39       3.018   5.207   7.282  1.00  0.00           H  
ATOM    609 2HD1 LEU A  39       2.903   6.764   8.128  1.00  0.00           H  
ATOM    610 3HD1 LEU A  39       4.089   5.559   8.649  1.00  0.00           H  
ATOM    611 1HD2 LEU A  39       2.207   3.125   8.429  1.00  0.00           H  
ATOM    612 2HD2 LEU A  39       3.244   3.492   9.816  1.00  0.00           H  
ATOM    613 3HD2 LEU A  39       1.514   3.272  10.053  1.00  0.00           H  
ATOM    614  N   PRO A  40      -0.378   7.958   9.468  1.00  0.00           N  
ATOM    615  CA  PRO A  40      -1.798   8.093   9.186  1.00  0.00           C  
ATOM    616  C   PRO A  40      -2.536   6.777   9.065  1.00  0.00           C  
ATOM    617  O   PRO A  40      -3.731   6.713   9.327  1.00  0.00           O  
ATOM    618  CB  PRO A  40      -1.800   8.848   7.853  1.00  0.00           C  
ATOM    619  CG  PRO A  40      -0.536   9.645   7.873  1.00  0.00           C  
ATOM    620  CD  PRO A  40       0.477   8.756   8.557  1.00  0.00           C  
ATOM    621  HA  PRO A  40      -2.251   8.710   9.978  1.00  0.00           H  
ATOM    622 1HB  PRO A  40      -1.837   8.140   7.027  1.00  0.00           H  
ATOM    623 2HB  PRO A  40      -2.702   9.471   7.776  1.00  0.00           H  
ATOM    624 1HG  PRO A  40      -0.258   9.943   6.859  1.00  0.00           H  
ATOM    625 2HG  PRO A  40      -0.703  10.578   8.433  1.00  0.00           H  
ATOM    626 1HD  PRO A  40       1.000   8.116   7.838  1.00  0.00           H  
ATOM    627 2HD  PRO A  40       1.150   9.425   9.116  1.00  0.00           H  
ATOM    628  N   PHE A  41      -1.828   5.725   8.672  1.00  0.00           N  
ATOM    629  CA  PHE A  41      -2.455   4.433   8.488  1.00  0.00           C  
ATOM    630  C   PHE A  41      -2.050   3.379   9.507  1.00  0.00           C  
ATOM    631  O   PHE A  41      -2.212   2.197   9.251  1.00  0.00           O  
ATOM    632  CB  PHE A  41      -2.193   3.959   7.070  1.00  0.00           C  
ATOM    633  CG  PHE A  41      -2.773   4.928   6.111  1.00  0.00           C  
ATOM    634  CD1 PHE A  41      -1.980   5.803   5.417  1.00  0.00           C  
ATOM    635  CD2 PHE A  41      -4.130   4.991   5.937  1.00  0.00           C  
ATOM    636  CE1 PHE A  41      -2.539   6.725   4.555  1.00  0.00           C  
ATOM    637  CE2 PHE A  41      -4.697   5.901   5.082  1.00  0.00           C  
ATOM    638  CZ  PHE A  41      -3.896   6.773   4.387  1.00  0.00           C  
ATOM    639  H   PHE A  41      -0.845   5.822   8.484  1.00  0.00           H  
ATOM    640  HA  PHE A  41      -3.523   4.572   8.581  1.00  0.00           H  
ATOM    641 1HB  PHE A  41      -1.121   3.867   6.886  1.00  0.00           H  
ATOM    642 2HB  PHE A  41      -2.658   2.987   6.907  1.00  0.00           H  
ATOM    643  HD1 PHE A  41      -0.913   5.765   5.561  1.00  0.00           H  
ATOM    644  HD2 PHE A  41      -4.762   4.307   6.491  1.00  0.00           H  
ATOM    645  HE1 PHE A  41      -1.907   7.417   4.010  1.00  0.00           H  
ATOM    646  HE2 PHE A  41      -5.781   5.930   4.958  1.00  0.00           H  
ATOM    647  HZ  PHE A  41      -4.342   7.499   3.706  1.00  0.00           H  
ATOM    648  N   ALA A  42      -1.544   3.784  10.670  1.00  0.00           N  
ATOM    649  CA  ALA A  42      -1.134   2.796  11.678  1.00  0.00           C  
ATOM    650  C   ALA A  42      -2.258   1.849  12.138  1.00  0.00           C  
ATOM    651  O   ALA A  42      -1.993   0.695  12.452  1.00  0.00           O  
ATOM    652  CB  ALA A  42      -0.574   3.497  12.897  1.00  0.00           C  
ATOM    653  H   ALA A  42      -1.409   4.780  10.854  1.00  0.00           H  
ATOM    654  HA  ALA A  42      -0.347   2.189  11.249  1.00  0.00           H  
ATOM    655 1HB  ALA A  42      -0.230   2.752  13.614  1.00  0.00           H  
ATOM    656 2HB  ALA A  42       0.247   4.124  12.613  1.00  0.00           H  
ATOM    657 3HB  ALA A  42      -1.352   4.108  13.350  1.00  0.00           H  
ATOM    658  N   ASP A  43      -3.500   2.327  12.246  1.00  0.00           N  
ATOM    659  CA  ASP A  43      -4.563   1.451  12.751  1.00  0.00           C  
ATOM    660  C   ASP A  43      -5.145   0.525  11.675  1.00  0.00           C  
ATOM    661  O   ASP A  43      -4.991   0.757  10.476  1.00  0.00           O  
ATOM    662  CB  ASP A  43      -5.671   2.296  13.405  1.00  0.00           C  
ATOM    663  CG  ASP A  43      -6.550   1.530  14.441  1.00  0.00           C  
ATOM    664  OD1 ASP A  43      -6.402   0.327  14.566  1.00  0.00           O  
ATOM    665  OD2 ASP A  43      -7.333   2.166  15.098  1.00  0.00           O  
ATOM    666  H   ASP A  43      -3.700   3.278  11.973  1.00  0.00           H  
ATOM    667  HA  ASP A  43      -4.133   0.819  13.529  1.00  0.00           H  
ATOM    668 1HB  ASP A  43      -5.221   3.156  13.900  1.00  0.00           H  
ATOM    669 2HB  ASP A  43      -6.324   2.680  12.628  1.00  0.00           H  
ATOM    670  N   GLU A  44      -5.887  -0.487  12.123  1.00  0.00           N  
ATOM    671  CA  GLU A  44      -6.540  -1.441  11.225  1.00  0.00           C  
ATOM    672  C   GLU A  44      -7.642  -0.766  10.425  1.00  0.00           C  
ATOM    673  O   GLU A  44      -7.751  -0.958   9.214  1.00  0.00           O  
ATOM    674  CB  GLU A  44      -7.108  -2.627  12.007  1.00  0.00           C  
ATOM    675  CG  GLU A  44      -7.715  -3.724  11.139  1.00  0.00           C  
ATOM    676  CD  GLU A  44      -8.189  -4.923  11.939  1.00  0.00           C  
ATOM    677  OE1 GLU A  44      -8.039  -4.909  13.138  1.00  0.00           O  
ATOM    678  OE2 GLU A  44      -8.699  -5.857  11.345  1.00  0.00           O  
ATOM    679  H   GLU A  44      -5.996  -0.569  13.133  1.00  0.00           H  
ATOM    680  HA  GLU A  44      -5.795  -1.817  10.524  1.00  0.00           H  
ATOM    681 1HB  GLU A  44      -6.320  -3.073  12.612  1.00  0.00           H  
ATOM    682 2HB  GLU A  44      -7.883  -2.272  12.689  1.00  0.00           H  
ATOM    683 1HG  GLU A  44      -8.551  -3.313  10.572  1.00  0.00           H  
ATOM    684 2HG  GLU A  44      -6.955  -4.054  10.431  1.00  0.00           H  
ATOM    685  N   GLU A  45      -8.459   0.039  11.097  1.00  0.00           N  
ATOM    686  CA  GLU A  45      -9.537   0.722  10.397  1.00  0.00           C  
ATOM    687  C   GLU A  45      -8.961   1.677   9.364  1.00  0.00           C  
ATOM    688  O   GLU A  45      -9.515   1.841   8.276  1.00  0.00           O  
ATOM    689  CB  GLU A  45     -10.452   1.472  11.364  1.00  0.00           C  
ATOM    690  CG  GLU A  45     -11.299   0.562  12.253  1.00  0.00           C  
ATOM    691  CD  GLU A  45     -12.229   1.315  13.187  1.00  0.00           C  
ATOM    692  OE1 GLU A  45     -12.172   2.522  13.221  1.00  0.00           O  
ATOM    693  OE2 GLU A  45     -12.999   0.672  13.863  1.00  0.00           O  
ATOM    694  H   GLU A  45      -8.326   0.167  12.094  1.00  0.00           H  
ATOM    695  HA  GLU A  45     -10.134  -0.025   9.872  1.00  0.00           H  
ATOM    696 1HB  GLU A  45      -9.845   2.107  12.014  1.00  0.00           H  
ATOM    697 2HB  GLU A  45     -11.122   2.123  10.802  1.00  0.00           H  
ATOM    698 1HG  GLU A  45     -11.893  -0.091  11.615  1.00  0.00           H  
ATOM    699 2HG  GLU A  45     -10.628  -0.065  12.842  1.00  0.00           H  
ATOM    700  N   GLU A  46      -7.838   2.305   9.696  1.00  0.00           N  
ATOM    701  CA  GLU A  46      -7.250   3.235   8.755  1.00  0.00           C  
ATOM    702  C   GLU A  46      -6.700   2.447   7.564  1.00  0.00           C  
ATOM    703  O   GLU A  46      -6.797   2.902   6.417  1.00  0.00           O  
ATOM    704  CB  GLU A  46      -6.190   4.085   9.435  1.00  0.00           C  
ATOM    705  CG  GLU A  46      -6.744   5.037  10.519  1.00  0.00           C  
ATOM    706  CD  GLU A  46      -7.755   6.078  10.005  1.00  0.00           C  
ATOM    707  OE1 GLU A  46      -7.456   6.775   9.068  1.00  0.00           O  
ATOM    708  OE2 GLU A  46      -8.839   6.152  10.562  1.00  0.00           O  
ATOM    709  H   GLU A  46      -7.405   2.129  10.590  1.00  0.00           H  
ATOM    710  HA  GLU A  46      -8.027   3.900   8.390  1.00  0.00           H  
ATOM    711 1HB  GLU A  46      -5.423   3.446   9.879  1.00  0.00           H  
ATOM    712 2HB  GLU A  46      -5.719   4.710   8.690  1.00  0.00           H  
ATOM    713 1HG  GLU A  46      -7.231   4.437  11.283  1.00  0.00           H  
ATOM    714 2HG  GLU A  46      -5.902   5.553  10.982  1.00  0.00           H  
ATOM    715  N   ALA A  47      -6.155   1.245   7.815  1.00  0.00           N  
ATOM    716  CA  ALA A  47      -5.691   0.419   6.712  1.00  0.00           C  
ATOM    717  C   ALA A  47      -6.880   0.103   5.812  1.00  0.00           C  
ATOM    718  O   ALA A  47      -6.759   0.149   4.593  1.00  0.00           O  
ATOM    719  CB  ALA A  47      -5.042  -0.871   7.204  1.00  0.00           C  
ATOM    720  H   ALA A  47      -6.043   0.918   8.775  1.00  0.00           H  
ATOM    721  HA  ALA A  47      -4.960   0.991   6.139  1.00  0.00           H  
ATOM    722 1HB  ALA A  47      -4.701  -1.459   6.355  1.00  0.00           H  
ATOM    723 2HB  ALA A  47      -4.195  -0.627   7.844  1.00  0.00           H  
ATOM    724 3HB  ALA A  47      -5.761  -1.452   7.772  1.00  0.00           H  
ATOM    725  N   ALA A  48      -8.049  -0.170   6.414  1.00  0.00           N  
ATOM    726  CA  ALA A  48      -9.244  -0.476   5.631  1.00  0.00           C  
ATOM    727  C   ALA A  48      -9.624   0.700   4.739  1.00  0.00           C  
ATOM    728  O   ALA A  48     -10.007   0.509   3.582  1.00  0.00           O  
ATOM    729  CB  ALA A  48     -10.402  -0.830   6.542  1.00  0.00           C  
ATOM    730  H   ALA A  48      -8.086  -0.210   7.432  1.00  0.00           H  
ATOM    731  HA  ALA A  48      -9.029  -1.329   5.002  1.00  0.00           H  
ATOM    732 1HB  ALA A  48     -11.271  -1.084   5.937  1.00  0.00           H  
ATOM    733 2HB  ALA A  48     -10.127  -1.679   7.160  1.00  0.00           H  
ATOM    734 3HB  ALA A  48     -10.645   0.008   7.175  1.00  0.00           H  
ATOM    735  N   LYS A  49      -9.483   1.923   5.251  1.00  0.00           N  
ATOM    736  CA  LYS A  49      -9.808   3.106   4.460  1.00  0.00           C  
ATOM    737  C   LYS A  49      -8.853   3.211   3.274  1.00  0.00           C  
ATOM    738  O   LYS A  49      -9.266   3.510   2.151  1.00  0.00           O  
ATOM    739  CB  LYS A  49      -9.723   4.358   5.329  1.00  0.00           C  
ATOM    740  CG  LYS A  49     -10.819   4.464   6.380  1.00  0.00           C  
ATOM    741  CD  LYS A  49     -10.609   5.680   7.265  1.00  0.00           C  
ATOM    742  CE  LYS A  49     -11.636   5.748   8.383  1.00  0.00           C  
ATOM    743  NZ  LYS A  49     -11.342   6.863   9.331  1.00  0.00           N  
ATOM    744  H   LYS A  49      -9.187   2.021   6.226  1.00  0.00           H  
ATOM    745  HA  LYS A  49     -10.823   3.004   4.077  1.00  0.00           H  
ATOM    746 1HB  LYS A  49      -8.767   4.375   5.850  1.00  0.00           H  
ATOM    747 2HB  LYS A  49      -9.765   5.244   4.699  1.00  0.00           H  
ATOM    748 1HG  LYS A  49     -11.788   4.538   5.889  1.00  0.00           H  
ATOM    749 2HG  LYS A  49     -10.812   3.571   6.999  1.00  0.00           H  
ATOM    750 1HD  LYS A  49      -9.614   5.638   7.710  1.00  0.00           H  
ATOM    751 2HD  LYS A  49     -10.676   6.585   6.665  1.00  0.00           H  
ATOM    752 1HE  LYS A  49     -12.623   5.899   7.952  1.00  0.00           H  
ATOM    753 2HE  LYS A  49     -11.626   4.805   8.935  1.00  0.00           H  
ATOM    754 1HZ  LYS A  49     -12.029   6.881  10.064  1.00  0.00           H  
ATOM    755 2HZ  LYS A  49     -10.402   6.698   9.747  1.00  0.00           H  
ATOM    756 3HZ  LYS A  49     -11.343   7.742   8.845  1.00  0.00           H  
ATOM    757  N   LEU A  50      -7.580   2.908   3.523  1.00  0.00           N  
ATOM    758  CA  LEU A  50      -6.552   2.938   2.490  1.00  0.00           C  
ATOM    759  C   LEU A  50      -6.879   1.898   1.422  1.00  0.00           C  
ATOM    760  O   LEU A  50      -6.751   2.139   0.224  1.00  0.00           O  
ATOM    761  CB  LEU A  50      -5.188   2.681   3.121  1.00  0.00           C  
ATOM    762  CG  LEU A  50      -4.020   2.730   2.222  1.00  0.00           C  
ATOM    763  CD1 LEU A  50      -3.924   4.083   1.551  1.00  0.00           C  
ATOM    764  CD2 LEU A  50      -2.797   2.459   3.039  1.00  0.00           C  
ATOM    765  H   LEU A  50      -7.311   2.677   4.482  1.00  0.00           H  
ATOM    766  HA  LEU A  50      -6.547   3.925   2.027  1.00  0.00           H  
ATOM    767 1HB  LEU A  50      -5.041   3.380   3.909  1.00  0.00           H  
ATOM    768 2HB  LEU A  50      -5.196   1.693   3.555  1.00  0.00           H  
ATOM    769  HG  LEU A  50      -4.131   1.977   1.463  1.00  0.00           H  
ATOM    770 1HD1 LEU A  50      -3.060   4.107   0.890  1.00  0.00           H  
ATOM    771 2HD1 LEU A  50      -4.827   4.267   0.967  1.00  0.00           H  
ATOM    772 3HD1 LEU A  50      -3.821   4.852   2.299  1.00  0.00           H  
ATOM    773 1HD2 LEU A  50      -1.930   2.477   2.410  1.00  0.00           H  
ATOM    774 2HD2 LEU A  50      -2.697   3.210   3.811  1.00  0.00           H  
ATOM    775 3HD2 LEU A  50      -2.906   1.488   3.485  1.00  0.00           H  
ATOM    776  N   ILE A  51      -7.335   0.737   1.861  1.00  0.00           N  
ATOM    777  CA  ILE A  51      -7.739  -0.310   0.949  1.00  0.00           C  
ATOM    778  C   ILE A  51      -8.918   0.152   0.115  1.00  0.00           C  
ATOM    779  O   ILE A  51      -8.913   0.002  -1.105  1.00  0.00           O  
ATOM    780  CB  ILE A  51      -8.084  -1.593   1.705  1.00  0.00           C  
ATOM    781  CG1 ILE A  51      -6.853  -2.140   2.303  1.00  0.00           C  
ATOM    782  CG2 ILE A  51      -8.723  -2.604   0.797  1.00  0.00           C  
ATOM    783  CD1 ILE A  51      -7.083  -3.188   3.232  1.00  0.00           C  
ATOM    784  H   ILE A  51      -7.388   0.575   2.865  1.00  0.00           H  
ATOM    785  HA  ILE A  51      -6.920  -0.517   0.270  1.00  0.00           H  
ATOM    786  HB  ILE A  51      -8.767  -1.362   2.510  1.00  0.00           H  
ATOM    787 1HG1 ILE A  51      -6.269  -2.525   1.563  1.00  0.00           H  
ATOM    788 2HG1 ILE A  51      -6.305  -1.348   2.791  1.00  0.00           H  
ATOM    789 1HG2 ILE A  51      -8.958  -3.497   1.361  1.00  0.00           H  
ATOM    790 2HG2 ILE A  51      -9.641  -2.192   0.390  1.00  0.00           H  
ATOM    791 3HG2 ILE A  51      -8.048  -2.862  -0.014  1.00  0.00           H  
ATOM    792 1HD1 ILE A  51      -6.144  -3.522   3.580  1.00  0.00           H  
ATOM    793 2HD1 ILE A  51      -7.673  -2.820   4.052  1.00  0.00           H  
ATOM    794 3HD1 ILE A  51      -7.603  -4.007   2.741  1.00  0.00           H  
ATOM    795  N   ASN A  52      -9.901   0.796   0.742  1.00  0.00           N  
ATOM    796  CA  ASN A  52     -11.077   1.273   0.020  1.00  0.00           C  
ATOM    797  C   ASN A  52     -10.693   2.239  -1.117  1.00  0.00           C  
ATOM    798  O   ASN A  52     -11.371   2.287  -2.145  1.00  0.00           O  
ATOM    799  CB  ASN A  52     -12.056   1.932   0.977  1.00  0.00           C  
ATOM    800  CG  ASN A  52     -12.774   0.940   1.880  1.00  0.00           C  
ATOM    801  OD1 ASN A  52     -12.841  -0.265   1.603  1.00  0.00           O  
ATOM    802  ND2 ASN A  52     -13.319   1.436   2.965  1.00  0.00           N  
ATOM    803  H   ASN A  52      -9.857   0.909   1.755  1.00  0.00           H  
ATOM    804  HA  ASN A  52     -11.569   0.414  -0.437  1.00  0.00           H  
ATOM    805 1HB  ASN A  52     -11.530   2.645   1.599  1.00  0.00           H  
ATOM    806 2HB  ASN A  52     -12.797   2.488   0.407  1.00  0.00           H  
ATOM    807 1HD2 ASN A  52     -13.803   0.835   3.600  1.00  0.00           H  
ATOM    808 2HD2 ASN A  52     -13.247   2.413   3.156  1.00  0.00           H  
ATOM    809  N   GLU A  53      -9.582   2.975  -0.966  1.00  0.00           N  
ATOM    810  CA  GLU A  53      -9.116   3.891  -2.018  1.00  0.00           C  
ATOM    811  C   GLU A  53      -8.758   3.170  -3.340  1.00  0.00           C  
ATOM    812  O   GLU A  53      -8.775   3.796  -4.404  1.00  0.00           O  
ATOM    813  CB  GLU A  53      -7.896   4.720  -1.563  1.00  0.00           C  
ATOM    814  CG  GLU A  53      -8.183   5.766  -0.483  1.00  0.00           C  
ATOM    815  CD  GLU A  53      -6.953   6.565  -0.026  1.00  0.00           C  
ATOM    816  OE1 GLU A  53      -5.847   6.204  -0.358  1.00  0.00           O  
ATOM    817  OE2 GLU A  53      -7.141   7.550   0.655  1.00  0.00           O  
ATOM    818  H   GLU A  53      -9.082   2.926  -0.076  1.00  0.00           H  
ATOM    819  HA  GLU A  53      -9.926   4.587  -2.232  1.00  0.00           H  
ATOM    820 1HB  GLU A  53      -7.110   4.066  -1.212  1.00  0.00           H  
ATOM    821 2HB  GLU A  53      -7.504   5.255  -2.416  1.00  0.00           H  
ATOM    822 1HG  GLU A  53      -8.931   6.459  -0.860  1.00  0.00           H  
ATOM    823 2HG  GLU A  53      -8.607   5.254   0.377  1.00  0.00           H  
ATOM    824  N   VAL A  54      -8.373   1.884  -3.272  1.00  0.00           N  
ATOM    825  CA  VAL A  54      -7.981   1.135  -4.475  1.00  0.00           C  
ATOM    826  C   VAL A  54      -8.865  -0.100  -4.759  1.00  0.00           C  
ATOM    827  O   VAL A  54      -9.032  -0.526  -5.907  1.00  0.00           O  
ATOM    828  CB  VAL A  54      -6.502   0.694  -4.355  1.00  0.00           C  
ATOM    829  CG1 VAL A  54      -5.620   1.903  -4.281  1.00  0.00           C  
ATOM    830  CG2 VAL A  54      -6.281  -0.161  -3.102  1.00  0.00           C  
ATOM    831  H   VAL A  54      -8.392   1.410  -2.373  1.00  0.00           H  
ATOM    832  HA  VAL A  54      -8.061   1.807  -5.329  1.00  0.00           H  
ATOM    833  HB  VAL A  54      -6.227   0.128  -5.247  1.00  0.00           H  
ATOM    834 1HG1 VAL A  54      -4.596   1.579  -4.224  1.00  0.00           H  
ATOM    835 2HG1 VAL A  54      -5.772   2.499  -5.165  1.00  0.00           H  
ATOM    836 3HG1 VAL A  54      -5.865   2.492  -3.398  1.00  0.00           H  
ATOM    837 1HG2 VAL A  54      -5.232  -0.447  -3.055  1.00  0.00           H  
ATOM    838 2HG2 VAL A  54      -6.543   0.417  -2.214  1.00  0.00           H  
ATOM    839 3HG2 VAL A  54      -6.893  -1.059  -3.140  1.00  0.00           H  
ATOM    840  N   ASP A  55      -9.486  -0.644  -3.719  1.00  0.00           N  
ATOM    841  CA  ASP A  55     -10.271  -1.872  -3.802  1.00  0.00           C  
ATOM    842  C   ASP A  55     -11.668  -1.666  -4.337  1.00  0.00           C  
ATOM    843  O   ASP A  55     -12.654  -1.743  -3.599  1.00  0.00           O  
ATOM    844  CB  ASP A  55     -10.340  -2.480  -2.406  1.00  0.00           C  
ATOM    845  CG  ASP A  55     -11.048  -3.810  -2.236  1.00  0.00           C  
ATOM    846  OD1 ASP A  55     -11.491  -4.454  -3.166  1.00  0.00           O  
ATOM    847  OD2 ASP A  55     -11.197  -4.172  -1.092  1.00  0.00           O  
ATOM    848  H   ASP A  55      -9.359  -0.230  -2.807  1.00  0.00           H  
ATOM    849  HA  ASP A  55      -9.744  -2.564  -4.465  1.00  0.00           H  
ATOM    850 1HB  ASP A  55      -9.315  -2.618  -2.060  1.00  0.00           H  
ATOM    851 2HB  ASP A  55     -10.805  -1.757  -1.738  1.00  0.00           H  
ATOM    852  N   ALA A  56     -11.751  -1.527  -5.653  1.00  0.00           N  
ATOM    853  CA  ALA A  56     -13.007  -1.280  -6.360  1.00  0.00           C  
ATOM    854  C   ALA A  56     -14.040  -2.379  -6.107  1.00  0.00           C  
ATOM    855  O   ALA A  56     -15.244  -2.129  -6.149  1.00  0.00           O  
ATOM    856  CB  ALA A  56     -12.751  -1.168  -7.851  1.00  0.00           C  
ATOM    857  H   ALA A  56     -10.858  -1.494  -6.153  1.00  0.00           H  
ATOM    858  HA  ALA A  56     -13.418  -0.339  -5.991  1.00  0.00           H  
ATOM    859 1HB  ALA A  56     -13.687  -0.953  -8.364  1.00  0.00           H  
ATOM    860 2HB  ALA A  56     -12.038  -0.364  -8.038  1.00  0.00           H  
ATOM    861 3HB  ALA A  56     -12.343  -2.112  -8.218  1.00  0.00           H  
ATOM    862  N   ASP A  57     -13.559  -3.600  -5.883  1.00  0.00           N  
ATOM    863  CA  ASP A  57     -14.412  -4.760  -5.669  1.00  0.00           C  
ATOM    864  C   ASP A  57     -14.911  -4.929  -4.227  1.00  0.00           C  
ATOM    865  O   ASP A  57     -15.802  -5.743  -3.979  1.00  0.00           O  
ATOM    866  CB  ASP A  57     -13.656  -6.019  -6.082  1.00  0.00           C  
ATOM    867  CG  ASP A  57     -13.416  -6.094  -7.590  1.00  0.00           C  
ATOM    868  OD1 ASP A  57     -14.166  -5.500  -8.329  1.00  0.00           O  
ATOM    869  OD2 ASP A  57     -12.481  -6.739  -7.990  1.00  0.00           O  
ATOM    870  H   ASP A  57     -12.555  -3.719  -5.836  1.00  0.00           H  
ATOM    871  HA  ASP A  57     -15.285  -4.655  -6.312  1.00  0.00           H  
ATOM    872 1HB  ASP A  57     -12.691  -6.032  -5.568  1.00  0.00           H  
ATOM    873 2HB  ASP A  57     -14.209  -6.903  -5.759  1.00  0.00           H  
ATOM    874  N   GLY A  58     -14.343  -4.192  -3.271  1.00  0.00           N  
ATOM    875  CA  GLY A  58     -14.750  -4.346  -1.875  1.00  0.00           C  
ATOM    876  C   GLY A  58     -14.270  -5.659  -1.228  1.00  0.00           C  
ATOM    877  O   GLY A  58     -14.938  -6.191  -0.338  1.00  0.00           O  
ATOM    878  H   GLY A  58     -13.621  -3.503  -3.495  1.00  0.00           H  
ATOM    879 1HA  GLY A  58     -14.349  -3.505  -1.307  1.00  0.00           H  
ATOM    880 2HA  GLY A  58     -15.834  -4.282  -1.811  1.00  0.00           H  
ATOM    881  N   ASN A  59     -13.146  -6.206  -1.697  1.00  0.00           N  
ATOM    882  CA  ASN A  59     -12.598  -7.474  -1.203  1.00  0.00           C  
ATOM    883  C   ASN A  59     -12.045  -7.409   0.231  1.00  0.00           C  
ATOM    884  O   ASN A  59     -12.041  -8.413   0.949  1.00  0.00           O  
ATOM    885  CB  ASN A  59     -11.507  -7.950  -2.142  1.00  0.00           C  
ATOM    886  CG  ASN A  59     -12.043  -8.476  -3.453  1.00  0.00           C  
ATOM    887  OD1 ASN A  59     -13.184  -8.953  -3.545  1.00  0.00           O  
ATOM    888  ND2 ASN A  59     -11.233  -8.388  -4.479  1.00  0.00           N  
ATOM    889  H   ASN A  59     -12.617  -5.684  -2.404  1.00  0.00           H  
ATOM    890  HA  ASN A  59     -13.403  -8.209  -1.202  1.00  0.00           H  
ATOM    891 1HB  ASN A  59     -10.828  -7.114  -2.350  1.00  0.00           H  
ATOM    892 2HB  ASN A  59     -10.920  -8.729  -1.655  1.00  0.00           H  
ATOM    893 1HD2 ASN A  59     -11.526  -8.714  -5.380  1.00  0.00           H  
ATOM    894 2HD2 ASN A  59     -10.322  -7.986  -4.363  1.00  0.00           H  
ATOM    895  N   GLY A  60     -11.568  -6.233   0.642  1.00  0.00           N  
ATOM    896  CA  GLY A  60     -10.956  -6.040   1.963  1.00  0.00           C  
ATOM    897  C   GLY A  60      -9.456  -6.351   1.946  1.00  0.00           C  
ATOM    898  O   GLY A  60      -8.812  -6.470   3.011  1.00  0.00           O  
ATOM    899  H   GLY A  60     -11.607  -5.447  -0.011  1.00  0.00           H  
ATOM    900 1HA  GLY A  60     -11.108  -5.006   2.276  1.00  0.00           H  
ATOM    901 2HA  GLY A  60     -11.458  -6.674   2.691  1.00  0.00           H  
ATOM    902  N   THR A  61      -8.937  -6.532   0.725  1.00  0.00           N  
ATOM    903  CA  THR A  61      -7.540  -6.839   0.448  1.00  0.00           C  
ATOM    904  C   THR A  61      -7.058  -5.963  -0.708  1.00  0.00           C  
ATOM    905  O   THR A  61      -7.874  -5.357  -1.399  1.00  0.00           O  
ATOM    906  CB  THR A  61      -7.362  -8.313   0.020  1.00  0.00           C  
ATOM    907  OG1 THR A  61      -7.906  -8.497  -1.295  1.00  0.00           O  
ATOM    908  CG2 THR A  61      -8.117  -9.232   0.966  1.00  0.00           C  
ATOM    909  H   THR A  61      -9.565  -6.414  -0.060  1.00  0.00           H  
ATOM    910  HA  THR A  61      -6.932  -6.620   1.325  1.00  0.00           H  
ATOM    911  HB  THR A  61      -6.299  -8.566   0.021  1.00  0.00           H  
ATOM    912  HG1 THR A  61      -7.432  -7.919  -1.909  1.00  0.00           H  
ATOM    913 1HG2 THR A  61      -7.979 -10.264   0.647  1.00  0.00           H  
ATOM    914 2HG2 THR A  61      -7.748  -9.113   1.967  1.00  0.00           H  
ATOM    915 3HG2 THR A  61      -9.177  -8.993   0.946  1.00  0.00           H  
ATOM    916  N   ILE A  62      -5.745  -5.938  -0.939  1.00  0.00           N  
ATOM    917  CA  ILE A  62      -5.169  -5.225  -2.085  1.00  0.00           C  
ATOM    918  C   ILE A  62      -4.262  -6.154  -2.919  1.00  0.00           C  
ATOM    919  O   ILE A  62      -3.423  -6.870  -2.353  1.00  0.00           O  
ATOM    920  CB  ILE A  62      -4.340  -4.015  -1.613  1.00  0.00           C  
ATOM    921  CG1 ILE A  62      -5.123  -3.098  -0.846  1.00  0.00           C  
ATOM    922  CG2 ILE A  62      -3.796  -3.277  -2.707  1.00  0.00           C  
ATOM    923  CD1 ILE A  62      -4.285  -1.963  -0.340  1.00  0.00           C  
ATOM    924  H   ILE A  62      -5.134  -6.428  -0.286  1.00  0.00           H  
ATOM    925  HA  ILE A  62      -5.977  -4.869  -2.727  1.00  0.00           H  
ATOM    926  HB  ILE A  62      -3.568  -4.378  -0.987  1.00  0.00           H  
ATOM    927 1HG1 ILE A  62      -5.946  -2.711  -1.444  1.00  0.00           H  
ATOM    928 2HG1 ILE A  62      -5.526  -3.645  -0.024  1.00  0.00           H  
ATOM    929 1HG2 ILE A  62      -3.205  -2.444  -2.345  1.00  0.00           H  
ATOM    930 2HG2 ILE A  62      -3.190  -3.913  -3.310  1.00  0.00           H  
ATOM    931 3HG2 ILE A  62      -4.610  -2.918  -3.255  1.00  0.00           H  
ATOM    932 1HD1 ILE A  62      -4.857  -1.283   0.262  1.00  0.00           H  
ATOM    933 2HD1 ILE A  62      -3.483  -2.352   0.241  1.00  0.00           H  
ATOM    934 3HD1 ILE A  62      -3.877  -1.419  -1.186  1.00  0.00           H  
ATOM    935  N   ASP A  63      -4.475  -6.241  -4.247  1.00  0.00           N  
ATOM    936  CA  ASP A  63      -3.578  -7.100  -5.049  1.00  0.00           C  
ATOM    937  C   ASP A  63      -2.370  -6.283  -5.514  1.00  0.00           C  
ATOM    938  O   ASP A  63      -2.307  -5.091  -5.232  1.00  0.00           O  
ATOM    939  CB  ASP A  63      -4.305  -7.765  -6.237  1.00  0.00           C  
ATOM    940  CG  ASP A  63      -4.730  -6.847  -7.395  1.00  0.00           C  
ATOM    941  OD1 ASP A  63      -4.212  -5.745  -7.510  1.00  0.00           O  
ATOM    942  OD2 ASP A  63      -5.538  -7.292  -8.191  1.00  0.00           O  
ATOM    943  H   ASP A  63      -5.225  -5.683  -4.676  1.00  0.00           H  
ATOM    944  HA  ASP A  63      -3.202  -7.900  -4.416  1.00  0.00           H  
ATOM    945 1HB  ASP A  63      -3.669  -8.547  -6.645  1.00  0.00           H  
ATOM    946 2HB  ASP A  63      -5.202  -8.256  -5.861  1.00  0.00           H  
ATOM    947  N   PHE A  64      -1.435  -6.869  -6.264  1.00  0.00           N  
ATOM    948  CA  PHE A  64      -0.255  -6.084  -6.631  1.00  0.00           C  
ATOM    949  C   PHE A  64      -0.555  -4.776  -7.419  1.00  0.00           C  
ATOM    950  O   PHE A  64      -0.105  -3.719  -6.977  1.00  0.00           O  
ATOM    951  CB  PHE A  64       0.835  -6.961  -7.253  1.00  0.00           C  
ATOM    952  CG  PHE A  64       2.042  -6.198  -7.725  1.00  0.00           C  
ATOM    953  CD1 PHE A  64       2.956  -5.733  -6.803  1.00  0.00           C  
ATOM    954  CD2 PHE A  64       2.287  -5.974  -9.070  1.00  0.00           C  
ATOM    955  CE1 PHE A  64       4.091  -5.063  -7.194  1.00  0.00           C  
ATOM    956  CE2 PHE A  64       3.423  -5.307  -9.472  1.00  0.00           C  
ATOM    957  CZ  PHE A  64       4.329  -4.854  -8.532  1.00  0.00           C  
ATOM    958  H   PHE A  64      -1.508  -7.846  -6.512  1.00  0.00           H  
ATOM    959  HA  PHE A  64       0.198  -5.767  -5.693  1.00  0.00           H  
ATOM    960 1HB  PHE A  64       1.181  -7.649  -6.480  1.00  0.00           H  
ATOM    961 2HB  PHE A  64       0.469  -7.584  -8.042  1.00  0.00           H  
ATOM    962  HD1 PHE A  64       2.763  -5.908  -5.757  1.00  0.00           H  
ATOM    963  HD2 PHE A  64       1.580  -6.338  -9.811  1.00  0.00           H  
ATOM    964  HE1 PHE A  64       4.802  -4.706  -6.447  1.00  0.00           H  
ATOM    965  HE2 PHE A  64       3.611  -5.140 -10.531  1.00  0.00           H  
ATOM    966  HZ  PHE A  64       5.231  -4.328  -8.852  1.00  0.00           H  
ATOM    967  N   PRO A  65      -1.216  -4.774  -8.600  1.00  0.00           N  
ATOM    968  CA  PRO A  65      -1.605  -3.555  -9.303  1.00  0.00           C  
ATOM    969  C   PRO A  65      -2.330  -2.541  -8.409  1.00  0.00           C  
ATOM    970  O   PRO A  65      -2.070  -1.328  -8.487  1.00  0.00           O  
ATOM    971  CB  PRO A  65      -2.540  -4.104 -10.380  1.00  0.00           C  
ATOM    972  CG  PRO A  65      -1.995  -5.476 -10.670  1.00  0.00           C  
ATOM    973  CD  PRO A  65      -1.573  -6.014  -9.319  1.00  0.00           C  
ATOM    974  HA  PRO A  65      -0.713  -3.107  -9.751  1.00  0.00           H  
ATOM    975 1HB  PRO A  65      -3.575  -4.141  -9.988  1.00  0.00           H  
ATOM    976 2HB  PRO A  65      -2.548  -3.440 -11.255  1.00  0.00           H  
ATOM    977 1HG  PRO A  65      -2.775  -6.095 -11.139  1.00  0.00           H  
ATOM    978 2HG  PRO A  65      -1.162  -5.413 -11.382  1.00  0.00           H  
ATOM    979 1HD  PRO A  65      -2.390  -6.538  -8.839  1.00  0.00           H  
ATOM    980 2HD  PRO A  65      -0.732  -6.639  -9.494  1.00  0.00           H  
ATOM    981  N   GLU A  66      -3.199  -3.029  -7.510  1.00  0.00           N  
ATOM    982  CA  GLU A  66      -3.892  -2.127  -6.597  1.00  0.00           C  
ATOM    983  C   GLU A  66      -2.880  -1.503  -5.640  1.00  0.00           C  
ATOM    984  O   GLU A  66      -2.981  -0.321  -5.309  1.00  0.00           O  
ATOM    985  CB  GLU A  66      -5.023  -2.840  -5.867  1.00  0.00           C  
ATOM    986  CG  GLU A  66      -6.212  -3.211  -6.707  1.00  0.00           C  
ATOM    987  CD  GLU A  66      -7.225  -4.059  -5.969  1.00  0.00           C  
ATOM    988  OE1 GLU A  66      -6.842  -4.825  -5.100  1.00  0.00           O  
ATOM    989  OE2 GLU A  66      -8.392  -3.940  -6.274  1.00  0.00           O  
ATOM    990  H   GLU A  66      -3.418  -4.036  -7.468  1.00  0.00           H  
ATOM    991  HA  GLU A  66      -4.339  -1.322  -7.180  1.00  0.00           H  
ATOM    992 1HB  GLU A  66      -4.646  -3.747  -5.421  1.00  0.00           H  
ATOM    993 2HB  GLU A  66      -5.404  -2.197  -5.097  1.00  0.00           H  
ATOM    994 1HG  GLU A  66      -6.702  -2.294  -7.039  1.00  0.00           H  
ATOM    995 2HG  GLU A  66      -5.863  -3.748  -7.588  1.00  0.00           H  
ATOM    996  N   PHE A  67      -1.871  -2.279  -5.230  1.00  0.00           N  
ATOM    997  CA  PHE A  67      -0.798  -1.767  -4.390  1.00  0.00           C  
ATOM    998  C   PHE A  67       0.013  -0.720  -5.086  1.00  0.00           C  
ATOM    999  O   PHE A  67       0.364   0.290  -4.486  1.00  0.00           O  
ATOM   1000  CB  PHE A  67       0.148  -2.850  -3.905  1.00  0.00           C  
ATOM   1001  CG  PHE A  67      -0.252  -3.414  -2.676  1.00  0.00           C  
ATOM   1002  CD1 PHE A  67      -0.636  -4.697  -2.553  1.00  0.00           C  
ATOM   1003  CD2 PHE A  67      -0.233  -2.615  -1.587  1.00  0.00           C  
ATOM   1004  CE1 PHE A  67      -0.994  -5.160  -1.352  1.00  0.00           C  
ATOM   1005  CE2 PHE A  67      -0.590  -3.073  -0.390  1.00  0.00           C  
ATOM   1006  CZ  PHE A  67      -0.968  -4.317  -0.264  1.00  0.00           C  
ATOM   1007  H   PHE A  67      -1.858  -3.263  -5.505  1.00  0.00           H  
ATOM   1008  HA  PHE A  67      -1.253  -1.318  -3.510  1.00  0.00           H  
ATOM   1009 1HB  PHE A  67       0.191  -3.644  -4.619  1.00  0.00           H  
ATOM   1010 2HB  PHE A  67       1.140  -2.456  -3.809  1.00  0.00           H  
ATOM   1011  HD1 PHE A  67      -0.653  -5.346  -3.418  1.00  0.00           H  
ATOM   1012  HD2 PHE A  67       0.077  -1.593  -1.713  1.00  0.00           H  
ATOM   1013  HE1 PHE A  67      -1.309  -6.193  -1.251  1.00  0.00           H  
ATOM   1014  HE2 PHE A  67      -0.581  -2.441   0.475  1.00  0.00           H  
ATOM   1015  HZ  PHE A  67      -1.260  -4.652   0.701  1.00  0.00           H  
ATOM   1016  N   LEU A  68       0.247  -0.885  -6.380  1.00  0.00           N  
ATOM   1017  CA  LEU A  68       1.039   0.125  -7.055  1.00  0.00           C  
ATOM   1018  C   LEU A  68       0.293   1.459  -6.932  1.00  0.00           C  
ATOM   1019  O   LEU A  68       0.901   2.506  -6.661  1.00  0.00           O  
ATOM   1020  CB  LEU A  68       1.217  -0.247  -8.531  1.00  0.00           C  
ATOM   1021  CG  LEU A  68       2.058  -1.500  -8.800  1.00  0.00           C  
ATOM   1022  CD1 LEU A  68       2.043  -1.802 -10.283  1.00  0.00           C  
ATOM   1023  CD2 LEU A  68       3.432  -1.283  -8.281  1.00  0.00           C  
ATOM   1024  H   LEU A  68      -0.064  -1.739  -6.848  1.00  0.00           H  
ATOM   1025  HA  LEU A  68       2.007   0.208  -6.571  1.00  0.00           H  
ATOM   1026 1HB  LEU A  68       0.237  -0.408  -8.969  1.00  0.00           H  
ATOM   1027 2HB  LEU A  68       1.688   0.588  -9.044  1.00  0.00           H  
ATOM   1028  HG  LEU A  68       1.614  -2.357  -8.288  1.00  0.00           H  
ATOM   1029 1HD1 LEU A  68       2.622  -2.697 -10.480  1.00  0.00           H  
ATOM   1030 2HD1 LEU A  68       1.024  -1.954 -10.616  1.00  0.00           H  
ATOM   1031 3HD1 LEU A  68       2.475  -0.965 -10.825  1.00  0.00           H  
ATOM   1032 1HD2 LEU A  68       4.040  -2.150  -8.452  1.00  0.00           H  
ATOM   1033 2HD2 LEU A  68       3.885  -0.427  -8.779  1.00  0.00           H  
ATOM   1034 3HD2 LEU A  68       3.355  -1.102  -7.223  1.00  0.00           H  
ATOM   1035  N   THR A  69      -1.038   1.402  -7.064  1.00  0.00           N  
ATOM   1036  CA  THR A  69      -1.873   2.584  -6.908  1.00  0.00           C  
ATOM   1037  C   THR A  69      -1.872   3.077  -5.453  1.00  0.00           C  
ATOM   1038  O   THR A  69      -1.768   4.279  -5.198  1.00  0.00           O  
ATOM   1039  CB  THR A  69      -3.314   2.326  -7.362  1.00  0.00           C  
ATOM   1040  OG1 THR A  69      -3.334   1.953  -8.749  1.00  0.00           O  
ATOM   1041  CG2 THR A  69      -4.101   3.579  -7.169  1.00  0.00           C  
ATOM   1042  H   THR A  69      -1.469   0.505  -7.306  1.00  0.00           H  
ATOM   1043  HA  THR A  69      -1.462   3.378  -7.531  1.00  0.00           H  
ATOM   1044  HB  THR A  69      -3.752   1.528  -6.771  1.00  0.00           H  
ATOM   1045  HG1 THR A  69      -2.910   1.085  -8.849  1.00  0.00           H  
ATOM   1046 1HG2 THR A  69      -5.133   3.420  -7.477  1.00  0.00           H  
ATOM   1047 2HG2 THR A  69      -4.066   3.846  -6.120  1.00  0.00           H  
ATOM   1048 3HG2 THR A  69      -3.665   4.382  -7.759  1.00  0.00           H  
ATOM   1049  N   MET A  70      -1.986   2.149  -4.494  1.00  0.00           N  
ATOM   1050  CA  MET A  70      -2.028   2.510  -3.079  1.00  0.00           C  
ATOM   1051  C   MET A  70      -0.785   3.282  -2.705  1.00  0.00           C  
ATOM   1052  O   MET A  70      -0.855   4.343  -2.088  1.00  0.00           O  
ATOM   1053  CB  MET A  70      -2.055   1.282  -2.173  1.00  0.00           C  
ATOM   1054  CG  MET A  70      -2.172   1.645  -0.709  1.00  0.00           C  
ATOM   1055  SD  MET A  70      -1.883   0.278   0.451  1.00  0.00           S  
ATOM   1056  CE  MET A  70      -0.119   0.280   0.553  1.00  0.00           C  
ATOM   1057  H   MET A  70      -2.082   1.174  -4.764  1.00  0.00           H  
ATOM   1058  HA  MET A  70      -2.899   3.140  -2.895  1.00  0.00           H  
ATOM   1059 1HB  MET A  70      -2.889   0.636  -2.449  1.00  0.00           H  
ATOM   1060 2HB  MET A  70      -1.138   0.713  -2.302  1.00  0.00           H  
ATOM   1061 1HG  MET A  70      -1.468   2.444  -0.479  1.00  0.00           H  
ATOM   1062 2HG  MET A  70      -3.176   2.023  -0.560  1.00  0.00           H  
ATOM   1063 1HE  MET A  70       0.221  -0.505   1.225  1.00  0.00           H  
ATOM   1064 2HE  MET A  70       0.294   0.133  -0.431  1.00  0.00           H  
ATOM   1065 3HE  MET A  70       0.215   1.215   0.924  1.00  0.00           H  
ATOM   1066  N   TYR A  71       0.363   2.744  -3.096  1.00  0.00           N  
ATOM   1067  CA  TYR A  71       1.633   3.353  -2.777  1.00  0.00           C  
ATOM   1068  C   TYR A  71       1.736   4.723  -3.431  1.00  0.00           C  
ATOM   1069  O   TYR A  71       2.258   5.649  -2.811  1.00  0.00           O  
ATOM   1070  CB  TYR A  71       2.763   2.430  -3.171  1.00  0.00           C  
ATOM   1071  CG  TYR A  71       2.896   1.199  -2.251  1.00  0.00           C  
ATOM   1072  CD1 TYR A  71       2.837  -0.070  -2.781  1.00  0.00           C  
ATOM   1073  CD2 TYR A  71       3.059   1.342  -0.879  1.00  0.00           C  
ATOM   1074  CE1 TYR A  71       2.940  -1.156  -1.980  1.00  0.00           C  
ATOM   1075  CE2 TYR A  71       3.167   0.234  -0.078  1.00  0.00           C  
ATOM   1076  CZ  TYR A  71       3.098  -1.012  -0.645  1.00  0.00           C  
ATOM   1077  OH  TYR A  71       3.180  -2.121   0.106  1.00  0.00           O  
ATOM   1078  H   TYR A  71       0.347   1.875  -3.622  1.00  0.00           H  
ATOM   1079  HA  TYR A  71       1.680   3.495  -1.702  1.00  0.00           H  
ATOM   1080 1HB  TYR A  71       2.570   2.083  -4.184  1.00  0.00           H  
ATOM   1081 2HB  TYR A  71       3.698   2.969  -3.171  1.00  0.00           H  
ATOM   1082  HD1 TYR A  71       2.701  -0.213  -3.845  1.00  0.00           H  
ATOM   1083  HD2 TYR A  71       3.095   2.315  -0.432  1.00  0.00           H  
ATOM   1084  HE1 TYR A  71       2.888  -2.143  -2.407  1.00  0.00           H  
ATOM   1085  HE2 TYR A  71       3.292   0.348   0.997  1.00  0.00           H  
ATOM   1086  HH  TYR A  71       3.565  -1.903   0.956  1.00  0.00           H  
ATOM   1087  N   LYS A  72       1.222   4.875  -4.663  1.00  0.00           N  
ATOM   1088  CA  LYS A  72       1.212   6.184  -5.314  1.00  0.00           C  
ATOM   1089  C   LYS A  72       0.460   7.178  -4.437  1.00  0.00           C  
ATOM   1090  O   LYS A  72       0.949   8.278  -4.175  1.00  0.00           O  
ATOM   1091  CB  LYS A  72       0.545   6.125  -6.693  1.00  0.00           C  
ATOM   1092  CG  LYS A  72       0.510   7.461  -7.448  1.00  0.00           C  
ATOM   1093  CD  LYS A  72      -0.159   7.303  -8.816  1.00  0.00           C  
ATOM   1094  CE  LYS A  72      -0.109   8.601  -9.634  1.00  0.00           C  
ATOM   1095  NZ  LYS A  72      -0.943   9.687  -9.031  1.00  0.00           N  
ATOM   1096  H   LYS A  72       0.842   4.071  -5.169  1.00  0.00           H  
ATOM   1097  HA  LYS A  72       2.240   6.532  -5.426  1.00  0.00           H  
ATOM   1098 1HB  LYS A  72       1.048   5.380  -7.311  1.00  0.00           H  
ATOM   1099 2HB  LYS A  72      -0.483   5.807  -6.583  1.00  0.00           H  
ATOM   1100 1HG  LYS A  72      -0.055   8.196  -6.861  1.00  0.00           H  
ATOM   1101 2HG  LYS A  72       1.525   7.833  -7.582  1.00  0.00           H  
ATOM   1102 1HD  LYS A  72       0.337   6.508  -9.373  1.00  0.00           H  
ATOM   1103 2HD  LYS A  72      -1.204   7.022  -8.670  1.00  0.00           H  
ATOM   1104 1HE  LYS A  72       0.922   8.944  -9.693  1.00  0.00           H  
ATOM   1105 2HE  LYS A  72      -0.472   8.398 -10.641  1.00  0.00           H  
ATOM   1106 1HZ  LYS A  72      -0.886  10.522  -9.585  1.00  0.00           H  
ATOM   1107 2HZ  LYS A  72      -1.903   9.400  -8.970  1.00  0.00           H  
ATOM   1108 3HZ  LYS A  72      -0.609   9.911  -8.082  1.00  0.00           H  
ATOM   1109  N   TYR A  73      -0.712   6.777  -3.941  1.00  0.00           N  
ATOM   1110  CA  TYR A  73      -1.499   7.668  -3.094  1.00  0.00           C  
ATOM   1111  C   TYR A  73      -0.697   8.022  -1.840  1.00  0.00           C  
ATOM   1112  O   TYR A  73      -0.687   9.169  -1.376  1.00  0.00           O  
ATOM   1113  CB  TYR A  73      -2.824   7.008  -2.694  1.00  0.00           C  
ATOM   1114  CG  TYR A  73      -3.810   6.811  -3.827  1.00  0.00           C  
ATOM   1115  CD1 TYR A  73      -4.809   5.847  -3.710  1.00  0.00           C  
ATOM   1116  CD2 TYR A  73      -3.719   7.579  -4.979  1.00  0.00           C  
ATOM   1117  CE1 TYR A  73      -5.719   5.670  -4.729  1.00  0.00           C  
ATOM   1118  CE2 TYR A  73      -4.633   7.394  -6.000  1.00  0.00           C  
ATOM   1119  CZ  TYR A  73      -5.633   6.445  -5.874  1.00  0.00           C  
ATOM   1120  OH  TYR A  73      -6.556   6.270  -6.884  1.00  0.00           O  
ATOM   1121  H   TYR A  73      -1.068   5.848  -4.184  1.00  0.00           H  
ATOM   1122  HA  TYR A  73      -1.699   8.592  -3.643  1.00  0.00           H  
ATOM   1123 1HB  TYR A  73      -2.628   6.039  -2.248  1.00  0.00           H  
ATOM   1124 2HB  TYR A  73      -3.310   7.614  -1.929  1.00  0.00           H  
ATOM   1125  HD1 TYR A  73      -4.879   5.238  -2.803  1.00  0.00           H  
ATOM   1126  HD2 TYR A  73      -2.932   8.333  -5.076  1.00  0.00           H  
ATOM   1127  HE1 TYR A  73      -6.504   4.923  -4.634  1.00  0.00           H  
ATOM   1128  HE2 TYR A  73      -4.567   8.001  -6.902  1.00  0.00           H  
ATOM   1129  HH  TYR A  73      -7.096   5.493  -6.690  1.00  0.00           H  
ATOM   1130  N   LEU A  74      -0.001   7.034  -1.293  1.00  0.00           N  
ATOM   1131  CA  LEU A  74       0.794   7.269  -0.108  1.00  0.00           C  
ATOM   1132  C   LEU A  74       1.979   8.187  -0.417  1.00  0.00           C  
ATOM   1133  O   LEU A  74       2.450   8.922   0.456  1.00  0.00           O  
ATOM   1134  CB  LEU A  74       1.279   5.954   0.476  1.00  0.00           C  
ATOM   1135  CG  LEU A  74       0.202   5.048   1.012  1.00  0.00           C  
ATOM   1136  CD1 LEU A  74       0.849   3.867   1.507  1.00  0.00           C  
ATOM   1137  CD2 LEU A  74      -0.585   5.715   2.059  1.00  0.00           C  
ATOM   1138  H   LEU A  74      -0.058   6.097  -1.698  1.00  0.00           H  
ATOM   1139  HA  LEU A  74       0.165   7.759   0.633  1.00  0.00           H  
ATOM   1140 1HB  LEU A  74       1.804   5.413  -0.301  1.00  0.00           H  
ATOM   1141 2HB  LEU A  74       1.969   6.143   1.268  1.00  0.00           H  
ATOM   1142  HG  LEU A  74      -0.466   4.761   0.218  1.00  0.00           H  
ATOM   1143 1HD1 LEU A  74       0.117   3.191   1.901  1.00  0.00           H  
ATOM   1144 2HD1 LEU A  74       1.405   3.393   0.712  1.00  0.00           H  
ATOM   1145 3HD1 LEU A  74       1.509   4.189   2.283  1.00  0.00           H  
ATOM   1146 1HD2 LEU A  74      -1.336   5.030   2.424  1.00  0.00           H  
ATOM   1147 2HD2 LEU A  74       0.042   5.989   2.857  1.00  0.00           H  
ATOM   1148 3HD2 LEU A  74      -1.068   6.601   1.649  1.00  0.00           H  
ATOM   1149  N   GLU A  75       2.503   8.143  -1.648  1.00  0.00           N  
ATOM   1150  CA  GLU A  75       3.594   9.047  -2.005  1.00  0.00           C  
ATOM   1151  C   GLU A  75       3.070  10.471  -1.949  1.00  0.00           C  
ATOM   1152  O   GLU A  75       3.672  11.349  -1.326  1.00  0.00           O  
ATOM   1153  CB  GLU A  75       4.139   8.783  -3.417  1.00  0.00           C  
ATOM   1154  CG  GLU A  75       5.341   9.660  -3.790  1.00  0.00           C  
ATOM   1155  CD  GLU A  75       5.910   9.395  -5.176  1.00  0.00           C  
ATOM   1156  OE1 GLU A  75       5.404   8.547  -5.873  1.00  0.00           O  
ATOM   1157  OE2 GLU A  75       6.857  10.059  -5.531  1.00  0.00           O  
ATOM   1158  H   GLU A  75       2.144   7.480  -2.332  1.00  0.00           H  
ATOM   1159  HA  GLU A  75       4.401   8.946  -1.284  1.00  0.00           H  
ATOM   1160 1HB  GLU A  75       4.406   7.750  -3.529  1.00  0.00           H  
ATOM   1161 2HB  GLU A  75       3.361   8.990  -4.146  1.00  0.00           H  
ATOM   1162 1HG  GLU A  75       5.032  10.704  -3.735  1.00  0.00           H  
ATOM   1163 2HG  GLU A  75       6.124   9.504  -3.048  1.00  0.00           H  
ATOM   1164  N   GLU A  76       1.892  10.670  -2.548  1.00  0.00           N  
ATOM   1165  CA  GLU A  76       1.247  11.976  -2.646  1.00  0.00           C  
ATOM   1166  C   GLU A  76       0.952  12.554  -1.265  1.00  0.00           C  
ATOM   1167  O   GLU A  76       1.070  13.763  -1.050  1.00  0.00           O  
ATOM   1168  CB  GLU A  76      -0.044  11.854  -3.472  1.00  0.00           C  
ATOM   1169  CG  GLU A  76       0.196  11.561  -4.962  1.00  0.00           C  
ATOM   1170  CD  GLU A  76      -1.068  11.299  -5.762  1.00  0.00           C  
ATOM   1171  OE1 GLU A  76      -2.134  11.264  -5.195  1.00  0.00           O  
ATOM   1172  OE2 GLU A  76      -0.949  11.108  -6.965  1.00  0.00           O  
ATOM   1173  H   GLU A  76       1.456   9.868  -3.008  1.00  0.00           H  
ATOM   1174  HA  GLU A  76       1.924  12.654  -3.161  1.00  0.00           H  
ATOM   1175 1HB  GLU A  76      -0.659  11.054  -3.072  1.00  0.00           H  
ATOM   1176 2HB  GLU A  76      -0.616  12.777  -3.393  1.00  0.00           H  
ATOM   1177 1HG  GLU A  76       0.716  12.410  -5.400  1.00  0.00           H  
ATOM   1178 2HG  GLU A  76       0.853  10.695  -5.040  1.00  0.00           H  
ATOM   1179  N   ASN A  77       0.624  11.681  -0.314  1.00  0.00           N  
ATOM   1180  CA  ASN A  77       0.325  12.099   1.047  1.00  0.00           C  
ATOM   1181  C   ASN A  77       1.545  12.114   1.984  1.00  0.00           C  
ATOM   1182  O   ASN A  77       1.397  12.367   3.182  1.00  0.00           O  
ATOM   1183  CB  ASN A  77      -0.755  11.207   1.621  1.00  0.00           C  
ATOM   1184  CG  ASN A  77      -2.095  11.450   0.975  1.00  0.00           C  
ATOM   1185  OD1 ASN A  77      -2.450  12.595   0.663  1.00  0.00           O  
ATOM   1186  ND2 ASN A  77      -2.845  10.401   0.766  1.00  0.00           N  
ATOM   1187  H   ASN A  77       0.509  10.701  -0.576  1.00  0.00           H  
ATOM   1188  HA  ASN A  77      -0.057  13.119   1.007  1.00  0.00           H  
ATOM   1189 1HB  ASN A  77      -0.472  10.161   1.467  1.00  0.00           H  
ATOM   1190 2HB  ASN A  77      -0.836  11.371   2.695  1.00  0.00           H  
ATOM   1191 1HD2 ASN A  77      -3.744  10.503   0.338  1.00  0.00           H  
ATOM   1192 2HD2 ASN A  77      -2.523   9.493   1.028  1.00  0.00           H  
ATOM   1193  N   GLY A  78       2.747  11.826   1.463  1.00  0.00           N  
ATOM   1194  CA  GLY A  78       3.969  11.843   2.270  1.00  0.00           C  
ATOM   1195  C   GLY A  78       4.139  10.637   3.202  1.00  0.00           C  
ATOM   1196  O   GLY A  78       4.965  10.668   4.113  1.00  0.00           O  
ATOM   1197  H   GLY A  78       2.842  11.624   0.468  1.00  0.00           H  
ATOM   1198 1HA  GLY A  78       4.826  11.894   1.596  1.00  0.00           H  
ATOM   1199 2HA  GLY A  78       3.988  12.758   2.860  1.00  0.00           H  
ATOM   1200  N   VAL A  79       3.353   9.588   2.987  1.00  0.00           N  
ATOM   1201  CA  VAL A  79       3.361   8.404   3.837  1.00  0.00           C  
ATOM   1202  C   VAL A  79       4.298   7.322   3.354  1.00  0.00           C  
ATOM   1203  O   VAL A  79       4.946   6.640   4.155  1.00  0.00           O  
ATOM   1204  CB  VAL A  79       1.971   7.806   3.945  1.00  0.00           C  
ATOM   1205  CG1 VAL A  79       2.069   6.515   4.734  1.00  0.00           C  
ATOM   1206  CG2 VAL A  79       1.063   8.783   4.600  1.00  0.00           C  
ATOM   1207  H   VAL A  79       2.728   9.602   2.186  1.00  0.00           H  
ATOM   1208  HA  VAL A  79       3.676   8.710   4.836  1.00  0.00           H  
ATOM   1209  HB  VAL A  79       1.600   7.589   2.966  1.00  0.00           H  
ATOM   1210 1HG1 VAL A  79       1.109   6.053   4.836  1.00  0.00           H  
ATOM   1211 2HG1 VAL A  79       2.742   5.834   4.219  1.00  0.00           H  
ATOM   1212 3HG1 VAL A  79       2.459   6.752   5.707  1.00  0.00           H  
ATOM   1213 1HG2 VAL A  79       0.071   8.363   4.688  1.00  0.00           H  
ATOM   1214 2HG2 VAL A  79       1.457   9.008   5.584  1.00  0.00           H  
ATOM   1215 3HG2 VAL A  79       1.022   9.697   4.007  1.00  0.00           H  
ATOM   1216  N   LEU A  80       4.362   7.153   2.038  1.00  0.00           N  
ATOM   1217  CA  LEU A  80       5.171   6.097   1.433  1.00  0.00           C  
ATOM   1218  C   LEU A  80       6.591   6.153   2.002  1.00  0.00           C  
ATOM   1219  O   LEU A  80       7.207   5.122   2.289  1.00  0.00           O  
ATOM   1220  CB  LEU A  80       5.218   6.294  -0.089  1.00  0.00           C  
ATOM   1221  CG  LEU A  80       5.894   5.223  -0.897  1.00  0.00           C  
ATOM   1222  CD1 LEU A  80       5.131   4.000  -0.722  1.00  0.00           C  
ATOM   1223  CD2 LEU A  80       5.894   5.598  -2.355  1.00  0.00           C  
ATOM   1224  H   LEU A  80       3.803   7.770   1.450  1.00  0.00           H  
ATOM   1225  HA  LEU A  80       4.728   5.132   1.664  1.00  0.00           H  
ATOM   1226 1HB  LEU A  80       4.209   6.365  -0.453  1.00  0.00           H  
ATOM   1227 2HB  LEU A  80       5.732   7.231  -0.301  1.00  0.00           H  
ATOM   1228  HG  LEU A  80       6.917   5.068  -0.548  1.00  0.00           H  
ATOM   1229 1HD1 LEU A  80       5.583   3.202  -1.312  1.00  0.00           H  
ATOM   1230 2HD1 LEU A  80       5.111   3.727   0.328  1.00  0.00           H  
ATOM   1231 3HD1 LEU A  80       4.121   4.192  -1.071  1.00  0.00           H  
ATOM   1232 1HD2 LEU A  80       6.355   4.810  -2.938  1.00  0.00           H  
ATOM   1233 2HD2 LEU A  80       4.869   5.728  -2.684  1.00  0.00           H  
ATOM   1234 3HD2 LEU A  80       6.451   6.528  -2.498  1.00  0.00           H  
ATOM   1235  N   ASP A  81       7.093   7.375   2.179  1.00  0.00           N  
ATOM   1236  CA  ASP A  81       8.426   7.640   2.692  1.00  0.00           C  
ATOM   1237  C   ASP A  81       8.655   7.082   4.100  1.00  0.00           C  
ATOM   1238  O   ASP A  81       9.772   6.672   4.422  1.00  0.00           O  
ATOM   1239  CB  ASP A  81       8.663   9.148   2.710  1.00  0.00           C  
ATOM   1240  CG  ASP A  81       8.826   9.741   1.311  1.00  0.00           C  
ATOM   1241  OD1 ASP A  81       9.018   8.994   0.376  1.00  0.00           O  
ATOM   1242  OD2 ASP A  81       8.739  10.937   1.188  1.00  0.00           O  
ATOM   1243  H   ASP A  81       6.509   8.162   1.936  1.00  0.00           H  
ATOM   1244  HA  ASP A  81       9.146   7.174   2.019  1.00  0.00           H  
ATOM   1245 1HB  ASP A  81       7.820   9.640   3.207  1.00  0.00           H  
ATOM   1246 2HB  ASP A  81       9.555   9.368   3.293  1.00  0.00           H  
ATOM   1247  N   GLU A  82       7.619   7.091   4.953  1.00  0.00           N  
ATOM   1248  CA  GLU A  82       7.773   6.614   6.325  1.00  0.00           C  
ATOM   1249  C   GLU A  82       7.768   5.106   6.322  1.00  0.00           C  
ATOM   1250  O   GLU A  82       8.523   4.459   7.059  1.00  0.00           O  
ATOM   1251  CB  GLU A  82       6.644   7.123   7.237  1.00  0.00           C  
ATOM   1252  CG  GLU A  82       6.646   8.632   7.481  1.00  0.00           C  
ATOM   1253  CD  GLU A  82       5.579   9.103   8.470  1.00  0.00           C  
ATOM   1254  OE1 GLU A  82       4.788   8.307   8.904  1.00  0.00           O  
ATOM   1255  OE2 GLU A  82       5.577  10.270   8.789  1.00  0.00           O  
ATOM   1256  H   GLU A  82       6.701   7.378   4.633  1.00  0.00           H  
ATOM   1257  HA  GLU A  82       8.731   6.958   6.716  1.00  0.00           H  
ATOM   1258 1HB  GLU A  82       5.680   6.864   6.791  1.00  0.00           H  
ATOM   1259 2HB  GLU A  82       6.698   6.622   8.204  1.00  0.00           H  
ATOM   1260 1HG  GLU A  82       7.626   8.924   7.856  1.00  0.00           H  
ATOM   1261 2HG  GLU A  82       6.489   9.133   6.523  1.00  0.00           H  
ATOM   1262  N   LEU A  83       6.937   4.538   5.444  1.00  0.00           N  
ATOM   1263  CA  LEU A  83       6.837   3.094   5.385  1.00  0.00           C  
ATOM   1264  C   LEU A  83       8.184   2.552   4.946  1.00  0.00           C  
ATOM   1265  O   LEU A  83       8.693   1.559   5.488  1.00  0.00           O  
ATOM   1266  CB  LEU A  83       5.778   2.666   4.365  1.00  0.00           C  
ATOM   1267  CG  LEU A  83       4.317   3.022   4.648  1.00  0.00           C  
ATOM   1268  CD1 LEU A  83       3.494   2.602   3.464  1.00  0.00           C  
ATOM   1269  CD2 LEU A  83       3.825   2.375   5.876  1.00  0.00           C  
ATOM   1270  H   LEU A  83       6.350   5.134   4.855  1.00  0.00           H  
ATOM   1271  HA  LEU A  83       6.606   2.702   6.356  1.00  0.00           H  
ATOM   1272 1HB  LEU A  83       6.028   3.131   3.421  1.00  0.00           H  
ATOM   1273 2HB  LEU A  83       5.837   1.594   4.246  1.00  0.00           H  
ATOM   1274  HG  LEU A  83       4.228   4.100   4.762  1.00  0.00           H  
ATOM   1275 1HD1 LEU A  83       2.471   2.860   3.668  1.00  0.00           H  
ATOM   1276 2HD1 LEU A  83       3.845   3.110   2.571  1.00  0.00           H  
ATOM   1277 3HD1 LEU A  83       3.570   1.537   3.319  1.00  0.00           H  
ATOM   1278 1HD2 LEU A  83       2.788   2.663   6.031  1.00  0.00           H  
ATOM   1279 2HD2 LEU A  83       3.898   1.304   5.787  1.00  0.00           H  
ATOM   1280 3HD2 LEU A  83       4.402   2.704   6.701  1.00  0.00           H  
ATOM   1281  N   LEU A  84       8.778   3.259   3.983  1.00  0.00           N  
ATOM   1282  CA  LEU A  84      10.049   2.881   3.430  1.00  0.00           C  
ATOM   1283  C   LEU A  84      11.153   3.020   4.455  1.00  0.00           C  
ATOM   1284  O   LEU A  84      11.859   2.054   4.716  1.00  0.00           O  
ATOM   1285  CB  LEU A  84      10.392   3.759   2.235  1.00  0.00           C  
ATOM   1286  CG  LEU A  84      11.707   3.431   1.570  1.00  0.00           C  
ATOM   1287  CD1 LEU A  84      11.599   2.001   0.978  1.00  0.00           C  
ATOM   1288  CD2 LEU A  84      12.031   4.501   0.543  1.00  0.00           C  
ATOM   1289  H   LEU A  84       8.292   4.064   3.585  1.00  0.00           H  
ATOM   1290  HA  LEU A  84      10.004   1.846   3.109  1.00  0.00           H  
ATOM   1291 1HB  LEU A  84       9.598   3.663   1.493  1.00  0.00           H  
ATOM   1292 2HB  LEU A  84      10.426   4.798   2.562  1.00  0.00           H  
ATOM   1293  HG  LEU A  84      12.505   3.412   2.313  1.00  0.00           H  
ATOM   1294 1HD1 LEU A  84      12.545   1.724   0.504  1.00  0.00           H  
ATOM   1295 2HD1 LEU A  84      11.376   1.293   1.775  1.00  0.00           H  
ATOM   1296 3HD1 LEU A  84      10.806   1.963   0.247  1.00  0.00           H  
ATOM   1297 1HD2 LEU A  84      12.981   4.271   0.060  1.00  0.00           H  
ATOM   1298 2HD2 LEU A  84      11.256   4.554  -0.193  1.00  0.00           H  
ATOM   1299 3HD2 LEU A  84      12.101   5.467   1.047  1.00  0.00           H  
ATOM   1300  N   GLU A  85      11.280   4.191   5.094  1.00  0.00           N  
ATOM   1301  CA  GLU A  85      12.375   4.386   6.039  1.00  0.00           C  
ATOM   1302  C   GLU A  85      12.411   3.317   7.115  1.00  0.00           C  
ATOM   1303  O   GLU A  85      13.465   2.739   7.396  1.00  0.00           O  
ATOM   1304  CB  GLU A  85      12.270   5.750   6.739  1.00  0.00           C  
ATOM   1305  CG  GLU A  85      13.423   6.022   7.734  1.00  0.00           C  
ATOM   1306  CD  GLU A  85      13.362   7.373   8.454  1.00  0.00           C  
ATOM   1307  OE1 GLU A  85      12.430   8.120   8.253  1.00  0.00           O  
ATOM   1308  OE2 GLU A  85      14.265   7.642   9.211  1.00  0.00           O  
ATOM   1309  H   GLU A  85      10.653   4.970   4.887  1.00  0.00           H  
ATOM   1310  HA  GLU A  85      13.312   4.344   5.484  1.00  0.00           H  
ATOM   1311 1HB  GLU A  85      12.263   6.544   5.992  1.00  0.00           H  
ATOM   1312 2HB  GLU A  85      11.323   5.807   7.283  1.00  0.00           H  
ATOM   1313 1HG  GLU A  85      13.415   5.232   8.487  1.00  0.00           H  
ATOM   1314 2HG  GLU A  85      14.366   5.951   7.194  1.00  0.00           H  
ATOM   1315  N   ALA A  86      11.246   3.005   7.678  1.00  0.00           N  
ATOM   1316  CA  ALA A  86      11.155   2.026   8.745  1.00  0.00           C  
ATOM   1317  C   ALA A  86      11.670   0.652   8.363  1.00  0.00           C  
ATOM   1318  O   ALA A  86      12.219  -0.059   9.209  1.00  0.00           O  
ATOM   1319  CB  ALA A  86       9.732   1.871   9.147  1.00  0.00           C  
ATOM   1320  H   ALA A  86      10.395   3.493   7.381  1.00  0.00           H  
ATOM   1321  HA  ALA A  86      11.744   2.389   9.586  1.00  0.00           H  
ATOM   1322 1HB  ALA A  86       9.656   1.160   9.944  1.00  0.00           H  
ATOM   1323 2HB  ALA A  86       9.352   2.811   9.455  1.00  0.00           H  
ATOM   1324 3HB  ALA A  86       9.191   1.521   8.282  1.00  0.00           H  
ATOM   1325  N   LEU A  87      11.463   0.242   7.117  1.00  0.00           N  
ATOM   1326  CA  LEU A  87      11.898  -1.091   6.748  1.00  0.00           C  
ATOM   1327  C   LEU A  87      13.231  -1.127   5.978  1.00  0.00           C  
ATOM   1328  O   LEU A  87      13.950  -2.129   6.024  1.00  0.00           O  
ATOM   1329  CB  LEU A  87      10.782  -1.740   5.959  1.00  0.00           C  
ATOM   1330  CG  LEU A  87       9.446  -1.805   6.721  1.00  0.00           C  
ATOM   1331  CD1 LEU A  87       8.410  -2.442   5.871  1.00  0.00           C  
ATOM   1332  CD2 LEU A  87       9.629  -2.553   8.013  1.00  0.00           C  
ATOM   1333  H   LEU A  87      10.966   0.837   6.445  1.00  0.00           H  
ATOM   1334  HA  LEU A  87      12.035  -1.665   7.660  1.00  0.00           H  
ATOM   1335 1HB  LEU A  87      10.627  -1.171   5.040  1.00  0.00           H  
ATOM   1336 2HB  LEU A  87      11.085  -2.753   5.718  1.00  0.00           H  
ATOM   1337  HG  LEU A  87       9.110  -0.787   6.939  1.00  0.00           H  
ATOM   1338 1HD1 LEU A  87       7.481  -2.462   6.428  1.00  0.00           H  
ATOM   1339 2HD1 LEU A  87       8.286  -1.872   4.958  1.00  0.00           H  
ATOM   1340 3HD1 LEU A  87       8.711  -3.450   5.636  1.00  0.00           H  
ATOM   1341 1HD2 LEU A  87       8.678  -2.577   8.551  1.00  0.00           H  
ATOM   1342 2HD2 LEU A  87       9.957  -3.572   7.800  1.00  0.00           H  
ATOM   1343 3HD2 LEU A  87      10.376  -2.045   8.615  1.00  0.00           H  
ATOM   1344  N   GLU A  88      13.529  -0.054   5.248  1.00  0.00           N  
ATOM   1345  CA  GLU A  88      14.712   0.074   4.394  1.00  0.00           C  
ATOM   1346  C   GLU A  88      16.008   0.369   5.165  1.00  0.00           C  
ATOM   1347  O   GLU A  88      17.068  -0.142   4.799  1.00  0.00           O  
ATOM   1348  CB  GLU A  88      14.467   1.183   3.362  1.00  0.00           C  
ATOM   1349  CG  GLU A  88      15.518   1.372   2.258  1.00  0.00           C  
ATOM   1350  CD  GLU A  88      15.578   0.221   1.254  1.00  0.00           C  
ATOM   1351  OE1 GLU A  88      14.706  -0.607   1.275  1.00  0.00           O  
ATOM   1352  OE2 GLU A  88      16.471   0.212   0.422  1.00  0.00           O  
ATOM   1353  H   GLU A  88      12.891   0.730   5.266  1.00  0.00           H  
ATOM   1354  HA  GLU A  88      14.845  -0.870   3.865  1.00  0.00           H  
ATOM   1355 1HB  GLU A  88      13.521   0.993   2.877  1.00  0.00           H  
ATOM   1356 2HB  GLU A  88      14.371   2.136   3.885  1.00  0.00           H  
ATOM   1357 1HG  GLU A  88      15.288   2.292   1.720  1.00  0.00           H  
ATOM   1358 2HG  GLU A  88      16.494   1.492   2.726  1.00  0.00           H  
ATOM   1359  N   GLY A  89      15.936   1.229   6.196  1.00  0.00           N  
ATOM   1360  CA  GLY A  89      17.137   1.637   6.924  1.00  0.00           C  
ATOM   1361  C   GLY A  89      17.130   1.200   8.387  1.00  0.00           C  
ATOM   1362  O   GLY A  89      17.624   0.117   8.705  1.00  0.00           O  
ATOM   1363  OXT GLY A  89      17.033   2.080   9.242  1.00  0.00           O  
ATOM   1364  H   GLY A  89      15.038   1.631   6.478  1.00  0.00           H  
ATOM   1365 1HA  GLY A  89      18.017   1.228   6.428  1.00  0.00           H  
ATOM   1366 2HA  GLY A  89      17.226   2.721   6.874  1.00  0.00           H  
TER                                                                             
# All scores below are weighted scores, not raw scores.
#BEGIN_POSE_ENERGIES_TABLE ./short_relax/EFhand_inp_1_RF.pdb
label fa_atr fa_rep fa_sol fa_intra_rep fa_intra_sol_xover4 lk_ball_wtd fa_elec hbond_sr_bb hbond_lr_bb hbond_bb_sc hbond_sc dslf_fa13 omega fa_dun p_aa_pp yhh_planarity ref rama_prepro cart_bonded total
weights 1 0.55 1 0.005 1 1 1 1 1 1 1 1.25 0.4 0.7 0.6 0.625 1 0.45 0.5 NA
pose -519.152 57.6258 331.217 1.20993 18.3613 -15.7796 -188.598 -59.0156 -5.01481 -19.5277 -8.10549 0 -0.30178 105.973 -23.8106 0.07483 -5.42546 -10.2467 39.8008 -300.714
ASP:NtermProteinFull_1 -2.87537 0.64006 4.52961 0.0029 0.3426 0.07102 -4.7654 0 0 -1.13593 0 0 0.0045 1.66934 0 0 -2.14574 0 0.23925 -3.42315
GLU_2 -3.95069 0.39452 4.86476 0.00648 0.27499 -0.60114 -2.3409 0 0 0 0 0 -0.06525 2.5986 -0.33321 0 -2.72453 -0.31539 0.38994 -1.80184
GLU_3 -6.76326 1.10655 6.4288 0.01583 1.38342 -0.22494 -4.8121 0 0 -1.13593 0 0 -0.07856 3.41017 -0.28561 0 -2.72453 -0.63763 0.39797 -3.91982
VAL_4 -7.11358 1.12457 2.97822 0.02086 0.0469 -0.22261 -1.30672 0 0 0 0 0 0.01442 -0.00374 -0.41962 0 2.64269 -0.28933 0.50499 -2.02295
GLU_5 -4.30001 0.09118 3.86302 0.00564 0.24704 -0.13115 -1.81877 0 0 0 0 0 -0.00136 2.52645 -0.30689 0 -2.72453 -0.20979 0.34831 -2.41088
LYS_6 -6.92697 0.59526 7.52733 0.00642 0.09985 -0.23988 -5.40466 0 0 0 -0.67174 0 0.02552 1.33238 0.02573 0 -0.71458 -0.30191 0.35419 -4.29306
LEU_7 -10.5351 1.01767 2.81689 0.03789 0.0902 -0.32734 -1.73692 0 0 0 0 0 0.13034 0.27601 -0.28443 0 1.66147 -0.21771 0.565 -6.50605
PHE_8 -9.49875 0.79335 4.29971 0.02788 0.2974 -0.14726 -2.11518 0 0 0 0 0 -0.00198 1.37475 -0.45136 0 1.21829 -0.12468 0.40051 -3.9273
SER_9 -3.90764 0.13618 4.05266 0.00145 0.0238 -0.36133 -1.08937 0 0 0 0 0 0.01334 0.45269 0.28456 0 -0.28969 -0.01534 0.1733 -0.5254
LEU_10 -5.45689 0.64096 2.32768 0.01578 0.07637 -0.2539 -0.88249 0 0 0 0 0 -0.02166 0.4653 -0.29169 0 1.66147 -0.19771 0.18646 -1.7303
PHE_11 -9.53099 1.40508 0.66964 0.03083 0.20754 -0.03375 -1.83263 0 0 0 0 0 -0.03522 3.18228 -0.00849 0 1.21829 -0.1213 0.33917 -4.50955
ASP_12 -6.03865 0.33061 7.60374 0.00646 0.83635 -0.05694 -6.25475 0 0 -1.94877 0 0 -0.01473 1.65797 -0.63096 0 -2.14574 0.02592 0.53401 -6.09549
LYS_13 -2.47561 0.27157 4.45427 0.01604 0.45674 0.15217 -4.08687 0 0 0 -0.6479 0 0.015 2.7009 -0.06118 0 -0.71458 0.11578 0.48883 0.68516
ASP_14 -2.81251 0.17497 4.77619 0.00493 0.33923 -0.10394 -3.77047 0 0 0 -0.6479 0 -0.03987 1.92889 -0.25403 0 -2.14574 -0.20554 0.44098 -2.31481
GLY_15 -2.01768 0.07882 2.78976 0.00013 0 -0.26338 -1.16195 0 0 0 0 0 -0.12679 0 -0.99892 0 0.79816 -0.51047 0.48245 -0.92987
ASP_16 -2.36156 0.11995 3.65314 0.00372 0.31826 -0.13053 -1.0631 0 0 -0.96124 0 0 -0.0059 1.95672 -0.28368 0 -2.14574 -0.33782 0.38834 -0.84942
GLY_17 -2.22013 0.19006 2.19171 7e-05 0 -0.10086 -2.10941 0 0 -0.98753 0 0 -0.06735 0 -1.48693 0 0.79816 -0.43303 0.27455 -3.95068
THR_18 -3.40905 0.31162 2.36792 0.00533 0.09537 -0.39702 0.12037 0 0 0 0 0 0.03192 0.10255 -0.24594 0 1.15175 -0.42744 0.26591 -0.0267
ILE_19 -8.39558 1.57034 1.81142 0.03127 0.06206 -0.15137 -2.32794 0 0 0 0 0 -0.01842 0.31723 -0.56117 0 2.30374 -0.25581 0.45476 -5.15945
THR_20 -5.74471 0.39502 5.21542 0.00853 0.08842 0.1261 -3.86561 0 0 -1.68084 -0.55146 0 0.04916 0.01208 -0.42595 0 1.15175 -0.34559 0.67684 -4.89085
THR_21 -5.91715 0.60972 3.34291 0.01652 0.066 0.07296 -2.10392 0 0 0 0 0 -0.02289 0.04135 0.05253 0 1.15175 -0.15354 0.54109 -2.30268
LYS_22 -3.96359 0.2224 5.05 0.00899 0.18716 -0.01394 -3.58003 0 0 0 -0.81232 0 0.07312 1.93113 -0.02338 0 -0.71458 -0.11568 0.31907 -1.43166
GLU_23 -6.20381 0.44902 6.31966 0.00652 0.29811 -0.07981 -3.83739 0 0 -1.68084 -0.55146 0 0.09011 3.49219 -0.2504 0 -2.72453 -0.41519 0.27283 -4.815
LEU_24 -9.81107 1.30091 1.75576 0.04709 0.08814 -0.21509 -1.7629 0 0 0 0 0 0.09488 0.31431 -0.2769 0 1.66147 -0.3484 0.42627 -6.72553
GLY_25 -4.83514 0.28297 4.38568 0.00012 0 -0.25841 -2.14189 0 0 0 0 0 -0.06368 0 0.3473 0 0.79816 0.30721 0.3742 -0.80348
THR_26 -4.71174 0.26385 4.54675 0.01419 0.06429 -0.21261 -2.28235 0 0 0 0 0 -0.01365 0.0091 0.01319 0 1.15175 0.51689 0.25312 -0.38721
VAL_27 -7.53127 1.17938 2.149 0.0219 0.03363 -0.06053 -1.80847 0 0 0 0 0 0.03289 0.61921 0.13495 0 2.64269 0.02243 0.42089 -2.14329
PHE_28 -11.9981 1.60388 2.39621 0.05231 0.23049 -0.09119 -2.47523 0 0 0 0 0 0.08272 2.84926 0.07799 0 1.21829 -0.14367 0.4062 -5.79088
LYS_29 -6.43719 0.48992 5.68578 0.00734 0.1178 -0.18165 -2.64073 0 0 0 0 0 -0.00773 0.92015 -0.02544 0 -0.71458 -0.3037 0.30005 -2.78998
GLU_30 -5.89764 0.28146 6.47879 0.0056 0.71009 -0.10921 -4.24809 0 0 0 -0.60006 0 0.14593 2.84692 -0.29245 0 -2.72453 -0.47683 0.23116 -3.64885
VAL_31 -9.106 1.52975 2.30325 0.02788 0.05485 -0.04191 -2.63585 0 0 0 0 0 -0.0453 0.04784 -0.30393 0 2.64269 -0.30891 0.33657 -5.49905
ALA_32 -5.3977 0.20908 3.68093 0.00142 0 0.00436 -1.91715 0 0 0 0 0 -0.00888 0 -0.26602 0 1.32468 -0.23683 0.34156 -2.26456
LYS_33 -4.41011 0.22118 5.24816 0.0141 0.21576 -0.15061 -3.10521 0 0 0 -0.60006 0 -0.02926 2.26132 -0.04213 0 -0.71458 -0.33102 0.2182 -1.20426
LYS_34 -4.69014 0.27618 3.91104 0.00823 0.13079 -0.17937 -1.42597 0 0 0 0 0 -0.01103 0.94242 -0.08824 0 -0.71458 -0.31312 0.24694 -1.90685
THR_35 -5.36214 0.38358 3.90002 0.00703 0.06127 -0.19829 -1.73229 0 0 -1.06706 0 0 -0.04161 0.04003 -0.1426 0 1.15175 -0.19321 0.32305 -2.87045
GLY_36 -1.78438 0.05827 2.07155 5e-05 0 -0.077 -0.68686 0 0 0 0 0 -0.12612 0 -1.38697 0 0.79816 -0.51297 0.21847 -1.4278
LYS_37 -4.12692 0.3374 4.70395 0.00892 0.12973 -0.47801 -1.90104 0 0 -1.06706 0 0 0.01565 0.91393 -0.0797 0 -0.71458 -0.52531 0.16143 -2.62162
ASP_38 -1.34652 0.1067 1.18943 0.00561 0.33995 -0.07201 -0.14583 0 0 0 0 0 -0.00815 2.95474 -0.63963 0 -2.14574 -0.08022 0.19955 0.35788
LEU_39 -8.03963 1.3176 1.3813 0.01541 0.10359 0.06624 -1.705 0 0 0 0 0 -0.07226 0.35789 -0.11282 0 1.66147 0.05436 1.04884 -3.92301
PRO_40 -3.9161 0.61898 1.29321 0.00244 0.037 0.01704 0.56943 0 0 0 0 0 -0.17468 0.17429 -0.57287 0 -1.64321 0.10572 1.13871 -2.35006
PHE_41 -8.64726 1.37064 1.13148 0.02918 0.35551 -0.27572 0.09595 0 0 0 0 0 -0.05015 1.45793 -0.21956 0 1.21829 -0.13758 0.49038 -3.18091
ALA_42 -4.38771 0.44057 2.18878 0.00161 0 -0.04695 -0.56979 0 0 0 0 0 -0.04805 0 -0.38329 0 1.32468 -0.42914 0.59704 -1.31224
ASP_43 -4.16754 0.2201 4.56924 0.00334 0.29963 -0.1953 -2.49866 0 0 -0.66984 0 0 -0.01096 2.78929 0.08511 0 -2.14574 -0.34699 0.42327 -1.64503
GLU_44 -4.80543 0.39294 5.1009 0.00703 0.32705 0.22878 -4.19713 0 0 -0.66984 -0.81232 0 0.00719 2.85032 -0.13228 0 -2.72453 -0.14984 0.19774 -4.37941
GLU_45 -3.7067 0.29455 3.49379 0.00517 0.2416 -0.23462 -0.97987 0 0 0 0 0 -0.03249 2.54164 -0.32447 0 -2.72453 -0.37562 0.11492 -1.68663
GLU_46 -7.02 0.58916 6.79149 0.00624 0.73162 -0.10998 -3.20286 0 0 0 -0.76926 0 0.2192 2.74086 -0.32311 0 -2.72453 -0.48463 0.2863 -3.26948
ALA_47 -6.60902 0.50457 3.35538 0.00124 0 0.00102 -1.83292 0 0 0 0 0 -0.00661 0 -0.266 0 1.32468 -0.4065 0.32144 -3.61271
ALA_48 -5.44034 0.50856 4.00377 0.00141 0 -0.25007 -1.88697 0 0 0 0 0 0.00445 0 -0.28438 0 1.32468 -0.44455 0.17636 -2.28708
LYS_49 -5.88511 0.39858 6.62176 0.00756 0.12066 -0.0126 -3.42298 0 0 0 -0.76926 0 0.03003 1.05561 -0.01289 0 -0.71458 -0.42134 0.15626 -2.84831
LEU_50 -9.08016 1.21685 2.60143 0.02167 0.171 -0.24696 -1.36751 0 0 0 0 0 0.12608 0.85079 -0.26512 0 1.66147 -0.32121 0.27122 -4.36045
ILE_51 -10.2763 1.82562 4.19071 0.03669 0.07431 -0.28349 -2.99157 0 0 0 0 0 -0.05091 0.08121 -0.38963 0 2.30374 -0.15611 0.57585 -5.05988
ASN_52 -4.28872 0.28128 4.16564 0.00519 0.25365 -0.47994 -0.94772 0 0 0 0 0 0.02156 1.15993 0.12609 0 -1.34026 -0.03839 0.49516 -0.58652
GLU_53 -4.53403 0.44089 3.74142 0.00448 0.24007 -0.34206 -1.26675 0 0 0 0 0 -0.07384 2.69634 -0.32421 0 -2.72453 -0.34833 0.3141 -2.17645
VAL_54 -6.84737 0.58718 1.56458 0.01529 0.03313 -0.1949 -0.96587 0 0 0 0 0 -0.02318 0.10427 -0.10162 0 2.64269 -0.06576 0.43309 -2.81847
ASP_55 -6.64157 0.57501 8.88517 0.0072 0.88039 -0.18478 -7.20363 0 0 -1.70876 0 0 0.01163 1.73638 -0.71587 0 -2.14574 0.18904 0.77412 -5.54141
ALA_56 -1.43242 0.09395 1.909 0.00149 0 -0.02409 -0.45453 0 0 0 0 0 -0.08652 0 -0.33853 0 1.32468 -0.39158 0.62498 1.22644
ASP_57 -2.50053 0.21328 2.83925 0.00477 0.3365 -0.42986 -0.71195 0 0 0 0 0 -0.03953 1.64407 -0.22012 0 -2.14574 -0.52611 0.21599 -1.31998
GLY_58 -2.09493 0.0934 2.79125 0.0001 0 -0.27122 -1.07064 0 0 0 0 0 -0.13581 0 -1.10854 0 0.79816 -0.54516 0.27832 -1.26506
ASN_59 -3.37825 0.21171 4.07401 0.00604 0.26863 -0.06834 -1.46031 0 0 -0.91159 0 0 -0.04276 1.15775 0.06199 0 -1.34026 -0.36157 0.25211 -1.53085
GLY_60 -2.74009 0.17679 2.59807 5e-05 0 0.00085 -3.49618 0 0 -0.79717 0 0 -0.14962 0 -1.45495 0 0.79816 -0.42611 0.26608 -5.22414
THR_61 -5.04766 0.36882 3.24038 0.01023 0.08956 -0.46853 -0.28866 0 0 0 0 0 0.03116 0.21336 -0.47436 0 1.15175 -0.61717 0.30237 -1.48875
ILE_62 -9.6167 2.15985 0.98409 0.10828 0.07141 0.0257 -2.54127 0 0 0 0 0 -0.04408 0.34346 -0.65212 0 2.30374 -0.36561 0.90287 -6.32039
ASP_63 -6.42103 0.58318 6.75294 0.00625 0.74318 -0.28483 -3.98267 0 0 -1.55266 0 0 0.02328 1.30242 -0.38245 0 -2.14574 -0.24176 1.19982 -4.40007
PHE_64 -6.83443 1.06168 2.72377 0.02238 0.26405 0.00168 -0.83331 0 0 0 0 0 0.2335 1.35582 -0.51364 0 1.21829 5.0657 2.06477 5.83026
PRO_65 -4.71914 0.75778 3.11997 0.00233 0.03373 -0.21645 -1.5276 0 0 0 0 0 -0.01604 0.03853 0.03124 0 -1.64321 5.29752 1.86748 3.02614
GLU_66 -8.35295 0.84537 8.23619 0.00564 0.25362 -0.59875 -3.98528 0 0 -1.55266 0 0 0.24763 2.87615 -0.32461 0 -2.72453 -0.10575 0.42398 -4.75594
PHE_67 -13.4801 2.91309 2.98741 0.03988 0.21441 -0.24774 -2.34818 0 0 0 0 0 -0.02353 3.05303 0.15286 0 1.21829 -0.35045 0.85717 -5.01385
LEU_68 -6.2948 0.65901 3.01934 0.02088 0.06931 -0.1226 -1.89761 0 0 0 0 0 0.1141 0.33519 -0.26192 0 1.66147 -0.25459 0.89211 -2.0601
THR_69 -5.95829 0.65379 4.10927 0.01675 0.06567 -0.35378 -1.90554 0 0 0 0 0 -0.02635 0.00948 -0.00305 0 1.15175 -0.10251 0.30639 -2.03642
MET_70 -11.0978 1.60766 2.55802 0.01378 0.01855 -0.04037 -1.91347 0 0 0 0 0 -0.01268 1.82456 0.08433 0 1.65735 0.23702 0.33769 -4.72534
TYR_71 -13.1976 1.80792 4.05827 0.02576 0.2431 -0.14315 -2.06802 0 0 0 0 0 0.20467 2.21664 0.19518 0.06267 0.58223 0.06506 0.54203 -5.40524
LYS_72 -5.63738 0.55294 6.56455 0.00948 0.31383 0.02679 -3.92155 0 0 0 0 0 -0.00447 1.72402 0.04524 0 -0.71458 -0.20279 0.4166 -0.82733
TYR_73 -8.0168 0.51332 5.18101 0.03565 0.22815 -0.65441 -2.23938 0 0 0 0 0 -0.01008 2.77568 0.09196 0.01215 0.58223 -0.1929 0.20832 -1.4851
LEU_74 -10.8694 1.55997 3.08214 0.02769 0.08988 -0.28796 -2.54601 0 0 0 0 0 0.13107 0.32228 -0.30994 0 1.66147 -0.28407 0.48298 -6.93994
GLU_75 -5.00463 0.51263 4.60657 0.00701 0.3025 -0.2276 -1.55689 0 0 0 0 0 -0.02047 2.7088 -0.07971 0 -2.72453 -0.23506 0.59837 -1.11301
GLU_76 -4.21325 0.33097 5.28065 0.00541 0.25221 -0.20856 -3.09293 0 0 0 0 0 -0.02781 2.5839 -0.33345 0 -2.72453 -0.38481 0.32341 -2.20877
ASN_77 -3.53896 0.1901 3.10241 0.00738 0.30556 -0.52545 -0.5305 0 0 0 0 0 -0.02758 1.55733 -0.34407 0 -1.34026 -0.66637 0.2432 -1.56721
GLY_78 -2.28191 0.05843 2.53396 7e-05 0 -0.21607 -0.74687 0 0 0 0 0 -0.10156 0 -1.28319 0 0.79816 -0.80037 0.25037 -1.78897
VAL_79 -7.47842 1.1094 2.02442 0.0383 0.05735 -0.07255 -1.58314 0 0 0 0 0 -0.04003 0.05512 -0.2424 0 2.64269 -0.36598 0.28265 -3.57258
LEU_80 -9.02754 1.05275 2.89531 0.02613 0.1575 -0.14817 -1.48011 0 0 0 0 0 -0.04168 0.51863 -0.14592 0 1.66147 0.12191 0.39073 -4.019
ASP_81 -3.49263 0.30977 3.55069 0.00443 0.31463 -0.27485 -1.01678 0 0 0 0 0 -0.06318 1.31454 0.06262 0 -2.14574 -0.14695 0.36545 -1.21801
GLU_82 -6.6144 0.35335 5.67627 0.00466 0.22408 -0.46922 -2.22788 0 0 0 0 0 -0.02448 2.65755 -0.25488 0 -2.72453 -0.28778 0.25654 -3.43072
LEU_83 -9.68224 1.42685 0.46162 0.0132 0.06128 -0.24962 -0.98115 0 0 0 0 0 -0.03145 0.39558 -0.2665 0 1.66147 -0.23278 0.45848 -6.96526
LEU_84 -7.24061 0.79493 4.16972 0.02507 0.15762 -0.27849 -2.31505 0 0 0 0 0 -0.00082 0.45673 -0.16251 0 1.66147 0.00884 0.59991 -2.12318
GLU_85 -3.95428 0.18892 3.98582 0.00927 0.33401 -0.20325 -1.2959 0 0 0 0 0 -0.02635 2.57712 -0.09597 0 -2.72453 0.04311 0.39527 -0.76678
ALA_86 -5.1645 0.81905 1.67547 0.0024 0 -0.27503 -1.1836 0 0 0 0 0 -0.061 0 -0.38225 0 1.32468 -0.38914 0.45076 -3.18318
LEU_87 -5.18459 0.60075 1.57108 0.02847 0.09131 -0.20767 -0.3468 0 0 0 0 0 -0.04585 0.18897 -0.2472 0 1.66147 -0.27923 0.58586 -1.58343
GLU_88 -3.42269 0.23149 3.92219 0.00709 0.91583 0.12919 -3.35923 0 0 0 -0.67174 0 -0.0246 3.02546 -0.22523 0 -2.72453 -0.06096 0.48669 -1.77103
GLY:CtermProteinFull_89 -1.00223 0.03586 1.51067 0.00021 0 -0.11053 -0.25891 0 0 0 0 0 0 0 0 0 0.79816 -0.07461 0.3598 1.25841
#END_POSE_ENERGIES_TABLE ./short_relax/EFhand_inp_1_RF.pdb
