# Supplementary material for: Scaffolding protein functional sites using deep learning
Source: Science. Author manuscript; Available in PMC 2022 Oct 31. (PMC9621694; doi:10.1126/science.abn2100)
Supplement: Data S1 [file NIHMS1830590-supplement-Data_S1.zip › efhand_inp_2_AF.pdb]

ATOM      1  N   MET A   1       8.279  16.653  70.153  1.00  0.00           N  
ATOM      2  CA  MET A   1       8.383  16.129  71.512  1.00  0.00           C  
ATOM      3  C   MET A   1       7.541  16.954  72.479  1.00  0.00           C  
ATOM      4  O   MET A   1       7.772  18.153  72.643  1.00  0.00           O  
ATOM      5  CB  MET A   1       9.841  16.111  71.972  1.00  0.00           C  
ATOM      6  CG  MET A   1      10.697  15.078  71.256  1.00  0.00           C  
ATOM      7  SD  MET A   1      12.386  14.953  71.962  1.00  0.00           S  
ATOM      8  CE  MET A   1      13.317  14.468  70.483  1.00  0.00           C  
ATOM      9  N   GLU A   2       6.252  16.566  72.875  1.00  0.00           N  
ATOM     10  CA  GLU A   2       5.422  17.382  73.758  1.00  0.00           C  
ATOM     11  C   GLU A   2       5.639  17.007  75.220  1.00  0.00           C  
ATOM     12  O   GLU A   2       5.515  15.839  75.593  1.00  0.00           O  
ATOM     13  CB  GLU A   2       3.943  17.237  73.391  1.00  0.00           C  
ATOM     14  CG  GLU A   2       3.577  17.861  72.051  1.00  0.00           C  
ATOM     15  CD  GLU A   2       2.099  17.739  71.717  1.00  0.00           C  
ATOM     16  OE1 GLU A   2       1.313  18.631  72.110  1.00  0.00           O  
ATOM     17  OE2 GLU A   2       1.724  16.745  71.058  1.00  0.00           O1-
ATOM     18  N   TRP A   3       6.732  17.290  75.878  1.00  0.00           N  
ATOM     19  CA  TRP A   3       6.941  17.108  77.311  1.00  0.00           C  
ATOM     20  C   TRP A   3       5.913  17.899  78.114  1.00  0.00           C  
ATOM     21  O   TRP A   3       5.408  18.923  77.650  1.00  0.00           O  
ATOM     22  CB  TRP A   3       8.356  17.536  77.707  1.00  0.00           C  
ATOM     23  CG  TRP A   3       9.434  16.942  76.851  1.00  0.00           C  
ATOM     24  CD1 TRP A   3       9.759  15.619  76.734  1.00  0.00           C  
ATOM     25  CD2 TRP A   3      10.332  17.653  75.994  1.00  0.00           C  
ATOM     26  CE2 TRP A   3      11.176  16.697  75.388  1.00  0.00           C  
ATOM     27  CE3 TRP A   3      10.507  19.007  75.680  1.00  0.00           C  
ATOM     28  NE1 TRP A   3      10.806  15.464  75.855  1.00  0.00           N  
ATOM     29  CZ2 TRP A   3      12.180  17.052  74.483  1.00  0.00           C  
ATOM     30  CZ3 TRP A   3      11.506  19.359  74.780  1.00  0.00           C  
ATOM     31  CH2 TRP A   3      12.329  18.384  74.194  1.00  0.00           C  
ATOM     32  N   MET A   4       5.457  17.131  79.288  1.00  0.00           N  
ATOM     33  CA  MET A   4       4.491  17.782  80.168  1.00  0.00           C  
ATOM     34  C   MET A   4       5.128  18.134  81.509  1.00  0.00           C  
ATOM     35  O   MET A   4       5.867  17.330  82.079  1.00  0.00           O  
ATOM     36  CB  MET A   4       3.272  16.884  80.387  1.00  0.00           C  
ATOM     37  CG  MET A   4       2.217  17.495  81.296  1.00  0.00           C  
ATOM     38  SD  MET A   4       0.860  16.323  81.683  1.00  0.00           S  
ATOM     39  CE  MET A   4       0.143  16.106  80.031  1.00  0.00           C  
ATOM     40  N   THR A   5       5.132  19.434  81.869  1.00  0.00           N  
ATOM     41  CA  THR A   5       5.674  19.889  83.145  1.00  0.00           C  
ATOM     42  C   THR A   5       4.708  19.577  84.285  1.00  0.00           C  
ATOM     43  O   THR A   5       3.589  19.116  84.048  1.00  0.00           O  
ATOM     44  CB  THR A   5       5.969  21.400  83.118  1.00  0.00           C  
ATOM     45  CG2 THR A   5       6.982  21.743  82.032  1.00  0.00           C  
ATOM     46  OG1 THR A   5       4.753  22.115  82.866  1.00  0.00           O  
ATOM     47  N   ARG A   6       5.263  19.837  85.499  1.00  0.00           N  
ATOM     48  CA  ARG A   6       4.477  19.582  86.702  1.00  0.00           C  
ATOM     49  C   ARG A   6       3.123  20.280  86.630  1.00  0.00           C  
ATOM     50  O   ARG A   6       2.091  19.679  86.936  1.00  0.00           O  
ATOM     51  CB  ARG A   6       5.237  20.039  87.949  1.00  0.00           C  
ATOM     52  CG  ARG A   6       4.479  19.819  89.248  1.00  0.00           C  
ATOM     53  CD  ARG A   6       5.237  20.377  90.444  1.00  0.00           C  
ATOM     54  NE  ARG A   6       5.208  21.836  90.470  1.00  0.00           N  
ATOM     55  CZ  ARG A   6       5.748  22.589  91.424  1.00  0.00           C  
ATOM     56  NH1 ARG A   6       6.374  22.031  92.455  1.00  0.00           N1+
ATOM     57  NH2 ARG A   6       5.662  23.909  91.348  1.00  0.00           N  
ATOM     58  N   GLU A   7       3.059  21.432  86.283  1.00  0.00           N  
ATOM     59  CA  GLU A   7       1.827  22.198  86.123  1.00  0.00           C  
ATOM     60  C   GLU A   7       0.948  21.605  85.026  1.00  0.00           C  
ATOM     61  O   GLU A   7      -0.262  21.452  85.206  1.00  0.00           O  
ATOM     62  CB  GLU A   7       2.140  23.663  85.812  1.00  0.00           C  
ATOM     63  CG  GLU A   7       0.939  24.589  85.930  1.00  0.00           C  
ATOM     64  CD  GLU A   7       1.281  26.051  85.696  1.00  0.00           C  
ATOM     65  OE1 GLU A   7       1.235  26.506  84.531  1.00  0.00           O  
ATOM     66  OE2 GLU A   7       1.599  26.747  86.687  1.00  0.00           O1-
ATOM     67  N   GLU A   8       1.550  21.226  84.039  1.00  0.00           N  
ATOM     68  CA  GLU A   8       0.836  20.602  82.928  1.00  0.00           C  
ATOM     69  C   GLU A   8       0.261  19.247  83.332  1.00  0.00           C  
ATOM     70  O   GLU A   8      -0.840  18.885  82.912  1.00  0.00           O  
ATOM     71  CB  GLU A   8       1.761  20.442  81.718  1.00  0.00           C  
ATOM     72  CG  GLU A   8       2.175  21.760  81.081  1.00  0.00           C  
ATOM     73  CD  GLU A   8       2.939  21.583  79.778  1.00  0.00           C  
ATOM     74  OE1 GLU A   8       2.329  21.719  78.694  1.00  0.00           O  
ATOM     75  OE2 GLU A   8       4.157  21.305  79.843  1.00  0.00           O1-
ATOM     76  N   PHE A   9       1.021  18.520  84.162  1.00  0.00           N  
ATOM     77  CA  PHE A   9       0.556  17.235  84.669  1.00  0.00           C  
ATOM     78  C   PHE A   9      -0.787  17.385  85.375  1.00  0.00           C  
ATOM     79  O   PHE A   9      -1.725  16.634  85.103  1.00  0.00           O  
ATOM     80  CB  PHE A   9       1.586  16.627  85.624  1.00  0.00           C  
ATOM     81  CG  PHE A   9       1.171  15.299  86.200  1.00  0.00           C  
ATOM     82  CD1 PHE A   9       0.772  15.195  87.526  1.00  0.00           C  
ATOM     83  CD2 PHE A   9       1.181  14.155  85.413  1.00  0.00           C  
ATOM     84  CE1 PHE A   9       0.387  13.967  88.062  1.00  0.00           C  
ATOM     85  CE2 PHE A   9       0.798  12.924  85.940  1.00  0.00           C  
ATOM     86  CZ  PHE A   9       0.403  12.833  87.265  1.00  0.00           C  
ATOM     87  N   LYS A  10      -0.781  18.407  86.234  1.00  0.00           N  
ATOM     88  CA  LYS A  10      -2.037  18.672  86.930  1.00  0.00           C  
ATOM     89  C   LYS A  10      -3.150  19.011  85.945  1.00  0.00           C  
ATOM     90  O   LYS A  10      -4.268  18.502  86.063  1.00  0.00           O  
ATOM     91  CB  LYS A  10      -1.863  19.810  87.937  1.00  0.00           C  
ATOM     92  CG  LYS A  10      -3.042  19.986  88.883  1.00  0.00           C  
ATOM     93  CD  LYS A  10      -2.765  21.057  89.930  1.00  0.00           C  
ATOM     94  CE  LYS A  10      -3.967  21.279  90.837  1.00  0.00           C  
ATOM     95  NZ  LYS A  10      -3.720  22.368  91.829  1.00  0.00           N1+
ATOM     96  N   GLU A  11      -2.741  19.820  84.998  1.00  0.00           N  
ATOM     97  CA  GLU A  11      -3.695  20.207  83.962  1.00  0.00           C  
ATOM     98  C   GLU A  11      -4.189  18.989  83.185  1.00  0.00           C  
ATOM     99  O   GLU A  11      -5.373  18.895  82.856  1.00  0.00           O  
ATOM    100  CB  GLU A  11      -3.067  21.222  83.004  1.00  0.00           C  
ATOM    101  CG  GLU A  11      -2.812  22.585  83.634  1.00  0.00           C  
ATOM    102  CD  GLU A  11      -2.550  23.678  82.610  1.00  0.00           C  
ATOM    103  OE1 GLU A  11      -3.519  24.323  82.149  1.00  0.00           O  
ATOM    104  OE2 GLU A  11      -1.365  23.892  82.268  1.00  0.00           O1-
ATOM    105  N   TRP A  12      -3.213  18.200  83.000  1.00  0.00           N  
ATOM    106  CA  TRP A  12      -3.527  16.958  82.300  1.00  0.00           C  
ATOM    107  C   TRP A  12      -4.582  16.159  83.058  1.00  0.00           C  
ATOM    108  O   TRP A  12      -5.556  15.687  82.465  1.00  0.00           O  
ATOM    109  CB  TRP A  12      -2.264  16.112  82.114  1.00  0.00           C  
ATOM    110  CG  TRP A  12      -2.525  14.743  81.564  1.00  0.00           C  
ATOM    111  CD1 TRP A  12      -2.729  14.405  80.255  1.00  0.00           C  
ATOM    112  CD2 TRP A  12      -2.614  13.525  82.310  1.00  0.00           C  
ATOM    113  CE2 TRP A  12      -2.873  12.487  81.388  1.00  0.00           C  
ATOM    114  CE3 TRP A  12      -2.497  13.211  83.671  1.00  0.00           C  
ATOM    115  NE1 TRP A  12      -2.940  13.051  80.143  1.00  0.00           N  
ATOM    116  CZ2 TRP A  12      -3.020  11.156  81.784  1.00  0.00           C  
ATOM    117  CZ3 TRP A  12      -2.644  11.885  84.063  1.00  0.00           C  
ATOM    118  CH2 TRP A  12      -2.902  10.875  83.121  1.00  0.00           C  
ATOM    119  N   LEU A  13      -4.433  16.100  84.322  1.00  0.00           N  
ATOM    120  CA  LEU A  13      -5.390  15.368  85.144  1.00  0.00           C  
ATOM    121  C   LEU A  13      -6.758  16.040  85.116  1.00  0.00           C  
ATOM    122  O   LEU A  13      -7.782  15.367  84.970  1.00  0.00           O  
ATOM    123  CB  LEU A  13      -4.889  15.266  86.588  1.00  0.00           C  
ATOM    124  CG  LEU A  13      -3.692  14.344  86.826  1.00  0.00           C  
ATOM    125  CD1 LEU A  13      -3.180  14.500  88.253  1.00  0.00           C  
ATOM    126  CD2 LEU A  13      -4.070  12.893  86.544  1.00  0.00           C  
ATOM    127  N   GLU A  14      -6.738  17.316  85.136  1.00  0.00           N  
ATOM    128  CA  GLU A  14      -7.981  18.080  85.082  1.00  0.00           C  
ATOM    129  C   GLU A  14      -8.686  17.892  83.741  1.00  0.00           C  
ATOM    130  O   GLU A  14      -9.907  17.732  83.692  1.00  0.00           O  
ATOM    131  CB  GLU A  14      -7.710  19.566  85.329  1.00  0.00           C  
ATOM    132  CG  GLU A  14      -7.233  19.877  86.740  1.00  0.00           C  
ATOM    133  CD  GLU A  14      -7.138  21.367  87.028  1.00  0.00           C  
ATOM    134  OE1 GLU A  14      -8.088  21.934  87.615  1.00  0.00           O  
ATOM    135  OE2 GLU A  14      -6.106  21.973  86.661  1.00  0.00           O1-
ATOM    136  N   LYS A  15      -7.831  17.935  82.774  1.00  0.00           N  
ATOM    137  CA  LYS A  15      -8.377  17.702  81.439  1.00  0.00           C  
ATOM    138  C   LYS A  15      -8.970  16.300  81.325  1.00  0.00           C  
ATOM    139  O   LYS A  15      -9.988  16.105  80.658  1.00  0.00           O  
ATOM    140  CB  LYS A  15      -7.297  17.903  80.375  1.00  0.00           C  
ATOM    141  CG  LYS A  15      -6.920  19.358  80.142  1.00  0.00           C  
ATOM    142  CD  LYS A  15      -6.045  19.518  78.906  1.00  0.00           C  
ATOM    143  CE  LYS A  15      -5.765  20.984  78.604  1.00  0.00           C  
ATOM    144  NZ  LYS A  15      -4.936  21.147  77.372  1.00  0.00           N1+
ATOM    145  N   ALA A  16      -8.241  15.402  82.042  1.00  0.00           N  
ATOM    146  CA  ALA A  16      -8.692  14.013  82.021  1.00  0.00           C  
ATOM    147  C   ALA A  16     -10.099  13.884  82.600  1.00  0.00           C  
ATOM    148  O   ALA A  16     -10.853  12.986  82.220  1.00  0.00           O  
ATOM    149  CB  ALA A  16      -7.718  13.126  82.792  1.00  0.00           C  
ATOM    150  N   LEU A  17     -10.494  14.773  83.428  1.00  0.00           N  
ATOM    151  CA  LEU A  17     -11.835  14.773  84.002  1.00  0.00           C  
ATOM    152  C   LEU A  17     -12.886  15.023  82.926  1.00  0.00           C  
ATOM    153  O   LEU A  17     -13.973  14.441  82.965  1.00  0.00           O  
ATOM    154  CB  LEU A  17     -11.950  15.832  85.100  1.00  0.00           C  
ATOM    155  CG  LEU A  17     -11.138  15.581  86.372  1.00  0.00           C  
ATOM    156  CD1 LEU A  17     -11.206  16.794  87.293  1.00  0.00           C  
ATOM    157  CD2 LEU A  17     -11.637  14.330  87.087  1.00  0.00           C  
ATOM    158  N   GLU A  18     -12.479  15.757  81.887  1.00  0.00           N  
ATOM    159  CA  GLU A  18     -13.408  16.103  80.816  1.00  0.00           C  
ATOM    160  C   GLU A  18     -13.145  15.270  79.565  1.00  0.00           C  
ATOM    161  O   GLU A  18     -14.032  15.103  78.727  1.00  0.00           O  
ATOM    162  CB  GLU A  18     -13.312  17.595  80.484  1.00  0.00           C  
ATOM    163  CG  GLU A  18     -13.547  18.508  81.679  1.00  0.00           C  
ATOM    164  CD  GLU A  18     -13.509  19.985  81.323  1.00  0.00           C  
ATOM    165  OE1 GLU A  18     -14.588  20.588  81.118  1.00  0.00           O  
ATOM    166  OE2 GLU A  18     -12.393  20.544  81.245  1.00  0.00           O1-
ATOM    167  N   ASP A  19     -11.986  14.743  79.576  1.00  0.00           N  
ATOM    168  CA  ASP A  19     -11.569  13.989  78.398  1.00  0.00           C  
ATOM    169  C   ASP A  19     -11.148  12.570  78.773  1.00  0.00           C  
ATOM    170  O   ASP A  19     -10.014  12.346  79.202  1.00  0.00           O  
ATOM    171  CB  ASP A  19     -10.422  14.705  77.682  1.00  0.00           C  
ATOM    172  CG  ASP A  19     -10.185  14.185  76.274  1.00  0.00           C  
ATOM    173  OD1 ASP A  19      -9.394  13.232  76.101  1.00  0.00           O  
ATOM    174  OD2 ASP A  19     -10.792  14.735  75.330  1.00  0.00           O1-
ATOM    175  N   PRO A  20     -12.076  11.734  78.620  1.00  0.00           N  
ATOM    176  CA  PRO A  20     -11.765  10.337  78.931  1.00  0.00           C  
ATOM    177  C   PRO A  20     -10.790   9.713  77.935  1.00  0.00           C  
ATOM    178  O   PRO A  20     -10.446   8.535  78.057  1.00  0.00           O  
ATOM    179  CB  PRO A  20     -13.130   9.648  78.863  1.00  0.00           C  
ATOM    180  CG  PRO A  20     -13.972  10.551  78.022  1.00  0.00           C  
ATOM    181  CD  PRO A  20     -13.479  11.960  78.193  1.00  0.00           C  
ATOM    182  N   GLU A  21     -10.335  10.475  76.909  1.00  0.00           N  
ATOM    183  CA  GLU A  21      -9.382  10.008  75.907  1.00  0.00           C  
ATOM    184  C   GLU A  21      -7.959  10.007  76.457  1.00  0.00           C  
ATOM    185  O   GLU A  21      -7.052   9.438  75.845  1.00  0.00           O  
ATOM    186  CB  GLU A  21      -9.459  10.872  74.646  1.00  0.00           C  
ATOM    187  CG  GLU A  21     -10.808  10.820  73.946  1.00  0.00           C  
ATOM    188  CD  GLU A  21     -10.799  11.477  72.575  1.00  0.00           C  
ATOM    189  OE1 GLU A  21     -10.716  10.756  71.555  1.00  0.00           O  
ATOM    190  OE2 GLU A  21     -10.873  12.726  72.520  1.00  0.00           O1-
ATOM    191  N   LEU A  22      -7.843  10.686  77.583  1.00  0.00           N  
ATOM    192  CA  LEU A  22      -6.534  10.687  78.224  1.00  0.00           C  
ATOM    193  C   LEU A  22      -6.247   9.339  78.878  1.00  0.00           C  
ATOM    194  O   LEU A  22      -7.145   8.503  79.005  1.00  0.00           O  
ATOM    195  CB  LEU A  22      -6.450  11.803  79.270  1.00  0.00           C  
ATOM    196  CG  LEU A  22      -6.471  13.236  78.735  1.00  0.00           C  
ATOM    197  CD1 LEU A  22      -6.487  14.231  79.891  1.00  0.00           C  
ATOM    198  CD2 LEU A  22      -5.272  13.484  77.825  1.00  0.00           C  
ATOM    199  N   PRO A  23      -5.110   9.025  78.958  1.00  0.00           N  
ATOM    200  CA  PRO A  23      -4.738   7.688  79.427  1.00  0.00           C  
ATOM    201  C   PRO A  23      -5.330   7.356  80.795  1.00  0.00           C  
ATOM    202  O   PRO A  23      -5.463   6.182  81.146  1.00  0.00           O  
ATOM    203  CB  PRO A  23      -3.210   7.751  79.494  1.00  0.00           C  
ATOM    204  CG  PRO A  23      -2.888   9.210  79.531  1.00  0.00           C  
ATOM    205  CD  PRO A  23      -3.966   9.955  78.797  1.00  0.00           C  
ATOM    206  N   ILE A  24      -5.765   8.242  81.561  1.00  0.00           N  
ATOM    207  CA  ILE A  24      -6.369   8.023  82.871  1.00  0.00           C  
ATOM    208  C   ILE A  24      -7.855   8.373  82.818  1.00  0.00           C  
ATOM    209  O   ILE A  24      -8.258   9.289  82.098  1.00  0.00           O  
ATOM    210  CB  ILE A  24      -5.662   8.854  83.965  1.00  0.00           C  
ATOM    211  CG1 ILE A  24      -6.162   8.441  85.354  1.00  0.00           C  
ATOM    212  CG2 ILE A  24      -5.875  10.352  83.728  1.00  0.00           C  
ATOM    213  CD1 ILE A  24      -5.235   8.849  86.492  1.00  0.00           C  
ATOM    214  N   SER A  25      -8.720   7.651  83.492  1.00  0.00           N  
ATOM    215  CA  SER A  25     -10.164   7.861  83.485  1.00  0.00           C  
ATOM    216  C   SER A  25     -10.555   9.041  84.370  1.00  0.00           C  
ATOM    217  O   SER A  25      -9.809   9.418  85.275  1.00  0.00           O  
ATOM    218  CB  SER A  25     -10.892   6.601  83.952  1.00  0.00           C  
ATOM    219  OG  SER A  25     -10.565   5.496  83.127  1.00  0.00           O  
ATOM    220  N   PRO A  26     -11.573   9.730  84.062  1.00  0.00           N  
ATOM    221  CA  PRO A  26     -12.038  10.887  84.833  1.00  0.00           C  
ATOM    222  C   PRO A  26     -12.204  10.576  86.319  1.00  0.00           C  
ATOM    223  O   PRO A  26     -11.841  11.394  87.168  1.00  0.00           O  
ATOM    224  CB  PRO A  26     -13.387  11.219  84.191  1.00  0.00           C  
ATOM    225  CG  PRO A  26     -13.313  10.628  82.819  1.00  0.00           C  
ATOM    226  CD  PRO A  26     -12.394   9.441  82.860  1.00  0.00           C  
ATOM    227  N   GLU A  27     -12.718   9.545  86.647  1.00  0.00           N  
ATOM    228  CA  GLU A  27     -12.912   9.130  88.033  1.00  0.00           C  
ATOM    229  C   GLU A  27     -11.579   9.023  88.768  1.00  0.00           C  
ATOM    230  O   GLU A  27     -11.435   9.533  89.882  1.00  0.00           O  
ATOM    231  CB  GLU A  27     -13.654   7.793  88.093  1.00  0.00           C  
ATOM    232  CG  GLU A  27     -14.103   7.401  89.495  1.00  0.00           C  
ATOM    233  CD  GLU A  27     -15.003   6.176  89.516  1.00  0.00           C  
ATOM    234  OE1 GLU A  27     -14.479   5.038  89.523  1.00  0.00           O  
ATOM    235  OE2 GLU A  27     -16.241   6.355  89.526  1.00  0.00           O1-
ATOM    236  N   GLU A  28     -10.643   8.351  88.037  1.00  0.00           N  
ATOM    237  CA  GLU A  28      -9.302   8.200  88.594  1.00  0.00           C  
ATOM    238  C   GLU A  28      -8.591   9.546  88.698  1.00  0.00           C  
ATOM    239  O   GLU A  28      -7.977   9.852  89.722  1.00  0.00           O  
ATOM    240  CB  GLU A  28      -8.474   7.232  87.745  1.00  0.00           C  
ATOM    241  CG  GLU A  28      -9.023   5.813  87.717  1.00  0.00           C  
ATOM    242  CD  GLU A  28      -8.398   4.949  86.633  1.00  0.00           C  
ATOM    243  OE1 GLU A  28      -7.483   4.154  86.943  1.00  0.00           O  
ATOM    244  OE2 GLU A  28      -8.829   5.068  85.464  1.00  0.00           O1-
ATOM    245  N   ALA A  29      -8.663  10.318  87.758  1.00  0.00           N  
ATOM    246  CA  ALA A  29      -8.043  11.641  87.742  1.00  0.00           C  
ATOM    247  C   ALA A  29      -8.564  12.505  88.887  1.00  0.00           C  
ATOM    248  O   ALA A  29      -7.785  13.155  89.587  1.00  0.00           O  
ATOM    249  CB  ALA A  29      -8.297  12.329  86.402  1.00  0.00           C  
ATOM    250  N   GLU A  30      -9.902  12.545  89.051  1.00  0.00           N  
ATOM    251  CA  GLU A  30     -10.533  13.317  90.118  1.00  0.00           C  
ATOM    252  C   GLU A  30      -9.975  12.930  91.483  1.00  0.00           C  
ATOM    253  O   GLU A  30      -9.671  13.798  92.305  1.00  0.00           O  
ATOM    254  CB  GLU A  30     -12.052  13.126  90.096  1.00  0.00           C  
ATOM    255  CG  GLU A  30     -12.789  13.931  91.155  1.00  0.00           C  
ATOM    256  CD  GLU A  30     -14.298  13.754  91.102  1.00  0.00           C  
ATOM    257  OE1 GLU A  30     -14.811  12.749  91.644  1.00  0.00           O  
ATOM    258  OE2 GLU A  30     -14.972  14.628  90.512  1.00  0.00           O1-
ATOM    259  N   LEU A  31      -9.812  11.640  91.702  1.00  0.00           N  
ATOM    260  CA  LEU A  31      -9.292  11.133  92.968  1.00  0.00           C  
ATOM    261  C   LEU A  31      -7.865  11.619  93.201  1.00  0.00           C  
ATOM    262  O   LEU A  31      -7.527  12.059  94.303  1.00  0.00           O  
ATOM    263  CB  LEU A  31      -9.332   9.603  92.990  1.00  0.00           C  
ATOM    264  CG  LEU A  31     -10.715   8.964  93.122  1.00  0.00           C  
ATOM    265  CD1 LEU A  31     -10.649   7.482  92.769  1.00  0.00           C  
ATOM    266  CD2 LEU A  31     -11.263   9.159  94.532  1.00  0.00           C  
ATOM    267  N   LEU A  32      -7.123  11.561  92.114  1.00  0.00           N  
ATOM    268  CA  LEU A  32      -5.728  11.979  92.199  1.00  0.00           C  
ATOM    269  C   LEU A  32      -5.624  13.482  92.431  1.00  0.00           C  
ATOM    270  O   LEU A  32      -4.796  13.937  93.225  1.00  0.00           O  
ATOM    271  CB  LEU A  32      -4.975  11.594  90.924  1.00  0.00           C  
ATOM    272  CG  LEU A  32      -4.808  10.096  90.660  1.00  0.00           C  
ATOM    273  CD1 LEU A  32      -4.192   9.865  89.284  1.00  0.00           C  
ATOM    274  CD2 LEU A  32      -3.956   9.453  91.748  1.00  0.00           C  
ATOM    275  N   LEU A  33      -6.506  14.248  91.788  1.00  0.00           N  
ATOM    276  CA  LEU A  33      -6.507  15.703  91.904  1.00  0.00           C  
ATOM    277  C   LEU A  33      -6.912  16.135  93.310  1.00  0.00           C  
ATOM    278  O   LEU A  33      -6.583  17.241  93.742  1.00  0.00           O  
ATOM    279  CB  LEU A  33      -7.455  16.322  90.875  1.00  0.00           C  
ATOM    280  CG  LEU A  33      -6.915  16.459  89.450  1.00  0.00           C  
ATOM    281  CD1 LEU A  33      -8.041  16.819  88.488  1.00  0.00           C  
ATOM    282  CD2 LEU A  33      -5.805  17.504  89.397  1.00  0.00           C  
ATOM    283  N   GLU A  34      -7.574  15.295  94.043  1.00  0.00           N  
ATOM    284  CA  GLU A  34      -8.016  15.599  95.401  1.00  0.00           C  
ATOM    285  C   GLU A  34      -6.866  15.480  96.396  1.00  0.00           C  
ATOM    286  O   GLU A  34      -6.975  15.932  97.538  1.00  0.00           O  
ATOM    287  CB  GLU A  34      -9.165  14.672  95.811  1.00  0.00           C  
ATOM    288  CG  GLU A  34     -10.452  14.907  95.035  1.00  0.00           C  
ATOM    289  CD  GLU A  34     -11.655  14.203  95.641  1.00  0.00           C  
ATOM    290  OE1 GLU A  34     -12.451  14.862  96.347  1.00  0.00           O  
ATOM    291  OE2 GLU A  34     -11.803  12.983  95.409  1.00  0.00           O1-
ATOM    292  N   LEU A  35      -5.766  14.757  95.820  1.00  0.00           N  
ATOM    293  CA  LEU A  35      -4.604  14.626  96.693  1.00  0.00           C  
ATOM    294  C   LEU A  35      -3.917  15.974  96.890  1.00  0.00           C  
ATOM    295  O   LEU A  35      -4.011  16.854  96.032  1.00  0.00           O  
ATOM    296  CB  LEU A  35      -3.611  13.614  96.116  1.00  0.00           C  
ATOM    297  CG  LEU A  35      -4.120  12.180  95.957  1.00  0.00           C  
ATOM    298  CD1 LEU A  35      -3.095  11.335  95.208  1.00  0.00           C  
ATOM    299  CD2 LEU A  35      -4.433  11.569  97.319  1.00  0.00           C  
ATOM    300  N   PRO A  36      -3.434  16.162  98.104  1.00  0.00           N  
ATOM    301  CA  PRO A  36      -2.658  17.380  98.347  1.00  0.00           C  
ATOM    302  C   PRO A  36      -1.480  17.531  97.388  1.00  0.00           C  
ATOM    303  O   PRO A  36      -1.000  16.540  96.834  1.00  0.00           O  
ATOM    304  CB  PRO A  36      -2.170  17.206  99.788  1.00  0.00           C  
ATOM    305  CG  PRO A  36      -2.235  15.734 100.037  1.00  0.00           C  
ATOM    306  CD  PRO A  36      -3.313  15.150  99.172  1.00  0.00           C  
ATOM    307  N   GLU A  37      -0.991  18.818  97.072  1.00  0.00           N  
ATOM    308  CA  GLU A  37       0.082  19.159  96.144  1.00  0.00           C  
ATOM    309  C   GLU A  37       1.330  18.321  96.409  1.00  0.00           C  
ATOM    310  O   GLU A  37       1.974  17.843  95.474  1.00  0.00           O  
ATOM    311  CB  GLU A  37       0.420  20.649  96.235  1.00  0.00           C  
ATOM    312  CG  GLU A  37       1.384  21.129  95.161  1.00  0.00           C  
ATOM    313  CD  GLU A  37       1.523  22.642  95.110  1.00  0.00           C  
ATOM    314  OE1 GLU A  37       2.349  23.200  95.868  1.00  0.00           O  
ATOM    315  OE2 GLU A  37       0.799  23.274  94.310  1.00  0.00           O1-
ATOM    316  N   GLU A  38       1.636  18.025  97.613  1.00  0.00           N  
ATOM    317  CA  GLU A  38       2.821  17.259  97.987  1.00  0.00           C  
ATOM    318  C   GLU A  38       2.755  15.837  97.439  1.00  0.00           C  
ATOM    319  O   GLU A  38       3.738  15.329  96.896  1.00  0.00           O  
ATOM    320  CB  GLU A  38       2.984  17.230  99.509  1.00  0.00           C  
ATOM    321  CG  GLU A  38       3.491  18.538 100.099  1.00  0.00           C  
ATOM    322  CD  GLU A  38       3.650  18.493 101.611  1.00  0.00           C  
ATOM    323  OE1 GLU A  38       4.732  18.088 102.095  1.00  0.00           O  
ATOM    324  OE2 GLU A  38       2.686  18.864 102.316  1.00  0.00           O1-
ATOM    325  N   GLU A  39       1.559  15.158  97.645  1.00  0.00           N  
ATOM    326  CA  GLU A  39       1.370  13.800  97.145  1.00  0.00           C  
ATOM    327  C   GLU A  39       1.341  13.772  95.620  1.00  0.00           C  
ATOM    328  O   GLU A  39       1.908  12.872  94.998  1.00  0.00           O  
ATOM    329  CB  GLU A  39       0.082  13.193  97.707  1.00  0.00           C  
ATOM    330  CG  GLU A  39       0.128  12.932  99.206  1.00  0.00           C  
ATOM    331  CD  GLU A  39      -0.610  11.668  99.617  1.00  0.00           C  
ATOM    332  OE1 GLU A  39       0.022  10.589  99.681  1.00  0.00           O  
ATOM    333  OE2 GLU A  39      -1.832  11.757  99.877  1.00  0.00           O1-
ATOM    334  N   LEU A  40       0.628  14.761  95.045  1.00  0.00           N  
ATOM    335  CA  LEU A  40       0.581  14.880  93.593  1.00  0.00           C  
ATOM    336  C   LEU A  40       1.983  15.044  93.014  1.00  0.00           C  
ATOM    337  O   LEU A  40       2.322  14.414  92.010  1.00  0.00           O  
ATOM    338  CB  LEU A  40      -0.296  16.065  93.180  1.00  0.00           C  
ATOM    339  CG  LEU A  40      -1.807  15.836  93.214  1.00  0.00           C  
ATOM    340  CD1 LEU A  40      -2.548  17.138  92.932  1.00  0.00           C  
ATOM    341  CD2 LEU A  40      -2.207  14.758  92.212  1.00  0.00           C  
ATOM    342  N   GLN A  41       2.735  15.938  93.762  1.00  0.00           N  
ATOM    343  CA  GLN A  41       4.118  16.155  93.350  1.00  0.00           C  
ATOM    344  C   GLN A  41       4.906  14.849  93.361  1.00  0.00           C  
ATOM    345  O   GLN A  41       5.683  14.579  92.442  1.00  0.00           O  
ATOM    346  CB  GLN A  41       4.793  17.185  94.258  1.00  0.00           C  
ATOM    347  CG  GLN A  41       6.212  17.540  93.837  1.00  0.00           C  
ATOM    348  CD  GLN A  41       6.808  18.662  94.667  1.00  0.00           C  
ATOM    349  NE2 GLN A  41       7.990  19.126  94.276  1.00  0.00           N  
ATOM    350  OE1 GLN A  41       6.209  19.109  95.651  1.00  0.00           O  
ATOM    351  N   GLU A  42       4.700  14.120  94.395  1.00  0.00           N  
ATOM    352  CA  GLU A  42       5.394  12.842  94.519  1.00  0.00           C  
ATOM    353  C   GLU A  42       5.042  11.909  93.365  1.00  0.00           C  
ATOM    354  O   GLU A  42       5.915  11.226  92.822  1.00  0.00           O  
ATOM    355  CB  GLU A  42       5.059  12.175  95.856  1.00  0.00           C  
ATOM    356  CG  GLU A  42       5.638  12.896  97.064  1.00  0.00           C  
ATOM    357  CD  GLU A  42       5.473  12.119  98.362  1.00  0.00           C  
ATOM    358  OE1 GLU A  42       6.342  11.275  98.678  1.00  0.00           O  
ATOM    359  OE2 GLU A  42       4.467  12.356  99.066  1.00  0.00           O1-
ATOM    360  N   LEU A  43       3.767  11.927  92.992  1.00  0.00           N  
ATOM    361  CA  LEU A  43       3.292  11.104  91.885  1.00  0.00           C  
ATOM    362  C   LEU A  43       3.961  11.514  90.577  1.00  0.00           C  
ATOM    363  O   LEU A  43       4.380  10.659  89.794  1.00  0.00           O  
ATOM    364  CB  LEU A  43       1.771  11.214  91.750  1.00  0.00           C  
ATOM    365  CG  LEU A  43       0.943  10.572  92.864  1.00  0.00           C  
ATOM    366  CD1 LEU A  43      -0.532  10.918  92.696  1.00  0.00           C  
ATOM    367  CD2 LEU A  43       1.146   9.060  92.878  1.00  0.00           C  
ATOM    368  N   PHE A  44       4.046  12.768  90.450  1.00  0.00           N  
ATOM    369  CA  PHE A  44       4.691  13.303  89.256  1.00  0.00           C  
ATOM    370  C   PHE A  44       6.166  12.923  89.221  1.00  0.00           C  
ATOM    371  O   PHE A  44       6.678  12.500  88.183  1.00  0.00           O  
ATOM    372  CB  PHE A  44       4.539  14.827  89.200  1.00  0.00           C  
ATOM    373  CG  PHE A  44       5.233  15.462  88.025  1.00  0.00           C  
ATOM    374  CD1 PHE A  44       6.530  15.947  88.145  1.00  0.00           C  
ATOM    375  CD2 PHE A  44       4.588  15.575  86.801  1.00  0.00           C  
ATOM    376  CE1 PHE A  44       7.174  16.535  87.059  1.00  0.00           C  
ATOM    377  CE2 PHE A  44       5.225  16.163  85.712  1.00  0.00           C  
ATOM    378  CZ  PHE A  44       6.518  16.643  85.844  1.00  0.00           C  
ATOM    379  N   GLU A  45       6.870  13.076  90.317  1.00  0.00           N  
ATOM    380  CA  GLU A  45       8.298  12.794  90.429  1.00  0.00           C  
ATOM    381  C   GLU A  45       8.601  11.338  90.091  1.00  0.00           C  
ATOM    382  O   GLU A  45       9.647  11.034  89.513  1.00  0.00           O  
ATOM    383  CB  GLU A  45       8.802  13.124  91.836  1.00  0.00           C  
ATOM    384  CG  GLU A  45       8.830  14.613  92.146  1.00  0.00           C  
ATOM    385  CD  GLU A  45       9.506  14.939  93.469  1.00  0.00           C  
ATOM    386  OE1 GLU A  45      10.738  15.161  93.483  1.00  0.00           O  
ATOM    387  OE2 GLU A  45       8.797  14.970  94.501  1.00  0.00           O1-
ATOM    388  N   GLU A  46       7.658  10.545  90.443  1.00  0.00           N  
ATOM    389  CA  GLU A  46       7.839   9.135  90.110  1.00  0.00           C  
ATOM    390  C   GLU A  46       7.841   8.920  88.600  1.00  0.00           C  
ATOM    391  O   GLU A  46       8.619   8.116  88.083  1.00  0.00           O  
ATOM    392  CB  GLU A  46       6.743   8.285  90.761  1.00  0.00           C  
ATOM    393  CG  GLU A  46       6.841   8.213  92.278  1.00  0.00           C  
ATOM    394  CD  GLU A  46       6.118   7.012  92.868  1.00  0.00           C  
ATOM    395  OE1 GLU A  46       6.749   5.944  93.032  1.00  0.00           O  
ATOM    396  OE2 GLU A  46       4.911   7.142  93.170  1.00  0.00           O1-
ATOM    397  N   ALA A  47       6.866   9.699  88.085  1.00  0.00           N  
ATOM    398  CA  ALA A  47       6.788   9.614  86.629  1.00  0.00           C  
ATOM    399  C   ALA A  47       7.997  10.277  85.974  1.00  0.00           C  
ATOM    400  O   ALA A  47       8.449   9.846  84.911  1.00  0.00           O  
ATOM    401  CB  ALA A  47       5.497  10.255  86.126  1.00  0.00           C  
ATOM    402  N   ASP A  48       8.572  11.271  86.681  1.00  0.00           N  
ATOM    403  CA  ASP A  48       9.780  11.962  86.239  1.00  0.00           C  
ATOM    404  C   ASP A  48      11.029  11.150  86.569  1.00  0.00           C  
ATOM    405  O   ASP A  48      11.522  11.189  87.698  1.00  0.00           O  
ATOM    406  CB  ASP A  48       9.870  13.349  86.879  1.00  0.00           C  
ATOM    407  CG  ASP A  48      11.139  14.094  86.504  1.00  0.00           C  
ATOM    408  OD1 ASP A  48      12.066  13.473  85.939  1.00  0.00           O  
ATOM    409  OD2 ASP A  48      11.213  15.311  86.778  1.00  0.00           O1-
ATOM    410  N   LYS A  49      11.463  10.202  85.599  1.00  0.00           N  
ATOM    411  CA  LYS A  49      12.627   9.345  85.806  1.00  0.00           C  
ATOM    412  C   LYS A  49      13.922  10.092  85.497  1.00  0.00           C  
ATOM    413  O   LYS A  49      14.949   9.854  86.137  1.00  0.00           O  
ATOM    414  CB  LYS A  49      12.530   8.087  84.942  1.00  0.00           C  
ATOM    415  CG  LYS A  49      11.367   7.174  85.306  1.00  0.00           C  
ATOM    416  CD  LYS A  49      11.455   5.840  84.577  1.00  0.00           C  
ATOM    417  CE  LYS A  49      10.349   4.890  85.014  1.00  0.00           C  
ATOM    418  NZ  LYS A  49      10.483   3.549  84.369  1.00  0.00           N1+
ATOM    419  N   ASP A  50      13.714  11.255  84.770  1.00  0.00           N  
ATOM    420  CA  ASP A  50      14.857  12.043  84.319  1.00  0.00           C  
ATOM    421  C   ASP A  50      15.196  13.143  85.322  1.00  0.00           C  
ATOM    422  O   ASP A  50      16.349  13.564  85.423  1.00  0.00           O  
ATOM    423  CB  ASP A  50      14.580  12.652  82.943  1.00  0.00           C  
ATOM    424  CG  ASP A  50      14.530  11.616  81.834  1.00  0.00           C  
ATOM    425  OD1 ASP A  50      15.595  11.245  81.297  1.00  0.00           O  
ATOM    426  OD2 ASP A  50      13.413  11.168  81.493  1.00  0.00           O1-
ATOM    427  N   GLY A  51      14.354  13.423  86.312  1.00  0.00           N  
ATOM    428  CA  GLY A  51      14.489  14.429  87.353  1.00  0.00           C  
ATOM    429  C   GLY A  51      14.629  15.838  86.807  1.00  0.00           C  
ATOM    430  O   GLY A  51      15.308  16.675  87.404  1.00  0.00           O  
ATOM    431  N   ASP A  52      14.092  16.025  85.548  1.00  0.00           N  
ATOM    432  CA  ASP A  52      14.224  17.324  84.896  1.00  0.00           C  
ATOM    433  C   ASP A  52      12.952  18.154  85.064  1.00  0.00           C  
ATOM    434  O   ASP A  52      12.905  19.317  84.660  1.00  0.00           O  
ATOM    435  CB  ASP A  52      14.546  17.150  83.410  1.00  0.00           C  
ATOM    436  CG  ASP A  52      14.773  18.469  82.695  1.00  0.00           C  
ATOM    437  OD1 ASP A  52      13.843  18.971  82.028  1.00  0.00           O  
ATOM    438  OD2 ASP A  52      15.896  19.011  82.794  1.00  0.00           O1-
ATOM    439  N   GLY A  53      12.025  17.600  85.835  1.00  0.00           N  
ATOM    440  CA  GLY A  53      10.771  18.297  86.075  1.00  0.00           C  
ATOM    441  C   GLY A  53       9.800  18.195  84.914  1.00  0.00           C  
ATOM    442  O   GLY A  53       8.945  19.064  84.735  1.00  0.00           O  
ATOM    443  N   THR A  54      10.070  17.265  83.910  1.00  0.00           N  
ATOM    444  CA  THR A  54       9.197  17.057  82.759  1.00  0.00           C  
ATOM    445  C   THR A  54       9.003  15.567  82.490  1.00  0.00           C  
ATOM    446  O   THR A  54       9.916  14.768  82.703  1.00  0.00           O  
ATOM    447  CB  THR A  54       9.763  17.738  81.499  1.00  0.00           C  
ATOM    448  CG2 THR A  54       9.804  19.254  81.666  1.00  0.00           C  
ATOM    449  OG1 THR A  54      11.092  17.260  81.260  1.00  0.00           O  
ATOM    450  N   ILE A  55       7.836  15.106  82.055  1.00  0.00           N  
ATOM    451  CA  ILE A  55       7.520  13.708  81.784  1.00  0.00           C  
ATOM    452  C   ILE A  55       7.083  13.550  80.329  1.00  0.00           C  
ATOM    453  O   ILE A  55       6.331  14.377  79.808  1.00  0.00           O  
ATOM    454  CB  ILE A  55       6.421  13.182  82.734  1.00  0.00           C  
ATOM    455  CG1 ILE A  55       5.179  14.078  82.662  1.00  0.00           C  
ATOM    456  CG2 ILE A  55       6.947  13.090  84.170  1.00  0.00           C  
ATOM    457  CD1 ILE A  55       4.003  13.573  83.485  1.00  0.00           C  
ATOM    458  N   THR A  56       7.530  12.557  79.739  1.00  0.00           N  
ATOM    459  CA  THR A  56       7.160  12.272  78.357  1.00  0.00           C  
ATOM    460  C   THR A  56       5.923  11.380  78.301  1.00  0.00           C  
ATOM    461  O   THR A  56       5.541  10.776  79.305  1.00  0.00           O  
ATOM    462  CB  THR A  56       8.316  11.598  77.596  1.00  0.00           C  
ATOM    463  CG2 THR A  56       9.544  12.501  77.548  1.00  0.00           C  
ATOM    464  OG1 THR A  56       8.664  10.373  78.255  1.00  0.00           O  
ATOM    465  N   ARG A  57       5.285  11.450  77.201  1.00  0.00           N  
ATOM    466  CA  ARG A  57       4.088  10.641  76.992  1.00  0.00           C  
ATOM    467  C   ARG A  57       4.338   9.186  77.375  1.00  0.00           C  
ATOM    468  O   ARG A  57       3.487   8.549  78.000  1.00  0.00           O  
ATOM    469  CB  ARG A  57       3.626  10.729  75.536  1.00  0.00           C  
ATOM    470  CG  ARG A  57       2.304  10.029  75.266  1.00  0.00           C  
ATOM    471  CD  ARG A  57       1.796  10.307  73.857  1.00  0.00           C  
ATOM    472  NE  ARG A  57       0.547   9.603  73.586  1.00  0.00           N  
ATOM    473  CZ  ARG A  57      -0.193   9.765  72.492  1.00  0.00           C  
ATOM    474  NH1 ARG A  57       0.180  10.616  71.542  1.00  0.00           N1+
ATOM    475  NH2 ARG A  57      -1.313   9.073  72.347  1.00  0.00           N  
ATOM    476  N   GLU A  58       5.427   8.622  76.926  1.00  0.00           N  
ATOM    477  CA  GLU A  58       5.786   7.249  77.270  1.00  0.00           C  
ATOM    478  C   GLU A  58       5.886   7.067  78.782  1.00  0.00           C  
ATOM    479  O   GLU A  58       5.355   6.101  79.332  1.00  0.00           O  
ATOM    480  CB  GLU A  58       7.107   6.857  76.604  1.00  0.00           C  
ATOM    481  CG  GLU A  58       7.478   5.393  76.790  1.00  0.00           C  
ATOM    482  CD  GLU A  58       8.687   4.971  75.969  1.00  0.00           C  
ATOM    483  OE1 GLU A  58       9.833   5.188  76.422  1.00  0.00           O  
ATOM    484  OE2 GLU A  58       8.484   4.420  74.864  1.00  0.00           O1-
ATOM    485  N   GLU A  59       6.537   7.941  79.389  1.00  0.00           N  
ATOM    486  CA  GLU A  59       6.650   7.875  80.843  1.00  0.00           C  
ATOM    487  C   GLU A  59       5.278   7.951  81.507  1.00  0.00           C  
ATOM    488  O   GLU A  59       5.000   7.214  82.455  1.00  0.00           O  
ATOM    489  CB  GLU A  59       7.548   9.000  81.364  1.00  0.00           C  
ATOM    490  CG  GLU A  59       8.999   8.884  80.920  1.00  0.00           C  
ATOM    491  CD  GLU A  59       9.860  10.055  81.366  1.00  0.00           C  
ATOM    492  OE1 GLU A  59      10.708   9.875  82.269  1.00  0.00           O  
ATOM    493  OE2 GLU A  59       9.683  11.161  80.809  1.00  0.00           O1-
ATOM    494  N   LEU A  60       4.550   8.801  80.957  1.00  0.00           N  
ATOM    495  CA  LEU A  60       3.199   8.962  81.486  1.00  0.00           C  
ATOM    496  C   LEU A  60       2.410   7.663  81.363  1.00  0.00           C  
ATOM    497  O   LEU A  60       1.732   7.252  82.308  1.00  0.00           O  
ATOM    498  CB  LEU A  60       2.467  10.089  80.753  1.00  0.00           C  
ATOM    499  CG  LEU A  60       1.065  10.429  81.262  1.00  0.00           C  
ATOM    500  CD1 LEU A  60       1.133  10.962  82.688  1.00  0.00           C  
ATOM    501  CD2 LEU A  60       0.391  11.439  80.339  1.00  0.00           C  
ATOM    502  N   GLU A  61       2.467   7.040  80.228  1.00  0.00           N  
ATOM    503  CA  GLU A  61       1.755   5.790  79.980  1.00  0.00           C  
ATOM    504  C   GLU A  61       2.123   4.730  81.014  1.00  0.00           C  
ATOM    505  O   GLU A  61       1.247   4.051  81.554  1.00  0.00           O  
ATOM    506  CB  GLU A  61       2.050   5.274  78.569  1.00  0.00           C  
ATOM    507  CG  GLU A  61       1.136   4.141  78.125  1.00  0.00           C  
ATOM    508  CD  GLU A  61       1.327   3.752  76.668  1.00  0.00           C  
ATOM    509  OE1 GLU A  61       2.221   2.927  76.371  1.00  0.00           O  
ATOM    510  OE2 GLU A  61       0.576   4.276  75.815  1.00  0.00           O1-
ATOM    511  N   GLU A  62       3.322   4.663  81.260  1.00  0.00           N  
ATOM    512  CA  GLU A  62       3.804   3.715  82.260  1.00  0.00           C  
ATOM    513  C   GLU A  62       3.353   4.116  83.662  1.00  0.00           C  
ATOM    514  O   GLU A  62       2.946   3.265  84.455  1.00  0.00           O  
ATOM    515  CB  GLU A  62       5.330   3.608  82.208  1.00  0.00           C  
ATOM    516  CG  GLU A  62       5.860   2.987  80.924  1.00  0.00           C  
ATOM    517  CD  GLU A  62       7.323   2.583  81.012  1.00  0.00           C  
ATOM    518  OE1 GLU A  62       7.609   1.394  81.282  1.00  0.00           O  
ATOM    519  OE2 GLU A  62       8.191   3.462  80.813  1.00  0.00           O1-
ATOM    520  N   TYR A  63       3.506   5.353  83.832  1.00  0.00           N  
ATOM    521  CA  TYR A  63       3.134   5.884  85.138  1.00  0.00           C  
ATOM    522  C   TYR A  63       1.622   5.834  85.335  1.00  0.00           C  
ATOM    523  O   TYR A  63       1.143   5.624  86.453  1.00  0.00           O  
ATOM    524  CB  TYR A  63       3.633   7.323  85.297  1.00  0.00           C  
ATOM    525  CG  TYR A  63       3.399   7.898  86.673  1.00  0.00           C  
ATOM    526  CD1 TYR A  63       2.543   8.980  86.860  1.00  0.00           C  
ATOM    527  CD2 TYR A  63       4.035   7.362  87.788  1.00  0.00           C  
ATOM    528  CE1 TYR A  63       2.326   9.515  88.126  1.00  0.00           C  
ATOM    529  CE2 TYR A  63       3.826   7.888  89.059  1.00  0.00           C  
ATOM    530  CZ  TYR A  63       2.970   8.963  89.217  1.00  0.00           C  
ATOM    531  OH  TYR A  63       2.759   9.488  90.473  1.00  0.00           O  
ATOM    532  N   GLN A  64       0.831   5.823  84.239  1.00  0.00           N  
ATOM    533  CA  GLN A  64      -0.626   5.783  84.295  1.00  0.00           C  
ATOM    534  C   GLN A  64      -1.114   4.533  85.020  1.00  0.00           C  
ATOM    535  O   GLN A  64      -2.110   4.578  85.747  1.00  0.00           O  
ATOM    536  CB  GLN A  64      -1.220   5.840  82.887  1.00  0.00           C  
ATOM    537  CG  GLN A  64      -1.122   7.211  82.233  1.00  0.00           C  
ATOM    538  CD  GLN A  64      -1.687   7.231  80.824  1.00  0.00           C  
ATOM    539  NE2 GLN A  64      -1.197   8.154  80.003  1.00  0.00           N  
ATOM    540  OE1 GLN A  64      -2.554   6.424  80.477  1.00  0.00           O  
ATOM    541  N   LYS A  65      -0.421   3.380  84.653  1.00  0.00           N  
ATOM    542  CA  LYS A  65      -0.776   2.143  85.345  1.00  0.00           C  
ATOM    543  C   LYS A  65      -0.699   2.318  86.858  1.00  0.00           C  
ATOM    544  O   LYS A  65      -1.584   1.868  87.587  1.00  0.00           O  
ATOM    545  CB  LYS A  65       0.135   0.999  84.901  1.00  0.00           C  
ATOM    546  CG  LYS A  65      -0.115   0.523  83.478  1.00  0.00           C  
ATOM    547  CD  LYS A  65       0.784  -0.652  83.114  1.00  0.00           C  
ATOM    548  CE  LYS A  65       0.538  -1.124  81.687  1.00  0.00           C  
ATOM    549  NZ  LYS A  65       1.403  -2.289  81.333  1.00  0.00           N1+
ATOM    550  N   LYS A  66       0.322   3.003  87.267  1.00  0.00           N  
ATOM    551  CA  LYS A  66       0.508   3.249  88.694  1.00  0.00           C  
ATOM    552  C   LYS A  66      -0.562   4.196  89.232  1.00  0.00           C  
ATOM    553  O   LYS A  66      -1.091   3.987  90.325  1.00  0.00           O  
ATOM    554  CB  LYS A  66       1.900   3.824  88.963  1.00  0.00           C  
ATOM    555  CG  LYS A  66       3.024   2.808  88.830  1.00  0.00           C  
ATOM    556  CD  LYS A  66       4.369   3.410  89.218  1.00  0.00           C  
ATOM    557  CE  LYS A  66       5.493   2.388  89.107  1.00  0.00           C  
ATOM    558  NZ  LYS A  66       6.786   2.930  89.620  1.00  0.00           N1+
ATOM    559  N   LEU A  67      -0.825   5.282  88.425  1.00  0.00           N  
ATOM    560  CA  LEU A  67      -1.850   6.238  88.828  1.00  0.00           C  
ATOM    561  C   LEU A  67      -3.192   5.542  89.032  1.00  0.00           C  
ATOM    562  O   LEU A  67      -3.893   5.811  90.010  1.00  0.00           O  
ATOM    563  CB  LEU A  67      -1.991   7.346  87.780  1.00  0.00           C  
ATOM    564  CG  LEU A  67      -0.810   8.308  87.648  1.00  0.00           C  
ATOM    565  CD1 LEU A  67      -1.033   9.263  86.480  1.00  0.00           C  
ATOM    566  CD2 LEU A  67      -0.603   9.082  88.946  1.00  0.00           C  
ATOM    567  N   LYS A  68      -3.506   4.618  88.154  1.00  0.00           N  
ATOM    568  CA  LYS A  68      -4.743   3.847  88.239  1.00  0.00           C  
ATOM    569  C   LYS A  68      -4.794   3.029  89.526  1.00  0.00           C  
ATOM    570  O   LYS A  68      -5.829   2.976  90.194  1.00  0.00           O  
ATOM    571  CB  LYS A  68      -4.887   2.926  87.026  1.00  0.00           C  
ATOM    572  CG  LYS A  68      -5.228   3.652  85.734  1.00  0.00           C  
ATOM    573  CD  LYS A  68      -5.382   2.680  84.571  1.00  0.00           C  
ATOM    574  CE  LYS A  68      -5.659   3.411  83.264  1.00  0.00           C  
ATOM    575  NZ  LYS A  68      -5.813   2.462  82.121  1.00  0.00           N1+
ATOM    576  N   GLU A  69      -3.726   2.456  89.787  1.00  0.00           N  
ATOM    577  CA  GLU A  69      -3.637   1.653  91.002  1.00  0.00           C  
ATOM    578  C   GLU A  69      -3.827   2.514  92.248  1.00  0.00           C  
ATOM    579  O   GLU A  69      -4.572   2.144  93.157  1.00  0.00           O  
ATOM    580  CB  GLU A  69      -2.292   0.924  91.068  1.00  0.00           C  
ATOM    581  CG  GLU A  69      -2.141  -0.181  90.032  1.00  0.00           C  
ATOM    582  CD  GLU A  69      -0.850  -0.971  90.181  1.00  0.00           C  
ATOM    583  OE1 GLU A  69      -0.847  -2.001  90.891  1.00  0.00           O  
ATOM    584  OE2 GLU A  69       0.167  -0.553  89.582  1.00  0.00           O1-
ATOM    585  N   LEU A  70      -3.107   3.619  92.230  1.00  0.00           N  
ATOM    586  CA  LEU A  70      -3.226   4.536  93.358  1.00  0.00           C  
ATOM    587  C   LEU A  70      -4.651   5.064  93.480  1.00  0.00           C  
ATOM    588  O   LEU A  70      -5.209   5.108  94.579  1.00  0.00           O  
ATOM    589  CB  LEU A  70      -2.247   5.704  93.205  1.00  0.00           C  
ATOM    590  CG  LEU A  70      -2.184   6.692  94.370  1.00  0.00           C  
ATOM    591  CD1 LEU A  70      -1.599   6.017  95.606  1.00  0.00           C  
ATOM    592  CD2 LEU A  70      -1.364   7.919  93.987  1.00  0.00           C  
ATOM    593  N   ALA A  71      -5.147   5.441  92.358  1.00  0.00           N  
ATOM    594  CA  ALA A  71      -6.517   5.949  92.354  1.00  0.00           C  
ATOM    595  C   ALA A  71      -7.490   4.906  92.899  1.00  0.00           C  
ATOM    596  O   ALA A  71      -8.369   5.229  93.700  1.00  0.00           O  
ATOM    597  CB  ALA A  71      -6.926   6.367  90.944  1.00  0.00           C  
ATOM    598  N   GLU A  72      -7.392   3.656  92.445  1.00  0.00           N  
ATOM    599  CA  GLU A  72      -8.231   2.551  92.899  1.00  0.00           C  
ATOM    600  C   GLU A  72      -8.116   2.355  94.409  1.00  0.00           C  
ATOM    601  O   GLU A  72      -9.118   2.123  95.088  1.00  0.00           O  
ATOM    602  CB  GLU A  72      -7.858   1.257  92.171  1.00  0.00           C  
ATOM    603  CG  GLU A  72      -8.205   1.264  90.689  1.00  0.00           C  
ATOM    604  CD  GLU A  72      -8.034  -0.094  90.026  1.00  0.00           C  
ATOM    605  OE1 GLU A  72      -9.018  -0.866  89.960  1.00  0.00           O  
ATOM    606  OE2 GLU A  72      -6.907  -0.389  89.572  1.00  0.00           O1-
ATOM    607  N   GLU A  73      -6.942   2.441  94.903  1.00  0.00           N  
ATOM    608  CA  GLU A  73      -6.720   2.333  96.342  1.00  0.00           C  
ATOM    609  C   GLU A  73      -7.475   3.420  97.101  1.00  0.00           C  
ATOM    610  O   GLU A  73      -8.063   3.156  98.151  1.00  0.00           O  
ATOM    611  CB  GLU A  73      -5.224   2.410  96.662  1.00  0.00           C  
ATOM    612  CG  GLU A  73      -4.430   1.205  96.181  1.00  0.00           C  
ATOM    613  CD  GLU A  73      -3.010   1.167  96.724  1.00  0.00           C  
ATOM    614  OE1 GLU A  73      -2.779   0.529  97.776  1.00  0.00           O  
ATOM    615  OE2 GLU A  73      -2.120   1.781  96.093  1.00  0.00           O1-
ATOM    616  N   LEU A  74      -7.365   4.599  96.539  1.00  0.00           N  
ATOM    617  CA  LEU A  74      -8.069   5.716  97.160  1.00  0.00           C  
ATOM    618  C   LEU A  74      -9.578   5.493  97.124  1.00  0.00           C  
ATOM    619  O   LEU A  74     -10.277   5.795  98.096  1.00  0.00           O  
ATOM    620  CB  LEU A  74      -7.719   7.029  96.454  1.00  0.00           C  
ATOM    621  CG  LEU A  74      -6.305   7.566  96.683  1.00  0.00           C  
ATOM    622  CD1 LEU A  74      -6.019   8.727  95.737  1.00  0.00           C  
ATOM    623  CD2 LEU A  74      -6.125   7.995  98.135  1.00  0.00           C  
ATOM    624  N   LEU A  75     -10.013   5.013  95.991  1.00  0.00           N  
ATOM    625  CA  LEU A  75     -11.437   4.743  95.823  1.00  0.00           C  
ATOM    626  C   LEU A  75     -11.933   3.764  96.880  1.00  0.00           C  
ATOM    627  O   LEU A  75     -13.010   3.952  97.452  1.00  0.00           O  
ATOM    628  CB  LEU A  75     -11.716   4.188  94.425  1.00  0.00           C  
ATOM    629  CG  LEU A  75     -13.187   4.067  94.024  1.00  0.00           C  
ATOM    630  CD1 LEU A  75     -13.761   5.441  93.694  1.00  0.00           C  
ATOM    631  CD2 LEU A  75     -13.343   3.119  92.840  1.00  0.00           C  
ATOM    632  N   GLU A  76     -11.204   2.699  97.195  1.00  0.00           N  
ATOM    633  CA  GLU A  76     -11.554   1.709  98.209  1.00  0.00           C  
ATOM    634  C   GLU A  76     -11.581   2.332  99.602  1.00  0.00           C  
ATOM    635  O   GLU A  76     -12.434   1.993 100.424  1.00  0.00           O  
ATOM    636  CB  GLU A  76     -10.574   0.534  98.177  1.00  0.00           C  
ATOM    637  CG  GLU A  76     -11.200  -0.778  97.729  1.00  0.00           C  
ATOM    638  CD  GLU A  76     -10.237  -1.954  97.784  1.00  0.00           C  
ATOM    639  OE1 GLU A  76     -10.129  -2.600  98.850  1.00  0.00           O  
ATOM    640  OE2 GLU A  76      -9.585  -2.229  96.752  1.00  0.00           O1-
ATOM    641  N   GLU A  77     -10.714   3.294  99.806  1.00  0.00           N  
ATOM    642  CA  GLU A  77     -10.683   3.963 101.102  1.00  0.00           C  
ATOM    643  C   GLU A  77     -11.884   4.889 101.274  1.00  0.00           C  
ATOM    644  O   GLU A  77     -12.440   4.996 102.369  1.00  0.00           O  
ATOM    645  CB  GLU A  77      -9.382   4.753 101.268  1.00  0.00           C  
ATOM    646  CG  GLU A  77      -8.147   3.878 101.426  1.00  0.00           C  
ATOM    647  CD  GLU A  77      -6.945   4.630 101.974  1.00  0.00           C  
ATOM    648  OE1 GLU A  77      -6.758   4.654 103.212  1.00  0.00           O  
ATOM    649  OE2 GLU A  77      -6.186   5.200 101.160  1.00  0.00           O1-
ATOM    650  N   LYS A  78     -12.414   5.321 100.201  1.00  0.00           N  
ATOM    651  CA  LYS A  78     -13.542   6.250 100.225  1.00  0.00           C  
ATOM    652  C   LYS A  78     -14.865   5.504 100.360  1.00  0.00           C  
ATOM    653  O   LYS A  78     -15.808   6.006 100.977  1.00  0.00           O  
ATOM    654  CB  LYS A  78     -13.553   7.113  98.963  1.00  0.00           C  
ATOM    655  CG  LYS A  78     -14.333   8.411  99.108  1.00  0.00           C  
ATOM    656  CD  LYS A  78     -14.092   9.343  97.928  1.00  0.00           C  
ATOM    657  CE  LYS A  78     -14.884  10.637  98.065  1.00  0.00           C  
ATOM    658  NZ  LYS A  78     -14.699  11.528  96.881  1.00  0.00           N1+
ATOM    659  N   LYS A  79     -14.941   4.193 100.007  1.00  0.00           N  
ATOM    660  CA  LYS A  79     -16.145   3.388 100.192  1.00  0.00           C  
ATOM    661  C   LYS A  79     -16.264   2.901 101.634  1.00  0.00           C  
ATOM    662  O   LYS A  79     -17.358   2.888 102.201  1.00  0.00           O  
ATOM    663  CB  LYS A  79     -16.146   2.196  99.234  1.00  0.00           C  
ATOM    664  CG  LYS A  79     -17.529   1.621  98.963  1.00  0.00           C  
ATOM    665  CD  LYS A  79     -17.500   0.610  97.824  1.00  0.00           C  
ATOM    666  CE  LYS A  79     -18.868  -0.019  97.599  1.00  0.00           C  
ATOM    667  NZ  LYS A  79     -18.790  -1.209  96.699  1.00  0.00           N1+
TER   
END
