# Supplementary material for: Scaffolding protein functional sites using deep learning
Source: Science. Author manuscript; Available in PMC 2022 Oct 31. (PMC9621694; doi:10.1126/science.abn2100)
Supplement: Data S1 [file NIHMS1830590-supplement-Data_S1.zip › efhand_inp_2_RF.pdb]

ATOM      1  N   MET A   1       3.586  14.169  69.835  1.00  0.00           N  
ATOM      2  CA  MET A   1       4.482  14.750  70.829  1.00  0.00           C  
ATOM      3  C   MET A   1       5.325  13.688  71.519  1.00  0.00           C  
ATOM      4  O   MET A   1       5.107  12.484  71.338  1.00  0.00           O  
ATOM      5  CB  MET A   1       3.676  15.465  71.901  1.00  0.00           C  
ATOM      6  CG  MET A   1       2.839  14.516  72.736  1.00  0.00           C  
ATOM      7  SD  MET A   1       1.986  15.335  74.053  1.00  0.00           S  
ATOM      8  CE  MET A   1       3.400  15.641  75.064  1.00  0.00           C  
ATOM      9 1H   MET A   1       3.262  14.896  69.212  1.00  0.00           H  
ATOM     10 2H   MET A   1       4.085  13.471  69.304  1.00  0.00           H  
ATOM     11 3H   MET A   1       2.795  13.745  70.295  1.00  0.00           H  
ATOM     12  HA  MET A   1       5.153  15.450  70.333  1.00  0.00           H  
ATOM     13 1HB  MET A   1       4.342  16.008  72.568  1.00  0.00           H  
ATOM     14 2HB  MET A   1       3.008  16.191  71.436  1.00  0.00           H  
ATOM     15 1HG  MET A   1       2.110  14.007  72.108  1.00  0.00           H  
ATOM     16 2HG  MET A   1       3.499  13.775  73.171  1.00  0.00           H  
ATOM     17 1HE  MET A   1       3.099  16.182  75.932  1.00  0.00           H  
ATOM     18 2HE  MET A   1       3.862  14.696  75.354  1.00  0.00           H  
ATOM     19 3HE  MET A   1       4.121  16.240  74.509  1.00  0.00           H  
ATOM     20  N   GLU A   2       6.266  14.137  72.352  1.00  0.00           N  
ATOM     21  CA  GLU A   2       7.110  13.213  73.107  1.00  0.00           C  
ATOM     22  C   GLU A   2       7.066  13.403  74.631  1.00  0.00           C  
ATOM     23  O   GLU A   2       7.118  12.412  75.371  1.00  0.00           O  
ATOM     24  CB  GLU A   2       8.559  13.331  72.626  1.00  0.00           C  
ATOM     25  CG  GLU A   2       8.777  12.921  71.162  1.00  0.00           C  
ATOM     26  CD  GLU A   2      10.221  13.036  70.705  1.00  0.00           C  
ATOM     27  OE1 GLU A   2      11.040  13.468  71.480  1.00  0.00           O  
ATOM     28  OE2 GLU A   2      10.495  12.688  69.580  1.00  0.00           O1-
ATOM     29  H   GLU A   2       6.411  15.131  72.454  1.00  0.00           H  
ATOM     30  HA  GLU A   2       6.771  12.199  72.901  1.00  0.00           H  
ATOM     31 1HB  GLU A   2       8.885  14.363  72.722  1.00  0.00           H  
ATOM     32 2HB  GLU A   2       9.207  12.720  73.254  1.00  0.00           H  
ATOM     33 1HG  GLU A   2       8.448  11.890  71.034  1.00  0.00           H  
ATOM     34 2HG  GLU A   2       8.157  13.549  70.527  1.00  0.00           H  
ATOM     35  N   TRP A   3       6.978  14.658  75.093  1.00  0.00           N  
ATOM     36  CA  TRP A   3       7.076  14.964  76.524  1.00  0.00           C  
ATOM     37  C   TRP A   3       6.277  16.177  77.004  1.00  0.00           C  
ATOM     38  O   TRP A   3       5.911  17.055  76.223  1.00  0.00           O  
ATOM     39  CB  TRP A   3       8.553  15.138  76.912  1.00  0.00           C  
ATOM     40  CG  TRP A   3       9.298  16.160  76.136  1.00  0.00           C  
ATOM     41  CD1 TRP A   3      10.056  15.915  75.034  1.00  0.00           C  
ATOM     42  CD2 TRP A   3       9.379  17.581  76.367  1.00  0.00           C  
ATOM     43  CE2 TRP A   3      10.202  18.106  75.368  1.00  0.00           C  
ATOM     44  CE3 TRP A   3       8.836  18.433  77.316  1.00  0.00           C  
ATOM     45  NE1 TRP A   3      10.603  17.075  74.567  1.00  0.00           N  
ATOM     46  CZ2 TRP A   3      10.496  19.453  75.294  1.00  0.00           C  
ATOM     47  CZ3 TRP A   3       9.131  19.779  77.235  1.00  0.00           C  
ATOM     48  CH2 TRP A   3       9.937  20.278  76.258  1.00  0.00           C  
ATOM     49  H   TRP A   3       6.897  15.421  74.441  1.00  0.00           H  
ATOM     50  HA  TRP A   3       6.690  14.106  77.068  1.00  0.00           H  
ATOM     51 1HB  TRP A   3       8.617  15.405  77.971  1.00  0.00           H  
ATOM     52 2HB  TRP A   3       9.068  14.189  76.791  1.00  0.00           H  
ATOM     53  HD1 TRP A   3      10.209  14.934  74.589  1.00  0.00           H  
ATOM     54  HE1 TRP A   3      11.206  17.154  73.759  1.00  0.00           H  
ATOM     55  HE3 TRP A   3       8.194  18.048  78.101  1.00  0.00           H  
ATOM     56  HZ2 TRP A   3      11.138  19.865  74.516  1.00  0.00           H  
ATOM     57  HZ3 TRP A   3       8.710  20.426  77.966  1.00  0.00           H  
ATOM     58  HH2 TRP A   3      10.144  21.348  76.234  1.00  0.00           H  
ATOM     59  N   MET A   4       6.038  16.207  78.320  1.00  0.00           N  
ATOM     60  CA  MET A   4       5.306  17.278  78.997  1.00  0.00           C  
ATOM     61  C   MET A   4       6.125  17.957  80.093  1.00  0.00           C  
ATOM     62  O   MET A   4       6.894  17.311  80.800  1.00  0.00           O  
ATOM     63  CB  MET A   4       4.076  16.659  79.660  1.00  0.00           C  
ATOM     64  CG  MET A   4       3.103  16.030  78.714  1.00  0.00           C  
ATOM     65  SD  MET A   4       1.682  15.294  79.514  1.00  0.00           S  
ATOM     66  CE  MET A   4       1.041  14.373  78.108  1.00  0.00           C  
ATOM     67  H   MET A   4       6.365  15.422  78.876  1.00  0.00           H  
ATOM     68  HA  MET A   4       5.019  18.034  78.265  1.00  0.00           H  
ATOM     69 1HB  MET A   4       4.400  15.890  80.361  1.00  0.00           H  
ATOM     70 2HB  MET A   4       3.552  17.424  80.236  1.00  0.00           H  
ATOM     71 1HG  MET A   4       2.745  16.812  78.048  1.00  0.00           H  
ATOM     72 2HG  MET A   4       3.602  15.263  78.126  1.00  0.00           H  
ATOM     73 1HE  MET A   4       0.152  13.828  78.403  1.00  0.00           H  
ATOM     74 2HE  MET A   4       0.797  15.063  77.300  1.00  0.00           H  
ATOM     75 3HE  MET A   4       1.796  13.667  77.765  1.00  0.00           H  
ATOM     76  N   THR A   5       5.920  19.248  80.291  1.00  0.00           N  
ATOM     77  CA  THR A   5       6.581  19.951  81.396  1.00  0.00           C  
ATOM     78  C   THR A   5       5.831  19.737  82.693  1.00  0.00           C  
ATOM     79  O   THR A   5       4.694  19.271  82.675  1.00  0.00           O  
ATOM     80  CB  THR A   5       6.669  21.465  81.153  1.00  0.00           C  
ATOM     81  CG2 THR A   5       7.399  21.751  79.892  1.00  0.00           C  
ATOM     82  OG1 THR A   5       5.328  22.021  81.073  1.00  0.00           O  
ATOM     83  H   THR A   5       5.293  19.757  79.656  1.00  0.00           H  
ATOM     84  HA  THR A   5       7.588  19.561  81.512  1.00  0.00           H  
ATOM     85  HB  THR A   5       7.194  21.930  81.985  1.00  0.00           H  
ATOM     86  HG1 THR A   5       4.956  21.804  80.190  1.00  0.00           H  
ATOM     87 1HG2 THR A   5       7.455  22.826  79.735  1.00  0.00           H  
ATOM     88 2HG2 THR A   5       8.402  21.344  79.971  1.00  0.00           H  
ATOM     89 3HG2 THR A   5       6.866  21.288  79.060  1.00  0.00           H  
ATOM     90  N   ARG A   6       6.433  20.134  83.810  1.00  0.00           N  
ATOM     91  CA  ARG A   6       5.752  20.069  85.107  1.00  0.00           C  
ATOM     92  C   ARG A   6       4.404  20.784  85.085  1.00  0.00           C  
ATOM     93  O   ARG A   6       3.405  20.259  85.593  1.00  0.00           O  
ATOM     94  CB  ARG A   6       6.647  20.652  86.197  1.00  0.00           C  
ATOM     95  CG  ARG A   6       6.137  20.521  87.629  1.00  0.00           C  
ATOM     96  CD  ARG A   6       7.084  21.151  88.639  1.00  0.00           C  
ATOM     97  NE  ARG A   6       8.414  20.505  88.743  1.00  0.00           N  
ATOM     98  CZ  ARG A   6       9.563  21.014  88.254  1.00  0.00           C  
ATOM     99  NH1 ARG A   6       9.575  22.143  87.575  1.00  0.00           N1+
ATOM    100  NH2 ARG A   6      10.682  20.359  88.479  1.00  0.00           N  
ATOM    101  H   ARG A   6       7.408  20.432  83.751  1.00  0.00           H  
ATOM    102  HA  ARG A   6       5.528  19.050  85.338  1.00  0.00           H  
ATOM    103 1HB  ARG A   6       7.630  20.190  86.149  1.00  0.00           H  
ATOM    104 2HB  ARG A   6       6.784  21.715  86.010  1.00  0.00           H  
ATOM    105 1HG  ARG A   6       5.176  21.024  87.707  1.00  0.00           H  
ATOM    106 2HG  ARG A   6       6.014  19.474  87.880  1.00  0.00           H  
ATOM    107 1HD  ARG A   6       7.238  22.196  88.368  1.00  0.00           H  
ATOM    108 2HD  ARG A   6       6.618  21.106  89.622  1.00  0.00           H  
ATOM    109  HE  ARG A   6       8.513  19.627  89.284  1.00  0.00           H  
ATOM    110 1HH1 ARG A   6       8.712  22.640  87.409  1.00  0.00           H  
ATOM    111 2HH1 ARG A   6      10.445  22.509  87.222  1.00  0.00           H  
ATOM    112 1HH2 ARG A   6      10.642  19.490  89.037  1.00  0.00           H  
ATOM    113 2HH2 ARG A   6      11.561  20.709  88.140  1.00  0.00           H  
ATOM    114  N   GLU A   7       4.343  21.968  84.481  1.00  0.00           N  
ATOM    115  CA  GLU A   7       3.057  22.647  84.443  1.00  0.00           C  
ATOM    116  C   GLU A   7       2.077  21.880  83.558  1.00  0.00           C  
ATOM    117  O   GLU A   7       0.906  21.731  83.918  1.00  0.00           O  
ATOM    118  CB  GLU A   7       3.219  24.081  83.942  1.00  0.00           C  
ATOM    119  CG  GLU A   7       3.952  25.030  84.917  1.00  0.00           C  
ATOM    120  CD  GLU A   7       3.188  25.288  86.216  1.00  0.00           C  
ATOM    121  OE1 GLU A   7       2.044  25.667  86.142  1.00  0.00           O  
ATOM    122  OE2 GLU A   7       3.749  25.088  87.281  1.00  0.00           O1-
ATOM    123  H   GLU A   7       5.162  22.375  84.054  1.00  0.00           H  
ATOM    124  HA  GLU A   7       2.652  22.677  85.449  1.00  0.00           H  
ATOM    125 1HB  GLU A   7       3.775  24.071  83.003  1.00  0.00           H  
ATOM    126 2HB  GLU A   7       2.236  24.504  83.733  1.00  0.00           H  
ATOM    127 1HG  GLU A   7       4.919  24.591  85.162  1.00  0.00           H  
ATOM    128 2HG  GLU A   7       4.133  25.978  84.413  1.00  0.00           H  
ATOM    129  N   GLU A   8       2.559  21.333  82.434  1.00  0.00           N  
ATOM    130  CA  GLU A   8       1.670  20.578  81.548  1.00  0.00           C  
ATOM    131  C   GLU A   8       1.142  19.319  82.234  1.00  0.00           C  
ATOM    132  O   GLU A   8      -0.009  18.951  82.033  1.00  0.00           O  
ATOM    133  CB  GLU A   8       2.360  20.268  80.228  1.00  0.00           C  
ATOM    134  CG  GLU A   8       2.560  21.489  79.340  1.00  0.00           C  
ATOM    135  CD  GLU A   8       3.409  21.228  78.139  1.00  0.00           C  
ATOM    136  OE1 GLU A   8       4.392  20.527  78.269  1.00  0.00           O  
ATOM    137  OE2 GLU A   8       3.082  21.717  77.086  1.00  0.00           O1-
ATOM    138  H   GLU A   8       3.539  21.467  82.171  1.00  0.00           H  
ATOM    139  HA  GLU A   8       0.812  21.212  81.319  1.00  0.00           H  
ATOM    140 1HB  GLU A   8       3.323  19.843  80.433  1.00  0.00           H  
ATOM    141 2HB  GLU A   8       1.784  19.525  79.675  1.00  0.00           H  
ATOM    142 1HG  GLU A   8       1.581  21.828  79.004  1.00  0.00           H  
ATOM    143 2HG  GLU A   8       2.998  22.288  79.933  1.00  0.00           H  
ATOM    144  N   PHE A   9       1.974  18.669  83.052  1.00  0.00           N  
ATOM    145  CA  PHE A   9       1.569  17.494  83.823  1.00  0.00           C  
ATOM    146  C   PHE A   9       0.388  17.856  84.717  1.00  0.00           C  
ATOM    147  O   PHE A   9      -0.629  17.152  84.750  1.00  0.00           O  
ATOM    148  CB  PHE A   9       2.742  16.981  84.660  1.00  0.00           C  
ATOM    149  CG  PHE A   9       2.473  15.867  85.645  1.00  0.00           C  
ATOM    150  CD1 PHE A   9       2.378  14.553  85.248  1.00  0.00           C  
ATOM    151  CD2 PHE A   9       2.368  16.157  87.004  1.00  0.00           C  
ATOM    152  CE1 PHE A   9       2.193  13.544  86.184  1.00  0.00           C  
ATOM    153  CE2 PHE A   9       2.179  15.155  87.936  1.00  0.00           C  
ATOM    154  CZ  PHE A   9       2.096  13.845  87.523  1.00  0.00           C  
ATOM    155  H   PHE A   9       2.930  19.009  83.133  1.00  0.00           H  
ATOM    156  HA  PHE A   9       1.260  16.711  83.130  1.00  0.00           H  
ATOM    157 1HB  PHE A   9       3.530  16.652  83.983  1.00  0.00           H  
ATOM    158 2HB  PHE A   9       3.154  17.811  85.219  1.00  0.00           H  
ATOM    159  HD1 PHE A   9       2.467  14.317  84.189  1.00  0.00           H  
ATOM    160  HD2 PHE A   9       2.450  17.195  87.331  1.00  0.00           H  
ATOM    161  HE1 PHE A   9       2.130  12.510  85.864  1.00  0.00           H  
ATOM    162  HE2 PHE A   9       2.107  15.399  89.001  1.00  0.00           H  
ATOM    163  HZ  PHE A   9       1.955  13.051  88.257  1.00  0.00           H  
ATOM    164  N   LYS A  10       0.514  18.956  85.459  1.00  0.00           N  
ATOM    165  CA  LYS A  10      -0.582  19.357  86.323  1.00  0.00           C  
ATOM    166  C   LYS A  10      -1.845  19.665  85.502  1.00  0.00           C  
ATOM    167  O   LYS A  10      -2.947  19.233  85.867  1.00  0.00           O  
ATOM    168  CB  LYS A  10      -0.167  20.566  87.156  1.00  0.00           C  
ATOM    169  CG  LYS A  10       0.865  20.249  88.249  1.00  0.00           C  
ATOM    170  CD  LYS A  10       1.098  21.457  89.150  1.00  0.00           C  
ATOM    171  CE  LYS A  10       1.898  22.519  88.412  1.00  0.00           C  
ATOM    172  NZ  LYS A  10       2.235  23.694  89.269  1.00  0.00           N1+
ATOM    173  H   LYS A  10       1.375  19.508  85.416  1.00  0.00           H  
ATOM    174  HA  LYS A  10      -0.811  18.529  86.994  1.00  0.00           H  
ATOM    175 1HB  LYS A  10       0.273  21.320  86.496  1.00  0.00           H  
ATOM    176 2HB  LYS A  10      -1.043  21.009  87.623  1.00  0.00           H  
ATOM    177 1HG  LYS A  10       0.519  19.408  88.850  1.00  0.00           H  
ATOM    178 2HG  LYS A  10       1.809  19.972  87.773  1.00  0.00           H  
ATOM    179 1HD  LYS A  10       0.142  21.879  89.460  1.00  0.00           H  
ATOM    180 2HD  LYS A  10       1.650  21.152  90.039  1.00  0.00           H  
ATOM    181 1HE  LYS A  10       2.825  22.072  88.051  1.00  0.00           H  
ATOM    182 2HE  LYS A  10       1.321  22.867  87.554  1.00  0.00           H  
ATOM    183 1HZ  LYS A  10       2.778  24.349  88.673  1.00  0.00           H  
ATOM    184 2HZ  LYS A  10       1.392  24.145  89.590  1.00  0.00           H  
ATOM    185 3HZ  LYS A  10       2.787  23.411  90.059  1.00  0.00           H  
ATOM    186  N   GLU A  11      -1.681  20.354  84.359  1.00  0.00           N  
ATOM    187  CA  GLU A  11      -2.828  20.646  83.501  1.00  0.00           C  
ATOM    188  C   GLU A  11      -3.414  19.367  82.902  1.00  0.00           C  
ATOM    189  O   GLU A  11      -4.623  19.286  82.703  1.00  0.00           O  
ATOM    190  CB  GLU A  11      -2.503  21.659  82.393  1.00  0.00           C  
ATOM    191  CG  GLU A  11      -2.259  23.105  82.884  1.00  0.00           C  
ATOM    192  CD  GLU A  11      -2.034  24.113  81.753  1.00  0.00           C  
ATOM    193  OE1 GLU A  11      -1.930  23.706  80.618  1.00  0.00           O  
ATOM    194  OE2 GLU A  11      -1.984  25.289  82.037  1.00  0.00           O1-
ATOM    195  H   GLU A  11      -0.754  20.695  84.100  1.00  0.00           H  
ATOM    196  HA  GLU A  11      -3.602  21.098  84.124  1.00  0.00           H  
ATOM    197 1HB  GLU A  11      -1.606  21.334  81.867  1.00  0.00           H  
ATOM    198 2HB  GLU A  11      -3.315  21.680  81.668  1.00  0.00           H  
ATOM    199 1HG  GLU A  11      -3.119  23.422  83.473  1.00  0.00           H  
ATOM    200 2HG  GLU A  11      -1.387  23.103  83.539  1.00  0.00           H  
ATOM    201  N   TRP A  12      -2.567  18.365  82.624  1.00  0.00           N  
ATOM    202  CA  TRP A  12      -3.005  17.091  82.059  1.00  0.00           C  
ATOM    203  C   TRP A  12      -3.994  16.468  83.020  1.00  0.00           C  
ATOM    204  O   TRP A  12      -5.065  16.013  82.608  1.00  0.00           O  
ATOM    205  CB  TRP A  12      -1.810  16.138  81.862  1.00  0.00           C  
ATOM    206  CG  TRP A  12      -2.138  14.794  81.255  1.00  0.00           C  
ATOM    207  CD1 TRP A  12      -2.174  14.488  79.929  1.00  0.00           C  
ATOM    208  CD2 TRP A  12      -2.470  13.569  81.957  1.00  0.00           C  
ATOM    209  CE2 TRP A  12      -2.668  12.585  80.988  1.00  0.00           C  
ATOM    210  CE3 TRP A  12      -2.607  13.233  83.306  1.00  0.00           C  
ATOM    211  NE1 TRP A  12      -2.486  13.159  79.758  1.00  0.00           N  
ATOM    212  CZ2 TRP A  12      -2.984  11.283  81.325  1.00  0.00           C  
ATOM    213  CZ3 TRP A  12      -2.943  11.938  83.635  1.00  0.00           C  
ATOM    214  CH2 TRP A  12      -3.121  10.987  82.669  1.00  0.00           C  
ATOM    215  H   TRP A  12      -1.576  18.504  82.782  1.00  0.00           H  
ATOM    216  HA  TRP A  12      -3.492  17.269  81.103  1.00  0.00           H  
ATOM    217 1HB  TRP A  12      -1.059  16.623  81.238  1.00  0.00           H  
ATOM    218 2HB  TRP A  12      -1.350  15.942  82.812  1.00  0.00           H  
ATOM    219  HD1 TRP A  12      -1.972  15.191  79.125  1.00  0.00           H  
ATOM    220  HE1 TRP A  12      -2.569  12.683  78.871  1.00  0.00           H  
ATOM    221  HE3 TRP A  12      -2.457  13.982  84.082  1.00  0.00           H  
ATOM    222  HZ2 TRP A  12      -3.132  10.509  80.575  1.00  0.00           H  
ATOM    223  HZ3 TRP A  12      -3.057  11.688  84.690  1.00  0.00           H  
ATOM    224  HH2 TRP A  12      -3.375   9.973  82.965  1.00  0.00           H  
ATOM    225  N   LEU A  13      -3.656  16.473  84.309  1.00  0.00           N  
ATOM    226  CA  LEU A  13      -4.573  15.930  85.294  1.00  0.00           C  
ATOM    227  C   LEU A  13      -5.885  16.700  85.311  1.00  0.00           C  
ATOM    228  O   LEU A  13      -6.957  16.102  85.343  1.00  0.00           O  
ATOM    229  CB  LEU A  13      -3.968  15.894  86.692  1.00  0.00           C  
ATOM    230  CG  LEU A  13      -4.942  15.383  87.748  1.00  0.00           C  
ATOM    231  CD1 LEU A  13      -5.405  13.987  87.373  1.00  0.00           C  
ATOM    232  CD2 LEU A  13      -4.265  15.394  89.129  1.00  0.00           C  
ATOM    233  H   LEU A  13      -2.746  16.852  84.588  1.00  0.00           H  
ATOM    234  HA  LEU A  13      -4.794  14.903  85.010  1.00  0.00           H  
ATOM    235 1HB  LEU A  13      -3.091  15.250  86.685  1.00  0.00           H  
ATOM    236 2HB  LEU A  13      -3.660  16.906  86.967  1.00  0.00           H  
ATOM    237  HG  LEU A  13      -5.810  16.019  87.755  1.00  0.00           H  
ATOM    238 1HD1 LEU A  13      -6.123  13.646  88.101  1.00  0.00           H  
ATOM    239 2HD1 LEU A  13      -5.881  14.013  86.394  1.00  0.00           H  
ATOM    240 3HD1 LEU A  13      -4.552  13.313  87.342  1.00  0.00           H  
ATOM    241 1HD2 LEU A  13      -4.966  15.046  89.876  1.00  0.00           H  
ATOM    242 2HD2 LEU A  13      -3.393  14.743  89.117  1.00  0.00           H  
ATOM    243 3HD2 LEU A  13      -3.955  16.410  89.373  1.00  0.00           H  
ATOM    244  N   GLU A  14      -5.833  18.030  85.294  1.00  0.00           N  
ATOM    245  CA  GLU A  14      -7.113  18.730  85.277  1.00  0.00           C  
ATOM    246  C   GLU A  14      -7.905  18.414  83.989  1.00  0.00           C  
ATOM    247  O   GLU A  14      -9.105  18.149  84.043  1.00  0.00           O  
ATOM    248  CB  GLU A  14      -6.912  20.247  85.413  1.00  0.00           C  
ATOM    249  CG  GLU A  14      -6.441  20.687  86.809  1.00  0.00           C  
ATOM    250  CD  GLU A  14      -6.285  22.196  86.963  1.00  0.00           C  
ATOM    251  OE1 GLU A  14      -6.439  22.904  85.994  1.00  0.00           O  
ATOM    252  OE2 GLU A  14      -6.023  22.633  88.063  1.00  0.00           O1-
ATOM    253  H   GLU A  14      -4.937  18.521  85.297  1.00  0.00           H  
ATOM    254  HA  GLU A  14      -7.700  18.389  86.127  1.00  0.00           H  
ATOM    255 1HB  GLU A  14      -6.168  20.580  84.688  1.00  0.00           H  
ATOM    256 2HB  GLU A  14      -7.845  20.762  85.188  1.00  0.00           H  
ATOM    257 1HG  GLU A  14      -7.156  20.328  87.549  1.00  0.00           H  
ATOM    258 2HG  GLU A  14      -5.482  20.206  87.010  1.00  0.00           H  
ATOM    259  N   LYS A  15      -7.226  18.342  82.842  1.00  0.00           N  
ATOM    260  CA  LYS A  15      -7.863  18.046  81.555  1.00  0.00           C  
ATOM    261  C   LYS A  15      -8.529  16.681  81.597  1.00  0.00           C  
ATOM    262  O   LYS A  15      -9.647  16.506  81.107  1.00  0.00           O  
ATOM    263  CB  LYS A  15      -6.839  18.116  80.414  1.00  0.00           C  
ATOM    264  CG  LYS A  15      -7.388  17.906  78.979  1.00  0.00           C  
ATOM    265  CD  LYS A  15      -6.268  18.166  77.949  1.00  0.00           C  
ATOM    266  CE  LYS A  15      -6.758  18.164  76.483  1.00  0.00           C  
ATOM    267  NZ  LYS A  15      -7.134  16.807  75.980  1.00  0.00           N1+
ATOM    268  H   LYS A  15      -6.231  18.543  82.851  1.00  0.00           H  
ATOM    269  HA  LYS A  15      -8.637  18.792  81.374  1.00  0.00           H  
ATOM    270 1HB  LYS A  15      -6.334  19.081  80.448  1.00  0.00           H  
ATOM    271 2HB  LYS A  15      -6.078  17.356  80.584  1.00  0.00           H  
ATOM    272 1HG  LYS A  15      -7.743  16.879  78.868  1.00  0.00           H  
ATOM    273 2HG  LYS A  15      -8.219  18.585  78.793  1.00  0.00           H  
ATOM    274 1HD  LYS A  15      -5.805  19.131  78.163  1.00  0.00           H  
ATOM    275 2HD  LYS A  15      -5.507  17.393  78.060  1.00  0.00           H  
ATOM    276 1HE  LYS A  15      -7.622  18.819  76.398  1.00  0.00           H  
ATOM    277 2HE  LYS A  15      -5.957  18.553  75.857  1.00  0.00           H  
ATOM    278 1HZ  LYS A  15      -7.439  16.865  75.024  1.00  0.00           H  
ATOM    279 2HZ  LYS A  15      -6.350  16.186  76.033  1.00  0.00           H  
ATOM    280 3HZ  LYS A  15      -7.901  16.398  76.505  1.00  0.00           H  
ATOM    281  N   ALA A  16      -7.871  15.733  82.263  1.00  0.00           N  
ATOM    282  CA  ALA A  16      -8.339  14.365  82.413  1.00  0.00           C  
ATOM    283  C   ALA A  16      -9.722  14.314  83.054  1.00  0.00           C  
ATOM    284  O   ALA A  16     -10.507  13.403  82.798  1.00  0.00           O  
ATOM    285  CB  ALA A  16      -7.345  13.590  83.268  1.00  0.00           C  
ATOM    286  H   ALA A  16      -6.953  15.960  82.643  1.00  0.00           H  
ATOM    287  HA  ALA A  16      -8.411  13.921  81.425  1.00  0.00           H  
ATOM    288 1HB  ALA A  16      -7.675  12.564  83.378  1.00  0.00           H  
ATOM    289 2HB  ALA A  16      -6.356  13.618  82.806  1.00  0.00           H  
ATOM    290 3HB  ALA A  16      -7.289  14.033  84.241  1.00  0.00           H  
ATOM    291  N   LEU A  17     -10.018  15.286  83.909  1.00  0.00           N  
ATOM    292  CA  LEU A  17     -11.289  15.363  84.594  1.00  0.00           C  
ATOM    293  C   LEU A  17     -12.444  15.618  83.628  1.00  0.00           C  
ATOM    294  O   LEU A  17     -13.575  15.194  83.876  1.00  0.00           O  
ATOM    295  CB  LEU A  17     -11.281  16.498  85.615  1.00  0.00           C  
ATOM    296  CG  LEU A  17     -12.521  16.548  86.498  1.00  0.00           C  
ATOM    297  CD1 LEU A  17     -12.624  15.233  87.282  1.00  0.00           C  
ATOM    298  CD2 LEU A  17     -12.450  17.749  87.423  1.00  0.00           C  
ATOM    299  H   LEU A  17      -9.357  16.048  84.061  1.00  0.00           H  
ATOM    300  HA  LEU A  17     -11.463  14.416  85.101  1.00  0.00           H  
ATOM    301 1HB  LEU A  17     -10.398  16.403  86.243  1.00  0.00           H  
ATOM    302 2HB  LEU A  17     -11.226  17.442  85.080  1.00  0.00           H  
ATOM    303  HG  LEU A  17     -13.408  16.635  85.867  1.00  0.00           H  
ATOM    304 1HD1 LEU A  17     -13.523  15.256  87.900  1.00  0.00           H  
ATOM    305 2HD1 LEU A  17     -12.687  14.395  86.590  1.00  0.00           H  
ATOM    306 3HD1 LEU A  17     -11.749  15.111  87.920  1.00  0.00           H  
ATOM    307 1HD2 LEU A  17     -13.345  17.781  88.046  1.00  0.00           H  
ATOM    308 2HD2 LEU A  17     -11.579  17.674  88.051  1.00  0.00           H  
ATOM    309 3HD2 LEU A  17     -12.387  18.660  86.823  1.00  0.00           H  
ATOM    310  N   GLU A  18     -12.172  16.421  82.593  1.00  0.00           N  
ATOM    311  CA  GLU A  18     -13.193  16.894  81.667  1.00  0.00           C  
ATOM    312  C   GLU A  18     -13.211  16.191  80.309  1.00  0.00           C  
ATOM    313  O   GLU A  18     -14.259  16.113  79.674  1.00  0.00           O  
ATOM    314  CB  GLU A  18     -12.999  18.399  81.433  1.00  0.00           C  
ATOM    315  CG  GLU A  18     -13.177  19.260  82.694  1.00  0.00           C  
ATOM    316  CD  GLU A  18     -13.002  20.750  82.446  1.00  0.00           C  
ATOM    317  OE1 GLU A  18     -12.641  21.120  81.353  1.00  0.00           O  
ATOM    318  OE2 GLU A  18     -13.238  21.512  83.356  1.00  0.00           O1-
ATOM    319  H   GLU A  18     -11.206  16.682  82.415  1.00  0.00           H  
ATOM    320  HA  GLU A  18     -14.165  16.737  82.134  1.00  0.00           H  
ATOM    321 1HB  GLU A  18     -11.991  18.575  81.050  1.00  0.00           H  
ATOM    322 2HB  GLU A  18     -13.703  18.747  80.680  1.00  0.00           H  
ATOM    323 1HG  GLU A  18     -14.169  19.084  83.107  1.00  0.00           H  
ATOM    324 2HG  GLU A  18     -12.446  18.937  83.437  1.00  0.00           H  
ATOM    325  N   ASP A  19     -12.052  15.718  79.851  1.00  0.00           N  
ATOM    326  CA  ASP A  19     -11.912  15.122  78.523  1.00  0.00           C  
ATOM    327  C   ASP A  19     -12.235  13.613  78.500  1.00  0.00           C  
ATOM    328  O   ASP A  19     -11.388  12.801  78.876  1.00  0.00           O  
ATOM    329  CB  ASP A  19     -10.491  15.358  78.023  1.00  0.00           C  
ATOM    330  CG  ASP A  19     -10.201  14.846  76.623  1.00  0.00           C  
ATOM    331  OD1 ASP A  19     -10.932  14.013  76.112  1.00  0.00           O  
ATOM    332  OD2 ASP A  19      -9.210  15.307  76.052  1.00  0.00           O1-
ATOM    333  H   ASP A  19     -11.222  15.819  80.433  1.00  0.00           H  
ATOM    334  HA  ASP A  19     -12.570  15.675  77.868  1.00  0.00           H  
ATOM    335 1HB  ASP A  19     -10.282  16.428  78.054  1.00  0.00           H  
ATOM    336 2HB  ASP A  19      -9.794  14.881  78.720  1.00  0.00           H  
ATOM    337  N   PRO A  20     -13.388  13.195  77.932  1.00  0.00           N  
ATOM    338  CA  PRO A  20     -13.919  11.845  77.960  1.00  0.00           C  
ATOM    339  C   PRO A  20     -13.128  10.862  77.113  1.00  0.00           C  
ATOM    340  O   PRO A  20     -13.394   9.660  77.163  1.00  0.00           O  
ATOM    341  CB  PRO A  20     -15.325  12.021  77.387  1.00  0.00           C  
ATOM    342  CG  PRO A  20     -15.210  13.206  76.461  1.00  0.00           C  
ATOM    343  CD  PRO A  20     -14.202  14.123  77.106  1.00  0.00           C  
ATOM    344  HA  PRO A  20     -13.961  11.502  79.006  1.00  0.00           H  
ATOM    345 1HB  PRO A  20     -15.630  11.100  76.864  1.00  0.00           H  
ATOM    346 2HB  PRO A  20     -16.046  12.182  78.200  1.00  0.00           H  
ATOM    347 1HG  PRO A  20     -14.886  12.869  75.461  1.00  0.00           H  
ATOM    348 2HG  PRO A  20     -16.193  13.682  76.331  1.00  0.00           H  
ATOM    349 1HD  PRO A  20     -13.588  14.577  76.308  1.00  0.00           H  
ATOM    350 2HD  PRO A  20     -14.723  14.861  77.717  1.00  0.00           H  
ATOM    351  N   GLU A  21     -12.210  11.355  76.274  1.00  0.00           N  
ATOM    352  CA  GLU A  21     -11.473  10.444  75.416  1.00  0.00           C  
ATOM    353  C   GLU A  21     -10.239   9.881  76.117  1.00  0.00           C  
ATOM    354  O   GLU A  21      -9.576   8.978  75.602  1.00  0.00           O  
ATOM    355  CB  GLU A  21     -11.076  11.134  74.111  1.00  0.00           C  
ATOM    356  CG  GLU A  21     -12.271  11.534  73.236  1.00  0.00           C  
ATOM    357  CD  GLU A  21     -11.887  12.170  71.907  1.00  0.00           C  
ATOM    358  OE1 GLU A  21     -10.717  12.298  71.629  1.00  0.00           O  
ATOM    359  OE2 GLU A  21     -12.781  12.524  71.172  1.00  0.00           O1-
ATOM    360  H   GLU A  21     -11.967  12.357  76.249  1.00  0.00           H  
ATOM    361  HA  GLU A  21     -12.124   9.607  75.168  1.00  0.00           H  
ATOM    362 1HB  GLU A  21     -10.508  12.040  74.339  1.00  0.00           H  
ATOM    363 2HB  GLU A  21     -10.431  10.478  73.527  1.00  0.00           H  
ATOM    364 1HG  GLU A  21     -12.874  10.648  73.043  1.00  0.00           H  
ATOM    365 2HG  GLU A  21     -12.883  12.237  73.802  1.00  0.00           H  
ATOM    366  N   LEU A  22      -9.918  10.421  77.289  1.00  0.00           N  
ATOM    367  CA  LEU A  22      -8.751   9.955  78.014  1.00  0.00           C  
ATOM    368  C   LEU A  22      -9.150   8.671  78.768  1.00  0.00           C  
ATOM    369  O   LEU A  22     -10.242   8.626  79.322  1.00  0.00           O  
ATOM    370  CB  LEU A  22      -8.269  11.009  79.012  1.00  0.00           C  
ATOM    371  CG  LEU A  22      -6.888  10.747  79.621  1.00  0.00           C  
ATOM    372  CD1 LEU A  22      -5.818  10.925  78.552  1.00  0.00           C  
ATOM    373  CD2 LEU A  22      -6.674  11.652  80.722  1.00  0.00           C  
ATOM    374  H   LEU A  22     -10.493  11.171  77.685  1.00  0.00           H  
ATOM    375  HA  LEU A  22      -7.959   9.783  77.300  1.00  0.00           H  
ATOM    376 1HB  LEU A  22      -8.247  11.979  78.512  1.00  0.00           H  
ATOM    377 2HB  LEU A  22      -8.994  11.068  79.830  1.00  0.00           H  
ATOM    378  HG  LEU A  22      -6.844   9.735  79.988  1.00  0.00           H  
ATOM    379 1HD1 LEU A  22      -4.842  10.729  78.978  1.00  0.00           H  
ATOM    380 2HD1 LEU A  22      -5.992  10.248  77.727  1.00  0.00           H  
ATOM    381 3HD1 LEU A  22      -5.852  11.948  78.181  1.00  0.00           H  
ATOM    382 1HD2 LEU A  22      -5.719  11.469  81.180  1.00  0.00           H  
ATOM    383 2HD2 LEU A  22      -6.713  12.677  80.359  1.00  0.00           H  
ATOM    384 3HD2 LEU A  22      -7.458  11.480  81.431  1.00  0.00           H  
ATOM    385  N   PRO A  23      -8.317   7.612  78.817  1.00  0.00           N  
ATOM    386  CA  PRO A  23      -8.535   6.387  79.585  1.00  0.00           C  
ATOM    387  C   PRO A  23      -8.751   6.576  81.097  1.00  0.00           C  
ATOM    388  O   PRO A  23      -9.261   5.672  81.760  1.00  0.00           O  
ATOM    389  CB  PRO A  23      -7.247   5.606  79.325  1.00  0.00           C  
ATOM    390  CG  PRO A  23      -6.761   6.094  77.991  1.00  0.00           C  
ATOM    391  CD  PRO A  23      -7.117   7.550  77.951  1.00  0.00           C  
ATOM    392  HA  PRO A  23      -9.392   5.855  79.149  1.00  0.00           H  
ATOM    393 1HB  PRO A  23      -6.529   5.798  80.137  1.00  0.00           H  
ATOM    394 2HB  PRO A  23      -7.457   4.526  79.334  1.00  0.00           H  
ATOM    395 1HG  PRO A  23      -5.679   5.918  77.895  1.00  0.00           H  
ATOM    396 2HG  PRO A  23      -7.245   5.524  77.182  1.00  0.00           H  
ATOM    397 1HD  PRO A  23      -6.293   8.118  78.364  1.00  0.00           H  
ATOM    398 2HD  PRO A  23      -7.350   7.801  76.906  1.00  0.00           H  
ATOM    399  N   ILE A  24      -8.354   7.719  81.653  1.00  0.00           N  
ATOM    400  CA  ILE A  24      -8.528   7.946  83.086  1.00  0.00           C  
ATOM    401  C   ILE A  24      -9.961   8.396  83.354  1.00  0.00           C  
ATOM    402  O   ILE A  24     -10.408   9.414  82.833  1.00  0.00           O  
ATOM    403  CB  ILE A  24      -7.585   9.059  83.573  1.00  0.00           C  
ATOM    404  CG1 ILE A  24      -6.131   8.724  83.250  1.00  0.00           C  
ATOM    405  CG2 ILE A  24      -7.752   9.312  85.066  1.00  0.00           C  
ATOM    406  CD1 ILE A  24      -5.641   7.442  83.866  1.00  0.00           C  
ATOM    407  H   ILE A  24      -7.943   8.442  81.089  1.00  0.00           H  
ATOM    408  HA  ILE A  24      -8.337   7.022  83.632  1.00  0.00           H  
ATOM    409  HB  ILE A  24      -7.830   9.966  83.051  1.00  0.00           H  
ATOM    410 1HG1 ILE A  24      -6.015   8.656  82.169  1.00  0.00           H  
ATOM    411 2HG1 ILE A  24      -5.507   9.533  83.616  1.00  0.00           H  
ATOM    412 1HG2 ILE A  24      -7.093  10.122  85.378  1.00  0.00           H  
ATOM    413 2HG2 ILE A  24      -8.783   9.586  85.274  1.00  0.00           H  
ATOM    414 3HG2 ILE A  24      -7.499   8.405  85.618  1.00  0.00           H  
ATOM    415 1HD1 ILE A  24      -4.596   7.283  83.597  1.00  0.00           H  
ATOM    416 2HD1 ILE A  24      -5.727   7.501  84.955  1.00  0.00           H  
ATOM    417 3HD1 ILE A  24      -6.242   6.608  83.504  1.00  0.00           H  
ATOM    418  N   SER A  25     -10.688   7.632  84.162  1.00  0.00           N  
ATOM    419  CA  SER A  25     -12.078   7.976  84.418  1.00  0.00           C  
ATOM    420  C   SER A  25     -12.145   9.207  85.302  1.00  0.00           C  
ATOM    421  O   SER A  25     -11.227   9.417  86.091  1.00  0.00           O  
ATOM    422  CB  SER A  25     -12.773   6.835  85.128  1.00  0.00           C  
ATOM    423  OG  SER A  25     -12.231   6.642  86.416  1.00  0.00           O  
ATOM    424  H   SER A  25     -10.262   6.808  84.582  1.00  0.00           H  
ATOM    425  HA  SER A  25     -12.554   8.154  83.459  1.00  0.00           H  
ATOM    426 1HB  SER A  25     -13.835   7.036  85.210  1.00  0.00           H  
ATOM    427 2HB  SER A  25     -12.658   5.921  84.547  1.00  0.00           H  
ATOM    428  HG  SER A  25     -11.369   6.208  86.271  1.00  0.00           H  
ATOM    429  N   PRO A  26     -13.231   9.999  85.269  1.00  0.00           N  
ATOM    430  CA  PRO A  26     -13.469  11.090  86.186  1.00  0.00           C  
ATOM    431  C   PRO A  26     -13.294  10.679  87.640  1.00  0.00           C  
ATOM    432  O   PRO A  26     -12.752  11.446  88.419  1.00  0.00           O  
ATOM    433  CB  PRO A  26     -14.917  11.463  85.872  1.00  0.00           C  
ATOM    434  CG  PRO A  26     -15.064  11.130  84.405  1.00  0.00           C  
ATOM    435  CD  PRO A  26     -14.258   9.858  84.214  1.00  0.00           C  
ATOM    436  HA  PRO A  26     -12.794  11.920  85.930  1.00  0.00           H  
ATOM    437 1HB  PRO A  26     -15.603  10.894  86.520  1.00  0.00           H  
ATOM    438 2HB  PRO A  26     -15.083  12.531  86.088  1.00  0.00           H  
ATOM    439 1HG  PRO A  26     -16.126  11.014  84.143  1.00  0.00           H  
ATOM    440 2HG  PRO A  26     -14.675  11.970  83.798  1.00  0.00           H  
ATOM    441 1HD  PRO A  26     -14.884   8.972  84.368  1.00  0.00           H  
ATOM    442 2HD  PRO A  26     -13.803   9.896  83.213  1.00  0.00           H  
ATOM    443  N   GLU A  27     -13.666   9.445  88.015  1.00  0.00           N  
ATOM    444  CA  GLU A  27     -13.476   9.074  89.418  1.00  0.00           C  
ATOM    445  C   GLU A  27     -11.994   8.996  89.747  1.00  0.00           C  
ATOM    446  O   GLU A  27     -11.550   9.479  90.792  1.00  0.00           O  
ATOM    447  CB  GLU A  27     -14.138   7.726  89.740  1.00  0.00           C  
ATOM    448  CG  GLU A  27     -15.661   7.743  89.726  1.00  0.00           C  
ATOM    449  CD  GLU A  27     -16.281   6.392  90.046  1.00  0.00           C  
ATOM    450  OE1 GLU A  27     -15.556   5.435  90.177  1.00  0.00           O  
ATOM    451  OE2 GLU A  27     -17.481   6.329  90.161  1.00  0.00           O1-
ATOM    452  H   GLU A  27     -14.090   8.798  87.370  1.00  0.00           H  
ATOM    453  HA  GLU A  27     -13.925   9.845  90.045  1.00  0.00           H  
ATOM    454 1HB  GLU A  27     -13.803   6.981  89.016  1.00  0.00           H  
ATOM    455 2HB  GLU A  27     -13.811   7.392  90.721  1.00  0.00           H  
ATOM    456 1HG  GLU A  27     -16.008   8.473  90.458  1.00  0.00           H  
ATOM    457 2HG  GLU A  27     -15.996   8.070  88.742  1.00  0.00           H  
ATOM    458  N   GLU A  28     -11.209   8.425  88.836  1.00  0.00           N  
ATOM    459  CA  GLU A  28      -9.780   8.322  89.092  1.00  0.00           C  
ATOM    460  C   GLU A  28      -9.154   9.707  89.110  1.00  0.00           C  
ATOM    461  O   GLU A  28      -8.308  10.016  89.954  1.00  0.00           O  
ATOM    462  CB  GLU A  28      -9.134   7.457  88.022  1.00  0.00           C  
ATOM    463  CG  GLU A  28      -9.524   5.978  88.094  1.00  0.00           C  
ATOM    464  CD  GLU A  28      -9.114   5.202  86.872  1.00  0.00           C  
ATOM    465  OE1 GLU A  28      -8.609   5.806  85.963  1.00  0.00           O  
ATOM    466  OE2 GLU A  28      -9.347   4.010  86.830  1.00  0.00           O1-
ATOM    467  H   GLU A  28     -11.606   8.040  87.972  1.00  0.00           H  
ATOM    468  HA  GLU A  28      -9.629   7.861  90.068  1.00  0.00           H  
ATOM    469 1HB  GLU A  28      -9.427   7.821  87.043  1.00  0.00           H  
ATOM    470 2HB  GLU A  28      -8.049   7.530  88.093  1.00  0.00           H  
ATOM    471 1HG  GLU A  28      -9.043   5.532  88.955  1.00  0.00           H  
ATOM    472 2HG  GLU A  28     -10.597   5.899  88.243  1.00  0.00           H  
ATOM    473  N   ALA A  29      -9.601  10.558  88.182  1.00  0.00           N  
ATOM    474  CA  ALA A  29      -9.083  11.909  88.098  1.00  0.00           C  
ATOM    475  C   ALA A  29      -9.415  12.691  89.361  1.00  0.00           C  
ATOM    476  O   ALA A  29      -8.553  13.396  89.890  1.00  0.00           O  
ATOM    477  CB  ALA A  29      -9.650  12.600  86.887  1.00  0.00           C  
ATOM    478  H   ALA A  29     -10.300  10.237  87.511  1.00  0.00           H  
ATOM    479  HA  ALA A  29      -8.001  11.854  88.003  1.00  0.00           H  
ATOM    480 1HB  ALA A  29      -9.242  13.610  86.814  1.00  0.00           H  
ATOM    481 2HB  ALA A  29      -9.394  12.039  85.988  1.00  0.00           H  
ATOM    482 3HB  ALA A  29     -10.729  12.652  86.984  1.00  0.00           H  
ATOM    483  N   GLU A  30     -10.639  12.533  89.885  1.00  0.00           N  
ATOM    484  CA  GLU A  30     -11.003  13.235  91.106  1.00  0.00           C  
ATOM    485  C   GLU A  30     -10.139  12.758  92.251  1.00  0.00           C  
ATOM    486  O   GLU A  30      -9.641  13.577  93.021  1.00  0.00           O  
ATOM    487  CB  GLU A  30     -12.491  13.052  91.456  1.00  0.00           C  
ATOM    488  CG  GLU A  30     -13.461  13.814  90.548  1.00  0.00           C  
ATOM    489  CD  GLU A  30     -14.924  13.570  90.863  1.00  0.00           C  
ATOM    490  OE1 GLU A  30     -15.213  12.753  91.707  1.00  0.00           O  
ATOM    491  OE2 GLU A  30     -15.752  14.208  90.255  1.00  0.00           O1-
ATOM    492  H   GLU A  30     -11.327  11.949  89.419  1.00  0.00           H  
ATOM    493  HA  GLU A  30     -10.824  14.296  90.958  1.00  0.00           H  
ATOM    494 1HB  GLU A  30     -12.745  11.991  91.393  1.00  0.00           H  
ATOM    495 2HB  GLU A  30     -12.664  13.370  92.486  1.00  0.00           H  
ATOM    496 1HG  GLU A  30     -13.255  14.880  90.636  1.00  0.00           H  
ATOM    497 2HG  GLU A  30     -13.271  13.530  89.531  1.00  0.00           H  
ATOM    498  N   LEU A  31      -9.880  11.455  92.327  1.00  0.00           N  
ATOM    499  CA  LEU A  31      -9.049  10.968  93.413  1.00  0.00           C  
ATOM    500  C   LEU A  31      -7.655  11.554  93.316  1.00  0.00           C  
ATOM    501  O   LEU A  31      -7.074  11.944  94.327  1.00  0.00           O  
ATOM    502  CB  LEU A  31      -9.011   9.444  93.409  1.00  0.00           C  
ATOM    503  CG  LEU A  31     -10.330   8.781  93.824  1.00  0.00           C  
ATOM    504  CD1 LEU A  31     -10.254   7.303  93.598  1.00  0.00           C  
ATOM    505  CD2 LEU A  31     -10.594   9.079  95.284  1.00  0.00           C  
ATOM    506  H   LEU A  31     -10.306  10.801  91.666  1.00  0.00           H  
ATOM    507  HA  LEU A  31      -9.492  11.294  94.353  1.00  0.00           H  
ATOM    508 1HB  LEU A  31      -8.769   9.107  92.401  1.00  0.00           H  
ATOM    509 2HB  LEU A  31      -8.229   9.109  94.086  1.00  0.00           H  
ATOM    510  HG  LEU A  31     -11.148   9.178  93.226  1.00  0.00           H  
ATOM    511 1HD1 LEU A  31     -11.183   6.860  93.906  1.00  0.00           H  
ATOM    512 2HD1 LEU A  31     -10.085   7.106  92.546  1.00  0.00           H  
ATOM    513 3HD1 LEU A  31      -9.450   6.891  94.174  1.00  0.00           H  
ATOM    514 1HD2 LEU A  31     -11.526   8.617  95.575  1.00  0.00           H  
ATOM    515 2HD2 LEU A  31      -9.791   8.682  95.888  1.00  0.00           H  
ATOM    516 3HD2 LEU A  31     -10.660  10.163  95.432  1.00  0.00           H  
ATOM    517  N   LEU A  32      -7.119  11.682  92.105  1.00  0.00           N  
ATOM    518  CA  LEU A  32      -5.809  12.295  91.981  1.00  0.00           C  
ATOM    519  C   LEU A  32      -5.856  13.764  92.393  1.00  0.00           C  
ATOM    520  O   LEU A  32      -4.988  14.238  93.113  1.00  0.00           O  
ATOM    521  CB  LEU A  32      -5.287  12.131  90.566  1.00  0.00           C  
ATOM    522  CG  LEU A  32      -4.931  10.709  90.215  1.00  0.00           C  
ATOM    523  CD1 LEU A  32      -4.552  10.596  88.739  1.00  0.00           C  
ATOM    524  CD2 LEU A  32      -3.822  10.296  91.117  1.00  0.00           C  
ATOM    525  H   LEU A  32      -7.614  11.331  91.281  1.00  0.00           H  
ATOM    526  HA  LEU A  32      -5.129  11.774  92.644  1.00  0.00           H  
ATOM    527 1HB  LEU A  32      -6.069  12.440  89.900  1.00  0.00           H  
ATOM    528 2HB  LEU A  32      -4.413  12.754  90.426  1.00  0.00           H  
ATOM    529  HG  LEU A  32      -5.792  10.062  90.386  1.00  0.00           H  
ATOM    530 1HD1 LEU A  32      -4.297   9.561  88.501  1.00  0.00           H  
ATOM    531 2HD1 LEU A  32      -5.397  10.908  88.125  1.00  0.00           H  
ATOM    532 3HD1 LEU A  32      -3.695  11.234  88.532  1.00  0.00           H  
ATOM    533 1HD2 LEU A  32      -3.566   9.282  90.915  1.00  0.00           H  
ATOM    534 2HD2 LEU A  32      -2.954  10.937  90.963  1.00  0.00           H  
ATOM    535 3HD2 LEU A  32      -4.160  10.380  92.139  1.00  0.00           H  
ATOM    536  N   LEU A  33      -6.916  14.470  92.022  1.00  0.00           N  
ATOM    537  CA  LEU A  33      -7.066  15.879  92.378  1.00  0.00           C  
ATOM    538  C   LEU A  33      -7.234  16.074  93.889  1.00  0.00           C  
ATOM    539  O   LEU A  33      -6.867  17.122  94.424  1.00  0.00           O  
ATOM    540  CB  LEU A  33      -8.226  16.470  91.581  1.00  0.00           C  
ATOM    541  CG  LEU A  33      -7.927  16.594  90.047  1.00  0.00           C  
ATOM    542  CD1 LEU A  33      -9.182  16.907  89.279  1.00  0.00           C  
ATOM    543  CD2 LEU A  33      -6.908  17.720  89.840  1.00  0.00           C  
ATOM    544  H   LEU A  33      -7.624  14.031  91.435  1.00  0.00           H  
ATOM    545  HA  LEU A  33      -6.160  16.399  92.075  1.00  0.00           H  
ATOM    546 1HB  LEU A  33      -9.095  15.831  91.710  1.00  0.00           H  
ATOM    547 2HB  LEU A  33      -8.458  17.458  91.971  1.00  0.00           H  
ATOM    548  HG  LEU A  33      -7.521  15.655  89.676  1.00  0.00           H  
ATOM    549 1HD1 LEU A  33      -8.942  16.989  88.217  1.00  0.00           H  
ATOM    550 2HD1 LEU A  33      -9.903  16.102  89.426  1.00  0.00           H  
ATOM    551 3HD1 LEU A  33      -9.603  17.845  89.632  1.00  0.00           H  
ATOM    552 1HD2 LEU A  33      -6.681  17.828  88.782  1.00  0.00           H  
ATOM    553 2HD2 LEU A  33      -7.322  18.657  90.210  1.00  0.00           H  
ATOM    554 3HD2 LEU A  33      -5.997  17.489  90.387  1.00  0.00           H  
ATOM    555  N   GLU A  34      -7.759  15.053  94.577  1.00  0.00           N  
ATOM    556  CA  GLU A  34      -7.918  15.082  96.030  1.00  0.00           C  
ATOM    557  C   GLU A  34      -6.619  14.728  96.762  1.00  0.00           C  
ATOM    558  O   GLU A  34      -6.566  14.799  97.995  1.00  0.00           O  
ATOM    559  CB  GLU A  34      -9.027  14.130  96.513  1.00  0.00           C  
ATOM    560  CG  GLU A  34     -10.462  14.532  96.123  1.00  0.00           C  
ATOM    561  CD  GLU A  34     -11.513  13.539  96.598  1.00  0.00           C  
ATOM    562  OE1 GLU A  34     -11.156  12.556  97.206  1.00  0.00           O  
ATOM    563  OE2 GLU A  34     -12.674  13.777  96.359  1.00  0.00           O1-
ATOM    564  H   GLU A  34      -8.091  14.236  94.065  1.00  0.00           H  
ATOM    565  HA  GLU A  34      -8.194  16.096  96.317  1.00  0.00           H  
ATOM    566 1HB  GLU A  34      -8.843  13.137  96.100  1.00  0.00           H  
ATOM    567 2HB  GLU A  34      -8.985  14.045  97.597  1.00  0.00           H  
ATOM    568 1HG  GLU A  34     -10.679  15.504  96.562  1.00  0.00           H  
ATOM    569 2HG  GLU A  34     -10.527  14.638  95.049  1.00  0.00           H  
ATOM    570  N   LEU A  35      -5.573  14.335  96.035  1.00  0.00           N  
ATOM    571  CA  LEU A  35      -4.330  14.033  96.703  1.00  0.00           C  
ATOM    572  C   LEU A  35      -3.732  15.383  97.074  1.00  0.00           C  
ATOM    573  O   LEU A  35      -3.962  16.358  96.362  1.00  0.00           O  
ATOM    574  CB  LEU A  35      -3.365  13.238  95.807  1.00  0.00           C  
ATOM    575  CG  LEU A  35      -3.782  11.854  95.396  1.00  0.00           C  
ATOM    576  CD1 LEU A  35      -2.702  11.279  94.480  1.00  0.00           C  
ATOM    577  CD2 LEU A  35      -3.990  11.000  96.625  1.00  0.00           C  
ATOM    578  H   LEU A  35      -5.618  14.277  95.018  1.00  0.00           H  
ATOM    579  HA  LEU A  35      -4.555  13.439  97.576  1.00  0.00           H  
ATOM    580 1HB  LEU A  35      -3.218  13.803  94.897  1.00  0.00           H  
ATOM    581 2HB  LEU A  35      -2.402  13.154  96.310  1.00  0.00           H  
ATOM    582  HG  LEU A  35      -4.700  11.903  94.851  1.00  0.00           H  
ATOM    583 1HD1 LEU A  35      -2.985  10.279  94.168  1.00  0.00           H  
ATOM    584 2HD1 LEU A  35      -2.590  11.915  93.610  1.00  0.00           H  
ATOM    585 3HD1 LEU A  35      -1.756  11.232  95.020  1.00  0.00           H  
ATOM    586 1HD2 LEU A  35      -4.293   9.997  96.324  1.00  0.00           H  
ATOM    587 2HD2 LEU A  35      -3.057  10.944  97.191  1.00  0.00           H  
ATOM    588 3HD2 LEU A  35      -4.767  11.447  97.245  1.00  0.00           H  
ATOM    589  N   PRO A  36      -2.981  15.510  98.170  1.00  0.00           N  
ATOM    590  CA  PRO A  36      -2.335  16.744  98.547  1.00  0.00           C  
ATOM    591  C   PRO A  36      -1.477  17.199  97.396  1.00  0.00           C  
ATOM    592  O   PRO A  36      -0.816  16.374  96.758  1.00  0.00           O  
ATOM    593  CB  PRO A  36      -1.490  16.333  99.757  1.00  0.00           C  
ATOM    594  CG  PRO A  36      -2.225  15.138 100.338  1.00  0.00           C  
ATOM    595  CD  PRO A  36      -2.790  14.398  99.128  1.00  0.00           C  
ATOM    596  HA  PRO A  36      -3.096  17.497  98.806  1.00  0.00           H  
ATOM    597 1HB  PRO A  36      -0.465  16.087  99.436  1.00  0.00           H  
ATOM    598 2HB  PRO A  36      -1.409  17.172 100.464  1.00  0.00           H  
ATOM    599 1HG  PRO A  36      -1.531  14.515 100.924  1.00  0.00           H  
ATOM    600 2HG  PRO A  36      -3.012  15.477 101.029  1.00  0.00           H  
ATOM    601 1HD  PRO A  36      -2.079  13.644  98.738  1.00  0.00           H  
ATOM    602 2HD  PRO A  36      -3.743  13.960  99.443  1.00  0.00           H  
ATOM    603  N   GLU A  37      -1.402  18.506  97.178  1.00  0.00           N  
ATOM    604  CA  GLU A  37      -0.579  19.014  96.088  1.00  0.00           C  
ATOM    605  C   GLU A  37       0.841  18.494  96.216  1.00  0.00           C  
ATOM    606  O   GLU A  37       1.478  18.178  95.215  1.00  0.00           O  
ATOM    607  CB  GLU A  37      -0.570  20.538  96.059  1.00  0.00           C  
ATOM    608  CG  GLU A  37       0.185  21.126  94.875  1.00  0.00           C  
ATOM    609  CD  GLU A  37       0.133  22.639  94.812  1.00  0.00           C  
ATOM    610  OE1 GLU A  37      -0.451  23.238  95.684  1.00  0.00           O  
ATOM    611  OE2 GLU A  37       0.675  23.189  93.879  1.00  0.00           O1-
ATOM    612  H   GLU A  37      -1.950  19.146  97.737  1.00  0.00           H  
ATOM    613  HA  GLU A  37      -0.991  18.654  95.146  1.00  0.00           H  
ATOM    614 1HB  GLU A  37      -1.594  20.910  96.029  1.00  0.00           H  
ATOM    615 2HB  GLU A  37      -0.106  20.916  96.971  1.00  0.00           H  
ATOM    616 1HG  GLU A  37       1.223  20.815  94.950  1.00  0.00           H  
ATOM    617 2HG  GLU A  37      -0.222  20.711  93.955  1.00  0.00           H  
ATOM    618  N   GLU A  38       1.327  18.376  97.450  1.00  0.00           N  
ATOM    619  CA  GLU A  38       2.678  17.905  97.689  1.00  0.00           C  
ATOM    620  C   GLU A  38       2.888  16.494  97.133  1.00  0.00           C  
ATOM    621  O   GLU A  38       3.972  16.185  96.645  1.00  0.00           O  
ATOM    622  CB  GLU A  38       2.980  17.922  99.190  1.00  0.00           C  
ATOM    623  CG  GLU A  38       3.099  19.320  99.788  1.00  0.00           C  
ATOM    624  CD  GLU A  38       3.310  19.314 101.286  1.00  0.00           C  
ATOM    625  OE1 GLU A  38       3.209  18.266 101.880  1.00  0.00           O  
ATOM    626  OE2 GLU A  38       3.576  20.360 101.832  1.00  0.00           O1-
ATOM    627  H   GLU A  38       0.743  18.639  98.229  1.00  0.00           H  
ATOM    628  HA  GLU A  38       3.372  18.580  97.185  1.00  0.00           H  
ATOM    629 1HB  GLU A  38       2.188  17.391  99.722  1.00  0.00           H  
ATOM    630 2HB  GLU A  38       3.914  17.392  99.377  1.00  0.00           H  
ATOM    631 1HG  GLU A  38       3.938  19.831  99.315  1.00  0.00           H  
ATOM    632 2HG  GLU A  38       2.192  19.877  99.554  1.00  0.00           H  
ATOM    633  N   GLU A  39       1.865  15.633  97.198  1.00  0.00           N  
ATOM    634  CA  GLU A  39       2.006  14.271  96.699  1.00  0.00           C  
ATOM    635  C   GLU A  39       2.004  14.321  95.190  1.00  0.00           C  
ATOM    636  O   GLU A  39       2.761  13.610  94.533  1.00  0.00           O  
ATOM    637  CB  GLU A  39       0.904  13.344  97.215  1.00  0.00           C  
ATOM    638  CG  GLU A  39       1.030  11.886  96.735  1.00  0.00           C  
ATOM    639  CD  GLU A  39       0.041  10.932  97.387  1.00  0.00           C  
ATOM    640  OE1 GLU A  39      -0.733  11.366  98.207  1.00  0.00           O  
ATOM    641  OE2 GLU A  39       0.068   9.769  97.058  1.00  0.00           O1-
ATOM    642  H   GLU A  39       0.962  15.941  97.540  1.00  0.00           H  
ATOM    643  HA  GLU A  39       2.968  13.872  97.028  1.00  0.00           H  
ATOM    644 1HB  GLU A  39       0.904  13.347  98.305  1.00  0.00           H  
ATOM    645 2HB  GLU A  39      -0.066  13.725  96.888  1.00  0.00           H  
ATOM    646 1HG  GLU A  39       0.871  11.866  95.654  1.00  0.00           H  
ATOM    647 2HG  GLU A  39       2.046  11.540  96.928  1.00  0.00           H  
ATOM    648  N   LEU A  40       1.142  15.166  94.629  1.00  0.00           N  
ATOM    649  CA  LEU A  40       1.085  15.267  93.179  1.00  0.00           C  
ATOM    650  C   LEU A  40       2.438  15.773  92.663  1.00  0.00           C  
ATOM    651  O   LEU A  40       2.937  15.298  91.637  1.00  0.00           O  
ATOM    652  CB  LEU A  40      -0.070  16.179  92.763  1.00  0.00           C  
ATOM    653  CG  LEU A  40      -1.481  15.608  93.049  1.00  0.00           C  
ATOM    654  CD1 LEU A  40      -2.536  16.674  92.788  1.00  0.00           C  
ATOM    655  CD2 LEU A  40      -1.714  14.384  92.162  1.00  0.00           C  
ATOM    656  H   LEU A  40       0.531  15.731  95.226  1.00  0.00           H  
ATOM    657  HA  LEU A  40       0.906  14.282  92.767  1.00  0.00           H  
ATOM    658 1HB  LEU A  40       0.023  17.122  93.300  1.00  0.00           H  
ATOM    659 2HB  LEU A  40       0.006  16.380  91.696  1.00  0.00           H  
ATOM    660  HG  LEU A  40      -1.547  15.323  94.104  1.00  0.00           H  
ATOM    661 1HD1 LEU A  40      -3.524  16.268  93.008  1.00  0.00           H  
ATOM    662 2HD1 LEU A  40      -2.353  17.529  93.435  1.00  0.00           H  
ATOM    663 3HD1 LEU A  40      -2.496  16.985  91.748  1.00  0.00           H  
ATOM    664 1HD2 LEU A  40      -2.692  13.970  92.357  1.00  0.00           H  
ATOM    665 2HD2 LEU A  40      -1.649  14.673  91.116  1.00  0.00           H  
ATOM    666 3HD2 LEU A  40      -0.966  13.644  92.379  1.00  0.00           H  
ATOM    667  N   GLN A  41       3.060  16.697  93.408  1.00  0.00           N  
ATOM    668  CA  GLN A  41       4.382  17.188  93.049  1.00  0.00           C  
ATOM    669  C   GLN A  41       5.408  16.063  93.167  1.00  0.00           C  
ATOM    670  O   GLN A  41       6.254  15.914  92.285  1.00  0.00           O  
ATOM    671  CB  GLN A  41       4.786  18.362  93.938  1.00  0.00           C  
ATOM    672  CG  GLN A  41       4.002  19.641  93.692  1.00  0.00           C  
ATOM    673  CD  GLN A  41       4.314  20.720  94.718  1.00  0.00           C  
ATOM    674  NE2 GLN A  41       3.911  21.947  94.417  1.00  0.00           N  
ATOM    675  OE1 GLN A  41       4.906  20.456  95.772  1.00  0.00           O  
ATOM    676  H   GLN A  41       2.588  17.082  94.225  1.00  0.00           H  
ATOM    677  HA  GLN A  41       4.359  17.524  92.014  1.00  0.00           H  
ATOM    678 1HB  GLN A  41       4.649  18.084  94.980  1.00  0.00           H  
ATOM    679 2HB  GLN A  41       5.844  18.576  93.796  1.00  0.00           H  
ATOM    680 1HG  GLN A  41       4.268  20.026  92.709  1.00  0.00           H  
ATOM    681 2HG  GLN A  41       2.942  19.426  93.723  1.00  0.00           H  
ATOM    682 1HE2 GLN A  41       4.073  22.702  95.053  1.00  0.00           H  
ATOM    683 2HE2 GLN A  41       3.427  22.118  93.557  1.00  0.00           H  
ATOM    684  N   GLU A  42       5.321  15.228  94.215  1.00  0.00           N  
ATOM    685  CA  GLU A  42       6.264  14.119  94.313  1.00  0.00           C  
ATOM    686  C   GLU A  42       6.094  13.172  93.132  1.00  0.00           C  
ATOM    687  O   GLU A  42       7.084  12.714  92.567  1.00  0.00           O  
ATOM    688  CB  GLU A  42       6.129  13.346  95.635  1.00  0.00           C  
ATOM    689  CG  GLU A  42       6.644  14.091  96.877  1.00  0.00           C  
ATOM    690  CD  GLU A  42       6.487  13.305  98.175  1.00  0.00           C  
ATOM    691  OE1 GLU A  42       5.904  12.246  98.152  1.00  0.00           O  
ATOM    692  OE2 GLU A  42       6.963  13.772  99.185  1.00  0.00           O1-
ATOM    693  H   GLU A  42       4.633  15.386  94.952  1.00  0.00           H  
ATOM    694  HA  GLU A  42       7.275  14.528  94.271  1.00  0.00           H  
ATOM    695 1HB  GLU A  42       5.080  13.105  95.802  1.00  0.00           H  
ATOM    696 2HB  GLU A  42       6.671  12.402  95.559  1.00  0.00           H  
ATOM    697 1HG  GLU A  42       7.700  14.309  96.731  1.00  0.00           H  
ATOM    698 2HG  GLU A  42       6.125  15.034  96.965  1.00  0.00           H  
ATOM    699  N   LEU A  43       4.849  12.928  92.711  1.00  0.00           N  
ATOM    700  CA  LEU A  43       4.610  12.046  91.573  1.00  0.00           C  
ATOM    701  C   LEU A  43       5.240  12.638  90.327  1.00  0.00           C  
ATOM    702  O   LEU A  43       5.864  11.928  89.534  1.00  0.00           O  
ATOM    703  CB  LEU A  43       3.109  11.840  91.378  1.00  0.00           C  
ATOM    704  CG  LEU A  43       2.441  11.002  92.485  1.00  0.00           C  
ATOM    705  CD1 LEU A  43       0.928  11.081  92.354  1.00  0.00           C  
ATOM    706  CD2 LEU A  43       2.935   9.565  92.363  1.00  0.00           C  
ATOM    707  H   LEU A  43       4.063  13.327  93.223  1.00  0.00           H  
ATOM    708  HA  LEU A  43       5.079  11.082  91.777  1.00  0.00           H  
ATOM    709 1HB  LEU A  43       2.623  12.809  91.351  1.00  0.00           H  
ATOM    710 2HB  LEU A  43       2.941  11.341  90.426  1.00  0.00           H  
ATOM    711  HG  LEU A  43       2.718  11.390  93.462  1.00  0.00           H  
ATOM    712 1HD1 LEU A  43       0.458  10.489  93.141  1.00  0.00           H  
ATOM    713 2HD1 LEU A  43       0.630  12.096  92.455  1.00  0.00           H  
ATOM    714 3HD1 LEU A  43       0.626  10.716  91.390  1.00  0.00           H  
ATOM    715 1HD2 LEU A  43       2.477   8.960  93.147  1.00  0.00           H  
ATOM    716 2HD2 LEU A  43       2.663   9.163  91.386  1.00  0.00           H  
ATOM    717 3HD2 LEU A  43       4.025   9.542  92.475  1.00  0.00           H  
ATOM    718  N   PHE A  44       5.141  13.959  90.173  1.00  0.00           N  
ATOM    719  CA  PHE A  44       5.802  14.588  89.050  1.00  0.00           C  
ATOM    720  C   PHE A  44       7.296  14.314  89.093  1.00  0.00           C  
ATOM    721  O   PHE A  44       7.894  13.912  88.090  1.00  0.00           O  
ATOM    722  CB  PHE A  44       5.650  16.104  89.008  1.00  0.00           C  
ATOM    723  CG  PHE A  44       6.493  16.606  87.907  1.00  0.00           C  
ATOM    724  CD1 PHE A  44       6.049  16.572  86.649  1.00  0.00           C  
ATOM    725  CD2 PHE A  44       7.782  17.032  88.132  1.00  0.00           C  
ATOM    726  CE1 PHE A  44       6.843  16.937  85.613  1.00  0.00           C  
ATOM    727  CE2 PHE A  44       8.584  17.406  87.098  1.00  0.00           C  
ATOM    728  CZ  PHE A  44       8.096  17.346  85.834  1.00  0.00           C  
ATOM    729  H   PHE A  44       4.592  14.515  90.830  1.00  0.00           H  
ATOM    730  HA  PHE A  44       5.393  14.168  88.133  1.00  0.00           H  
ATOM    731 1HB  PHE A  44       4.626  16.391  88.841  1.00  0.00           H  
ATOM    732 2HB  PHE A  44       5.987  16.550  89.934  1.00  0.00           H  
ATOM    733  HD1 PHE A  44       5.054  16.228  86.464  1.00  0.00           H  
ATOM    734  HD2 PHE A  44       8.166  17.053  89.149  1.00  0.00           H  
ATOM    735  HE1 PHE A  44       6.456  16.892  84.590  1.00  0.00           H  
ATOM    736  HE2 PHE A  44       9.611  17.731  87.284  1.00  0.00           H  
ATOM    737  HZ  PHE A  44       8.700  17.614  85.016  1.00  0.00           H  
ATOM    738  N   GLU A  45       7.906  14.562  90.254  1.00  0.00           N  
ATOM    739  CA  GLU A  45       9.348  14.431  90.370  1.00  0.00           C  
ATOM    740  C   GLU A  45       9.804  12.983  90.178  1.00  0.00           C  
ATOM    741  O   GLU A  45      10.862  12.752  89.593  1.00  0.00           O  
ATOM    742  CB  GLU A  45       9.822  14.977  91.725  1.00  0.00           C  
ATOM    743  CG  GLU A  45       9.675  16.522  91.901  1.00  0.00           C  
ATOM    744  CD  GLU A  45      10.481  17.353  90.920  1.00  0.00           C  
ATOM    745  OE1 GLU A  45      11.654  17.106  90.779  1.00  0.00           O  
ATOM    746  OE2 GLU A  45       9.918  18.272  90.341  1.00  0.00           O1-
ATOM    747  H   GLU A  45       7.353  14.875  91.054  1.00  0.00           H  
ATOM    748  HA  GLU A  45       9.806  15.031  89.587  1.00  0.00           H  
ATOM    749 1HB  GLU A  45       9.248  14.500  92.521  1.00  0.00           H  
ATOM    750 2HB  GLU A  45      10.868  14.717  91.876  1.00  0.00           H  
ATOM    751 1HG  GLU A  45       8.624  16.777  91.778  1.00  0.00           H  
ATOM    752 2HG  GLU A  45       9.963  16.785  92.917  1.00  0.00           H  
ATOM    753  N   GLU A  46       9.019  12.006  90.651  1.00  0.00           N  
ATOM    754  CA  GLU A  46       9.372  10.601  90.452  1.00  0.00           C  
ATOM    755  C   GLU A  46       9.312  10.256  88.970  1.00  0.00           C  
ATOM    756  O   GLU A  46      10.175   9.549  88.444  1.00  0.00           O  
ATOM    757  CB  GLU A  46       8.427   9.674  91.229  1.00  0.00           C  
ATOM    758  CG  GLU A  46       8.592   9.683  92.761  1.00  0.00           C  
ATOM    759  CD  GLU A  46       7.551   8.832  93.477  1.00  0.00           C  
ATOM    760  OE1 GLU A  46       6.537   8.537  92.888  1.00  0.00           O  
ATOM    761  OE2 GLU A  46       7.783   8.473  94.610  1.00  0.00           O1-
ATOM    762  H   GLU A  46       8.173  12.251  91.164  1.00  0.00           H  
ATOM    763  HA  GLU A  46      10.391  10.445  90.802  1.00  0.00           H  
ATOM    764 1HB  GLU A  46       7.393   9.953  91.010  1.00  0.00           H  
ATOM    765 2HB  GLU A  46       8.565   8.650  90.887  1.00  0.00           H  
ATOM    766 1HG  GLU A  46       9.583   9.304  93.006  1.00  0.00           H  
ATOM    767 2HG  GLU A  46       8.531  10.708  93.119  1.00  0.00           H  
ATOM    768  N   ALA A  47       8.284  10.776  88.295  1.00  0.00           N  
ATOM    769  CA  ALA A  47       8.101  10.582  86.869  1.00  0.00           C  
ATOM    770  C   ALA A  47       9.254  11.221  86.093  1.00  0.00           C  
ATOM    771  O   ALA A  47       9.798  10.635  85.151  1.00  0.00           O  
ATOM    772  CB  ALA A  47       6.754  11.126  86.478  1.00  0.00           C  
ATOM    773  H   ALA A  47       7.583  11.325  88.795  1.00  0.00           H  
ATOM    774  HA  ALA A  47       8.129   9.528  86.657  1.00  0.00           H  
ATOM    775 1HB  ALA A  47       6.591  10.962  85.417  1.00  0.00           H  
ATOM    776 2HB  ALA A  47       5.979  10.618  87.050  1.00  0.00           H  
ATOM    777 3HB  ALA A  47       6.734  12.171  86.704  1.00  0.00           H  
ATOM    778  N   ASP A  48       9.712  12.394  86.543  1.00  0.00           N  
ATOM    779  CA  ASP A  48      10.841  13.052  85.898  1.00  0.00           C  
ATOM    780  C   ASP A  48      12.145  12.506  86.415  1.00  0.00           C  
ATOM    781  O   ASP A  48      12.941  13.217  87.034  1.00  0.00           O  
ATOM    782  CB  ASP A  48      10.807  14.551  86.160  1.00  0.00           C  
ATOM    783  CG  ASP A  48      11.905  15.383  85.429  1.00  0.00           C  
ATOM    784  OD1 ASP A  48      12.882  14.865  84.901  1.00  0.00           O  
ATOM    785  OD2 ASP A  48      11.767  16.574  85.434  1.00  0.00           O1-
ATOM    786  H   ASP A  48       9.237  12.857  87.315  1.00  0.00           H  
ATOM    787  HA  ASP A  48      10.782  12.876  84.824  1.00  0.00           H  
ATOM    788 1HB  ASP A  48       9.829  14.926  85.850  1.00  0.00           H  
ATOM    789 2HB  ASP A  48      10.885  14.724  87.236  1.00  0.00           H  
ATOM    790  N   LYS A  49      12.429  11.283  85.999  1.00  0.00           N  
ATOM    791  CA  LYS A  49      13.609  10.527  86.394  1.00  0.00           C  
ATOM    792  C   LYS A  49      14.911  11.184  85.938  1.00  0.00           C  
ATOM    793  O   LYS A  49      15.988  10.859  86.439  1.00  0.00           O  
ATOM    794  CB  LYS A  49      13.526   9.112  85.827  1.00  0.00           C  
ATOM    795  CG  LYS A  49      13.684   9.049  84.302  1.00  0.00           C  
ATOM    796  CD  LYS A  49      13.622   7.628  83.769  1.00  0.00           C  
ATOM    797  CE  LYS A  49      13.710   7.602  82.233  1.00  0.00           C  
ATOM    798  NZ  LYS A  49      15.055   8.087  81.701  1.00  0.00           N1+
ATOM    799  H   LYS A  49      11.700  10.828  85.448  1.00  0.00           H  
ATOM    800  HA  LYS A  49      13.623  10.470  87.483  1.00  0.00           H  
ATOM    801 1HB  LYS A  49      14.293   8.487  86.279  1.00  0.00           H  
ATOM    802 2HB  LYS A  49      12.550   8.680  86.079  1.00  0.00           H  
ATOM    803 1HG  LYS A  49      12.898   9.642  83.828  1.00  0.00           H  
ATOM    804 2HG  LYS A  49      14.647   9.470  84.021  1.00  0.00           H  
ATOM    805 1HD  LYS A  49      14.444   7.047  84.182  1.00  0.00           H  
ATOM    806 2HD  LYS A  49      12.680   7.166  84.074  1.00  0.00           H  
ATOM    807 1HE  LYS A  49      13.543   6.581  81.895  1.00  0.00           H  
ATOM    808 2HE  LYS A  49      12.921   8.239  81.825  1.00  0.00           H  
ATOM    809 1HZ  LYS A  49      15.048   8.042  80.700  1.00  0.00           H  
ATOM    810 2HZ  LYS A  49      15.258   9.076  81.979  1.00  0.00           H  
ATOM    811 3HZ  LYS A  49      15.788   7.503  82.057  1.00  0.00           H  
ATOM    812  N   ASP A  50      14.799  12.084  84.965  1.00  0.00           N  
ATOM    813  CA  ASP A  50      15.924  12.766  84.367  1.00  0.00           C  
ATOM    814  C   ASP A  50      16.275  14.047  85.143  1.00  0.00           C  
ATOM    815  O   ASP A  50      17.424  14.497  85.111  1.00  0.00           O  
ATOM    816  CB  ASP A  50      15.582  13.082  82.909  1.00  0.00           C  
ATOM    817  CG  ASP A  50      15.298  11.778  82.074  1.00  0.00           C  
ATOM    818  OD1 ASP A  50      15.923  10.753  82.320  1.00  0.00           O  
ATOM    819  OD2 ASP A  50      14.438  11.814  81.229  1.00  0.00           O1-
ATOM    820  H   ASP A  50      13.870  12.318  84.637  1.00  0.00           H  
ATOM    821  HA  ASP A  50      16.788  12.103  84.393  1.00  0.00           H  
ATOM    822 1HB  ASP A  50      14.696  13.729  82.878  1.00  0.00           H  
ATOM    823 2HB  ASP A  50      16.403  13.640  82.444  1.00  0.00           H  
ATOM    824  N   GLY A  51      15.289  14.633  85.841  1.00  0.00           N  
ATOM    825  CA  GLY A  51      15.492  15.890  86.563  1.00  0.00           C  
ATOM    826  C   GLY A  51      15.482  17.130  85.655  1.00  0.00           C  
ATOM    827  O   GLY A  51      16.091  18.149  85.990  1.00  0.00           O  
ATOM    828  H   GLY A  51      14.351  14.214  85.881  1.00  0.00           H  
ATOM    829 1HA  GLY A  51      14.698  15.988  87.306  1.00  0.00           H  
ATOM    830 2HA  GLY A  51      16.431  15.844  87.109  1.00  0.00           H  
ATOM    831  N   ASP A  52      14.833  17.030  84.492  1.00  0.00           N  
ATOM    832  CA  ASP A  52      14.792  18.136  83.517  1.00  0.00           C  
ATOM    833  C   ASP A  52      13.575  19.066  83.612  1.00  0.00           C  
ATOM    834  O   ASP A  52      13.499  20.064  82.891  1.00  0.00           O  
ATOM    835  CB  ASP A  52      14.884  17.601  82.083  1.00  0.00           C  
ATOM    836  CG  ASP A  52      16.268  17.021  81.736  1.00  0.00           C  
ATOM    837  OD1 ASP A  52      17.248  17.602  82.134  1.00  0.00           O  
ATOM    838  OD2 ASP A  52      16.329  16.019  81.065  1.00  0.00           O1-
ATOM    839  H   ASP A  52      14.301  16.165  84.335  1.00  0.00           H  
ATOM    840  HA  ASP A  52      15.677  18.749  83.688  1.00  0.00           H  
ATOM    841 1HB  ASP A  52      14.130  16.819  81.946  1.00  0.00           H  
ATOM    842 2HB  ASP A  52      14.651  18.401  81.381  1.00  0.00           H  
ATOM    843  N   GLY A  53      12.647  18.768  84.513  1.00  0.00           N  
ATOM    844  CA  GLY A  53      11.409  19.529  84.662  1.00  0.00           C  
ATOM    845  C   GLY A  53      10.362  19.020  83.676  1.00  0.00           C  
ATOM    846  O   GLY A  53       9.384  19.726  83.370  1.00  0.00           O  
ATOM    847  H   GLY A  53      12.748  17.928  85.074  1.00  0.00           H  
ATOM    848 1HA  GLY A  53      11.037  19.411  85.679  1.00  0.00           H  
ATOM    849 2HA  GLY A  53      11.600  20.588  84.497  1.00  0.00           H  
ATOM    850  N   THR A  54      10.616  17.811  83.144  1.00  0.00           N  
ATOM    851  CA  THR A  54       9.747  17.173  82.147  1.00  0.00           C  
ATOM    852  C   THR A  54       9.483  15.668  82.379  1.00  0.00           C  
ATOM    853  O   THR A  54      10.311  14.938  82.920  1.00  0.00           O  
ATOM    854  CB  THR A  54      10.337  17.313  80.714  1.00  0.00           C  
ATOM    855  CG2 THR A  54      10.648  18.766  80.371  1.00  0.00           C  
ATOM    856  OG1 THR A  54      11.552  16.553  80.617  1.00  0.00           O  
ATOM    857  H   THR A  54      11.402  17.307  83.556  1.00  0.00           H  
ATOM    858  HA  THR A  54       8.789  17.677  82.183  1.00  0.00           H  
ATOM    859  HB  THR A  54       9.612  16.924  79.995  1.00  0.00           H  
ATOM    860  HG1 THR A  54      11.361  15.622  80.774  1.00  0.00           H  
ATOM    861 1HG2 THR A  54      11.052  18.817  79.364  1.00  0.00           H  
ATOM    862 2HG2 THR A  54       9.738  19.353  80.428  1.00  0.00           H  
ATOM    863 3HG2 THR A  54      11.381  19.165  81.067  1.00  0.00           H  
ATOM    864  N   ILE A  55       8.365  15.197  81.836  1.00  0.00           N  
ATOM    865  CA  ILE A  55       7.960  13.789  81.820  1.00  0.00           C  
ATOM    866  C   ILE A  55       7.694  13.276  80.415  1.00  0.00           C  
ATOM    867  O   ILE A  55       6.970  13.904  79.643  1.00  0.00           O  
ATOM    868  CB  ILE A  55       6.687  13.577  82.665  1.00  0.00           C  
ATOM    869  CG1 ILE A  55       6.925  13.876  84.047  1.00  0.00           C  
ATOM    870  CG2 ILE A  55       6.177  12.173  82.573  1.00  0.00           C  
ATOM    871  CD1 ILE A  55       5.655  13.889  84.797  1.00  0.00           C  
ATOM    872  H   ILE A  55       7.745  15.878  81.414  1.00  0.00           H  
ATOM    873  HA  ILE A  55       8.764  13.193  82.252  1.00  0.00           H  
ATOM    874  HB  ILE A  55       5.913  14.260  82.309  1.00  0.00           H  
ATOM    875 1HG1 ILE A  55       7.573  13.113  84.460  1.00  0.00           H  
ATOM    876 2HG1 ILE A  55       7.425  14.808  84.138  1.00  0.00           H  
ATOM    877 1HG2 ILE A  55       5.276  12.070  83.171  1.00  0.00           H  
ATOM    878 2HG2 ILE A  55       5.951  11.956  81.561  1.00  0.00           H  
ATOM    879 3HG2 ILE A  55       6.934  11.481  82.937  1.00  0.00           H  
ATOM    880 1HD1 ILE A  55       5.849  14.077  85.829  1.00  0.00           H  
ATOM    881 2HD1 ILE A  55       5.024  14.664  84.384  1.00  0.00           H  
ATOM    882 3HD1 ILE A  55       5.158  12.928  84.704  1.00  0.00           H  
ATOM    883  N   THR A  56       8.265  12.133  80.053  1.00  0.00           N  
ATOM    884  CA  THR A  56       7.978  11.627  78.715  1.00  0.00           C  
ATOM    885  C   THR A  56       6.625  10.966  78.716  1.00  0.00           C  
ATOM    886  O   THR A  56       6.173  10.502  79.760  1.00  0.00           O  
ATOM    887  CB  THR A  56       9.028  10.612  78.264  1.00  0.00           C  
ATOM    888  CG2 THR A  56      10.390  11.266  78.291  1.00  0.00           C  
ATOM    889  OG1 THR A  56       9.024   9.461  79.147  1.00  0.00           O  
ATOM    890  H   THR A  56       8.869  11.629  80.690  1.00  0.00           H  
ATOM    891  HA  THR A  56       7.962  12.450  78.009  1.00  0.00           H  
ATOM    892  HB  THR A  56       8.806  10.283  77.248  1.00  0.00           H  
ATOM    893  HG1 THR A  56       9.812   8.921  78.973  1.00  0.00           H  
ATOM    894 1HG2 THR A  56      11.147  10.551  77.967  1.00  0.00           H  
ATOM    895 2HG2 THR A  56      10.390  12.126  77.620  1.00  0.00           H  
ATOM    896 3HG2 THR A  56      10.617  11.597  79.306  1.00  0.00           H  
ATOM    897  N   ARG A  57       6.026  10.780  77.549  1.00  0.00           N  
ATOM    898  CA  ARG A  57       4.743  10.093  77.560  1.00  0.00           C  
ATOM    899  C   ARG A  57       4.852   8.685  78.141  1.00  0.00           C  
ATOM    900  O   ARG A  57       3.946   8.239  78.845  1.00  0.00           O  
ATOM    901  CB  ARG A  57       4.127  10.004  76.175  1.00  0.00           C  
ATOM    902  CG  ARG A  57       3.589  11.316  75.606  1.00  0.00           C  
ATOM    903  CD  ARG A  57       2.820  11.085  74.341  1.00  0.00           C  
ATOM    904  NE  ARG A  57       3.674  10.808  73.186  1.00  0.00           N  
ATOM    905  CZ  ARG A  57       3.846   9.611  72.609  1.00  0.00           C  
ATOM    906  NH1 ARG A  57       3.241   8.535  73.067  1.00  0.00           N1+
ATOM    907  NH2 ARG A  57       4.636   9.546  71.562  1.00  0.00           N  
ATOM    908  H   ARG A  57       6.423  11.182  76.697  1.00  0.00           H  
ATOM    909  HA  ARG A  57       4.062  10.667  78.189  1.00  0.00           H  
ATOM    910 1HB  ARG A  57       4.872   9.627  75.475  1.00  0.00           H  
ATOM    911 2HB  ARG A  57       3.305   9.290  76.191  1.00  0.00           H  
ATOM    912 1HG  ARG A  57       2.933  11.792  76.333  1.00  0.00           H  
ATOM    913 2HG  ARG A  57       4.423  11.982  75.379  1.00  0.00           H  
ATOM    914 1HD  ARG A  57       2.161  10.231  74.481  1.00  0.00           H  
ATOM    915 2HD  ARG A  57       2.218  11.960  74.121  1.00  0.00           H  
ATOM    916  HE  ARG A  57       4.184  11.580  72.747  1.00  0.00           H  
ATOM    917 1HH1 ARG A  57       2.636   8.602  73.873  1.00  0.00           H  
ATOM    918 2HH1 ARG A  57       3.384   7.645  72.614  1.00  0.00           H  
ATOM    919 1HH2 ARG A  57       5.069  10.422  71.236  1.00  0.00           H  
ATOM    920 2HH2 ARG A  57       4.797   8.672  71.089  1.00  0.00           H  
ATOM    921  N   GLU A  58       5.962   7.988  77.869  1.00  0.00           N  
ATOM    922  CA  GLU A  58       6.128   6.638  78.397  1.00  0.00           C  
ATOM    923  C   GLU A  58       6.236   6.634  79.923  1.00  0.00           C  
ATOM    924  O   GLU A  58       5.640   5.779  80.587  1.00  0.00           O  
ATOM    925  CB  GLU A  58       7.363   5.972  77.788  1.00  0.00           C  
ATOM    926  CG  GLU A  58       7.228   5.642  76.300  1.00  0.00           C  
ATOM    927  CD  GLU A  58       8.483   5.046  75.701  1.00  0.00           C  
ATOM    928  OE1 GLU A  58       9.485   5.012  76.376  1.00  0.00           O  
ATOM    929  OE2 GLU A  58       8.432   4.626  74.568  1.00  0.00           O1-
ATOM    930  H   GLU A  58       6.682   8.407  77.299  1.00  0.00           H  
ATOM    931  HA  GLU A  58       5.251   6.051  78.121  1.00  0.00           H  
ATOM    932 1HB  GLU A  58       8.223   6.633  77.910  1.00  0.00           H  
ATOM    933 2HB  GLU A  58       7.581   5.049  78.324  1.00  0.00           H  
ATOM    934 1HG  GLU A  58       6.405   4.940  76.170  1.00  0.00           H  
ATOM    935 2HG  GLU A  58       6.975   6.558  75.766  1.00  0.00           H  
ATOM    936  N   GLU A  59       6.958   7.605  80.502  1.00  0.00           N  
ATOM    937  CA  GLU A  59       7.041   7.616  81.960  1.00  0.00           C  
ATOM    938  C   GLU A  59       5.689   7.977  82.546  1.00  0.00           C  
ATOM    939  O   GLU A  59       5.263   7.408  83.554  1.00  0.00           O  
ATOM    940  CB  GLU A  59       8.115   8.583  82.468  1.00  0.00           C  
ATOM    941  CG  GLU A  59       9.571   8.156  82.202  1.00  0.00           C  
ATOM    942  CD  GLU A  59       9.970   6.854  82.869  1.00  0.00           C  
ATOM    943  OE1 GLU A  59       9.748   6.703  84.045  1.00  0.00           O  
ATOM    944  OE2 GLU A  59      10.527   6.018  82.192  1.00  0.00           O1-
ATOM    945  H   GLU A  59       7.453   8.309  79.948  1.00  0.00           H  
ATOM    946  HA  GLU A  59       7.299   6.612  82.299  1.00  0.00           H  
ATOM    947 1HB  GLU A  59       7.975   9.548  81.981  1.00  0.00           H  
ATOM    948 2HB  GLU A  59       7.995   8.739  83.543  1.00  0.00           H  
ATOM    949 1HG  GLU A  59       9.711   8.042  81.136  1.00  0.00           H  
ATOM    950 2HG  GLU A  59      10.236   8.951  82.545  1.00  0.00           H  
ATOM    951  N   LEU A  60       4.962   8.873  81.882  1.00  0.00           N  
ATOM    952  CA  LEU A  60       3.663   9.247  82.390  1.00  0.00           C  
ATOM    953  C   LEU A  60       2.787   8.012  82.418  1.00  0.00           C  
ATOM    954  O   LEU A  60       2.193   7.706  83.450  1.00  0.00           O  
ATOM    955  CB  LEU A  60       3.013  10.337  81.527  1.00  0.00           C  
ATOM    956  CG  LEU A  60       1.607  10.800  81.940  1.00  0.00           C  
ATOM    957  CD1 LEU A  60       1.665  11.368  83.319  1.00  0.00           C  
ATOM    958  CD2 LEU A  60       1.127  11.861  80.977  1.00  0.00           C  
ATOM    959  H   LEU A  60       5.335   9.322  81.044  1.00  0.00           H  
ATOM    960  HA  LEU A  60       3.776   9.621  83.406  1.00  0.00           H  
ATOM    961 1HB  LEU A  60       3.656  11.205  81.507  1.00  0.00           H  
ATOM    962 2HB  LEU A  60       2.940   9.960  80.510  1.00  0.00           H  
ATOM    963  HG  LEU A  60       0.918   9.954  81.934  1.00  0.00           H  
ATOM    964 1HD1 LEU A  60       0.670  11.708  83.611  1.00  0.00           H  
ATOM    965 2HD1 LEU A  60       2.015  10.606  84.014  1.00  0.00           H  
ATOM    966 3HD1 LEU A  60       2.354  12.203  83.318  1.00  0.00           H  
ATOM    967 1HD2 LEU A  60       0.143  12.201  81.272  1.00  0.00           H  
ATOM    968 2HD2 LEU A  60       1.822  12.696  81.001  1.00  0.00           H  
ATOM    969 3HD2 LEU A  60       1.085  11.452  79.969  1.00  0.00           H  
ATOM    970  N   GLU A  61       2.742   7.263  81.310  1.00  0.00           N  
ATOM    971  CA  GLU A  61       1.898   6.080  81.264  1.00  0.00           C  
ATOM    972  C   GLU A  61       2.232   5.082  82.372  1.00  0.00           C  
ATOM    973  O   GLU A  61       1.322   4.601  83.058  1.00  0.00           O  
ATOM    974  CB  GLU A  61       1.999   5.379  79.902  1.00  0.00           C  
ATOM    975  CG  GLU A  61       1.091   4.143  79.803  1.00  0.00           C  
ATOM    976  CD  GLU A  61       1.119   3.399  78.464  1.00  0.00           C  
ATOM    977  OE1 GLU A  61       1.806   3.819  77.565  1.00  0.00           O  
ATOM    978  OE2 GLU A  61       0.446   2.395  78.363  1.00  0.00           O1-
ATOM    979  H   GLU A  61       3.272   7.543  80.484  1.00  0.00           H  
ATOM    980  HA  GLU A  61       0.867   6.401  81.400  1.00  0.00           H  
ATOM    981 1HB  GLU A  61       1.735   6.077  79.107  1.00  0.00           H  
ATOM    982 2HB  GLU A  61       3.032   5.062  79.731  1.00  0.00           H  
ATOM    983 1HG  GLU A  61       1.408   3.464  80.584  1.00  0.00           H  
ATOM    984 2HG  GLU A  61       0.068   4.443  80.023  1.00  0.00           H  
ATOM    985  N   GLU A  62       3.517   4.787  82.589  1.00  0.00           N  
ATOM    986  CA  GLU A  62       3.848   3.803  83.615  1.00  0.00           C  
ATOM    987  C   GLU A  62       3.465   4.282  85.020  1.00  0.00           C  
ATOM    988  O   GLU A  62       2.963   3.502  85.844  1.00  0.00           O  
ATOM    989  CB  GLU A  62       5.330   3.437  83.536  1.00  0.00           C  
ATOM    990  CG  GLU A  62       5.707   2.606  82.288  1.00  0.00           C  
ATOM    991  CD  GLU A  62       5.043   1.220  82.253  1.00  0.00           C  
ATOM    992  OE1 GLU A  62       5.158   0.501  83.211  1.00  0.00           O  
ATOM    993  OE2 GLU A  62       4.419   0.893  81.258  1.00  0.00           O1-
ATOM    994  H   GLU A  62       4.249   5.216  82.014  1.00  0.00           H  
ATOM    995  HA  GLU A  62       3.274   2.901  83.408  1.00  0.00           H  
ATOM    996 1HB  GLU A  62       5.924   4.357  83.515  1.00  0.00           H  
ATOM    997 2HB  GLU A  62       5.619   2.878  84.425  1.00  0.00           H  
ATOM    998 1HG  GLU A  62       5.395   3.165  81.402  1.00  0.00           H  
ATOM    999 2HG  GLU A  62       6.789   2.495  82.249  1.00  0.00           H  
ATOM   1000  N   TYR A  63       3.638   5.571  85.290  1.00  0.00           N  
ATOM   1001  CA  TYR A  63       3.256   6.062  86.600  1.00  0.00           C  
ATOM   1002  C   TYR A  63       1.739   6.141  86.725  1.00  0.00           C  
ATOM   1003  O   TYR A  63       1.197   5.889  87.805  1.00  0.00           O  
ATOM   1004  CB  TYR A  63       3.979   7.369  86.904  1.00  0.00           C  
ATOM   1005  CG  TYR A  63       5.412   7.114  87.416  1.00  0.00           C  
ATOM   1006  CD1 TYR A  63       6.522   7.204  86.592  1.00  0.00           C  
ATOM   1007  CD2 TYR A  63       5.588   6.781  88.758  1.00  0.00           C  
ATOM   1008  CE1 TYR A  63       7.785   6.953  87.102  1.00  0.00           C  
ATOM   1009  CE2 TYR A  63       6.852   6.540  89.262  1.00  0.00           C  
ATOM   1010  CZ  TYR A  63       7.947   6.625  88.436  1.00  0.00           C  
ATOM   1011  OH  TYR A  63       9.210   6.380  88.932  1.00  0.00           O  
ATOM   1012  H   TYR A  63       4.055   6.201  84.601  1.00  0.00           H  
ATOM   1013  HA  TYR A  63       3.597   5.340  87.339  1.00  0.00           H  
ATOM   1014 1HB  TYR A  63       4.034   7.979  85.995  1.00  0.00           H  
ATOM   1015 2HB  TYR A  63       3.432   7.935  87.657  1.00  0.00           H  
ATOM   1016  HD1 TYR A  63       6.419   7.464  85.553  1.00  0.00           H  
ATOM   1017  HD2 TYR A  63       4.721   6.710  89.417  1.00  0.00           H  
ATOM   1018  HE1 TYR A  63       8.658   7.022  86.443  1.00  0.00           H  
ATOM   1019  HE2 TYR A  63       6.979   6.283  90.316  1.00  0.00           H  
ATOM   1020  HH  TYR A  63       9.866   6.638  88.274  1.00  0.00           H  
ATOM   1021  N   GLN A  64       1.040   6.385  85.614  1.00  0.00           N  
ATOM   1022  CA  GLN A  64      -0.411   6.405  85.651  1.00  0.00           C  
ATOM   1023  C   GLN A  64      -0.959   5.012  85.934  1.00  0.00           C  
ATOM   1024  O   GLN A  64      -1.995   4.883  86.586  1.00  0.00           O  
ATOM   1025  CB  GLN A  64      -1.010   6.974  84.371  1.00  0.00           C  
ATOM   1026  CG  GLN A  64      -0.815   8.475  84.197  1.00  0.00           C  
ATOM   1027  CD  GLN A  64      -1.474   9.295  85.289  1.00  0.00           C  
ATOM   1028  NE2 GLN A  64      -0.753  10.315  85.739  1.00  0.00           N  
ATOM   1029  OE1 GLN A  64      -2.604   9.037  85.715  1.00  0.00           O  
ATOM   1030  H   GLN A  64       1.521   6.598  84.744  1.00  0.00           H  
ATOM   1031  HA  GLN A  64      -0.717   7.055  86.463  1.00  0.00           H  
ATOM   1032 1HB  GLN A  64      -0.554   6.478  83.515  1.00  0.00           H  
ATOM   1033 2HB  GLN A  64      -2.076   6.762  84.343  1.00  0.00           H  
ATOM   1034 1HG  GLN A  64       0.231   8.696  84.249  1.00  0.00           H  
ATOM   1035 2HG  GLN A  64      -1.207   8.780  83.232  1.00  0.00           H  
ATOM   1036 1HE2 GLN A  64      -1.110  10.921  86.451  1.00  0.00           H  
ATOM   1037 2HE2 GLN A  64       0.152  10.476  85.350  1.00  0.00           H  
ATOM   1038  N   LYS A  65      -0.264   3.959  85.481  1.00  0.00           N  
ATOM   1039  CA  LYS A  65      -0.721   2.604  85.782  1.00  0.00           C  
ATOM   1040  C   LYS A  65      -0.720   2.389  87.295  1.00  0.00           C  
ATOM   1041  O   LYS A  65      -1.664   1.811  87.849  1.00  0.00           O  
ATOM   1042  CB  LYS A  65       0.171   1.556  85.109  1.00  0.00           C  
ATOM   1043  CG  LYS A  65       0.019   1.459  83.592  1.00  0.00           C  
ATOM   1044  CD  LYS A  65       1.010   0.456  82.994  1.00  0.00           C  
ATOM   1045  CE  LYS A  65       0.859   0.358  81.483  1.00  0.00           C  
ATOM   1046  NZ  LYS A  65       1.921  -0.491  80.870  1.00  0.00           N1+
ATOM   1047  H   LYS A  65       0.561   4.111  84.896  1.00  0.00           H  
ATOM   1048  HA  LYS A  65      -1.743   2.490  85.421  1.00  0.00           H  
ATOM   1049 1HB  LYS A  65       1.214   1.783  85.316  1.00  0.00           H  
ATOM   1050 2HB  LYS A  65      -0.038   0.577  85.532  1.00  0.00           H  
ATOM   1051 1HG  LYS A  65      -0.994   1.147  83.346  1.00  0.00           H  
ATOM   1052 2HG  LYS A  65       0.195   2.431  83.145  1.00  0.00           H  
ATOM   1053 1HD  LYS A  65       2.032   0.774  83.219  1.00  0.00           H  
ATOM   1054 2HD  LYS A  65       0.851  -0.525  83.434  1.00  0.00           H  
ATOM   1055 1HE  LYS A  65      -0.113  -0.068  81.250  1.00  0.00           H  
ATOM   1056 2HE  LYS A  65       0.917   1.345  81.056  1.00  0.00           H  
ATOM   1057 1HZ  LYS A  65       1.785  -0.519  79.870  1.00  0.00           H  
ATOM   1058 2HZ  LYS A  65       2.849  -0.067  81.074  1.00  0.00           H  
ATOM   1059 3HZ  LYS A  65       1.885  -1.420  81.244  1.00  0.00           H  
ATOM   1060  N   LYS A  66       0.306   2.913  87.976  1.00  0.00           N  
ATOM   1061  CA  LYS A  66       0.346   2.772  89.430  1.00  0.00           C  
ATOM   1062  C   LYS A  66      -0.754   3.607  90.066  1.00  0.00           C  
ATOM   1063  O   LYS A  66      -1.429   3.160  90.996  1.00  0.00           O  
ATOM   1064  CB  LYS A  66       1.690   3.193  90.015  1.00  0.00           C  
ATOM   1065  CG  LYS A  66       1.773   2.981  91.526  1.00  0.00           C  
ATOM   1066  CD  LYS A  66       1.726   1.485  91.859  1.00  0.00           C  
ATOM   1067  CE  LYS A  66       1.852   1.213  93.351  1.00  0.00           C  
ATOM   1068  NZ  LYS A  66       1.823  -0.257  93.637  1.00  0.00           N1+
ATOM   1069  H   LYS A  66       1.069   3.367  87.465  1.00  0.00           H  
ATOM   1070  HA  LYS A  66       0.166   1.728  89.685  1.00  0.00           H  
ATOM   1071 1HB  LYS A  66       2.490   2.630  89.537  1.00  0.00           H  
ATOM   1072 2HB  LYS A  66       1.861   4.252  89.806  1.00  0.00           H  
ATOM   1073 1HG  LYS A  66       2.698   3.412  91.908  1.00  0.00           H  
ATOM   1074 2HG  LYS A  66       0.930   3.480  92.005  1.00  0.00           H  
ATOM   1075 1HD  LYS A  66       0.773   1.065  91.515  1.00  0.00           H  
ATOM   1076 2HD  LYS A  66       2.534   0.970  91.339  1.00  0.00           H  
ATOM   1077 1HE  LYS A  66       2.785   1.632  93.722  1.00  0.00           H  
ATOM   1078 2HE  LYS A  66       1.018   1.688  93.867  1.00  0.00           H  
ATOM   1079 1HZ  LYS A  66       1.892  -0.419  94.627  1.00  0.00           H  
ATOM   1080 2HZ  LYS A  66       0.933  -0.659  93.285  1.00  0.00           H  
ATOM   1081 3HZ  LYS A  66       2.589  -0.711  93.170  1.00  0.00           H  
ATOM   1082  N   LEU A  67      -0.958   4.817  89.559  1.00  0.00           N  
ATOM   1083  CA  LEU A  67      -1.980   5.671  90.135  1.00  0.00           C  
ATOM   1084  C   LEU A  67      -3.356   5.059  89.970  1.00  0.00           C  
ATOM   1085  O   LEU A  67      -4.184   5.148  90.875  1.00  0.00           O  
ATOM   1086  CB  LEU A  67      -1.919   7.046  89.506  1.00  0.00           C  
ATOM   1087  CG  LEU A  67      -0.652   7.789  89.880  1.00  0.00           C  
ATOM   1088  CD1 LEU A  67      -0.567   9.085  89.113  1.00  0.00           C  
ATOM   1089  CD2 LEU A  67      -0.628   7.979  91.379  1.00  0.00           C  
ATOM   1090  H   LEU A  67      -0.371   5.154  88.792  1.00  0.00           H  
ATOM   1091  HA  LEU A  67      -1.780   5.771  91.199  1.00  0.00           H  
ATOM   1092 1HB  LEU A  67      -1.948   6.937  88.428  1.00  0.00           H  
ATOM   1093 2HB  LEU A  67      -2.775   7.607  89.809  1.00  0.00           H  
ATOM   1094  HG  LEU A  67       0.203   7.188  89.600  1.00  0.00           H  
ATOM   1095 1HD1 LEU A  67       0.357   9.598  89.362  1.00  0.00           H  
ATOM   1096 2HD1 LEU A  67      -0.577   8.858  88.061  1.00  0.00           H  
ATOM   1097 3HD1 LEU A  67      -1.414   9.716  89.357  1.00  0.00           H  
ATOM   1098 1HD2 LEU A  67       0.285   8.462  91.658  1.00  0.00           H  
ATOM   1099 2HD2 LEU A  67      -1.470   8.578  91.700  1.00  0.00           H  
ATOM   1100 3HD2 LEU A  67      -0.672   7.013  91.855  1.00  0.00           H  
ATOM   1101  N   LYS A  68      -3.595   4.405  88.832  1.00  0.00           N  
ATOM   1102  CA  LYS A  68      -4.862   3.737  88.602  1.00  0.00           C  
ATOM   1103  C   LYS A  68      -5.056   2.678  89.674  1.00  0.00           C  
ATOM   1104  O   LYS A  68      -6.113   2.618  90.299  1.00  0.00           O  
ATOM   1105  CB  LYS A  68      -4.905   3.082  87.230  1.00  0.00           C  
ATOM   1106  CG  LYS A  68      -6.227   2.411  86.903  1.00  0.00           C  
ATOM   1107  CD  LYS A  68      -6.196   1.753  85.529  1.00  0.00           C  
ATOM   1108  CE  LYS A  68      -7.512   1.042  85.223  1.00  0.00           C  
ATOM   1109  NZ  LYS A  68      -8.611   2.009  84.899  1.00  0.00           N1+
ATOM   1110  H   LYS A  68      -2.885   4.389  88.103  1.00  0.00           H  
ATOM   1111  HA  LYS A  68      -5.669   4.466  88.679  1.00  0.00           H  
ATOM   1112 1HB  LYS A  68      -4.702   3.833  86.465  1.00  0.00           H  
ATOM   1113 2HB  LYS A  68      -4.119   2.332  87.162  1.00  0.00           H  
ATOM   1114 1HG  LYS A  68      -6.454   1.654  87.659  1.00  0.00           H  
ATOM   1115 2HG  LYS A  68      -7.016   3.155  86.917  1.00  0.00           H  
ATOM   1116 1HD  LYS A  68      -6.017   2.517  84.769  1.00  0.00           H  
ATOM   1117 2HD  LYS A  68      -5.382   1.030  85.494  1.00  0.00           H  
ATOM   1118 1HE  LYS A  68      -7.370   0.372  84.378  1.00  0.00           H  
ATOM   1119 2HE  LYS A  68      -7.808   0.456  86.096  1.00  0.00           H  
ATOM   1120 1HZ  LYS A  68      -9.458   1.503  84.708  1.00  0.00           H  
ATOM   1121 2HZ  LYS A  68      -8.790   2.666  85.679  1.00  0.00           H  
ATOM   1122 3HZ  LYS A  68      -8.351   2.544  84.089  1.00  0.00           H  
ATOM   1123  N   GLU A  69      -4.027   1.855  89.915  1.00  0.00           N  
ATOM   1124  CA  GLU A  69      -4.152   0.816  90.931  1.00  0.00           C  
ATOM   1125  C   GLU A  69      -4.509   1.422  92.284  1.00  0.00           C  
ATOM   1126  O   GLU A  69      -5.409   0.934  92.977  1.00  0.00           O  
ATOM   1127  CB  GLU A  69      -2.841   0.020  91.064  1.00  0.00           C  
ATOM   1128  CG  GLU A  69      -2.906  -1.139  92.082  1.00  0.00           C  
ATOM   1129  CD  GLU A  69      -1.610  -1.956  92.190  1.00  0.00           C  
ATOM   1130  OE1 GLU A  69      -0.572  -1.394  92.508  1.00  0.00           O  
ATOM   1131  OE2 GLU A  69      -1.667  -3.138  91.952  1.00  0.00           O1-
ATOM   1132  H   GLU A  69      -3.165   1.939  89.370  1.00  0.00           H  
ATOM   1133  HA  GLU A  69      -4.953   0.138  90.635  1.00  0.00           H  
ATOM   1134 1HB  GLU A  69      -2.562  -0.388  90.092  1.00  0.00           H  
ATOM   1135 2HB  GLU A  69      -2.040   0.688  91.375  1.00  0.00           H  
ATOM   1136 1HG  GLU A  69      -3.135  -0.718  93.065  1.00  0.00           H  
ATOM   1137 2HG  GLU A  69      -3.724  -1.802  91.806  1.00  0.00           H  
ATOM   1138  N   LEU A  70      -3.828   2.506  92.651  1.00  0.00           N  
ATOM   1139  CA  LEU A  70      -4.090   3.142  93.931  1.00  0.00           C  
ATOM   1140  C   LEU A  70      -5.505   3.700  93.969  1.00  0.00           C  
ATOM   1141  O   LEU A  70      -6.194   3.616  94.989  1.00  0.00           O  
ATOM   1142  CB  LEU A  70      -3.063   4.242  94.167  1.00  0.00           C  
ATOM   1143  CG  LEU A  70      -1.632   3.709  94.368  1.00  0.00           C  
ATOM   1144  CD1 LEU A  70      -0.655   4.865  94.398  1.00  0.00           C  
ATOM   1145  CD2 LEU A  70      -1.579   2.894  95.650  1.00  0.00           C  
ATOM   1146  H   LEU A  70      -3.095   2.868  92.034  1.00  0.00           H  
ATOM   1147  HA  LEU A  70      -3.992   2.390  94.716  1.00  0.00           H  
ATOM   1148 1HB  LEU A  70      -3.058   4.904  93.301  1.00  0.00           H  
ATOM   1149 2HB  LEU A  70      -3.348   4.814  95.047  1.00  0.00           H  
ATOM   1150  HG  LEU A  70      -1.364   3.067  93.528  1.00  0.00           H  
ATOM   1151 1HD1 LEU A  70       0.357   4.483  94.524  1.00  0.00           H  
ATOM   1152 2HD1 LEU A  70      -0.722   5.402  93.465  1.00  0.00           H  
ATOM   1153 3HD1 LEU A  70      -0.898   5.532  95.224  1.00  0.00           H  
ATOM   1154 1HD2 LEU A  70      -0.575   2.501  95.790  1.00  0.00           H  
ATOM   1155 2HD2 LEU A  70      -1.844   3.524  96.498  1.00  0.00           H  
ATOM   1156 3HD2 LEU A  70      -2.288   2.059  95.584  1.00  0.00           H  
ATOM   1157  N   ALA A  71      -5.952   4.265  92.849  1.00  0.00           N  
ATOM   1158  CA  ALA A  71      -7.294   4.799  92.775  1.00  0.00           C  
ATOM   1159  C   ALA A  71      -8.307   3.693  92.986  1.00  0.00           C  
ATOM   1160  O   ALA A  71      -9.301   3.888  93.684  1.00  0.00           O  
ATOM   1161  CB  ALA A  71      -7.518   5.456  91.440  1.00  0.00           C  
ATOM   1162  H   ALA A  71      -5.345   4.337  92.038  1.00  0.00           H  
ATOM   1163  HA  ALA A  71      -7.416   5.533  93.566  1.00  0.00           H  
ATOM   1164 1HB  ALA A  71      -8.518   5.863  91.395  1.00  0.00           H  
ATOM   1165 2HB  ALA A  71      -6.791   6.256  91.304  1.00  0.00           H  
ATOM   1166 3HB  ALA A  71      -7.398   4.724  90.650  1.00  0.00           H  
ATOM   1167  N   GLU A  72      -8.048   2.511  92.414  1.00  0.00           N  
ATOM   1168  CA  GLU A  72      -8.982   1.416  92.604  1.00  0.00           C  
ATOM   1169  C   GLU A  72      -9.038   1.036  94.072  1.00  0.00           C  
ATOM   1170  O   GLU A  72     -10.125   0.798  94.602  1.00  0.00           O  
ATOM   1171  CB  GLU A  72      -8.629   0.194  91.743  1.00  0.00           C  
ATOM   1172  CG  GLU A  72      -8.883   0.370  90.236  1.00  0.00           C  
ATOM   1173  CD  GLU A  72      -8.513  -0.860  89.403  1.00  0.00           C  
ATOM   1174  OE1 GLU A  72      -7.908  -1.767  89.927  1.00  0.00           O  
ATOM   1175  OE2 GLU A  72      -8.870  -0.889  88.244  1.00  0.00           O1-
ATOM   1176  H   GLU A  72      -7.219   2.395  91.830  1.00  0.00           H  
ATOM   1177  HA  GLU A  72      -9.971   1.754  92.306  1.00  0.00           H  
ATOM   1178 1HB  GLU A  72      -7.574  -0.043  91.873  1.00  0.00           H  
ATOM   1179 2HB  GLU A  72      -9.202  -0.666  92.084  1.00  0.00           H  
ATOM   1180 1HG  GLU A  72      -9.936   0.600  90.080  1.00  0.00           H  
ATOM   1181 2HG  GLU A  72      -8.302   1.224  89.884  1.00  0.00           H  
ATOM   1182  N   GLU A  73      -7.887   1.036  94.759  1.00  0.00           N  
ATOM   1183  CA  GLU A  73      -7.913   0.695  96.177  1.00  0.00           C  
ATOM   1184  C   GLU A  73      -8.752   1.710  96.951  1.00  0.00           C  
ATOM   1185  O   GLU A  73      -9.542   1.332  97.818  1.00  0.00           O  
ATOM   1186  CB  GLU A  73      -6.496   0.624  96.777  1.00  0.00           C  
ATOM   1187  CG  GLU A  73      -5.644  -0.566  96.320  1.00  0.00           C  
ATOM   1188  CD  GLU A  73      -4.256  -0.600  96.964  1.00  0.00           C  
ATOM   1189  OE1 GLU A  73      -3.888   0.353  97.612  1.00  0.00           O  
ATOM   1190  OE2 GLU A  73      -3.584  -1.598  96.821  1.00  0.00           O1-
ATOM   1191  H   GLU A  73      -7.006   1.229  94.274  1.00  0.00           H  
ATOM   1192  HA  GLU A  73      -8.381  -0.286  96.285  1.00  0.00           H  
ATOM   1193 1HB  GLU A  73      -5.953   1.532  96.516  1.00  0.00           H  
ATOM   1194 2HB  GLU A  73      -6.566   0.591  97.863  1.00  0.00           H  
ATOM   1195 1HG  GLU A  73      -6.171  -1.489  96.559  1.00  0.00           H  
ATOM   1196 2HG  GLU A  73      -5.533  -0.513  95.236  1.00  0.00           H  
ATOM   1197  N   LEU A  74      -8.631   2.993  96.599  1.00  0.00           N  
ATOM   1198  CA  LEU A  74      -9.408   4.024  97.281  1.00  0.00           C  
ATOM   1199  C   LEU A  74     -10.900   3.833  97.015  1.00  0.00           C  
ATOM   1200  O   LEU A  74     -11.734   4.010  97.908  1.00  0.00           O  
ATOM   1201  CB  LEU A  74      -8.960   5.402  96.814  1.00  0.00           C  
ATOM   1202  CG  LEU A  74      -7.549   5.815  97.245  1.00  0.00           C  
ATOM   1203  CD1 LEU A  74      -7.156   7.131  96.554  1.00  0.00           C  
ATOM   1204  CD2 LEU A  74      -7.518   5.950  98.757  1.00  0.00           C  
ATOM   1205  H   LEU A  74      -7.953   3.249  95.878  1.00  0.00           H  
ATOM   1206  HA  LEU A  74      -9.232   3.937  98.354  1.00  0.00           H  
ATOM   1207 1HB  LEU A  74      -8.973   5.396  95.739  1.00  0.00           H  
ATOM   1208 2HB  LEU A  74      -9.666   6.149  97.169  1.00  0.00           H  
ATOM   1209  HG  LEU A  74      -6.840   5.050  96.939  1.00  0.00           H  
ATOM   1210 1HD1 LEU A  74      -6.148   7.414  96.854  1.00  0.00           H  
ATOM   1211 2HD1 LEU A  74      -7.185   6.999  95.476  1.00  0.00           H  
ATOM   1212 3HD1 LEU A  74      -7.845   7.914  96.843  1.00  0.00           H  
ATOM   1213 1HD2 LEU A  74      -6.516   6.229  99.078  1.00  0.00           H  
ATOM   1214 2HD2 LEU A  74      -8.228   6.714  99.073  1.00  0.00           H  
ATOM   1215 3HD2 LEU A  74      -7.792   4.993  99.216  1.00  0.00           H  
ATOM   1216  N   LEU A  75     -11.242   3.449  95.787  1.00  0.00           N  
ATOM   1217  CA  LEU A  75     -12.638   3.228  95.461  1.00  0.00           C  
ATOM   1218  C   LEU A  75     -13.173   2.048  96.271  1.00  0.00           C  
ATOM   1219  O   LEU A  75     -14.314   2.080  96.731  1.00  0.00           O  
ATOM   1220  CB  LEU A  75     -12.799   3.013  93.952  1.00  0.00           C  
ATOM   1221  CG  LEU A  75     -12.513   4.289  93.097  1.00  0.00           C  
ATOM   1222  CD1 LEU A  75     -12.496   3.954  91.616  1.00  0.00           C  
ATOM   1223  CD2 LEU A  75     -13.570   5.344  93.396  1.00  0.00           C  
ATOM   1224  H   LEU A  75     -10.525   3.336  95.070  1.00  0.00           H  
ATOM   1225  HA  LEU A  75     -13.201   4.115  95.738  1.00  0.00           H  
ATOM   1226 1HB  LEU A  75     -12.107   2.234  93.639  1.00  0.00           H  
ATOM   1227 2HB  LEU A  75     -13.814   2.684  93.748  1.00  0.00           H  
ATOM   1228  HG  LEU A  75     -11.548   4.670  93.356  1.00  0.00           H  
ATOM   1229 1HD1 LEU A  75     -12.279   4.860  91.042  1.00  0.00           H  
ATOM   1230 2HD1 LEU A  75     -11.726   3.211  91.420  1.00  0.00           H  
ATOM   1231 3HD1 LEU A  75     -13.470   3.565  91.318  1.00  0.00           H  
ATOM   1232 1HD2 LEU A  75     -13.362   6.242  92.812  1.00  0.00           H  
ATOM   1233 2HD2 LEU A  75     -14.557   4.963  93.126  1.00  0.00           H  
ATOM   1234 3HD2 LEU A  75     -13.545   5.585  94.450  1.00  0.00           H  
ATOM   1235  N   GLU A  76     -12.351   1.011  96.480  1.00  0.00           N  
ATOM   1236  CA  GLU A  76     -12.788  -0.109  97.312  1.00  0.00           C  
ATOM   1237  C   GLU A  76     -12.989   0.334  98.767  1.00  0.00           C  
ATOM   1238  O   GLU A  76     -13.961  -0.062  99.407  1.00  0.00           O  
ATOM   1239  CB  GLU A  76     -11.809  -1.296  97.253  1.00  0.00           C  
ATOM   1240  CG  GLU A  76     -11.788  -2.054  95.914  1.00  0.00           C  
ATOM   1241  CD  GLU A  76     -10.839  -3.252  95.904  1.00  0.00           C  
ATOM   1242  OE1 GLU A  76     -10.130  -3.449  96.865  1.00  0.00           O  
ATOM   1243  OE2 GLU A  76     -10.840  -3.972  94.929  1.00  0.00           O1-
ATOM   1244  H   GLU A  76     -11.427   1.001  96.049  1.00  0.00           H  
ATOM   1245  HA  GLU A  76     -13.750  -0.457  96.936  1.00  0.00           H  
ATOM   1246 1HB  GLU A  76     -10.799  -0.937  97.443  1.00  0.00           H  
ATOM   1247 2HB  GLU A  76     -12.056  -2.007  98.040  1.00  0.00           H  
ATOM   1248 1HG  GLU A  76     -12.797  -2.402  95.694  1.00  0.00           H  
ATOM   1249 2HG  GLU A  76     -11.496  -1.360  95.128  1.00  0.00           H  
ATOM   1250  N   GLU A  77     -12.125   1.224  99.277  1.00  0.00           N  
ATOM   1251  CA  GLU A  77     -12.260   1.696 100.662  1.00  0.00           C  
ATOM   1252  C   GLU A  77     -13.607   2.392 100.876  1.00  0.00           C  
ATOM   1253  O   GLU A  77     -14.197   2.303 101.953  1.00  0.00           O  
ATOM   1254  CB  GLU A  77     -11.126   2.657 101.070  1.00  0.00           C  
ATOM   1255  CG  GLU A  77      -9.744   2.012 101.244  1.00  0.00           C  
ATOM   1256  CD  GLU A  77      -8.654   3.007 101.640  1.00  0.00           C  
ATOM   1257  OE1 GLU A  77      -8.924   4.187 101.686  1.00  0.00           O  
ATOM   1258  OE2 GLU A  77      -7.553   2.575 101.898  1.00  0.00           O1-
ATOM   1259  H   GLU A  77     -11.330   1.521  98.709  1.00  0.00           H  
ATOM   1260  HA  GLU A  77     -12.222   0.831 101.321  1.00  0.00           H  
ATOM   1261 1HB  GLU A  77     -11.029   3.436 100.318  1.00  0.00           H  
ATOM   1262 2HB  GLU A  77     -11.388   3.144 102.008  1.00  0.00           H  
ATOM   1263 1HG  GLU A  77      -9.812   1.243 102.012  1.00  0.00           H  
ATOM   1264 2HG  GLU A  77      -9.465   1.529 100.316  1.00  0.00           H  
ATOM   1265  N   LYS A  78     -14.101   3.067  99.838  1.00  0.00           N  
ATOM   1266  CA  LYS A  78     -15.382   3.768  99.903  1.00  0.00           C  
ATOM   1267  C   LYS A  78     -16.610   2.856 100.101  1.00  0.00           C  
ATOM   1268  O   LYS A  78     -17.666   3.350 100.510  1.00  0.00           O  
ATOM   1269  CB  LYS A  78     -15.607   4.599  98.636  1.00  0.00           C  
ATOM   1270  CG  LYS A  78     -14.695   5.802  98.485  1.00  0.00           C  
ATOM   1271  CD  LYS A  78     -14.999   6.560  97.204  1.00  0.00           C  
ATOM   1272  CE  LYS A  78     -14.025   7.701  96.994  1.00  0.00           C  
ATOM   1273  NZ  LYS A  78     -14.173   8.753  98.042  1.00  0.00           N1+
ATOM   1274  H   LYS A  78     -13.533   3.128  98.990  1.00  0.00           H  
ATOM   1275  HA  LYS A  78     -15.342   4.448 100.752  1.00  0.00           H  
ATOM   1276 1HB  LYS A  78     -15.472   3.970  97.764  1.00  0.00           H  
ATOM   1277 2HB  LYS A  78     -16.635   4.954  98.618  1.00  0.00           H  
ATOM   1278 1HG  LYS A  78     -14.823   6.464  99.338  1.00  0.00           H  
ATOM   1279 2HG  LYS A  78     -13.663   5.466  98.462  1.00  0.00           H  
ATOM   1280 1HD  LYS A  78     -14.945   5.875  96.362  1.00  0.00           H  
ATOM   1281 2HD  LYS A  78     -16.010   6.962  97.254  1.00  0.00           H  
ATOM   1282 1HE  LYS A  78     -13.008   7.307  97.026  1.00  0.00           H  
ATOM   1283 2HE  LYS A  78     -14.200   8.147  96.014  1.00  0.00           H  
ATOM   1284 1HZ  LYS A  78     -13.509   9.503  97.879  1.00  0.00           H  
ATOM   1285 2HZ  LYS A  78     -15.111   9.128  98.014  1.00  0.00           H  
ATOM   1286 3HZ  LYS A  78     -14.000   8.343  98.949  1.00  0.00           H  
ATOM   1287  N   LYS A  79     -16.510   1.560  99.762  1.00  0.00           N  
ATOM   1288  CA  LYS A  79     -17.667   0.665  99.872  1.00  0.00           C  
ATOM   1289  C   LYS A  79     -17.280  -0.813  99.787  1.00  0.00           C  
ATOM   1290  O   LYS A  79     -17.478  -1.553 100.753  1.00  0.00           O  
ATOM   1291  CB  LYS A  79     -18.702   0.983  98.782  1.00  0.00           C  
ATOM   1292  CG  LYS A  79     -19.999   0.171  98.878  1.00  0.00           C  
ATOM   1293  CD  LYS A  79     -21.022   0.618  97.831  1.00  0.00           C  
ATOM   1294  CE  LYS A  79     -22.311  -0.194  97.927  1.00  0.00           C  
ATOM   1295  NZ  LYS A  79     -23.314   0.231  96.913  1.00  0.00           N1+
ATOM   1296  OXT LYS A  79     -17.153  -1.314  98.668  1.00  0.00           O1-
ATOM   1297  H   LYS A  79     -15.612   1.176  99.466  1.00  0.00           H  
ATOM   1298  HA  LYS A  79     -18.129   0.827 100.846  1.00  0.00           H  
ATOM   1299 1HB  LYS A  79     -18.975   2.037  98.819  1.00  0.00           H  
ATOM   1300 2HB  LYS A  79     -18.261   0.797  97.803  1.00  0.00           H  
ATOM   1301 1HG  LYS A  79     -19.778  -0.886  98.731  1.00  0.00           H  
ATOM   1302 2HG  LYS A  79     -20.431   0.299  99.870  1.00  0.00           H  
ATOM   1303 1HD  LYS A  79     -21.255   1.675  97.978  1.00  0.00           H  
ATOM   1304 2HD  LYS A  79     -20.600   0.493  96.833  1.00  0.00           H  
ATOM   1305 1HE  LYS A  79     -22.079  -1.248  97.775  1.00  0.00           H  
ATOM   1306 2HE  LYS A  79     -22.739  -0.067  98.921  1.00  0.00           H  
ATOM   1307 1HZ  LYS A  79     -24.149  -0.330  97.010  1.00  0.00           H  
ATOM   1308 2HZ  LYS A  79     -23.545   1.204  97.054  1.00  0.00           H  
ATOM   1309 3HZ  LYS A  79     -22.930   0.106  95.987  1.00  0.00           H  
TER   
END
