# Supplementary material for: Scaffolding protein functional sites using deep learning
Source: Science. Author manuscript; Available in PMC 2022 Oct 31. (PMC9621694; doi:10.1126/science.abn2100)
Supplement: Data S1 [file NIHMS1830590-supplement-Data_S1.zip › hcA_1_AF.pdb]

ATOM      1  N   TYR A   1      30.344  -6.763  11.414  1.00  0.00           N  
ATOM      2  CA  TYR A   1      30.303  -6.252  12.780  1.00  0.00           C  
ATOM      3  C   TYR A   1      29.966  -7.364  13.768  1.00  0.00           C  
ATOM      4  O   TYR A   1      29.301  -8.338  13.412  1.00  0.00           O  
ATOM      5  CB  TYR A   1      29.280  -5.120  12.901  1.00  0.00           C  
ATOM      6  CG  TYR A   1      29.611  -3.910  12.059  1.00  0.00           C  
ATOM      7  CD1 TYR A   1      30.433  -2.899  12.552  1.00  0.00           C  
ATOM      8  CD2 TYR A   1      29.102  -3.777  10.773  1.00  0.00           C  
ATOM      9  CE1 TYR A   1      30.739  -1.782  11.781  1.00  0.00           C  
ATOM     10  CE2 TYR A   1      29.402  -2.665   9.993  1.00  0.00           C  
ATOM     11  CZ  TYR A   1      30.219  -1.675  10.504  1.00  0.00           C  
ATOM     12  OH  TYR A   1      30.519  -0.571   9.737  1.00  0.00           O  
ATOM     13  N   GLY A   2      30.855  -7.398  14.786  1.00  0.00           N  
ATOM     14  CA  GLY A   2      30.691  -8.440  15.788  1.00  0.00           C  
ATOM     15  C   GLY A   2      29.639  -8.107  16.828  1.00  0.00           C  
ATOM     16  O   GLY A   2      28.962  -7.082  16.728  1.00  0.00           O  
ATOM     17  N   THR A   3      29.143  -9.120  17.594  1.00  0.00           N  
ATOM     18  CA  THR A   3      28.250  -8.928  18.730  1.00  0.00           C  
ATOM     19  C   THR A   3      28.812  -7.884  19.691  1.00  0.00           C  
ATOM     20  O   THR A   3      30.022  -7.817  19.904  1.00  0.00           O  
ATOM     21  CB  THR A   3      28.016 -10.250  19.485  1.00  0.00           C  
ATOM     22  CG2 THR A   3      27.324 -11.278  18.595  1.00  0.00           C  
ATOM     23  OG1 THR A   3      29.277 -10.779  19.915  1.00  0.00           O  
ATOM     24  N   GLY A   4      28.020  -6.853  20.069  1.00  0.00           N  
ATOM     25  CA  GLY A   4      28.364  -5.835  21.049  1.00  0.00           C  
ATOM     26  C   GLY A   4      28.816  -4.530  20.420  1.00  0.00           C  
ATOM     27  O   GLY A   4      29.006  -3.532  21.118  1.00  0.00           O  
ATOM     28  N   GLN A   5      28.980  -4.648  19.169  1.00  0.00           N  
ATOM     29  CA  GLN A   5      29.411  -3.444  18.467  1.00  0.00           C  
ATOM     30  C   GLN A   5      28.213  -2.620  18.003  1.00  0.00           C  
ATOM     31  O   GLN A   5      27.172  -3.176  17.647  1.00  0.00           O  
ATOM     32  CB  GLN A   5      30.296  -3.805  17.273  1.00  0.00           C  
ATOM     33  CG  GLN A   5      31.663  -4.350  17.663  1.00  0.00           C  
ATOM     34  CD  GLN A   5      32.619  -4.431  16.488  1.00  0.00           C  
ATOM     35  NE2 GLN A   5      33.585  -5.340  16.571  1.00  0.00           N  
ATOM     36  OE1 GLN A   5      32.490  -3.685  15.512  1.00  0.00           O  
ATOM     37  N   THR A   6      28.281  -1.309  18.238  1.00  0.00           N  
ATOM     38  CA  THR A   6      27.240  -0.364  17.850  1.00  0.00           C  
ATOM     39  C   THR A   6      27.472   0.143  16.430  1.00  0.00           C  
ATOM     40  O   THR A   6      28.568   0.604  16.100  1.00  0.00           O  
ATOM     41  CB  THR A   6      27.178   0.830  18.821  1.00  0.00           C  
ATOM     42  CG2 THR A   6      26.080   1.808  18.417  1.00  0.00           C  
ATOM     43  OG1 THR A   6      26.910   0.347  20.144  1.00  0.00           O  
ATOM     44  N   ILE A   7      26.509  -0.075  15.594  1.00  0.00           N  
ATOM     45  CA  ILE A   7      26.588   0.361  14.204  1.00  0.00           C  
ATOM     46  C   ILE A   7      25.668   1.560  13.986  1.00  0.00           C  
ATOM     47  O   ILE A   7      24.452   1.458  14.166  1.00  0.00           O  
ATOM     48  CB  ILE A   7      26.220  -0.782  13.231  1.00  0.00           C  
ATOM     49  CG1 ILE A   7      27.070  -2.024  13.519  1.00  0.00           C  
ATOM     50  CG2 ILE A   7      26.387  -0.329  11.779  1.00  0.00           C  
ATOM     51  CD1 ILE A   7      26.536  -3.300  12.884  1.00  0.00           C  
ATOM     52  N   PRO A   8      26.257   2.620  13.557  1.00  0.00           N  
ATOM     53  CA  PRO A   8      25.388   3.763  13.267  1.00  0.00           C  
ATOM     54  C   PRO A   8      24.708   3.658  11.903  1.00  0.00           C  
ATOM     55  O   PRO A   8      25.331   3.224  10.932  1.00  0.00           O  
ATOM     56  CB  PRO A   8      26.350   4.954  13.307  1.00  0.00           C  
ATOM     57  CG  PRO A   8      27.675   4.389  12.909  1.00  0.00           C  
ATOM     58  CD  PRO A   8      27.750   2.966  13.387  1.00  0.00           C  
ATOM     59  N   TYR A   9      23.348   3.868  11.858  1.00  0.00           N  
ATOM     60  CA  TYR A   9      22.698   3.982  10.559  1.00  0.00           C  
ATOM     61  C   TYR A   9      21.651   5.090  10.569  1.00  0.00           C  
ATOM     62  O   TYR A   9      21.280   5.592  11.632  1.00  0.00           O  
ATOM     63  CB  TYR A   9      22.047   2.653  10.164  1.00  0.00           C  
ATOM     64  CG  TYR A   9      20.880   2.264  11.039  1.00  0.00           C  
ATOM     65  CD1 TYR A   9      21.081   1.585  12.239  1.00  0.00           C  
ATOM     66  CD2 TYR A   9      19.576   2.574  10.668  1.00  0.00           C  
ATOM     67  CE1 TYR A   9      20.008   1.224  13.049  1.00  0.00           C  
ATOM     68  CE2 TYR A   9      18.496   2.219  11.470  1.00  0.00           C  
ATOM     69  CZ  TYR A   9      18.722   1.545  12.657  1.00  0.00           C  
ATOM     70  OH  TYR A   9      17.657   1.189  13.454  1.00  0.00           O  
ATOM     71  N   MET A  10      21.340   5.612   9.379  1.00  0.00           N  
ATOM     72  CA  MET A  10      20.354   6.682   9.248  1.00  0.00           C  
ATOM     73  C   MET A  10      19.014   6.130   8.774  1.00  0.00           C  
ATOM     74  O   MET A  10      18.961   5.331   7.839  1.00  0.00           O  
ATOM     75  CB  MET A  10      20.850   7.756   8.279  1.00  0.00           C  
ATOM     76  CG  MET A  10      22.143   8.426   8.715  1.00  0.00           C  
ATOM     77  SD  MET A  10      21.951   9.369  10.277  1.00  0.00           S  
ATOM     78  CE  MET A  10      20.798  10.659   9.733  1.00  0.00           C  
ATOM     79  N   ILE A  11      17.897   6.307   9.539  1.00  0.00           N  
ATOM     80  CA  ILE A  11      16.561   5.970   9.060  1.00  0.00           C  
ATOM     81  C   ILE A  11      15.898   7.211   8.468  1.00  0.00           C  
ATOM     82  O   ILE A  11      15.887   8.275   9.092  1.00  0.00           O  
ATOM     83  CB  ILE A  11      15.687   5.381  10.189  1.00  0.00           C  
ATOM     84  CG1 ILE A  11      16.346   4.130  10.778  1.00  0.00           C  
ATOM     85  CG2 ILE A  11      14.278   5.068   9.674  1.00  0.00           C  
ATOM     86  CD1 ILE A  11      15.633   3.571  12.003  1.00  0.00           C  
ATOM     87  N   HIS A  12      15.424   6.986   7.170  1.00  0.00           N  
ATOM     88  CA  HIS A  12      14.679   8.063   6.530  1.00  0.00           C  
ATOM     89  C   HIS A  12      13.175   7.840   6.647  1.00  0.00           C  
ATOM     90  O   HIS A  12      12.636   6.896   6.066  1.00  0.00           O  
ATOM     91  CB  HIS A  12      15.077   8.190   5.057  1.00  0.00           C  
ATOM     92  CG  HIS A  12      14.557   9.428   4.399  1.00  0.00           C  
ATOM     93  CD2 HIS A  12      13.964  10.529   4.918  1.00  0.00           C  
ATOM     94  ND1 HIS A  12      14.618   9.627   3.037  1.00  0.00           N  
ATOM     95  CE1 HIS A  12      14.083  10.801   2.747  1.00  0.00           C  
ATOM     96  NE2 HIS A  12      13.679  11.369   3.870  1.00  0.00           N  
ATOM     97  N   TYR A  13      12.551   8.584   7.577  1.00  0.00           N  
ATOM     98  CA  TYR A  13      11.096   8.494   7.625  1.00  0.00           C  
ATOM     99  C   TYR A  13      10.456   9.476   6.651  1.00  0.00           C  
ATOM    100  O   TYR A  13      10.712  10.680   6.716  1.00  0.00           O  
ATOM    101  CB  TYR A  13      10.587   8.760   9.045  1.00  0.00           C  
ATOM    102  CG  TYR A  13      11.001   7.709  10.045  1.00  0.00           C  
ATOM    103  CD1 TYR A  13      10.449   6.430  10.009  1.00  0.00           C  
ATOM    104  CD2 TYR A  13      11.944   7.991  11.027  1.00  0.00           C  
ATOM    105  CE1 TYR A  13      10.827   5.457  10.930  1.00  0.00           C  
ATOM    106  CE2 TYR A  13      12.329   7.026  11.954  1.00  0.00           C  
ATOM    107  CZ  TYR A  13      11.766   5.766  11.897  1.00  0.00           C  
ATOM    108  OH  TYR A  13      12.143   4.807  12.811  1.00  0.00           O  
ATOM    109  N   PRO A  14       9.850   9.059   5.603  1.00  0.00           N  
ATOM    110  CA  PRO A  14       9.192  10.007   4.702  1.00  0.00           C  
ATOM    111  C   PRO A  14       8.230  10.942   5.429  1.00  0.00           C  
ATOM    112  O   PRO A  14       7.779  10.631   6.535  1.00  0.00           O  
ATOM    113  CB  PRO A  14       8.439   9.100   3.724  1.00  0.00           C  
ATOM    114  CG  PRO A  14       8.373   7.773   4.407  1.00  0.00           C  
ATOM    115  CD  PRO A  14       9.426   7.734   5.478  1.00  0.00           C  
ATOM    116  N   PRO A  15       8.146  12.179   4.831  1.00  0.00           N  
ATOM    117  CA  PRO A  15       7.144  13.091   5.390  1.00  0.00           C  
ATOM    118  C   PRO A  15       5.734  12.505   5.362  1.00  0.00           C  
ATOM    119  O   PRO A  15       5.416  11.691   4.492  1.00  0.00           O  
ATOM    120  CB  PRO A  15       7.243  14.321   4.485  1.00  0.00           C  
ATOM    121  CG  PRO A  15       8.037  13.864   3.304  1.00  0.00           C  
ATOM    122  CD  PRO A  15       8.726  12.578   3.661  1.00  0.00           C  
ATOM    123  N   GLY A  16       4.971  12.515   6.553  1.00  0.00           N  
ATOM    124  CA  GLY A  16       3.619  11.990   6.667  1.00  0.00           C  
ATOM    125  C   GLY A  16       3.438  11.062   7.855  1.00  0.00           C  
ATOM    126  O   GLY A  16       3.816  11.401   8.977  1.00  0.00           O  
ATOM    127  N   ASN A  17       2.815   9.824   7.776  1.00  0.00           N  
ATOM    128  CA  ASN A  17       2.357   8.920   8.826  1.00  0.00           C  
ATOM    129  C   ASN A  17       3.520   8.161   9.458  1.00  0.00           C  
ATOM    130  O   ASN A  17       3.311   7.179  10.173  1.00  0.00           O  
ATOM    131  CB  ASN A  17       1.320   7.939   8.275  1.00  0.00           C  
ATOM    132  CG  ASN A  17      -0.046   8.574   8.094  1.00  0.00           C  
ATOM    133  ND2 ASN A  17      -0.885   7.951   7.275  1.00  0.00           N  
ATOM    134  OD1 ASN A  17      -0.343   9.615   8.685  1.00  0.00           O  
ATOM    135  N   GLY A  18       4.745   8.829   9.391  1.00  0.00           N  
ATOM    136  CA  GLY A  18       5.811   8.083  10.043  1.00  0.00           C  
ATOM    137  C   GLY A  18       6.316   6.919   9.212  1.00  0.00           C  
ATOM    138  O   GLY A  18       5.996   6.809   8.026  1.00  0.00           O  
ATOM    139  N   GLY A  19       7.384   6.294   9.582  1.00  0.00           N  
ATOM    140  CA  GLY A  19       8.047   5.196   8.895  1.00  0.00           C  
ATOM    141  C   GLY A  19       8.182   3.952   9.753  1.00  0.00           C  
ATOM    142  O   GLY A  19       7.848   3.970  10.939  1.00  0.00           O  
ATOM    143  N   SER A  20       8.112   2.753   9.159  1.00  0.00           N  
ATOM    144  CA  SER A  20       8.275   1.483   9.858  1.00  0.00           C  
ATOM    145  C   SER A  20       9.633   0.857   9.557  1.00  0.00           C  
ATOM    146  O   SER A  20      10.226   1.119   8.508  1.00  0.00           O  
ATOM    147  CB  SER A  20       7.160   0.511   9.470  1.00  0.00           C  
ATOM    148  OG  SER A  20       7.299   0.097   8.122  1.00  0.00           O  
ATOM    149  N   HIS A  21      10.186   0.299  10.537  1.00  0.00           N  
ATOM    150  CA  HIS A  21      11.391  -0.492  10.314  1.00  0.00           C  
ATOM    151  C   HIS A  21      11.261  -1.879  10.932  1.00  0.00           C  
ATOM    152  O   HIS A  21      10.757  -2.024  12.047  1.00  0.00           O  
ATOM    153  CB  HIS A  21      12.614   0.225  10.885  1.00  0.00           C  
ATOM    154  CG  HIS A  21      12.581   0.378  12.374  1.00  0.00           C  
ATOM    155  CD2 HIS A  21      13.142  -0.365  13.357  1.00  0.00           C  
ATOM    156  ND1 HIS A  21      11.900   1.398  13.002  1.00  0.00           N  
ATOM    157  CE1 HIS A  21      12.046   1.276  14.309  1.00  0.00           C  
ATOM    158  NE2 HIS A  21      12.795   0.215  14.552  1.00  0.00           N  
ATOM    159  N   THR A  22      11.396  -2.859  10.215  1.00  0.00           N  
ATOM    160  CA  THR A  22      11.389  -4.246  10.667  1.00  0.00           C  
ATOM    161  C   THR A  22      12.809  -4.798  10.741  1.00  0.00           C  
ATOM    162  O   THR A  22      13.618  -4.569   9.838  1.00  0.00           O  
ATOM    163  CB  THR A  22      10.539  -5.132   9.738  1.00  0.00           C  
ATOM    164  CG2 THR A  22      10.456  -6.561  10.265  1.00  0.00           C  
ATOM    165  OG1 THR A  22       9.216  -4.589   9.649  1.00  0.00           O  
ATOM    166  N   HIS A  23      13.117  -5.513  11.851  1.00  0.00           N  
ATOM    167  CA  HIS A  23      14.416  -6.153  12.031  1.00  0.00           C  
ATOM    168  C   HIS A  23      14.337  -7.649  11.754  1.00  0.00           C  
ATOM    169  O   HIS A  23      13.547  -8.360  12.381  1.00  0.00           O  
ATOM    170  CB  HIS A  23      14.942  -5.907  13.445  1.00  0.00           C  
ATOM    171  CG  HIS A  23      15.046  -4.458  13.805  1.00  0.00           C  
ATOM    172  CD2 HIS A  23      14.143  -3.612  14.352  1.00  0.00           C  
ATOM    173  ND1 HIS A  23      16.192  -3.721  13.600  1.00  0.00           N  
ATOM    174  CE1 HIS A  23      15.989  -2.480  14.010  1.00  0.00           C  
ATOM    175  NE2 HIS A  23      14.752  -2.387  14.471  1.00  0.00           N  
ATOM    176  N   GLU A  24      15.006  -8.099  10.679  1.00  0.00           N  
ATOM    177  CA  GLU A  24      15.139  -9.529  10.419  1.00  0.00           C  
ATOM    178  C   GLU A  24      16.568 -10.005  10.664  1.00  0.00           C  
ATOM    179  O   GLU A  24      17.508  -9.507  10.043  1.00  0.00           O  
ATOM    180  CB  GLU A  24      14.713  -9.856   8.986  1.00  0.00           C  
ATOM    181  CG  GLU A  24      13.225  -9.671   8.728  1.00  0.00           C  
ATOM    182  CD  GLU A  24      12.798 -10.108   7.335  1.00  0.00           C  
ATOM    183  OE1 GLU A  24      11.583 -10.303   7.107  1.00  0.00           O  
ATOM    184  OE2 GLU A  24      13.686 -10.258   6.468  1.00  0.00           O1-
ATOM    185  N   MET A  25      16.670 -10.776  11.729  1.00  0.00           N  
ATOM    186  CA  MET A  25      18.003 -11.250  12.088  1.00  0.00           C  
ATOM    187  C   MET A  25      18.148 -12.740  11.799  1.00  0.00           C  
ATOM    188  O   MET A  25      17.488 -13.566  12.435  1.00  0.00           O  
ATOM    189  CB  MET A  25      18.294 -10.972  13.565  1.00  0.00           C  
ATOM    190  CG  MET A  25      18.249  -9.499  13.932  1.00  0.00           C  
ATOM    191  SD  MET A  25      18.214  -9.227  15.747  1.00  0.00           S  
ATOM    192  CE  MET A  25      16.430  -9.365  16.056  1.00  0.00           C  
ATOM    193  N   ASN A  26      18.894 -13.136  10.701  1.00  0.00           N  
ATOM    194  CA  ASN A  26      19.098 -14.521  10.285  1.00  0.00           C  
ATOM    195  C   ASN A  26      20.471 -15.035  10.709  1.00  0.00           C  
ATOM    196  O   ASN A  26      21.464 -14.311  10.619  1.00  0.00           O  
ATOM    197  CB  ASN A  26      18.920 -14.659   8.773  1.00  0.00           C  
ATOM    198  CG  ASN A  26      17.514 -14.325   8.316  1.00  0.00           C  
ATOM    199  ND2 ASN A  26      17.407 -13.528   7.261  1.00  0.00           N  
ATOM    200  OD1 ASN A  26      16.532 -14.782   8.909  1.00  0.00           O  
ATOM    201  N   GLY A  27      20.459 -16.212  11.352  1.00  0.00           N  
ATOM    202  CA  GLY A  27      21.738 -16.836  11.653  1.00  0.00           C  
ATOM    203  C   GLY A  27      22.289 -16.445  13.011  1.00  0.00           C  
ATOM    204  O   GLY A  27      23.467 -16.670  13.297  1.00  0.00           O  
ATOM    205  N   LEU A  28      21.407 -15.764  13.934  1.00  0.00           N  
ATOM    206  CA  LEU A  28      21.798 -15.370  15.282  1.00  0.00           C  
ATOM    207  C   LEU A  28      20.946 -16.084  16.326  1.00  0.00           C  
ATOM    208  O   LEU A  28      19.731 -16.215  16.157  1.00  0.00           O  
ATOM    209  CB  LEU A  28      21.679 -13.855  15.456  1.00  0.00           C  
ATOM    210  CG  LEU A  28      22.607 -12.997  14.593  1.00  0.00           C  
ATOM    211  CD1 LEU A  28      22.134 -11.547  14.586  1.00  0.00           C  
ATOM    212  CD2 LEU A  28      24.044 -13.095  15.096  1.00  0.00           C  
ATOM    213  N   ALA A  29      21.508 -16.985  17.074  1.00  0.00           N  
ATOM    214  CA  ALA A  29      20.799 -17.672  18.151  1.00  0.00           C  
ATOM    215  C   ALA A  29      20.352 -16.689  19.228  1.00  0.00           C  
ATOM    216  O   ALA A  29      21.147 -15.876  19.704  1.00  0.00           O  
ATOM    217  CB  ALA A  29      21.682 -18.759  18.761  1.00  0.00           C  
ATOM    218  N   SER A  30      19.227 -16.020  19.092  1.00  0.00           N  
ATOM    219  CA  SER A  30      18.535 -15.122  20.011  1.00  0.00           C  
ATOM    220  C   SER A  30      19.046 -13.692  19.876  1.00  0.00           C  
ATOM    221  O   SER A  30      19.574 -13.124  20.833  1.00  0.00           O  
ATOM    222  CB  SER A  30      18.702 -15.597  21.455  1.00  0.00           C  
ATOM    223  OG  SER A  30      18.165 -16.898  21.621  1.00  0.00           O  
ATOM    224  N   PRO A  31      18.907 -13.104  18.794  1.00  0.00           N  
ATOM    225  CA  PRO A  31      19.486 -11.775  18.583  1.00  0.00           C  
ATOM    226  C   PRO A  31      18.600 -10.653  19.116  1.00  0.00           C  
ATOM    227  O   PRO A  31      17.372 -10.776  19.112  1.00  0.00           O  
ATOM    228  CB  PRO A  31      19.621 -11.688  17.061  1.00  0.00           C  
ATOM    229  CG  PRO A  31      18.540 -12.573  16.530  1.00  0.00           C  
ATOM    230  CD  PRO A  31      18.324 -13.697  17.500  1.00  0.00           C  
ATOM    231  N   THR A  32      19.172  -9.786  19.873  1.00  0.00           N  
ATOM    232  CA  THR A  32      18.437  -8.563  20.174  1.00  0.00           C  
ATOM    233  C   THR A  32      19.113  -7.355  19.533  1.00  0.00           C  
ATOM    234  O   THR A  32      20.331  -7.347  19.339  1.00  0.00           O  
ATOM    235  CB  THR A  32      18.321  -8.342  21.694  1.00  0.00           C  
ATOM    236  CG2 THR A  32      17.582  -9.497  22.363  1.00  0.00           C  
ATOM    237  OG1 THR A  32      19.633  -8.239  22.259  1.00  0.00           O  
ATOM    238  N   ILE A  33      18.321  -6.394  19.040  1.00  0.00           N  
ATOM    239  CA  ILE A  33      18.816  -5.134  18.496  1.00  0.00           C  
ATOM    240  C   ILE A  33      18.318  -3.972  19.352  1.00  0.00           C  
ATOM    241  O   ILE A  33      17.118  -3.851  19.611  1.00  0.00           O  
ATOM    242  CB  ILE A  33      18.378  -4.941  17.027  1.00  0.00           C  
ATOM    243  CG1 ILE A  33      18.932  -6.073  16.152  1.00  0.00           C  
ATOM    244  CG2 ILE A  33      18.828  -3.574  16.504  1.00  0.00           C  
ATOM    245  CD1 ILE A  33      18.399  -6.071  14.726  1.00  0.00           C  
ATOM    246  N   THR A  34      19.230  -3.310  19.830  1.00  0.00           N  
ATOM    247  CA  THR A  34      18.852  -2.104  20.559  1.00  0.00           C  
ATOM    248  C   THR A  34      19.082  -0.862  19.703  1.00  0.00           C  
ATOM    249  O   THR A  34      20.175  -0.664  19.168  1.00  0.00           O  
ATOM    250  CB  THR A  34      19.637  -1.976  21.876  1.00  0.00           C  
ATOM    251  CG2 THR A  34      19.174  -0.764  22.678  1.00  0.00           C  
ATOM    252  OG1 THR A  34      19.438  -3.159  22.661  1.00  0.00           O  
ATOM    253  N   THR A  35      18.085  -0.157  19.422  1.00  0.00           N  
ATOM    254  CA  THR A  35      18.184   1.077  18.652  1.00  0.00           C  
ATOM    255  C   THR A  35      18.082   2.296  19.566  1.00  0.00           C  
ATOM    256  O   THR A  35      17.207   2.356  20.432  1.00  0.00           O  
ATOM    257  CB  THR A  35      17.090   1.152  17.571  1.00  0.00           C  
ATOM    258  CG2 THR A  35      17.279   2.375  16.681  1.00  0.00           C  
ATOM    259  OG1 THR A  35      17.146  -0.029  16.762  1.00  0.00           O  
ATOM    260  N   THR A  36      19.019   3.153  19.507  1.00  0.00           N  
ATOM    261  CA  THR A  36      19.001   4.384  20.290  1.00  0.00           C  
ATOM    262  C   THR A  36      18.940   5.605  19.376  1.00  0.00           C  
ATOM    263  O   THR A  36      19.740   5.733  18.447  1.00  0.00           O  
ATOM    264  CB  THR A  36      20.237   4.483  21.203  1.00  0.00           C  
ATOM    265  CG2 THR A  36      20.152   5.707  22.110  1.00  0.00           C  
ATOM    266  OG1 THR A  36      20.319   3.306  22.014  1.00  0.00           O  
ATOM    267  N   ILE A  37      17.983   6.465  19.645  1.00  0.00           N  
ATOM    268  CA  ILE A  37      17.841   7.761  18.989  1.00  0.00           C  
ATOM    269  C   ILE A  37      18.439   8.854  19.871  1.00  0.00           C  
ATOM    270  O   ILE A  37      18.032   9.023  21.022  1.00  0.00           O  
ATOM    271  CB  ILE A  37      16.361   8.075  18.675  1.00  0.00           C  
ATOM    272  CG1 ILE A  37      15.748   6.961  17.818  1.00  0.00           C  
ATOM    273  CG2 ILE A  37      16.233   9.434  17.979  1.00  0.00           C  
ATOM    274  CD1 ILE A  37      14.238   7.065  17.655  1.00  0.00           C  
ATOM    275  N   PRO A  38      19.478   9.481  19.373  1.00  0.00           N  
ATOM    276  CA  PRO A  38      20.073  10.540  20.191  1.00  0.00           C  
ATOM    277  C   PRO A  38      19.048  11.571  20.659  1.00  0.00           C  
ATOM    278  O   PRO A  38      18.308  12.124  19.842  1.00  0.00           O  
ATOM    279  CB  PRO A  38      21.100  11.177  19.252  1.00  0.00           C  
ATOM    280  CG  PRO A  38      21.397  10.120  18.237  1.00  0.00           C  
ATOM    281  CD  PRO A  38      20.169   9.274  18.056  1.00  0.00           C  
ATOM    282  N   GLY A  39      18.877  11.726  22.053  1.00  0.00           N  
ATOM    283  CA  GLY A  39      17.935  12.680  22.616  1.00  0.00           C  
ATOM    284  C   GLY A  39      16.550  12.099  22.823  1.00  0.00           C  
ATOM    285  O   GLY A  39      15.629  12.809  23.234  1.00  0.00           O  
ATOM    286  N   GLY A  40      16.498  10.815  22.359  1.00  0.00           N  
ATOM    287  CA  GLY A  40      15.193  10.174  22.415  1.00  0.00           C  
ATOM    288  C   GLY A  40      15.199   8.880  23.206  1.00  0.00           C  
ATOM    289  O   GLY A  40      15.864   8.781  24.241  1.00  0.00           O  
ATOM    290  N   GLU A  41      14.449   7.929  22.703  1.00  0.00           N  
ATOM    291  CA  GLU A  41      14.172   6.629  23.307  1.00  0.00           C  
ATOM    292  C   GLU A  41      15.160   5.573  22.819  1.00  0.00           C  
ATOM    293  O   GLU A  41      15.758   5.718  21.751  1.00  0.00           O  
ATOM    294  CB  GLU A  41      12.738   6.190  23.000  1.00  0.00           C  
ATOM    295  CG  GLU A  41      11.675   7.042  23.679  1.00  0.00           C  
ATOM    296  CD  GLU A  41      10.258   6.570  23.397  1.00  0.00           C  
ATOM    297  OE1 GLU A  41       9.377   6.738  24.272  1.00  0.00           O  
ATOM    298  OE2 GLU A  41      10.027   6.025  22.295  1.00  0.00           O1-
ATOM    299  N   THR A  42      15.565   4.771  23.849  1.00  0.00           N  
ATOM    300  CA  THR A  42      16.242   3.516  23.539  1.00  0.00           C  
ATOM    301  C   THR A  42      15.261   2.348  23.579  1.00  0.00           C  
ATOM    302  O   THR A  42      14.514   2.190  24.546  1.00  0.00           O  
ATOM    303  CB  THR A  42      17.400   3.250  24.519  1.00  0.00           C  
ATOM    304  CG2 THR A  42      18.100   1.934  24.198  1.00  0.00           C  
ATOM    305  OG1 THR A  42      18.351   4.319  24.426  1.00  0.00           O  
ATOM    306  N   LYS A  43      15.270   1.561  22.387  1.00  0.00           N  
ATOM    307  CA  LYS A  43      14.371   0.410  22.370  1.00  0.00           C  
ATOM    308  C   LYS A  43      15.094  -0.843  21.885  1.00  0.00           C  
ATOM    309  O   LYS A  43      15.965  -0.767  21.016  1.00  0.00           O  
ATOM    310  CB  LYS A  43      13.157   0.690  21.484  1.00  0.00           C  
ATOM    311  CG  LYS A  43      12.125   1.609  22.120  1.00  0.00           C  
ATOM    312  CD  LYS A  43      10.852   1.683  21.286  1.00  0.00           C  
ATOM    313  CE  LYS A  43       9.832   2.631  21.902  1.00  0.00           C  
ATOM    314  NZ  LYS A  43       8.552   2.646  21.132  1.00  0.00           N1+
ATOM    315  N   THR A  44      14.737  -1.997  22.506  1.00  0.00           N  
ATOM    316  CA  THR A  44      15.315  -3.284  22.135  1.00  0.00           C  
ATOM    317  C   THR A  44      14.315  -4.118  21.343  1.00  0.00           C  
ATOM    318  O   THR A  44      13.147  -4.227  21.726  1.00  0.00           O  
ATOM    319  CB  THR A  44      15.775  -4.069  23.378  1.00  0.00           C  
ATOM    320  CG2 THR A  44      16.357  -5.423  22.988  1.00  0.00           C  
ATOM    321  OG1 THR A  44      16.775  -3.311  24.070  1.00  0.00           O  
ATOM    322  N   TYR A  45      14.825  -4.638  20.186  1.00  0.00           N  
ATOM    323  CA  TYR A  45      13.968  -5.422  19.305  1.00  0.00           C  
ATOM    324  C   TYR A  45      14.493  -6.845  19.156  1.00  0.00           C  
ATOM    325  O   TYR A  45      15.704  -7.075  19.207  1.00  0.00           O  
ATOM    326  CB  TYR A  45      13.863  -4.759  17.928  1.00  0.00           C  
ATOM    327  CG  TYR A  45      13.417  -3.318  17.982  1.00  0.00           C  
ATOM    328  CD1 TYR A  45      12.064  -2.987  17.965  1.00  0.00           C  
ATOM    329  CD2 TYR A  45      14.346  -2.286  18.048  1.00  0.00           C  
ATOM    330  CE1 TYR A  45      11.648  -1.661  18.012  1.00  0.00           C  
ATOM    331  CE2 TYR A  45      13.942  -0.956  18.096  1.00  0.00           C  
ATOM    332  CZ  TYR A  45      12.592  -0.653  18.078  1.00  0.00           C  
ATOM    333  OH  TYR A  45      12.186   0.662  18.125  1.00  0.00           O  
ATOM    334  N   THR A  46      13.463  -7.735  19.096  1.00  0.00           N  
ATOM    335  CA  THR A  46      13.788  -9.113  18.745  1.00  0.00           C  
ATOM    336  C   THR A  46      13.532  -9.370  17.263  1.00  0.00           C  
ATOM    337  O   THR A  46      13.049  -8.488  16.549  1.00  0.00           O  
ATOM    338  CB  THR A  46      12.977 -10.112  19.592  1.00  0.00           C  
ATOM    339  CG2 THR A  46      13.289  -9.956  21.076  1.00  0.00           C  
ATOM    340  OG1 THR A  46      11.578  -9.879  19.382  1.00  0.00           O  
ATOM    341  N   ASN A  47      13.926 -10.548  16.806  1.00  0.00           N  
ATOM    342  CA  ASN A  47      13.765 -10.912  15.401  1.00  0.00           C  
ATOM    343  C   ASN A  47      12.302 -10.857  14.972  1.00  0.00           C  
ATOM    344  O   ASN A  47      11.446 -11.499  15.582  1.00  0.00           O  
ATOM    345  CB  ASN A  47      14.343 -12.305  15.139  1.00  0.00           C  
ATOM    346  CG  ASN A  47      14.390 -12.650  13.664  1.00  0.00           C  
ATOM    347  ND2 ASN A  47      14.416 -13.941  13.357  1.00  0.00           N  
ATOM    348  OD1 ASN A  47      14.403 -11.763  12.807  1.00  0.00           O  
ATOM    349  N   GLY A  48      12.035 -10.036  13.920  1.00  0.00           N  
ATOM    350  CA  GLY A  48      10.717  -9.972  13.310  1.00  0.00           C  
ATOM    351  C   GLY A  48       9.869  -8.831  13.840  1.00  0.00           C  
ATOM    352  O   GLY A  48       8.768  -8.586  13.343  1.00  0.00           O  
ATOM    353  N   GLN A  49      10.438  -8.073  14.791  1.00  0.00           N  
ATOM    354  CA  GLN A  49       9.644  -6.986  15.356  1.00  0.00           C  
ATOM    355  C   GLN A  49       9.750  -5.725  14.504  1.00  0.00           C  
ATOM    356  O   GLN A  49      10.782  -5.477  13.879  1.00  0.00           O  
ATOM    357  CB  GLN A  49      10.083  -6.690  16.791  1.00  0.00           C  
ATOM    358  CG  GLN A  49       9.711  -7.780  17.786  1.00  0.00           C  
ATOM    359  CD  GLN A  49      10.116  -7.439  19.209  1.00  0.00           C  
ATOM    360  NE2 GLN A  49       9.142  -7.415  20.112  1.00  0.00           N  
ATOM    361  OE1 GLN A  49      11.294  -7.201  19.494  1.00  0.00           O  
ATOM    362  N   THR A  50       8.575  -5.051  14.301  1.00  0.00           N  
ATOM    363  CA  THR A  50       8.439  -3.826  13.520  1.00  0.00           C  
ATOM    364  C   THR A  50       8.244  -2.621  14.436  1.00  0.00           C  
ATOM    365  O   THR A  50       7.555  -2.713  15.455  1.00  0.00           O  
ATOM    366  CB  THR A  50       7.261  -3.921  12.534  1.00  0.00           C  
ATOM    367  CG2 THR A  50       7.127  -2.641  11.714  1.00  0.00           C  
ATOM    368  OG1 THR A  50       7.477  -5.024  11.644  1.00  0.00           O  
ATOM    369  N   HIS A  51       8.948  -1.551  14.140  1.00  0.00           N  
ATOM    370  CA  HIS A  51       8.735  -0.295  14.852  1.00  0.00           C  
ATOM    371  C   HIS A  51       8.265   0.803  13.902  1.00  0.00           C  
ATOM    372  O   HIS A  51       8.711   0.868  12.754  1.00  0.00           O  
ATOM    373  CB  HIS A  51      10.016   0.141  15.565  1.00  0.00           C  
ATOM    374  CG  HIS A  51       9.832   1.324  16.460  1.00  0.00           C  
ATOM    375  CD2 HIS A  51       9.195   1.451  17.648  1.00  0.00           C  
ATOM    376  ND1 HIS A  51      10.335   2.571  16.158  1.00  0.00           N  
ATOM    377  CE1 HIS A  51      10.015   3.416  17.125  1.00  0.00           C  
ATOM    378  NE2 HIS A  51       9.323   2.760  18.041  1.00  0.00           N  
ATOM    379  N   ARG A  52       7.446   1.699  14.429  1.00  0.00           N  
ATOM    380  CA  ARG A  52       6.992   2.868  13.680  1.00  0.00           C  
ATOM    381  C   ARG A  52       7.663   4.138  14.189  1.00  0.00           C  
ATOM    382  O   ARG A  52       7.769   4.349  15.399  1.00  0.00           O  
ATOM    383  CB  ARG A  52       5.470   3.005  13.768  1.00  0.00           C  
ATOM    384  CG  ARG A  52       4.708   1.899  13.055  1.00  0.00           C  
ATOM    385  CD  ARG A  52       3.212   2.182  13.011  1.00  0.00           C  
ATOM    386  NE  ARG A  52       2.492   1.154  12.267  1.00  0.00           N  
ATOM    387  CZ  ARG A  52       1.170   1.096  12.140  1.00  0.00           C  
ATOM    388  NH1 ARG A  52       0.393   2.014  12.709  1.00  0.00           N1+
ATOM    389  NH2 ARG A  52       0.617   0.117  11.439  1.00  0.00           N  
ATOM    390  N   GLY A  53       8.449   4.763  13.352  1.00  0.00           N  
ATOM    391  CA  GLY A  53       9.036   6.042  13.718  1.00  0.00           C  
ATOM    392  C   GLY A  53       8.143   7.225  13.390  1.00  0.00           C  
ATOM    393  O   GLY A  53       7.012   7.047  12.934  1.00  0.00           O  
ATOM    394  N   GLY A  54       8.544   8.352  13.893  1.00  0.00           N  
ATOM    395  CA  GLY A  54       7.883   9.623  13.639  1.00  0.00           C  
ATOM    396  C   GLY A  54       8.115  10.145  12.234  1.00  0.00           C  
ATOM    397  O   GLY A  54       8.998   9.660  11.524  1.00  0.00           O  
ATOM    398  N   ALA A  55       7.179  10.806  11.592  1.00  0.00           N  
ATOM    399  CA  ALA A  55       7.076  11.293  10.219  1.00  0.00           C  
ATOM    400  C   ALA A  55       8.042  12.448   9.972  1.00  0.00           C  
ATOM    401  O   ALA A  55       8.301  13.252  10.870  1.00  0.00           O  
ATOM    402  CB  ALA A  55       5.644  11.727   9.916  1.00  0.00           C  
ATOM    403  N   GLY A  56       8.778  12.313   8.847  1.00  0.00           N  
ATOM    404  CA  GLY A  56       9.398  13.441   8.170  1.00  0.00           C  
ATOM    405  C   GLY A  56      10.765  13.792   8.725  1.00  0.00           C  
ATOM    406  O   GLY A  56      11.218  14.932   8.598  1.00  0.00           O  
ATOM    407  N   ARG A  57      11.404  12.783   9.341  1.00  0.00           N  
ATOM    408  CA  ARG A  57      12.742  13.075   9.844  1.00  0.00           C  
ATOM    409  C   ARG A  57      13.718  11.958   9.487  1.00  0.00           C  
ATOM    410  O   ARG A  57      13.302  10.846   9.158  1.00  0.00           O  
ATOM    411  CB  ARG A  57      12.713  13.279  11.362  1.00  0.00           C  
ATOM    412  CG  ARG A  57      11.714  14.329  11.822  1.00  0.00           C  
ATOM    413  CD  ARG A  57      11.700  14.466  13.338  1.00  0.00           C  
ATOM    414  NE  ARG A  57      10.744  15.479  13.779  1.00  0.00           N  
ATOM    415  CZ  ARG A  57      10.558  15.846  15.044  1.00  0.00           C  
ATOM    416  NH1 ARG A  57      11.261  15.287  16.023  1.00  0.00           N1+
ATOM    417  NH2 ARG A  57       9.663  16.778  15.333  1.00  0.00           N  
ATOM    418  N   ILE A  58      15.012  12.499   9.196  1.00  0.00           N  
ATOM    419  CA  ILE A  58      16.145  11.581   9.124  1.00  0.00           C  
ATOM    420  C   ILE A  58      16.802  11.467  10.498  1.00  0.00           C  
ATOM    421  O   ILE A  58      17.287  12.460  11.046  1.00  0.00           O  
ATOM    422  CB  ILE A  58      17.177  12.041   8.071  1.00  0.00           C  
ATOM    423  CG1 ILE A  58      16.505  12.217   6.705  1.00  0.00           C  
ATOM    424  CG2 ILE A  58      18.339  11.047   7.986  1.00  0.00           C  
ATOM    425  CD1 ILE A  58      17.392  12.878   5.659  1.00  0.00           C  
ATOM    426  N   ILE A  59      16.657  10.270  11.117  1.00  0.00           N  
ATOM    427  CA  ILE A  59      17.137  10.154  12.490  1.00  0.00           C  
ATOM    428  C   ILE A  59      18.326   9.196  12.541  1.00  0.00           C  
ATOM    429  O   ILE A  59      18.296   8.126  11.928  1.00  0.00           O  
ATOM    430  CB  ILE A  59      16.018   9.671  13.441  1.00  0.00           C  
ATOM    431  CG1 ILE A  59      14.765  10.537  13.273  1.00  0.00           C  
ATOM    432  CG2 ILE A  59      16.503   9.684  14.894  1.00  0.00           C  
ATOM    433  CD1 ILE A  59      13.523   9.964  13.943  1.00  0.00           C  
ATOM    434  N   PRO A  60      19.358   9.709  13.227  1.00  0.00           N  
ATOM    435  CA  PRO A  60      20.446   8.753  13.449  1.00  0.00           C  
ATOM    436  C   PRO A  60      20.069   7.655  14.442  1.00  0.00           C  
ATOM    437  O   PRO A  60      19.470   7.937  15.483  1.00  0.00           O  
ATOM    438  CB  PRO A  60      21.575   9.625  14.001  1.00  0.00           C  
ATOM    439  CG  PRO A  60      20.883  10.770  14.667  1.00  0.00           C  
ATOM    440  CD  PRO A  60      19.594  11.035  13.944  1.00  0.00           C  
ATOM    441  N   VAL A  61      20.242   6.428  14.014  1.00  0.00           N  
ATOM    442  CA  VAL A  61      19.958   5.291  14.882  1.00  0.00           C  
ATOM    443  C   VAL A  61      21.220   4.451  15.067  1.00  0.00           C  
ATOM    444  O   VAL A  61      22.005   4.287  14.131  1.00  0.00           O  
ATOM    445  CB  VAL A  61      18.816   4.416  14.317  1.00  0.00           C  
ATOM    446  CG1 VAL A  61      18.498   3.261  15.265  1.00  0.00           C  
ATOM    447  CG2 VAL A  61      17.570   5.263  14.065  1.00  0.00           C  
ATOM    448  N   TYR A  62      21.456   4.091  16.326  1.00  0.00           N  
ATOM    449  CA  TYR A  62      22.560   3.195  16.648  1.00  0.00           C  
ATOM    450  C   TYR A  62      22.051   1.794  16.963  1.00  0.00           C  
ATOM    451  O   TYR A  62      21.126   1.628  17.761  1.00  0.00           O  
ATOM    452  CB  TYR A  62      23.366   3.737  17.832  1.00  0.00           C  
ATOM    453  CG  TYR A  62      23.902   5.131  17.613  1.00  0.00           C  
ATOM    454  CD1 TYR A  62      25.125   5.337  16.981  1.00  0.00           C  
ATOM    455  CD2 TYR A  62      23.187   6.245  18.039  1.00  0.00           C  
ATOM    456  CE1 TYR A  62      25.624   6.620  16.779  1.00  0.00           C  
ATOM    457  CE2 TYR A  62      23.676   7.533  17.843  1.00  0.00           C  
ATOM    458  CZ  TYR A  62      24.893   7.710  17.213  1.00  0.00           C  
ATOM    459  OH  TYR A  62      25.383   8.981  17.017  1.00  0.00           O  
ATOM    460  N   VAL A  63      22.542   0.823  16.320  1.00  0.00           N  
ATOM    461  CA  VAL A  63      22.092  -0.547  16.537  1.00  0.00           C  
ATOM    462  C   VAL A  63      23.213  -1.368  17.168  1.00  0.00           C  
ATOM    463  O   VAL A  63      24.367  -1.288  16.738  1.00  0.00           O  
ATOM    464  CB  VAL A  63      21.625  -1.206  15.220  1.00  0.00           C  
ATOM    465  CG1 VAL A  63      21.249  -2.668  15.451  1.00  0.00           C  
ATOM    466  CG2 VAL A  63      20.447  -0.436  14.626  1.00  0.00           C  
ATOM    467  N   THR A  64      22.851  -1.880  18.280  1.00  0.00           N  
ATOM    468  CA  THR A  64      23.760  -2.841  18.895  1.00  0.00           C  
ATOM    469  C   THR A  64      23.218  -4.260  18.759  1.00  0.00           C  
ATOM    470  O   THR A  64      22.080  -4.536  19.145  1.00  0.00           O  
ATOM    471  CB  THR A  64      23.992  -2.517  20.382  1.00  0.00           C  
ATOM    472  CG2 THR A  64      25.036  -3.448  20.991  1.00  0.00           C  
ATOM    473  OG1 THR A  64      24.445  -1.162  20.506  1.00  0.00           O  
ATOM    474  N   ILE A  65      23.994  -5.141  18.184  1.00  0.00           N  
ATOM    475  CA  ILE A  65      23.595  -6.530  17.986  1.00  0.00           C  
ATOM    476  C   ILE A  65      24.209  -7.403  19.079  1.00  0.00           C  
ATOM    477  O   ILE A  65      25.425  -7.387  19.284  1.00  0.00           O  
ATOM    478  CB  ILE A  65      24.011  -7.045  16.590  1.00  0.00           C  
ATOM    479  CG1 ILE A  65      23.426  -6.149  15.493  1.00  0.00           C  
ATOM    480  CG2 ILE A  65      23.576  -8.501  16.400  1.00  0.00           C  
ATOM    481  CD1 ILE A  65      24.052  -6.360  14.122  1.00  0.00           C  
ATOM    482  N   GLU A  66      23.327  -7.955  19.838  1.00  0.00           N  
ATOM    483  CA  GLU A  66      23.752  -8.885  20.880  1.00  0.00           C  
ATOM    484  C   GLU A  66      23.245 -10.297  20.601  1.00  0.00           C  
ATOM    485  O   GLU A  66      22.086 -10.482  20.225  1.00  0.00           O  
ATOM    486  CB  GLU A  66      23.268  -8.414  22.253  1.00  0.00           C  
ATOM    487  CG  GLU A  66      23.830  -7.063  22.674  1.00  0.00           C  
ATOM    488  CD  GLU A  66      25.254  -7.143  23.201  1.00  0.00           C  
ATOM    489  OE1 GLU A  66      25.993  -6.136  23.110  1.00  0.00           O  
ATOM    490  OE2 GLU A  66      25.633  -8.222  23.709  1.00  0.00           O1-
ATOM    491  N   GLY A  67      24.220 -11.274  20.444  1.00  0.00           N  
ATOM    492  CA  GLY A  67      23.852 -12.664  20.230  1.00  0.00           C  
ATOM    493  C   GLY A  67      24.978 -13.496  19.645  1.00  0.00           C  
ATOM    494  O   GLY A  67      26.082 -12.991  19.430  1.00  0.00           O  
ATOM    495  N   ASN A  68      24.851 -14.808  19.785  1.00  0.00           N  
ATOM    496  CA  ASN A  68      25.822 -15.726  19.198  1.00  0.00           C  
ATOM    497  C   ASN A  68      25.682 -15.794  17.680  1.00  0.00           C  
ATOM    498  O   ASN A  68      24.637 -16.199  17.166  1.00  0.00           O  
ATOM    499  CB  ASN A  68      25.678 -17.122  19.808  1.00  0.00           C  
ATOM    500  CG  ASN A  68      26.049 -17.157  21.278  1.00  0.00           C  
ATOM    501  ND2 ASN A  68      25.379 -18.016  22.038  1.00  0.00           N  
ATOM    502  OD1 ASN A  68      26.931 -16.420  21.725  1.00  0.00           O  
ATOM    503  N   VAL A  69      26.635 -15.089  16.972  1.00  0.00           N  
ATOM    504  CA  VAL A  69      26.585 -15.017  15.516  1.00  0.00           C  
ATOM    505  C   VAL A  69      27.106 -16.321  14.915  1.00  0.00           C  
ATOM    506  O   VAL A  69      28.131 -16.847  15.355  1.00  0.00           O  
ATOM    507  CB  VAL A  69      27.401 -13.818  14.979  1.00  0.00           C  
ATOM    508  CG1 VAL A  69      27.287 -13.725  13.459  1.00  0.00           C  
ATOM    509  CG2 VAL A  69      26.936 -12.520  15.635  1.00  0.00           C  
ATOM    510  N   GLN A  70      26.282 -17.058  14.214  1.00  0.00           N  
ATOM    511  CA  GLN A  70      26.726 -18.199  13.419  1.00  0.00           C  
ATOM    512  C   GLN A  70      27.321 -17.744  12.090  1.00  0.00           C  
ATOM    513  O   GLN A  70      27.060 -16.628  11.635  1.00  0.00           O  
ATOM    514  CB  GLN A  70      25.567 -19.166  13.172  1.00  0.00           C  
ATOM    515  CG  GLN A  70      25.033 -19.823  14.438  1.00  0.00           C  
ATOM    516  CD  GLN A  70      23.877 -20.765  14.168  1.00  0.00           C  
ATOM    517  NE2 GLN A  70      23.687 -21.741  15.050  1.00  0.00           N  
ATOM    518  OE1 GLN A  70      23.158 -20.619  13.174  1.00  0.00           O  
ATOM    519  N   ALA A  71      28.392 -18.345  11.593  1.00  0.00           N  
ATOM    520  CA  ALA A  71      29.007 -18.058  10.299  1.00  0.00           C  
ATOM    521  C   ALA A  71      27.945 -17.818   9.229  1.00  0.00           C  
ATOM    522  O   ALA A  71      27.007 -18.606   9.089  1.00  0.00           O  
ATOM    523  CB  ALA A  71      29.929 -19.201   9.882  1.00  0.00           C  
ATOM    524  N   GLY A  72      27.801 -16.499   8.846  1.00  0.00           N  
ATOM    525  CA  GLY A  72      26.918 -16.122   7.754  1.00  0.00           C  
ATOM    526  C   GLY A  72      25.686 -15.367   8.217  1.00  0.00           C  
ATOM    527  O   GLY A  72      24.746 -15.168   7.444  1.00  0.00           O  
ATOM    528  N   GLY A  73      25.639 -15.133   9.501  1.00  0.00           N  
ATOM    529  CA  GLY A  73      24.501 -14.383  10.009  1.00  0.00           C  
ATOM    530  C   GLY A  73      24.400 -12.984   9.429  1.00  0.00           C  
ATOM    531  O   GLY A  73      25.405 -12.408   9.008  1.00  0.00           O  
ATOM    532  N   GLN A  74      23.161 -12.555   9.177  1.00  0.00           N  
ATOM    533  CA  GLN A  74      22.915 -11.222   8.636  1.00  0.00           C  
ATOM    534  C   GLN A  74      21.745 -10.548   9.347  1.00  0.00           C  
ATOM    535  O   GLN A  74      20.811 -11.219   9.790  1.00  0.00           O  
ATOM    536  CB  GLN A  74      22.647 -11.294   7.133  1.00  0.00           C  
ATOM    537  CG  GLN A  74      22.469  -9.932   6.475  1.00  0.00           C  
ATOM    538  CD  GLN A  74      22.300 -10.026   4.969  1.00  0.00           C  
ATOM    539  NE2 GLN A  74      22.797  -9.022   4.254  1.00  0.00           N  
ATOM    540  OE1 GLN A  74      21.727 -10.991   4.455  1.00  0.00           O  
ATOM    541  N   VAL A  75      21.923  -9.313   9.653  1.00  0.00           N  
ATOM    542  CA  VAL A  75      20.803  -8.500  10.114  1.00  0.00           C  
ATOM    543  C   VAL A  75      20.267  -7.654   8.961  1.00  0.00           C  
ATOM    544  O   VAL A  75      21.026  -6.934   8.307  1.00  0.00           O  
ATOM    545  CB  VAL A  75      21.208  -7.592  11.298  1.00  0.00           C  
ATOM    546  CG1 VAL A  75      20.031  -6.728  11.743  1.00  0.00           C  
ATOM    547  CG2 VAL A  75      21.728  -8.435  12.461  1.00  0.00           C  
ATOM    548  N   ASN A  76      18.987  -7.876   8.716  1.00  0.00           N  
ATOM    549  CA  ASN A  76      18.333  -7.065   7.692  1.00  0.00           C  
ATOM    550  C   ASN A  76      17.364  -6.059   8.307  1.00  0.00           C  
ATOM    551  O   ASN A  76      16.468  -6.437   9.064  1.00  0.00           O  
ATOM    552  CB  ASN A  76      17.605  -7.958   6.686  1.00  0.00           C  
ATOM    553  CG  ASN A  76      18.555  -8.808   5.863  1.00  0.00           C  
ATOM    554  ND2 ASN A  76      18.280 -10.105   5.794  1.00  0.00           N  
ATOM    555  OD1 ASN A  76      19.527  -8.302   5.299  1.00  0.00           O  
ATOM    556  N   ILE A  77      17.636  -4.839   8.043  1.00  0.00           N  
ATOM    557  CA  ILE A  77      16.714  -3.802   8.493  1.00  0.00           C  
ATOM    558  C   ILE A  77      15.926  -3.259   7.302  1.00  0.00           C  
ATOM    559  O   ILE A  77      16.514  -2.818   6.312  1.00  0.00           O  
ATOM    560  CB  ILE A  77      17.458  -2.655   9.212  1.00  0.00           C  
ATOM    561  CG1 ILE A  77      18.271  -3.204  10.391  1.00  0.00           C  
ATOM    562  CG2 ILE A  77      16.473  -1.579   9.678  1.00  0.00           C  
ATOM    563  CD1 ILE A  77      19.240  -2.197  10.996  1.00  0.00           C  
ATOM    564  N   GLN A  78      14.668  -3.478   7.441  1.00  0.00           N  
ATOM    565  CA  GLN A  78      13.804  -2.948   6.391  1.00  0.00           C  
ATOM    566  C   GLN A  78      13.134  -1.650   6.833  1.00  0.00           C  
ATOM    567  O   GLN A  78      12.436  -1.619   7.848  1.00  0.00           O  
ATOM    568  CB  GLN A  78      12.743  -3.978   5.997  1.00  0.00           C  
ATOM    569  CG  GLN A  78      13.310  -5.211   5.309  1.00  0.00           C  
ATOM    570  CD  GLN A  78      12.236  -6.206   4.910  1.00  0.00           C  
ATOM    571  NE2 GLN A  78      12.592  -7.145   4.038  1.00  0.00           N  
ATOM    572  OE1 GLN A  78      11.097  -6.133   5.380  1.00  0.00           O  
ATOM    573  N   THR A  79      13.482  -0.715   6.181  1.00  0.00           N  
ATOM    574  CA  THR A  79      12.828   0.567   6.417  1.00  0.00           C  
ATOM    575  C   THR A  79      12.118   1.051   5.156  1.00  0.00           C  
ATOM    576  O   THR A  79      12.735   1.167   4.096  1.00  0.00           O  
ATOM    577  CB  THR A  79      13.838   1.632   6.882  1.00  0.00           C  
ATOM    578  CG2 THR A  79      14.922   1.857   5.832  1.00  0.00           C  
ATOM    579  OG1 THR A  79      13.149   2.867   7.114  1.00  0.00           O  
ATOM    580  N   ASN A  80      10.771   1.310   5.283  1.00  0.00           N  
ATOM    581  CA  ASN A  80       9.956   1.859   4.207  1.00  0.00           C  
ATOM    582  C   ASN A  80      10.184   1.116   2.893  1.00  0.00           C  
ATOM    583  O   ASN A  80      10.374   1.738   1.847  1.00  0.00           O  
ATOM    584  CB  ASN A  80      10.238   3.352   4.026  1.00  0.00           C  
ATOM    585  CG  ASN A  80       9.817   4.175   5.230  1.00  0.00           C  
ATOM    586  ND2 ASN A  80      10.510   5.285   5.460  1.00  0.00           N  
ATOM    587  OD1 ASN A  80       8.881   3.816   5.947  1.00  0.00           O  
ATOM    588  N   GLY A  81      10.386  -0.128   3.013  1.00  0.00           N  
ATOM    589  CA  GLY A  81      10.463  -0.984   1.839  1.00  0.00           C  
ATOM    590  C   GLY A  81      11.878  -1.155   1.319  1.00  0.00           C  
ATOM    591  O   GLY A  81      12.095  -1.822   0.306  1.00  0.00           O  
ATOM    592  N   GLN A  82      12.770  -0.474   2.018  1.00  0.00           N  
ATOM    593  CA  GLN A  82      14.169  -0.600   1.621  1.00  0.00           C  
ATOM    594  C   GLN A  82      14.948  -1.457   2.615  1.00  0.00           C  
ATOM    595  O   GLN A  82      14.761  -1.337   3.827  1.00  0.00           O  
ATOM    596  CB  GLN A  82      14.818   0.779   1.496  1.00  0.00           C  
ATOM    597  CG  GLN A  82      14.312   1.592   0.312  1.00  0.00           C  
ATOM    598  CD  GLN A  82      15.109   2.864   0.089  1.00  0.00           C  
ATOM    599  NE2 GLN A  82      14.435   3.914  -0.366  1.00  0.00           N  
ATOM    600  OE1 GLN A  82      16.321   2.901   0.325  1.00  0.00           O  
ATOM    601  N   GLU A  83      15.652  -2.464   2.013  1.00  0.00           N  
ATOM    602  CA  GLU A  83      16.444  -3.374   2.835  1.00  0.00           C  
ATOM    603  C   GLU A  83      17.857  -2.838   3.045  1.00  0.00           C  
ATOM    604  O   GLU A  83      18.518  -2.421   2.092  1.00  0.00           O  
ATOM    605  CB  GLU A  83      16.498  -4.764   2.198  1.00  0.00           C  
ATOM    606  CG  GLU A  83      17.167  -5.816   3.072  1.00  0.00           C  
ATOM    607  CD  GLU A  83      17.170  -7.202   2.449  1.00  0.00           C  
ATOM    608  OE1 GLU A  83      18.197  -7.594   1.849  1.00  0.00           O  
ATOM    609  OE2 GLU A  83      16.139  -7.901   2.560  1.00  0.00           O1-
ATOM    610  N   ILE A  84      18.184  -2.722   4.352  1.00  0.00           N  
ATOM    611  CA  ILE A  84      19.577  -2.405   4.655  1.00  0.00           C  
ATOM    612  C   ILE A  84      20.260  -3.627   5.265  1.00  0.00           C  
ATOM    613  O   ILE A  84      20.062  -3.935   6.441  1.00  0.00           O  
ATOM    614  CB  ILE A  84      19.685  -1.197   5.613  1.00  0.00           C  
ATOM    615  CG1 ILE A  84      18.926   0.007   5.042  1.00  0.00           C  
ATOM    616  CG2 ILE A  84      21.153  -0.845   5.872  1.00  0.00           C  
ATOM    617  CD1 ILE A  84      18.734   1.145   6.034  1.00  0.00           C  
ATOM    618  N   PRO A  85      21.047  -4.301   4.485  1.00  0.00           N  
ATOM    619  CA  PRO A  85      21.719  -5.467   5.065  1.00  0.00           C  
ATOM    620  C   PRO A  85      22.911  -5.086   5.940  1.00  0.00           C  
ATOM    621  O   PRO A  85      23.673  -4.181   5.590  1.00  0.00           O  
ATOM    622  CB  PRO A  85      22.173  -6.260   3.838  1.00  0.00           C  
ATOM    623  CG  PRO A  85      22.341  -5.235   2.762  1.00  0.00           C  
ATOM    624  CD  PRO A  85      21.354  -4.128   2.999  1.00  0.00           C  
ATOM    625  N   ILE A  86      22.980  -5.578   7.173  1.00  0.00           N  
ATOM    626  CA  ILE A  86      24.169  -5.408   8.000  1.00  0.00           C  
ATOM    627  C   ILE A  86      24.891  -6.747   8.146  1.00  0.00           C  
ATOM    628  O   ILE A  86      24.417  -7.640   8.852  1.00  0.00           O  
ATOM    629  CB  ILE A  86      23.816  -4.836   9.391  1.00  0.00           C  
ATOM    630  CG1 ILE A  86      23.014  -3.538   9.246  1.00  0.00           C  
ATOM    631  CG2 ILE A  86      25.083  -4.608  10.220  1.00  0.00           C  
ATOM    632  CD1 ILE A  86      22.439  -3.015  10.555  1.00  0.00           C  
ATOM    633  N   PRO A  87      25.987  -6.882   7.401  1.00  0.00           N  
ATOM    634  CA  PRO A  87      26.719  -8.143   7.545  1.00  0.00           C  
ATOM    635  C   PRO A  87      27.326  -8.315   8.937  1.00  0.00           C  
ATOM    636  O   PRO A  87      27.745  -7.334   9.556  1.00  0.00           O  
ATOM    637  CB  PRO A  87      27.813  -8.041   6.479  1.00  0.00           C  
ATOM    638  CG  PRO A  87      27.916  -6.581   6.177  1.00  0.00           C  
ATOM    639  CD  PRO A  87      26.629  -5.918   6.579  1.00  0.00           C  
ATOM    640  N   ILE A  88      27.178  -9.466   9.581  1.00  0.00           N  
ATOM    641  CA  ILE A  88      27.776  -9.763  10.879  1.00  0.00           C  
ATOM    642  C   ILE A  88      28.946 -10.728  10.698  1.00  0.00           C  
ATOM    643  O   ILE A  88      28.854 -11.687   9.927  1.00  0.00           O  
ATOM    644  CB  ILE A  88      26.739 -10.356  11.858  1.00  0.00           C  
ATOM    645  CG1 ILE A  88      25.524  -9.428  11.974  1.00  0.00           C  
ATOM    646  CG2 ILE A  88      27.371 -10.605  13.230  1.00  0.00           C  
ATOM    647  CD1 ILE A  88      24.337 -10.050  12.699  1.00  0.00           C  
ATOM    648  N   THR A  89      30.103 -10.272  11.175  1.00  0.00           N  
ATOM    649  CA  THR A  89      31.247 -11.177  11.163  1.00  0.00           C  
ATOM    650  C   THR A  89      31.364 -11.918  12.492  1.00  0.00           C  
ATOM    651  O   THR A  89      31.117 -11.343  13.553  1.00  0.00           O  
ATOM    652  CB  THR A  89      32.556 -10.419  10.879  1.00  0.00           C  
ATOM    653  CG2 THR A  89      33.699 -11.384  10.584  1.00  0.00           C  
ATOM    654  OG1 THR A  89      32.368  -9.560   9.747  1.00  0.00           O  
ATOM    655  N   PRO A  90      31.442 -13.272  12.581  1.00  0.00           N  
ATOM    656  CA  PRO A  90      31.587 -13.969  13.861  1.00  0.00           C  
ATOM    657  C   PRO A  90      32.693 -13.378  14.733  1.00  0.00           C  
ATOM    658  O   PRO A  90      33.616 -12.742  14.219  1.00  0.00           O  
ATOM    659  CB  PRO A  90      31.925 -15.403  13.446  1.00  0.00           C  
ATOM    660  CG  PRO A  90      31.653 -15.448  11.977  1.00  0.00           C  
ATOM    661  CD  PRO A  90      31.577 -14.041  11.461  1.00  0.00           C  
END
