# Supplementary material for: Scaffolding protein functional sites using deep learning
Source: Science. Author manuscript; Available in PMC 2022 Oct 31. (PMC9621694; doi:10.1126/science.abn2100)
Supplement: Data S1 [file NIHMS1830590-supplement-Data_S1.zip › hcA_1_RF.pdb]

ATOM      1  N   TYR A   1      33.707  -7.571  13.640  1.00  0.00           N  
ATOM      2  CA  TYR A   1      32.571  -7.246  14.485  1.00  0.00           C  
ATOM      3  C   TYR A   1      32.119  -8.408  15.352  1.00  0.00           C  
ATOM      4  O   TYR A   1      32.451  -8.485  16.538  1.00  0.00           O  
ATOM      5  CB  TYR A   1      31.339  -6.759  13.680  1.00  0.00           C  
ATOM      6  CG  TYR A   1      31.326  -5.310  13.191  1.00  0.00           C  
ATOM      7  CD1 TYR A   1      30.630  -4.982  12.025  1.00  0.00           C  
ATOM      8  CD2 TYR A   1      31.967  -4.311  13.907  1.00  0.00           C  
ATOM      9  CE1 TYR A   1      30.594  -3.680  11.573  1.00  0.00           C  
ATOM     10  CE2 TYR A   1      31.921  -3.003  13.456  1.00  0.00           C  
ATOM     11  CZ  TYR A   1      31.244  -2.688  12.292  1.00  0.00           C  
ATOM     12  OH  TYR A   1      31.211  -1.385  11.848  1.00  0.00           O  
ATOM     13 1H   TYR A   1      34.541  -7.739  14.182  1.00  0.00           H  
ATOM     14 2H   TYR A   1      33.489  -8.420  13.130  1.00  0.00           H  
ATOM     15 3H   TYR A   1      33.886  -6.843  12.969  1.00  0.00           H  
ATOM     16  HA  TYR A   1      32.880  -6.442  15.153  1.00  0.00           H  
ATOM     17 1HB  TYR A   1      31.245  -7.377  12.820  1.00  0.00           H  
ATOM     18 2HB  TYR A   1      30.435  -6.920  14.267  1.00  0.00           H  
ATOM     19  HD1 TYR A   1      30.112  -5.749  11.465  1.00  0.00           H  
ATOM     20  HD2 TYR A   1      32.501  -4.554  14.825  1.00  0.00           H  
ATOM     21  HE1 TYR A   1      30.052  -3.438  10.660  1.00  0.00           H  
ATOM     22  HE2 TYR A   1      32.425  -2.217  14.022  1.00  0.00           H  
ATOM     23  HH  TYR A   1      31.557  -0.808  12.534  1.00  0.00           H  
ATOM     24  N   GLY A   2      31.294  -9.277  14.783  1.00  0.00           N  
ATOM     25  CA  GLY A   2      30.660 -10.322  15.578  1.00  0.00           C  
ATOM     26  C   GLY A   2      29.633  -9.631  16.472  1.00  0.00           C  
ATOM     27  O   GLY A   2      29.248  -8.489  16.196  1.00  0.00           O  
ATOM     28  H   GLY A   2      31.131  -9.229  13.779  1.00  0.00           H  
ATOM     29 1HA  GLY A   2      30.176 -11.058  14.936  1.00  0.00           H  
ATOM     30 2HA  GLY A   2      31.402 -10.839  16.185  1.00  0.00           H  
ATOM     31  N   THR A   3      29.172 -10.304  17.523  1.00  0.00           N  
ATOM     32  CA  THR A   3      28.201  -9.692  18.432  1.00  0.00           C  
ATOM     33  C   THR A   3      28.884  -8.871  19.526  1.00  0.00           C  
ATOM     34  O   THR A   3      30.100  -8.939  19.708  1.00  0.00           O  
ATOM     35  CB  THR A   3      27.239 -10.727  19.034  1.00  0.00           C  
ATOM     36  CG2 THR A   3      26.459 -11.348  17.962  1.00  0.00           C  
ATOM     37  OG1 THR A   3      27.969 -11.711  19.789  1.00  0.00           O  
ATOM     38  H   THR A   3      29.500 -11.244  17.700  1.00  0.00           H  
ATOM     39  HA  THR A   3      27.583  -9.001  17.853  1.00  0.00           H  
ATOM     40  HB  THR A   3      26.551 -10.225  19.705  1.00  0.00           H  
ATOM     41  HG1 THR A   3      27.349 -12.412  20.098  1.00  0.00           H  
ATOM     42 1HG2 THR A   3      25.770 -12.051  18.373  1.00  0.00           H  
ATOM     43 2HG2 THR A   3      25.920 -10.588  17.423  1.00  0.00           H  
ATOM     44 3HG2 THR A   3      27.131 -11.833  17.313  1.00  0.00           H  
ATOM     45  N   GLY A   4      28.080  -8.096  20.256  1.00  0.00           N  
ATOM     46  CA  GLY A   4      28.551  -7.228  21.330  1.00  0.00           C  
ATOM     47  C   GLY A   4      29.007  -5.885  20.764  1.00  0.00           C  
ATOM     48  O   GLY A   4      29.600  -5.068  21.469  1.00  0.00           O  
ATOM     49  H   GLY A   4      27.090  -8.093  20.048  1.00  0.00           H  
ATOM     50 1HA  GLY A   4      27.745  -7.073  22.048  1.00  0.00           H  
ATOM     51 2HA  GLY A   4      29.374  -7.710  21.857  1.00  0.00           H  
ATOM     52  N   GLN A   5      28.736  -5.687  19.478  1.00  0.00           N  
ATOM     53  CA  GLN A   5      29.124  -4.496  18.744  1.00  0.00           C  
ATOM     54  C   GLN A   5      28.002  -3.497  18.583  1.00  0.00           C  
ATOM     55  O   GLN A   5      26.827  -3.869  18.515  1.00  0.00           O  
ATOM     56  CB  GLN A   5      29.585  -4.895  17.349  1.00  0.00           C  
ATOM     57  CG  GLN A   5      30.700  -5.852  17.350  1.00  0.00           C  
ATOM     58  CD  GLN A   5      31.976  -5.321  17.933  1.00  0.00           C  
ATOM     59  NE2 GLN A   5      32.500  -6.020  18.929  1.00  0.00           N  
ATOM     60  OE1 GLN A   5      32.503  -4.297  17.486  1.00  0.00           O  
ATOM     61  H   GLN A   5      28.248  -6.419  18.985  1.00  0.00           H  
ATOM     62  HA  GLN A   5      29.942  -4.011  19.277  1.00  0.00           H  
ATOM     63 1HB  GLN A   5      28.757  -5.363  16.811  1.00  0.00           H  
ATOM     64 2HB  GLN A   5      29.886  -4.009  16.787  1.00  0.00           H  
ATOM     65 1HG  GLN A   5      30.413  -6.744  17.909  1.00  0.00           H  
ATOM     66 2HG  GLN A   5      30.868  -6.104  16.356  1.00  0.00           H  
ATOM     67 1HE2 GLN A   5      33.353  -5.726  19.359  1.00  0.00           H  
ATOM     68 2HE2 GLN A   5      32.043  -6.864  19.244  1.00  0.00           H  
ATOM     69  N   THR A   6      28.389  -2.226  18.442  1.00  0.00           N  
ATOM     70  CA  THR A   6      27.463  -1.136  18.144  1.00  0.00           C  
ATOM     71  C   THR A   6      27.788  -0.526  16.794  1.00  0.00           C  
ATOM     72  O   THR A   6      28.923  -0.097  16.560  1.00  0.00           O  
ATOM     73  CB  THR A   6      27.515  -0.027  19.207  1.00  0.00           C  
ATOM     74  CG2 THR A   6      26.538   1.090  18.822  1.00  0.00           C  
ATOM     75  OG1 THR A   6      27.143  -0.566  20.490  1.00  0.00           O  
ATOM     76  H   THR A   6      29.373  -2.014  18.529  1.00  0.00           H  
ATOM     77  HA  THR A   6      26.454  -1.530  18.105  1.00  0.00           H  
ATOM     78  HB  THR A   6      28.526   0.373  19.269  1.00  0.00           H  
ATOM     79  HG1 THR A   6      26.190  -0.635  20.529  1.00  0.00           H  
ATOM     80 1HG2 THR A   6      26.568   1.876  19.575  1.00  0.00           H  
ATOM     81 2HG2 THR A   6      26.815   1.507  17.855  1.00  0.00           H  
ATOM     82 3HG2 THR A   6      25.527   0.675  18.763  1.00  0.00           H  
ATOM     83  N   ILE A   7      26.803  -0.496  15.904  1.00  0.00           N  
ATOM     84  CA  ILE A   7      27.035   0.016  14.572  1.00  0.00           C  
ATOM     85  C   ILE A   7      26.044   1.159  14.252  1.00  0.00           C  
ATOM     86  O   ILE A   7      24.836   0.935  14.352  1.00  0.00           O  
ATOM     87  CB  ILE A   7      26.827  -1.116  13.567  1.00  0.00           C  
ATOM     88  CG1 ILE A   7      27.730  -2.340  13.913  1.00  0.00           C  
ATOM     89  CG2 ILE A   7      27.287  -0.597  12.216  1.00  0.00           C  
ATOM     90  CD1 ILE A   7      27.420  -3.590  13.103  1.00  0.00           C  
ATOM     91  H   ILE A   7      25.894  -0.870  16.163  1.00  0.00           H  
ATOM     92  HA  ILE A   7      28.062   0.350  14.513  1.00  0.00           H  
ATOM     93  HB  ILE A   7      25.788  -1.429  13.562  1.00  0.00           H  
ATOM     94 1HG1 ILE A   7      28.769  -2.064  13.754  1.00  0.00           H  
ATOM     95 2HG1 ILE A   7      27.596  -2.602  14.959  1.00  0.00           H  
ATOM     96 1HG2 ILE A   7      27.177  -1.375  11.470  1.00  0.00           H  
ATOM     97 2HG2 ILE A   7      26.709   0.278  11.930  1.00  0.00           H  
ATOM     98 3HG2 ILE A   7      28.338  -0.314  12.284  1.00  0.00           H  
ATOM     99 1HD1 ILE A   7      28.085  -4.396  13.412  1.00  0.00           H  
ATOM    100 2HD1 ILE A   7      26.392  -3.886  13.282  1.00  0.00           H  
ATOM    101 3HD1 ILE A   7      27.560  -3.390  12.041  1.00  0.00           H  
ATOM    102  N   PRO A   8      26.488   2.394  13.941  1.00  0.00           N  
ATOM    103  CA  PRO A   8      25.622   3.514  13.591  1.00  0.00           C  
ATOM    104  C   PRO A   8      25.002   3.389  12.202  1.00  0.00           C  
ATOM    105  O   PRO A   8      25.694   3.047  11.239  1.00  0.00           O  
ATOM    106  CB  PRO A   8      26.582   4.704  13.654  1.00  0.00           C  
ATOM    107  CG  PRO A   8      27.950   4.116  13.356  1.00  0.00           C  
ATOM    108  CD  PRO A   8      27.924   2.706  13.939  1.00  0.00           C  
ATOM    109  HA  PRO A   8      24.836   3.620  14.347  1.00  0.00           H  
ATOM    110 1HB  PRO A   8      26.275   5.459  12.915  1.00  0.00           H  
ATOM    111 2HB  PRO A   8      26.523   5.180  14.628  1.00  0.00           H  
ATOM    112 1HG  PRO A   8      28.130   4.119  12.271  1.00  0.00           H  
ATOM    113 2HG  PRO A   8      28.732   4.746  13.807  1.00  0.00           H  
ATOM    114 1HD  PRO A   8      28.473   2.053  13.248  1.00  0.00           H  
ATOM    115 2HD  PRO A   8      28.336   2.683  14.965  1.00  0.00           H  
ATOM    116  N   TYR A   9      23.731   3.777  12.100  1.00  0.00           N  
ATOM    117  CA  TYR A   9      22.968   3.853  10.855  1.00  0.00           C  
ATOM    118  C   TYR A   9      22.098   5.093  10.711  1.00  0.00           C  
ATOM    119  O   TYR A   9      21.732   5.744  11.688  1.00  0.00           O  
ATOM    120  CB  TYR A   9      22.126   2.589  10.637  1.00  0.00           C  
ATOM    121  CG  TYR A   9      22.977   1.435  10.369  1.00  0.00           C  
ATOM    122  CD1 TYR A   9      23.385   0.585  11.352  1.00  0.00           C  
ATOM    123  CD2 TYR A   9      23.423   1.282   9.070  1.00  0.00           C  
ATOM    124  CE1 TYR A   9      24.244  -0.412  11.029  1.00  0.00           C  
ATOM    125  CE2 TYR A   9      24.287   0.293   8.746  1.00  0.00           C  
ATOM    126  CZ  TYR A   9      24.714  -0.552   9.701  1.00  0.00           C  
ATOM    127  OH  TYR A   9      25.615  -1.533   9.349  1.00  0.00           O  
ATOM    128  H   TYR A   9      23.238   4.001  12.959  1.00  0.00           H  
ATOM    129  HA  TYR A   9      23.690   3.893  10.039  1.00  0.00           H  
ATOM    130 1HB  TYR A   9      21.537   2.377  11.519  1.00  0.00           H  
ATOM    131 2HB  TYR A   9      21.441   2.729   9.798  1.00  0.00           H  
ATOM    132  HD1 TYR A   9      23.041   0.707  12.381  1.00  0.00           H  
ATOM    133  HD2 TYR A   9      23.092   1.980   8.301  1.00  0.00           H  
ATOM    134  HE1 TYR A   9      24.569  -1.078  11.799  1.00  0.00           H  
ATOM    135  HE2 TYR A   9      24.644   0.189   7.723  1.00  0.00           H  
ATOM    136  HH  TYR A   9      25.706  -2.165  10.058  1.00  0.00           H  
ATOM    137  N   MET A  10      21.770   5.438   9.473  1.00  0.00           N  
ATOM    138  CA  MET A  10      20.777   6.480   9.238  1.00  0.00           C  
ATOM    139  C   MET A  10      19.547   5.826   8.637  1.00  0.00           C  
ATOM    140  O   MET A  10      19.675   5.056   7.681  1.00  0.00           O  
ATOM    141  CB  MET A  10      21.324   7.543   8.290  1.00  0.00           C  
ATOM    142  CG  MET A  10      22.514   8.288   8.805  1.00  0.00           C  
ATOM    143  SD  MET A  10      22.089   9.347  10.149  1.00  0.00           S  
ATOM    144  CE  MET A  10      23.698   9.632  10.858  1.00  0.00           C  
ATOM    145  H   MET A  10      22.155   4.926   8.689  1.00  0.00           H  
ATOM    146  HA  MET A  10      20.483   6.937  10.181  1.00  0.00           H  
ATOM    147 1HB  MET A  10      21.602   7.079   7.345  1.00  0.00           H  
ATOM    148 2HB  MET A  10      20.542   8.269   8.079  1.00  0.00           H  
ATOM    149 1HG  MET A  10      23.276   7.587   9.143  1.00  0.00           H  
ATOM    150 2HG  MET A  10      22.939   8.897   8.007  1.00  0.00           H  
ATOM    151 1HE  MET A  10      23.606  10.291  11.720  1.00  0.00           H  
ATOM    152 2HE  MET A  10      24.129   8.680  11.172  1.00  0.00           H  
ATOM    153 3HE  MET A  10      24.345  10.097  10.115  1.00  0.00           H  
ATOM    154  N   ILE A  11      18.364   6.151   9.149  1.00  0.00           N  
ATOM    155  CA  ILE A  11      17.151   5.589   8.571  1.00  0.00           C  
ATOM    156  C   ILE A  11      16.219   6.703   8.059  1.00  0.00           C  
ATOM    157  O   ILE A  11      15.894   7.642   8.786  1.00  0.00           O  
ATOM    158  CB  ILE A  11      16.425   4.678   9.580  1.00  0.00           C  
ATOM    159  CG1 ILE A  11      17.312   3.522  10.036  1.00  0.00           C  
ATOM    160  CG2 ILE A  11      15.207   4.102   8.901  1.00  0.00           C  
ATOM    161  CD1 ILE A  11      16.682   2.717  11.144  1.00  0.00           C  
ATOM    162  H   ILE A  11      18.302   6.751   9.974  1.00  0.00           H  
ATOM    163  HA  ILE A  11      17.423   4.970   7.717  1.00  0.00           H  
ATOM    164  HB  ILE A  11      16.138   5.253  10.460  1.00  0.00           H  
ATOM    165 1HG1 ILE A  11      17.500   2.868   9.197  1.00  0.00           H  
ATOM    166 2HG1 ILE A  11      18.263   3.909  10.395  1.00  0.00           H  
ATOM    167 1HG2 ILE A  11      14.668   3.448   9.586  1.00  0.00           H  
ATOM    168 2HG2 ILE A  11      14.553   4.899   8.576  1.00  0.00           H  
ATOM    169 3HG2 ILE A  11      15.522   3.527   8.036  1.00  0.00           H  
ATOM    170 1HD1 ILE A  11      17.345   1.909  11.425  1.00  0.00           H  
ATOM    171 2HD1 ILE A  11      16.503   3.359  12.008  1.00  0.00           H  
ATOM    172 3HD1 ILE A  11      15.732   2.303  10.801  1.00  0.00           H  
ATOM    173  N   HIS A  12      15.816   6.612   6.785  1.00  0.00           N  
ATOM    174  CA  HIS A  12      14.952   7.628   6.161  1.00  0.00           C  
ATOM    175  C   HIS A  12      13.478   7.233   6.107  1.00  0.00           C  
ATOM    176  O   HIS A  12      13.107   6.215   5.523  1.00  0.00           O  
ATOM    177  CB  HIS A  12      15.405   7.986   4.737  1.00  0.00           C  
ATOM    178  CG  HIS A  12      14.567   9.103   4.088  1.00  0.00           C  
ATOM    179  CD2 HIS A  12      13.902  10.166   4.624  1.00  0.00           C  
ATOM    180  ND1 HIS A  12      14.378   9.191   2.724  1.00  0.00           N  
ATOM    181  CE1 HIS A  12      13.626  10.249   2.451  1.00  0.00           C  
ATOM    182  NE2 HIS A  12      13.330  10.857   3.582  1.00  0.00           N  
ATOM    183  H   HIS A  12      16.116   5.818   6.237  1.00  0.00           H  
ATOM    184  HA  HIS A  12      15.001   8.543   6.749  1.00  0.00           H  
ATOM    185 1HB  HIS A  12      16.446   8.307   4.757  1.00  0.00           H  
ATOM    186 2HB  HIS A  12      15.343   7.102   4.103  1.00  0.00           H  
ATOM    187  HD1 HIS A  12      14.741   8.565   2.036  1.00  0.00           H  
ATOM    188  HD2 HIS A  12      13.770  10.520   5.642  1.00  0.00           H  
ATOM    189  HE1 HIS A  12      13.360  10.488   1.422  1.00  0.00           H  
ATOM    190  N   TYR A  13      12.643   8.065   6.709  1.00  0.00           N  
ATOM    191  CA  TYR A  13      11.210   7.860   6.803  1.00  0.00           C  
ATOM    192  C   TYR A  13      10.523   8.973   5.979  1.00  0.00           C  
ATOM    193  O   TYR A  13      10.354  10.093   6.472  1.00  0.00           O  
ATOM    194  CB  TYR A  13      10.785   7.965   8.253  1.00  0.00           C  
ATOM    195  CG  TYR A  13      11.457   6.989   9.166  1.00  0.00           C  
ATOM    196  CD1 TYR A  13      12.660   7.341   9.715  1.00  0.00           C  
ATOM    197  CD2 TYR A  13      10.896   5.770   9.466  1.00  0.00           C  
ATOM    198  CE1 TYR A  13      13.292   6.496  10.558  1.00  0.00           C  
ATOM    199  CE2 TYR A  13      11.540   4.915  10.334  1.00  0.00           C  
ATOM    200  CZ  TYR A  13      12.736   5.292  10.881  1.00  0.00           C  
ATOM    201  OH  TYR A  13      13.393   4.480  11.750  1.00  0.00           O  
ATOM    202  H   TYR A  13      13.024   8.891   7.173  1.00  0.00           H  
ATOM    203  HA  TYR A  13      10.970   6.873   6.432  1.00  0.00           H  
ATOM    204 1HB  TYR A  13      11.039   8.962   8.602  1.00  0.00           H  
ATOM    205 2HB  TYR A  13       9.705   7.848   8.339  1.00  0.00           H  
ATOM    206  HD1 TYR A  13      13.113   8.305   9.474  1.00  0.00           H  
ATOM    207  HD2 TYR A  13       9.960   5.488   9.027  1.00  0.00           H  
ATOM    208  HE1 TYR A  13      14.236   6.778  10.977  1.00  0.00           H  
ATOM    209  HE2 TYR A  13      11.104   3.954  10.581  1.00  0.00           H  
ATOM    210  HH  TYR A  13      14.272   4.832  11.909  1.00  0.00           H  
ATOM    211  N   PRO A  14      10.165   8.720   4.710  1.00  0.00           N  
ATOM    212  CA  PRO A  14       9.762   9.715   3.730  1.00  0.00           C  
ATOM    213  C   PRO A  14       8.427  10.361   4.069  1.00  0.00           C  
ATOM    214  O   PRO A  14       7.616   9.774   4.787  1.00  0.00           O  
ATOM    215  CB  PRO A  14       9.641   8.881   2.445  1.00  0.00           C  
ATOM    216  CG  PRO A  14       9.342   7.480   2.919  1.00  0.00           C  
ATOM    217  CD  PRO A  14      10.090   7.328   4.224  1.00  0.00           C  
ATOM    218  HA  PRO A  14      10.567  10.457   3.655  1.00  0.00           H  
ATOM    219 1HB  PRO A  14       8.832   9.280   1.810  1.00  0.00           H  
ATOM    220 2HB  PRO A  14      10.575   8.950   1.867  1.00  0.00           H  
ATOM    221 1HG  PRO A  14       8.254   7.347   3.037  1.00  0.00           H  
ATOM    222 2HG  PRO A  14       9.669   6.752   2.163  1.00  0.00           H  
ATOM    223 1HD  PRO A  14       9.477   6.700   4.889  1.00  0.00           H  
ATOM    224 2HD  PRO A  14      11.099   6.915   4.052  1.00  0.00           H  
ATOM    225  N   PRO A  15       8.164  11.568   3.561  1.00  0.00           N  
ATOM    226  CA  PRO A  15       6.933  12.280   3.767  1.00  0.00           C  
ATOM    227  C   PRO A  15       5.843  11.490   3.089  1.00  0.00           C  
ATOM    228  O   PRO A  15       6.084  10.832   2.078  1.00  0.00           O  
ATOM    229  CB  PRO A  15       7.196  13.634   3.099  1.00  0.00           C  
ATOM    230  CG  PRO A  15       8.288  13.358   2.075  1.00  0.00           C  
ATOM    231  CD  PRO A  15       9.133  12.253   2.679  1.00  0.00           C  
ATOM    232  HA  PRO A  15       6.741  12.392   4.840  1.00  0.00           H  
ATOM    233 1HB  PRO A  15       6.268  14.005   2.638  1.00  0.00           H  
ATOM    234 2HB  PRO A  15       7.495  14.372   3.858  1.00  0.00           H  
ATOM    235 1HG  PRO A  15       7.833  13.062   1.117  1.00  0.00           H  
ATOM    236 2HG  PRO A  15       8.863  14.276   1.881  1.00  0.00           H  
ATOM    237 1HD  PRO A  15       9.480  11.601   1.874  1.00  0.00           H  
ATOM    238 2HD  PRO A  15       9.969  12.675   3.252  1.00  0.00           H  
ATOM    239  N   GLY A  16       4.643  11.548   3.639  1.00  0.00           N  
ATOM    240  CA  GLY A  16       3.513  10.822   3.076  1.00  0.00           C  
ATOM    241  C   GLY A  16       3.354   9.447   3.735  1.00  0.00           C  
ATOM    242  O   GLY A  16       2.317   8.801   3.586  1.00  0.00           O  
ATOM    243  H   GLY A  16       4.500  12.108   4.468  1.00  0.00           H  
ATOM    244 1HA  GLY A  16       2.602  11.401   3.214  1.00  0.00           H  
ATOM    245 2HA  GLY A  16       3.656  10.699   2.004  1.00  0.00           H  
ATOM    246  N   ASN A  17       4.359   9.021   4.505  1.00  0.00           N  
ATOM    247  CA  ASN A  17       4.317   7.739   5.196  1.00  0.00           C  
ATOM    248  C   ASN A  17       4.634   7.951   6.649  1.00  0.00           C  
ATOM    249  O   ASN A  17       5.751   8.319   6.982  1.00  0.00           O  
ATOM    250  CB  ASN A  17       5.302   6.745   4.632  1.00  0.00           C  
ATOM    251  CG  ASN A  17       5.154   5.368   5.289  1.00  0.00           C  
ATOM    252  ND2 ASN A  17       4.895   4.399   4.461  1.00  0.00           N  
ATOM    253  OD1 ASN A  17       5.252   5.161   6.520  1.00  0.00           O  
ATOM    254  H   ASN A  17       5.220   9.568   4.582  1.00  0.00           H  
ATOM    255  HA  ASN A  17       3.309   7.327   5.132  1.00  0.00           H  
ATOM    256 1HB  ASN A  17       5.151   6.647   3.555  1.00  0.00           H  
ATOM    257 2HB  ASN A  17       6.320   7.112   4.790  1.00  0.00           H  
ATOM    258 1HD2 ASN A  17       4.783   3.464   4.799  1.00  0.00           H  
ATOM    259 2HD2 ASN A  17       4.818   4.581   3.481  1.00  0.00           H  
ATOM    260  N   GLY A  18       3.682   7.672   7.538  1.00  0.00           N  
ATOM    261  CA  GLY A  18       3.855   7.976   8.962  1.00  0.00           C  
ATOM    262  C   GLY A  18       5.251   7.647   9.501  1.00  0.00           C  
ATOM    263  O   GLY A  18       5.746   8.369  10.368  1.00  0.00           O  
ATOM    264  H   GLY A  18       2.797   7.311   7.212  1.00  0.00           H  
ATOM    265 1HA  GLY A  18       3.642   9.032   9.128  1.00  0.00           H  
ATOM    266 2HA  GLY A  18       3.114   7.418   9.533  1.00  0.00           H  
ATOM    267  N   GLY A  19       5.872   6.579   8.995  1.00  0.00           N  
ATOM    268  CA  GLY A  19       7.210   6.158   9.368  1.00  0.00           C  
ATOM    269  C   GLY A  19       7.273   4.992  10.342  1.00  0.00           C  
ATOM    270  O   GLY A  19       6.772   5.063  11.463  1.00  0.00           O  
ATOM    271  H   GLY A  19       5.417   6.061   8.247  1.00  0.00           H  
ATOM    272 1HA  GLY A  19       7.742   5.890   8.456  1.00  0.00           H  
ATOM    273 2HA  GLY A  19       7.740   7.009   9.792  1.00  0.00           H  
ATOM    274  N   SER A  20       7.935   3.920   9.922  1.00  0.00           N  
ATOM    275  CA  SER A  20       8.119   2.743  10.758  1.00  0.00           C  
ATOM    276  C   SER A  20       9.221   1.866  10.183  1.00  0.00           C  
ATOM    277  O   SER A  20       9.567   1.973   9.002  1.00  0.00           O  
ATOM    278  CB  SER A  20       6.839   1.933  10.869  1.00  0.00           C  
ATOM    279  OG  SER A  20       6.524   1.336   9.643  1.00  0.00           O  
ATOM    280  H   SER A  20       8.321   3.917   8.990  1.00  0.00           H  
ATOM    281  HA  SER A  20       8.428   3.060  11.750  1.00  0.00           H  
ATOM    282 1HB  SER A  20       6.966   1.164  11.629  1.00  0.00           H  
ATOM    283 2HB  SER A  20       6.020   2.573  11.190  1.00  0.00           H  
ATOM    284  HG  SER A  20       7.259   0.742   9.453  1.00  0.00           H  
ATOM    285  N   HIS A  21       9.716   0.948  10.997  1.00  0.00           N  
ATOM    286  CA  HIS A  21      10.690  -0.021  10.520  1.00  0.00           C  
ATOM    287  C   HIS A  21      10.619  -1.355  11.264  1.00  0.00           C  
ATOM    288  O   HIS A  21      10.232  -1.414  12.430  1.00  0.00           O  
ATOM    289  CB  HIS A  21      12.103   0.610  10.561  1.00  0.00           C  
ATOM    290  CG  HIS A  21      12.562   1.129  11.919  1.00  0.00           C  
ATOM    291  CD2 HIS A  21      11.980   2.001  12.762  1.00  0.00           C  
ATOM    292  ND1 HIS A  21      13.749   0.731  12.546  1.00  0.00           N  
ATOM    293  CE1 HIS A  21      13.853   1.364  13.697  1.00  0.00           C  
ATOM    294  NE2 HIS A  21      12.801   2.115  13.846  1.00  0.00           N  
ATOM    295  H   HIS A  21       9.412   0.946  11.968  1.00  0.00           H  
ATOM    296  HA  HIS A  21      10.463  -0.230   9.484  1.00  0.00           H  
ATOM    297 1HB  HIS A  21      12.820  -0.126  10.216  1.00  0.00           H  
ATOM    298 2HB  HIS A  21      12.144   1.442   9.856  1.00  0.00           H  
ATOM    299  HD2 HIS A  21      11.029   2.514  12.626  1.00  0.00           H  
ATOM    300  HE1 HIS A  21      14.662   1.261  14.422  1.00  0.00           H  
ATOM    301  HE2 HIS A  21      12.600   2.679  14.667  1.00  0.00           H  
ATOM    302  N   THR A  22      11.017  -2.431  10.584  1.00  0.00           N  
ATOM    303  CA  THR A  22      10.986  -3.767  11.199  1.00  0.00           C  
ATOM    304  C   THR A  22      12.361  -4.406  11.204  1.00  0.00           C  
ATOM    305  O   THR A  22      13.069  -4.369  10.200  1.00  0.00           O  
ATOM    306  CB  THR A  22      10.007  -4.695  10.453  1.00  0.00           C  
ATOM    307  CG2 THR A  22       9.973  -6.067  11.113  1.00  0.00           C  
ATOM    308  OG1 THR A  22       8.666  -4.127  10.476  1.00  0.00           O  
ATOM    309  H   THR A  22      11.318  -2.300   9.617  1.00  0.00           H  
ATOM    310  HA  THR A  22      10.668  -3.677  12.234  1.00  0.00           H  
ATOM    311  HB  THR A  22      10.330  -4.798   9.417  1.00  0.00           H  
ATOM    312  HG1 THR A  22       8.227  -4.358  11.299  1.00  0.00           H  
ATOM    313 1HG2 THR A  22       9.276  -6.713  10.582  1.00  0.00           H  
ATOM    314 2HG2 THR A  22      10.958  -6.522  11.096  1.00  0.00           H  
ATOM    315 3HG2 THR A  22       9.645  -5.950  12.138  1.00  0.00           H  
ATOM    316  N   HIS A  23      12.763  -4.968  12.346  1.00  0.00           N  
ATOM    317  CA  HIS A  23      14.088  -5.593  12.403  1.00  0.00           C  
ATOM    318  C   HIS A  23      14.030  -7.115  12.348  1.00  0.00           C  
ATOM    319  O   HIS A  23      13.326  -7.739  13.143  1.00  0.00           O  
ATOM    320  CB  HIS A  23      14.872  -5.175  13.654  1.00  0.00           C  
ATOM    321  CG  HIS A  23      15.178  -3.726  13.723  1.00  0.00           C  
ATOM    322  CD2 HIS A  23      14.515  -2.661  13.249  1.00  0.00           C  
ATOM    323  ND1 HIS A  23      16.283  -3.227  14.377  1.00  0.00           N  
ATOM    324  CE1 HIS A  23      16.291  -1.915  14.252  1.00  0.00           C  
ATOM    325  NE2 HIS A  23      15.223  -1.567  13.574  1.00  0.00           N  
ATOM    326  H   HIS A  23      12.140  -4.970  13.162  1.00  0.00           H  
ATOM    327  HA  HIS A  23      14.672  -5.274  11.543  1.00  0.00           H  
ATOM    328 1HB  HIS A  23      14.302  -5.448  14.547  1.00  0.00           H  
ATOM    329 2HB  HIS A  23      15.815  -5.726  13.690  1.00  0.00           H  
ATOM    330  HD2 HIS A  23      13.596  -2.636  12.697  1.00  0.00           H  
ATOM    331  HE1 HIS A  23      17.046  -1.241  14.629  1.00  0.00           H  
ATOM    332  HE2 HIS A  23      14.905  -0.642  13.288  1.00  0.00           H  
ATOM    333  N   GLU A  24      14.774  -7.691  11.407  1.00  0.00           N  
ATOM    334  CA  GLU A  24      14.873  -9.139  11.226  1.00  0.00           C  
ATOM    335  C   GLU A  24      16.334  -9.562  11.176  1.00  0.00           C  
ATOM    336  O   GLU A  24      17.200  -8.775  10.800  1.00  0.00           O  
ATOM    337  CB  GLU A  24      14.148  -9.589   9.964  1.00  0.00           C  
ATOM    338  CG  GLU A  24      12.624  -9.372  10.006  1.00  0.00           C  
ATOM    339  CD  GLU A  24      11.900  -9.845   8.766  1.00  0.00           C  
ATOM    340  OE1 GLU A  24      12.546 -10.309   7.856  1.00  0.00           O  
ATOM    341  OE2 GLU A  24      10.695  -9.745   8.736  1.00  0.00           O1-
ATOM    342  H   GLU A  24      15.300  -7.088  10.772  1.00  0.00           H  
ATOM    343  HA  GLU A  24      14.415  -9.624  12.081  1.00  0.00           H  
ATOM    344 1HB  GLU A  24      14.546  -9.047   9.105  1.00  0.00           H  
ATOM    345 2HB  GLU A  24      14.333 -10.651   9.799  1.00  0.00           H  
ATOM    346 1HG  GLU A  24      12.232  -9.909  10.866  1.00  0.00           H  
ATOM    347 2HG  GLU A  24      12.424  -8.312  10.152  1.00  0.00           H  
ATOM    348  N   MET A  25      16.622 -10.786  11.606  1.00  0.00           N  
ATOM    349  CA  MET A  25      18.017 -11.231  11.649  1.00  0.00           C  
ATOM    350  C   MET A  25      18.266 -12.601  11.032  1.00  0.00           C  
ATOM    351  O   MET A  25      17.393 -13.471  11.048  1.00  0.00           O  
ATOM    352  CB  MET A  25      18.493 -11.241  13.094  1.00  0.00           C  
ATOM    353  CG  MET A  25      18.531  -9.866  13.697  1.00  0.00           C  
ATOM    354  SD  MET A  25      16.968  -9.284  14.431  1.00  0.00           S  
ATOM    355  CE  MET A  25      16.866 -10.244  15.921  1.00  0.00           C  
ATOM    356  H   MET A  25      15.862 -11.387  11.908  1.00  0.00           H  
ATOM    357  HA  MET A  25      18.623 -10.523  11.086  1.00  0.00           H  
ATOM    358 1HB  MET A  25      17.824 -11.863  13.682  1.00  0.00           H  
ATOM    359 2HB  MET A  25      19.495 -11.673  13.142  1.00  0.00           H  
ATOM    360 1HG  MET A  25      19.301  -9.766  14.404  1.00  0.00           H  
ATOM    361 2HG  MET A  25      18.758  -9.222  12.882  1.00  0.00           H  
ATOM    362 1HE  MET A  25      16.000  -9.963  16.465  1.00  0.00           H  
ATOM    363 2HE  MET A  25      16.824 -11.303  15.682  1.00  0.00           H  
ATOM    364 3HE  MET A  25      17.713 -10.054  16.539  1.00  0.00           H  
ATOM    365  N   ASN A  26      19.495 -12.807  10.549  1.00  0.00           N  
ATOM    366  CA  ASN A  26      19.890 -14.110  10.028  1.00  0.00           C  
ATOM    367  C   ASN A  26      21.347 -14.429  10.401  1.00  0.00           C  
ATOM    368  O   ASN A  26      22.108 -13.563  10.854  1.00  0.00           O  
ATOM    369  CB  ASN A  26      19.678 -14.135   8.516  1.00  0.00           C  
ATOM    370  CG  ASN A  26      19.448 -15.537   7.920  1.00  0.00           C  
ATOM    371  ND2 ASN A  26      18.825 -15.572   6.767  1.00  0.00           N  
ATOM    372  OD1 ASN A  26      19.829 -16.566   8.492  1.00  0.00           O  
ATOM    373  H   ASN A  26      20.161 -12.034  10.519  1.00  0.00           H  
ATOM    374  HA  ASN A  26      19.265 -14.876  10.488  1.00  0.00           H  
ATOM    375 1HB  ASN A  26      18.818 -13.511   8.268  1.00  0.00           H  
ATOM    376 2HB  ASN A  26      20.548 -13.690   8.029  1.00  0.00           H  
ATOM    377 1HD2 ASN A  26      18.644 -16.448   6.322  1.00  0.00           H  
ATOM    378 2HD2 ASN A  26      18.532 -14.721   6.333  1.00  0.00           H  
ATOM    379  N   GLY A  27      21.734 -15.678  10.176  1.00  0.00           N  
ATOM    380  CA  GLY A  27      23.050 -16.171  10.554  1.00  0.00           C  
ATOM    381  C   GLY A  27      22.860 -17.417  11.420  1.00  0.00           C  
ATOM    382  O   GLY A  27      21.850 -18.108  11.309  1.00  0.00           O  
ATOM    383  H   GLY A  27      21.064 -16.308   9.749  1.00  0.00           H  
ATOM    384 1HA  GLY A  27      23.627 -16.416   9.661  1.00  0.00           H  
ATOM    385 2HA  GLY A  27      23.595 -15.407  11.107  1.00  0.00           H  
ATOM    386  N   LEU A  28      23.837 -17.703  12.279  1.00  0.00           N  
ATOM    387  CA  LEU A  28      23.818 -18.885  13.152  1.00  0.00           C  
ATOM    388  C   LEU A  28      22.573 -18.996  14.032  1.00  0.00           C  
ATOM    389  O   LEU A  28      21.992 -20.071  14.178  1.00  0.00           O  
ATOM    390  CB  LEU A  28      25.033 -18.862  14.083  1.00  0.00           C  
ATOM    391  CG  LEU A  28      25.106 -20.012  15.087  1.00  0.00           C  
ATOM    392  CD1 LEU A  28      25.207 -21.321  14.338  1.00  0.00           C  
ATOM    393  CD2 LEU A  28      26.304 -19.811  16.000  1.00  0.00           C  
ATOM    394  H   LEU A  28      24.631 -17.084  12.322  1.00  0.00           H  
ATOM    395  HA  LEU A  28      23.867 -19.771  12.520  1.00  0.00           H  
ATOM    396 1HB  LEU A  28      25.936 -18.890  13.480  1.00  0.00           H  
ATOM    397 2HB  LEU A  28      25.024 -17.928  14.654  1.00  0.00           H  
ATOM    398  HG  LEU A  28      24.195 -20.029  15.687  1.00  0.00           H  
ATOM    399 1HD1 LEU A  28      25.250 -22.145  15.050  1.00  0.00           H  
ATOM    400 2HD1 LEU A  28      24.333 -21.440  13.697  1.00  0.00           H  
ATOM    401 3HD1 LEU A  28      26.108 -21.321  13.727  1.00  0.00           H  
ATOM    402 1HD2 LEU A  28      26.353 -20.625  16.721  1.00  0.00           H  
ATOM    403 2HD2 LEU A  28      27.214 -19.799  15.408  1.00  0.00           H  
ATOM    404 3HD2 LEU A  28      26.202 -18.868  16.523  1.00  0.00           H  
ATOM    405  N   ALA A  29      22.205 -17.893  14.665  1.00  0.00           N  
ATOM    406  CA  ALA A  29      21.071 -17.868  15.573  1.00  0.00           C  
ATOM    407  C   ALA A  29      20.524 -16.467  15.674  1.00  0.00           C  
ATOM    408  O   ALA A  29      21.242 -15.504  15.424  1.00  0.00           O  
ATOM    409  CB  ALA A  29      21.479 -18.355  16.946  1.00  0.00           C  
ATOM    410  H   ALA A  29      22.720 -17.046  14.496  1.00  0.00           H  
ATOM    411  HA  ALA A  29      20.291 -18.514  15.170  1.00  0.00           H  
ATOM    412 1HB  ALA A  29      20.614 -18.335  17.612  1.00  0.00           H  
ATOM    413 2HB  ALA A  29      21.862 -19.373  16.876  1.00  0.00           H  
ATOM    414 3HB  ALA A  29      22.247 -17.702  17.333  1.00  0.00           H  
ATOM    415  N   SER A  30      19.260 -16.338  16.056  1.00  0.00           N  
ATOM    416  CA  SER A  30      18.701 -15.012  16.237  1.00  0.00           C  
ATOM    417  C   SER A  30      19.339 -14.319  17.458  1.00  0.00           C  
ATOM    418  O   SER A  30      19.447 -14.949  18.510  1.00  0.00           O  
ATOM    419  CB  SER A  30      17.205 -15.117  16.459  1.00  0.00           C  
ATOM    420  OG  SER A  30      16.641 -13.856  16.704  1.00  0.00           O  
ATOM    421  H   SER A  30      18.695 -17.158  16.231  1.00  0.00           H  
ATOM    422  HA  SER A  30      18.871 -14.465  15.318  1.00  0.00           H  
ATOM    423 1HB  SER A  30      16.738 -15.563  15.582  1.00  0.00           H  
ATOM    424 2HB  SER A  30      17.012 -15.775  17.304  1.00  0.00           H  
ATOM    425  HG  SER A  30      17.156 -13.458  17.436  1.00  0.00           H  
ATOM    426  N   PRO A  31      19.823 -13.074  17.329  1.00  0.00           N  
ATOM    427  CA  PRO A  31      20.330 -12.200  18.357  1.00  0.00           C  
ATOM    428  C   PRO A  31      19.185 -11.431  18.962  1.00  0.00           C  
ATOM    429  O   PRO A  31      18.026 -11.632  18.583  1.00  0.00           O  
ATOM    430  CB  PRO A  31      21.255 -11.267  17.592  1.00  0.00           C  
ATOM    431  CG  PRO A  31      20.579 -11.092  16.332  1.00  0.00           C  
ATOM    432  CD  PRO A  31      19.933 -12.462  16.012  1.00  0.00           C  
ATOM    433  HA  PRO A  31      20.867 -12.782  19.117  1.00  0.00           H  
ATOM    434 1HB  PRO A  31      21.351 -10.310  18.130  1.00  0.00           H  
ATOM    435 2HB  PRO A  31      22.257 -11.686  17.532  1.00  0.00           H  
ATOM    436 1HG  PRO A  31      19.860 -10.310  16.493  1.00  0.00           H  
ATOM    437 2HG  PRO A  31      21.265 -10.724  15.567  1.00  0.00           H  
ATOM    438 1HD  PRO A  31      18.947 -12.300  15.619  1.00  0.00           H  
ATOM    439 2HD  PRO A  31      20.564 -13.050  15.345  1.00  0.00           H  
ATOM    440  N   THR A  32      19.533 -10.546  19.872  1.00  0.00           N  
ATOM    441  CA  THR A  32      18.628  -9.546  20.407  1.00  0.00           C  
ATOM    442  C   THR A  32      19.188  -8.201  19.951  1.00  0.00           C  
ATOM    443  O   THR A  32      20.406  -7.982  19.995  1.00  0.00           O  
ATOM    444  CB  THR A  32      18.512  -9.621  21.937  1.00  0.00           C  
ATOM    445  CG2 THR A  32      17.567  -8.555  22.419  1.00  0.00           C  
ATOM    446  OG1 THR A  32      18.005 -10.909  22.318  1.00  0.00           O  
ATOM    447  H   THR A  32      20.510 -10.532  20.160  1.00  0.00           H  
ATOM    448  HA  THR A  32      17.637  -9.671  19.969  1.00  0.00           H  
ATOM    449  HB  THR A  32      19.496  -9.475  22.388  1.00  0.00           H  
ATOM    450  HG1 THR A  32      17.169 -11.063  21.868  1.00  0.00           H  
ATOM    451 1HG2 THR A  32      17.478  -8.608  23.503  1.00  0.00           H  
ATOM    452 2HG2 THR A  32      17.954  -7.582  22.138  1.00  0.00           H  
ATOM    453 3HG2 THR A  32      16.583  -8.702  21.964  1.00  0.00           H  
ATOM    454  N   ILE A  33      18.331  -7.323  19.435  1.00  0.00           N  
ATOM    455  CA  ILE A  33      18.812  -6.047  18.920  1.00  0.00           C  
ATOM    456  C   ILE A  33      18.398  -4.858  19.777  1.00  0.00           C  
ATOM    457  O   ILE A  33      17.222  -4.681  20.082  1.00  0.00           O  
ATOM    458  CB  ILE A  33      18.294  -5.826  17.485  1.00  0.00           C  
ATOM    459  CG1 ILE A  33      18.668  -6.989  16.595  1.00  0.00           C  
ATOM    460  CG2 ILE A  33      18.852  -4.553  16.934  1.00  0.00           C  
ATOM    461  CD1 ILE A  33      20.124  -7.208  16.458  1.00  0.00           C  
ATOM    462  H   ILE A  33      17.329  -7.519  19.421  1.00  0.00           H  
ATOM    463  HA  ILE A  33      19.900  -6.072  18.888  1.00  0.00           H  
ATOM    464  HB  ILE A  33      17.205  -5.767  17.499  1.00  0.00           H  
ATOM    465 1HG1 ILE A  33      18.222  -7.881  16.999  1.00  0.00           H  
ATOM    466 2HG1 ILE A  33      18.256  -6.810  15.602  1.00  0.00           H  
ATOM    467 1HG2 ILE A  33      18.481  -4.395  15.922  1.00  0.00           H  
ATOM    468 2HG2 ILE A  33      18.555  -3.714  17.558  1.00  0.00           H  
ATOM    469 3HG2 ILE A  33      19.939  -4.634  16.922  1.00  0.00           H  
ATOM    470 1HD1 ILE A  33      20.306  -8.049  15.803  1.00  0.00           H  
ATOM    471 2HD1 ILE A  33      20.567  -6.318  16.035  1.00  0.00           H  
ATOM    472 3HD1 ILE A  33      20.556  -7.408  17.429  1.00  0.00           H  
ATOM    473  N   THR A  34      19.351  -4.021  20.156  1.00  0.00           N  
ATOM    474  CA  THR A  34      18.986  -2.828  20.913  1.00  0.00           C  
ATOM    475  C   THR A  34      19.290  -1.610  20.078  1.00  0.00           C  
ATOM    476  O   THR A  34      20.351  -1.506  19.466  1.00  0.00           O  
ATOM    477  CB  THR A  34      19.647  -2.747  22.306  1.00  0.00           C  
ATOM    478  CG2 THR A  34      19.242  -1.464  22.999  1.00  0.00           C  
ATOM    479  OG1 THR A  34      19.211  -3.872  23.119  1.00  0.00           O  
ATOM    480  H   THR A  34      20.319  -4.204  19.885  1.00  0.00           H  
ATOM    481  HA  THR A  34      17.915  -2.828  21.080  1.00  0.00           H  
ATOM    482  HB  THR A  34      20.728  -2.778  22.205  1.00  0.00           H  
ATOM    483  HG1 THR A  34      19.683  -4.666  22.846  1.00  0.00           H  
ATOM    484 1HG2 THR A  34      19.705  -1.421  23.982  1.00  0.00           H  
ATOM    485 2HG2 THR A  34      19.570  -0.609  22.411  1.00  0.00           H  
ATOM    486 3HG2 THR A  34      18.158  -1.436  23.107  1.00  0.00           H  
ATOM    487  N   THR A  35      18.329  -0.710  20.010  1.00  0.00           N  
ATOM    488  CA  THR A  35      18.504   0.477  19.213  1.00  0.00           C  
ATOM    489  C   THR A  35      18.511   1.722  20.078  1.00  0.00           C  
ATOM    490  O   THR A  35      17.709   1.845  21.010  1.00  0.00           O  
ATOM    491  CB  THR A  35      17.333   0.580  18.230  1.00  0.00           C  
ATOM    492  CG2 THR A  35      17.508   1.788  17.356  1.00  0.00           C  
ATOM    493  OG1 THR A  35      17.333  -0.580  17.412  1.00  0.00           O  
ATOM    494  H   THR A  35      17.468  -0.855  20.532  1.00  0.00           H  
ATOM    495  HA  THR A  35      19.439   0.409  18.672  1.00  0.00           H  
ATOM    496  HB  THR A  35      16.399   0.638  18.770  1.00  0.00           H  
ATOM    497  HG1 THR A  35      18.225  -0.693  17.032  1.00  0.00           H  
ATOM    498 1HG2 THR A  35      16.686   1.821  16.656  1.00  0.00           H  
ATOM    499 2HG2 THR A  35      17.519   2.685  17.970  1.00  0.00           H  
ATOM    500 3HG2 THR A  35      18.444   1.716  16.809  1.00  0.00           H  
ATOM    501  N   THR A  36      19.345   2.690  19.708  1.00  0.00           N  
ATOM    502  CA  THR A  36      19.339   3.981  20.390  1.00  0.00           C  
ATOM    503  C   THR A  36      19.182   5.142  19.440  1.00  0.00           C  
ATOM    504  O   THR A  36      19.885   5.256  18.434  1.00  0.00           O  
ATOM    505  CB  THR A  36      20.589   4.195  21.266  1.00  0.00           C  
ATOM    506  CG2 THR A  36      20.569   5.585  21.890  1.00  0.00           C  
ATOM    507  OG1 THR A  36      20.631   3.203  22.308  1.00  0.00           O  
ATOM    508  H   THR A  36      20.002   2.500  18.954  1.00  0.00           H  
ATOM    509  HA  THR A  36      18.481   4.006  21.058  1.00  0.00           H  
ATOM    510  HB  THR A  36      21.475   4.095  20.657  1.00  0.00           H  
ATOM    511  HG1 THR A  36      19.940   3.375  22.937  1.00  0.00           H  
ATOM    512 1HG2 THR A  36      21.457   5.718  22.505  1.00  0.00           H  
ATOM    513 2HG2 THR A  36      20.560   6.344  21.111  1.00  0.00           H  
ATOM    514 3HG2 THR A  36      19.675   5.691  22.512  1.00  0.00           H  
ATOM    515  N   ILE A  37      18.238   6.002  19.777  1.00  0.00           N  
ATOM    516  CA  ILE A  37      17.936   7.179  19.002  1.00  0.00           C  
ATOM    517  C   ILE A  37      18.446   8.417  19.770  1.00  0.00           C  
ATOM    518  O   ILE A  37      18.084   8.592  20.944  1.00  0.00           O  
ATOM    519  CB  ILE A  37      16.421   7.264  18.760  1.00  0.00           C  
ATOM    520  CG1 ILE A  37      15.933   5.961  18.123  1.00  0.00           C  
ATOM    521  CG2 ILE A  37      16.102   8.444  17.884  1.00  0.00           C  
ATOM    522  CD1 ILE A  37      16.585   5.654  16.813  1.00  0.00           C  
ATOM    523  H   ILE A  37      17.695   5.818  20.622  1.00  0.00           H  
ATOM    524  HA  ILE A  37      18.404   7.072  18.035  1.00  0.00           H  
ATOM    525  HB  ILE A  37      15.906   7.366  19.716  1.00  0.00           H  
ATOM    526 1HG1 ILE A  37      16.135   5.141  18.814  1.00  0.00           H  
ATOM    527 2HG1 ILE A  37      14.856   6.023  17.970  1.00  0.00           H  
ATOM    528 1HG2 ILE A  37      15.028   8.496  17.713  1.00  0.00           H  
ATOM    529 2HG2 ILE A  37      16.433   9.352  18.353  1.00  0.00           H  
ATOM    530 3HG2 ILE A  37      16.616   8.317  16.942  1.00  0.00           H  
ATOM    531 1HD1 ILE A  37      16.198   4.714  16.422  1.00  0.00           H  
ATOM    532 2HD1 ILE A  37      16.383   6.440  16.114  1.00  0.00           H  
ATOM    533 3HD1 ILE A  37      17.650   5.579  16.954  1.00  0.00           H  
ATOM    534  N   PRO A  38      19.242   9.317  19.141  1.00  0.00           N  
ATOM    535  CA  PRO A  38      19.825  10.539  19.710  1.00  0.00           C  
ATOM    536  C   PRO A  38      18.840  11.413  20.475  1.00  0.00           C  
ATOM    537  O   PRO A  38      19.232  12.141  21.384  1.00  0.00           O  
ATOM    538  CB  PRO A  38      20.326  11.271  18.470  1.00  0.00           C  
ATOM    539  CG  PRO A  38      20.669  10.192  17.512  1.00  0.00           C  
ATOM    540  CD  PRO A  38      19.641   9.106  17.728  1.00  0.00           C  
ATOM    541  HA  PRO A  38      20.669  10.259  20.357  1.00  0.00           H  
ATOM    542 1HB  PRO A  38      19.542  11.943  18.091  1.00  0.00           H  
ATOM    543 2HB  PRO A  38      21.188  11.900  18.731  1.00  0.00           H  
ATOM    544 1HG  PRO A  38      20.621  10.615  16.509  1.00  0.00           H  
ATOM    545 2HG  PRO A  38      21.699   9.844  17.667  1.00  0.00           H  
ATOM    546 1HD  PRO A  38      18.799   9.236  17.039  1.00  0.00           H  
ATOM    547 2HD  PRO A  38      20.162   8.142  17.591  1.00  0.00           H  
ATOM    548  N   GLY A  39      17.562  11.343  20.110  1.00  0.00           N  
ATOM    549  CA  GLY A  39      16.509  12.117  20.756  1.00  0.00           C  
ATOM    550  C   GLY A  39      16.349  11.768  22.247  1.00  0.00           C  
ATOM    551  O   GLY A  39      15.690  12.501  22.986  1.00  0.00           O  
ATOM    552  H   GLY A  39      17.301  10.731  19.358  1.00  0.00           H  
ATOM    553 1HA  GLY A  39      16.729  13.179  20.653  1.00  0.00           H  
ATOM    554 2HA  GLY A  39      15.567  11.938  20.238  1.00  0.00           H  
ATOM    555  N   GLY A  40      16.948  10.650  22.688  1.00  0.00           N  
ATOM    556  CA  GLY A  40      16.881  10.248  24.086  1.00  0.00           C  
ATOM    557  C   GLY A  40      16.074   8.978  24.319  1.00  0.00           C  
ATOM    558  O   GLY A  40      15.402   8.855  25.348  1.00  0.00           O  
ATOM    559  H   GLY A  40      17.470  10.072  22.033  1.00  0.00           H  
ATOM    560 1HA  GLY A  40      17.895  10.100  24.456  1.00  0.00           H  
ATOM    561 2HA  GLY A  40      16.453  11.058  24.673  1.00  0.00           H  
ATOM    562  N   GLU A  41      16.121   8.035  23.372  1.00  0.00           N  
ATOM    563  CA  GLU A  41      15.348   6.801  23.536  1.00  0.00           C  
ATOM    564  C   GLU A  41      16.092   5.511  23.174  1.00  0.00           C  
ATOM    565  O   GLU A  41      16.733   5.408  22.125  1.00  0.00           O  
ATOM    566  CB  GLU A  41      14.059   6.889  22.699  1.00  0.00           C  
ATOM    567  CG  GLU A  41      13.161   5.661  22.793  1.00  0.00           C  
ATOM    568  CD  GLU A  41      11.842   5.781  22.043  1.00  0.00           C  
ATOM    569  OE1 GLU A  41      11.852   5.846  20.831  1.00  0.00           O  
ATOM    570  OE2 GLU A  41      10.822   5.784  22.699  1.00  0.00           O1-
ATOM    571  H   GLU A  41      16.700   8.177  22.545  1.00  0.00           H  
ATOM    572  HA  GLU A  41      15.064   6.721  24.585  1.00  0.00           H  
ATOM    573 1HB  GLU A  41      13.479   7.756  23.020  1.00  0.00           H  
ATOM    574 2HB  GLU A  41      14.319   7.037  21.652  1.00  0.00           H  
ATOM    575 1HG  GLU A  41      13.709   4.823  22.378  1.00  0.00           H  
ATOM    576 2HG  GLU A  41      12.965   5.446  23.841  1.00  0.00           H  
ATOM    577  N   THR A  42      15.983   4.514  24.058  1.00  0.00           N  
ATOM    578  CA  THR A  42      16.550   3.186  23.812  1.00  0.00           C  
ATOM    579  C   THR A  42      15.474   2.109  23.888  1.00  0.00           C  
ATOM    580  O   THR A  42      14.697   2.065  24.846  1.00  0.00           O  
ATOM    581  CB  THR A  42      17.692   2.839  24.793  1.00  0.00           C  
ATOM    582  CG2 THR A  42      18.222   1.444  24.519  1.00  0.00           C  
ATOM    583  OG1 THR A  42      18.773   3.780  24.641  1.00  0.00           O  
ATOM    584  H   THR A  42      15.462   4.675  24.910  1.00  0.00           H  
ATOM    585  HA  THR A  42      16.959   3.174  22.809  1.00  0.00           H  
ATOM    586  HB  THR A  42      17.319   2.889  25.813  1.00  0.00           H  
ATOM    587  HG1 THR A  42      19.279   3.565  23.866  1.00  0.00           H  
ATOM    588 1HG2 THR A  42      19.026   1.215  25.213  1.00  0.00           H  
ATOM    589 2HG2 THR A  42      17.427   0.712  24.641  1.00  0.00           H  
ATOM    590 3HG2 THR A  42      18.598   1.405  23.498  1.00  0.00           H  
ATOM    591  N   LYS A  43      15.437   1.255  22.864  1.00  0.00           N  
ATOM    592  CA  LYS A  43      14.458   0.171  22.771  1.00  0.00           C  
ATOM    593  C   LYS A  43      15.076  -1.168  22.360  1.00  0.00           C  
ATOM    594  O   LYS A  43      16.004  -1.212  21.549  1.00  0.00           O  
ATOM    595  CB  LYS A  43      13.359   0.551  21.777  1.00  0.00           C  
ATOM    596  CG  LYS A  43      12.502   1.767  22.142  1.00  0.00           C  
ATOM    597  CD  LYS A  43      11.564   1.465  23.310  1.00  0.00           C  
ATOM    598  CE  LYS A  43      10.678   2.666  23.629  1.00  0.00           C  
ATOM    599  NZ  LYS A  43       9.768   2.407  24.776  1.00  0.00           N1+
ATOM    600  H   LYS A  43      16.135   1.379  22.128  1.00  0.00           H  
ATOM    601  HA  LYS A  43      14.005   0.033  23.754  1.00  0.00           H  
ATOM    602 1HB  LYS A  43      13.822   0.806  20.839  1.00  0.00           H  
ATOM    603 2HB  LYS A  43      12.699  -0.302  21.625  1.00  0.00           H  
ATOM    604 1HG  LYS A  43      13.134   2.598  22.405  1.00  0.00           H  
ATOM    605 2HG  LYS A  43      11.902   2.059  21.279  1.00  0.00           H  
ATOM    606 1HD  LYS A  43      10.936   0.609  23.064  1.00  0.00           H  
ATOM    607 2HD  LYS A  43      12.155   1.222  24.194  1.00  0.00           H  
ATOM    608 1HE  LYS A  43      11.315   3.507  23.878  1.00  0.00           H  
ATOM    609 2HE  LYS A  43      10.085   2.918  22.750  1.00  0.00           H  
ATOM    610 1HZ  LYS A  43       9.213   3.236  24.949  1.00  0.00           H  
ATOM    611 2HZ  LYS A  43       9.161   1.632  24.558  1.00  0.00           H  
ATOM    612 3HZ  LYS A  43      10.319   2.190  25.593  1.00  0.00           H  
ATOM    613  N   THR A  44      14.515  -2.269  22.875  1.00  0.00           N  
ATOM    614  CA  THR A  44      15.003  -3.607  22.517  1.00  0.00           C  
ATOM    615  C   THR A  44      14.007  -4.385  21.661  1.00  0.00           C  
ATOM    616  O   THR A  44      12.810  -4.438  21.958  1.00  0.00           O  
ATOM    617  CB  THR A  44      15.390  -4.413  23.771  1.00  0.00           C  
ATOM    618  CG2 THR A  44      15.868  -5.781  23.373  1.00  0.00           C  
ATOM    619  OG1 THR A  44      16.462  -3.727  24.467  1.00  0.00           O  
ATOM    620  H   THR A  44      13.750  -2.180  23.531  1.00  0.00           H  
ATOM    621  HA  THR A  44      15.904  -3.495  21.925  1.00  0.00           H  
ATOM    622  HB  THR A  44      14.530  -4.502  24.431  1.00  0.00           H  
ATOM    623  HG1 THR A  44      17.312  -3.801  23.958  1.00  0.00           H  
ATOM    624 1HG2 THR A  44      16.156  -6.338  24.259  1.00  0.00           H  
ATOM    625 2HG2 THR A  44      15.080  -6.319  22.851  1.00  0.00           H  
ATOM    626 3HG2 THR A  44      16.731  -5.664  22.715  1.00  0.00           H  
ATOM    627  N   TYR A  45      14.532  -4.962  20.581  1.00  0.00           N  
ATOM    628  CA  TYR A  45      13.779  -5.681  19.579  1.00  0.00           C  
ATOM    629  C   TYR A  45      14.235  -7.105  19.331  1.00  0.00           C  
ATOM    630  O   TYR A  45      15.404  -7.467  19.517  1.00  0.00           O  
ATOM    631  CB  TYR A  45      13.861  -4.910  18.267  1.00  0.00           C  
ATOM    632  CG  TYR A  45      13.199  -5.637  17.238  1.00  0.00           C  
ATOM    633  CD1 TYR A  45      11.852  -5.587  17.131  1.00  0.00           C  
ATOM    634  CD2 TYR A  45      13.936  -6.433  16.438  1.00  0.00           C  
ATOM    635  CE1 TYR A  45      11.253  -6.349  16.200  1.00  0.00           C  
ATOM    636  CE2 TYR A  45      13.351  -7.212  15.513  1.00  0.00           C  
ATOM    637  CZ  TYR A  45      12.002  -7.176  15.397  1.00  0.00           C  
ATOM    638  OH  TYR A  45      11.385  -7.968  14.500  1.00  0.00           O  
ATOM    639  H   TYR A  45      15.526  -4.870  20.435  1.00  0.00           H  
ATOM    640  HA  TYR A  45      12.738  -5.725  19.903  1.00  0.00           H  
ATOM    641 1HB  TYR A  45      13.378  -3.934  18.372  1.00  0.00           H  
ATOM    642 2HB  TYR A  45      14.903  -4.749  17.979  1.00  0.00           H  
ATOM    643  HD1 TYR A  45      11.263  -4.949  17.793  1.00  0.00           H  
ATOM    644  HD2 TYR A  45      14.983  -6.443  16.569  1.00  0.00           H  
ATOM    645  HE1 TYR A  45      10.197  -6.324  16.104  1.00  0.00           H  
ATOM    646  HE2 TYR A  45      13.950  -7.868  14.878  1.00  0.00           H  
ATOM    647  HH  TYR A  45      10.452  -7.733  14.463  1.00  0.00           H  
ATOM    648  N   THR A  46      13.293  -7.897  18.853  1.00  0.00           N  
ATOM    649  CA  THR A  46      13.553  -9.252  18.432  1.00  0.00           C  
ATOM    650  C   THR A  46      13.105  -9.392  16.985  1.00  0.00           C  
ATOM    651  O   THR A  46      12.448  -8.494  16.449  1.00  0.00           O  
ATOM    652  CB  THR A  46      12.841 -10.258  19.348  1.00  0.00           C  
ATOM    653  CG2 THR A  46      13.255 -10.022  20.807  1.00  0.00           C  
ATOM    654  OG1 THR A  46      11.421 -10.105  19.226  1.00  0.00           O  
ATOM    655  H   THR A  46      12.354  -7.534  18.761  1.00  0.00           H  
ATOM    656  HA  THR A  46      14.625  -9.446  18.479  1.00  0.00           H  
ATOM    657  HB  THR A  46      13.115 -11.271  19.054  1.00  0.00           H  
ATOM    658  HG1 THR A  46      11.155 -10.279  18.312  1.00  0.00           H  
ATOM    659 1HG2 THR A  46      12.751 -10.744  21.448  1.00  0.00           H  
ATOM    660 2HG2 THR A  46      14.337 -10.144  20.901  1.00  0.00           H  
ATOM    661 3HG2 THR A  46      12.976  -9.016  21.114  1.00  0.00           H  
ATOM    662  N   ASN A  47      13.480 -10.499  16.365  1.00  0.00           N  
ATOM    663  CA  ASN A  47      13.190 -10.764  14.965  1.00  0.00           C  
ATOM    664  C   ASN A  47      11.712 -10.563  14.632  1.00  0.00           C  
ATOM    665  O   ASN A  47      10.840 -11.209  15.219  1.00  0.00           O  
ATOM    666  CB  ASN A  47      13.629 -12.189  14.652  1.00  0.00           C  
ATOM    667  CG  ASN A  47      13.561 -12.628  13.198  1.00  0.00           C  
ATOM    668  ND2 ASN A  47      12.734 -13.622  12.972  1.00  0.00           N  
ATOM    669  OD1 ASN A  47      14.213 -12.120  12.281  1.00  0.00           O  
ATOM    670  H   ASN A  47      14.011 -11.186  16.883  1.00  0.00           H  
ATOM    671  HA  ASN A  47      13.763 -10.064  14.355  1.00  0.00           H  
ATOM    672 1HB  ASN A  47      14.658 -12.318  14.989  1.00  0.00           H  
ATOM    673 2HB  ASN A  47      13.018 -12.877  15.238  1.00  0.00           H  
ATOM    674 1HD2 ASN A  47      12.628 -13.980  12.044  1.00  0.00           H  
ATOM    675 2HD2 ASN A  47      12.215 -14.023  13.727  1.00  0.00           H  
ATOM    676  N   GLY A  48      11.452  -9.682  13.672  1.00  0.00           N  
ATOM    677  CA  GLY A  48      10.115  -9.368  13.175  1.00  0.00           C  
ATOM    678  C   GLY A  48       9.389  -8.211  13.882  1.00  0.00           C  
ATOM    679  O   GLY A  48       8.295  -7.826  13.464  1.00  0.00           O  
ATOM    680  H   GLY A  48      12.234  -9.164  13.284  1.00  0.00           H  
ATOM    681 1HA  GLY A  48      10.195  -9.134  12.112  1.00  0.00           H  
ATOM    682 2HA  GLY A  48       9.500 -10.264  13.240  1.00  0.00           H  
ATOM    683  N   GLN A  49       9.962  -7.656  14.946  1.00  0.00           N  
ATOM    684  CA  GLN A  49       9.285  -6.565  15.662  1.00  0.00           C  
ATOM    685  C   GLN A  49       9.424  -5.192  14.996  1.00  0.00           C  
ATOM    686  O   GLN A  49      10.532  -4.750  14.648  1.00  0.00           O  
ATOM    687  CB  GLN A  49       9.730  -6.486  17.116  1.00  0.00           C  
ATOM    688  CG  GLN A  49       9.016  -5.380  17.951  1.00  0.00           C  
ATOM    689  CD  GLN A  49       7.535  -5.638  18.188  1.00  0.00           C  
ATOM    690  NE2 GLN A  49       6.687  -4.657  17.847  1.00  0.00           N  
ATOM    691  OE1 GLN A  49       7.155  -6.707  18.681  1.00  0.00           O  
ATOM    692  H   GLN A  49      10.868  -7.996  15.281  1.00  0.00           H  
ATOM    693  HA  GLN A  49       8.221  -6.802  15.676  1.00  0.00           H  
ATOM    694 1HB  GLN A  49       9.548  -7.447  17.600  1.00  0.00           H  
ATOM    695 2HB  GLN A  49      10.806  -6.317  17.146  1.00  0.00           H  
ATOM    696 1HG  GLN A  49       9.492  -5.331  18.929  1.00  0.00           H  
ATOM    697 2HG  GLN A  49       9.113  -4.419  17.443  1.00  0.00           H  
ATOM    698 1HE2 GLN A  49       5.704  -4.773  17.991  1.00  0.00           H  
ATOM    699 2HE2 GLN A  49       7.036  -3.771  17.443  1.00  0.00           H  
ATOM    700  N   THR A  50       8.267  -4.542  14.830  1.00  0.00           N  
ATOM    701  CA  THR A  50       8.115  -3.204  14.256  1.00  0.00           C  
ATOM    702  C   THR A  50       8.241  -2.068  15.292  1.00  0.00           C  
ATOM    703  O   THR A  50       7.700  -2.153  16.405  1.00  0.00           O  
ATOM    704  CB  THR A  50       6.758  -3.078  13.525  1.00  0.00           C  
ATOM    705  CG2 THR A  50       6.602  -1.673  12.898  1.00  0.00           C  
ATOM    706  OG1 THR A  50       6.704  -4.061  12.473  1.00  0.00           O  
ATOM    707  H   THR A  50       7.428  -5.019  15.130  1.00  0.00           H  
ATOM    708  HA  THR A  50       8.897  -3.069  13.522  1.00  0.00           H  
ATOM    709  HB  THR A  50       5.947  -3.261  14.227  1.00  0.00           H  
ATOM    710  HG1 THR A  50       7.300  -3.815  11.766  1.00  0.00           H  
ATOM    711 1HG2 THR A  50       5.651  -1.613  12.375  1.00  0.00           H  
ATOM    712 2HG2 THR A  50       6.626  -0.910  13.671  1.00  0.00           H  
ATOM    713 3HG2 THR A  50       7.417  -1.498  12.191  1.00  0.00           H  
ATOM    714  N   HIS A  51       8.960  -1.011  14.899  1.00  0.00           N  
ATOM    715  CA  HIS A  51       9.162   0.223  15.661  1.00  0.00           C  
ATOM    716  C   HIS A  51       8.659   1.431  14.871  1.00  0.00           C  
ATOM    717  O   HIS A  51       8.797   1.491  13.649  1.00  0.00           O  
ATOM    718  CB  HIS A  51      10.640   0.425  16.017  1.00  0.00           C  
ATOM    719  CG  HIS A  51      11.221  -0.623  17.049  1.00  0.00           C  
ATOM    720  CD2 HIS A  51      10.610  -1.588  17.791  1.00  0.00           C  
ATOM    721  ND1 HIS A  51      12.577  -0.697  17.382  1.00  0.00           N  
ATOM    722  CE1 HIS A  51      12.762  -1.665  18.270  1.00  0.00           C  
ATOM    723  NE2 HIS A  51      11.592  -2.219  18.531  1.00  0.00           N  
ATOM    724  H   HIS A  51       9.396  -1.072  13.984  1.00  0.00           H  
ATOM    725  HA  HIS A  51       8.597   0.175  16.592  1.00  0.00           H  
ATOM    726 1HB  HIS A  51      11.216   0.384  15.122  1.00  0.00           H  
ATOM    727 2HB  HIS A  51      10.768   1.419  16.407  1.00  0.00           H  
ATOM    728  HD2 HIS A  51       9.546  -1.822  17.796  1.00  0.00           H  
ATOM    729  HE1 HIS A  51      13.714  -1.955  18.714  1.00  0.00           H  
ATOM    730  HE2 HIS A  51      11.440  -2.990  19.183  1.00  0.00           H  
ATOM    731  N   ARG A  52       7.987   2.359  15.547  1.00  0.00           N  
ATOM    732  CA  ARG A  52       7.490   3.571  14.888  1.00  0.00           C  
ATOM    733  C   ARG A  52       8.537   4.686  14.811  1.00  0.00           C  
ATOM    734  O   ARG A  52       9.215   4.976  15.798  1.00  0.00           O  
ATOM    735  CB  ARG A  52       6.254   4.095  15.584  1.00  0.00           C  
ATOM    736  CG  ARG A  52       5.676   5.354  14.957  1.00  0.00           C  
ATOM    737  CD  ARG A  52       4.406   5.780  15.580  1.00  0.00           C  
ATOM    738  NE  ARG A  52       3.947   7.035  15.013  1.00  0.00           N  
ATOM    739  CZ  ARG A  52       2.813   7.673  15.357  1.00  0.00           C  
ATOM    740  NH1 ARG A  52       2.013   7.160  16.267  1.00  0.00           N1+
ATOM    741  NH2 ARG A  52       2.505   8.818  14.776  1.00  0.00           N  
ATOM    742  H   ARG A  52       7.857   2.249  16.544  1.00  0.00           H  
ATOM    743  HA  ARG A  52       7.202   3.311  13.871  1.00  0.00           H  
ATOM    744 1HB  ARG A  52       5.478   3.334  15.578  1.00  0.00           H  
ATOM    745 2HB  ARG A  52       6.490   4.324  16.622  1.00  0.00           H  
ATOM    746 1HG  ARG A  52       6.384   6.170  15.084  1.00  0.00           H  
ATOM    747 2HG  ARG A  52       5.508   5.192  13.888  1.00  0.00           H  
ATOM    748 1HD  ARG A  52       3.640   5.025  15.409  1.00  0.00           H  
ATOM    749 2HD  ARG A  52       4.553   5.920  16.650  1.00  0.00           H  
ATOM    750  HE  ARG A  52       4.542   7.468  14.309  1.00  0.00           H  
ATOM    751 1HH1 ARG A  52       2.249   6.283  16.710  1.00  0.00           H  
ATOM    752 2HH1 ARG A  52       1.163   7.642  16.521  1.00  0.00           H  
ATOM    753 1HH2 ARG A  52       3.125   9.212  14.079  1.00  0.00           H  
ATOM    754 2HH2 ARG A  52       1.655   9.302  15.030  1.00  0.00           H  
ATOM    755  N   GLY A  53       8.639   5.305  13.634  1.00  0.00           N  
ATOM    756  CA  GLY A  53       9.545   6.418  13.349  1.00  0.00           C  
ATOM    757  C   GLY A  53       8.706   7.671  13.136  1.00  0.00           C  
ATOM    758  O   GLY A  53       7.804   7.958  13.927  1.00  0.00           O  
ATOM    759  H   GLY A  53       8.012   5.017  12.883  1.00  0.00           H  
ATOM    760 1HA  GLY A  53      10.239   6.560  14.178  1.00  0.00           H  
ATOM    761 2HA  GLY A  53      10.129   6.202  12.459  1.00  0.00           H  
ATOM    762  N   GLY A  54       8.994   8.424  12.079  1.00  0.00           N  
ATOM    763  CA  GLY A  54       8.202   9.619  11.796  1.00  0.00           C  
ATOM    764  C   GLY A  54       8.460  10.141  10.388  1.00  0.00           C  
ATOM    765  O   GLY A  54       9.604  10.308   9.983  1.00  0.00           O  
ATOM    766  H   GLY A  54       9.748   8.163  11.461  1.00  0.00           H  
ATOM    767 1HA  GLY A  54       7.146   9.404  11.936  1.00  0.00           H  
ATOM    768 2HA  GLY A  54       8.456  10.392  12.516  1.00  0.00           H  
ATOM    769  N   ALA A  55       7.377  10.462   9.688  1.00  0.00           N  
ATOM    770  CA  ALA A  55       7.395  10.922   8.292  1.00  0.00           C  
ATOM    771  C   ALA A  55       8.203  12.183   8.056  1.00  0.00           C  
ATOM    772  O   ALA A  55       8.097  13.148   8.817  1.00  0.00           O  
ATOM    773  CB  ALA A  55       5.977  11.228   7.835  1.00  0.00           C  
ATOM    774  H   ALA A  55       6.481  10.252  10.119  1.00  0.00           H  
ATOM    775  HA  ALA A  55       7.812  10.113   7.686  1.00  0.00           H  
ATOM    776 1HB  ALA A  55       5.989  11.514   6.797  1.00  0.00           H  
ATOM    777 2HB  ALA A  55       5.357  10.381   7.963  1.00  0.00           H  
ATOM    778 3HB  ALA A  55       5.579  12.041   8.434  1.00  0.00           H  
ATOM    779  N   GLY A  56       8.928  12.220   6.937  1.00  0.00           N  
ATOM    780  CA  GLY A  56       9.665  13.407   6.521  1.00  0.00           C  
ATOM    781  C   GLY A  56      10.934  13.624   7.330  1.00  0.00           C  
ATOM    782  O   GLY A  56      11.399  14.763   7.464  1.00  0.00           O  
ATOM    783  H   GLY A  56       9.022  11.370   6.389  1.00  0.00           H  
ATOM    784 1HA  GLY A  56       9.924  13.311   5.471  1.00  0.00           H  
ATOM    785 2HA  GLY A  56       9.019  14.278   6.611  1.00  0.00           H  
ATOM    786  N   ARG A  57      11.470  12.544   7.899  1.00  0.00           N  
ATOM    787  CA  ARG A  57      12.648  12.660   8.750  1.00  0.00           C  
ATOM    788  C   ARG A  57      13.708  11.591   8.530  1.00  0.00           C  
ATOM    789  O   ARG A  57      13.420  10.455   8.148  1.00  0.00           O  
ATOM    790  CB  ARG A  57      12.248  12.586  10.225  1.00  0.00           C  
ATOM    791  CG  ARG A  57      11.342  13.707  10.739  1.00  0.00           C  
ATOM    792  CD  ARG A  57      12.064  15.010  10.803  1.00  0.00           C  
ATOM    793  NE  ARG A  57      11.249  16.066  11.381  1.00  0.00           N  
ATOM    794  CZ  ARG A  57      10.393  16.856  10.695  1.00  0.00           C  
ATOM    795  NH1 ARG A  57      10.231  16.722   9.392  1.00  0.00           N1+
ATOM    796  NH2 ARG A  57       9.706  17.786  11.344  1.00  0.00           N  
ATOM    797  H   ARG A  57      11.041  11.636   7.712  1.00  0.00           H  
ATOM    798  HA  ARG A  57      13.106  13.630   8.563  1.00  0.00           H  
ATOM    799 1HB  ARG A  57      11.733  11.645  10.406  1.00  0.00           H  
ATOM    800 2HB  ARG A  57      13.147  12.582  10.844  1.00  0.00           H  
ATOM    801 1HG  ARG A  57      10.469  13.813  10.098  1.00  0.00           H  
ATOM    802 2HG  ARG A  57      11.010  13.455  11.745  1.00  0.00           H  
ATOM    803 1HD  ARG A  57      12.962  14.898  11.412  1.00  0.00           H  
ATOM    804 2HD  ARG A  57      12.349  15.316   9.798  1.00  0.00           H  
ATOM    805  HE  ARG A  57      11.329  16.220  12.376  1.00  0.00           H  
ATOM    806 1HH1 ARG A  57      10.749  16.008   8.854  1.00  0.00           H  
ATOM    807 2HH1 ARG A  57       9.587  17.322   8.904  1.00  0.00           H  
ATOM    808 1HH2 ARG A  57       9.824  17.898  12.341  1.00  0.00           H  
ATOM    809 2HH2 ARG A  57       9.065  18.381  10.841  1.00  0.00           H  
ATOM    810  N   ILE A  58      14.951  11.959   8.812  1.00  0.00           N  
ATOM    811  CA  ILE A  58      16.027  10.984   8.857  1.00  0.00           C  
ATOM    812  C   ILE A  58      16.428  10.846  10.298  1.00  0.00           C  
ATOM    813  O   ILE A  58      16.732  11.843  10.958  1.00  0.00           O  
ATOM    814  CB  ILE A  58      17.241  11.366   7.999  1.00  0.00           C  
ATOM    815  CG1 ILE A  58      16.807  11.470   6.537  1.00  0.00           C  
ATOM    816  CG2 ILE A  58      18.347  10.297   8.172  1.00  0.00           C  
ATOM    817  CD1 ILE A  58      17.846  12.040   5.626  1.00  0.00           C  
ATOM    818  H   ILE A  58      15.145  12.918   9.060  1.00  0.00           H  
ATOM    819  HA  ILE A  58      15.658  10.026   8.513  1.00  0.00           H  
ATOM    820  HB  ILE A  58      17.622  12.337   8.308  1.00  0.00           H  
ATOM    821 1HG1 ILE A  58      16.554  10.478   6.185  1.00  0.00           H  
ATOM    822 2HG1 ILE A  58      15.919  12.095   6.476  1.00  0.00           H  
ATOM    823 1HG2 ILE A  58      19.209  10.563   7.563  1.00  0.00           H  
ATOM    824 2HG2 ILE A  58      18.648  10.242   9.220  1.00  0.00           H  
ATOM    825 3HG2 ILE A  58      17.965   9.323   7.857  1.00  0.00           H  
ATOM    826 1HD1 ILE A  58      17.454  12.073   4.608  1.00  0.00           H  
ATOM    827 2HD1 ILE A  58      18.102  13.050   5.950  1.00  0.00           H  
ATOM    828 3HD1 ILE A  58      18.736  11.414   5.653  1.00  0.00           H  
ATOM    829  N   ILE A  59      16.369   9.634  10.806  1.00  0.00           N  
ATOM    830  CA  ILE A  59      16.674   9.420  12.199  1.00  0.00           C  
ATOM    831  C   ILE A  59      17.927   8.565  12.348  1.00  0.00           C  
ATOM    832  O   ILE A  59      17.928   7.424  11.879  1.00  0.00           O  
ATOM    833  CB  ILE A  59      15.499   8.731  12.904  1.00  0.00           C  
ATOM    834  CG1 ILE A  59      14.209   9.597  12.764  1.00  0.00           C  
ATOM    835  CG2 ILE A  59      15.826   8.548  14.315  1.00  0.00           C  
ATOM    836  CD1 ILE A  59      12.936   8.937  13.295  1.00  0.00           C  
ATOM    837  H   ILE A  59      16.118   8.855  10.197  1.00  0.00           H  
ATOM    838  HA  ILE A  59      16.798  10.382  12.678  1.00  0.00           H  
ATOM    839  HB  ILE A  59      15.324   7.772  12.466  1.00  0.00           H  
ATOM    840 1HG1 ILE A  59      14.361  10.536  13.295  1.00  0.00           H  
ATOM    841 2HG1 ILE A  59      14.047   9.817  11.708  1.00  0.00           H  
ATOM    842 1HG2 ILE A  59      15.000   8.054  14.821  1.00  0.00           H  
ATOM    843 2HG2 ILE A  59      16.714   7.941  14.390  1.00  0.00           H  
ATOM    844 3HG2 ILE A  59      16.009   9.517  14.775  1.00  0.00           H  
ATOM    845 1HD1 ILE A  59      12.091   9.613  13.150  1.00  0.00           H  
ATOM    846 2HD1 ILE A  59      12.741   8.015  12.772  1.00  0.00           H  
ATOM    847 3HD1 ILE A  59      13.054   8.727  14.356  1.00  0.00           H  
ATOM    848  N   PRO A  60      19.033   9.097  12.891  1.00  0.00           N  
ATOM    849  CA  PRO A  60      20.227   8.346  13.187  1.00  0.00           C  
ATOM    850  C   PRO A  60      19.851   7.300  14.214  1.00  0.00           C  
ATOM    851  O   PRO A  60      19.023   7.573  15.086  1.00  0.00           O  
ATOM    852  CB  PRO A  60      21.177   9.390  13.775  1.00  0.00           C  
ATOM    853  CG  PRO A  60      20.646  10.728  13.272  1.00  0.00           C  
ATOM    854  CD  PRO A  60      19.143  10.543  13.171  1.00  0.00           C  
ATOM    855  HA  PRO A  60      20.622   7.885  12.277  1.00  0.00           H  
ATOM    856 1HB  PRO A  60      21.201   9.284  14.847  1.00  0.00           H  
ATOM    857 2HB  PRO A  60      22.195   9.184  13.427  1.00  0.00           H  
ATOM    858 1HG  PRO A  60      20.920  11.527  13.977  1.00  0.00           H  
ATOM    859 2HG  PRO A  60      21.094  10.999  12.317  1.00  0.00           H  
ATOM    860 1HD  PRO A  60      18.644  10.800  14.119  1.00  0.00           H  
ATOM    861 2HD  PRO A  60      18.790  11.149  12.322  1.00  0.00           H  
ATOM    862  N   VAL A  61      20.474   6.148  14.146  1.00  0.00           N  
ATOM    863  CA  VAL A  61      20.242   5.110  15.131  1.00  0.00           C  
ATOM    864  C   VAL A  61      21.503   4.323  15.396  1.00  0.00           C  
ATOM    865  O   VAL A  61      22.248   3.976  14.478  1.00  0.00           O  
ATOM    866  CB  VAL A  61      19.134   4.148  14.637  1.00  0.00           C  
ATOM    867  CG1 VAL A  61      19.574   3.520  13.345  1.00  0.00           C  
ATOM    868  CG2 VAL A  61      18.867   3.033  15.673  1.00  0.00           C  
ATOM    869  H   VAL A  61      21.112   5.980  13.375  1.00  0.00           H  
ATOM    870  HA  VAL A  61      19.918   5.581  16.053  1.00  0.00           H  
ATOM    871  HB  VAL A  61      18.222   4.717  14.456  1.00  0.00           H  
ATOM    872 1HG1 VAL A  61      18.812   2.853  12.993  1.00  0.00           H  
ATOM    873 2HG1 VAL A  61      19.751   4.298  12.602  1.00  0.00           H  
ATOM    874 3HG1 VAL A  61      20.488   2.963  13.522  1.00  0.00           H  
ATOM    875 1HG2 VAL A  61      18.086   2.377  15.297  1.00  0.00           H  
ATOM    876 2HG2 VAL A  61      19.758   2.452  15.833  1.00  0.00           H  
ATOM    877 3HG2 VAL A  61      18.554   3.463  16.616  1.00  0.00           H  
ATOM    878  N   TYR A  62      21.745   3.999  16.644  1.00  0.00           N  
ATOM    879  CA  TYR A  62      22.855   3.114  16.907  1.00  0.00           C  
ATOM    880  C   TYR A  62      22.254   1.757  17.114  1.00  0.00           C  
ATOM    881  O   TYR A  62      21.271   1.633  17.844  1.00  0.00           O  
ATOM    882  CB  TYR A  62      23.629   3.579  18.117  1.00  0.00           C  
ATOM    883  CG  TYR A  62      24.313   4.876  17.896  1.00  0.00           C  
ATOM    884  CD1 TYR A  62      23.616   6.060  18.129  1.00  0.00           C  
ATOM    885  CD2 TYR A  62      25.625   4.905  17.466  1.00  0.00           C  
ATOM    886  CE1 TYR A  62      24.239   7.272  17.925  1.00  0.00           C  
ATOM    887  CE2 TYR A  62      26.251   6.117  17.265  1.00  0.00           C  
ATOM    888  CZ  TYR A  62      25.565   7.299  17.491  1.00  0.00           C  
ATOM    889  OH  TYR A  62      26.193   8.507  17.288  1.00  0.00           O  
ATOM    890  H   TYR A  62      21.141   4.347  17.386  1.00  0.00           H  
ATOM    891  HA  TYR A  62      23.516   3.059  16.050  1.00  0.00           H  
ATOM    892 1HB  TYR A  62      22.957   3.684  18.960  1.00  0.00           H  
ATOM    893 2HB  TYR A  62      24.368   2.842  18.379  1.00  0.00           H  
ATOM    894  HD1 TYR A  62      22.576   6.026  18.468  1.00  0.00           H  
ATOM    895  HD2 TYR A  62      26.163   3.973  17.284  1.00  0.00           H  
ATOM    896  HE1 TYR A  62      23.695   8.200  18.104  1.00  0.00           H  
ATOM    897  HE2 TYR A  62      27.287   6.145  16.926  1.00  0.00           H  
ATOM    898  HH  TYR A  62      25.591   9.221  17.512  1.00  0.00           H  
ATOM    899  N   VAL A  63      22.811   0.739  16.484  1.00  0.00           N  
ATOM    900  CA  VAL A  63      22.251  -0.588  16.655  1.00  0.00           C  
ATOM    901  C   VAL A  63      23.269  -1.504  17.315  1.00  0.00           C  
ATOM    902  O   VAL A  63      24.397  -1.642  16.835  1.00  0.00           O  
ATOM    903  CB  VAL A  63      21.816  -1.154  15.285  1.00  0.00           C  
ATOM    904  CG1 VAL A  63      21.243  -2.536  15.462  1.00  0.00           C  
ATOM    905  CG2 VAL A  63      20.802  -0.208  14.638  1.00  0.00           C  
ATOM    906  H   VAL A  63      23.598   0.879  15.851  1.00  0.00           H  
ATOM    907  HA  VAL A  63      21.375  -0.530  17.300  1.00  0.00           H  
ATOM    908  HB  VAL A  63      22.696  -1.238  14.638  1.00  0.00           H  
ATOM    909 1HG1 VAL A  63      20.943  -2.945  14.499  1.00  0.00           H  
ATOM    910 2HG1 VAL A  63      21.983  -3.192  15.918  1.00  0.00           H  
ATOM    911 3HG1 VAL A  63      20.383  -2.447  16.106  1.00  0.00           H  
ATOM    912 1HG2 VAL A  63      20.513  -0.599  13.673  1.00  0.00           H  
ATOM    913 2HG2 VAL A  63      19.925  -0.122  15.275  1.00  0.00           H  
ATOM    914 3HG2 VAL A  63      21.254   0.774  14.504  1.00  0.00           H  
ATOM    915  N   THR A  64      22.873  -2.121  18.419  1.00  0.00           N  
ATOM    916  CA  THR A  64      23.738  -3.037  19.134  1.00  0.00           C  
ATOM    917  C   THR A  64      23.206  -4.442  18.940  1.00  0.00           C  
ATOM    918  O   THR A  64      22.006  -4.694  19.092  1.00  0.00           O  
ATOM    919  CB  THR A  64      23.854  -2.709  20.639  1.00  0.00           C  
ATOM    920  CG2 THR A  64      24.769  -3.732  21.342  1.00  0.00           C  
ATOM    921  OG1 THR A  64      24.401  -1.382  20.818  1.00  0.00           O  
ATOM    922  H   THR A  64      21.938  -1.946  18.773  1.00  0.00           H  
ATOM    923  HA  THR A  64      24.722  -2.987  18.702  1.00  0.00           H  
ATOM    924  HB  THR A  64      22.863  -2.743  21.085  1.00  0.00           H  
ATOM    925  HG1 THR A  64      25.352  -1.421  20.725  1.00  0.00           H  
ATOM    926 1HG2 THR A  64      24.838  -3.493  22.402  1.00  0.00           H  
ATOM    927 2HG2 THR A  64      24.363  -4.730  21.230  1.00  0.00           H  
ATOM    928 3HG2 THR A  64      25.765  -3.695  20.899  1.00  0.00           H  
ATOM    929  N   ILE A  65      24.098  -5.356  18.597  1.00  0.00           N  
ATOM    930  CA  ILE A  65      23.668  -6.722  18.342  1.00  0.00           C  
ATOM    931  C   ILE A  65      24.232  -7.647  19.407  1.00  0.00           C  
ATOM    932  O   ILE A  65      25.449  -7.755  19.546  1.00  0.00           O  
ATOM    933  CB  ILE A  65      24.184  -7.162  16.958  1.00  0.00           C  
ATOM    934  CG1 ILE A  65      23.686  -6.171  15.877  1.00  0.00           C  
ATOM    935  CG2 ILE A  65      23.726  -8.595  16.636  1.00  0.00           C  
ATOM    936  CD1 ILE A  65      24.627  -4.998  15.613  1.00  0.00           C  
ATOM    937  H   ILE A  65      25.076  -5.069  18.506  1.00  0.00           H  
ATOM    938  HA  ILE A  65      22.583  -6.777  18.375  1.00  0.00           H  
ATOM    939  HB  ILE A  65      25.275  -7.128  16.958  1.00  0.00           H  
ATOM    940 1HG1 ILE A  65      23.569  -6.695  14.955  1.00  0.00           H  
ATOM    941 2HG1 ILE A  65      22.734  -5.767  16.183  1.00  0.00           H  
ATOM    942 1HG2 ILE A  65      24.112  -8.897  15.660  1.00  0.00           H  
ATOM    943 2HG2 ILE A  65      24.091  -9.272  17.397  1.00  0.00           H  
ATOM    944 3HG2 ILE A  65      22.645  -8.633  16.621  1.00  0.00           H  
ATOM    945 1HD1 ILE A  65      24.204  -4.355  14.841  1.00  0.00           H  
ATOM    946 2HD1 ILE A  65      24.773  -4.414  16.517  1.00  0.00           H  
ATOM    947 3HD1 ILE A  65      25.592  -5.375  15.277  1.00  0.00           H  
ATOM    948  N   GLU A  66      23.365  -8.335  20.149  1.00  0.00           N  
ATOM    949  CA  GLU A  66      23.818  -9.229  21.213  1.00  0.00           C  
ATOM    950  C   GLU A  66      23.385 -10.654  20.925  1.00  0.00           C  
ATOM    951  O   GLU A  66      22.308 -10.878  20.382  1.00  0.00           O  
ATOM    952  CB  GLU A  66      23.262  -8.775  22.563  1.00  0.00           C  
ATOM    953  CG  GLU A  66      23.751  -7.392  23.002  1.00  0.00           C  
ATOM    954  CD  GLU A  66      23.222  -6.952  24.352  1.00  0.00           C  
ATOM    955  OE1 GLU A  66      22.456  -7.678  24.942  1.00  0.00           O  
ATOM    956  OE2 GLU A  66      23.592  -5.888  24.789  1.00  0.00           O1-
ATOM    957  H   GLU A  66      22.362  -8.210  20.002  1.00  0.00           H  
ATOM    958  HA  GLU A  66      24.906  -9.207  21.260  1.00  0.00           H  
ATOM    959 1HB  GLU A  66      22.171  -8.746  22.513  1.00  0.00           H  
ATOM    960 2HB  GLU A  66      23.536  -9.495  23.334  1.00  0.00           H  
ATOM    961 1HG  GLU A  66      24.841  -7.391  23.027  1.00  0.00           H  
ATOM    962 2HG  GLU A  66      23.435  -6.671  22.253  1.00  0.00           H  
ATOM    963  N   GLY A  67      24.186 -11.638  21.306  1.00  0.00           N  
ATOM    964  CA  GLY A  67      23.786 -13.014  21.027  1.00  0.00           C  
ATOM    965  C   GLY A  67      24.895 -13.779  20.328  1.00  0.00           C  
ATOM    966  O   GLY A  67      26.077 -13.497  20.539  1.00  0.00           O  
ATOM    967  H   GLY A  67      25.060 -11.439  21.773  1.00  0.00           H  
ATOM    968 1HA  GLY A  67      23.533 -13.512  21.963  1.00  0.00           H  
ATOM    969 2HA  GLY A  67      22.893 -13.028  20.408  1.00  0.00           H  
ATOM    970  N   ASN A  68      24.501 -14.771  19.531  1.00  0.00           N  
ATOM    971  CA  ASN A  68      25.434 -15.671  18.863  1.00  0.00           C  
ATOM    972  C   ASN A  68      25.625 -15.440  17.357  1.00  0.00           C  
ATOM    973  O   ASN A  68      26.146 -16.318  16.668  1.00  0.00           O  
ATOM    974  CB  ASN A  68      24.994 -17.096  19.092  1.00  0.00           C  
ATOM    975  CG  ASN A  68      25.103 -17.521  20.523  1.00  0.00           C  
ATOM    976  ND2 ASN A  68      23.983 -17.565  21.202  1.00  0.00           N  
ATOM    977  OD1 ASN A  68      26.197 -17.809  21.022  1.00  0.00           O  
ATOM    978  H   ASN A  68      23.509 -14.921  19.399  1.00  0.00           H  
ATOM    979  HA  ASN A  68      26.415 -15.534  19.324  1.00  0.00           H  
ATOM    980 1HB  ASN A  68      23.964 -17.207  18.777  1.00  0.00           H  
ATOM    981 2HB  ASN A  68      25.594 -17.762  18.485  1.00  0.00           H  
ATOM    982 1HD2 ASN A  68      23.993 -17.845  22.163  1.00  0.00           H  
ATOM    983 2HD2 ASN A  68      23.118 -17.326  20.758  1.00  0.00           H  
ATOM    984  N   VAL A  69      25.225 -14.286  16.826  1.00  0.00           N  
ATOM    985  CA  VAL A  69      25.427 -14.064  15.394  1.00  0.00           C  
ATOM    986  C   VAL A  69      26.915 -14.044  15.070  1.00  0.00           C  
ATOM    987  O   VAL A  69      27.714 -13.369  15.711  1.00  0.00           O  
ATOM    988  CB  VAL A  69      24.739 -12.769  14.901  1.00  0.00           C  
ATOM    989  CG1 VAL A  69      25.091 -12.490  13.448  1.00  0.00           C  
ATOM    990  CG2 VAL A  69      23.291 -12.952  14.989  1.00  0.00           C  
ATOM    991  H   VAL A  69      24.795 -13.579  17.404  1.00  0.00           H  
ATOM    992  HA  VAL A  69      24.973 -14.895  14.853  1.00  0.00           H  
ATOM    993  HB  VAL A  69      25.056 -11.928  15.501  1.00  0.00           H  
ATOM    994 1HG1 VAL A  69      24.578 -11.599  13.118  1.00  0.00           H  
ATOM    995 2HG1 VAL A  69      26.164 -12.354  13.338  1.00  0.00           H  
ATOM    996 3HG1 VAL A  69      24.771 -13.329  12.835  1.00  0.00           H  
ATOM    997 1HG2 VAL A  69      22.808 -12.053  14.635  1.00  0.00           H  
ATOM    998 2HG2 VAL A  69      22.990 -13.796  14.363  1.00  0.00           H  
ATOM    999 3HG2 VAL A  69      23.012 -13.156  16.014  1.00  0.00           H  
ATOM   1000  N   GLN A  70      27.280 -14.814  14.077  1.00  0.00           N  
ATOM   1001  CA  GLN A  70      28.658 -14.951  13.686  1.00  0.00           C  
ATOM   1002  C   GLN A  70      28.994 -14.059  12.533  1.00  0.00           C  
ATOM   1003  O   GLN A  70      28.104 -13.558  11.839  1.00  0.00           O  
ATOM   1004  CB  GLN A  70      28.943 -16.387  13.292  1.00  0.00           C  
ATOM   1005  CG  GLN A  70      28.676 -17.389  14.398  1.00  0.00           C  
ATOM   1006  CD  GLN A  70      29.591 -17.212  15.591  1.00  0.00           C  
ATOM   1007  NE2 GLN A  70      29.012 -16.914  16.746  1.00  0.00           N  
ATOM   1008  OE1 GLN A  70      30.818 -17.335  15.471  1.00  0.00           O  
ATOM   1009  H   GLN A  70      26.577 -15.344  13.589  1.00  0.00           H  
ATOM   1010  HA  GLN A  70      29.292 -14.678  14.529  1.00  0.00           H  
ATOM   1011 1HB  GLN A  70      28.328 -16.655  12.434  1.00  0.00           H  
ATOM   1012 2HB  GLN A  70      29.985 -16.483  12.986  1.00  0.00           H  
ATOM   1013 1HG  GLN A  70      27.652 -17.259  14.742  1.00  0.00           H  
ATOM   1014 2HG  GLN A  70      28.813 -18.396  14.006  1.00  0.00           H  
ATOM   1015 1HE2 GLN A  70      29.564 -16.782  17.566  1.00  0.00           H  
ATOM   1016 2HE2 GLN A  70      27.995 -16.804  16.802  1.00  0.00           H  
ATOM   1017  N   ALA A  71      30.282 -13.874  12.324  1.00  0.00           N  
ATOM   1018  CA  ALA A  71      30.723 -13.112  11.191  1.00  0.00           C  
ATOM   1019  C   ALA A  71      30.149 -13.753   9.945  1.00  0.00           C  
ATOM   1020  O   ALA A  71      30.133 -14.979   9.821  1.00  0.00           O  
ATOM   1021  CB  ALA A  71      32.221 -13.084  11.136  1.00  0.00           C  
ATOM   1022  H   ALA A  71      30.959 -14.286  12.949  1.00  0.00           H  
ATOM   1023  HA  ALA A  71      30.339 -12.099  11.278  1.00  0.00           H  
ATOM   1024 1HB  ALA A  71      32.515 -12.517  10.275  1.00  0.00           H  
ATOM   1025 2HB  ALA A  71      32.593 -12.625  12.042  1.00  0.00           H  
ATOM   1026 3HB  ALA A  71      32.606 -14.096  11.053  1.00  0.00           H  
ATOM   1027  N   GLY A  72      29.696 -12.924   9.023  1.00  0.00           N  
ATOM   1028  CA  GLY A  72      29.069 -13.376   7.794  1.00  0.00           C  
ATOM   1029  C   GLY A  72      27.545 -13.345   7.942  1.00  0.00           C  
ATOM   1030  O   GLY A  72      26.814 -13.496   6.959  1.00  0.00           O  
ATOM   1031  H   GLY A  72      29.739 -11.927   9.211  1.00  0.00           H  
ATOM   1032 1HA  GLY A  72      29.375 -12.733   6.969  1.00  0.00           H  
ATOM   1033 2HA  GLY A  72      29.400 -14.387   7.562  1.00  0.00           H  
ATOM   1034  N   GLY A  73      27.071 -13.135   9.176  1.00  0.00           N  
ATOM   1035  CA  GLY A  73      25.646 -13.049   9.457  1.00  0.00           C  
ATOM   1036  C   GLY A  73      25.148 -11.648   9.141  1.00  0.00           C  
ATOM   1037  O   GLY A  73      25.907 -10.804   8.636  1.00  0.00           O  
ATOM   1038  H   GLY A  73      27.715 -13.056   9.963  1.00  0.00           H  
ATOM   1039 1HA  GLY A  73      25.102 -13.784   8.864  1.00  0.00           H  
ATOM   1040 2HA  GLY A  73      25.468 -13.279  10.506  1.00  0.00           H  
ATOM   1041  N   GLN A  74      23.874 -11.379   9.427  1.00  0.00           N  
ATOM   1042  CA  GLN A  74      23.357 -10.062   9.065  1.00  0.00           C  
ATOM   1043  C   GLN A  74      22.117  -9.649   9.842  1.00  0.00           C  
ATOM   1044  O   GLN A  74      21.225 -10.455  10.133  1.00  0.00           O  
ATOM   1045  CB  GLN A  74      23.033 -10.036   7.558  1.00  0.00           C  
ATOM   1046  CG  GLN A  74      22.716  -8.681   6.948  1.00  0.00           C  
ATOM   1047  CD  GLN A  74      22.506  -8.824   5.447  1.00  0.00           C  
ATOM   1048  NE2 GLN A  74      23.514  -8.449   4.660  1.00  0.00           N  
ATOM   1049  OE1 GLN A  74      21.450  -9.288   4.989  1.00  0.00           O  
ATOM   1050  H   GLN A  74      23.278 -12.084   9.870  1.00  0.00           H  
ATOM   1051  HA  GLN A  74      24.130  -9.319   9.268  1.00  0.00           H  
ATOM   1052 1HB  GLN A  74      23.874 -10.449   7.000  1.00  0.00           H  
ATOM   1053 2HB  GLN A  74      22.175 -10.681   7.371  1.00  0.00           H  
ATOM   1054 1HG  GLN A  74      21.804  -8.281   7.379  1.00  0.00           H  
ATOM   1055 2HG  GLN A  74      23.546  -7.996   7.127  1.00  0.00           H  
ATOM   1056 1HE2 GLN A  74      23.425  -8.532   3.665  1.00  0.00           H  
ATOM   1057 2HE2 GLN A  74      24.360  -8.099   5.058  1.00  0.00           H  
ATOM   1058  N   VAL A  75      22.029  -8.361  10.119  1.00  0.00           N  
ATOM   1059  CA  VAL A  75      20.821  -7.801  10.694  1.00  0.00           C  
ATOM   1060  C   VAL A  75      20.179  -6.907   9.626  1.00  0.00           C  
ATOM   1061  O   VAL A  75      20.864  -6.193   8.905  1.00  0.00           O  
ATOM   1062  CB  VAL A  75      21.144  -7.090  12.027  1.00  0.00           C  
ATOM   1063  CG1 VAL A  75      19.873  -6.404  12.606  1.00  0.00           C  
ATOM   1064  CG2 VAL A  75      21.738  -8.124  12.990  1.00  0.00           C  
ATOM   1065  H   VAL A  75      22.820  -7.746   9.920  1.00  0.00           H  
ATOM   1066  HA  VAL A  75      20.124  -8.605  10.919  1.00  0.00           H  
ATOM   1067  HB  VAL A  75      21.859  -6.333  11.879  1.00  0.00           H  
ATOM   1068 1HG1 VAL A  75      20.124  -5.903  13.539  1.00  0.00           H  
ATOM   1069 2HG1 VAL A  75      19.503  -5.667  11.893  1.00  0.00           H  
ATOM   1070 3HG1 VAL A  75      19.097  -7.115  12.792  1.00  0.00           H  
ATOM   1071 1HG2 VAL A  75      21.963  -7.651  13.915  1.00  0.00           H  
ATOM   1072 2HG2 VAL A  75      21.046  -8.913  13.160  1.00  0.00           H  
ATOM   1073 3HG2 VAL A  75      22.649  -8.541  12.563  1.00  0.00           H  
ATOM   1074  N   ASN A  76      18.877  -7.041   9.425  1.00  0.00           N  
ATOM   1075  CA  ASN A  76      18.179  -6.290   8.383  1.00  0.00           C  
ATOM   1076  C   ASN A  76      17.059  -5.418   8.907  1.00  0.00           C  
ATOM   1077  O   ASN A  76      16.131  -5.888   9.571  1.00  0.00           O  
ATOM   1078  CB  ASN A  76      17.635  -7.221   7.300  1.00  0.00           C  
ATOM   1079  CG  ASN A  76      18.704  -7.804   6.421  1.00  0.00           C  
ATOM   1080  ND2 ASN A  76      19.081  -9.035   6.631  1.00  0.00           N  
ATOM   1081  OD1 ASN A  76      19.183  -7.112   5.519  1.00  0.00           O  
ATOM   1082  H   ASN A  76      18.341  -7.667  10.015  1.00  0.00           H  
ATOM   1083  HA  ASN A  76      18.894  -5.615   7.912  1.00  0.00           H  
ATOM   1084 1HB  ASN A  76      17.083  -8.038   7.773  1.00  0.00           H  
ATOM   1085 2HB  ASN A  76      16.931  -6.668   6.675  1.00  0.00           H  
ATOM   1086 1HD2 ASN A  76      19.798  -9.427   6.022  1.00  0.00           H  
ATOM   1087 2HD2 ASN A  76      18.672  -9.578   7.362  1.00  0.00           H  
ATOM   1088  N   ILE A  77      17.154  -4.128   8.618  1.00  0.00           N  
ATOM   1089  CA  ILE A  77      16.117  -3.213   9.043  1.00  0.00           C  
ATOM   1090  C   ILE A  77      15.288  -2.807   7.835  1.00  0.00           C  
ATOM   1091  O   ILE A  77      15.823  -2.290   6.861  1.00  0.00           O  
ATOM   1092  CB  ILE A  77      16.710  -1.965   9.695  1.00  0.00           C  
ATOM   1093  CG1 ILE A  77      17.522  -2.331  10.891  1.00  0.00           C  
ATOM   1094  CG2 ILE A  77      15.588  -0.995  10.029  1.00  0.00           C  
ATOM   1095  CD1 ILE A  77      18.231  -1.146  11.493  1.00  0.00           C  
ATOM   1096  H   ILE A  77      17.954  -3.781   8.087  1.00  0.00           H  
ATOM   1097  HA  ILE A  77      15.467  -3.707   9.761  1.00  0.00           H  
ATOM   1098  HB  ILE A  77      17.384  -1.489   9.007  1.00  0.00           H  
ATOM   1099 1HG1 ILE A  77      16.884  -2.785  11.613  1.00  0.00           H  
ATOM   1100 2HG1 ILE A  77      18.278  -3.063  10.601  1.00  0.00           H  
ATOM   1101 1HG2 ILE A  77      15.998  -0.101  10.477  1.00  0.00           H  
ATOM   1102 2HG2 ILE A  77      15.053  -0.728   9.119  1.00  0.00           H  
ATOM   1103 3HG2 ILE A  77      14.900  -1.461  10.721  1.00  0.00           H  
ATOM   1104 1HD1 ILE A  77      18.798  -1.474  12.355  1.00  0.00           H  
ATOM   1105 2HD1 ILE A  77      18.898  -0.699  10.752  1.00  0.00           H  
ATOM   1106 3HD1 ILE A  77      17.494  -0.413  11.805  1.00  0.00           H  
ATOM   1107  N   GLN A  78      13.989  -3.084   7.851  1.00  0.00           N  
ATOM   1108  CA  GLN A  78      13.187  -2.749   6.680  1.00  0.00           C  
ATOM   1109  C   GLN A  78      12.383  -1.488   6.950  1.00  0.00           C  
ATOM   1110  O   GLN A  78      11.614  -1.448   7.908  1.00  0.00           O  
ATOM   1111  CB  GLN A  78      12.279  -3.921   6.295  1.00  0.00           C  
ATOM   1112  CG  GLN A  78      11.508  -3.694   5.007  1.00  0.00           C  
ATOM   1113  CD  GLN A  78      10.700  -4.910   4.585  1.00  0.00           C  
ATOM   1114  NE2 GLN A  78      10.615  -5.173   3.277  1.00  0.00           N  
ATOM   1115  OE1 GLN A  78      10.160  -5.618   5.440  1.00  0.00           O  
ATOM   1116  H   GLN A  78      13.573  -3.529   8.664  1.00  0.00           H  
ATOM   1117  HA  GLN A  78      13.844  -2.551   5.849  1.00  0.00           H  
ATOM   1118 1HB  GLN A  78      12.884  -4.820   6.168  1.00  0.00           H  
ATOM   1119 2HB  GLN A  78      11.566  -4.113   7.096  1.00  0.00           H  
ATOM   1120 1HG  GLN A  78      10.834  -2.853   5.141  1.00  0.00           H  
ATOM   1121 2HG  GLN A  78      12.228  -3.473   4.217  1.00  0.00           H  
ATOM   1122 1HE2 GLN A  78      10.103  -5.970   2.959  1.00  0.00           H  
ATOM   1123 2HE2 GLN A  78      11.068  -4.564   2.589  1.00  0.00           H  
ATOM   1124  N   THR A  79      12.582  -0.452   6.127  1.00  0.00           N  
ATOM   1125  CA  THR A  79      11.918   0.835   6.331  1.00  0.00           C  
ATOM   1126  C   THR A  79      11.062   1.179   5.119  1.00  0.00           C  
ATOM   1127  O   THR A  79      11.577   1.319   4.011  1.00  0.00           O  
ATOM   1128  CB  THR A  79      12.968   1.942   6.513  1.00  0.00           C  
ATOM   1129  CG2 THR A  79      12.278   3.271   6.823  1.00  0.00           C  
ATOM   1130  OG1 THR A  79      13.822   1.608   7.613  1.00  0.00           O  
ATOM   1131  H   THR A  79      13.228  -0.565   5.350  1.00  0.00           H  
ATOM   1132  HA  THR A  79      11.278   0.784   7.211  1.00  0.00           H  
ATOM   1133  HB  THR A  79      13.565   2.038   5.607  1.00  0.00           H  
ATOM   1134  HG1 THR A  79      14.437   0.927   7.326  1.00  0.00           H  
ATOM   1135 1HG2 THR A  79      13.019   4.048   6.958  1.00  0.00           H  
ATOM   1136 2HG2 THR A  79      11.621   3.549   6.000  1.00  0.00           H  
ATOM   1137 3HG2 THR A  79      11.689   3.170   7.734  1.00  0.00           H  
ATOM   1138  N   ASN A  80       9.746   1.262   5.304  1.00  0.00           N  
ATOM   1139  CA  ASN A  80       8.831   1.516   4.180  1.00  0.00           C  
ATOM   1140  C   ASN A  80       9.057   0.515   3.036  1.00  0.00           C  
ATOM   1141  O   ASN A  80       8.941   0.856   1.860  1.00  0.00           O  
ATOM   1142  CB  ASN A  80       8.978   2.942   3.664  1.00  0.00           C  
ATOM   1143  CG  ASN A  80       7.807   3.387   2.797  1.00  0.00           C  
ATOM   1144  ND2 ASN A  80       8.104   4.178   1.791  1.00  0.00           N  
ATOM   1145  OD1 ASN A  80       6.651   3.019   3.025  1.00  0.00           O  
ATOM   1146  H   ASN A  80       9.378   1.156   6.243  1.00  0.00           H  
ATOM   1147  HA  ASN A  80       7.808   1.380   4.532  1.00  0.00           H  
ATOM   1148 1HB  ASN A  80       9.071   3.629   4.507  1.00  0.00           H  
ATOM   1149 2HB  ASN A  80       9.890   3.025   3.074  1.00  0.00           H  
ATOM   1150 1HD2 ASN A  80       7.383   4.501   1.178  1.00  0.00           H  
ATOM   1151 2HD2 ASN A  80       9.056   4.431   1.624  1.00  0.00           H  
ATOM   1152  N   GLY A  81       9.376  -0.721   3.394  1.00  0.00           N  
ATOM   1153  CA  GLY A  81       9.613  -1.796   2.441  1.00  0.00           C  
ATOM   1154  C   GLY A  81      11.086  -1.930   1.993  1.00  0.00           C  
ATOM   1155  O   GLY A  81      11.485  -2.988   1.495  1.00  0.00           O  
ATOM   1156  H   GLY A  81       9.453  -0.922   4.380  1.00  0.00           H  
ATOM   1157 1HA  GLY A  81       9.279  -2.733   2.881  1.00  0.00           H  
ATOM   1158 2HA  GLY A  81       8.991  -1.629   1.564  1.00  0.00           H  
ATOM   1159  N   GLN A  82      11.915  -0.907   2.226  1.00  0.00           N  
ATOM   1160  CA  GLN A  82      13.320  -0.946   1.805  1.00  0.00           C  
ATOM   1161  C   GLN A  82      14.240  -1.552   2.843  1.00  0.00           C  
ATOM   1162  O   GLN A  82      14.278  -1.117   3.991  1.00  0.00           O  
ATOM   1163  CB  GLN A  82      13.832   0.453   1.444  1.00  0.00           C  
ATOM   1164  CG  GLN A  82      15.342   0.505   1.082  1.00  0.00           C  
ATOM   1165  CD  GLN A  82      15.695  -0.214  -0.226  1.00  0.00           C  
ATOM   1166  NE2 GLN A  82      16.644  -1.163  -0.160  1.00  0.00           N  
ATOM   1167  OE1 GLN A  82      15.129   0.088  -1.286  1.00  0.00           O  
ATOM   1168  H   GLN A  82      11.572  -0.064   2.685  1.00  0.00           H  
ATOM   1169  HA  GLN A  82      13.383  -1.566   0.912  1.00  0.00           H  
ATOM   1170 1HB  GLN A  82      13.265   0.837   0.597  1.00  0.00           H  
ATOM   1171 2HB  GLN A  82      13.656   1.128   2.285  1.00  0.00           H  
ATOM   1172 1HG  GLN A  82      15.631   1.548   0.979  1.00  0.00           H  
ATOM   1173 2HG  GLN A  82      15.915   0.045   1.888  1.00  0.00           H  
ATOM   1174 1HE2 GLN A  82      16.916  -1.654  -0.985  1.00  0.00           H  
ATOM   1175 2HE2 GLN A  82      17.105  -1.391   0.736  1.00  0.00           H  
ATOM   1176  N   GLU A  83      14.993  -2.562   2.453  1.00  0.00           N  
ATOM   1177  CA  GLU A  83      15.893  -3.189   3.405  1.00  0.00           C  
ATOM   1178  C   GLU A  83      17.226  -2.453   3.551  1.00  0.00           C  
ATOM   1179  O   GLU A  83      17.837  -2.032   2.560  1.00  0.00           O  
ATOM   1180  CB  GLU A  83      16.138  -4.638   2.995  1.00  0.00           C  
ATOM   1181  CG  GLU A  83      14.883  -5.517   3.068  1.00  0.00           C  
ATOM   1182  CD  GLU A  83      15.129  -6.959   2.664  1.00  0.00           C  
ATOM   1183  OE1 GLU A  83      16.237  -7.281   2.304  1.00  0.00           O  
ATOM   1184  OE2 GLU A  83      14.203  -7.733   2.722  1.00  0.00           O1-
ATOM   1185  H   GLU A  83      14.931  -2.902   1.503  1.00  0.00           H  
ATOM   1186  HA  GLU A  83      15.416  -3.194   4.380  1.00  0.00           H  
ATOM   1187 1HB  GLU A  83      16.519  -4.672   1.975  1.00  0.00           H  
ATOM   1188 2HB  GLU A  83      16.898  -5.076   3.648  1.00  0.00           H  
ATOM   1189 1HG  GLU A  83      14.507  -5.498   4.092  1.00  0.00           H  
ATOM   1190 2HG  GLU A  83      14.113  -5.088   2.425  1.00  0.00           H  
ATOM   1191  N   ILE A  84      17.664  -2.328   4.805  1.00  0.00           N  
ATOM   1192  CA  ILE A  84      18.956  -1.778   5.173  1.00  0.00           C  
ATOM   1193  C   ILE A  84      19.751  -2.870   5.886  1.00  0.00           C  
ATOM   1194  O   ILE A  84      19.427  -3.207   7.027  1.00  0.00           O  
ATOM   1195  CB  ILE A  84      18.792  -0.635   6.185  1.00  0.00           C  
ATOM   1196  CG1 ILE A  84      17.907   0.474   5.613  1.00  0.00           C  
ATOM   1197  CG2 ILE A  84      20.171  -0.126   6.635  1.00  0.00           C  
ATOM   1198  CD1 ILE A  84      17.504   1.506   6.654  1.00  0.00           C  
ATOM   1199  H   ILE A  84      17.048  -2.617   5.555  1.00  0.00           H  
ATOM   1200  HA  ILE A  84      19.457  -1.416   4.286  1.00  0.00           H  
ATOM   1201  HB  ILE A  84      18.270  -1.016   7.041  1.00  0.00           H  
ATOM   1202 1HG1 ILE A  84      18.437   0.973   4.805  1.00  0.00           H  
ATOM   1203 2HG1 ILE A  84      16.993   0.027   5.211  1.00  0.00           H  
ATOM   1204 1HG2 ILE A  84      20.045   0.661   7.379  1.00  0.00           H  
ATOM   1205 2HG2 ILE A  84      20.741  -0.952   7.073  1.00  0.00           H  
ATOM   1206 3HG2 ILE A  84      20.712   0.270   5.777  1.00  0.00           H  
ATOM   1207 1HD1 ILE A  84      16.870   2.261   6.191  1.00  0.00           H  
ATOM   1208 2HD1 ILE A  84      16.952   1.013   7.459  1.00  0.00           H  
ATOM   1209 3HD1 ILE A  84      18.396   1.983   7.061  1.00  0.00           H  
ATOM   1210  N   PRO A  85      20.726  -3.516   5.253  1.00  0.00           N  
ATOM   1211  CA  PRO A  85      21.492  -4.555   5.884  1.00  0.00           C  
ATOM   1212  C   PRO A  85      22.462  -3.941   6.860  1.00  0.00           C  
ATOM   1213  O   PRO A  85      22.986  -2.848   6.626  1.00  0.00           O  
ATOM   1214  CB  PRO A  85      22.190  -5.231   4.709  1.00  0.00           C  
ATOM   1215  CG  PRO A  85      22.335  -4.119   3.673  1.00  0.00           C  
ATOM   1216  CD  PRO A  85      21.095  -3.224   3.864  1.00  0.00           C  
ATOM   1217  HA  PRO A  85      20.820  -5.256   6.398  1.00  0.00           H  
ATOM   1218 1HB  PRO A  85      23.158  -5.631   5.042  1.00  0.00           H  
ATOM   1219 2HB  PRO A  85      21.585  -6.083   4.358  1.00  0.00           H  
ATOM   1220 1HG  PRO A  85      23.279  -3.577   3.836  1.00  0.00           H  
ATOM   1221 2HG  PRO A  85      22.386  -4.552   2.663  1.00  0.00           H  
ATOM   1222 1HD  PRO A  85      21.407  -2.178   3.747  1.00  0.00           H  
ATOM   1223 2HD  PRO A  85      20.280  -3.504   3.175  1.00  0.00           H  
ATOM   1224  N   ILE A  86      22.769  -4.699   7.886  1.00  0.00           N  
ATOM   1225  CA  ILE A  86      23.793  -4.422   8.858  1.00  0.00           C  
ATOM   1226  C   ILE A  86      24.714  -5.628   8.913  1.00  0.00           C  
ATOM   1227  O   ILE A  86      24.428  -6.599   9.621  1.00  0.00           O  
ATOM   1228  CB  ILE A  86      23.168  -4.185  10.238  1.00  0.00           C  
ATOM   1229  CG1 ILE A  86      22.157  -3.078  10.179  1.00  0.00           C  
ATOM   1230  CG2 ILE A  86      24.210  -4.052  11.347  1.00  0.00           C  
ATOM   1231  CD1 ILE A  86      21.499  -2.843  11.477  1.00  0.00           C  
ATOM   1232  H   ILE A  86      22.224  -5.538   8.021  1.00  0.00           H  
ATOM   1233  HA  ILE A  86      24.336  -3.531   8.566  1.00  0.00           H  
ATOM   1234  HB  ILE A  86      22.598  -5.036  10.437  1.00  0.00           H  
ATOM   1235 1HG1 ILE A  86      22.615  -2.194   9.834  1.00  0.00           H  
ATOM   1236 2HG1 ILE A  86      21.375  -3.346   9.464  1.00  0.00           H  
ATOM   1237 1HG2 ILE A  86      23.707  -3.962  12.308  1.00  0.00           H  
ATOM   1238 2HG2 ILE A  86      24.840  -4.941  11.350  1.00  0.00           H  
ATOM   1239 3HG2 ILE A  86      24.820  -3.202  11.191  1.00  0.00           H  
ATOM   1240 1HD1 ILE A  86      20.796  -2.053  11.358  1.00  0.00           H  
ATOM   1241 2HD1 ILE A  86      20.992  -3.743  11.804  1.00  0.00           H  
ATOM   1242 3HD1 ILE A  86      22.243  -2.555  12.218  1.00  0.00           H  
ATOM   1243  N   PRO A  87      25.760  -5.679   8.087  1.00  0.00           N  
ATOM   1244  CA  PRO A  87      26.669  -6.794   8.021  1.00  0.00           C  
ATOM   1245  C   PRO A  87      27.319  -7.039   9.354  1.00  0.00           C  
ATOM   1246  O   PRO A  87      27.791  -6.094   9.992  1.00  0.00           O  
ATOM   1247  CB  PRO A  87      27.723  -6.304   7.015  1.00  0.00           C  
ATOM   1248  CG  PRO A  87      27.001  -5.275   6.174  1.00  0.00           C  
ATOM   1249  CD  PRO A  87      26.061  -4.587   7.139  1.00  0.00           C  
ATOM   1250  HA  PRO A  87      26.143  -7.695   7.667  1.00  0.00           H  
ATOM   1251 1HB  PRO A  87      28.586  -5.889   7.553  1.00  0.00           H  
ATOM   1252 2HB  PRO A  87      28.096  -7.156   6.427  1.00  0.00           H  
ATOM   1253 1HG  PRO A  87      27.725  -4.578   5.722  1.00  0.00           H  
ATOM   1254 2HG  PRO A  87      26.471  -5.764   5.344  1.00  0.00           H  
ATOM   1255 1HD  PRO A  87      26.557  -3.749   7.652  1.00  0.00           H  
ATOM   1256 2HD  PRO A  87      25.183  -4.268   6.582  1.00  0.00           H  
ATOM   1257  N   ILE A  88      27.431  -8.296   9.738  1.00  0.00           N  
ATOM   1258  CA  ILE A  88      28.171  -8.606  10.933  1.00  0.00           C  
ATOM   1259  C   ILE A  88      29.481  -9.186  10.411  1.00  0.00           C  
ATOM   1260  O   ILE A  88      29.527 -10.290   9.875  1.00  0.00           O  
ATOM   1261  CB  ILE A  88      27.369  -9.540  11.860  1.00  0.00           C  
ATOM   1262  CG1 ILE A  88      25.956  -8.898  12.161  1.00  0.00           C  
ATOM   1263  CG2 ILE A  88      28.158  -9.816  13.130  1.00  0.00           C  
ATOM   1264  CD1 ILE A  88      25.989  -7.532  12.825  1.00  0.00           C  
ATOM   1265  H   ILE A  88      26.991  -9.056   9.209  1.00  0.00           H  
ATOM   1266  HA  ILE A  88      28.393  -7.693  11.485  1.00  0.00           H  
ATOM   1267  HB  ILE A  88      27.188 -10.487  11.345  1.00  0.00           H  
ATOM   1268 1HG1 ILE A  88      25.415  -8.803  11.222  1.00  0.00           H  
ATOM   1269 2HG1 ILE A  88      25.407  -9.556  12.811  1.00  0.00           H  
ATOM   1270 1HG2 ILE A  88      27.600 -10.489  13.779  1.00  0.00           H  
ATOM   1271 2HG2 ILE A  88      29.105 -10.276  12.860  1.00  0.00           H  
ATOM   1272 3HG2 ILE A  88      28.343  -8.879  13.656  1.00  0.00           H  
ATOM   1273 1HD1 ILE A  88      24.968  -7.182  12.981  1.00  0.00           H  
ATOM   1274 2HD1 ILE A  88      26.500  -7.602  13.787  1.00  0.00           H  
ATOM   1275 3HD1 ILE A  88      26.514  -6.824  12.191  1.00  0.00           H  
ATOM   1276  N   THR A  89      30.526  -8.393  10.491  1.00  0.00           N  
ATOM   1277  CA  THR A  89      31.816  -8.711   9.902  1.00  0.00           C  
ATOM   1278  C   THR A  89      32.684  -9.468  10.910  1.00  0.00           C  
ATOM   1279  O   THR A  89      32.317  -9.527  12.091  1.00  0.00           O  
ATOM   1280  CB  THR A  89      32.484  -7.382   9.466  1.00  0.00           C  
ATOM   1281  CG2 THR A  89      31.503  -6.615   8.586  1.00  0.00           C  
ATOM   1282  OG1 THR A  89      32.775  -6.584  10.614  1.00  0.00           O  
ATOM   1283  H   THR A  89      30.398  -7.499  10.943  1.00  0.00           H  
ATOM   1284  HA  THR A  89      31.645  -9.331   9.026  1.00  0.00           H  
ATOM   1285  HB  THR A  89      33.385  -7.547   8.916  1.00  0.00           H  
ATOM   1286  HG1 THR A  89      33.070  -5.711  10.325  1.00  0.00           H  
ATOM   1287 1HG2 THR A  89      31.948  -5.668   8.283  1.00  0.00           H  
ATOM   1288 2HG2 THR A  89      31.269  -7.205   7.701  1.00  0.00           H  
ATOM   1289 3HG2 THR A  89      30.587  -6.420   9.140  1.00  0.00           H  
ATOM   1290  N   PRO A  90      33.795 -10.099  10.483  1.00  0.00           N  
ATOM   1291  CA  PRO A  90      34.793 -10.728  11.329  1.00  0.00           C  
ATOM   1292  C   PRO A  90      35.818  -9.726  11.813  1.00  0.00           C  
ATOM   1293  O   PRO A  90      35.454  -8.730  12.440  1.00  0.00           O  
ATOM   1294  CB  PRO A  90      35.432 -11.764  10.394  1.00  0.00           C  
ATOM   1295  CG  PRO A  90      35.296 -11.175   9.005  1.00  0.00           C  
ATOM   1296  CD  PRO A  90      34.012 -10.351   9.024  1.00  0.00           C  
ATOM   1297  OXT PRO A  90      36.952 -10.148  11.977  1.00  0.00           O1-
ATOM   1298  HA  PRO A  90      34.306 -11.208  12.186  1.00  0.00           H  
ATOM   1299 1HB  PRO A  90      36.485 -11.913  10.676  1.00  0.00           H  
ATOM   1300 2HB  PRO A  90      34.949 -12.738  10.501  1.00  0.00           H  
ATOM   1301 1HG  PRO A  90      36.182 -10.566   8.768  1.00  0.00           H  
ATOM   1302 2HG  PRO A  90      35.263 -11.984   8.258  1.00  0.00           H  
ATOM   1303 1HD  PRO A  90      34.201  -9.447   8.465  1.00  0.00           H  
ATOM   1304 2HD  PRO A  90      33.188 -10.938   8.596  1.00  0.00           H  
END
