# Supplementary material for: Scaffolding protein functional sites using deep learning
Source: Science. Author manuscript; Available in PMC 2022 Oct 31. (PMC9621694; doi:10.1126/science.abn2100)
Supplement: Data S1 [file NIHMS1830590-supplement-Data_S1.zip › hcA_2_AF.pdb]

ATOM      1  N   THR A   1      17.780  15.580 -12.570  1.00  0.00           N  
ATOM      2  CA  THR A   1      17.030  14.359 -12.847  1.00  0.00           C  
ATOM      3  C   THR A   1      15.969  14.122 -11.777  1.00  0.00           C  
ATOM      4  O   THR A   1      16.034  14.702 -10.691  1.00  0.00           O  
ATOM      5  CB  THR A   1      17.962  13.137 -12.930  1.00  0.00           C  
ATOM      6  CG2 THR A   1      18.799  13.169 -14.205  1.00  0.00           C  
ATOM      7  OG1 THR A   1      18.838  13.133 -11.796  1.00  0.00           O  
ATOM      8  N   GLU A   2      14.785  13.791 -12.034  1.00  0.00           N  
ATOM      9  CA  GLU A   2      13.545  13.475 -11.330  1.00  0.00           C  
ATOM     10  C   GLU A   2      13.824  12.999  -9.908  1.00  0.00           C  
ATOM     11  O   GLU A   2      13.104  13.360  -8.975  1.00  0.00           O  
ATOM     12  CB  GLU A   2      12.749  12.412 -12.094  1.00  0.00           C  
ATOM     13  CG  GLU A   2      11.309  12.268 -11.623  1.00  0.00           C  
ATOM     14  CD  GLU A   2      10.507  11.273 -12.446  1.00  0.00           C  
ATOM     15  OE1 GLU A   2       9.384  10.905 -12.030  1.00  0.00           O  
ATOM     16  OE2 GLU A   2      11.005  10.854 -13.516  1.00  0.00           O1-
ATOM     17  N   ALA A   3      15.070  12.364  -9.594  1.00  0.00           N  
ATOM     18  CA  ALA A   3      15.403  11.837  -8.273  1.00  0.00           C  
ATOM     19  C   ALA A   3      15.869  12.952  -7.341  1.00  0.00           C  
ATOM     20  O   ALA A   3      15.493  12.986  -6.166  1.00  0.00           O  
ATOM     21  CB  ALA A   3      16.478  10.759  -8.386  1.00  0.00           C  
ATOM     22  N   ALA A   4      16.702  13.938  -7.856  1.00  0.00           N  
ATOM     23  CA  ALA A   4      17.052  15.117  -7.067  1.00  0.00           C  
ATOM     24  C   ALA A   4      15.811  15.936  -6.723  1.00  0.00           C  
ATOM     25  O   ALA A   4      15.692  16.455  -5.610  1.00  0.00           O  
ATOM     26  CB  ALA A   4      18.063  15.980  -7.819  1.00  0.00           C  
ATOM     27  N   ALA A   5      14.854  15.882  -7.706  1.00  0.00           N  
ATOM     28  CA  ALA A   5      13.607  16.609  -7.483  1.00  0.00           C  
ATOM     29  C   ALA A   5      12.771  15.945  -6.392  1.00  0.00           C  
ATOM     30  O   ALA A   5      12.158  16.629  -5.569  1.00  0.00           O  
ATOM     31  CB  ALA A   5      12.806  16.703  -8.780  1.00  0.00           C  
ATOM     32  N   ALA A   6      12.819  14.550  -6.360  1.00  0.00           N  
ATOM     33  CA  ALA A   6      12.058  13.832  -5.341  1.00  0.00           C  
ATOM     34  C   ALA A   6      12.643  14.065  -3.952  1.00  0.00           C  
ATOM     35  O   ALA A   6      11.903  14.270  -2.987  1.00  0.00           O  
ATOM     36  CB  ALA A   6      12.024  12.338  -5.656  1.00  0.00           C  
ATOM     37  N   ALA A   7      14.070  14.046  -3.873  1.00  0.00           N  
ATOM     38  CA  ALA A   7      14.718  14.325  -2.595  1.00  0.00           C  
ATOM     39  C   ALA A   7      14.408  15.742  -2.121  1.00  0.00           C  
ATOM     40  O   ALA A   7      14.120  15.960  -0.941  1.00  0.00           O  
ATOM     41  CB  ALA A   7      16.227  14.123  -2.707  1.00  0.00           C  
ATOM     42  N   ALA A   8      14.457  16.661  -3.125  1.00  0.00           N  
ATOM     43  CA  ALA A   8      14.182  18.054  -2.786  1.00  0.00           C  
ATOM     44  C   ALA A   8      12.744  18.227  -2.303  1.00  0.00           C  
ATOM     45  O   ALA A   8      12.473  19.039  -1.414  1.00  0.00           O  
ATOM     46  CB  ALA A   8      14.448  18.958  -3.987  1.00  0.00           C  
ATOM     47  N   SER A   9      11.810  17.402  -2.926  1.00  0.00           N  
ATOM     48  CA  SER A   9      10.409  17.502  -2.530  1.00  0.00           C  
ATOM     49  C   SER A   9      10.193  16.954  -1.123  1.00  0.00           C  
ATOM     50  O   SER A   9       9.175  17.242  -0.488  1.00  0.00           O  
ATOM     51  CB  SER A   9       9.517  16.753  -3.521  1.00  0.00           C  
ATOM     52  OG  SER A   9       9.676  15.352  -3.382  1.00  0.00           O  
ATOM     53  N   ALA A  10      11.147  16.290  -0.672  1.00  0.00           N  
ATOM     54  CA  ALA A  10      10.998  15.655   0.635  1.00  0.00           C  
ATOM     55  C   ALA A  10      11.418  16.601   1.756  1.00  0.00           C  
ATOM     56  O   ALA A  10      11.065  16.392   2.918  1.00  0.00           O  
ATOM     57  CB  ALA A  10      11.815  14.366   0.696  1.00  0.00           C  
ATOM     58  N   TYR A  11      12.123  17.689   1.373  1.00  0.00           N  
ATOM     59  CA  TYR A  11      12.643  18.600   2.386  1.00  0.00           C  
ATOM     60  C   TYR A  11      11.510  19.247   3.173  1.00  0.00           C  
ATOM     61  O   TYR A  11      10.520  19.696   2.592  1.00  0.00           O  
ATOM     62  CB  TYR A  11      13.514  19.682   1.738  1.00  0.00           C  
ATOM     63  CG  TYR A  11      14.799  19.154   1.148  1.00  0.00           C  
ATOM     64  CD1 TYR A  11      15.689  18.411   1.918  1.00  0.00           C  
ATOM     65  CD2 TYR A  11      15.124  19.399  -0.182  1.00  0.00           C  
ATOM     66  CE1 TYR A  11      16.875  17.925   1.379  1.00  0.00           C  
ATOM     67  CE2 TYR A  11      16.308  18.917  -0.732  1.00  0.00           C  
ATOM     68  CZ  TYR A  11      17.175  18.181   0.055  1.00  0.00           C  
ATOM     69  OH  TYR A  11      18.348  17.703  -0.484  1.00  0.00           O  
ATOM     70  N   GLY A  12      11.624  19.195   4.443  1.00  0.00           N  
ATOM     71  CA  GLY A  12      10.692  19.847   5.347  1.00  0.00           C  
ATOM     72  C   GLY A  12       9.467  19.005   5.653  1.00  0.00           C  
ATOM     73  O   GLY A  12       8.549  19.462   6.336  1.00  0.00           O  
ATOM     74  N   ARG A  13       9.457  17.761   5.063  1.00  0.00           N  
ATOM     75  CA  ARG A  13       8.321  16.876   5.304  1.00  0.00           C  
ATOM     76  C   ARG A  13       8.656  15.835   6.368  1.00  0.00           C  
ATOM     77  O   ARG A  13       9.813  15.437   6.510  1.00  0.00           O  
ATOM     78  CB  ARG A  13       7.894  16.184   4.009  1.00  0.00           C  
ATOM     79  CG  ARG A  13       7.392  17.138   2.937  1.00  0.00           C  
ATOM     80  CD  ARG A  13       6.965  16.398   1.677  1.00  0.00           C  
ATOM     81  NE  ARG A  13       6.430  17.310   0.670  1.00  0.00           N  
ATOM     82  CZ  ARG A  13       6.030  16.947  -0.545  1.00  0.00           C  
ATOM     83  NH1 ARG A  13       6.096  15.678  -0.930  1.00  0.00           N1+
ATOM     84  NH2 ARG A  13       5.559  17.861  -1.382  1.00  0.00           N  
ATOM     85  N   THR A  14       7.671  15.535   7.166  1.00  0.00           N  
ATOM     86  CA  THR A  14       7.803  14.492   8.177  1.00  0.00           C  
ATOM     87  C   THR A  14       7.068  13.225   7.747  1.00  0.00           C  
ATOM     88  O   THR A  14       5.923  13.288   7.295  1.00  0.00           O  
ATOM     89  CB  THR A  14       7.264  14.963   9.540  1.00  0.00           C  
ATOM     90  CG2 THR A  14       7.402  13.870  10.594  1.00  0.00           C  
ATOM     91  OG1 THR A  14       8.001  16.117   9.965  1.00  0.00           O  
ATOM     92  N   TYR A  15       7.805  12.143   7.898  1.00  0.00           N  
ATOM     93  CA  TYR A  15       7.276  10.862   7.443  1.00  0.00           C  
ATOM     94  C   TYR A  15       7.150   9.881   8.602  1.00  0.00           C  
ATOM     95  O   TYR A  15       7.939   9.924   9.550  1.00  0.00           O  
ATOM     96  CB  TYR A  15       8.173  10.268   6.352  1.00  0.00           C  
ATOM     97  CG  TYR A  15       8.333  11.160   5.146  1.00  0.00           C  
ATOM     98  CD1 TYR A  15       7.498  11.025   4.038  1.00  0.00           C  
ATOM     99  CD2 TYR A  15       9.319  12.142   5.110  1.00  0.00           C  
ATOM    100  CE1 TYR A  15       7.644  11.844   2.924  1.00  0.00           C  
ATOM    101  CE2 TYR A  15       9.472  12.966   4.000  1.00  0.00           C  
ATOM    102  CZ  TYR A  15       8.631  12.811   2.914  1.00  0.00           C  
ATOM    103  OH  TYR A  15       8.779  13.624   1.813  1.00  0.00           O  
ATOM    104  N   LEU A  16       6.104   9.086   8.492  1.00  0.00           N  
ATOM    105  CA  LEU A  16       6.025   7.931   9.378  1.00  0.00           C  
ATOM    106  C   LEU A  16       6.985   6.834   8.930  1.00  0.00           C  
ATOM    107  O   LEU A  16       7.073   6.530   7.738  1.00  0.00           O  
ATOM    108  CB  LEU A  16       4.594   7.387   9.422  1.00  0.00           C  
ATOM    109  CG  LEU A  16       3.565   8.242  10.164  1.00  0.00           C  
ATOM    110  CD1 LEU A  16       2.159   7.705   9.925  1.00  0.00           C  
ATOM    111  CD2 LEU A  16       3.881   8.282  11.656  1.00  0.00           C  
ATOM    112  N   VAL A  17       7.792   6.331   9.957  1.00  0.00           N  
ATOM    113  CA  VAL A  17       8.772   5.317   9.580  1.00  0.00           C  
ATOM    114  C   VAL A  17       8.555   4.055  10.411  1.00  0.00           C  
ATOM    115  O   VAL A  17       8.262   4.134  11.606  1.00  0.00           O  
ATOM    116  CB  VAL A  17      10.217   5.832   9.757  1.00  0.00           C  
ATOM    117  CG1 VAL A  17      11.226   4.747   9.379  1.00  0.00           C  
ATOM    118  CG2 VAL A  17      10.443   7.089   8.921  1.00  0.00           C  
ATOM    119  N   PHE A  18       8.582   2.837   9.704  1.00  0.00           N  
ATOM    120  CA  PHE A  18       8.577   1.524  10.340  1.00  0.00           C  
ATOM    121  C   PHE A  18       9.940   0.855  10.206  1.00  0.00           C  
ATOM    122  O   PHE A  18      10.525   0.838   9.121  1.00  0.00           O  
ATOM    123  CB  PHE A  18       7.491   0.634   9.729  1.00  0.00           C  
ATOM    124  CG  PHE A  18       6.102   1.202   9.848  1.00  0.00           C  
ATOM    125  CD1 PHE A  18       5.282   0.852  10.914  1.00  0.00           C  
ATOM    126  CD2 PHE A  18       5.618   2.085   8.893  1.00  0.00           C  
ATOM    127  CE1 PHE A  18       3.996   1.376  11.026  1.00  0.00           C  
ATOM    128  CE2 PHE A  18       4.334   2.613   8.998  1.00  0.00           C  
ATOM    129  CZ  PHE A  18       3.524   2.256  10.065  1.00  0.00           C  
ATOM    130  N   HIS A  19      10.412   0.464  11.373  1.00  0.00           N  
ATOM    131  CA  HIS A  19      11.693  -0.236  11.366  1.00  0.00           C  
ATOM    132  C   HIS A  19      11.557  -1.640  11.946  1.00  0.00           C  
ATOM    133  O   HIS A  19      11.005  -1.815  13.035  1.00  0.00           O  
ATOM    134  CB  HIS A  19      12.741   0.557  12.147  1.00  0.00           C  
ATOM    135  CG  HIS A  19      14.063  -0.135  12.250  1.00  0.00           C  
ATOM    136  CD2 HIS A  19      14.830  -0.730  11.307  1.00  0.00           C  
ATOM    137  ND1 HIS A  19      14.740  -0.272  13.442  1.00  0.00           N  
ATOM    138  CE1 HIS A  19      15.872  -0.923  13.227  1.00  0.00           C  
ATOM    139  NE2 HIS A  19      15.949  -1.212  11.938  1.00  0.00           N  
ATOM    140  N   PHE A  20      12.111  -2.616  11.065  1.00  0.00           N  
ATOM    141  CA  PHE A  20      12.099  -4.000  11.522  1.00  0.00           C  
ATOM    142  C   PHE A  20      13.515  -4.502  11.772  1.00  0.00           C  
ATOM    143  O   PHE A  20      14.389  -4.368  10.913  1.00  0.00           O  
ATOM    144  CB  PHE A  20      11.397  -4.900  10.498  1.00  0.00           C  
ATOM    145  CG  PHE A  20      11.420  -6.361  10.856  1.00  0.00           C  
ATOM    146  CD1 PHE A  20      12.228  -7.250  10.159  1.00  0.00           C  
ATOM    147  CD2 PHE A  20      10.633  -6.846  11.892  1.00  0.00           C  
ATOM    148  CE1 PHE A  20      12.252  -8.603  10.489  1.00  0.00           C  
ATOM    149  CE2 PHE A  20      10.650  -8.197  12.228  1.00  0.00           C  
ATOM    150  CZ  PHE A  20      11.460  -9.073  11.524  1.00  0.00           C  
ATOM    151  N   HIS A  21      13.824  -4.875  13.005  1.00  0.00           N  
ATOM    152  CA  HIS A  21      15.066  -5.560  13.339  1.00  0.00           C  
ATOM    153  C   HIS A  21      14.935  -7.067  13.137  1.00  0.00           C  
ATOM    154  O   HIS A  21      14.360  -7.762  13.978  1.00  0.00           O  
ATOM    155  CB  HIS A  21      15.474  -5.258  14.781  1.00  0.00           C  
ATOM    156  CG  HIS A  21      16.898  -5.597  15.086  1.00  0.00           C  
ATOM    157  CD2 HIS A  21      18.012  -4.826  15.103  1.00  0.00           C  
ATOM    158  ND1 HIS A  21      17.305  -6.871  15.419  1.00  0.00           N  
ATOM    159  CE1 HIS A  21      18.611  -6.868  15.631  1.00  0.00           C  
ATOM    160  NE2 HIS A  21      19.063  -5.641  15.446  1.00  0.00           N  
ATOM    161  N   PRO A  22      15.479  -7.650  11.963  1.00  0.00           N  
ATOM    162  CA  PRO A  22      15.265  -9.076  11.708  1.00  0.00           C  
ATOM    163  C   PRO A  22      15.848  -9.966  12.804  1.00  0.00           C  
ATOM    164  O   PRO A  22      15.272 -11.009  13.127  1.00  0.00           O  
ATOM    165  CB  PRO A  22      15.988  -9.307  10.378  1.00  0.00           C  
ATOM    166  CG  PRO A  22      16.923  -8.148  10.245  1.00  0.00           C  
ATOM    167  CD  PRO A  22      16.347  -6.982  10.995  1.00  0.00           C  
ATOM    168  N   ALA A  23      16.971  -9.422  13.387  1.00  0.00           N  
ATOM    169  CA  ALA A  23      17.664 -10.260  14.361  1.00  0.00           C  
ATOM    170  C   ALA A  23      16.847 -10.402  15.642  1.00  0.00           C  
ATOM    171  O   ALA A  23      16.842 -11.465  16.268  1.00  0.00           O  
ATOM    172  CB  ALA A  23      19.043  -9.683  14.673  1.00  0.00           C  
ATOM    173  N   ARG A  24      16.030  -9.419  15.983  1.00  0.00           N  
ATOM    174  CA  ARG A  24      15.263  -9.437  17.225  1.00  0.00           C  
ATOM    175  C   ARG A  24      13.768  -9.544  16.943  1.00  0.00           C  
ATOM    176  O   ARG A  24      12.956  -9.562  17.870  1.00  0.00           O  
ATOM    177  CB  ARG A  24      15.551  -8.181  18.053  1.00  0.00           C  
ATOM    178  CG  ARG A  24      16.998  -8.060  18.504  1.00  0.00           C  
ATOM    179  CD  ARG A  24      17.240  -6.775  19.282  1.00  0.00           C  
ATOM    180  NE  ARG A  24      18.643  -6.627  19.657  1.00  0.00           N  
ATOM    181  CZ  ARG A  24      19.163  -5.552  20.242  1.00  0.00           C  
ATOM    182  NH1 ARG A  24      18.402  -4.503  20.533  1.00  0.00           N1+
ATOM    183  NH2 ARG A  24      20.454  -5.525  20.540  1.00  0.00           N  
ATOM    184  N   ALA A  25      13.414  -9.678  15.626  1.00  0.00           N  
ATOM    185  CA  ALA A  25      12.005  -9.742  15.245  1.00  0.00           C  
ATOM    186  C   ALA A  25      11.206  -8.622  15.904  1.00  0.00           C  
ATOM    187  O   ALA A  25      10.098  -8.847  16.396  1.00  0.00           O  
ATOM    188  CB  ALA A  25      11.415 -11.101  15.615  1.00  0.00           C  
ATOM    189  N   GLN A  26      11.812  -7.432  15.980  1.00  0.00           N  
ATOM    190  CA  GLN A  26      11.153  -6.272  16.572  1.00  0.00           C  
ATOM    191  C   GLN A  26      10.809  -5.234  15.508  1.00  0.00           C  
ATOM    192  O   GLN A  26      11.574  -5.025  14.565  1.00  0.00           O  
ATOM    193  CB  GLN A  26      12.036  -5.644  17.651  1.00  0.00           C  
ATOM    194  CG  GLN A  26      12.204  -6.513  18.890  1.00  0.00           C  
ATOM    195  CD  GLN A  26      13.121  -5.888  19.925  1.00  0.00           C  
ATOM    196  NE2 GLN A  26      13.005  -6.338  21.171  1.00  0.00           N  
ATOM    197  OE1 GLN A  26      13.929  -5.007  19.610  1.00  0.00           O  
ATOM    198  N   LEU A  27       9.579  -4.735  15.674  1.00  0.00           N  
ATOM    199  CA  LEU A  27       9.122  -3.647  14.818  1.00  0.00           C  
ATOM    200  C   LEU A  27       9.079  -2.331  15.585  1.00  0.00           C  
ATOM    201  O   LEU A  27       8.560  -2.275  16.702  1.00  0.00           O  
ATOM    202  CB  LEU A  27       7.737  -3.962  14.246  1.00  0.00           C  
ATOM    203  CG  LEU A  27       7.150  -2.930  13.281  1.00  0.00           C  
ATOM    204  CD1 LEU A  27       7.836  -3.028  11.921  1.00  0.00           C  
ATOM    205  CD2 LEU A  27       5.644  -3.123  13.140  1.00  0.00           C  
ATOM    206  N   HIS A  28       9.749  -1.304  14.924  1.00  0.00           N  
ATOM    207  CA  HIS A  28       9.763  -0.002  15.581  1.00  0.00           C  
ATOM    208  C   HIS A  28       9.080   1.054  14.720  1.00  0.00           C  
ATOM    209  O   HIS A  28       9.191   1.030  13.492  1.00  0.00           O  
ATOM    210  CB  HIS A  28      11.199   0.425  15.895  1.00  0.00           C  
ATOM    211  CG  HIS A  28      11.947  -0.562  16.731  1.00  0.00           C  
ATOM    212  CD2 HIS A  28      12.806  -1.550  16.386  1.00  0.00           C  
ATOM    213  ND1 HIS A  28      11.849  -0.600  18.106  1.00  0.00           N  
ATOM    214  CE1 HIS A  28      12.618  -1.570  18.570  1.00  0.00           C  
ATOM    215  NE2 HIS A  28      13.211  -2.162  17.546  1.00  0.00           N  
ATOM    216  N   LEU A  29       8.289   1.952  15.394  1.00  0.00           N  
ATOM    217  CA  LEU A  29       7.623   3.064  14.725  1.00  0.00           C  
ATOM    218  C   LEU A  29       8.245   4.395  15.131  1.00  0.00           C  
ATOM    219  O   LEU A  29       8.502   4.629  16.314  1.00  0.00           O  
ATOM    220  CB  LEU A  29       6.127   3.067  15.047  1.00  0.00           C  
ATOM    221  CG  LEU A  29       5.299   4.191  14.423  1.00  0.00           C  
ATOM    222  CD1 LEU A  29       5.217   4.009  12.910  1.00  0.00           C  
ATOM    223  CD2 LEU A  29       3.904   4.234  15.037  1.00  0.00           C  
ATOM    224  N   GLY A  30       8.497   5.191  14.150  1.00  0.00           N  
ATOM    225  CA  GLY A  30       9.071   6.499  14.425  1.00  0.00           C  
ATOM    226  C   GLY A  30       8.729   7.533  13.368  1.00  0.00           C  
ATOM    227  O   GLY A  30       7.757   7.374  12.628  1.00  0.00           O  
ATOM    228  N   LEU A  31       9.315   8.723  13.570  1.00  0.00           N  
ATOM    229  CA  LEU A  31       9.153   9.801  12.602  1.00  0.00           C  
ATOM    230  C   LEU A  31      10.490  10.165  11.966  1.00  0.00           C  
ATOM    231  O   LEU A  31      11.533  10.096  12.620  1.00  0.00           O  
ATOM    232  CB  LEU A  31       8.541  11.035  13.270  1.00  0.00           C  
ATOM    233  CG  LEU A  31       7.146  10.857  13.871  1.00  0.00           C  
ATOM    234  CD1 LEU A  31       6.754  12.093  14.676  1.00  0.00           C  
ATOM    235  CD2 LEU A  31       6.122  10.579  12.775  1.00  0.00           C  
ATOM    236  N   LEU A  32      10.422  10.545  10.689  1.00  0.00           N  
ATOM    237  CA  LEU A  32      11.604  10.965   9.943  1.00  0.00           C  
ATOM    238  C   LEU A  32      11.368  12.309   9.261  1.00  0.00           C  
ATOM    239  O   LEU A  32      10.360  12.493   8.573  1.00  0.00           O  
ATOM    240  CB  LEU A  32      11.983   9.910   8.900  1.00  0.00           C  
ATOM    241  CG  LEU A  32      13.184  10.235   8.013  1.00  0.00           C  
ATOM    242  CD1 LEU A  32      14.077   9.008   7.858  1.00  0.00           C  
ATOM    243  CD2 LEU A  32      12.724  10.742   6.650  1.00  0.00           C  
ATOM    244  N   THR A  33      12.278  13.197   9.465  1.00  0.00           N  
ATOM    245  CA  THR A  33      12.226  14.473   8.760  1.00  0.00           C  
ATOM    246  C   THR A  33      13.515  14.714   7.981  1.00  0.00           C  
ATOM    247  O   THR A  33      14.612  14.523   8.509  1.00  0.00           O  
ATOM    248  CB  THR A  33      11.987  15.641   9.736  1.00  0.00           C  
ATOM    249  CG2 THR A  33      11.780  16.952   8.984  1.00  0.00           C  
ATOM    250  OG1 THR A  33      10.823  15.367  10.525  1.00  0.00           O  
ATOM    251  N   ILE A  34      13.429  15.190   6.745  1.00  0.00           N  
ATOM    252  CA  ILE A  34      14.556  15.496   5.869  1.00  0.00           C  
ATOM    253  C   ILE A  34      14.683  17.008   5.702  1.00  0.00           C  
ATOM    254  O   ILE A  34      13.712  17.685   5.360  1.00  0.00           O  
ATOM    255  CB  ILE A  34      14.400  14.816   4.490  1.00  0.00           C  
ATOM    256  CG1 ILE A  34      14.261  13.299   4.656  1.00  0.00           C  
ATOM    257  CG2 ILE A  34      15.583  15.161   3.581  1.00  0.00           C  
ATOM    258  CD1 ILE A  34      13.924  12.562   3.365  1.00  0.00           C  
ATOM    259  N   PHE A  35      15.939  17.426   5.936  1.00  0.00           N  
ATOM    260  CA  PHE A  35      16.191  18.861   5.880  1.00  0.00           C  
ATOM    261  C   PHE A  35      17.377  19.167   4.973  1.00  0.00           C  
ATOM    262  O   PHE A  35      18.254  18.322   4.783  1.00  0.00           O  
ATOM    263  CB  PHE A  35      16.446  19.420   7.284  1.00  0.00           C  
ATOM    264  CG  PHE A  35      15.377  19.064   8.282  1.00  0.00           C  
ATOM    265  CD1 PHE A  35      14.309  19.923   8.512  1.00  0.00           C  
ATOM    266  CD2 PHE A  35      15.439  17.872   8.990  1.00  0.00           C  
ATOM    267  CE1 PHE A  35      13.318  19.598   9.436  1.00  0.00           C  
ATOM    268  CE2 PHE A  35      14.453  17.538   9.913  1.00  0.00           C  
ATOM    269  CZ  PHE A  35      13.393  18.403  10.136  1.00  0.00           C  
ATOM    270  N   ARG A  36      17.313  20.351   4.446  1.00  0.00           N  
ATOM    271  CA  ARG A  36      18.493  20.960   3.839  1.00  0.00           C  
ATOM    272  C   ARG A  36      18.774  22.332   4.445  1.00  0.00           C  
ATOM    273  O   ARG A  36      17.872  23.166   4.549  1.00  0.00           O  
ATOM    274  CB  ARG A  36      18.315  21.083   2.324  1.00  0.00           C  
ATOM    275  CG  ARG A  36      19.570  21.533   1.592  1.00  0.00           C  
ATOM    276  CD  ARG A  36      19.368  21.547   0.083  1.00  0.00           C  
ATOM    277  NE  ARG A  36      20.572  21.985  -0.618  1.00  0.00           N  
ATOM    278  CZ  ARG A  36      20.645  22.215  -1.925  1.00  0.00           C  
ATOM    279  NH1 ARG A  36      19.581  22.052  -2.703  1.00  0.00           N1+
ATOM    280  NH2 ARG A  36      21.790  22.612  -2.460  1.00  0.00           N  
ATOM    281  N   ASP A  37      19.982  22.472   5.053  1.00  0.00           N  
ATOM    282  CA  ASP A  37      20.377  23.757   5.623  1.00  0.00           C  
ATOM    283  C   ASP A  37      21.705  24.232   5.040  1.00  0.00           C  
ATOM    284  O   ASP A  37      22.762  23.693   5.372  1.00  0.00           O  
ATOM    285  CB  ASP A  37      20.474  23.660   7.147  1.00  0.00           C  
ATOM    286  CG  ASP A  37      20.734  25.001   7.811  1.00  0.00           C  
ATOM    287  OD1 ASP A  37      20.406  26.050   7.216  1.00  0.00           O  
ATOM    288  OD2 ASP A  37      21.273  25.008   8.938  1.00  0.00           O1-
ATOM    289  N   GLY A  38      21.683  25.378   4.217  1.00  0.00           N  
ATOM    290  CA  GLY A  38      22.920  26.031   3.818  1.00  0.00           C  
ATOM    291  C   GLY A  38      23.853  25.119   3.044  1.00  0.00           C  
ATOM    292  O   GLY A  38      25.073  25.193   3.204  1.00  0.00           O  
ATOM    293  N   GLY A  39      23.279  24.052   2.358  1.00  0.00           N  
ATOM    294  CA  GLY A  39      24.025  23.150   1.493  1.00  0.00           C  
ATOM    295  C   GLY A  39      24.276  21.794   2.122  1.00  0.00           C  
ATOM    296  O   GLY A  39      24.941  20.942   1.528  1.00  0.00           O  
ATOM    297  N   HIS A  40      23.842  21.679   3.373  1.00  0.00           N  
ATOM    298  CA  HIS A  40      24.036  20.414   4.071  1.00  0.00           C  
ATOM    299  C   HIS A  40      22.731  19.632   4.168  1.00  0.00           C  
ATOM    300  O   HIS A  40      21.666  20.215   4.384  1.00  0.00           O  
ATOM    301  CB  HIS A  40      24.606  20.657   5.471  1.00  0.00           C  
ATOM    302  CG  HIS A  40      25.992  21.220   5.464  1.00  0.00           C  
ATOM    303  CD2 HIS A  40      26.440  22.475   5.229  1.00  0.00           C  
ATOM    304  ND1 HIS A  40      27.108  20.453   5.722  1.00  0.00           N  
ATOM    305  CE1 HIS A  40      28.185  21.215   5.645  1.00  0.00           C  
ATOM    306  NE2 HIS A  40      27.808  22.448   5.347  1.00  0.00           N  
ATOM    307  N   ASN A  41      22.735  18.361   3.902  1.00  0.00           N  
ATOM    308  CA  ASN A  41      21.561  17.500   3.987  1.00  0.00           C  
ATOM    309  C   ASN A  41      21.501  16.762   5.320  1.00  0.00           C  
ATOM    310  O   ASN A  41      22.458  16.087   5.705  1.00  0.00           O  
ATOM    311  CB  ASN A  41      21.542  16.503   2.827  1.00  0.00           C  
ATOM    312  CG  ASN A  41      21.510  17.182   1.473  1.00  0.00           C  
ATOM    313  ND2 ASN A  41      22.471  16.852   0.619  1.00  0.00           N  
ATOM    314  OD1 ASN A  41      20.628  18.000   1.196  1.00  0.00           O  
ATOM    315  N   TRP A  42      20.378  17.022   6.008  1.00  0.00           N  
ATOM    316  CA  TRP A  42      20.198  16.388   7.310  1.00  0.00           C  
ATOM    317  C   TRP A  42      18.937  15.531   7.330  1.00  0.00           C  
ATOM    318  O   TRP A  42      17.975  15.815   6.613  1.00  0.00           O  
ATOM    319  CB  TRP A  42      20.131  17.444   8.417  1.00  0.00           C  
ATOM    320  CG  TRP A  42      21.332  18.341   8.475  1.00  0.00           C  
ATOM    321  CD1 TRP A  42      21.405  19.647   8.076  1.00  0.00           C  
ATOM    322  CD2 TRP A  42      22.632  17.996   8.961  1.00  0.00           C  
ATOM    323  CE2 TRP A  42      23.447  19.143   8.826  1.00  0.00           C  
ATOM    324  CE3 TRP A  42      23.189  16.829   9.499  1.00  0.00           C  
ATOM    325  NE1 TRP A  42      22.675  20.133   8.283  1.00  0.00           N  
ATOM    326  CZ2 TRP A  42      24.789  19.153   9.209  1.00  0.00           C  
ATOM    327  CZ3 TRP A  42      24.526  16.842   9.881  1.00  0.00           C  
ATOM    328  CH2 TRP A  42      25.310  17.998   9.732  1.00  0.00           C  
ATOM    329  N   ILE A  43      18.985  14.465   8.215  1.00  0.00           N  
ATOM    330  CA  ILE A  43      17.791  13.675   8.498  1.00  0.00           C  
ATOM    331  C   ILE A  43      17.641  13.493  10.007  1.00  0.00           C  
ATOM    332  O   ILE A  43      18.624  13.250  10.711  1.00  0.00           O  
ATOM    333  CB  ILE A  43      17.840  12.302   7.795  1.00  0.00           C  
ATOM    334  CG1 ILE A  43      16.515  11.555   7.986  1.00  0.00           C  
ATOM    335  CG2 ILE A  43      19.016  11.470   8.315  1.00  0.00           C  
ATOM    336  CD1 ILE A  43      16.363  10.325   7.100  1.00  0.00           C  
ATOM    337  N   THR A  44      16.425  13.795  10.455  1.00  0.00           N  
ATOM    338  CA  THR A  44      16.128  13.594  11.870  1.00  0.00           C  
ATOM    339  C   THR A  44      15.140  12.446  12.058  1.00  0.00           C  
ATOM    340  O   THR A  44      14.113  12.387  11.378  1.00  0.00           O  
ATOM    341  CB  THR A  44      15.558  14.875  12.508  1.00  0.00           C  
ATOM    342  CG2 THR A  44      15.306  14.680  14.000  1.00  0.00           C  
ATOM    343  OG1 THR A  44      16.491  15.947  12.328  1.00  0.00           O  
ATOM    344  N   VAL A  45      15.478  11.540  12.926  1.00  0.00           N  
ATOM    345  CA  VAL A  45      14.615  10.400  13.222  1.00  0.00           C  
ATOM    346  C   VAL A  45      14.177  10.452  14.684  1.00  0.00           C  
ATOM    347  O   VAL A  45      15.005  10.623  15.582  1.00  0.00           O  
ATOM    348  CB  VAL A  45      15.322   9.059  12.924  1.00  0.00           C  
ATOM    349  CG1 VAL A  45      14.380   7.884  13.170  1.00  0.00           C  
ATOM    350  CG2 VAL A  45      15.843   9.039  11.488  1.00  0.00           C  
ATOM    351  N   TRP A  46      12.870  10.379  14.814  1.00  0.00           N  
ATOM    352  CA  TRP A  46      12.324  10.282  16.164  1.00  0.00           C  
ATOM    353  C   TRP A  46      11.920   8.847  16.487  1.00  0.00           C  
ATOM    354  O   TRP A  46      11.206   8.207  15.712  1.00  0.00           O  
ATOM    355  CB  TRP A  46      11.118  11.214  16.325  1.00  0.00           C  
ATOM    356  CG  TRP A  46      11.433  12.660  16.091  1.00  0.00           C  
ATOM    357  CD1 TRP A  46      11.555  13.293  14.884  1.00  0.00           C  
ATOM    358  CD2 TRP A  46      11.668  13.657  17.091  1.00  0.00           C  
ATOM    359  CE2 TRP A  46      11.928  14.870  16.420  1.00  0.00           C  
ATOM    360  CE3 TRP A  46      11.684  13.638  18.493  1.00  0.00           C  
ATOM    361  NE1 TRP A  46      11.852  14.622  15.076  1.00  0.00           N  
ATOM    362  CZ2 TRP A  46      12.200  16.059  17.102  1.00  0.00           C  
ATOM    363  CZ3 TRP A  46      11.957  14.821  19.170  1.00  0.00           C  
ATOM    364  CH2 TRP A  46      12.210  16.013  18.473  1.00  0.00           C  
ATOM    365  N   GLY A  47      12.501   8.258  17.509  1.00  0.00           N  
ATOM    366  CA  GLY A  47      12.088   6.937  17.960  1.00  0.00           C  
ATOM    367  C   GLY A  47      10.798   6.954  18.758  1.00  0.00           C  
ATOM    368  O   GLY A  47      10.273   8.024  19.076  1.00  0.00           O  
ATOM    369  N   ALA A  48      10.213   5.864  18.971  1.00  0.00           N  
ATOM    370  CA  ALA A  48       8.955   5.715  19.699  1.00  0.00           C  
ATOM    371  C   ALA A  48       9.084   6.233  21.128  1.00  0.00           C  
ATOM    372  O   ALA A  48       8.094   6.644  21.738  1.00  0.00           O  
ATOM    373  CB  ALA A  48       8.513   4.253  19.703  1.00  0.00           C  
ATOM    374  N   ASN A  49      10.287   6.318  21.631  1.00  0.00           N  
ATOM    375  CA  ASN A  49      10.447   6.788  23.003  1.00  0.00           C  
ATOM    376  C   ASN A  49      10.615   8.304  23.060  1.00  0.00           C  
ATOM    377  O   ASN A  49      10.875   8.864  24.126  1.00  0.00           O  
ATOM    378  CB  ASN A  49      11.638   6.097  23.672  1.00  0.00           C  
ATOM    379  CG  ASN A  49      12.957   6.428  23.002  1.00  0.00           C  
ATOM    380  ND2 ASN A  49      14.026   5.782  23.450  1.00  0.00           N  
ATOM    381  OD1 ASN A  49      13.013   7.260  22.093  1.00  0.00           O  
ATOM    382  N   GLY A  50      10.479   8.944  21.958  1.00  0.00           N  
ATOM    383  CA  GLY A  50      10.577  10.394  21.910  1.00  0.00           C  
ATOM    384  C   GLY A  50      11.994  10.889  21.694  1.00  0.00           C  
ATOM    385  O   GLY A  50      12.235  12.097  21.640  1.00  0.00           O  
ATOM    386  N   GLN A  51      12.880  10.024  21.577  1.00  0.00           N  
ATOM    387  CA  GLN A  51      14.272  10.418  21.369  1.00  0.00           C  
ATOM    388  C   GLN A  51      14.535  10.749  19.903  1.00  0.00           C  
ATOM    389  O   GLN A  51      13.978  10.112  19.007  1.00  0.00           O  
ATOM    390  CB  GLN A  51      15.219   9.311  21.837  1.00  0.00           C  
ATOM    391  CG  GLN A  51      15.262   9.140  23.349  1.00  0.00           C  
ATOM    392  CD  GLN A  51      16.402   8.247  23.805  1.00  0.00           C  
ATOM    393  NE2 GLN A  51      16.570   8.122  25.117  1.00  0.00           N  
ATOM    394  OE1 GLN A  51      17.128   7.677  22.984  1.00  0.00           O  
ATOM    395  N   ARG A  52      15.290  11.793  19.815  1.00  0.00           N  
ATOM    396  CA  ARG A  52      15.605  12.303  18.484  1.00  0.00           C  
ATOM    397  C   ARG A  52      17.066  12.050  18.134  1.00  0.00           C  
ATOM    398  O   ARG A  52      17.958  12.294  18.949  1.00  0.00           O  
ATOM    399  CB  ARG A  52      15.295  13.799  18.395  1.00  0.00           C  
ATOM    400  CG  ARG A  52      15.569  14.404  17.028  1.00  0.00           C  
ATOM    401  CD  ARG A  52      15.253  15.893  16.995  1.00  0.00           C  
ATOM    402  NE  ARG A  52      16.299  16.679  17.642  1.00  0.00           N  
ATOM    403  CZ  ARG A  52      16.263  17.999  17.806  1.00  0.00           C  
ATOM    404  NH1 ARG A  52      15.230  18.708  17.370  1.00  0.00           N1+
ATOM    405  NH2 ARG A  52      17.270  18.615  18.409  1.00  0.00           N  
ATOM    406  N   THR A  53      17.236  11.497  16.892  1.00  0.00           N  
ATOM    407  CA  THR A  53      18.595  11.313  16.394  1.00  0.00           C  
ATOM    408  C   THR A  53      18.768  11.986  15.034  1.00  0.00           C  
ATOM    409  O   THR A  53      17.887  11.900  14.177  1.00  0.00           O  
ATOM    410  CB  THR A  53      18.950   9.820  16.281  1.00  0.00           C  
ATOM    411  CG2 THR A  53      20.431   9.630  15.970  1.00  0.00           C  
ATOM    412  OG1 THR A  53      18.646   9.167  17.520  1.00  0.00           O  
ATOM    413  N   ARG A  54      19.911  12.617  14.971  1.00  0.00           N  
ATOM    414  CA  ARG A  54      20.189  13.346  13.738  1.00  0.00           C  
ATOM    415  C   ARG A  54      21.322  12.688  12.956  1.00  0.00           C  
ATOM    416  O   ARG A  54      22.305  12.233  13.543  1.00  0.00           O  
ATOM    417  CB  ARG A  54      20.542  14.804  14.043  1.00  0.00           C  
ATOM    418  CG  ARG A  54      20.704  15.670  12.804  1.00  0.00           C  
ATOM    419  CD  ARG A  54      20.933  17.132  13.164  1.00  0.00           C  
ATOM    420  NE  ARG A  54      21.078  17.964  11.973  1.00  0.00           N  
ATOM    421  CZ  ARG A  54      21.232  19.286  11.986  1.00  0.00           C  
ATOM    422  NH1 ARG A  54      21.263  19.954  13.134  1.00  0.00           N1+
ATOM    423  NH2 ARG A  54      21.356  19.944  10.843  1.00  0.00           N  
ATOM    424  N   GLY A  55      21.035  12.639  11.580  1.00  0.00           N  
ATOM    425  CA  GLY A  55      22.065  12.130  10.688  1.00  0.00           C  
ATOM    426  C   GLY A  55      22.218  12.953   9.424  1.00  0.00           C  
ATOM    427  O   GLY A  55      21.624  14.026   9.299  1.00  0.00           O  
ATOM    428  N   THR A  56      23.261  12.568   8.665  1.00  0.00           N  
ATOM    429  CA  THR A  56      23.478  13.221   7.378  1.00  0.00           C  
ATOM    430  C   THR A  56      23.100  12.290   6.229  1.00  0.00           C  
ATOM    431  O   THR A  56      23.032  11.072   6.407  1.00  0.00           O  
ATOM    432  CB  THR A  56      24.942  13.670   7.219  1.00  0.00           C  
ATOM    433  CG2 THR A  56      25.333  14.667   8.304  1.00  0.00           C  
ATOM    434  OG1 THR A  56      25.799  12.525   7.306  1.00  0.00           O  
ATOM    435  N   PHE A  57      22.766  12.843   5.070  1.00  0.00           N  
ATOM    436  CA  PHE A  57      22.493  12.014   3.903  1.00  0.00           C  
ATOM    437  C   PHE A  57      23.068  12.648   2.643  1.00  0.00           C  
ATOM    438  O   PHE A  57      23.391  13.837   2.631  1.00  0.00           O  
ATOM    439  CB  PHE A  57      20.985  11.793   3.739  1.00  0.00           C  
ATOM    440  CG  PHE A  57      20.235  13.026   3.313  1.00  0.00           C  
ATOM    441  CD1 PHE A  57      19.681  13.881   4.258  1.00  0.00           C  
ATOM    442  CD2 PHE A  57      20.083  13.331   1.967  1.00  0.00           C  
ATOM    443  CE1 PHE A  57      18.987  15.023   3.868  1.00  0.00           C  
ATOM    444  CE2 PHE A  57      19.389  14.470   1.568  1.00  0.00           C  
ATOM    445  CZ  PHE A  57      18.841  15.315   2.520  1.00  0.00           C  
ATOM    446  N   THR A  58      23.312  11.749   1.760  1.00  0.00           N  
ATOM    447  CA  THR A  58      23.782  12.154   0.441  1.00  0.00           C  
ATOM    448  C   THR A  58      22.822  11.679  -0.646  1.00  0.00           C  
ATOM    449  O   THR A  58      22.523  10.486  -0.740  1.00  0.00           O  
ATOM    450  CB  THR A  58      25.194  11.605   0.157  1.00  0.00           C  
ATOM    451  CG2 THR A  58      25.746  12.160  -1.152  1.00  0.00           C  
ATOM    452  OG1 THR A  58      26.069  11.978   1.229  1.00  0.00           O  
ATOM    453  N   PRO A  59      22.319  12.649  -1.446  1.00  0.00           N  
ATOM    454  CA  PRO A  59      21.509  12.210  -2.585  1.00  0.00           C  
ATOM    455  C   PRO A  59      22.332  11.497  -3.656  1.00  0.00           C  
ATOM    456  O   PRO A  59      23.497  11.838  -3.871  1.00  0.00           O  
ATOM    457  CB  PRO A  59      20.924  13.517  -3.126  1.00  0.00           C  
ATOM    458  CG  PRO A  59      21.144  14.515  -2.034  1.00  0.00           C  
ATOM    459  CD  PRO A  59      22.280  14.037  -1.175  1.00  0.00           C  
ATOM    460  N   THR A  60      21.941  10.409  -4.168  1.00  0.00           N  
ATOM    461  CA  THR A  60      22.613   9.699  -5.251  1.00  0.00           C  
ATOM    462  C   THR A  60      21.991  10.057  -6.597  1.00  0.00           C  
ATOM    463  O   THR A  60      20.873  10.571  -6.655  1.00  0.00           O  
ATOM    464  CB  THR A  60      22.549   8.174  -5.042  1.00  0.00           C  
ATOM    465  CG2 THR A  60      23.191   7.772  -3.718  1.00  0.00           C  
ATOM    466  OG1 THR A  60      21.178   7.754  -5.043  1.00  0.00           O  
ATOM    467  N   SER A  61      22.776   9.905  -7.723  1.00  0.00           N  
ATOM    468  CA  SER A  61      22.346  10.274  -9.067  1.00  0.00           C  
ATOM    469  C   SER A  61      21.151   9.441  -9.515  1.00  0.00           C  
ATOM    470  O   SER A  61      20.399   9.849 -10.402  1.00  0.00           O  
ATOM    471  CB  SER A  61      23.496  10.105 -10.063  1.00  0.00           C  
ATOM    472  OG  SER A  61      23.991   8.776 -10.039  1.00  0.00           O  
ATOM    473  N   ASP A  62      20.978   8.298  -8.835  1.00  0.00           N  
ATOM    474  CA  ASP A  62      19.884   7.428  -9.255  1.00  0.00           C  
ATOM    475  C   ASP A  62      18.611   7.730  -8.468  1.00  0.00           C  
ATOM    476  O   ASP A  62      17.612   7.015  -8.592  1.00  0.00           O  
ATOM    477  CB  ASP A  62      20.271   5.958  -9.083  1.00  0.00           C  
ATOM    478  CG  ASP A  62      20.681   5.614  -7.663  1.00  0.00           C  
ATOM    479  OD1 ASP A  62      20.751   6.526  -6.810  1.00  0.00           O  
ATOM    480  OD2 ASP A  62      20.941   4.420  -7.394  1.00  0.00           O1-
ATOM    481  N   GLY A  63      18.597   8.758  -7.762  1.00  0.00           N  
ATOM    482  CA  GLY A  63      17.403   9.210  -7.064  1.00  0.00           C  
ATOM    483  C   GLY A  63      17.266   8.623  -5.672  1.00  0.00           C  
ATOM    484  O   GLY A  63      16.226   8.776  -5.028  1.00  0.00           O  
ATOM    485  N   TRP A  64      18.285   7.899  -5.266  1.00  0.00           N  
ATOM    486  CA  TRP A  64      18.320   7.348  -3.915  1.00  0.00           C  
ATOM    487  C   TRP A  64      18.933   8.344  -2.935  1.00  0.00           C  
ATOM    488  O   TRP A  64      19.675   9.243  -3.337  1.00  0.00           O  
ATOM    489  CB  TRP A  64      19.111   6.036  -3.889  1.00  0.00           C  
ATOM    490  CG  TRP A  64      18.458   4.918  -4.645  1.00  0.00           C  
ATOM    491  CD1 TRP A  64      18.512   4.689  -5.991  1.00  0.00           C  
ATOM    492  CD2 TRP A  64      17.646   3.876  -4.093  1.00  0.00           C  
ATOM    493  CE2 TRP A  64      17.243   3.050  -5.166  1.00  0.00           C  
ATOM    494  CE3 TRP A  64      17.221   3.560  -2.796  1.00  0.00           C  
ATOM    495  NE1 TRP A  64      17.783   3.568  -6.311  1.00  0.00           N  
ATOM    496  CZ2 TRP A  64      16.433   1.926  -4.980  1.00  0.00           C  
ATOM    497  CZ3 TRP A  64      16.416   2.441  -2.613  1.00  0.00           C  
ATOM    498  CH2 TRP A  64      16.032   1.640  -3.700  1.00  0.00           C  
ATOM    499  N   ILE A  65      18.602   8.190  -1.658  1.00  0.00           N  
ATOM    500  CA  ILE A  65      19.257   8.896  -0.561  1.00  0.00           C  
ATOM    501  C   ILE A  65      19.979   7.895   0.339  1.00  0.00           C  
ATOM    502  O   ILE A  65      19.372   6.933   0.817  1.00  0.00           O  
ATOM    503  CB  ILE A  65      18.244   9.726   0.261  1.00  0.00           C  
ATOM    504  CG1 ILE A  65      17.584  10.790  -0.622  1.00  0.00           C  
ATOM    505  CG2 ILE A  65      18.929  10.366   1.472  1.00  0.00           C  
ATOM    506  CD1 ILE A  65      16.432  11.524   0.050  1.00  0.00           C  
ATOM    507  N   THR A  66      21.240   8.083   0.410  1.00  0.00           N  
ATOM    508  CA  THR A  66      22.001   7.304   1.380  1.00  0.00           C  
ATOM    509  C   THR A  66      22.193   8.091   2.674  1.00  0.00           C  
ATOM    510  O   THR A  66      22.675   9.226   2.651  1.00  0.00           O  
ATOM    511  CB  THR A  66      23.374   6.896   0.815  1.00  0.00           C  
ATOM    512  CG2 THR A  66      24.129   6.005   1.795  1.00  0.00           C  
ATOM    513  OG1 THR A  66      23.185   6.183  -0.414  1.00  0.00           O  
ATOM    514  N   TYR A  67      21.733   7.497   3.761  1.00  0.00           N  
ATOM    515  CA  TYR A  67      21.816   8.240   5.014  1.00  0.00           C  
ATOM    516  C   TYR A  67      22.589   7.454   6.065  1.00  0.00           C  
ATOM    517  O   TYR A  67      22.695   6.228   5.978  1.00  0.00           O  
ATOM    518  CB  TYR A  67      20.414   8.572   5.536  1.00  0.00           C  
ATOM    519  CG  TYR A  67      19.592   7.354   5.881  1.00  0.00           C  
ATOM    520  CD1 TYR A  67      18.742   6.775   4.941  1.00  0.00           C  
ATOM    521  CD2 TYR A  67      19.661   6.783   7.146  1.00  0.00           C  
ATOM    522  CE1 TYR A  67      17.980   5.654   5.255  1.00  0.00           C  
ATOM    523  CE2 TYR A  67      18.903   5.663   7.472  1.00  0.00           C  
ATOM    524  CZ  TYR A  67      18.068   5.106   6.521  1.00  0.00           C  
ATOM    525  OH  TYR A  67      17.316   3.997   6.837  1.00  0.00           O  
ATOM    526  N   THR A  68      23.142   8.197   6.933  1.00  0.00           N  
ATOM    527  CA  THR A  68      23.791   7.655   8.122  1.00  0.00           C  
ATOM    528  C   THR A  68      23.231   8.301   9.386  1.00  0.00           C  
ATOM    529  O   THR A  68      23.275   9.524   9.536  1.00  0.00           O  
ATOM    530  CB  THR A  68      25.315   7.861   8.069  1.00  0.00           C  
ATOM    531  CG2 THR A  68      26.003   7.188   9.253  1.00  0.00           C  
ATOM    532  OG1 THR A  68      25.826   7.300   6.853  1.00  0.00           O  
ATOM    533  N   ILE A  69      22.623   7.480  10.303  1.00  0.00           N  
ATOM    534  CA  ILE A  69      22.076   8.028  11.539  1.00  0.00           C  
ATOM    535  C   ILE A  69      22.667   7.288  12.738  1.00  0.00           C  
ATOM    536  O   ILE A  69      22.990   6.101  12.645  1.00  0.00           O  
ATOM    537  CB  ILE A  69      20.534   7.940  11.561  1.00  0.00           C  
ATOM    538  CG1 ILE A  69      20.077   6.491  11.355  1.00  0.00           C  
ATOM    539  CG2 ILE A  69      19.925   8.863  10.501  1.00  0.00           C  
ATOM    540  CD1 ILE A  69      18.588   6.272  11.584  1.00  0.00           C  
ATOM    541  N   ARG A  70      22.885   7.930  13.705  1.00  0.00           N  
ATOM    542  CA  ARG A  70      23.255   7.297  14.968  1.00  0.00           C  
ATOM    543  C   ARG A  70      22.027   7.057  15.839  1.00  0.00           C  
ATOM    544  O   ARG A  70      21.349   8.004  16.242  1.00  0.00           O  
ATOM    545  CB  ARG A  70      24.272   8.158  15.722  1.00  0.00           C  
ATOM    546  CG  ARG A  70      25.018   7.411  16.815  1.00  0.00           C  
ATOM    547  CD  ARG A  70      26.120   8.264  17.430  1.00  0.00           C  
ATOM    548  NE  ARG A  70      26.852   7.537  18.463  1.00  0.00           N  
ATOM    549  CZ  ARG A  70      27.846   8.045  19.186  1.00  0.00           C  
ATOM    550  NH1 ARG A  70      28.248   9.298  19.003  1.00  0.00           N1+
ATOM    551  NH2 ARG A  70      28.444   7.294  20.100  1.00  0.00           N  
ATOM    552  N   ALA A  71      21.502   5.867  15.839  1.00  0.00           N  
ATOM    553  CA  ALA A  71      20.329   5.552  16.649  1.00  0.00           C  
ATOM    554  C   ALA A  71      20.608   5.781  18.131  1.00  0.00           C  
ATOM    555  O   ALA A  71      21.725   5.554  18.602  1.00  0.00           O  
ATOM    556  CB  ALA A  71      19.891   4.107  16.411  1.00  0.00           C  
ATOM    557  N   ALA A  72      19.852   6.725  18.803  1.00  0.00           N  
ATOM    558  CA  ALA A  72      19.896   7.060  20.223  1.00  0.00           C  
ATOM    559  C   ALA A  72      19.764   5.807  21.086  1.00  0.00           C  
ATOM    560  O   ALA A  72      18.992   4.900  20.760  1.00  0.00           O  
ATOM    561  CB  ALA A  72      18.795   8.059  20.571  1.00  0.00           C  
ATOM    562  N   ASP A  73      20.857   5.096  21.291  1.00  0.00           N  
ATOM    563  CA  ASP A  73      21.334   4.427  22.497  1.00  0.00           C  
ATOM    564  C   ASP A  73      21.289   2.909  22.337  1.00  0.00           C  
ATOM    565  O   ASP A  73      22.046   2.187  22.988  1.00  0.00           O  
ATOM    566  CB  ASP A  73      20.507   4.852  23.712  1.00  0.00           C  
ATOM    567  CG  ASP A  73      20.899   6.216  24.248  1.00  0.00           C  
ATOM    568  OD1 ASP A  73      22.004   6.705  23.925  1.00  0.00           O  
ATOM    569  OD2 ASP A  73      20.098   6.809  25.002  1.00  0.00           O1-
ATOM    570  N   THR A  74      21.146   2.303  21.098  1.00  0.00           N  
ATOM    571  CA  THR A  74      21.176   0.849  21.196  1.00  0.00           C  
ATOM    572  C   THR A  74      21.607   0.226  19.871  1.00  0.00           C  
ATOM    573  O   THR A  74      22.193  -0.858  19.850  1.00  0.00           O  
ATOM    574  CB  THR A  74      19.802   0.288  21.606  1.00  0.00           C  
ATOM    575  CG2 THR A  74      19.650   0.259  23.123  1.00  0.00           C  
ATOM    576  OG1 THR A  74      18.770   1.113  21.050  1.00  0.00           O  
ATOM    577  N   ILE A  75      21.803   0.985  18.869  1.00  0.00           N  
ATOM    578  CA  ILE A  75      21.934   0.280  17.598  1.00  0.00           C  
ATOM    579  C   ILE A  75      23.230   0.697  16.909  1.00  0.00           C  
ATOM    580  O   ILE A  75      23.792  -0.067  16.120  1.00  0.00           O  
ATOM    581  CB  ILE A  75      20.724   0.553  16.675  1.00  0.00           C  
ATOM    582  CG1 ILE A  75      19.424   0.104  17.352  1.00  0.00           C  
ATOM    583  CG2 ILE A  75      20.908  -0.146  15.325  1.00  0.00           C  
ATOM    584  CD1 ILE A  75      18.163   0.547  16.624  1.00  0.00           C  
ATOM    585  N   GLY A  76      24.066   1.726  17.534  1.00  0.00           N  
ATOM    586  CA  GLY A  76      25.207   2.154  16.741  1.00  0.00           C  
ATOM    587  C   GLY A  76      24.810   2.831  15.443  1.00  0.00           C  
ATOM    588  O   GLY A  76      23.639   3.163  15.241  1.00  0.00           O  
ATOM    589  N   GLU A  77      25.701   3.478  14.756  1.00  0.00           N  
ATOM    590  CA  GLU A  77      25.516   4.178  13.488  1.00  0.00           C  
ATOM    591  C   GLU A  77      24.892   3.263  12.438  1.00  0.00           C  
ATOM    592  O   GLU A  77      25.347   2.133  12.242  1.00  0.00           O  
ATOM    593  CB  GLU A  77      26.850   4.730  12.978  1.00  0.00           C  
ATOM    594  CG  GLU A  77      26.712   5.677  11.795  1.00  0.00           C  
ATOM    595  CD  GLU A  77      28.034   6.295  11.365  1.00  0.00           C  
ATOM    596  OE1 GLU A  77      28.251   6.474  10.144  1.00  0.00           O  
ATOM    597  OE2 GLU A  77      28.857   6.602  12.255  1.00  0.00           O1-
ATOM    598  N   VAL A  78      23.788   3.705  11.943  1.00  0.00           N  
ATOM    599  CA  VAL A  78      23.055   2.957  10.927  1.00  0.00           C  
ATOM    600  C   VAL A  78      23.114   3.702   9.594  1.00  0.00           C  
ATOM    601  O   VAL A  78      22.884   4.912   9.541  1.00  0.00           O  
ATOM    602  CB  VAL A  78      21.585   2.727  11.342  1.00  0.00           C  
ATOM    603  CG1 VAL A  78      20.832   1.953  10.261  1.00  0.00           C  
ATOM    604  CG2 VAL A  78      21.519   1.985  12.677  1.00  0.00           C  
ATOM    605  N   THR A  79      23.592   2.939   8.570  1.00  0.00           N  
ATOM    606  CA  THR A  79      23.580   3.466   7.211  1.00  0.00           C  
ATOM    607  C   THR A  79      22.575   2.709   6.347  1.00  0.00           C  
ATOM    608  O   THR A  79      22.513   1.478   6.390  1.00  0.00           O  
ATOM    609  CB  THR A  79      24.976   3.383   6.567  1.00  0.00           C  
ATOM    610  CG2 THR A  79      24.968   3.964   5.158  1.00  0.00           C  
ATOM    611  OG1 THR A  79      25.910   4.118   7.370  1.00  0.00           O  
ATOM    612  N   GLY A  80      21.717   3.509   5.719  1.00  0.00           N  
ATOM    613  CA  GLY A  80      20.759   2.906   4.806  1.00  0.00           C  
ATOM    614  C   GLY A  80      20.536   3.727   3.550  1.00  0.00           C  
ATOM    615  O   GLY A  80      21.155   4.778   3.370  1.00  0.00           O  
ATOM    616  N   THR A  81      19.961   3.137   2.504  1.00  0.00           N  
ATOM    617  CA  THR A  81      19.576   3.827   1.277  1.00  0.00           C  
ATOM    618  C   THR A  81      18.063   3.775   1.081  1.00  0.00           C  
ATOM    619  O   THR A  81      17.437   2.741   1.317  1.00  0.00           O  
ATOM    620  CB  THR A  81      20.277   3.216   0.050  1.00  0.00           C  
ATOM    621  CG2 THR A  81      21.780   3.473   0.091  1.00  0.00           C  
ATOM    622  OG1 THR A  81      20.045   1.802   0.029  1.00  0.00           O  
ATOM    623  N   ILE A  82      17.381   4.953   0.836  1.00  0.00           N  
ATOM    624  CA  ILE A  82      15.940   4.993   0.610  1.00  0.00           C  
ATOM    625  C   ILE A  82      15.651   5.542  -0.784  1.00  0.00           C  
ATOM    626  O   ILE A  82      16.457   6.291  -1.342  1.00  0.00           O  
ATOM    627  CB  ILE A  82      15.224   5.843   1.682  1.00  0.00           C  
ATOM    628  CG1 ILE A  82      15.792   7.266   1.703  1.00  0.00           C  
ATOM    629  CG2 ILE A  82      15.338   5.187   3.060  1.00  0.00           C  
ATOM    630  CD1 ILE A  82      15.055   8.216   2.637  1.00  0.00           C  
ATOM    631  N   GLU A  83      14.555   5.006  -1.383  1.00  0.00           N  
ATOM    632  CA  GLU A  83      14.069   5.512  -2.663  1.00  0.00           C  
ATOM    633  C   GLU A  83      12.592   5.889  -2.584  1.00  0.00           C  
ATOM    634  O   GLU A  83      11.851   5.344  -1.764  1.00  0.00           O  
ATOM    635  CB  GLU A  83      14.288   4.477  -3.769  1.00  0.00           C  
ATOM    636  CG  GLU A  83      13.421   3.234  -3.629  1.00  0.00           C  
ATOM    637  CD  GLU A  83      13.627   2.228  -4.751  1.00  0.00           C  
ATOM    638  OE1 GLU A  83      13.160   1.074  -4.624  1.00  0.00           O  
ATOM    639  OE2 GLU A  83      14.263   2.597  -5.763  1.00  0.00           O1-
ATOM    640  N   PRO A  84      12.246   6.910  -3.432  1.00  0.00           N  
ATOM    641  CA  PRO A  84      10.820   7.240  -3.476  1.00  0.00           C  
ATOM    642  C   PRO A  84       9.958   6.072  -3.952  1.00  0.00           C  
ATOM    643  O   PRO A  84      10.352   5.340  -4.863  1.00  0.00           O  
ATOM    644  CB  PRO A  84      10.758   8.402  -4.471  1.00  0.00           C  
ATOM    645  CG  PRO A  84      12.169   8.881  -4.586  1.00  0.00           C  
ATOM    646  CD  PRO A  84      13.087   7.757  -4.201  1.00  0.00           C  
ATOM    647  N   TRP A  85       8.882   5.755  -3.260  1.00  0.00           N  
ATOM    648  CA  TRP A  85       7.965   4.670  -3.595  1.00  0.00           C  
ATOM    649  C   TRP A  85       6.523   5.061  -3.288  1.00  0.00           C  
ATOM    650  O   TRP A  85       6.187   5.369  -2.142  1.00  0.00           O  
ATOM    651  CB  TRP A  85       8.335   3.398  -2.828  1.00  0.00           C  
ATOM    652  CG  TRP A  85       7.520   2.198  -3.209  1.00  0.00           C  
ATOM    653  CD1 TRP A  85       7.676   1.414  -4.318  1.00  0.00           C  
ATOM    654  CD2 TRP A  85       6.415   1.650  -2.482  1.00  0.00           C  
ATOM    655  CE2 TRP A  85       5.951   0.533  -3.210  1.00  0.00           C  
ATOM    656  CE3 TRP A  85       5.773   1.996  -1.285  1.00  0.00           C  
ATOM    657  NE1 TRP A  85       6.736   0.409  -4.323  1.00  0.00           N  
ATOM    658  CZ2 TRP A  85       4.871  -0.244  -2.777  1.00  0.00           C  
ATOM    659  CZ3 TRP A  85       4.701   1.223  -0.858  1.00  0.00           C  
ATOM    660  CH2 TRP A  85       4.262   0.117  -1.605  1.00  0.00           C  
ATOM    661  N   GLY A  86       5.506   5.111  -4.353  1.00  0.00           N  
ATOM    662  CA  GLY A  86       4.068   5.249  -4.193  1.00  0.00           C  
ATOM    663  C   GLY A  86       3.678   6.320  -3.191  1.00  0.00           C  
ATOM    664  O   GLY A  86       2.816   6.098  -2.339  1.00  0.00           O  
ATOM    665  N   GLY A  87       4.397   7.498  -3.317  1.00  0.00           N  
ATOM    666  CA  GLY A  87       4.053   8.655  -2.506  1.00  0.00           C  
ATOM    667  C   GLY A  87       4.833   8.727  -1.207  1.00  0.00           C  
ATOM    668  O   GLY A  87       4.583   9.601  -0.375  1.00  0.00           O  
ATOM    669  N   GLY A  88       5.671   7.735  -0.957  1.00  0.00           N  
ATOM    670  CA  GLY A  88       6.562   7.663   0.190  1.00  0.00           C  
ATOM    671  C   GLY A  88       7.976   7.254  -0.176  1.00  0.00           C  
ATOM    672  O   GLY A  88       8.482   7.629  -1.236  1.00  0.00           O  
ATOM    673  N   TRP A  89       8.736   6.596   0.821  1.00  0.00           N  
ATOM    674  CA  TRP A  89      10.115   6.155   0.636  1.00  0.00           C  
ATOM    675  C   TRP A  89      10.282   4.698   1.057  1.00  0.00           C  
ATOM    676  O   TRP A  89       9.578   4.219   1.949  1.00  0.00           O  
ATOM    677  CB  TRP A  89      11.076   7.044   1.431  1.00  0.00           C  
ATOM    678  CG  TRP A  89      11.045   8.488   1.028  1.00  0.00           C  
ATOM    679  CD1 TRP A  89      10.144   9.435   1.429  1.00  0.00           C  
ATOM    680  CD2 TRP A  89      11.954   9.146   0.141  1.00  0.00           C  
ATOM    681  CE2 TRP A  89      11.544  10.495   0.050  1.00  0.00           C  
ATOM    682  CE3 TRP A  89      13.076   8.726  -0.585  1.00  0.00           C  
ATOM    683  NE1 TRP A  89      10.439  10.645   0.844  1.00  0.00           N  
ATOM    684  CZ2 TRP A  89      12.220  11.428  -0.741  1.00  0.00           C  
ATOM    685  CZ3 TRP A  89      13.746   9.657  -1.371  1.00  0.00           C  
ATOM    686  CH2 TRP A  89      13.314  10.991  -1.440  1.00  0.00           C  
ATOM    687  N   ARG A  90      10.964   4.078   0.277  1.00  0.00           N  
ATOM    688  CA  ARG A  90      11.307   2.707   0.646  1.00  0.00           C  
ATOM    689  C   ARG A  90      12.805   2.566   0.892  1.00  0.00           C  
ATOM    690  O   ARG A  90      13.611   3.265   0.274  1.00  0.00           O  
ATOM    691  CB  ARG A  90      10.860   1.730  -0.443  1.00  0.00           C  
ATOM    692  CG  ARG A  90      11.677   1.818  -1.722  1.00  0.00           C  
ATOM    693  CD  ARG A  90      11.236   0.778  -2.744  1.00  0.00           C  
ATOM    694  NE  ARG A  90      12.026   0.859  -3.970  1.00  0.00           N  
ATOM    695  CZ  ARG A  90      11.855   0.080  -5.034  1.00  0.00           C  
ATOM    696  NH1 ARG A  90      10.917  -0.860  -5.043  1.00  0.00           N1+
ATOM    697  NH2 ARG A  90      12.630   0.240  -6.097  1.00  0.00           N  
ATOM    698  N   VAL A  91      13.138   1.685   1.934  1.00  0.00           N  
ATOM    699  CA  VAL A  91      14.542   1.470   2.270  1.00  0.00           C  
ATOM    700  C   VAL A  91      15.022   0.153   1.662  1.00  0.00           C  
ATOM    701  O   VAL A  91      14.293  -0.841   1.665  1.00  0.00           O  
ATOM    702  CB  VAL A  91      14.767   1.465   3.798  1.00  0.00           C  
ATOM    703  CG1 VAL A  91      16.244   1.252   4.126  1.00  0.00           C  
ATOM    704  CG2 VAL A  91      14.263   2.768   4.415  1.00  0.00           C  
ATOM    705  N   ARG A  92      16.209   0.179   1.200  1.00  0.00           N  
ATOM    706  CA  ARG A  92      16.847  -1.067   0.787  1.00  0.00           C  
ATOM    707  C   ARG A  92      17.134  -1.960   1.990  1.00  0.00           C  
ATOM    708  O   ARG A  92      17.715  -1.510   2.979  1.00  0.00           O  
ATOM    709  CB  ARG A  92      18.144  -0.781   0.027  1.00  0.00           C  
ATOM    710  CG  ARG A  92      18.731  -1.997  -0.670  1.00  0.00           C  
ATOM    711  CD  ARG A  92      19.968  -1.641  -1.481  1.00  0.00           C  
ATOM    712  NE  ARG A  92      19.616  -1.118  -2.799  1.00  0.00           N  
ATOM    713  CZ  ARG A  92      20.434  -0.421  -3.582  1.00  0.00           C  
ATOM    714  NH1 ARG A  92      21.674  -0.147  -3.192  1.00  0.00           N1+
ATOM    715  NH2 ARG A  92      20.010   0.007  -4.762  1.00  0.00           N  
ATOM    716  N   PRO A  93      16.638  -3.157   1.958  1.00  0.00           N  
ATOM    717  CA  PRO A  93      16.921  -4.047   3.089  1.00  0.00           C  
ATOM    718  C   PRO A  93      18.415  -4.292   3.286  1.00  0.00           C  
ATOM    719  O   PRO A  93      19.157  -4.422   2.309  1.00  0.00           O  
ATOM    720  CB  PRO A  93      16.200  -5.342   2.706  1.00  0.00           C  
ATOM    721  CG  PRO A  93      15.234  -4.941   1.636  1.00  0.00           C  
ATOM    722  CD  PRO A  93      15.755  -3.702   0.966  1.00  0.00           C  
ATOM    723  N   THR A  94      18.903  -4.055   4.485  1.00  0.00           N  
ATOM    724  CA  THR A  94      20.255  -4.465   4.847  1.00  0.00           C  
ATOM    725  C   THR A  94      20.222  -5.569   5.899  1.00  0.00           C  
ATOM    726  O   THR A  94      19.148  -5.976   6.347  1.00  0.00           O  
ATOM    727  CB  THR A  94      21.078  -3.274   5.373  1.00  0.00           C  
ATOM    728  CG2 THR A  94      21.016  -2.094   4.409  1.00  0.00           C  
ATOM    729  OG1 THR A  94      20.558  -2.867   6.645  1.00  0.00           O  
ATOM    730  N   ALA A  95      21.375  -6.161   6.044  1.00  0.00           N  
ATOM    731  CA  ALA A  95      21.482  -7.209   7.056  1.00  0.00           C  
ATOM    732  C   ALA A  95      21.036  -6.698   8.424  1.00  0.00           C  
ATOM    733  O   ALA A  95      20.520  -7.463   9.240  1.00  0.00           O  
ATOM    734  CB  ALA A  95      22.912  -7.735   7.129  1.00  0.00           C  
ATOM    735  N   GLN A  96      21.089  -5.350   8.569  1.00  0.00           N  
ATOM    736  CA  GLN A  96      20.883  -4.753   9.884  1.00  0.00           C  
ATOM    737  C   GLN A  96      19.455  -4.233  10.035  1.00  0.00           C  
ATOM    738  O   GLN A  96      18.925  -4.177  11.146  1.00  0.00           O  
ATOM    739  CB  GLN A  96      21.882  -3.620  10.123  1.00  0.00           C  
ATOM    740  CG  GLN A  96      23.326  -4.088  10.241  1.00  0.00           C  
ATOM    741  CD  GLN A  96      24.297  -2.945  10.464  1.00  0.00           C  
ATOM    742  NE2 GLN A  96      25.473  -3.259  10.998  1.00  0.00           N  
ATOM    743  OE1 GLN A  96      23.995  -1.787  10.158  1.00  0.00           O  
ATOM    744  N   HIS A  97      18.742  -4.117   8.932  1.00  0.00           N  
ATOM    745  CA  HIS A  97      17.420  -3.501   8.984  1.00  0.00           C  
ATOM    746  C   HIS A  97      16.544  -3.978   7.832  1.00  0.00           C  
ATOM    747  O   HIS A  97      17.038  -4.214   6.727  1.00  0.00           O  
ATOM    748  CB  HIS A  97      17.539  -1.976   8.957  1.00  0.00           C  
ATOM    749  CG  HIS A  97      18.338  -1.417  10.091  1.00  0.00           C  
ATOM    750  CD2 HIS A  97      17.963  -1.001  11.323  1.00  0.00           C  
ATOM    751  ND1 HIS A  97      19.702  -1.230  10.020  1.00  0.00           N  
ATOM    752  CE1 HIS A  97      20.132  -0.722  11.163  1.00  0.00           C  
ATOM    753  NE2 HIS A  97      19.096  -0.574  11.971  1.00  0.00           N  
ATOM    754  N   GLY A  98      15.355  -4.430   8.180  1.00  0.00           N  
ATOM    755  CA  GLY A  98      14.339  -4.883   7.245  1.00  0.00           C  
ATOM    756  C   GLY A  98      13.088  -4.023   7.259  1.00  0.00           C  
ATOM    757  O   GLY A  98      12.875  -3.244   8.189  1.00  0.00           O  
ATOM    758  N   PHE A  99      12.858  -3.193   6.076  1.00  0.00           N  
ATOM    759  CA  PHE A  99      12.075  -2.317   5.210  1.00  0.00           C  
ATOM    760  C   PHE A  99      11.526  -1.132   5.994  1.00  0.00           C  
ATOM    761  O   PHE A  99      11.180  -1.265   7.170  1.00  0.00           O  
ATOM    762  CB  PHE A  99      10.926  -3.093   4.558  1.00  0.00           C  
ATOM    763  CG  PHE A  99      10.106  -3.895   5.532  1.00  0.00           C  
ATOM    764  CD1 PHE A  99      10.424  -5.220   5.804  1.00  0.00           C  
ATOM    765  CD2 PHE A  99       9.016  -3.324   6.177  1.00  0.00           C  
ATOM    766  CE1 PHE A  99       9.666  -5.966   6.704  1.00  0.00           C  
ATOM    767  CE2 PHE A  99       8.254  -4.063   7.077  1.00  0.00           C  
ATOM    768  CZ  PHE A  99       8.580  -5.384   7.340  1.00  0.00           C  
ATOM    769  N   PHE A 100      11.529   0.091   5.433  1.00  0.00           N  
ATOM    770  CA  PHE A 100      10.921   1.355   5.834  1.00  0.00           C  
ATOM    771  C   PHE A 100       9.865   1.791   4.824  1.00  0.00           C  
ATOM    772  O   PHE A 100      10.094   1.730   3.614  1.00  0.00           O  
ATOM    773  CB  PHE A 100      11.988   2.443   5.982  1.00  0.00           C  
ATOM    774  CG  PHE A 100      12.935   2.213   7.127  1.00  0.00           C  
ATOM    775  CD1 PHE A 100      12.663   2.731   8.388  1.00  0.00           C  
ATOM    776  CD2 PHE A 100      14.099   1.479   6.944  1.00  0.00           C  
ATOM    777  CE1 PHE A 100      13.538   2.519   9.451  1.00  0.00           C  
ATOM    778  CE2 PHE A 100      14.980   1.264   8.000  1.00  0.00           C  
ATOM    779  CZ  PHE A 100      14.698   1.785   9.253  1.00  0.00           C  
ATOM    780  N   VAL A 101       8.685   1.972   5.215  1.00  0.00           N  
ATOM    781  CA  VAL A 101       7.653   2.670   4.455  1.00  0.00           C  
ATOM    782  C   VAL A 101       7.440   4.067   5.033  1.00  0.00           C  
ATOM    783  O   VAL A 101       7.171   4.218   6.227  1.00  0.00           O  
ATOM    784  CB  VAL A 101       6.321   1.885   4.454  1.00  0.00           C  
ATOM    785  CG1 VAL A 101       5.253   2.635   3.660  1.00  0.00           C  
ATOM    786  CG2 VAL A 101       6.530   0.482   3.887  1.00  0.00           C  
ATOM    787  N   VAL A 102       7.856   5.201   4.476  1.00  0.00           N  
ATOM    788  CA  VAL A 102       7.763   6.606   4.858  1.00  0.00           C  
ATOM    789  C   VAL A 102       6.566   7.252   4.165  1.00  0.00           C  
ATOM    790  O   VAL A 102       6.496   7.284   2.934  1.00  0.00           O  
ATOM    791  CB  VAL A 102       9.058   7.375   4.512  1.00  0.00           C  
ATOM    792  CG1 VAL A 102       8.974   8.821   4.997  1.00  0.00           C  
ATOM    793  CG2 VAL A 102      10.272   6.674   5.118  1.00  0.00           C  
ATOM    794  N   GLN A 103       5.422   7.241   4.679  1.00  0.00           N  
ATOM    795  CA  GLN A 103       4.285   7.940   4.090  1.00  0.00           C  
ATOM    796  C   GLN A 103       4.221   9.387   4.568  1.00  0.00           C  
ATOM    797  O   GLN A 103       4.615   9.691   5.698  1.00  0.00           O  
ATOM    798  CB  GLN A 103       2.979   7.218   4.424  1.00  0.00           C  
ATOM    799  CG  GLN A 103       2.879   5.820   3.827  1.00  0.00           C  
ATOM    800  CD  GLN A 103       1.518   5.186   4.043  1.00  0.00           C  
ATOM    801  NE2 GLN A 103       1.024   4.484   3.030  1.00  0.00           N  
ATOM    802  OE1 GLN A 103       0.917   5.324   5.114  1.00  0.00           O  
ATOM    803  N   PRO A 104       4.021  10.324   3.560  1.00  0.00           N  
ATOM    804  CA  PRO A 104       3.845  11.702   4.025  1.00  0.00           C  
ATOM    805  C   PRO A 104       2.675  11.854   4.994  1.00  0.00           C  
ATOM    806  O   PRO A 104       1.684  11.126   4.890  1.00  0.00           O  
ATOM    807  CB  PRO A 104       3.587  12.480   2.733  1.00  0.00           C  
ATOM    808  CG  PRO A 104       3.335  11.430   1.699  1.00  0.00           C  
ATOM    809  CD  PRO A 104       3.722  10.095   2.269  1.00  0.00           C  
ATOM    810  N   ARG A 105       2.822  12.554   6.158  1.00  0.00           N  
ATOM    811  CA  ARG A 105       1.665  13.059   6.890  1.00  0.00           C  
ATOM    812  C   ARG A 105       1.050  14.261   6.181  1.00  0.00           C  
ATOM    813  O   ARG A 105       1.760  15.044   5.548  1.00  0.00           O  
ATOM    814  CB  ARG A 105       2.057  13.439   8.321  1.00  0.00           C  
ATOM    815  CG  ARG A 105       0.873  13.607   9.258  1.00  0.00           C  
ATOM    816  CD  ARG A 105       1.315  14.031  10.653  1.00  0.00           C  
ATOM    817  NE  ARG A 105       0.174  14.250  11.537  1.00  0.00           N  
ATOM    818  CZ  ARG A 105       0.258  14.687  12.790  1.00  0.00           C  
ATOM    819  NH1 ARG A 105       1.439  14.958  13.335  1.00  0.00           N1+
ATOM    820  NH2 ARG A 105      -0.845  14.852  13.505  1.00  0.00           N  
END
