# Supplementary material for: Scaffolding protein functional sites using deep learning
Source: Science. Author manuscript; Available in PMC 2022 Oct 31. (PMC9621694; doi:10.1126/science.abn2100)
Supplement: Data S1 [file NIHMS1830590-supplement-Data_S1.zip › hcA_2_RF.pdb]

ATOM      1  N   THR A   1      18.487  12.009 -12.075  1.00  0.00           N  
ATOM      2  CA  THR A   1      17.342  11.108 -12.039  1.00  0.00           C  
ATOM      3  C   THR A   1      16.197  11.667 -11.191  1.00  0.00           C  
ATOM      4  O   THR A   1      16.384  12.074 -10.034  1.00  0.00           O  
ATOM      5  CB  THR A   1      17.757   9.717 -11.547  1.00  0.00           C  
ATOM      6  CG2 THR A   1      16.561   8.788 -11.477  1.00  0.00           C  
ATOM      7  OG1 THR A   1      18.715   9.153 -12.454  1.00  0.00           O  
ATOM      8 1H   THR A   1      19.108  11.724 -12.818  1.00  0.00           H  
ATOM      9 2H   THR A   1      18.174  12.953 -12.243  1.00  0.00           H  
ATOM     10 3H   THR A   1      18.981  11.964 -11.194  1.00  0.00           H  
ATOM     11  HA  THR A   1      16.972  10.995 -13.058  1.00  0.00           H  
ATOM     12  HB  THR A   1      18.220   9.816 -10.597  1.00  0.00           H  
ATOM     13  HG1 THR A   1      19.629   9.285 -12.108  1.00  0.00           H  
ATOM     14 1HG2 THR A   1      16.885   7.805 -11.146  1.00  0.00           H  
ATOM     15 2HG2 THR A   1      15.847   9.176 -10.789  1.00  0.00           H  
ATOM     16 3HG2 THR A   1      16.113   8.700 -12.463  1.00  0.00           H  
ATOM     17  N   GLU A   2      14.994  11.619 -11.767  1.00  0.00           N  
ATOM     18  CA  GLU A   2      13.773  12.137 -11.147  1.00  0.00           C  
ATOM     19  C   GLU A   2      13.521  11.602  -9.747  1.00  0.00           C  
ATOM     20  O   GLU A   2      13.070  12.339  -8.876  1.00  0.00           O  
ATOM     21  CB  GLU A   2      12.562  11.804 -12.020  1.00  0.00           C  
ATOM     22  CG  GLU A   2      11.243  12.357 -11.491  1.00  0.00           C  
ATOM     23  CD  GLU A   2      10.065  12.083 -12.406  1.00  0.00           C  
ATOM     24  OE1 GLU A   2      10.257  11.465 -13.427  1.00  0.00           O  
ATOM     25  OE2 GLU A   2       8.977  12.495 -12.078  1.00  0.00           O1-
ATOM     26  H   GLU A   2      14.920  11.238 -12.701  1.00  0.00           H  
ATOM     27  HA  GLU A   2      13.863  13.222 -11.080  1.00  0.00           H  
ATOM     28 1HB  GLU A   2      12.715  12.197 -13.024  1.00  0.00           H  
ATOM     29 2HB  GLU A   2      12.461  10.721 -12.102  1.00  0.00           H  
ATOM     30 1HG  GLU A   2      11.043  11.911 -10.515  1.00  0.00           H  
ATOM     31 2HG  GLU A   2      11.344  13.433 -11.350  1.00  0.00           H  
ATOM     32  N   ALA A   3      13.788  10.325  -9.520  1.00  0.00           N  
ATOM     33  CA  ALA A   3      13.561   9.747  -8.206  1.00  0.00           C  
ATOM     34  C   ALA A   3      14.383  10.452  -7.120  1.00  0.00           C  
ATOM     35  O   ALA A   3      13.912  10.609  -5.991  1.00  0.00           O  
ATOM     36  CB  ALA A   3      13.893   8.270  -8.231  1.00  0.00           C  
ATOM     37  H   ALA A   3      14.143   9.755 -10.269  1.00  0.00           H  
ATOM     38  HA  ALA A   3      12.507   9.870  -7.963  1.00  0.00           H  
ATOM     39 1HB  ALA A   3      13.698   7.836  -7.263  1.00  0.00           H  
ATOM     40 2HB  ALA A   3      13.282   7.774  -8.981  1.00  0.00           H  
ATOM     41 3HB  ALA A   3      14.929   8.141  -8.473  1.00  0.00           H  
ATOM     42  N   ALA A   4      15.612  10.881  -7.434  1.00  0.00           N  
ATOM     43  CA  ALA A   4      16.404  11.540  -6.404  1.00  0.00           C  
ATOM     44  C   ALA A   4      15.760  12.869  -6.114  1.00  0.00           C  
ATOM     45  O   ALA A   4      15.685  13.298  -4.961  1.00  0.00           O  
ATOM     46  CB  ALA A   4      17.850  11.737  -6.816  1.00  0.00           C  
ATOM     47  H   ALA A   4      15.963  10.820  -8.381  1.00  0.00           H  
ATOM     48  HA  ALA A   4      16.373  10.933  -5.499  1.00  0.00           H  
ATOM     49 1HB  ALA A   4      18.379  12.240  -6.011  1.00  0.00           H  
ATOM     50 2HB  ALA A   4      18.334  10.800  -7.002  1.00  0.00           H  
ATOM     51 3HB  ALA A   4      17.889  12.347  -7.715  1.00  0.00           H  
ATOM     52  N   ALA A   5      15.290  13.526  -7.181  1.00  0.00           N  
ATOM     53  CA  ALA A   5      14.638  14.819  -7.039  1.00  0.00           C  
ATOM     54  C   ALA A   5      13.380  14.679  -6.197  1.00  0.00           C  
ATOM     55  O   ALA A   5      13.082  15.531  -5.356  1.00  0.00           O  
ATOM     56  CB  ALA A   5      14.294  15.390  -8.401  1.00  0.00           C  
ATOM     57  H   ALA A   5      15.398  13.105  -8.105  1.00  0.00           H  
ATOM     58  HA  ALA A   5      15.324  15.492  -6.532  1.00  0.00           H  
ATOM     59 1HB  ALA A   5      13.826  16.365  -8.275  1.00  0.00           H  
ATOM     60 2HB  ALA A   5      15.204  15.494  -8.989  1.00  0.00           H  
ATOM     61 3HB  ALA A   5      13.608  14.731  -8.915  1.00  0.00           H  
ATOM     62  N   ALA A   6      12.640  13.595  -6.422  1.00  0.00           N  
ATOM     63  CA  ALA A   6      11.438  13.347  -5.657  1.00  0.00           C  
ATOM     64  C   ALA A   6      11.785  13.163  -4.197  1.00  0.00           C  
ATOM     65  O   ALA A   6      11.124  13.696  -3.309  1.00  0.00           O  
ATOM     66  CB  ALA A   6      10.726  12.129  -6.177  1.00  0.00           C  
ATOM     67  H   ALA A   6      12.917  12.944  -7.154  1.00  0.00           H  
ATOM     68  HA  ALA A   6      10.788  14.218  -5.752  1.00  0.00           H  
ATOM     69 1HB  ALA A   6       9.817  11.963  -5.601  1.00  0.00           H  
ATOM     70 2HB  ALA A   6      10.475  12.275  -7.228  1.00  0.00           H  
ATOM     71 3HB  ALA A   6      11.376  11.268  -6.080  1.00  0.00           H  
ATOM     72  N   ALA A   7      12.858  12.432  -3.922  1.00  0.00           N  
ATOM     73  CA  ALA A   7      13.264  12.281  -2.541  1.00  0.00           C  
ATOM     74  C   ALA A   7      13.672  13.640  -1.978  1.00  0.00           C  
ATOM     75  O   ALA A   7      13.332  13.990  -0.851  1.00  0.00           O  
ATOM     76  CB  ALA A   7      14.361  11.252  -2.440  1.00  0.00           C  
ATOM     77  H   ALA A   7      13.383  11.972  -4.668  1.00  0.00           H  
ATOM     78  HA  ALA A   7      12.414  11.946  -1.969  1.00  0.00           H  
ATOM     79 1HB  ALA A   7      14.626  11.123  -1.406  1.00  0.00           H  
ATOM     80 2HB  ALA A   7      14.005  10.309  -2.840  1.00  0.00           H  
ATOM     81 3HB  ALA A   7      15.218  11.581  -3.017  1.00  0.00           H  
ATOM     82  N   ALA A   8      14.353  14.451  -2.781  1.00  0.00           N  
ATOM     83  CA  ALA A   8      14.743  15.789  -2.361  1.00  0.00           C  
ATOM     84  C   ALA A   8      13.519  16.676  -2.087  1.00  0.00           C  
ATOM     85  O   ALA A   8      13.551  17.557  -1.229  1.00  0.00           O  
ATOM     86  CB  ALA A   8      15.650  16.436  -3.390  1.00  0.00           C  
ATOM     87  H   ALA A   8      14.636  14.124  -3.702  1.00  0.00           H  
ATOM     88  HA  ALA A   8      15.289  15.681  -1.431  1.00  0.00           H  
ATOM     89 1HB  ALA A   8      15.961  17.415  -3.038  1.00  0.00           H  
ATOM     90 2HB  ALA A   8      16.524  15.804  -3.548  1.00  0.00           H  
ATOM     91 3HB  ALA A   8      15.114  16.546  -4.321  1.00  0.00           H  
ATOM     92  N   SER A   9      12.395  16.426  -2.753  1.00  0.00           N  
ATOM     93  CA  SER A   9      11.209  17.251  -2.519  1.00  0.00           C  
ATOM     94  C   SER A   9      10.701  17.090  -1.081  1.00  0.00           C  
ATOM     95  O   SER A   9       9.855  17.866  -0.635  1.00  0.00           O  
ATOM     96  CB  SER A   9      10.076  16.951  -3.496  1.00  0.00           C  
ATOM     97  OG  SER A   9       9.444  15.723  -3.252  1.00  0.00           O  
ATOM     98  H   SER A   9      12.385  15.705  -3.476  1.00  0.00           H  
ATOM     99  HA  SER A   9      11.493  18.294  -2.658  1.00  0.00           H  
ATOM    100 1HB  SER A   9       9.343  17.753  -3.452  1.00  0.00           H  
ATOM    101 2HB  SER A   9      10.487  16.942  -4.506  1.00  0.00           H  
ATOM    102  HG  SER A   9      10.137  15.049  -3.239  1.00  0.00           H  
ATOM    103  N   ALA A  10      11.198  16.067  -0.366  1.00  0.00           N  
ATOM    104  CA  ALA A  10      10.827  15.795   1.006  1.00  0.00           C  
ATOM    105  C   ALA A  10      11.533  16.733   2.006  1.00  0.00           C  
ATOM    106  O   ALA A  10      11.203  16.712   3.196  1.00  0.00           O  
ATOM    107  CB  ALA A  10      11.159  14.346   1.338  1.00  0.00           C  
ATOM    108  H   ALA A  10      11.892  15.449  -0.781  1.00  0.00           H  
ATOM    109  HA  ALA A  10       9.756  15.954   1.097  1.00  0.00           H  
ATOM    110 1HB  ALA A  10      10.864  14.128   2.341  1.00  0.00           H  
ATOM    111 2HB  ALA A  10      10.640  13.682   0.650  1.00  0.00           H  
ATOM    112 3HB  ALA A  10      12.225  14.195   1.253  1.00  0.00           H  
ATOM    113  N   TYR A  11      12.505  17.545   1.568  1.00  0.00           N  
ATOM    114  CA  TYR A  11      13.150  18.421   2.545  1.00  0.00           C  
ATOM    115  C   TYR A  11      12.103  19.393   3.108  1.00  0.00           C  
ATOM    116  O   TYR A  11      11.289  19.963   2.376  1.00  0.00           O  
ATOM    117  CB  TYR A  11      14.364  19.193   1.955  1.00  0.00           C  
ATOM    118  CG  TYR A  11      15.619  18.305   1.647  1.00  0.00           C  
ATOM    119  CD1 TYR A  11      15.979  18.020   0.359  1.00  0.00           C  
ATOM    120  CD2 TYR A  11      16.347  17.753   2.659  1.00  0.00           C  
ATOM    121  CE1 TYR A  11      17.018  17.162   0.085  1.00  0.00           C  
ATOM    122  CE2 TYR A  11      17.382  16.882   2.397  1.00  0.00           C  
ATOM    123  CZ  TYR A  11      17.698  16.577   1.092  1.00  0.00           C  
ATOM    124  OH  TYR A  11      18.699  15.681   0.783  1.00  0.00           O  
ATOM    125  H   TYR A  11      12.787  17.557   0.585  1.00  0.00           H  
ATOM    126  HA  TYR A  11      13.503  17.820   3.375  1.00  0.00           H  
ATOM    127 1HB  TYR A  11      14.060  19.680   1.025  1.00  0.00           H  
ATOM    128 2HB  TYR A  11      14.666  19.974   2.651  1.00  0.00           H  
ATOM    129  HD1 TYR A  11      15.441  18.469  -0.452  1.00  0.00           H  
ATOM    130  HD2 TYR A  11      16.086  17.974   3.676  1.00  0.00           H  
ATOM    131  HE1 TYR A  11      17.280  16.937  -0.943  1.00  0.00           H  
ATOM    132  HE2 TYR A  11      17.928  16.427   3.225  1.00  0.00           H  
ATOM    133  HH  TYR A  11      18.758  15.593  -0.172  1.00  0.00           H  
ATOM    134  N   GLY A  12      12.144  19.590   4.421  1.00  0.00           N  
ATOM    135  CA  GLY A  12      11.235  20.461   5.151  1.00  0.00           C  
ATOM    136  C   GLY A  12       9.953  19.745   5.612  1.00  0.00           C  
ATOM    137  O   GLY A  12       9.117  20.353   6.285  1.00  0.00           O  
ATOM    138  H   GLY A  12      12.816  19.076   4.964  1.00  0.00           H  
ATOM    139 1HA  GLY A  12      11.755  20.857   6.023  1.00  0.00           H  
ATOM    140 2HA  GLY A  12      10.971  21.311   4.525  1.00  0.00           H  
ATOM    141  N   ARG A  13       9.785  18.464   5.243  1.00  0.00           N  
ATOM    142  CA  ARG A  13       8.580  17.713   5.606  1.00  0.00           C  
ATOM    143  C   ARG A  13       8.802  16.666   6.716  1.00  0.00           C  
ATOM    144  O   ARG A  13       9.922  16.182   6.948  1.00  0.00           O  
ATOM    145  CB  ARG A  13       8.005  17.004   4.385  1.00  0.00           C  
ATOM    146  CG  ARG A  13       7.186  17.862   3.431  1.00  0.00           C  
ATOM    147  CD  ARG A  13       8.053  18.781   2.594  1.00  0.00           C  
ATOM    148  NE  ARG A  13       7.275  19.475   1.583  1.00  0.00           N  
ATOM    149  CZ  ARG A  13       7.740  20.441   0.755  1.00  0.00           C  
ATOM    150  NH1 ARG A  13       8.994  20.849   0.806  1.00  0.00           N1+
ATOM    151  NH2 ARG A  13       6.916  20.989  -0.124  1.00  0.00           N  
ATOM    152  H   ARG A  13      10.491  17.999   4.668  1.00  0.00           H  
ATOM    153  HA  ARG A  13       7.835  18.424   5.960  1.00  0.00           H  
ATOM    154 1HB  ARG A  13       8.817  16.598   3.808  1.00  0.00           H  
ATOM    155 2HB  ARG A  13       7.377  16.176   4.708  1.00  0.00           H  
ATOM    156 1HG  ARG A  13       6.629  17.213   2.756  1.00  0.00           H  
ATOM    157 2HG  ARG A  13       6.492  18.476   4.004  1.00  0.00           H  
ATOM    158 1HD  ARG A  13       8.521  19.526   3.220  1.00  0.00           H  
ATOM    159 2HD  ARG A  13       8.828  18.201   2.091  1.00  0.00           H  
ATOM    160  HE  ARG A  13       6.308  19.210   1.485  1.00  0.00           H  
ATOM    161 1HH1 ARG A  13       9.672  20.442   1.472  1.00  0.00           H  
ATOM    162 2HH1 ARG A  13       9.311  21.566   0.176  1.00  0.00           H  
ATOM    163 1HH2 ARG A  13       5.956  20.682  -0.174  1.00  0.00           H  
ATOM    164 2HH2 ARG A  13       7.253  21.706  -0.747  1.00  0.00           H  
ATOM    165  N   THR A  14       7.692  16.303   7.383  1.00  0.00           N  
ATOM    166  CA  THR A  14       7.674  15.260   8.420  1.00  0.00           C  
ATOM    167  C   THR A  14       6.863  14.041   7.988  1.00  0.00           C  
ATOM    168  O   THR A  14       5.766  14.156   7.414  1.00  0.00           O  
ATOM    169  CB  THR A  14       7.163  15.787   9.777  1.00  0.00           C  
ATOM    170  CG2 THR A  14       7.146  14.644  10.845  1.00  0.00           C  
ATOM    171  OG1 THR A  14       8.046  16.832  10.234  1.00  0.00           O  
ATOM    172  H   THR A  14       6.822  16.760   7.150  1.00  0.00           H  
ATOM    173  HA  THR A  14       8.697  14.923   8.577  1.00  0.00           H  
ATOM    174  HB  THR A  14       6.159  16.191   9.657  1.00  0.00           H  
ATOM    175  HG1 THR A  14       8.841  16.441  10.586  1.00  0.00           H  
ATOM    176 1HG2 THR A  14       6.798  15.040  11.796  1.00  0.00           H  
ATOM    177 2HG2 THR A  14       6.479  13.843  10.532  1.00  0.00           H  
ATOM    178 3HG2 THR A  14       8.157  14.244  10.967  1.00  0.00           H  
ATOM    179  N   TYR A  15       7.459  12.885   8.249  1.00  0.00           N  
ATOM    180  CA  TYR A  15       6.957  11.591   7.870  1.00  0.00           C  
ATOM    181  C   TYR A  15       6.835  10.638   9.059  1.00  0.00           C  
ATOM    182  O   TYR A  15       7.491  10.800  10.092  1.00  0.00           O  
ATOM    183  CB  TYR A  15       7.938  11.013   6.866  1.00  0.00           C  
ATOM    184  CG  TYR A  15       8.168  11.926   5.724  1.00  0.00           C  
ATOM    185  CD1 TYR A  15       9.166  12.892   5.751  1.00  0.00           C  
ATOM    186  CD2 TYR A  15       7.371  11.844   4.695  1.00  0.00           C  
ATOM    187  CE1 TYR A  15       9.278  13.748   4.682  1.00  0.00           C  
ATOM    188  CE2 TYR A  15       7.453  12.682   3.672  1.00  0.00           C  
ATOM    189  CZ  TYR A  15       8.367  13.616   3.633  1.00  0.00           C  
ATOM    190  OH  TYR A  15       8.381  14.431   2.549  1.00  0.00           O  
ATOM    191  H   TYR A  15       8.356  12.913   8.715  1.00  0.00           H  
ATOM    192  HA  TYR A  15       5.970  11.706   7.426  1.00  0.00           H  
ATOM    193 1HB  TYR A  15       8.887  10.814   7.352  1.00  0.00           H  
ATOM    194 2HB  TYR A  15       7.534  10.085   6.493  1.00  0.00           H  
ATOM    195  HD1 TYR A  15       9.842  12.979   6.606  1.00  0.00           H  
ATOM    196  HD2 TYR A  15       6.642  11.101   4.697  1.00  0.00           H  
ATOM    197  HE1 TYR A  15      10.047  14.526   4.669  1.00  0.00           H  
ATOM    198  HE2 TYR A  15       6.755  12.597   2.852  1.00  0.00           H  
ATOM    199  HH  TYR A  15       7.710  14.142   1.925  1.00  0.00           H  
ATOM    200  N   LEU A  16       6.001   9.628   8.906  1.00  0.00           N  
ATOM    201  CA  LEU A  16       5.873   8.555   9.880  1.00  0.00           C  
ATOM    202  C   LEU A  16       6.776   7.422   9.410  1.00  0.00           C  
ATOM    203  O   LEU A  16       6.722   7.047   8.231  1.00  0.00           O  
ATOM    204  CB  LEU A  16       4.414   8.082   9.984  1.00  0.00           C  
ATOM    205  CG  LEU A  16       4.148   6.958  10.984  1.00  0.00           C  
ATOM    206  CD1 LEU A  16       4.389   7.485  12.374  1.00  0.00           C  
ATOM    207  CD2 LEU A  16       2.727   6.464  10.868  1.00  0.00           C  
ATOM    208  H   LEU A  16       5.471   9.577   8.047  1.00  0.00           H  
ATOM    209  HA  LEU A  16       6.218   8.898  10.854  1.00  0.00           H  
ATOM    210 1HB  LEU A  16       3.803   8.931  10.271  1.00  0.00           H  
ATOM    211 2HB  LEU A  16       4.090   7.740   8.997  1.00  0.00           H  
ATOM    212  HG  LEU A  16       4.840   6.139  10.789  1.00  0.00           H  
ATOM    213 1HD1 LEU A  16       4.223   6.709  13.103  1.00  0.00           H  
ATOM    214 2HD1 LEU A  16       5.398   7.829  12.444  1.00  0.00           H  
ATOM    215 3HD1 LEU A  16       3.711   8.312  12.571  1.00  0.00           H  
ATOM    216 1HD2 LEU A  16       2.558   5.661  11.583  1.00  0.00           H  
ATOM    217 2HD2 LEU A  16       2.056   7.268  11.086  1.00  0.00           H  
ATOM    218 3HD2 LEU A  16       2.547   6.099   9.863  1.00  0.00           H  
ATOM    219  N   VAL A  17       7.640   6.906  10.287  1.00  0.00           N  
ATOM    220  CA  VAL A  17       8.538   5.835   9.867  1.00  0.00           C  
ATOM    221  C   VAL A  17       8.320   4.535  10.618  1.00  0.00           C  
ATOM    222  O   VAL A  17       8.268   4.484  11.850  1.00  0.00           O  
ATOM    223  CB  VAL A  17      10.029   6.267  10.003  1.00  0.00           C  
ATOM    224  CG1 VAL A  17      10.351   6.716  11.388  1.00  0.00           C  
ATOM    225  CG2 VAL A  17      10.929   5.095   9.616  1.00  0.00           C  
ATOM    226  H   VAL A  17       7.658   7.245  11.248  1.00  0.00           H  
ATOM    227  HA  VAL A  17       8.357   5.640   8.814  1.00  0.00           H  
ATOM    228  HB  VAL A  17      10.210   7.103   9.333  1.00  0.00           H  
ATOM    229 1HG1 VAL A  17      11.391   7.019  11.439  1.00  0.00           H  
ATOM    230 2HG1 VAL A  17       9.724   7.558  11.624  1.00  0.00           H  
ATOM    231 3HG1 VAL A  17      10.174   5.908  12.096  1.00  0.00           H  
ATOM    232 1HG2 VAL A  17      11.972   5.401   9.678  1.00  0.00           H  
ATOM    233 2HG2 VAL A  17      10.761   4.261  10.295  1.00  0.00           H  
ATOM    234 3HG2 VAL A  17      10.699   4.786   8.599  1.00  0.00           H  
ATOM    235  N   PHE A  18       8.245   3.462   9.840  1.00  0.00           N  
ATOM    236  CA  PHE A  18       8.029   2.117  10.336  1.00  0.00           C  
ATOM    237  C   PHE A  18       9.292   1.290  10.137  1.00  0.00           C  
ATOM    238  O   PHE A  18       9.651   0.986   8.999  1.00  0.00           O  
ATOM    239  CB  PHE A  18       6.917   1.471   9.507  1.00  0.00           C  
ATOM    240  CG  PHE A  18       5.584   2.109   9.548  1.00  0.00           C  
ATOM    241  CD1 PHE A  18       5.309   3.211   8.733  1.00  0.00           C  
ATOM    242  CD2 PHE A  18       4.578   1.594  10.325  1.00  0.00           C  
ATOM    243  CE1 PHE A  18       4.063   3.784   8.726  1.00  0.00           C  
ATOM    244  CE2 PHE A  18       3.321   2.164  10.321  1.00  0.00           C  
ATOM    245  CZ  PHE A  18       3.066   3.260   9.522  1.00  0.00           C  
ATOM    246  H   PHE A  18       8.306   3.605   8.831  1.00  0.00           H  
ATOM    247  HA  PHE A  18       7.775   2.149  11.397  1.00  0.00           H  
ATOM    248 1HB  PHE A  18       7.235   1.466   8.473  1.00  0.00           H  
ATOM    249 2HB  PHE A  18       6.800   0.446   9.796  1.00  0.00           H  
ATOM    250  HD1 PHE A  18       6.097   3.619   8.097  1.00  0.00           H  
ATOM    251  HD2 PHE A  18       4.782   0.729  10.942  1.00  0.00           H  
ATOM    252  HE1 PHE A  18       3.863   4.649   8.086  1.00  0.00           H  
ATOM    253  HE2 PHE A  18       2.530   1.750  10.945  1.00  0.00           H  
ATOM    254  HZ  PHE A  18       2.074   3.708   9.517  1.00  0.00           H  
ATOM    255  N   HIS A  19       9.983   0.943  11.216  1.00  0.00           N  
ATOM    256  CA  HIS A  19      11.228   0.183  11.108  1.00  0.00           C  
ATOM    257  C   HIS A  19      11.007  -1.288  11.393  1.00  0.00           C  
ATOM    258  O   HIS A  19      10.617  -1.662  12.501  1.00  0.00           O  
ATOM    259  CB  HIS A  19      12.283   0.694  12.080  1.00  0.00           C  
ATOM    260  CG  HIS A  19      12.719   2.136  11.809  1.00  0.00           C  
ATOM    261  CD2 HIS A  19      12.380   3.300  12.411  1.00  0.00           C  
ATOM    262  ND1 HIS A  19      13.595   2.480  10.792  1.00  0.00           N  
ATOM    263  CE1 HIS A  19      13.753   3.802  10.792  1.00  0.00           C  
ATOM    264  NE2 HIS A  19      13.028   4.302  11.753  1.00  0.00           N  
ATOM    265  H   HIS A  19       9.664   1.227  12.142  1.00  0.00           H  
ATOM    266  HA  HIS A  19      11.627   0.264  10.098  1.00  0.00           H  
ATOM    267 1HB  HIS A  19      11.953   0.581  13.094  1.00  0.00           H  
ATOM    268 2HB  HIS A  19      13.149   0.075  11.978  1.00  0.00           H  
ATOM    269  HD2 HIS A  19      11.712   3.426  13.244  1.00  0.00           H  
ATOM    270  HE1 HIS A  19      14.360   4.385  10.112  1.00  0.00           H  
ATOM    271  HE2 HIS A  19      12.927   5.289  11.988  1.00  0.00           H  
ATOM    272  N   PHE A  20      11.252  -2.125  10.398  1.00  0.00           N  
ATOM    273  CA  PHE A  20      11.055  -3.558  10.532  1.00  0.00           C  
ATOM    274  C   PHE A  20      12.431  -4.162  10.750  1.00  0.00           C  
ATOM    275  O   PHE A  20      13.301  -4.104   9.868  1.00  0.00           O  
ATOM    276  CB  PHE A  20      10.417  -4.095   9.273  1.00  0.00           C  
ATOM    277  CG  PHE A  20       9.066  -3.497   9.034  1.00  0.00           C  
ATOM    278  CD1 PHE A  20       8.981  -2.270   8.388  1.00  0.00           C  
ATOM    279  CD2 PHE A  20       7.901  -4.127   9.420  1.00  0.00           C  
ATOM    280  CE1 PHE A  20       7.770  -1.687   8.131  1.00  0.00           C  
ATOM    281  CE2 PHE A  20       6.671  -3.539   9.163  1.00  0.00           C  
ATOM    282  CZ  PHE A  20       6.609  -2.314   8.515  1.00  0.00           C  
ATOM    283  H   PHE A  20      11.600  -1.765   9.508  1.00  0.00           H  
ATOM    284  HA  PHE A  20      10.424  -3.770  11.397  1.00  0.00           H  
ATOM    285 1HB  PHE A  20      11.052  -3.853   8.422  1.00  0.00           H  
ATOM    286 2HB  PHE A  20      10.320  -5.176   9.329  1.00  0.00           H  
ATOM    287  HD1 PHE A  20       9.904  -1.765   8.078  1.00  0.00           H  
ATOM    288  HD2 PHE A  20       7.956  -5.090   9.928  1.00  0.00           H  
ATOM    289  HE1 PHE A  20       7.734  -0.728   7.622  1.00  0.00           H  
ATOM    290  HE2 PHE A  20       5.753  -4.040   9.471  1.00  0.00           H  
ATOM    291  HZ  PHE A  20       5.646  -1.849   8.312  1.00  0.00           H  
ATOM    292  N   HIS A  21      12.639  -4.732  11.934  1.00  0.00           N  
ATOM    293  CA  HIS A  21      13.968  -5.176  12.316  1.00  0.00           C  
ATOM    294  C   HIS A  21      14.013  -6.701  12.533  1.00  0.00           C  
ATOM    295  O   HIS A  21      13.797  -7.142  13.669  1.00  0.00           O  
ATOM    296  CB  HIS A  21      14.385  -4.480  13.617  1.00  0.00           C  
ATOM    297  CG  HIS A  21      14.394  -2.997  13.492  1.00  0.00           C  
ATOM    298  CD2 HIS A  21      13.524  -2.096  13.967  1.00  0.00           C  
ATOM    299  ND1 HIS A  21      15.408  -2.281  12.882  1.00  0.00           N  
ATOM    300  CE1 HIS A  21      15.136  -0.980  12.997  1.00  0.00           C  
ATOM    301  NE2 HIS A  21      13.998  -0.857  13.658  1.00  0.00           N  
ATOM    302  H   HIS A  21      11.879  -4.775  12.617  1.00  0.00           H  
ATOM    303  HA  HIS A  21      14.672  -4.861  11.558  1.00  0.00           H  
ATOM    304 1HB  HIS A  21      13.695  -4.760  14.415  1.00  0.00           H  
ATOM    305 2HB  HIS A  21      15.380  -4.817  13.913  1.00  0.00           H  
ATOM    306  HD2 HIS A  21      12.616  -2.311  14.513  1.00  0.00           H  
ATOM    307  HE1 HIS A  21      15.747  -0.161  12.620  1.00  0.00           H  
ATOM    308  HE2 HIS A  21      13.501   0.005  13.927  1.00  0.00           H  
ATOM    309  N   PRO A  22      14.283  -7.526  11.481  1.00  0.00           N  
ATOM    310  CA  PRO A  22      14.187  -8.984  11.448  1.00  0.00           C  
ATOM    311  C   PRO A  22      15.121  -9.648  12.448  1.00  0.00           C  
ATOM    312  O   PRO A  22      14.889 -10.776  12.870  1.00  0.00           O  
ATOM    313  CB  PRO A  22      14.591  -9.322  10.003  1.00  0.00           C  
ATOM    314  CG  PRO A  22      15.405  -8.158   9.543  1.00  0.00           C  
ATOM    315  CD  PRO A  22      14.810  -6.963  10.230  1.00  0.00           C  
ATOM    316  HA  PRO A  22      13.146  -9.284  11.631  1.00  0.00           H  
ATOM    317 1HB  PRO A  22      15.158 -10.265   9.986  1.00  0.00           H  
ATOM    318 2HB  PRO A  22      13.692  -9.480   9.390  1.00  0.00           H  
ATOM    319 1HG  PRO A  22      16.466  -8.308   9.805  1.00  0.00           H  
ATOM    320 2HG  PRO A  22      15.363  -8.079   8.448  1.00  0.00           H  
ATOM    321 1HD  PRO A  22      15.642  -6.284  10.400  1.00  0.00           H  
ATOM    322 2HD  PRO A  22      14.005  -6.520   9.628  1.00  0.00           H  
ATOM    323  N   ALA A  23      16.164  -8.924  12.854  1.00  0.00           N  
ATOM    324  CA  ALA A  23      17.124  -9.396  13.846  1.00  0.00           C  
ATOM    325  C   ALA A  23      16.433  -9.657  15.187  1.00  0.00           C  
ATOM    326  O   ALA A  23      16.901 -10.459  15.996  1.00  0.00           O  
ATOM    327  CB  ALA A  23      18.228  -8.380  14.033  1.00  0.00           C  
ATOM    328  H   ALA A  23      16.314  -8.009  12.460  1.00  0.00           H  
ATOM    329  HA  ALA A  23      17.548 -10.333  13.488  1.00  0.00           H  
ATOM    330 1HB  ALA A  23      18.947  -8.751  14.760  1.00  0.00           H  
ATOM    331 2HB  ALA A  23      18.732  -8.196  13.082  1.00  0.00           H  
ATOM    332 3HB  ALA A  23      17.790  -7.466  14.397  1.00  0.00           H  
ATOM    333  N   ARG A  24      15.349  -8.914  15.436  1.00  0.00           N  
ATOM    334  CA  ARG A  24      14.572  -8.993  16.660  1.00  0.00           C  
ATOM    335  C   ARG A  24      13.153  -9.413  16.315  1.00  0.00           C  
ATOM    336  O   ARG A  24      12.393  -9.859  17.178  1.00  0.00           O  
ATOM    337  CB  ARG A  24      14.538  -7.648  17.378  1.00  0.00           C  
ATOM    338  CG  ARG A  24      15.879  -7.160  17.924  1.00  0.00           C  
ATOM    339  CD  ARG A  24      15.736  -5.910  18.765  1.00  0.00           C  
ATOM    340  NE  ARG A  24      15.409  -4.713  17.983  1.00  0.00           N  
ATOM    341  CZ  ARG A  24      14.825  -3.606  18.489  1.00  0.00           C  
ATOM    342  NH1 ARG A  24      14.486  -3.558  19.760  1.00  0.00           N1+
ATOM    343  NH2 ARG A  24      14.594  -2.566  17.709  1.00  0.00           N  
ATOM    344  H   ARG A  24      15.006  -8.281  14.720  1.00  0.00           H  
ATOM    345  HA  ARG A  24      15.013  -9.741  17.317  1.00  0.00           H  
ATOM    346 1HB  ARG A  24      14.164  -6.884  16.689  1.00  0.00           H  
ATOM    347 2HB  ARG A  24      13.846  -7.701  18.212  1.00  0.00           H  
ATOM    348 1HG  ARG A  24      16.328  -7.942  18.536  1.00  0.00           H  
ATOM    349 2HG  ARG A  24      16.540  -6.930  17.085  1.00  0.00           H  
ATOM    350 1HD  ARG A  24      14.935  -6.061  19.492  1.00  0.00           H  
ATOM    351 2HD  ARG A  24      16.669  -5.722  19.291  1.00  0.00           H  
ATOM    352  HE  ARG A  24      15.674  -4.693  16.996  1.00  0.00           H  
ATOM    353 1HH1 ARG A  24      14.651  -4.355  20.357  1.00  0.00           H  
ATOM    354 2HH1 ARG A  24      14.047  -2.730  20.135  1.00  0.00           H  
ATOM    355 1HH2 ARG A  24      14.847  -2.604  16.727  1.00  0.00           H  
ATOM    356 2HH2 ARG A  24      14.156  -1.742  18.087  1.00  0.00           H  
ATOM    357  N   ALA A  25      12.818  -9.273  15.029  1.00  0.00           N  
ATOM    358  CA  ALA A  25      11.486  -9.511  14.474  1.00  0.00           C  
ATOM    359  C   ALA A  25      10.474  -8.583  15.118  1.00  0.00           C  
ATOM    360  O   ALA A  25       9.394  -8.999  15.543  1.00  0.00           O  
ATOM    361  CB  ALA A  25      11.068 -10.958  14.656  1.00  0.00           C  
ATOM    362  H   ALA A  25      13.523  -8.899  14.407  1.00  0.00           H  
ATOM    363  HA  ALA A  25      11.520  -9.282  13.410  1.00  0.00           H  
ATOM    364 1HB  ALA A  25      10.089 -11.106  14.208  1.00  0.00           H  
ATOM    365 2HB  ALA A  25      11.796 -11.604  14.163  1.00  0.00           H  
ATOM    366 3HB  ALA A  25      11.017 -11.213  15.707  1.00  0.00           H  
ATOM    367  N   GLN A  26      10.849  -7.309  15.192  1.00  0.00           N  
ATOM    368  CA  GLN A  26       9.999  -6.289  15.801  1.00  0.00           C  
ATOM    369  C   GLN A  26       9.779  -5.070  14.909  1.00  0.00           C  
ATOM    370  O   GLN A  26      10.611  -4.742  14.057  1.00  0.00           O  
ATOM    371  CB  GLN A  26      10.609  -5.833  17.133  1.00  0.00           C  
ATOM    372  CG  GLN A  26      10.714  -6.940  18.165  1.00  0.00           C  
ATOM    373  CD  GLN A  26      11.348  -6.516  19.479  1.00  0.00           C  
ATOM    374  NE2 GLN A  26      11.440  -7.472  20.394  1.00  0.00           N  
ATOM    375  OE1 GLN A  26      11.762  -5.366  19.680  1.00  0.00           O  
ATOM    376  H   GLN A  26      11.763  -7.069  14.812  1.00  0.00           H  
ATOM    377  HA  GLN A  26       9.024  -6.732  16.000  1.00  0.00           H  
ATOM    378 1HB  GLN A  26      11.613  -5.443  16.958  1.00  0.00           H  
ATOM    379 2HB  GLN A  26      10.009  -5.023  17.553  1.00  0.00           H  
ATOM    380 1HG  GLN A  26       9.715  -7.320  18.371  1.00  0.00           H  
ATOM    381 2HG  GLN A  26      11.317  -7.725  17.760  1.00  0.00           H  
ATOM    382 1HE2 GLN A  26      11.848  -7.280  21.284  1.00  0.00           H  
ATOM    383 2HE2 GLN A  26      11.098  -8.393  20.189  1.00  0.00           H  
ATOM    384  N   LEU A  27       8.637  -4.407  15.117  1.00  0.00           N  
ATOM    385  CA  LEU A  27       8.326  -3.135  14.462  1.00  0.00           C  
ATOM    386  C   LEU A  27       8.440  -1.947  15.405  1.00  0.00           C  
ATOM    387  O   LEU A  27       7.771  -1.888  16.439  1.00  0.00           O  
ATOM    388  CB  LEU A  27       6.924  -3.148  13.831  1.00  0.00           C  
ATOM    389  CG  LEU A  27       6.416  -1.758  13.289  1.00  0.00           C  
ATOM    390  CD1 LEU A  27       7.292  -1.243  12.190  1.00  0.00           C  
ATOM    391  CD2 LEU A  27       5.003  -1.920  12.768  1.00  0.00           C  
ATOM    392  H   LEU A  27       7.982  -4.770  15.793  1.00  0.00           H  
ATOM    393  HA  LEU A  27       9.037  -2.994  13.658  1.00  0.00           H  
ATOM    394 1HB  LEU A  27       6.928  -3.844  12.993  1.00  0.00           H  
ATOM    395 2HB  LEU A  27       6.209  -3.500  14.572  1.00  0.00           H  
ATOM    396  HG  LEU A  27       6.430  -1.029  14.102  1.00  0.00           H  
ATOM    397 1HD1 LEU A  27       6.906  -0.296  11.873  1.00  0.00           H  
ATOM    398 2HD1 LEU A  27       8.283  -1.113  12.552  1.00  0.00           H  
ATOM    399 3HD1 LEU A  27       7.304  -1.931  11.370  1.00  0.00           H  
ATOM    400 1HD2 LEU A  27       4.638  -0.966  12.411  1.00  0.00           H  
ATOM    401 2HD2 LEU A  27       4.998  -2.641  11.950  1.00  0.00           H  
ATOM    402 3HD2 LEU A  27       4.359  -2.276  13.572  1.00  0.00           H  
ATOM    403  N   HIS A  28       9.294  -1.003  15.032  1.00  0.00           N  
ATOM    404  CA  HIS A  28       9.493   0.217  15.795  1.00  0.00           C  
ATOM    405  C   HIS A  28       8.927   1.406  15.019  1.00  0.00           C  
ATOM    406  O   HIS A  28       9.356   1.698  13.900  1.00  0.00           O  
ATOM    407  CB  HIS A  28      10.971   0.426  16.126  1.00  0.00           C  
ATOM    408  CG  HIS A  28      11.538  -0.616  17.037  1.00  0.00           C  
ATOM    409  CD2 HIS A  28      10.949  -1.650  17.675  1.00  0.00           C  
ATOM    410  ND1 HIS A  28      12.874  -0.663  17.379  1.00  0.00           N  
ATOM    411  CE1 HIS A  28      13.080  -1.682  18.189  1.00  0.00           C  
ATOM    412  NE2 HIS A  28      11.922  -2.298  18.388  1.00  0.00           N  
ATOM    413  H   HIS A  28       9.822  -1.148  14.171  1.00  0.00           H  
ATOM    414  HA  HIS A  28       8.950   0.154  16.737  1.00  0.00           H  
ATOM    415 1HB  HIS A  28      11.550   0.423  15.203  1.00  0.00           H  
ATOM    416 2HB  HIS A  28      11.114   1.384  16.584  1.00  0.00           H  
ATOM    417  HD1 HIS A  28      13.595  -0.040  17.069  1.00  0.00           H  
ATOM    418  HD2 HIS A  28       9.925  -2.007  17.703  1.00  0.00           H  
ATOM    419  HE1 HIS A  28      14.079  -1.889  18.572  1.00  0.00           H  
ATOM    420  N   LEU A  29       7.907   2.041  15.582  1.00  0.00           N  
ATOM    421  CA  LEU A  29       7.237   3.149  14.914  1.00  0.00           C  
ATOM    422  C   LEU A  29       7.688   4.492  15.491  1.00  0.00           C  
ATOM    423  O   LEU A  29       7.639   4.680  16.705  1.00  0.00           O  
ATOM    424  CB  LEU A  29       5.729   3.017  15.090  1.00  0.00           C  
ATOM    425  CG  LEU A  29       4.898   4.051  14.368  1.00  0.00           C  
ATOM    426  CD1 LEU A  29       5.065   3.789  12.921  1.00  0.00           C  
ATOM    427  CD2 LEU A  29       3.443   3.939  14.761  1.00  0.00           C  
ATOM    428  H   LEU A  29       7.589   1.749  16.495  1.00  0.00           H  
ATOM    429  HA  LEU A  29       7.482   3.126  13.853  1.00  0.00           H  
ATOM    430 1HB  LEU A  29       5.424   2.035  14.731  1.00  0.00           H  
ATOM    431 2HB  LEU A  29       5.496   3.086  16.152  1.00  0.00           H  
ATOM    432  HG  LEU A  29       5.262   5.053  14.591  1.00  0.00           H  
ATOM    433 1HD1 LEU A  29       4.497   4.479  12.346  1.00  0.00           H  
ATOM    434 2HD1 LEU A  29       6.100   3.868  12.655  1.00  0.00           H  
ATOM    435 3HD1 LEU A  29       4.718   2.794  12.736  1.00  0.00           H  
ATOM    436 1HD2 LEU A  29       2.859   4.679  14.208  1.00  0.00           H  
ATOM    437 2HD2 LEU A  29       3.077   2.941  14.525  1.00  0.00           H  
ATOM    438 3HD2 LEU A  29       3.340   4.122  15.830  1.00  0.00           H  
ATOM    439  N   GLY A  30       8.089   5.429  14.639  1.00  0.00           N  
ATOM    440  CA  GLY A  30       8.530   6.745  15.116  1.00  0.00           C  
ATOM    441  C   GLY A  30       8.364   7.809  14.036  1.00  0.00           C  
ATOM    442  O   GLY A  30       7.676   7.568  13.046  1.00  0.00           O  
ATOM    443  H   GLY A  30       8.121   5.210  13.642  1.00  0.00           H  
ATOM    444 1HA  GLY A  30       7.966   7.027  16.005  1.00  0.00           H  
ATOM    445 2HA  GLY A  30       9.576   6.683  15.410  1.00  0.00           H  
ATOM    446  N   LEU A  31       8.956   8.986  14.236  1.00  0.00           N  
ATOM    447  CA  LEU A  31       8.820  10.082  13.260  1.00  0.00           C  
ATOM    448  C   LEU A  31      10.119  10.398  12.557  1.00  0.00           C  
ATOM    449  O   LEU A  31      11.200  10.206  13.104  1.00  0.00           O  
ATOM    450  CB  LEU A  31       8.290  11.367  13.895  1.00  0.00           C  
ATOM    451  CG  LEU A  31       6.942  11.278  14.558  1.00  0.00           C  
ATOM    452  CD1 LEU A  31       6.634  12.607  15.209  1.00  0.00           C  
ATOM    453  CD2 LEU A  31       5.898  10.925  13.506  1.00  0.00           C  
ATOM    454  H   LEU A  31       9.545   9.087  15.065  1.00  0.00           H  
ATOM    455  HA  LEU A  31       8.104   9.775  12.497  1.00  0.00           H  
ATOM    456 1HB  LEU A  31       9.001  11.703  14.643  1.00  0.00           H  
ATOM    457 2HB  LEU A  31       8.228  12.132  13.116  1.00  0.00           H  
ATOM    458  HG  LEU A  31       6.956  10.510  15.331  1.00  0.00           H  
ATOM    459 1HD1 LEU A  31       5.660  12.558  15.697  1.00  0.00           H  
ATOM    460 2HD1 LEU A  31       7.402  12.833  15.951  1.00  0.00           H  
ATOM    461 3HD1 LEU A  31       6.623  13.388  14.448  1.00  0.00           H  
ATOM    462 1HD2 LEU A  31       4.915  10.858  13.968  1.00  0.00           H  
ATOM    463 2HD2 LEU A  31       5.884  11.694  12.729  1.00  0.00           H  
ATOM    464 3HD2 LEU A  31       6.155   9.973  13.060  1.00  0.00           H  
ATOM    465  N   LEU A  32      10.017  10.919  11.348  1.00  0.00           N  
ATOM    466  CA  LEU A  32      11.193  11.288  10.579  1.00  0.00           C  
ATOM    467  C   LEU A  32      11.050  12.651   9.890  1.00  0.00           C  
ATOM    468  O   LEU A  32      10.054  12.929   9.227  1.00  0.00           O  
ATOM    469  CB  LEU A  32      11.407  10.156   9.570  1.00  0.00           C  
ATOM    470  CG  LEU A  32      12.515  10.151   8.680  1.00  0.00           C  
ATOM    471  CD1 LEU A  32      12.821   8.671   8.366  1.00  0.00           C  
ATOM    472  CD2 LEU A  32      12.150  10.893   7.435  1.00  0.00           C  
ATOM    473  H   LEU A  32       9.095  11.034  10.936  1.00  0.00           H  
ATOM    474  HA  LEU A  32      12.040  11.330  11.250  1.00  0.00           H  
ATOM    475 1HB  LEU A  32      11.487   9.238  10.143  1.00  0.00           H  
ATOM    476 2HB  LEU A  32      10.509  10.079   8.961  1.00  0.00           H  
ATOM    477  HG  LEU A  32      13.375  10.623   9.147  1.00  0.00           H  
ATOM    478 1HD1 LEU A  32      13.645   8.576   7.675  1.00  0.00           H  
ATOM    479 2HD1 LEU A  32      13.061   8.141   9.286  1.00  0.00           H  
ATOM    480 3HD1 LEU A  32      11.942   8.233   7.925  1.00  0.00           H  
ATOM    481 1HD2 LEU A  32      12.986  10.865   6.751  1.00  0.00           H  
ATOM    482 2HD2 LEU A  32      11.291  10.429   6.975  1.00  0.00           H  
ATOM    483 3HD2 LEU A  32      11.911  11.922   7.686  1.00  0.00           H  
ATOM    484  N   THR A  33      12.056  13.504  10.045  1.00  0.00           N  
ATOM    485  CA  THR A  33      12.057  14.807   9.385  1.00  0.00           C  
ATOM    486  C   THR A  33      13.298  14.971   8.541  1.00  0.00           C  
ATOM    487  O   THR A  33      14.419  14.699   8.975  1.00  0.00           O  
ATOM    488  CB  THR A  33      11.941  15.986  10.377  1.00  0.00           C  
ATOM    489  CG2 THR A  33      12.002  17.332   9.643  1.00  0.00           C  
ATOM    490  OG1 THR A  33      10.691  15.905  11.102  1.00  0.00           O  
ATOM    491  H   THR A  33      12.846  13.226  10.622  1.00  0.00           H  
ATOM    492  HA  THR A  33      11.201  14.859   8.713  1.00  0.00           H  
ATOM    493  HB  THR A  33      12.766  15.930  11.083  1.00  0.00           H  
ATOM    494  HG1 THR A  33       9.993  16.288  10.571  1.00  0.00           H  
ATOM    495 1HG2 THR A  33      11.923  18.141  10.365  1.00  0.00           H  
ATOM    496 2HG2 THR A  33      12.936  17.427   9.109  1.00  0.00           H  
ATOM    497 3HG2 THR A  33      11.176  17.399   8.933  1.00  0.00           H  
ATOM    498  N   ILE A  34      13.090  15.424   7.329  1.00  0.00           N  
ATOM    499  CA  ILE A  34      14.174  15.644   6.386  1.00  0.00           C  
ATOM    500  C   ILE A  34      14.284  17.150   6.185  1.00  0.00           C  
ATOM    501  O   ILE A  34      13.264  17.806   6.022  1.00  0.00           O  
ATOM    502  CB  ILE A  34      13.868  14.889   5.092  1.00  0.00           C  
ATOM    503  CG1 ILE A  34      13.760  13.414   5.372  1.00  0.00           C  
ATOM    504  CG2 ILE A  34      14.879  15.131   4.114  1.00  0.00           C  
ATOM    505  CD1 ILE A  34      13.159  12.624   4.236  1.00  0.00           C  
ATOM    506  H   ILE A  34      12.123  15.639   7.058  1.00  0.00           H  
ATOM    507  HA  ILE A  34      15.112  15.277   6.802  1.00  0.00           H  
ATOM    508  HB  ILE A  34      12.904  15.223   4.700  1.00  0.00           H  
ATOM    509 1HG1 ILE A  34      14.756  13.033   5.580  1.00  0.00           H  
ATOM    510 2HG1 ILE A  34      13.151  13.272   6.243  1.00  0.00           H  
ATOM    511 1HG2 ILE A  34      14.644  14.611   3.189  1.00  0.00           H  
ATOM    512 2HG2 ILE A  34      14.879  16.146   3.959  1.00  0.00           H  
ATOM    513 3HG2 ILE A  34      15.853  14.805   4.492  1.00  0.00           H  
ATOM    514 1HD1 ILE A  34      13.113  11.571   4.498  1.00  0.00           H  
ATOM    515 2HD1 ILE A  34      12.153  12.990   4.043  1.00  0.00           H  
ATOM    516 3HD1 ILE A  34      13.754  12.744   3.345  1.00  0.00           H  
ATOM    517  N   PHE A  35      15.478  17.721   6.308  1.00  0.00           N  
ATOM    518  CA  PHE A  35      15.633  19.178   6.230  1.00  0.00           C  
ATOM    519  C   PHE A  35      17.000  19.648   5.764  1.00  0.00           C  
ATOM    520  O   PHE A  35      17.940  18.861   5.661  1.00  0.00           O  
ATOM    521  CB  PHE A  35      15.332  19.776   7.600  1.00  0.00           C  
ATOM    522  CG  PHE A  35      16.266  19.335   8.682  1.00  0.00           C  
ATOM    523  CD1 PHE A  35      17.347  20.117   9.065  1.00  0.00           C  
ATOM    524  CD2 PHE A  35      16.074  18.108   9.307  1.00  0.00           C  
ATOM    525  CE1 PHE A  35      18.193  19.694  10.070  1.00  0.00           C  
ATOM    526  CE2 PHE A  35      16.916  17.682  10.290  1.00  0.00           C  
ATOM    527  CZ  PHE A  35      17.974  18.471  10.686  1.00  0.00           C  
ATOM    528  H   PHE A  35      16.295  17.132   6.463  1.00  0.00           H  
ATOM    529  HA  PHE A  35      14.900  19.556   5.518  1.00  0.00           H  
ATOM    530 1HB  PHE A  35      15.378  20.863   7.539  1.00  0.00           H  
ATOM    531 2HB  PHE A  35      14.320  19.511   7.899  1.00  0.00           H  
ATOM    532  HD1 PHE A  35      17.513  21.080   8.572  1.00  0.00           H  
ATOM    533  HD2 PHE A  35      15.245  17.477   9.008  1.00  0.00           H  
ATOM    534  HE1 PHE A  35      19.031  20.321  10.373  1.00  0.00           H  
ATOM    535  HE2 PHE A  35      16.745  16.723  10.758  1.00  0.00           H  
ATOM    536  HZ  PHE A  35      18.632  18.126  11.474  1.00  0.00           H  
ATOM    537  N   ARG A  36      17.111  20.938   5.464  1.00  0.00           N  
ATOM    538  CA  ARG A  36      18.410  21.490   5.108  1.00  0.00           C  
ATOM    539  C   ARG A  36      18.908  22.441   6.196  1.00  0.00           C  
ATOM    540  O   ARG A  36      18.112  23.118   6.849  1.00  0.00           O  
ATOM    541  CB  ARG A  36      18.371  22.162   3.739  1.00  0.00           C  
ATOM    542  CG  ARG A  36      18.200  21.186   2.602  1.00  0.00           C  
ATOM    543  CD  ARG A  36      18.178  21.841   1.277  1.00  0.00           C  
ATOM    544  NE  ARG A  36      18.094  20.863   0.211  1.00  0.00           N  
ATOM    545  CZ  ARG A  36      17.927  21.152  -1.094  1.00  0.00           C  
ATOM    546  NH1 ARG A  36      17.799  22.404  -1.483  1.00  0.00           N1+
ATOM    547  NH2 ARG A  36      17.891  20.180  -1.984  1.00  0.00           N  
ATOM    548  H   ARG A  36      16.307  21.546   5.520  1.00  0.00           H  
ATOM    549  HA  ARG A  36      19.106  20.666   5.036  1.00  0.00           H  
ATOM    550 1HB  ARG A  36      17.561  22.886   3.699  1.00  0.00           H  
ATOM    551 2HB  ARG A  36      19.310  22.695   3.575  1.00  0.00           H  
ATOM    552 1HG  ARG A  36      19.029  20.482   2.626  1.00  0.00           H  
ATOM    553 2HG  ARG A  36      17.269  20.645   2.728  1.00  0.00           H  
ATOM    554 1HD  ARG A  36      17.315  22.500   1.206  1.00  0.00           H  
ATOM    555 2HD  ARG A  36      19.095  22.415   1.143  1.00  0.00           H  
ATOM    556  HE  ARG A  36      18.206  19.882   0.470  1.00  0.00           H  
ATOM    557 1HH1 ARG A  36      17.825  23.148  -0.802  1.00  0.00           H  
ATOM    558 2HH1 ARG A  36      17.674  22.617  -2.462  1.00  0.00           H  
ATOM    559 1HH2 ARG A  36      17.991  19.221  -1.679  1.00  0.00           H  
ATOM    560 2HH2 ARG A  36      17.765  20.392  -2.961  1.00  0.00           H  
ATOM    561  N   ASP A  37      20.226  22.470   6.393  1.00  0.00           N  
ATOM    562  CA  ASP A  37      20.856  23.307   7.423  1.00  0.00           C  
ATOM    563  C   ASP A  37      22.197  23.838   6.926  1.00  0.00           C  
ATOM    564  O   ASP A  37      23.157  23.088   6.772  1.00  0.00           O  
ATOM    565  CB  ASP A  37      21.074  22.480   8.702  1.00  0.00           C  
ATOM    566  CG  ASP A  37      21.616  23.265   9.940  1.00  0.00           C  
ATOM    567  OD1 ASP A  37      21.900  24.428   9.813  1.00  0.00           O  
ATOM    568  OD2 ASP A  37      21.750  22.656  11.004  1.00  0.00           O1-
ATOM    569  H   ASP A  37      20.799  21.856   5.812  1.00  0.00           H  
ATOM    570  HA  ASP A  37      20.203  24.151   7.643  1.00  0.00           H  
ATOM    571 1HB  ASP A  37      20.140  21.996   8.976  1.00  0.00           H  
ATOM    572 2HB  ASP A  37      21.785  21.708   8.487  1.00  0.00           H  
ATOM    573  N   GLY A  38      22.240  25.114   6.544  1.00  0.00           N  
ATOM    574  CA  GLY A  38      23.479  25.681   6.004  1.00  0.00           C  
ATOM    575  C   GLY A  38      23.725  25.197   4.582  1.00  0.00           C  
ATOM    576  O   GLY A  38      24.825  25.315   4.048  1.00  0.00           O  
ATOM    577  H   GLY A  38      21.430  25.701   6.679  1.00  0.00           H  
ATOM    578 1HA  GLY A  38      23.416  26.769   6.019  1.00  0.00           H  
ATOM    579 2HA  GLY A  38      24.316  25.398   6.643  1.00  0.00           H  
ATOM    580  N   GLY A  39      22.685  24.622   3.989  1.00  0.00           N  
ATOM    581  CA  GLY A  39      22.741  24.030   2.665  1.00  0.00           C  
ATOM    582  C   GLY A  39      23.023  22.527   2.734  1.00  0.00           C  
ATOM    583  O   GLY A  39      22.924  21.830   1.725  1.00  0.00           O  
ATOM    584  H   GLY A  39      21.817  24.584   4.501  1.00  0.00           H  
ATOM    585 1HA  GLY A  39      21.795  24.201   2.152  1.00  0.00           H  
ATOM    586 2HA  GLY A  39      23.517  24.521   2.079  1.00  0.00           H  
ATOM    587  N   HIS A  40      23.376  22.019   3.918  1.00  0.00           N  
ATOM    588  CA  HIS A  40      23.652  20.599   4.066  1.00  0.00           C  
ATOM    589  C   HIS A  40      22.344  19.844   4.212  1.00  0.00           C  
ATOM    590  O   HIS A  40      21.374  20.377   4.748  1.00  0.00           O  
ATOM    591  CB  HIS A  40      24.553  20.362   5.270  1.00  0.00           C  
ATOM    592  CG  HIS A  40      25.929  20.924   5.098  1.00  0.00           C  
ATOM    593  CD2 HIS A  40      26.515  22.015   5.643  1.00  0.00           C  
ATOM    594  ND1 HIS A  40      26.871  20.361   4.256  1.00  0.00           N  
ATOM    595  CE1 HIS A  40      27.981  21.079   4.301  1.00  0.00           C  
ATOM    596  NE2 HIS A  40      27.791  22.086   5.134  1.00  0.00           N  
ATOM    597  H   HIS A  40      23.452  22.611   4.745  1.00  0.00           H  
ATOM    598  HA  HIS A  40      24.160  20.223   3.179  1.00  0.00           H  
ATOM    599 1HB  HIS A  40      24.115  20.846   6.126  1.00  0.00           H  
ATOM    600 2HB  HIS A  40      24.621  19.293   5.484  1.00  0.00           H  
ATOM    601  HD2 HIS A  40      26.056  22.708   6.352  1.00  0.00           H  
ATOM    602  HE1 HIS A  40      28.895  20.875   3.742  1.00  0.00           H  
ATOM    603  HE2 HIS A  40      28.468  22.801   5.360  1.00  0.00           H  
ATOM    604  N   ASN A  41      22.312  18.605   3.747  1.00  0.00           N  
ATOM    605  CA  ASN A  41      21.109  17.775   3.829  1.00  0.00           C  
ATOM    606  C   ASN A  41      21.094  16.865   5.056  1.00  0.00           C  
ATOM    607  O   ASN A  41      21.952  15.988   5.201  1.00  0.00           O  
ATOM    608  CB  ASN A  41      21.003  16.952   2.593  1.00  0.00           C  
ATOM    609  CG  ASN A  41      20.883  17.772   1.314  1.00  0.00           C  
ATOM    610  ND2 ASN A  41      21.749  17.466   0.379  1.00  0.00           N  
ATOM    611  OD1 ASN A  41      20.042  18.665   1.169  1.00  0.00           O  
ATOM    612  H   ASN A  41      23.143  18.222   3.314  1.00  0.00           H  
ATOM    613  HA  ASN A  41      20.237  18.429   3.900  1.00  0.00           H  
ATOM    614 1HB  ASN A  41      21.881  16.333   2.513  1.00  0.00           H  
ATOM    615 2HB  ASN A  41      20.167  16.301   2.688  1.00  0.00           H  
ATOM    616 1HD2 ASN A  41      21.746  17.962  -0.489  1.00  0.00           H  
ATOM    617 2HD2 ASN A  41      22.427  16.747   0.549  1.00  0.00           H  
ATOM    618  N   TRP A  42      20.132  17.079   5.944  1.00  0.00           N  
ATOM    619  CA  TRP A  42      20.055  16.334   7.195  1.00  0.00           C  
ATOM    620  C   TRP A  42      18.738  15.611   7.420  1.00  0.00           C  
ATOM    621  O   TRP A  42      17.678  15.985   6.913  1.00  0.00           O  
ATOM    622  CB  TRP A  42      20.263  17.244   8.386  1.00  0.00           C  
ATOM    623  CG  TRP A  42      21.595  17.882   8.480  1.00  0.00           C  
ATOM    624  CD1 TRP A  42      21.971  19.019   7.866  1.00  0.00           C  
ATOM    625  CD2 TRP A  42      22.741  17.452   9.261  1.00  0.00           C  
ATOM    626  CE2 TRP A  42      23.745  18.387   9.052  1.00  0.00           C  
ATOM    627  CE3 TRP A  42      22.983  16.375  10.110  1.00  0.00           C  
ATOM    628  NE1 TRP A  42      23.264  19.334   8.208  1.00  0.00           N  
ATOM    629  CZ2 TRP A  42      24.983  18.279   9.660  1.00  0.00           C  
ATOM    630  CZ3 TRP A  42      24.215  16.261  10.723  1.00  0.00           C  
ATOM    631  CH2 TRP A  42      25.193  17.189  10.503  1.00  0.00           C  
ATOM    632  H   TRP A  42      19.434  17.800   5.769  1.00  0.00           H  
ATOM    633  HA  TRP A  42      20.842  15.594   7.197  1.00  0.00           H  
ATOM    634 1HB  TRP A  42      19.533  18.034   8.314  1.00  0.00           H  
ATOM    635 2HB  TRP A  42      20.070  16.689   9.306  1.00  0.00           H  
ATOM    636  HD1 TRP A  42      21.335  19.608   7.203  1.00  0.00           H  
ATOM    637  HE1 TRP A  42      23.776  20.148   7.888  1.00  0.00           H  
ATOM    638  HE3 TRP A  42      22.216  15.651  10.286  1.00  0.00           H  
ATOM    639  HZ2 TRP A  42      25.773  19.013   9.499  1.00  0.00           H  
ATOM    640  HZ3 TRP A  42      24.383  15.411  11.384  1.00  0.00           H  
ATOM    641  HH2 TRP A  42      26.157  17.073  11.000  1.00  0.00           H  
ATOM    642  N   ILE A  43      18.824  14.573   8.227  1.00  0.00           N  
ATOM    643  CA  ILE A  43      17.658  13.831   8.669  1.00  0.00           C  
ATOM    644  C   ILE A  43      17.623  13.585  10.173  1.00  0.00           C  
ATOM    645  O   ILE A  43      18.629  13.251  10.802  1.00  0.00           O  
ATOM    646  CB  ILE A  43      17.552  12.501   7.914  1.00  0.00           C  
ATOM    647  CG1 ILE A  43      16.328  11.742   8.366  1.00  0.00           C  
ATOM    648  CG2 ILE A  43      18.821  11.720   8.109  1.00  0.00           C  
ATOM    649  CD1 ILE A  43      15.968  10.668   7.478  1.00  0.00           C  
ATOM    650  H   ILE A  43      19.747  14.309   8.561  1.00  0.00           H  
ATOM    651  HA  ILE A  43      16.780  14.418   8.418  1.00  0.00           H  
ATOM    652  HB  ILE A  43      17.416  12.707   6.852  1.00  0.00           H  
ATOM    653 1HG1 ILE A  43      16.541  11.311   9.339  1.00  0.00           H  
ATOM    654 2HG1 ILE A  43      15.474  12.411   8.458  1.00  0.00           H  
ATOM    655 1HG2 ILE A  43      18.772  10.784   7.566  1.00  0.00           H  
ATOM    656 2HG2 ILE A  43      19.656  12.306   7.735  1.00  0.00           H  
ATOM    657 3HG2 ILE A  43      18.951  11.529   9.164  1.00  0.00           H  
ATOM    658 1HD1 ILE A  43      15.148  10.165   7.868  1.00  0.00           H  
ATOM    659 2HD1 ILE A  43      15.717  11.081   6.542  1.00  0.00           H  
ATOM    660 3HD1 ILE A  43      16.784   9.982   7.373  1.00  0.00           H  
ATOM    661  N   THR A  44      16.443  13.752  10.746  1.00  0.00           N  
ATOM    662  CA  THR A  44      16.211  13.469  12.150  1.00  0.00           C  
ATOM    663  C   THR A  44      15.141  12.422  12.335  1.00  0.00           C  
ATOM    664  O   THR A  44      14.081  12.486  11.712  1.00  0.00           O  
ATOM    665  CB  THR A  44      15.822  14.723  12.939  1.00  0.00           C  
ATOM    666  CG2 THR A  44      15.477  14.371  14.331  1.00  0.00           C  
ATOM    667  OG1 THR A  44      16.901  15.673  12.924  1.00  0.00           O  
ATOM    668  H   THR A  44      15.666  14.069  10.169  1.00  0.00           H  
ATOM    669  HA  THR A  44      17.128  13.076  12.576  1.00  0.00           H  
ATOM    670  HB  THR A  44      14.950  15.179  12.470  1.00  0.00           H  
ATOM    671  HG1 THR A  44      17.722  15.203  13.114  1.00  0.00           H  
ATOM    672 1HG2 THR A  44      15.189  15.260  14.838  1.00  0.00           H  
ATOM    673 2HG2 THR A  44      14.653  13.674  14.350  1.00  0.00           H  
ATOM    674 3HG2 THR A  44      16.324  13.931  14.816  1.00  0.00           H  
ATOM    675  N   VAL A  45      15.423  11.449  13.182  1.00  0.00           N  
ATOM    676  CA  VAL A  45      14.445  10.414  13.462  1.00  0.00           C  
ATOM    677  C   VAL A  45      14.188  10.375  14.956  1.00  0.00           C  
ATOM    678  O   VAL A  45      15.125  10.467  15.755  1.00  0.00           O  
ATOM    679  CB  VAL A  45      14.888   9.020  12.919  1.00  0.00           C  
ATOM    680  CG1 VAL A  45      13.831   7.958  13.260  1.00  0.00           C  
ATOM    681  CG2 VAL A  45      15.103   9.123  11.412  1.00  0.00           C  
ATOM    682  H   VAL A  45      16.320  11.475  13.667  1.00  0.00           H  
ATOM    683  HA  VAL A  45      13.518  10.673  12.967  1.00  0.00           H  
ATOM    684  HB  VAL A  45      15.801   8.717  13.383  1.00  0.00           H  
ATOM    685 1HG1 VAL A  45      14.146   6.991  12.876  1.00  0.00           H  
ATOM    686 2HG1 VAL A  45      13.705   7.892  14.340  1.00  0.00           H  
ATOM    687 3HG1 VAL A  45      12.885   8.240  12.804  1.00  0.00           H  
ATOM    688 1HG2 VAL A  45      15.411   8.159  11.016  1.00  0.00           H  
ATOM    689 2HG2 VAL A  45      14.175   9.424  10.962  1.00  0.00           H  
ATOM    690 3HG2 VAL A  45      15.871   9.862  11.199  1.00  0.00           H  
ATOM    691  N   TRP A  46      12.920  10.315  15.334  1.00  0.00           N  
ATOM    692  CA  TRP A  46      12.566  10.242  16.740  1.00  0.00           C  
ATOM    693  C   TRP A  46      11.938   8.891  16.991  1.00  0.00           C  
ATOM    694  O   TRP A  46      11.022   8.477  16.273  1.00  0.00           O  
ATOM    695  CB  TRP A  46      11.553  11.305  17.139  1.00  0.00           C  
ATOM    696  CG  TRP A  46      12.006  12.707  17.093  1.00  0.00           C  
ATOM    697  CD1 TRP A  46      12.432  13.472  18.136  1.00  0.00           C  
ATOM    698  CD2 TRP A  46      12.025  13.552  15.936  1.00  0.00           C  
ATOM    699  CE2 TRP A  46      12.461  14.813  16.355  1.00  0.00           C  
ATOM    700  CE3 TRP A  46      11.696  13.349  14.598  1.00  0.00           C  
ATOM    701  NE1 TRP A  46      12.708  14.748  17.700  1.00  0.00           N  
ATOM    702  CZ2 TRP A  46      12.572  15.873  15.479  1.00  0.00           C  
ATOM    703  CZ3 TRP A  46      11.808  14.393  13.724  1.00  0.00           C  
ATOM    704  CH2 TRP A  46      12.233  15.633  14.145  1.00  0.00           C  
ATOM    705  H   TRP A  46      12.200  10.273  14.618  1.00  0.00           H  
ATOM    706  HA  TRP A  46      13.459  10.343  17.342  1.00  0.00           H  
ATOM    707 1HB  TRP A  46      10.679  11.216  16.495  1.00  0.00           H  
ATOM    708 2HB  TRP A  46      11.218  11.097  18.158  1.00  0.00           H  
ATOM    709  HD1 TRP A  46      12.522  13.125  19.169  1.00  0.00           H  
ATOM    710  HE1 TRP A  46      13.022  15.509  18.282  1.00  0.00           H  
ATOM    711  HE3 TRP A  46      11.357  12.381  14.256  1.00  0.00           H  
ATOM    712  HZ2 TRP A  46      12.906  16.860  15.797  1.00  0.00           H  
ATOM    713  HZ3 TRP A  46      11.548  14.208  12.689  1.00  0.00           H  
ATOM    714  HH2 TRP A  46      12.308  16.442  13.420  1.00  0.00           H  
ATOM    715  N   GLY A  47      12.377   8.214  18.036  1.00  0.00           N  
ATOM    716  CA  GLY A  47      11.819   6.900  18.306  1.00  0.00           C  
ATOM    717  C   GLY A  47      10.467   7.017  18.979  1.00  0.00           C  
ATOM    718  O   GLY A  47      10.037   8.115  19.348  1.00  0.00           O  
ATOM    719  H   GLY A  47      13.128   8.600  18.613  1.00  0.00           H  
ATOM    720 1HA  GLY A  47      11.720   6.343  17.375  1.00  0.00           H  
ATOM    721 2HA  GLY A  47      12.503   6.338  18.945  1.00  0.00           H  
ATOM    722  N   ALA A  48       9.824   5.876  19.202  1.00  0.00           N  
ATOM    723  CA  ALA A  48       8.500   5.822  19.821  1.00  0.00           C  
ATOM    724  C   ALA A  48       8.509   6.430  21.215  1.00  0.00           C  
ATOM    725  O   ALA A  48       7.501   6.952  21.689  1.00  0.00           O  
ATOM    726  CB  ALA A  48       8.008   4.392  19.900  1.00  0.00           C  
ATOM    727  H   ALA A  48      10.257   5.010  18.883  1.00  0.00           H  
ATOM    728  HA  ALA A  48       7.814   6.397  19.199  1.00  0.00           H  
ATOM    729 1HB  ALA A  48       7.012   4.378  20.339  1.00  0.00           H  
ATOM    730 2HB  ALA A  48       7.969   3.957  18.925  1.00  0.00           H  
ATOM    731 3HB  ALA A  48       8.687   3.813  20.523  1.00  0.00           H  
ATOM    732  N   ASN A  49       9.663   6.346  21.871  1.00  0.00           N  
ATOM    733  CA  ASN A  49       9.849   6.825  23.227  1.00  0.00           C  
ATOM    734  C   ASN A  49      10.424   8.250  23.291  1.00  0.00           C  
ATOM    735  O   ASN A  49      10.798   8.721  24.365  1.00  0.00           O  
ATOM    736  CB  ASN A  49      10.741   5.853  23.971  1.00  0.00           C  
ATOM    737  CG  ASN A  49      10.072   4.519  24.199  1.00  0.00           C  
ATOM    738  ND2 ASN A  49      10.830   3.458  24.066  1.00  0.00           N  
ATOM    739  OD1 ASN A  49       8.872   4.447  24.489  1.00  0.00           O  
ATOM    740  H   ASN A  49      10.443   5.913  21.400  1.00  0.00           H  
ATOM    741  HA  ASN A  49       8.874   6.850  23.716  1.00  0.00           H  
ATOM    742 1HB  ASN A  49      11.660   5.695  23.401  1.00  0.00           H  
ATOM    743 2HB  ASN A  49      11.020   6.279  24.934  1.00  0.00           H  
ATOM    744 1HD2 ASN A  49      10.442   2.545  24.205  1.00  0.00           H  
ATOM    745 2HD2 ASN A  49      11.799   3.558  23.827  1.00  0.00           H  
ATOM    746  N   GLY A  50      10.513   8.937  22.144  1.00  0.00           N  
ATOM    747  CA  GLY A  50      10.987  10.324  22.100  1.00  0.00           C  
ATOM    748  C   GLY A  50      12.493  10.540  21.875  1.00  0.00           C  
ATOM    749  O   GLY A  50      12.925  11.676  21.671  1.00  0.00           O  
ATOM    750  H   GLY A  50      10.213   8.516  21.264  1.00  0.00           H  
ATOM    751 1HA  GLY A  50      10.443  10.837  21.308  1.00  0.00           H  
ATOM    752 2HA  GLY A  50      10.698  10.817  23.027  1.00  0.00           H  
ATOM    753  N   GLN A  51      13.299   9.484  21.913  1.00  0.00           N  
ATOM    754  CA  GLN A  51      14.739   9.664  21.701  1.00  0.00           C  
ATOM    755  C   GLN A  51      15.025  10.193  20.309  1.00  0.00           C  
ATOM    756  O   GLN A  51      14.571   9.624  19.313  1.00  0.00           O  
ATOM    757  CB  GLN A  51      15.517   8.363  21.909  1.00  0.00           C  
ATOM    758  CG  GLN A  51      17.049   8.470  21.603  1.00  0.00           C  
ATOM    759  CD  GLN A  51      17.829   9.328  22.593  1.00  0.00           C  
ATOM    760  NE2 GLN A  51      18.557  10.344  22.101  1.00  0.00           N  
ATOM    761  OE1 GLN A  51      17.777   9.075  23.805  1.00  0.00           O  
ATOM    762  H   GLN A  51      12.916   8.569  22.094  1.00  0.00           H  
ATOM    763  HA  GLN A  51      15.102  10.401  22.419  1.00  0.00           H  
ATOM    764 1HB  GLN A  51      15.407   8.041  22.943  1.00  0.00           H  
ATOM    765 2HB  GLN A  51      15.085   7.586  21.285  1.00  0.00           H  
ATOM    766 1HG  GLN A  51      17.472   7.470  21.648  1.00  0.00           H  
ATOM    767 2HG  GLN A  51      17.195   8.882  20.604  1.00  0.00           H  
ATOM    768 1HE2 GLN A  51      19.084  10.925  22.721  1.00  0.00           H  
ATOM    769 2HE2 GLN A  51      18.584  10.549  21.091  1.00  0.00           H  
ATOM    770  N   ARG A  52      15.780  11.279  20.244  1.00  0.00           N  
ATOM    771  CA  ARG A  52      16.128  11.904  18.977  1.00  0.00           C  
ATOM    772  C   ARG A  52      17.472  11.418  18.433  1.00  0.00           C  
ATOM    773  O   ARG A  52      18.451  11.273  19.180  1.00  0.00           O  
ATOM    774  CB  ARG A  52      16.167  13.417  19.128  1.00  0.00           C  
ATOM    775  CG  ARG A  52      16.433  14.160  17.854  1.00  0.00           C  
ATOM    776  CD  ARG A  52      16.422  15.643  18.016  1.00  0.00           C  
ATOM    777  NE  ARG A  52      16.630  16.270  16.736  1.00  0.00           N  
ATOM    778  CZ  ARG A  52      16.655  17.580  16.467  1.00  0.00           C  
ATOM    779  NH1 ARG A  52      16.507  18.472  17.425  1.00  0.00           N1+
ATOM    780  NH2 ARG A  52      16.826  17.960  15.203  1.00  0.00           N  
ATOM    781  H   ARG A  52      16.105  11.695  21.106  1.00  0.00           H  
ATOM    782  HA  ARG A  52      15.356  11.656  18.247  1.00  0.00           H  
ATOM    783 1HB  ARG A  52      15.214  13.765  19.522  1.00  0.00           H  
ATOM    784 2HB  ARG A  52      16.940  13.693  19.843  1.00  0.00           H  
ATOM    785 1HG  ARG A  52      17.400  13.876  17.445  1.00  0.00           H  
ATOM    786 2HG  ARG A  52      15.649  13.890  17.148  1.00  0.00           H  
ATOM    787 1HD  ARG A  52      15.459  15.968  18.407  1.00  0.00           H  
ATOM    788 2HD  ARG A  52      17.220  15.951  18.688  1.00  0.00           H  
ATOM    789  HE  ARG A  52      16.754  15.649  15.953  1.00  0.00           H  
ATOM    790 1HH1 ARG A  52      16.377  18.170  18.380  1.00  0.00           H  
ATOM    791 2HH1 ARG A  52      16.527  19.457  17.206  1.00  0.00           H  
ATOM    792 1HH2 ARG A  52      16.915  17.242  14.461  1.00  0.00           H  
ATOM    793 2HH2 ARG A  52      16.843  18.939  14.966  1.00  0.00           H  
ATOM    794  N   THR A  53      17.502  11.143  17.128  1.00  0.00           N  
ATOM    795  CA  THR A  53      18.707  10.730  16.421  1.00  0.00           C  
ATOM    796  C   THR A  53      18.927  11.664  15.233  1.00  0.00           C  
ATOM    797  O   THR A  53      17.965  12.225  14.717  1.00  0.00           O  
ATOM    798  CB  THR A  53      18.520   9.320  15.898  1.00  0.00           C  
ATOM    799  CG2 THR A  53      18.037   8.401  17.062  1.00  0.00           C  
ATOM    800  OG1 THR A  53      17.503   9.336  14.916  1.00  0.00           O  
ATOM    801  H   THR A  53      16.636  11.191  16.599  1.00  0.00           H  
ATOM    802  HA  THR A  53      19.567  10.786  17.089  1.00  0.00           H  
ATOM    803  HB  THR A  53      19.444   8.981  15.459  1.00  0.00           H  
ATOM    804  HG1 THR A  53      16.663   9.638  15.334  1.00  0.00           H  
ATOM    805 1HG2 THR A  53      17.878   7.389  16.699  1.00  0.00           H  
ATOM    806 2HG2 THR A  53      18.775   8.399  17.846  1.00  0.00           H  
ATOM    807 3HG2 THR A  53      17.095   8.782  17.461  1.00  0.00           H  
ATOM    808  N   ARG A  54      20.155  11.763  14.721  1.00  0.00           N  
ATOM    809  CA  ARG A  54      20.390  12.646  13.567  1.00  0.00           C  
ATOM    810  C   ARG A  54      21.462  12.126  12.608  1.00  0.00           C  
ATOM    811  O   ARG A  54      22.449  11.497  13.022  1.00  0.00           O  
ATOM    812  CB  ARG A  54      20.723  14.072  14.034  1.00  0.00           C  
ATOM    813  CG  ARG A  54      20.899  15.146  12.932  1.00  0.00           C  
ATOM    814  CD  ARG A  54      21.071  16.554  13.510  1.00  0.00           C  
ATOM    815  NE  ARG A  54      21.200  17.582  12.458  1.00  0.00           N  
ATOM    816  CZ  ARG A  54      21.419  18.912  12.657  1.00  0.00           C  
ATOM    817  NH1 ARG A  54      21.535  19.388  13.878  1.00  0.00           N1+
ATOM    818  NH2 ARG A  54      21.511  19.735  11.613  1.00  0.00           N  
ATOM    819  H   ARG A  54      20.922  11.260  15.150  1.00  0.00           H  
ATOM    820  HA  ARG A  54      19.463  12.706  13.007  1.00  0.00           H  
ATOM    821 1HB  ARG A  54      19.931  14.423  14.696  1.00  0.00           H  
ATOM    822 2HB  ARG A  54      21.644  14.053  14.612  1.00  0.00           H  
ATOM    823 1HG  ARG A  54      21.793  14.909  12.373  1.00  0.00           H  
ATOM    824 2HG  ARG A  54      20.035  15.141  12.261  1.00  0.00           H  
ATOM    825 1HD  ARG A  54      20.201  16.801  14.121  1.00  0.00           H  
ATOM    826 2HD  ARG A  54      21.969  16.585  14.126  1.00  0.00           H  
ATOM    827  HE  ARG A  54      21.122  17.268  11.500  1.00  0.00           H  
ATOM    828 1HH1 ARG A  54      21.468  18.770  14.672  1.00  0.00           H  
ATOM    829 2HH1 ARG A  54      21.698  20.378  14.015  1.00  0.00           H  
ATOM    830 1HH2 ARG A  54      21.430  19.381  10.669  1.00  0.00           H  
ATOM    831 2HH2 ARG A  54      21.667  20.750  11.729  1.00  0.00           H  
ATOM    832  N   GLY A  55      21.248  12.393  11.319  1.00  0.00           N  
ATOM    833  CA  GLY A  55      22.179  11.995  10.282  1.00  0.00           C  
ATOM    834  C   GLY A  55      22.161  12.849   9.027  1.00  0.00           C  
ATOM    835  O   GLY A  55      21.520  13.899   8.977  1.00  0.00           O  
ATOM    836  H   GLY A  55      20.389  12.867  11.056  1.00  0.00           H  
ATOM    837 1HA  GLY A  55      23.190  11.918  10.677  1.00  0.00           H  
ATOM    838 2HA  GLY A  55      21.868  11.019   9.978  1.00  0.00           H  
ATOM    839  N   THR A  56      22.861  12.377   7.995  1.00  0.00           N  
ATOM    840  CA  THR A  56      22.964  13.139   6.751  1.00  0.00           C  
ATOM    841  C   THR A  56      22.556  12.375   5.504  1.00  0.00           C  
ATOM    842  O   THR A  56      22.657  11.146   5.442  1.00  0.00           O  
ATOM    843  CB  THR A  56      24.405  13.662   6.548  1.00  0.00           C  
ATOM    844  CG2 THR A  56      24.796  14.598   7.655  1.00  0.00           C  
ATOM    845  OG1 THR A  56      25.321  12.563   6.479  1.00  0.00           O  
ATOM    846  H   THR A  56      23.322  11.475   8.107  1.00  0.00           H  
ATOM    847  HA  THR A  56      22.311  13.999   6.824  1.00  0.00           H  
ATOM    848  HB  THR A  56      24.448  14.209   5.603  1.00  0.00           H  
ATOM    849  HG1 THR A  56      25.151  12.069   5.672  1.00  0.00           H  
ATOM    850 1HG2 THR A  56      25.801  14.974   7.484  1.00  0.00           H  
ATOM    851 2HG2 THR A  56      24.095  15.428   7.659  1.00  0.00           H  
ATOM    852 3HG2 THR A  56      24.763  14.082   8.609  1.00  0.00           H  
ATOM    853  N   PHE A  57      22.095  13.134   4.507  1.00  0.00           N  
ATOM    854  CA  PHE A  57      21.763  12.628   3.168  1.00  0.00           C  
ATOM    855  C   PHE A  57      22.699  13.102   2.033  1.00  0.00           C  
ATOM    856  O   PHE A  57      23.079  14.274   1.988  1.00  0.00           O  
ATOM    857  CB  PHE A  57      20.362  13.037   2.749  1.00  0.00           C  
ATOM    858  CG  PHE A  57      19.188  12.423   3.323  1.00  0.00           C  
ATOM    859  CD1 PHE A  57      19.232  11.408   4.208  1.00  0.00           C  
ATOM    860  CD2 PHE A  57      17.973  12.848   2.848  1.00  0.00           C  
ATOM    861  CE1 PHE A  57      18.074  10.829   4.626  1.00  0.00           C  
ATOM    862  CE2 PHE A  57      16.833  12.279   3.241  1.00  0.00           C  
ATOM    863  CZ  PHE A  57      16.866  11.273   4.124  1.00  0.00           C  
ATOM    864  H   PHE A  57      22.017  14.135   4.687  1.00  0.00           H  
ATOM    865  HA  PHE A  57      21.806  11.541   3.202  1.00  0.00           H  
ATOM    866 1HB  PHE A  57      20.275  14.083   2.974  1.00  0.00           H  
ATOM    867 2HB  PHE A  57      20.294  12.979   1.682  1.00  0.00           H  
ATOM    868  HD1 PHE A  57      20.189  11.061   4.567  1.00  0.00           H  
ATOM    869  HD2 PHE A  57      17.945  13.651   2.117  1.00  0.00           H  
ATOM    870  HE1 PHE A  57      18.102  10.005   5.336  1.00  0.00           H  
ATOM    871  HE2 PHE A  57      15.897  12.624   2.834  1.00  0.00           H  
ATOM    872  HZ  PHE A  57      15.937  10.806   4.427  1.00  0.00           H  
ATOM    873  N   THR A  58      22.992  12.215   1.079  1.00  0.00           N  
ATOM    874  CA  THR A  58      23.732  12.567  -0.138  1.00  0.00           C  
ATOM    875  C   THR A  58      23.112  12.002  -1.439  1.00  0.00           C  
ATOM    876  O   THR A  58      23.308  10.817  -1.730  1.00  0.00           O  
ATOM    877  CB  THR A  58      25.189  12.114  -0.072  1.00  0.00           C  
ATOM    878  CG2 THR A  58      25.902  12.508  -1.351  1.00  0.00           C  
ATOM    879  OG1 THR A  58      25.839  12.705   1.064  1.00  0.00           O  
ATOM    880  H   THR A  58      22.699  11.253   1.211  1.00  0.00           H  
ATOM    881  HA  THR A  58      23.770  13.649  -0.200  1.00  0.00           H  
ATOM    882  HB  THR A  58      25.224  11.028   0.032  1.00  0.00           H  
ATOM    883  HG1 THR A  58      25.714  13.660   1.040  1.00  0.00           H  
ATOM    884 1HG2 THR A  58      26.937  12.177  -1.310  1.00  0.00           H  
ATOM    885 2HG2 THR A  58      25.402  12.044  -2.205  1.00  0.00           H  
ATOM    886 3HG2 THR A  58      25.870  13.591  -1.462  1.00  0.00           H  
ATOM    887  N   PRO A  59      22.323  12.786  -2.202  1.00  0.00           N  
ATOM    888  CA  PRO A  59      21.697  12.402  -3.465  1.00  0.00           C  
ATOM    889  C   PRO A  59      22.703  11.919  -4.486  1.00  0.00           C  
ATOM    890  O   PRO A  59      23.772  12.514  -4.637  1.00  0.00           O  
ATOM    891  CB  PRO A  59      21.042  13.713  -3.927  1.00  0.00           C  
ATOM    892  CG  PRO A  59      20.777  14.472  -2.635  1.00  0.00           C  
ATOM    893  CD  PRO A  59      21.960  14.140  -1.741  1.00  0.00           C  
ATOM    894  HA  PRO A  59      20.959  11.623  -3.300  1.00  0.00           H  
ATOM    895 1HB  PRO A  59      21.716  14.245  -4.615  1.00  0.00           H  
ATOM    896 2HB  PRO A  59      20.123  13.491  -4.489  1.00  0.00           H  
ATOM    897 1HG  PRO A  59      20.688  15.550  -2.839  1.00  0.00           H  
ATOM    898 2HG  PRO A  59      19.817  14.154  -2.200  1.00  0.00           H  
ATOM    899 1HD  PRO A  59      22.784  14.849  -1.916  1.00  0.00           H  
ATOM    900 2HD  PRO A  59      21.620  14.130  -0.690  1.00  0.00           H  
ATOM    901  N   THR A  60      22.320  10.888  -5.239  1.00  0.00           N  
ATOM    902  CA  THR A  60      23.169  10.325  -6.271  1.00  0.00           C  
ATOM    903  C   THR A  60      22.496  10.353  -7.648  1.00  0.00           C  
ATOM    904  O   THR A  60      21.269  10.464  -7.778  1.00  0.00           O  
ATOM    905  CB  THR A  60      23.518   8.867  -5.920  1.00  0.00           C  
ATOM    906  CG2 THR A  60      24.068   8.793  -4.494  1.00  0.00           C  
ATOM    907  OG1 THR A  60      22.328   8.079  -5.978  1.00  0.00           O  
ATOM    908  H   THR A  60      21.436  10.425  -5.041  1.00  0.00           H  
ATOM    909  HA  THR A  60      24.087  10.907  -6.326  1.00  0.00           H  
ATOM    910  HB  THR A  60      24.252   8.479  -6.626  1.00  0.00           H  
ATOM    911  HG1 THR A  60      21.698   8.449  -5.321  1.00  0.00           H  
ATOM    912 1HG2 THR A  60      24.301   7.760  -4.245  1.00  0.00           H  
ATOM    913 2HG2 THR A  60      24.970   9.399  -4.415  1.00  0.00           H  
ATOM    914 3HG2 THR A  60      23.320   9.168  -3.794  1.00  0.00           H  
ATOM    915  N   SER A  61      23.315  10.149  -8.678  1.00  0.00           N  
ATOM    916  CA  SER A  61      22.889  10.129 -10.077  1.00  0.00           C  
ATOM    917  C   SER A  61      21.914   9.003 -10.437  1.00  0.00           C  
ATOM    918  O   SER A  61      21.211   9.095 -11.449  1.00  0.00           O  
ATOM    919  CB  SER A  61      24.122  10.047 -10.966  1.00  0.00           C  
ATOM    920  OG  SER A  61      24.799   8.832 -10.786  1.00  0.00           O  
ATOM    921  H   SER A  61      24.301  10.041  -8.482  1.00  0.00           H  
ATOM    922  HA  SER A  61      22.391  11.077 -10.280  1.00  0.00           H  
ATOM    923 1HB  SER A  61      23.821  10.145 -12.008  1.00  0.00           H  
ATOM    924 2HB  SER A  61      24.790  10.876 -10.738  1.00  0.00           H  
ATOM    925  HG  SER A  61      24.168   8.127 -11.011  1.00  0.00           H  
ATOM    926  N   ASP A  62      21.841   7.978  -9.589  1.00  0.00           N  
ATOM    927  CA  ASP A  62      20.999   6.804  -9.811  1.00  0.00           C  
ATOM    928  C   ASP A  62      19.548   6.979  -9.357  1.00  0.00           C  
ATOM    929  O   ASP A  62      18.730   6.080  -9.546  1.00  0.00           O  
ATOM    930  CB  ASP A  62      21.615   5.590  -9.113  1.00  0.00           C  
ATOM    931  CG  ASP A  62      22.930   5.150  -9.767  1.00  0.00           C  
ATOM    932  OD1 ASP A  62      23.117   5.429 -10.931  1.00  0.00           O  
ATOM    933  OD2 ASP A  62      23.735   4.550  -9.100  1.00  0.00           O1-
ATOM    934  H   ASP A  62      22.422   8.004  -8.761  1.00  0.00           H  
ATOM    935  HA  ASP A  62      20.985   6.604 -10.882  1.00  0.00           H  
ATOM    936 1HB  ASP A  62      21.806   5.835  -8.062  1.00  0.00           H  
ATOM    937 2HB  ASP A  62      20.908   4.756  -9.128  1.00  0.00           H  
ATOM    938  N   GLY A  63      19.214   8.126  -8.759  1.00  0.00           N  
ATOM    939  CA  GLY A  63      17.834   8.341  -8.315  1.00  0.00           C  
ATOM    940  C   GLY A  63      17.642   7.986  -6.872  1.00  0.00           C  
ATOM    941  O   GLY A  63      16.528   7.948  -6.354  1.00  0.00           O  
ATOM    942  H   GLY A  63      19.911   8.861  -8.605  1.00  0.00           H  
ATOM    943 1HA  GLY A  63      17.544   9.365  -8.494  1.00  0.00           H  
ATOM    944 2HA  GLY A  63      17.176   7.715  -8.906  1.00  0.00           H  
ATOM    945  N   TRP A  64      18.745   7.702  -6.240  1.00  0.00           N  
ATOM    946  CA  TRP A  64      18.786   7.294  -4.864  1.00  0.00           C  
ATOM    947  C   TRP A  64      19.470   8.316  -3.985  1.00  0.00           C  
ATOM    948  O   TRP A  64      20.357   9.041  -4.449  1.00  0.00           O  
ATOM    949  CB  TRP A  64      19.564   5.997  -4.799  1.00  0.00           C  
ATOM    950  CG  TRP A  64      18.913   4.840  -5.447  1.00  0.00           C  
ATOM    951  CD1 TRP A  64      17.617   4.721  -5.803  1.00  0.00           C  
ATOM    952  CD2 TRP A  64      19.548   3.613  -5.846  1.00  0.00           C  
ATOM    953  CE2 TRP A  64      18.564   2.815  -6.419  1.00  0.00           C  
ATOM    954  CE3 TRP A  64      20.859   3.131  -5.761  1.00  0.00           C  
ATOM    955  NE1 TRP A  64      17.398   3.506  -6.385  1.00  0.00           N  
ATOM    956  CZ2 TRP A  64      18.836   1.552  -6.908  1.00  0.00           C  
ATOM    957  CZ3 TRP A  64      21.135   1.863  -6.251  1.00  0.00           C  
ATOM    958  CH2 TRP A  64      20.148   1.093  -6.809  1.00  0.00           C  
ATOM    959  H   TRP A  64      19.610   7.765  -6.755  1.00  0.00           H  
ATOM    960  HA  TRP A  64      17.767   7.140  -4.503  1.00  0.00           H  
ATOM    961 1HB  TRP A  64      20.533   6.142  -5.277  1.00  0.00           H  
ATOM    962 2HB  TRP A  64      19.746   5.784  -3.796  1.00  0.00           H  
ATOM    963  HD1 TRP A  64      16.851   5.478  -5.643  1.00  0.00           H  
ATOM    964  HE1 TRP A  64      16.478   3.173  -6.733  1.00  0.00           H  
ATOM    965  HE3 TRP A  64      21.646   3.741  -5.317  1.00  0.00           H  
ATOM    966  HZ2 TRP A  64      18.060   0.928  -7.356  1.00  0.00           H  
ATOM    967  HZ3 TRP A  64      22.160   1.496  -6.181  1.00  0.00           H  
ATOM    968  HH2 TRP A  64      20.400   0.100  -7.185  1.00  0.00           H  
ATOM    969  N   ILE A  65      19.101   8.344  -2.712  1.00  0.00           N  
ATOM    970  CA  ILE A  65      19.830   9.164  -1.753  1.00  0.00           C  
ATOM    971  C   ILE A  65      20.544   8.297  -0.723  1.00  0.00           C  
ATOM    972  O   ILE A  65      19.938   7.427  -0.099  1.00  0.00           O  
ATOM    973  CB  ILE A  65      18.935  10.186  -1.023  1.00  0.00           C  
ATOM    974  CG1 ILE A  65      18.294  11.211  -1.967  1.00  0.00           C  
ATOM    975  CG2 ILE A  65      19.683  10.871   0.046  1.00  0.00           C  
ATOM    976  CD1 ILE A  65      17.399  12.175  -1.228  1.00  0.00           C  
ATOM    977  H   ILE A  65      18.315   7.764  -2.406  1.00  0.00           H  
ATOM    978  HA  ILE A  65      20.603   9.713  -2.279  1.00  0.00           H  
ATOM    979  HB  ILE A  65      18.115   9.648  -0.562  1.00  0.00           H  
ATOM    980 1HG1 ILE A  65      19.030  11.780  -2.462  1.00  0.00           H  
ATOM    981 2HG1 ILE A  65      17.697  10.683  -2.713  1.00  0.00           H  
ATOM    982 1HG2 ILE A  65      19.001  11.530   0.543  1.00  0.00           H  
ATOM    983 2HG2 ILE A  65      20.077  10.149   0.761  1.00  0.00           H  
ATOM    984 3HG2 ILE A  65      20.497  11.436  -0.379  1.00  0.00           H  
ATOM    985 1HD1 ILE A  65      16.953  12.880  -1.933  1.00  0.00           H  
ATOM    986 2HD1 ILE A  65      16.630  11.630  -0.712  1.00  0.00           H  
ATOM    987 3HD1 ILE A  65      17.988  12.727  -0.498  1.00  0.00           H  
ATOM    988  N   THR A  66      21.848   8.483  -0.579  1.00  0.00           N  
ATOM    989  CA  THR A  66      22.598   7.690   0.393  1.00  0.00           C  
ATOM    990  C   THR A  66      22.498   8.363   1.750  1.00  0.00           C  
ATOM    991  O   THR A  66      22.595   9.588   1.838  1.00  0.00           O  
ATOM    992  CB  THR A  66      24.071   7.514  -0.015  1.00  0.00           C  
ATOM    993  CG2 THR A  66      24.828   6.705   1.034  1.00  0.00           C  
ATOM    994  OG1 THR A  66      24.140   6.827  -1.276  1.00  0.00           O  
ATOM    995  H   THR A  66      22.331   9.207  -1.118  1.00  0.00           H  
ATOM    996  HA  THR A  66      22.147   6.702   0.474  1.00  0.00           H  
ATOM    997  HB  THR A  66      24.536   8.496  -0.122  1.00  0.00           H  
ATOM    998  HG1 THR A  66      23.716   7.358  -1.953  1.00  0.00           H  
ATOM    999 1HG2 THR A  66      25.863   6.588   0.722  1.00  0.00           H  
ATOM   1000 2HG2 THR A  66      24.803   7.217   1.994  1.00  0.00           H  
ATOM   1001 3HG2 THR A  66      24.365   5.721   1.137  1.00  0.00           H  
ATOM   1002  N   TYR A  67      22.287   7.598   2.813  1.00  0.00           N  
ATOM   1003  CA  TYR A  67      22.210   8.260   4.110  1.00  0.00           C  
ATOM   1004  C   TYR A  67      23.029   7.563   5.193  1.00  0.00           C  
ATOM   1005  O   TYR A  67      23.309   6.357   5.122  1.00  0.00           O  
ATOM   1006  CB  TYR A  67      20.758   8.304   4.604  1.00  0.00           C  
ATOM   1007  CG  TYR A  67      20.293   6.945   5.020  1.00  0.00           C  
ATOM   1008  CD1 TYR A  67      20.427   6.561   6.335  1.00  0.00           C  
ATOM   1009  CD2 TYR A  67      19.779   6.086   4.121  1.00  0.00           C  
ATOM   1010  CE1 TYR A  67      20.032   5.324   6.751  1.00  0.00           C  
ATOM   1011  CE2 TYR A  67      19.373   4.840   4.529  1.00  0.00           C  
ATOM   1012  CZ  TYR A  67      19.500   4.463   5.840  1.00  0.00           C  
ATOM   1013  OH  TYR A  67      19.104   3.233   6.235  1.00  0.00           O  
ATOM   1014  H   TYR A  67      22.195   6.589   2.705  1.00  0.00           H  
ATOM   1015  HA  TYR A  67      22.597   9.267   4.007  1.00  0.00           H  
ATOM   1016 1HB  TYR A  67      20.673   8.977   5.460  1.00  0.00           H  
ATOM   1017 2HB  TYR A  67      20.109   8.663   3.807  1.00  0.00           H  
ATOM   1018  HD1 TYR A  67      20.857   7.244   7.035  1.00  0.00           H  
ATOM   1019  HD2 TYR A  67      19.697   6.384   3.080  1.00  0.00           H  
ATOM   1020  HE1 TYR A  67      20.145   5.032   7.789  1.00  0.00           H  
ATOM   1021  HE2 TYR A  67      18.955   4.141   3.805  1.00  0.00           H  
ATOM   1022  HH  TYR A  67      18.796   2.731   5.474  1.00  0.00           H  
ATOM   1023  N   THR A  68      23.368   8.351   6.220  1.00  0.00           N  
ATOM   1024  CA  THR A  68      23.980   7.867   7.461  1.00  0.00           C  
ATOM   1025  C   THR A  68      23.286   8.460   8.686  1.00  0.00           C  
ATOM   1026  O   THR A  68      23.289   9.679   8.842  1.00  0.00           O  
ATOM   1027  CB  THR A  68      25.469   8.249   7.533  1.00  0.00           C  
ATOM   1028  CG2 THR A  68      26.074   7.763   8.869  1.00  0.00           C  
ATOM   1029  OG1 THR A  68      26.179   7.683   6.417  1.00  0.00           O  
ATOM   1030  H   THR A  68      23.140   9.342   6.131  1.00  0.00           H  
ATOM   1031  HA  THR A  68      23.880   6.786   7.503  1.00  0.00           H  
ATOM   1032  HB  THR A  68      25.563   9.335   7.484  1.00  0.00           H  
ATOM   1033  HG1 THR A  68      25.982   6.746   6.353  1.00  0.00           H  
ATOM   1034 1HG2 THR A  68      27.124   8.046   8.923  1.00  0.00           H  
ATOM   1035 2HG2 THR A  68      25.540   8.220   9.702  1.00  0.00           H  
ATOM   1036 3HG2 THR A  68      25.992   6.691   8.955  1.00  0.00           H  
ATOM   1037  N   ILE A  69      22.737   7.621   9.581  1.00  0.00           N  
ATOM   1038  CA  ILE A  69      22.053   8.115  10.796  1.00  0.00           C  
ATOM   1039  C   ILE A  69      22.611   7.553  12.100  1.00  0.00           C  
ATOM   1040  O   ILE A  69      22.705   6.342  12.302  1.00  0.00           O  
ATOM   1041  CB  ILE A  69      20.518   7.857  10.743  1.00  0.00           C  
ATOM   1042  CG1 ILE A  69      19.895   8.559   9.600  1.00  0.00           C  
ATOM   1043  CG2 ILE A  69      19.862   8.312  12.073  1.00  0.00           C  
ATOM   1044  CD1 ILE A  69      18.494   8.104   9.341  1.00  0.00           C  
ATOM   1045  H   ILE A  69      22.783   6.621   9.399  1.00  0.00           H  
ATOM   1046  HA  ILE A  69      22.203   9.175  10.863  1.00  0.00           H  
ATOM   1047  HB  ILE A  69      20.337   6.804  10.606  1.00  0.00           H  
ATOM   1048 1HG1 ILE A  69      19.884   9.611   9.820  1.00  0.00           H  
ATOM   1049 2HG1 ILE A  69      20.477   8.409   8.728  1.00  0.00           H  
ATOM   1050 1HG2 ILE A  69      18.789   8.119  12.042  1.00  0.00           H  
ATOM   1051 2HG2 ILE A  69      20.296   7.766  12.904  1.00  0.00           H  
ATOM   1052 3HG2 ILE A  69      20.028   9.381  12.218  1.00  0.00           H  
ATOM   1053 1HD1 ILE A  69      18.092   8.645   8.511  1.00  0.00           H  
ATOM   1054 2HD1 ILE A  69      18.496   7.037   9.107  1.00  0.00           H  
ATOM   1055 3HD1 ILE A  69      17.885   8.284  10.225  1.00  0.00           H  
ATOM   1056  N   ARG A  70      22.974   8.436  13.024  1.00  0.00           N  
ATOM   1057  CA  ARG A  70      23.517   7.971  14.294  1.00  0.00           C  
ATOM   1058  C   ARG A  70      22.412   7.685  15.299  1.00  0.00           C  
ATOM   1059  O   ARG A  70      22.005   8.534  16.107  1.00  0.00           O  
ATOM   1060  CB  ARG A  70      24.566   8.930  14.801  1.00  0.00           C  
ATOM   1061  CG  ARG A  70      25.796   8.920  13.900  1.00  0.00           C  
ATOM   1062  CD  ARG A  70      26.845   9.856  14.305  1.00  0.00           C  
ATOM   1063  NE  ARG A  70      28.014   9.712  13.447  1.00  0.00           N  
ATOM   1064  CZ  ARG A  70      29.105  10.503  13.485  1.00  0.00           C  
ATOM   1065  NH1 ARG A  70      29.166  11.511  14.332  1.00  0.00           N1+
ATOM   1066  NH2 ARG A  70      30.114  10.261  12.671  1.00  0.00           N  
ATOM   1067  H   ARG A  70      22.875   9.443  12.864  1.00  0.00           H  
ATOM   1068  HA  ARG A  70      24.040   7.039  14.116  1.00  0.00           H  
ATOM   1069 1HB  ARG A  70      24.163   9.944  14.826  1.00  0.00           H  
ATOM   1070 2HB  ARG A  70      24.869   8.656  15.811  1.00  0.00           H  
ATOM   1071 1HG  ARG A  70      26.229   7.918  13.899  1.00  0.00           H  
ATOM   1072 2HG  ARG A  70      25.494   9.175  12.882  1.00  0.00           H  
ATOM   1073 1HD  ARG A  70      26.479  10.879  14.222  1.00  0.00           H  
ATOM   1074 2HD  ARG A  70      27.146   9.655  15.332  1.00  0.00           H  
ATOM   1075  HE  ARG A  70      28.020   8.918  12.776  1.00  0.00           H  
ATOM   1076 1HH1 ARG A  70      28.392  11.694  14.956  1.00  0.00           H  
ATOM   1077 2HH1 ARG A  70      29.986  12.100  14.357  1.00  0.00           H  
ATOM   1078 1HH2 ARG A  70      30.061   9.479  12.020  1.00  0.00           H  
ATOM   1079 2HH2 ARG A  70      30.933  10.845  12.693  1.00  0.00           H  
ATOM   1080  N   ALA A  71      21.876   6.475  15.202  1.00  0.00           N  
ATOM   1081  CA  ALA A  71      20.696   6.118  15.965  1.00  0.00           C  
ATOM   1082  C   ALA A  71      20.957   5.816  17.421  1.00  0.00           C  
ATOM   1083  O   ALA A  71      21.080   4.663  17.851  1.00  0.00           O  
ATOM   1084  CB  ALA A  71      19.970   4.956  15.372  1.00  0.00           C  
ATOM   1085  H   ALA A  71      22.265   5.801  14.532  1.00  0.00           H  
ATOM   1086  HA  ALA A  71      20.036   6.957  15.916  1.00  0.00           H  
ATOM   1087 1HB  ALA A  71      19.059   4.771  15.945  1.00  0.00           H  
ATOM   1088 2HB  ALA A  71      19.718   5.165  14.332  1.00  0.00           H  
ATOM   1089 3HB  ALA A  71      20.602   4.121  15.430  1.00  0.00           H  
ATOM   1090  N   ALA A  72      20.941   6.878  18.213  1.00  0.00           N  
ATOM   1091  CA  ALA A  72      21.098   6.766  19.657  1.00  0.00           C  
ATOM   1092  C   ALA A  72      20.036   5.798  20.186  1.00  0.00           C  
ATOM   1093  O   ALA A  72      20.252   5.063  21.154  1.00  0.00           O  
ATOM   1094  CB  ALA A  72      20.933   8.124  20.325  1.00  0.00           C  
ATOM   1095  H   ALA A  72      20.897   7.788  17.756  1.00  0.00           H  
ATOM   1096  HA  ALA A  72      22.085   6.359  19.875  1.00  0.00           H  
ATOM   1097 1HB  ALA A  72      21.046   8.019  21.404  1.00  0.00           H  
ATOM   1098 2HB  ALA A  72      21.689   8.810  19.944  1.00  0.00           H  
ATOM   1099 3HB  ALA A  72      19.943   8.521  20.103  1.00  0.00           H  
ATOM   1100  N   ASP A  73      18.876   5.770  19.534  1.00  0.00           N  
ATOM   1101  CA  ASP A  73      17.842   4.881  19.990  1.00  0.00           C  
ATOM   1102  C   ASP A  73      18.063   3.471  19.478  1.00  0.00           C  
ATOM   1103  O   ASP A  73      17.633   3.095  18.383  1.00  0.00           O  
ATOM   1104  CB  ASP A  73      16.449   5.310  19.549  1.00  0.00           C  
ATOM   1105  CG  ASP A  73      15.320   4.424  20.180  1.00  0.00           C  
ATOM   1106  OD1 ASP A  73      15.604   3.354  20.701  1.00  0.00           O  
ATOM   1107  OD2 ASP A  73      14.187   4.847  20.137  1.00  0.00           O1-
ATOM   1108  H   ASP A  73      18.728   6.369  18.737  1.00  0.00           H  
ATOM   1109  HA  ASP A  73      17.863   4.856  21.080  1.00  0.00           H  
ATOM   1110 1HB  ASP A  73      16.282   6.347  19.791  1.00  0.00           H  
ATOM   1111 2HB  ASP A  73      16.380   5.228  18.465  1.00  0.00           H  
ATOM   1112  N   THR A  74      18.763   2.708  20.294  1.00  0.00           N  
ATOM   1113  CA  THR A  74      18.983   1.274  20.132  1.00  0.00           C  
ATOM   1114  C   THR A  74      19.851   0.754  18.982  1.00  0.00           C  
ATOM   1115  O   THR A  74      20.706  -0.104  19.208  1.00  0.00           O  
ATOM   1116  CB  THR A  74      17.607   0.572  20.018  1.00  0.00           C  
ATOM   1117  CG2 THR A  74      16.788   0.793  21.292  1.00  0.00           C  
ATOM   1118  OG1 THR A  74      16.893   1.114  18.895  1.00  0.00           O  
ATOM   1119  H   THR A  74      19.152   3.192  21.102  1.00  0.00           H  
ATOM   1120  HA  THR A  74      19.450   0.931  21.055  1.00  0.00           H  
ATOM   1121  HB  THR A  74      17.727  -0.493  19.881  1.00  0.00           H  
ATOM   1122  HG1 THR A  74      17.239   0.685  18.058  1.00  0.00           H  
ATOM   1123 1HG2 THR A  74      15.825   0.300  21.189  1.00  0.00           H  
ATOM   1124 2HG2 THR A  74      17.319   0.375  22.145  1.00  0.00           H  
ATOM   1125 3HG2 THR A  74      16.637   1.858  21.447  1.00  0.00           H  
ATOM   1126  N   ILE A  75      19.617   1.203  17.752  1.00  0.00           N  
ATOM   1127  CA  ILE A  75      20.254   0.513  16.627  1.00  0.00           C  
ATOM   1128  C   ILE A  75      21.648   1.010  16.175  1.00  0.00           C  
ATOM   1129  O   ILE A  75      22.308   0.323  15.385  1.00  0.00           O  
ATOM   1130  CB  ILE A  75      19.290   0.453  15.434  1.00  0.00           C  
ATOM   1131  CG1 ILE A  75      19.057   1.799  14.820  1.00  0.00           C  
ATOM   1132  CG2 ILE A  75      17.965  -0.112  15.924  1.00  0.00           C  
ATOM   1133  CD1 ILE A  75      18.263   1.783  13.507  1.00  0.00           C  
ATOM   1134  H   ILE A  75      18.928   1.944  17.630  1.00  0.00           H  
ATOM   1135  HA  ILE A  75      20.391  -0.521  16.939  1.00  0.00           H  
ATOM   1136  HB  ILE A  75      19.694  -0.166  14.707  1.00  0.00           H  
ATOM   1137 1HG1 ILE A  75      18.540   2.426  15.546  1.00  0.00           H  
ATOM   1138 2HG1 ILE A  75      20.024   2.225  14.596  1.00  0.00           H  
ATOM   1139 1HG2 ILE A  75      17.275  -0.178  15.103  1.00  0.00           H  
ATOM   1140 2HG2 ILE A  75      18.124  -1.103  16.348  1.00  0.00           H  
ATOM   1141 3HG2 ILE A  75      17.551   0.550  16.686  1.00  0.00           H  
ATOM   1142 1HD1 ILE A  75      18.164   2.802  13.136  1.00  0.00           H  
ATOM   1143 2HD1 ILE A  75      18.784   1.182  12.769  1.00  0.00           H  
ATOM   1144 3HD1 ILE A  75      17.274   1.367  13.685  1.00  0.00           H  
ATOM   1145  N   GLY A  76      22.122   2.157  16.676  1.00  0.00           N  
ATOM   1146  CA  GLY A  76      23.474   2.635  16.361  1.00  0.00           C  
ATOM   1147  C   GLY A  76      23.631   3.304  14.996  1.00  0.00           C  
ATOM   1148  O   GLY A  76      22.665   3.746  14.379  1.00  0.00           O  
ATOM   1149  H   GLY A  76      21.545   2.741  17.280  1.00  0.00           H  
ATOM   1150 1HA  GLY A  76      23.773   3.342  17.135  1.00  0.00           H  
ATOM   1151 2HA  GLY A  76      24.167   1.798  16.428  1.00  0.00           H  
ATOM   1152  N   GLU A  77      24.869   3.444  14.532  1.00  0.00           N  
ATOM   1153  CA  GLU A  77      25.033   4.152  13.273  1.00  0.00           C  
ATOM   1154  C   GLU A  77      24.585   3.251  12.141  1.00  0.00           C  
ATOM   1155  O   GLU A  77      25.120   2.155  11.952  1.00  0.00           O  
ATOM   1156  CB  GLU A  77      26.480   4.620  13.056  1.00  0.00           C  
ATOM   1157  CG  GLU A  77      26.670   5.503  11.803  1.00  0.00           C  
ATOM   1158  CD  GLU A  77      28.102   5.993  11.605  1.00  0.00           C  
ATOM   1159  OE1 GLU A  77      28.955   5.170  11.377  1.00  0.00           O  
ATOM   1160  OE2 GLU A  77      28.343   7.188  11.698  1.00  0.00           O1-
ATOM   1161  H   GLU A  77      25.662   3.072  15.031  1.00  0.00           H  
ATOM   1162  HA  GLU A  77      24.395   5.020  13.278  1.00  0.00           H  
ATOM   1163 1HB  GLU A  77      26.809   5.195  13.921  1.00  0.00           H  
ATOM   1164 2HB  GLU A  77      27.135   3.755  12.964  1.00  0.00           H  
ATOM   1165 1HG  GLU A  77      26.373   4.929  10.924  1.00  0.00           H  
ATOM   1166 2HG  GLU A  77      26.000   6.360  11.876  1.00  0.00           H  
ATOM   1167  N   VAL A  78      23.612   3.730  11.381  1.00  0.00           N  
ATOM   1168  CA  VAL A  78      23.043   2.969  10.292  1.00  0.00           C  
ATOM   1169  C   VAL A  78      23.223   3.686   8.979  1.00  0.00           C  
ATOM   1170  O   VAL A  78      23.003   4.894   8.867  1.00  0.00           O  
ATOM   1171  CB  VAL A  78      21.543   2.704  10.566  1.00  0.00           C  
ATOM   1172  CG1 VAL A  78      20.797   3.994  10.778  1.00  0.00           C  
ATOM   1173  CG2 VAL A  78      20.932   1.952   9.411  1.00  0.00           C  
ATOM   1174  H   VAL A  78      23.229   4.644  11.615  1.00  0.00           H  
ATOM   1175  HA  VAL A  78      23.554   2.008  10.233  1.00  0.00           H  
ATOM   1176  HB  VAL A  78      21.454   2.108  11.480  1.00  0.00           H  
ATOM   1177 1HG1 VAL A  78      19.748   3.783  10.981  1.00  0.00           H  
ATOM   1178 2HG1 VAL A  78      21.228   4.517  11.626  1.00  0.00           H  
ATOM   1179 3HG1 VAL A  78      20.879   4.604   9.891  1.00  0.00           H  
ATOM   1180 1HG2 VAL A  78      19.885   1.753   9.634  1.00  0.00           H  
ATOM   1181 2HG2 VAL A  78      20.999   2.543   8.498  1.00  0.00           H  
ATOM   1182 3HG2 VAL A  78      21.459   1.012   9.272  1.00  0.00           H  
ATOM   1183  N   THR A  79      23.631   2.934   7.971  1.00  0.00           N  
ATOM   1184  CA  THR A  79      23.825   3.505   6.656  1.00  0.00           C  
ATOM   1185  C   THR A  79      23.016   2.733   5.647  1.00  0.00           C  
ATOM   1186  O   THR A  79      22.747   1.545   5.846  1.00  0.00           O  
ATOM   1187  CB  THR A  79      25.313   3.462   6.254  1.00  0.00           C  
ATOM   1188  CG2 THR A  79      26.145   4.171   7.290  1.00  0.00           C  
ATOM   1189  OG1 THR A  79      25.747   2.097   6.164  1.00  0.00           O  
ATOM   1190  H   THR A  79      23.806   1.952   8.123  1.00  0.00           H  
ATOM   1191  HA  THR A  79      23.474   4.531   6.658  1.00  0.00           H  
ATOM   1192  HB  THR A  79      25.440   3.951   5.286  1.00  0.00           H  
ATOM   1193  HG1 THR A  79      25.299   1.670   5.427  1.00  0.00           H  
ATOM   1194 1HG2 THR A  79      27.193   4.147   6.999  1.00  0.00           H  
ATOM   1195 2HG2 THR A  79      25.811   5.179   7.348  1.00  0.00           H  
ATOM   1196 3HG2 THR A  79      26.031   3.692   8.261  1.00  0.00           H  
ATOM   1197  N   GLY A  80      22.692   3.387   4.540  1.00  0.00           N  
ATOM   1198  CA  GLY A  80      21.945   2.724   3.476  1.00  0.00           C  
ATOM   1199  C   GLY A  80      21.480   3.662   2.381  1.00  0.00           C  
ATOM   1200  O   GLY A  80      22.015   4.761   2.219  1.00  0.00           O  
ATOM   1201  H   GLY A  80      22.938   4.378   4.480  1.00  0.00           H  
ATOM   1202 1HA  GLY A  80      22.549   1.927   3.044  1.00  0.00           H  
ATOM   1203 2HA  GLY A  80      21.071   2.255   3.900  1.00  0.00           H  
ATOM   1204  N   THR A  81      20.468   3.205   1.648  1.00  0.00           N  
ATOM   1205  CA  THR A  81      19.922   3.932   0.502  1.00  0.00           C  
ATOM   1206  C   THR A  81      18.410   4.231   0.581  1.00  0.00           C  
ATOM   1207  O   THR A  81      17.623   3.376   0.990  1.00  0.00           O  
ATOM   1208  CB  THR A  81      20.218   3.129  -0.765  1.00  0.00           C  
ATOM   1209  CG2 THR A  81      19.702   3.834  -1.954  1.00  0.00           C  
ATOM   1210  OG1 THR A  81      21.640   2.970  -0.901  1.00  0.00           O  
ATOM   1211  H   THR A  81      20.097   2.283   1.888  1.00  0.00           H  
ATOM   1212  HA  THR A  81      20.437   4.890   0.431  1.00  0.00           H  
ATOM   1213  HB  THR A  81      19.754   2.145  -0.692  1.00  0.00           H  
ATOM   1214  HG1 THR A  81      22.047   3.833  -1.035  1.00  0.00           H  
ATOM   1215 1HG2 THR A  81      19.941   3.262  -2.846  1.00  0.00           H  
ATOM   1216 2HG2 THR A  81      18.626   3.964  -1.895  1.00  0.00           H  
ATOM   1217 3HG2 THR A  81      20.194   4.796  -1.979  1.00  0.00           H  
ATOM   1218  N   ILE A  82      18.010   5.454   0.200  1.00  0.00           N  
ATOM   1219  CA  ILE A  82      16.601   5.855   0.162  1.00  0.00           C  
ATOM   1220  C   ILE A  82      16.076   6.011  -1.264  1.00  0.00           C  
ATOM   1221  O   ILE A  82      16.679   6.697  -2.104  1.00  0.00           O  
ATOM   1222  CB  ILE A  82      16.371   7.164   0.932  1.00  0.00           C  
ATOM   1223  CG1 ILE A  82      16.773   6.915   2.306  1.00  0.00           C  
ATOM   1224  CG2 ILE A  82      14.896   7.588   0.853  1.00  0.00           C  
ATOM   1225  CD1 ILE A  82      16.868   8.092   3.143  1.00  0.00           C  
ATOM   1226  H   ILE A  82      18.711   6.134  -0.069  1.00  0.00           H  
ATOM   1227  HA  ILE A  82      16.016   5.080   0.645  1.00  0.00           H  
ATOM   1228  HB  ILE A  82      17.009   7.942   0.534  1.00  0.00           H  
ATOM   1229 1HG1 ILE A  82      16.083   6.249   2.717  1.00  0.00           H  
ATOM   1230 2HG1 ILE A  82      17.717   6.438   2.281  1.00  0.00           H  
ATOM   1231 1HG2 ILE A  82      14.745   8.503   1.423  1.00  0.00           H  
ATOM   1232 2HG2 ILE A  82      14.617   7.762  -0.184  1.00  0.00           H  
ATOM   1233 3HG2 ILE A  82      14.276   6.790   1.268  1.00  0.00           H  
ATOM   1234 1HD1 ILE A  82      17.180   7.804   4.147  1.00  0.00           H  
ATOM   1235 2HD1 ILE A  82      17.607   8.767   2.706  1.00  0.00           H  
ATOM   1236 3HD1 ILE A  82      15.900   8.583   3.188  1.00  0.00           H  
ATOM   1237  N   GLU A  83      14.952   5.349  -1.537  1.00  0.00           N  
ATOM   1238  CA  GLU A  83      14.324   5.375  -2.853  1.00  0.00           C  
ATOM   1239  C   GLU A  83      12.796   5.549  -2.746  1.00  0.00           C  
ATOM   1240  O   GLU A  83      12.158   4.810  -1.997  1.00  0.00           O  
ATOM   1241  CB  GLU A  83      14.601   4.051  -3.565  1.00  0.00           C  
ATOM   1242  CG  GLU A  83      13.999   3.931  -4.967  1.00  0.00           C  
ATOM   1243  CD  GLU A  83      14.275   2.591  -5.612  1.00  0.00           C  
ATOM   1244  OE1 GLU A  83      14.029   1.585  -4.971  1.00  0.00           O  
ATOM   1245  OE2 GLU A  83      14.733   2.567  -6.740  1.00  0.00           O1-
ATOM   1246  H   GLU A  83      14.525   4.810  -0.781  1.00  0.00           H  
ATOM   1247  HA  GLU A  83      14.784   6.170  -3.427  1.00  0.00           H  
ATOM   1248 1HB  GLU A  83      15.680   3.907  -3.647  1.00  0.00           H  
ATOM   1249 2HB  GLU A  83      14.208   3.231  -2.963  1.00  0.00           H  
ATOM   1250 1HG  GLU A  83      12.922   4.067  -4.900  1.00  0.00           H  
ATOM   1251 2HG  GLU A  83      14.398   4.726  -5.595  1.00  0.00           H  
ATOM   1252  N   PRO A  84      12.170   6.488  -3.477  1.00  0.00           N  
ATOM   1253  CA  PRO A  84      10.726   6.673  -3.538  1.00  0.00           C  
ATOM   1254  C   PRO A  84      10.001   5.418  -3.994  1.00  0.00           C  
ATOM   1255  O   PRO A  84      10.405   4.791  -4.972  1.00  0.00           O  
ATOM   1256  CB  PRO A  84      10.587   7.766  -4.594  1.00  0.00           C  
ATOM   1257  CG  PRO A  84      11.880   8.522  -4.548  1.00  0.00           C  
ATOM   1258  CD  PRO A  84      12.937   7.486  -4.242  1.00  0.00           C  
ATOM   1259  HA  PRO A  84      10.338   7.012  -2.575  1.00  0.00           H  
ATOM   1260 1HB  PRO A  84      10.389   7.312  -5.574  1.00  0.00           H  
ATOM   1261 2HB  PRO A  84       9.720   8.398  -4.352  1.00  0.00           H  
ATOM   1262 1HG  PRO A  84      12.049   8.998  -5.516  1.00  0.00           H  
ATOM   1263 2HG  PRO A  84      11.835   9.329  -3.818  1.00  0.00           H  
ATOM   1264 1HD  PRO A  84      13.355   7.045  -5.153  1.00  0.00           H  
ATOM   1265 2HD  PRO A  84      13.700   7.980  -3.621  1.00  0.00           H  
ATOM   1266  N   TRP A  85       8.915   5.079  -3.315  1.00  0.00           N  
ATOM   1267  CA  TRP A  85       8.083   3.933  -3.686  1.00  0.00           C  
ATOM   1268  C   TRP A  85       6.766   3.871  -2.893  1.00  0.00           C  
ATOM   1269  O   TRP A  85       6.718   4.187  -1.703  1.00  0.00           O  
ATOM   1270  CB  TRP A  85       8.869   2.634  -3.493  1.00  0.00           C  
ATOM   1271  CG  TRP A  85       8.157   1.396  -3.913  1.00  0.00           C  
ATOM   1272  CD1 TRP A  85       8.180   0.818  -5.144  1.00  0.00           C  
ATOM   1273  CD2 TRP A  85       7.330   0.550  -3.086  1.00  0.00           C  
ATOM   1274  CE2 TRP A  85       6.890  -0.500  -3.890  1.00  0.00           C  
ATOM   1275  CE3 TRP A  85       6.931   0.602  -1.746  1.00  0.00           C  
ATOM   1276  NE1 TRP A  85       7.417  -0.322  -5.144  1.00  0.00           N  
ATOM   1277  CZ2 TRP A  85       6.069  -1.499  -3.402  1.00  0.00           C  
ATOM   1278  CZ3 TRP A  85       6.109  -0.397  -1.256  1.00  0.00           C  
ATOM   1279  CH2 TRP A  85       5.687  -1.420  -2.062  1.00  0.00           C  
ATOM   1280  H   TRP A  85       8.644   5.658  -2.528  1.00  0.00           H  
ATOM   1281  HA  TRP A  85       7.838   4.026  -4.744  1.00  0.00           H  
ATOM   1282 1HB  TRP A  85       9.812   2.665  -4.028  1.00  0.00           H  
ATOM   1283 2HB  TRP A  85       9.102   2.544  -2.463  1.00  0.00           H  
ATOM   1284  HD1 TRP A  85       8.725   1.206  -6.002  1.00  0.00           H  
ATOM   1285  HE1 TRP A  85       7.268  -0.933  -5.936  1.00  0.00           H  
ATOM   1286  HE3 TRP A  85       7.263   1.415  -1.103  1.00  0.00           H  
ATOM   1287  HZ2 TRP A  85       5.723  -2.323  -4.027  1.00  0.00           H  
ATOM   1288  HZ3 TRP A  85       5.803  -0.346  -0.211  1.00  0.00           H  
ATOM   1289  HH2 TRP A  85       5.039  -2.192  -1.644  1.00  0.00           H  
ATOM   1290  N   GLY A  86       5.689   3.428  -3.538  1.00  0.00           N  
ATOM   1291  CA  GLY A  86       4.438   3.153  -2.821  1.00  0.00           C  
ATOM   1292  C   GLY A  86       3.694   4.412  -2.367  1.00  0.00           C  
ATOM   1293  O   GLY A  86       2.802   4.343  -1.524  1.00  0.00           O  
ATOM   1294  H   GLY A  86       5.755   3.215  -4.522  1.00  0.00           H  
ATOM   1295 1HA  GLY A  86       3.786   2.560  -3.463  1.00  0.00           H  
ATOM   1296 2HA  GLY A  86       4.655   2.532  -1.953  1.00  0.00           H  
ATOM   1297  N   GLY A  87       4.087   5.564  -2.904  1.00  0.00           N  
ATOM   1298  CA  GLY A  87       3.533   6.854  -2.502  1.00  0.00           C  
ATOM   1299  C   GLY A  87       4.387   7.514  -1.407  1.00  0.00           C  
ATOM   1300  O   GLY A  87       4.166   8.675  -1.053  1.00  0.00           O  
ATOM   1301  H   GLY A  87       4.814   5.544  -3.601  1.00  0.00           H  
ATOM   1302 1HA  GLY A  87       3.481   7.511  -3.371  1.00  0.00           H  
ATOM   1303 2HA  GLY A  87       2.514   6.718  -2.141  1.00  0.00           H  
ATOM   1304  N   GLY A  88       5.344   6.759  -0.859  1.00  0.00           N  
ATOM   1305  CA  GLY A  88       6.257   7.227   0.178  1.00  0.00           C  
ATOM   1306  C   GLY A  88       7.671   6.852  -0.249  1.00  0.00           C  
ATOM   1307  O   GLY A  88       7.984   6.916  -1.442  1.00  0.00           O  
ATOM   1308  H   GLY A  88       5.484   5.805  -1.185  1.00  0.00           H  
ATOM   1309 1HA  GLY A  88       6.168   8.303   0.300  1.00  0.00           H  
ATOM   1310 2HA  GLY A  88       6.015   6.756   1.129  1.00  0.00           H  
ATOM   1311  N   TRP A  89       8.526   6.507   0.727  1.00  0.00           N  
ATOM   1312  CA  TRP A  89       9.924   6.138   0.452  1.00  0.00           C  
ATOM   1313  C   TRP A  89      10.314   4.872   1.188  1.00  0.00           C  
ATOM   1314  O   TRP A  89       9.888   4.617   2.322  1.00  0.00           O  
ATOM   1315  CB  TRP A  89      10.916   7.251   0.871  1.00  0.00           C  
ATOM   1316  CG  TRP A  89      10.679   8.487   0.154  1.00  0.00           C  
ATOM   1317  CD1 TRP A  89      11.314   8.969  -0.930  1.00  0.00           C  
ATOM   1318  CD2 TRP A  89       9.647   9.409   0.455  1.00  0.00           C  
ATOM   1319  CE2 TRP A  89       9.704  10.410  -0.500  1.00  0.00           C  
ATOM   1320  CE3 TRP A  89       8.675   9.452   1.434  1.00  0.00           C  
ATOM   1321  NE1 TRP A  89      10.720  10.126  -1.334  1.00  0.00           N  
ATOM   1322  CZ2 TRP A  89       8.817  11.457  -0.511  1.00  0.00           C  
ATOM   1323  CZ3 TRP A  89       7.789  10.464   1.420  1.00  0.00           C  
ATOM   1324  CH2 TRP A  89       7.845  11.459   0.475  1.00  0.00           C  
ATOM   1325  H   TRP A  89       8.183   6.507   1.687  1.00  0.00           H  
ATOM   1326  HA  TRP A  89      10.036   5.943  -0.609  1.00  0.00           H  
ATOM   1327 1HB  TRP A  89      10.842   7.440   1.936  1.00  0.00           H  
ATOM   1328 2HB  TRP A  89      11.929   6.918   0.663  1.00  0.00           H  
ATOM   1329  HD1 TRP A  89      12.156   8.489  -1.423  1.00  0.00           H  
ATOM   1330  HE1 TRP A  89      10.964  10.696  -2.129  1.00  0.00           H  
ATOM   1331  HE3 TRP A  89       8.613   8.668   2.188  1.00  0.00           H  
ATOM   1332  HZ2 TRP A  89       8.856  12.247  -1.265  1.00  0.00           H  
ATOM   1333  HZ3 TRP A  89       7.032  10.455   2.183  1.00  0.00           H  
ATOM   1334  HH2 TRP A  89       7.108  12.260   0.499  1.00  0.00           H  
ATOM   1335  N   ARG A  90      11.153   4.083   0.547  1.00  0.00           N  
ATOM   1336  CA  ARG A  90      11.737   2.940   1.212  1.00  0.00           C  
ATOM   1337  C   ARG A  90      13.131   3.318   1.638  1.00  0.00           C  
ATOM   1338  O   ARG A  90      13.868   3.973   0.891  1.00  0.00           O  
ATOM   1339  CB  ARG A  90      11.776   1.717   0.315  1.00  0.00           C  
ATOM   1340  CG  ARG A  90      10.414   1.168  -0.051  1.00  0.00           C  
ATOM   1341  CD  ARG A  90      10.488  -0.070  -0.905  1.00  0.00           C  
ATOM   1342  NE  ARG A  90      11.118   0.171  -2.203  1.00  0.00           N  
ATOM   1343  CZ  ARG A  90      11.063  -0.684  -3.244  1.00  0.00           C  
ATOM   1344  NH1 ARG A  90      10.371  -1.799  -3.140  1.00  0.00           N1+
ATOM   1345  NH2 ARG A  90      11.705  -0.405  -4.373  1.00  0.00           N  
ATOM   1346  H   ARG A  90      11.433   4.307  -0.405  1.00  0.00           H  
ATOM   1347  HA  ARG A  90      11.156   2.698   2.103  1.00  0.00           H  
ATOM   1348 1HB  ARG A  90      12.293   1.968  -0.615  1.00  0.00           H  
ATOM   1349 2HB  ARG A  90      12.342   0.925   0.805  1.00  0.00           H  
ATOM   1350 1HG  ARG A  90       9.889   0.903   0.868  1.00  0.00           H  
ATOM   1351 2HG  ARG A  90       9.855   1.929  -0.555  1.00  0.00           H  
ATOM   1352 1HD  ARG A  90      11.075  -0.825  -0.383  1.00  0.00           H  
ATOM   1353 2HD  ARG A  90       9.492  -0.457  -1.079  1.00  0.00           H  
ATOM   1354  HE  ARG A  90      11.657   1.022  -2.321  1.00  0.00           H  
ATOM   1355 1HH1 ARG A  90       9.880  -2.009  -2.283  1.00  0.00           H  
ATOM   1356 2HH1 ARG A  90      10.324  -2.439  -3.917  1.00  0.00           H  
ATOM   1357 1HH2 ARG A  90      12.282   0.454  -4.464  1.00  0.00           H  
ATOM   1358 2HH2 ARG A  90      11.664  -1.047  -5.148  1.00  0.00           H  
ATOM   1359  N   VAL A  91      13.512   2.889   2.820  1.00  0.00           N  
ATOM   1360  CA  VAL A  91      14.862   3.134   3.267  1.00  0.00           C  
ATOM   1361  C   VAL A  91      15.466   1.756   3.447  1.00  0.00           C  
ATOM   1362  O   VAL A  91      14.908   0.910   4.156  1.00  0.00           O  
ATOM   1363  CB  VAL A  91      14.868   3.895   4.589  1.00  0.00           C  
ATOM   1364  CG1 VAL A  91      16.223   4.174   5.006  1.00  0.00           C  
ATOM   1365  CG2 VAL A  91      13.956   5.125   4.506  1.00  0.00           C  
ATOM   1366  H   VAL A  91      12.856   2.387   3.420  1.00  0.00           H  
ATOM   1367  HA  VAL A  91      15.424   3.682   2.514  1.00  0.00           H  
ATOM   1368  HB  VAL A  91      14.516   3.260   5.296  1.00  0.00           H  
ATOM   1369 1HG1 VAL A  91      16.220   4.659   5.983  1.00  0.00           H  
ATOM   1370 2HG1 VAL A  91      16.770   3.241   5.067  1.00  0.00           H  
ATOM   1371 3HG1 VAL A  91      16.677   4.815   4.290  1.00  0.00           H  
ATOM   1372 1HG2 VAL A  91      13.938   5.623   5.474  1.00  0.00           H  
ATOM   1373 2HG2 VAL A  91      14.295   5.812   3.766  1.00  0.00           H  
ATOM   1374 3HG2 VAL A  91      12.948   4.802   4.246  1.00  0.00           H  
ATOM   1375  N   ARG A  92      16.599   1.522   2.809  1.00  0.00           N  
ATOM   1376  CA  ARG A  92      17.238   0.222   2.831  1.00  0.00           C  
ATOM   1377  C   ARG A  92      18.619   0.242   3.490  1.00  0.00           C  
ATOM   1378  O   ARG A  92      19.613   0.519   2.809  1.00  0.00           O  
ATOM   1379  CB  ARG A  92      17.373  -0.355   1.437  1.00  0.00           C  
ATOM   1380  CG  ARG A  92      16.041  -0.675   0.750  1.00  0.00           C  
ATOM   1381  CD  ARG A  92      15.296  -1.759   1.469  1.00  0.00           C  
ATOM   1382  NE  ARG A  92      16.063  -2.992   1.577  1.00  0.00           N  
ATOM   1383  CZ  ARG A  92      16.132  -3.954   0.639  1.00  0.00           C  
ATOM   1384  NH1 ARG A  92      15.470  -3.828  -0.492  1.00  0.00           N1+
ATOM   1385  NH2 ARG A  92      16.868  -5.029   0.858  1.00  0.00           N  
ATOM   1386  H   ARG A  92      17.002   2.258   2.238  1.00  0.00           H  
ATOM   1387  HA  ARG A  92      16.571  -0.459   3.335  1.00  0.00           H  
ATOM   1388 1HB  ARG A  92      17.910   0.353   0.804  1.00  0.00           H  
ATOM   1389 2HB  ARG A  92      17.960  -1.272   1.480  1.00  0.00           H  
ATOM   1390 1HG  ARG A  92      15.417   0.220   0.731  1.00  0.00           H  
ATOM   1391 2HG  ARG A  92      16.231  -1.005  -0.271  1.00  0.00           H  
ATOM   1392 1HD  ARG A  92      15.060  -1.417   2.479  1.00  0.00           H  
ATOM   1393 2HD  ARG A  92      14.370  -1.977   0.938  1.00  0.00           H  
ATOM   1394  HE  ARG A  92      16.594  -3.134   2.435  1.00  0.00           H  
ATOM   1395 1HH1 ARG A  92      14.908  -3.006  -0.660  1.00  0.00           H  
ATOM   1396 2HH1 ARG A  92      15.525  -4.554  -1.192  1.00  0.00           H  
ATOM   1397 1HH2 ARG A  92      17.377  -5.121   1.731  1.00  0.00           H  
ATOM   1398 2HH2 ARG A  92      16.924  -5.756   0.159  1.00  0.00           H  
ATOM   1399  N   PRO A  93      18.683   0.075   4.825  1.00  0.00           N  
ATOM   1400  CA  PRO A  93      19.848   0.067   5.657  1.00  0.00           C  
ATOM   1401  C   PRO A  93      20.508  -1.263   5.424  1.00  0.00           C  
ATOM   1402  O   PRO A  93      19.978  -2.093   4.684  1.00  0.00           O  
ATOM   1403  CB  PRO A  93      19.286   0.153   7.058  1.00  0.00           C  
ATOM   1404  CG  PRO A  93      18.013  -0.569   6.956  1.00  0.00           C  
ATOM   1405  CD  PRO A  93      17.484  -0.209   5.590  1.00  0.00           C  
ATOM   1406  HA  PRO A  93      20.502   0.899   5.431  1.00  0.00           H  
ATOM   1407 1HB  PRO A  93      19.997  -0.286   7.739  1.00  0.00           H  
ATOM   1408 2HB  PRO A  93      19.164   1.169   7.357  1.00  0.00           H  
ATOM   1409 1HG  PRO A  93      18.215  -1.651   7.036  1.00  0.00           H  
ATOM   1410 2HG  PRO A  93      17.328  -0.323   7.775  1.00  0.00           H  
ATOM   1411 1HD  PRO A  93      17.023  -1.093   5.220  1.00  0.00           H  
ATOM   1412 2HD  PRO A  93      16.827   0.646   5.651  1.00  0.00           H  
ATOM   1413  N   THR A  94      21.638  -1.479   6.048  1.00  0.00           N  
ATOM   1414  CA  THR A  94      22.293  -2.763   5.938  1.00  0.00           C  
ATOM   1415  C   THR A  94      21.434  -3.944   6.435  1.00  0.00           C  
ATOM   1416  O   THR A  94      20.376  -3.789   7.060  1.00  0.00           O  
ATOM   1417  CB  THR A  94      23.614  -2.763   6.700  1.00  0.00           C  
ATOM   1418  CG2 THR A  94      23.335  -2.585   8.165  1.00  0.00           C  
ATOM   1419  OG1 THR A  94      24.298  -4.015   6.447  1.00  0.00           O  
ATOM   1420  H   THR A  94      22.056  -0.738   6.602  1.00  0.00           H  
ATOM   1421  HA  THR A  94      22.512  -2.936   4.884  1.00  0.00           H  
ATOM   1422  HB  THR A  94      24.245  -1.942   6.359  1.00  0.00           H  
ATOM   1423  HG1 THR A  94      24.792  -4.292   7.256  1.00  0.00           H  
ATOM   1424 1HG2 THR A  94      24.270  -2.584   8.723  1.00  0.00           H  
ATOM   1425 2HG2 THR A  94      22.828  -1.634   8.303  1.00  0.00           H  
ATOM   1426 3HG2 THR A  94      22.707  -3.377   8.524  1.00  0.00           H  
ATOM   1427  N   ALA A  95      21.962  -5.135   6.180  1.00  0.00           N  
ATOM   1428  CA  ALA A  95      21.334  -6.423   6.479  1.00  0.00           C  
ATOM   1429  C   ALA A  95      21.034  -6.607   7.959  1.00  0.00           C  
ATOM   1430  O   ALA A  95      20.105  -7.321   8.332  1.00  0.00           O  
ATOM   1431  CB  ALA A  95      22.234  -7.544   6.006  1.00  0.00           C  
ATOM   1432  H   ALA A  95      22.878  -5.118   5.749  1.00  0.00           H  
ATOM   1433  HA  ALA A  95      20.390  -6.468   5.937  1.00  0.00           H  
ATOM   1434 1HB  ALA A  95      21.750  -8.502   6.196  1.00  0.00           H  
ATOM   1435 2HB  ALA A  95      22.420  -7.436   4.938  1.00  0.00           H  
ATOM   1436 3HB  ALA A  95      23.173  -7.501   6.542  1.00  0.00           H  
ATOM   1437  N   GLN A  96      21.804  -5.940   8.800  1.00  0.00           N  
ATOM   1438  CA  GLN A  96      21.670  -6.041  10.240  1.00  0.00           C  
ATOM   1439  C   GLN A  96      20.516  -5.188  10.772  1.00  0.00           C  
ATOM   1440  O   GLN A  96      20.152  -5.315  11.949  1.00  0.00           O  
ATOM   1441  CB  GLN A  96      22.975  -5.595  10.909  1.00  0.00           C  
ATOM   1442  CG  GLN A  96      24.200  -6.486  10.620  1.00  0.00           C  
ATOM   1443  CD  GLN A  96      24.826  -6.262   9.227  1.00  0.00           C  
ATOM   1444  NE2 GLN A  96      25.114  -7.362   8.536  1.00  0.00           N  
ATOM   1445  OE1 GLN A  96      25.067  -5.124   8.793  1.00  0.00           O  
ATOM   1446  H   GLN A  96      22.529  -5.353   8.418  1.00  0.00           H  
ATOM   1447  HA  GLN A  96      21.471  -7.081  10.498  1.00  0.00           H  
ATOM   1448 1HB  GLN A  96      23.210  -4.578  10.597  1.00  0.00           H  
ATOM   1449 2HB  GLN A  96      22.830  -5.569  11.988  1.00  0.00           H  
ATOM   1450 1HG  GLN A  96      24.963  -6.281  11.370  1.00  0.00           H  
ATOM   1451 2HG  GLN A  96      23.889  -7.530  10.685  1.00  0.00           H  
ATOM   1452 1HE2 GLN A  96      25.540  -7.293   7.630  1.00  0.00           H  
ATOM   1453 2HE2 GLN A  96      24.915  -8.264   8.925  1.00  0.00           H  
ATOM   1454  N   HIS A  97      19.968  -4.315   9.910  1.00  0.00           N  
ATOM   1455  CA  HIS A  97      18.869  -3.430  10.259  1.00  0.00           C  
ATOM   1456  C   HIS A  97      17.563  -3.712   9.503  1.00  0.00           C  
ATOM   1457  O   HIS A  97      16.507  -3.212   9.884  1.00  0.00           O  
ATOM   1458  CB  HIS A  97      19.274  -1.986  10.089  1.00  0.00           C  
ATOM   1459  CG  HIS A  97      20.328  -1.552  11.036  1.00  0.00           C  
ATOM   1460  CD2 HIS A  97      20.248  -1.283  12.334  1.00  0.00           C  
ATOM   1461  ND1 HIS A  97      21.642  -1.382  10.685  1.00  0.00           N  
ATOM   1462  CE1 HIS A  97      22.332  -0.990  11.747  1.00  0.00           C  
ATOM   1463  NE2 HIS A  97      21.511  -0.922  12.767  1.00  0.00           N  
ATOM   1464  H   HIS A  97      20.309  -4.267   8.952  1.00  0.00           H  
ATOM   1465  HA  HIS A  97      18.653  -3.555  11.312  1.00  0.00           H  
ATOM   1466 1HB  HIS A  97      19.674  -1.893   9.103  1.00  0.00           H  
ATOM   1467 2HB  HIS A  97      18.407  -1.329  10.175  1.00  0.00           H  
ATOM   1468  HD2 HIS A  97      19.332  -1.343  12.916  1.00  0.00           H  
ATOM   1469  HE1 HIS A  97      23.400  -0.762  11.776  1.00  0.00           H  
ATOM   1470  HE2 HIS A  97      21.774  -0.639  13.731  1.00  0.00           H  
ATOM   1471  N   GLY A  98      17.600  -4.530   8.455  1.00  0.00           N  
ATOM   1472  CA  GLY A  98      16.360  -4.809   7.707  1.00  0.00           C  
ATOM   1473  C   GLY A  98      15.877  -3.655   6.829  1.00  0.00           C  
ATOM   1474  O   GLY A  98      16.533  -3.331   5.840  1.00  0.00           O  
ATOM   1475  H   GLY A  98      18.498  -4.891   8.134  1.00  0.00           H  
ATOM   1476 1HA  GLY A  98      16.506  -5.696   7.092  1.00  0.00           H  
ATOM   1477 2HA  GLY A  98      15.570  -5.043   8.409  1.00  0.00           H  
ATOM   1478  N   PHE A  99      14.679  -3.107   7.106  1.00  0.00           N  
ATOM   1479  CA  PHE A  99      14.192  -1.996   6.265  1.00  0.00           C  
ATOM   1480  C   PHE A  99      13.238  -1.034   6.960  1.00  0.00           C  
ATOM   1481  O   PHE A  99      12.573  -1.383   7.937  1.00  0.00           O  
ATOM   1482  CB  PHE A  99      13.504  -2.539   5.006  1.00  0.00           C  
ATOM   1483  CG  PHE A  99      12.221  -3.280   5.254  1.00  0.00           C  
ATOM   1484  CD1 PHE A  99      11.004  -2.614   5.169  1.00  0.00           C  
ATOM   1485  CD2 PHE A  99      12.220  -4.628   5.577  1.00  0.00           C  
ATOM   1486  CE1 PHE A  99       9.817  -3.283   5.385  1.00  0.00           C  
ATOM   1487  CE2 PHE A  99      11.030  -5.296   5.803  1.00  0.00           C  
ATOM   1488  CZ  PHE A  99       9.827  -4.620   5.703  1.00  0.00           C  
ATOM   1489  H   PHE A  99      14.155  -3.419   7.930  1.00  0.00           H  
ATOM   1490  HA  PHE A  99      15.039  -1.411   5.953  1.00  0.00           H  
ATOM   1491 1HB  PHE A  99      13.286  -1.700   4.339  1.00  0.00           H  
ATOM   1492 2HB  PHE A  99      14.186  -3.202   4.474  1.00  0.00           H  
ATOM   1493  HD1 PHE A  99      10.998  -1.550   4.919  1.00  0.00           H  
ATOM   1494  HD2 PHE A  99      13.168  -5.160   5.653  1.00  0.00           H  
ATOM   1495  HE1 PHE A  99       8.871  -2.751   5.310  1.00  0.00           H  
ATOM   1496  HE2 PHE A  99      11.039  -6.354   6.059  1.00  0.00           H  
ATOM   1497  HZ  PHE A  99       8.889  -5.145   5.880  1.00  0.00           H  
ATOM   1498  N   PHE A 100      13.099   0.170   6.395  1.00  0.00           N  
ATOM   1499  CA  PHE A 100      12.141   1.114   6.951  1.00  0.00           C  
ATOM   1500  C   PHE A 100      11.167   1.560   5.861  1.00  0.00           C  
ATOM   1501  O   PHE A 100      11.539   1.703   4.689  1.00  0.00           O  
ATOM   1502  CB  PHE A 100      12.805   2.410   7.420  1.00  0.00           C  
ATOM   1503  CG  PHE A 100      13.946   2.369   8.389  1.00  0.00           C  
ATOM   1504  CD1 PHE A 100      15.238   2.142   7.940  1.00  0.00           C  
ATOM   1505  CD2 PHE A 100      13.771   2.660   9.703  1.00  0.00           C  
ATOM   1506  CE1 PHE A 100      16.316   2.177   8.803  1.00  0.00           C  
ATOM   1507  CE2 PHE A 100      14.849   2.700  10.580  1.00  0.00           C  
ATOM   1508  CZ  PHE A 100      16.122   2.452  10.123  1.00  0.00           C  
ATOM   1509  H   PHE A 100      13.674   0.434   5.593  1.00  0.00           H  
ATOM   1510  HA  PHE A 100      11.593   0.639   7.752  1.00  0.00           H  
ATOM   1511 1HB  PHE A 100      13.027   3.015   6.620  1.00  0.00           H  
ATOM   1512 2HB  PHE A 100      12.021   2.947   7.933  1.00  0.00           H  
ATOM   1513  HD1 PHE A 100      15.397   1.933   6.891  1.00  0.00           H  
ATOM   1514  HD2 PHE A 100      12.768   2.871  10.056  1.00  0.00           H  
ATOM   1515  HE1 PHE A 100      17.317   1.998   8.432  1.00  0.00           H  
ATOM   1516  HE2 PHE A 100      14.690   2.931  11.633  1.00  0.00           H  
ATOM   1517  HZ  PHE A 100      16.967   2.484  10.806  1.00  0.00           H  
ATOM   1518  N   VAL A 101       9.944   1.865   6.260  1.00  0.00           N  
ATOM   1519  CA  VAL A 101       8.986   2.471   5.338  1.00  0.00           C  
ATOM   1520  C   VAL A 101       8.623   3.853   5.849  1.00  0.00           C  
ATOM   1521  O   VAL A 101       8.309   4.018   7.029  1.00  0.00           O  
ATOM   1522  CB  VAL A 101       7.720   1.611   5.184  1.00  0.00           C  
ATOM   1523  CG1 VAL A 101       6.729   2.305   4.251  1.00  0.00           C  
ATOM   1524  CG2 VAL A 101       8.113   0.232   4.664  1.00  0.00           C  
ATOM   1525  H   VAL A 101       9.688   1.668   7.227  1.00  0.00           H  
ATOM   1526  HA  VAL A 101       9.449   2.581   4.355  1.00  0.00           H  
ATOM   1527  HB  VAL A 101       7.235   1.509   6.147  1.00  0.00           H  
ATOM   1528 1HG1 VAL A 101       5.830   1.699   4.156  1.00  0.00           H  
ATOM   1529 2HG1 VAL A 101       6.465   3.277   4.659  1.00  0.00           H  
ATOM   1530 3HG1 VAL A 101       7.186   2.438   3.267  1.00  0.00           H  
ATOM   1531 1HG2 VAL A 101       7.223  -0.387   4.565  1.00  0.00           H  
ATOM   1532 2HG2 VAL A 101       8.598   0.336   3.693  1.00  0.00           H  
ATOM   1533 3HG2 VAL A 101       8.800  -0.234   5.365  1.00  0.00           H  
ATOM   1534  N   VAL A 102       8.729   4.857   4.979  1.00  0.00           N  
ATOM   1535  CA  VAL A 102       8.461   6.237   5.361  1.00  0.00           C  
ATOM   1536  C   VAL A 102       7.284   6.836   4.575  1.00  0.00           C  
ATOM   1537  O   VAL A 102       7.277   6.835   3.338  1.00  0.00           O  
ATOM   1538  CB  VAL A 102       9.749   7.051   5.132  1.00  0.00           C  
ATOM   1539  CG1 VAL A 102       9.544   8.468   5.477  1.00  0.00           C  
ATOM   1540  CG2 VAL A 102      10.865   6.452   5.948  1.00  0.00           C  
ATOM   1541  H   VAL A 102       9.025   4.667   4.021  1.00  0.00           H  
ATOM   1542  HA  VAL A 102       8.218   6.262   6.420  1.00  0.00           H  
ATOM   1543  HB  VAL A 102      10.008   7.005   4.078  1.00  0.00           H  
ATOM   1544 1HG1 VAL A 102      10.458   9.025   5.289  1.00  0.00           H  
ATOM   1545 2HG1 VAL A 102       8.741   8.871   4.863  1.00  0.00           H  
ATOM   1546 3HG1 VAL A 102       9.283   8.527   6.534  1.00  0.00           H  
ATOM   1547 1HG2 VAL A 102      11.779   7.012   5.775  1.00  0.00           H  
ATOM   1548 2HG2 VAL A 102      10.595   6.505   6.988  1.00  0.00           H  
ATOM   1549 3HG2 VAL A 102      11.019   5.415   5.664  1.00  0.00           H  
ATOM   1550  N   GLN A 103       6.271   7.339   5.292  1.00  0.00           N  
ATOM   1551  CA  GLN A 103       5.086   7.905   4.635  1.00  0.00           C  
ATOM   1552  C   GLN A 103       4.791   9.300   5.188  1.00  0.00           C  
ATOM   1553  O   GLN A 103       4.988   9.533   6.372  1.00  0.00           O  
ATOM   1554  CB  GLN A 103       3.882   6.990   4.901  1.00  0.00           C  
ATOM   1555  CG  GLN A 103       4.032   5.574   4.380  1.00  0.00           C  
ATOM   1556  CD  GLN A 103       2.831   4.710   4.716  1.00  0.00           C  
ATOM   1557  NE2 GLN A 103       2.499   3.782   3.825  1.00  0.00           N  
ATOM   1558  OE1 GLN A 103       2.207   4.879   5.774  1.00  0.00           O  
ATOM   1559  H   GLN A 103       6.332   7.305   6.314  1.00  0.00           H  
ATOM   1560  HA  GLN A 103       5.280   7.963   3.568  1.00  0.00           H  
ATOM   1561 1HB  GLN A 103       3.713   6.929   5.979  1.00  0.00           H  
ATOM   1562 2HB  GLN A 103       2.983   7.420   4.461  1.00  0.00           H  
ATOM   1563 1HG  GLN A 103       4.157   5.599   3.297  1.00  0.00           H  
ATOM   1564 2HG  GLN A 103       4.903   5.123   4.848  1.00  0.00           H  
ATOM   1565 1HE2 GLN A 103       1.715   3.182   3.993  1.00  0.00           H  
ATOM   1566 2HE2 GLN A 103       3.031   3.683   2.983  1.00  0.00           H  
ATOM   1567  N   PRO A 104       4.278  10.257   4.406  1.00  0.00           N  
ATOM   1568  CA  PRO A 104       3.956  11.591   4.896  1.00  0.00           C  
ATOM   1569  C   PRO A 104       2.806  11.531   5.859  1.00  0.00           C  
ATOM   1570  O   PRO A 104       1.874  10.748   5.652  1.00  0.00           O  
ATOM   1571  CB  PRO A 104       3.624  12.347   3.611  1.00  0.00           C  
ATOM   1572  CG  PRO A 104       3.177  11.262   2.622  1.00  0.00           C  
ATOM   1573  CD  PRO A 104       3.980  10.020   2.987  1.00  0.00           C  
ATOM   1574  HA  PRO A 104       4.810  12.048   5.400  1.00  0.00           H  
ATOM   1575 1HB  PRO A 104       2.832  13.081   3.816  1.00  0.00           H  
ATOM   1576 2HB  PRO A 104       4.492  12.914   3.270  1.00  0.00           H  
ATOM   1577 1HG  PRO A 104       2.093  11.099   2.708  1.00  0.00           H  
ATOM   1578 2HG  PRO A 104       3.365  11.592   1.587  1.00  0.00           H  
ATOM   1579 1HD  PRO A 104       3.351   9.133   2.852  1.00  0.00           H  
ATOM   1580 2HD  PRO A 104       4.891   9.968   2.390  1.00  0.00           H  
ATOM   1581  N   ARG A 105       2.831  12.394   6.869  1.00  0.00           N  
ATOM   1582  CA  ARG A 105       1.724  12.430   7.814  1.00  0.00           C  
ATOM   1583  C   ARG A 105       1.811  13.647   8.725  1.00  0.00           C  
ATOM   1584  O   ARG A 105       0.907  14.484   8.738  1.00  0.00           O  
ATOM   1585  CB  ARG A 105       1.706  11.157   8.660  1.00  0.00           C  
ATOM   1586  CG  ARG A 105       0.509  10.998   9.576  1.00  0.00           C  
ATOM   1587  CD  ARG A 105       0.568   9.703  10.287  1.00  0.00           C  
ATOM   1588  NE  ARG A 105       0.534   8.570   9.353  1.00  0.00           N  
ATOM   1589  CZ  ARG A 105      -0.577   7.979   8.875  1.00  0.00           C  
ATOM   1590  NH1 ARG A 105      -1.768   8.405   9.238  1.00  0.00           N1+
ATOM   1591  NH2 ARG A 105      -0.465   6.957   8.038  1.00  0.00           N  
ATOM   1592  OXT ARG A 105       2.667  13.659   9.607  1.00  0.00           O1-
ATOM   1593  H   ARG A 105       3.646  13.004   6.996  1.00  0.00           H  
ATOM   1594  HA  ARG A 105       0.791  12.484   7.251  1.00  0.00           H  
ATOM   1595 1HB  ARG A 105       1.738  10.272   8.032  1.00  0.00           H  
ATOM   1596 2HB  ARG A 105       2.601  11.132   9.285  1.00  0.00           H  
ATOM   1597 1HG  ARG A 105       0.499  11.800  10.313  1.00  0.00           H  
ATOM   1598 2HG  ARG A 105      -0.408  11.029   8.985  1.00  0.00           H  
ATOM   1599 1HD  ARG A 105       1.491   9.650  10.860  1.00  0.00           H  
ATOM   1600 2HD  ARG A 105      -0.283   9.617  10.961  1.00  0.00           H  
ATOM   1601  HE  ARG A 105       1.424   8.203   9.040  1.00  0.00           H  
ATOM   1602 1HH1 ARG A 105      -1.853   9.182   9.878  1.00  0.00           H  
ATOM   1603 2HH1 ARG A 105      -2.597   7.955   8.877  1.00  0.00           H  
ATOM   1604 1HH2 ARG A 105       0.454   6.630   7.759  1.00  0.00           H  
ATOM   1605 2HH2 ARG A 105      -1.291   6.508   7.675  1.00  0.00           H  
END
