# Supplementary material for: Scaffolding protein functional sites using deep learning
Source: Science. Author manuscript; Available in PMC 2022 Oct 31. (PMC9621694; doi:10.1126/science.abn2100)
Supplement: Data S1 [file NIHMS1830590-supplement-Data_S1.zip › KSI_1_AF3.pdb]

ATOM      1  N   SER A   5       4.086  16.104 -17.157  1.00 91.21           N  
ATOM      2  CA  SER A   5       4.177  16.495 -15.755  1.00 91.21           C  
ATOM      3  C   SER A   5       4.244  15.275 -14.843  1.00 91.21           C  
ATOM      4  O   SER A   5       3.758  14.199 -15.200  1.00 91.21           O  
ATOM      5  CB  SER A   5       2.986  17.369 -15.363  1.00 91.21           C  
ATOM      6  OG  SER A   5       1.779  16.625 -15.410  1.00 91.21           O  
ATOM      7  N   THR A   6       5.067  15.466 -13.700  1.00 92.98           N  
ATOM      8  CA  THR A   6       5.140  14.492 -12.617  1.00 92.98           C  
ATOM      9  C   THR A   6       4.693  15.115 -11.297  1.00 92.98           C  
ATOM     10  O   THR A   6       5.145  16.204 -10.936  1.00 92.98           O  
ATOM     11  CB  THR A   6       6.565  13.928 -12.466  1.00 92.98           C  
ATOM     12  CG2 THR A   6       6.637  12.912 -11.330  1.00 92.98           C  
ATOM     13  OG1 THR A   6       6.954  13.291 -13.688  1.00 92.98           O  
ATOM     14  N   GLU A   7       3.741  14.448 -10.629  1.00 93.91           N  
ATOM     15  CA  GLU A   7       3.260  14.918  -9.334  1.00 93.91           C  
ATOM     16  C   GLU A   7       3.337  13.814  -8.283  1.00 93.91           C  
ATOM     17  O   GLU A   7       2.957  12.671  -8.548  1.00 93.91           O  
ATOM     18  CB  GLU A   7       1.824  15.436  -9.448  1.00 93.91           C  
ATOM     19  CG  GLU A   7       1.314  16.117  -8.187  1.00 93.91           C  
ATOM     20  CD  GLU A   7      -0.079  16.707  -8.345  1.00 93.91           C  
ATOM     21  OE1 GLU A   7      -0.661  17.168  -7.337  1.00 93.91           O  
ATOM     22  OE2 GLU A   7      -0.592  16.707  -9.486  1.00 93.91           O1-
ATOM     23  N   ARG A   8       3.759  14.155  -7.096  1.00 94.21           N  
ATOM     24  CA  ARG A   8       3.889  13.209  -5.993  1.00 94.21           C  
ATOM     25  C   ARG A   8       2.729  13.348  -5.012  1.00 94.21           C  
ATOM     26  O   ARG A   8       2.210  14.448  -4.809  1.00 94.21           O  
ATOM     27  CB  ARG A   8       5.219  13.412  -5.264  1.00 94.21           C  
ATOM     28  CG  ARG A   8       6.439  13.063  -6.101  1.00 94.21           C  
ATOM     29  CD  ARG A   8       7.734  13.293  -5.333  1.00 94.21           C  
ATOM     30  NE  ARG A   8       8.899  12.856  -6.097  1.00 94.21           N  
ATOM     31  CZ  ARG A   8       9.815  13.669  -6.615  1.00 94.21           C  
ATOM     32  NH1 ARG A   8       9.718  14.984  -6.460  1.00 94.21           N1+
ATOM     33  NH2 ARG A   8      10.834  13.164  -7.293  1.00 94.21           N  
ATOM     34  N   PHE A   9       2.375  12.179  -4.428  1.00 92.36           N  
ATOM     35  CA  PHE A   9       1.259  12.154  -3.491  1.00 92.36           C  
ATOM     36  C   PHE A   9       1.705  11.628  -2.131  1.00 92.36           C  
ATOM     37  O   PHE A   9       2.427  10.632  -2.052  1.00 92.36           O  
ATOM     38  CB  PHE A   9       0.115  11.293  -4.037  1.00 92.36           C  
ATOM     39  CG  PHE A   9      -0.368  11.719  -5.397  1.00 92.36           C  
ATOM     40  CD1 PHE A   9      -1.427  12.609  -5.526  1.00 92.36           C  
ATOM     41  CD2 PHE A   9       0.236  11.228  -6.546  1.00 92.36           C  
ATOM     42  CE1 PHE A   9      -1.877  13.005  -6.784  1.00 92.36           C  
ATOM     43  CE2 PHE A   9      -0.208  11.619  -7.807  1.00 92.36           C  
ATOM     44  CZ  PHE A   9      -1.265  12.506  -7.923  1.00 92.36           C  
ATOM     45  N   VAL A  10       1.310  12.358  -1.141  1.00 89.50           N  
ATOM     46  CA  VAL A  10       1.622  11.929   0.219  1.00 89.50           C  
ATOM     47  C   VAL A  10       0.611  10.877   0.673  1.00 89.50           C  
ATOM     48  O   VAL A  10      -0.597  11.126   0.666  1.00 89.50           O  
ATOM     49  CB  VAL A  10       1.630  13.120   1.202  1.00 89.50           C  
ATOM     50  CG1 VAL A  10       1.937  12.645   2.622  1.00 89.50           C  
ATOM     51  CG2 VAL A  10       2.644  14.171   0.757  1.00 89.50           C  
ATOM     52  N   MET A  11       1.132   9.779   0.958  1.00 90.06           N  
ATOM     53  CA  MET A  11       0.287   8.658   1.360  1.00 90.06           C  
ATOM     54  C   MET A  11       0.311   8.473   2.874  1.00 90.06           C  
ATOM     55  O   MET A  11       1.250   8.906   3.542  1.00 90.06           O  
ATOM     56  CB  MET A  11       0.738   7.371   0.668  1.00 90.06           C  
ATOM     57  CG  MET A  11       0.890   7.504  -0.838  1.00 90.06           C  
ATOM     58  SD  MET A  11      -0.693   7.912  -1.671  1.00 90.06           S  
ATOM     59  CE  MET A  11      -1.573   6.337  -1.473  1.00 90.06           C  
ATOM     60  N   THR A  12      -0.800   7.907   3.398  1.00 87.91           N  
ATOM     61  CA  THR A  12      -0.842   7.618   4.827  1.00 87.91           C  
ATOM     62  C   THR A  12       0.177   6.542   5.191  1.00 87.91           C  
ATOM     63  O   THR A  12       0.686   6.516   6.314  1.00 87.91           O  
ATOM     64  CB  THR A  12      -2.248   7.168   5.265  1.00 87.91           C  
ATOM     65  CG2 THR A  12      -3.255   8.305   5.133  1.00 87.91           C  
ATOM     66  OG1 THR A  12      -2.670   6.073   4.443  1.00 87.91           O  
ATOM     67  N   ASP A  13       0.468   5.631   4.303  1.00 85.97           N  
ATOM     68  CA  ASP A  13       1.576   4.696   4.471  1.00 85.97           C  
ATOM     69  C   ASP A  13       2.916   5.377   4.202  1.00 85.97           C  
ATOM     70  O   ASP A  13       3.211   5.751   3.065  1.00 85.97           O  
ATOM     71  CB  ASP A  13       1.405   3.489   3.547  1.00 85.97           C  
ATOM     72  CG  ASP A  13       2.443   2.406   3.786  1.00 85.97           C  
ATOM     73  OD1 ASP A  13       3.501   2.698   4.383  1.00 85.97           O  
ATOM     74  OD2 ASP A  13       2.201   1.252   3.371  1.00 85.97           O1-
ATOM     75  N   PRO A  14       3.770   5.553   5.274  1.00 86.67           N  
ATOM     76  CA  PRO A  14       4.987   6.357   5.155  1.00 86.67           C  
ATOM     77  C   PRO A  14       6.000   5.755   4.182  1.00 86.67           C  
ATOM     78  O   PRO A  14       6.831   6.477   3.627  1.00 86.67           O  
ATOM     79  CB  PRO A  14       5.542   6.370   6.582  1.00 86.67           C  
ATOM     80  CG  PRO A  14       4.894   5.203   7.254  1.00 86.67           C  
ATOM     81  CD  PRO A  14       3.573   4.943   6.590  1.00 86.67           C  
ATOM     82  N   TRP A  15       5.829   4.568   3.936  1.00 89.02           N  
ATOM     83  CA  TRP A  15       6.822   3.915   3.089  1.00 89.02           C  
ATOM     84  C   TRP A  15       6.361   3.885   1.636  1.00 89.02           C  
ATOM     85  O   TRP A  15       7.155   3.611   0.732  1.00 89.02           O  
ATOM     86  CB  TRP A  15       7.094   2.491   3.580  1.00 89.02           C  
ATOM     87  CG  TRP A  15       7.463   2.406   5.031  1.00 89.02           C  
ATOM     88  CD1 TRP A  15       8.624   2.834   5.612  1.00 89.02           C  
ATOM     89  CD2 TRP A  15       6.666   1.856   6.084  1.00 89.02           C  
ATOM     90  CE2 TRP A  15       7.408   1.983   7.280  1.00 89.02           C  
ATOM     91  CE3 TRP A  15       5.396   1.266   6.133  1.00 89.02           C  
ATOM     92  NE1 TRP A  15       8.598   2.583   6.964  1.00 89.02           N  
ATOM     93  CZ2 TRP A  15       6.919   1.542   8.512  1.00 89.02           C  
ATOM     94  CZ3 TRP A  15       4.912   0.828   7.360  1.00 89.02           C  
ATOM     95  CH2 TRP A  15       5.674   0.970   8.531  1.00 89.02           C  
ATOM     96  N   LEU A  16       5.143   4.187   1.436  1.00 90.95           N  
ATOM     97  CA  LEU A  16       4.560   4.140   0.100  1.00 90.95           C  
ATOM     98  C   LEU A  16       4.736   5.476  -0.616  1.00 90.95           C  
ATOM     99  O   LEU A  16       4.159   6.485  -0.207  1.00 90.95           O  
ATOM    100  CB  LEU A  16       3.073   3.781   0.176  1.00 90.95           C  
ATOM    101  CG  LEU A  16       2.320   3.727  -1.153  1.00 90.95           C  
ATOM    102  CD1 LEU A  16       2.894   2.630  -2.044  1.00 90.95           C  
ATOM    103  CD2 LEU A  16       0.830   3.504  -0.915  1.00 90.95           C  
ATOM    104  N   LYS A  17       5.597   5.415  -1.561  1.00 94.18           N  
ATOM    105  CA  LYS A  17       5.717   6.574  -2.441  1.00 94.18           C  
ATOM    106  C   LYS A  17       4.861   6.406  -3.692  1.00 94.18           C  
ATOM    107  O   LYS A  17       4.955   5.389  -4.383  1.00 94.18           O  
ATOM    108  CB  LYS A  17       7.178   6.803  -2.832  1.00 94.18           C  
ATOM    109  CG  LYS A  17       8.086   7.146  -1.660  1.00 94.18           C  
ATOM    110  CD  LYS A  17       9.522   7.374  -2.114  1.00 94.18           C  
ATOM    111  CE  LYS A  17      10.445   7.650  -0.934  1.00 94.18           C  
ATOM    112  NZ  LYS A  17      11.861   7.835  -1.370  1.00 94.18           N1+
ATOM    113  N   CYS A  18       4.024   7.385  -3.914  1.00 95.32           N  
ATOM    114  CA  CYS A  18       3.129   7.373  -5.066  1.00 95.32           C  
ATOM    115  C   CYS A  18       3.283   8.646  -5.890  1.00 95.32           C  
ATOM    116  O   CYS A  18       3.258   9.751  -5.343  1.00 95.32           O  
ATOM    117  CB  CYS A  18       1.677   7.220  -4.614  1.00 95.32           C  
ATOM    118  SG  CYS A  18       0.489   7.203  -5.975  1.00 95.32           S  
ATOM    119  N   TYR A  19       3.568   8.462  -7.163  1.00 95.29           N  
ATOM    120  CA  TYR A  19       3.608   9.629  -8.037  1.00 95.29           C  
ATOM    121  C   TYR A  19       3.010   9.310  -9.402  1.00 95.29           C  
ATOM    122  O   TYR A  19       2.891   8.141  -9.777  1.00 95.29           O  
ATOM    123  CB  TYR A  19       5.047  10.129  -8.201  1.00 95.29           C  
ATOM    124  CG  TYR A  19       5.990   9.090  -8.758  1.00 95.29           C  
ATOM    125  CD1 TYR A  19       6.615   8.169  -7.921  1.00 95.29           C  
ATOM    126  CD2 TYR A  19       6.260   9.028 -10.121  1.00 95.29           C  
ATOM    127  CE1 TYR A  19       7.487   7.212  -8.428  1.00 95.29           C  
ATOM    128  CE2 TYR A  19       7.129   8.074 -10.640  1.00 95.29           C  
ATOM    129  CZ  TYR A  19       7.736   7.171  -9.786  1.00 95.29           C  
ATOM    130  OH  TYR A  19       8.599   6.225 -10.294  1.00 95.29           O  
ATOM    131  N   ARG A  20       2.593  10.282 -10.099  1.00 94.38           N  
ATOM    132  CA  ARG A  20       1.958  10.149 -11.407  1.00 94.38           C  
ATOM    133  C   ARG A  20       2.715  10.943 -12.466  1.00 94.38           C  
ATOM    134  O   ARG A  20       3.212  12.037 -12.193  1.00 94.38           O  
ATOM    135  CB  ARG A  20       0.501  10.613 -11.348  1.00 94.38           C  
ATOM    136  CG  ARG A  20       0.336  12.124 -11.307  1.00 94.38           C  
ATOM    137  CD  ARG A  20      -1.126  12.535 -11.403  1.00 94.38           C  
ATOM    138  NE  ARG A  20      -1.298  13.970 -11.198  1.00 94.38           N  
ATOM    139  CZ  ARG A  20      -2.305  14.690 -11.685  1.00 94.38           C  
ATOM    140  NH1 ARG A  20      -3.255  14.120 -12.417  1.00 94.38           N1+
ATOM    141  NH2 ARG A  20      -2.363  15.990 -11.437  1.00 94.38           N  
ATOM    142  N   THR A  21       2.754  10.345 -13.619  1.00 95.04           N  
ATOM    143  CA  THR A  21       3.287  11.019 -14.798  1.00 95.04           C  
ATOM    144  C   THR A  21       2.215  11.149 -15.877  1.00 95.04           C  
ATOM    145  O   THR A  21       1.534  10.174 -16.203  1.00 95.04           O  
ATOM    146  CB  THR A  21       4.505  10.269 -15.368  1.00 95.04           C  
ATOM    147  CG2 THR A  21       5.135  11.042 -16.523  1.00 95.04           C  
ATOM    148  OG1 THR A  21       5.482  10.100 -14.334  1.00 95.04           O  
ATOM    149  N   VAL A  22       2.007  12.336 -16.355  1.00 94.28           N  
ATOM    150  CA  VAL A  22       1.039  12.626 -17.409  1.00 94.28           C  
ATOM    151  C   VAL A  22       1.772  13.005 -18.693  1.00 94.28           C  
ATOM    152  O   VAL A  22       2.700  13.818 -18.670  1.00 94.28           O  
ATOM    153  CB  VAL A  22       0.072  13.758 -16.993  1.00 94.28           C  
ATOM    154  CG1 VAL A  22      -0.828  14.154 -18.162  1.00 94.28           C  
ATOM    155  CG2 VAL A  22      -0.767  13.327 -15.791  1.00 94.28           C  
ATOM    156  N   SER A  23       1.458  12.277 -19.749  1.00 94.02           N  
ATOM    157  CA  SER A  23       1.975  12.617 -21.071  1.00 94.02           C  
ATOM    158  C   SER A  23       0.850  13.037 -22.012  1.00 94.02           C  
ATOM    159  O   SER A  23       0.177  12.189 -22.601  1.00 94.02           O  
ATOM    160  CB  SER A  23       2.736  11.433 -21.670  1.00 94.02           C  
ATOM    161  OG  SER A  23       3.208  11.745 -22.970  1.00 94.02           O  
ATOM    162  N   PRO A  24       0.580  14.364 -22.147  1.00 90.09           N  
ATOM    163  CA  PRO A  24      -0.486  14.845 -23.030  1.00 90.09           C  
ATOM    164  C   PRO A  24      -0.280  14.429 -24.484  1.00 90.09           C  
ATOM    165  O   PRO A  24      -1.252  14.241 -25.220  1.00 90.09           O  
ATOM    166  CB  PRO A  24      -0.408  16.366 -22.881  1.00 90.09           C  
ATOM    167  CG  PRO A  24       0.231  16.587 -21.547  1.00 90.09           C  
ATOM    168  CD  PRO A  24       1.206  15.473 -21.295  1.00 90.09           C  
ATOM    169  N   GLN A  25       0.997  14.224 -24.920  1.00 89.86           N  
ATOM    170  CA  GLN A  25       1.304  13.833 -26.292  1.00 89.86           C  
ATOM    171  C   GLN A  25       0.782  12.431 -26.594  1.00 89.86           C  
ATOM    172  O   GLN A  25       0.218  12.191 -27.664  1.00 89.86           O  
ATOM    173  CB  GLN A  25       2.812  13.897 -26.545  1.00 89.86           C  
ATOM    174  CG  GLN A  25       3.371  15.313 -26.573  1.00 89.86           C  
ATOM    175  CD  GLN A  25       4.885  15.344 -26.675  1.00 89.86           C  
ATOM    176  NE2 GLN A  25       5.462  16.535 -26.556  1.00 89.86           N  
ATOM    177  OE1 GLN A  25       5.529  14.307 -26.861  1.00 89.86           O  
ATOM    178  N   SER A  26       0.966  11.498 -25.591  1.00 92.32           N  
ATOM    179  CA  SER A  26       0.523  10.119 -25.776  1.00 92.32           C  
ATOM    180  C   SER A  26      -0.834   9.883 -25.123  1.00 92.32           C  
ATOM    181  O   SER A  26      -1.364   8.771 -25.166  1.00 92.32           O  
ATOM    182  CB  SER A  26       1.553   9.145 -25.201  1.00 92.32           C  
ATOM    183  OG  SER A  26       1.701   9.336 -23.805  1.00 92.32           O  
ATOM    184  N   GLN A  27      -1.410  10.993 -24.508  1.00 91.62           N  
ATOM    185  CA  GLN A  27      -2.682  10.915 -23.799  1.00 91.62           C  
ATOM    186  C   GLN A  27      -2.653   9.823 -22.735  1.00 91.62           C  
ATOM    187  O   GLN A  27      -3.596   9.036 -22.618  1.00 91.62           O  
ATOM    188  CB  GLN A  27      -3.828  10.662 -24.780  1.00 91.62           C  
ATOM    189  CG  GLN A  27      -4.046  11.792 -25.777  1.00 91.62           C  
ATOM    190  CD  GLN A  27      -5.347  11.654 -26.547  1.00 91.62           C  
ATOM    191  NE2 GLN A  27      -5.403  12.258 -27.729  1.00 91.62           N  
ATOM    192  OE1 GLN A  27      -6.292  11.007 -26.083  1.00 91.62           O  
ATOM    193  N   THR A  28      -1.577   9.732 -22.066  1.00 94.68           N  
ATOM    194  CA  THR A  28      -1.479   8.673 -21.068  1.00 94.68           C  
ATOM    195  C   THR A  28      -1.194   9.257 -19.687  1.00 94.68           C  
ATOM    196  O   THR A  28      -0.620  10.341 -19.572  1.00 94.68           O  
ATOM    197  CB  THR A  28      -0.380   7.659 -21.437  1.00 94.68           C  
ATOM    198  CG2 THR A  28      -0.686   6.975 -22.765  1.00 94.68           C  
ATOM    199  OG1 THR A  28       0.876   8.341 -21.540  1.00 94.68           O  
ATOM    200  N   CYS A  29      -1.711   8.595 -18.706  1.00 94.42           N  
ATOM    201  CA  CYS A  29      -1.386   8.807 -17.301  1.00 94.42           C  
ATOM    202  C   CYS A  29      -0.794   7.547 -16.681  1.00 94.42           C  
ATOM    203  O   CYS A  29      -1.347   6.457 -16.833  1.00 94.42           O  
ATOM    204  CB  CYS A  29      -2.630   9.232 -16.521  1.00 94.42           C  
ATOM    205  SG  CYS A  29      -2.295   9.682 -14.804  1.00 94.42           S  
ATOM    206  N   LYS A  30       0.326   7.709 -16.069  1.00 95.50           N  
ATOM    207  CA  LYS A  30       0.993   6.582 -15.425  1.00 95.50           C  
ATOM    208  C   LYS A  30       1.124   6.807 -13.922  1.00 95.50           C  
ATOM    209  O   LYS A  30       1.644   7.836 -13.485  1.00 95.50           O  
ATOM    210  CB  LYS A  30       2.374   6.351 -16.042  1.00 95.50           C  
ATOM    211  CG  LYS A  30       3.035   5.050 -15.611  1.00 95.50           C  
ATOM    212  CD  LYS A  30       4.348   4.819 -16.348  1.00 95.50           C  
ATOM    213  CE  LYS A  30       4.992   3.499 -15.945  1.00 95.50           C  
ATOM    214  NZ  LYS A  30       6.250   3.241 -16.707  1.00 95.50           N1+
ATOM    215  N   VAL A  31       0.628   5.908 -13.123  1.00 95.55           N  
ATOM    216  CA  VAL A  31       0.746   5.951 -11.669  1.00 95.55           C  
ATOM    217  C   VAL A  31       1.826   4.975 -11.209  1.00 95.55           C  
ATOM    218  O   VAL A  31       1.787   3.790 -11.550  1.00 95.55           O  
ATOM    219  CB  VAL A  31      -0.597   5.622 -10.980  1.00 95.55           C  
ATOM    220  CG1 VAL A  31      -0.429   5.576  -9.462  1.00 95.55           C  
ATOM    221  CG2 VAL A  31      -1.661   6.646 -11.372  1.00 95.55           C  
ATOM    222  N   HIS A  32       2.749   5.500 -10.425  1.00 95.55           N  
ATOM    223  CA  HIS A  32       3.899   4.738  -9.953  1.00 95.55           C  
ATOM    224  C   HIS A  32       3.832   4.516  -8.446  1.00 95.55           C  
ATOM    225  O   HIS A  32       3.512   5.439  -7.692  1.00 95.55           O  
ATOM    226  CB  HIS A  32       5.202   5.449 -10.321  1.00 95.55           C  
ATOM    227  CG  HIS A  32       5.302   5.806 -11.770  1.00 95.55           C  
ATOM    228  CD2 HIS A  32       4.854   6.885 -12.453  1.00 95.55           C  
ATOM    229  ND1 HIS A  32       5.926   4.996 -12.694  1.00 95.55           N  
ATOM    230  CE1 HIS A  32       5.857   5.565 -13.886  1.00 95.55           C  
ATOM    231  NE2 HIS A  32       5.211   6.712 -13.767  1.00 95.55           N  
ATOM    232  N   ILE A  33       4.097   3.256  -8.036  1.00 94.39           N  
ATOM    233  CA  ILE A  33       4.258   2.896  -6.632  1.00 94.39           C  
ATOM    234  C   ILE A  33       5.705   2.489  -6.367  1.00 94.39           C  
ATOM    235  O   ILE A  33       6.280   1.693  -7.113  1.00 94.39           O  
ATOM    236  CB  ILE A  33       3.298   1.754  -6.227  1.00 94.39           C  
ATOM    237  CG1 ILE A  33       1.843   2.169  -6.473  1.00 94.39           C  
ATOM    238  CG2 ILE A  33       3.516   1.359  -4.764  1.00 94.39           C  
ATOM    239  CD1 ILE A  33       1.387   3.354  -5.633  1.00 94.39           C  
ATOM    240  N   ASP A  34       6.251   3.049  -5.350  1.00 93.91           N  
ATOM    241  CA  ASP A  34       7.633   2.782  -4.966  1.00 93.91           C  
ATOM    242  C   ASP A  34       7.736   2.446  -3.479  1.00 93.91           C  
ATOM    243  O   ASP A  34       7.456   3.290  -2.626  1.00 93.91           O  
ATOM    244  CB  ASP A  34       8.522   3.983  -5.296  1.00 93.91           C  
ATOM    245  CG  ASP A  34      10.000   3.703  -5.084  1.00 93.91           C  
ATOM    246  OD1 ASP A  34      10.342   2.784  -4.308  1.00 93.91           O  
ATOM    247  OD2 ASP A  34      10.830   4.409  -5.698  1.00 93.91           O1-
ATOM    248  N   LEU A  35       8.162   1.241  -3.210  1.00 91.80           N  
ATOM    249  CA  LEU A  35       8.334   0.787  -1.834  1.00 91.80           C  
ATOM    250  C   LEU A  35       9.807   0.545  -1.522  1.00 91.80           C  
ATOM    251  O   LEU A  35      10.137  -0.289  -0.676  1.00 91.80           O  
ATOM    252  CB  LEU A  35       7.531  -0.494  -1.589  1.00 91.80           C  
ATOM    253  CG  LEU A  35       6.010  -0.343  -1.545  1.00 91.80           C  
ATOM    254  CD1 LEU A  35       5.341  -1.713  -1.537  1.00 91.80           C  
ATOM    255  CD2 LEU A  35       5.589   0.472  -0.326  1.00 91.80           C  
ATOM    256  N   THR A  36      10.734   1.067  -2.323  1.00 91.58           N  
ATOM    257  CA  THR A  36      12.166   0.820  -2.200  1.00 91.58           C  
ATOM    258  C   THR A  36      12.643   1.092  -0.777  1.00 91.58           C  
ATOM    259  O   THR A  36      13.544   0.416  -0.278  1.00 91.58           O  
ATOM    260  CB  THR A  36      12.969   1.688  -3.188  1.00 91.58           C  
ATOM    261  CG2 THR A  36      14.462   1.395  -3.090  1.00 91.58           C  
ATOM    262  OG1 THR A  36      12.526   1.415  -4.523  1.00 91.58           O  
ATOM    263  N   ASN A  37      11.897   2.001  -0.033  1.00 89.29           N  
ATOM    264  CA  ASN A  37      12.361   2.382   1.297  1.00 89.29           C  
ATOM    265  C   ASN A  37      11.594   1.643   2.390  1.00 89.29           C  
ATOM    266  O   ASN A  37      11.686   1.998   3.568  1.00 89.29           O  
ATOM    267  CB  ASN A  37      12.243   3.894   1.495  1.00 89.29           C  
ATOM    268  CG  ASN A  37      13.187   4.676   0.603  1.00 89.29           C  
ATOM    269  ND2 ASN A  37      12.742   5.837   0.140  1.00 89.29           N  
ATOM    270  OD1 ASN A  37      14.308   4.238   0.331  1.00 89.29           O  
ATOM    271  N   ASN A  38      10.757   0.712   1.957  1.00 86.78           N  
ATOM    272  CA  ASN A  38      10.070  -0.131   2.930  1.00 86.78           C  
ATOM    273  C   ASN A  38      11.013  -1.163   3.542  1.00 86.78           C  
ATOM    274  O   ASN A  38      11.575  -1.996   2.829  1.00 86.78           O  
ATOM    275  CB  ASN A  38       8.869  -0.825   2.286  1.00 86.78           C  
ATOM    276  CG  ASN A  38       7.988  -1.529   3.300  1.00 86.78           C  
ATOM    277  ND2 ASN A  38       6.787  -1.908   2.880  1.00 86.78           N  
ATOM    278  OD1 ASN A  38       8.383  -1.728   4.451  1.00 86.78           O  
ATOM    279  N   PRO A  39      11.341  -1.031   4.879  1.00 84.20           N  
ATOM    280  CA  PRO A  39      12.314  -1.906   5.537  1.00 84.20           C  
ATOM    281  C   PRO A  39      11.881  -3.370   5.544  1.00 84.20           C  
ATOM    282  O   PRO A  39      12.709  -4.261   5.749  1.00 84.20           O  
ATOM    283  CB  PRO A  39      12.381  -1.350   6.962  1.00 84.20           C  
ATOM    284  CG  PRO A  39      11.085  -0.630   7.152  1.00 84.20           C  
ATOM    285  CD  PRO A  39      10.623  -0.119   5.818  1.00 84.20           C  
ATOM    286  N   GLN A  40      10.547  -3.493   5.201  1.00 82.60           N  
ATOM    287  CA  GLN A  40      10.041  -4.862   5.224  1.00 82.60           C  
ATOM    288  C   GLN A  40      10.334  -5.578   3.909  1.00 82.60           C  
ATOM    289  O   GLN A  40       9.779  -5.226   2.867  1.00 82.60           O  
ATOM    290  CB  GLN A  40       8.538  -4.874   5.505  1.00 82.60           C  
ATOM    291  CG  GLN A  40       8.159  -4.273   6.852  1.00 82.60           C  
ATOM    292  CD  GLN A  40       6.659  -4.242   7.079  1.00 82.60           C  
ATOM    293  NE2 GLN A  40       6.247  -3.772   8.251  1.00 82.60           N  
ATOM    294  OE1 GLN A  40       5.877  -4.636   6.208  1.00 82.60           O  
ATOM    295  N   GLN A  41      11.436  -6.262   3.839  1.00 74.48           N  
ATOM    296  CA  GLN A  41      12.004  -6.857   2.635  1.00 74.48           C  
ATOM    297  C   GLN A  41      11.189  -8.066   2.181  1.00 74.48           C  
ATOM    298  O   GLN A  41      11.206  -8.426   1.003  1.00 74.48           O  
ATOM    299  CB  GLN A  41      13.459  -7.265   2.871  1.00 74.48           C  
ATOM    300  CG  GLN A  41      14.405  -6.087   3.059  1.00 74.48           C  
ATOM    301  CD  GLN A  41      15.865  -6.499   3.050  1.00 74.48           C  
ATOM    302  NE2 GLN A  41      16.759  -5.517   3.102  1.00 74.48           N  
ATOM    303  OE1 GLN A  41      16.187  -7.690   2.999  1.00 74.48           O  
ATOM    304  N   ASN A  42      10.249  -8.470   2.964  1.00 87.34           N  
ATOM    305  CA  ASN A  42       9.509  -9.664   2.570  1.00 87.34           C  
ATOM    306  C   ASN A  42       8.066  -9.334   2.200  1.00 87.34           C  
ATOM    307  O   ASN A  42       7.133  -9.962   2.701  1.00 87.34           O  
ATOM    308  CB  ASN A  42       9.544 -10.710   3.688  1.00 87.34           C  
ATOM    309  CG  ASN A  42       9.175 -12.097   3.201  1.00 87.34           C  
ATOM    310  ND2 ASN A  42       8.574 -12.892   4.077  1.00 87.34           N  
ATOM    311  OD1 ASN A  42       9.430 -12.451   2.047  1.00 87.34           O  
ATOM    312  N   GLN A  43       7.867  -8.335   1.350  1.00 89.49           N  
ATOM    313  CA  GLN A  43       6.514  -7.880   1.052  1.00 89.49           C  
ATOM    314  C   GLN A  43       6.251  -7.878  -0.452  1.00 89.49           C  
ATOM    315  O   GLN A  43       7.185  -7.761  -1.249  1.00 89.49           O  
ATOM    316  CB  GLN A  43       6.277  -6.483   1.627  1.00 89.49           C  
ATOM    317  CG  GLN A  43       6.311  -6.432   3.148  1.00 89.49           C  
ATOM    318  CD  GLN A  43       6.018  -5.047   3.696  1.00 89.49           C  
ATOM    319  NE2 GLN A  43       5.222  -4.986   4.758  1.00 89.49           N  
ATOM    320  OE1 GLN A  43       6.502  -4.041   3.168  1.00 89.49           O  
ATOM    321  N   GLY A  44       5.107  -8.358  -0.825  1.00 93.04           N  
ATOM    322  CA  GLY A  44       4.515  -8.099  -2.127  1.00 93.04           C  
ATOM    323  C   GLY A  44       3.386  -7.088  -2.081  1.00 93.04           C  
ATOM    324  O   GLY A  44       2.871  -6.775  -1.005  1.00 93.04           O  
ATOM    325  N   PHE A  45       3.226  -6.442  -3.209  1.00 93.30           N  
ATOM    326  CA  PHE A  45       2.085  -5.534  -3.229  1.00 93.30           C  
ATOM    327  C   PHE A  45       1.354  -5.611  -4.563  1.00 93.30           C  
ATOM    328  O   PHE A  45       1.886  -6.149  -5.538  1.00 93.30           O  
ATOM    329  CB  PHE A  45       2.536  -4.094  -2.960  1.00 93.30           C  
ATOM    330  CG  PHE A  45       3.354  -3.497  -4.074  1.00 93.30           C  
ATOM    331  CD1 PHE A  45       4.730  -3.682  -4.121  1.00 93.30           C  
ATOM    332  CD2 PHE A  45       2.746  -2.751  -5.075  1.00 93.30           C  
ATOM    333  CE1 PHE A  45       5.490  -3.131  -5.150  1.00 93.30           C  
ATOM    334  CE2 PHE A  45       3.498  -2.197  -6.107  1.00 93.30           C  
ATOM    335  CZ  PHE A  45       4.869  -2.387  -6.142  1.00 93.30           C  
ATOM    336  N   LYS A  46       0.120  -5.183  -4.486  1.00 94.39           N  
ATOM    337  CA  LYS A  46      -0.762  -5.120  -5.649  1.00 94.39           C  
ATOM    338  C   LYS A  46      -1.463  -3.767  -5.735  1.00 94.39           C  
ATOM    339  O   LYS A  46      -1.943  -3.246  -4.726  1.00 94.39           O  
ATOM    340  CB  LYS A  46      -1.796  -6.246  -5.601  1.00 94.39           C  
ATOM    341  CG  LYS A  46      -2.796  -6.216  -6.747  1.00 94.39           C  
ATOM    342  CD  LYS A  46      -3.862  -7.292  -6.586  1.00 94.39           C  
ATOM    343  CE  LYS A  46      -4.924  -7.196  -7.674  1.00 94.39           C  
ATOM    344  NZ  LYS A  46      -5.998  -8.218  -7.491  1.00 94.39           N1+
ATOM    345  N   ILE A  47      -1.401  -3.174  -6.908  1.00 95.39           N  
ATOM    346  CA  ILE A  47      -2.139  -1.938  -7.148  1.00 95.39           C  
ATOM    347  C   ILE A  47      -3.141  -2.148  -8.281  1.00 95.39           C  
ATOM    348  O   ILE A  47      -2.809  -2.736  -9.312  1.00 95.39           O  
ATOM    349  CB  ILE A  47      -1.187  -0.769  -7.486  1.00 95.39           C  
ATOM    350  CG1 ILE A  47      -1.972   0.542  -7.601  1.00 95.39           C  
ATOM    351  CG2 ILE A  47      -0.412  -1.058  -8.775  1.00 95.39           C  
ATOM    352  CD1 ILE A  47      -1.101   1.791  -7.565  1.00 95.39           C  
ATOM    353  N   MET A  48      -4.324  -1.658  -8.042  1.00 96.80           N  
ATOM    354  CA  MET A  48      -5.404  -1.863  -9.004  1.00 96.80           C  
ATOM    355  C   MET A  48      -6.127  -0.553  -9.296  1.00 96.80           C  
ATOM    356  O   MET A  48      -6.433   0.211  -8.379  1.00 96.80           O  
ATOM    357  CB  MET A  48      -6.396  -2.905  -8.485  1.00 96.80           C  
ATOM    358  CG  MET A  48      -7.501  -3.243  -9.473  1.00 96.80           C  
ATOM    359  SD  MET A  48      -8.708  -4.446  -8.793  1.00 96.80           S  
ATOM    360  CE  MET A  48      -7.599  -5.830  -8.408  1.00 96.80           C  
ATOM    361  N   LEU A  49      -6.368  -0.344 -10.597  1.00 96.74           N  
ATOM    362  CA  LEU A  49      -7.290   0.703 -11.023  1.00 96.74           C  
ATOM    363  C   LEU A  49      -8.735   0.225 -10.929  1.00 96.74           C  
ATOM    364  O   LEU A  49      -9.162  -0.631 -11.706  1.00 96.74           O  
ATOM    365  CB  LEU A  49      -6.977   1.143 -12.456  1.00 96.74           C  
ATOM    366  CG  LEU A  49      -7.840   2.272 -13.022  1.00 96.74           C  
ATOM    367  CD1 LEU A  49      -7.719   3.517 -12.152  1.00 96.74           C  
ATOM    368  CD2 LEU A  49      -7.443   2.578 -14.462  1.00 96.74           C  
ATOM    369  N   LEU A  50      -9.540   0.799 -10.085  1.00 96.53           N  
ATOM    370  CA  LEU A  50     -10.847   0.267  -9.712  1.00 96.53           C  
ATOM    371  C   LEU A  50     -11.827   0.372 -10.874  1.00 96.53           C  
ATOM    372  O   LEU A  50     -12.632  -0.536 -11.099  1.00 96.53           O  
ATOM    373  CB  LEU A  50     -11.400   1.010  -8.493  1.00 96.53           C  
ATOM    374  CG  LEU A  50     -10.688   0.754  -7.163  1.00 96.53           C  
ATOM    375  CD1 LEU A  50     -11.364   1.537  -6.042  1.00 96.53           C  
ATOM    376  CD2 LEU A  50     -10.667  -0.736  -6.844  1.00 96.53           C  
ATOM    377  N   ASP A  51     -11.676   1.277 -11.672  1.00 93.28           N  
ATOM    378  CA  ASP A  51     -12.650   1.495 -12.735  1.00 93.28           C  
ATOM    379  C   ASP A  51     -12.489   0.464 -13.850  1.00 93.28           C  
ATOM    380  O   ASP A  51     -13.478  -0.018 -14.405  1.00 93.28           O  
ATOM    381  CB  ASP A  51     -12.515   2.909 -13.305  1.00 93.28           C  
ATOM    382  CG  ASP A  51     -13.559   3.225 -14.362  1.00 93.28           C  
ATOM    383  OD1 ASP A  51     -14.769   3.059 -14.094  1.00 93.28           O  
ATOM    384  OD2 ASP A  51     -13.169   3.640 -15.474  1.00 93.28           O1-
ATOM    385  N   THR A  52     -11.235   0.096 -14.155  1.00 92.21           N  
ATOM    386  CA  THR A  52     -10.994  -0.773 -15.301  1.00 92.21           C  
ATOM    387  C   THR A  52     -10.539  -2.157 -14.846  1.00 92.21           C  
ATOM    388  O   THR A  52     -10.641  -3.129 -15.597  1.00 92.21           O  
ATOM    389  CB  THR A  52      -9.940  -0.170 -16.248  1.00 92.21           C  
ATOM    390  CG2 THR A  52     -10.410   1.167 -16.814  1.00 92.21           C  
ATOM    391  OG1 THR A  52      -8.718   0.032 -15.526  1.00 92.21           O  
ATOM    392  N   GLY A  53     -10.053  -2.221 -13.662  1.00 94.40           N  
ATOM    393  CA  GLY A  53      -9.515  -3.474 -13.154  1.00 94.40           C  
ATOM    394  C   GLY A  53      -8.053  -3.679 -13.503  1.00 94.40           C  
ATOM    395  O   GLY A  53      -7.474  -4.720 -13.184  1.00 94.40           O  
ATOM    396  N   TYR A  54      -7.486  -2.755 -14.249  1.00 94.57           N  
ATOM    397  CA  TYR A  54      -6.058  -2.857 -14.527  1.00 94.57           C  
ATOM    398  C   TYR A  54      -5.257  -2.969 -13.235  1.00 94.57           C  
ATOM    399  O   TYR A  54      -5.508  -2.235 -12.277  1.00 94.57           O  
ATOM    400  CB  TYR A  54      -5.579  -1.649 -15.335  1.00 94.57           C  
ATOM    401  CG  TYR A  54      -6.032  -1.662 -16.775  1.00 94.57           C  
ATOM    402  CD1 TYR A  54      -6.123  -2.857 -17.486  1.00 94.57           C  
ATOM    403  CD2 TYR A  54      -6.369  -0.481 -17.428  1.00 94.57           C  
ATOM    404  CE1 TYR A  54      -6.539  -2.875 -18.813  1.00 94.57           C  
ATOM    405  CE2 TYR A  54      -6.787  -0.487 -18.755  1.00 94.57           C  
ATOM    406  CZ  TYR A  54      -6.868  -1.686 -19.438  1.00 94.57           C  
ATOM    407  OH  TYR A  54      -7.280  -1.698 -20.752  1.00 94.57           O  
ATOM    408  N   ARG A  55      -4.351  -3.903 -13.277  1.00 95.63           N  
ATOM    409  CA  ARG A  55      -3.626  -4.120 -12.029  1.00 95.63           C  
ATOM    410  C   ARG A  55      -2.158  -4.436 -12.298  1.00 95.63           C  
ATOM    411  O   ARG A  55      -1.796  -4.837 -13.406  1.00 95.63           O  
ATOM    412  CB  ARG A  55      -4.267  -5.252 -11.224  1.00 95.63           C  
ATOM    413  CG  ARG A  55      -4.233  -6.601 -11.923  1.00 95.63           C  
ATOM    414  CD  ARG A  55      -5.085  -7.634 -11.200  1.00 95.63           C  
ATOM    415  NE  ARG A  55      -6.031  -8.283 -12.103  1.00 95.63           N  
ATOM    416  CZ  ARG A  55      -6.940  -9.180 -11.733  1.00 95.63           C  
ATOM    417  NH1 ARG A  55      -7.045  -9.554 -10.462  1.00 95.63           N1+
ATOM    418  NH2 ARG A  55      -7.751  -9.707 -12.638  1.00 95.63           N  
ATOM    419  N   CYS A  56      -1.425  -4.123 -11.285  1.00 94.98           N  
ATOM    420  CA  CYS A  56      -0.009  -4.463 -11.214  1.00 94.98           C  
ATOM    421  C   CYS A  56       0.306  -5.220  -9.930  1.00 94.98           C  
ATOM    422  O   CYS A  56       0.058  -4.719  -8.832  1.00 94.98           O  
ATOM    423  CB  CYS A  56       0.850  -3.201 -11.297  1.00 94.98           C  
ATOM    424  SG  CYS A  56       2.626  -3.526 -11.258  1.00 94.98           S  
ATOM    425  N   LEU A  57       0.755  -6.396 -10.085  1.00 94.65           N  
ATOM    426  CA  LEU A  57       1.233  -7.227  -8.985  1.00 94.65           C  
ATOM    427  C   LEU A  57       2.755  -7.334  -9.008  1.00 94.65           C  
ATOM    428  O   LEU A  57       3.338  -7.741 -10.015  1.00 94.65           O  
ATOM    429  CB  LEU A  57       0.612  -8.624  -9.059  1.00 94.65           C  
ATOM    430  CG  LEU A  57       0.973  -9.588  -7.927  1.00 94.65           C  
ATOM    431  CD1 LEU A  57       0.354  -9.120  -6.614  1.00 94.65           C  
ATOM    432  CD2 LEU A  57       0.518 -11.003  -8.264  1.00 94.65           C  
ATOM    433  N   SER A  58       3.389  -6.920  -7.855  1.00 93.98           N  
ATOM    434  CA  SER A  58       4.845  -6.879  -7.934  1.00 93.98           C  
ATOM    435  C   SER A  58       5.483  -7.313  -6.619  1.00 93.98           C  
ATOM    436  O   SER A  58       4.980  -6.986  -5.542  1.00 93.98           O  
ATOM    437  CB  SER A  58       5.323  -5.475  -8.304  1.00 93.98           C  
ATOM    438  OG  SER A  58       6.738  -5.421  -8.353  1.00 93.98           O  
ATOM    439  N   ILE A  59       6.543  -8.148  -6.784  1.00 90.73           N  
ATOM    440  CA  ILE A  59       7.390  -8.489  -5.647  1.00 90.73           C  
ATOM    441  C   ILE A  59       8.661  -7.644  -5.677  1.00 90.73           C  
ATOM    442  O   ILE A  59       9.449  -7.662  -4.728  1.00 90.73           O  
ATOM    443  CB  ILE A  59       7.746  -9.993  -5.641  1.00 90.73           C  
ATOM    444  CG1 ILE A  59       8.394 -10.394  -6.971  1.00 90.73           C  
ATOM    445  CG2 ILE A  59       6.504 -10.842  -5.358  1.00 90.73           C  
ATOM    446  CD1 ILE A  59       9.062 -11.762  -6.947  1.00 90.73           C  
ATOM    447  N   LYS A  60       8.834  -6.920  -6.754  1.00 92.54           N  
ATOM    448  CA  LYS A  60       9.831  -5.853  -6.807  1.00 92.54           C  
ATOM    449  C   LYS A  60       9.337  -4.604  -6.082  1.00 92.54           C  
ATOM    450  O   LYS A  60       8.135  -4.439  -5.866  1.00 92.54           O  
ATOM    451  CB  LYS A  60      10.177  -5.513  -8.258  1.00 92.54           C  
ATOM    452  CG  LYS A  60      10.815  -6.661  -9.026  1.00 92.54           C  
ATOM    453  CD  LYS A  60      11.171  -6.252 -10.450  1.00 92.54           C  
ATOM    454  CE  LYS A  60      11.776  -7.410 -11.231  1.00 92.54           C  
ATOM    455  NZ  LYS A  60      12.073  -7.029 -12.645  1.00 92.54           N1+
ATOM    456  N   PRO A  61      10.267  -3.818  -5.622  1.00 90.20           N  
ATOM    457  CA  PRO A  61       9.857  -2.701  -4.767  1.00 90.20           C  
ATOM    458  C   PRO A  61       9.148  -1.594  -5.544  1.00 90.20           C  
ATOM    459  O   PRO A  61       8.778  -0.569  -4.964  1.00 90.20           O  
ATOM    460  CB  PRO A  61      11.181  -2.199  -4.185  1.00 90.20           C  
ATOM    461  CG  PRO A  61      12.209  -2.558  -5.210  1.00 90.20           C  
ATOM    462  CD  PRO A  61      11.775  -3.820  -5.898  1.00 90.20           C  
ATOM    463  N   THR A  62       8.959  -1.762  -6.891  1.00 93.90           N  
ATOM    464  CA  THR A  62       8.292  -0.719  -7.664  1.00 93.90           C  
ATOM    465  C   THR A  62       7.330  -1.330  -8.678  1.00 93.90           C  
ATOM    466  O   THR A  62       7.527  -2.461  -9.128  1.00 93.90           O  
ATOM    467  CB  THR A  62       9.313   0.174  -8.393  1.00 93.90           C  
ATOM    468  CG2 THR A  62      10.292   0.807  -7.410  1.00 93.90           C  
ATOM    469  OG1 THR A  62      10.046  -0.619  -9.335  1.00 93.90           O  
ATOM    470  N   CYS A  63       6.272  -0.618  -9.011  1.00 95.21           N  
ATOM    471  CA  CYS A  63       5.329  -0.993 -10.058  1.00 95.21           C  
ATOM    472  C   CYS A  63       4.576   0.225 -10.576  1.00 95.21           C  
ATOM    473  O   CYS A  63       4.527   1.261  -9.910  1.00 95.21           O  
ATOM    474  CB  CYS A  63       4.337  -2.034  -9.538  1.00 95.21           C  
ATOM    475  SG  CYS A  63       3.185  -2.632 -10.794  1.00 95.21           S  
ATOM    476  N   SER A  64       4.077   0.125 -11.869  1.00 95.26           N  
ATOM    477  CA  SER A  64       3.332   1.244 -12.437  1.00 95.26           C  
ATOM    478  C   SER A  64       2.132   0.758 -13.243  1.00 95.26           C  
ATOM    479  O   SER A  64       2.122  -0.376 -13.727  1.00 95.26           O  
ATOM    480  CB  SER A  64       4.238   2.099 -13.322  1.00 95.26           C  
ATOM    481  OG  SER A  64       4.743   1.339 -14.408  1.00 95.26           O  
ATOM    482  N   ILE A  65       1.090   1.501 -13.215  1.00 95.52           N  
ATOM    483  CA  ILE A  65      -0.068   1.264 -14.071  1.00 95.52           C  
ATOM    484  C   ILE A  65      -0.239   2.430 -15.042  1.00 95.52           C  
ATOM    485  O   ILE A  65      -0.358   3.583 -14.622  1.00 95.52           O  
ATOM    486  CB  ILE A  65      -1.355   1.065 -13.239  1.00 95.52           C  
ATOM    487  CG1 ILE A  65      -1.246  -0.201 -12.382  1.00 95.52           C  
ATOM    488  CG2 ILE A  65      -2.583   1.006 -14.152  1.00 95.52           C  
ATOM    489  CD1 ILE A  65      -2.462  -0.458 -11.503  1.00 95.52           C  
ATOM    490  N   LYS A  66      -0.144   2.114 -16.321  1.00 95.61           N  
ATOM    491  CA  LYS A  66      -0.396   3.094 -17.374  1.00 95.61           C  
ATOM    492  C   LYS A  66      -1.823   2.975 -17.903  1.00 95.61           C  
ATOM    493  O   LYS A  66      -2.306   1.870 -18.160  1.00 95.61           O  
ATOM    494  CB  LYS A  66       0.602   2.921 -18.519  1.00 95.61           C  
ATOM    495  CG  LYS A  66       0.465   3.959 -19.623  1.00 95.61           C  
ATOM    496  CD  LYS A  66       1.500   3.748 -20.721  1.00 95.61           C  
ATOM    497  CE  LYS A  66       1.343   4.767 -21.841  1.00 95.61           C  
ATOM    498  NZ  LYS A  66       2.381   4.590 -22.900  1.00 95.61           N1+
ATOM    499  N   PHE A  67      -2.519   4.119 -17.990  1.00 93.78           N  
ATOM    500  CA  PHE A  67      -3.859   4.088 -18.562  1.00 93.78           C  
ATOM    501  C   PHE A  67      -4.149   5.370 -19.332  1.00 93.78           C  
ATOM    502  O   PHE A  67      -3.363   6.318 -19.288  1.00 93.78           O  
ATOM    503  CB  PHE A  67      -4.909   3.885 -17.464  1.00 93.78           C  
ATOM    504  CG  PHE A  67      -4.924   4.978 -16.431  1.00 93.78           C  
ATOM    505  CD1 PHE A  67      -4.039   4.955 -15.360  1.00 93.78           C  
ATOM    506  CD2 PHE A  67      -5.827   6.030 -16.528  1.00 93.78           C  
ATOM    507  CE1 PHE A  67      -4.051   5.965 -14.401  1.00 93.78           C  
ATOM    508  CE2 PHE A  67      -5.845   7.043 -15.575  1.00 93.78           C  
ATOM    509  CZ  PHE A  67      -4.958   7.009 -14.512  1.00 93.78           C  
ATOM    510  N   TYR A  68      -5.291   5.368 -20.129  1.00 93.54           N  
ATOM    511  CA  TYR A  68      -5.719   6.487 -20.962  1.00 93.54           C  
ATOM    512  C   TYR A  68      -6.954   7.160 -20.376  1.00 93.54           C  
ATOM    513  O   TYR A  68      -8.069   6.651 -20.509  1.00 93.54           O  
ATOM    514  CB  TYR A  68      -6.009   6.015 -22.390  1.00 93.54           C  
ATOM    515  CG  TYR A  68      -4.829   5.357 -23.063  1.00 93.54           C  
ATOM    516  CD1 TYR A  68      -3.970   6.091 -23.879  1.00 93.54           C  
ATOM    517  CD2 TYR A  68      -4.570   4.003 -22.885  1.00 93.54           C  
ATOM    518  CE1 TYR A  68      -2.883   5.489 -24.504  1.00 93.54           C  
ATOM    519  CE2 TYR A  68      -3.486   3.391 -23.504  1.00 93.54           C  
ATOM    520  CZ  TYR A  68      -2.649   4.140 -24.311  1.00 93.54           C  
ATOM    521  OH  TYR A  68      -1.574   3.539 -24.925  1.00 93.54           O  
ATOM    522  N   PRO A  69      -6.758   8.383 -19.699  1.00 89.77           N  
ATOM    523  CA  PRO A  69      -7.906   9.050 -19.082  1.00 89.77           C  
ATOM    524  C   PRO A  69      -8.978   9.440 -20.099  1.00 89.77           C  
ATOM    525  O   PRO A  69      -8.654   9.822 -21.226  1.00 89.77           O  
ATOM    526  CB  PRO A  69      -7.287  10.294 -18.439  1.00 89.77           C  
ATOM    527  CG  PRO A  69      -6.033  10.541 -19.214  1.00 89.77           C  
ATOM    528  CD  PRO A  69      -5.540   9.228 -19.754  1.00 89.77           C  
ATOM    529  N   LYS A  70     -10.256   9.224 -19.760  1.00 90.02           N  
ATOM    530  CA  LYS A  70     -11.368   9.627 -20.617  1.00 90.02           C  
ATOM    531  C   LYS A  70     -11.435  11.144 -20.752  1.00 90.02           C  
ATOM    532  O   LYS A  70     -11.705  11.666 -21.836  1.00 90.02           O  
ATOM    533  CB  LYS A  70     -12.691   9.090 -20.069  1.00 90.02           C  
ATOM    534  CG  LYS A  70     -12.834   7.578 -20.170  1.00 90.02           C  
ATOM    535  CD  LYS A  70     -14.198   7.112 -19.675  1.00 90.02           C  
ATOM    536  CE  LYS A  70     -14.322   5.595 -19.724  1.00 90.02           C  
ATOM    537  NZ  LYS A  70     -15.646   5.131 -19.211  1.00 90.02           N1+
ATOM    538  N   ASN A  71     -11.192  11.740 -19.681  1.00 90.19           N  
ATOM    539  CA  ASN A  71     -11.104  13.192 -19.569  1.00 90.19           C  
ATOM    540  C   ASN A  71      -9.936  13.617 -18.684  1.00 90.19           C  
ATOM    541  O   ASN A  71      -9.707  13.027 -17.626  1.00 90.19           O  
ATOM    542  CB  ASN A  71     -12.415  13.770 -19.032  1.00 90.19           C  
ATOM    543  CG  ASN A  71     -13.606  13.425 -19.905  1.00 90.19           C  
ATOM    544  ND2 ASN A  71     -14.610  12.790 -19.313  1.00 90.19           N  
ATOM    545  OD1 ASN A  71     -13.623  13.728 -21.101  1.00 90.19           O  
ATOM    546  N   TRP A  72      -9.139  14.649 -19.229  1.00 89.56           N  
ATOM    547  CA  TRP A  72      -8.154  15.206 -18.309  1.00 89.56           C  
ATOM    548  C   TRP A  72      -8.834  15.861 -17.112  1.00 89.56           C  
ATOM    549  O   TRP A  72      -9.838  16.560 -17.267  1.00 89.56           O  
ATOM    550  CB  TRP A  72      -7.262  16.223 -19.026  1.00 89.56           C  
ATOM    551  CG  TRP A  72      -6.402  15.629 -20.101  1.00 89.56           C  
ATOM    552  CD1 TRP A  72      -6.409  15.946 -21.431  1.00 89.56           C  
ATOM    553  CD2 TRP A  72      -5.411  14.610 -19.936  1.00 89.56           C  
ATOM    554  CE2 TRP A  72      -4.855  14.358 -21.210  1.00 89.56           C  
ATOM    555  CE3 TRP A  72      -4.938  13.886 -18.834  1.00 89.56           C  
ATOM    556  NE1 TRP A  72      -5.480  15.185 -22.103  1.00 89.56           N  
ATOM    557  CZ2 TRP A  72      -3.848  13.411 -21.411  1.00 89.56           C  
ATOM    558  CZ3 TRP A  72      -3.937  12.943 -19.036  1.00 89.56           C  
ATOM    559  CH2 TRP A  72      -3.404  12.716 -20.315  1.00 89.56           C  
ATOM    560  N   GLY A  73      -8.415  15.509 -15.919  1.00 88.71           N  
ATOM    561  CA  GLY A  73      -9.005  16.061 -14.710  1.00 88.71           C  
ATOM    562  C   GLY A  73      -9.915  15.084 -13.990  1.00 88.71           C  
ATOM    563  O   GLY A  73     -10.453  15.398 -12.926  1.00 88.71           O  
ATOM    564  N   GLN A  74     -10.117  13.933 -14.672  1.00 90.19           N  
ATOM    565  CA  GLN A  74     -10.947  12.899 -14.062  1.00 90.19           C  
ATOM    566  C   GLN A  74     -10.250  12.275 -12.857  1.00 90.19           C  
ATOM    567  O   GLN A  74      -9.034  12.067 -12.875  1.00 90.19           O  
ATOM    568  CB  GLN A  74     -11.298  11.818 -15.085  1.00 90.19           C  
ATOM    569  CG  GLN A  74     -12.064  10.641 -14.496  1.00 90.19           C  
ATOM    570  CD  GLN A  74     -12.312   9.538 -15.508  1.00 90.19           C  
ATOM    571  NE2 GLN A  74     -13.050   8.512 -15.098  1.00 90.19           N  
ATOM    572  OE1 GLN A  74     -11.845   9.608 -16.649  1.00 90.19           O  
ATOM    573  N   ARG A  75     -11.045  12.082 -11.863  1.00 92.64           N  
ATOM    574  CA  ARG A  75     -10.542  11.380 -10.686  1.00 92.64           C  
ATOM    575  C   ARG A  75     -10.568   9.869 -10.897  1.00 92.64           C  
ATOM    576  O   ARG A  75     -11.559   9.324 -11.388  1.00 92.64           O  
ATOM    577  CB  ARG A  75     -11.360  11.750  -9.447  1.00 92.64           C  
ATOM    578  CG  ARG A  75     -11.240  13.211  -9.043  1.00 92.64           C  
ATOM    579  CD  ARG A  75     -12.074  13.526  -7.810  1.00 92.64           C  
ATOM    580  NE  ARG A  75     -12.033  14.947  -7.479  1.00 92.64           N  
ATOM    581  CZ  ARG A  75     -12.869  15.556  -6.643  1.00 92.64           C  
ATOM    582  NH1 ARG A  75     -13.834  14.876  -6.033  1.00 92.64           N1+
ATOM    583  NH2 ARG A  75     -12.742  16.854  -6.415  1.00 92.64           N  
ATOM    584  N   VAL A  76      -9.482   9.191 -10.651  1.00 93.73           N  
ATOM    585  CA  VAL A  76      -9.428   7.736 -10.744  1.00 93.73           C  
ATOM    586  C   VAL A  76      -9.000   7.147  -9.401  1.00 93.73           C  
ATOM    587  O   VAL A  76      -8.287   7.796  -8.631  1.00 93.73           O  
ATOM    588  CB  VAL A  76      -8.462   7.273 -11.859  1.00 93.73           C  
ATOM    589  CG1 VAL A  76      -8.994   7.676 -13.233  1.00 93.73           C  
ATOM    590  CG2 VAL A  76      -7.068   7.853 -11.632  1.00 93.73           C  
ATOM    591  N   TYR A  77      -9.534   6.043  -9.071  1.00 95.98           N  
ATOM    592  CA  TYR A  77      -9.319   5.445  -7.758  1.00 95.98           C  
ATOM    593  C   TYR A  77      -8.492   4.170  -7.869  1.00 95.98           C  
ATOM    594  O   TYR A  77      -8.725   3.347  -8.758  1.00 95.98           O  
ATOM    595  CB  TYR A  77     -10.657   5.142  -7.080  1.00 95.98           C  
ATOM    596  CG  TYR A  77     -11.476   6.373  -6.775  1.00 95.98           C  
ATOM    597  CD1 TYR A  77     -11.379   7.010  -5.539  1.00 95.98           C  
ATOM    598  CD2 TYR A  77     -12.347   6.903  -7.720  1.00 95.98           C  
ATOM    599  CE1 TYR A  77     -12.133   8.143  -5.252  1.00 95.98           C  
ATOM    600  CE2 TYR A  77     -13.106   8.036  -7.444  1.00 95.98           C  
ATOM    601  CZ  TYR A  77     -12.991   8.649  -6.209  1.00 95.98           C  
ATOM    602  OH  TYR A  77     -13.740   9.770  -5.931  1.00 95.98           O  
ATOM    603  N   PHE A  78      -7.514   4.016  -6.985  1.00 96.24           N  
ATOM    604  CA  PHE A  78      -6.622   2.863  -6.934  1.00 96.24           C  
ATOM    605  C   PHE A  78      -6.759   2.132  -5.605  1.00 96.24           C  
ATOM    606  O   PHE A  78      -6.984   2.757  -4.566  1.00 96.24           O  
ATOM    607  CB  PHE A  78      -5.168   3.296  -7.148  1.00 96.24           C  
ATOM    608  CG  PHE A  78      -4.879   3.781  -8.543  1.00 96.24           C  
ATOM    609  CD1 PHE A  78      -4.350   2.921  -9.497  1.00 96.24           C  
ATOM    610  CD2 PHE A  78      -5.134   5.099  -8.899  1.00 96.24           C  
ATOM    611  CE1 PHE A  78      -4.080   3.368 -10.789  1.00 96.24           C  
ATOM    612  CE2 PHE A  78      -4.868   5.553 -10.188  1.00 96.24           C  
ATOM    613  CZ  PHE A  78      -4.340   4.685 -11.131  1.00 96.24           C  
ATOM    614  N   LYS A  79      -6.762   0.883  -5.782  1.00 96.29           N  
ATOM    615  CA  LYS A  79      -6.637   0.051  -4.589  1.00 96.29           C  
ATOM    616  C   LYS A  79      -5.229  -0.524  -4.465  1.00 96.29           C  
ATOM    617  O   LYS A  79      -4.716  -1.134  -5.404  1.00 96.29           O  
ATOM    618  CB  LYS A  79      -7.664  -1.083  -4.615  1.00 96.29           C  
ATOM    619  CG  LYS A  79      -7.698  -1.917  -3.343  1.00 96.29           C  
ATOM    620  CD  LYS A  79      -8.765  -3.002  -3.415  1.00 96.29           C  
ATOM    621  CE  LYS A  79      -8.784  -3.852  -2.152  1.00 96.29           C  
ATOM    622  NZ  LYS A  79      -9.859  -4.888  -2.197  1.00 96.29           N1+
ATOM    623  N   TYR A  80      -4.594  -0.338  -3.307  1.00 94.20           N  
ATOM    624  CA  TYR A  80      -3.265  -0.821  -2.953  1.00 94.20           C  
ATOM    625  C   TYR A  80      -3.342  -1.872  -1.853  1.00 94.20           C  
ATOM    626  O   TYR A  80      -3.968  -1.649  -0.815  1.00 94.20           O  
ATOM    627  CB  TYR A  80      -2.372   0.341  -2.503  1.00 94.20           C  
ATOM    628  CG  TYR A  80      -1.096  -0.100  -1.829  1.00 94.20           C  
ATOM    629  CD1 TYR A  80      -0.964  -0.050  -0.443  1.00 94.20           C  
ATOM    630  CD2 TYR A  80      -0.020  -0.568  -2.576  1.00 94.20           C  
ATOM    631  CE1 TYR A  80       0.211  -0.453   0.182  1.00 94.20           C  
ATOM    632  CE2 TYR A  80       1.160  -0.974  -1.961  1.00 94.20           C  
ATOM    633  CZ  TYR A  80       1.265  -0.913  -0.584  1.00 94.20           C  
ATOM    634  OH  TYR A  80       2.431  -1.314   0.030  1.00 94.20           O  
ATOM    635  N   VAL A  81      -2.802  -2.999  -2.108  1.00 94.58           N  
ATOM    636  CA  VAL A  81      -2.770  -4.072  -1.119  1.00 94.58           C  
ATOM    637  C   VAL A  81      -1.328  -4.511  -0.878  1.00 94.58           C  
ATOM    638  O   VAL A  81      -0.592  -4.795  -1.826  1.00 94.58           O  
ATOM    639  CB  VAL A  81      -3.628  -5.279  -1.564  1.00 94.58           C  
ATOM    640  CG1 VAL A  81      -3.498  -6.429  -0.567  1.00 94.58           C  
ATOM    641  CG2 VAL A  81      -5.090  -4.865  -1.720  1.00 94.58           C  
ATOM    642  N   LEU A  82      -0.932  -4.567   0.368  1.00 93.83           N  
ATOM    643  CA  LEU A  82       0.360  -5.077   0.813  1.00 93.83           C  
ATOM    644  C   LEU A  82       0.209  -6.449   1.462  1.00 93.83           C  
ATOM    645  O   LEU A  82      -0.685  -6.654   2.287  1.00 93.83           O  
ATOM    646  CB  LEU A  82       1.011  -4.102   1.798  1.00 93.83           C  
ATOM    647  CG  LEU A  82       2.474  -4.371   2.152  1.00 93.83           C  
ATOM    648  CD1 LEU A  82       3.367  -4.117   0.942  1.00 93.83           C  
ATOM    649  CD2 LEU A  82       2.907  -3.508   3.332  1.00 93.83           C  
ATOM    650  N   TRP A  83       1.046  -7.348   1.068  1.00 93.24           N  
ATOM    651  CA  TRP A  83       0.951  -8.689   1.635  1.00 93.24           C  
ATOM    652  C   TRP A  83       2.337  -9.258   1.919  1.00 93.24           C  
ATOM    653  O   TRP A  83       3.342  -8.730   1.438  1.00 93.24           O  
ATOM    654  CB  TRP A  83       0.186  -9.620   0.690  1.00 93.24           C  
ATOM    655  CG  TRP A  83       0.773  -9.706  -0.686  1.00 93.24           C  
ATOM    656  CD1 TRP A  83       0.451  -8.934  -1.769  1.00 93.24           C  
ATOM    657  CD2 TRP A  83       1.779 -10.621  -1.131  1.00 93.24           C  
ATOM    658  CE2 TRP A  83       2.021 -10.345  -2.495  1.00 93.24           C  
ATOM    659  CE3 TRP A  83       2.501 -11.646  -0.506  1.00 93.24           C  
ATOM    660  NE1 TRP A  83       1.199  -9.313  -2.859  1.00 93.24           N  
ATOM    661  CZ2 TRP A  83       2.957 -11.060  -3.245  1.00 93.24           C  
ATOM    662  CZ3 TRP A  83       3.433 -12.356  -1.255  1.00 93.24           C  
ATOM    663  CH2 TRP A  83       3.650 -12.058  -2.611  1.00 93.24           C  
ATOM    664  N   ASP A  84       2.372 -10.190   2.840  1.00 93.08           N  
ATOM    665  CA  ASP A  84       3.610 -10.909   3.129  1.00 93.08           C  
ATOM    666  C   ASP A  84       3.937 -11.906   2.021  1.00 93.08           C  
ATOM    667  O   ASP A  84       3.098 -12.731   1.652  1.00 93.08           O  
ATOM    668  CB  ASP A  84       3.510 -11.631   4.474  1.00 93.08           C  
ATOM    669  CG  ASP A  84       4.814 -12.287   4.893  1.00 93.08           C  
ATOM    670  OD1 ASP A  84       5.055 -13.457   4.524  1.00 93.08           O  
ATOM    671  OD2 ASP A  84       5.607 -11.630   5.601  1.00 93.08           O1-
ATOM    672  N   ARG A  85       5.084 -11.920   1.531  1.00 89.62           N  
ATOM    673  CA  ARG A  85       5.499 -12.737   0.395  1.00 89.62           C  
ATOM    674  C   ARG A  85       5.613 -14.206   0.790  1.00 89.62           C  
ATOM    675  O   ARG A  85       5.257 -15.093   0.012  1.00 89.62           O  
ATOM    676  CB  ARG A  85       6.832 -12.240  -0.167  1.00 89.62           C  
ATOM    677  CG  ARG A  85       7.303 -12.999  -1.397  1.00 89.62           C  
ATOM    678  CD  ARG A  85       8.635 -12.471  -1.910  1.00 89.62           C  
ATOM    679  NE  ARG A  85       9.190 -13.330  -2.953  1.00 89.62           N  
ATOM    680  CZ  ARG A  85      10.372 -13.146  -3.537  1.00 89.62           C  
ATOM    681  NH1 ARG A  85      11.148 -12.127  -3.190  1.00 89.62           N1+
ATOM    682  NH2 ARG A  85      10.779 -13.988  -4.475  1.00 89.62           N  
ATOM    683  N   GLN A  86       6.017 -14.559   1.985  1.00 90.51           N  
ATOM    684  CA  GLN A  86       6.258 -15.943   2.381  1.00 90.51           C  
ATOM    685  C   GLN A  86       4.968 -16.616   2.840  1.00 90.51           C  
ATOM    686  O   GLN A  86       4.681 -17.750   2.451  1.00 90.51           O  
ATOM    687  CB  GLN A  86       7.308 -16.009   3.492  1.00 90.51           C  
ATOM    688  CG  GLN A  86       8.722 -15.696   3.020  1.00 90.51           C  
ATOM    689  CD  GLN A  86       9.746 -15.788   4.135  1.00 90.51           C  
ATOM    690  NE2 GLN A  86      10.998 -15.475   3.818  1.00 90.51           N  
ATOM    691  OE1 GLN A  86       9.416 -16.137   5.274  1.00 90.51           O  
ATOM    692  N   THR A  87       4.157 -15.758   3.484  1.00 93.75           N  
ATOM    693  CA  THR A  87       2.968 -16.357   4.081  1.00 93.75           C  
ATOM    694  C   THR A  87       1.720 -15.992   3.284  1.00 93.75           C  
ATOM    695  O   THR A  87       0.653 -16.575   3.490  1.00 93.75           O  
ATOM    696  CB  THR A  87       2.795 -15.912   5.546  1.00 93.75           C  
ATOM    697  CG2 THR A  87       4.002 -16.309   6.388  1.00 93.75           C  
ATOM    698  OG1 THR A  87       2.640 -14.488   5.591  1.00 93.75           O  
ATOM    699  N   TYR A  88       1.793 -15.107   2.427  1.00 89.12           N  
ATOM    700  CA  TYR A  88       0.674 -14.596   1.644  1.00 89.12           C  
ATOM    701  C   TYR A  88      -0.380 -13.967   2.547  1.00 89.12           C  
ATOM    702  O   TYR A  88      -1.557 -13.899   2.184  1.00 89.12           O  
ATOM    703  CB  TYR A  88       0.045 -15.716   0.810  1.00 89.12           C  
ATOM    704  CG  TYR A  88       0.969 -16.281  -0.241  1.00 89.12           C  
ATOM    705  CD1 TYR A  88       1.099 -15.667  -1.486  1.00 89.12           C  
ATOM    706  CD2 TYR A  88       1.713 -17.430   0.006  1.00 89.12           C  
ATOM    707  CE1 TYR A  88       1.947 -16.186  -2.458  1.00 89.12           C  
ATOM    708  CE2 TYR A  88       2.564 -17.957  -0.959  1.00 89.12           C  
ATOM    709  CZ  TYR A  88       2.675 -17.329  -2.187  1.00 89.12           C  
ATOM    710  OH  TYR A  88       3.517 -17.846  -3.146  1.00 89.12           O  
ATOM    711  N   GLU A  89       0.100 -13.626   3.707  1.00 94.68           N  
ATOM    712  CA  GLU A  89      -0.816 -12.998   4.653  1.00 94.68           C  
ATOM    713  C   GLU A  89      -1.010 -11.518   4.336  1.00 94.68           C  
ATOM    714  O   GLU A  89      -0.046 -10.814   4.025  1.00 94.68           O  
ATOM    715  CB  GLU A  89      -0.308 -13.167   6.087  1.00 94.68           C  
ATOM    716  CG  GLU A  89      -0.467 -14.578   6.634  1.00 94.68           C  
ATOM    717  CD  GLU A  89      -0.022 -14.714   8.082  1.00 94.68           C  
ATOM    718  OE1 GLU A  89      -0.392 -15.712   8.739  1.00 94.68           O  
ATOM    719  OE2 GLU A  89       0.702 -13.814   8.563  1.00 94.68           O1-
ATOM    720  N   PHE A  90      -2.210 -11.095   4.422  1.00 93.75           N  
ATOM    721  CA  PHE A  90      -2.611  -9.706   4.234  1.00 93.75           C  
ATOM    722  C   PHE A  90      -2.003  -8.817   5.313  1.00 93.75           C  
ATOM    723  O   PHE A  90      -2.067  -9.140   6.500  1.00 93.75           O  
ATOM    724  CB  PHE A  90      -4.138  -9.580   4.248  1.00 93.75           C  
ATOM    725  CG  PHE A  90      -4.629  -8.157   4.244  1.00 93.75           C  
ATOM    726  CD1 PHE A  90      -5.037  -7.545   5.423  1.00 93.75           C  
ATOM    727  CD2 PHE A  90      -4.682  -7.432   3.062  1.00 93.75           C  
ATOM    728  CE1 PHE A  90      -5.493  -6.229   5.423  1.00 93.75           C  
ATOM    729  CE2 PHE A  90      -5.137  -6.116   3.054  1.00 93.75           C  
ATOM    730  CZ  PHE A  90      -5.542  -5.517   4.235  1.00 93.75           C  
ATOM    731  N   GLN A  91      -1.463  -7.628   4.939  1.00 91.64           N  
ATOM    732  CA  GLN A  91      -0.867  -6.726   5.918  1.00 91.64           C  
ATOM    733  C   GLN A  91      -1.601  -5.388   5.952  1.00 91.64           C  
ATOM    734  O   GLN A  91      -1.971  -4.903   7.023  1.00 91.64           O  
ATOM    735  CB  GLN A  91       0.615  -6.503   5.613  1.00 91.64           C  
ATOM    736  CG  GLN A  91       1.471  -7.752   5.779  1.00 91.64           C  
ATOM    737  CD  GLN A  91       2.938  -7.501   5.485  1.00 91.64           C  
ATOM    738  NE2 GLN A  91       3.803  -8.368   6.001  1.00 91.64           N  
ATOM    739  OE1 GLN A  91       3.291  -6.537   4.799  1.00 91.64           O  
ATOM    740  N   GLN A  92      -1.956  -4.913   4.769  1.00 92.27           N  
ATOM    741  CA  GLN A  92      -2.575  -3.593   4.709  1.00 92.27           C  
ATOM    742  C   GLN A  92      -3.287  -3.380   3.375  1.00 92.27           C  
ATOM    743  O   GLN A  92      -2.905  -3.966   2.360  1.00 92.27           O  
ATOM    744  CB  GLN A  92      -1.529  -2.499   4.926  1.00 92.27           C  
ATOM    745  CG  GLN A  92      -2.096  -1.087   4.873  1.00 92.27           C  
ATOM    746  CD  GLN A  92      -1.036  -0.021   5.076  1.00 92.27           C  
ATOM    747  NE2 GLN A  92      -1.377   1.222   4.755  1.00 92.27           N  
ATOM    748  OE1 GLN A  92       0.080  -0.312   5.518  1.00 92.27           O  
ATOM    749  N   GLU A  93      -4.275  -2.453   3.479  1.00 94.61           N  
ATOM    750  CA  GLU A  93      -5.019  -2.031   2.297  1.00 94.61           C  
ATOM    751  C   GLU A  93      -5.336  -0.540   2.347  1.00 94.61           C  
ATOM    752  O   GLU A  93      -5.729  -0.018   3.392  1.00 94.61           O  
ATOM    753  CB  GLU A  93      -6.311  -2.840   2.157  1.00 94.61           C  
ATOM    754  CG  GLU A  93      -7.144  -2.463   0.941  1.00 94.61           C  
ATOM    755  CD  GLU A  93      -8.439  -3.251   0.834  1.00 94.61           C  
ATOM    756  OE1 GLU A  93      -9.370  -2.797   0.130  1.00 94.61           O  
ATOM    757  OE2 GLU A  93      -8.524  -4.333   1.457  1.00 94.61           O1-
ATOM    758  N   LEU A  94      -5.122   0.088   1.125  1.00 94.90           N  
ATOM    759  CA  LEU A  94      -5.413   1.513   1.002  1.00 94.90           C  
ATOM    760  C   LEU A  94      -6.104   1.815  -0.323  1.00 94.90           C  
ATOM    761  O   LEU A  94      -5.777   1.215  -1.350  1.00 94.90           O  
ATOM    762  CB  LEU A  94      -4.127   2.334   1.121  1.00 94.90           C  
ATOM    763  CG  LEU A  94      -3.368   2.220   2.444  1.00 94.90           C  
ATOM    764  CD1 LEU A  94      -1.954   2.771   2.293  1.00 94.90           C  
ATOM    765  CD2 LEU A  94      -4.116   2.950   3.554  1.00 94.90           C  
ATOM    766  N   ILE A  95      -7.112   2.619  -0.223  1.00 95.29           N  
ATOM    767  CA  ILE A  95      -7.720   3.146  -1.441  1.00 95.29           C  
ATOM    768  C   ILE A  95      -7.432   4.640  -1.557  1.00 95.29           C  
ATOM    769  O   ILE A  95      -7.643   5.395  -0.604  1.00 95.29           O  
ATOM    770  CB  ILE A  95      -9.244   2.889  -1.469  1.00 95.29           C  
ATOM    771  CG1 ILE A  95      -9.532   1.383  -1.450  1.00 95.29           C  
ATOM    772  CG2 ILE A  95      -9.881   3.554  -2.691  1.00 95.29           C  
ATOM    773  CD1 ILE A  95     -11.011   1.037  -1.340  1.00 95.29           C  
ATOM    774  N   PHE A  96      -6.928   5.055  -2.652  1.00 94.77           N  
ATOM    775  CA  PHE A  96      -6.627   6.473  -2.806  1.00 94.77           C  
ATOM    776  C   PHE A  96      -7.006   6.959  -4.200  1.00 94.77           C  
ATOM    777  O   PHE A  96      -7.244   6.151  -5.101  1.00 94.77           O  
ATOM    778  CB  PHE A  96      -5.142   6.740  -2.544  1.00 94.77           C  
ATOM    779  CG  PHE A  96      -4.218   5.970  -3.448  1.00 94.77           C  
ATOM    780  CD1 PHE A  96      -3.809   4.684  -3.117  1.00 94.77           C  
ATOM    781  CD2 PHE A  96      -3.757   6.533  -4.631  1.00 94.77           C  
ATOM    782  CE1 PHE A  96      -2.954   3.969  -3.953  1.00 94.77           C  
ATOM    783  CE2 PHE A  96      -2.902   5.825  -5.472  1.00 94.77           C  
ATOM    784  CZ  PHE A  96      -2.502   4.543  -5.130  1.00 94.77           C  
ATOM    785  N   GLU A  97      -7.037   8.288  -4.225  1.00 94.84           N  
ATOM    786  CA  GLU A  97      -7.527   8.970  -5.419  1.00 94.84           C  
ATOM    787  C   GLU A  97      -6.405   9.735  -6.117  1.00 94.84           C  
ATOM    788  O   GLU A  97      -5.621  10.429  -5.466  1.00 94.84           O  
ATOM    789  CB  GLU A  97      -8.669   9.925  -5.063  1.00 94.84           C  
ATOM    790  CG  GLU A  97      -9.199  10.720  -6.247  1.00 94.84           C  
ATOM    791  CD  GLU A  97     -10.169  11.819  -5.847  1.00 94.84           C  
ATOM    792  OE1 GLU A  97     -10.433  12.725  -6.669  1.00 94.84           O  
ATOM    793  OE2 GLU A  97     -10.669  11.775  -4.701  1.00 94.84           O1-
ATOM    794  N   ILE A  98      -6.361   9.579  -7.492  1.00 93.79           N  
ATOM    795  CA  ILE A  98      -5.424  10.354  -8.299  1.00 93.79           C  
ATOM    796  C   ILE A  98      -6.185  11.122  -9.377  1.00 93.79           C  
ATOM    797  O   ILE A  98      -7.070  10.569 -10.035  1.00 93.79           O  
ATOM    798  CB  ILE A  98      -4.350   9.448  -8.942  1.00 93.79           C  
ATOM    799  CG1 ILE A  98      -3.494   8.782  -7.858  1.00 93.79           C  
ATOM    800  CG2 ILE A  98      -3.478  10.251  -9.912  1.00 93.79           C  
ATOM    801  CD1 ILE A  98      -2.538   9.733  -7.153  1.00 93.79           C  
ATOM    802  N   GLN A  99      -5.942  12.363  -9.470  1.00 92.63           N  
ATOM    803  CA  GLN A  99      -6.468  13.166 -10.567  1.00 92.63           C  
ATOM    804  C   GLN A  99      -5.403  13.410 -11.632  1.00 92.63           C  
ATOM    805  O   GLN A  99      -4.334  13.950 -11.337  1.00 92.63           O  
ATOM    806  CB  GLN A  99      -7.004  14.502 -10.046  1.00 92.63           C  
ATOM    807  CG  GLN A  99      -7.757  15.312 -11.093  1.00 92.63           C  
ATOM    808  CD  GLN A  99      -8.425  16.544 -10.512  1.00 92.63           C  
ATOM    809  NE2 GLN A  99      -9.209  17.236 -11.332  1.00 92.63           N  
ATOM    810  OE1 GLN A  99      -8.239  16.871  -9.335  1.00 92.63           O  
ATOM    811  N   CYS A 100      -5.763  12.960 -12.872  1.00 89.34           N  
ATOM    812  CA  CYS A 100      -4.840  13.188 -13.979  1.00 89.34           C  
ATOM    813  C   CYS A 100      -5.190  14.469 -14.727  1.00 89.34           C  
ATOM    814  O   CYS A 100      -6.257  14.563 -15.338  1.00 89.34           O  
ATOM    815  CB  CYS A 100      -4.855  12.003 -14.942  1.00 89.34           C  
ATOM    816  SG  CYS A 100      -4.351  10.442 -14.185  1.00 89.34           S  
ATOM    817  N   GLU A 101      -4.318  15.497 -14.595  1.00 89.76           N  
ATOM    818  CA  GLU A 101      -4.555  16.777 -15.257  1.00 89.76           C  
ATOM    819  C   GLU A 101      -3.411  17.128 -16.204  1.00 89.76           C  
ATOM    820  O   GLU A 101      -2.239  17.005 -15.843  1.00 89.76           O  
ATOM    821  CB  GLU A 101      -4.743  17.889 -14.223  1.00 89.76           C  
ATOM    822  CG  GLU A 101      -5.953  17.691 -13.320  1.00 89.76           C  
ATOM    823  CD  GLU A 101      -6.113  18.791 -12.284  1.00 89.76           C  
ATOM    824  OE1 GLU A 101      -6.991  18.670 -11.400  1.00 89.76           O  
ATOM    825  OE2 GLU A 101      -5.355  19.784 -12.356  1.00 89.76           O1-
END
