# Supplementary material for: Scaffolding protein functional sites using deep learning
Source: Science. Author manuscript; Available in PMC 2022 Oct 31. (PMC9621694; doi:10.1126/science.abn2100)
Supplement: Data S1 [file NIHMS1830590-supplement-Data_S1.zip › KSI_1_AF4.pdb]

ATOM      1  N   SER A   5       3.160  17.869 -15.902  1.00 78.38           N  
ATOM      2  CA  SER A   5       3.324  18.113 -14.472  1.00 78.38           C  
ATOM      3  C   SER A   5       3.453  16.805 -13.699  1.00 78.38           C  
ATOM      4  O   SER A   5       2.941  15.769 -14.130  1.00 78.38           O  
ATOM      5  CB  SER A   5       2.146  18.922 -13.928  1.00 78.38           C  
ATOM      6  OG  SER A   5       0.959  18.147 -13.930  1.00 78.38           O  
ATOM      7  N   THR A   6       4.432  16.836 -12.670  1.00 78.79           N  
ATOM      8  CA  THR A   6       4.590  15.748 -11.710  1.00 78.79           C  
ATOM      9  C   THR A   6       4.291  16.230 -10.293  1.00 78.79           C  
ATOM     10  O   THR A   6       4.829  17.246  -9.850  1.00 78.79           O  
ATOM     11  CB  THR A   6       6.012  15.157 -11.765  1.00 78.79           C  
ATOM     12  CG2 THR A   6       6.167  14.006 -10.778  1.00 78.79           C  
ATOM     13  OG1 THR A   6       6.271  14.675 -13.090  1.00 78.79           O  
ATOM     14  N   GLU A   7       3.313  15.510  -9.668  1.00 82.32           N  
ATOM     15  CA  GLU A   7       2.956  15.847  -8.294  1.00 82.32           C  
ATOM     16  C   GLU A   7       3.187  14.665  -7.357  1.00 82.32           C  
ATOM     17  O   GLU A   7       2.980  13.513  -7.741  1.00 82.32           O  
ATOM     18  CB  GLU A   7       1.497  16.306  -8.214  1.00 82.32           C  
ATOM     19  CG  GLU A   7       1.215  17.596  -8.968  1.00 82.32           C  
ATOM     20  CD  GLU A   7      -0.227  18.061  -8.843  1.00 82.32           C  
ATOM     21  OE1 GLU A   7      -0.535  19.203  -9.255  1.00 82.32           O  
ATOM     22  OE2 GLU A   7      -1.056  17.277  -8.331  1.00 82.32           O1-
ATOM     23  N   ARG A   8       3.742  15.000  -6.150  1.00 77.31           N  
ATOM     24  CA  ARG A   8       3.958  13.993  -5.117  1.00 77.31           C  
ATOM     25  C   ARG A   8       2.833  14.012  -4.089  1.00 77.31           C  
ATOM     26  O   ARG A   8       2.378  15.082  -3.679  1.00 77.31           O  
ATOM     27  CB  ARG A   8       5.304  14.214  -4.423  1.00 77.31           C  
ATOM     28  CG  ARG A   8       5.699  13.096  -3.472  1.00 77.31           C  
ATOM     29  CD  ARG A   8       7.075  13.332  -2.862  1.00 77.31           C  
ATOM     30  NE  ARG A   8       7.398  12.324  -1.857  1.00 77.31           N  
ATOM     31  CZ  ARG A   8       8.600  12.156  -1.313  1.00 77.31           C  
ATOM     32  NH1 ARG A   8       9.620  12.929  -1.669  1.00 77.31           N1+
ATOM     33  NH2 ARG A   8       8.785  11.208  -0.406  1.00 77.31           N  
ATOM     34  N   PHE A   9       2.326  12.799  -3.761  1.00 76.98           N  
ATOM     35  CA  PHE A   9       1.262  12.668  -2.772  1.00 76.98           C  
ATOM     36  C   PHE A   9       1.762  11.931  -1.535  1.00 76.98           C  
ATOM     37  O   PHE A   9       2.421  10.895  -1.646  1.00 76.98           O  
ATOM     38  CB  PHE A   9       0.058  11.934  -3.370  1.00 76.98           C  
ATOM     39  CG  PHE A   9      -0.497  12.586  -4.607  1.00 76.98           C  
ATOM     40  CD1 PHE A   9      -1.496  13.547  -4.517  1.00 76.98           C  
ATOM     41  CD2 PHE A   9      -0.018  12.236  -5.863  1.00 76.98           C  
ATOM     42  CE1 PHE A   9      -2.010  14.151  -5.661  1.00 76.98           C  
ATOM     43  CE2 PHE A   9      -0.528  12.834  -7.012  1.00 76.98           C  
ATOM     44  CZ  PHE A   9      -1.524  13.792  -6.909  1.00 76.98           C  
ATOM     45  N   VAL A  10       1.579  12.598  -0.417  1.00 72.18           N  
ATOM     46  CA  VAL A  10       1.939  11.951   0.840  1.00 72.18           C  
ATOM     47  C   VAL A  10       0.789  11.065   1.313  1.00 72.18           C  
ATOM     48  O   VAL A  10      -0.344  11.530   1.456  1.00 72.18           O  
ATOM     49  CB  VAL A  10       2.295  12.987   1.930  1.00 72.18           C  
ATOM     50  CG1 VAL A  10       2.669  12.289   3.237  1.00 72.18           C  
ATOM     51  CG2 VAL A  10       3.434  13.889   1.456  1.00 72.18           C  
ATOM     52  N   MET A  11       1.088   9.855   1.374  1.00 76.65           N  
ATOM     53  CA  MET A  11       0.119   8.862   1.830  1.00 76.65           C  
ATOM     54  C   MET A  11       0.298   8.569   3.316  1.00 76.65           C  
ATOM     55  O   MET A  11       1.319   8.927   3.904  1.00 76.65           O  
ATOM     56  CB  MET A  11       0.250   7.570   1.023  1.00 76.65           C  
ATOM     57  CG  MET A  11       0.187   7.778  -0.483  1.00 76.65           C  
ATOM     58  SD  MET A  11      -1.471   8.325  -1.047  1.00 76.65           S  
ATOM     59  CE  MET A  11      -2.403   6.783  -0.844  1.00 76.65           C  
ATOM     60  N   THR A  12      -0.774   8.076   3.939  1.00 76.95           N  
ATOM     61  CA  THR A  12      -0.698   7.748   5.358  1.00 76.95           C  
ATOM     62  C   THR A  12       0.381   6.699   5.612  1.00 76.95           C  
ATOM     63  O   THR A  12       0.952   6.640   6.703  1.00 76.95           O  
ATOM     64  CB  THR A  12      -2.050   7.235   5.886  1.00 76.95           C  
ATOM     65  CG2 THR A  12      -3.099   8.342   5.878  1.00 76.95           C  
ATOM     66  OG1 THR A  12      -2.503   6.158   5.057  1.00 76.95           O  
ATOM     67  N   ASP A  13       0.655   5.854   4.548  1.00 72.70           N  
ATOM     68  CA  ASP A  13       1.773   4.922   4.655  1.00 72.70           C  
ATOM     69  C   ASP A  13       3.102   5.622   4.384  1.00 72.70           C  
ATOM     70  O   ASP A  13       3.343   6.101   3.274  1.00 72.70           O  
ATOM     71  CB  ASP A  13       1.589   3.751   3.687  1.00 72.70           C  
ATOM     72  CG  ASP A  13       2.550   2.605   3.951  1.00 72.70           C  
ATOM     73  OD1 ASP A  13       3.705   2.860   4.359  1.00 72.70           O  
ATOM     74  OD2 ASP A  13       2.151   1.438   3.748  1.00 72.70           O1-
ATOM     75  N   PRO A  14       3.935   5.772   5.424  1.00 71.87           N  
ATOM     76  CA  PRO A  14       5.140   6.596   5.301  1.00 71.87           C  
ATOM     77  C   PRO A  14       6.091   6.091   4.219  1.00 71.87           C  
ATOM     78  O   PRO A  14       6.875   6.869   3.668  1.00 71.87           O  
ATOM     79  CB  PRO A  14       5.783   6.490   6.686  1.00 71.87           C  
ATOM     80  CG  PRO A  14       5.111   5.320   7.330  1.00 71.87           C  
ATOM     81  CD  PRO A  14       3.820   5.055   6.610  1.00 71.87           C  
ATOM     82  N   TRP A  15       5.791   4.896   3.874  1.00 74.75           N  
ATOM     83  CA  TRP A  15       6.743   4.315   2.933  1.00 74.75           C  
ATOM     84  C   TRP A  15       6.233   4.432   1.500  1.00 74.75           C  
ATOM     85  O   TRP A  15       6.983   4.207   0.547  1.00 74.75           O  
ATOM     86  CB  TRP A  15       7.009   2.846   3.275  1.00 74.75           C  
ATOM     87  CG  TRP A  15       7.131   2.576   4.744  1.00 74.75           C  
ATOM     88  CD1 TRP A  15       6.269   1.854   5.523  1.00 74.75           C  
ATOM     89  CD2 TRP A  15       8.174   3.028   5.613  1.00 74.75           C  
ATOM     90  CE2 TRP A  15       7.881   2.543   6.906  1.00 74.75           C  
ATOM     91  CE3 TRP A  15       9.331   3.797   5.422  1.00 74.75           C  
ATOM     92  NE1 TRP A  15       6.715   1.831   6.825  1.00 74.75           N  
ATOM     93  CZ2 TRP A  15       8.704   2.802   8.006  1.00 74.75           C  
ATOM     94  CZ3 TRP A  15      10.148   4.053   6.516  1.00 74.75           C  
ATOM     95  CH2 TRP A  15       9.829   3.556   7.791  1.00 74.75           C  
ATOM     96  N   LEU A  16       5.037   4.765   1.364  1.00 76.11           N  
ATOM     97  CA  LEU A  16       4.379   4.821   0.063  1.00 76.11           C  
ATOM     98  C   LEU A  16       4.524   6.206  -0.560  1.00 76.11           C  
ATOM     99  O   LEU A  16       4.081   7.201   0.018  1.00 76.11           O  
ATOM    100  CB  LEU A  16       2.898   4.461   0.195  1.00 76.11           C  
ATOM    101  CG  LEU A  16       2.107   4.351  -1.109  1.00 76.11           C  
ATOM    102  CD1 LEU A  16       2.644   3.204  -1.959  1.00 76.11           C  
ATOM    103  CD2 LEU A  16       0.622   4.158  -0.820  1.00 76.11           C  
ATOM    104  N   LYS A  17       5.351   6.178  -1.560  1.00 82.84           N  
ATOM    105  CA  LYS A  17       5.467   7.389  -2.368  1.00 82.84           C  
ATOM    106  C   LYS A  17       4.691   7.256  -3.675  1.00 82.84           C  
ATOM    107  O   LYS A  17       4.859   6.278  -4.405  1.00 82.84           O  
ATOM    108  CB  LYS A  17       6.936   7.701  -2.660  1.00 82.84           C  
ATOM    109  CG  LYS A  17       7.768   7.982  -1.417  1.00 82.84           C  
ATOM    110  CD  LYS A  17       9.228   8.235  -1.769  1.00 82.84           C  
ATOM    111  CE  LYS A  17      10.082   8.409  -0.521  1.00 82.84           C  
ATOM    112  NZ  LYS A  17      11.524   8.607  -0.858  1.00 82.84           N1+
ATOM    113  N   CYS A  18       3.826   8.202  -3.865  1.00 79.76           N  
ATOM    114  CA  CYS A  18       2.994   8.209  -5.063  1.00 79.76           C  
ATOM    115  C   CYS A  18       3.241   9.466  -5.890  1.00 79.76           C  
ATOM    116  O   CYS A  18       3.248  10.575  -5.354  1.00 79.76           O  
ATOM    117  CB  CYS A  18       1.514   8.117  -4.688  1.00 79.76           C  
ATOM    118  SG  CYS A  18       0.410   8.004  -6.113  1.00 79.76           S  
ATOM    119  N   TYR A  19       3.613   9.165  -7.119  1.00 84.26           N  
ATOM    120  CA  TYR A  19       3.850  10.242  -8.073  1.00 84.26           C  
ATOM    121  C   TYR A  19       2.863  10.170  -9.233  1.00 84.26           C  
ATOM    122  O   TYR A  19       2.521   9.079  -9.698  1.00 84.26           O  
ATOM    123  CB  TYR A  19       5.285  10.185  -8.603  1.00 84.26           C  
ATOM    124  CG  TYR A  19       6.331  10.128  -7.517  1.00 84.26           C  
ATOM    125  CD1 TYR A  19       6.946  11.288  -7.052  1.00 84.26           C  
ATOM    126  CD2 TYR A  19       6.709   8.912  -6.955  1.00 84.26           C  
ATOM    127  CE1 TYR A  19       7.912  11.239  -6.052  1.00 84.26           C  
ATOM    128  CE2 TYR A  19       7.675   8.853  -5.954  1.00 84.26           C  
ATOM    129  CZ  TYR A  19       8.268  10.020  -5.511  1.00 84.26           C  
ATOM    130  OH  TYR A  19       9.225   9.966  -4.521  1.00 84.26           O  
ATOM    131  N   ARG A  20       2.423  11.360  -9.580  1.00 81.00           N  
ATOM    132  CA  ARG A  20       1.532  11.503 -10.727  1.00 81.00           C  
ATOM    133  C   ARG A  20       2.163  12.379 -11.805  1.00 81.00           C  
ATOM    134  O   ARG A  20       2.651  13.473 -11.516  1.00 81.00           O  
ATOM    135  CB  ARG A  20       0.188  12.090 -10.294  1.00 81.00           C  
ATOM    136  CG  ARG A  20      -0.809  12.251 -11.431  1.00 81.00           C  
ATOM    137  CD  ARG A  20      -2.040  13.034 -10.996  1.00 81.00           C  
ATOM    138  NE  ARG A  20      -1.720  14.432 -10.720  1.00 81.00           N  
ATOM    139  CZ  ARG A  20      -2.417  15.472 -11.168  1.00 81.00           C  
ATOM    140  NH1 ARG A  20      -3.493  15.291 -11.926  1.00 81.00           N1+
ATOM    141  NH2 ARG A  20      -2.037  16.702 -10.858  1.00 81.00           N  
ATOM    142  N   THR A  21       2.195  11.740 -12.996  1.00 83.06           N  
ATOM    143  CA  THR A  21       2.651  12.512 -14.146  1.00 83.06           C  
ATOM    144  C   THR A  21       1.527  12.680 -15.165  1.00 83.06           C  
ATOM    145  O   THR A  21       0.895  11.699 -15.566  1.00 83.06           O  
ATOM    146  CB  THR A  21       3.863  11.845 -14.821  1.00 83.06           C  
ATOM    147  CG2 THR A  21       4.403  12.707 -15.957  1.00 83.06           C  
ATOM    148  OG1 THR A  21       4.899  11.654 -13.849  1.00 83.06           O  
ATOM    149  N   VAL A  22       1.172  13.945 -15.532  1.00 81.12           N  
ATOM    150  CA  VAL A  22       0.172  14.251 -16.549  1.00 81.12           C  
ATOM    151  C   VAL A  22       0.857  14.796 -17.801  1.00 81.12           C  
ATOM    152  O   VAL A  22       1.693  15.699 -17.714  1.00 81.12           O  
ATOM    153  CB  VAL A  22      -0.873  15.264 -16.031  1.00 81.12           C  
ATOM    154  CG1 VAL A  22      -1.871  15.621 -17.131  1.00 81.12           C  
ATOM    155  CG2 VAL A  22      -1.598  14.703 -14.809  1.00 81.12           C  
ATOM    156  N   SER A  23       0.598  14.047 -18.823  1.00 83.95           N  
ATOM    157  CA  SER A  23       1.068  14.519 -20.122  1.00 83.95           C  
ATOM    158  C   SER A  23      -0.099  14.929 -21.016  1.00 83.95           C  
ATOM    159  O   SER A  23      -0.717  14.082 -21.664  1.00 83.95           O  
ATOM    160  CB  SER A  23       1.899  13.441 -20.817  1.00 83.95           C  
ATOM    161  OG  SER A  23       2.324  13.879 -22.095  1.00 83.95           O  
ATOM    162  N   PRO A  24      -0.434  16.233 -21.163  1.00 71.75           N  
ATOM    163  CA  PRO A  24      -1.552  16.638 -22.019  1.00 71.75           C  
ATOM    164  C   PRO A  24      -1.314  16.313 -23.492  1.00 71.75           C  
ATOM    165  O   PRO A  24      -2.263  16.024 -24.225  1.00 71.75           O  
ATOM    166  CB  PRO A  24      -1.632  18.151 -21.800  1.00 71.75           C  
ATOM    167  CG  PRO A  24      -0.924  18.388 -20.505  1.00 71.75           C  
ATOM    168  CD  PRO A  24       0.077  17.287 -20.300  1.00 71.75           C  
ATOM    169  N   GLN A  25       0.011  16.239 -23.849  1.00 79.24           N  
ATOM    170  CA  GLN A  25       0.339  15.946 -25.240  1.00 79.24           C  
ATOM    171  C   GLN A  25      -0.072  14.525 -25.614  1.00 79.24           C  
ATOM    172  O   GLN A  25      -0.676  14.304 -26.665  1.00 79.24           O  
ATOM    173  CB  GLN A  25       1.834  16.145 -25.494  1.00 79.24           C  
ATOM    174  CG  GLN A  25       2.278  17.601 -25.446  1.00 79.24           C  
ATOM    175  CD  GLN A  25       3.781  17.761 -25.588  1.00 79.24           C  
ATOM    176  NE2 GLN A  25       4.244  19.005 -25.602  1.00 79.24           N  
ATOM    177  OE1 GLN A  25       4.517  16.774 -25.683  1.00 79.24           O  
ATOM    178  N   SER A  26       0.257  13.598 -24.643  1.00 82.93           N  
ATOM    179  CA  SER A  26      -0.065  12.197 -24.897  1.00 82.93           C  
ATOM    180  C   SER A  26      -1.402  11.815 -24.270  1.00 82.93           C  
ATOM    181  O   SER A  26      -1.871  10.687 -24.436  1.00 82.93           O  
ATOM    182  CB  SER A  26       1.039  11.286 -24.359  1.00 82.93           C  
ATOM    183  OG  SER A  26       1.185  11.446 -22.958  1.00 82.93           O  
ATOM    184  N   GLN A  27      -2.063  12.806 -23.597  1.00 83.46           N  
ATOM    185  CA  GLN A  27      -3.342  12.589 -22.930  1.00 83.46           C  
ATOM    186  C   GLN A  27      -3.260  11.421 -21.951  1.00 83.46           C  
ATOM    187  O   GLN A  27      -4.143  10.561 -21.927  1.00 83.46           O  
ATOM    188  CB  GLN A  27      -4.448  12.337 -23.956  1.00 83.46           C  
ATOM    189  CG  GLN A  27      -4.698  13.512 -24.891  1.00 83.46           C  
ATOM    190  CD  GLN A  27      -5.939  13.328 -25.745  1.00 83.46           C  
ATOM    191  NE2 GLN A  27      -5.980  14.010 -26.884  1.00 83.46           N  
ATOM    192  OE1 GLN A  27      -6.852  12.580 -25.383  1.00 83.46           O  
ATOM    193  N   THR A  28      -2.175  11.329 -21.269  1.00 87.94           N  
ATOM    194  CA  THR A  28      -2.021  10.220 -20.333  1.00 87.94           C  
ATOM    195  C   THR A  28      -1.763  10.735 -18.921  1.00 87.94           C  
ATOM    196  O   THR A  28      -1.291  11.860 -18.742  1.00 87.94           O  
ATOM    197  CB  THR A  28      -0.873   9.285 -20.759  1.00 87.94           C  
ATOM    198  CG2 THR A  28      -1.137   8.681 -22.135  1.00 87.94           C  
ATOM    199  OG1 THR A  28       0.350  10.030 -20.802  1.00 87.94           O  
ATOM    200  N   CYS A  29      -2.220   9.929 -18.007  1.00 85.88           N  
ATOM    201  CA  CYS A  29      -1.876  10.059 -16.596  1.00 85.88           C  
ATOM    202  C   CYS A  29      -1.142   8.821 -16.097  1.00 85.88           C  
ATOM    203  O   CYS A  29      -1.586   7.695 -16.327  1.00 85.88           O  
ATOM    204  CB  CYS A  29      -3.134  10.290 -15.757  1.00 85.88           C  
ATOM    205  SG  CYS A  29      -2.793  10.662 -14.023  1.00 85.88           S  
ATOM    206  N   LYS A  30       0.054   9.047 -15.500  1.00 89.87           N  
ATOM    207  CA  LYS A  30       0.850   7.948 -14.961  1.00 89.87           C  
ATOM    208  C   LYS A  30       0.968   8.047 -13.444  1.00 89.87           C  
ATOM    209  O   LYS A  30       1.330   9.099 -12.911  1.00 89.87           O  
ATOM    210  CB  LYS A  30       2.242   7.933 -15.595  1.00 89.87           C  
ATOM    211  CG  LYS A  30       3.085   6.727 -15.207  1.00 89.87           C  
ATOM    212  CD  LYS A  30       4.441   6.746 -15.901  1.00 89.87           C  
ATOM    213  CE  LYS A  30       5.293   5.549 -15.500  1.00 89.87           C  
ATOM    214  NZ  LYS A  30       6.616   5.554 -16.192  1.00 89.87           N1+
ATOM    215  N   VAL A  31       0.602   7.027 -12.772  1.00 86.87           N  
ATOM    216  CA  VAL A  31       0.743   6.933 -11.323  1.00 86.87           C  
ATOM    217  C   VAL A  31       1.863   5.955 -10.975  1.00 86.87           C  
ATOM    218  O   VAL A  31       1.847   4.803 -11.413  1.00 86.87           O  
ATOM    219  CB  VAL A  31      -0.577   6.493 -10.652  1.00 86.87           C  
ATOM    220  CG1 VAL A  31      -0.389   6.330  -9.145  1.00 86.87           C  
ATOM    221  CG2 VAL A  31      -1.689   7.498 -10.950  1.00 86.87           C  
ATOM    222  N   HIS A  32       2.806   6.476 -10.266  1.00 89.63           N  
ATOM    223  CA  HIS A  32       3.972   5.701  -9.858  1.00 89.63           C  
ATOM    224  C   HIS A  32       3.994   5.492  -8.348  1.00 89.63           C  
ATOM    225  O   HIS A  32       3.826   6.444  -7.583  1.00 89.63           O  
ATOM    226  CB  HIS A  32       5.260   6.391 -10.312  1.00 89.63           C  
ATOM    227  CG  HIS A  32       6.497   5.602 -10.024  1.00 89.63           C  
ATOM    228  CD2 HIS A  32       7.441   5.748  -9.064  1.00 89.63           C  
ATOM    229  ND1 HIS A  32       6.878   4.512 -10.777  1.00 89.63           N  
ATOM    230  CE1 HIS A  32       8.005   4.020 -10.291  1.00 89.63           C  
ATOM    231  NE2 HIS A  32       8.368   4.753  -9.252  1.00 89.63           N  
ATOM    232  N   ILE A  33       4.183   4.186  -7.923  1.00 85.66           N  
ATOM    233  CA  ILE A  33       4.325   3.834  -6.515  1.00 85.66           C  
ATOM    234  C   ILE A  33       5.741   3.328  -6.250  1.00 85.66           C  
ATOM    235  O   ILE A  33       6.256   2.490  -6.994  1.00 85.66           O  
ATOM    236  CB  ILE A  33       3.288   2.772  -6.089  1.00 85.66           C  
ATOM    237  CG1 ILE A  33       1.864   3.288  -6.334  1.00 85.66           C  
ATOM    238  CG2 ILE A  33       3.484   2.384  -4.620  1.00 85.66           C  
ATOM    239  CD1 ILE A  33       0.772   2.335  -5.868  1.00 85.66           C  
ATOM    240  N   ASP A  34       6.324   3.837  -5.225  1.00 87.60           N  
ATOM    241  CA  ASP A  34       7.693   3.507  -4.841  1.00 87.60           C  
ATOM    242  C   ASP A  34       7.765   3.089  -3.374  1.00 87.60           C  
ATOM    243  O   ASP A  34       7.507   3.896  -2.479  1.00 87.60           O  
ATOM    244  CB  ASP A  34       8.623   4.694  -5.096  1.00 87.60           C  
ATOM    245  CG  ASP A  34      10.087   4.360  -4.871  1.00 87.60           C  
ATOM    246  OD1 ASP A  34      10.385   3.335  -4.218  1.00 87.60           O  
ATOM    247  OD2 ASP A  34      10.951   5.128  -5.345  1.00 87.60           O1-
ATOM    248  N   LEU A  35       8.232   1.848  -3.189  1.00 82.44           N  
ATOM    249  CA  LEU A  35       8.341   1.328  -1.830  1.00 82.44           C  
ATOM    250  C   LEU A  35       9.799   1.083  -1.457  1.00 82.44           C  
ATOM    251  O   LEU A  35      10.093   0.245  -0.601  1.00 82.44           O  
ATOM    252  CB  LEU A  35       7.540   0.031  -1.687  1.00 82.44           C  
ATOM    253  CG  LEU A  35       6.025   0.147  -1.861  1.00 82.44           C  
ATOM    254  CD1 LEU A  35       5.385  -1.237  -1.866  1.00 82.44           C  
ATOM    255  CD2 LEU A  35       5.425   1.015  -0.760  1.00 82.44           C  
ATOM    256  N   THR A  36      10.703   1.568  -2.192  1.00 84.96           N  
ATOM    257  CA  THR A  36      12.128   1.307  -2.021  1.00 84.96           C  
ATOM    258  C   THR A  36      12.544   1.511  -0.567  1.00 84.96           C  
ATOM    259  O   THR A  36      13.412   0.799  -0.058  1.00 84.96           O  
ATOM    260  CB  THR A  36      12.976   2.213  -2.932  1.00 84.96           C  
ATOM    261  CG2 THR A  36      14.461   1.892  -2.800  1.00 84.96           C  
ATOM    262  OG1 THR A  36      12.575   2.021  -4.294  1.00 84.96           O  
ATOM    263  N   ASN A  37      11.778   2.329   0.200  1.00 80.46           N  
ATOM    264  CA  ASN A  37      12.167   2.591   1.582  1.00 80.46           C  
ATOM    265  C   ASN A  37      11.333   1.775   2.565  1.00 80.46           C  
ATOM    266  O   ASN A  37      11.313   2.069   3.762  1.00 80.46           O  
ATOM    267  CB  ASN A  37      12.052   4.084   1.898  1.00 80.46           C  
ATOM    268  CG  ASN A  37      13.071   4.921   1.149  1.00 80.46           C  
ATOM    269  ND2 ASN A  37      12.685   6.135   0.780  1.00 80.46           N  
ATOM    270  OD1 ASN A  37      14.196   4.478   0.904  1.00 80.46           O  
ATOM    271  N   ASN A  38      10.551   0.825   2.061  1.00 76.32           N  
ATOM    272  CA  ASN A  38       9.814  -0.102   2.914  1.00 76.32           C  
ATOM    273  C   ASN A  38      10.740  -1.141   3.541  1.00 76.32           C  
ATOM    274  O   ASN A  38      11.405  -1.896   2.830  1.00 76.32           O  
ATOM    275  CB  ASN A  38       8.700  -0.790   2.124  1.00 76.32           C  
ATOM    276  CG  ASN A  38       7.804  -1.644   2.999  1.00 76.32           C  
ATOM    277  ND2 ASN A  38       6.682  -2.088   2.445  1.00 76.32           N  
ATOM    278  OD1 ASN A  38       8.117  -1.900   4.164  1.00 76.32           O  
ATOM    279  N   PRO A  39      10.925  -1.099   4.884  1.00 69.98           N  
ATOM    280  CA  PRO A  39      11.860  -1.975   5.593  1.00 69.98           C  
ATOM    281  C   PRO A  39      11.510  -3.455   5.444  1.00 69.98           C  
ATOM    282  O   PRO A  39      12.366  -4.319   5.655  1.00 69.98           O  
ATOM    283  CB  PRO A  39      11.727  -1.527   7.050  1.00 69.98           C  
ATOM    284  CG  PRO A  39      10.405  -0.833   7.119  1.00 69.98           C  
ATOM    285  CD  PRO A  39      10.081  -0.289   5.757  1.00 69.98           C  
ATOM    286  N   GLN A  40      10.248  -3.576   4.904  1.00 74.32           N  
ATOM    287  CA  GLN A  40       9.819  -4.970   4.843  1.00 74.32           C  
ATOM    288  C   GLN A  40      10.222  -5.611   3.517  1.00 74.32           C  
ATOM    289  O   GLN A  40       9.736  -5.213   2.456  1.00 74.32           O  
ATOM    290  CB  GLN A  40       8.306  -5.075   5.038  1.00 74.32           C  
ATOM    291  CG  GLN A  40       7.833  -4.641   6.418  1.00 74.32           C  
ATOM    292  CD  GLN A  40       6.331  -4.760   6.588  1.00 74.32           C  
ATOM    293  NE2 GLN A  40       5.764  -3.934   7.462  1.00 74.32           N  
ATOM    294  OE1 GLN A  40       5.682  -5.588   5.939  1.00 74.32           O  
ATOM    295  N   GLN A  41      11.349  -6.373   3.437  1.00 70.02           N  
ATOM    296  CA  GLN A  41      12.008  -6.939   2.264  1.00 70.02           C  
ATOM    297  C   GLN A  41      11.248  -8.154   1.739  1.00 70.02           C  
ATOM    298  O   GLN A  41      11.405  -8.538   0.579  1.00 70.02           O  
ATOM    299  CB  GLN A  41      13.451  -7.324   2.592  1.00 70.02           C  
ATOM    300  CG  GLN A  41      14.371  -6.131   2.814  1.00 70.02           C  
ATOM    301  CD  GLN A  41      15.834  -6.523   2.891  1.00 70.02           C  
ATOM    302  NE2 GLN A  41      16.708  -5.531   3.023  1.00 70.02           N  
ATOM    303  OE1 GLN A  41      16.176  -7.709   2.833  1.00 70.02           O  
ATOM    304  N   ASN A  42      10.184  -8.597   2.392  1.00 82.91           N  
ATOM    305  CA  ASN A  42       9.517  -9.798   1.901  1.00 82.91           C  
ATOM    306  C   ASN A  42       8.092  -9.501   1.446  1.00 82.91           C  
ATOM    307  O   ASN A  42       7.181 -10.297   1.682  1.00 82.91           O  
ATOM    308  CB  ASN A  42       9.515 -10.888   2.975  1.00 82.91           C  
ATOM    309  CG  ASN A  42       9.335 -12.278   2.397  1.00 82.91           C  
ATOM    310  ND2 ASN A  42       8.849 -13.202   3.216  1.00 82.91           N  
ATOM    311  OD1 ASN A  42       9.630 -12.518   1.223  1.00 82.91           O  
ATOM    312  N   GLN A  43       7.894  -8.373   0.728  1.00 85.20           N  
ATOM    313  CA  GLN A  43       6.522  -8.029   0.370  1.00 85.20           C  
ATOM    314  C   GLN A  43       6.370  -7.870  -1.140  1.00 85.20           C  
ATOM    315  O   GLN A  43       7.318  -7.481  -1.826  1.00 85.20           O  
ATOM    316  CB  GLN A  43       6.087  -6.747   1.080  1.00 85.20           C  
ATOM    317  CG  GLN A  43       5.988  -6.884   2.593  1.00 85.20           C  
ATOM    318  CD  GLN A  43       5.521  -5.607   3.269  1.00 85.20           C  
ATOM    319  NE2 GLN A  43       4.716  -5.752   4.316  1.00 85.20           N  
ATOM    320  OE1 GLN A  43       5.881  -4.501   2.853  1.00 85.20           O  
ATOM    321  N   GLY A  44       5.352  -8.550  -1.718  1.00 87.74           N  
ATOM    322  CA  GLY A  44       4.808  -8.172  -3.013  1.00 87.74           C  
ATOM    323  C   GLY A  44       3.653  -7.195  -2.913  1.00 87.74           C  
ATOM    324  O   GLY A  44       3.128  -6.956  -1.824  1.00 87.74           O  
ATOM    325  N   PHE A  45       3.560  -6.413  -3.948  1.00 89.11           N  
ATOM    326  CA  PHE A  45       2.399  -5.533  -3.873  1.00 89.11           C  
ATOM    327  C   PHE A  45       1.707  -5.432  -5.226  1.00 89.11           C  
ATOM    328  O   PHE A  45       2.270  -5.832  -6.248  1.00 89.11           O  
ATOM    329  CB  PHE A  45       2.811  -4.140  -3.388  1.00 89.11           C  
ATOM    330  CG  PHE A  45       3.668  -3.384  -4.367  1.00 89.11           C  
ATOM    331  CD1 PHE A  45       5.039  -3.599  -4.421  1.00 89.11           C  
ATOM    332  CD2 PHE A  45       3.101  -2.459  -5.235  1.00 89.11           C  
ATOM    333  CE1 PHE A  45       5.835  -2.901  -5.327  1.00 89.11           C  
ATOM    334  CE2 PHE A  45       3.890  -1.759  -6.142  1.00 89.11           C  
ATOM    335  CZ  PHE A  45       5.257  -1.981  -6.187  1.00 89.11           C  
ATOM    336  N   LYS A  46       0.444  -5.108  -5.174  1.00 89.85           N  
ATOM    337  CA  LYS A  46      -0.436  -4.914  -6.322  1.00 89.85           C  
ATOM    338  C   LYS A  46      -1.150  -3.567  -6.245  1.00 89.85           C  
ATOM    339  O   LYS A  46      -1.577  -3.146  -5.169  1.00 89.85           O  
ATOM    340  CB  LYS A  46      -1.460  -6.046  -6.411  1.00 89.85           C  
ATOM    341  CG  LYS A  46      -2.473  -5.876  -7.533  1.00 89.85           C  
ATOM    342  CD  LYS A  46      -3.544  -6.960  -7.488  1.00 89.85           C  
ATOM    343  CE  LYS A  46      -4.605  -6.744  -8.559  1.00 89.85           C  
ATOM    344  NZ  LYS A  46      -5.682  -7.777  -8.488  1.00 89.85           N1+
ATOM    345  N   ILE A  47      -1.137  -2.837  -7.357  1.00 90.19           N  
ATOM    346  CA  ILE A  47      -1.904  -1.602  -7.475  1.00 90.19           C  
ATOM    347  C   ILE A  47      -2.908  -1.724  -8.619  1.00 90.19           C  
ATOM    348  O   ILE A  47      -2.576  -2.234  -9.692  1.00 90.19           O  
ATOM    349  CB  ILE A  47      -0.983  -0.383  -7.698  1.00 90.19           C  
ATOM    350  CG1 ILE A  47      -1.799   0.914  -7.678  1.00 90.19           C  
ATOM    351  CG2 ILE A  47      -0.210  -0.523  -9.012  1.00 90.19           C  
ATOM    352  CD1 ILE A  47      -0.956   2.175  -7.537  1.00 90.19           C  
ATOM    353  N   MET A  48      -4.064  -1.245  -8.275  1.00 93.34           N  
ATOM    354  CA  MET A  48      -5.136  -1.349  -9.260  1.00 93.34           C  
ATOM    355  C   MET A  48      -5.871  -0.022  -9.409  1.00 93.34           C  
ATOM    356  O   MET A  48      -6.133   0.663  -8.418  1.00 93.34           O  
ATOM    357  CB  MET A  48      -6.122  -2.452  -8.868  1.00 93.34           C  
ATOM    358  CG  MET A  48      -5.518  -3.846  -8.878  1.00 93.34           C  
ATOM    359  SD  MET A  48      -6.728  -5.139  -8.397  1.00 93.34           S  
ATOM    360  CE  MET A  48      -7.119  -4.600  -6.709  1.00 93.34           C  
ATOM    361  N   LEU A  49      -6.085   0.365 -10.671  1.00 92.47           N  
ATOM    362  CA  LEU A  49      -7.038   1.429 -10.970  1.00 92.47           C  
ATOM    363  C   LEU A  49      -8.468   0.901 -10.941  1.00 92.47           C  
ATOM    364  O   LEU A  49      -8.867   0.131 -11.818  1.00 92.47           O  
ATOM    365  CB  LEU A  49      -6.737   2.050 -12.335  1.00 92.47           C  
ATOM    366  CG  LEU A  49      -7.638   3.209 -12.767  1.00 92.47           C  
ATOM    367  CD1 LEU A  49      -7.561   4.345 -11.752  1.00 92.47           C  
ATOM    368  CD2 LEU A  49      -7.251   3.699 -14.158  1.00 92.47           C  
ATOM    369  N   LEU A  50      -9.182   1.473  -9.998  1.00 90.17           N  
ATOM    370  CA  LEU A  50     -10.530   1.003  -9.699  1.00 90.17           C  
ATOM    371  C   LEU A  50     -11.524   1.503 -10.741  1.00 90.17           C  
ATOM    372  O   LEU A  50     -11.370   2.605 -11.274  1.00 90.17           O  
ATOM    373  CB  LEU A  50     -10.961   1.463  -8.304  1.00 90.17           C  
ATOM    374  CG  LEU A  50     -10.161   0.900  -7.127  1.00 90.17           C  
ATOM    375  CD1 LEU A  50     -10.687   1.463  -5.811  1.00 90.17           C  
ATOM    376  CD2 LEU A  50     -10.216  -0.623  -7.123  1.00 90.17           C  
ATOM    377  N   ASP A  51     -11.917   0.717 -11.679  1.00 87.68           N  
ATOM    378  CA  ASP A  51     -12.957   0.935 -12.680  1.00 87.68           C  
ATOM    379  C   ASP A  51     -12.524   0.405 -14.045  1.00 87.68           C  
ATOM    380  O   ASP A  51     -13.365   0.078 -14.885  1.00 87.68           O  
ATOM    381  CB  ASP A  51     -13.303   2.422 -12.778  1.00 87.68           C  
ATOM    382  CG  ASP A  51     -14.026   2.945 -11.550  1.00 87.68           C  
ATOM    383  OD1 ASP A  51     -14.628   2.140 -10.808  1.00 87.68           O  
ATOM    384  OD2 ASP A  51     -13.995   4.174 -11.323  1.00 87.68           O1-
ATOM    385  N   THR A  52     -11.200   0.310 -14.268  1.00 84.98           N  
ATOM    386  CA  THR A  52     -10.746  -0.098 -15.593  1.00 84.98           C  
ATOM    387  C   THR A  52     -10.138  -1.497 -15.549  1.00 84.98           C  
ATOM    388  O   THR A  52     -10.087  -2.189 -16.569  1.00 84.98           O  
ATOM    389  CB  THR A  52      -9.716   0.895 -16.162  1.00 84.98           C  
ATOM    390  CG2 THR A  52     -10.292   2.307 -16.228  1.00 84.98           C  
ATOM    391  OG1 THR A  52      -8.555   0.903 -15.323  1.00 84.98           O  
ATOM    392  N   GLY A  53      -9.658  -1.906 -14.363  1.00 82.68           N  
ATOM    393  CA  GLY A  53      -8.950  -3.166 -14.209  1.00 82.68           C  
ATOM    394  C   GLY A  53      -7.459  -3.047 -14.458  1.00 82.68           C  
ATOM    395  O   GLY A  53      -6.732  -4.041 -14.392  1.00 82.68           O  
ATOM    396  N   TYR A  54      -6.998  -1.782 -14.863  1.00 88.80           N  
ATOM    397  CA  TYR A  54      -5.556  -1.607 -14.985  1.00 88.80           C  
ATOM    398  C   TYR A  54      -4.853  -1.936 -13.672  1.00 88.80           C  
ATOM    399  O   TYR A  54      -5.251  -1.453 -12.610  1.00 88.80           O  
ATOM    400  CB  TYR A  54      -5.222  -0.173 -15.410  1.00 88.80           C  
ATOM    401  CG  TYR A  54      -5.593   0.138 -16.839  1.00 88.80           C  
ATOM    402  CD1 TYR A  54      -4.877  -0.408 -17.900  1.00 88.80           C  
ATOM    403  CD2 TYR A  54      -6.662   0.980 -17.130  1.00 88.80           C  
ATOM    404  CE1 TYR A  54      -5.214  -0.122 -19.219  1.00 88.80           C  
ATOM    405  CE2 TYR A  54      -7.009   1.273 -18.446  1.00 88.80           C  
ATOM    406  CZ  TYR A  54      -6.280   0.717 -19.482  1.00 88.80           C  
ATOM    407  OH  TYR A  54      -6.619   1.003 -20.785  1.00 88.80           O  
ATOM    408  N   ARG A  55      -3.867  -2.845 -13.770  1.00 92.12           N  
ATOM    409  CA  ARG A  55      -3.195  -3.246 -12.538  1.00 92.12           C  
ATOM    410  C   ARG A  55      -1.711  -3.500 -12.784  1.00 92.12           C  
ATOM    411  O   ARG A  55      -1.290  -3.703 -13.924  1.00 92.12           O  
ATOM    412  CB  ARG A  55      -3.851  -4.496 -11.950  1.00 92.12           C  
ATOM    413  CG  ARG A  55      -3.754  -5.722 -12.843  1.00 92.12           C  
ATOM    414  CD  ARG A  55      -4.543  -6.895 -12.279  1.00 92.12           C  
ATOM    415  NE  ARG A  55      -4.474  -8.062 -13.155  1.00 92.12           N  
ATOM    416  CZ  ARG A  55      -5.525  -8.774 -13.553  1.00 92.12           C  
ATOM    417  NH1 ARG A  55      -6.751  -8.452 -13.160  1.00 92.12           N1+
ATOM    418  NH2 ARG A  55      -5.347  -9.818 -14.350  1.00 92.12           N  
ATOM    419  N   CYS A  56      -1.044  -3.293 -11.771  1.00 90.60           N  
ATOM    420  CA  CYS A  56       0.374  -3.633 -11.724  1.00 90.60           C  
ATOM    421  C   CYS A  56       0.681  -4.530 -10.531  1.00 90.60           C  
ATOM    422  O   CYS A  56       0.350  -4.193  -9.394  1.00 90.60           O  
ATOM    423  CB  CYS A  56       1.226  -2.367 -11.656  1.00 90.60           C  
ATOM    424  SG  CYS A  56       3.004  -2.687 -11.627  1.00 90.60           S  
ATOM    425  N   LEU A  57       1.246  -5.711 -10.863  1.00 89.75           N  
ATOM    426  CA  LEU A  57       1.746  -6.639  -9.856  1.00 89.75           C  
ATOM    427  C   LEU A  57       3.269  -6.681  -9.862  1.00 89.75           C  
ATOM    428  O   LEU A  57       3.883  -6.951 -10.897  1.00 89.75           O  
ATOM    429  CB  LEU A  57       1.184  -8.044 -10.096  1.00 89.75           C  
ATOM    430  CG  LEU A  57       1.561  -9.110  -9.067  1.00 89.75           C  
ATOM    431  CD1 LEU A  57       0.903  -8.807  -7.724  1.00 89.75           C  
ATOM    432  CD2 LEU A  57       1.163 -10.496  -9.562  1.00 89.75           C  
ATOM    433  N   SER A  58       3.856  -6.315  -8.665  1.00 88.03           N  
ATOM    434  CA  SER A  58       5.310  -6.214  -8.709  1.00 88.03           C  
ATOM    435  C   SER A  58       5.942  -6.777  -7.441  1.00 88.03           C  
ATOM    436  O   SER A  58       5.398  -6.617  -6.346  1.00 88.03           O  
ATOM    437  CB  SER A  58       5.742  -4.760  -8.902  1.00 88.03           C  
ATOM    438  OG  SER A  58       7.155  -4.647  -8.885  1.00 88.03           O  
ATOM    439  N   ILE A  59       7.093  -7.485  -7.621  1.00 83.80           N  
ATOM    440  CA  ILE A  59       7.922  -7.902  -6.496  1.00 83.80           C  
ATOM    441  C   ILE A  59       9.067  -6.911  -6.302  1.00 83.80           C  
ATOM    442  O   ILE A  59       9.758  -6.941  -5.281  1.00 83.80           O  
ATOM    443  CB  ILE A  59       8.479  -9.329  -6.702  1.00 83.80           C  
ATOM    444  CG1 ILE A  59       9.224  -9.425  -8.039  1.00 83.80           C  
ATOM    445  CG2 ILE A  59       7.352 -10.364  -6.628  1.00 83.80           C  
ATOM    446  CD1 ILE A  59      10.065 -10.684  -8.190  1.00 83.80           C  
ATOM    447  N   LYS A  60       9.253  -6.091  -7.268  1.00 86.92           N  
ATOM    448  CA  LYS A  60      10.136  -4.941  -7.101  1.00 86.92           C  
ATOM    449  C   LYS A  60       9.455  -3.837  -6.294  1.00 86.92           C  
ATOM    450  O   LYS A  60       8.228  -3.813  -6.179  1.00 86.92           O  
ATOM    451  CB  LYS A  60      10.576  -4.398  -8.461  1.00 86.92           C  
ATOM    452  CG  LYS A  60      11.382  -5.388  -9.291  1.00 86.92           C  
ATOM    453  CD  LYS A  60      11.780  -4.796 -10.637  1.00 86.92           C  
ATOM    454  CE  LYS A  60      12.527  -5.808 -11.494  1.00 86.92           C  
ATOM    455  NZ  LYS A  60      12.826  -5.269 -12.854  1.00 86.92           N1+
ATOM    456  N   PRO A  61      10.303  -3.015  -5.656  1.00 83.59           N  
ATOM    457  CA  PRO A  61       9.703  -2.011  -4.773  1.00 83.59           C  
ATOM    458  C   PRO A  61       9.090  -0.842  -5.540  1.00 83.59           C  
ATOM    459  O   PRO A  61       8.840   0.218  -4.960  1.00 83.59           O  
ATOM    460  CB  PRO A  61      10.883  -1.544  -3.917  1.00 83.59           C  
ATOM    461  CG  PRO A  61      12.085  -1.735  -4.786  1.00 83.59           C  
ATOM    462  CD  PRO A  61      11.834  -2.901  -5.698  1.00 83.59           C  
ATOM    463  N   THR A  62       8.969  -0.987  -6.856  1.00 88.87           N  
ATOM    464  CA  THR A  62       8.344   0.085  -7.623  1.00 88.87           C  
ATOM    465  C   THR A  62       7.351  -0.482  -8.635  1.00 88.87           C  
ATOM    466  O   THR A  62       7.526  -1.599  -9.125  1.00 88.87           O  
ATOM    467  CB  THR A  62       9.398   0.935  -8.356  1.00 88.87           C  
ATOM    468  CG2 THR A  62      10.414   1.516  -7.378  1.00 88.87           C  
ATOM    469  OG1 THR A  62      10.084   0.117  -9.312  1.00 88.87           O  
ATOM    470  N   CYS A  63       6.313   0.351  -8.926  1.00 89.94           N  
ATOM    471  CA  CYS A  63       5.303  -0.018  -9.911  1.00 89.94           C  
ATOM    472  C   CYS A  63       4.601   1.218 -10.463  1.00 89.94           C  
ATOM    473  O   CYS A  63       4.447   2.216  -9.758  1.00 89.94           O  
ATOM    474  CB  CYS A  63       4.275  -0.966  -9.295  1.00 89.94           C  
ATOM    475  SG  CYS A  63       3.167  -1.724 -10.504  1.00 89.94           S  
ATOM    476  N   SER A  64       4.243   1.155 -11.838  1.00 91.36           N  
ATOM    477  CA  SER A  64       3.573   2.298 -12.449  1.00 91.36           C  
ATOM    478  C   SER A  64       2.352   1.859 -13.251  1.00 91.36           C  
ATOM    479  O   SER A  64       2.351   0.780 -13.847  1.00 91.36           O  
ATOM    480  CB  SER A  64       4.538   3.065 -13.353  1.00 91.36           C  
ATOM    481  OG  SER A  64       5.681   3.484 -12.627  1.00 91.36           O  
ATOM    482  N   ILE A  65       1.300   2.673 -13.205  1.00 91.09           N  
ATOM    483  CA  ILE A  65       0.125   2.491 -14.051  1.00 91.09           C  
ATOM    484  C   ILE A  65      -0.088   3.735 -14.911  1.00 91.09           C  
ATOM    485  O   ILE A  65      -0.195   4.847 -14.388  1.00 91.09           O  
ATOM    486  CB  ILE A  65      -1.137   2.197 -13.211  1.00 91.09           C  
ATOM    487  CG1 ILE A  65      -0.950   0.911 -12.397  1.00 91.09           C  
ATOM    488  CG2 ILE A  65      -2.374   2.102 -14.109  1.00 91.09           C  
ATOM    489  CD1 ILE A  65      -2.130   0.569 -11.498  1.00 91.09           C  
ATOM    490  N   LYS A  66      -0.047   3.522 -16.183  1.00 91.39           N  
ATOM    491  CA  LYS A  66      -0.375   4.566 -17.148  1.00 91.39           C  
ATOM    492  C   LYS A  66      -1.786   4.382 -17.698  1.00 91.39           C  
ATOM    493  O   LYS A  66      -2.163   3.279 -18.100  1.00 91.39           O  
ATOM    494  CB  LYS A  66       0.638   4.577 -18.294  1.00 91.39           C  
ATOM    495  CG  LYS A  66       0.454   5.729 -19.272  1.00 91.39           C  
ATOM    496  CD  LYS A  66       1.516   5.709 -20.363  1.00 91.39           C  
ATOM    497  CE  LYS A  66       1.328   6.854 -21.348  1.00 91.39           C  
ATOM    498  NZ  LYS A  66       2.384   6.856 -22.405  1.00 91.39           N1+
ATOM    499  N   PHE A  67      -2.541   5.484 -17.618  1.00 89.87           N  
ATOM    500  CA  PHE A  67      -3.885   5.355 -18.170  1.00 89.87           C  
ATOM    501  C   PHE A  67      -4.326   6.656 -18.827  1.00 89.87           C  
ATOM    502  O   PHE A  67      -3.657   7.683 -18.695  1.00 89.87           O  
ATOM    503  CB  PHE A  67      -4.880   4.954 -17.076  1.00 89.87           C  
ATOM    504  CG  PHE A  67      -5.021   5.976 -15.980  1.00 89.87           C  
ATOM    505  CD1 PHE A  67      -4.107   6.028 -14.936  1.00 89.87           C  
ATOM    506  CD2 PHE A  67      -6.071   6.887 -15.996  1.00 89.87           C  
ATOM    507  CE1 PHE A  67      -4.237   6.973 -13.921  1.00 89.87           C  
ATOM    508  CE2 PHE A  67      -6.205   7.835 -14.985  1.00 89.87           C  
ATOM    509  CZ  PHE A  67      -5.288   7.875 -13.948  1.00 89.87           C  
ATOM    510  N   TYR A  68      -5.503   6.597 -19.614  1.00 88.61           N  
ATOM    511  CA  TYR A  68      -6.064   7.726 -20.348  1.00 88.61           C  
ATOM    512  C   TYR A  68      -7.353   8.213 -19.699  1.00 88.61           C  
ATOM    513  O   TYR A  68      -8.421   7.636 -19.916  1.00 88.61           O  
ATOM    514  CB  TYR A  68      -6.327   7.340 -21.807  1.00 88.61           C  
ATOM    515  CG  TYR A  68      -5.095   6.871 -22.543  1.00 88.61           C  
ATOM    516  CD1 TYR A  68      -4.349   7.750 -23.325  1.00 88.61           C  
ATOM    517  CD2 TYR A  68      -4.674   5.547 -22.458  1.00 88.61           C  
ATOM    518  CE1 TYR A  68      -3.215   7.322 -24.005  1.00 88.61           C  
ATOM    519  CE2 TYR A  68      -3.542   5.108 -23.136  1.00 88.61           C  
ATOM    520  CZ  TYR A  68      -2.819   6.001 -23.905  1.00 88.61           C  
ATOM    521  OH  TYR A  68      -1.696   5.572 -24.577  1.00 88.61           O  
ATOM    522  N   PRO A  69      -7.286   9.351 -18.957  1.00 82.73           N  
ATOM    523  CA  PRO A  69      -8.502   9.824 -18.292  1.00 82.73           C  
ATOM    524  C   PRO A  69      -9.617  10.173 -19.276  1.00 82.73           C  
ATOM    525  O   PRO A  69      -9.350  10.725 -20.346  1.00 82.73           O  
ATOM    526  CB  PRO A  69      -8.030  11.070 -17.538  1.00 82.73           C  
ATOM    527  CG  PRO A  69      -6.725  11.429 -18.171  1.00 82.73           C  
ATOM    528  CD  PRO A  69      -6.195  10.219 -18.887  1.00 82.73           C  
ATOM    529  N   LYS A  70     -10.846   9.741 -19.009  1.00 83.93           N  
ATOM    530  CA  LYS A  70     -12.000  10.080 -19.837  1.00 83.93           C  
ATOM    531  C   LYS A  70     -12.303  11.574 -19.772  1.00 83.93           C  
ATOM    532  O   LYS A  70     -12.614  12.194 -20.791  1.00 83.93           O  
ATOM    533  CB  LYS A  70     -13.228   9.277 -19.404  1.00 83.93           C  
ATOM    534  CG  LYS A  70     -13.155   7.798 -19.756  1.00 83.93           C  
ATOM    535  CD  LYS A  70     -14.447   7.075 -19.399  1.00 83.93           C  
ATOM    536  CE  LYS A  70     -14.353   5.583 -19.689  1.00 83.93           C  
ATOM    537  NZ  LYS A  70     -15.620   4.870 -19.346  1.00 83.93           N1+
ATOM    538  N   ASN A  71     -12.157  12.031 -18.564  1.00 85.52           N  
ATOM    539  CA  ASN A  71     -12.316  13.451 -18.267  1.00 85.52           C  
ATOM    540  C   ASN A  71     -11.196  13.964 -17.366  1.00 85.52           C  
ATOM    541  O   ASN A  71     -10.987  13.444 -16.270  1.00 85.52           O  
ATOM    542  CB  ASN A  71     -13.678  13.713 -17.621  1.00 85.52           C  
ATOM    543  CG  ASN A  71     -14.836  13.352 -18.530  1.00 85.52           C  
ATOM    544  ND2 ASN A  71     -15.825  12.656 -17.983  1.00 85.52           N  
ATOM    545  OD1 ASN A  71     -14.841  13.694 -19.716  1.00 85.52           O  
ATOM    546  N   TRP A  72     -10.544  15.082 -17.897  1.00 85.25           N  
ATOM    547  CA  TRP A  72      -9.548  15.678 -17.013  1.00 85.25           C  
ATOM    548  C   TRP A  72     -10.206  16.267 -15.770  1.00 85.25           C  
ATOM    549  O   TRP A  72     -11.266  16.893 -15.858  1.00 85.25           O  
ATOM    550  CB  TRP A  72      -8.755  16.762 -17.749  1.00 85.25           C  
ATOM    551  CG  TRP A  72      -7.879  16.236 -18.846  1.00 85.25           C  
ATOM    552  CD1 TRP A  72      -8.044  16.418 -20.192  1.00 85.25           C  
ATOM    553  CD2 TRP A  72      -6.703  15.436 -18.691  1.00 85.25           C  
ATOM    554  CE2 TRP A  72      -6.204  15.170 -19.985  1.00 85.25           C  
ATOM    555  CE3 TRP A  72      -6.021  14.919 -17.582  1.00 85.25           C  
ATOM    556  NE1 TRP A  72      -7.040  15.780 -20.882  1.00 85.25           N  
ATOM    557  CZ2 TRP A  72      -5.053  14.408 -20.201  1.00 85.25           C  
ATOM    558  CZ3 TRP A  72      -4.876  14.161 -17.798  1.00 85.25           C  
ATOM    559  CH2 TRP A  72      -4.405  13.915 -19.098  1.00 85.25           C  
ATOM    560  N   GLY A  73      -9.687  15.960 -14.604  1.00 83.78           N  
ATOM    561  CA  GLY A  73     -10.194  16.481 -13.345  1.00 83.78           C  
ATOM    562  C   GLY A  73     -11.054  15.485 -12.590  1.00 83.78           C  
ATOM    563  O   GLY A  73     -11.435  15.730 -11.443  1.00 83.78           O  
ATOM    564  N   GLN A  74     -11.366  14.392 -13.368  1.00 86.80           N  
ATOM    565  CA  GLN A  74     -12.151  13.343 -12.727  1.00 86.80           C  
ATOM    566  C   GLN A  74     -11.323  12.591 -11.689  1.00 86.80           C  
ATOM    567  O   GLN A  74     -10.114  12.423 -11.856  1.00 86.80           O  
ATOM    568  CB  GLN A  74     -12.696  12.367 -13.770  1.00 86.80           C  
ATOM    569  CG  GLN A  74     -13.447  11.184 -13.173  1.00 86.80           C  
ATOM    570  CD  GLN A  74     -13.925  10.201 -14.225  1.00 86.80           C  
ATOM    571  NE2 GLN A  74     -14.666   9.186 -13.795  1.00 86.80           N  
ATOM    572  OE1 GLN A  74     -13.631  10.353 -15.415  1.00 86.80           O  
ATOM    573  N   ARG A  75     -12.033  12.218 -10.587  1.00 89.84           N  
ATOM    574  CA  ARG A  75     -11.390  11.432  -9.538  1.00 89.84           C  
ATOM    575  C   ARG A  75     -11.281   9.966  -9.941  1.00 89.84           C  
ATOM    576  O   ARG A  75     -12.234   9.389 -10.471  1.00 89.84           O  
ATOM    577  CB  ARG A  75     -12.161  11.559  -8.222  1.00 89.84           C  
ATOM    578  CG  ARG A  75     -12.146  12.959  -7.632  1.00 89.84           C  
ATOM    579  CD  ARG A  75     -12.933  13.031  -6.330  1.00 89.84           C  
ATOM    580  NE  ARG A  75     -12.929  14.380  -5.771  1.00 89.84           N  
ATOM    581  CZ  ARG A  75     -13.791  14.826  -4.862  1.00 89.84           C  
ATOM    582  NH1 ARG A  75     -14.747  14.035  -4.389  1.00 89.84           N1+
ATOM    583  NH2 ARG A  75     -13.697  16.072  -4.423  1.00 89.84           N  
ATOM    584  N   VAL A  76     -10.082   9.407  -9.884  1.00 89.68           N  
ATOM    585  CA  VAL A  76      -9.881   7.978 -10.101  1.00 89.68           C  
ATOM    586  C   VAL A  76      -9.350   7.330  -8.825  1.00 89.68           C  
ATOM    587  O   VAL A  76      -8.655   7.977  -8.036  1.00 89.68           O  
ATOM    588  CB  VAL A  76      -8.913   7.712 -11.277  1.00 89.68           C  
ATOM    589  CG1 VAL A  76      -9.510   8.212 -12.591  1.00 89.68           C  
ATOM    590  CG2 VAL A  76      -7.562   8.375 -11.013  1.00 89.68           C  
ATOM    591  N   TYR A  77      -9.769   6.167  -8.601  1.00 91.96           N  
ATOM    592  CA  TYR A  77      -9.448   5.494  -7.347  1.00 91.96           C  
ATOM    593  C   TYR A  77      -8.518   4.311  -7.586  1.00 91.96           C  
ATOM    594  O   TYR A  77      -8.686   3.566  -8.554  1.00 91.96           O  
ATOM    595  CB  TYR A  77     -10.726   5.021  -6.648  1.00 91.96           C  
ATOM    596  CG  TYR A  77     -11.631   6.147  -6.211  1.00 91.96           C  
ATOM    597  CD1 TYR A  77     -11.511   6.712  -4.943  1.00 91.96           C  
ATOM    598  CD2 TYR A  77     -12.609   6.648  -7.064  1.00 91.96           C  
ATOM    599  CE1 TYR A  77     -12.343   7.748  -4.535  1.00 91.96           C  
ATOM    600  CE2 TYR A  77     -13.447   7.684  -6.667  1.00 91.96           C  
ATOM    601  CZ  TYR A  77     -13.307   8.228  -5.403  1.00 91.96           C  
ATOM    602  OH  TYR A  77     -14.135   9.253  -5.004  1.00 91.96           O  
ATOM    603  N   PHE A  78      -7.548   4.157  -6.743  1.00 91.83           N  
ATOM    604  CA  PHE A  78      -6.585   3.063  -6.775  1.00 91.83           C  
ATOM    605  C   PHE A  78      -6.683   2.217  -5.512  1.00 91.83           C  
ATOM    606  O   PHE A  78      -6.987   2.733  -4.434  1.00 91.83           O  
ATOM    607  CB  PHE A  78      -5.161   3.604  -6.935  1.00 91.83           C  
ATOM    608  CG  PHE A  78      -4.873   4.163  -8.302  1.00 91.83           C  
ATOM    609  CD1 PHE A  78      -4.237   3.390  -9.265  1.00 91.83           C  
ATOM    610  CD2 PHE A  78      -5.239   5.464  -8.623  1.00 91.83           C  
ATOM    611  CE1 PHE A  78      -3.970   3.905 -10.531  1.00 91.83           C  
ATOM    612  CE2 PHE A  78      -4.975   5.986  -9.888  1.00 91.83           C  
ATOM    613  CZ  PHE A  78      -4.340   5.204 -10.840  1.00 91.83           C  
ATOM    614  N   LYS A  79      -6.628   0.925  -5.791  1.00 91.82           N  
ATOM    615  CA  LYS A  79      -6.464  -0.012  -4.683  1.00 91.82           C  
ATOM    616  C   LYS A  79      -5.040  -0.556  -4.629  1.00 91.82           C  
ATOM    617  O   LYS A  79      -4.507  -1.019  -5.640  1.00 91.82           O  
ATOM    618  CB  LYS A  79      -7.461  -1.167  -4.804  1.00 91.82           C  
ATOM    619  CG  LYS A  79      -7.442  -2.127  -3.623  1.00 91.82           C  
ATOM    620  CD  LYS A  79      -8.467  -3.240  -3.792  1.00 91.82           C  
ATOM    621  CE  LYS A  79      -8.410  -4.234  -2.639  1.00 91.82           C  
ATOM    622  NZ  LYS A  79      -9.439  -5.307  -2.781  1.00 91.82           N1+
ATOM    623  N   TYR A  80      -4.502  -0.452  -3.438  1.00 88.63           N  
ATOM    624  CA  TYR A  80      -3.157  -0.912  -3.108  1.00 88.63           C  
ATOM    625  C   TYR A  80      -3.205  -2.059  -2.105  1.00 88.63           C  
ATOM    626  O   TYR A  80      -3.798  -1.930  -1.032  1.00 88.63           O  
ATOM    627  CB  TYR A  80      -2.318   0.239  -2.545  1.00 88.63           C  
ATOM    628  CG  TYR A  80      -1.072  -0.215  -1.825  1.00 88.63           C  
ATOM    629  CD1 TYR A  80      -1.011  -0.222  -0.433  1.00 88.63           C  
ATOM    630  CD2 TYR A  80       0.048  -0.636  -2.534  1.00 88.63           C  
ATOM    631  CE1 TYR A  80       0.136  -0.638   0.235  1.00 88.63           C  
ATOM    632  CE2 TYR A  80       1.200  -1.053  -1.877  1.00 88.63           C  
ATOM    633  CZ  TYR A  80       1.235  -1.051  -0.494  1.00 88.63           C  
ATOM    634  OH  TYR A  80       2.373  -1.464   0.162  1.00 88.63           O  
ATOM    635  N   VAL A  81      -2.545  -3.199  -2.483  1.00 90.33           N  
ATOM    636  CA  VAL A  81      -2.536  -4.363  -1.603  1.00 90.33           C  
ATOM    637  C   VAL A  81      -1.100  -4.837  -1.387  1.00 90.33           C  
ATOM    638  O   VAL A  81      -0.347  -5.013  -2.348  1.00 90.33           O  
ATOM    639  CB  VAL A  81      -3.396  -5.513  -2.172  1.00 90.33           C  
ATOM    640  CG1 VAL A  81      -3.323  -6.742  -1.268  1.00 90.33           C  
ATOM    641  CG2 VAL A  81      -4.844  -5.059  -2.346  1.00 90.33           C  
ATOM    642  N   LEU A  82      -0.784  -4.977  -0.136  1.00 90.19           N  
ATOM    643  CA  LEU A  82       0.493  -5.574   0.238  1.00 90.19           C  
ATOM    644  C   LEU A  82       0.313  -7.034   0.640  1.00 90.19           C  
ATOM    645  O   LEU A  82      -0.634  -7.374   1.353  1.00 90.19           O  
ATOM    646  CB  LEU A  82       1.135  -4.791   1.386  1.00 90.19           C  
ATOM    647  CG  LEU A  82       1.671  -3.401   1.044  1.00 90.19           C  
ATOM    648  CD1 LEU A  82       2.122  -2.680   2.309  1.00 90.19           C  
ATOM    649  CD2 LEU A  82       2.816  -3.500   0.042  1.00 90.19           C  
ATOM    650  N   TRP A  83       1.206  -7.869   0.143  1.00 89.74           N  
ATOM    651  CA  TRP A  83       1.134  -9.270   0.547  1.00 89.74           C  
ATOM    652  C   TRP A  83       2.529  -9.839   0.788  1.00 89.74           C  
ATOM    653  O   TRP A  83       3.528  -9.246   0.373  1.00 89.74           O  
ATOM    654  CB  TRP A  83       0.407 -10.100  -0.515  1.00 89.74           C  
ATOM    655  CG  TRP A  83       0.971  -9.950  -1.896  1.00 89.74           C  
ATOM    656  CD1 TRP A  83       0.635  -9.004  -2.825  1.00 89.74           C  
ATOM    657  CD2 TRP A  83       1.966 -10.776  -2.506  1.00 89.74           C  
ATOM    658  CE2 TRP A  83       2.187 -10.272  -3.807  1.00 89.74           C  
ATOM    659  CE3 TRP A  83       2.694 -11.896  -2.079  1.00 89.74           C  
ATOM    660  NE1 TRP A  83       1.364  -9.193  -3.976  1.00 89.74           N  
ATOM    661  CZ2 TRP A  83       3.108 -10.850  -4.685  1.00 89.74           C  
ATOM    662  CZ3 TRP A  83       3.609 -12.469  -2.955  1.00 89.74           C  
ATOM    663  CH2 TRP A  83       3.806 -11.943  -4.242  1.00 89.74           C  
ATOM    664  N   ASP A  84       2.591 -10.942   1.545  1.00 90.48           N  
ATOM    665  CA  ASP A  84       3.839 -11.658   1.789  1.00 90.48           C  
ATOM    666  C   ASP A  84       4.252 -12.476   0.567  1.00 90.48           C  
ATOM    667  O   ASP A  84       3.453 -13.249   0.034  1.00 90.48           O  
ATOM    668  CB  ASP A  84       3.705 -12.569   3.011  1.00 90.48           C  
ATOM    669  CG  ASP A  84       5.019 -13.207   3.423  1.00 90.48           C  
ATOM    670  OD1 ASP A  84       5.403 -14.244   2.839  1.00 90.48           O  
ATOM    671  OD2 ASP A  84       5.677 -12.670   4.340  1.00 90.48           O1-
ATOM    672  N   ARG A  85       5.461 -12.445   0.138  1.00 84.61           N  
ATOM    673  CA  ARG A  85       5.943 -13.107  -1.070  1.00 84.61           C  
ATOM    674  C   ARG A  85       6.064 -14.612  -0.860  1.00 84.61           C  
ATOM    675  O   ARG A  85       5.898 -15.390  -1.800  1.00 84.61           O  
ATOM    676  CB  ARG A  85       7.293 -12.526  -1.498  1.00 84.61           C  
ATOM    677  CG  ARG A  85       7.201 -11.140  -2.114  1.00 84.61           C  
ATOM    678  CD  ARG A  85       8.571 -10.600  -2.498  1.00 84.61           C  
ATOM    679  NE  ARG A  85       9.005 -11.106  -3.797  1.00 84.61           N  
ATOM    680  CZ  ARG A  85      10.182 -10.844  -4.358  1.00 84.61           C  
ATOM    681  NH1 ARG A  85      11.071 -10.072  -3.742  1.00 84.61           N1+
ATOM    682  NH2 ARG A  85      10.475 -11.357  -5.544  1.00 84.61           N  
ATOM    683  N   GLN A  86       6.312 -14.999   0.371  1.00 88.38           N  
ATOM    684  CA  GLN A  86       6.556 -16.416   0.620  1.00 88.38           C  
ATOM    685  C   GLN A  86       5.251 -17.158   0.895  1.00 88.38           C  
ATOM    686  O   GLN A  86       5.007 -18.226   0.329  1.00 88.38           O  
ATOM    687  CB  GLN A  86       7.519 -16.597   1.794  1.00 88.38           C  
ATOM    688  CG  GLN A  86       8.955 -16.196   1.478  1.00 88.38           C  
ATOM    689  CD  GLN A  86       9.890 -16.385   2.658  1.00 88.38           C  
ATOM    690  NE2 GLN A  86      11.159 -16.040   2.469  1.00 88.38           N  
ATOM    691  OE1 GLN A  86       9.474 -16.835   3.731  1.00 88.38           O  
ATOM    692  N   THR A  87       4.418 -16.454   1.680  1.00 91.90           N  
ATOM    693  CA  THR A  87       3.212 -17.146   2.118  1.00 91.90           C  
ATOM    694  C   THR A  87       2.009 -16.716   1.285  1.00 91.90           C  
ATOM    695  O   THR A  87       0.951 -17.347   1.340  1.00 91.90           O  
ATOM    696  CB  THR A  87       2.928 -16.883   3.610  1.00 91.90           C  
ATOM    697  CG2 THR A  87       4.098 -17.331   4.480  1.00 91.90           C  
ATOM    698  OG1 THR A  87       2.709 -15.481   3.808  1.00 91.90           O  
ATOM    699  N   TYR A  88       2.100 -15.709   0.544  1.00 86.25           N  
ATOM    700  CA  TYR A  88       1.010 -15.149  -0.248  1.00 86.25           C  
ATOM    701  C   TYR A  88      -0.136 -14.693   0.647  1.00 86.25           C  
ATOM    702  O   TYR A  88      -1.288 -14.635   0.209  1.00 86.25           O  
ATOM    703  CB  TYR A  88       0.502 -16.174  -1.266  1.00 86.25           C  
ATOM    704  CG  TYR A  88       1.503 -16.501  -2.348  1.00 86.25           C  
ATOM    705  CD1 TYR A  88       1.566 -15.744  -3.516  1.00 86.25           C  
ATOM    706  CD2 TYR A  88       2.383 -17.567  -2.207  1.00 86.25           C  
ATOM    707  CE1 TYR A  88       2.485 -16.043  -4.517  1.00 86.25           C  
ATOM    708  CE2 TYR A  88       3.306 -17.875  -3.202  1.00 86.25           C  
ATOM    709  CZ  TYR A  88       3.350 -17.108  -4.351  1.00 86.25           C  
ATOM    710  OH  TYR A  88       4.261 -17.408  -5.339  1.00 86.25           O  
ATOM    711  N   GLU A  89       0.297 -14.416   1.880  1.00 91.98           N  
ATOM    712  CA  GLU A  89      -0.700 -13.938   2.834  1.00 91.98           C  
ATOM    713  C   GLU A  89      -0.895 -12.429   2.721  1.00 91.98           C  
ATOM    714  O   GLU A  89       0.069 -11.688   2.517  1.00 91.98           O  
ATOM    715  CB  GLU A  89      -0.299 -14.311   4.263  1.00 91.98           C  
ATOM    716  CG  GLU A  89      -0.437 -15.794   4.574  1.00 91.98           C  
ATOM    717  CD  GLU A  89      -0.162 -16.130   6.031  1.00 91.98           C  
ATOM    718  OE1 GLU A  89      -0.571 -17.220   6.490  1.00 91.98           O  
ATOM    719  OE2 GLU A  89       0.469 -15.296   6.719  1.00 91.98           O1-
ATOM    720  N   PHE A  90      -2.138 -12.046   2.832  1.00 89.76           N  
ATOM    721  CA  PHE A  90      -2.556 -10.649   2.839  1.00 89.76           C  
ATOM    722  C   PHE A  90      -1.972  -9.915   4.040  1.00 89.76           C  
ATOM    723  O   PHE A  90      -2.018 -10.418   5.164  1.00 89.76           O  
ATOM    724  CB  PHE A  90      -4.084 -10.544   2.850  1.00 89.76           C  
ATOM    725  CG  PHE A  90      -4.593  -9.149   3.093  1.00 89.76           C  
ATOM    726  CD1 PHE A  90      -5.036  -8.765   4.354  1.00 89.76           C  
ATOM    727  CD2 PHE A  90      -4.630  -8.221   2.061  1.00 89.76           C  
ATOM    728  CE1 PHE A  90      -5.509  -7.476   4.581  1.00 89.76           C  
ATOM    729  CE2 PHE A  90      -5.102  -6.929   2.281  1.00 89.76           C  
ATOM    730  CZ  PHE A  90      -5.541  -6.559   3.542  1.00 89.76           C  
ATOM    731  N   GLN A  91      -1.469  -8.630   3.840  1.00 88.72           N  
ATOM    732  CA  GLN A  91      -0.911  -7.869   4.953  1.00 88.72           C  
ATOM    733  C   GLN A  91      -1.670  -6.563   5.162  1.00 88.72           C  
ATOM    734  O   GLN A  91      -2.104  -6.263   6.276  1.00 88.72           O  
ATOM    735  CB  GLN A  91       0.573  -7.582   4.716  1.00 88.72           C  
ATOM    736  CG  GLN A  91       1.454  -8.824   4.754  1.00 88.72           C  
ATOM    737  CD  GLN A  91       2.934  -8.493   4.778  1.00 88.72           C  
ATOM    738  NE2 GLN A  91       3.732  -9.386   5.356  1.00 88.72           N  
ATOM    739  OE1 GLN A  91       3.358  -7.444   4.282  1.00 88.72           O  
ATOM    740  N   GLN A  92      -1.915  -5.919   4.015  1.00 88.70           N  
ATOM    741  CA  GLN A  92      -2.542  -4.605   4.108  1.00 88.70           C  
ATOM    742  C   GLN A  92      -3.213  -4.222   2.792  1.00 88.70           C  
ATOM    743  O   GLN A  92      -2.819  -4.699   1.726  1.00 88.70           O  
ATOM    744  CB  GLN A  92      -1.513  -3.544   4.500  1.00 88.70           C  
ATOM    745  CG  GLN A  92      -2.090  -2.141   4.619  1.00 88.70           C  
ATOM    746  CD  GLN A  92      -1.049  -1.110   5.015  1.00 88.70           C  
ATOM    747  NE2 GLN A  92      -1.455   0.156   5.059  1.00 88.70           N  
ATOM    748  OE1 GLN A  92       0.108  -1.446   5.280  1.00 88.70           O  
ATOM    749  N   GLU A  93      -4.234  -3.341   2.954  1.00 90.74           N  
ATOM    750  CA  GLU A  93      -4.966  -2.787   1.819  1.00 90.74           C  
ATOM    751  C   GLU A  93      -5.297  -1.314   2.039  1.00 90.74           C  
ATOM    752  O   GLU A  93      -5.717  -0.924   3.132  1.00 90.74           O  
ATOM    753  CB  GLU A  93      -6.249  -3.583   1.567  1.00 90.74           C  
ATOM    754  CG  GLU A  93      -7.054  -3.091   0.372  1.00 90.74           C  
ATOM    755  CD  GLU A  93      -8.318  -3.899   0.126  1.00 90.74           C  
ATOM    756  OE1 GLU A  93      -9.297  -3.343  -0.421  1.00 90.74           O  
ATOM    757  OE2 GLU A  93      -8.330  -5.098   0.484  1.00 90.74           O1-
ATOM    758  N   LEU A  94      -4.990  -0.499   0.929  1.00 89.83           N  
ATOM    759  CA  LEU A  94      -5.306   0.924   0.986  1.00 89.83           C  
ATOM    760  C   LEU A  94      -5.982   1.382  -0.302  1.00 89.83           C  
ATOM    761  O   LEU A  94      -5.625   0.927  -1.392  1.00 89.83           O  
ATOM    762  CB  LEU A  94      -4.038   1.746   1.231  1.00 89.83           C  
ATOM    763  CG  LEU A  94      -3.336   1.526   2.572  1.00 89.83           C  
ATOM    764  CD1 LEU A  94      -1.920   2.093   2.527  1.00 89.83           C  
ATOM    765  CD2 LEU A  94      -4.137   2.159   3.705  1.00 89.83           C  
ATOM    766  N   ILE A  95      -6.966   2.203  -0.166  1.00 91.07           N  
ATOM    767  CA  ILE A  95      -7.601   2.843  -1.312  1.00 91.07           C  
ATOM    768  C   ILE A  95      -7.355   4.350  -1.261  1.00 91.07           C  
ATOM    769  O   ILE A  95      -7.531   4.980  -0.216  1.00 91.07           O  
ATOM    770  CB  ILE A  95      -9.117   2.550  -1.356  1.00 91.07           C  
ATOM    771  CG1 ILE A  95      -9.366   1.040  -1.468  1.00 91.07           C  
ATOM    772  CG2 ILE A  95      -9.780   3.302  -2.514  1.00 91.07           C  
ATOM    773  CD1 ILE A  95     -10.834   0.648  -1.392  1.00 91.07           C  
ATOM    774  N   PHE A  96      -6.901   4.876  -2.391  1.00 88.83           N  
ATOM    775  CA  PHE A  96      -6.684   6.317  -2.422  1.00 88.83           C  
ATOM    776  C   PHE A  96      -7.138   6.904  -3.753  1.00 88.83           C  
ATOM    777  O   PHE A  96      -7.387   6.168  -4.710  1.00 88.83           O  
ATOM    778  CB  PHE A  96      -5.208   6.645  -2.181  1.00 88.83           C  
ATOM    779  CG  PHE A  96      -4.273   5.997  -3.167  1.00 88.83           C  
ATOM    780  CD1 PHE A  96      -3.773   4.721  -2.936  1.00 88.83           C  
ATOM    781  CD2 PHE A  96      -3.893   6.664  -4.323  1.00 88.83           C  
ATOM    782  CE1 PHE A  96      -2.909   4.119  -3.847  1.00 88.83           C  
ATOM    783  CE2 PHE A  96      -3.029   6.069  -5.238  1.00 88.83           C  
ATOM    784  CZ  PHE A  96      -2.537   4.797  -4.998  1.00 88.83           C  
ATOM    785  N   GLU A  97      -7.247   8.199  -3.694  1.00 89.64           N  
ATOM    786  CA  GLU A  97      -7.831   8.936  -4.809  1.00 89.64           C  
ATOM    787  C   GLU A  97      -6.796   9.833  -5.481  1.00 89.64           C  
ATOM    788  O   GLU A  97      -5.987  10.472  -4.803  1.00 89.64           O  
ATOM    789  CB  GLU A  97      -9.024   9.772  -4.337  1.00 89.64           C  
ATOM    790  CG  GLU A  97      -9.651  10.623  -5.432  1.00 89.64           C  
ATOM    791  CD  GLU A  97     -10.687  11.604  -4.908  1.00 89.64           C  
ATOM    792  OE1 GLU A  97     -10.996  12.593  -5.611  1.00 89.64           O  
ATOM    793  OE2 GLU A  97     -11.194  11.384  -3.784  1.00 89.64           O1-
ATOM    794  N   ILE A  98      -6.832   9.805  -6.879  1.00 87.72           N  
ATOM    795  CA  ILE A  98      -5.992  10.709  -7.656  1.00 87.72           C  
ATOM    796  C   ILE A  98      -6.853  11.490  -8.648  1.00 87.72           C  
ATOM    797  O   ILE A  98      -7.762  10.930  -9.264  1.00 87.72           O  
ATOM    798  CB  ILE A  98      -4.877   9.944  -8.403  1.00 87.72           C  
ATOM    799  CG1 ILE A  98      -3.970   9.215  -7.405  1.00 87.72           C  
ATOM    800  CG2 ILE A  98      -4.066  10.897  -9.287  1.00 87.72           C  
ATOM    801  CD1 ILE A  98      -3.097  10.141  -6.571  1.00 87.72           C  
ATOM    802  N   GLN A  99      -6.669  12.738  -8.704  1.00 86.93           N  
ATOM    803  CA  GLN A  99      -7.259  13.566  -9.750  1.00 86.93           C  
ATOM    804  C   GLN A  99      -6.203  14.021 -10.753  1.00 86.93           C  
ATOM    805  O   GLN A  99      -5.187  14.606 -10.371  1.00 86.93           O  
ATOM    806  CB  GLN A  99      -7.963  14.779  -9.142  1.00 86.93           C  
ATOM    807  CG  GLN A  99      -8.814  15.559 -10.135  1.00 86.93           C  
ATOM    808  CD  GLN A  99      -9.616  16.667  -9.479  1.00 86.93           C  
ATOM    809  NE2 GLN A  99     -10.227  17.519 -10.294  1.00 86.93           N  
ATOM    810  OE1 GLN A  99      -9.686  16.755  -8.249  1.00 86.93           O  
ATOM    811  N   CYS A 100      -6.460  13.682 -12.034  1.00 83.17           N  
ATOM    812  CA  CYS A 100      -5.561  14.158 -13.079  1.00 83.17           C  
ATOM    813  C   CYS A 100      -6.117  15.408 -13.749  1.00 83.17           C  
ATOM    814  O   CYS A 100      -7.222  15.385 -14.296  1.00 83.17           O  
ATOM    815  CB  CYS A 100      -5.328  13.069 -14.125  1.00 83.17           C  
ATOM    816  SG  CYS A 100      -4.579  11.567 -13.456  1.00 83.17           S  
ATOM    817  N   GLU A 101      -5.381  16.550 -13.602  1.00 82.85           N  
ATOM    818  CA  GLU A 101      -5.800  17.804 -14.225  1.00 82.85           C  
ATOM    819  C   GLU A 101      -4.842  18.213 -15.340  1.00 82.85           C  
ATOM    820  O   GLU A 101      -3.623  18.102 -15.190  1.00 82.85           O  
ATOM    821  CB  GLU A 101      -5.896  18.918 -13.179  1.00 82.85           C  
ATOM    822  CG  GLU A 101      -6.919  18.647 -12.085  1.00 82.85           C  
ATOM    823  CD  GLU A 101      -7.004  19.762 -11.055  1.00 82.85           C  
ATOM    824  OE1 GLU A 101      -7.845  19.671 -10.131  1.00 82.85           O  
ATOM    825  OE2 GLU A 101      -6.224  20.734 -11.173  1.00 82.85           O1-
END
