# Supplementary material for: Scaffolding protein functional sites using deep learning
Source: Science. Author manuscript; Available in PMC 2022 Oct 31. (PMC9621694; doi:10.1126/science.abn2100)
Supplement: Data S1 [file NIHMS1830590-supplement-Data_S1.zip › KSI_2_AF3.pdb]

ATOM      1  N   VAL A   1     -13.845   7.457  14.988  1.00 54.81           N  
ATOM      2  CA  VAL A   1     -12.564   7.028  15.540  1.00 54.81           C  
ATOM      3  C   VAL A   1     -11.434   7.421  14.590  1.00 54.81           C  
ATOM      4  O   VAL A   1     -11.482   7.113  13.397  1.00 54.81           O  
ATOM      5  CB  VAL A   1     -12.539   5.505  15.798  1.00 54.81           C  
ATOM      6  CG1 VAL A   1     -11.207   5.085  16.418  1.00 54.81           C  
ATOM      7  CG2 VAL A   1     -13.703   5.097  16.698  1.00 54.81           C  
ATOM      8  N   PRO A   2     -10.571   8.409  14.965  1.00 60.09           N  
ATOM      9  CA  PRO A   2      -9.507   8.752  14.018  1.00 60.09           C  
ATOM     10  C   PRO A   2      -8.725   7.530  13.541  1.00 60.09           C  
ATOM     11  O   PRO A   2      -8.500   6.596  14.313  1.00 60.09           O  
ATOM     12  CB  PRO A   2      -8.609   9.694  14.824  1.00 60.09           C  
ATOM     13  CG  PRO A   2      -9.429  10.082  16.011  1.00 60.09           C  
ATOM     14  CD  PRO A   2     -10.495   9.042  16.214  1.00 60.09           C  
ATOM     15  N   GLN A   3      -8.823   7.199  12.334  1.00 68.37           N  
ATOM     16  CA  GLN A   3      -8.029   6.128  11.741  1.00 68.37           C  
ATOM     17  C   GLN A   3      -6.538   6.345  11.989  1.00 68.37           C  
ATOM     18  O   GLN A   3      -6.042   7.468  11.873  1.00 68.37           O  
ATOM     19  CB  GLN A   3      -8.302   6.025  10.241  1.00 68.37           C  
ATOM     20  CG  GLN A   3      -9.739   5.651   9.900  1.00 68.37           C  
ATOM     21  CD  GLN A   3      -9.922   5.291   8.438  1.00 68.37           C  
ATOM     22  NE2 GLN A   3     -11.000   4.578   8.133  1.00 68.37           N  
ATOM     23  OE1 GLN A   3      -9.101   5.652   7.589  1.00 68.37           O  
ATOM     24  N   LYS A   4      -5.938   5.376  12.717  1.00 76.65           N  
ATOM     25  CA  LYS A   4      -4.500   5.415  12.965  1.00 76.65           C  
ATOM     26  C   LYS A   4      -3.715   5.394  11.657  1.00 76.65           C  
ATOM     27  O   LYS A   4      -4.088   4.692  10.714  1.00 76.65           O  
ATOM     28  CB  LYS A   4      -4.075   4.244  13.850  1.00 76.65           C  
ATOM     29  CG  LYS A   4      -4.499   4.380  15.305  1.00 76.65           C  
ATOM     30  CD  LYS A   4      -3.976   3.226  16.150  1.00 76.65           C  
ATOM     31  CE  LYS A   4      -4.514   3.287  17.575  1.00 76.65           C  
ATOM     32  NZ  LYS A   4      -4.053   2.124  18.390  1.00 76.65           N1+
ATOM     33  N   LEU A   5      -2.775   6.387  11.506  1.00 77.81           N  
ATOM     34  CA  LEU A   5      -1.900   6.381  10.338  1.00 77.81           C  
ATOM     35  C   LEU A   5      -0.629   5.585  10.617  1.00 77.81           C  
ATOM     36  O   LEU A   5      -0.069   5.664  11.713  1.00 77.81           O  
ATOM     37  CB  LEU A   5      -1.542   7.812   9.930  1.00 77.81           C  
ATOM     38  CG  LEU A   5      -2.674   8.652   9.338  1.00 77.81           C  
ATOM     39  CD1 LEU A   5      -2.232  10.103   9.181  1.00 77.81           C  
ATOM     40  CD2 LEU A   5      -3.124   8.076   7.999  1.00 77.81           C  
ATOM     41  N   PHE A   6      -0.317   4.761   9.622  1.00 76.87           N  
ATOM     42  CA  PHE A   6       0.904   3.968   9.712  1.00 76.87           C  
ATOM     43  C   PHE A   6       1.891   4.371   8.622  1.00 76.87           C  
ATOM     44  O   PHE A   6       1.492   4.873   7.570  1.00 76.87           O  
ATOM     45  CB  PHE A   6       0.586   2.474   9.606  1.00 76.87           C  
ATOM     46  CG  PHE A   6      -0.329   1.971  10.689  1.00 76.87           C  
ATOM     47  CD1 PHE A   6       0.187   1.474  11.880  1.00 76.87           C  
ATOM     48  CD2 PHE A   6      -1.707   1.993  10.516  1.00 76.87           C  
ATOM     49  CE1 PHE A   6      -0.659   1.008  12.884  1.00 76.87           C  
ATOM     50  CE2 PHE A   6      -2.558   1.528  11.514  1.00 76.87           C  
ATOM     51  CZ  PHE A   6      -2.032   1.035  12.697  1.00 76.87           C  
ATOM     52  N   ARG A   7       3.121   4.385   8.987  1.00 77.38           N  
ATOM     53  CA  ARG A   7       4.171   4.602   7.998  1.00 77.38           C  
ATOM     54  C   ARG A   7       5.033   3.355   7.832  1.00 77.38           C  
ATOM     55  O   ARG A   7       5.385   2.702   8.816  1.00 77.38           O  
ATOM     56  CB  ARG A   7       5.044   5.796   8.393  1.00 77.38           C  
ATOM     57  CG  ARG A   7       6.100   6.155   7.359  1.00 77.38           C  
ATOM     58  CD  ARG A   7       6.916   7.367   7.786  1.00 77.38           C  
ATOM     59  NE  ARG A   7       7.908   7.731   6.778  1.00 77.38           N  
ATOM     60  CZ  ARG A   7       8.749   8.756   6.877  1.00 77.38           C  
ATOM     61  NH1 ARG A   7       8.735   9.543   7.947  1.00 77.38           N1+
ATOM     62  NH2 ARG A   7       9.611   8.997   5.901  1.00 77.38           N  
ATOM     63  N   ARG A   8       5.331   3.107   6.513  1.00 74.11           N  
ATOM     64  CA  ARG A   8       6.184   1.950   6.261  1.00 74.11           C  
ATOM     65  C   ARG A   8       7.277   2.285   5.251  1.00 74.11           C  
ATOM     66  O   ARG A   8       7.035   3.011   4.285  1.00 74.11           O  
ATOM     67  CB  ARG A   8       5.352   0.768   5.761  1.00 74.11           C  
ATOM     68  CG  ARG A   8       6.160  -0.500   5.531  1.00 74.11           C  
ATOM     69  CD  ARG A   8       5.300  -1.622   4.965  1.00 74.11           C  
ATOM     70  NE  ARG A   8       6.013  -2.896   4.957  1.00 74.11           N  
ATOM     71  CZ  ARG A   8       5.511  -4.042   4.507  1.00 74.11           C  
ATOM     72  NH1 ARG A   8       4.278  -4.097   4.019  1.00 74.11           N1+
ATOM     73  NH2 ARG A   8       6.248  -5.143   4.546  1.00 74.11           N  
ATOM     74  N   THR A   9       8.548   1.796   5.554  1.00 77.56           N  
ATOM     75  CA  THR A   9       9.635   1.829   4.582  1.00 77.56           C  
ATOM     76  C   THR A   9       9.915   0.431   4.038  1.00 77.56           C  
ATOM     77  O   THR A   9      10.186  -0.496   4.804  1.00 77.56           O  
ATOM     78  CB  THR A   9      10.920   2.410   5.200  1.00 77.56           C  
ATOM     79  CG2 THR A   9      12.040   2.488   4.167  1.00 77.56           C  
ATOM     80  OG1 THR A   9      10.650   3.727   5.696  1.00 77.56           O  
ATOM     81  N   ASN A  10       9.682   0.242   2.789  1.00 73.06           N  
ATOM     82  CA  ASN A  10       9.937  -1.040   2.139  1.00 73.06           C  
ATOM     83  C   ASN A  10      11.123  -0.957   1.184  1.00 73.06           C  
ATOM     84  O   ASN A  10      11.302   0.049   0.493  1.00 73.06           O  
ATOM     85  CB  ASN A  10       8.689  -1.522   1.396  1.00 73.06           C  
ATOM     86  CG  ASN A  10       7.557  -1.891   2.334  1.00 73.06           C  
ATOM     87  ND2 ASN A  10       6.427  -1.207   2.197  1.00 73.06           N  
ATOM     88  OD1 ASN A  10       7.696  -2.782   3.175  1.00 73.06           O  
ATOM     89  N   TYR A  11      11.952  -2.095   1.295  1.00 75.28           N  
ATOM     90  CA  TYR A  11      12.995  -2.290   0.294  1.00 75.28           C  
ATOM     91  C   TYR A  11      12.530  -3.246  -0.798  1.00 75.28           C  
ATOM     92  O   TYR A  11      12.173  -4.392  -0.517  1.00 75.28           O  
ATOM     93  CB  TYR A  11      14.274  -2.824   0.946  1.00 75.28           C  
ATOM     94  CG  TYR A  11      14.850  -1.905   1.994  1.00 75.28           C  
ATOM     95  CD1 TYR A  11      15.812  -0.953   1.662  1.00 75.28           C  
ATOM     96  CD2 TYR A  11      14.436  -1.986   3.320  1.00 75.28           C  
ATOM     97  CE1 TYR A  11      16.348  -0.105   2.625  1.00 75.28           C  
ATOM     98  CE2 TYR A  11      14.965  -1.143   4.291  1.00 75.28           C  
ATOM     99  CZ  TYR A  11      15.919  -0.207   3.935  1.00 75.28           C  
ATOM    100  OH  TYR A  11      16.446   0.630   4.893  1.00 75.28           O  
ATOM    101  N   VAL A  12      12.305  -2.820  -1.979  1.00 71.68           N  
ATOM    102  CA  VAL A  12      11.722  -3.640  -3.035  1.00 71.68           C  
ATOM    103  C   VAL A  12      12.800  -4.020  -4.049  1.00 71.68           C  
ATOM    104  O   VAL A  12      13.598  -3.176  -4.462  1.00 71.68           O  
ATOM    105  CB  VAL A  12      10.558  -2.910  -3.744  1.00 71.68           C  
ATOM    106  CG1 VAL A  12       9.826  -3.856  -4.694  1.00 71.68           C  
ATOM    107  CG2 VAL A  12       9.591  -2.326  -2.715  1.00 71.68           C  
ATOM    108  N   LYS A  13      13.060  -5.296  -4.262  1.00 72.68           N  
ATOM    109  CA  LYS A  13      14.089  -5.888  -5.112  1.00 72.68           C  
ATOM    110  C   LYS A  13      13.593  -6.052  -6.545  1.00 72.68           C  
ATOM    111  O   LYS A  13      14.374  -5.953  -7.494  1.00 72.68           O  
ATOM    112  CB  LYS A  13      14.535  -7.240  -4.553  1.00 72.68           C  
ATOM    113  CG  LYS A  13      15.778  -7.808  -5.221  1.00 72.68           C  
ATOM    114  CD  LYS A  13      16.190  -9.137  -4.601  1.00 72.68           C  
ATOM    115  CE  LYS A  13      17.385  -9.746  -5.322  1.00 72.68           C  
ATOM    116  NZ  LYS A  13      17.777 -11.061  -4.732  1.00 72.68           N1+
ATOM    117  N   SER A  14      12.371  -6.042  -6.854  1.00 63.28           N  
ATOM    118  CA  SER A  14      11.982  -6.315  -8.234  1.00 63.28           C  
ATOM    119  C   SER A  14      10.588  -5.772  -8.533  1.00 63.28           C  
ATOM    120  O   SER A  14       9.725  -5.745  -7.653  1.00 63.28           O  
ATOM    121  CB  SER A  14      12.024  -7.817  -8.516  1.00 63.28           C  
ATOM    122  OG  SER A  14      11.193  -8.146  -9.616  1.00 63.28           O  
ATOM    123  N   ARG A  15      10.481  -4.996  -9.736  1.00 60.34           N  
ATOM    124  CA  ARG A  15       9.236  -4.572 -10.368  1.00 60.34           C  
ATOM    125  C   ARG A  15       8.767  -5.597 -11.395  1.00 60.34           C  
ATOM    126  O   ARG A  15       9.547  -6.036 -12.242  1.00 60.34           O  
ATOM    127  CB  ARG A  15       9.408  -3.205 -11.033  1.00 60.34           C  
ATOM    128  CG  ARG A  15       8.103  -2.570 -11.486  1.00 60.34           C  
ATOM    129  CD  ARG A  15       8.336  -1.244 -12.194  1.00 60.34           C  
ATOM    130  NE  ARG A  15       7.108  -0.729 -12.793  1.00 60.34           N  
ATOM    131  CZ  ARG A  15       7.036   0.354 -13.561  1.00 60.34           C  
ATOM    132  NH1 ARG A  15       8.125   1.062 -13.841  1.00 60.34           N1+
ATOM    133  NH2 ARG A  15       5.865   0.734 -14.054  1.00 60.34           N  
ATOM    134  N   HIS A  16       7.963  -6.572 -10.963  1.00 60.78           N  
ATOM    135  CA  HIS A  16       7.378  -7.283 -12.094  1.00 60.78           C  
ATOM    136  C   HIS A  16       6.125  -6.578 -12.600  1.00 60.78           C  
ATOM    137  O   HIS A  16       5.223  -6.267 -11.819  1.00 60.78           O  
ATOM    138  CB  HIS A  16       7.050  -8.726 -11.707  1.00 60.78           C  
ATOM    139  CG  HIS A  16       8.235  -9.637 -11.724  1.00 60.78           C  
ATOM    140  CD2 HIS A  16       8.581 -10.630 -12.576  1.00 60.78           C  
ATOM    141  ND1 HIS A  16       9.231  -9.579 -10.774  1.00 60.78           N  
ATOM    142  CE1 HIS A  16      10.143 -10.500 -11.042  1.00 60.78           C  
ATOM    143  NE2 HIS A  16       9.771 -11.152 -12.130  1.00 60.78           N  
ATOM    144  N   MET A  17       6.167  -5.916 -13.749  1.00 51.32           N  
ATOM    145  CA  MET A  17       4.985  -5.290 -14.336  1.00 51.32           C  
ATOM    146  C   MET A  17       4.314  -6.226 -15.335  1.00 51.32           C  
ATOM    147  O   MET A  17       4.835  -6.449 -16.430  1.00 51.32           O  
ATOM    148  CB  MET A  17       5.357  -3.974 -15.020  1.00 51.32           C  
ATOM    149  CG  MET A  17       5.718  -2.860 -14.051  1.00 51.32           C  
ATOM    150  SD  MET A  17       5.909  -1.237 -14.886  1.00 51.32           S  
ATOM    151  CE  MET A  17       7.594  -0.807 -14.367  1.00 51.32           C  
ATOM    152  N   GLU A  18       3.860  -7.354 -14.851  1.00 64.31           N  
ATOM    153  CA  GLU A  18       2.989  -7.966 -15.848  1.00 64.31           C  
ATOM    154  C   GLU A  18       1.955  -6.970 -16.364  1.00 64.31           C  
ATOM    155  O   GLU A  18       1.620  -6.002 -15.677  1.00 64.31           O  
ATOM    156  CB  GLU A  18       2.288  -9.198 -15.269  1.00 64.31           C  
ATOM    157  CG  GLU A  18       3.227 -10.359 -14.978  1.00 64.31           C  
ATOM    158  CD  GLU A  18       2.560 -11.719 -15.111  1.00 64.31           C  
ATOM    159  OE1 GLU A  18       3.274 -12.747 -15.131  1.00 64.31           O  
ATOM    160  OE2 GLU A  18       1.313 -11.756 -15.197  1.00 64.31           O1-
ATOM    161  N   PRO A  19       1.837  -6.865 -17.678  1.00 57.99           N  
ATOM    162  CA  PRO A  19       0.758  -5.986 -18.134  1.00 57.99           C  
ATOM    163  C   PRO A  19      -0.490  -6.079 -17.258  1.00 57.99           C  
ATOM    164  O   PRO A  19      -0.978  -7.178 -16.988  1.00 57.99           O  
ATOM    165  CB  PRO A  19       0.468  -6.489 -19.551  1.00 57.99           C  
ATOM    166  CG  PRO A  19       1.602  -7.409 -19.869  1.00 57.99           C  
ATOM    167  CD  PRO A  19       2.237  -7.847 -18.580  1.00 57.99           C  
ATOM    168  N   GLY A  20      -0.709  -5.192 -16.378  1.00 66.44           N  
ATOM    169  CA  GLY A  20      -1.968  -5.081 -15.659  1.00 66.44           C  
ATOM    170  C   GLY A  20      -1.802  -5.138 -14.153  1.00 66.44           C  
ATOM    171  O   GLY A  20      -2.723  -4.796 -13.407  1.00 66.44           O  
ATOM    172  N   ASP A  21      -0.593  -5.495 -13.627  1.00 65.80           N  
ATOM    173  CA  ASP A  21      -0.371  -5.547 -12.185  1.00 65.80           C  
ATOM    174  C   ASP A  21       1.074  -5.197 -11.839  1.00 65.80           C  
ATOM    175  O   ASP A  21       2.004  -5.632 -12.521  1.00 65.80           O  
ATOM    176  CB  ASP A  21      -0.723  -6.932 -11.638  1.00 65.80           C  
ATOM    177  CG  ASP A  21      -2.215  -7.209 -11.640  1.00 65.80           C  
ATOM    178  OD1 ASP A  21      -3.014  -6.251 -11.550  1.00 65.80           O  
ATOM    179  OD2 ASP A  21      -2.597  -8.396 -11.730  1.00 65.80           O1-
ATOM    180  N   MET A  22       1.103  -4.208 -11.044  1.00 69.21           N  
ATOM    181  CA  MET A  22       2.402  -3.871 -10.469  1.00 69.21           C  
ATOM    182  C   MET A  22       2.578  -4.527  -9.103  1.00 69.21           C  
ATOM    183  O   MET A  22       1.744  -4.349  -8.213  1.00 69.21           O  
ATOM    184  CB  MET A  22       2.561  -2.355 -10.346  1.00 69.21           C  
ATOM    185  CG  MET A  22       2.691  -1.642 -11.682  1.00 69.21           C  
ATOM    186  SD  MET A  22       3.098   0.137 -11.493  1.00 69.21           S  
ATOM    187  CE  MET A  22       1.506   0.767 -10.891  1.00 69.21           C  
ATOM    188  N   SER A  23       3.385  -5.579  -9.122  1.00 75.80           N  
ATOM    189  CA  SER A  23       3.653  -6.230  -7.843  1.00 75.80           C  
ATOM    190  C   SER A  23       5.033  -5.857  -7.313  1.00 75.80           C  
ATOM    191  O   SER A  23       5.952  -5.592  -8.091  1.00 75.80           O  
ATOM    192  CB  SER A  23       3.544  -7.749  -7.981  1.00 75.80           C  
ATOM    193  OG  SER A  23       4.550  -8.250  -8.843  1.00 75.80           O  
ATOM    194  N   LEU A  24       5.039  -5.527  -5.988  1.00 76.21           N  
ATOM    195  CA  LEU A  24       6.291  -5.237  -5.299  1.00 76.21           C  
ATOM    196  C   LEU A  24       6.627  -6.336  -4.295  1.00 76.21           C  
ATOM    197  O   LEU A  24       5.749  -6.810  -3.572  1.00 76.21           O  
ATOM    198  CB  LEU A  24       6.210  -3.885  -4.585  1.00 76.21           C  
ATOM    199  CG  LEU A  24       5.934  -2.667  -5.468  1.00 76.21           C  
ATOM    200  CD1 LEU A  24       5.623  -1.448  -4.608  1.00 76.21           C  
ATOM    201  CD2 LEU A  24       7.119  -2.392  -6.386  1.00 76.21           C  
ATOM    202  N   GLU A  25       7.869  -6.893  -4.395  1.00 80.31           N  
ATOM    203  CA  GLU A  25       8.348  -7.875  -3.426  1.00 80.31           C  
ATOM    204  C   GLU A  25       9.645  -7.413  -2.768  1.00 80.31           C  
ATOM    205  O   GLU A  25      10.566  -6.960  -3.449  1.00 80.31           O  
ATOM    206  CB  GLU A  25       8.555  -9.236  -4.098  1.00 80.31           C  
ATOM    207  CG  GLU A  25       8.842 -10.366  -3.120  1.00 80.31           C  
ATOM    208  CD  GLU A  25       8.928 -11.729  -3.788  1.00 80.31           C  
ATOM    209  OE1 GLU A  25       9.226 -12.728  -3.094  1.00 80.31           O  
ATOM    210  OE2 GLU A  25       8.697 -11.799  -5.016  1.00 80.31           O1-
ATOM    211  N   GLY A  26       9.614  -7.417  -1.476  1.00 79.10           N  
ATOM    212  CA  GLY A  26      10.791  -6.987  -0.736  1.00 79.10           C  
ATOM    213  C   GLY A  26      10.705  -7.287   0.748  1.00 79.10           C  
ATOM    214  O   GLY A  26      10.174  -8.326   1.148  1.00 79.10           O  
ATOM    215  N   TYR A  27      11.395  -6.517   1.482  1.00 77.43           N  
ATOM    216  CA  TYR A  27      11.435  -6.674   2.931  1.00 77.43           C  
ATOM    217  C   TYR A  27      11.155  -5.350   3.632  1.00 77.43           C  
ATOM    218  O   TYR A  27      11.511  -4.284   3.122  1.00 77.43           O  
ATOM    219  CB  TYR A  27      12.794  -7.223   3.376  1.00 77.43           C  
ATOM    220  CG  TYR A  27      13.137  -8.561   2.767  1.00 77.43           C  
ATOM    221  CD1 TYR A  27      12.828  -9.749   3.426  1.00 77.43           C  
ATOM    222  CD2 TYR A  27      13.771  -8.640   1.531  1.00 77.43           C  
ATOM    223  CE1 TYR A  27      13.144 -10.984   2.868  1.00 77.43           C  
ATOM    224  CE2 TYR A  27      14.092  -9.869   0.965  1.00 77.43           C  
ATOM    225  CZ  TYR A  27      13.774 -11.034   1.640  1.00 77.43           C  
ATOM    226  OH  TYR A  27      14.089 -12.254   1.084  1.00 77.43           O  
ATOM    227  N   ASN A  28      10.403  -5.388   4.709  1.00 74.33           N  
ATOM    228  CA  ASN A  28      10.234  -4.166   5.488  1.00 74.33           C  
ATOM    229  C   ASN A  28      11.410  -3.937   6.434  1.00 74.33           C  
ATOM    230  O   ASN A  28      12.369  -4.712   6.437  1.00 74.33           O  
ATOM    231  CB  ASN A  28       8.921  -4.206   6.273  1.00 74.33           C  
ATOM    232  CG  ASN A  28       8.953  -5.208   7.412  1.00 74.33           C  
ATOM    233  ND2 ASN A  28       7.785  -5.507   7.970  1.00 74.33           N  
ATOM    234  OD1 ASN A  28      10.017  -5.707   7.787  1.00 74.33           O  
ATOM    235  N   TYR A  29      11.449  -2.781   7.076  1.00 70.52           N  
ATOM    236  CA  TYR A  29      12.540  -2.328   7.931  1.00 70.52           C  
ATOM    237  C   TYR A  29      12.891  -3.385   8.972  1.00 70.52           C  
ATOM    238  O   TYR A  29      14.042  -3.481   9.404  1.00 70.52           O  
ATOM    239  CB  TYR A  29      12.169  -1.015   8.625  1.00 70.52           C  
ATOM    240  CG  TYR A  29      13.222  -0.516   9.585  1.00 70.52           C  
ATOM    241  CD1 TYR A  29      13.084  -0.702  10.959  1.00 70.52           C  
ATOM    242  CD2 TYR A  29      14.356   0.141   9.120  1.00 70.52           C  
ATOM    243  CE1 TYR A  29      14.051  -0.242  11.847  1.00 70.52           C  
ATOM    244  CE2 TYR A  29      15.329   0.605   9.999  1.00 70.52           C  
ATOM    245  CZ  TYR A  29      15.169   0.408  11.359  1.00 70.52           C  
ATOM    246  OH  TYR A  29      16.130   0.865  12.233  1.00 70.52           O  
ATOM    247  N   HIS A  30      11.968  -4.267   9.283  1.00 74.46           N  
ATOM    248  CA  HIS A  30      12.180  -5.288  10.303  1.00 74.46           C  
ATOM    249  C   HIS A  30      12.607  -6.612   9.677  1.00 74.46           C  
ATOM    250  O   HIS A  30      12.751  -7.617  10.378  1.00 74.46           O  
ATOM    251  CB  HIS A  30      10.912  -5.486  11.135  1.00 74.46           C  
ATOM    252  CG  HIS A  30      10.518  -4.277  11.924  1.00 74.46           C  
ATOM    253  CD2 HIS A  30       9.452  -3.451  11.811  1.00 74.46           C  
ATOM    254  ND1 HIS A  30      11.269  -3.797  12.974  1.00 74.46           N  
ATOM    255  CE1 HIS A  30      10.680  -2.725  13.476  1.00 74.46           C  
ATOM    256  NE2 HIS A  30       9.574  -2.493  12.788  1.00 74.46           N  
ATOM    257  N   GLY A  31      12.787  -6.587   8.385  1.00 75.37           N  
ATOM    258  CA  GLY A  31      13.285  -7.766   7.694  1.00 75.37           C  
ATOM    259  C   GLY A  31      12.183  -8.721   7.274  1.00 75.37           C  
ATOM    260  O   GLY A  31      12.454  -9.860   6.890  1.00 75.37           O  
ATOM    261  N   TRP A  32      10.976  -8.294   7.432  1.00 74.08           N  
ATOM    262  CA  TRP A  32       9.863  -9.160   7.055  1.00 74.08           C  
ATOM    263  C   TRP A  32       9.618  -9.107   5.551  1.00 74.08           C  
ATOM    264  O   TRP A  32       9.696  -8.038   4.940  1.00 74.08           O  
ATOM    265  CB  TRP A  32       8.591  -8.759   7.807  1.00 74.08           C  
ATOM    266  CG  TRP A  32       8.708  -8.859   9.298  1.00 74.08           C  
ATOM    267  CD1 TRP A  32       9.103  -7.874  10.161  1.00 74.08           C  
ATOM    268  CD2 TRP A  32       8.431 -10.010  10.102  1.00 74.08           C  
ATOM    269  CE2 TRP A  32       8.680  -9.651  11.445  1.00 74.08           C  
ATOM    270  CE3 TRP A  32       7.996 -11.310   9.816  1.00 74.08           C  
ATOM    271  NE1 TRP A  32       9.088  -8.344  11.453  1.00 74.08           N  
ATOM    272  CZ2 TRP A  32       8.506 -10.548  12.501  1.00 74.08           C  
ATOM    273  CZ3 TRP A  32       7.825 -12.202  10.868  1.00 74.08           C  
ATOM    274  CH2 TRP A  32       8.080 -11.815  12.194  1.00 74.08           C  
ATOM    275  N   HIS A  33       9.420 -10.348   4.989  1.00 78.53           N  
ATOM    276  CA  HIS A  33       9.073 -10.439   3.576  1.00 78.53           C  
ATOM    277  C   HIS A  33       7.700  -9.834   3.305  1.00 78.53           C  
ATOM    278  O   HIS A  33       6.731 -10.145   4.001  1.00 78.53           O  
ATOM    279  CB  HIS A  33       9.106 -11.896   3.108  1.00 78.53           C  
ATOM    280  CG  HIS A  33       8.884 -12.059   1.638  1.00 78.53           C  
ATOM    281  CD2 HIS A  33       9.355 -11.353   0.584  1.00 78.53           C  
ATOM    282  ND1 HIS A  33       8.086 -13.053   1.113  1.00 78.53           N  
ATOM    283  CE1 HIS A  33       8.077 -12.949  -0.206  1.00 78.53           C  
ATOM    284  NE2 HIS A  33       8.839 -11.926  -0.552  1.00 78.53           N  
ATOM    285  N   VAL A  34       7.646  -9.009   2.389  1.00 74.23           N  
ATOM    286  CA  VAL A  34       6.365  -8.384   2.075  1.00 74.23           C  
ATOM    287  C   VAL A  34       6.109  -8.457   0.571  1.00 74.23           C  
ATOM    288  O   VAL A  34       7.049  -8.458  -0.226  1.00 74.23           O  
ATOM    289  CB  VAL A  34       6.318  -6.916   2.554  1.00 74.23           C  
ATOM    290  CG1 VAL A  34       6.443  -6.840   4.074  1.00 74.23           C  
ATOM    291  CG2 VAL A  34       7.421  -6.101   1.883  1.00 74.23           C  
ATOM    292  N   LYS A  35       4.878  -8.624   0.257  1.00 84.45           N  
ATOM    293  CA  LYS A  35       4.391  -8.528  -1.116  1.00 84.45           C  
ATOM    294  C   LYS A  35       3.273  -7.496  -1.232  1.00 84.45           C  
ATOM    295  O   LYS A  35       2.410  -7.406  -0.356  1.00 84.45           O  
ATOM    296  CB  LYS A  35       3.901  -9.891  -1.608  1.00 84.45           C  
ATOM    297  CG  LYS A  35       5.000 -10.935  -1.738  1.00 84.45           C  
ATOM    298  CD  LYS A  35       4.457 -12.255  -2.270  1.00 84.45           C  
ATOM    299  CE  LYS A  35       5.545 -13.318  -2.345  1.00 84.45           C  
ATOM    300  NZ  LYS A  35       5.013 -14.619  -2.851  1.00 84.45           N1+
ATOM    301  N   ALA A  36       3.432  -6.539  -2.171  1.00 84.42           N  
ATOM    302  CA  ALA A  36       2.395  -5.544  -2.427  1.00 84.42           C  
ATOM    303  C   ALA A  36       2.038  -5.493  -3.910  1.00 84.42           C  
ATOM    304  O   ALA A  36       2.852  -5.855  -4.763  1.00 84.42           O  
ATOM    305  CB  ALA A  36       2.847  -4.167  -1.944  1.00 84.42           C  
ATOM    306  N   ARG A  37       0.756  -5.216  -4.108  1.00 84.50           N  
ATOM    307  CA  ARG A  37       0.357  -5.053  -5.502  1.00 84.50           C  
ATOM    308  C   ARG A  37      -0.558  -3.845  -5.672  1.00 84.50           C  
ATOM    309  O   ARG A  37      -1.241  -3.440  -4.729  1.00 84.50           O  
ATOM    310  CB  ARG A  37      -0.340  -6.315  -6.013  1.00 84.50           C  
ATOM    311  CG  ARG A  37      -1.690  -6.579  -5.363  1.00 84.50           C  
ATOM    312  CD  ARG A  37      -2.337  -7.847  -5.903  1.00 84.50           C  
ATOM    313  NE  ARG A  37      -3.626  -8.107  -5.268  1.00 84.50           N  
ATOM    314  CZ  ARG A  37      -4.395  -9.163  -5.518  1.00 84.50           C  
ATOM    315  NH1 ARG A  37      -4.017 -10.084  -6.398  1.00 84.50           N1+
ATOM    316  NH2 ARG A  37      -5.550  -9.300  -4.883  1.00 84.50           N  
ATOM    317  N   PHE A  38      -0.427  -3.281  -6.860  1.00 84.02           N  
ATOM    318  CA  PHE A  38      -1.283  -2.168  -7.257  1.00 84.02           C  
ATOM    319  C   PHE A  38      -2.196  -2.572  -8.409  1.00 84.02           C  
ATOM    320  O   PHE A  38      -1.802  -3.354  -9.275  1.00 84.02           O  
ATOM    321  CB  PHE A  38      -0.437  -0.955  -7.658  1.00 84.02           C  
ATOM    322  CG  PHE A  38       0.442  -0.436  -6.552  1.00 84.02           C  
ATOM    323  CD1 PHE A  38       0.037   0.636  -5.767  1.00 84.02           C  
ATOM    324  CD2 PHE A  38       1.676  -1.022  -6.298  1.00 84.02           C  
ATOM    325  CE1 PHE A  38       0.849   1.119  -4.744  1.00 84.02           C  
ATOM    326  CE2 PHE A  38       2.493  -0.545  -5.276  1.00 84.02           C  
ATOM    327  CZ  PHE A  38       2.078   0.525  -4.502  1.00 84.02           C  
ATOM    328  N   GLU A  39      -3.469  -2.144  -8.271  1.00 84.23           N  
ATOM    329  CA  GLU A  39      -4.248  -2.211  -9.504  1.00 84.23           C  
ATOM    330  C   GLU A  39      -3.612  -1.368 -10.604  1.00 84.23           C  
ATOM    331  O   GLU A  39      -2.867  -0.427 -10.322  1.00 84.23           O  
ATOM    332  CB  GLU A  39      -5.687  -1.754  -9.256  1.00 84.23           C  
ATOM    333  CG  GLU A  39      -6.491  -2.699  -8.375  1.00 84.23           C  
ATOM    334  CD  GLU A  39      -7.978  -2.385  -8.357  1.00 84.23           C  
ATOM    335  OE1 GLU A  39      -8.771  -3.223  -7.871  1.00 84.23           O  
ATOM    336  OE2 GLU A  39      -8.354  -1.290  -8.832  1.00 84.23           O1-
ATOM    337  N   PRO A  40      -3.757  -1.665 -11.803  1.00 77.58           N  
ATOM    338  CA  PRO A  40      -3.118  -0.992 -12.934  1.00 77.58           C  
ATOM    339  C   PRO A  40      -3.323   0.522 -12.913  1.00 77.58           C  
ATOM    340  O   PRO A  40      -2.430   1.276 -13.307  1.00 77.58           O  
ATOM    341  CB  PRO A  40      -3.803  -1.618 -14.152  1.00 77.58           C  
ATOM    342  CG  PRO A  40      -4.294  -2.946 -13.672  1.00 77.58           C  
ATOM    343  CD  PRO A  40      -4.634  -2.831 -12.214  1.00 77.58           C  
ATOM    344  N   ASP A  41      -4.496   0.862 -12.470  1.00 79.98           N  
ATOM    345  CA  ASP A  41      -4.816   2.284 -12.524  1.00 79.98           C  
ATOM    346  C   ASP A  41      -4.281   3.015 -11.295  1.00 79.98           C  
ATOM    347  O   ASP A  41      -4.453   4.228 -11.162  1.00 79.98           O  
ATOM    348  CB  ASP A  41      -6.328   2.489 -12.641  1.00 79.98           C  
ATOM    349  CG  ASP A  41      -7.092   1.971 -11.435  1.00 79.98           C  
ATOM    350  OD1 ASP A  41      -6.466   1.403 -10.514  1.00 79.98           O  
ATOM    351  OD2 ASP A  41      -8.332   2.129 -11.406  1.00 79.98           O1-
ATOM    352  N   GLY A  42      -3.687   2.259 -10.460  1.00 75.56           N  
ATOM    353  CA  GLY A  42      -3.090   2.834  -9.266  1.00 75.56           C  
ATOM    354  C   GLY A  42      -4.109   3.206  -8.207  1.00 75.56           C  
ATOM    355  O   GLY A  42      -3.769   3.835  -7.203  1.00 75.56           O  
ATOM    356  N   SER A  43      -5.338   2.822  -8.390  1.00 81.33           N  
ATOM    357  CA  SER A  43      -6.422   3.251  -7.512  1.00 81.33           C  
ATOM    358  C   SER A  43      -6.429   2.455  -6.212  1.00 81.33           C  
ATOM    359  O   SER A  43      -6.906   2.939  -5.183  1.00 81.33           O  
ATOM    360  CB  SER A  43      -7.772   3.105  -8.216  1.00 81.33           C  
ATOM    361  OG  SER A  43      -7.996   1.759  -8.599  1.00 81.33           O  
ATOM    362  N   GLN A  44      -5.904   1.189  -6.349  1.00 82.84           N  
ATOM    363  CA  GLN A  44      -5.978   0.347  -5.159  1.00 82.84           C  
ATOM    364  C   GLN A  44      -4.626  -0.290  -4.850  1.00 82.84           C  
ATOM    365  O   GLN A  44      -3.914  -0.719  -5.760  1.00 82.84           O  
ATOM    366  CB  GLN A  44      -7.041  -0.738  -5.335  1.00 82.84           C  
ATOM    367  CG  GLN A  44      -8.451  -0.194  -5.523  1.00 82.84           C  
ATOM    368  CD  GLN A  44      -9.479  -1.287  -5.742  1.00 82.84           C  
ATOM    369  NE2 GLN A  44     -10.742  -0.898  -5.872  1.00 82.84           N  
ATOM    370  OE1 GLN A  44      -9.140  -2.475  -5.795  1.00 82.84           O  
ATOM    371  N   TYR A  45      -4.417  -0.386  -3.547  1.00 84.68           N  
ATOM    372  CA  TYR A  45      -3.164  -0.915  -3.020  1.00 84.68           C  
ATOM    373  C   TYR A  45      -3.422  -2.042  -2.026  1.00 84.68           C  
ATOM    374  O   TYR A  45      -4.195  -1.877  -1.079  1.00 84.68           O  
ATOM    375  CB  TYR A  45      -2.351   0.196  -2.349  1.00 84.68           C  
ATOM    376  CG  TYR A  45      -1.034  -0.274  -1.780  1.00 84.68           C  
ATOM    377  CD1 TYR A  45      -0.753  -0.142  -0.422  1.00 84.68           C  
ATOM    378  CD2 TYR A  45      -0.068  -0.848  -2.599  1.00 84.68           C  
ATOM    379  CE1 TYR A  45       0.459  -0.572   0.106  1.00 84.68           C  
ATOM    380  CE2 TYR A  45       1.148  -1.281  -2.082  1.00 84.68           C  
ATOM    381  CZ  TYR A  45       1.402  -1.139  -0.730  1.00 84.68           C  
ATOM    382  OH  TYR A  45       2.604  -1.567  -0.212  1.00 84.68           O  
ATOM    383  N   PHE A  46      -2.774  -3.219  -2.325  1.00 87.32           N  
ATOM    384  CA  PHE A  46      -2.971  -4.382  -1.467  1.00 87.32           C  
ATOM    385  C   PHE A  46      -1.648  -4.844  -0.870  1.00 87.32           C  
ATOM    386  O   PHE A  46      -0.606  -4.775  -1.525  1.00 87.32           O  
ATOM    387  CB  PHE A  46      -3.620  -5.526  -2.252  1.00 87.32           C  
ATOM    388  CG  PHE A  46      -4.927  -5.154  -2.899  1.00 87.32           C  
ATOM    389  CD1 PHE A  46      -6.134  -5.449  -2.277  1.00 87.32           C  
ATOM    390  CD2 PHE A  46      -4.949  -4.509  -4.128  1.00 87.32           C  
ATOM    391  CE1 PHE A  46      -7.346  -5.105  -2.873  1.00 87.32           C  
ATOM    392  CE2 PHE A  46      -6.155  -4.163  -4.730  1.00 87.32           C  
ATOM    393  CZ  PHE A  46      -7.353  -4.462  -4.101  1.00 87.32           C  
ATOM    394  N   MET A  47      -1.722  -5.263   0.305  1.00 87.26           N  
ATOM    395  CA  MET A  47      -0.559  -5.855   0.960  1.00 87.26           C  
ATOM    396  C   MET A  47      -0.876  -7.259   1.464  1.00 87.26           C  
ATOM    397  O   MET A  47      -2.005  -7.537   1.873  1.00 87.26           O  
ATOM    398  CB  MET A  47      -0.089  -4.978   2.121  1.00 87.26           C  
ATOM    399  CG  MET A  47       0.505  -3.649   1.683  1.00 87.26           C  
ATOM    400  SD  MET A  47       1.116  -2.651   3.096  1.00 87.26           S  
ATOM    401  CE  MET A  47       1.944  -1.306   2.205  1.00 87.26           C  
ATOM    402  N   GLN A  48       0.175  -8.050   1.365  1.00 87.00           N  
ATOM    403  CA  GLN A  48      -0.025  -9.427   1.804  1.00 87.00           C  
ATOM    404  C   GLN A  48       0.666  -9.686   3.139  1.00 87.00           C  
ATOM    405  O   GLN A  48       1.832  -9.329   3.321  1.00 87.00           O  
ATOM    406  CB  GLN A  48       0.489 -10.407   0.748  1.00 87.00           C  
ATOM    407  CG  GLN A  48       0.200 -11.867   1.071  1.00 87.00           C  
ATOM    408  CD  GLN A  48       0.814 -12.824   0.066  1.00 87.00           C  
ATOM    409  NE2 GLN A  48       0.042 -13.821  -0.352  1.00 87.00           N  
ATOM    410  OE1 GLN A  48       1.972 -12.667  -0.334  1.00 87.00           O  
ATOM    411  N   THR A  49       0.083 -10.228   4.071  1.00 78.64           N  
ATOM    412  CA  THR A  49       0.659 -10.646   5.343  1.00 78.64           C  
ATOM    413  C   THR A  49       1.468 -11.929   5.176  1.00 78.64           C  
ATOM    414  O   THR A  49       1.448 -12.547   4.110  1.00 78.64           O  
ATOM    415  CB  THR A  49      -0.433 -10.860   6.408  1.00 78.64           C  
ATOM    416  CG2 THR A  49      -1.329  -9.633   6.531  1.00 78.64           C  
ATOM    417  OG1 THR A  49      -1.236 -11.989   6.041  1.00 78.64           O  
ATOM    418  N   GLN A  50       2.156 -12.483   6.206  1.00 76.98           N  
ATOM    419  CA  GLN A  50       2.918 -13.725   6.274  1.00 76.98           C  
ATOM    420  C   GLN A  50       2.011 -14.938   6.087  1.00 76.98           C  
ATOM    421  O   GLN A  50       2.444 -15.970   5.573  1.00 76.98           O  
ATOM    422  CB  GLN A  50       3.663 -13.827   7.606  1.00 76.98           C  
ATOM    423  CG  GLN A  50       4.801 -12.825   7.753  1.00 76.98           C  
ATOM    424  CD  GLN A  50       5.973 -13.131   6.839  1.00 76.98           C  
ATOM    425  NE2 GLN A  50       6.573 -12.087   6.276  1.00 76.98           N  
ATOM    426  OE1 GLN A  50       6.336 -14.294   6.642  1.00 76.98           O  
ATOM    427  N   GLU A  51       0.851 -14.658   6.480  1.00 82.80           N  
ATOM    428  CA  GLU A  51      -0.115 -15.747   6.376  1.00 82.80           C  
ATOM    429  C   GLU A  51      -0.749 -15.793   4.988  1.00 82.80           C  
ATOM    430  O   GLU A  51      -1.749 -16.481   4.779  1.00 82.80           O  
ATOM    431  CB  GLU A  51      -1.202 -15.605   7.446  1.00 82.80           C  
ATOM    432  CG  GLU A  51      -0.685 -15.747   8.870  1.00 82.80           C  
ATOM    433  CD  GLU A  51      -1.731 -15.414   9.923  1.00 82.80           C  
ATOM    434  OE1 GLU A  51      -1.374 -15.307  11.119  1.00 82.80           O  
ATOM    435  OE2 GLU A  51      -2.915 -15.258   9.550  1.00 82.80           O1-
ATOM    436  N   GLU A  52      -0.280 -14.931   4.144  1.00 83.76           N  
ATOM    437  CA  GLU A  52      -0.648 -14.921   2.731  1.00 83.76           C  
ATOM    438  C   GLU A  52      -2.061 -14.381   2.532  1.00 83.76           C  
ATOM    439  O   GLU A  52      -2.764 -14.793   1.608  1.00 83.76           O  
ATOM    440  CB  GLU A  52      -0.534 -16.328   2.137  1.00 83.76           C  
ATOM    441  CG  GLU A  52       0.881 -16.886   2.146  1.00 83.76           C  
ATOM    442  CD  GLU A  52       1.028 -18.163   1.335  1.00 83.76           C  
ATOM    443  OE1 GLU A  52       2.169 -18.656   1.178  1.00 83.76           O  
ATOM    444  OE2 GLU A  52      -0.006 -18.675   0.849  1.00 83.76           O1-
ATOM    445  N   ASN A  53      -2.494 -13.635   3.470  1.00 85.87           N  
ATOM    446  CA  ASN A  53      -3.746 -12.900   3.323  1.00 85.87           C  
ATOM    447  C   ASN A  53      -3.523 -11.533   2.683  1.00 85.87           C  
ATOM    448  O   ASN A  53      -2.540 -10.854   2.987  1.00 85.87           O  
ATOM    449  CB  ASN A  53      -4.440 -12.746   4.678  1.00 85.87           C  
ATOM    450  CG  ASN A  53      -4.775 -14.078   5.317  1.00 85.87           C  
ATOM    451  ND2 ASN A  53      -4.376 -14.251   6.572  1.00 85.87           N  
ATOM    452  OD1 ASN A  53      -5.388 -14.945   4.690  1.00 85.87           O  
ATOM    453  N   TRP A  54      -4.547 -11.168   1.806  1.00 87.75           N  
ATOM    454  CA  TRP A  54      -4.416  -9.875   1.143  1.00 87.75           C  
ATOM    455  C   TRP A  54      -5.399  -8.864   1.724  1.00 87.75           C  
ATOM    456  O   TRP A  54      -6.574  -9.179   1.930  1.00 87.75           O  
ATOM    457  CB  TRP A  54      -4.642 -10.017  -0.365  1.00 87.75           C  
ATOM    458  CG  TRP A  54      -3.528 -10.717  -1.084  1.00 87.75           C  
ATOM    459  CD1 TRP A  54      -3.443 -12.050  -1.372  1.00 87.75           C  
ATOM    460  CD2 TRP A  54      -2.337 -10.118  -1.602  1.00 87.75           C  
ATOM    461  CE2 TRP A  54      -1.574 -11.148  -2.193  1.00 87.75           C  
ATOM    462  CE3 TRP A  54      -1.840  -8.807  -1.624  1.00 87.75           C  
ATOM    463  NE1 TRP A  54      -2.270 -12.317  -2.039  1.00 87.75           N  
ATOM    464  CZ2 TRP A  54      -0.338 -10.909  -2.801  1.00 87.75           C  
ATOM    465  CZ3 TRP A  54      -0.611  -8.571  -2.230  1.00 87.75           C  
ATOM    466  CH2 TRP A  54       0.124  -9.618  -2.809  1.00 87.75           C  
ATOM    467  N   TYR A  55      -4.737  -7.600   1.947  1.00 87.18           N  
ATOM    468  CA  TYR A  55      -5.573  -6.533   2.487  1.00 87.18           C  
ATOM    469  C   TYR A  55      -5.477  -5.278   1.627  1.00 87.18           C  
ATOM    470  O   TYR A  55      -4.392  -4.913   1.169  1.00 87.18           O  
ATOM    471  CB  TYR A  55      -5.169  -6.210   3.928  1.00 87.18           C  
ATOM    472  CG  TYR A  55      -5.373  -7.357   4.887  1.00 87.18           C  
ATOM    473  CD1 TYR A  55      -6.589  -7.532   5.545  1.00 87.18           C  
ATOM    474  CD2 TYR A  55      -4.352  -8.268   5.138  1.00 87.18           C  
ATOM    475  CE1 TYR A  55      -6.782  -8.587   6.432  1.00 87.18           C  
ATOM    476  CE2 TYR A  55      -4.535  -9.327   6.023  1.00 87.18           C  
ATOM    477  CZ  TYR A  55      -5.750  -9.477   6.663  1.00 87.18           C  
ATOM    478  OH  TYR A  55      -5.937 -10.523   7.539  1.00 87.18           O  
ATOM    479  N   GLN A  56      -6.642  -4.827   1.468  1.00 89.39           N  
ATOM    480  CA  GLN A  56      -6.633  -3.536   0.788  1.00 89.39           C  
ATOM    481  C   GLN A  56      -6.191  -2.421   1.730  1.00 89.39           C  
ATOM    482  O   GLN A  56      -6.745  -2.265   2.821  1.00 89.39           O  
ATOM    483  CB  GLN A  56      -8.016  -3.222   0.216  1.00 89.39           C  
ATOM    484  CG  GLN A  56      -8.060  -1.953  -0.626  1.00 89.39           C  
ATOM    485  CD  GLN A  56      -9.439  -1.668  -1.188  1.00 89.39           C  
ATOM    486  NE2 GLN A  56      -9.557  -0.588  -1.953  1.00 89.39           N  
ATOM    487  OE1 GLN A  56     -10.393  -2.413  -0.936  1.00 89.39           O  
ATOM    488  N   ILE A  57      -5.181  -1.634   1.238  1.00 85.94           N  
ATOM    489  CA  ILE A  57      -4.590  -0.567   2.039  1.00 85.94           C  
ATOM    490  C   ILE A  57      -4.993   0.790   1.465  1.00 85.94           C  
ATOM    491  O   ILE A  57      -4.938   0.999   0.252  1.00 85.94           O  
ATOM    492  CB  ILE A  57      -3.051  -0.689   2.096  1.00 85.94           C  
ATOM    493  CG1 ILE A  57      -2.644  -2.086   2.579  1.00 85.94           C  
ATOM    494  CG2 ILE A  57      -2.457   0.397   2.999  1.00 85.94           C  
ATOM    495  CD1 ILE A  57      -3.145  -2.429   3.975  1.00 85.94           C  
ATOM    496  N   THR A  58      -5.559   1.606   2.235  1.00 86.54           N  
ATOM    497  CA  THR A  58      -5.832   2.973   1.806  1.00 86.54           C  
ATOM    498  C   THR A  58      -4.606   3.859   2.008  1.00 86.54           C  
ATOM    499  O   THR A  58      -4.207   4.124   3.144  1.00 86.54           O  
ATOM    500  CB  THR A  58      -7.031   3.569   2.566  1.00 86.54           C  
ATOM    501  CG2 THR A  58      -7.421   4.930   1.999  1.00 86.54           C  
ATOM    502  OG1 THR A  58      -8.149   2.679   2.456  1.00 86.54           O  
ATOM    503  N   MET A  59      -4.065   4.236   0.938  1.00 78.71           N  
ATOM    504  CA  MET A  59      -2.808   4.979   0.976  1.00 78.71           C  
ATOM    505  C   MET A  59      -3.063   6.469   1.179  1.00 78.71           C  
ATOM    506  O   MET A  59      -3.913   7.055   0.507  1.00 78.71           O  
ATOM    507  CB  MET A  59      -2.012   4.755  -0.310  1.00 78.71           C  
ATOM    508  CG  MET A  59      -1.304   3.411  -0.368  1.00 78.71           C  
ATOM    509  SD  MET A  59      -0.012   3.352  -1.669  1.00 78.71           S  
ATOM    510  CE  MET A  59      -0.888   4.175  -3.028  1.00 78.71           C  
ATOM    511  N   ALA A  60      -2.411   7.121   2.188  1.00 83.00           N  
ATOM    512  CA  ALA A  60      -2.438   8.572   2.350  1.00 83.00           C  
ATOM    513  C   ALA A  60      -1.349   9.238   1.514  1.00 83.00           C  
ATOM    514  O   ALA A  60      -1.578  10.288   0.907  1.00 83.00           O  
ATOM    515  CB  ALA A  60      -2.278   8.947   3.821  1.00 83.00           C  
ATOM    516  N   SER A  61      -0.257   8.662   1.374  1.00 78.78           N  
ATOM    517  CA  SER A  61       0.830   9.162   0.538  1.00 78.78           C  
ATOM    518  C   SER A  61       1.888   8.087   0.309  1.00 78.78           C  
ATOM    519  O   SER A  61       2.012   7.151   1.101  1.00 78.78           O  
ATOM    520  CB  SER A  61       1.473  10.394   1.175  1.00 78.78           C  
ATOM    521  OG  SER A  61       2.147  10.048   2.374  1.00 78.78           O  
ATOM    522  N   THR A  62       2.580   8.157  -0.939  1.00 73.80           N  
ATOM    523  CA  THR A  62       3.672   7.241  -1.245  1.00 73.80           C  
ATOM    524  C   THR A  62       4.857   7.993  -1.846  1.00 73.80           C  
ATOM    525  O   THR A  62       4.673   8.914  -2.645  1.00 73.80           O  
ATOM    526  CB  THR A  62       3.219   6.134  -2.214  1.00 73.80           C  
ATOM    527  CG2 THR A  62       2.761   6.721  -3.545  1.00 73.80           C  
ATOM    528  OG1 THR A  62       4.311   5.237  -2.451  1.00 73.80           O  
ATOM    529  N   ASN A  63       6.041   7.719  -1.297  1.00 77.02           N  
ATOM    530  CA  ASN A  63       7.283   8.162  -1.919  1.00 77.02           C  
ATOM    531  C   ASN A  63       8.140   6.981  -2.366  1.00 77.02           C  
ATOM    532  O   ASN A  63       8.474   6.111  -1.560  1.00 77.02           O  
ATOM    533  CB  ASN A  63       8.072   9.059  -0.963  1.00 77.02           C  
ATOM    534  CG  ASN A  63       7.473  10.445  -0.834  1.00 77.02           C  
ATOM    535  ND2 ASN A  63       7.460  10.975   0.384  1.00 77.02           N  
ATOM    536  OD1 ASN A  63       7.025  11.036  -1.819  1.00 77.02           O  
ATOM    537  N   LEU A  64       8.264   6.837  -3.659  1.00 73.08           N  
ATOM    538  CA  LEU A  64       9.107   5.769  -4.188  1.00 73.08           C  
ATOM    539  C   LEU A  64      10.419   6.330  -4.726  1.00 73.08           C  
ATOM    540  O   LEU A  64      10.417   7.263  -5.533  1.00 73.08           O  
ATOM    541  CB  LEU A  64       8.373   5.005  -5.293  1.00 73.08           C  
ATOM    542  CG  LEU A  64       9.124   3.825  -5.914  1.00 73.08           C  
ATOM    543  CD1 LEU A  64       9.339   2.729  -4.877  1.00 73.08           C  
ATOM    544  CD2 LEU A  64       8.364   3.285  -7.121  1.00 73.08           C  
ATOM    545  N   PHE A  65      11.547   5.836  -4.019  1.00 76.20           N  
ATOM    546  CA  PHE A  65      12.868   6.170  -4.538  1.00 76.20           C  
ATOM    547  C   PHE A  65      13.614   4.912  -4.968  1.00 76.20           C  
ATOM    548  O   PHE A  65      13.554   3.886  -4.288  1.00 76.20           O  
ATOM    549  CB  PHE A  65      13.683   6.932  -3.488  1.00 76.20           C  
ATOM    550  CG  PHE A  65      12.990   8.154  -2.951  1.00 76.20           C  
ATOM    551  CD1 PHE A  65      13.173   9.394  -3.552  1.00 76.20           C  
ATOM    552  CD2 PHE A  65      12.156   8.065  -1.845  1.00 76.20           C  
ATOM    553  CE1 PHE A  65      12.532  10.528  -3.057  1.00 76.20           C  
ATOM    554  CE2 PHE A  65      11.512   9.193  -1.345  1.00 76.20           C  
ATOM    555  CZ  PHE A  65      11.703  10.424  -1.952  1.00 76.20           C  
ATOM    556  N   TRP A  66      14.078   4.889  -6.153  1.00 65.83           N  
ATOM    557  CA  TRP A  66      14.881   3.781  -6.662  1.00 65.83           C  
ATOM    558  C   TRP A  66      16.369   4.083  -6.530  1.00 65.83           C  
ATOM    559  O   TRP A  66      16.804   5.212  -6.770  1.00 65.83           O  
ATOM    560  CB  TRP A  66      14.533   3.491  -8.124  1.00 65.83           C  
ATOM    561  CG  TRP A  66      13.174   2.887  -8.319  1.00 65.83           C  
ATOM    562  CD1 TRP A  66      12.010   3.548  -8.595  1.00 65.83           C  
ATOM    563  CD2 TRP A  66      12.840   1.498  -8.246  1.00 65.83           C  
ATOM    564  CE2 TRP A  66      11.453   1.389  -8.489  1.00 65.83           C  
ATOM    565  CE3 TRP A  66      13.579   0.333  -7.999  1.00 65.83           C  
ATOM    566  NE1 TRP A  66      10.971   2.652  -8.700  1.00 65.83           N  
ATOM    567  CZ2 TRP A  66      10.790   0.159  -8.494  1.00 65.83           C  
ATOM    568  CZ3 TRP A  66      12.917  -0.889  -8.003  1.00 65.83           C  
ATOM    569  CH2 TRP A  66      11.537  -0.965  -8.249  1.00 65.83           C  
ATOM    570  N   ASP A  67      16.932   3.161  -5.823  1.00 66.27           N  
ATOM    571  CA  ASP A  67      18.384   3.284  -5.899  1.00 66.27           C  
ATOM    572  C   ASP A  67      18.879   3.082  -7.330  1.00 66.27           C  
ATOM    573  O   ASP A  67      18.410   2.185  -8.034  1.00 66.27           O  
ATOM    574  CB  ASP A  67      19.058   2.279  -4.963  1.00 66.27           C  
ATOM    575  CG  ASP A  67      20.480   2.666  -4.601  1.00 66.27           C  
ATOM    576  OD1 ASP A  67      21.196   3.230  -5.457  1.00 66.27           O  
ATOM    577  OD2 ASP A  67      20.891   2.402  -3.451  1.00 66.27           O1-
ATOM    578  N   THR A  68      19.568   4.126  -7.929  1.00 61.45           N  
ATOM    579  CA  THR A  68      20.016   4.118  -9.316  1.00 61.45           C  
ATOM    580  C   THR A  68      21.230   3.209  -9.488  1.00 61.45           C  
ATOM    581  O   THR A  68      21.712   3.012 -10.605  1.00 61.45           O  
ATOM    582  CB  THR A  68      20.363   5.538  -9.801  1.00 61.45           C  
ATOM    583  CG2 THR A  68      19.122   6.425  -9.833  1.00 61.45           C  
ATOM    584  OG1 THR A  68      21.328   6.116  -8.914  1.00 61.45           O  
ATOM    585  N   ASP A  69      21.610   2.663  -8.288  1.00 70.48           N  
ATOM    586  CA  ASP A  69      22.745   1.755  -8.421  1.00 70.48           C  
ATOM    587  C   ASP A  69      22.317   0.425  -9.038  1.00 70.48           C  
ATOM    588  O   ASP A  69      21.555  -0.330  -8.430  1.00 70.48           O  
ATOM    589  CB  ASP A  69      23.404   1.515  -7.061  1.00 70.48           C  
ATOM    590  CG  ASP A  69      24.718   0.760  -7.162  1.00 70.48           C  
ATOM    591  OD1 ASP A  69      24.935   0.049  -8.166  1.00 70.48           O  
ATOM    592  OD2 ASP A  69      25.540   0.876  -6.229  1.00 70.48           O1-
ATOM    593  N   PRO A  70      22.674   0.220 -10.343  1.00 67.41           N  
ATOM    594  CA  PRO A  70      22.302  -1.028 -11.013  1.00 67.41           C  
ATOM    595  C   PRO A  70      22.705  -2.268 -10.217  1.00 67.41           C  
ATOM    596  O   PRO A  70      22.085  -3.326 -10.361  1.00 67.41           O  
ATOM    597  CB  PRO A  70      23.065  -0.958 -12.338  1.00 67.41           C  
ATOM    598  CG  PRO A  70      23.598   0.437 -12.398  1.00 67.41           C  
ATOM    599  CD  PRO A  70      23.487   1.050 -11.032  1.00 67.41           C  
ATOM    600  N   ALA A  71      23.755  -2.108  -9.342  1.00 73.97           N  
ATOM    601  CA  ALA A  71      24.211  -3.249  -8.552  1.00 73.97           C  
ATOM    602  C   ALA A  71      23.194  -3.611  -7.474  1.00 73.97           C  
ATOM    603  O   ALA A  71      23.122  -4.764  -7.043  1.00 73.97           O  
ATOM    604  CB  ALA A  71      25.570  -2.951  -7.922  1.00 73.97           C  
ATOM    605  N   TYR A  72      22.336  -2.682  -7.214  1.00 62.52           N  
ATOM    606  CA  TYR A  72      21.355  -2.881  -6.152  1.00 62.52           C  
ATOM    607  C   TYR A  72      19.980  -2.385  -6.580  1.00 62.52           C  
ATOM    608  O   TYR A  72      19.533  -1.321  -6.144  1.00 62.52           O  
ATOM    609  CB  TYR A  72      21.794  -2.163  -4.872  1.00 62.52           C  
ATOM    610  CG  TYR A  72      23.136  -2.617  -4.352  1.00 62.52           C  
ATOM    611  CD1 TYR A  72      23.254  -3.779  -3.592  1.00 62.52           C  
ATOM    612  CD2 TYR A  72      24.288  -1.884  -4.616  1.00 62.52           C  
ATOM    613  CE1 TYR A  72      24.489  -4.200  -3.108  1.00 62.52           C  
ATOM    614  CE2 TYR A  72      25.528  -2.296  -4.137  1.00 62.52           C  
ATOM    615  CZ  TYR A  72      25.618  -3.453  -3.386  1.00 62.52           C  
ATOM    616  OH  TYR A  72      26.842  -3.865  -2.909  1.00 62.52           O  
ATOM    617  N   PRO A  73      19.454  -3.003  -7.541  1.00 66.43           N  
ATOM    618  CA  PRO A  73      18.174  -2.515  -8.059  1.00 66.43           C  
ATOM    619  C   PRO A  73      17.068  -2.529  -7.007  1.00 66.43           C  
ATOM    620  O   PRO A  73      16.234  -3.437  -6.995  1.00 66.43           O  
ATOM    621  CB  PRO A  73      17.858  -3.489  -9.196  1.00 66.43           C  
ATOM    622  CG  PRO A  73      18.557  -4.755  -8.819  1.00 66.43           C  
ATOM    623  CD  PRO A  73      19.735  -4.410  -7.954  1.00 66.43           C  
ATOM    624  N   TRP A  74      17.319  -2.060  -5.866  1.00 68.73           N  
ATOM    625  CA  TRP A  74      16.292  -1.986  -4.833  1.00 68.73           C  
ATOM    626  C   TRP A  74      15.620  -0.617  -4.830  1.00 68.73           C  
ATOM    627  O   TRP A  74      16.232   0.383  -5.211  1.00 68.73           O  
ATOM    628  CB  TRP A  74      16.894  -2.275  -3.455  1.00 68.73           C  
ATOM    629  CG  TRP A  74      17.571  -3.609  -3.353  1.00 68.73           C  
ATOM    630  CD1 TRP A  74      18.458  -4.151  -4.241  1.00 68.73           C  
ATOM    631  CD2 TRP A  74      17.413  -4.570  -2.306  1.00 68.73           C  
ATOM    632  CE2 TRP A  74      18.236  -5.673  -2.624  1.00 68.73           C  
ATOM    633  CE3 TRP A  74      16.655  -4.605  -1.127  1.00 68.73           C  
ATOM    634  NE1 TRP A  74      18.861  -5.394  -3.808  1.00 68.73           N  
ATOM    635  CZ2 TRP A  74      18.321  -6.801  -1.803  1.00 68.73           C  
ATOM    636  CZ3 TRP A  74      16.743  -5.728  -0.313  1.00 68.73           C  
ATOM    637  CH2 TRP A  74      17.569  -6.810  -0.657  1.00 68.73           C  
ATOM    638  N   GLY A  75      14.367  -0.508  -4.859  1.00 73.55           N  
ATOM    639  CA  GLY A  75      13.621   0.712  -4.602  1.00 73.55           C  
ATOM    640  C   GLY A  75      13.188   0.854  -3.155  1.00 73.55           C  
ATOM    641  O   GLY A  75      13.202  -0.120  -2.399  1.00 73.55           O  
ATOM    642  N   LEU A  76      13.425   1.987  -2.647  1.00 75.17           N  
ATOM    643  CA  LEU A  76      12.875   2.307  -1.333  1.00 75.17           C  
ATOM    644  C   LEU A  76      11.494   2.940  -1.462  1.00 75.17           C  
ATOM    645  O   LEU A  76      11.313   3.896  -2.220  1.00 75.17           O  
ATOM    646  CB  LEU A  76      13.813   3.249  -0.574  1.00 75.17           C  
ATOM    647  CG  LEU A  76      13.403   3.607   0.856  1.00 75.17           C  
ATOM    648  CD1 LEU A  76      13.540   2.391   1.766  1.00 75.17           C  
ATOM    649  CD2 LEU A  76      14.242   4.769   1.377  1.00 75.17           C  
ATOM    650  N   PHE A  77      10.552   2.260  -0.829  1.00 74.14           N  
ATOM    651  CA  PHE A  77       9.156   2.683  -0.850  1.00 74.14           C  
ATOM    652  C   PHE A  77       8.694   3.092   0.543  1.00 74.14           C  
ATOM    653  O   PHE A  77       8.762   2.298   1.484  1.00 74.14           O  
ATOM    654  CB  PHE A  77       8.262   1.565  -1.393  1.00 74.14           C  
ATOM    655  CG  PHE A  77       6.810   1.946  -1.499  1.00 74.14           C  
ATOM    656  CD1 PHE A  77       5.908   1.580  -0.508  1.00 74.14           C  
ATOM    657  CD2 PHE A  77       6.348   2.670  -2.591  1.00 74.14           C  
ATOM    658  CE1 PHE A  77       4.563   1.931  -0.603  1.00 74.14           C  
ATOM    659  CE2 PHE A  77       5.006   3.023  -2.692  1.00 74.14           C  
ATOM    660  CZ  PHE A  77       4.115   2.653  -1.698  1.00 74.14           C  
ATOM    661  N   THR A  78       8.438   4.455   0.726  1.00 76.70           N  
ATOM    662  CA  THR A  78       7.841   4.864   1.994  1.00 76.70           C  
ATOM    663  C   THR A  78       6.385   5.279   1.797  1.00 76.70           C  
ATOM    664  O   THR A  78       6.067   6.028   0.871  1.00 76.70           O  
ATOM    665  CB  THR A  78       8.626   6.024   2.632  1.00 76.70           C  
ATOM    666  CG2 THR A  78       8.170   6.274   4.066  1.00 76.70           C  
ATOM    667  OG1 THR A  78      10.022   5.704   2.634  1.00 76.70           O  
ATOM    668  N   ASP A  79       5.417   4.688   2.580  1.00 79.23           N  
ATOM    669  CA  ASP A  79       4.000   5.012   2.439  1.00 79.23           C  
ATOM    670  C   ASP A  79       3.361   5.281   3.800  1.00 79.23           C  
ATOM    671  O   ASP A  79       3.875   4.845   4.831  1.00 79.23           O  
ATOM    672  CB  ASP A  79       3.259   3.879   1.725  1.00 79.23           C  
ATOM    673  CG  ASP A  79       3.422   2.536   2.414  1.00 79.23           C  
ATOM    674  OD1 ASP A  79       4.260   2.421   3.335  1.00 79.23           O  
ATOM    675  OD2 ASP A  79       2.709   1.584   2.031  1.00 79.23           O1-
ATOM    676  N   THR A  80       2.518   6.225   3.770  1.00 83.04           N  
ATOM    677  CA  THR A  80       1.613   6.453   4.891  1.00 83.04           C  
ATOM    678  C   THR A  80       0.208   5.957   4.561  1.00 83.04           C  
ATOM    679  O   THR A  80      -0.325   6.251   3.489  1.00 83.04           O  
ATOM    680  CB  THR A  80       1.558   7.944   5.271  1.00 83.04           C  
ATOM    681  CG2 THR A  80       0.700   8.164   6.512  1.00 83.04           C  
ATOM    682  OG1 THR A  80       2.886   8.415   5.530  1.00 83.04           O  
ATOM    683  N   TYR A  81      -0.357   5.029   5.496  1.00 81.54           N  
ATOM    684  CA  TYR A  81      -1.626   4.395   5.158  1.00 81.54           C  
ATOM    685  C   TYR A  81      -2.421   4.061   6.415  1.00 81.54           C  
ATOM    686  O   TYR A  81      -1.915   4.197   7.531  1.00 81.54           O  
ATOM    687  CB  TYR A  81      -1.390   3.124   4.336  1.00 81.54           C  
ATOM    688  CG  TYR A  81      -0.492   2.120   5.018  1.00 81.54           C  
ATOM    689  CD1 TYR A  81       0.892   2.192   4.885  1.00 81.54           C  
ATOM    690  CD2 TYR A  81      -1.026   1.097   5.793  1.00 81.54           C  
ATOM    691  CE1 TYR A  81       1.724   1.267   5.508  1.00 81.54           C  
ATOM    692  CE2 TYR A  81      -0.204   0.167   6.421  1.00 81.54           C  
ATOM    693  CZ  TYR A  81       1.167   0.260   6.273  1.00 81.54           C  
ATOM    694  OH  TYR A  81       1.985  -0.658   6.893  1.00 81.54           O  
ATOM    695  N   THR A  82      -3.679   3.744   6.179  1.00 84.82           N  
ATOM    696  CA  THR A  82      -4.524   3.208   7.239  1.00 84.82           C  
ATOM    697  C   THR A  82      -4.783   1.719   7.024  1.00 84.82           C  
ATOM    698  O   THR A  82      -4.847   1.252   5.885  1.00 84.82           O  
ATOM    699  CB  THR A  82      -5.867   3.959   7.316  1.00 84.82           C  
ATOM    700  CG2 THR A  82      -5.654   5.435   7.634  1.00 84.82           C  
ATOM    701  OG1 THR A  82      -6.544   3.846   6.058  1.00 84.82           O  
ATOM    702  N   LEU A  83      -4.799   0.929   8.127  1.00 82.71           N  
ATOM    703  CA  LEU A  83      -5.089  -0.500   8.059  1.00 82.71           C  
ATOM    704  C   LEU A  83      -6.581  -0.760   8.240  1.00 82.71           C  
ATOM    705  O   LEU A  83      -7.273   0.011   8.908  1.00 82.71           O  
ATOM    706  CB  LEU A  83      -4.293  -1.260   9.123  1.00 82.71           C  
ATOM    707  CG  LEU A  83      -2.772  -1.264   8.957  1.00 82.71           C  
ATOM    708  CD1 LEU A  83      -2.112  -1.959  10.143  1.00 82.71           C  
ATOM    709  CD2 LEU A  83      -2.379  -1.940   7.648  1.00 82.71           C  
ATOM    710  N   PRO A  84      -7.076  -1.840   7.576  1.00 81.33           N  
ATOM    711  CA  PRO A  84      -8.475  -2.204   7.815  1.00 81.33           C  
ATOM    712  C   PRO A  84      -8.757  -2.530   9.280  1.00 81.33           C  
ATOM    713  O   PRO A  84      -7.862  -2.977  10.000  1.00 81.33           O  
ATOM    714  CB  PRO A  84      -8.674  -3.438   6.932  1.00 81.33           C  
ATOM    715  CG  PRO A  84      -7.480  -3.463   6.034  1.00 81.33           C  
ATOM    716  CD  PRO A  84      -6.392  -2.642   6.664  1.00 81.33           C  
ATOM    717  N   GLN A  85      -9.892  -2.337   9.819  1.00 78.15           N  
ATOM    718  CA  GLN A  85     -10.297  -2.505  11.211  1.00 78.15           C  
ATOM    719  C   GLN A  85     -10.421  -3.984  11.571  1.00 78.15           C  
ATOM    720  O   GLN A  85     -10.378  -4.346  12.749  1.00 78.15           O  
ATOM    721  CB  GLN A  85     -11.621  -1.788  11.476  1.00 78.15           C  
ATOM    722  CG  GLN A  85     -11.535  -0.273  11.343  1.00 78.15           C  
ATOM    723  CD  GLN A  85     -12.785   0.430  11.838  1.00 78.15           C  
ATOM    724  NE2 GLN A  85     -12.610   1.608  12.427  1.00 78.15           N  
ATOM    725  OE1 GLN A  85     -13.901  -0.081  11.692  1.00 78.15           O  
ATOM    726  N   ASN A  86     -10.317  -4.894  10.532  1.00 78.82           N  
ATOM    727  CA  ASN A  86     -10.541  -6.310  10.803  1.00 78.82           C  
ATOM    728  C   ASN A  86      -9.247  -7.111  10.704  1.00 78.82           C  
ATOM    729  O   ASN A  86      -9.274  -8.307  10.409  1.00 78.82           O  
ATOM    730  CB  ASN A  86     -11.593  -6.879   9.847  1.00 78.82           C  
ATOM    731  CG  ASN A  86     -12.733  -5.914   9.592  1.00 78.82           C  
ATOM    732  ND2 ASN A  86     -13.388  -6.059   8.446  1.00 78.82           N  
ATOM    733  OD1 ASN A  86     -13.023  -5.044  10.417  1.00 78.82           O  
ATOM    734  N   ILE A  87      -8.066  -6.454  11.069  1.00 79.24           N  
ATOM    735  CA  ILE A  87      -6.822  -7.211  10.976  1.00 79.24           C  
ATOM    736  C   ILE A  87      -6.317  -7.547  12.377  1.00 79.24           C  
ATOM    737  O   ILE A  87      -6.543  -6.790  13.324  1.00 79.24           O  
ATOM    738  CB  ILE A  87      -5.744  -6.434  10.190  1.00 79.24           C  
ATOM    739  CG1 ILE A  87      -5.298  -5.195  10.977  1.00 79.24           C  
ATOM    740  CG2 ILE A  87      -6.264  -6.043   8.802  1.00 79.24           C  
ATOM    741  CD1 ILE A  87      -4.029  -4.546  10.442  1.00 79.24           C  
ATOM    742  N   SER A  88      -5.869  -8.777  12.545  1.00 81.35           N  
ATOM    743  CA  SER A  88      -5.344  -9.225  13.832  1.00 81.35           C  
ATOM    744  C   SER A  88      -4.147  -8.384  14.263  1.00 81.35           C  
ATOM    745  O   SER A  88      -3.554  -7.676  13.448  1.00 81.35           O  
ATOM    746  CB  SER A  88      -4.946 -10.700  13.765  1.00 81.35           C  
ATOM    747  OG  SER A  88      -3.752 -10.865  13.017  1.00 81.35           O  
ATOM    748  N   GLY A  89      -3.855  -8.288  15.521  1.00 80.34           N  
ATOM    749  CA  GLY A  89      -2.693  -7.598  16.057  1.00 80.34           C  
ATOM    750  C   GLY A  89      -1.397  -7.998  15.378  1.00 80.34           C  
ATOM    751  O   GLY A  89      -0.558  -7.146  15.077  1.00 80.34           O  
ATOM    752  N   SER A  90      -1.176  -9.321  15.158  1.00 77.70           N  
ATOM    753  CA  SER A  90       0.041  -9.804  14.515  1.00 77.70           C  
ATOM    754  C   SER A  90       0.140  -9.309  13.077  1.00 77.70           C  
ATOM    755  O   SER A  90       1.227  -8.976  12.602  1.00 77.70           O  
ATOM    756  CB  SER A  90       0.093 -11.332  14.544  1.00 77.70           C  
ATOM    757  OG  SER A  90      -0.994 -11.886  13.822  1.00 77.70           O  
ATOM    758  N   GLU A  91      -1.027  -9.195  12.441  1.00 82.04           N  
ATOM    759  CA  GLU A  91      -1.045  -8.706  11.066  1.00 82.04           C  
ATOM    760  C   GLU A  91      -0.772  -7.206  11.009  1.00 82.04           C  
ATOM    761  O   GLU A  91      -0.058  -6.733  10.121  1.00 82.04           O  
ATOM    762  CB  GLU A  91      -2.387  -9.022  10.400  1.00 82.04           C  
ATOM    763  CG  GLU A  91      -2.604 -10.503  10.125  1.00 82.04           C  
ATOM    764  CD  GLU A  91      -3.975 -10.811   9.545  1.00 82.04           C  
ATOM    765  OE1 GLU A  91      -4.081 -11.712   8.682  1.00 82.04           O  
ATOM    766  OE2 GLU A  91      -4.952 -10.144   9.956  1.00 82.04           O1-
ATOM    767  N   GLN A  92      -1.324  -6.555  11.957  1.00 77.02           N  
ATOM    768  CA  GLN A  92      -1.051  -5.125  12.055  1.00 77.02           C  
ATOM    769  C   GLN A  92       0.441  -4.861  12.239  1.00 77.02           C  
ATOM    770  O   GLN A  92       0.999  -3.956  11.614  1.00 77.02           O  
ATOM    771  CB  GLN A  92      -1.841  -4.505  13.208  1.00 77.02           C  
ATOM    772  CG  GLN A  92      -1.787  -2.983  13.242  1.00 77.02           C  
ATOM    773  CD  GLN A  92      -2.696  -2.388  14.301  1.00 77.02           C  
ATOM    774  NE2 GLN A  92      -2.618  -1.073  14.478  1.00 77.02           N  
ATOM    775  OE1 GLN A  92      -3.463  -3.102  14.954  1.00 77.02           O  
ATOM    776  N   ALA A  93       1.019  -5.630  13.167  1.00 77.96           N  
ATOM    777  CA  ALA A  93       2.445  -5.477  13.443  1.00 77.96           C  
ATOM    778  C   ALA A  93       3.278  -5.740  12.192  1.00 77.96           C  
ATOM    779  O   ALA A  93       4.277  -5.059  11.949  1.00 77.96           O  
ATOM    780  CB  ALA A  93       2.872  -6.413  14.571  1.00 77.96           C  
ATOM    781  N   CYS A  94       2.780  -6.725  11.456  1.00 76.38           N  
ATOM    782  CA  CYS A  94       3.490  -7.077  10.232  1.00 76.38           C  
ATOM    783  C   CYS A  94       3.366  -5.969   9.192  1.00 76.38           C  
ATOM    784  O   CYS A  94       4.332  -5.658   8.492  1.00 76.38           O  
ATOM    785  CB  CYS A  94       2.952  -8.388   9.659  1.00 76.38           C  
ATOM    786  SG  CYS A  94       3.759  -8.898   8.125  1.00 76.38           S  
ATOM    787  N   LEU A  95       2.128  -5.394   9.209  1.00 76.38           N  
ATOM    788  CA  LEU A  95       1.863  -4.428   8.149  1.00 76.38           C  
ATOM    789  C   LEU A  95       2.234  -3.017   8.596  1.00 76.38           C  
ATOM    790  O   LEU A  95       2.310  -2.102   7.774  1.00 76.38           O  
ATOM    791  CB  LEU A  95       0.389  -4.473   7.738  1.00 76.38           C  
ATOM    792  CG  LEU A  95      -0.093  -5.770   7.086  1.00 76.38           C  
ATOM    793  CD1 LEU A  95      -1.600  -5.720   6.857  1.00 76.38           C  
ATOM    794  CD2 LEU A  95       0.645  -6.016   5.774  1.00 76.38           C  
ATOM    795  N   SER A  96       2.484  -2.781   9.886  1.00 69.37           N  
ATOM    796  CA  SER A  96       2.683  -1.458  10.470  1.00 69.37           C  
ATOM    797  C   SER A  96       4.097  -1.304  11.020  1.00 69.37           C  
ATOM    798  O   SER A  96       4.623  -2.216  11.661  1.00 69.37           O  
ATOM    799  CB  SER A  96       1.663  -1.205  11.582  1.00 69.37           C  
ATOM    800  OG  SER A  96       1.919  -2.041  12.698  1.00 69.37           O  
ATOM    801  N   ASP A  97       5.093  -0.614  10.264  1.00 64.28           N  
ATOM    802  CA  ASP A  97       6.461  -0.382  10.716  1.00 64.28           C  
ATOM    803  C   ASP A  97       6.482   0.414  12.019  1.00 64.28           C  
ATOM    804  O   ASP A  97       7.062  -0.027  13.013  1.00 64.28           O  
ATOM    805  CB  ASP A  97       7.267   0.349   9.640  1.00 64.28           C  
ATOM    806  CG  ASP A  97       8.763   0.134   9.771  1.00 64.28           C  
ATOM    807  OD1 ASP A  97       9.194  -0.644  10.650  1.00 64.28           O  
ATOM    808  OD2 ASP A  97       9.521   0.753   8.992  1.00 64.28           O1-
ATOM    809  N   MET A  98       5.645   1.547  12.090  1.00 55.59           N  
ATOM    810  CA  MET A  98       5.633   2.521  13.179  1.00 55.59           C  
ATOM    811  C   MET A  98       4.277   3.213  13.275  1.00 55.59           C  
ATOM    812  O   MET A  98       3.709   3.619  12.260  1.00 55.59           O  
ATOM    813  CB  MET A  98       6.738   3.561  12.981  1.00 55.59           C  
ATOM    814  CG  MET A  98       8.020   3.243  13.734  1.00 55.59           C  
ATOM    815  SD  MET A  98       9.246   4.605  13.641  1.00 55.59           S  
ATOM    816  CE  MET A  98      10.438   3.884  12.480  1.00 55.59           C  
ATOM    817  N   GLU A  99       3.532   2.828  14.315  1.00 53.66           N  
ATOM    818  CA  GLU A  99       2.326   3.621  14.535  1.00 53.66           C  
ATOM    819  C   GLU A  99       2.661   5.101  14.700  1.00 53.66           C  
ATOM    820  O   GLU A  99       3.561   5.459  15.462  1.00 53.66           O  
ATOM    821  CB  GLU A  99       1.567   3.115  15.764  1.00 53.66           C  
ATOM    822  CG  GLU A  99       0.186   3.732  15.932  1.00 53.66           C  
ATOM    823  CD  GLU A  99      -0.583   3.171  17.116  1.00 53.66           C  
ATOM    824  OE1 GLU A  99      -1.651   3.724  17.464  1.00 53.66           O  
ATOM    825  OE2 GLU A  99      -0.115   2.170  17.702  1.00 53.66           O1-
ATOM    826  N   TRP A 100       2.291   5.920  13.698  1.00 46.34           N  
ATOM    827  CA  TRP A 100       2.397   7.363  13.886  1.00 46.34           C  
ATOM    828  C   TRP A 100       1.130   7.924  14.522  1.00 46.34           C  
ATOM    829  O   TRP A 100       0.021   7.490  14.200  1.00 46.34           O  
ATOM    830  CB  TRP A 100       2.665   8.062  12.550  1.00 46.34           C  
ATOM    831  CG  TRP A 100       3.947   8.839  12.515  1.00 46.34           C  
ATOM    832  CD1 TRP A 100       5.215   8.333  12.439  1.00 46.34           C  
ATOM    833  CD2 TRP A 100       4.084  10.262  12.559  1.00 46.34           C  
ATOM    834  CE2 TRP A 100       5.465  10.550  12.506  1.00 46.34           C  
ATOM    835  CE3 TRP A 100       3.171  11.323  12.638  1.00 46.34           C  
ATOM    836  NE1 TRP A 100       6.133   9.358  12.434  1.00 46.34           N  
ATOM    837  CZ2 TRP A 100       5.956  11.858  12.528  1.00 46.34           C  
ATOM    838  CZ3 TRP A 100       3.662  12.623  12.660  1.00 46.34           C  
ATOM    839  CH2 TRP A 100       5.042  12.877  12.606  1.00 46.34           C  
END
