# Supplementary material for: Scaffolding protein functional sites using deep learning
Source: Science. Author manuscript; Available in PMC 2022 Oct 31. (PMC9621694; doi:10.1126/science.abn2100)
Supplement: Data S1 [file NIHMS1830590-supplement-Data_S1.zip › KSI_2_AF4.pdb]

ATOM      1  N   VAL A   1     -13.983   8.523  14.895  1.00 55.94           N  
ATOM      2  CA  VAL A   1     -12.727   8.098  15.503  1.00 55.94           C  
ATOM      3  C   VAL A   1     -11.577   8.322  14.524  1.00 55.94           C  
ATOM      4  O   VAL A   1     -11.656   7.918  13.361  1.00 55.94           O  
ATOM      5  CB  VAL A   1     -12.779   6.615  15.935  1.00 55.94           C  
ATOM      6  CG1 VAL A   1     -11.481   6.211  16.633  1.00 55.94           C  
ATOM      7  CG2 VAL A   1     -13.979   6.367  16.846  1.00 55.94           C  
ATOM      8  N   PRO A   2     -10.628   9.280  14.753  1.00 61.72           N  
ATOM      9  CA  PRO A   2      -9.543   9.458  13.786  1.00 61.72           C  
ATOM     10  C   PRO A   2      -8.843   8.146  13.437  1.00 61.72           C  
ATOM     11  O   PRO A   2      -8.666   7.287  14.305  1.00 61.72           O  
ATOM     12  CB  PRO A   2      -8.585  10.415  14.500  1.00 61.72           C  
ATOM     13  CG  PRO A   2      -9.407  11.041  15.581  1.00 61.72           C  
ATOM     14  CD  PRO A   2     -10.510  10.091  15.952  1.00 61.72           C  
ATOM     15  N   GLN A   3      -8.834   7.760  12.210  1.00 70.00           N  
ATOM     16  CA  GLN A   3      -8.081   6.602  11.741  1.00 70.00           C  
ATOM     17  C   GLN A   3      -6.586   6.781  11.990  1.00 70.00           C  
ATOM     18  O   GLN A   3      -6.046   7.873  11.801  1.00 70.00           O  
ATOM     19  CB  GLN A   3      -8.340   6.360  10.253  1.00 70.00           C  
ATOM     20  CG  GLN A   3      -9.764   5.921   9.940  1.00 70.00           C  
ATOM     21  CD  GLN A   3      -9.973   5.612   8.469  1.00 70.00           C  
ATOM     22  NE2 GLN A   3     -11.088   4.962   8.153  1.00 70.00           N  
ATOM     23  OE1 GLN A   3      -9.139   5.955   7.625  1.00 70.00           O  
ATOM     24  N   LYS A   4      -6.035   5.765  12.675  1.00 77.97           N  
ATOM     25  CA  LYS A   4      -4.594   5.745  12.906  1.00 77.97           C  
ATOM     26  C   LYS A   4      -3.828   5.642  11.590  1.00 77.97           C  
ATOM     27  O   LYS A   4      -4.248   4.931  10.675  1.00 77.97           O  
ATOM     28  CB  LYS A   4      -4.213   4.584  13.826  1.00 77.97           C  
ATOM     29  CG  LYS A   4      -4.700   4.744  15.258  1.00 77.97           C  
ATOM     30  CD  LYS A   4      -4.247   3.584  16.136  1.00 77.97           C  
ATOM     31  CE  LYS A   4      -4.817   3.690  17.544  1.00 77.97           C  
ATOM     32  NZ  LYS A   4      -4.427   2.523  18.389  1.00 77.97           N1+
ATOM     33  N   LEU A   5      -2.797   6.529  11.408  1.00 80.01           N  
ATOM     34  CA  LEU A   5      -1.896   6.476  10.262  1.00 80.01           C  
ATOM     35  C   LEU A   5      -0.655   5.650  10.584  1.00 80.01           C  
ATOM     36  O   LEU A   5      -0.128   5.722  11.696  1.00 80.01           O  
ATOM     37  CB  LEU A   5      -1.487   7.888   9.835  1.00 80.01           C  
ATOM     38  CG  LEU A   5      -2.578   8.743   9.187  1.00 80.01           C  
ATOM     39  CD1 LEU A   5      -2.098  10.181   9.026  1.00 80.01           C  
ATOM     40  CD2 LEU A   5      -2.987   8.156   7.840  1.00 80.01           C  
ATOM     41  N   PHE A   6      -0.376   4.786   9.550  1.00 78.99           N  
ATOM     42  CA  PHE A   6       0.832   3.976   9.657  1.00 78.99           C  
ATOM     43  C   PHE A   6       1.832   4.348   8.569  1.00 78.99           C  
ATOM     44  O   PHE A   6       1.448   4.859   7.514  1.00 78.99           O  
ATOM     45  CB  PHE A   6       0.490   2.485   9.569  1.00 78.99           C  
ATOM     46  CG  PHE A   6      -0.454   2.014  10.642  1.00 78.99           C  
ATOM     47  CD1 PHE A   6       0.030   1.563  11.864  1.00 78.99           C  
ATOM     48  CD2 PHE A   6      -1.826   2.022  10.428  1.00 78.99           C  
ATOM     49  CE1 PHE A   6      -0.842   1.126  12.859  1.00 78.99           C  
ATOM     50  CE2 PHE A   6      -2.704   1.587  11.418  1.00 78.99           C  
ATOM     51  CZ  PHE A   6      -2.209   1.139  12.632  1.00 78.99           C  
ATOM     52  N   ARG A   7       3.055   4.296   8.947  1.00 77.83           N  
ATOM     53  CA  ARG A   7       4.123   4.531   7.981  1.00 77.83           C  
ATOM     54  C   ARG A   7       5.027   3.309   7.855  1.00 77.83           C  
ATOM     55  O   ARG A   7       5.367   2.677   8.857  1.00 77.83           O  
ATOM     56  CB  ARG A   7       4.950   5.756   8.380  1.00 77.83           C  
ATOM     57  CG  ARG A   7       6.010   6.142   7.361  1.00 77.83           C  
ATOM     58  CD  ARG A   7       6.734   7.421   7.757  1.00 77.83           C  
ATOM     59  NE  ARG A   7       7.720   7.815   6.755  1.00 77.83           N  
ATOM     60  CZ  ARG A   7       8.342   8.990   6.725  1.00 77.83           C  
ATOM     61  NH1 ARG A   7       8.091   9.914   7.645  1.00 77.83           N1+
ATOM     62  NH2 ARG A   7       9.222   9.245   5.767  1.00 77.83           N  
ATOM     63  N   ARG A   8       5.372   3.131   6.560  1.00 72.07           N  
ATOM     64  CA  ARG A   8       6.258   2.000   6.304  1.00 72.07           C  
ATOM     65  C   ARG A   8       7.355   2.378   5.314  1.00 72.07           C  
ATOM     66  O   ARG A   8       7.120   3.151   4.383  1.00 72.07           O  
ATOM     67  CB  ARG A   8       5.464   0.804   5.774  1.00 72.07           C  
ATOM     68  CG  ARG A   8       6.325  -0.395   5.411  1.00 72.07           C  
ATOM     69  CD  ARG A   8       5.507  -1.500   4.757  1.00 72.07           C  
ATOM     70  NE  ARG A   8       4.946  -2.414   5.748  1.00 72.07           N  
ATOM     71  CZ  ARG A   8       4.194  -3.473   5.461  1.00 72.07           C  
ATOM     72  NH1 ARG A   8       3.897  -3.773   4.202  1.00 72.07           N1+
ATOM     73  NH2 ARG A   8       3.735  -4.238   6.441  1.00 72.07           N  
ATOM     74  N   THR A   9       8.638   1.866   5.595  1.00 71.43           N  
ATOM     75  CA  THR A   9       9.729   1.871   4.627  1.00 71.43           C  
ATOM     76  C   THR A   9       9.963   0.471   4.068  1.00 71.43           C  
ATOM     77  O   THR A   9      10.153  -0.482   4.826  1.00 71.43           O  
ATOM     78  CB  THR A   9      11.031   2.400   5.256  1.00 71.43           C  
ATOM     79  CG2 THR A   9      12.147   2.488   4.220  1.00 71.43           C  
ATOM     80  OG1 THR A   9      10.797   3.704   5.802  1.00 71.43           O  
ATOM     81  N   ASN A  10       9.744   0.292   2.777  1.00 66.59           N  
ATOM     82  CA  ASN A  10       9.972  -0.994   2.128  1.00 66.59           C  
ATOM     83  C   ASN A  10      11.165  -0.939   1.178  1.00 66.59           C  
ATOM     84  O   ASN A  10      11.471   0.116   0.619  1.00 66.59           O  
ATOM     85  CB  ASN A  10       8.718  -1.448   1.379  1.00 66.59           C  
ATOM     86  CG  ASN A  10       7.580  -1.811   2.312  1.00 66.59           C  
ATOM     87  ND2 ASN A  10       6.454  -1.122   2.171  1.00 66.59           N  
ATOM     88  OD1 ASN A  10       7.712  -2.704   3.154  1.00 66.59           O  
ATOM     89  N   TYR A  11      11.852  -2.107   1.142  1.00 64.07           N  
ATOM     90  CA  TYR A  11      12.804  -2.346   0.064  1.00 64.07           C  
ATOM     91  C   TYR A  11      12.165  -3.156  -1.058  1.00 64.07           C  
ATOM     92  O   TYR A  11      11.580  -4.214  -0.813  1.00 64.07           O  
ATOM     93  CB  TYR A  11      14.043  -3.074   0.592  1.00 64.07           C  
ATOM     94  CG  TYR A  11      14.879  -2.242   1.535  1.00 64.07           C  
ATOM     95  CD1 TYR A  11      15.905  -1.431   1.056  1.00 64.07           C  
ATOM     96  CD2 TYR A  11      14.646  -2.268   2.906  1.00 64.07           C  
ATOM     97  CE1 TYR A  11      16.679  -0.664   1.921  1.00 64.07           C  
ATOM     98  CE2 TYR A  11      15.414  -1.506   3.780  1.00 64.07           C  
ATOM     99  CZ  TYR A  11      16.426  -0.708   3.279  1.00 64.07           C  
ATOM    100  OH  TYR A  11      17.190   0.048   4.140  1.00 64.07           O  
ATOM    101  N   VAL A  12      11.990  -2.518  -2.195  1.00 61.23           N  
ATOM    102  CA  VAL A  12      11.392  -3.261  -3.299  1.00 61.23           C  
ATOM    103  C   VAL A  12      12.478  -3.683  -4.286  1.00 61.23           C  
ATOM    104  O   VAL A  12      13.377  -2.901  -4.602  1.00 61.23           O  
ATOM    105  CB  VAL A  12      10.309  -2.428  -4.023  1.00 61.23           C  
ATOM    106  CG1 VAL A  12       8.924  -2.735  -3.456  1.00 61.23           C  
ATOM    107  CG2 VAL A  12      10.619  -0.937  -3.909  1.00 61.23           C  
ATOM    108  N   LYS A  13      12.653  -4.953  -4.521  1.00 60.13           N  
ATOM    109  CA  LYS A  13      13.507  -5.458  -5.593  1.00 60.13           C  
ATOM    110  C   LYS A  13      12.786  -5.413  -6.937  1.00 60.13           C  
ATOM    111  O   LYS A  13      11.670  -5.920  -7.066  1.00 60.13           O  
ATOM    112  CB  LYS A  13      13.962  -6.886  -5.290  1.00 60.13           C  
ATOM    113  CG  LYS A  13      15.072  -7.389  -6.201  1.00 60.13           C  
ATOM    114  CD  LYS A  13      15.515  -8.795  -5.819  1.00 60.13           C  
ATOM    115  CE  LYS A  13      16.589  -9.320  -6.762  1.00 60.13           C  
ATOM    116  NZ  LYS A  13      17.031 -10.697  -6.388  1.00 60.13           N1+
ATOM    117  N   SER A  14      12.898  -4.330  -7.760  1.00 53.39           N  
ATOM    118  CA  SER A  14      12.174  -4.358  -9.027  1.00 53.39           C  
ATOM    119  C   SER A  14      13.013  -4.999 -10.128  1.00 53.39           C  
ATOM    120  O   SER A  14      14.117  -4.538 -10.423  1.00 53.39           O  
ATOM    121  CB  SER A  14      11.766  -2.944  -9.444  1.00 53.39           C  
ATOM    122  OG  SER A  14      12.107  -2.700 -10.798  1.00 53.39           O  
ATOM    123  N   ARG A  15      13.149  -6.286 -10.383  1.00 49.18           N  
ATOM    124  CA  ARG A  15      13.748  -6.602 -11.675  1.00 49.18           C  
ATOM    125  C   ARG A  15      12.679  -6.957 -12.703  1.00 49.18           C  
ATOM    126  O   ARG A  15      12.930  -6.912 -13.909  1.00 49.18           O  
ATOM    127  CB  ARG A  15      14.746  -7.754 -11.538  1.00 49.18           C  
ATOM    128  CG  ARG A  15      16.088  -7.341 -10.955  1.00 49.18           C  
ATOM    129  CD  ARG A  15      17.169  -8.374 -11.242  1.00 49.18           C  
ATOM    130  NE  ARG A  15      18.199  -8.377 -10.206  1.00 49.18           N  
ATOM    131  CZ  ARG A  15      19.342  -9.053 -10.276  1.00 49.18           C  
ATOM    132  NH1 ARG A  15      19.626  -9.797 -11.340  1.00 49.18           N1+
ATOM    133  NH2 ARG A  15      20.209  -8.986  -9.276  1.00 49.18           N  
ATOM    134  N   HIS A  16      11.603  -6.047 -12.908  1.00 50.49           N  
ATOM    135  CA  HIS A  16      10.869  -6.338 -14.134  1.00 50.49           C  
ATOM    136  C   HIS A  16       9.372  -6.114 -13.946  1.00 50.49           C  
ATOM    137  O   HIS A  16       8.723  -6.834 -13.184  1.00 50.49           O  
ATOM    138  CB  HIS A  16      11.132  -7.775 -14.588  1.00 50.49           C  
ATOM    139  CG  HIS A  16      12.490  -7.978 -15.180  1.00 50.49           C  
ATOM    140  CD2 HIS A  16      13.593  -8.588 -14.686  1.00 50.49           C  
ATOM    141  ND1 HIS A  16      12.831  -7.520 -16.434  1.00 50.49           N  
ATOM    142  CE1 HIS A  16      14.089  -7.842 -16.687  1.00 50.49           C  
ATOM    143  NE2 HIS A  16      14.574  -8.491 -15.642  1.00 50.49           N  
ATOM    144  N   MET A  17       8.895  -4.899 -13.674  1.00 49.69           N  
ATOM    145  CA  MET A  17       7.454  -4.671 -13.719  1.00 49.69           C  
ATOM    146  C   MET A  17       6.889  -5.022 -15.092  1.00 49.69           C  
ATOM    147  O   MET A  17       7.332  -4.481 -16.106  1.00 49.69           O  
ATOM    148  CB  MET A  17       7.128  -3.216 -13.377  1.00 49.69           C  
ATOM    149  CG  MET A  17       7.340  -2.868 -11.912  1.00 49.69           C  
ATOM    150  SD  MET A  17       6.618  -1.242 -11.464  1.00 49.69           S  
ATOM    151  CE  MET A  17       7.894  -0.133 -12.125  1.00 49.69           C  
ATOM    152  N   GLU A  18       6.617  -6.182 -15.379  1.00 54.27           N  
ATOM    153  CA  GLU A  18       5.742  -6.336 -16.537  1.00 54.27           C  
ATOM    154  C   GLU A  18       4.582  -5.346 -16.488  1.00 54.27           C  
ATOM    155  O   GLU A  18       4.150  -4.941 -15.407  1.00 54.27           O  
ATOM    156  CB  GLU A  18       5.209  -7.768 -16.622  1.00 54.27           C  
ATOM    157  CG  GLU A  18       6.285  -8.811 -16.887  1.00 54.27           C  
ATOM    158  CD  GLU A  18       5.727 -10.209 -17.102  1.00 54.27           C  
ATOM    159  OE1 GLU A  18       6.503 -11.124 -17.459  1.00 54.27           O  
ATOM    160  OE2 GLU A  18       4.504 -10.390 -16.912  1.00 54.27           O1-
ATOM    161  N   PRO A  19       4.422  -4.525 -17.569  1.00 49.79           N  
ATOM    162  CA  PRO A  19       3.231  -3.679 -17.677  1.00 49.79           C  
ATOM    163  C   PRO A  19       1.970  -4.365 -17.155  1.00 49.79           C  
ATOM    164  O   PRO A  19       1.728  -5.535 -17.461  1.00 49.79           O  
ATOM    165  CB  PRO A  19       3.124  -3.412 -19.181  1.00 49.79           C  
ATOM    166  CG  PRO A  19       4.450  -3.823 -19.737  1.00 49.79           C  
ATOM    167  CD  PRO A  19       5.091  -4.785 -18.779  1.00 49.79           C  
ATOM    168  N   GLY A  20       1.642  -4.186 -15.876  1.00 55.83           N  
ATOM    169  CA  GLY A  20       0.417  -4.714 -15.298  1.00 55.83           C  
ATOM    170  C   GLY A  20       0.632  -5.392 -13.958  1.00 55.83           C  
ATOM    171  O   GLY A  20      -0.328  -5.687 -13.244  1.00 55.83           O  
ATOM    172  N   ASP A  21       1.944  -5.708 -13.689  1.00 56.74           N  
ATOM    173  CA  ASP A  21       2.248  -6.364 -12.421  1.00 56.74           C  
ATOM    174  C   ASP A  21       3.108  -5.470 -11.531  1.00 56.74           C  
ATOM    175  O   ASP A  21       4.273  -5.211 -11.842  1.00 56.74           O  
ATOM    176  CB  ASP A  21       2.955  -7.699 -12.664  1.00 56.74           C  
ATOM    177  CG  ASP A  21       1.992  -8.833 -12.971  1.00 56.74           C  
ATOM    178  OD1 ASP A  21       0.782  -8.698 -12.689  1.00 56.74           O  
ATOM    179  OD2 ASP A  21       2.448  -9.872 -13.496  1.00 56.74           O1-
ATOM    180  N   MET A  22       2.453  -4.593 -10.776  1.00 59.08           N  
ATOM    181  CA  MET A  22       3.271  -3.782  -9.878  1.00 59.08           C  
ATOM    182  C   MET A  22       3.428  -4.461  -8.522  1.00 59.08           C  
ATOM    183  O   MET A  22       2.716  -4.131  -7.572  1.00 59.08           O  
ATOM    184  CB  MET A  22       2.657  -2.392  -9.700  1.00 59.08           C  
ATOM    185  CG  MET A  22       2.662  -1.552 -10.967  1.00 59.08           C  
ATOM    186  SD  MET A  22       2.084   0.165 -10.674  1.00 59.08           S  
ATOM    187  CE  MET A  22       0.309  -0.131 -10.443  1.00 59.08           C  
ATOM    188  N   SER A  23       3.829  -5.734  -8.538  1.00 67.83           N  
ATOM    189  CA  SER A  23       4.053  -6.394  -7.256  1.00 67.83           C  
ATOM    190  C   SER A  23       5.366  -5.944  -6.625  1.00 67.83           C  
ATOM    191  O   SER A  23       6.353  -5.715  -7.327  1.00 67.83           O  
ATOM    192  CB  SER A  23       4.055  -7.913  -7.429  1.00 67.83           C  
ATOM    193  OG  SER A  23       5.172  -8.332  -8.194  1.00 67.83           O  
ATOM    194  N   LEU A  24       5.230  -5.516  -5.315  1.00 70.69           N  
ATOM    195  CA  LEU A  24       6.367  -5.137  -4.484  1.00 70.69           C  
ATOM    196  C   LEU A  24       6.654  -6.205  -3.435  1.00 70.69           C  
ATOM    197  O   LEU A  24       5.731  -6.723  -2.802  1.00 70.69           O  
ATOM    198  CB  LEU A  24       6.108  -3.791  -3.802  1.00 70.69           C  
ATOM    199  CG  LEU A  24       5.780  -2.615  -4.724  1.00 70.69           C  
ATOM    200  CD1 LEU A  24       5.267  -1.431  -3.911  1.00 70.69           C  
ATOM    201  CD2 LEU A  24       7.004  -2.219  -5.542  1.00 70.69           C  
ATOM    202  N   GLU A  25       7.839  -6.780  -3.486  1.00 70.92           N  
ATOM    203  CA  GLU A  25       8.276  -7.697  -2.438  1.00 70.92           C  
ATOM    204  C   GLU A  25       9.381  -7.078  -1.587  1.00 70.92           C  
ATOM    205  O   GLU A  25      10.314  -6.472  -2.117  1.00 70.92           O  
ATOM    206  CB  GLU A  25       8.758  -9.017  -3.045  1.00 70.92           C  
ATOM    207  CG  GLU A  25       7.689  -9.757  -3.836  1.00 70.92           C  
ATOM    208  CD  GLU A  25       8.171 -11.084  -4.402  1.00 70.92           C  
ATOM    209  OE1 GLU A  25       7.424 -11.719  -5.179  1.00 70.92           O  
ATOM    210  OE2 GLU A  25       9.305 -11.491  -4.063  1.00 70.92           O1-
ATOM    211  N   GLY A  26       9.071  -6.959  -0.277  1.00 68.45           N  
ATOM    212  CA  GLY A  26      10.042  -6.388   0.642  1.00 68.45           C  
ATOM    213  C   GLY A  26       9.895  -6.903   2.061  1.00 68.45           C  
ATOM    214  O   GLY A  26       9.363  -7.993   2.279  1.00 68.45           O  
ATOM    215  N   TYR A  27      10.669  -6.370   2.923  1.00 71.02           N  
ATOM    216  CA  TYR A  27      10.645  -6.669   4.350  1.00 71.02           C  
ATOM    217  C   TYR A  27      10.255  -5.437   5.159  1.00 71.02           C  
ATOM    218  O   TYR A  27      10.585  -4.310   4.782  1.00 71.02           O  
ATOM    219  CB  TYR A  27      12.010  -7.187   4.815  1.00 71.02           C  
ATOM    220  CG  TYR A  27      12.437  -8.465   4.135  1.00 71.02           C  
ATOM    221  CD1 TYR A  27      12.128  -9.707   4.686  1.00 71.02           C  
ATOM    222  CD2 TYR A  27      13.151  -8.434   2.942  1.00 71.02           C  
ATOM    223  CE1 TYR A  27      12.521 -10.888   4.065  1.00 71.02           C  
ATOM    224  CE2 TYR A  27      13.549  -9.609   2.312  1.00 71.02           C  
ATOM    225  CZ  TYR A  27      13.230 -10.828   2.880  1.00 71.02           C  
ATOM    226  OH  TYR A  27      13.622 -11.994   2.260  1.00 71.02           O  
ATOM    227  N   ASN A  28       9.365  -5.635   6.185  1.00 68.29           N  
ATOM    228  CA  ASN A  28       9.088  -4.530   7.096  1.00 68.29           C  
ATOM    229  C   ASN A  28      10.219  -4.337   8.102  1.00 68.29           C  
ATOM    230  O   ASN A  28      11.272  -4.968   7.988  1.00 68.29           O  
ATOM    231  CB  ASN A  28       7.762  -4.754   7.825  1.00 68.29           C  
ATOM    232  CG  ASN A  28       7.813  -5.928   8.783  1.00 68.29           C  
ATOM    233  ND2 ASN A  28       6.646  -6.393   9.214  1.00 68.29           N  
ATOM    234  OD1 ASN A  28       8.892  -6.412   9.134  1.00 68.29           O  
ATOM    235  N   TYR A  29      10.090  -3.304   8.939  1.00 62.58           N  
ATOM    236  CA  TYR A  29      11.115  -2.905   9.897  1.00 62.58           C  
ATOM    237  C   TYR A  29      11.496  -4.069  10.805  1.00 62.58           C  
ATOM    238  O   TYR A  29      12.618  -4.126  11.313  1.00 62.58           O  
ATOM    239  CB  TYR A  29      10.632  -1.722  10.741  1.00 62.58           C  
ATOM    240  CG  TYR A  29      11.651  -1.234  11.742  1.00 62.58           C  
ATOM    241  CD1 TYR A  29      11.558  -1.584  13.088  1.00 62.58           C  
ATOM    242  CD2 TYR A  29      12.707  -0.421  11.346  1.00 62.58           C  
ATOM    243  CE1 TYR A  29      12.493  -1.134  14.014  1.00 62.58           C  
ATOM    244  CE2 TYR A  29      13.649   0.034  12.263  1.00 62.58           C  
ATOM    245  CZ  TYR A  29      13.534  -0.328  13.593  1.00 62.58           C  
ATOM    246  OH  TYR A  29      14.463   0.120  14.506  1.00 62.58           O  
ATOM    247  N   HIS A  30      10.553  -5.024  10.935  1.00 67.30           N  
ATOM    248  CA  HIS A  30      10.794  -6.163  11.813  1.00 67.30           C  
ATOM    249  C   HIS A  30      11.390  -7.337  11.042  1.00 67.30           C  
ATOM    250  O   HIS A  30      11.612  -8.409  11.609  1.00 67.30           O  
ATOM    251  CB  HIS A  30       9.498  -6.592  12.502  1.00 67.30           C  
ATOM    252  CG  HIS A  30       8.927  -5.549  13.409  1.00 67.30           C  
ATOM    253  CD2 HIS A  30       7.820  -4.778  13.292  1.00 67.30           C  
ATOM    254  ND1 HIS A  30       9.517  -5.198  14.604  1.00 67.30           N  
ATOM    255  CE1 HIS A  30       8.794  -4.255  15.185  1.00 67.30           C  
ATOM    256  NE2 HIS A  30       7.759  -3.982  14.409  1.00 67.30           N  
ATOM    257  N   GLY A  31      11.655  -7.137   9.731  1.00 68.60           N  
ATOM    258  CA  GLY A  31      12.276  -8.178   8.928  1.00 68.60           C  
ATOM    259  C   GLY A  31      11.277  -9.159   8.345  1.00 68.60           C  
ATOM    260  O   GLY A  31      11.659 -10.217   7.842  1.00 68.60           O  
ATOM    261  N   TRP A  32      10.023  -8.818   8.487  1.00 69.74           N  
ATOM    262  CA  TRP A  32       9.000  -9.708   7.948  1.00 69.74           C  
ATOM    263  C   TRP A  32       8.820  -9.486   6.450  1.00 69.74           C  
ATOM    264  O   TRP A  32       8.866  -8.348   5.975  1.00 69.74           O  
ATOM    265  CB  TRP A  32       7.667  -9.496   8.672  1.00 69.74           C  
ATOM    266  CG  TRP A  32       7.699  -9.862  10.125  1.00 69.74           C  
ATOM    267  CD1 TRP A  32       8.650 -10.605  10.768  1.00 69.74           C  
ATOM    268  CD2 TRP A  32       6.732  -9.504  11.117  1.00 69.74           C  
ATOM    269  CE2 TRP A  32       7.161 -10.064  12.341  1.00 69.74           C  
ATOM    270  CE3 TRP A  32       5.543  -8.762  11.091  1.00 69.74           C  
ATOM    271  NE1 TRP A  32       8.333 -10.729  12.100  1.00 69.74           N  
ATOM    272  CZ2 TRP A  32       6.442  -9.905  13.528  1.00 69.74           C  
ATOM    273  CZ3 TRP A  32       4.829  -8.605  12.273  1.00 69.74           C  
ATOM    274  CH2 TRP A  32       5.283  -9.175  13.474  1.00 69.74           C  
ATOM    275  N   HIS A  33       8.713 -10.647   5.681  1.00 72.16           N  
ATOM    276  CA  HIS A  33       8.449 -10.611   4.247  1.00 72.16           C  
ATOM    277  C   HIS A  33       7.052 -10.070   3.958  1.00 72.16           C  
ATOM    278  O   HIS A  33       6.067 -10.547   4.526  1.00 72.16           O  
ATOM    279  CB  HIS A  33       8.608 -12.005   3.637  1.00 72.16           C  
ATOM    280  CG  HIS A  33       8.504 -12.023   2.146  1.00 72.16           C  
ATOM    281  CD2 HIS A  33       8.816 -11.084   1.221  1.00 72.16           C  
ATOM    282  ND1 HIS A  33       8.023 -13.109   1.446  1.00 72.16           N  
ATOM    283  CE1 HIS A  33       8.046 -12.836   0.152  1.00 72.16           C  
ATOM    284  NE2 HIS A  33       8.522 -11.614  -0.011  1.00 72.16           N  
ATOM    285  N   VAL A  34       6.968  -9.092   3.275  1.00 68.34           N  
ATOM    286  CA  VAL A  34       5.690  -8.501   2.891  1.00 68.34           C  
ATOM    287  C   VAL A  34       5.601  -8.406   1.370  1.00 68.34           C  
ATOM    288  O   VAL A  34       6.591  -8.097   0.702  1.00 68.34           O  
ATOM    289  CB  VAL A  34       5.498  -7.104   3.524  1.00 68.34           C  
ATOM    290  CG1 VAL A  34       4.125  -6.536   3.170  1.00 68.34           C  
ATOM    291  CG2 VAL A  34       5.676  -7.177   5.039  1.00 68.34           C  
ATOM    292  N   LYS A  35       4.380  -8.752   0.886  1.00 79.21           N  
ATOM    293  CA  LYS A  35       4.056  -8.577  -0.527  1.00 79.21           C  
ATOM    294  C   LYS A  35       2.982  -7.510  -0.716  1.00 79.21           C  
ATOM    295  O   LYS A  35       2.044  -7.418   0.078  1.00 79.21           O  
ATOM    296  CB  LYS A  35       3.595  -9.900  -1.140  1.00 79.21           C  
ATOM    297  CG  LYS A  35       4.676 -10.969  -1.191  1.00 79.21           C  
ATOM    298  CD  LYS A  35       4.165 -12.251  -1.836  1.00 79.21           C  
ATOM    299  CE  LYS A  35       5.224 -13.345  -1.824  1.00 79.21           C  
ATOM    300  NZ  LYS A  35       4.727 -14.604  -2.456  1.00 79.21           N1+
ATOM    301  N   ALA A  36       3.320  -6.555  -1.597  1.00 79.60           N  
ATOM    302  CA  ALA A  36       2.338  -5.529  -1.940  1.00 79.60           C  
ATOM    303  C   ALA A  36       2.135  -5.446  -3.450  1.00 79.60           C  
ATOM    304  O   ALA A  36       3.009  -5.846  -4.223  1.00 79.60           O  
ATOM    305  CB  ALA A  36       2.772  -4.172  -1.389  1.00 79.60           C  
ATOM    306  N   ARG A  37       0.913  -5.123  -3.729  1.00 79.52           N  
ATOM    307  CA  ARG A  37       0.646  -4.927  -5.150  1.00 79.52           C  
ATOM    308  C   ARG A  37      -0.299  -3.751  -5.372  1.00 79.52           C  
ATOM    309  O   ARG A  37      -1.057  -3.378  -4.474  1.00 79.52           O  
ATOM    310  CB  ARG A  37       0.055  -6.197  -5.766  1.00 79.52           C  
ATOM    311  CG  ARG A  37      -1.341  -6.533  -5.266  1.00 79.52           C  
ATOM    312  CD  ARG A  37      -1.884  -7.797  -5.916  1.00 79.52           C  
ATOM    313  NE  ARG A  37      -3.217  -8.129  -5.420  1.00 79.52           N  
ATOM    314  CZ  ARG A  37      -3.908  -9.210  -5.769  1.00 79.52           C  
ATOM    315  NH1 ARG A  37      -3.405 -10.089  -6.629  1.00 79.52           N1+
ATOM    316  NH2 ARG A  37      -5.113  -9.414  -5.256  1.00 79.52           N  
ATOM    317  N   PHE A  38      -0.025  -3.074  -6.581  1.00 77.71           N  
ATOM    318  CA  PHE A  38      -0.971  -2.087  -7.089  1.00 77.71           C  
ATOM    319  C   PHE A  38      -1.815  -2.676  -8.213  1.00 77.71           C  
ATOM    320  O   PHE A  38      -1.348  -3.536  -8.963  1.00 77.71           O  
ATOM    321  CB  PHE A  38      -0.235  -0.839  -7.584  1.00 77.71           C  
ATOM    322  CG  PHE A  38       0.456  -0.069  -6.491  1.00 77.71           C  
ATOM    323  CD1 PHE A  38      -0.187   0.982  -5.848  1.00 77.71           C  
ATOM    324  CD2 PHE A  38       1.750  -0.396  -6.107  1.00 77.71           C  
ATOM    325  CE1 PHE A  38       0.451   1.696  -4.836  1.00 77.71           C  
ATOM    326  CE2 PHE A  38       2.394   0.313  -5.096  1.00 77.71           C  
ATOM    327  CZ  PHE A  38       1.743   1.359  -4.463  1.00 77.71           C  
ATOM    328  N   GLU A  39      -3.106  -2.252  -8.258  1.00 79.15           N  
ATOM    329  CA  GLU A  39      -3.785  -2.469  -9.532  1.00 79.15           C  
ATOM    330  C   GLU A  39      -3.049  -1.775 -10.674  1.00 79.15           C  
ATOM    331  O   GLU A  39      -2.324  -0.803 -10.453  1.00 79.15           O  
ATOM    332  CB  GLU A  39      -5.232  -1.975  -9.461  1.00 79.15           C  
ATOM    333  CG  GLU A  39      -6.121  -2.802  -8.544  1.00 79.15           C  
ATOM    334  CD  GLU A  39      -7.603  -2.514  -8.724  1.00 79.15           C  
ATOM    335  OE1 GLU A  39      -8.438  -3.352  -8.314  1.00 79.15           O  
ATOM    336  OE2 GLU A  39      -7.931  -1.443  -9.281  1.00 79.15           O1-
ATOM    337  N   PRO A  40      -3.147  -2.205 -11.863  1.00 69.96           N  
ATOM    338  CA  PRO A  40      -2.462  -1.632 -13.024  1.00 69.96           C  
ATOM    339  C   PRO A  40      -2.707  -0.132 -13.172  1.00 69.96           C  
ATOM    340  O   PRO A  40      -1.811   0.604 -13.593  1.00 69.96           O  
ATOM    341  CB  PRO A  40      -3.063  -2.403 -14.203  1.00 69.96           C  
ATOM    342  CG  PRO A  40      -3.464  -3.724 -13.631  1.00 69.96           C  
ATOM    343  CD  PRO A  40      -3.915  -3.513 -12.214  1.00 69.96           C  
ATOM    344  N   ASP A  41      -3.974   0.243 -12.785  1.00 76.59           N  
ATOM    345  CA  ASP A  41      -4.314   1.650 -12.973  1.00 76.59           C  
ATOM    346  C   ASP A  41      -3.845   2.492 -11.788  1.00 76.59           C  
ATOM    347  O   ASP A  41      -4.039   3.709 -11.770  1.00 76.59           O  
ATOM    348  CB  ASP A  41      -5.822   1.816 -13.171  1.00 76.59           C  
ATOM    349  CG  ASP A  41      -6.630   1.395 -11.955  1.00 76.59           C  
ATOM    350  OD1 ASP A  41      -6.030   1.000 -10.932  1.00 76.59           O  
ATOM    351  OD2 ASP A  41      -7.876   1.455 -12.023  1.00 76.59           O1-
ATOM    352  N   GLY A  42      -3.207   1.825 -10.824  1.00 72.84           N  
ATOM    353  CA  GLY A  42      -2.667   2.496  -9.652  1.00 72.84           C  
ATOM    354  C   GLY A  42      -3.736   2.926  -8.666  1.00 72.84           C  
ATOM    355  O   GLY A  42      -3.449   3.643  -7.705  1.00 72.84           O  
ATOM    356  N   SER A  43      -4.970   2.454  -8.876  1.00 78.34           N  
ATOM    357  CA  SER A  43      -6.088   2.957  -8.085  1.00 78.34           C  
ATOM    358  C   SER A  43      -6.159   2.267  -6.727  1.00 78.34           C  
ATOM    359  O   SER A  43      -6.683   2.832  -5.765  1.00 78.34           O  
ATOM    360  CB  SER A  43      -7.406   2.761  -8.835  1.00 78.34           C  
ATOM    361  OG  SER A  43      -7.632   1.389  -9.107  1.00 78.34           O  
ATOM    362  N   GLN A  44      -5.590   0.967  -6.742  1.00 81.33           N  
ATOM    363  CA  GLN A  44      -5.745   0.215  -5.501  1.00 81.33           C  
ATOM    364  C   GLN A  44      -4.415  -0.380  -5.048  1.00 81.33           C  
ATOM    365  O   GLN A  44      -3.601  -0.796  -5.875  1.00 81.33           O  
ATOM    366  CB  GLN A  44      -6.785  -0.893  -5.671  1.00 81.33           C  
ATOM    367  CG  GLN A  44      -8.186  -0.381  -5.975  1.00 81.33           C  
ATOM    368  CD  GLN A  44      -9.206  -1.497  -6.096  1.00 81.33           C  
ATOM    369  NE2 GLN A  44     -10.462  -1.131  -6.331  1.00 81.33           N  
ATOM    370  OE1 GLN A  44      -8.869  -2.680  -5.980  1.00 81.33           O  
ATOM    371  N   TYR A  45      -4.337  -0.441  -3.744  1.00 81.79           N  
ATOM    372  CA  TYR A  45      -3.134  -0.943  -3.090  1.00 81.79           C  
ATOM    373  C   TYR A  45      -3.475  -2.046  -2.096  1.00 81.79           C  
ATOM    374  O   TYR A  45      -4.354  -1.877  -1.248  1.00 81.79           O  
ATOM    375  CB  TYR A  45      -2.396   0.194  -2.376  1.00 81.79           C  
ATOM    376  CG  TYR A  45      -1.104  -0.236  -1.726  1.00 81.79           C  
ATOM    377  CD1 TYR A  45      -0.958  -0.216  -0.340  1.00 81.79           C  
ATOM    378  CD2 TYR A  45      -0.026  -0.661  -2.494  1.00 81.79           C  
ATOM    379  CE1 TYR A  45       0.232  -0.610   0.263  1.00 81.79           C  
ATOM    380  CE2 TYR A  45       1.169  -1.057  -1.901  1.00 81.79           C  
ATOM    381  CZ  TYR A  45       1.288  -1.028  -0.524  1.00 81.79           C  
ATOM    382  OH  TYR A  45       2.468  -1.419   0.068  1.00 81.79           O  
ATOM    383  N   PHE A  46      -2.770  -3.208  -2.315  1.00 86.30           N  
ATOM    384  CA  PHE A  46      -3.021  -4.355  -1.450  1.00 86.30           C  
ATOM    385  C   PHE A  46      -1.738  -4.805  -0.762  1.00 86.30           C  
ATOM    386  O   PHE A  46      -0.651  -4.699  -1.333  1.00 86.30           O  
ATOM    387  CB  PHE A  46      -3.621  -5.513  -2.253  1.00 86.30           C  
ATOM    388  CG  PHE A  46      -4.896  -5.160  -2.969  1.00 86.30           C  
ATOM    389  CD1 PHE A  46      -6.131  -5.444  -2.399  1.00 86.30           C  
ATOM    390  CD2 PHE A  46      -4.860  -4.542  -4.212  1.00 86.30           C  
ATOM    391  CE1 PHE A  46      -7.314  -5.118  -3.060  1.00 86.30           C  
ATOM    392  CE2 PHE A  46      -6.037  -4.213  -4.878  1.00 86.30           C  
ATOM    393  CZ  PHE A  46      -7.263  -4.503  -4.301  1.00 86.30           C  
ATOM    394  N   MET A  47      -1.959  -5.315   0.439  1.00 85.85           N  
ATOM    395  CA  MET A  47      -0.838  -5.891   1.175  1.00 85.85           C  
ATOM    396  C   MET A  47      -1.173  -7.296   1.665  1.00 85.85           C  
ATOM    397  O   MET A  47      -2.320  -7.579   2.013  1.00 85.85           O  
ATOM    398  CB  MET A  47      -0.457  -5.001   2.359  1.00 85.85           C  
ATOM    399  CG  MET A  47       0.144  -3.665   1.954  1.00 85.85           C  
ATOM    400  SD  MET A  47       0.680  -2.668   3.398  1.00 85.85           S  
ATOM    401  CE  MET A  47       1.571  -1.333   2.552  1.00 85.85           C  
ATOM    402  N   GLN A  48      -0.153  -8.071   1.566  1.00 86.09           N  
ATOM    403  CA  GLN A  48      -0.366  -9.450   1.993  1.00 86.09           C  
ATOM    404  C   GLN A  48       0.258  -9.705   3.362  1.00 86.09           C  
ATOM    405  O   GLN A  48       1.399  -9.312   3.613  1.00 86.09           O  
ATOM    406  CB  GLN A  48       0.207 -10.425   0.964  1.00 86.09           C  
ATOM    407  CG  GLN A  48      -0.078 -11.888   1.278  1.00 86.09           C  
ATOM    408  CD  GLN A  48       0.586 -12.838   0.299  1.00 86.09           C  
ATOM    409  NE2 GLN A  48      -0.216 -13.671  -0.355  1.00 86.09           N  
ATOM    410  OE1 GLN A  48       1.809 -12.824   0.132  1.00 86.09           O  
ATOM    411  N   THR A  49      -0.402 -10.348   4.215  1.00 79.16           N  
ATOM    412  CA  THR A  49       0.096 -10.765   5.521  1.00 79.16           C  
ATOM    413  C   THR A  49       0.929 -12.038   5.401  1.00 79.16           C  
ATOM    414  O   THR A  49       1.052 -12.605   4.313  1.00 79.16           O  
ATOM    415  CB  THR A  49      -1.060 -10.996   6.512  1.00 79.16           C  
ATOM    416  CG2 THR A  49      -1.980  -9.782   6.577  1.00 79.16           C  
ATOM    417  OG1 THR A  49      -1.820 -12.136   6.092  1.00 79.16           O  
ATOM    418  N   GLN A  50       1.473 -12.673   6.548  1.00 77.34           N  
ATOM    419  CA  GLN A  50       2.217 -13.926   6.622  1.00 77.34           C  
ATOM    420  C   GLN A  50       1.315 -15.120   6.323  1.00 77.34           C  
ATOM    421  O   GLN A  50       1.777 -16.140   5.809  1.00 77.34           O  
ATOM    422  CB  GLN A  50       2.863 -14.087   7.999  1.00 77.34           C  
ATOM    423  CG  GLN A  50       4.023 -13.133   8.250  1.00 77.34           C  
ATOM    424  CD  GLN A  50       4.819 -13.491   9.491  1.00 77.34           C  
ATOM    425  NE2 GLN A  50       6.071 -13.047   9.540  1.00 77.34           N  
ATOM    426  OE1 GLN A  50       4.314 -14.160  10.398  1.00 77.34           O  
ATOM    427  N   GLU A  51       0.106 -14.854   6.648  1.00 81.66           N  
ATOM    428  CA  GLU A  51      -0.874 -15.915   6.435  1.00 81.66           C  
ATOM    429  C   GLU A  51      -1.391 -15.907   4.999  1.00 81.66           C  
ATOM    430  O   GLU A  51      -2.354 -16.606   4.676  1.00 81.66           O  
ATOM    431  CB  GLU A  51      -2.042 -15.773   7.414  1.00 81.66           C  
ATOM    432  CG  GLU A  51      -1.646 -15.953   8.873  1.00 81.66           C  
ATOM    433  CD  GLU A  51      -2.768 -15.620   9.844  1.00 81.66           C  
ATOM    434  OE1 GLU A  51      -2.525 -15.615  11.072  1.00 81.66           O  
ATOM    435  OE2 GLU A  51      -3.899 -15.365   9.373  1.00 81.66           O1-
ATOM    436  N   GLU A  52      -0.876 -15.042   4.230  1.00 82.96           N  
ATOM    437  CA  GLU A  52      -1.150 -14.947   2.800  1.00 82.96           C  
ATOM    438  C   GLU A  52      -2.521 -14.330   2.540  1.00 82.96           C  
ATOM    439  O   GLU A  52      -3.163 -14.631   1.531  1.00 82.96           O  
ATOM    440  CB  GLU A  52      -1.062 -16.327   2.143  1.00 82.96           C  
ATOM    441  CG  GLU A  52       0.327 -16.947   2.199  1.00 82.96           C  
ATOM    442  CD  GLU A  52       0.466 -18.188   1.331  1.00 82.96           C  
ATOM    443  OE1 GLU A  52       1.598 -18.699   1.180  1.00 82.96           O  
ATOM    444  OE2 GLU A  52      -0.566 -18.651   0.797  1.00 82.96           O1-
ATOM    445  N   ASN A  53      -2.980 -13.614   3.515  1.00 86.04           N  
ATOM    446  CA  ASN A  53      -4.197 -12.838   3.300  1.00 86.04           C  
ATOM    447  C   ASN A  53      -3.891 -11.475   2.686  1.00 86.04           C  
ATOM    448  O   ASN A  53      -2.928 -10.814   3.079  1.00 86.04           O  
ATOM    449  CB  ASN A  53      -4.964 -12.669   4.613  1.00 86.04           C  
ATOM    450  CG  ASN A  53      -5.426 -13.991   5.194  1.00 86.04           C  
ATOM    451  ND2 ASN A  53      -5.239 -14.163   6.498  1.00 86.04           N  
ATOM    452  OD1 ASN A  53      -5.946 -14.850   4.478  1.00 86.04           O  
ATOM    453  N   TRP A  54      -4.931 -11.086   1.738  1.00 87.44           N  
ATOM    454  CA  TRP A  54      -4.734  -9.794   1.088  1.00 87.44           C  
ATOM    455  C   TRP A  54      -5.745  -8.771   1.594  1.00 87.44           C  
ATOM    456  O   TRP A  54      -6.927  -9.084   1.755  1.00 87.44           O  
ATOM    457  CB  TRP A  54      -4.846  -9.934  -0.432  1.00 87.44           C  
ATOM    458  CG  TRP A  54      -3.673 -10.615  -1.070  1.00 87.44           C  
ATOM    459  CD1 TRP A  54      -3.543 -11.949  -1.343  1.00 87.44           C  
ATOM    460  CD2 TRP A  54      -2.460  -9.996  -1.510  1.00 87.44           C  
ATOM    461  CE2 TRP A  54      -1.639 -11.015  -2.041  1.00 87.44           C  
ATOM    462  CE3 TRP A  54      -1.989  -8.676  -1.507  1.00 87.44           C  
ATOM    463  NE1 TRP A  54      -2.322 -12.195  -1.927  1.00 87.44           N  
ATOM    464  CZ2 TRP A  54      -0.371 -10.754  -2.565  1.00 87.44           C  
ATOM    465  CZ3 TRP A  54      -0.726  -8.419  -2.029  1.00 87.44           C  
ATOM    466  CH2 TRP A  54       0.067  -9.455  -2.550  1.00 87.44           C  
ATOM    467  N   TYR A  55      -5.106  -7.512   1.837  1.00 86.99           N  
ATOM    468  CA  TYR A  55      -5.977  -6.435   2.293  1.00 86.99           C  
ATOM    469  C   TYR A  55      -5.778  -5.180   1.452  1.00 86.99           C  
ATOM    470  O   TYR A  55      -4.648  -4.832   1.101  1.00 86.99           O  
ATOM    471  CB  TYR A  55      -5.717  -6.120   3.769  1.00 86.99           C  
ATOM    472  CG  TYR A  55      -6.069  -7.253   4.703  1.00 86.99           C  
ATOM    473  CD1 TYR A  55      -7.365  -7.403   5.189  1.00 86.99           C  
ATOM    474  CD2 TYR A  55      -5.106  -8.175   5.100  1.00 86.99           C  
ATOM    475  CE1 TYR A  55      -7.694  -8.444   6.051  1.00 86.99           C  
ATOM    476  CE2 TYR A  55      -5.424  -9.220   5.962  1.00 86.99           C  
ATOM    477  CZ  TYR A  55      -6.718  -9.346   6.431  1.00 86.99           C  
ATOM    478  OH  TYR A  55      -7.038 -10.379   7.283  1.00 86.99           O  
ATOM    479  N   GLN A  56      -6.943  -4.696   1.226  1.00 88.60           N  
ATOM    480  CA  GLN A  56      -6.846  -3.401   0.561  1.00 88.60           C  
ATOM    481  C   GLN A  56      -6.392  -2.316   1.534  1.00 88.60           C  
ATOM    482  O   GLN A  56      -6.963  -2.167   2.616  1.00 88.60           O  
ATOM    483  CB  GLN A  56      -8.186  -3.016  -0.066  1.00 88.60           C  
ATOM    484  CG  GLN A  56      -8.132  -1.745  -0.902  1.00 88.60           C  
ATOM    485  CD  GLN A  56      -9.454  -1.428  -1.575  1.00 88.60           C  
ATOM    486  NE2 GLN A  56      -9.480  -0.352  -2.354  1.00 88.60           N  
ATOM    487  OE1 GLN A  56     -10.444  -2.144  -1.397  1.00 88.60           O  
ATOM    488  N   ILE A  57      -5.354  -1.528   1.110  1.00 86.32           N  
ATOM    489  CA  ILE A  57      -4.755  -0.495   1.949  1.00 86.32           C  
ATOM    490  C   ILE A  57      -5.085   0.884   1.383  1.00 86.32           C  
ATOM    491  O   ILE A  57      -4.944   1.119   0.181  1.00 86.32           O  
ATOM    492  CB  ILE A  57      -3.224  -0.676   2.061  1.00 86.32           C  
ATOM    493  CG1 ILE A  57      -2.888  -2.091   2.547  1.00 86.32           C  
ATOM    494  CG2 ILE A  57      -2.623   0.380   2.993  1.00 86.32           C  
ATOM    495  CD1 ILE A  57      -3.450  -2.423   3.922  1.00 86.32           C  
ATOM    496  N   THR A  58      -5.661   1.701   2.179  1.00 86.97           N  
ATOM    497  CA  THR A  58      -5.871   3.084   1.766  1.00 86.97           C  
ATOM    498  C   THR A  58      -4.615   3.917   2.004  1.00 86.97           C  
ATOM    499  O   THR A  58      -4.216   4.135   3.150  1.00 86.97           O  
ATOM    500  CB  THR A  58      -7.059   3.716   2.515  1.00 86.97           C  
ATOM    501  CG2 THR A  58      -7.364   5.112   1.982  1.00 86.97           C  
ATOM    502  OG1 THR A  58      -8.217   2.889   2.348  1.00 86.97           O  
ATOM    503  N   MET A  59      -4.088   4.351   0.891  1.00 82.70           N  
ATOM    504  CA  MET A  59      -2.831   5.088   0.993  1.00 82.70           C  
ATOM    505  C   MET A  59      -3.087   6.567   1.258  1.00 82.70           C  
ATOM    506  O   MET A  59      -3.994   7.160   0.669  1.00 82.70           O  
ATOM    507  CB  MET A  59      -2.004   4.920  -0.283  1.00 82.70           C  
ATOM    508  CG  MET A  59      -1.427   3.525  -0.462  1.00 82.70           C  
ATOM    509  SD  MET A  59      -0.091   3.472  -1.718  1.00 82.70           S  
ATOM    510  CE  MET A  59      -0.941   4.245  -3.122  1.00 82.70           C  
ATOM    511  N   ALA A  60      -2.332   7.184   2.209  1.00 82.74           N  
ATOM    512  CA  ALA A  60      -2.328   8.637   2.363  1.00 82.74           C  
ATOM    513  C   ALA A  60      -1.228   9.274   1.519  1.00 82.74           C  
ATOM    514  O   ALA A  60      -1.456  10.287   0.853  1.00 82.74           O  
ATOM    515  CB  ALA A  60      -2.154   9.016   3.832  1.00 82.74           C  
ATOM    516  N   SER A  61      -0.103   8.669   1.396  1.00 78.32           N  
ATOM    517  CA  SER A  61       1.008   9.156   0.586  1.00 78.32           C  
ATOM    518  C   SER A  61       2.049   8.065   0.361  1.00 78.32           C  
ATOM    519  O   SER A  61       2.113   7.095   1.120  1.00 78.32           O  
ATOM    520  CB  SER A  61       1.664  10.368   1.249  1.00 78.32           C  
ATOM    521  OG  SER A  61       2.275  10.002   2.474  1.00 78.32           O  
ATOM    522  N   THR A  62       2.799   8.218  -0.835  1.00 71.18           N  
ATOM    523  CA  THR A  62       3.906   7.316  -1.135  1.00 71.18           C  
ATOM    524  C   THR A  62       5.127   8.098  -1.610  1.00 71.18           C  
ATOM    525  O   THR A  62       4.996   9.073  -2.353  1.00 71.18           O  
ATOM    526  CB  THR A  62       3.508   6.280  -2.202  1.00 71.18           C  
ATOM    527  CG2 THR A  62       2.301   5.463  -1.754  1.00 71.18           C  
ATOM    528  OG1 THR A  62       3.185   6.959  -3.422  1.00 71.18           O  
ATOM    529  N   ASN A  63       6.327   7.722  -1.034  1.00 71.58           N  
ATOM    530  CA  ASN A  63       7.614   8.189  -1.540  1.00 71.58           C  
ATOM    531  C   ASN A  63       8.489   7.029  -2.004  1.00 71.58           C  
ATOM    532  O   ASN A  63       8.806   6.133  -1.219  1.00 71.58           O  
ATOM    533  CB  ASN A  63       8.342   9.011  -0.474  1.00 71.58           C  
ATOM    534  CG  ASN A  63       7.717  10.376  -0.261  1.00 71.58           C  
ATOM    535  ND2 ASN A  63       7.609  10.788   0.997  1.00 71.58           N  
ATOM    536  OD1 ASN A  63       7.334  11.054  -1.218  1.00 71.58           O  
ATOM    537  N   LEU A  64       8.765   7.005  -3.259  1.00 66.59           N  
ATOM    538  CA  LEU A  64       9.632   5.969  -3.808  1.00 66.59           C  
ATOM    539  C   LEU A  64      11.021   6.524  -4.108  1.00 66.59           C  
ATOM    540  O   LEU A  64      11.152   7.552  -4.776  1.00 66.59           O  
ATOM    541  CB  LEU A  64       9.021   5.378  -5.081  1.00 66.59           C  
ATOM    542  CG  LEU A  64       9.770   4.203  -5.711  1.00 66.59           C  
ATOM    543  CD1 LEU A  64       9.725   2.990  -4.788  1.00 66.59           C  
ATOM    544  CD2 LEU A  64       9.183   3.864  -7.077  1.00 66.59           C  
ATOM    545  N   PHE A  65      12.018   5.854  -3.385  1.00 67.28           N  
ATOM    546  CA  PHE A  65      13.418   6.136  -3.680  1.00 67.28           C  
ATOM    547  C   PHE A  65      14.091   4.929  -4.321  1.00 67.28           C  
ATOM    548  O   PHE A  65      13.899   3.795  -3.876  1.00 67.28           O  
ATOM    549  CB  PHE A  65      14.167   6.539  -2.405  1.00 67.28           C  
ATOM    550  CG  PHE A  65      13.568   7.725  -1.699  1.00 67.28           C  
ATOM    551  CD1 PHE A  65      13.978   9.016  -2.007  1.00 67.28           C  
ATOM    552  CD2 PHE A  65      12.593   7.549  -0.725  1.00 67.28           C  
ATOM    553  CE1 PHE A  65      13.426  10.116  -1.355  1.00 67.28           C  
ATOM    554  CE2 PHE A  65      12.036   8.643  -0.069  1.00 67.28           C  
ATOM    555  CZ  PHE A  65      12.455   9.925  -0.385  1.00 67.28           C  
ATOM    556  N   TRP A  66      14.670   5.108  -5.486  1.00 60.58           N  
ATOM    557  CA  TRP A  66      15.454   4.043  -6.102  1.00 60.58           C  
ATOM    558  C   TRP A  66      16.914   4.122  -5.669  1.00 60.58           C  
ATOM    559  O   TRP A  66      17.494   5.209  -5.613  1.00 60.58           O  
ATOM    560  CB  TRP A  66      15.357   4.117  -7.628  1.00 60.58           C  
ATOM    561  CG  TRP A  66      13.972   3.903  -8.161  1.00 60.58           C  
ATOM    562  CD1 TRP A  66      13.034   4.862  -8.427  1.00 60.58           C  
ATOM    563  CD2 TRP A  66      13.367   2.648  -8.488  1.00 60.58           C  
ATOM    564  CE2 TRP A  66      12.060   2.922  -8.948  1.00 60.58           C  
ATOM    565  CE3 TRP A  66      13.804   1.318  -8.438  1.00 60.58           C  
ATOM    566  NE1 TRP A  66      11.882   4.279  -8.901  1.00 60.58           N  
ATOM    567  CZ2 TRP A  66      11.185   1.912  -9.356  1.00 60.58           C  
ATOM    568  CZ3 TRP A  66      12.932   0.314  -8.844  1.00 60.58           C  
ATOM    569  CH2 TRP A  66      11.637   0.620  -9.297  1.00 60.58           C  
ATOM    570  N   ASP A  67      17.328   3.000  -5.029  1.00 59.28           N  
ATOM    571  CA  ASP A  67      18.780   2.900  -4.911  1.00 59.28           C  
ATOM    572  C   ASP A  67      19.422   2.608  -6.265  1.00 59.28           C  
ATOM    573  O   ASP A  67      18.939   1.760  -7.017  1.00 59.28           O  
ATOM    574  CB  ASP A  67      19.163   1.816  -3.902  1.00 59.28           C  
ATOM    575  CG  ASP A  67      20.596   1.938  -3.415  1.00 59.28           C  
ATOM    576  OD1 ASP A  67      21.449   2.471  -4.157  1.00 59.28           O  
ATOM    577  OD2 ASP A  67      20.875   1.496  -2.279  1.00 59.28           O1-
ATOM    578  N   THR A  68      20.231   3.642  -6.846  1.00 58.04           N  
ATOM    579  CA  THR A  68      20.840   3.548  -8.168  1.00 58.04           C  
ATOM    580  C   THR A  68      22.008   2.565  -8.157  1.00 58.04           C  
ATOM    581  O   THR A  68      22.734   2.444  -9.145  1.00 58.04           O  
ATOM    582  CB  THR A  68      21.329   4.923  -8.658  1.00 58.04           C  
ATOM    583  CG2 THR A  68      20.159   5.881  -8.863  1.00 58.04           C  
ATOM    584  OG1 THR A  68      22.223   5.480  -7.687  1.00 58.04           O  
ATOM    585  N   ASP A  69      22.131   1.863  -6.907  1.00 60.92           N  
ATOM    586  CA  ASP A  69      23.218   0.889  -6.935  1.00 60.92           C  
ATOM    587  C   ASP A  69      22.896  -0.265  -7.882  1.00 60.92           C  
ATOM    588  O   ASP A  69      21.951  -1.022  -7.649  1.00 60.92           O  
ATOM    589  CB  ASP A  69      23.496   0.353  -5.529  1.00 60.92           C  
ATOM    590  CG  ASP A  69      24.736  -0.520  -5.461  1.00 60.92           C  
ATOM    591  OD1 ASP A  69      25.138  -1.090  -6.498  1.00 60.92           O  
ATOM    592  OD2 ASP A  69      25.315  -0.641  -4.360  1.00 60.92           O1-
ATOM    593  N   PRO A  70      23.463  -0.276  -9.122  1.00 62.84           N  
ATOM    594  CA  PRO A  70      23.232  -1.329 -10.113  1.00 62.84           C  
ATOM    595  C   PRO A  70      23.351  -2.732  -9.521  1.00 62.84           C  
ATOM    596  O   PRO A  70      22.727  -3.672 -10.021  1.00 62.84           O  
ATOM    597  CB  PRO A  70      24.326  -1.081 -11.153  1.00 62.84           C  
ATOM    598  CG  PRO A  70      24.935   0.227 -10.763  1.00 62.84           C  
ATOM    599  CD  PRO A  70      24.459   0.582  -9.383  1.00 62.84           C  
ATOM    600  N   ALA A  71      24.141  -2.874  -8.354  1.00 66.53           N  
ATOM    601  CA  ALA A  71      24.343  -4.187  -7.747  1.00 66.53           C  
ATOM    602  C   ALA A  71      23.120  -4.610  -6.937  1.00 66.53           C  
ATOM    603  O   ALA A  71      22.855  -5.804  -6.781  1.00 66.53           O  
ATOM    604  CB  ALA A  71      25.587  -4.179  -6.862  1.00 66.53           C  
ATOM    605  N   TYR A  72      22.229  -3.649  -6.603  1.00 57.25           N  
ATOM    606  CA  TYR A  72      21.062  -3.878  -5.758  1.00 57.25           C  
ATOM    607  C   TYR A  72      19.853  -3.110  -6.279  1.00 57.25           C  
ATOM    608  O   TYR A  72      19.598  -1.980  -5.854  1.00 57.25           O  
ATOM    609  CB  TYR A  72      21.358  -3.468  -4.312  1.00 57.25           C  
ATOM    610  CG  TYR A  72      22.502  -4.229  -3.687  1.00 57.25           C  
ATOM    611  CD1 TYR A  72      22.319  -5.520  -3.194  1.00 57.25           C  
ATOM    612  CD2 TYR A  72      23.767  -3.660  -3.588  1.00 57.25           C  
ATOM    613  CE1 TYR A  72      23.370  -6.224  -2.616  1.00 57.25           C  
ATOM    614  CE2 TYR A  72      24.825  -4.356  -3.011  1.00 57.25           C  
ATOM    615  CZ  TYR A  72      24.617  -5.635  -2.529  1.00 57.25           C  
ATOM    616  OH  TYR A  72      25.661  -6.328  -1.958  1.00 57.25           O  
ATOM    617  N   PRO A  73      19.321  -3.468  -7.391  1.00 58.59           N  
ATOM    618  CA  PRO A  73      18.207  -2.673  -7.913  1.00 58.59           C  
ATOM    619  C   PRO A  73      17.024  -2.611  -6.949  1.00 58.59           C  
ATOM    620  O   PRO A  73      15.937  -3.099  -7.268  1.00 58.59           O  
ATOM    621  CB  PRO A  73      17.823  -3.406  -9.201  1.00 58.59           C  
ATOM    622  CG  PRO A  73      18.198  -4.832  -8.955  1.00 58.59           C  
ATOM    623  CD  PRO A  73      19.347  -4.863  -7.989  1.00 58.59           C  
ATOM    624  N   TRP A  74      17.214  -2.383  -5.740  1.00 62.30           N  
ATOM    625  CA  TRP A  74      16.114  -2.214  -4.797  1.00 62.30           C  
ATOM    626  C   TRP A  74      15.630  -0.768  -4.778  1.00 62.30           C  
ATOM    627  O   TRP A  74      16.406   0.157  -5.030  1.00 62.30           O  
ATOM    628  CB  TRP A  74      16.541  -2.641  -3.390  1.00 62.30           C  
ATOM    629  CG  TRP A  74      16.960  -4.077  -3.290  1.00 62.30           C  
ATOM    630  CD1 TRP A  74      16.827  -5.042  -4.249  1.00 62.30           C  
ATOM    631  CD2 TRP A  74      17.576  -4.711  -2.164  1.00 62.30           C  
ATOM    632  CE2 TRP A  74      17.790  -6.063  -2.512  1.00 62.30           C  
ATOM    633  CE3 TRP A  74      17.968  -4.266  -0.895  1.00 62.30           C  
ATOM    634  NE1 TRP A  74      17.325  -6.239  -3.787  1.00 62.30           N  
ATOM    635  CZ2 TRP A  74      18.380  -6.975  -1.634  1.00 62.30           C  
ATOM    636  CZ3 TRP A  74      18.556  -5.175  -0.023  1.00 62.30           C  
ATOM    637  CH2 TRP A  74      18.755  -6.514  -0.398  1.00 62.30           C  
ATOM    638  N   GLY A  75      14.391  -0.498  -4.916  1.00 67.36           N  
ATOM    639  CA  GLY A  75      13.771   0.776  -4.587  1.00 67.36           C  
ATOM    640  C   GLY A  75      13.323   0.866  -3.140  1.00 67.36           C  
ATOM    641  O   GLY A  75      13.138  -0.157  -2.477  1.00 67.36           O  
ATOM    642  N   LEU A  76      13.736   1.970  -2.540  1.00 67.11           N  
ATOM    643  CA  LEU A  76      13.184   2.310  -1.233  1.00 67.11           C  
ATOM    644  C   LEU A  76      11.854   3.041  -1.378  1.00 67.11           C  
ATOM    645  O   LEU A  76      11.751   4.008  -2.136  1.00 67.11           O  
ATOM    646  CB  LEU A  76      14.171   3.175  -0.443  1.00 67.11           C  
ATOM    647  CG  LEU A  76      13.764   3.533   0.987  1.00 67.11           C  
ATOM    648  CD1 LEU A  76      13.835   2.300   1.882  1.00 67.11           C  
ATOM    649  CD2 LEU A  76      14.650   4.648   1.532  1.00 67.11           C  
ATOM    650  N   PHE A  77      10.796   2.403  -0.798  1.00 68.55           N  
ATOM    651  CA  PHE A  77       9.448   2.955  -0.841  1.00 68.55           C  
ATOM    652  C   PHE A  77       8.937   3.246   0.566  1.00 68.55           C  
ATOM    653  O   PHE A  77       9.046   2.403   1.458  1.00 68.55           O  
ATOM    654  CB  PHE A  77       8.494   1.993  -1.556  1.00 68.55           C  
ATOM    655  CG  PHE A  77       7.058   2.443  -1.547  1.00 68.55           C  
ATOM    656  CD1 PHE A  77       6.180   1.992  -0.570  1.00 68.55           C  
ATOM    657  CD2 PHE A  77       6.586   3.319  -2.516  1.00 68.55           C  
ATOM    658  CE1 PHE A  77       4.850   2.407  -0.558  1.00 68.55           C  
ATOM    659  CE2 PHE A  77       5.259   3.738  -2.512  1.00 68.55           C  
ATOM    660  CZ  PHE A  77       4.392   3.280  -1.532  1.00 68.55           C  
ATOM    661  N   THR A  78       8.604   4.580   0.824  1.00 72.64           N  
ATOM    662  CA  THR A  78       7.899   4.903   2.059  1.00 72.64           C  
ATOM    663  C   THR A  78       6.437   5.236   1.776  1.00 72.64           C  
ATOM    664  O   THR A  78       6.133   5.980   0.841  1.00 72.64           O  
ATOM    665  CB  THR A  78       8.565   6.084   2.789  1.00 72.64           C  
ATOM    666  CG2 THR A  78       7.932   6.311   4.159  1.00 72.64           C  
ATOM    667  OG1 THR A  78       9.960   5.807   2.960  1.00 72.64           O  
ATOM    668  N   ASP A  79       5.459   4.611   2.523  1.00 77.07           N  
ATOM    669  CA  ASP A  79       4.036   4.890   2.350  1.00 77.07           C  
ATOM    670  C   ASP A  79       3.363   5.165   3.692  1.00 77.07           C  
ATOM    671  O   ASP A  79       3.833   4.705   4.735  1.00 77.07           O  
ATOM    672  CB  ASP A  79       3.343   3.723   1.643  1.00 77.07           C  
ATOM    673  CG  ASP A  79       3.521   2.400   2.368  1.00 77.07           C  
ATOM    674  OD1 ASP A  79       4.358   2.320   3.293  1.00 77.07           O  
ATOM    675  OD2 ASP A  79       2.821   1.429   2.010  1.00 77.07           O1-
ATOM    676  N   THR A  80       2.561   6.104   3.681  1.00 82.83           N  
ATOM    677  CA  THR A  80       1.642   6.355   4.785  1.00 82.83           C  
ATOM    678  C   THR A  80       0.235   5.877   4.437  1.00 82.83           C  
ATOM    679  O   THR A  80      -0.270   6.158   3.348  1.00 82.83           O  
ATOM    680  CB  THR A  80       1.603   7.850   5.152  1.00 82.83           C  
ATOM    681  CG2 THR A  80       0.757   8.089   6.398  1.00 82.83           C  
ATOM    682  OG1 THR A  80       2.938   8.310   5.399  1.00 82.83           O  
ATOM    683  N   TYR A  81      -0.367   4.990   5.401  1.00 83.00           N  
ATOM    684  CA  TYR A  81      -1.651   4.390   5.059  1.00 83.00           C  
ATOM    685  C   TYR A  81      -2.474   4.112   6.311  1.00 83.00           C  
ATOM    686  O   TYR A  81      -1.980   4.259   7.432  1.00 83.00           O  
ATOM    687  CB  TYR A  81      -1.446   3.092   4.271  1.00 83.00           C  
ATOM    688  CG  TYR A  81      -0.589   2.077   4.987  1.00 83.00           C  
ATOM    689  CD1 TYR A  81       0.795   2.070   4.830  1.00 83.00           C  
ATOM    690  CD2 TYR A  81      -1.161   1.122   5.821  1.00 83.00           C  
ATOM    691  CE1 TYR A  81       1.589   1.135   5.486  1.00 83.00           C  
ATOM    692  CE2 TYR A  81      -0.377   0.182   6.482  1.00 83.00           C  
ATOM    693  CZ  TYR A  81       0.994   0.197   6.309  1.00 83.00           C  
ATOM    694  OH  TYR A  81       1.775  -0.732   6.961  1.00 83.00           O  
ATOM    695  N   THR A  82      -3.730   3.801   6.094  1.00 86.42           N  
ATOM    696  CA  THR A  82      -4.603   3.307   7.153  1.00 86.42           C  
ATOM    697  C   THR A  82      -4.913   1.826   6.952  1.00 86.42           C  
ATOM    698  O   THR A  82      -4.942   1.341   5.819  1.00 86.42           O  
ATOM    699  CB  THR A  82      -5.918   4.106   7.210  1.00 86.42           C  
ATOM    700  CG2 THR A  82      -5.655   5.576   7.524  1.00 86.42           C  
ATOM    701  OG1 THR A  82      -6.584   4.011   5.945  1.00 86.42           O  
ATOM    702  N   LEU A  83      -5.049   1.084   8.071  1.00 84.18           N  
ATOM    703  CA  LEU A  83      -5.374  -0.337   8.013  1.00 84.18           C  
ATOM    704  C   LEU A  83      -6.884  -0.552   8.047  1.00 84.18           C  
ATOM    705  O   LEU A  83      -7.617   0.259   8.618  1.00 84.18           O  
ATOM    706  CB  LEU A  83      -4.714  -1.087   9.173  1.00 84.18           C  
ATOM    707  CG  LEU A  83      -3.185  -1.098   9.190  1.00 84.18           C  
ATOM    708  CD1 LEU A  83      -2.674  -1.796  10.447  1.00 84.18           C  
ATOM    709  CD2 LEU A  83      -2.641  -1.776   7.937  1.00 84.18           C  
ATOM    710  N   PRO A  84      -7.342  -1.644   7.429  1.00 82.76           N  
ATOM    711  CA  PRO A  84      -8.763  -1.980   7.543  1.00 82.76           C  
ATOM    712  C   PRO A  84      -9.189  -2.268   8.981  1.00 82.76           C  
ATOM    713  O   PRO A  84      -8.376  -2.722   9.790  1.00 82.76           O  
ATOM    714  CB  PRO A  84      -8.901  -3.232   6.672  1.00 82.76           C  
ATOM    715  CG  PRO A  84      -7.666  -3.248   5.829  1.00 82.76           C  
ATOM    716  CD  PRO A  84      -6.593  -2.474   6.540  1.00 82.76           C  
ATOM    717  N   GLN A  85     -10.403  -2.053   9.395  1.00 80.39           N  
ATOM    718  CA  GLN A  85     -10.928  -2.171  10.751  1.00 80.39           C  
ATOM    719  C   GLN A  85     -11.136  -3.634  11.135  1.00 80.39           C  
ATOM    720  O   GLN A  85     -11.124  -3.978  12.319  1.00 80.39           O  
ATOM    721  CB  GLN A  85     -12.243  -1.401  10.888  1.00 80.39           C  
ATOM    722  CG  GLN A  85     -12.088   0.108  10.755  1.00 80.39           C  
ATOM    723  CD  GLN A  85     -13.370   0.858  11.061  1.00 80.39           C  
ATOM    724  NE2 GLN A  85     -13.236   2.068  11.595  1.00 80.39           N  
ATOM    725  OE1 GLN A  85     -14.472   0.356  10.820  1.00 80.39           O  
ATOM    726  N   ASN A  86     -11.039  -4.538  10.152  1.00 81.73           N  
ATOM    727  CA  ASN A  86     -11.400  -5.919  10.451  1.00 81.73           C  
ATOM    728  C   ASN A  86     -10.188  -6.843  10.384  1.00 81.73           C  
ATOM    729  O   ASN A  86     -10.314  -8.016  10.029  1.00 81.73           O  
ATOM    730  CB  ASN A  86     -12.492  -6.407   9.496  1.00 81.73           C  
ATOM    731  CG  ASN A  86     -13.790  -5.639   9.652  1.00 81.73           C  
ATOM    732  ND2 ASN A  86     -14.536  -5.508   8.561  1.00 81.73           N  
ATOM    733  OD1 ASN A  86     -14.119  -5.166  10.743  1.00 81.73           O  
ATOM    734  N   ILE A  87      -9.015  -6.380  10.859  1.00 82.70           N  
ATOM    735  CA  ILE A  87      -7.865  -7.277  10.841  1.00 82.70           C  
ATOM    736  C   ILE A  87      -7.440  -7.600  12.272  1.00 82.70           C  
ATOM    737  O   ILE A  87      -7.698  -6.821  13.193  1.00 82.70           O  
ATOM    738  CB  ILE A  87      -6.683  -6.665  10.056  1.00 82.70           C  
ATOM    739  CG1 ILE A  87      -6.253  -5.337  10.689  1.00 82.70           C  
ATOM    740  CG2 ILE A  87      -7.053  -6.475   8.582  1.00 82.70           C  
ATOM    741  CD1 ILE A  87      -4.938  -4.790  10.148  1.00 82.70           C  
ATOM    742  N   SER A  88      -7.004  -8.839  12.535  1.00 82.07           N  
ATOM    743  CA  SER A  88      -6.562  -9.317  13.841  1.00 82.07           C  
ATOM    744  C   SER A  88      -5.346  -8.539  14.332  1.00 82.07           C  
ATOM    745  O   SER A  88      -4.718  -7.809  13.563  1.00 82.07           O  
ATOM    746  CB  SER A  88      -6.233 -10.810  13.782  1.00 82.07           C  
ATOM    747  OG  SER A  88      -5.026 -11.031  13.073  1.00 82.07           O  
ATOM    748  N   GLY A  89      -4.975  -8.525  15.643  1.00 79.79           N  
ATOM    749  CA  GLY A  89      -3.795  -7.914  16.233  1.00 79.79           C  
ATOM    750  C   GLY A  89      -2.502  -8.351  15.570  1.00 79.79           C  
ATOM    751  O   GLY A  89      -1.613  -7.531  15.331  1.00 79.79           O  
ATOM    752  N   SER A  90      -2.401  -9.696  15.290  1.00 76.55           N  
ATOM    753  CA  SER A  90      -1.201 -10.221  14.645  1.00 76.55           C  
ATOM    754  C   SER A  90      -1.052  -9.677  13.228  1.00 76.55           C  
ATOM    755  O   SER A  90       0.057  -9.361  12.793  1.00 76.55           O  
ATOM    756  CB  SER A  90      -1.235 -11.750  14.613  1.00 76.55           C  
ATOM    757  OG  SER A  90      -2.282 -12.212  13.778  1.00 76.55           O  
ATOM    758  N   GLU A  91      -2.174  -9.473  12.517  1.00 81.54           N  
ATOM    759  CA  GLU A  91      -2.142  -8.943  11.157  1.00 81.54           C  
ATOM    760  C   GLU A  91      -1.786  -7.460  11.151  1.00 81.54           C  
ATOM    761  O   GLU A  91      -1.017  -7.004  10.302  1.00 81.54           O  
ATOM    762  CB  GLU A  91      -3.489  -9.164  10.462  1.00 81.54           C  
ATOM    763  CG  GLU A  91      -3.793 -10.624  10.159  1.00 81.54           C  
ATOM    764  CD  GLU A  91      -5.183 -10.839   9.582  1.00 81.54           C  
ATOM    765  OE1 GLU A  91      -5.343 -11.709   8.695  1.00 81.54           O  
ATOM    766  OE2 GLU A  91      -6.118 -10.133  10.019  1.00 81.54           O1-
ATOM    767  N   GLN A  92      -2.336  -6.790  12.081  1.00 76.89           N  
ATOM    768  CA  GLN A  92      -1.999  -5.376  12.216  1.00 76.89           C  
ATOM    769  C   GLN A  92      -0.507  -5.189  12.472  1.00 76.89           C  
ATOM    770  O   GLN A  92       0.117  -4.287  11.908  1.00 76.89           O  
ATOM    771  CB  GLN A  92      -2.810  -4.737  13.345  1.00 76.89           C  
ATOM    772  CG  GLN A  92      -2.686  -3.220  13.407  1.00 76.89           C  
ATOM    773  CD  GLN A  92      -3.634  -2.595  14.413  1.00 76.89           C  
ATOM    774  NE2 GLN A  92      -3.594  -1.271  14.523  1.00 76.89           N  
ATOM    775  OE1 GLN A  92      -4.398  -3.295  15.085  1.00 76.89           O  
ATOM    776  N   ALA A  93       0.063  -5.992  13.325  1.00 76.50           N  
ATOM    777  CA  ALA A  93       1.490  -5.913  13.626  1.00 76.50           C  
ATOM    778  C   ALA A  93       2.329  -6.168  12.377  1.00 76.50           C  
ATOM    779  O   ALA A  93       3.346  -5.505  12.160  1.00 76.50           O  
ATOM    780  CB  ALA A  93       1.858  -6.910  14.723  1.00 76.50           C  
ATOM    781  N   CYS A  94       1.804  -7.117  11.649  1.00 75.31           N  
ATOM    782  CA  CYS A  94       2.495  -7.494  10.421  1.00 75.31           C  
ATOM    783  C   CYS A  94       2.472  -6.354   9.410  1.00 75.31           C  
ATOM    784  O   CYS A  94       3.494  -6.040   8.798  1.00 75.31           O  
ATOM    785  CB  CYS A  94       1.860  -8.742   9.810  1.00 75.31           C  
ATOM    786  SG  CYS A  94       2.610  -9.250   8.247  1.00 75.31           S  
ATOM    787  N   LEU A  95       1.304  -5.679   9.375  1.00 76.30           N  
ATOM    788  CA  LEU A  95       1.135  -4.670   8.336  1.00 76.30           C  
ATOM    789  C   LEU A  95       1.582  -3.298   8.831  1.00 76.30           C  
ATOM    790  O   LEU A  95       1.799  -2.385   8.032  1.00 76.30           O  
ATOM    791  CB  LEU A  95      -0.325  -4.610   7.879  1.00 76.30           C  
ATOM    792  CG  LEU A  95      -0.865  -5.853   7.171  1.00 76.30           C  
ATOM    793  CD1 LEU A  95      -2.350  -5.687   6.868  1.00 76.30           C  
ATOM    794  CD2 LEU A  95      -0.080  -6.125   5.892  1.00 76.30           C  
ATOM    795  N   SER A  96       1.681  -3.200  10.167  1.00 69.97           N  
ATOM    796  CA  SER A  96       1.983  -1.944  10.846  1.00 69.97           C  
ATOM    797  C   SER A  96       3.482  -1.787  11.078  1.00 69.97           C  
ATOM    798  O   SER A  96       4.151  -2.730  11.505  1.00 69.97           O  
ATOM    799  CB  SER A  96       1.241  -1.864  12.181  1.00 69.97           C  
ATOM    800  OG  SER A  96       1.676  -2.887  13.060  1.00 69.97           O  
ATOM    801  N   ASP A  97       4.349  -1.129  10.159  1.00 66.12           N  
ATOM    802  CA  ASP A  97       5.783  -0.908  10.317  1.00 66.12           C  
ATOM    803  C   ASP A  97       6.074  -0.042  11.541  1.00 66.12           C  
ATOM    804  O   ASP A  97       6.755  -0.479  12.470  1.00 66.12           O  
ATOM    805  CB  ASP A  97       6.369  -0.259   9.062  1.00 66.12           C  
ATOM    806  CG  ASP A  97       7.847  -0.551   8.877  1.00 66.12           C  
ATOM    807  OD1 ASP A  97       8.418  -1.334   9.667  1.00 66.12           O  
ATOM    808  OD2 ASP A  97       8.449   0.009   7.935  1.00 66.12           O1-
ATOM    809  N   MET A  98       5.337   1.177  11.818  1.00 53.51           N  
ATOM    810  CA  MET A  98       5.440   2.166  12.888  1.00 53.51           C  
ATOM    811  C   MET A  98       4.165   2.996  12.986  1.00 53.51           C  
ATOM    812  O   MET A  98       3.691   3.534  11.983  1.00 53.51           O  
ATOM    813  CB  MET A  98       6.644   3.081  12.660  1.00 53.51           C  
ATOM    814  CG  MET A  98       7.983   2.406  12.909  1.00 53.51           C  
ATOM    815  SD  MET A  98       9.376   3.601  12.952  1.00 53.51           S  
ATOM    816  CE  MET A  98       9.516   3.991  11.185  1.00 53.51           C  
ATOM    817  N   GLU A  99       3.425   2.828  14.034  1.00 57.91           N  
ATOM    818  CA  GLU A  99       2.306   3.735  14.276  1.00 57.91           C  
ATOM    819  C   GLU A  99       2.781   5.182  14.378  1.00 57.91           C  
ATOM    820  O   GLU A  99       3.786   5.466  15.034  1.00 57.91           O  
ATOM    821  CB  GLU A  99       1.556   3.336  15.550  1.00 57.91           C  
ATOM    822  CG  GLU A  99       0.271   4.119  15.777  1.00 57.91           C  
ATOM    823  CD  GLU A  99      -0.510   3.649  16.994  1.00 57.91           C  
ATOM    824  OE1 GLU A  99      -1.532   4.284  17.341  1.00 57.91           O  
ATOM    825  OE2 GLU A  99      -0.097   2.638  17.605  1.00 57.91           O1-
ATOM    826  N   TRP A 100       2.352   6.039  13.455  1.00 43.40           N  
ATOM    827  CA  TRP A 100       2.633   7.471  13.493  1.00 43.40           C  
ATOM    828  C   TRP A 100       1.420   8.251  13.989  1.00 43.40           C  
ATOM    829  O   TRP A 100       0.285   7.956  13.607  1.00 43.40           O  
ATOM    830  CB  TRP A 100       3.047   7.974  12.107  1.00 43.40           C  
ATOM    831  CG  TRP A 100       3.640   9.351  12.112  1.00 43.40           C  
ATOM    832  CD1 TRP A 100       2.967  10.539  12.033  1.00 43.40           C  
ATOM    833  CD2 TRP A 100       5.030   9.682  12.196  1.00 43.40           C  
ATOM    834  CE2 TRP A 100       5.126  11.091  12.163  1.00 43.40           C  
ATOM    835  CE3 TRP A 100       6.204   8.924  12.297  1.00 43.40           C  
ATOM    836  NE1 TRP A 100       3.855  11.589  12.063  1.00 43.40           N  
ATOM    837  CZ2 TRP A 100       6.353  11.757  12.227  1.00 43.40           C  
ATOM    838  CZ3 TRP A 100       7.423   9.588  12.360  1.00 43.40           C  
ATOM    839  CH2 TRP A 100       7.485  10.991  12.325  1.00 43.40           C  
END
