# Supplementary material for: Scaffolding protein functional sites using deep learning
Source: Science. Author manuscript; Available in PMC 2022 Oct 31. (PMC9621694; doi:10.1126/science.abn2100)
Supplement: Data S1 [file NIHMS1830590-supplement-Data_S1.zip › mdm2_hal_1_AF.pdb]

HEADER                                            22-DEC-21   XXXX              
EXPDTA    THEORETICAL MODEL                                                     
REMARK 220                                                                      
REMARK 220 EXPERIMENTAL DETAILS                                                 
REMARK 220  EXPERIMENT TYPE                : THEORETICAL MODELLING              
REMARK 220  DATE OF DATA COLLECTION        : 22-DEC-21                          
REMARK 220                                                                      
REMARK 220 REMARK: MODEL GENERATED BY ROSETTA                                   
REMARK 220  VERSION 2021.50+HEAD.4ff291ed825                                    
ATOM      1  N   GLY A   1      -1.181   1.418  25.121  1.00  0.00           N  
ATOM      2  CA  GLY A   1       0.235   1.132  25.291  1.00  0.00           C  
ATOM      3  C   GLY A   1       1.110   1.817  24.259  1.00  0.00           C  
ATOM      4  O   GLY A   1       1.230   1.344  23.127  1.00  0.00           O  
ATOM      5 1H   GLY A   1      -1.705   0.941  25.827  1.00  0.00           H  
ATOM      6 2H   GLY A   1      -1.335   2.403  25.201  1.00  0.00           H  
ATOM      7 3H   GLY A   1      -1.478   1.107  24.218  1.00  0.00           H  
ATOM      8 1HA  GLY A   1       0.554   1.449  26.284  1.00  0.00           H  
ATOM      9 2HA  GLY A   1       0.399   0.057  25.229  1.00  0.00           H  
ATOM     10  N   GLU A   2       0.979   3.070  24.025  1.00  0.00           N  
ATOM     11  CA  GLU A   2       1.744   4.004  23.204  1.00  0.00           C  
ATOM     12  C   GLU A   2       3.190   3.541  23.045  1.00  0.00           C  
ATOM     13  O   GLU A   2       3.792   3.723  21.984  1.00  0.00           O  
ATOM     14  CB  GLU A   2       1.705   5.409  23.808  1.00  0.00           C  
ATOM     15  CG  GLU A   2       0.385   6.135  23.592  1.00  0.00           C  
ATOM     16  CD  GLU A   2       0.381   7.552  24.145  1.00  0.00           C  
ATOM     17  OE1 GLU A   2      -0.618   8.279  23.945  1.00  0.00           O  
ATOM     18  OE2 GLU A   2       1.386   7.938  24.782  1.00  0.00           O  
ATOM     19  H   GLU A   2       0.177   3.408  24.537  1.00  0.00           H  
ATOM     20  HA  GLU A   2       1.295   4.040  22.211  1.00  0.00           H  
ATOM     21 1HB  GLU A   2       1.888   5.349  24.881  1.00  0.00           H  
ATOM     22 2HB  GLU A   2       2.501   6.014  23.373  1.00  0.00           H  
ATOM     23 1HG  GLU A   2       0.176   6.178  22.523  1.00  0.00           H  
ATOM     24 2HG  GLU A   2      -0.413   5.566  24.068  1.00  0.00           H  
ATOM     25  N   GLY A   3       3.734   2.511  23.900  1.00  0.00           N  
ATOM     26  CA  GLY A   3       5.069   1.935  23.866  1.00  0.00           C  
ATOM     27  C   GLY A   3       5.181   0.742  22.935  1.00  0.00           C  
ATOM     28  O   GLY A   3       6.180   0.590  22.230  1.00  0.00           O  
ATOM     29  H   GLY A   3       3.073   2.181  24.589  1.00  0.00           H  
ATOM     30 1HA  GLY A   3       5.785   2.694  23.549  1.00  0.00           H  
ATOM     31 2HA  GLY A   3       5.356   1.623  24.869  1.00  0.00           H  
ATOM     32  N   GLU A   4       4.155   0.031  22.863  1.00  0.00           N  
ATOM     33  CA  GLU A   4       4.097  -1.150  22.008  1.00  0.00           C  
ATOM     34  C   GLU A   4       3.907  -0.764  20.544  1.00  0.00           C  
ATOM     35  O   GLU A   4       4.512  -1.365  19.654  1.00  0.00           O  
ATOM     36  CB  GLU A   4       2.969  -2.084  22.455  1.00  0.00           C  
ATOM     37  CG  GLU A   4       2.972  -3.433  21.752  1.00  0.00           C  
ATOM     38  CD  GLU A   4       1.837  -4.343  22.194  1.00  0.00           C  
ATOM     39  OE1 GLU A   4       1.670  -5.436  21.606  1.00  0.00           O  
ATOM     40  OE2 GLU A   4       1.108  -3.959  23.136  1.00  0.00           O  
ATOM     41  H   GLU A   4       3.345   0.281  23.412  1.00  0.00           H  
ATOM     42  HA  GLU A   4       5.044  -1.684  22.091  1.00  0.00           H  
ATOM     43 1HB  GLU A   4       3.046  -2.260  23.528  1.00  0.00           H  
ATOM     44 2HB  GLU A   4       2.007  -1.607  22.270  1.00  0.00           H  
ATOM     45 1HG  GLU A   4       2.891  -3.271  20.677  1.00  0.00           H  
ATOM     46 2HG  GLU A   4       3.922  -3.930  21.946  1.00  0.00           H  
ATOM     47  N   ALA A   5       3.175   0.193  20.254  1.00  0.00           N  
ATOM     48  CA  ALA A   5       2.948   0.709  18.906  1.00  0.00           C  
ATOM     49  C   ALA A   5       4.211   1.359  18.348  1.00  0.00           C  
ATOM     50  O   ALA A   5       4.554   1.161  17.180  1.00  0.00           O  
ATOM     51  CB  ALA A   5       1.794   1.708  18.906  1.00  0.00           C  
ATOM     52  H   ALA A   5       2.709   0.634  21.034  1.00  0.00           H  
ATOM     53  HA  ALA A   5       2.688  -0.131  18.261  1.00  0.00           H  
ATOM     54 1HB  ALA A   5       1.638   2.083  17.895  1.00  0.00           H  
ATOM     55 2HB  ALA A   5       0.886   1.215  19.255  1.00  0.00           H  
ATOM     56 3HB  ALA A   5       2.033   2.539  19.568  1.00  0.00           H  
ATOM     57  N   GLU A   6       4.889   2.142  19.138  1.00  0.00           N  
ATOM     58  CA  GLU A   6       6.146   2.771  18.744  1.00  0.00           C  
ATOM     59  C   GLU A   6       7.233   1.727  18.503  1.00  0.00           C  
ATOM     60  O   GLU A   6       8.020   1.849  17.562  1.00  0.00           O  
ATOM     61  CB  GLU A   6       6.604   3.771  19.809  1.00  0.00           C  
ATOM     62  CG  GLU A   6       7.786   4.628  19.380  1.00  0.00           C  
ATOM     63  CD  GLU A   6       8.077   5.772  20.338  1.00  0.00           C  
ATOM     64  OE1 GLU A   6       8.975   6.594  20.046  1.00  0.00           O  
ATOM     65  OE2 GLU A   6       7.402   5.846  21.389  1.00  0.00           O  
ATOM     66  H   GLU A   6       4.521   2.316  20.062  1.00  0.00           H  
ATOM     67  HA  GLU A   6       5.986   3.308  17.809  1.00  0.00           H  
ATOM     68 1HB  GLU A   6       5.778   4.435  20.064  1.00  0.00           H  
ATOM     69 2HB  GLU A   6       6.885   3.234  20.715  1.00  0.00           H  
ATOM     70 1HG  GLU A   6       8.672   3.998  19.310  1.00  0.00           H  
ATOM     71 2HG  GLU A   6       7.585   5.036  18.390  1.00  0.00           H  
ATOM     72  N   GLN A   7       7.269   0.781  19.295  1.00  0.00           N  
ATOM     73  CA  GLN A   7       8.206  -0.324  19.120  1.00  0.00           C  
ATOM     74  C   GLN A   7       7.950  -1.059  17.807  1.00  0.00           C  
ATOM     75  O   GLN A   7       8.890  -1.380  17.076  1.00  0.00           O  
ATOM     76  CB  GLN A   7       8.114  -1.299  20.295  1.00  0.00           C  
ATOM     77  CG  GLN A   7       9.125  -2.436  20.231  1.00  0.00           C  
ATOM     78  CD  GLN A   7       9.022  -3.380  21.414  1.00  0.00           C  
ATOM     79  OE1 GLN A   7       7.960  -3.508  22.032  1.00  0.00           O  
ATOM     80  NE2 GLN A   7      10.124  -4.048  21.738  1.00  0.00           N  
ATOM     81  H   GLN A   7       6.637   0.770  20.082  1.00  0.00           H  
ATOM     82  HA  GLN A   7       9.217   0.082  19.084  1.00  0.00           H  
ATOM     83 1HB  GLN A   7       8.268  -0.759  21.229  1.00  0.00           H  
ATOM     84 2HB  GLN A   7       7.115  -1.734  20.330  1.00  0.00           H  
ATOM     85 1HG  GLN A   7       8.952  -3.012  19.322  1.00  0.00           H  
ATOM     86 2HG  GLN A   7      10.130  -2.015  20.220  1.00  0.00           H  
ATOM     87 1HE2 GLN A   7      10.115  -4.685  22.510  1.00  0.00           H  
ATOM     88 2HE2 GLN A   7      10.963  -3.915  21.211  1.00  0.00           H  
ATOM     89  N   LYS A   8       6.763  -1.405  17.530  1.00  0.00           N  
ATOM     90  CA  LYS A   8       6.392  -2.126  16.316  1.00  0.00           C  
ATOM     91  C   LYS A   8       6.639  -1.276  15.074  1.00  0.00           C  
ATOM     92  O   LYS A   8       7.067  -1.790  14.038  1.00  0.00           O  
ATOM     93  CB  LYS A   8       4.920  -2.550  16.353  1.00  0.00           C  
ATOM     94  CG  LYS A   8       4.545  -3.586  17.436  1.00  0.00           C  
ATOM     95  CD  LYS A   8       5.196  -4.910  17.246  1.00  0.00           C  
ATOM     96  CE  LYS A   8       4.703  -5.924  18.257  1.00  0.00           C  
ATOM     97  NZ  LYS A   8       5.538  -7.143  18.242  1.00  0.00           N  
ATOM     98  H   LYS A   8       6.044  -1.161  18.196  1.00  0.00           H  
ATOM     99  HA  LYS A   8       7.014  -3.019  16.240  1.00  0.00           H  
ATOM    100 1HB  LYS A   8       4.308  -1.666  16.532  1.00  0.00           H  
ATOM    101 2HB  LYS A   8       4.635  -2.957  15.384  1.00  0.00           H  
ATOM    102 1HG  LYS A   8       4.913  -3.242  18.378  1.00  0.00           H  
ATOM    103 2HG  LYS A   8       3.474  -3.686  17.508  1.00  0.00           H  
ATOM    104 1HD  LYS A   8       5.010  -5.270  16.249  1.00  0.00           H  
ATOM    105 2HD  LYS A   8       6.249  -4.812  17.381  1.00  0.00           H  
ATOM    106 1HE  LYS A   8       4.709  -5.491  19.257  1.00  0.00           H  
ATOM    107 2HE  LYS A   8       3.686  -6.199  17.999  1.00  0.00           H  
ATOM    108 1HZ  LYS A   8       5.171  -7.809  18.905  1.00  0.00           H  
ATOM    109 2HZ  LYS A   8       5.536  -7.537  17.317  1.00  0.00           H  
ATOM    110 3HZ  LYS A   8       6.492  -6.898  18.497  1.00  0.00           H  
ATOM    111  N   ARG A   9       6.432  -0.077  15.111  1.00  0.00           N  
ATOM    112  CA  ARG A   9       6.773   0.850  14.037  1.00  0.00           C  
ATOM    113  C   ARG A   9       8.273   0.842  13.762  1.00  0.00           C  
ATOM    114  O   ARG A   9       8.697   0.847  12.604  1.00  0.00           O  
ATOM    115  CB  ARG A   9       6.328   2.252  14.401  1.00  0.00           C  
ATOM    116  CG  ARG A   9       6.444   3.281  13.304  1.00  0.00           C  
ATOM    117  CD  ARG A   9       5.966   4.606  13.772  1.00  0.00           C  
ATOM    118  NE  ARG A   9       4.559   4.564  14.203  1.00  0.00           N  
ATOM    119  CZ  ARG A   9       3.472   4.610  13.392  1.00  0.00           C  
ATOM    120  NH1 ARG A   9       3.598   4.685  12.081  1.00  0.00           N  
ATOM    121  NH2 ARG A   9       2.261   4.575  13.928  1.00  0.00           N  
ATOM    122  H   ARG A   9       5.995   0.280  15.949  1.00  0.00           H  
ATOM    123  HA  ARG A   9       6.262   0.530  13.128  1.00  0.00           H  
ATOM    124 1HB  ARG A   9       5.308   2.225  14.756  1.00  0.00           H  
ATOM    125 2HB  ARG A   9       6.939   2.606  15.233  1.00  0.00           H  
ATOM    126 1HG  ARG A   9       7.492   3.385  13.015  1.00  0.00           H  
ATOM    127 2HG  ARG A   9       5.862   2.965  12.441  1.00  0.00           H  
ATOM    128 1HD  ARG A   9       6.572   4.911  14.628  1.00  0.00           H  
ATOM    129 2HD  ARG A   9       6.069   5.343  12.981  1.00  0.00           H  
ATOM    130  HE  ARG A   9       4.390   4.509  15.200  1.00  0.00           H  
ATOM    131 1HH1 ARG A   9       4.510   4.706  11.654  1.00  0.00           H  
ATOM    132 2HH1 ARG A   9       2.778   4.713  11.491  1.00  0.00           H  
ATOM    133 1HH2 ARG A   9       2.155   4.519  14.932  1.00  0.00           H  
ATOM    134 2HH2 ARG A   9       1.444   4.611  13.339  1.00  0.00           H  
ATOM    135  N   ASP A  10       9.008   0.911  14.854  1.00  0.00           N  
ATOM    136  CA  ASP A  10      10.460   0.848  14.725  1.00  0.00           C  
ATOM    137  C   ASP A  10      10.898  -0.461  14.073  1.00  0.00           C  
ATOM    138  O   ASP A  10      11.813  -0.474  13.247  1.00  0.00           O  
ATOM    139  CB  ASP A  10      11.127   1.002  16.094  1.00  0.00           C  
ATOM    140  CG  ASP A  10      11.104   2.431  16.607  1.00  0.00           C  
ATOM    141  OD1 ASP A  10      10.854   3.361  15.811  1.00  0.00           O  
ATOM    142  OD2 ASP A  10      11.342   2.629  17.819  1.00  0.00           O  
ATOM    143  H   ASP A  10       8.599   1.006  15.773  1.00  0.00           H  
ATOM    144  HA  ASP A  10      10.786   1.668  14.084  1.00  0.00           H  
ATOM    145 1HB  ASP A  10      10.621   0.364  16.819  1.00  0.00           H  
ATOM    146 2HB  ASP A  10      12.164   0.671  16.033  1.00  0.00           H  
ATOM    147  N   GLU A  11      10.241  -1.473  14.431  1.00  0.00           N  
ATOM    148  CA  GLU A  11      10.539  -2.790  13.874  1.00  0.00           C  
ATOM    149  C   GLU A  11      10.247  -2.835  12.377  1.00  0.00           C  
ATOM    150  O   GLU A  11      11.025  -3.398  11.604  1.00  0.00           O  
ATOM    151  CB  GLU A  11       9.739  -3.874  14.600  1.00  0.00           C  
ATOM    152  CG  GLU A  11      10.189  -4.116  16.033  1.00  0.00           C  
ATOM    153  CD  GLU A  11       9.382  -5.192  16.742  1.00  0.00           C  
ATOM    154  OE1 GLU A  11       8.543  -4.851  17.606  1.00  0.00           O  
ATOM    155  OE2 GLU A  11       9.592  -6.386  16.431  1.00  0.00           O  
ATOM    156  H   GLU A  11       9.499  -1.382  15.110  1.00  0.00           H  
ATOM    157  HA  GLU A  11      11.602  -2.991  14.011  1.00  0.00           H  
ATOM    158 1HB  GLU A  11       8.685  -3.598  14.617  1.00  0.00           H  
ATOM    159 2HB  GLU A  11       9.822  -4.814  14.055  1.00  0.00           H  
ATOM    160 1HG  GLU A  11      11.237  -4.413  16.028  1.00  0.00           H  
ATOM    161 2HG  GLU A  11      10.106  -3.184  16.591  1.00  0.00           H  
ATOM    162  N   VAL A  12       9.040  -2.363  11.960  1.00  0.00           N  
ATOM    163  CA  VAL A  12       8.670  -2.294  10.550  1.00  0.00           C  
ATOM    164  C   VAL A  12       9.685  -1.443   9.790  1.00  0.00           C  
ATOM    165  O   VAL A  12      10.139  -1.825   8.709  1.00  0.00           O  
ATOM    166  CB  VAL A  12       7.263  -1.714  10.323  1.00  0.00           C  
ATOM    167  CG1 VAL A  12       7.060  -1.500   8.866  1.00  0.00           C  
ATOM    168  CG2 VAL A  12       6.165  -2.656  10.832  1.00  0.00           C  
ATOM    169  H   VAL A  12       8.380  -2.050  12.658  1.00  0.00           H  
ATOM    170  HA  VAL A  12       8.685  -3.304  10.139  1.00  0.00           H  
ATOM    171  HB  VAL A  12       7.181  -0.749  10.832  1.00  0.00           H  
ATOM    172 1HG1 VAL A  12       6.109  -1.110   8.775  1.00  0.00           H  
ATOM    173 2HG1 VAL A  12       7.778  -0.799   8.447  1.00  0.00           H  
ATOM    174 3HG1 VAL A  12       7.127  -2.444   8.328  1.00  0.00           H  
ATOM    175 1HG2 VAL A  12       5.191  -2.212  10.636  1.00  0.00           H  
ATOM    176 2HG2 VAL A  12       6.236  -3.600  10.313  1.00  0.00           H  
ATOM    177 3HG2 VAL A  12       6.278  -2.810  11.894  1.00  0.00           H  
ATOM    178  N   ARG A  13      10.145  -0.329  10.369  1.00  0.00           N  
ATOM    179  CA  ARG A  13      11.145   0.543   9.762  1.00  0.00           C  
ATOM    180  C   ARG A  13      12.481  -0.176   9.611  1.00  0.00           C  
ATOM    181  O   ARG A  13      13.155  -0.036   8.589  1.00  0.00           O  
ATOM    182  CB  ARG A  13      11.331   1.823  10.558  1.00  0.00           C  
ATOM    183  CG  ARG A  13      10.184   2.831  10.456  1.00  0.00           C  
ATOM    184  CD  ARG A  13      10.400   3.991  11.362  1.00  0.00           C  
ATOM    185  NE  ARG A  13       9.366   5.010  11.213  1.00  0.00           N  
ATOM    186  CZ  ARG A  13       9.238   6.100  12.004  1.00  0.00           C  
ATOM    187  NH1 ARG A  13      10.065   6.292  13.012  1.00  0.00           N  
ATOM    188  NH2 ARG A  13       8.273   6.976  11.767  1.00  0.00           N  
ATOM    189  H   ARG A  13       9.770  -0.091  11.276  1.00  0.00           H  
ATOM    190  HA  ARG A  13      10.800   0.825   8.767  1.00  0.00           H  
ATOM    191 1HB  ARG A  13      11.449   1.572  11.610  1.00  0.00           H  
ATOM    192 2HB  ARG A  13      12.246   2.320  10.239  1.00  0.00           H  
ATOM    193 1HG  ARG A  13      10.126   3.204   9.436  1.00  0.00           H  
ATOM    194 2HG  ARG A  13       9.245   2.353  10.716  1.00  0.00           H  
ATOM    195 1HD  ARG A  13      10.379   3.631  12.395  1.00  0.00           H  
ATOM    196 2HD  ARG A  13      11.366   4.443  11.150  1.00  0.00           H  
ATOM    197  HE  ARG A  13       8.712   4.903  10.447  1.00  0.00           H  
ATOM    198 1HH1 ARG A  13      10.803   5.626  13.200  1.00  0.00           H  
ATOM    199 2HH1 ARG A  13       9.969   7.105  13.603  1.00  0.00           H  
ATOM    200 1HH2 ARG A  13       7.640   6.834  10.991  1.00  0.00           H  
ATOM    201 2HH2 ARG A  13       8.174   7.794  12.352  1.00  0.00           H  
ATOM    202  N   ASP A  14      12.856  -0.884  10.585  1.00  0.00           N  
ATOM    203  CA  ASP A  14      14.108  -1.634  10.569  1.00  0.00           C  
ATOM    204  C   ASP A  14      14.105  -2.684   9.460  1.00  0.00           C  
ATOM    205  O   ASP A  14      15.103  -2.853   8.756  1.00  0.00           O  
ATOM    206  CB  ASP A  14      14.351  -2.302  11.925  1.00  0.00           C  
ATOM    207  CG  ASP A  14      14.806  -1.325  12.994  1.00  0.00           C  
ATOM    208  OD1 ASP A  14      15.197  -0.187  12.654  1.00  0.00           O  
ATOM    209  OD2 ASP A  14      14.776  -1.697  14.187  1.00  0.00           O  
ATOM    210  H   ASP A  14      12.265  -0.930  11.403  1.00  0.00           H  
ATOM    211  HA  ASP A  14      14.925  -0.939  10.372  1.00  0.00           H  
ATOM    212 1HB  ASP A  14      13.434  -2.785  12.262  1.00  0.00           H  
ATOM    213 2HB  ASP A  14      15.109  -3.078  11.818  1.00  0.00           H  
ATOM    214  N   ILE A  15      12.928  -3.376   9.367  1.00  0.00           N  
ATOM    215  CA  ILE A  15      12.770  -4.400   8.340  1.00  0.00           C  
ATOM    216  C   ILE A  15      12.853  -3.759   6.956  1.00  0.00           C  
ATOM    217  O   ILE A  15      13.500  -4.296   6.054  1.00  0.00           O  
ATOM    218  CB  ILE A  15      11.484  -5.236   8.467  1.00  0.00           C  
ATOM    219  CG1 ILE A  15      11.600  -6.137   9.725  1.00  0.00           C  
ATOM    220  CG2 ILE A  15      11.213  -6.043   7.177  1.00  0.00           C  
ATOM    221  CD1 ILE A  15      10.337  -6.826  10.101  1.00  0.00           C  
ATOM    222  H   ILE A  15      12.162  -3.191   9.999  1.00  0.00           H  
ATOM    223  HA  ILE A  15      13.583  -5.118   8.440  1.00  0.00           H  
ATOM    224  HB  ILE A  15      10.646  -4.556   8.642  1.00  0.00           H  
ATOM    225 1HG1 ILE A  15      12.375  -6.889   9.561  1.00  0.00           H  
ATOM    226 2HG1 ILE A  15      11.905  -5.509  10.560  1.00  0.00           H  
ATOM    227 1HG2 ILE A  15      10.302  -6.601   7.277  1.00  0.00           H  
ATOM    228 2HG2 ILE A  15      11.110  -5.381   6.321  1.00  0.00           H  
ATOM    229 3HG2 ILE A  15      12.027  -6.718   7.007  1.00  0.00           H  
ATOM    230 1HD1 ILE A  15      10.486  -7.416  11.007  1.00  0.00           H  
ATOM    231 2HD1 ILE A  15       9.596  -6.077  10.264  1.00  0.00           H  
ATOM    232 3HD1 ILE A  15      10.036  -7.468   9.315  1.00  0.00           H  
ATOM    233  N   ALA A  16      12.213  -2.691   6.786  1.00  0.00           N  
ATOM    234  CA  ALA A  16      12.246  -1.960   5.522  1.00  0.00           C  
ATOM    235  C   ALA A  16      13.670  -1.543   5.166  1.00  0.00           C  
ATOM    236  O   ALA A  16      14.094  -1.680   4.016  1.00  0.00           O  
ATOM    237  CB  ALA A  16      11.352  -0.737   5.601  1.00  0.00           C  
ATOM    238  H   ALA A  16      11.659  -2.329   7.549  1.00  0.00           H  
ATOM    239  HA  ALA A  16      11.883  -2.624   4.737  1.00  0.00           H  
ATOM    240 1HB  ALA A  16      11.364  -0.216   4.646  1.00  0.00           H  
ATOM    241 2HB  ALA A  16      10.337  -1.045   5.840  1.00  0.00           H  
ATOM    242 3HB  ALA A  16      11.716  -0.074   6.381  1.00  0.00           H  
ATOM    243  N   ALA A  17      14.346  -0.989   6.183  1.00  0.00           N  
ATOM    244  CA  ALA A  17      15.731  -0.571   5.984  1.00  0.00           C  
ATOM    245  C   ALA A  17      16.614  -1.758   5.610  1.00  0.00           C  
ATOM    246  O   ALA A  17      17.453  -1.657   4.711  1.00  0.00           O  
ATOM    247  CB  ALA A  17      16.259   0.101   7.237  1.00  0.00           C  
ATOM    248  H   ALA A  17      13.916  -0.854   7.087  1.00  0.00           H  
ATOM    249  HA  ALA A  17      15.755   0.140   5.158  1.00  0.00           H  
ATOM    250 1HB  ALA A  17      17.279   0.436   7.066  1.00  0.00           H  
ATOM    251 2HB  ALA A  17      15.627   0.957   7.475  1.00  0.00           H  
ATOM    252 3HB  ALA A  17      16.238  -0.602   8.066  1.00  0.00           H  
ATOM    253  N   GLU A  18      16.475  -2.893   6.329  1.00  0.00           N  
ATOM    254  CA  GLU A  18      17.219  -4.122   6.071  1.00  0.00           C  
ATOM    255  C   GLU A  18      16.938  -4.654   4.669  1.00  0.00           C  
ATOM    256  O   GLU A  18      17.843  -5.149   3.994  1.00  0.00           O  
ATOM    257  CB  GLU A  18      16.878  -5.187   7.116  1.00  0.00           C  
ATOM    258  CG  GLU A  18      17.417  -4.881   8.506  1.00  0.00           C  
ATOM    259  CD  GLU A  18      17.110  -5.969   9.522  1.00  0.00           C  
ATOM    260  OE1 GLU A  18      16.397  -5.691  10.513  1.00  0.00           O  
ATOM    261  OE2 GLU A  18      17.587  -7.110   9.326  1.00  0.00           O  
ATOM    262  H   GLU A  18      15.810  -2.871   7.089  1.00  0.00           H  
ATOM    263  HA  GLU A  18      18.285  -3.901   6.135  1.00  0.00           H  
ATOM    264 1HB  GLU A  18      15.795  -5.293   7.187  1.00  0.00           H  
ATOM    265 2HB  GLU A  18      17.281  -6.149   6.800  1.00  0.00           H  
ATOM    266 1HG  GLU A  18      18.498  -4.756   8.446  1.00  0.00           H  
ATOM    267 2HG  GLU A  18      16.989  -3.941   8.852  1.00  0.00           H  
ATOM    268  N   TRP A  19      15.693  -4.673   4.324  1.00  0.00           N  
ATOM    269  CA  TRP A  19      15.276  -5.150   3.010  1.00  0.00           C  
ATOM    270  C   TRP A  19      15.981  -4.376   1.901  1.00  0.00           C  
ATOM    271  O   TRP A  19      16.459  -4.967   0.930  1.00  0.00           O  
ATOM    272  CB  TRP A  19      13.773  -4.950   2.836  1.00  0.00           C  
ATOM    273  CG  TRP A  19      13.268  -5.359   1.521  1.00  0.00           C  
ATOM    274  CD1 TRP A  19      12.951  -4.540   0.479  1.00  0.00           C  
ATOM    275  CD2 TRP A  19      12.962  -6.678   1.095  1.00  0.00           C  
ATOM    276  NE1 TRP A  19      12.495  -5.274  -0.569  1.00  0.00           N  
ATOM    277  CE2 TRP A  19      12.495  -6.587  -0.217  1.00  0.00           C  
ATOM    278  CE3 TRP A  19      13.033  -7.906   1.703  1.00  0.00           C  
ATOM    279  CZ2 TRP A  19      12.115  -7.691  -0.919  1.00  0.00           C  
ATOM    280  CZ3 TRP A  19      12.623  -8.995   1.012  1.00  0.00           C  
ATOM    281  CH2 TRP A  19      12.178  -8.900  -0.271  1.00  0.00           C  
ATOM    282  H   TRP A  19      14.992  -4.351   4.976  1.00  0.00           H  
ATOM    283  HA  TRP A  19      15.551  -6.201   2.920  1.00  0.00           H  
ATOM    284 1HB  TRP A  19      13.241  -5.497   3.605  1.00  0.00           H  
ATOM    285 2HB  TRP A  19      13.532  -3.902   2.970  1.00  0.00           H  
ATOM    286  HD1 TRP A  19      13.050  -3.455   0.488  1.00  0.00           H  
ATOM    287  HE1 TRP A  19      12.185  -4.892  -1.458  1.00  0.00           H  
ATOM    288  HE3 TRP A  19      13.380  -8.000   2.713  1.00  0.00           H  
ATOM    289  HZ2 TRP A  19      11.747  -7.651  -1.919  1.00  0.00           H  
ATOM    290  HZ3 TRP A  19      12.652  -9.937   1.504  1.00  0.00           H  
ATOM    291  HH2 TRP A  19      11.857  -9.800  -0.792  1.00  0.00           H  
ATOM    292  N   GLN A  20      16.147  -3.086   2.046  1.00  0.00           N  
ATOM    293  CA  GLN A  20      16.734  -2.192   1.052  1.00  0.00           C  
ATOM    294  C   GLN A  20      18.226  -2.463   0.881  1.00  0.00           C  
ATOM    295  O   GLN A  20      18.763  -2.330  -0.220  1.00  0.00           O  
ATOM    296  CB  GLN A  20      16.460  -0.742   1.444  1.00  0.00           C  
ATOM    297  CG  GLN A  20      14.983  -0.350   1.302  1.00  0.00           C  
ATOM    298  CD  GLN A  20      14.667   1.013   1.899  1.00  0.00           C  
ATOM    299  OE1 GLN A  20      15.479   1.586   2.633  1.00  0.00           O  
ATOM    300  NE2 GLN A  20      13.486   1.537   1.590  1.00  0.00           N  
ATOM    301  H   GLN A  20      15.835  -2.704   2.927  1.00  0.00           H  
ATOM    302  HA  GLN A  20      16.249  -2.374   0.093  1.00  0.00           H  
ATOM    303 1HB  GLN A  20      16.750  -0.590   2.483  1.00  0.00           H  
ATOM    304 2HB  GLN A  20      17.061  -0.075   0.832  1.00  0.00           H  
ATOM    305 1HG  GLN A  20      14.759  -0.298   0.239  1.00  0.00           H  
ATOM    306 2HG  GLN A  20      14.355  -1.099   1.754  1.00  0.00           H  
ATOM    307 1HE2 GLN A  20      13.224   2.431   1.958  1.00  0.00           H  
ATOM    308 2HE2 GLN A  20      12.854   1.040   0.995  1.00  0.00           H  
ATOM    309  N   ARG A  21      18.876  -2.930   1.876  1.00  0.00           N  
ATOM    310  CA  ARG A  21      20.326  -3.094   1.889  1.00  0.00           C  
ATOM    311  C   ARG A  21      20.714  -4.550   1.653  1.00  0.00           C  
ATOM    312  O   ARG A  21      21.880  -4.852   1.390  1.00  0.00           O  
ATOM    313  CB  ARG A  21      20.865  -2.565   3.199  1.00  0.00           C  
ATOM    314  CG  ARG A  21      20.694  -1.048   3.342  1.00  0.00           C  
ATOM    315  CD  ARG A  21      21.120  -0.539   4.653  1.00  0.00           C  
ATOM    316  NE  ARG A  21      20.199  -0.925   5.731  1.00  0.00           N  
ATOM    317  CZ  ARG A  21      20.516  -0.865   7.056  1.00  0.00           C  
ATOM    318  NH1 ARG A  21      21.717  -0.465   7.432  1.00  0.00           N  
ATOM    319  NH2 ARG A  21      19.637  -1.191   7.985  1.00  0.00           N  
ATOM    320  H   ARG A  21      18.343  -3.196   2.692  1.00  0.00           H  
ATOM    321  HA  ARG A  21      20.749  -2.497   1.081  1.00  0.00           H  
ATOM    322 1HB  ARG A  21      20.336  -3.043   4.027  1.00  0.00           H  
ATOM    323 2HB  ARG A  21      21.922  -2.804   3.294  1.00  0.00           H  
ATOM    324 1HG  ARG A  21      21.279  -0.548   2.572  1.00  0.00           H  
ATOM    325 2HG  ARG A  21      19.639  -0.795   3.214  1.00  0.00           H  
ATOM    326 1HD  ARG A  21      22.104  -0.939   4.875  1.00  0.00           H  
ATOM    327 2HD  ARG A  21      21.163   0.550   4.614  1.00  0.00           H  
ATOM    328  HE  ARG A  21      19.250  -1.233   5.447  1.00  0.00           H  
ATOM    329 1HH1 ARG A  21      22.408  -0.206   6.745  1.00  0.00           H  
ATOM    330 2HH1 ARG A  21      21.951  -0.418   8.414  1.00  0.00           H  
ATOM    331 1HH2 ARG A  21      18.703  -1.472   7.735  1.00  0.00           H  
ATOM    332 2HH2 ARG A  21      19.890  -1.138   8.961  1.00  0.00           H  
ATOM    333  N   ALA A  22      19.641  -5.458   1.816  1.00  0.00           N  
ATOM    334  CA  ALA A  22      19.903  -6.895   1.800  1.00  0.00           C  
ATOM    335  C   ALA A  22      20.164  -7.390   0.380  1.00  0.00           C  
ATOM    336  O   ALA A  22      19.491  -6.969  -0.564  1.00  0.00           O  
ATOM    337  CB  ALA A  22      18.755  -7.646   2.371  1.00  0.00           C  
ATOM    338  H   ALA A  22      18.694  -5.132   1.944  1.00  0.00           H  
ATOM    339  HA  ALA A  22      20.799  -7.083   2.392  1.00  0.00           H  
ATOM    340 1HB  ALA A  22      18.958  -8.704   2.371  1.00  0.00           H  
ATOM    341 2HB  ALA A  22      18.634  -7.297   3.362  1.00  0.00           H  
ATOM    342 3HB  ALA A  22      17.855  -7.448   1.787  1.00  0.00           H  
ATOM    343  N   PRO A  23      21.317  -8.082   0.177  1.00  0.00           N  
ATOM    344  CA  PRO A  23      21.479  -8.815  -1.081  1.00  0.00           C  
ATOM    345  C   PRO A  23      20.349  -9.810  -1.335  1.00  0.00           C  
ATOM    346  O   PRO A  23      19.603 -10.150  -0.413  1.00  0.00           O  
ATOM    347  CB  PRO A  23      22.814  -9.540  -0.896  1.00  0.00           C  
ATOM    348  CG  PRO A  23      22.984  -9.657   0.584  1.00  0.00           C  
ATOM    349  CD  PRO A  23      22.206  -8.554   1.242  1.00  0.00           C  
ATOM    350  HA  PRO A  23      21.535  -8.098  -1.913  1.00  0.00           H  
ATOM    351 1HB  PRO A  23      22.782 -10.520  -1.395  1.00  0.00           H  
ATOM    352 2HB  PRO A  23      23.623  -8.964  -1.369  1.00  0.00           H  
ATOM    353 1HG  PRO A  23      22.630 -10.639   0.930  1.00  0.00           H  
ATOM    354 2HG  PRO A  23      24.049  -9.591   0.850  1.00  0.00           H  
ATOM    355 1HD  PRO A  23      21.638  -8.962   2.091  1.00  0.00           H  
ATOM    356 2HD  PRO A  23      22.897  -7.768   1.579  1.00  0.00           H  
ATOM    357  N   GLU A  24      20.069 -10.208  -2.594  1.00  0.00           N  
ATOM    358  CA  GLU A  24      18.967 -11.068  -3.016  1.00  0.00           C  
ATOM    359  C   GLU A  24      18.899 -12.333  -2.166  1.00  0.00           C  
ATOM    360  O   GLU A  24      17.810 -12.787  -1.805  1.00  0.00           O  
ATOM    361  CB  GLU A  24      19.106 -11.439  -4.489  1.00  0.00           C  
ATOM    362  CG  GLU A  24      17.943 -12.251  -5.042  1.00  0.00           C  
ATOM    363  CD  GLU A  24      18.085 -12.536  -6.502  1.00  0.00           C  
ATOM    364  OE1 GLU A  24      17.217 -13.165  -7.055  1.00  0.00           O  
ATOM    365  OE2 GLU A  24      19.067 -12.126  -7.069  1.00  0.00           O  
ATOM    366  H   GLU A  24      20.711  -9.854  -3.289  1.00  0.00           H  
ATOM    367  HA  GLU A  24      18.032 -10.524  -2.880  1.00  0.00           H  
ATOM    368 1HB  GLU A  24      19.197 -10.532  -5.086  1.00  0.00           H  
ATOM    369 2HB  GLU A  24      20.017 -12.023  -4.632  1.00  0.00           H  
ATOM    370 1HG  GLU A  24      17.883 -13.201  -4.510  1.00  0.00           H  
ATOM    371 2HG  GLU A  24      17.015 -11.707  -4.865  1.00  0.00           H  
ATOM    372  N   ASP A  25      20.035 -12.941  -1.739  1.00  0.00           N  
ATOM    373  CA  ASP A  25      20.153 -14.187  -0.987  1.00  0.00           C  
ATOM    374  C   ASP A  25      19.693 -14.002   0.458  1.00  0.00           C  
ATOM    375  O   ASP A  25      19.314 -14.968   1.123  1.00  0.00           O  
ATOM    376  CB  ASP A  25      21.595 -14.698  -1.018  1.00  0.00           C  
ATOM    377  CG  ASP A  25      22.010 -15.219  -2.383  1.00  0.00           C  
ATOM    378  OD1 ASP A  25      21.127 -15.565  -3.198  1.00  0.00           O  
ATOM    379  OD2 ASP A  25      23.230 -15.286  -2.645  1.00  0.00           O  
ATOM    380  H   ASP A  25      20.873 -12.438  -1.993  1.00  0.00           H  
ATOM    381  HA  ASP A  25      19.509 -14.934  -1.452  1.00  0.00           H  
ATOM    382 1HB  ASP A  25      22.273 -13.893  -0.732  1.00  0.00           H  
ATOM    383 2HB  ASP A  25      21.713 -15.500  -0.289  1.00  0.00           H  
ATOM    384  N   ASP A  26      19.583 -12.789   0.932  1.00  0.00           N  
ATOM    385  CA  ASP A  26      19.211 -12.465   2.305  1.00  0.00           C  
ATOM    386  C   ASP A  26      17.764 -11.983   2.384  1.00  0.00           C  
ATOM    387  O   ASP A  26      17.220 -11.812   3.476  1.00  0.00           O  
ATOM    388  CB  ASP A  26      20.151 -11.403   2.880  1.00  0.00           C  
ATOM    389  CG  ASP A  26      21.552 -11.930   3.140  1.00  0.00           C  
ATOM    390  OD1 ASP A  26      21.722 -13.158   3.296  1.00  0.00           O  
ATOM    391  OD2 ASP A  26      22.492 -11.108   3.194  1.00  0.00           O  
ATOM    392  H   ASP A  26      19.774 -12.038   0.284  1.00  0.00           H  
ATOM    393  HA  ASP A  26      19.296 -13.369   2.909  1.00  0.00           H  
ATOM    394 1HB  ASP A  26      20.218 -10.563   2.188  1.00  0.00           H  
ATOM    395 2HB  ASP A  26      19.742 -11.024   3.817  1.00  0.00           H  
ATOM    396  N   ARG A  27      17.079 -11.799   1.244  1.00  0.00           N  
ATOM    397  CA  ARG A  27      15.742 -11.223   1.153  1.00  0.00           C  
ATOM    398  C   ARG A  27      14.684 -12.222   1.610  1.00  0.00           C  
ATOM    399  O   ARG A  27      13.660 -11.834   2.177  1.00  0.00           O  
ATOM    400  CB  ARG A  27      15.430 -10.722  -0.203  1.00  0.00           C  
ATOM    401  CG  ARG A  27      16.106  -9.470  -0.530  1.00  0.00           C  
ATOM    402  CD  ARG A  27      15.679  -9.076  -1.777  1.00  0.00           C  
ATOM    403  NE  ARG A  27      16.191  -7.851  -2.162  1.00  0.00           N  
ATOM    404  CZ  ARG A  27      15.865  -7.306  -3.306  1.00  0.00           C  
ATOM    405  NH1 ARG A  27      15.057  -7.949  -4.119  1.00  0.00           N  
ATOM    406  NH2 ARG A  27      16.320  -6.134  -3.642  1.00  0.00           N  
ATOM    407  H   ARG A  27      17.548 -12.090   0.398  1.00  0.00           H  
ATOM    408  HA  ARG A  27      15.693 -10.355   1.812  1.00  0.00           H  
ATOM    409 1HB  ARG A  27      15.766 -11.458  -0.929  1.00  0.00           H  
ATOM    410 2HB  ARG A  27      14.377 -10.622  -0.334  1.00  0.00           H  
ATOM    411 1HG  ARG A  27      15.839  -8.696   0.191  1.00  0.00           H  
ATOM    412 2HG  ARG A  27      17.182  -9.605  -0.544  1.00  0.00           H  
ATOM    413 1HD  ARG A  27      15.962  -9.818  -2.509  1.00  0.00           H  
ATOM    414 2HD  ARG A  27      14.605  -8.993  -1.757  1.00  0.00           H  
ATOM    415  HE  ARG A  27      16.819  -7.347  -1.533  1.00  0.00           H  
ATOM    416 1HH1 ARG A  27      14.693  -8.855  -3.884  1.00  0.00           H  
ATOM    417 2HH1 ARG A  27      14.811  -7.510  -5.012  1.00  0.00           H  
ATOM    418 1HH2 ARG A  27      16.924  -5.627  -3.009  1.00  0.00           H  
ATOM    419 2HH2 ARG A  27      16.010  -5.753  -4.540  1.00  0.00           H  
ATOM    420  N   ALA A  28      15.068 -13.582   1.435  1.00  0.00           N  
ATOM    421  CA  ALA A  28      14.145 -14.605   1.922  1.00  0.00           C  
ATOM    422  C   ALA A  28      14.015 -14.547   3.441  1.00  0.00           C  
ATOM    423  O   ALA A  28      12.913 -14.672   3.981  1.00  0.00           O  
ATOM    424  CB  ALA A  28      14.617 -15.980   1.499  1.00  0.00           C  
ATOM    425  H   ALA A  28      15.933 -13.867   0.998  1.00  0.00           H  
ATOM    426  HA  ALA A  28      13.163 -14.408   1.491  1.00  0.00           H  
ATOM    427 1HB  ALA A  28      13.908 -16.731   1.848  1.00  0.00           H  
ATOM    428 2HB  ALA A  28      14.686 -16.021   0.412  1.00  0.00           H  
ATOM    429 3HB  ALA A  28      15.597 -16.179   1.930  1.00  0.00           H  
ATOM    430  N   GLU A  29      15.116 -14.353   4.065  1.00  0.00           N  
ATOM    431  CA  GLU A  29      15.176 -14.248   5.520  1.00  0.00           C  
ATOM    432  C   GLU A  29      14.469 -12.989   6.013  1.00  0.00           C  
ATOM    433  O   GLU A  29      13.739 -13.030   7.006  1.00  0.00           O  
ATOM    434  CB  GLU A  29      16.630 -14.257   5.999  1.00  0.00           C  
ATOM    435  CG  GLU A  29      16.778 -14.304   7.513  1.00  0.00           C  
ATOM    436  CD  GLU A  29      18.227 -14.344   7.974  1.00  0.00           C  
ATOM    437  OE1 GLU A  29      18.480 -14.217   9.193  1.00  0.00           O  
ATOM    438  OE2 GLU A  29      19.116 -14.501   7.108  1.00  0.00           O  
ATOM    439  H   GLU A  29      15.969 -14.270   3.530  1.00  0.00           H  
ATOM    440  HA  GLU A  29      14.662 -15.108   5.950  1.00  0.00           H  
ATOM    441 1HB  GLU A  29      17.146 -15.121   5.580  1.00  0.00           H  
ATOM    442 2HB  GLU A  29      17.138 -13.364   5.635  1.00  0.00           H  
ATOM    443 1HG  GLU A  29      16.300 -13.424   7.942  1.00  0.00           H  
ATOM    444 2HG  GLU A  29      16.261 -15.185   7.891  1.00  0.00           H  
ATOM    445  N   ILE A  30      14.625 -11.902   5.462  1.00  0.00           N  
ATOM    446  CA  ILE A  30      14.000 -10.633   5.819  1.00  0.00           C  
ATOM    447  C   ILE A  30      12.495 -10.712   5.574  1.00  0.00           C  
ATOM    448  O   ILE A  30      11.703 -10.212   6.376  1.00  0.00           O  
ATOM    449  CB  ILE A  30      14.624  -9.458   5.095  1.00  0.00           C  
ATOM    450  CG1 ILE A  30      16.022  -9.325   5.615  1.00  0.00           C  
ATOM    451  CG2 ILE A  30      13.809  -8.166   5.404  1.00  0.00           C  
ATOM    452  CD1 ILE A  30      16.831  -8.465   4.839  1.00  0.00           C  
ATOM    453  H   ILE A  30      15.264 -11.933   4.680  1.00  0.00           H  
ATOM    454  HA  ILE A  30      14.171 -10.450   6.879  1.00  0.00           H  
ATOM    455  HB  ILE A  30      14.660  -9.651   4.025  1.00  0.00           H  
ATOM    456 1HG1 ILE A  30      15.996  -8.945   6.635  1.00  0.00           H  
ATOM    457 2HG1 ILE A  30      16.495 -10.308   5.621  1.00  0.00           H  
ATOM    458 1HG2 ILE A  30      14.246  -7.306   4.928  1.00  0.00           H  
ATOM    459 2HG2 ILE A  30      12.786  -8.267   5.049  1.00  0.00           H  
ATOM    460 3HG2 ILE A  30      13.806  -8.011   6.482  1.00  0.00           H  
ATOM    461 1HD1 ILE A  30      17.831  -8.437   5.270  1.00  0.00           H  
ATOM    462 2HD1 ILE A  30      16.864  -8.874   3.835  1.00  0.00           H  
ATOM    463 3HD1 ILE A  30      16.434  -7.474   4.815  1.00  0.00           H  
ATOM    464  N   GLN A  31      12.153 -11.441   4.481  1.00  0.00           N  
ATOM    465  CA  GLN A  31      10.742 -11.699   4.214  1.00  0.00           C  
ATOM    466  C   GLN A  31      10.114 -12.529   5.330  1.00  0.00           C  
ATOM    467  O   GLN A  31       8.978 -12.277   5.734  1.00  0.00           O  
ATOM    468  CB  GLN A  31      10.504 -12.408   2.888  1.00  0.00           C  
ATOM    469  CG  GLN A  31       9.012 -12.652   2.613  1.00  0.00           C  
ATOM    470  CD  GLN A  31       8.757 -13.366   1.341  1.00  0.00           C  
ATOM    471  OE1 GLN A  31       9.515 -13.241   0.376  1.00  0.00           O  
ATOM    472  NE2 GLN A  31       7.683 -14.144   1.315  1.00  0.00           N  
ATOM    473  H   GLN A  31      12.849 -11.809   3.848  1.00  0.00           H  
ATOM    474  HA  GLN A  31      10.218 -10.744   4.172  1.00  0.00           H  
ATOM    475 1HB  GLN A  31      10.918 -11.810   2.075  1.00  0.00           H  
ATOM    476 2HB  GLN A  31      11.013 -13.366   2.884  1.00  0.00           H  
ATOM    477 1HG  GLN A  31       8.582 -13.263   3.408  1.00  0.00           H  
ATOM    478 2HG  GLN A  31       8.504 -11.687   2.573  1.00  0.00           H  
ATOM    479 1HE2 GLN A  31       7.456 -14.660   0.489  1.00  0.00           H  
ATOM    480 2HE2 GLN A  31       7.082 -14.243   2.155  1.00  0.00           H  
ATOM    481  N   GLY A  32      10.773 -13.629   5.762  1.00  0.00           N  
ATOM    482  CA  GLY A  32      10.335 -14.415   6.905  1.00  0.00           C  
ATOM    483  C   GLY A  32      10.139 -13.585   8.160  1.00  0.00           C  
ATOM    484  O   GLY A  32       9.165 -13.777   8.891  1.00  0.00           O  
ATOM    485  H   GLY A  32      11.605 -13.909   5.262  1.00  0.00           H  
ATOM    486 1HA  GLY A  32       9.395 -14.913   6.666  1.00  0.00           H  
ATOM    487 2HA  GLY A  32      11.068 -15.194   7.113  1.00  0.00           H  
ATOM    488  N   LYS A  33      11.005 -12.554   8.413  1.00  0.00           N  
ATOM    489  CA  LYS A  33      10.891 -11.647   9.552  1.00  0.00           C  
ATOM    490  C   LYS A  33       9.665 -10.748   9.418  1.00  0.00           C  
ATOM    491  O   LYS A  33       8.966 -10.492  10.401  1.00  0.00           O  
ATOM    492  CB  LYS A  33      12.153 -10.795   9.689  1.00  0.00           C  
ATOM    493  CG  LYS A  33      13.369 -11.564  10.186  1.00  0.00           C  
ATOM    494  CD  LYS A  33      14.588 -10.661  10.316  1.00  0.00           C  
ATOM    495  CE  LYS A  33      15.825 -11.445  10.733  1.00  0.00           C  
ATOM    496  NZ  LYS A  33      17.032 -10.570  10.819  1.00  0.00           N  
ATOM    497  H   LYS A  33      11.764 -12.429   7.759  1.00  0.00           H  
ATOM    498  HA  LYS A  33      10.773 -12.242  10.458  1.00  0.00           H  
ATOM    499 1HB  LYS A  33      12.402 -10.356   8.723  1.00  0.00           H  
ATOM    500 2HB  LYS A  33      11.965  -9.975  10.382  1.00  0.00           H  
ATOM    501 1HG  LYS A  33      13.149 -12.002  11.160  1.00  0.00           H  
ATOM    502 2HG  LYS A  33      13.600 -12.369   9.489  1.00  0.00           H  
ATOM    503 1HD  LYS A  33      14.784 -10.174   9.360  1.00  0.00           H  
ATOM    504 2HD  LYS A  33      14.392  -9.891  11.062  1.00  0.00           H  
ATOM    505 1HE  LYS A  33      15.653 -11.906  11.705  1.00  0.00           H  
ATOM    506 2HE  LYS A  33      16.015 -12.237  10.009  1.00  0.00           H  
ATOM    507 1HZ  LYS A  33      17.830 -11.123  11.097  1.00  0.00           H  
ATOM    508 2HZ  LYS A  33      17.210 -10.152   9.917  1.00  0.00           H  
ATOM    509 3HZ  LYS A  33      16.873  -9.843  11.501  1.00  0.00           H  
ATOM    510  N   ALA A  34       9.394 -10.250   8.297  1.00  0.00           N  
ATOM    511  CA  ALA A  34       8.236  -9.407   8.013  1.00  0.00           C  
ATOM    512  C   ALA A  34       6.933 -10.164   8.257  1.00  0.00           C  
ATOM    513  O   ALA A  34       5.992  -9.620   8.841  1.00  0.00           O  
ATOM    514  CB  ALA A  34       8.284  -8.987   6.588  1.00  0.00           C  
ATOM    515  H   ALA A  34      10.042 -10.464   7.552  1.00  0.00           H  
ATOM    516  HA  ALA A  34       8.264  -8.554   8.691  1.00  0.00           H  
ATOM    517 1HB  ALA A  34       7.455  -8.398   6.385  1.00  0.00           H  
ATOM    518 2HB  ALA A  34       9.188  -8.442   6.418  1.00  0.00           H  
ATOM    519 3HB  ALA A  34       8.259  -9.862   5.949  1.00  0.00           H  
ATOM    520  N   GLU A  35       6.959 -11.438   7.853  1.00  0.00           N  
ATOM    521  CA  GLU A  35       5.789 -12.284   8.067  1.00  0.00           C  
ATOM    522  C   GLU A  35       5.559 -12.543   9.553  1.00  0.00           C  
ATOM    523  O   GLU A  35       4.419 -12.537  10.021  1.00  0.00           O  
ATOM    524  CB  GLU A  35       5.933 -13.591   7.284  1.00  0.00           C  
ATOM    525  CG  GLU A  35       5.831 -13.418   5.752  1.00  0.00           C  
ATOM    526  CD  GLU A  35       6.125 -14.690   4.981  1.00  0.00           C  
ATOM    527  OE1 GLU A  35       5.925 -14.709   3.776  1.00  0.00           O  
ATOM    528  OE2 GLU A  35       6.541 -15.645   5.598  1.00  0.00           O  
ATOM    529  H   GLU A  35       7.773 -11.829   7.401  1.00  0.00           H  
ATOM    530  HA  GLU A  35       4.911 -11.765   7.680  1.00  0.00           H  
ATOM    531 1HB  GLU A  35       6.906 -14.033   7.504  1.00  0.00           H  
ATOM    532 2HB  GLU A  35       5.170 -14.296   7.605  1.00  0.00           H  
ATOM    533 1HG  GLU A  35       4.823 -13.088   5.510  1.00  0.00           H  
ATOM    534 2HG  GLU A  35       6.516 -12.637   5.435  1.00  0.00           H  
ATOM    535  N   GLN A  36       6.606 -12.802  10.217  1.00  0.00           N  
ATOM    536  CA  GLN A  36       6.519 -13.008  11.659  1.00  0.00           C  
ATOM    537  C   GLN A  36       6.033 -11.747  12.367  1.00  0.00           C  
ATOM    538  O   GLN A  36       5.207 -11.820  13.278  1.00  0.00           O  
ATOM    539  CB  GLN A  36       7.885 -13.420  12.221  1.00  0.00           C  
ATOM    540  CG  GLN A  36       7.897 -13.816  13.709  1.00  0.00           C  
ATOM    541  CD  GLN A  36       7.141 -15.118  13.986  1.00  0.00           C  
ATOM    542  OE1 GLN A  36       7.361 -16.118  13.289  1.00  0.00           O  
ATOM    543  NE2 GLN A  36       6.278 -15.122  14.989  1.00  0.00           N  
ATOM    544  H   GLN A  36       7.506 -12.869   9.764  1.00  0.00           H  
ATOM    545  HA  GLN A  36       5.796 -13.800  11.852  1.00  0.00           H  
ATOM    546 1HB  GLN A  36       8.274 -14.255  11.639  1.00  0.00           H  
ATOM    547 2HB  GLN A  36       8.584 -12.593  12.095  1.00  0.00           H  
ATOM    548 1HG  GLN A  36       8.928 -13.947  14.026  1.00  0.00           H  
ATOM    549 2HG  GLN A  36       7.424 -13.026  14.302  1.00  0.00           H  
ATOM    550 1HE2 GLN A  36       5.758 -15.944  15.210  1.00  0.00           H  
ATOM    551 2HE2 GLN A  36       6.119 -14.271  15.551  1.00  0.00           H  
ATOM    552  N   LEU A  37       6.587 -10.602  11.995  1.00  0.00           N  
ATOM    553  CA  LEU A  37       6.160  -9.325  12.556  1.00  0.00           C  
ATOM    554  C   LEU A  37       4.681  -9.076  12.279  1.00  0.00           C  
ATOM    555  O   LEU A  37       3.951  -8.609  13.156  1.00  0.00           O  
ATOM    556  CB  LEU A  37       7.009  -8.150  12.031  1.00  0.00           C  
ATOM    557  CG  LEU A  37       6.671  -6.706  12.627  1.00  0.00           C  
ATOM    558  CD1 LEU A  37       6.878  -6.679  14.147  1.00  0.00           C  
ATOM    559  CD2 LEU A  37       7.572  -5.680  12.026  1.00  0.00           C  
ATOM    560  H   LEU A  37       7.324 -10.614  11.305  1.00  0.00           H  
ATOM    561  HA  LEU A  37       6.306  -9.355  13.635  1.00  0.00           H  
ATOM    562 1HB  LEU A  37       8.058  -8.366  12.236  1.00  0.00           H  
ATOM    563 2HB  LEU A  37       6.885  -8.102  10.951  1.00  0.00           H  
ATOM    564  HG  LEU A  37       5.629  -6.453  12.409  1.00  0.00           H  
ATOM    565 1HD1 LEU A  37       6.650  -5.677  14.517  1.00  0.00           H  
ATOM    566 2HD1 LEU A  37       6.227  -7.387  14.641  1.00  0.00           H  
ATOM    567 3HD1 LEU A  37       7.918  -6.917  14.385  1.00  0.00           H  
ATOM    568 1HD2 LEU A  37       7.334  -4.717  12.449  1.00  0.00           H  
ATOM    569 2HD2 LEU A  37       8.599  -5.926  12.268  1.00  0.00           H  
ATOM    570 3HD2 LEU A  37       7.435  -5.657  10.950  1.00  0.00           H  
ATOM    571  N   ALA A  38       4.248  -9.342  11.073  1.00  0.00           N  
ATOM    572  CA  ALA A  38       2.844  -9.190  10.703  1.00  0.00           C  
ATOM    573  C   ALA A  38       1.947 -10.057  11.583  1.00  0.00           C  
ATOM    574  O   ALA A  38       0.891  -9.609  12.035  1.00  0.00           O  
ATOM    575  CB  ALA A  38       2.647  -9.554   9.247  1.00  0.00           C  
ATOM    576  H   ALA A  38       4.908  -9.662  10.379  1.00  0.00           H  
ATOM    577  HA  ALA A  38       2.564  -8.148  10.858  1.00  0.00           H  
ATOM    578 1HB  ALA A  38       1.606  -9.409   8.965  1.00  0.00           H  
ATOM    579 2HB  ALA A  38       3.279  -8.917   8.639  1.00  0.00           H  
ATOM    580 3HB  ALA A  38       2.927 -10.593   9.091  1.00  0.00           H  
ATOM    581  N   GLU A  39       2.361 -11.283  11.944  1.00  0.00           N  
ATOM    582  CA  GLU A  39       1.595 -12.226  12.754  1.00  0.00           C  
ATOM    583  C   GLU A  39       1.545 -11.785  14.214  1.00  0.00           C  
ATOM    584  O   GLU A  39       0.531 -11.973  14.890  1.00  0.00           O  
ATOM    585  CB  GLU A  39       2.155 -13.649  12.656  1.00  0.00           C  
ATOM    586  CG  GLU A  39       1.938 -14.337  11.304  1.00  0.00           C  
ATOM    587  CD  GLU A  39       2.535 -15.723  11.248  1.00  0.00           C  
ATOM    588  OE1 GLU A  39       2.360 -16.393  10.259  1.00  0.00           O  
ATOM    589  OE2 GLU A  39       3.160 -16.109  12.207  1.00  0.00           O  
ATOM    590  H   GLU A  39       3.279 -11.548  11.616  1.00  0.00           H  
ATOM    591  HA  GLU A  39       0.572 -12.253  12.379  1.00  0.00           H  
ATOM    592 1HB  GLU A  39       3.232 -13.620  12.843  1.00  0.00           H  
ATOM    593 2HB  GLU A  39       1.709 -14.269  13.432  1.00  0.00           H  
ATOM    594 1HG  GLU A  39       0.866 -14.415  11.130  1.00  0.00           H  
ATOM    595 2HG  GLU A  39       2.352 -13.727  10.515  1.00  0.00           H  
ATOM    596  N   ASP A  40       2.533 -11.060  14.632  1.00  0.00           N  
ATOM    597  CA  ASP A  40       2.725 -10.736  16.042  1.00  0.00           C  
ATOM    598  C   ASP A  40       2.318  -9.293  16.334  1.00  0.00           C  
ATOM    599  O   ASP A  40       2.364  -8.850  17.484  1.00  0.00           O  
ATOM    600  CB  ASP A  40       4.160 -10.990  16.503  1.00  0.00           C  
ATOM    601  CG  ASP A  40       4.545 -12.473  16.577  1.00  0.00           C  
ATOM    602  OD1 ASP A  40       3.697 -13.310  16.791  1.00  0.00           O  
ATOM    603  OD2 ASP A  40       5.715 -12.758  16.472  1.00  0.00           O  
ATOM    604  H   ASP A  40       3.192 -10.708  13.952  1.00  0.00           H  
ATOM    605  HA  ASP A  40       2.089 -11.391  16.637  1.00  0.00           H  
ATOM    606 1HB  ASP A  40       4.841 -10.503  15.799  1.00  0.00           H  
ATOM    607 2HB  ASP A  40       4.313 -10.539  17.478  1.00  0.00           H  
ATOM    608  N   SER A  41       1.883  -8.514  15.288  1.00  0.00           N  
ATOM    609  CA  SER A  41       1.665  -7.079  15.430  1.00  0.00           C  
ATOM    610  C   SER A  41       0.179  -6.738  15.389  1.00  0.00           C  
ATOM    611  O   SER A  41      -0.620  -7.493  14.831  1.00  0.00           O  
ATOM    612  CB  SER A  41       2.371  -6.302  14.360  1.00  0.00           C  
ATOM    613  OG  SER A  41       3.739  -6.388  14.466  1.00  0.00           O  
ATOM    614  H   SER A  41       1.710  -8.952  14.394  1.00  0.00           H  
ATOM    615  HA  SER A  41       2.056  -6.764  16.398  1.00  0.00           H  
ATOM    616 1HB  SER A  41       2.048  -6.638  13.369  1.00  0.00           H  
ATOM    617 2HB  SER A  41       2.087  -5.321  14.469  1.00  0.00           H  
ATOM    618  HG  SER A  41       3.953  -7.244  14.071  1.00  0.00           H  
ATOM    619  N   PRO A  42      -0.204  -5.611  16.063  1.00  0.00           N  
ATOM    620  CA  PRO A  42      -1.552  -5.058  15.912  1.00  0.00           C  
ATOM    621  C   PRO A  42      -1.830  -4.558  14.496  1.00  0.00           C  
ATOM    622  O   PRO A  42      -0.908  -4.455  13.683  1.00  0.00           O  
ATOM    623  CB  PRO A  42      -1.574  -3.965  16.998  1.00  0.00           C  
ATOM    624  CG  PRO A  42      -0.133  -3.582  17.228  1.00  0.00           C  
ATOM    625  CD  PRO A  42       0.674  -4.867  16.991  1.00  0.00           C  
ATOM    626  HA  PRO A  42      -2.291  -5.825  16.186  1.00  0.00           H  
ATOM    627 1HB  PRO A  42      -2.182  -3.112  16.669  1.00  0.00           H  
ATOM    628 2HB  PRO A  42      -2.052  -4.357  17.911  1.00  0.00           H  
ATOM    629 1HG  PRO A  42       0.124  -2.758  16.587  1.00  0.00           H  
ATOM    630 2HG  PRO A  42      -0.007  -3.215  18.264  1.00  0.00           H  
ATOM    631 1HD  PRO A  42       1.616  -4.585  16.530  1.00  0.00           H  
ATOM    632 2HD  PRO A  42       0.815  -5.421  17.938  1.00  0.00           H  
ATOM    633  N   ARG A  43      -2.940  -4.208  14.006  1.00  0.00           N  
ATOM    634  CA  ARG A  43      -3.665  -4.048  12.750  1.00  0.00           C  
ATOM    635  C   ARG A  43      -3.086  -2.903  11.925  1.00  0.00           C  
ATOM    636  O   ARG A  43      -2.907  -3.034  10.712  1.00  0.00           O  
ATOM    637  CB  ARG A  43      -5.119  -3.831  13.112  1.00  0.00           C  
ATOM    638  CG  ARG A  43      -5.701  -5.062  13.845  1.00  0.00           C  
ATOM    639  CD  ARG A  43      -7.047  -4.835  14.408  1.00  0.00           C  
ATOM    640  NE  ARG A  43      -8.045  -4.825  13.403  1.00  0.00           N  
ATOM    641  CZ  ARG A  43      -9.313  -4.380  13.578  1.00  0.00           C  
ATOM    642  NH1 ARG A  43     -10.581  -4.073  13.344  1.00  0.00           N  
ATOM    643  NH2 ARG A  43      -9.393  -4.806  12.317  1.00  0.00           N  
ATOM    644  H   ARG A  43      -3.404  -3.983  14.874  1.00  0.00           H  
ATOM    645  HA  ARG A  43      -3.562  -4.967  12.172  1.00  0.00           H  
ATOM    646 1HB  ARG A  43      -5.222  -2.962  13.760  1.00  0.00           H  
ATOM    647 2HB  ARG A  43      -5.708  -3.654  12.217  1.00  0.00           H  
ATOM    648 1HG  ARG A  43      -5.773  -5.883  13.126  1.00  0.00           H  
ATOM    649 2HG  ARG A  43      -5.047  -5.367  14.654  1.00  0.00           H  
ATOM    650 1HD  ARG A  43      -7.278  -5.624  15.116  1.00  0.00           H  
ATOM    651 2HD  ARG A  43      -7.068  -3.874  14.914  1.00  0.00           H  
ATOM    652  HE  ARG A  43      -7.777  -5.206  12.524  1.00  0.00           H  
ATOM    653 1HH1 ARG A  43     -11.138  -3.643  14.074  1.00  0.00           H  
ATOM    654 2HH1 ARG A  43     -11.018  -4.268  12.434  1.00  0.00           H  
ATOM    655 1HH2 ARG A  43      -8.605  -5.223  11.864  1.00  0.00           H  
ATOM    656 2HH2 ARG A  43     -10.272  -4.742  11.784  1.00  0.00           H  
ATOM    657  N   PRO A  44      -2.253  -2.052  12.276  1.00  0.00           N  
ATOM    658  CA  PRO A  44      -1.692  -1.335  11.128  1.00  0.00           C  
ATOM    659  C   PRO A  44      -0.302  -1.837  10.741  1.00  0.00           C  
ATOM    660  O   PRO A  44       0.145  -1.617   9.613  1.00  0.00           O  
ATOM    661  CB  PRO A  44      -1.674   0.092  11.683  1.00  0.00           C  
ATOM    662  CG  PRO A  44      -1.396  -0.097  13.201  1.00  0.00           C  
ATOM    663  CD  PRO A  44      -2.106  -1.422  13.598  1.00  0.00           C  
ATOM    664  HA  PRO A  44      -2.375  -1.434  10.271  1.00  0.00           H  
ATOM    665 1HB  PRO A  44      -0.887   0.674  11.179  1.00  0.00           H  
ATOM    666 2HB  PRO A  44      -2.632   0.591  11.473  1.00  0.00           H  
ATOM    667 1HG  PRO A  44      -0.312  -0.132  13.366  1.00  0.00           H  
ATOM    668 2HG  PRO A  44      -1.768   0.768  13.763  1.00  0.00           H  
ATOM    669 1HD  PRO A  44      -1.416  -1.958  14.245  1.00  0.00           H  
ATOM    670 2HD  PRO A  44      -3.083  -1.238  14.070  1.00  0.00           H  
ATOM    671  N   PHE A  45       0.293  -2.632  11.636  1.00  0.00           N  
ATOM    672  CA  PHE A  45       1.682  -3.026  11.429  1.00  0.00           C  
ATOM    673  C   PHE A  45       1.763  -4.339  10.660  1.00  0.00           C  
ATOM    674  O   PHE A  45       2.815  -4.683  10.117  1.00  0.00           O  
ATOM    675  CB  PHE A  45       2.416  -3.072  12.737  1.00  0.00           C  
ATOM    676  CG  PHE A  45       2.545  -1.731  13.363  1.00  0.00           C  
ATOM    677  CD1 PHE A  45       3.253  -0.691  12.773  1.00  0.00           C  
ATOM    678  CD2 PHE A  45       1.948  -1.515  14.564  1.00  0.00           C  
ATOM    679  CE1 PHE A  45       3.325   0.527  13.394  1.00  0.00           C  
ATOM    680  CE2 PHE A  45       2.022  -0.301  15.195  1.00  0.00           C  
ATOM    681  CZ  PHE A  45       2.710   0.724  14.610  1.00  0.00           C  
ATOM    682  H   PHE A  45      -0.197  -2.967  12.453  1.00  0.00           H  
ATOM    683  HA  PHE A  45       2.177  -2.254  10.839  1.00  0.00           H  
ATOM    684 1HB  PHE A  45       1.813  -3.637  13.381  1.00  0.00           H  
ATOM    685 2HB  PHE A  45       3.396  -3.542  12.640  1.00  0.00           H  
ATOM    686  HD1 PHE A  45       3.742  -0.830  11.805  1.00  0.00           H  
ATOM    687  HD2 PHE A  45       1.410  -2.327  15.006  1.00  0.00           H  
ATOM    688  HE1 PHE A  45       3.869   1.336  12.918  1.00  0.00           H  
ATOM    689  HE2 PHE A  45       1.535  -0.150  16.156  1.00  0.00           H  
ATOM    690  HZ  PHE A  45       2.772   1.689  15.109  1.00  0.00           H  
ATOM    691  N   ARG A  46       0.642  -5.026  10.669  1.00  0.00           N  
ATOM    692  CA  ARG A  46       0.609  -6.307   9.970  1.00  0.00           C  
ATOM    693  C   ARG A  46       0.783  -6.116   8.467  1.00  0.00           C  
ATOM    694  O   ARG A  46       1.645  -6.746   7.852  1.00  0.00           O  
ATOM    695  CB  ARG A  46      -0.754  -6.914  10.240  1.00  0.00           C  
ATOM    696  CG  ARG A  46      -1.071  -7.223  11.728  1.00  0.00           C  
ATOM    697  CD  ARG A  46      -2.412  -7.873  11.951  1.00  0.00           C  
ATOM    698  NE  ARG A  46      -2.731  -8.062  13.344  1.00  0.00           N  
ATOM    699  CZ  ARG A  46      -3.900  -8.537  13.828  1.00  0.00           C  
ATOM    700  NH1 ARG A  46      -4.888  -8.867  13.014  1.00  0.00           N  
ATOM    701  NH2 ARG A  46      -4.054  -8.685  15.136  1.00  0.00           N  
ATOM    702  H   ARG A  46      -0.191  -4.701  11.139  1.00  0.00           H  
ATOM    703  HA  ARG A  46       1.437  -6.919  10.330  1.00  0.00           H  
ATOM    704 1HB  ARG A  46      -1.517  -6.242   9.890  1.00  0.00           H  
ATOM    705 2HB  ARG A  46      -0.823  -7.837   9.685  1.00  0.00           H  
ATOM    706 1HG  ARG A  46      -0.311  -7.743  12.217  1.00  0.00           H  
ATOM    707 2HG  ARG A  46      -1.158  -6.282  12.204  1.00  0.00           H  
ATOM    708 1HD  ARG A  46      -3.181  -7.261  11.511  1.00  0.00           H  
ATOM    709 2HD  ARG A  46      -2.395  -8.854  11.503  1.00  0.00           H  
ATOM    710  HE  ARG A  46      -1.999  -7.834  14.012  1.00  0.00           H  
ATOM    711 1HH1 ARG A  46      -4.780  -8.770  12.017  1.00  0.00           H  
ATOM    712 2HH1 ARG A  46      -5.755  -9.231  13.388  1.00  0.00           H  
ATOM    713 1HH2 ARG A  46      -3.297  -8.459  15.775  1.00  0.00           H  
ATOM    714 2HH2 ARG A  46      -4.918  -9.049  15.504  1.00  0.00           H  
ATOM    715  N   PHE A  47       0.018  -5.277   7.953  1.00  0.00           N  
ATOM    716  CA  PHE A  47       0.096  -4.987   6.526  1.00  0.00           C  
ATOM    717  C   PHE A  47       1.412  -4.299   6.184  1.00  0.00           C  
ATOM    718  O   PHE A  47       2.074  -4.662   5.210  1.00  0.00           O  
ATOM    719  CB  PHE A  47      -1.047  -4.096   6.061  1.00  0.00           C  
ATOM    720  CG  PHE A  47      -0.912  -3.728   4.605  1.00  0.00           C  
ATOM    721  CD1 PHE A  47      -0.357  -2.517   4.254  1.00  0.00           C  
ATOM    722  CD2 PHE A  47      -1.317  -4.575   3.598  1.00  0.00           C  
ATOM    723  CE1 PHE A  47      -0.204  -2.145   2.945  1.00  0.00           C  
ATOM    724  CE2 PHE A  47      -1.161  -4.203   2.283  1.00  0.00           C  
ATOM    725  CZ  PHE A  47      -0.601  -2.986   1.966  1.00  0.00           C  
ATOM    726  H   PHE A  47      -0.663  -4.790   8.518  1.00  0.00           H  
ATOM    727  HA  PHE A  47       0.052  -5.929   5.978  1.00  0.00           H  
ATOM    728 1HB  PHE A  47      -1.998  -4.616   6.203  1.00  0.00           H  
ATOM    729 2HB  PHE A  47      -1.083  -3.180   6.653  1.00  0.00           H  
ATOM    730  HD1 PHE A  47      -0.029  -1.857   5.041  1.00  0.00           H  
ATOM    731  HD2 PHE A  47      -1.763  -5.544   3.849  1.00  0.00           H  
ATOM    732  HE1 PHE A  47       0.241  -1.179   2.691  1.00  0.00           H  
ATOM    733  HE2 PHE A  47      -1.479  -4.870   1.497  1.00  0.00           H  
ATOM    734  HZ  PHE A  47      -0.480  -2.690   0.929  1.00  0.00           H  
ATOM    735  N   GLU A  48       1.732  -3.306   6.935  1.00  0.00           N  
ATOM    736  CA  GLU A  48       2.938  -2.512   6.721  1.00  0.00           C  
ATOM    737  C   GLU A  48       4.181  -3.396   6.681  1.00  0.00           C  
ATOM    738  O   GLU A  48       5.065  -3.196   5.845  1.00  0.00           O  
ATOM    739  CB  GLU A  48       3.084  -1.421   7.765  1.00  0.00           C  
ATOM    740  CG  GLU A  48       4.032  -0.316   7.317  1.00  0.00           C  
ATOM    741  CD  GLU A  48       4.226   0.764   8.339  1.00  0.00           C  
ATOM    742  OE1 GLU A  48       4.735   1.797   7.988  1.00  0.00           O  
ATOM    743  OE2 GLU A  48       3.911   0.541   9.481  1.00  0.00           O  
ATOM    744  H   GLU A  48       1.119  -3.072   7.703  1.00  0.00           H  
ATOM    745  HA  GLU A  48       2.855  -2.010   5.757  1.00  0.00           H  
ATOM    746 1HB  GLU A  48       2.113  -0.985   7.988  1.00  0.00           H  
ATOM    747 2HB  GLU A  48       3.468  -1.853   8.692  1.00  0.00           H  
ATOM    748 1HG  GLU A  48       4.971  -0.724   6.994  1.00  0.00           H  
ATOM    749 2HG  GLU A  48       3.590   0.133   6.446  1.00  0.00           H  
ATOM    750  N   ALA A  49       4.251  -4.393   7.511  1.00  0.00           N  
ATOM    751  CA  ALA A  49       5.374  -5.323   7.586  1.00  0.00           C  
ATOM    752  C   ALA A  49       5.482  -6.158   6.313  1.00  0.00           C  
ATOM    753  O   ALA A  49       6.584  -6.420   5.827  1.00  0.00           O  
ATOM    754  CB  ALA A  49       5.229  -6.244   8.791  1.00  0.00           C  
ATOM    755  H   ALA A  49       3.468  -4.516   8.137  1.00  0.00           H  
ATOM    756  HA  ALA A  49       6.290  -4.741   7.687  1.00  0.00           H  
ATOM    757 1HB  ALA A  49       6.080  -6.921   8.845  1.00  0.00           H  
ATOM    758 2HB  ALA A  49       5.173  -5.658   9.703  1.00  0.00           H  
ATOM    759 3HB  ALA A  49       4.316  -6.820   8.685  1.00  0.00           H  
ATOM    760  N   LEU A  50       4.361  -6.496   5.731  1.00  0.00           N  
ATOM    761  CA  LEU A  50       4.312  -7.341   4.543  1.00  0.00           C  
ATOM    762  C   LEU A  50       4.560  -6.522   3.282  1.00  0.00           C  
ATOM    763  O   LEU A  50       5.277  -6.963   2.381  1.00  0.00           O  
ATOM    764  CB  LEU A  50       2.940  -7.994   4.427  1.00  0.00           C  
ATOM    765  CG  LEU A  50       2.535  -8.960   5.539  1.00  0.00           C  
ATOM    766  CD1 LEU A  50       1.088  -9.336   5.301  1.00  0.00           C  
ATOM    767  CD2 LEU A  50       3.458 -10.206   5.573  1.00  0.00           C  
ATOM    768  H   LEU A  50       3.497  -6.153   6.127  1.00  0.00           H  
ATOM    769  HA  LEU A  50       5.096  -8.094   4.622  1.00  0.00           H  
ATOM    770 1HB  LEU A  50       2.189  -7.199   4.398  1.00  0.00           H  
ATOM    771 2HB  LEU A  50       2.897  -8.534   3.483  1.00  0.00           H  
ATOM    772  HG  LEU A  50       2.599  -8.461   6.484  1.00  0.00           H  
ATOM    773 1HD1 LEU A  50       0.742 -10.010   6.084  1.00  0.00           H  
ATOM    774 2HD1 LEU A  50       0.467  -8.436   5.302  1.00  0.00           H  
ATOM    775 3HD1 LEU A  50       1.025  -9.817   4.347  1.00  0.00           H  
ATOM    776 1HD2 LEU A  50       3.123 -10.865   6.371  1.00  0.00           H  
ATOM    777 2HD2 LEU A  50       3.405 -10.735   4.622  1.00  0.00           H  
ATOM    778 3HD2 LEU A  50       4.488  -9.914   5.767  1.00  0.00           H  
ATOM    779  N   TRP A  51       4.051  -5.363   3.206  1.00  0.00           N  
ATOM    780  CA  TRP A  51       4.110  -4.497   2.032  1.00  0.00           C  
ATOM    781  C   TRP A  51       5.518  -3.950   1.830  1.00  0.00           C  
ATOM    782  O   TRP A  51       5.980  -3.811   0.695  1.00  0.00           O  
ATOM    783  CB  TRP A  51       3.142  -3.328   2.129  1.00  0.00           C  
ATOM    784  CG  TRP A  51       3.059  -2.568   0.825  1.00  0.00           C  
ATOM    785  CD1 TRP A  51       3.697  -1.435   0.539  1.00  0.00           C  
ATOM    786  CD2 TRP A  51       2.271  -2.879  -0.350  1.00  0.00           C  
ATOM    787  NE1 TRP A  51       3.401  -1.023  -0.727  1.00  0.00           N  
ATOM    788  CE2 TRP A  51       2.536  -1.883  -1.285  1.00  0.00           C  
ATOM    789  CE3 TRP A  51       1.399  -3.886  -0.673  1.00  0.00           C  
ATOM    790  CZ2 TRP A  51       1.951  -1.868  -2.543  1.00  0.00           C  
ATOM    791  CZ3 TRP A  51       0.813  -3.884  -1.924  1.00  0.00           C  
ATOM    792  CH2 TRP A  51       1.078  -2.904  -2.843  1.00  0.00           C  
ATOM    793  H   TRP A  51       3.574  -5.037   4.034  1.00  0.00           H  
ATOM    794  HA  TRP A  51       3.845  -5.086   1.154  1.00  0.00           H  
ATOM    795 1HB  TRP A  51       2.162  -3.707   2.393  1.00  0.00           H  
ATOM    796 2HB  TRP A  51       3.458  -2.650   2.924  1.00  0.00           H  
ATOM    797  HD1 TRP A  51       4.355  -0.930   1.197  1.00  0.00           H  
ATOM    798  HE1 TRP A  51       3.781  -0.175  -1.179  1.00  0.00           H  
ATOM    799  HE3 TRP A  51       1.190  -4.668   0.047  1.00  0.00           H  
ATOM    800  HZ2 TRP A  51       2.166  -1.087  -3.271  1.00  0.00           H  
ATOM    801  HZ3 TRP A  51       0.144  -4.667  -2.151  1.00  0.00           H  
ATOM    802  HH2 TRP A  51       0.595  -2.941  -3.819  1.00  0.00           H  
ATOM    803  N   MET A  52       6.254  -3.674   2.848  1.00  0.00           N  
ATOM    804  CA  MET A  52       7.551  -3.005   2.821  1.00  0.00           C  
ATOM    805  C   MET A  52       8.639  -3.946   2.315  1.00  0.00           C  
ATOM    806  O   MET A  52       9.731  -3.503   1.954  1.00  0.00           O  
ATOM    807  CB  MET A  52       7.944  -2.479   4.206  1.00  0.00           C  
ATOM    808  CG  MET A  52       7.172  -1.260   4.763  1.00  0.00           C  
ATOM    809  SD  MET A  52       7.508   0.316   3.886  1.00  0.00           S  
ATOM    810  CE  MET A  52       6.142   0.509   2.772  1.00  0.00           C  
ATOM    811  H   MET A  52       5.867  -3.962   3.736  1.00  0.00           H  
ATOM    812  HA  MET A  52       7.489  -2.159   2.137  1.00  0.00           H  
ATOM    813 1HB  MET A  52       7.808  -3.288   4.933  1.00  0.00           H  
ATOM    814 2HB  MET A  52       8.999  -2.232   4.203  1.00  0.00           H  
ATOM    815 1HG  MET A  52       6.113  -1.453   4.668  1.00  0.00           H  
ATOM    816 2HG  MET A  52       7.400  -1.131   5.818  1.00  0.00           H  
ATOM    817 1HE  MET A  52       6.255   1.433   2.216  1.00  0.00           H  
ATOM    818 2HE  MET A  52       6.134  -0.314   2.087  1.00  0.00           H  
ATOM    819 3HE  MET A  52       5.205   0.532   3.334  1.00  0.00           H  
ATOM    820  N   VAL A  53       8.316  -5.264   2.183  1.00  0.00           N  
ATOM    821  CA  VAL A  53       9.318  -6.217   1.717  1.00  0.00           C  
ATOM    822  C   VAL A  53       8.979  -6.671   0.299  1.00  0.00           C  
ATOM    823  O   VAL A  53       9.358  -7.769  -0.115  1.00  0.00           O  
ATOM    824  CB  VAL A  53       9.520  -7.426   2.654  1.00  0.00           C  
ATOM    825  CG1 VAL A  53      10.088  -6.951   3.963  1.00  0.00           C  
ATOM    826  CG2 VAL A  53       8.227  -8.159   2.880  1.00  0.00           C  
ATOM    827  H   VAL A  53       7.388  -5.595   2.404  1.00  0.00           H  
ATOM    828  HA  VAL A  53      10.288  -5.719   1.701  1.00  0.00           H  
ATOM    829  HB  VAL A  53      10.229  -8.095   2.204  1.00  0.00           H  
ATOM    830 1HG1 VAL A  53      10.270  -7.802   4.601  1.00  0.00           H  
ATOM    831 2HG1 VAL A  53      11.026  -6.436   3.781  1.00  0.00           H  
ATOM    832 3HG1 VAL A  53       9.387  -6.269   4.445  1.00  0.00           H  
ATOM    833 1HG2 VAL A  53       8.402  -9.009   3.529  1.00  0.00           H  
ATOM    834 2HG2 VAL A  53       7.513  -7.492   3.352  1.00  0.00           H  
ATOM    835 3HG2 VAL A  53       7.826  -8.509   1.930  1.00  0.00           H  
ATOM    836  N   LEU A  54       8.178  -5.915  -0.454  1.00  0.00           N  
ATOM    837  CA  LEU A  54       7.963  -6.149  -1.877  1.00  0.00           C  
ATOM    838  C   LEU A  54       9.201  -5.768  -2.683  1.00  0.00           C  
ATOM    839  O   LEU A  54       9.815  -4.729  -2.432  1.00  0.00           O  
ATOM    840  CB  LEU A  54       6.753  -5.365  -2.418  1.00  0.00           C  
ATOM    841  CG  LEU A  54       5.339  -5.848  -2.003  1.00  0.00           C  
ATOM    842  CD1 LEU A  54       4.338  -4.841  -2.437  1.00  0.00           C  
ATOM    843  CD2 LEU A  54       5.012  -7.182  -2.684  1.00  0.00           C  
ATOM    844  H   LEU A  54       7.703  -5.146  -0.005  1.00  0.00           H  
ATOM    845  HA  LEU A  54       7.768  -7.210  -2.027  1.00  0.00           H  
ATOM    846 1HB  LEU A  54       6.845  -4.333  -2.069  1.00  0.00           H  
ATOM    847 2HB  LEU A  54       6.804  -5.355  -3.508  1.00  0.00           H  
ATOM    848  HG  LEU A  54       5.286  -5.959  -0.915  1.00  0.00           H  
ATOM    849 1HD1 LEU A  54       3.361  -5.186  -2.152  1.00  0.00           H  
ATOM    850 2HD1 LEU A  54       4.559  -3.889  -1.949  1.00  0.00           H  
ATOM    851 3HD1 LEU A  54       4.376  -4.716  -3.515  1.00  0.00           H  
ATOM    852 1HD2 LEU A  54       4.011  -7.511  -2.398  1.00  0.00           H  
ATOM    853 2HD2 LEU A  54       5.055  -7.067  -3.767  1.00  0.00           H  
ATOM    854 3HD2 LEU A  54       5.718  -7.920  -2.373  1.00  0.00           H  
ATOM    855  N   PRO A  55       9.704  -6.695  -3.492  1.00  0.00           N  
ATOM    856  CA  PRO A  55      10.903  -6.406  -4.282  1.00  0.00           C  
ATOM    857  C   PRO A  55      10.761  -5.145  -5.131  1.00  0.00           C  
ATOM    858  O   PRO A  55       9.721  -4.935  -5.761  1.00  0.00           O  
ATOM    859  CB  PRO A  55      11.050  -7.673  -5.133  1.00  0.00           C  
ATOM    860  CG  PRO A  55       9.673  -8.301  -5.154  1.00  0.00           C  
ATOM    861  CD  PRO A  55       9.039  -7.945  -3.816  1.00  0.00           C  
ATOM    862  HA  PRO A  55      11.765  -6.302  -3.607  1.00  0.00           H  
ATOM    863 1HB  PRO A  55      11.416  -7.407  -6.141  1.00  0.00           H  
ATOM    864 2HB  PRO A  55      11.810  -8.333  -4.688  1.00  0.00           H  
ATOM    865 1HG  PRO A  55       9.094  -7.910  -6.011  1.00  0.00           H  
ATOM    866 2HG  PRO A  55       9.755  -9.392  -5.298  1.00  0.00           H  
ATOM    867 1HD  PRO A  55       7.966  -7.811  -4.014  1.00  0.00           H  
ATOM    868 2HD  PRO A  55       9.256  -8.699  -3.047  1.00  0.00           H  
ATOM    869  N   ALA A  56      11.580  -4.108  -5.048  1.00  0.00           N  
ATOM    870  CA  ALA A  56      11.553  -2.854  -5.797  1.00  0.00           C  
ATOM    871  C   ALA A  56      12.601  -2.856  -6.907  1.00  0.00           C  
ATOM    872  O   ALA A  56      12.759  -1.863  -7.621  1.00  0.00           O  
ATOM    873  CB  ALA A  56      11.783  -1.682  -4.883  1.00  0.00           C  
ATOM    874  H   ALA A  56      12.304  -4.254  -4.359  1.00  0.00           H  
ATOM    875  HA  ALA A  56      10.571  -2.757  -6.260  1.00  0.00           H  
ATOM    876 1HB  ALA A  56      11.721  -0.775  -5.475  1.00  0.00           H  
ATOM    877 2HB  ALA A  56      11.028  -1.667  -4.105  1.00  0.00           H  
ATOM    878 3HB  ALA A  56      12.767  -1.769  -4.429  1.00  0.00           H  
ATOM    879  N   ASP A  57      13.305  -4.049  -7.162  1.00  0.00           N  
ATOM    880  CA  ASP A  57      14.315  -4.166  -8.210  1.00  0.00           C  
ATOM    881  C   ASP A  57      13.754  -4.885  -9.435  1.00  0.00           C  
ATOM    882  O   ASP A  57      12.799  -5.658  -9.325  1.00  0.00           O  
ATOM    883  CB  ASP A  57      15.571  -4.830  -7.676  1.00  0.00           C  
ATOM    884  CG  ASP A  57      15.288  -6.133  -7.113  1.00  0.00           C  
ATOM    885  OD1 ASP A  57      14.732  -6.150  -6.029  1.00  0.00           O  
ATOM    886  OD2 ASP A  57      15.620  -7.126  -7.698  1.00  0.00           O  
ATOM    887  H   ASP A  57      13.095  -4.854  -6.589  1.00  0.00           H  
ATOM    888  HA  ASP A  57      14.614  -3.163  -8.516  1.00  0.00           H  
ATOM    889 1HB  ASP A  57      16.299  -4.940  -8.481  1.00  0.00           H  
ATOM    890 2HB  ASP A  57      16.019  -4.198  -6.910  1.00  0.00           H  
TER                                                                             
ATOM    892  N   GLU B  58      18.560   3.690  -9.093  1.00  0.00           N  
ATOM    893  CA  GLU B  58      17.132   3.495  -9.327  1.00  0.00           C  
ATOM    894  C   GLU B  58      16.639   4.363 -10.482  1.00  0.00           C  
ATOM    895  O   GLU B  58      16.984   5.543 -10.569  1.00  0.00           O  
ATOM    896  CB  GLU B  58      16.416   3.871  -8.041  1.00  0.00           C  
ATOM    897  CG  GLU B  58      16.879   3.065  -6.836  1.00  0.00           C  
ATOM    898  CD  GLU B  58      16.318   3.566  -5.572  1.00  0.00           C  
ATOM    899  OE1 GLU B  58      16.959   3.413  -4.547  1.00  0.00           O  
ATOM    900  OE2 GLU B  58      15.242   4.091  -5.600  1.00  0.00           O  
ATOM    901  H   GLU B  58      18.933   4.629  -9.082  1.00  0.00           H  
ATOM    902  HA  GLU B  58      16.965   2.452  -9.599  1.00  0.00           H  
ATOM    903 1HB  GLU B  58      16.572   4.927  -7.827  1.00  0.00           H  
ATOM    904 2HB  GLU B  58      15.348   3.712  -8.164  1.00  0.00           H  
ATOM    905 1HG  GLU B  58      16.571   2.028  -6.969  1.00  0.00           H  
ATOM    906 2HG  GLU B  58      17.964   3.086  -6.774  1.00  0.00           H  
ATOM    907  N   THR B  59      16.178   3.759 -11.663  1.00  0.00           N  
ATOM    908  CA  THR B  59      15.588   4.364 -12.851  1.00  0.00           C  
ATOM    909  C   THR B  59      14.322   5.137 -12.493  1.00  0.00           C  
ATOM    910  O   THR B  59      13.459   4.626 -11.775  1.00  0.00           O  
ATOM    911  CB  THR B  59      15.258   3.282 -13.910  1.00  0.00           C  
ATOM    912  OG1 THR B  59      16.465   2.595 -14.288  1.00  0.00           O  
ATOM    913  CG2 THR B  59      14.615   3.898 -15.151  1.00  0.00           C  
ATOM    914  H   THR B  59      16.297   2.757 -11.629  1.00  0.00           H  
ATOM    915  HA  THR B  59      16.308   5.063 -13.277  1.00  0.00           H  
ATOM    916  HB  THR B  59      14.564   2.560 -13.480  1.00  0.00           H  
ATOM    917  HG1 THR B  59      16.785   2.072 -13.557  1.00  0.00           H  
ATOM    918 1HG2 THR B  59      14.395   3.113 -15.872  1.00  0.00           H  
ATOM    919 2HG2 THR B  59      13.686   4.403 -14.885  1.00  0.00           H  
ATOM    920 3HG2 THR B  59      15.299   4.616 -15.598  1.00  0.00           H  
ATOM    921  N   LEU B  60      14.316   6.476 -12.820  1.00  0.00           N  
ATOM    922  CA  LEU B  60      13.107   7.272 -12.636  1.00  0.00           C  
ATOM    923  C   LEU B  60      12.032   6.867 -13.640  1.00  0.00           C  
ATOM    924  O   LEU B  60      12.331   6.627 -14.812  1.00  0.00           O  
ATOM    925  CB  LEU B  60      13.363   8.772 -12.772  1.00  0.00           C  
ATOM    926  CG  LEU B  60      14.167   9.462 -11.658  1.00  0.00           C  
ATOM    927  CD1 LEU B  60      14.424  10.906 -12.071  1.00  0.00           C  
ATOM    928  CD2 LEU B  60      13.363   9.429 -10.324  1.00  0.00           C  
ATOM    929  H   LEU B  60      15.145   6.919 -13.189  1.00  0.00           H  
ATOM    930  HA  LEU B  60      12.724   7.092 -11.632  1.00  0.00           H  
ATOM    931 1HB  LEU B  60      13.889   8.942 -13.709  1.00  0.00           H  
ATOM    932 2HB  LEU B  60      12.404   9.265 -12.839  1.00  0.00           H  
ATOM    933  HG  LEU B  60      15.127   8.960 -11.521  1.00  0.00           H  
ATOM    934 1HD1 LEU B  60      14.995  11.413 -11.295  1.00  0.00           H  
ATOM    935 2HD1 LEU B  60      14.986  10.926 -13.004  1.00  0.00           H  
ATOM    936 3HD1 LEU B  60      13.469  11.422 -12.213  1.00  0.00           H  
ATOM    937 1HD2 LEU B  60      13.933   9.938  -9.549  1.00  0.00           H  
ATOM    938 2HD2 LEU B  60      12.403   9.939 -10.461  1.00  0.00           H  
ATOM    939 3HD2 LEU B  60      13.178   8.413 -10.000  1.00  0.00           H  
ATOM    940  N   VAL B  61      10.760   6.687 -13.077  1.00  0.00           N  
ATOM    941  CA  VAL B  61       9.634   6.293 -13.918  1.00  0.00           C  
ATOM    942  C   VAL B  61       8.539   7.355 -13.847  1.00  0.00           C  
ATOM    943  O   VAL B  61       8.395   8.040 -12.832  1.00  0.00           O  
ATOM    944  CB  VAL B  61       9.116   4.858 -13.621  1.00  0.00           C  
ATOM    945  CG1 VAL B  61      10.187   3.833 -14.041  1.00  0.00           C  
ATOM    946  CG2 VAL B  61       8.840   4.660 -12.141  1.00  0.00           C  
ATOM    947  H   VAL B  61      10.610   6.827 -12.088  1.00  0.00           H  
ATOM    948  HA  VAL B  61       9.982   6.219 -14.949  1.00  0.00           H  
ATOM    949  HB  VAL B  61       8.211   4.697 -14.197  1.00  0.00           H  
ATOM    950 1HG1 VAL B  61       9.831   2.824 -13.854  1.00  0.00           H  
ATOM    951 2HG1 VAL B  61      10.401   3.953 -15.103  1.00  0.00           H  
ATOM    952 3HG1 VAL B  61      11.100   4.008 -13.464  1.00  0.00           H  
ATOM    953 1HG2 VAL B  61       8.487   3.685 -11.921  1.00  0.00           H  
ATOM    954 2HG2 VAL B  61       9.752   4.769 -11.645  1.00  0.00           H  
ATOM    955 3HG2 VAL B  61       8.109   5.387 -11.784  1.00  0.00           H  
ATOM    956  N   ARG B  62       7.905   7.528 -14.914  1.00  0.00           N  
ATOM    957  CA  ARG B  62       6.721   8.380 -14.950  1.00  0.00           C  
ATOM    958  C   ARG B  62       5.446   7.550 -14.847  1.00  0.00           C  
ATOM    959  O   ARG B  62       5.206   6.667 -15.673  1.00  0.00           O  
ATOM    960  CB  ARG B  62       6.699   9.218 -16.230  1.00  0.00           C  
ATOM    961  CG  ARG B  62       7.777  10.289 -16.284  1.00  0.00           C  
ATOM    962  CD  ARG B  62       7.603  11.205 -17.488  1.00  0.00           C  
ATOM    963  NE  ARG B  62       8.003  10.546 -18.728  1.00  0.00           N  
ATOM    964  CZ  ARG B  62       7.858  11.067 -19.943  1.00  0.00           C  
ATOM    965  NH1 ARG B  62       7.317  12.270 -20.106  1.00  0.00           N  
ATOM    966  NH2 ARG B  62       8.256  10.382 -21.005  1.00  0.00           N  
ATOM    967  H   ARG B  62       8.211   7.075 -15.763  1.00  0.00           H  
ATOM    968  HA  ARG B  62       6.754   9.054 -14.094  1.00  0.00           H  
ATOM    969 1HB  ARG B  62       6.825   8.566 -17.093  1.00  0.00           H  
ATOM    970 2HB  ARG B  62       5.730   9.707 -16.328  1.00  0.00           H  
ATOM    971 1HG  ARG B  62       7.730  10.898 -15.381  1.00  0.00           H  
ATOM    972 2HG  ARG B  62       8.757   9.816 -16.353  1.00  0.00           H  
ATOM    973 1HD  ARG B  62       6.557  11.495 -17.576  1.00  0.00           H  
ATOM    974 2HD  ARG B  62       8.217  12.096 -17.359  1.00  0.00           H  
ATOM    975  HE  ARG B  62       8.420   9.627 -18.659  1.00  0.00           H  
ATOM    976 1HH1 ARG B  62       7.011  12.799 -19.302  1.00  0.00           H  
ATOM    977 2HH1 ARG B  62       7.212  12.655 -21.034  1.00  0.00           H  
ATOM    978 1HH2 ARG B  62       8.668   9.466 -20.890  1.00  0.00           H  
ATOM    979 2HH2 ARG B  62       8.147  10.774 -21.928  1.00  0.00           H  
ATOM    980  N   PRO B  63       4.543   7.808 -13.798  1.00  0.00           N  
ATOM    981  CA  PRO B  63       3.279   7.082 -13.661  1.00  0.00           C  
ATOM    982  C   PRO B  63       2.233   7.520 -14.683  1.00  0.00           C  
ATOM    983  O   PRO B  63       2.169   8.699 -15.041  1.00  0.00           O  
ATOM    984  CB  PRO B  63       2.828   7.425 -12.238  1.00  0.00           C  
ATOM    985  CG  PRO B  63       4.058   7.940 -11.562  1.00  0.00           C  
ATOM    986  CD  PRO B  63       4.950   8.558 -12.601  1.00  0.00           C  
ATOM    987  HA  PRO B  63       3.469   6.003 -13.762  1.00  0.00           H  
ATOM    988 1HB  PRO B  63       2.020   8.171 -12.269  1.00  0.00           H  
ATOM    989 2HB  PRO B  63       2.420   6.529 -11.746  1.00  0.00           H  
ATOM    990 1HG  PRO B  63       3.788   8.680 -10.795  1.00  0.00           H  
ATOM    991 2HG  PRO B  63       4.578   7.121 -11.044  1.00  0.00           H  
ATOM    992 1HD  PRO B  63       4.732   9.633 -12.680  1.00  0.00           H  
ATOM    993 2HD  PRO B  63       6.002   8.394 -12.326  1.00  0.00           H  
ATOM    994  N   LYS B  64       1.517   6.682 -15.215  1.00  0.00           N  
ATOM    995  CA  LYS B  64       0.314   7.054 -15.954  1.00  0.00           C  
ATOM    996  C   LYS B  64      -0.669   7.806 -15.061  1.00  0.00           C  
ATOM    997  O   LYS B  64      -0.570   7.749 -13.834  1.00  0.00           O  
ATOM    998  CB  LYS B  64      -0.358   5.815 -16.546  1.00  0.00           C  
ATOM    999  CG  LYS B  64       0.442   5.146 -17.654  1.00  0.00           C  
ATOM   1000  CD  LYS B  64      -0.316   3.973 -18.262  1.00  0.00           C  
ATOM   1001  CE  LYS B  64       0.467   3.328 -19.397  1.00  0.00           C  
ATOM   1002  NZ  LYS B  64      -0.257   2.155 -19.973  1.00  0.00           N  
ATOM   1003  H   LYS B  64       1.766   5.706 -15.140  1.00  0.00           H  
ATOM   1004  HA  LYS B  64       0.601   7.718 -16.771  1.00  0.00           H  
ATOM   1005 1HB  LYS B  64      -0.525   5.080 -15.758  1.00  0.00           H  
ATOM   1006 2HB  LYS B  64      -1.333   6.088 -16.951  1.00  0.00           H  
ATOM   1007 1HG  LYS B  64       0.655   5.873 -18.439  1.00  0.00           H  
ATOM   1008 2HG  LYS B  64       1.388   4.784 -17.252  1.00  0.00           H  
ATOM   1009 1HD  LYS B  64      -0.505   3.223 -17.492  1.00  0.00           H  
ATOM   1010 2HD  LYS B  64      -1.274   4.320 -18.649  1.00  0.00           H  
ATOM   1011 1HE  LYS B  64       0.635   4.061 -20.185  1.00  0.00           H  
ATOM   1012 2HE  LYS B  64       1.437   2.996 -19.027  1.00  0.00           H  
ATOM   1013 1HZ  LYS B  64       0.292   1.754 -20.721  1.00  0.00           H  
ATOM   1014 2HZ  LYS B  64      -0.402   1.461 -19.253  1.00  0.00           H  
ATOM   1015 3HZ  LYS B  64      -1.151   2.455 -20.335  1.00  0.00           H  
ATOM   1016  N   PRO B  65      -1.563   8.533 -15.669  1.00  0.00           N  
ATOM   1017  CA  PRO B  65      -2.429   9.478 -14.959  1.00  0.00           C  
ATOM   1018  C   PRO B  65      -3.156   8.839 -13.779  1.00  0.00           C  
ATOM   1019  O   PRO B  65      -3.241   9.437 -12.703  1.00  0.00           O  
ATOM   1020  CB  PRO B  65      -3.421   9.924 -16.036  1.00  0.00           C  
ATOM   1021  CG  PRO B  65      -2.650   9.865 -17.315  1.00  0.00           C  
ATOM   1022  CD  PRO B  65      -1.737   8.674 -17.266  1.00  0.00           C  
ATOM   1023  HA  PRO B  65      -1.825  10.328 -14.607  1.00  0.00           H  
ATOM   1024 1HB  PRO B  65      -4.296   9.258 -16.041  1.00  0.00           H  
ATOM   1025 2HB  PRO B  65      -3.789  10.936 -15.813  1.00  0.00           H  
ATOM   1026 1HG  PRO B  65      -3.338   9.790 -18.170  1.00  0.00           H  
ATOM   1027 2HG  PRO B  65      -2.071  10.790 -17.453  1.00  0.00           H  
ATOM   1028 1HD  PRO B  65      -2.237   7.809 -17.726  1.00  0.00           H  
ATOM   1029 2HD  PRO B  65      -0.800   8.907 -17.794  1.00  0.00           H  
ATOM   1030  N   LEU B  66      -3.722   7.677 -13.928  1.00  0.00           N  
ATOM   1031  CA  LEU B  66      -4.463   7.042 -12.844  1.00  0.00           C  
ATOM   1032  C   LEU B  66      -3.541   6.709 -11.676  1.00  0.00           C  
ATOM   1033  O   LEU B  66      -3.893   6.936 -10.517  1.00  0.00           O  
ATOM   1034  CB  LEU B  66      -5.156   5.771 -13.341  1.00  0.00           C  
ATOM   1035  CG  LEU B  66      -6.079   5.068 -12.345  1.00  0.00           C  
ATOM   1036  CD1 LEU B  66      -7.168   6.023 -11.867  1.00  0.00           C  
ATOM   1037  CD2 LEU B  66      -6.693   3.821 -12.973  1.00  0.00           C  
ATOM   1038  H   LEU B  66      -3.647   7.202 -14.816  1.00  0.00           H  
ATOM   1039  HA  LEU B  66      -5.223   7.738 -12.491  1.00  0.00           H  
ATOM   1040 1HB  LEU B  66      -5.753   6.021 -14.217  1.00  0.00           H  
ATOM   1041 2HB  LEU B  66      -4.392   5.053 -13.640  1.00  0.00           H  
ATOM   1042  HG  LEU B  66      -5.508   4.775 -11.464  1.00  0.00           H  
ATOM   1043 1HD1 LEU B  66      -7.817   5.509 -11.158  1.00  0.00           H  
ATOM   1044 2HD1 LEU B  66      -6.709   6.883 -11.379  1.00  0.00           H  
ATOM   1045 3HD1 LEU B  66      -7.756   6.360 -12.720  1.00  0.00           H  
ATOM   1046 1HD2 LEU B  66      -7.346   3.333 -12.249  1.00  0.00           H  
ATOM   1047 2HD2 LEU B  66      -7.272   4.104 -13.852  1.00  0.00           H  
ATOM   1048 3HD2 LEU B  66      -5.900   3.133 -13.267  1.00  0.00           H  
ATOM   1049  N   LEU B  67      -2.286   6.087 -11.953  1.00  0.00           N  
ATOM   1050  CA  LEU B  67      -1.293   5.832 -10.916  1.00  0.00           C  
ATOM   1051  C   LEU B  67      -0.812   7.138 -10.292  1.00  0.00           C  
ATOM   1052  O   LEU B  67      -0.669   7.232  -9.071  1.00  0.00           O  
ATOM   1053  CB  LEU B  67      -0.103   5.059 -11.491  1.00  0.00           C  
ATOM   1054  CG  LEU B  67       1.033   4.741 -10.518  1.00  0.00           C  
ATOM   1055  CD1 LEU B  67       0.499   3.975  -9.312  1.00  0.00           C  
ATOM   1056  CD2 LEU B  67       2.131   3.948 -11.219  1.00  0.00           C  
ATOM   1057  H   LEU B  67      -2.084   5.816 -12.905  1.00  0.00           H  
ATOM   1058  HA  LEU B  67      -1.755   5.229 -10.135  1.00  0.00           H  
ATOM   1059 1HB  LEU B  67      -0.464   4.112 -11.890  1.00  0.00           H  
ATOM   1060 2HB  LEU B  67       0.323   5.637 -12.311  1.00  0.00           H  
ATOM   1061  HG  LEU B  67       1.457   5.671 -10.137  1.00  0.00           H  
ATOM   1062 1HD1 LEU B  67       1.319   3.756  -8.628  1.00  0.00           H  
ATOM   1063 2HD1 LEU B  67      -0.249   4.580  -8.799  1.00  0.00           H  
ATOM   1064 3HD1 LEU B  67       0.046   3.042  -9.645  1.00  0.00           H  
ATOM   1065 1HD2 LEU B  67       2.932   3.731 -10.511  1.00  0.00           H  
ATOM   1066 2HD2 LEU B  67       1.719   3.013 -11.598  1.00  0.00           H  
ATOM   1067 3HD2 LEU B  67       2.529   4.532 -12.049  1.00  0.00           H  
ATOM   1068  N   LEU B  68      -0.595   8.186 -11.007  1.00  0.00           N  
ATOM   1069  CA  LEU B  68      -0.204   9.504 -10.518  1.00  0.00           C  
ATOM   1070  C   LEU B  68      -1.270  10.079  -9.592  1.00  0.00           C  
ATOM   1071  O   LEU B  68      -0.948  10.646  -8.545  1.00  0.00           O  
ATOM   1072  CB  LEU B  68       0.041  10.459 -11.689  1.00  0.00           C  
ATOM   1073  CG  LEU B  68       0.551  11.855 -11.330  1.00  0.00           C  
ATOM   1074  CD1 LEU B  68       1.862  11.757 -10.557  1.00  0.00           C  
ATOM   1075  CD2 LEU B  68       0.728  12.701 -12.587  1.00  0.00           C  
ATOM   1076  H   LEU B  68      -0.717   8.046 -12.000  1.00  0.00           H  
ATOM   1077  HA  LEU B  68       0.721   9.402  -9.952  1.00  0.00           H  
ATOM   1078 1HB  LEU B  68       0.772  10.008 -12.358  1.00  0.00           H  
ATOM   1079 2HB  LEU B  68      -0.893  10.585 -12.237  1.00  0.00           H  
ATOM   1080  HG  LEU B  68      -0.166  12.346 -10.672  1.00  0.00           H  
ATOM   1081 1HD1 LEU B  68       2.213  12.758 -10.308  1.00  0.00           H  
ATOM   1082 2HD1 LEU B  68       1.702  11.191  -9.639  1.00  0.00           H  
ATOM   1083 3HD1 LEU B  68       2.609  11.253 -11.170  1.00  0.00           H  
ATOM   1084 1HD2 LEU B  68       1.091  13.692 -12.311  1.00  0.00           H  
ATOM   1085 2HD2 LEU B  68       1.449  12.222 -13.250  1.00  0.00           H  
ATOM   1086 3HD2 LEU B  68      -0.229  12.795 -13.100  1.00  0.00           H  
ATOM   1087  N   LYS B  69      -2.551  10.012  -9.987  1.00  0.00           N  
ATOM   1088  CA  LYS B  69      -3.669  10.470  -9.166  1.00  0.00           C  
ATOM   1089  C   LYS B  69      -3.670   9.780  -7.805  1.00  0.00           C  
ATOM   1090  O   LYS B  69      -3.882  10.426  -6.776  1.00  0.00           O  
ATOM   1091  CB  LYS B  69      -4.997  10.220  -9.881  1.00  0.00           C  
ATOM   1092  CG  LYS B  69      -6.208  10.788  -9.154  1.00  0.00           C  
ATOM   1093  CD  LYS B  69      -7.491  10.559  -9.942  1.00  0.00           C  
ATOM   1094  CE  LYS B  69      -8.707  11.094  -9.198  1.00  0.00           C  
ATOM   1095  NZ  LYS B  69      -9.967  10.883  -9.973  1.00  0.00           N  
ATOM   1096  H   LYS B  69      -2.738   9.623 -10.900  1.00  0.00           H  
ATOM   1097  HA  LYS B  69      -3.560  11.542  -9.000  1.00  0.00           H  
ATOM   1098 1HB  LYS B  69      -4.963  10.661 -10.877  1.00  0.00           H  
ATOM   1099 2HB  LYS B  69      -5.148   9.147 -10.003  1.00  0.00           H  
ATOM   1100 1HG  LYS B  69      -6.303  10.311  -8.178  1.00  0.00           H  
ATOM   1101 2HG  LYS B  69      -6.073  11.859  -9.004  1.00  0.00           H  
ATOM   1102 1HD  LYS B  69      -7.419  11.060 -10.908  1.00  0.00           H  
ATOM   1103 2HD  LYS B  69      -7.626   9.491 -10.115  1.00  0.00           H  
ATOM   1104 1HE  LYS B  69      -8.795  10.591  -8.236  1.00  0.00           H  
ATOM   1105 2HE  LYS B  69      -8.581  12.161  -9.014  1.00  0.00           H  
ATOM   1106 1HZ  LYS B  69     -10.750  11.250  -9.450  1.00  0.00           H  
ATOM   1107 2HZ  LYS B  69      -9.901  11.362 -10.861  1.00  0.00           H  
ATOM   1108 3HZ  LYS B  69     -10.103   9.895 -10.133  1.00  0.00           H  
ATOM   1109  N   LEU B  70      -3.446   8.458  -7.769  1.00  0.00           N  
ATOM   1110  CA  LEU B  70      -3.405   7.677  -6.538  1.00  0.00           C  
ATOM   1111  C   LEU B  70      -2.237   8.109  -5.658  1.00  0.00           C  
ATOM   1112  O   LEU B  70      -2.401   8.303  -4.452  1.00  0.00           O  
ATOM   1113  CB  LEU B  70      -3.297   6.183  -6.853  1.00  0.00           C  
ATOM   1114  CG  LEU B  70      -4.602   5.470  -7.212  1.00  0.00           C  
ATOM   1115  CD1 LEU B  70      -4.311   4.076  -7.758  1.00  0.00           C  
ATOM   1116  CD2 LEU B  70      -5.521   5.393  -5.998  1.00  0.00           C  
ATOM   1117  H   LEU B  70      -3.299   7.992  -8.653  1.00  0.00           H  
ATOM   1118  HA  LEU B  70      -4.329   7.850  -5.988  1.00  0.00           H  
ATOM   1119 1HB  LEU B  70      -2.614   6.053  -7.691  1.00  0.00           H  
ATOM   1120 2HB  LEU B  70      -2.876   5.674  -5.986  1.00  0.00           H  
ATOM   1121  HG  LEU B  70      -5.110   6.018  -8.006  1.00  0.00           H  
ATOM   1122 1HD1 LEU B  70      -5.249   3.581  -8.009  1.00  0.00           H  
ATOM   1123 2HD1 LEU B  70      -3.693   4.157  -8.653  1.00  0.00           H  
ATOM   1124 3HD1 LEU B  70      -3.784   3.493  -7.004  1.00  0.00           H  
ATOM   1125 1HD2 LEU B  70      -6.445   4.883  -6.273  1.00  0.00           H  
ATOM   1126 2HD2 LEU B  70      -5.025   4.840  -5.200  1.00  0.00           H  
ATOM   1127 3HD2 LEU B  70      -5.752   6.401  -5.652  1.00  0.00           H  
ATOM   1128  N   LEU B  71      -1.023   8.296  -6.236  1.00  0.00           N  
ATOM   1129  CA  LEU B  71       0.161   8.713  -5.492  1.00  0.00           C  
ATOM   1130  C   LEU B  71      -0.033  10.105  -4.899  1.00  0.00           C  
ATOM   1131  O   LEU B  71       0.302  10.341  -3.736  1.00  0.00           O  
ATOM   1132  CB  LEU B  71       1.396   8.698  -6.396  1.00  0.00           C  
ATOM   1133  CG  LEU B  71       1.765   7.350  -7.018  1.00  0.00           C  
ATOM   1134  CD1 LEU B  71       3.040   7.479  -7.843  1.00  0.00           C  
ATOM   1135  CD2 LEU B  71       1.926   6.288  -5.936  1.00  0.00           C  
ATOM   1136  H   LEU B  71      -0.948   8.136  -7.230  1.00  0.00           H  
ATOM   1137  HA  LEU B  71       0.320   8.011  -4.674  1.00  0.00           H  
ATOM   1138 1HB  LEU B  71       1.237   9.400  -7.213  1.00  0.00           H  
ATOM   1139 2HB  LEU B  71       2.255   9.035  -5.816  1.00  0.00           H  
ATOM   1140  HG  LEU B  71       0.978   7.038  -7.705  1.00  0.00           H  
ATOM   1141 1HD1 LEU B  71       3.290   6.512  -8.280  1.00  0.00           H  
ATOM   1142 2HD1 LEU B  71       2.886   8.207  -8.640  1.00  0.00           H  
ATOM   1143 3HD1 LEU B  71       3.856   7.809  -7.202  1.00  0.00           H  
ATOM   1144 1HD2 LEU B  71       2.188   5.335  -6.397  1.00  0.00           H  
ATOM   1145 2HD2 LEU B  71       2.716   6.587  -5.247  1.00  0.00           H  
ATOM   1146 3HD2 LEU B  71       0.989   6.181  -5.389  1.00  0.00           H  
ATOM   1147  N   LYS B  72      -0.612  11.040  -5.592  1.00  0.00           N  
ATOM   1148  CA  LYS B  72      -0.844  12.411  -5.147  1.00  0.00           C  
ATOM   1149  C   LYS B  72      -1.896  12.460  -4.043  1.00  0.00           C  
ATOM   1150  O   LYS B  72      -1.892  13.374  -3.215  1.00  0.00           O  
ATOM   1151  CB  LYS B  72      -1.275  13.291  -6.322  1.00  0.00           C  
ATOM   1152  CG  LYS B  72      -0.153  13.619  -7.295  1.00  0.00           C  
ATOM   1153  CD  LYS B  72      -0.594  14.643  -8.333  1.00  0.00           C  
ATOM   1154  CE  LYS B  72       0.561  15.063  -9.232  1.00  0.00           C  
ATOM   1155  NZ  LYS B  72       0.133  16.065 -10.253  1.00  0.00           N  
ATOM   1156  H   LYS B  72      -0.917  10.764  -6.514  1.00  0.00           H  
ATOM   1157  HA  LYS B  72       0.088  12.805  -4.740  1.00  0.00           H  
ATOM   1158 1HB  LYS B  72      -2.069  12.792  -6.878  1.00  0.00           H  
ATOM   1159 2HB  LYS B  72      -1.680  14.230  -5.944  1.00  0.00           H  
ATOM   1160 1HG  LYS B  72       0.700  14.019  -6.746  1.00  0.00           H  
ATOM   1161 2HG  LYS B  72       0.161  12.710  -7.808  1.00  0.00           H  
ATOM   1162 1HD  LYS B  72      -1.386  14.217  -8.951  1.00  0.00           H  
ATOM   1163 2HD  LYS B  72      -0.986  15.526  -7.829  1.00  0.00           H  
ATOM   1164 1HE  LYS B  72       1.355  15.495  -8.625  1.00  0.00           H  
ATOM   1165 2HE  LYS B  72       0.960  14.188  -9.744  1.00  0.00           H  
ATOM   1166 1HZ  LYS B  72       0.923  16.318 -10.829  1.00  0.00           H  
ATOM   1167 2HZ  LYS B  72      -0.592  15.667 -10.833  1.00  0.00           H  
ATOM   1168 3HZ  LYS B  72      -0.222  16.889  -9.789  1.00  0.00           H  
ATOM   1169  N   SER B  73      -2.865  11.504  -3.997  1.00  0.00           N  
ATOM   1170  CA  SER B  73      -3.911  11.469  -2.979  1.00  0.00           C  
ATOM   1171  C   SER B  73      -3.327  11.199  -1.596  1.00  0.00           C  
ATOM   1172  O   SER B  73      -3.978  11.456  -0.581  1.00  0.00           O  
ATOM   1173  CB  SER B  73      -4.953  10.402  -3.318  1.00  0.00           C  
ATOM   1174  OG  SER B  73      -4.450   9.104  -3.051  1.00  0.00           O  
ATOM   1175  H   SER B  73      -2.848  10.788  -4.710  1.00  0.00           H  
ATOM   1176  HA  SER B  73      -4.404  12.442  -2.955  1.00  0.00           H  
ATOM   1177 1HB  SER B  73      -5.855  10.575  -2.732  1.00  0.00           H  
ATOM   1178 2HB  SER B  73      -5.226  10.482  -4.369  1.00  0.00           H  
ATOM   1179  HG  SER B  73      -3.559   9.229  -2.716  1.00  0.00           H  
ATOM   1180  N   VAL B  74      -2.068  10.681  -1.567  1.00  0.00           N  
ATOM   1181  CA  VAL B  74      -1.460  10.353  -0.282  1.00  0.00           C  
ATOM   1182  C   VAL B  74      -0.203  11.195  -0.076  1.00  0.00           C  
ATOM   1183  O   VAL B  74       0.680  10.824   0.702  1.00  0.00           O  
ATOM   1184  CB  VAL B  74      -1.102   8.880  -0.159  1.00  0.00           C  
ATOM   1185  CG1 VAL B  74      -2.285   8.098  -0.150  1.00  0.00           C  
ATOM   1186  CG2 VAL B  74      -0.244   8.440  -1.333  1.00  0.00           C  
ATOM   1187  H   VAL B  74      -1.544  10.518  -2.415  1.00  0.00           H  
ATOM   1188  HA  VAL B  74      -2.172  10.591   0.509  1.00  0.00           H  
ATOM   1189  HB  VAL B  74      -0.566   8.715   0.779  1.00  0.00           H  
ATOM   1190 1HG1 VAL B  74      -1.965   7.115  -0.066  1.00  0.00           H  
ATOM   1191 2HG1 VAL B  74      -2.922   8.374   0.690  1.00  0.00           H  
ATOM   1192 3HG1 VAL B  74      -2.812   8.251  -1.074  1.00  0.00           H  
ATOM   1193 1HG2 VAL B  74       0.003   7.394  -1.226  1.00  0.00           H  
ATOM   1194 2HG2 VAL B  74      -0.796   8.581  -2.258  1.00  0.00           H  
ATOM   1195 3HG2 VAL B  74       0.658   9.025  -1.368  1.00  0.00           H  
ATOM   1196  N   GLY B  75      -0.106  12.327  -0.807  1.00  0.00           N  
ATOM   1197  CA  GLY B  75       0.860  13.353  -0.448  1.00  0.00           C  
ATOM   1198  C   GLY B  75       2.075  13.373  -1.356  1.00  0.00           C  
ATOM   1199  O   GLY B  75       3.065  14.045  -1.062  1.00  0.00           O  
ATOM   1200  H   GLY B  75      -0.703  12.472  -1.609  1.00  0.00           H  
ATOM   1201 1HA  GLY B  75       0.381  14.332  -0.484  1.00  0.00           H  
ATOM   1202 2HA  GLY B  75       1.193  13.196   0.577  1.00  0.00           H  
ATOM   1203  N   ALA B  76       2.176  12.526  -2.467  1.00  0.00           N  
ATOM   1204  CA  ALA B  76       3.268  12.590  -3.436  1.00  0.00           C  
ATOM   1205  C   ALA B  76       3.239  13.905  -4.209  1.00  0.00           C  
ATOM   1206  O   ALA B  76       2.173  14.361  -4.630  1.00  0.00           O  
ATOM   1207  CB  ALA B  76       3.194  11.407  -4.399  1.00  0.00           C  
ATOM   1208  H   ALA B  76       1.447  11.838  -2.592  1.00  0.00           H  
ATOM   1209  HA  ALA B  76       4.210  12.542  -2.889  1.00  0.00           H  
ATOM   1210 1HB  ALA B  76       4.014  11.469  -5.115  1.00  0.00           H  
ATOM   1211 2HB  ALA B  76       3.271  10.476  -3.838  1.00  0.00           H  
ATOM   1212 3HB  ALA B  76       2.245  11.431  -4.932  1.00  0.00           H  
ATOM   1213  N   GLN B  77       4.313  14.726  -4.398  1.00  0.00           N  
ATOM   1214  CA  GLN B  77       4.342  16.081  -4.940  1.00  0.00           C  
ATOM   1215  C   GLN B  77       5.151  16.139  -6.232  1.00  0.00           C  
ATOM   1216  O   GLN B  77       5.152  17.159  -6.925  1.00  0.00           O  
ATOM   1217  CB  GLN B  77       4.919  17.057  -3.914  1.00  0.00           C  
ATOM   1218  CG  GLN B  77       4.056  17.225  -2.671  1.00  0.00           C  
ATOM   1219  CD  GLN B  77       4.578  18.298  -1.734  1.00  0.00           C  
ATOM   1220  OE1 GLN B  77       5.710  18.771  -1.880  1.00  0.00           O  
ATOM   1221  NE2 GLN B  77       3.758  18.689  -0.765  1.00  0.00           N  
ATOM   1222  H   GLN B  77       5.179  14.293  -4.109  1.00  0.00           H  
ATOM   1223  HA  GLN B  77       3.321  16.383  -5.171  1.00  0.00           H  
ATOM   1224 1HB  GLN B  77       5.905  16.714  -3.599  1.00  0.00           H  
ATOM   1225 2HB  GLN B  77       5.045  18.037  -4.375  1.00  0.00           H  
ATOM   1226 1HG  GLN B  77       3.047  17.504  -2.976  1.00  0.00           H  
ATOM   1227 2HG  GLN B  77       4.034  16.281  -2.126  1.00  0.00           H  
ATOM   1228 1HE2 GLN B  77       4.049  19.394  -0.117  1.00  0.00           H  
ATOM   1229 2HE2 GLN B  77       2.849  18.279  -0.682  1.00  0.00           H  
ATOM   1230  N   LYS B  78       5.783  15.032  -6.669  1.00  0.00           N  
ATOM   1231  CA  LYS B  78       6.587  15.048  -7.888  1.00  0.00           C  
ATOM   1232  C   LYS B  78       5.932  14.220  -8.990  1.00  0.00           C  
ATOM   1233  O   LYS B  78       4.942  13.526  -8.747  1.00  0.00           O  
ATOM   1234  CB  LYS B  78       7.997  14.525  -7.608  1.00  0.00           C  
ATOM   1235  CG  LYS B  78       8.038  13.083  -7.123  1.00  0.00           C  
ATOM   1236  CD  LYS B  78       9.453  12.657  -6.755  1.00  0.00           C  
ATOM   1237  CE  LYS B  78       9.509  11.190  -6.349  1.00  0.00           C  
ATOM   1238  NZ  LYS B  78      10.889  10.776  -5.956  1.00  0.00           N  
ATOM   1239  H   LYS B  78       5.701  14.172  -6.145  1.00  0.00           H  
ATOM   1240  HA  LYS B  78       6.661  16.077  -8.240  1.00  0.00           H  
ATOM   1241 1HB  LYS B  78       8.598  14.594  -8.515  1.00  0.00           H  
ATOM   1242 2HB  LYS B  78       8.473  15.150  -6.852  1.00  0.00           H  
ATOM   1243 1HG  LYS B  78       7.398  12.975  -6.247  1.00  0.00           H  
ATOM   1244 2HG  LYS B  78       7.664  12.425  -7.907  1.00  0.00           H  
ATOM   1245 1HD  LYS B  78      10.114  12.813  -7.609  1.00  0.00           H  
ATOM   1246 2HD  LYS B  78       9.812  13.265  -5.925  1.00  0.00           H  
ATOM   1247 1HE  LYS B  78       8.837  11.019  -5.509  1.00  0.00           H  
ATOM   1248 2HE  LYS B  78       9.179  10.569  -7.182  1.00  0.00           H  
ATOM   1249 1HZ  LYS B  78      10.887   9.800  -5.695  1.00  0.00           H  
ATOM   1250 2HZ  LYS B  78      11.517  10.914  -6.735  1.00  0.00           H  
ATOM   1251 3HZ  LYS B  78      11.198  11.333  -5.172  1.00  0.00           H  
ATOM   1252  N   ASP B  79       6.460  14.334 -10.263  1.00  0.00           N  
ATOM   1253  CA  ASP B  79       5.844  13.724 -11.438  1.00  0.00           C  
ATOM   1254  C   ASP B  79       6.636  12.504 -11.901  1.00  0.00           C  
ATOM   1255  O   ASP B  79       6.190  11.766 -12.783  1.00  0.00           O  
ATOM   1256  CB  ASP B  79       5.732  14.742 -12.575  1.00  0.00           C  
ATOM   1257  CG  ASP B  79       4.762  15.869 -12.269  1.00  0.00           C  
ATOM   1258  OD1 ASP B  79       3.738  15.626 -11.593  1.00  0.00           O  
ATOM   1259  OD2 ASP B  79       5.021  17.010 -12.709  1.00  0.00           O  
ATOM   1260  H   ASP B  79       7.311  14.866 -10.374  1.00  0.00           H  
ATOM   1261  HA  ASP B  79       4.841  13.391 -11.169  1.00  0.00           H  
ATOM   1262 1HB  ASP B  79       6.713  15.173 -12.776  1.00  0.00           H  
ATOM   1263 2HB  ASP B  79       5.403  14.238 -13.484  1.00  0.00           H  
ATOM   1264  N   THR B  80       7.854  12.281 -11.360  1.00  0.00           N  
ATOM   1265  CA  THR B  80       8.656  11.087 -11.604  1.00  0.00           C  
ATOM   1266  C   THR B  80       9.024  10.405 -10.290  1.00  0.00           C  
ATOM   1267  O   THR B  80       9.223  11.072  -9.272  1.00  0.00           O  
ATOM   1268  CB  THR B  80       9.939  11.425 -12.386  1.00  0.00           C  
ATOM   1269  OG1 THR B  80      10.682  12.417 -11.667  1.00  0.00           O  
ATOM   1270  CG2 THR B  80       9.610  11.962 -13.776  1.00  0.00           C  
ATOM   1271  H   THR B  80       8.215  13.000 -10.750  1.00  0.00           H  
ATOM   1272  HA  THR B  80       8.066  10.390 -12.200  1.00  0.00           H  
ATOM   1273  HB  THR B  80      10.549  10.528 -12.490  1.00  0.00           H  
ATOM   1274  HG1 THR B  80      10.212  12.646 -10.861  1.00  0.00           H  
ATOM   1275 1HG2 THR B  80      10.534  12.192 -14.305  1.00  0.00           H  
ATOM   1276 2HG2 THR B  80       9.050  11.211 -14.333  1.00  0.00           H  
ATOM   1277 3HG2 THR B  80       9.011  12.867 -13.684  1.00  0.00           H  
ATOM   1278  N   TYR B  81       9.124   8.941 -10.274  1.00  0.00           N  
ATOM   1279  CA  TYR B  81       9.311   8.171  -9.050  1.00  0.00           C  
ATOM   1280  C   TYR B  81      10.230   6.979  -9.291  1.00  0.00           C  
ATOM   1281  O   TYR B  81      10.323   6.475 -10.413  1.00  0.00           O  
ATOM   1282  CB  TYR B  81       7.962   7.616  -8.581  1.00  0.00           C  
ATOM   1283  CG  TYR B  81       6.941   8.619  -8.232  1.00  0.00           C  
ATOM   1284  CD1 TYR B  81       6.703   8.919  -6.927  1.00  0.00           C  
ATOM   1285  CD2 TYR B  81       6.268   9.276  -9.227  1.00  0.00           C  
ATOM   1286  CE1 TYR B  81       5.786   9.863  -6.625  1.00  0.00           C  
ATOM   1287  CE2 TYR B  81       5.367  10.224  -8.938  1.00  0.00           C  
ATOM   1288  CZ  TYR B  81       5.110  10.520  -7.657  1.00  0.00           C  
ATOM   1289  OH  TYR B  81       4.211  11.493  -7.386  1.00  0.00           O  
ATOM   1290  H   TYR B  81       9.059   8.454 -11.157  1.00  0.00           H  
ATOM   1291  HA  TYR B  81       9.776   8.815  -8.304  1.00  0.00           H  
ATOM   1292 1HB  TYR B  81       7.558   6.991  -9.374  1.00  0.00           H  
ATOM   1293 2HB  TYR B  81       8.124   6.982  -7.712  1.00  0.00           H  
ATOM   1294  HD1 TYR B  81       7.241   8.408  -6.143  1.00  0.00           H  
ATOM   1295  HD2 TYR B  81       6.472   9.040 -10.253  1.00  0.00           H  
ATOM   1296  HE1 TYR B  81       5.600  10.098  -5.590  1.00  0.00           H  
ATOM   1297  HE2 TYR B  81       4.850  10.755  -9.738  1.00  0.00           H  
ATOM   1298  HH  TYR B  81       4.251  12.168  -8.079  1.00  0.00           H  
ATOM   1299  N   THR B  82      10.933   6.710  -8.300  1.00  0.00           N  
ATOM   1300  CA  THR B  82      11.530   5.380  -8.318  1.00  0.00           C  
ATOM   1301  C   THR B  82      10.489   4.315  -7.988  1.00  0.00           C  
ATOM   1302  O   THR B  82       9.435   4.622  -7.426  1.00  0.00           O  
ATOM   1303  CB  THR B  82      12.654   5.260  -7.304  1.00  0.00           C  
ATOM   1304  OG1 THR B  82      12.098   5.459  -5.992  1.00  0.00           O  
ATOM   1305  CG2 THR B  82      13.708   6.325  -7.599  1.00  0.00           C  
ATOM   1306  H   THR B  82      11.114   7.320  -7.515  1.00  0.00           H  
ATOM   1307  HA  THR B  82      11.915   5.187  -9.320  1.00  0.00           H  
ATOM   1308  HB  THR B  82      13.111   4.269  -7.357  1.00  0.00           H  
ATOM   1309  HG1 THR B  82      11.530   4.723  -5.734  1.00  0.00           H  
ATOM   1310 1HG2 THR B  82      14.515   6.250  -6.867  1.00  0.00           H  
ATOM   1311 2HG2 THR B  82      14.110   6.166  -8.602  1.00  0.00           H  
ATOM   1312 3HG2 THR B  82      13.262   7.313  -7.538  1.00  0.00           H  
ATOM   1313  N   MET B  83      10.666   2.992  -8.411  1.00  0.00           N  
ATOM   1314  CA  MET B  83       9.759   1.903  -8.061  1.00  0.00           C  
ATOM   1315  C   MET B  83       9.572   1.815  -6.550  1.00  0.00           C  
ATOM   1316  O   MET B  83       8.464   1.564  -6.071  1.00  0.00           O  
ATOM   1317  CB  MET B  83      10.228   0.556  -8.617  1.00  0.00           C  
ATOM   1318  CG  MET B  83       9.243  -0.630  -8.349  1.00  0.00           C  
ATOM   1319  SD  MET B  83       7.579  -0.466  -9.126  1.00  0.00           S  
ATOM   1320  CE  MET B  83       7.780  -0.955 -10.854  1.00  0.00           C  
ATOM   1321  H   MET B  83      11.470   2.796  -8.990  1.00  0.00           H  
ATOM   1322  HA  MET B  83       8.788   2.104  -8.512  1.00  0.00           H  
ATOM   1323 1HB  MET B  83      10.383   0.636  -9.690  1.00  0.00           H  
ATOM   1324 2HB  MET B  83      11.188   0.285  -8.164  1.00  0.00           H  
ATOM   1325 1HG  MET B  83       9.701  -1.542  -8.713  1.00  0.00           H  
ATOM   1326 2HG  MET B  83       9.102  -0.747  -7.274  1.00  0.00           H  
ATOM   1327 1HE  MET B  83       6.820  -0.886 -11.366  1.00  0.00           H  
ATOM   1328 2HE  MET B  83       8.502  -0.302 -11.344  1.00  0.00           H  
ATOM   1329 3HE  MET B  83       8.123  -1.971 -10.907  1.00  0.00           H  
ATOM   1330  N   LYS B  84      10.554   2.154  -5.865  1.00  0.00           N  
ATOM   1331  CA  LYS B  84      10.486   2.157  -4.406  1.00  0.00           C  
ATOM   1332  C   LYS B  84       9.510   3.218  -3.904  1.00  0.00           C  
ATOM   1333  O   LYS B  84       8.715   2.958  -2.998  1.00  0.00           O  
ATOM   1334  CB  LYS B  84      11.843   2.435  -3.754  1.00  0.00           C  
ATOM   1335  CG  LYS B  84      12.850   1.336  -3.828  1.00  0.00           C  
ATOM   1336  CD  LYS B  84      14.152   1.751  -3.197  1.00  0.00           C  
ATOM   1337  CE  LYS B  84      15.201   0.662  -3.302  1.00  0.00           C  
ATOM   1338  NZ  LYS B  84      16.540   1.158  -2.893  1.00  0.00           N  
ATOM   1339  H   LYS B  84      11.413   2.432  -6.318  1.00  0.00           H  
ATOM   1340  HA  LYS B  84      10.124   1.183  -4.074  1.00  0.00           H  
ATOM   1341 1HB  LYS B  84      12.296   3.314  -4.217  1.00  0.00           H  
ATOM   1342 2HB  LYS B  84      11.692   2.670  -2.703  1.00  0.00           H  
ATOM   1343 1HG  LYS B  84      12.470   0.476  -3.290  1.00  0.00           H  
ATOM   1344 2HG  LYS B  84      13.030   1.069  -4.868  1.00  0.00           H  
ATOM   1345 1HD  LYS B  84      14.514   2.656  -3.668  1.00  0.00           H  
ATOM   1346 2HD  LYS B  84      13.985   1.965  -2.143  1.00  0.00           H  
ATOM   1347 1HE  LYS B  84      14.920  -0.161  -2.651  1.00  0.00           H  
ATOM   1348 2HE  LYS B  84      15.259   0.302  -4.329  1.00  0.00           H  
ATOM   1349 1HZ  LYS B  84      17.220   0.423  -2.973  1.00  0.00           H  
ATOM   1350 2HZ  LYS B  84      16.794   1.937  -3.522  1.00  0.00           H  
ATOM   1351 3HZ  LYS B  84      16.536   1.513  -1.955  1.00  0.00           H  
ATOM   1352  N   GLU B  85       9.617   4.385  -4.446  1.00  0.00           N  
ATOM   1353  CA  GLU B  85       8.714   5.473  -4.082  1.00  0.00           C  
ATOM   1354  C   GLU B  85       7.270   5.135  -4.439  1.00  0.00           C  
ATOM   1355  O   GLU B  85       6.351   5.420  -3.668  1.00  0.00           O  
ATOM   1356  CB  GLU B  85       9.260   6.745  -4.667  1.00  0.00           C  
ATOM   1357  CG  GLU B  85      10.539   7.126  -3.914  1.00  0.00           C  
ATOM   1358  CD  GLU B  85      11.340   8.147  -4.539  1.00  0.00           C  
ATOM   1359  OE1 GLU B  85      12.005   8.874  -3.837  1.00  0.00           O  
ATOM   1360  OE2 GLU B  85      11.298   8.280  -5.769  1.00  0.00           O  
ATOM   1361  H   GLU B  85      10.337   4.553  -5.134  1.00  0.00           H  
ATOM   1362  HA  GLU B  85       8.765   5.618  -3.002  1.00  0.00           H  
ATOM   1363 1HB  GLU B  85       9.483   6.614  -5.721  1.00  0.00           H  
ATOM   1364 2HB  GLU B  85       8.535   7.541  -4.557  1.00  0.00           H  
ATOM   1365 1HG  GLU B  85      10.249   7.490  -2.930  1.00  0.00           H  
ATOM   1366 2HG  GLU B  85      11.147   6.239  -3.757  1.00  0.00           H  
ATOM   1367  N   VAL B  86       7.130   4.506  -5.638  1.00  0.00           N  
ATOM   1368  CA  VAL B  86       5.800   4.092  -6.072  1.00  0.00           C  
ATOM   1369  C   VAL B  86       5.224   3.081  -5.083  1.00  0.00           C  
ATOM   1370  O   VAL B  86       4.081   3.218  -4.640  1.00  0.00           O  
ATOM   1371  CB  VAL B  86       5.781   3.497  -7.504  1.00  0.00           C  
ATOM   1372  CG1 VAL B  86       4.394   2.922  -7.814  1.00  0.00           C  
ATOM   1373  CG2 VAL B  86       6.128   4.569  -8.517  1.00  0.00           C  
ATOM   1374  H   VAL B  86       7.923   4.318  -6.235  1.00  0.00           H  
ATOM   1375  HA  VAL B  86       5.153   4.970  -6.089  1.00  0.00           H  
ATOM   1376  HB  VAL B  86       6.506   2.684  -7.569  1.00  0.00           H  
ATOM   1377 1HG1 VAL B  86       4.405   2.521  -8.814  1.00  0.00           H  
ATOM   1378 2HG1 VAL B  86       4.144   2.134  -7.117  1.00  0.00           H  
ATOM   1379 3HG1 VAL B  86       3.648   3.712  -7.750  1.00  0.00           H  
ATOM   1380 1HG2 VAL B  86       6.124   4.146  -9.517  1.00  0.00           H  
ATOM   1381 2HG2 VAL B  86       5.409   5.382  -8.460  1.00  0.00           H  
ATOM   1382 3HG2 VAL B  86       7.111   4.937  -8.292  1.00  0.00           H  
ATOM   1383  N   LEU B  87       5.951   2.083  -4.727  1.00  0.00           N  
ATOM   1384  CA  LEU B  87       5.529   1.067  -3.769  1.00  0.00           C  
ATOM   1385  C   LEU B  87       5.235   1.691  -2.409  1.00  0.00           C  
ATOM   1386  O   LEU B  87       4.256   1.329  -1.753  1.00  0.00           O  
ATOM   1387  CB  LEU B  87       6.580  -0.043  -3.605  1.00  0.00           C  
ATOM   1388  CG  LEU B  87       6.731  -1.059  -4.763  1.00  0.00           C  
ATOM   1389  CD1 LEU B  87       7.989  -1.889  -4.535  1.00  0.00           C  
ATOM   1390  CD2 LEU B  87       5.509  -1.997  -4.782  1.00  0.00           C  
ATOM   1391  H   LEU B  87       6.867   2.014  -5.146  1.00  0.00           H  
ATOM   1392  HA  LEU B  87       4.615   0.603  -4.138  1.00  0.00           H  
ATOM   1393 1HB  LEU B  87       7.550   0.439  -3.469  1.00  0.00           H  
ATOM   1394 2HB  LEU B  87       6.350  -0.606  -2.698  1.00  0.00           H  
ATOM   1395  HG  LEU B  87       6.819  -0.531  -5.718  1.00  0.00           H  
ATOM   1396 1HD1 LEU B  87       8.110  -2.616  -5.343  1.00  0.00           H  
ATOM   1397 2HD1 LEU B  87       8.837  -1.220  -4.522  1.00  0.00           H  
ATOM   1398 3HD1 LEU B  87       7.928  -2.423  -3.584  1.00  0.00           H  
ATOM   1399 1HD2 LEU B  87       5.627  -2.726  -5.584  1.00  0.00           H  
ATOM   1400 2HD2 LEU B  87       5.448  -2.515  -3.828  1.00  0.00           H  
ATOM   1401 3HD2 LEU B  87       4.601  -1.441  -4.936  1.00  0.00           H  
ATOM   1402  N   PHE B  88       6.081   2.626  -1.993  1.00  0.00           N  
ATOM   1403  CA  PHE B  88       5.863   3.326  -0.732  1.00  0.00           C  
ATOM   1404  C   PHE B  88       4.513   4.032  -0.731  1.00  0.00           C  
ATOM   1405  O   PHE B  88       3.712   3.849   0.188  1.00  0.00           O  
ATOM   1406  CB  PHE B  88       6.943   4.361  -0.440  1.00  0.00           C  
ATOM   1407  CG  PHE B  88       6.594   5.201   0.749  1.00  0.00           C  
ATOM   1408  CD1 PHE B  88       6.099   6.490   0.566  1.00  0.00           C  
ATOM   1409  CD2 PHE B  88       6.722   4.716   2.039  1.00  0.00           C  
ATOM   1410  CE1 PHE B  88       5.741   7.264   1.636  1.00  0.00           C  
ATOM   1411  CE2 PHE B  88       6.363   5.493   3.116  1.00  0.00           C  
ATOM   1412  CZ  PHE B  88       5.873   6.770   2.913  1.00  0.00           C  
ATOM   1413  H   PHE B  88       6.888   2.860  -2.553  1.00  0.00           H  
ATOM   1414  HA  PHE B  88       5.865   2.593   0.076  1.00  0.00           H  
ATOM   1415 1HB  PHE B  88       7.893   3.864  -0.262  1.00  0.00           H  
ATOM   1416 2HB  PHE B  88       7.066   5.011  -1.294  1.00  0.00           H  
ATOM   1417  HD1 PHE B  88       5.989   6.881  -0.445  1.00  0.00           H  
ATOM   1418  HD2 PHE B  88       7.102   3.708   2.200  1.00  0.00           H  
ATOM   1419  HE1 PHE B  88       5.351   8.269   1.475  1.00  0.00           H  
ATOM   1420  HE2 PHE B  88       6.463   5.103   4.129  1.00  0.00           H  
ATOM   1421  HZ  PHE B  88       5.586   7.383   3.765  1.00  0.00           H  
ATOM   1422  N   TYR B  89       4.176   4.873  -1.699  1.00  0.00           N  
ATOM   1423  CA  TYR B  89       2.953   5.667  -1.758  1.00  0.00           C  
ATOM   1424  C   TYR B  89       1.734   4.777  -1.966  1.00  0.00           C  
ATOM   1425  O   TYR B  89       0.662   5.043  -1.418  1.00  0.00           O  
ATOM   1426  CB  TYR B  89       3.115   6.763  -2.763  1.00  0.00           C  
ATOM   1427  CG  TYR B  89       3.957   7.958  -2.343  1.00  0.00           C  
ATOM   1428  CD1 TYR B  89       3.578   8.778  -1.281  1.00  0.00           C  
ATOM   1429  CD2 TYR B  89       5.111   8.249  -3.058  1.00  0.00           C  
ATOM   1430  CE1 TYR B  89       4.355   9.866  -0.940  1.00  0.00           C  
ATOM   1431  CE2 TYR B  89       5.889   9.332  -2.711  1.00  0.00           C  
ATOM   1432  CZ  TYR B  89       5.515  10.139  -1.659  1.00  0.00           C  
ATOM   1433  OH  TYR B  89       6.301  11.216  -1.314  1.00  0.00           O  
ATOM   1434  H   TYR B  89       4.848   4.948  -2.449  1.00  0.00           H  
ATOM   1435  HA  TYR B  89       2.834   6.190  -0.809  1.00  0.00           H  
ATOM   1436 1HB  TYR B  89       3.681   6.295  -3.539  1.00  0.00           H  
ATOM   1437 2HB  TYR B  89       2.152   7.105  -3.128  1.00  0.00           H  
ATOM   1438  HD1 TYR B  89       2.681   8.568  -0.712  1.00  0.00           H  
ATOM   1439  HD2 TYR B  89       5.408   7.624  -3.895  1.00  0.00           H  
ATOM   1440  HE1 TYR B  89       4.058  10.505  -0.106  1.00  0.00           H  
ATOM   1441  HE2 TYR B  89       6.796   9.552  -3.275  1.00  0.00           H  
ATOM   1442  HH  TYR B  89       7.103  11.210  -1.836  1.00  0.00           H  
ATOM   1443  N   LEU B  90       1.892   3.708  -2.761  1.00  0.00           N  
ATOM   1444  CA  LEU B  90       0.785   2.770  -2.917  1.00  0.00           C  
ATOM   1445  C   LEU B  90       0.476   2.070  -1.599  1.00  0.00           C  
ATOM   1446  O   LEU B  90      -0.691   1.845  -1.269  1.00  0.00           O  
ATOM   1447  CB  LEU B  90       1.027   1.734  -4.024  1.00  0.00           C  
ATOM   1448  CG  LEU B  90       0.954   2.238  -5.505  1.00  0.00           C  
ATOM   1449  CD1 LEU B  90       1.427   1.123  -6.414  1.00  0.00           C  
ATOM   1450  CD2 LEU B  90      -0.514   2.642  -5.883  1.00  0.00           C  
ATOM   1451  H   LEU B  90       2.756   3.535  -3.254  1.00  0.00           H  
ATOM   1452  HA  LEU B  90      -0.099   3.327  -3.224  1.00  0.00           H  
ATOM   1453 1HB  LEU B  90       2.027   1.324  -3.874  1.00  0.00           H  
ATOM   1454 2HB  LEU B  90       0.305   0.925  -3.904  1.00  0.00           H  
ATOM   1455  HG  LEU B  90       1.618   3.092  -5.632  1.00  0.00           H  
ATOM   1456 1HD1 LEU B  90       1.400   1.459  -7.451  1.00  0.00           H  
ATOM   1457 2HD1 LEU B  90       2.445   0.852  -6.147  1.00  0.00           H  
ATOM   1458 3HD1 LEU B  90       0.782   0.261  -6.298  1.00  0.00           H  
ATOM   1459 1HD2 LEU B  90      -0.544   2.969  -6.910  1.00  0.00           H  
ATOM   1460 2HD2 LEU B  90      -1.172   1.778  -5.765  1.00  0.00           H  
ATOM   1461 3HD2 LEU B  90      -0.871   3.450  -5.257  1.00  0.00           H  
ATOM   1462  N   GLY B  91       1.481   1.650  -0.859  1.00  0.00           N  
ATOM   1463  CA  GLY B  91       1.296   1.109   0.478  1.00  0.00           C  
ATOM   1464  C   GLY B  91       0.567   2.057   1.410  1.00  0.00           C  
ATOM   1465  O   GLY B  91      -0.333   1.645   2.145  1.00  0.00           O  
ATOM   1466  H   GLY B  91       2.414   1.709  -1.241  1.00  0.00           H  
ATOM   1467 1HA  GLY B  91       0.734   0.177   0.419  1.00  0.00           H  
ATOM   1468 2HA  GLY B  91       2.267   0.872   0.912  1.00  0.00           H  
ATOM   1469  N   GLN B  92       0.907   3.396   1.376  1.00  0.00           N  
ATOM   1470  CA  GLN B  92       0.227   4.411   2.173  1.00  0.00           C  
ATOM   1471  C   GLN B  92      -1.244   4.523   1.783  1.00  0.00           C  
ATOM   1472  O   GLN B  92      -2.112   4.667   2.647  1.00  0.00           O  
ATOM   1473  CB  GLN B  92       0.916   5.771   1.999  1.00  0.00           C  
ATOM   1474  CG  GLN B  92       2.334   5.827   2.554  1.00  0.00           C  
ATOM   1475  CD  GLN B  92       2.401   5.718   4.043  1.00  0.00           C  
ATOM   1476  OE1 GLN B  92       1.815   6.534   4.755  1.00  0.00           O  
ATOM   1477  NE2 GLN B  92       3.088   4.701   4.540  1.00  0.00           N  
ATOM   1478  H   GLN B  92       1.663   3.674   0.767  1.00  0.00           H  
ATOM   1479  HA  GLN B  92       0.274   4.116   3.221  1.00  0.00           H  
ATOM   1480 1HB  GLN B  92       0.960   6.025   0.944  1.00  0.00           H  
ATOM   1481 2HB  GLN B  92       0.328   6.543   2.492  1.00  0.00           H  
ATOM   1482 1HG  GLN B  92       2.907   5.008   2.148  1.00  0.00           H  
ATOM   1483 2HG  GLN B  92       2.783   6.773   2.256  1.00  0.00           H  
ATOM   1484 1HE2 GLN B  92       3.157   4.579   5.533  1.00  0.00           H  
ATOM   1485 2HE2 GLN B  92       3.524   4.038   3.931  1.00  0.00           H  
ATOM   1486  N   TYR B  93      -1.409   4.501   0.493  1.00  0.00           N  
ATOM   1487  CA  TYR B  93      -2.778   4.560  -0.007  1.00  0.00           C  
ATOM   1488  C   TYR B  93      -3.608   3.405   0.539  1.00  0.00           C  
ATOM   1489  O   TYR B  93      -4.709   3.613   1.054  1.00  0.00           O  
ATOM   1490  CB  TYR B  93      -2.799   4.545  -1.531  1.00  0.00           C  
ATOM   1491  CG  TYR B  93      -4.165   4.665  -2.065  1.00  0.00           C  
ATOM   1492  CD1 TYR B  93      -4.875   3.556  -2.468  1.00  0.00           C  
ATOM   1493  CD2 TYR B  93      -4.722   5.918  -2.143  1.00  0.00           C  
ATOM   1494  CE1 TYR B  93      -6.141   3.726  -2.945  1.00  0.00           C  
ATOM   1495  CE2 TYR B  93      -5.971   6.094  -2.618  1.00  0.00           C  
ATOM   1496  CZ  TYR B  93      -6.695   5.018  -3.021  1.00  0.00           C  
ATOM   1497  OH  TYR B  93      -7.956   5.217  -3.521  1.00  0.00           O  
ATOM   1498  H   TYR B  93      -0.646   4.446  -0.167  1.00  0.00           H  
ATOM   1499  HA  TYR B  93      -3.230   5.493   0.331  1.00  0.00           H  
ATOM   1500 1HB  TYR B  93      -2.194   5.369  -1.923  1.00  0.00           H  
ATOM   1501 2HB  TYR B  93      -2.368   3.622  -1.899  1.00  0.00           H  
ATOM   1502  HD1 TYR B  93      -4.439   2.558  -2.408  1.00  0.00           H  
ATOM   1503  HD2 TYR B  93      -4.159   6.771  -1.834  1.00  0.00           H  
ATOM   1504  HE1 TYR B  93      -6.695   2.871  -3.265  1.00  0.00           H  
ATOM   1505  HE2 TYR B  93      -6.392   7.098  -2.680  1.00  0.00           H  
ATOM   1506  HH  TYR B  93      -8.153   6.152  -3.532  1.00  0.00           H  
ATOM   1507  N   ILE B  94      -3.174   2.160   0.426  1.00  0.00           N  
ATOM   1508  CA  ILE B  94      -3.850   0.945   0.869  1.00  0.00           C  
ATOM   1509  C   ILE B  94      -4.109   1.018   2.372  1.00  0.00           C  
ATOM   1510  O   ILE B  94      -5.203   0.690   2.836  1.00  0.00           O  
ATOM   1511  CB  ILE B  94      -3.030  -0.329   0.511  1.00  0.00           C  
ATOM   1512  CG1 ILE B  94      -3.037  -0.532  -1.022  1.00  0.00           C  
ATOM   1513  CG2 ILE B  94      -3.594  -1.581   1.244  1.00  0.00           C  
ATOM   1514  CD1 ILE B  94      -2.027  -1.555  -1.546  1.00  0.00           C  
ATOM   1515  H   ILE B  94      -2.272   2.086  -0.022  1.00  0.00           H  
ATOM   1516  HA  ILE B  94      -4.807   0.875   0.354  1.00  0.00           H  
ATOM   1517  HB  ILE B  94      -1.988  -0.179   0.807  1.00  0.00           H  
ATOM   1518 1HG1 ILE B  94      -4.025  -0.856  -1.310  1.00  0.00           H  
ATOM   1519 2HG1 ILE B  94      -2.832   0.425  -1.501  1.00  0.00           H  
ATOM   1520 1HG2 ILE B  94      -3.032  -2.445   0.991  1.00  0.00           H  
ATOM   1521 2HG2 ILE B  94      -3.535  -1.434   2.307  1.00  0.00           H  
ATOM   1522 3HG2 ILE B  94      -4.595  -1.752   0.970  1.00  0.00           H  
ATOM   1523 1HD1 ILE B  94      -2.110  -1.619  -2.628  1.00  0.00           H  
ATOM   1524 2HD1 ILE B  94      -1.018  -1.227  -1.280  1.00  0.00           H  
ATOM   1525 3HD1 ILE B  94      -2.210  -2.531  -1.120  1.00  0.00           H  
ATOM   1526  N   MET B  95      -3.213   1.484   3.112  1.00  0.00           N  
ATOM   1527  CA  MET B  95      -3.347   1.599   4.561  1.00  0.00           C  
ATOM   1528  C   MET B  95      -4.335   2.701   4.930  1.00  0.00           C  
ATOM   1529  O   MET B  95      -5.163   2.524   5.825  1.00  0.00           O  
ATOM   1530  CB  MET B  95      -1.998   1.834   5.212  1.00  0.00           C  
ATOM   1531  CG  MET B  95      -1.140   0.624   5.200  1.00  0.00           C  
ATOM   1532  SD  MET B  95       0.393   0.793   6.127  1.00  0.00           S  
ATOM   1533  CE  MET B  95       1.432   1.655   4.950  1.00  0.00           C  
ATOM   1534  H   MET B  95      -2.358   1.793   2.671  1.00  0.00           H  
ATOM   1535  HA  MET B  95      -3.730   0.655   4.949  1.00  0.00           H  
ATOM   1536 1HB  MET B  95      -1.479   2.630   4.679  1.00  0.00           H  
ATOM   1537 2HB  MET B  95      -2.137   2.156   6.243  1.00  0.00           H  
ATOM   1538 1HG  MET B  95      -1.706  -0.210   5.617  1.00  0.00           H  
ATOM   1539 2HG  MET B  95      -0.902   0.388   4.178  1.00  0.00           H  
ATOM   1540 1HE  MET B  95       2.409   1.835   5.391  1.00  0.00           H  
ATOM   1541 2HE  MET B  95       1.541   1.048   4.051  1.00  0.00           H  
ATOM   1542 3HE  MET B  95       0.980   2.596   4.700  1.00  0.00           H  
ATOM   1543  N   THR B  96      -4.212   3.882   4.308  1.00  0.00           N  
ATOM   1544  CA  THR B  96      -5.084   5.021   4.573  1.00  0.00           C  
ATOM   1545  C   THR B  96      -6.538   4.673   4.267  1.00  0.00           C  
ATOM   1546  O   THR B  96      -7.438   5.012   5.037  1.00  0.00           O  
ATOM   1547  CB  THR B  96      -4.673   6.240   3.708  1.00  0.00           C  
ATOM   1548  OG1 THR B  96      -3.334   6.630   4.032  1.00  0.00           O  
ATOM   1549  CG2 THR B  96      -5.612   7.422   3.954  1.00  0.00           C  
ATOM   1550  H   THR B  96      -3.475   3.975   3.624  1.00  0.00           H  
ATOM   1551  HA  THR B  96      -5.007   5.277   5.630  1.00  0.00           H  
ATOM   1552  HB  THR B  96      -4.712   5.961   2.653  1.00  0.00           H  
ATOM   1553  HG1 THR B  96      -2.717   5.961   3.663  1.00  0.00           H  
ATOM   1554 1HG2 THR B  96      -5.299   8.262   3.337  1.00  0.00           H  
ATOM   1555 2HG2 THR B  96      -6.635   7.152   3.694  1.00  0.00           H  
ATOM   1556 3HG2 THR B  96      -5.569   7.706   5.004  1.00  0.00           H  
ATOM   1557  N   LYS B  97      -6.782   3.870   3.209  1.00  0.00           N  
ATOM   1558  CA  LYS B  97      -8.132   3.526   2.773  1.00  0.00           C  
ATOM   1559  C   LYS B  97      -8.592   2.210   3.395  1.00  0.00           C  
ATOM   1560  O   LYS B  97      -9.716   1.764   3.157  1.00  0.00           O  
ATOM   1561  CB  LYS B  97      -8.181   3.501   1.249  1.00  0.00           C  
ATOM   1562  CG  LYS B  97      -7.852   4.840   0.556  1.00  0.00           C  
ATOM   1563  CD  LYS B  97      -8.847   5.961   0.892  1.00  0.00           C  
ATOM   1564  CE  LYS B  97      -8.571   7.213   0.067  1.00  0.00           C  
ATOM   1565  NZ  LYS B  97      -9.509   8.331   0.416  1.00  0.00           N  
ATOM   1566  H   LYS B  97      -5.992   3.496   2.704  1.00  0.00           H  
ATOM   1567  HA  LYS B  97      -8.813   4.310   3.105  1.00  0.00           H  
ATOM   1568 1HB  LYS B  97      -7.411   2.832   0.897  1.00  0.00           H  
ATOM   1569 2HB  LYS B  97      -9.143   3.131   0.896  1.00  0.00           H  
ATOM   1570 1HG  LYS B  97      -6.841   5.153   0.830  1.00  0.00           H  
ATOM   1571 2HG  LYS B  97      -7.879   4.669  -0.512  1.00  0.00           H  
ATOM   1572 1HD  LYS B  97      -9.865   5.616   0.702  1.00  0.00           H  
ATOM   1573 2HD  LYS B  97      -8.757   6.234   1.941  1.00  0.00           H  
ATOM   1574 1HE  LYS B  97      -7.545   7.538   0.246  1.00  0.00           H  
ATOM   1575 2HE  LYS B  97      -8.684   6.972  -0.991  1.00  0.00           H  
ATOM   1576 1HZ  LYS B  97      -9.297   9.141  -0.150  1.00  0.00           H  
ATOM   1577 2HZ  LYS B  97     -10.463   8.043   0.243  1.00  0.00           H  
ATOM   1578 3HZ  LYS B  97      -9.404   8.570   1.392  1.00  0.00           H  
ATOM   1579  N   ARG B  98      -7.672   1.630   4.144  1.00  0.00           N  
ATOM   1580  CA  ARG B  98      -7.942   0.369   4.826  1.00  0.00           C  
ATOM   1581  C   ARG B  98      -8.431  -0.691   3.844  1.00  0.00           C  
ATOM   1582  O   ARG B  98      -9.433  -1.363   4.097  1.00  0.00           O  
ATOM   1583  CB  ARG B  98      -8.956   0.562   5.941  1.00  0.00           C  
ATOM   1584  CG  ARG B  98      -8.509   1.519   7.030  1.00  0.00           C  
ATOM   1585  CD  ARG B  98      -9.494   1.597   8.132  1.00  0.00           C  
ATOM   1586  NE  ARG B  98      -9.061   2.514   9.182  1.00  0.00           N  
ATOM   1587  CZ  ARG B  98      -9.760   2.816  10.299  1.00  0.00           C  
ATOM   1588  NH1 ARG B  98     -10.940   2.267  10.518  1.00  0.00           N  
ATOM   1589  NH2 ARG B  98      -9.256   3.669  11.177  1.00  0.00           N  
ATOM   1590  H   ARG B  98      -6.765   2.062   4.250  1.00  0.00           H  
ATOM   1591  HA  ARG B  98      -7.014   0.011   5.272  1.00  0.00           H  
ATOM   1592 1HB  ARG B  98      -9.896   0.927   5.540  1.00  0.00           H  
ATOM   1593 2HB  ARG B  98      -9.153  -0.401   6.413  1.00  0.00           H  
ATOM   1594 1HG  ARG B  98      -7.553   1.185   7.436  1.00  0.00           H  
ATOM   1595 2HG  ARG B  98      -8.386   2.519   6.603  1.00  0.00           H  
ATOM   1596 1HD  ARG B  98     -10.444   1.952   7.732  1.00  0.00           H  
ATOM   1597 2HD  ARG B  98      -9.624   0.607   8.569  1.00  0.00           H  
ATOM   1598  HE  ARG B  98      -8.159   2.964   9.055  1.00  0.00           H  
ATOM   1599 1HH1 ARG B  98     -11.330   1.616   9.854  1.00  0.00           H  
ATOM   1600 2HH1 ARG B  98     -11.457   2.496  11.356  1.00  0.00           H  
ATOM   1601 1HH2 ARG B  98      -8.351   4.089  11.011  1.00  0.00           H  
ATOM   1602 2HH2 ARG B  98      -9.769   3.900  12.014  1.00  0.00           H  
ATOM   1603  N   LEU B  99      -7.730  -0.894   2.771  1.00  0.00           N  
ATOM   1604  CA  LEU B  99      -8.132  -1.805   1.705  1.00  0.00           C  
ATOM   1605  C   LEU B  99      -7.658  -3.225   1.995  1.00  0.00           C  
ATOM   1606  O   LEU B  99      -8.026  -4.164   1.286  1.00  0.00           O  
ATOM   1607  CB  LEU B  99      -7.592  -1.350   0.343  1.00  0.00           C  
ATOM   1608  CG  LEU B  99      -8.060   0.009  -0.186  1.00  0.00           C  
ATOM   1609  CD1 LEU B  99      -7.337   0.299  -1.486  1.00  0.00           C  
ATOM   1610  CD2 LEU B  99      -9.571   0.049  -0.414  1.00  0.00           C  
ATOM   1611  H   LEU B  99      -6.861  -0.387   2.683  1.00  0.00           H  
ATOM   1612  HA  LEU B  99      -9.220  -1.813   1.649  1.00  0.00           H  
ATOM   1613 1HB  LEU B  99      -6.546  -1.285   0.406  1.00  0.00           H  
ATOM   1614 2HB  LEU B  99      -7.836  -2.102  -0.396  1.00  0.00           H  
ATOM   1615  HG  LEU B  99      -7.794   0.753   0.523  1.00  0.00           H  
ATOM   1616 1HD1 LEU B  99      -7.641   1.276  -1.854  1.00  0.00           H  
ATOM   1617 2HD1 LEU B  99      -6.272   0.293  -1.328  1.00  0.00           H  
ATOM   1618 3HD1 LEU B  99      -7.604  -0.462  -2.221  1.00  0.00           H  
ATOM   1619 1HD2 LEU B  99      -9.848   1.038  -0.793  1.00  0.00           H  
ATOM   1620 2HD2 LEU B  99      -9.854  -0.710  -1.147  1.00  0.00           H  
ATOM   1621 3HD2 LEU B  99     -10.101  -0.129   0.517  1.00  0.00           H  
ATOM   1622  N   TYR B 100      -6.902  -3.512   2.966  1.00  0.00           N  
ATOM   1623  CA  TYR B 100      -6.419  -4.844   3.314  1.00  0.00           C  
ATOM   1624  C   TYR B 100      -7.389  -5.546   4.257  1.00  0.00           C  
ATOM   1625  O   TYR B 100      -8.115  -4.893   5.010  1.00  0.00           O  
ATOM   1626  CB  TYR B 100      -5.013  -4.747   3.903  1.00  0.00           C  
ATOM   1627  CG  TYR B 100      -4.915  -3.932   5.158  1.00  0.00           C  
ATOM   1628  CD1 TYR B 100      -4.599  -2.576   5.116  1.00  0.00           C  
ATOM   1629  CD2 TYR B 100      -5.136  -4.537   6.368  1.00  0.00           C  
ATOM   1630  CE1 TYR B 100      -4.504  -1.868   6.294  1.00  0.00           C  
ATOM   1631  CE2 TYR B 100      -5.033  -3.808   7.528  1.00  0.00           C  
ATOM   1632  CZ  TYR B 100      -4.722  -2.492   7.491  1.00  0.00           C  
ATOM   1633  OH  TYR B 100      -4.593  -1.781   8.660  1.00  0.00           O  
ATOM   1634  H   TYR B 100      -6.625  -2.724   3.534  1.00  0.00           H  
ATOM   1635  HA  TYR B 100      -6.344  -5.434   2.400  1.00  0.00           H  
ATOM   1636 1HB  TYR B 100      -4.640  -5.757   4.119  1.00  0.00           H  
ATOM   1637 2HB  TYR B 100      -4.347  -4.307   3.164  1.00  0.00           H  
ATOM   1638  HD1 TYR B 100      -4.422  -2.080   4.176  1.00  0.00           H  
ATOM   1639  HD2 TYR B 100      -5.380  -5.601   6.413  1.00  0.00           H  
ATOM   1640  HE1 TYR B 100      -4.256  -0.828   6.298  1.00  0.00           H  
ATOM   1641  HE2 TYR B 100      -5.203  -4.286   8.486  1.00  0.00           H  
ATOM   1642  HH  TYR B 100      -4.457  -2.399   9.402  1.00  0.00           H  
ATOM   1643  N   ASP B 101      -7.558  -6.863   4.099  1.00  0.00           N  
ATOM   1644  CA  ASP B 101      -8.437  -7.695   4.915  1.00  0.00           C  
ATOM   1645  C   ASP B 101      -8.015  -7.666   6.382  1.00  0.00           C  
ATOM   1646  O   ASP B 101      -6.826  -7.763   6.693  1.00  0.00           O  
ATOM   1647  CB  ASP B 101      -8.514  -9.137   4.423  1.00  0.00           C  
ATOM   1648  CG  ASP B 101      -9.671  -9.943   5.063  1.00  0.00           C  
ATOM   1649  OD1 ASP B 101      -9.497 -10.440   6.173  1.00  0.00           O  
ATOM   1650  OD2 ASP B 101     -10.710 -10.086   4.440  1.00  0.00           O  
ATOM   1651  H   ASP B 101      -7.028  -7.291   3.354  1.00  0.00           H  
ATOM   1652  HA  ASP B 101      -9.450  -7.296   4.850  1.00  0.00           H  
ATOM   1653 1HB  ASP B 101      -8.591  -9.160   3.342  1.00  0.00           H  
ATOM   1654 2HB  ASP B 101      -7.627  -9.617   4.671  1.00  0.00           H  
ATOM   1655  N   GLU B 102      -8.932  -7.680   7.329  1.00  0.00           N  
ATOM   1656  CA  GLU B 102      -8.674  -7.562   8.761  1.00  0.00           C  
ATOM   1657  C   GLU B 102      -8.209  -8.891   9.349  1.00  0.00           C  
ATOM   1658  O   GLU B 102      -7.478  -8.915  10.341  1.00  0.00           O  
ATOM   1659  CB  GLU B 102      -9.962  -7.080   9.440  1.00  0.00           C  
ATOM   1660  CG  GLU B 102     -10.395  -5.648   9.019  1.00  0.00           C  
ATOM   1661  CD  GLU B 102     -11.743  -5.199   9.585  1.00  0.00           C  
ATOM   1662  OE1 GLU B 102     -11.821  -4.851  10.751  1.00  0.00           O  
ATOM   1663  OE2 GLU B 102     -12.691  -5.184   8.826  1.00  0.00           O  
ATOM   1664  H   GLU B 102      -9.884  -7.782   7.007  1.00  0.00           H  
ATOM   1665  HA  GLU B 102      -7.876  -6.834   8.910  1.00  0.00           H  
ATOM   1666 1HB  GLU B 102     -10.779  -7.761   9.186  1.00  0.00           H  
ATOM   1667 2HB  GLU B 102      -9.844  -7.106  10.519  1.00  0.00           H  
ATOM   1668 1HG  GLU B 102      -9.625  -4.955   9.357  1.00  0.00           H  
ATOM   1669 2HG  GLU B 102     -10.421  -5.595   7.926  1.00  0.00           H  
ATOM   1670  N   LYS B 103      -8.572  -9.985   8.721  1.00  0.00           N  
ATOM   1671  CA  LYS B 103      -8.195 -11.313   9.198  1.00  0.00           C  
ATOM   1672  C   LYS B 103      -6.995 -11.854   8.426  1.00  0.00           C  
ATOM   1673  O   LYS B 103      -6.063 -12.400   9.020  1.00  0.00           O  
ATOM   1674  CB  LYS B 103      -9.374 -12.279   9.100  1.00  0.00           C  
ATOM   1675  CG  LYS B 103     -10.514 -11.965  10.066  1.00  0.00           C  
ATOM   1676  CD  LYS B 103     -11.656 -12.970   9.935  1.00  0.00           C  
ATOM   1677  CE  LYS B 103     -12.792 -12.656  10.904  1.00  0.00           C  
ATOM   1678  NZ  LYS B 103     -13.931 -13.611  10.757  1.00  0.00           N  
ATOM   1679  H   LYS B 103      -9.129  -9.903   7.882  1.00  0.00           H  
ATOM   1680  HA  LYS B 103      -7.912 -11.236  10.248  1.00  0.00           H  
ATOM   1681 1HB  LYS B 103      -9.775 -12.253   8.083  1.00  0.00           H  
ATOM   1682 2HB  LYS B 103      -9.029 -13.294   9.290  1.00  0.00           H  
ATOM   1683 1HG  LYS B 103     -10.132 -11.981  11.087  1.00  0.00           H  
ATOM   1684 2HG  LYS B 103     -10.890 -10.963   9.856  1.00  0.00           H  
ATOM   1685 1HD  LYS B 103     -12.043 -12.946   8.915  1.00  0.00           H  
ATOM   1686 2HD  LYS B 103     -11.283 -13.974  10.141  1.00  0.00           H  
ATOM   1687 1HE  LYS B 103     -12.416 -12.711  11.925  1.00  0.00           H  
ATOM   1688 2HE  LYS B 103     -13.153 -11.646  10.714  1.00  0.00           H  
ATOM   1689 1HZ  LYS B 103     -14.661 -13.369  11.413  1.00  0.00           H  
ATOM   1690 2HZ  LYS B 103     -14.296 -13.560   9.816  1.00  0.00           H  
ATOM   1691 3HZ  LYS B 103     -13.611 -14.551  10.943  1.00  0.00           H  
ATOM   1692  N   GLN B 104      -7.016 -11.616   7.202  1.00  0.00           N  
ATOM   1693  CA  GLN B 104      -5.924 -11.995   6.312  1.00  0.00           C  
ATOM   1694  C   GLN B 104      -5.235 -10.764   5.730  1.00  0.00           C  
ATOM   1695  O   GLN B 104      -5.492 -10.385   4.586  1.00  0.00           O  
ATOM   1696  CB  GLN B 104      -6.476 -12.847   5.163  1.00  0.00           C  
ATOM   1697  CG  GLN B 104      -7.072 -14.166   5.570  1.00  0.00           C  
ATOM   1698  CD  GLN B 104      -7.528 -14.973   4.360  1.00  0.00           C  
ATOM   1699  OE1 GLN B 104      -6.757 -15.191   3.417  1.00  0.00           O  
ATOM   1700  NE2 GLN B 104      -8.777 -15.417   4.376  1.00  0.00           N  
ATOM   1701  H   GLN B 104      -7.822 -11.143   6.818  1.00  0.00           H  
ATOM   1702  HA  GLN B 104      -5.185 -12.550   6.889  1.00  0.00           H  
ATOM   1703 1HB  GLN B 104      -7.260 -12.284   4.655  1.00  0.00           H  
ATOM   1704 2HB  GLN B 104      -5.713 -13.028   4.443  1.00  0.00           H  
ATOM   1705 1HG  GLN B 104      -6.326 -14.740   6.116  1.00  0.00           H  
ATOM   1706 2HG  GLN B 104      -7.940 -13.975   6.204  1.00  0.00           H  
ATOM   1707 1HE2 GLN B 104      -9.130 -15.953   3.608  1.00  0.00           H  
ATOM   1708 2HE2 GLN B 104      -9.371 -15.216   5.157  1.00  0.00           H  
ATOM   1709  N   GLN B 105      -4.315 -10.163   6.412  1.00  0.00           N  
ATOM   1710  CA  GLN B 105      -3.742  -8.842   6.176  1.00  0.00           C  
ATOM   1711  C   GLN B 105      -2.921  -8.820   4.890  1.00  0.00           C  
ATOM   1712  O   GLN B 105      -2.589  -7.749   4.378  1.00  0.00           O  
ATOM   1713  CB  GLN B 105      -2.839  -8.547   7.353  1.00  0.00           C  
ATOM   1714  CG  GLN B 105      -3.554  -8.449   8.667  1.00  0.00           C  
ATOM   1715  CD  GLN B 105      -4.187  -7.147   8.908  1.00  0.00           C  
ATOM   1716  OE1 GLN B 105      -3.584  -6.151   8.524  1.00  0.00           O  
ATOM   1717  NE2 GLN B 105      -5.329  -7.090   9.573  1.00  0.00           N  
ATOM   1718  H   GLN B 105      -3.983 -10.711   7.193  1.00  0.00           H  
ATOM   1719  HA  GLN B 105      -4.557  -8.126   6.065  1.00  0.00           H  
ATOM   1720 1HB  GLN B 105      -2.089  -9.332   7.437  1.00  0.00           H  
ATOM   1721 2HB  GLN B 105      -2.306  -7.610   7.173  1.00  0.00           H  
ATOM   1722 1HG  GLN B 105      -4.362  -9.182   8.679  1.00  0.00           H  
ATOM   1723 2HG  GLN B 105      -2.874  -8.677   9.410  1.00  0.00           H  
ATOM   1724 1HE2 GLN B 105      -5.761  -6.215   9.767  1.00  0.00           H  
ATOM   1725 2HE2 GLN B 105      -5.809  -7.932   9.898  1.00  0.00           H  
ATOM   1726  N   HIS B 106      -2.628  -9.931   4.338  1.00  0.00           N  
ATOM   1727  CA  HIS B 106      -1.920 -10.000   3.065  1.00  0.00           C  
ATOM   1728  C   HIS B 106      -2.880  -9.835   1.891  1.00  0.00           C  
ATOM   1729  O   HIS B 106      -2.447  -9.670   0.748  1.00  0.00           O  
ATOM   1730  CB  HIS B 106      -1.162 -11.326   2.977  1.00  0.00           C  
ATOM   1731  CG  HIS B 106      -2.019 -12.516   3.223  1.00  0.00           C  
ATOM   1732  ND1 HIS B 106      -2.444 -12.853   4.498  1.00  0.00           N  
ATOM   1733  CD2 HIS B 106      -2.527 -13.457   2.401  1.00  0.00           C  
ATOM   1734  CE1 HIS B 106      -3.183 -13.947   4.434  1.00  0.00           C  
ATOM   1735  NE2 HIS B 106      -3.247 -14.334   3.178  1.00  0.00           N  
ATOM   1736  H   HIS B 106      -2.896 -10.789   4.799  1.00  0.00           H  
ATOM   1737  HA  HIS B 106      -1.195  -9.189   3.008  1.00  0.00           H  
ATOM   1738 1HB  HIS B 106      -0.712 -11.422   1.989  1.00  0.00           H  
ATOM   1739 2HB  HIS B 106      -0.371 -11.356   3.698  1.00  0.00           H  
ATOM   1740  HD2 HIS B 106      -2.397 -13.520   1.332  1.00  0.00           H  
ATOM   1741  HE1 HIS B 106      -3.659 -14.448   5.278  1.00  0.00           H  
ATOM   1742  HE2 HIS B 106      -3.747 -15.148   2.829  1.00  0.00           H  
ATOM   1743  N   ILE B 107      -4.189  -9.879   2.153  1.00  0.00           N  
ATOM   1744  CA  ILE B 107      -5.192  -9.723   1.106  1.00  0.00           C  
ATOM   1745  C   ILE B 107      -5.625  -8.261   1.019  1.00  0.00           C  
ATOM   1746  O   ILE B 107      -6.035  -7.669   2.020  1.00  0.00           O  
ATOM   1747  CB  ILE B 107      -6.431 -10.618   1.332  1.00  0.00           C  
ATOM   1748  CG1 ILE B 107      -6.003 -12.123   1.434  1.00  0.00           C  
ATOM   1749  CG2 ILE B 107      -7.513 -10.362   0.223  1.00  0.00           C  
ATOM   1750  CD1 ILE B 107      -5.263 -12.696   0.231  1.00  0.00           C  
ATOM   1751  H   ILE B 107      -4.491 -10.025   3.106  1.00  0.00           H  
ATOM   1752  HA  ILE B 107      -4.746 -10.010   0.154  1.00  0.00           H  
ATOM   1753  HB  ILE B 107      -6.856 -10.374   2.297  1.00  0.00           H  
ATOM   1754 1HG1 ILE B 107      -5.362 -12.232   2.300  1.00  0.00           H  
ATOM   1755 2HG1 ILE B 107      -6.902 -12.722   1.594  1.00  0.00           H  
ATOM   1756 1HG2 ILE B 107      -8.386 -10.985   0.422  1.00  0.00           H  
ATOM   1757 2HG2 ILE B 107      -7.824  -9.315   0.229  1.00  0.00           H  
ATOM   1758 3HG2 ILE B 107      -7.110 -10.605  -0.758  1.00  0.00           H  
ATOM   1759 1HD1 ILE B 107      -5.025 -13.740   0.429  1.00  0.00           H  
ATOM   1760 2HD1 ILE B 107      -5.880 -12.634  -0.659  1.00  0.00           H  
ATOM   1761 3HD1 ILE B 107      -4.346 -12.156   0.075  1.00  0.00           H  
ATOM   1762  N   VAL B 108      -5.594  -7.633  -0.168  1.00  0.00           N  
ATOM   1763  CA  VAL B 108      -6.012  -6.262  -0.443  1.00  0.00           C  
ATOM   1764  C   VAL B 108      -7.237  -6.268  -1.354  1.00  0.00           C  
ATOM   1765  O   VAL B 108      -7.214  -6.867  -2.432  1.00  0.00           O  
ATOM   1766  CB  VAL B 108      -4.872  -5.465  -1.094  1.00  0.00           C  
ATOM   1767  CG1 VAL B 108      -5.333  -4.026  -1.410  1.00  0.00           C  
ATOM   1768  CG2 VAL B 108      -3.671  -5.452  -0.164  1.00  0.00           C  
ATOM   1769  H   VAL B 108      -5.239  -8.200  -0.924  1.00  0.00           H  
ATOM   1770  HA  VAL B 108      -6.283  -5.787   0.501  1.00  0.00           H  
ATOM   1771  HB  VAL B 108      -4.599  -5.946  -2.026  1.00  0.00           H  
ATOM   1772 1HG1 VAL B 108      -4.521  -3.480  -1.874  1.00  0.00           H  
ATOM   1773 2HG1 VAL B 108      -6.185  -4.037  -2.090  1.00  0.00           H  
ATOM   1774 3HG1 VAL B 108      -5.618  -3.533  -0.487  1.00  0.00           H  
ATOM   1775 1HG2 VAL B 108      -2.857  -4.906  -0.629  1.00  0.00           H  
ATOM   1776 2HG2 VAL B 108      -3.947  -4.975   0.772  1.00  0.00           H  
ATOM   1777 3HG2 VAL B 108      -3.352  -6.474   0.032  1.00  0.00           H  
ATOM   1778  N   TYR B 109      -8.312  -5.598  -0.890  1.00  0.00           N  
ATOM   1779  CA  TYR B 109      -9.536  -5.486  -1.676  1.00  0.00           C  
ATOM   1780  C   TYR B 109      -9.533  -4.211  -2.511  1.00  0.00           C  
ATOM   1781  O   TYR B 109      -9.368  -3.112  -1.977  1.00  0.00           O  
ATOM   1782  CB  TYR B 109     -10.752  -5.495  -0.780  1.00  0.00           C  
ATOM   1783  CG  TYR B 109     -10.931  -6.782  -0.104  1.00  0.00           C  
ATOM   1784  CD1 TYR B 109     -11.420  -7.873  -0.805  1.00  0.00           C  
ATOM   1785  CD2 TYR B 109     -10.632  -6.880   1.228  1.00  0.00           C  
ATOM   1786  CE1 TYR B 109     -11.597  -9.069  -0.157  1.00  0.00           C  
ATOM   1787  CE2 TYR B 109     -10.819  -8.056   1.866  1.00  0.00           C  
ATOM   1788  CZ  TYR B 109     -11.294  -9.154   1.192  1.00  0.00           C  
ATOM   1789  OH  TYR B 109     -11.483 -10.335   1.867  1.00  0.00           O  
ATOM   1790  H   TYR B 109      -8.271  -5.164   0.021  1.00  0.00           H  
ATOM   1791  HA  TYR B 109      -9.591  -6.338  -2.354  1.00  0.00           H  
ATOM   1792 1HB  TYR B 109     -10.652  -4.714  -0.022  1.00  0.00           H  
ATOM   1793 2HB  TYR B 109     -11.645  -5.281  -1.367  1.00  0.00           H  
ATOM   1794  HD1 TYR B 109     -11.660  -7.783  -1.867  1.00  0.00           H  
ATOM   1795  HD2 TYR B 109     -10.253  -6.014   1.777  1.00  0.00           H  
ATOM   1796  HE1 TYR B 109     -11.980  -9.935  -0.695  1.00  0.00           H  
ATOM   1797  HE2 TYR B 109     -10.598  -8.129   2.914  1.00  0.00           H  
ATOM   1798  HH  TYR B 109     -11.196 -10.226   2.809  1.00  0.00           H  
ATOM   1799  N   CYS B 110      -9.784  -4.354  -3.830  1.00  0.00           N  
ATOM   1800  CA  CYS B 110      -9.672  -3.232  -4.754  1.00  0.00           C  
ATOM   1801  C   CYS B 110     -11.034  -2.860  -5.329  1.00  0.00           C  
ATOM   1802  O   CYS B 110     -11.191  -1.791  -5.922  1.00  0.00           O  
ATOM   1803  CB  CYS B 110      -8.704  -3.566  -5.889  1.00  0.00           C  
ATOM   1804  SG  CYS B 110      -7.049  -4.020  -5.324  1.00  0.00           S  
ATOM   1805  H   CYS B 110     -10.056  -5.259  -4.186  1.00  0.00           H  
ATOM   1806  HA  CYS B 110      -9.284  -2.372  -4.208  1.00  0.00           H  
ATOM   1807 1HB  CYS B 110      -9.103  -4.394  -6.476  1.00  0.00           H  
ATOM   1808 2HB  CYS B 110      -8.613  -2.707  -6.554  1.00  0.00           H  
ATOM   1809  HG  CYS B 110      -6.540  -4.224  -6.535  1.00  0.00           H  
ATOM   1810  N   SER B 111     -12.073  -3.766  -5.157  1.00  0.00           N  
ATOM   1811  CA  SER B 111     -13.377  -3.557  -5.777  1.00  0.00           C  
ATOM   1812  C   SER B 111     -13.975  -2.215  -5.369  1.00  0.00           C  
ATOM   1813  O   SER B 111     -13.953  -1.853  -4.191  1.00  0.00           O  
ATOM   1814  CB  SER B 111     -14.337  -4.688  -5.402  1.00  0.00           C  
ATOM   1815  OG  SER B 111     -13.882  -5.926  -5.921  1.00  0.00           O  
ATOM   1816  H   SER B 111     -11.924  -4.589  -4.590  1.00  0.00           H  
ATOM   1817  HA  SER B 111     -13.249  -3.554  -6.860  1.00  0.00           H  
ATOM   1818 1HB  SER B 111     -14.419  -4.751  -4.317  1.00  0.00           H  
ATOM   1819 2HB  SER B 111     -15.329  -4.467  -5.793  1.00  0.00           H  
ATOM   1820  HG  SER B 111     -13.065  -5.733  -6.388  1.00  0.00           H  
ATOM   1821  N   ASN B 112     -14.332  -1.352  -6.349  1.00  0.00           N  
ATOM   1822  CA  ASN B 112     -15.031  -0.086  -6.157  1.00  0.00           C  
ATOM   1823  C   ASN B 112     -14.091   1.002  -5.645  1.00  0.00           C  
ATOM   1824  O   ASN B 112     -14.538   1.986  -5.053  1.00  0.00           O  
ATOM   1825  CB  ASN B 112     -16.210  -0.264  -5.198  1.00  0.00           C  
ATOM   1826  CG  ASN B 112     -17.281  -1.182  -5.752  1.00  0.00           C  
ATOM   1827  OD1 ASN B 112     -17.617  -1.120  -6.938  1.00  0.00           O  
ATOM   1828  ND2 ASN B 112     -17.825  -2.042  -4.899  1.00  0.00           N  
ATOM   1829  H   ASN B 112     -14.079  -1.637  -7.284  1.00  0.00           H  
ATOM   1830  HA  ASN B 112     -15.415   0.248  -7.123  1.00  0.00           H  
ATOM   1831 1HB  ASN B 112     -15.852  -0.673  -4.253  1.00  0.00           H  
ATOM   1832 2HB  ASN B 112     -16.656   0.708  -4.986  1.00  0.00           H  
ATOM   1833 1HD2 ASN B 112     -18.537  -2.672  -5.210  1.00  0.00           H  
ATOM   1834 2HD2 ASN B 112     -17.523  -2.060  -3.946  1.00  0.00           H  
ATOM   1835  N   ASP B 113     -12.751   0.717  -5.679  1.00  0.00           N  
ATOM   1836  CA  ASP B 113     -11.706   1.685  -5.362  1.00  0.00           C  
ATOM   1837  C   ASP B 113     -10.869   2.014  -6.596  1.00  0.00           C  
ATOM   1838  O   ASP B 113     -10.787   1.213  -7.528  1.00  0.00           O  
ATOM   1839  CB  ASP B 113     -10.806   1.157  -4.242  1.00  0.00           C  
ATOM   1840  CG  ASP B 113      -9.914   2.229  -3.642  1.00  0.00           C  
ATOM   1841  OD1 ASP B 113      -8.706   2.266  -3.960  1.00  0.00           O  
ATOM   1842  OD2 ASP B 113     -10.424   3.042  -2.840  1.00  0.00           O  
ATOM   1843  H   ASP B 113     -12.488  -0.222  -5.941  1.00  0.00           H  
ATOM   1844  HA  ASP B 113     -12.180   2.607  -5.022  1.00  0.00           H  
ATOM   1845 1HB  ASP B 113     -11.423   0.734  -3.449  1.00  0.00           H  
ATOM   1846 2HB  ASP B 113     -10.175   0.356  -4.629  1.00  0.00           H  
ATOM   1847  N   LEU B 114     -10.268   3.148  -6.654  1.00  0.00           N  
ATOM   1848  CA  LEU B 114      -9.375   3.559  -7.732  1.00  0.00           C  
ATOM   1849  C   LEU B 114      -8.278   2.524  -7.953  1.00  0.00           C  
ATOM   1850  O   LEU B 114      -7.831   2.319  -9.084  1.00  0.00           O  
ATOM   1851  CB  LEU B 114      -8.752   4.922  -7.421  1.00  0.00           C  
ATOM   1852  CG  LEU B 114      -7.929   5.562  -8.540  1.00  0.00           C  
ATOM   1853  CD1 LEU B 114      -8.800   5.800  -9.769  1.00  0.00           C  
ATOM   1854  CD2 LEU B 114      -7.301   6.867  -8.063  1.00  0.00           C  
ATOM   1855  H   LEU B 114     -10.441   3.784  -5.889  1.00  0.00           H  
ATOM   1856  HA  LEU B 114      -9.956   3.643  -8.649  1.00  0.00           H  
ATOM   1857 1HB  LEU B 114      -9.549   5.618  -7.165  1.00  0.00           H  
ATOM   1858 2HB  LEU B 114      -8.098   4.816  -6.556  1.00  0.00           H  
ATOM   1859  HG  LEU B 114      -7.136   4.879  -8.845  1.00  0.00           H  
ATOM   1860 1HD1 LEU B 114      -8.200   6.256 -10.557  1.00  0.00           H  
ATOM   1861 2HD1 LEU B 114      -9.199   4.849 -10.122  1.00  0.00           H  
ATOM   1862 3HD1 LEU B 114      -9.622   6.465  -9.509  1.00  0.00           H  
ATOM   1863 1HD2 LEU B 114      -6.718   7.308  -8.873  1.00  0.00           H  
ATOM   1864 2HD2 LEU B 114      -8.087   7.560  -7.762  1.00  0.00           H  
ATOM   1865 3HD2 LEU B 114      -6.648   6.667  -7.213  1.00  0.00           H  
ATOM   1866  N   LEU B 115      -7.936   1.774  -6.907  1.00  0.00           N  
ATOM   1867  CA  LEU B 115      -6.925   0.724  -6.960  1.00  0.00           C  
ATOM   1868  C   LEU B 115      -7.371  -0.416  -7.869  1.00  0.00           C  
ATOM   1869  O   LEU B 115      -6.552  -1.012  -8.572  1.00  0.00           O  
ATOM   1870  CB  LEU B 115      -6.601   0.198  -5.549  1.00  0.00           C  
ATOM   1871  CG  LEU B 115      -5.338  -0.758  -5.399  1.00  0.00           C  
ATOM   1872  CD1 LEU B 115      -4.049  -0.031  -5.831  1.00  0.00           C  
ATOM   1873  CD2 LEU B 115      -5.216  -1.197  -3.954  1.00  0.00           C  
ATOM   1874  H   LEU B 115      -8.412   1.955  -6.035  1.00  0.00           H  
ATOM   1875  HA  LEU B 115      -6.008   1.148  -7.367  1.00  0.00           H  
ATOM   1876 1HB  LEU B 115      -6.454   1.058  -4.894  1.00  0.00           H  
ATOM   1877 2HB  LEU B 115      -7.473  -0.348  -5.182  1.00  0.00           H  
ATOM   1878  HG  LEU B 115      -5.457  -1.627  -6.043  1.00  0.00           H  
ATOM   1879 1HD1 LEU B 115      -3.203  -0.698  -5.714  1.00  0.00           H  
ATOM   1880 2HD1 LEU B 115      -4.115   0.260  -6.862  1.00  0.00           H  
ATOM   1881 3HD1 LEU B 115      -3.897   0.852  -5.207  1.00  0.00           H  
ATOM   1882 1HD2 LEU B 115      -4.357  -1.853  -3.843  1.00  0.00           H  
ATOM   1883 2HD2 LEU B 115      -5.083  -0.316  -3.335  1.00  0.00           H  
ATOM   1884 3HD2 LEU B 115      -6.116  -1.725  -3.647  1.00  0.00           H  
ATOM   1885  N   GLY B 116      -8.689  -0.692  -7.899  1.00  0.00           N  
ATOM   1886  CA  GLY B 116      -9.253  -1.699  -8.784  1.00  0.00           C  
ATOM   1887  C   GLY B 116      -9.147  -1.331 -10.252  1.00  0.00           C  
ATOM   1888  O   GLY B 116      -8.936  -2.199 -11.101  1.00  0.00           O  
ATOM   1889  H   GLY B 116      -9.303  -0.179  -7.283  1.00  0.00           H  
ATOM   1890 1HA  GLY B 116      -8.744  -2.650  -8.625  1.00  0.00           H  
ATOM   1891 2HA  GLY B 116     -10.303  -1.852  -8.538  1.00  0.00           H  
ATOM   1892  N   ASP B 117      -9.381  -0.028 -10.521  1.00  0.00           N  
ATOM   1893  CA  ASP B 117      -9.206   0.487 -11.875  1.00  0.00           C  
ATOM   1894  C   ASP B 117      -7.742   0.415 -12.304  1.00  0.00           C  
ATOM   1895  O   ASP B 117      -7.442   0.105 -13.459  1.00  0.00           O  
ATOM   1896  CB  ASP B 117      -9.713   1.927 -11.973  1.00  0.00           C  
ATOM   1897  CG  ASP B 117     -11.217   2.039 -11.797  1.00  0.00           C  
ATOM   1898  OD1 ASP B 117     -11.943   1.078 -12.132  1.00  0.00           O  
ATOM   1899  OD2 ASP B 117     -11.681   3.098 -11.323  1.00  0.00           O  
ATOM   1900  H   ASP B 117      -9.679   0.602  -9.790  1.00  0.00           H  
ATOM   1901  HA  ASP B 117      -9.786  -0.133 -12.559  1.00  0.00           H  
ATOM   1902 1HB  ASP B 117      -9.227   2.537 -11.211  1.00  0.00           H  
ATOM   1903 2HB  ASP B 117      -9.444   2.342 -12.945  1.00  0.00           H  
ATOM   1904  N   LEU B 118      -6.856   0.696 -11.373  1.00  0.00           N  
ATOM   1905  CA  LEU B 118      -5.420   0.661 -11.631  1.00  0.00           C  
ATOM   1906  C   LEU B 118      -4.956  -0.762 -11.926  1.00  0.00           C  
ATOM   1907  O   LEU B 118      -4.287  -1.005 -12.932  1.00  0.00           O  
ATOM   1908  CB  LEU B 118      -4.647   1.226 -10.438  1.00  0.00           C  
ATOM   1909  CG  LEU B 118      -3.126   1.296 -10.586  1.00  0.00           C  
ATOM   1910  CD1 LEU B 118      -2.742   2.349 -11.621  1.00  0.00           C  
ATOM   1911  CD2 LEU B 118      -2.470   1.595  -9.243  1.00  0.00           C  
ATOM   1912  H   LEU B 118      -7.184   0.944 -10.451  1.00  0.00           H  
ATOM   1913  HA  LEU B 118      -5.211   1.277 -12.505  1.00  0.00           H  
ATOM   1914 1HB  LEU B 118      -5.001   2.237 -10.242  1.00  0.00           H  
ATOM   1915 2HB  LEU B 118      -4.861   0.612  -9.563  1.00  0.00           H  
ATOM   1916  HG  LEU B 118      -2.752   0.341 -10.957  1.00  0.00           H  
ATOM   1917 1HD1 LEU B 118      -1.657   2.387 -11.716  1.00  0.00           H  
ATOM   1918 2HD1 LEU B 118      -3.180   2.089 -12.585  1.00  0.00           H  
ATOM   1919 3HD1 LEU B 118      -3.113   3.323 -11.304  1.00  0.00           H  
ATOM   1920 1HD2 LEU B 118      -1.388   1.640  -9.369  1.00  0.00           H  
ATOM   1921 2HD2 LEU B 118      -2.832   2.552  -8.866  1.00  0.00           H  
ATOM   1922 3HD2 LEU B 118      -2.720   0.807  -8.532  1.00  0.00           H  
ATOM   1923  N   PHE B 119      -5.353  -1.787 -11.140  1.00  0.00           N  
ATOM   1924  CA  PHE B 119      -4.795  -3.133 -11.189  1.00  0.00           C  
ATOM   1925  C   PHE B 119      -5.705  -4.068 -11.976  1.00  0.00           C  
ATOM   1926  O   PHE B 119      -5.272  -5.131 -12.426  1.00  0.00           O  
ATOM   1927  CB  PHE B 119      -4.519  -3.651  -9.775  1.00  0.00           C  
ATOM   1928  CG  PHE B 119      -3.301  -3.046  -9.019  1.00  0.00           C  
ATOM   1929  CD1 PHE B 119      -2.349  -2.200  -9.625  1.00  0.00           C  
ATOM   1930  CD2 PHE B 119      -3.080  -3.407  -7.702  1.00  0.00           C  
ATOM   1931  CE1 PHE B 119      -1.251  -1.748  -8.924  1.00  0.00           C  
ATOM   1932  CE2 PHE B 119      -1.970  -2.950  -7.005  1.00  0.00           C  
ATOM   1933  CZ  PHE B 119      -1.063  -2.122  -7.618  1.00  0.00           C  
ATOM   1934  H   PHE B 119      -6.089  -1.583 -10.479  1.00  0.00           H  
ATOM   1935  HA  PHE B 119      -3.830  -3.089 -11.696  1.00  0.00           H  
ATOM   1936 1HB  PHE B 119      -5.404  -3.455  -9.166  1.00  0.00           H  
ATOM   1937 2HB  PHE B 119      -4.404  -4.684  -9.808  1.00  0.00           H  
ATOM   1938  HD1 PHE B 119      -2.456  -1.896 -10.658  1.00  0.00           H  
ATOM   1939  HD2 PHE B 119      -3.787  -4.072  -7.218  1.00  0.00           H  
ATOM   1940  HE1 PHE B 119      -0.529  -1.097  -9.417  1.00  0.00           H  
ATOM   1941  HE2 PHE B 119      -1.812  -3.249  -5.974  1.00  0.00           H  
ATOM   1942  HZ  PHE B 119      -0.191  -1.771  -7.072  1.00  0.00           H  
ATOM   1943  N   GLY B 120      -6.917  -3.735 -12.229  1.00  0.00           N  
ATOM   1944  CA  GLY B 120      -7.844  -4.532 -13.016  1.00  0.00           C  
ATOM   1945  C   GLY B 120      -8.236  -5.832 -12.340  1.00  0.00           C  
ATOM   1946  O   GLY B 120      -8.491  -6.834 -13.010  1.00  0.00           O  
ATOM   1947  H   GLY B 120      -7.228  -2.854 -11.845  1.00  0.00           H  
ATOM   1948 1HA  GLY B 120      -8.747  -3.953 -13.210  1.00  0.00           H  
ATOM   1949 2HA  GLY B 120      -7.396  -4.762 -13.982  1.00  0.00           H  
ATOM   1950  N   VAL B 121      -8.054  -5.937 -11.027  1.00  0.00           N  
ATOM   1951  CA  VAL B 121      -8.428  -7.113 -10.249  1.00  0.00           C  
ATOM   1952  C   VAL B 121      -9.236  -6.688  -9.025  1.00  0.00           C  
ATOM   1953  O   VAL B 121      -9.059  -5.581  -8.510  1.00  0.00           O  
ATOM   1954  CB  VAL B 121      -7.186  -7.923  -9.812  1.00  0.00           C  
ATOM   1955  CG1 VAL B 121      -6.418  -8.432 -11.030  1.00  0.00           C  
ATOM   1956  CG2 VAL B 121      -6.281  -7.072  -8.923  1.00  0.00           C  
ATOM   1957  H   VAL B 121      -7.632  -5.150 -10.556  1.00  0.00           H  
ATOM   1958  HA  VAL B 121      -9.051  -7.756 -10.872  1.00  0.00           H  
ATOM   1959  HB  VAL B 121      -7.514  -8.801  -9.256  1.00  0.00           H  
ATOM   1960 1HG1 VAL B 121      -5.548  -9.000 -10.700  1.00  0.00           H  
ATOM   1961 2HG1 VAL B 121      -7.066  -9.075 -11.626  1.00  0.00           H  
ATOM   1962 3HG1 VAL B 121      -6.091  -7.586 -11.633  1.00  0.00           H  
ATOM   1963 1HG2 VAL B 121      -5.412  -7.657  -8.623  1.00  0.00           H  
ATOM   1964 2HG2 VAL B 121      -5.953  -6.191  -9.475  1.00  0.00           H  
ATOM   1965 3HG2 VAL B 121      -6.832  -6.760  -8.035  1.00  0.00           H  
ATOM   1966  N   PRO B 122     -10.246  -7.501  -8.596  1.00  0.00           N  
ATOM   1967  CA  PRO B 122     -11.084  -7.198  -7.434  1.00  0.00           C  
ATOM   1968  C   PRO B 122     -10.325  -7.308  -6.114  1.00  0.00           C  
ATOM   1969  O   PRO B 122     -10.705  -6.676  -5.125  1.00  0.00           O  
ATOM   1970  CB  PRO B 122     -12.193  -8.251  -7.516  1.00  0.00           C  
ATOM   1971  CG  PRO B 122     -11.588  -9.384  -8.281  1.00  0.00           C  
ATOM   1972  CD  PRO B 122     -10.650  -8.818  -9.309  1.00  0.00           C  
ATOM   1973  HA  PRO B 122     -11.498  -6.184  -7.541  1.00  0.00           H  
ATOM   1974 1HB  PRO B 122     -12.507  -8.546  -6.504  1.00  0.00           H  
ATOM   1975 2HB  PRO B 122     -13.077  -7.829  -8.017  1.00  0.00           H  
ATOM   1976 1HG  PRO B 122     -11.052 -10.060  -7.598  1.00  0.00           H  
ATOM   1977 2HG  PRO B 122     -12.376  -9.980  -8.764  1.00  0.00           H  
ATOM   1978 1HD  PRO B 122      -9.806  -9.508  -9.456  1.00  0.00           H  
ATOM   1979 2HD  PRO B 122     -11.192  -8.661 -10.253  1.00  0.00           H  
ATOM   1980  N   SER B 123      -9.210  -8.115  -6.097  1.00  0.00           N  
ATOM   1981  CA  SER B 123      -8.350  -8.301  -4.933  1.00  0.00           C  
ATOM   1982  C   SER B 123      -7.016  -8.928  -5.326  1.00  0.00           C  
ATOM   1983  O   SER B 123      -6.897  -9.526  -6.397  1.00  0.00           O  
ATOM   1984  CB  SER B 123      -9.026  -9.184  -3.894  1.00  0.00           C  
ATOM   1985  OG  SER B 123      -9.164 -10.504  -4.356  1.00  0.00           O  
ATOM   1986  H   SER B 123      -8.989  -8.601  -6.954  1.00  0.00           H  
ATOM   1987  HA  SER B 123      -8.148  -7.324  -4.492  1.00  0.00           H  
ATOM   1988 1HB  SER B 123      -8.446  -9.175  -2.970  1.00  0.00           H  
ATOM   1989 2HB  SER B 123     -10.006  -8.774  -3.661  1.00  0.00           H  
ATOM   1990  HG  SER B 123      -8.299 -10.910  -4.277  1.00  0.00           H  
ATOM   1991  N   PHE B 124      -6.001  -8.757  -4.487  1.00  0.00           N  
ATOM   1992  CA  PHE B 124      -4.719  -9.431  -4.654  1.00  0.00           C  
ATOM   1993  C   PHE B 124      -4.076  -9.716  -3.302  1.00  0.00           C  
ATOM   1994  O   PHE B 124      -4.448  -9.114  -2.293  1.00  0.00           O  
ATOM   1995  CB  PHE B 124      -3.777  -8.605  -5.528  1.00  0.00           C  
ATOM   1996  CG  PHE B 124      -3.366  -7.311  -4.934  1.00  0.00           C  
ATOM   1997  CD1 PHE B 124      -4.079  -6.149  -5.126  1.00  0.00           C  
ATOM   1998  CD2 PHE B 124      -2.249  -7.272  -4.166  1.00  0.00           C  
ATOM   1999  CE1 PHE B 124      -3.643  -4.973  -4.544  1.00  0.00           C  
ATOM   2000  CE2 PHE B 124      -1.817  -6.133  -3.598  1.00  0.00           C  
ATOM   2001  CZ  PHE B 124      -2.506  -4.968  -3.779  1.00  0.00           C  
ATOM   2002  H   PHE B 124      -6.130  -8.133  -3.704  1.00  0.00           H  
ATOM   2003  HA  PHE B 124      -4.892 -10.384  -5.157  1.00  0.00           H  
ATOM   2004 1HB  PHE B 124      -2.874  -9.186  -5.733  1.00  0.00           H  
ATOM   2005 2HB  PHE B 124      -4.259  -8.408  -6.483  1.00  0.00           H  
ATOM   2006  HD1 PHE B 124      -4.983  -6.172  -5.736  1.00  0.00           H  
ATOM   2007  HD2 PHE B 124      -1.696  -8.193  -4.016  1.00  0.00           H  
ATOM   2008  HE1 PHE B 124      -4.199  -4.053  -4.689  1.00  0.00           H  
ATOM   2009  HE2 PHE B 124      -0.932  -6.172  -3.002  1.00  0.00           H  
ATOM   2010  HZ  PHE B 124      -2.159  -4.047  -3.319  1.00  0.00           H  
ATOM   2011  N   SER B 125      -3.189 -10.750  -3.389  1.00  0.00           N  
ATOM   2012  CA  SER B 125      -2.375 -11.069  -2.220  1.00  0.00           C  
ATOM   2013  C   SER B 125      -1.001 -10.413  -2.308  1.00  0.00           C  
ATOM   2014  O   SER B 125      -0.333 -10.495  -3.341  1.00  0.00           O  
ATOM   2015  CB  SER B 125      -2.180 -12.543  -2.056  1.00  0.00           C  
ATOM   2016  OG  SER B 125      -1.289 -12.770  -0.999  1.00  0.00           O  
ATOM   2017  H   SER B 125      -3.078 -11.298  -4.230  1.00  0.00           H  
ATOM   2018  HA  SER B 125      -2.878 -10.683  -1.332  1.00  0.00           H  
ATOM   2019 1HB  SER B 125      -3.125 -13.034  -1.865  1.00  0.00           H  
ATOM   2020 2HB  SER B 125      -1.781 -12.949  -2.971  1.00  0.00           H  
ATOM   2021  HG  SER B 125      -1.824 -12.721  -0.206  1.00  0.00           H  
ATOM   2022  N   VAL B 126      -0.574  -9.742  -1.219  1.00  0.00           N  
ATOM   2023  CA  VAL B 126       0.740  -9.109  -1.167  1.00  0.00           C  
ATOM   2024  C   VAL B 126       1.831 -10.170  -1.287  1.00  0.00           C  
ATOM   2025  O   VAL B 126       2.986  -9.852  -1.580  1.00  0.00           O  
ATOM   2026  CB  VAL B 126       0.881  -8.294   0.147  1.00  0.00           C  
ATOM   2027  CG1 VAL B 126       2.318  -7.721   0.348  1.00  0.00           C  
ATOM   2028  CG2 VAL B 126      -0.109  -7.172   0.106  1.00  0.00           C  
ATOM   2029  H   VAL B 126      -1.184  -9.677  -0.416  1.00  0.00           H  
ATOM   2030  HA  VAL B 126       0.827  -8.423  -2.010  1.00  0.00           H  
ATOM   2031  HB  VAL B 126       0.662  -8.944   0.998  1.00  0.00           H  
ATOM   2032 1HG1 VAL B 126       2.347  -7.156   1.276  1.00  0.00           H  
ATOM   2033 2HG1 VAL B 126       3.056  -8.515   0.408  1.00  0.00           H  
ATOM   2034 3HG1 VAL B 126       2.568  -7.062  -0.480  1.00  0.00           H  
ATOM   2035 1HG2 VAL B 126      -0.037  -6.607   1.030  1.00  0.00           H  
ATOM   2036 2HG2 VAL B 126       0.111  -6.541  -0.736  1.00  0.00           H  
ATOM   2037 3HG2 VAL B 126      -1.116  -7.568   0.000  1.00  0.00           H  
ATOM   2038  N   LYS B 127       1.507 -11.405  -1.139  1.00  0.00           N  
ATOM   2039  CA  LYS B 127       2.437 -12.522  -1.276  1.00  0.00           C  
ATOM   2040  C   LYS B 127       2.707 -12.835  -2.745  1.00  0.00           C  
ATOM   2041  O   LYS B 127       3.667 -13.536  -3.070  1.00  0.00           O  
ATOM   2042  CB  LYS B 127       1.919 -13.770  -0.560  1.00  0.00           C  
ATOM   2043  CG  LYS B 127       1.858 -13.641   0.965  1.00  0.00           C  
ATOM   2044  CD  LYS B 127       1.380 -14.939   1.618  1.00  0.00           C  
ATOM   2045  CE  LYS B 127       1.332 -14.824   3.143  1.00  0.00           C  
ATOM   2046  NZ  LYS B 127       0.918 -16.110   3.784  1.00  0.00           N  
ATOM   2047  H   LYS B 127       0.541 -11.594  -0.913  1.00  0.00           H  
ATOM   2048  HA  LYS B 127       3.384 -12.243  -0.812  1.00  0.00           H  
ATOM   2049 1HB  LYS B 127       0.927 -14.015  -0.929  1.00  0.00           H  
ATOM   2050 2HB  LYS B 127       2.567 -14.612  -0.797  1.00  0.00           H  
ATOM   2051 1HG  LYS B 127       2.850 -13.392   1.345  1.00  0.00           H  
ATOM   2052 2HG  LYS B 127       1.177 -12.836   1.229  1.00  0.00           H  
ATOM   2053 1HD  LYS B 127       0.380 -15.179   1.253  1.00  0.00           H  
ATOM   2054 2HD  LYS B 127       2.054 -15.751   1.347  1.00  0.00           H  
ATOM   2055 1HE  LYS B 127       2.317 -14.542   3.517  1.00  0.00           H  
ATOM   2056 2HE  LYS B 127       0.616 -14.050   3.417  1.00  0.00           H  
ATOM   2057 1HZ  LYS B 127       0.893 -15.992   4.787  1.00  0.00           H  
ATOM   2058 2HZ  LYS B 127       0.003 -16.386   3.457  1.00  0.00           H  
ATOM   2059 3HZ  LYS B 127       1.587 -16.830   3.547  1.00  0.00           H  
ATOM   2060  N   GLU B 128       1.900 -12.295  -3.593  1.00  0.00           N  
ATOM   2061  CA  GLU B 128       2.100 -12.442  -5.031  1.00  0.00           C  
ATOM   2062  C   GLU B 128       2.977 -11.321  -5.584  1.00  0.00           C  
ATOM   2063  O   GLU B 128       2.494 -10.450  -6.310  1.00  0.00           O  
ATOM   2064  CB  GLU B 128       0.753 -12.496  -5.747  1.00  0.00           C  
ATOM   2065  CG  GLU B 128      -0.104 -13.708  -5.370  1.00  0.00           C  
ATOM   2066  CD  GLU B 128      -1.519 -13.687  -5.963  1.00  0.00           C  
ATOM   2067  OE1 GLU B 128      -2.014 -14.747  -6.302  1.00  0.00           O  
ATOM   2068  OE2 GLU B 128      -2.077 -12.617  -6.141  1.00  0.00           O  
ATOM   2069  H   GLU B 128       1.112 -11.759  -3.258  1.00  0.00           H  
ATOM   2070  HA  GLU B 128       2.612 -13.387  -5.214  1.00  0.00           H  
ATOM   2071 1HB  GLU B 128       0.190 -11.583  -5.557  1.00  0.00           H  
ATOM   2072 2HB  GLU B 128       0.940 -12.552  -6.803  1.00  0.00           H  
ATOM   2073 1HG  GLU B 128       0.405 -14.601  -5.724  1.00  0.00           H  
ATOM   2074 2HG  GLU B 128      -0.158 -13.773  -4.291  1.00  0.00           H  
ATOM   2075  N   HIS B 129       4.224 -11.295  -5.246  1.00  0.00           N  
ATOM   2076  CA  HIS B 129       5.154 -10.201  -5.503  1.00  0.00           C  
ATOM   2077  C   HIS B 129       5.265  -9.911  -6.995  1.00  0.00           C  
ATOM   2078  O   HIS B 129       5.169  -8.756  -7.417  1.00  0.00           O  
ATOM   2079  CB  HIS B 129       6.574 -10.570  -5.048  1.00  0.00           C  
ATOM   2080  CG  HIS B 129       6.790 -10.717  -3.593  1.00  0.00           C  
ATOM   2081  ND1 HIS B 129       8.014 -11.042  -3.056  1.00  0.00           N  
ATOM   2082  CD2 HIS B 129       5.950 -10.611  -2.564  1.00  0.00           C  
ATOM   2083  CE1 HIS B 129       7.916 -11.092  -1.741  1.00  0.00           C  
ATOM   2084  NE2 HIS B 129       6.668 -10.839  -1.416  1.00  0.00           N  
ATOM   2085  H   HIS B 129       4.554 -12.118  -4.763  1.00  0.00           H  
ATOM   2086  HA  HIS B 129       4.790  -9.293  -5.023  1.00  0.00           H  
ATOM   2087 1HB  HIS B 129       6.862 -11.511  -5.512  1.00  0.00           H  
ATOM   2088 2HB  HIS B 129       7.256  -9.821  -5.419  1.00  0.00           H  
ATOM   2089  HD2 HIS B 129       4.918 -10.382  -2.646  1.00  0.00           H  
ATOM   2090  HE1 HIS B 129       8.724 -11.309  -1.051  1.00  0.00           H  
ATOM   2091  HE2 HIS B 129       6.289 -10.808  -0.477  1.00  0.00           H  
ATOM   2092  N   ARG B 130       5.418 -10.953  -7.796  1.00  0.00           N  
ATOM   2093  CA  ARG B 130       5.617 -10.810  -9.235  1.00  0.00           C  
ATOM   2094  C   ARG B 130       4.385 -10.207  -9.901  1.00  0.00           C  
ATOM   2095  O   ARG B 130       4.504  -9.349 -10.777  1.00  0.00           O  
ATOM   2096  CB  ARG B 130       5.944 -12.151  -9.874  1.00  0.00           C  
ATOM   2097  CG  ARG B 130       6.268 -12.089 -11.364  1.00  0.00           C  
ATOM   2098  CD  ARG B 130       6.727 -13.397 -11.886  1.00  0.00           C  
ATOM   2099  NE  ARG B 130       7.001 -13.336 -13.317  1.00  0.00           N  
ATOM   2100  CZ  ARG B 130       7.444 -14.366 -14.073  1.00  0.00           C  
ATOM   2101  NH1 ARG B 130       7.664 -15.549 -13.532  1.00  0.00           N  
ATOM   2102  NH2 ARG B 130       7.657 -14.183 -15.368  1.00  0.00           N  
ATOM   2103  H   ARG B 130       5.395 -11.878  -7.392  1.00  0.00           H  
ATOM   2104  HA  ARG B 130       6.455 -10.133  -9.403  1.00  0.00           H  
ATOM   2105 1HB  ARG B 130       6.799 -12.595  -9.367  1.00  0.00           H  
ATOM   2106 2HB  ARG B 130       5.100 -12.829  -9.748  1.00  0.00           H  
ATOM   2107 1HG  ARG B 130       5.375 -11.800 -11.922  1.00  0.00           H  
ATOM   2108 2HG  ARG B 130       7.054 -11.355 -11.536  1.00  0.00           H  
ATOM   2109 1HD  ARG B 130       7.641 -13.690 -11.370  1.00  0.00           H  
ATOM   2110 2HD  ARG B 130       5.951 -14.143 -11.715  1.00  0.00           H  
ATOM   2111  HE  ARG B 130       6.847 -12.448 -13.782  1.00  0.00           H  
ATOM   2112 1HH1 ARG B 130       7.505 -15.696 -12.547  1.00  0.00           H  
ATOM   2113 2HH1 ARG B 130       7.996 -16.314 -14.103  1.00  0.00           H  
ATOM   2114 1HH2 ARG B 130       7.489 -13.277 -15.785  1.00  0.00           H  
ATOM   2115 2HH2 ARG B 130       7.988 -14.945 -15.941  1.00  0.00           H  
ATOM   2116  N   LYS B 131       3.263 -10.614  -9.480  1.00  0.00           N  
ATOM   2117  CA  LYS B 131       2.003 -10.115 -10.022  1.00  0.00           C  
ATOM   2118  C   LYS B 131       1.808  -8.639  -9.691  1.00  0.00           C  
ATOM   2119  O   LYS B 131       1.388  -7.856 -10.546  1.00  0.00           O  
ATOM   2120  CB  LYS B 131       0.794 -10.889  -9.510  1.00  0.00           C  
ATOM   2121  CG  LYS B 131       0.665 -12.324 -10.023  1.00  0.00           C  
ATOM   2122  CD  LYS B 131      -0.612 -12.967  -9.476  1.00  0.00           C  
ATOM   2123  CE  LYS B 131      -0.732 -14.449  -9.820  1.00  0.00           C  
ATOM   2124  NZ  LYS B 131      -1.974 -15.057  -9.225  1.00  0.00           N  
ATOM   2125  H   LYS B 131       3.243 -11.307  -8.745  1.00  0.00           H  
ATOM   2126  HA  LYS B 131       2.030 -10.214 -11.108  1.00  0.00           H  
ATOM   2127 1HB  LYS B 131       0.821 -10.911  -8.423  1.00  0.00           H  
ATOM   2128 2HB  LYS B 131      -0.115 -10.357  -9.791  1.00  0.00           H  
ATOM   2129 1HG  LYS B 131       0.636 -12.321 -11.112  1.00  0.00           H  
ATOM   2130 2HG  LYS B 131       1.529 -12.902  -9.698  1.00  0.00           H  
ATOM   2131 1HD  LYS B 131      -0.646 -12.850  -8.415  1.00  0.00           H  
ATOM   2132 2HD  LYS B 131      -1.475 -12.450  -9.893  1.00  0.00           H  
ATOM   2133 1HE  LYS B 131      -0.759 -14.568 -10.902  1.00  0.00           H  
ATOM   2134 2HE  LYS B 131       0.136 -14.975  -9.427  1.00  0.00           H  
ATOM   2135 1HZ  LYS B 131      -2.021 -16.035  -9.459  1.00  0.00           H  
ATOM   2136 2HZ  LYS B 131      -1.964 -14.960  -8.183  1.00  0.00           H  
ATOM   2137 3HZ  LYS B 131      -2.790 -14.584  -9.587  1.00  0.00           H  
ATOM   2138  N   ILE B 132       2.054  -8.262  -8.461  1.00  0.00           N  
ATOM   2139  CA  ILE B 132       1.914  -6.887  -7.995  1.00  0.00           C  
ATOM   2140  C   ILE B 132       2.875  -5.982  -8.763  1.00  0.00           C  
ATOM   2141  O   ILE B 132       2.489  -4.906  -9.225  1.00  0.00           O  
ATOM   2142  CB  ILE B 132       2.173  -6.743  -6.498  1.00  0.00           C  
ATOM   2143  CG1 ILE B 132       1.084  -7.441  -5.798  1.00  0.00           C  
ATOM   2144  CG2 ILE B 132       2.225  -5.219  -6.093  1.00  0.00           C  
ATOM   2145  CD1 ILE B 132       1.338  -7.663  -4.409  1.00  0.00           C  
ATOM   2146  H   ILE B 132       2.356  -8.973  -7.811  1.00  0.00           H  
ATOM   2147  HA  ILE B 132       0.894  -6.558  -8.191  1.00  0.00           H  
ATOM   2148  HB  ILE B 132       3.113  -7.237  -6.237  1.00  0.00           H  
ATOM   2149 1HG1 ILE B 132       0.166  -6.864  -5.905  1.00  0.00           H  
ATOM   2150 2HG1 ILE B 132       0.931  -8.413  -6.263  1.00  0.00           H  
ATOM   2151 1HG2 ILE B 132       2.396  -5.107  -5.032  1.00  0.00           H  
ATOM   2152 2HG2 ILE B 132       3.033  -4.723  -6.617  1.00  0.00           H  
ATOM   2153 3HG2 ILE B 132       1.277  -4.740  -6.357  1.00  0.00           H  
ATOM   2154 1HD1 ILE B 132       0.495  -8.195  -4.050  1.00  0.00           H  
ATOM   2155 2HD1 ILE B 132       2.235  -8.279  -4.290  1.00  0.00           H  
ATOM   2156 3HD1 ILE B 132       1.459  -6.739  -3.862  1.00  0.00           H  
ATOM   2157  N   TYR B 133       4.106  -6.481  -8.873  1.00  0.00           N  
ATOM   2158  CA  TYR B 133       5.102  -5.726  -9.626  1.00  0.00           C  
ATOM   2159  C   TYR B 133       4.650  -5.512 -11.065  1.00  0.00           C  
ATOM   2160  O   TYR B 133       4.771  -4.409 -11.603  1.00  0.00           O  
ATOM   2161  CB  TYR B 133       6.457  -6.445  -9.629  1.00  0.00           C  
ATOM   2162  CG  TYR B 133       7.599  -5.661 -10.312  1.00  0.00           C  
ATOM   2163  CD1 TYR B 133       7.772  -5.690 -11.700  1.00  0.00           C  
ATOM   2164  CD2 TYR B 133       8.499  -4.938  -9.521  1.00  0.00           C  
ATOM   2165  CE1 TYR B 133       8.811  -4.991 -12.280  1.00  0.00           C  
ATOM   2166  CE2 TYR B 133       9.542  -4.253 -10.110  1.00  0.00           C  
ATOM   2167  CZ  TYR B 133       9.694  -4.271 -11.482  1.00  0.00           C  
ATOM   2168  OH  TYR B 133      10.725  -3.576 -12.068  1.00  0.00           O  
ATOM   2169  H   TYR B 133       4.370  -7.361  -8.453  1.00  0.00           H  
ATOM   2170  HA  TYR B 133       5.222  -4.749  -9.157  1.00  0.00           H  
ATOM   2171 1HB  TYR B 133       6.755  -6.655  -8.599  1.00  0.00           H  
ATOM   2172 2HB  TYR B 133       6.355  -7.406 -10.133  1.00  0.00           H  
ATOM   2173  HD1 TYR B 133       7.089  -6.259 -12.330  1.00  0.00           H  
ATOM   2174  HD2 TYR B 133       8.384  -4.919  -8.433  1.00  0.00           H  
ATOM   2175  HE1 TYR B 133       8.937  -5.005 -13.363  1.00  0.00           H  
ATOM   2176  HE2 TYR B 133      10.245  -3.696  -9.489  1.00  0.00           H  
ATOM   2177  HH  TYR B 133      11.226  -3.116 -11.389  1.00  0.00           H  
ATOM   2178  N   THR B 134       4.255  -6.541 -11.700  1.00  0.00           N  
ATOM   2179  CA  THR B 134       3.778  -6.488 -13.078  1.00  0.00           C  
ATOM   2180  C   THR B 134       2.627  -5.495 -13.213  1.00  0.00           C  
ATOM   2181  O   THR B 134       2.585  -4.713 -14.165  1.00  0.00           O  
ATOM   2182  CB  THR B 134       3.309  -7.884 -13.542  1.00  0.00           C  
ATOM   2183  OG1 THR B 134       4.409  -8.806 -13.474  1.00  0.00           O  
ATOM   2184  CG2 THR B 134       2.790  -7.814 -14.974  1.00  0.00           C  
ATOM   2185  H   THR B 134       4.276  -7.430 -11.221  1.00  0.00           H  
ATOM   2186  HA  THR B 134       4.598  -6.155 -13.715  1.00  0.00           H  
ATOM   2187  HB  THR B 134       2.514  -8.237 -12.889  1.00  0.00           H  
ATOM   2188  HG1 THR B 134       4.610  -8.983 -12.527  1.00  0.00           H  
ATOM   2189 1HG2 THR B 134       2.468  -8.804 -15.286  1.00  0.00           H  
ATOM   2190 2HG2 THR B 134       1.947  -7.131 -15.029  1.00  0.00           H  
ATOM   2191 3HG2 THR B 134       3.581  -7.466 -15.633  1.00  0.00           H  
ATOM   2192  N   MET B 135       1.651  -5.527 -12.312  1.00  0.00           N  
ATOM   2193  CA  MET B 135       0.505  -4.623 -12.338  1.00  0.00           C  
ATOM   2194  C   MET B 135       0.954  -3.171 -12.210  1.00  0.00           C  
ATOM   2195  O   MET B 135       0.409  -2.287 -12.873  1.00  0.00           O  
ATOM   2196  CB  MET B 135      -0.498  -4.986 -11.237  1.00  0.00           C  
ATOM   2197  CG  MET B 135      -1.261  -6.314 -11.479  1.00  0.00           C  
ATOM   2198  SD  MET B 135      -2.608  -6.652 -10.303  1.00  0.00           S  
ATOM   2199  CE  MET B 135      -1.839  -6.892  -8.694  1.00  0.00           C  
ATOM   2200  H   MET B 135       1.717  -6.216 -11.577  1.00  0.00           H  
ATOM   2201  HA  MET B 135      -0.005  -4.738 -13.294  1.00  0.00           H  
ATOM   2202 1HB  MET B 135       0.025  -5.052 -10.283  1.00  0.00           H  
ATOM   2203 2HB  MET B 135      -1.232  -4.202 -11.158  1.00  0.00           H  
ATOM   2204 1HG  MET B 135      -1.704  -6.258 -12.470  1.00  0.00           H  
ATOM   2205 2HG  MET B 135      -0.599  -7.146 -11.481  1.00  0.00           H  
ATOM   2206 1HE  MET B 135      -2.609  -7.107  -7.957  1.00  0.00           H  
ATOM   2207 2HE  MET B 135      -1.137  -7.727  -8.743  1.00  0.00           H  
ATOM   2208 3HE  MET B 135      -1.318  -5.983  -8.402  1.00  0.00           H  
ATOM   2209  N   ILE B 136       1.957  -2.918 -11.393  1.00  0.00           N  
ATOM   2210  CA  ILE B 136       2.489  -1.574 -11.196  1.00  0.00           C  
ATOM   2211  C   ILE B 136       3.255  -1.134 -12.442  1.00  0.00           C  
ATOM   2212  O   ILE B 136       3.076  -0.014 -12.925  1.00  0.00           O  
ATOM   2213  CB  ILE B 136       3.384  -1.433  -9.962  1.00  0.00           C  
ATOM   2214  CG1 ILE B 136       2.531  -1.644  -8.707  1.00  0.00           C  
ATOM   2215  CG2 ILE B 136       4.015   0.000  -9.961  1.00  0.00           C  
ATOM   2216  CD1 ILE B 136       3.315  -1.823  -7.447  1.00  0.00           C  
ATOM   2217  H   ILE B 136       2.369  -3.689 -10.887  1.00  0.00           H  
ATOM   2218  HA  ILE B 136       1.654  -0.891 -11.043  1.00  0.00           H  
ATOM   2219  HB  ILE B 136       4.168  -2.198  -9.975  1.00  0.00           H  
ATOM   2220 1HG1 ILE B 136       1.874  -0.793  -8.590  1.00  0.00           H  
ATOM   2221 2HG1 ILE B 136       1.917  -2.530  -8.851  1.00  0.00           H  
ATOM   2222 1HG2 ILE B 136       4.641   0.127  -9.093  1.00  0.00           H  
ATOM   2223 2HG2 ILE B 136       4.625   0.158 -10.845  1.00  0.00           H  
ATOM   2224 3HG2 ILE B 136       3.217   0.744  -9.944  1.00  0.00           H  
ATOM   2225 1HD1 ILE B 136       2.628  -1.977  -6.615  1.00  0.00           H  
ATOM   2226 2HD1 ILE B 136       3.960  -2.695  -7.554  1.00  0.00           H  
ATOM   2227 3HD1 ILE B 136       3.923  -0.948  -7.249  1.00  0.00           H  
ATOM   2228  N   TYR B 137       4.125  -1.998 -12.939  1.00  0.00           N  
ATOM   2229  CA  TYR B 137       4.955  -1.697 -14.100  1.00  0.00           C  
ATOM   2230  C   TYR B 137       4.098  -1.310 -15.299  1.00  0.00           C  
ATOM   2231  O   TYR B 137       4.448  -0.399 -16.052  1.00  0.00           O  
ATOM   2232  CB  TYR B 137       5.874  -2.862 -14.436  1.00  0.00           C  
ATOM   2233  CG  TYR B 137       6.876  -2.477 -15.474  1.00  0.00           C  
ATOM   2234  CD1 TYR B 137       6.696  -2.824 -16.802  1.00  0.00           C  
ATOM   2235  CD2 TYR B 137       7.986  -1.739 -15.085  1.00  0.00           C  
ATOM   2236  CE1 TYR B 137       7.630  -2.430 -17.743  1.00  0.00           C  
ATOM   2237  CE2 TYR B 137       8.915  -1.346 -16.021  1.00  0.00           C  
ATOM   2238  CZ  TYR B 137       8.740  -1.688 -17.348  1.00  0.00           C  
ATOM   2239  OH  TYR B 137       9.667  -1.298 -18.288  1.00  0.00           O  
ATOM   2240  H   TYR B 137       4.213  -2.899 -12.492  1.00  0.00           H  
ATOM   2241  HA  TYR B 137       5.599  -0.852 -13.855  1.00  0.00           H  
ATOM   2242 1HB  TYR B 137       6.404  -3.188 -13.537  1.00  0.00           H  
ATOM   2243 2HB  TYR B 137       5.287  -3.705 -14.803  1.00  0.00           H  
ATOM   2244  HD1 TYR B 137       5.821  -3.399 -17.104  1.00  0.00           H  
ATOM   2245  HD2 TYR B 137       8.121  -1.468 -14.037  1.00  0.00           H  
ATOM   2246  HE1 TYR B 137       7.492  -2.697 -18.790  1.00  0.00           H  
ATOM   2247  HE2 TYR B 137       9.785  -0.765 -15.715  1.00  0.00           H  
ATOM   2248  HH  TYR B 137      10.376  -0.817 -17.854  1.00  0.00           H  
ATOM   2249  N   ARG B 138       2.980  -1.913 -15.490  1.00  0.00           N  
ATOM   2250  CA  ARG B 138       2.070  -1.662 -16.603  1.00  0.00           C  
ATOM   2251  C   ARG B 138       1.474  -0.261 -16.518  1.00  0.00           C  
ATOM   2252  O   ARG B 138       0.968   0.265 -17.511  1.00  0.00           O  
ATOM   2253  CB  ARG B 138       0.953  -2.707 -16.630  1.00  0.00           C  
ATOM   2254  CG  ARG B 138       1.409  -4.086 -17.080  1.00  0.00           C  
ATOM   2255  CD  ARG B 138       0.263  -5.088 -17.078  1.00  0.00           C  
ATOM   2256  NE  ARG B 138       0.704  -6.412 -17.508  1.00  0.00           N  
ATOM   2257  CZ  ARG B 138      -0.004  -7.529 -17.366  1.00  0.00           C  
ATOM   2258  NH1 ARG B 138      -1.205  -7.504 -16.800  1.00  0.00           N  
ATOM   2259  NH2 ARG B 138       0.493  -8.681 -17.794  1.00  0.00           N  
ATOM   2260  H   ARG B 138       2.735  -2.611 -14.802  1.00  0.00           H  
ATOM   2261  HA  ARG B 138       2.634  -1.732 -17.534  1.00  0.00           H  
ATOM   2262 1HB  ARG B 138       0.520  -2.802 -15.635  1.00  0.00           H  
ATOM   2263 2HB  ARG B 138       0.161  -2.376 -17.302  1.00  0.00           H  
ATOM   2264 1HG  ARG B 138       1.808  -4.025 -18.093  1.00  0.00           H  
ATOM   2265 2HG  ARG B 138       2.184  -4.451 -16.405  1.00  0.00           H  
ATOM   2266 1HD  ARG B 138      -0.145  -5.172 -16.071  1.00  0.00           H  
ATOM   2267 2HD  ARG B 138      -0.518  -4.749 -17.758  1.00  0.00           H  
ATOM   2268  HE  ARG B 138       1.613  -6.486 -17.945  1.00  0.00           H  
ATOM   2269 1HH1 ARG B 138      -1.591  -6.630 -16.472  1.00  0.00           H  
ATOM   2270 2HH1 ARG B 138      -1.733  -8.359 -16.698  1.00  0.00           H  
ATOM   2271 1HH2 ARG B 138       1.406  -8.708 -18.226  1.00  0.00           H  
ATOM   2272 2HH2 ARG B 138      -0.041  -9.531 -17.688  1.00  0.00           H  
ATOM   2273  N   ASN B 139       1.625   0.303 -15.287  1.00  0.00           N  
ATOM   2274  CA  ASN B 139       1.037   1.621 -15.073  1.00  0.00           C  
ATOM   2275  C   ASN B 139       2.099   2.716 -15.072  1.00  0.00           C  
ATOM   2276  O   ASN B 139       1.862   3.816 -14.570  1.00  0.00           O  
ATOM   2277  CB  ASN B 139       0.245   1.648 -13.764  1.00  0.00           C  
ATOM   2278  CG  ASN B 139      -1.116   0.993 -13.890  1.00  0.00           C  
ATOM   2279  OD1 ASN B 139      -2.070   1.603 -14.380  1.00  0.00           O  
ATOM   2280  ND2 ASN B 139      -1.216  -0.256 -13.451  1.00  0.00           N  
ATOM   2281  H   ASN B 139       2.119  -0.145 -14.528  1.00  0.00           H  
ATOM   2282  HA  ASN B 139       0.355   1.834 -15.898  1.00  0.00           H  
ATOM   2283 1HB  ASN B 139       0.811   1.134 -12.985  1.00  0.00           H  
ATOM   2284 2HB  ASN B 139       0.109   2.681 -13.442  1.00  0.00           H  
ATOM   2285 1HD2 ASN B 139      -2.091  -0.738 -13.509  1.00  0.00           H  
ATOM   2286 2HD2 ASN B 139      -0.417  -0.715 -13.062  1.00  0.00           H  
ATOM   2287  N   LEU B 140       3.260   2.350 -15.591  1.00  0.00           N  
ATOM   2288  CA  LEU B 140       4.377   3.279 -15.714  1.00  0.00           C  
ATOM   2289  C   LEU B 140       4.727   3.517 -17.179  1.00  0.00           C  
ATOM   2290  O   LEU B 140       4.573   2.621 -18.013  1.00  0.00           O  
ATOM   2291  CB  LEU B 140       5.611   2.711 -15.002  1.00  0.00           C  
ATOM   2292  CG  LEU B 140       5.489   2.434 -13.488  1.00  0.00           C  
ATOM   2293  CD1 LEU B 140       6.723   1.726 -13.028  1.00  0.00           C  
ATOM   2294  CD2 LEU B 140       5.318   3.731 -12.737  1.00  0.00           C  
ATOM   2295  H   LEU B 140       3.374   1.399 -15.911  1.00  0.00           H  
ATOM   2296  HA  LEU B 140       4.085   4.231 -15.272  1.00  0.00           H  
ATOM   2297 1HB  LEU B 140       5.870   1.768 -15.484  1.00  0.00           H  
ATOM   2298 2HB  LEU B 140       6.433   3.404 -15.154  1.00  0.00           H  
ATOM   2299  HG  LEU B 140       4.637   1.797 -13.298  1.00  0.00           H  
ATOM   2300 1HD1 LEU B 140       6.649   1.529 -11.959  1.00  0.00           H  
ATOM   2301 2HD1 LEU B 140       6.851   0.813 -13.556  1.00  0.00           H  
ATOM   2302 3HD1 LEU B 140       7.559   2.325 -13.230  1.00  0.00           H  
ATOM   2303 1HD2 LEU B 140       5.236   3.525 -11.675  1.00  0.00           H  
ATOM   2304 2HD2 LEU B 140       6.155   4.385 -12.915  1.00  0.00           H  
ATOM   2305 3HD2 LEU B 140       4.440   4.198 -13.070  1.00  0.00           H  
ATOM   2306  N   VAL B 141       5.063   4.778 -17.538  1.00  0.00           N  
ATOM   2307  CA  VAL B 141       5.534   5.143 -18.870  1.00  0.00           C  
ATOM   2308  C   VAL B 141       7.060   5.201 -18.881  1.00  0.00           C  
ATOM   2309  O   VAL B 141       7.671   5.819 -18.005  1.00  0.00           O  
ATOM   2310  CB  VAL B 141       4.947   6.497 -19.329  1.00  0.00           C  
ATOM   2311  CG1 VAL B 141       5.424   6.842 -20.738  1.00  0.00           C  
ATOM   2312  CG2 VAL B 141       3.421   6.462 -19.272  1.00  0.00           C  
ATOM   2313  H   VAL B 141       4.977   5.496 -16.833  1.00  0.00           H  
ATOM   2314  HA  VAL B 141       5.209   4.376 -19.574  1.00  0.00           H  
ATOM   2315  HB  VAL B 141       5.314   7.284 -18.670  1.00  0.00           H  
ATOM   2316 1HG1 VAL B 141       4.999   7.799 -21.042  1.00  0.00           H  
ATOM   2317 2HG1 VAL B 141       6.512   6.909 -20.748  1.00  0.00           H  
ATOM   2318 3HG1 VAL B 141       5.101   6.066 -21.432  1.00  0.00           H  
ATOM   2319 1HG2 VAL B 141       3.023   7.423 -19.597  1.00  0.00           H  
ATOM   2320 2HG2 VAL B 141       3.050   5.674 -19.928  1.00  0.00           H  
ATOM   2321 3HG2 VAL B 141       3.100   6.264 -18.249  1.00  0.00           H  
ATOM   2322  N   VAL B 142       7.794   4.330 -19.485  1.00  0.00           N  
ATOM   2323  CA  VAL B 142       9.234   4.500 -19.655  1.00  0.00           C  
ATOM   2324  C   VAL B 142       9.507   5.530 -20.748  1.00  0.00           C  
ATOM   2325  O   VAL B 142       8.800   5.576 -21.758  1.00  0.00           O  
ATOM   2326  OXT VAL B 142      10.416   6.304 -20.629  1.00  0.00           O  
ATOM   2327  CB  VAL B 142       9.926   3.162 -19.999  1.00  0.00           C  
ATOM   2328  CG1 VAL B 142      10.920   2.772 -18.905  1.00  0.00           C  
ATOM   2329  CG2 VAL B 142       8.888   2.060 -20.199  1.00  0.00           C  
ATOM   2330  H   VAL B 142       7.350   3.501 -19.852  1.00  0.00           H  
ATOM   2331  HA  VAL B 142       9.652   4.867 -18.717  1.00  0.00           H  
ATOM   2332  HB  VAL B 142      10.500   3.286 -20.918  1.00  0.00           H  
ATOM   2333 1HG1 VAL B 142      11.397   1.827 -19.167  1.00  0.00           H  
ATOM   2334 2HG1 VAL B 142      11.680   3.547 -18.811  1.00  0.00           H  
ATOM   2335 3HG1 VAL B 142      10.393   2.662 -17.957  1.00  0.00           H  
ATOM   2336 1HG2 VAL B 142       9.392   1.125 -20.441  1.00  0.00           H  
ATOM   2337 2HG2 VAL B 142       8.310   1.934 -19.283  1.00  0.00           H  
ATOM   2338 3HG2 VAL B 142       8.220   2.334 -21.016  1.00  0.00           H  
TER                                                                             
ddg -43.671
sap_score 33.923
score 7020.23
silent_score 7020.23
time 12
        
