# Supplementary material for: Scaffolding protein functional sites using deep learning
Source: Science. Author manuscript; Available in PMC 2022 Oct 31. (PMC9621694; doi:10.1126/science.abn2100)
Supplement: Data S1 [file NIHMS1830590-supplement-Data_S1.zip › mdm2_hal_1_RF.pdb]

HEADER                                            22-DEC-21   XXXX              
EXPDTA    THEORETICAL MODEL                                                     
REMARK 220                                                                      
REMARK 220 EXPERIMENTAL DETAILS                                                 
REMARK 220  EXPERIMENT TYPE                : THEORETICAL MODELLING              
REMARK 220  DATE OF DATA COLLECTION        : 22-DEC-21                          
REMARK 220                                                                      
REMARK 220 REMARK: MODEL GENERATED BY ROSETTA                                   
REMARK 220  VERSION 2021.38+release.4d5a969                                     
ATOM      1  N   GLY A   1     -23.101  -6.935 -14.209  1.00  0.00           N  
ATOM      2  CA  GLY A   1     -21.755  -7.354 -13.830  1.00  0.00           C  
ATOM      3  C   GLY A   1     -20.787  -6.179 -13.686  1.00  0.00           C  
ATOM      4  O   GLY A   1     -20.458  -5.760 -12.572  1.00  0.00           O  
ATOM      5 1H   GLY A   1     -23.635  -7.733 -14.516  1.00  0.00           H  
ATOM      6 2H   GLY A   1     -23.548  -6.530 -13.392  1.00  0.00           H  
ATOM      7 3H   GLY A   1     -23.062  -6.247 -14.941  1.00  0.00           H  
ATOM      8 1HA  GLY A   1     -21.810  -7.891 -12.883  1.00  0.00           H  
ATOM      9 2HA  GLY A   1     -21.373  -8.055 -14.572  1.00  0.00           H  
ATOM     10  N   GLU A   2     -20.322  -5.638 -14.815  1.00  0.00           N  
ATOM     11  CA  GLU A   2     -19.351  -4.539 -14.776  1.00  0.00           C  
ATOM     12  C   GLU A   2     -19.892  -3.298 -14.070  1.00  0.00           C  
ATOM     13  O   GLU A   2     -19.168  -2.625 -13.343  1.00  0.00           O  
ATOM     14  CB  GLU A   2     -18.911  -4.169 -16.190  1.00  0.00           C  
ATOM     15  CG  GLU A   2     -18.050  -5.227 -16.875  1.00  0.00           C  
ATOM     16  CD  GLU A   2     -17.683  -4.868 -18.298  1.00  0.00           C  
ATOM     17  OE1 GLU A   2     -18.191  -3.891 -18.796  1.00  0.00           O  
ATOM     18  OE2 GLU A   2     -16.893  -5.573 -18.882  1.00  0.00           O  
ATOM     19  H   GLU A   2     -20.607  -6.003 -15.714  1.00  0.00           H  
ATOM     20  HA  GLU A   2     -18.474  -4.882 -14.225  1.00  0.00           H  
ATOM     21 1HB  GLU A   2     -19.789  -3.994 -16.810  1.00  0.00           H  
ATOM     22 2HB  GLU A   2     -18.340  -3.241 -16.160  1.00  0.00           H  
ATOM     23 1HG  GLU A   2     -17.135  -5.361 -16.299  1.00  0.00           H  
ATOM     24 2HG  GLU A   2     -18.589  -6.174 -16.872  1.00  0.00           H  
ATOM     25  N   GLY A   3     -21.177  -3.012 -14.255  1.00  0.00           N  
ATOM     26  CA  GLY A   3     -21.784  -1.851 -13.617  1.00  0.00           C  
ATOM     27  C   GLY A   3     -21.597  -1.918 -12.106  1.00  0.00           C  
ATOM     28  O   GLY A   3     -21.086  -0.979 -11.488  1.00  0.00           O  
ATOM     29  H   GLY A   3     -21.729  -3.596 -14.859  1.00  0.00           H  
ATOM     30 1HA  GLY A   3     -21.331  -0.940 -14.007  1.00  0.00           H  
ATOM     31 2HA  GLY A   3     -22.847  -1.819 -13.855  1.00  0.00           H  
ATOM     32  N   GLU A   4     -22.001  -3.037 -11.515  1.00  0.00           N  
ATOM     33  CA  GLU A   4     -21.896  -3.210 -10.079  1.00  0.00           C  
ATOM     34  C   GLU A   4     -20.437  -3.211  -9.650  1.00  0.00           C  
ATOM     35  O   GLU A   4     -20.092  -2.668  -8.601  1.00  0.00           O  
ATOM     36  CB  GLU A   4     -22.579  -4.504  -9.641  1.00  0.00           C  
ATOM     37  CG  GLU A   4     -24.091  -4.527  -9.912  1.00  0.00           C  
ATOM     38  CD  GLU A   4     -24.417  -4.969 -11.333  1.00  0.00           C  
ATOM     39  OE1 GLU A   4     -23.734  -5.850 -11.820  1.00  0.00           O  
ATOM     40  OE2 GLU A   4     -25.320  -4.437 -11.928  1.00  0.00           O  
ATOM     41  H   GLU A   4     -22.389  -3.777 -12.075  1.00  0.00           H  
ATOM     42  HA  GLU A   4     -22.397  -2.372  -9.592  1.00  0.00           H  
ATOM     43 1HB  GLU A   4     -22.125  -5.347 -10.166  1.00  0.00           H  
ATOM     44 2HB  GLU A   4     -22.421  -4.656  -8.575  1.00  0.00           H  
ATOM     45 1HG  GLU A   4     -24.569  -5.208  -9.208  1.00  0.00           H  
ATOM     46 2HG  GLU A   4     -24.492  -3.526  -9.742  1.00  0.00           H  
ATOM     47  N   ALA A   5     -19.557  -3.821 -10.452  1.00  0.00           N  
ATOM     48  CA  ALA A   5     -18.153  -3.852 -10.077  1.00  0.00           C  
ATOM     49  C   ALA A   5     -17.591  -2.449  -9.948  1.00  0.00           C  
ATOM     50  O   ALA A   5     -16.888  -2.146  -8.979  1.00  0.00           O  
ATOM     51  CB  ALA A   5     -17.353  -4.605 -11.108  1.00  0.00           C  
ATOM     52  H   ALA A   5     -19.868  -4.281 -11.309  1.00  0.00           H  
ATOM     53  HA  ALA A   5     -18.068  -4.349  -9.113  1.00  0.00           H  
ATOM     54 1HB  ALA A   5     -16.318  -4.627 -10.813  1.00  0.00           H  
ATOM     55 2HB  ALA A   5     -17.737  -5.621 -11.198  1.00  0.00           H  
ATOM     56 3HB  ALA A   5     -17.440  -4.100 -12.066  1.00  0.00           H  
ATOM     57  N   GLU A   6     -17.959  -1.567 -10.875  1.00  0.00           N  
ATOM     58  CA  GLU A   6     -17.476  -0.200 -10.812  1.00  0.00           C  
ATOM     59  C   GLU A   6     -18.060   0.523  -9.607  1.00  0.00           C  
ATOM     60  O   GLU A   6     -17.364   1.297  -8.950  1.00  0.00           O  
ATOM     61  CB  GLU A   6     -17.788   0.541 -12.107  1.00  0.00           C  
ATOM     62  CG  GLU A   6     -16.968   0.062 -13.312  1.00  0.00           C  
ATOM     63  CD  GLU A   6     -15.498   0.287 -13.115  1.00  0.00           C  
ATOM     64  OE1 GLU A   6     -15.143   1.383 -12.756  1.00  0.00           O  
ATOM     65  OE2 GLU A   6     -14.719  -0.615 -13.322  1.00  0.00           O  
ATOM     66  H   GLU A   6     -18.550  -1.865 -11.655  1.00  0.00           H  
ATOM     67  HA  GLU A   6     -16.394  -0.229 -10.697  1.00  0.00           H  
ATOM     68 1HB  GLU A   6     -18.845   0.405 -12.351  1.00  0.00           H  
ATOM     69 2HB  GLU A   6     -17.613   1.607 -11.971  1.00  0.00           H  
ATOM     70 1HG  GLU A   6     -17.145  -1.003 -13.458  1.00  0.00           H  
ATOM     71 2HG  GLU A   6     -17.304   0.586 -14.204  1.00  0.00           H  
ATOM     72  N   GLN A   7     -19.318   0.233  -9.268  1.00  0.00           N  
ATOM     73  CA  GLN A   7     -19.918   0.875  -8.104  1.00  0.00           C  
ATOM     74  C   GLN A   7     -19.167   0.449  -6.845  1.00  0.00           C  
ATOM     75  O   GLN A   7     -18.888   1.276  -5.970  1.00  0.00           O  
ATOM     76  CB  GLN A   7     -21.392   0.489  -7.985  1.00  0.00           C  
ATOM     77  CG  GLN A   7     -22.272   1.074  -9.073  1.00  0.00           C  
ATOM     78  CD  GLN A   7     -23.693   0.534  -9.040  1.00  0.00           C  
ATOM     79  OE1 GLN A   7     -23.981  -0.495  -8.417  1.00  0.00           O  
ATOM     80  NE2 GLN A   7     -24.598   1.230  -9.720  1.00  0.00           N  
ATOM     81  H   GLN A   7     -19.869  -0.400  -9.852  1.00  0.00           H  
ATOM     82  HA  GLN A   7     -19.831   1.955  -8.212  1.00  0.00           H  
ATOM     83 1HB  GLN A   7     -21.487  -0.593  -8.019  1.00  0.00           H  
ATOM     84 2HB  GLN A   7     -21.777   0.818  -7.022  1.00  0.00           H  
ATOM     85 1HG  GLN A   7     -22.317   2.152  -8.940  1.00  0.00           H  
ATOM     86 2HG  GLN A   7     -21.837   0.842 -10.038  1.00  0.00           H  
ATOM     87 1HE2 GLN A   7     -25.551   0.928  -9.741  1.00  0.00           H  
ATOM     88 2HE2 GLN A   7     -24.325   2.056 -10.213  1.00  0.00           H  
ATOM     89  N   LYS A   8     -18.790  -0.831  -6.784  1.00  0.00           N  
ATOM     90  CA  LYS A   8     -18.047  -1.371  -5.655  1.00  0.00           C  
ATOM     91  C   LYS A   8     -16.660  -0.734  -5.598  1.00  0.00           C  
ATOM     92  O   LYS A   8     -16.189  -0.374  -4.522  1.00  0.00           O  
ATOM     93  CB  LYS A   8     -17.981  -2.890  -5.782  1.00  0.00           C  
ATOM     94  CG  LYS A   8     -19.349  -3.598  -5.549  1.00  0.00           C  
ATOM     95  CD  LYS A   8     -19.258  -5.089  -5.843  1.00  0.00           C  
ATOM     96  CE  LYS A   8     -20.602  -5.801  -5.718  1.00  0.00           C  
ATOM     97  NZ  LYS A   8     -20.544  -7.220  -6.248  1.00  0.00           N  
ATOM     98  H   LYS A   8     -19.065  -1.460  -7.541  1.00  0.00           H  
ATOM     99  HA  LYS A   8     -18.576  -1.118  -4.736  1.00  0.00           H  
ATOM    100 1HB  LYS A   8     -17.641  -3.155  -6.778  1.00  0.00           H  
ATOM    101 2HB  LYS A   8     -17.257  -3.289  -5.076  1.00  0.00           H  
ATOM    102 1HG  LYS A   8     -19.643  -3.466  -4.507  1.00  0.00           H  
ATOM    103 2HG  LYS A   8     -20.110  -3.148  -6.178  1.00  0.00           H  
ATOM    104 1HD  LYS A   8     -18.838  -5.256  -6.835  1.00  0.00           H  
ATOM    105 2HD  LYS A   8     -18.605  -5.517  -5.100  1.00  0.00           H  
ATOM    106 1HE  LYS A   8     -20.878  -5.833  -4.666  1.00  0.00           H  
ATOM    107 2HE  LYS A   8     -21.361  -5.247  -6.269  1.00  0.00           H  
ATOM    108 1HZ  LYS A   8     -21.443  -7.658  -6.140  1.00  0.00           H  
ATOM    109 2HZ  LYS A   8     -20.303  -7.194  -7.223  1.00  0.00           H  
ATOM    110 3HZ  LYS A   8     -19.833  -7.788  -5.755  1.00  0.00           H  
ATOM    111  N   ARG A   9     -16.025  -0.535  -6.758  1.00  0.00           N  
ATOM    112  CA  ARG A   9     -14.724   0.128  -6.802  1.00  0.00           C  
ATOM    113  C   ARG A   9     -14.843   1.531  -6.214  1.00  0.00           C  
ATOM    114  O   ARG A   9     -14.026   1.935  -5.379  1.00  0.00           O  
ATOM    115  CB  ARG A   9     -14.181   0.218  -8.215  1.00  0.00           C  
ATOM    116  CG  ARG A   9     -12.827   0.887  -8.334  1.00  0.00           C  
ATOM    117  CD  ARG A   9     -12.397   1.067  -9.759  1.00  0.00           C  
ATOM    118  NE  ARG A   9     -13.358   1.861 -10.515  1.00  0.00           N  
ATOM    119  CZ  ARG A   9     -13.541   3.182 -10.403  1.00  0.00           C  
ATOM    120  NH1 ARG A   9     -12.849   3.893  -9.548  1.00  0.00           N  
ATOM    121  NH2 ARG A   9     -14.447   3.749 -11.163  1.00  0.00           N  
ATOM    122  H   ARG A   9     -16.445  -0.874  -7.624  1.00  0.00           H  
ATOM    123  HA  ARG A   9     -14.019  -0.447  -6.200  1.00  0.00           H  
ATOM    124 1HB  ARG A   9     -14.111  -0.755  -8.631  1.00  0.00           H  
ATOM    125 2HB  ARG A   9     -14.873   0.782  -8.835  1.00  0.00           H  
ATOM    126 1HG  ARG A   9     -12.872   1.871  -7.865  1.00  0.00           H  
ATOM    127 2HG  ARG A   9     -12.074   0.276  -7.826  1.00  0.00           H  
ATOM    128 1HD  ARG A   9     -11.434   1.572  -9.791  1.00  0.00           H  
ATOM    129 2HD  ARG A   9     -12.313   0.094 -10.237  1.00  0.00           H  
ATOM    130  HE  ARG A   9     -13.938   1.393 -11.223  1.00  0.00           H  
ATOM    131 1HH1 ARG A   9     -12.168   3.444  -8.962  1.00  0.00           H  
ATOM    132 2HH1 ARG A   9     -13.034   4.885  -9.464  1.00  0.00           H  
ATOM    133 1HH2 ARG A   9     -14.967   3.149 -11.814  1.00  0.00           H  
ATOM    134 2HH2 ARG A   9     -14.640   4.738 -11.082  1.00  0.00           H  
ATOM    135  N   ASP A  10     -15.858   2.289  -6.647  1.00  0.00           N  
ATOM    136  CA  ASP A  10     -16.047   3.617  -6.086  1.00  0.00           C  
ATOM    137  C   ASP A  10     -16.290   3.540  -4.582  1.00  0.00           C  
ATOM    138  O   ASP A  10     -15.747   4.359  -3.837  1.00  0.00           O  
ATOM    139  CB  ASP A  10     -17.184   4.374  -6.778  1.00  0.00           C  
ATOM    140  CG  ASP A  10     -16.822   4.929  -8.193  1.00  0.00           C  
ATOM    141  OD1 ASP A  10     -15.654   4.988  -8.525  1.00  0.00           O  
ATOM    142  OD2 ASP A  10     -17.724   5.304  -8.910  1.00  0.00           O  
ATOM    143  H   ASP A  10     -16.502   1.927  -7.353  1.00  0.00           H  
ATOM    144  HA  ASP A  10     -15.132   4.185  -6.249  1.00  0.00           H  
ATOM    145 1HB  ASP A  10     -18.037   3.698  -6.885  1.00  0.00           H  
ATOM    146 2HB  ASP A  10     -17.504   5.202  -6.146  1.00  0.00           H  
ATOM    147  N   GLU A  11     -17.055   2.538  -4.112  1.00  0.00           N  
ATOM    148  CA  GLU A  11     -17.257   2.425  -2.673  1.00  0.00           C  
ATOM    149  C   GLU A  11     -15.906   2.211  -1.994  1.00  0.00           C  
ATOM    150  O   GLU A  11     -15.651   2.794  -0.942  1.00  0.00           O  
ATOM    151  CB  GLU A  11     -18.257   1.326  -2.278  1.00  0.00           C  
ATOM    152  CG  GLU A  11     -18.589   1.358  -0.755  1.00  0.00           C  
ATOM    153  CD  GLU A  11     -19.680   0.390  -0.285  1.00  0.00           C  
ATOM    154  OE1 GLU A  11     -20.173  -0.374  -1.073  1.00  0.00           O  
ATOM    155  OE2 GLU A  11     -20.032   0.452   0.891  1.00  0.00           O  
ATOM    156  H   GLU A  11     -17.513   1.888  -4.752  1.00  0.00           H  
ATOM    157  HA  GLU A  11     -17.665   3.371  -2.313  1.00  0.00           H  
ATOM    158 1HB  GLU A  11     -19.181   1.453  -2.841  1.00  0.00           H  
ATOM    159 2HB  GLU A  11     -17.856   0.353  -2.534  1.00  0.00           H  
ATOM    160 1HG  GLU A  11     -17.680   1.150  -0.211  1.00  0.00           H  
ATOM    161 2HG  GLU A  11     -18.890   2.373  -0.500  1.00  0.00           H  
ATOM    162  N   VAL A  12     -15.002   1.438  -2.614  1.00  0.00           N  
ATOM    163  CA  VAL A  12     -13.690   1.235  -2.010  1.00  0.00           C  
ATOM    164  C   VAL A  12     -12.985   2.554  -1.842  1.00  0.00           C  
ATOM    165  O   VAL A  12     -12.388   2.822  -0.798  1.00  0.00           O  
ATOM    166  CB  VAL A  12     -12.734   0.364  -2.857  1.00  0.00           C  
ATOM    167  CG1 VAL A  12     -11.387   0.453  -2.234  1.00  0.00           C  
ATOM    168  CG2 VAL A  12     -13.169  -1.052  -2.928  1.00  0.00           C  
ATOM    169  H   VAL A  12     -15.255   0.961  -3.482  1.00  0.00           H  
ATOM    170  HA  VAL A  12     -13.822   0.776  -1.033  1.00  0.00           H  
ATOM    171  HB  VAL A  12     -12.658   0.759  -3.853  1.00  0.00           H  
ATOM    172 1HG1 VAL A  12     -10.679  -0.135  -2.812  1.00  0.00           H  
ATOM    173 2HG1 VAL A  12     -11.076   1.492  -2.226  1.00  0.00           H  
ATOM    174 3HG1 VAL A  12     -11.433   0.092  -1.218  1.00  0.00           H  
ATOM    175 1HG2 VAL A  12     -12.449  -1.623  -3.520  1.00  0.00           H  
ATOM    176 2HG2 VAL A  12     -13.215  -1.448  -1.934  1.00  0.00           H  
ATOM    177 3HG2 VAL A  12     -14.136  -1.114  -3.397  1.00  0.00           H  
ATOM    178  N   ARG A  13     -13.036   3.382  -2.878  1.00  0.00           N  
ATOM    179  CA  ARG A  13     -12.382   4.672  -2.807  1.00  0.00           C  
ATOM    180  C   ARG A  13     -13.004   5.568  -1.735  1.00  0.00           C  
ATOM    181  O   ARG A  13     -12.277   6.256  -1.010  1.00  0.00           O  
ATOM    182  CB  ARG A  13     -12.392   5.335  -4.167  1.00  0.00           C  
ATOM    183  CG  ARG A  13     -11.509   4.617  -5.183  1.00  0.00           C  
ATOM    184  CD  ARG A  13     -10.060   4.734  -4.805  1.00  0.00           C  
ATOM    185  NE  ARG A  13      -9.181   4.030  -5.724  1.00  0.00           N  
ATOM    186  CZ  ARG A  13      -8.608   4.539  -6.823  1.00  0.00           C  
ATOM    187  NH1 ARG A  13      -8.798   5.792  -7.187  1.00  0.00           N  
ATOM    188  NH2 ARG A  13      -7.845   3.734  -7.520  1.00  0.00           N  
ATOM    189  H   ARG A  13     -13.535   3.091  -3.722  1.00  0.00           H  
ATOM    190  HA  ARG A  13     -11.340   4.501  -2.541  1.00  0.00           H  
ATOM    191 1HB  ARG A  13     -13.410   5.349  -4.557  1.00  0.00           H  
ATOM    192 2HB  ARG A  13     -12.056   6.366  -4.080  1.00  0.00           H  
ATOM    193 1HG  ARG A  13     -11.780   3.556  -5.207  1.00  0.00           H  
ATOM    194 2HG  ARG A  13     -11.656   5.052  -6.171  1.00  0.00           H  
ATOM    195 1HD  ARG A  13      -9.770   5.783  -4.794  1.00  0.00           H  
ATOM    196 2HD  ARG A  13      -9.914   4.308  -3.811  1.00  0.00           H  
ATOM    197  HE  ARG A  13      -8.961   3.044  -5.530  1.00  0.00           H  
ATOM    198 1HH1 ARG A  13      -9.388   6.394  -6.631  1.00  0.00           H  
ATOM    199 2HH1 ARG A  13      -8.351   6.150  -8.018  1.00  0.00           H  
ATOM    200 1HH2 ARG A  13      -7.744   2.768  -7.170  1.00  0.00           H  
ATOM    201 2HH2 ARG A  13      -7.381   4.048  -8.355  1.00  0.00           H  
ATOM    202  N   ASP A  14     -14.334   5.537  -1.589  1.00  0.00           N  
ATOM    203  CA  ASP A  14     -14.959   6.335  -0.537  1.00  0.00           C  
ATOM    204  C   ASP A  14     -14.515   5.837   0.836  1.00  0.00           C  
ATOM    205  O   ASP A  14     -14.210   6.637   1.723  1.00  0.00           O  
ATOM    206  CB  ASP A  14     -16.484   6.291  -0.625  1.00  0.00           C  
ATOM    207  CG  ASP A  14     -17.073   7.102  -1.801  1.00  0.00           C  
ATOM    208  OD1 ASP A  14     -16.362   7.885  -2.394  1.00  0.00           O  
ATOM    209  OD2 ASP A  14     -18.245   6.942  -2.070  1.00  0.00           O  
ATOM    210  H   ASP A  14     -14.901   4.970  -2.222  1.00  0.00           H  
ATOM    211  HA  ASP A  14     -14.636   7.369  -0.648  1.00  0.00           H  
ATOM    212 1HB  ASP A  14     -16.798   5.250  -0.736  1.00  0.00           H  
ATOM    213 2HB  ASP A  14     -16.911   6.660   0.307  1.00  0.00           H  
ATOM    214  N   ILE A  15     -14.407   4.517   0.985  1.00  0.00           N  
ATOM    215  CA  ILE A  15     -13.962   3.920   2.234  1.00  0.00           C  
ATOM    216  C   ILE A  15     -12.536   4.353   2.515  1.00  0.00           C  
ATOM    217  O   ILE A  15     -12.201   4.697   3.646  1.00  0.00           O  
ATOM    218  CB  ILE A  15     -14.053   2.387   2.188  1.00  0.00           C  
ATOM    219  CG1 ILE A  15     -15.492   1.938   2.145  1.00  0.00           C  
ATOM    220  CG2 ILE A  15     -13.394   1.777   3.349  1.00  0.00           C  
ATOM    221  CD1 ILE A  15     -15.614   0.490   1.817  1.00  0.00           C  
ATOM    222  H   ILE A  15     -14.676   3.906   0.213  1.00  0.00           H  
ATOM    223  HA  ILE A  15     -14.600   4.281   3.042  1.00  0.00           H  
ATOM    224  HB  ILE A  15     -13.572   2.036   1.282  1.00  0.00           H  
ATOM    225 1HG1 ILE A  15     -15.949   2.119   3.113  1.00  0.00           H  
ATOM    226 2HG1 ILE A  15     -16.027   2.517   1.405  1.00  0.00           H  
ATOM    227 1HG2 ILE A  15     -13.480   0.716   3.260  1.00  0.00           H  
ATOM    228 2HG2 ILE A  15     -12.342   2.065   3.389  1.00  0.00           H  
ATOM    229 3HG2 ILE A  15     -13.903   2.100   4.223  1.00  0.00           H  
ATOM    230 1HD1 ILE A  15     -16.656   0.192   1.785  1.00  0.00           H  
ATOM    231 2HD1 ILE A  15     -15.163   0.325   0.857  1.00  0.00           H  
ATOM    232 3HD1 ILE A  15     -15.099  -0.079   2.570  1.00  0.00           H  
ATOM    233  N   ALA A  16     -11.683   4.327   1.487  1.00  0.00           N  
ATOM    234  CA  ALA A  16     -10.301   4.753   1.639  1.00  0.00           C  
ATOM    235  C   ALA A  16     -10.231   6.209   2.101  1.00  0.00           C  
ATOM    236  O   ALA A  16      -9.435   6.566   2.977  1.00  0.00           O  
ATOM    237  CB  ALA A  16      -9.572   4.613   0.314  1.00  0.00           C  
ATOM    238  H   ALA A  16     -12.007   3.995   0.580  1.00  0.00           H  
ATOM    239  HA  ALA A  16      -9.827   4.116   2.386  1.00  0.00           H  
ATOM    240 1HB  ALA A  16      -8.532   4.907   0.432  1.00  0.00           H  
ATOM    241 2HB  ALA A  16      -9.630   3.597  -0.025  1.00  0.00           H  
ATOM    242 3HB  ALA A  16     -10.044   5.250  -0.422  1.00  0.00           H  
ATOM    243  N   ALA A  17     -11.099   7.056   1.540  1.00  0.00           N  
ATOM    244  CA  ALA A  17     -11.133   8.449   1.946  1.00  0.00           C  
ATOM    245  C   ALA A  17     -11.510   8.560   3.417  1.00  0.00           C  
ATOM    246  O   ALA A  17     -10.955   9.378   4.153  1.00  0.00           O  
ATOM    247  CB  ALA A  17     -12.118   9.226   1.091  1.00  0.00           C  
ATOM    248  H   ALA A  17     -11.722   6.730   0.800  1.00  0.00           H  
ATOM    249  HA  ALA A  17     -10.135   8.866   1.816  1.00  0.00           H  
ATOM    250 1HB  ALA A  17     -12.117  10.271   1.395  1.00  0.00           H  
ATOM    251 2HB  ALA A  17     -11.828   9.147   0.043  1.00  0.00           H  
ATOM    252 3HB  ALA A  17     -13.114   8.815   1.218  1.00  0.00           H  
ATOM    253  N   GLU A  18     -12.454   7.732   3.868  1.00  0.00           N  
ATOM    254  CA  GLU A  18     -12.837   7.763   5.273  1.00  0.00           C  
ATOM    255  C   GLU A  18     -11.703   7.245   6.157  1.00  0.00           C  
ATOM    256  O   GLU A  18     -11.383   7.859   7.172  1.00  0.00           O  
ATOM    257  CB  GLU A  18     -14.126   6.964   5.493  1.00  0.00           C  
ATOM    258  CG  GLU A  18     -15.373   7.619   4.881  1.00  0.00           C  
ATOM    259  CD  GLU A  18     -16.654   6.807   5.021  1.00  0.00           C  
ATOM    260  OE1 GLU A  18     -16.599   5.684   5.457  1.00  0.00           O  
ATOM    261  OE2 GLU A  18     -17.693   7.331   4.689  1.00  0.00           O  
ATOM    262  H   GLU A  18     -12.915   7.090   3.219  1.00  0.00           H  
ATOM    263  HA  GLU A  18     -13.031   8.796   5.554  1.00  0.00           H  
ATOM    264 1HB  GLU A  18     -14.018   5.971   5.059  1.00  0.00           H  
ATOM    265 2HB  GLU A  18     -14.295   6.844   6.560  1.00  0.00           H  
ATOM    266 1HG  GLU A  18     -15.523   8.585   5.360  1.00  0.00           H  
ATOM    267 2HG  GLU A  18     -15.182   7.800   3.825  1.00  0.00           H  
ATOM    268  N   TRP A  19     -11.034   6.183   5.715  1.00  0.00           N  
ATOM    269  CA  TRP A  19      -9.925   5.553   6.432  1.00  0.00           C  
ATOM    270  C   TRP A  19      -8.834   6.540   6.790  1.00  0.00           C  
ATOM    271  O   TRP A  19      -8.361   6.584   7.925  1.00  0.00           O  
ATOM    272  CB  TRP A  19      -9.315   4.446   5.569  1.00  0.00           C  
ATOM    273  CG  TRP A  19      -8.151   3.796   6.136  1.00  0.00           C  
ATOM    274  CD1 TRP A  19      -6.870   3.984   5.743  1.00  0.00           C  
ATOM    275  CD2 TRP A  19      -8.111   2.818   7.173  1.00  0.00           C  
ATOM    276  NE1 TRP A  19      -6.047   3.211   6.461  1.00  0.00           N  
ATOM    277  CE2 TRP A  19      -6.783   2.494   7.363  1.00  0.00           C  
ATOM    278  CE3 TRP A  19      -9.077   2.196   7.930  1.00  0.00           C  
ATOM    279  CZ2 TRP A  19      -6.389   1.579   8.305  1.00  0.00           C  
ATOM    280  CZ3 TRP A  19      -8.696   1.264   8.850  1.00  0.00           C  
ATOM    281  CH2 TRP A  19      -7.384   0.963   9.047  1.00  0.00           C  
ATOM    282  H   TRP A  19     -11.350   5.750   4.851  1.00  0.00           H  
ATOM    283  HA  TRP A  19     -10.311   5.122   7.354  1.00  0.00           H  
ATOM    284 1HB  TRP A  19     -10.057   3.692   5.336  1.00  0.00           H  
ATOM    285 2HB  TRP A  19      -9.001   4.867   4.633  1.00  0.00           H  
ATOM    286  HD1 TRP A  19      -6.556   4.652   4.947  1.00  0.00           H  
ATOM    287  HE1 TRP A  19      -5.039   3.155   6.310  1.00  0.00           H  
ATOM    288  HE3 TRP A  19     -10.107   2.433   7.782  1.00  0.00           H  
ATOM    289  HZ2 TRP A  19      -5.355   1.314   8.460  1.00  0.00           H  
ATOM    290  HZ3 TRP A  19      -9.467   0.775   9.432  1.00  0.00           H  
ATOM    291  HH2 TRP A  19      -7.113   0.212   9.794  1.00  0.00           H  
ATOM    292  N   GLN A  20      -8.461   7.362   5.818  1.00  0.00           N  
ATOM    293  CA  GLN A  20      -7.369   8.314   5.962  1.00  0.00           C  
ATOM    294  C   GLN A  20      -7.742   9.579   6.742  1.00  0.00           C  
ATOM    295  O   GLN A  20      -6.894  10.446   6.961  1.00  0.00           O  
ATOM    296  CB  GLN A  20      -6.856   8.692   4.571  1.00  0.00           C  
ATOM    297  CG  GLN A  20      -6.199   7.534   3.840  1.00  0.00           C  
ATOM    298  CD  GLN A  20      -5.781   7.870   2.425  1.00  0.00           C  
ATOM    299  OE1 GLN A  20      -5.353   8.989   2.123  1.00  0.00           O  
ATOM    300  NE2 GLN A  20      -5.898   6.886   1.537  1.00  0.00           N  
ATOM    301  H   GLN A  20      -8.918   7.269   4.907  1.00  0.00           H  
ATOM    302  HA  GLN A  20      -6.564   7.816   6.503  1.00  0.00           H  
ATOM    303 1HB  GLN A  20      -7.698   9.038   3.963  1.00  0.00           H  
ATOM    304 2HB  GLN A  20      -6.140   9.508   4.650  1.00  0.00           H  
ATOM    305 1HG  GLN A  20      -5.322   7.229   4.401  1.00  0.00           H  
ATOM    306 2HG  GLN A  20      -6.917   6.714   3.790  1.00  0.00           H  
ATOM    307 1HE2 GLN A  20      -5.637   7.037   0.582  1.00  0.00           H  
ATOM    308 2HE2 GLN A  20      -6.252   5.995   1.828  1.00  0.00           H  
ATOM    309  N   ARG A  21      -9.001   9.702   7.149  1.00  0.00           N  
ATOM    310  CA  ARG A  21      -9.447  10.858   7.910  1.00  0.00           C  
ATOM    311  C   ARG A  21      -9.910  10.422   9.300  1.00  0.00           C  
ATOM    312  O   ARG A  21      -9.807  11.168  10.276  1.00  0.00           O  
ATOM    313  CB  ARG A  21     -10.581  11.553   7.175  1.00  0.00           C  
ATOM    314  CG  ARG A  21     -10.179  12.191   5.844  1.00  0.00           C  
ATOM    315  CD  ARG A  21     -11.344  12.789   5.130  1.00  0.00           C  
ATOM    316  NE  ARG A  21     -12.291  11.773   4.685  1.00  0.00           N  
ATOM    317  CZ  ARG A  21     -13.555  12.034   4.279  1.00  0.00           C  
ATOM    318  NH1 ARG A  21     -13.983  13.279   4.263  1.00  0.00           N  
ATOM    319  NH2 ARG A  21     -14.373  11.065   3.901  1.00  0.00           N  
ATOM    320  H   ARG A  21      -9.678   8.969   6.950  1.00  0.00           H  
ATOM    321  HA  ARG A  21      -8.617  11.554   8.020  1.00  0.00           H  
ATOM    322 1HB  ARG A  21     -11.366  10.823   6.963  1.00  0.00           H  
ATOM    323 2HB  ARG A  21     -11.009  12.327   7.808  1.00  0.00           H  
ATOM    324 1HG  ARG A  21      -9.441  12.971   6.022  1.00  0.00           H  
ATOM    325 2HG  ARG A  21      -9.745  11.425   5.198  1.00  0.00           H  
ATOM    326 1HD  ARG A  21     -11.867  13.473   5.796  1.00  0.00           H  
ATOM    327 2HD  ARG A  21     -10.993  13.331   4.254  1.00  0.00           H  
ATOM    328  HE  ARG A  21     -11.956  10.800   4.666  1.00  0.00           H  
ATOM    329 1HH1 ARG A  21     -13.368  14.026   4.551  1.00  0.00           H  
ATOM    330 2HH1 ARG A  21     -14.925  13.486   3.963  1.00  0.00           H  
ATOM    331 1HH2 ARG A  21     -14.084  10.091   3.935  1.00  0.00           H  
ATOM    332 2HH2 ARG A  21     -15.310  11.286   3.604  1.00  0.00           H  
ATOM    333  N   ALA A  22     -10.428   9.203   9.375  1.00  0.00           N  
ATOM    334  CA  ALA A  22     -10.989   8.637  10.585  1.00  0.00           C  
ATOM    335  C   ALA A  22      -9.924   8.413  11.671  1.00  0.00           C  
ATOM    336  O   ALA A  22      -8.783   8.067  11.352  1.00  0.00           O  
ATOM    337  CB  ALA A  22     -11.646   7.305  10.242  1.00  0.00           C  
ATOM    338  H   ALA A  22     -10.487   8.644   8.534  1.00  0.00           H  
ATOM    339  HA  ALA A  22     -11.736   9.334  10.939  1.00  0.00           H  
ATOM    340 1HB  ALA A  22     -12.089   6.874  11.116  1.00  0.00           H  
ATOM    341 2HB  ALA A  22     -12.413   7.460   9.486  1.00  0.00           H  
ATOM    342 3HB  ALA A  22     -10.892   6.624   9.851  1.00  0.00           H  
ATOM    343  N   PRO A  23     -10.275   8.584  12.967  1.00  0.00           N  
ATOM    344  CA  PRO A  23      -9.471   8.272  14.138  1.00  0.00           C  
ATOM    345  C   PRO A  23      -9.445   6.769  14.292  1.00  0.00           C  
ATOM    346  O   PRO A  23     -10.318   6.089  13.751  1.00  0.00           O  
ATOM    347  CB  PRO A  23     -10.217   8.969  15.279  1.00  0.00           C  
ATOM    348  CG  PRO A  23     -11.647   8.997  14.829  1.00  0.00           C  
ATOM    349  CD  PRO A  23     -11.579   9.208  13.319  1.00  0.00           C  
ATOM    350  HA  PRO A  23      -8.457   8.675  14.007  1.00  0.00           H  
ATOM    351 1HB  PRO A  23     -10.077   8.413  16.218  1.00  0.00           H  
ATOM    352 2HB  PRO A  23      -9.800   9.976  15.437  1.00  0.00           H  
ATOM    353 1HG  PRO A  23     -12.153   8.057  15.099  1.00  0.00           H  
ATOM    354 2HG  PRO A  23     -12.201   9.798  15.340  1.00  0.00           H  
ATOM    355 1HD  PRO A  23     -12.430   8.694  12.874  1.00  0.00           H  
ATOM    356 2HD  PRO A  23     -11.566  10.285  13.081  1.00  0.00           H  
ATOM    357  N   GLU A  24      -8.532   6.244  15.098  1.00  0.00           N  
ATOM    358  CA  GLU A  24      -8.447   4.792  15.267  1.00  0.00           C  
ATOM    359  C   GLU A  24      -9.766   4.170  15.739  1.00  0.00           C  
ATOM    360  O   GLU A  24     -10.134   3.073  15.299  1.00  0.00           O  
ATOM    361  CB  GLU A  24      -7.327   4.452  16.249  1.00  0.00           C  
ATOM    362  CG  GLU A  24      -5.924   4.704  15.702  1.00  0.00           C  
ATOM    363  CD  GLU A  24      -4.829   4.412  16.704  1.00  0.00           C  
ATOM    364  OE1 GLU A  24      -5.139   4.152  17.843  1.00  0.00           O  
ATOM    365  OE2 GLU A  24      -3.681   4.449  16.325  1.00  0.00           O  
ATOM    366  H   GLU A  24      -7.853   6.840  15.553  1.00  0.00           H  
ATOM    367  HA  GLU A  24      -8.187   4.359  14.310  1.00  0.00           H  
ATOM    368 1HB  GLU A  24      -7.447   5.043  17.157  1.00  0.00           H  
ATOM    369 2HB  GLU A  24      -7.399   3.402  16.531  1.00  0.00           H  
ATOM    370 1HG  GLU A  24      -5.774   4.076  14.823  1.00  0.00           H  
ATOM    371 2HG  GLU A  24      -5.854   5.743  15.385  1.00  0.00           H  
ATOM    372  N   ASP A  25     -10.499   4.893  16.580  1.00  0.00           N  
ATOM    373  CA  ASP A  25     -11.773   4.417  17.102  1.00  0.00           C  
ATOM    374  C   ASP A  25     -12.781   4.127  15.987  1.00  0.00           C  
ATOM    375  O   ASP A  25     -13.608   3.224  16.118  1.00  0.00           O  
ATOM    376  CB  ASP A  25     -12.379   5.459  18.042  1.00  0.00           C  
ATOM    377  CG  ASP A  25     -11.643   5.593  19.375  1.00  0.00           C  
ATOM    378  OD1 ASP A  25     -10.847   4.743  19.699  1.00  0.00           O  
ATOM    379  OD2 ASP A  25     -11.882   6.563  20.052  1.00  0.00           O  
ATOM    380  H   ASP A  25     -10.144   5.788  16.879  1.00  0.00           H  
ATOM    381  HA  ASP A  25     -11.596   3.494  17.654  1.00  0.00           H  
ATOM    382 1HB  ASP A  25     -12.387   6.430  17.542  1.00  0.00           H  
ATOM    383 2HB  ASP A  25     -13.419   5.195  18.240  1.00  0.00           H  
ATOM    384  N   ASP A  26     -12.727   4.908  14.901  1.00  0.00           N  
ATOM    385  CA  ASP A  26     -13.652   4.739  13.790  1.00  0.00           C  
ATOM    386  C   ASP A  26     -13.010   3.911  12.685  1.00  0.00           C  
ATOM    387  O   ASP A  26     -13.704   3.230  11.929  1.00  0.00           O  
ATOM    388  CB  ASP A  26     -14.120   6.074  13.241  1.00  0.00           C  
ATOM    389  CG  ASP A  26     -14.903   6.914  14.249  1.00  0.00           C  
ATOM    390  OD1 ASP A  26     -15.550   6.354  15.099  1.00  0.00           O  
ATOM    391  OD2 ASP A  26     -14.894   8.114  14.122  1.00  0.00           O  
ATOM    392  H   ASP A  26     -11.988   5.598  14.814  1.00  0.00           H  
ATOM    393  HA  ASP A  26     -14.530   4.198  14.148  1.00  0.00           H  
ATOM    394 1HB  ASP A  26     -13.256   6.627  12.952  1.00  0.00           H  
ATOM    395 2HB  ASP A  26     -14.730   5.916  12.351  1.00  0.00           H  
ATOM    396  N   ARG A  27     -11.670   3.887  12.629  1.00  0.00           N  
ATOM    397  CA  ARG A  27     -10.985   3.093  11.609  1.00  0.00           C  
ATOM    398  C   ARG A  27     -11.374   1.636  11.788  1.00  0.00           C  
ATOM    399  O   ARG A  27     -11.490   0.890  10.820  1.00  0.00           O  
ATOM    400  CB  ARG A  27      -9.471   3.244  11.667  1.00  0.00           C  
ATOM    401  CG  ARG A  27      -8.935   4.573  11.134  1.00  0.00           C  
ATOM    402  CD  ARG A  27      -7.466   4.639  11.187  1.00  0.00           C  
ATOM    403  NE  ARG A  27      -6.970   5.933  10.779  1.00  0.00           N  
ATOM    404  CZ  ARG A  27      -5.672   6.222  10.583  1.00  0.00           C  
ATOM    405  NH1 ARG A  27      -4.757   5.283  10.741  1.00  0.00           N  
ATOM    406  NH2 ARG A  27      -5.316   7.446  10.235  1.00  0.00           N  
ATOM    407  H   ARG A  27     -11.125   4.466  13.264  1.00  0.00           H  
ATOM    408  HA  ARG A  27     -11.311   3.433  10.629  1.00  0.00           H  
ATOM    409 1HB  ARG A  27      -9.173   3.173  12.697  1.00  0.00           H  
ATOM    410 2HB  ARG A  27      -8.992   2.446  11.167  1.00  0.00           H  
ATOM    411 1HG  ARG A  27      -9.228   4.686  10.086  1.00  0.00           H  
ATOM    412 2HG  ARG A  27      -9.334   5.394  11.694  1.00  0.00           H  
ATOM    413 1HD  ARG A  27      -7.123   4.448  12.197  1.00  0.00           H  
ATOM    414 2HD  ARG A  27      -7.051   3.891  10.514  1.00  0.00           H  
ATOM    415  HE  ARG A  27      -7.660   6.703  10.681  1.00  0.00           H  
ATOM    416 1HH1 ARG A  27      -5.038   4.351  11.008  1.00  0.00           H  
ATOM    417 2HH1 ARG A  27      -3.783   5.503  10.600  1.00  0.00           H  
ATOM    418 1HH2 ARG A  27      -6.024   8.166  10.114  1.00  0.00           H  
ATOM    419 2HH2 ARG A  27      -4.346   7.668  10.083  1.00  0.00           H  
ATOM    420  N   ALA A  28     -11.667   1.261  13.031  1.00  0.00           N  
ATOM    421  CA  ALA A  28     -12.124  -0.076  13.385  1.00  0.00           C  
ATOM    422  C   ALA A  28     -13.418  -0.479  12.642  1.00  0.00           C  
ATOM    423  O   ALA A  28     -13.695  -1.671  12.501  1.00  0.00           O  
ATOM    424  CB  ALA A  28     -12.364  -0.147  14.871  1.00  0.00           C  
ATOM    425  H   ALA A  28     -11.498   1.936  13.782  1.00  0.00           H  
ATOM    426  HA  ALA A  28     -11.341  -0.780  13.114  1.00  0.00           H  
ATOM    427 1HB  ALA A  28     -12.674  -1.152  15.145  1.00  0.00           H  
ATOM    428 2HB  ALA A  28     -11.445   0.112  15.400  1.00  0.00           H  
ATOM    429 3HB  ALA A  28     -13.149   0.564  15.142  1.00  0.00           H  
ATOM    430  N   GLU A  29     -14.238   0.505  12.236  1.00  0.00           N  
ATOM    431  CA  GLU A  29     -15.488   0.260  11.515  1.00  0.00           C  
ATOM    432  C   GLU A  29     -15.281   0.410  10.000  1.00  0.00           C  
ATOM    433  O   GLU A  29     -16.018  -0.171   9.192  1.00  0.00           O  
ATOM    434  CB  GLU A  29     -16.596   1.209  11.993  1.00  0.00           C  
ATOM    435  CG  GLU A  29     -16.984   1.037  13.463  1.00  0.00           C  
ATOM    436  CD  GLU A  29     -18.149   1.918  13.893  1.00  0.00           C  
ATOM    437  OE1 GLU A  29     -18.635   2.678  13.088  1.00  0.00           O  
ATOM    438  OE2 GLU A  29     -18.557   1.811  15.027  1.00  0.00           O  
ATOM    439  H   GLU A  29     -13.964   1.468  12.379  1.00  0.00           H  
ATOM    440  HA  GLU A  29     -15.804  -0.765  11.707  1.00  0.00           H  
ATOM    441 1HB  GLU A  29     -16.269   2.242  11.853  1.00  0.00           H  
ATOM    442 2HB  GLU A  29     -17.488   1.062  11.385  1.00  0.00           H  
ATOM    443 1HG  GLU A  29     -17.244  -0.006  13.640  1.00  0.00           H  
ATOM    444 2HG  GLU A  29     -16.113   1.275  14.077  1.00  0.00           H  
ATOM    445  N   ILE A  30     -14.262   1.194   9.620  1.00  0.00           N  
ATOM    446  CA  ILE A  30     -13.942   1.416   8.209  1.00  0.00           C  
ATOM    447  C   ILE A  30     -13.310   0.131   7.659  1.00  0.00           C  
ATOM    448  O   ILE A  30     -13.669  -0.342   6.571  1.00  0.00           O  
ATOM    449  CB  ILE A  30     -12.990   2.598   8.043  1.00  0.00           C  
ATOM    450  CG1 ILE A  30     -13.616   3.878   8.570  1.00  0.00           C  
ATOM    451  CG2 ILE A  30     -12.649   2.787   6.632  1.00  0.00           C  
ATOM    452  CD1 ILE A  30     -14.900   4.224   7.905  1.00  0.00           C  
ATOM    453  H   ILE A  30     -13.725   1.668  10.344  1.00  0.00           H  
ATOM    454  HA  ILE A  30     -14.862   1.617   7.662  1.00  0.00           H  
ATOM    455  HB  ILE A  30     -12.103   2.404   8.619  1.00  0.00           H  
ATOM    456 1HG1 ILE A  30     -13.800   3.775   9.619  1.00  0.00           H  
ATOM    457 2HG1 ILE A  30     -12.917   4.705   8.416  1.00  0.00           H  
ATOM    458 1HG2 ILE A  30     -11.986   3.611   6.536  1.00  0.00           H  
ATOM    459 2HG2 ILE A  30     -12.182   1.885   6.236  1.00  0.00           H  
ATOM    460 3HG2 ILE A  30     -13.559   3.006   6.104  1.00  0.00           H  
ATOM    461 1HD1 ILE A  30     -15.294   5.151   8.322  1.00  0.00           H  
ATOM    462 2HD1 ILE A  30     -14.737   4.353   6.835  1.00  0.00           H  
ATOM    463 3HD1 ILE A  30     -15.620   3.422   8.064  1.00  0.00           H  
ATOM    464  N   GLN A  31     -12.407  -0.459   8.446  1.00  0.00           N  
ATOM    465  CA  GLN A  31     -11.884  -1.779   8.131  1.00  0.00           C  
ATOM    466  C   GLN A  31     -13.110  -2.602   8.441  1.00  0.00           C  
ATOM    467  O   GLN A  31     -14.055  -2.058   8.987  1.00  0.00           O  
ATOM    468  CB  GLN A  31     -10.686  -2.177   8.992  1.00  0.00           C  
ATOM    469  CG  GLN A  31     -11.028  -2.482  10.426  1.00  0.00           C  
ATOM    470  CD  GLN A  31      -9.811  -2.805  11.280  1.00  0.00           C  
ATOM    471  OE1 GLN A  31      -8.675  -2.444  10.949  1.00  0.00           O  
ATOM    472  NE2 GLN A  31     -10.043  -3.494  12.397  1.00  0.00           N  
ATOM    473  H   GLN A  31     -12.120   0.004   9.307  1.00  0.00           H  
ATOM    474  HA  GLN A  31     -11.643  -1.868   7.075  1.00  0.00           H  
ATOM    475 1HB  GLN A  31     -10.217  -3.065   8.566  1.00  0.00           H  
ATOM    476 2HB  GLN A  31      -9.949  -1.389   8.978  1.00  0.00           H  
ATOM    477 1HG  GLN A  31     -11.519  -1.620  10.837  1.00  0.00           H  
ATOM    478 2HG  GLN A  31     -11.702  -3.337  10.461  1.00  0.00           H  
ATOM    479 1HE2 GLN A  31      -9.286  -3.741  13.003  1.00  0.00           H  
ATOM    480 2HE2 GLN A  31     -10.980  -3.766  12.628  1.00  0.00           H  
ATOM    481  N   GLY A  32     -13.224  -3.836   8.035  1.00  0.00           N  
ATOM    482  CA  GLY A  32     -14.504  -4.482   8.336  1.00  0.00           C  
ATOM    483  C   GLY A  32     -15.511  -4.097   7.241  1.00  0.00           C  
ATOM    484  O   GLY A  32     -15.934  -4.957   6.472  1.00  0.00           O  
ATOM    485  H   GLY A  32     -12.467  -4.336   7.583  1.00  0.00           H  
ATOM    486 1HA  GLY A  32     -14.374  -5.565   8.373  1.00  0.00           H  
ATOM    487 2HA  GLY A  32     -14.867  -4.164   9.312  1.00  0.00           H  
ATOM    488  N   LYS A  33     -15.874  -2.804   7.122  1.00  0.00           N  
ATOM    489  CA  LYS A  33     -16.725  -2.395   5.999  1.00  0.00           C  
ATOM    490  C   LYS A  33     -15.987  -2.723   4.708  1.00  0.00           C  
ATOM    491  O   LYS A  33     -16.543  -3.337   3.793  1.00  0.00           O  
ATOM    492  CB  LYS A  33     -17.077  -0.905   6.029  1.00  0.00           C  
ATOM    493  CG  LYS A  33     -17.964  -0.454   4.854  1.00  0.00           C  
ATOM    494  CD  LYS A  33     -18.373   1.018   4.964  1.00  0.00           C  
ATOM    495  CE  LYS A  33     -19.054   1.509   3.671  1.00  0.00           C  
ATOM    496  NZ  LYS A  33     -20.290   0.739   3.349  1.00  0.00           N  
ATOM    497  H   LYS A  33     -15.553  -2.111   7.815  1.00  0.00           H  
ATOM    498  HA  LYS A  33     -17.648  -2.974   6.022  1.00  0.00           H  
ATOM    499 1HB  LYS A  33     -17.589  -0.670   6.964  1.00  0.00           H  
ATOM    500 2HB  LYS A  33     -16.163  -0.314   6.006  1.00  0.00           H  
ATOM    501 1HG  LYS A  33     -17.418  -0.602   3.928  1.00  0.00           H  
ATOM    502 2HG  LYS A  33     -18.862  -1.069   4.821  1.00  0.00           H  
ATOM    503 1HD  LYS A  33     -19.060   1.146   5.800  1.00  0.00           H  
ATOM    504 2HD  LYS A  33     -17.484   1.624   5.150  1.00  0.00           H  
ATOM    505 1HE  LYS A  33     -19.310   2.561   3.780  1.00  0.00           H  
ATOM    506 2HE  LYS A  33     -18.364   1.404   2.843  1.00  0.00           H  
ATOM    507 1HZ  LYS A  33     -20.689   1.088   2.465  1.00  0.00           H  
ATOM    508 2HZ  LYS A  33     -20.051  -0.230   3.218  1.00  0.00           H  
ATOM    509 3HZ  LYS A  33     -20.965   0.827   4.086  1.00  0.00           H  
ATOM    510  N   ALA A  34     -14.701  -2.354   4.663  1.00  0.00           N  
ATOM    511  CA  ALA A  34     -13.843  -2.642   3.522  1.00  0.00           C  
ATOM    512  C   ALA A  34     -13.743  -4.127   3.260  1.00  0.00           C  
ATOM    513  O   ALA A  34     -13.661  -4.560   2.110  1.00  0.00           O  
ATOM    514  CB  ALA A  34     -12.457  -2.118   3.783  1.00  0.00           C  
ATOM    515  H   ALA A  34     -14.317  -1.818   5.445  1.00  0.00           H  
ATOM    516  HA  ALA A  34     -14.267  -2.166   2.643  1.00  0.00           H  
ATOM    517 1HB  ALA A  34     -11.819  -2.317   2.926  1.00  0.00           H  
ATOM    518 2HB  ALA A  34     -12.497  -1.067   3.964  1.00  0.00           H  
ATOM    519 3HB  ALA A  34     -12.050  -2.616   4.659  1.00  0.00           H  
ATOM    520  N   GLU A  35     -13.723  -4.907   4.334  1.00  0.00           N  
ATOM    521  CA  GLU A  35     -13.593  -6.345   4.232  1.00  0.00           C  
ATOM    522  C   GLU A  35     -14.872  -6.930   3.642  1.00  0.00           C  
ATOM    523  O   GLU A  35     -14.815  -7.818   2.795  1.00  0.00           O  
ATOM    524  CB  GLU A  35     -13.246  -6.917   5.603  1.00  0.00           C  
ATOM    525  CG  GLU A  35     -11.854  -6.481   6.079  1.00  0.00           C  
ATOM    526  CD  GLU A  35     -11.539  -6.854   7.495  1.00  0.00           C  
ATOM    527  OE1 GLU A  35     -12.396  -7.372   8.164  1.00  0.00           O  
ATOM    528  OE2 GLU A  35     -10.445  -6.579   7.919  1.00  0.00           O  
ATOM    529  H   GLU A  35     -13.825  -4.483   5.243  1.00  0.00           H  
ATOM    530  HA  GLU A  35     -12.773  -6.569   3.553  1.00  0.00           H  
ATOM    531 1HB  GLU A  35     -13.982  -6.614   6.326  1.00  0.00           H  
ATOM    532 2HB  GLU A  35     -13.262  -8.004   5.557  1.00  0.00           H  
ATOM    533 1HG  GLU A  35     -11.113  -6.939   5.433  1.00  0.00           H  
ATOM    534 2HG  GLU A  35     -11.770  -5.401   5.961  1.00  0.00           H  
ATOM    535  N   GLN A  36     -16.030  -6.399   4.044  1.00  0.00           N  
ATOM    536  CA  GLN A  36     -17.289  -6.868   3.478  1.00  0.00           C  
ATOM    537  C   GLN A  36     -17.335  -6.517   2.005  1.00  0.00           C  
ATOM    538  O   GLN A  36     -17.722  -7.334   1.168  1.00  0.00           O  
ATOM    539  CB  GLN A  36     -18.481  -6.228   4.196  1.00  0.00           C  
ATOM    540  CG  GLN A  36     -19.873  -6.699   3.695  1.00  0.00           C  
ATOM    541  CD  GLN A  36     -20.159  -8.184   3.905  1.00  0.00           C  
ATOM    542  OE1 GLN A  36     -20.045  -8.699   5.026  1.00  0.00           O  
ATOM    543  NE2 GLN A  36     -20.559  -8.876   2.832  1.00  0.00           N  
ATOM    544  H   GLN A  36     -16.031  -5.684   4.771  1.00  0.00           H  
ATOM    545  HA  GLN A  36     -17.342  -7.951   3.579  1.00  0.00           H  
ATOM    546 1HB  GLN A  36     -18.410  -6.433   5.264  1.00  0.00           H  
ATOM    547 2HB  GLN A  36     -18.430  -5.145   4.075  1.00  0.00           H  
ATOM    548 1HG  GLN A  36     -20.639  -6.129   4.214  1.00  0.00           H  
ATOM    549 2HG  GLN A  36     -19.932  -6.502   2.618  1.00  0.00           H  
ATOM    550 1HE2 GLN A  36     -20.769  -9.847   2.906  1.00  0.00           H  
ATOM    551 2HE2 GLN A  36     -20.656  -8.414   1.907  1.00  0.00           H  
ATOM    552  N   LEU A  37     -16.851  -5.328   1.668  1.00  0.00           N  
ATOM    553  CA  LEU A  37     -16.844  -4.927   0.281  1.00  0.00           C  
ATOM    554  C   LEU A  37     -15.943  -5.887  -0.479  1.00  0.00           C  
ATOM    555  O   LEU A  37     -16.298  -6.338  -1.574  1.00  0.00           O  
ATOM    556  CB  LEU A  37     -16.413  -3.470   0.151  1.00  0.00           C  
ATOM    557  CG  LEU A  37     -16.396  -2.896  -1.233  1.00  0.00           C  
ATOM    558  CD1 LEU A  37     -17.765  -2.989  -1.860  1.00  0.00           C  
ATOM    559  CD2 LEU A  37     -16.023  -1.495  -1.119  1.00  0.00           C  
ATOM    560  H   LEU A  37     -16.535  -4.680   2.391  1.00  0.00           H  
ATOM    561  HA  LEU A  37     -17.855  -5.018  -0.112  1.00  0.00           H  
ATOM    562 1HB  LEU A  37     -17.071  -2.854   0.766  1.00  0.00           H  
ATOM    563 2HB  LEU A  37     -15.403  -3.380   0.547  1.00  0.00           H  
ATOM    564  HG  LEU A  37     -15.675  -3.430  -1.855  1.00  0.00           H  
ATOM    565 1HD1 LEU A  37     -17.729  -2.540  -2.843  1.00  0.00           H  
ATOM    566 2HD1 LEU A  37     -18.065  -4.033  -1.944  1.00  0.00           H  
ATOM    567 3HD1 LEU A  37     -18.487  -2.447  -1.244  1.00  0.00           H  
ATOM    568 1HD2 LEU A  37     -16.014  -1.057  -2.098  1.00  0.00           H  
ATOM    569 2HD2 LEU A  37     -16.756  -0.992  -0.503  1.00  0.00           H  
ATOM    570 3HD2 LEU A  37     -15.051  -1.421  -0.661  1.00  0.00           H  
ATOM    571  N   ALA A  38     -14.786  -6.219   0.107  1.00  0.00           N  
ATOM    572  CA  ALA A  38     -13.864  -7.166  -0.490  1.00  0.00           C  
ATOM    573  C   ALA A  38     -14.519  -8.534  -0.689  1.00  0.00           C  
ATOM    574  O   ALA A  38     -14.274  -9.204  -1.672  1.00  0.00           O  
ATOM    575  CB  ALA A  38     -12.623  -7.323   0.365  1.00  0.00           C  
ATOM    576  H   ALA A  38     -14.532  -5.787   0.993  1.00  0.00           H  
ATOM    577  HA  ALA A  38     -13.583  -6.774  -1.463  1.00  0.00           H  
ATOM    578 1HB  ALA A  38     -11.930  -8.008  -0.122  1.00  0.00           H  
ATOM    579 2HB  ALA A  38     -12.146  -6.362   0.504  1.00  0.00           H  
ATOM    580 3HB  ALA A  38     -12.892  -7.719   1.326  1.00  0.00           H  
ATOM    581  N   GLU A  39     -15.380  -8.968   0.219  1.00  0.00           N  
ATOM    582  CA  GLU A  39     -16.021 -10.268   0.018  1.00  0.00           C  
ATOM    583  C   GLU A  39     -16.967 -10.258  -1.202  1.00  0.00           C  
ATOM    584  O   GLU A  39     -17.106 -11.274  -1.893  1.00  0.00           O  
ATOM    585  CB  GLU A  39     -16.780 -10.708   1.277  1.00  0.00           C  
ATOM    586  CG  GLU A  39     -15.890 -11.078   2.496  1.00  0.00           C  
ATOM    587  CD  GLU A  39     -14.990 -12.284   2.280  1.00  0.00           C  
ATOM    588  OE1 GLU A  39     -15.488 -13.310   1.878  1.00  0.00           O  
ATOM    589  OE2 GLU A  39     -13.802 -12.177   2.532  1.00  0.00           O  
ATOM    590  H   GLU A  39     -15.559  -8.420   1.060  1.00  0.00           H  
ATOM    591  HA  GLU A  39     -15.240 -11.002  -0.174  1.00  0.00           H  
ATOM    592 1HB  GLU A  39     -17.449  -9.904   1.591  1.00  0.00           H  
ATOM    593 2HB  GLU A  39     -17.402 -11.569   1.041  1.00  0.00           H  
ATOM    594 1HG  GLU A  39     -15.264 -10.230   2.734  1.00  0.00           H  
ATOM    595 2HG  GLU A  39     -16.536 -11.261   3.353  1.00  0.00           H  
ATOM    596  N   ASP A  40     -17.611  -9.109  -1.455  1.00  0.00           N  
ATOM    597  CA  ASP A  40     -18.578  -8.952  -2.550  1.00  0.00           C  
ATOM    598  C   ASP A  40     -17.982  -8.509  -3.916  1.00  0.00           C  
ATOM    599  O   ASP A  40     -18.581  -8.761  -4.972  1.00  0.00           O  
ATOM    600  CB  ASP A  40     -19.685  -7.976  -2.117  1.00  0.00           C  
ATOM    601  CG  ASP A  40     -20.521  -8.520  -0.923  1.00  0.00           C  
ATOM    602  OD1 ASP A  40     -21.021  -9.618  -1.028  1.00  0.00           O  
ATOM    603  OD2 ASP A  40     -20.686  -7.812   0.054  1.00  0.00           O  
ATOM    604  H   ASP A  40     -17.450  -8.328  -0.815  1.00  0.00           H  
ATOM    605  HA  ASP A  40     -19.046  -9.923  -2.704  1.00  0.00           H  
ATOM    606 1HB  ASP A  40     -19.223  -7.028  -1.816  1.00  0.00           H  
ATOM    607 2HB  ASP A  40     -20.347  -7.773  -2.951  1.00  0.00           H  
ATOM    608  N   SER A  41     -16.854  -7.806  -3.891  1.00  0.00           N  
ATOM    609  CA  SER A  41     -16.178  -7.247  -5.074  1.00  0.00           C  
ATOM    610  C   SER A  41     -15.478  -8.324  -5.932  1.00  0.00           C  
ATOM    611  O   SER A  41     -15.282  -9.435  -5.457  1.00  0.00           O  
ATOM    612  CB  SER A  41     -15.182  -6.213  -4.588  1.00  0.00           C  
ATOM    613  OG  SER A  41     -15.833  -5.164  -3.942  1.00  0.00           O  
ATOM    614  H   SER A  41     -16.445  -7.605  -2.978  1.00  0.00           H  
ATOM    615  HA  SER A  41     -16.922  -6.762  -5.686  1.00  0.00           H  
ATOM    616 1HB  SER A  41     -14.494  -6.676  -3.892  1.00  0.00           H  
ATOM    617 2HB  SER A  41     -14.599  -5.836  -5.400  1.00  0.00           H  
ATOM    618  HG  SER A  41     -16.173  -5.551  -3.107  1.00  0.00           H  
ATOM    619  N   PRO A  42     -15.220  -8.096  -7.245  1.00  0.00           N  
ATOM    620  CA  PRO A  42     -14.425  -8.972  -8.111  1.00  0.00           C  
ATOM    621  C   PRO A  42     -12.954  -8.928  -7.707  1.00  0.00           C  
ATOM    622  O   PRO A  42     -12.484  -7.901  -7.216  1.00  0.00           O  
ATOM    623  CB  PRO A  42     -14.670  -8.401  -9.506  1.00  0.00           C  
ATOM    624  CG  PRO A  42     -15.022  -6.964  -9.278  1.00  0.00           C  
ATOM    625  CD  PRO A  42     -15.787  -6.929  -7.948  1.00  0.00           C  
ATOM    626  HA  PRO A  42     -14.815  -9.998  -8.036  1.00  0.00           H  
ATOM    627 1HB  PRO A  42     -13.768  -8.522 -10.121  1.00  0.00           H  
ATOM    628 2HB  PRO A  42     -15.475  -8.962 -10.004  1.00  0.00           H  
ATOM    629 1HG  PRO A  42     -14.109  -6.363  -9.277  1.00  0.00           H  
ATOM    630 2HG  PRO A  42     -15.616  -6.629 -10.117  1.00  0.00           H  
ATOM    631 1HD  PRO A  42     -15.574  -5.988  -7.440  1.00  0.00           H  
ATOM    632 2HD  PRO A  42     -16.864  -7.068  -8.122  1.00  0.00           H  
ATOM    633  N   ARG A  43     -12.223 -10.015  -7.958  1.00  0.00           N  
ATOM    634  CA  ARG A  43     -10.819 -10.170  -7.535  1.00  0.00           C  
ATOM    635  C   ARG A  43      -9.921  -8.913  -7.405  1.00  0.00           C  
ATOM    636  O   ARG A  43      -9.517  -8.622  -6.276  1.00  0.00           O  
ATOM    637  CB  ARG A  43     -10.128 -11.222  -8.388  1.00  0.00           C  
ATOM    638  CG  ARG A  43     -10.576 -12.645  -8.114  1.00  0.00           C  
ATOM    639  CD  ARG A  43      -9.815 -13.633  -8.924  1.00  0.00           C  
ATOM    640  NE  ARG A  43     -10.248 -14.988  -8.655  1.00  0.00           N  
ATOM    641  CZ  ARG A  43     -11.191 -15.664  -9.342  1.00  0.00           C  
ATOM    642  NH1 ARG A  43     -11.805 -15.108 -10.369  1.00  0.00           N  
ATOM    643  NH2 ARG A  43     -11.495 -16.897  -8.975  1.00  0.00           N  
ATOM    644  H   ARG A  43     -12.671 -10.801  -8.413  1.00  0.00           H  
ATOM    645  HA  ARG A  43     -10.859 -10.609  -6.538  1.00  0.00           H  
ATOM    646 1HB  ARG A  43     -10.350 -11.071  -9.432  1.00  0.00           H  
ATOM    647 2HB  ARG A  43      -9.047 -11.164  -8.262  1.00  0.00           H  
ATOM    648 1HG  ARG A  43     -10.414 -12.879  -7.058  1.00  0.00           H  
ATOM    649 2HG  ARG A  43     -11.635 -12.748  -8.349  1.00  0.00           H  
ATOM    650 1HD  ARG A  43      -9.958 -13.433  -9.984  1.00  0.00           H  
ATOM    651 2HD  ARG A  43      -8.752 -13.564  -8.680  1.00  0.00           H  
ATOM    652  HE  ARG A  43      -9.810 -15.470  -7.864  1.00  0.00           H  
ATOM    653 1HH1 ARG A  43     -11.570 -14.166 -10.648  1.00  0.00           H  
ATOM    654 2HH1 ARG A  43     -12.510 -15.624 -10.876  1.00  0.00           H  
ATOM    655 1HH2 ARG A  43     -11.014 -17.313  -8.180  1.00  0.00           H  
ATOM    656 2HH2 ARG A  43     -12.196 -17.417  -9.475  1.00  0.00           H  
ATOM    657  N   PRO A  44      -9.569  -8.149  -8.464  1.00  0.00           N  
ATOM    658  CA  PRO A  44      -8.673  -7.005  -8.350  1.00  0.00           C  
ATOM    659  C   PRO A  44      -9.228  -5.892  -7.483  1.00  0.00           C  
ATOM    660  O   PRO A  44      -8.472  -5.105  -6.911  1.00  0.00           O  
ATOM    661  CB  PRO A  44      -8.538  -6.538  -9.803  1.00  0.00           C  
ATOM    662  CG  PRO A  44      -9.787  -7.063 -10.501  1.00  0.00           C  
ATOM    663  CD  PRO A  44     -10.082  -8.381  -9.828  1.00  0.00           C  
ATOM    664  HA  PRO A  44      -7.706  -7.343  -7.951  1.00  0.00           H  
ATOM    665 1HB  PRO A  44      -8.467  -5.440  -9.834  1.00  0.00           H  
ATOM    666 2HB  PRO A  44      -7.608  -6.930 -10.236  1.00  0.00           H  
ATOM    667 1HG  PRO A  44     -10.614  -6.343 -10.395  1.00  0.00           H  
ATOM    668 2HG  PRO A  44      -9.601  -7.171 -11.579  1.00  0.00           H  
ATOM    669 1HD  PRO A  44     -11.150  -8.557  -9.849  1.00  0.00           H  
ATOM    670 2HD  PRO A  44      -9.509  -9.168 -10.329  1.00  0.00           H  
ATOM    671  N   PHE A  45     -10.553  -5.840  -7.352  1.00  0.00           N  
ATOM    672  CA  PHE A  45     -11.190  -4.802  -6.571  1.00  0.00           C  
ATOM    673  C   PHE A  45     -11.230  -5.281  -5.140  1.00  0.00           C  
ATOM    674  O   PHE A  45     -11.244  -4.485  -4.201  1.00  0.00           O  
ATOM    675  CB  PHE A  45     -12.597  -4.515  -7.097  1.00  0.00           C  
ATOM    676  CG  PHE A  45     -12.659  -3.876  -8.476  1.00  0.00           C  
ATOM    677  CD1 PHE A  45     -11.517  -3.674  -9.236  1.00  0.00           C  
ATOM    678  CD2 PHE A  45     -13.879  -3.502  -9.025  1.00  0.00           C  
ATOM    679  CE1 PHE A  45     -11.592  -3.112 -10.494  1.00  0.00           C  
ATOM    680  CE2 PHE A  45     -13.949  -2.940 -10.289  1.00  0.00           C  
ATOM    681  CZ  PHE A  45     -12.814  -2.748 -11.017  1.00  0.00           C  
ATOM    682  H   PHE A  45     -11.150  -6.540  -7.777  1.00  0.00           H  
ATOM    683  HA  PHE A  45     -10.593  -3.891  -6.625  1.00  0.00           H  
ATOM    684 1HB  PHE A  45     -13.137  -5.450  -7.145  1.00  0.00           H  
ATOM    685 2HB  PHE A  45     -13.124  -3.867  -6.397  1.00  0.00           H  
ATOM    686  HD1 PHE A  45     -10.553  -3.953  -8.835  1.00  0.00           H  
ATOM    687  HD2 PHE A  45     -14.795  -3.654  -8.447  1.00  0.00           H  
ATOM    688  HE1 PHE A  45     -10.684  -2.957 -11.077  1.00  0.00           H  
ATOM    689  HE2 PHE A  45     -14.905  -2.642 -10.712  1.00  0.00           H  
ATOM    690  HZ  PHE A  45     -12.882  -2.299 -12.013  1.00  0.00           H  
ATOM    691  N   ARG A  46     -11.213  -6.607  -4.965  1.00  0.00           N  
ATOM    692  CA  ARG A  46     -11.240  -7.147  -3.623  1.00  0.00           C  
ATOM    693  C   ARG A  46      -9.885  -6.861  -3.016  1.00  0.00           C  
ATOM    694  O   ARG A  46      -9.767  -6.438  -1.864  1.00  0.00           O  
ATOM    695  CB  ARG A  46     -11.393  -8.652  -3.587  1.00  0.00           C  
ATOM    696  CG  ARG A  46     -12.623  -9.221  -4.080  1.00  0.00           C  
ATOM    697  CD  ARG A  46     -12.673 -10.682  -3.810  1.00  0.00           C  
ATOM    698  NE  ARG A  46     -13.883 -11.292  -4.247  1.00  0.00           N  
ATOM    699  CZ  ARG A  46     -14.202 -12.586  -4.084  1.00  0.00           C  
ATOM    700  NH1 ARG A  46     -13.360 -13.415  -3.480  1.00  0.00           N  
ATOM    701  NH2 ARG A  46     -15.370 -13.030  -4.526  1.00  0.00           N  
ATOM    702  H   ARG A  46     -11.230  -7.226  -5.776  1.00  0.00           H  
ATOM    703  HA  ARG A  46     -12.018  -6.661  -3.046  1.00  0.00           H  
ATOM    704 1HB  ARG A  46     -10.569  -9.136  -4.091  1.00  0.00           H  
ATOM    705 2HB  ARG A  46     -11.371  -8.952  -2.549  1.00  0.00           H  
ATOM    706 1HG  ARG A  46     -13.471  -8.711  -3.722  1.00  0.00           H  
ATOM    707 2HG  ARG A  46     -12.603  -9.126  -5.115  1.00  0.00           H  
ATOM    708 1HD  ARG A  46     -11.841 -11.175  -4.304  1.00  0.00           H  
ATOM    709 2HD  ARG A  46     -12.610 -10.827  -2.745  1.00  0.00           H  
ATOM    710  HE  ARG A  46     -14.555 -10.687  -4.704  1.00  0.00           H  
ATOM    711 1HH1 ARG A  46     -12.454 -13.075  -3.121  1.00  0.00           H  
ATOM    712 2HH1 ARG A  46     -13.610 -14.384  -3.357  1.00  0.00           H  
ATOM    713 1HH2 ARG A  46     -16.022 -12.392  -4.972  1.00  0.00           H  
ATOM    714 2HH2 ARG A  46     -15.621 -13.996  -4.402  1.00  0.00           H  
ATOM    715  N   PHE A  47      -8.842  -7.060  -3.829  1.00  0.00           N  
ATOM    716  CA  PHE A  47      -7.501  -6.793  -3.353  1.00  0.00           C  
ATOM    717  C   PHE A  47      -7.397  -5.330  -2.969  1.00  0.00           C  
ATOM    718  O   PHE A  47      -6.943  -5.002  -1.867  1.00  0.00           O  
ATOM    719  CB  PHE A  47      -6.420  -7.078  -4.384  1.00  0.00           C  
ATOM    720  CG  PHE A  47      -5.058  -6.744  -3.798  1.00  0.00           C  
ATOM    721  CD1 PHE A  47      -4.366  -7.670  -3.052  1.00  0.00           C  
ATOM    722  CD2 PHE A  47      -4.509  -5.475  -3.926  1.00  0.00           C  
ATOM    723  CE1 PHE A  47      -3.163  -7.343  -2.480  1.00  0.00           C  
ATOM    724  CE2 PHE A  47      -3.298  -5.146  -3.356  1.00  0.00           C  
ATOM    725  CZ  PHE A  47      -2.627  -6.078  -2.630  1.00  0.00           C  
ATOM    726  H   PHE A  47      -8.999  -7.424  -4.771  1.00  0.00           H  
ATOM    727  HA  PHE A  47      -7.312  -7.404  -2.469  1.00  0.00           H  
ATOM    728 1HB  PHE A  47      -6.436  -8.131  -4.671  1.00  0.00           H  
ATOM    729 2HB  PHE A  47      -6.579  -6.476  -5.282  1.00  0.00           H  
ATOM    730  HD1 PHE A  47      -4.784  -8.669  -2.918  1.00  0.00           H  
ATOM    731  HD2 PHE A  47      -5.056  -4.728  -4.480  1.00  0.00           H  
ATOM    732  HE1 PHE A  47      -2.640  -8.085  -1.902  1.00  0.00           H  
ATOM    733  HE2 PHE A  47      -2.886  -4.142  -3.477  1.00  0.00           H  
ATOM    734  HZ  PHE A  47      -1.674  -5.826  -2.168  1.00  0.00           H  
ATOM    735  N   GLU A  48      -7.817  -4.436  -3.884  1.00  0.00           N  
ATOM    736  CA  GLU A  48      -7.730  -3.016  -3.601  1.00  0.00           C  
ATOM    737  C   GLU A  48      -8.520  -2.665  -2.340  1.00  0.00           C  
ATOM    738  O   GLU A  48      -8.025  -1.921  -1.496  1.00  0.00           O  
ATOM    739  CB  GLU A  48      -8.220  -2.170  -4.787  1.00  0.00           C  
ATOM    740  CG  GLU A  48      -7.976  -0.661  -4.564  1.00  0.00           C  
ATOM    741  CD  GLU A  48      -8.330   0.247  -5.728  1.00  0.00           C  
ATOM    742  OE1 GLU A  48      -8.860  -0.206  -6.709  1.00  0.00           O  
ATOM    743  OE2 GLU A  48      -8.029   1.416  -5.623  1.00  0.00           O  
ATOM    744  H   GLU A  48      -8.173  -4.742  -4.791  1.00  0.00           H  
ATOM    745  HA  GLU A  48      -6.683  -2.769  -3.425  1.00  0.00           H  
ATOM    746 1HB  GLU A  48      -7.708  -2.482  -5.698  1.00  0.00           H  
ATOM    747 2HB  GLU A  48      -9.289  -2.333  -4.934  1.00  0.00           H  
ATOM    748 1HG  GLU A  48      -8.557  -0.353  -3.708  1.00  0.00           H  
ATOM    749 2HG  GLU A  48      -6.926  -0.518  -4.313  1.00  0.00           H  
ATOM    750  N   ALA A  49      -9.708  -3.255  -2.165  1.00  0.00           N  
ATOM    751  CA  ALA A  49     -10.533  -2.973  -0.996  1.00  0.00           C  
ATOM    752  C   ALA A  49      -9.799  -3.274   0.291  1.00  0.00           C  
ATOM    753  O   ALA A  49      -9.906  -2.522   1.263  1.00  0.00           O  
ATOM    754  CB  ALA A  49     -11.808  -3.795  -1.041  1.00  0.00           C  
ATOM    755  H   ALA A  49     -10.082  -3.871  -2.883  1.00  0.00           H  
ATOM    756  HA  ALA A  49     -10.775  -1.928  -0.999  1.00  0.00           H  
ATOM    757 1HB  ALA A  49     -12.430  -3.569  -0.173  1.00  0.00           H  
ATOM    758 2HB  ALA A  49     -12.358  -3.589  -1.946  1.00  0.00           H  
ATOM    759 3HB  ALA A  49     -11.540  -4.835  -1.033  1.00  0.00           H  
ATOM    760  N   LEU A  50      -9.001  -4.335   0.290  1.00  0.00           N  
ATOM    761  CA  LEU A  50      -8.267  -4.678   1.486  1.00  0.00           C  
ATOM    762  C   LEU A  50      -7.017  -3.812   1.646  1.00  0.00           C  
ATOM    763  O   LEU A  50      -6.708  -3.348   2.744  1.00  0.00           O  
ATOM    764  CB  LEU A  50      -7.882  -6.149   1.427  1.00  0.00           C  
ATOM    765  CG  LEU A  50      -9.054  -7.103   1.444  1.00  0.00           C  
ATOM    766  CD1 LEU A  50      -8.545  -8.515   1.266  1.00  0.00           C  
ATOM    767  CD2 LEU A  50      -9.820  -6.923   2.744  1.00  0.00           C  
ATOM    768  H   LEU A  50      -8.953  -4.933  -0.540  1.00  0.00           H  
ATOM    769  HA  LEU A  50      -8.915  -4.514   2.345  1.00  0.00           H  
ATOM    770 1HB  LEU A  50      -7.315  -6.325   0.508  1.00  0.00           H  
ATOM    771 2HB  LEU A  50      -7.256  -6.372   2.280  1.00  0.00           H  
ATOM    772  HG  LEU A  50      -9.709  -6.884   0.610  1.00  0.00           H  
ATOM    773 1HD1 LEU A  50      -9.383  -9.208   1.263  1.00  0.00           H  
ATOM    774 2HD1 LEU A  50      -8.006  -8.586   0.317  1.00  0.00           H  
ATOM    775 3HD1 LEU A  50      -7.876  -8.748   2.086  1.00  0.00           H  
ATOM    776 1HD2 LEU A  50     -10.668  -7.603   2.760  1.00  0.00           H  
ATOM    777 2HD2 LEU A  50      -9.166  -7.137   3.587  1.00  0.00           H  
ATOM    778 3HD2 LEU A  50     -10.179  -5.893   2.816  1.00  0.00           H  
ATOM    779  N   TRP A  51      -6.323  -3.529   0.548  1.00  0.00           N  
ATOM    780  CA  TRP A  51      -5.092  -2.746   0.616  1.00  0.00           C  
ATOM    781  C   TRP A  51      -5.384  -1.318   1.101  1.00  0.00           C  
ATOM    782  O   TRP A  51      -4.605  -0.718   1.850  1.00  0.00           O  
ATOM    783  CB  TRP A  51      -4.394  -2.713  -0.740  1.00  0.00           C  
ATOM    784  CG  TRP A  51      -2.982  -2.174  -0.655  1.00  0.00           C  
ATOM    785  CD1 TRP A  51      -2.551  -0.959  -1.065  1.00  0.00           C  
ATOM    786  CD2 TRP A  51      -1.801  -2.852  -0.126  1.00  0.00           C  
ATOM    787  NE1 TRP A  51      -1.210  -0.827  -0.826  1.00  0.00           N  
ATOM    788  CE2 TRP A  51      -0.735  -1.965  -0.256  1.00  0.00           C  
ATOM    789  CE3 TRP A  51      -1.573  -4.115   0.439  1.00  0.00           C  
ATOM    790  CZ2 TRP A  51       0.543  -2.283   0.151  1.00  0.00           C  
ATOM    791  CZ3 TRP A  51      -0.277  -4.439   0.850  1.00  0.00           C  
ATOM    792  CH2 TRP A  51       0.756  -3.543   0.710  1.00  0.00           C  
ATOM    793  H   TRP A  51      -6.630  -3.908  -0.348  1.00  0.00           H  
ATOM    794  HA  TRP A  51      -4.422  -3.223   1.332  1.00  0.00           H  
ATOM    795 1HB  TRP A  51      -4.371  -3.719  -1.146  1.00  0.00           H  
ATOM    796 2HB  TRP A  51      -4.971  -2.093  -1.430  1.00  0.00           H  
ATOM    797  HD1 TRP A  51      -3.170  -0.199  -1.516  1.00  0.00           H  
ATOM    798  HE1 TRP A  51      -0.644   0.001  -1.047  1.00  0.00           H  
ATOM    799  HE3 TRP A  51      -2.391  -4.824   0.549  1.00  0.00           H  
ATOM    800  HZ2 TRP A  51       1.355  -1.576   0.042  1.00  0.00           H  
ATOM    801  HZ3 TRP A  51      -0.105  -5.415   1.286  1.00  0.00           H  
ATOM    802  HH2 TRP A  51       1.757  -3.823   1.042  1.00  0.00           H  
ATOM    803  N   MET A  52      -6.550  -0.794   0.724  1.00  0.00           N  
ATOM    804  CA  MET A  52      -6.976   0.549   1.104  1.00  0.00           C  
ATOM    805  C   MET A  52      -7.172   0.764   2.598  1.00  0.00           C  
ATOM    806  O   MET A  52      -7.289   1.912   3.025  1.00  0.00           O  
ATOM    807  CB  MET A  52      -8.217   0.982   0.342  1.00  0.00           C  
ATOM    808  CG  MET A  52      -7.985   1.240  -1.143  1.00  0.00           C  
ATOM    809  SD  MET A  52      -6.807   2.546  -1.444  1.00  0.00           S  
ATOM    810  CE  MET A  52      -5.347   1.561  -1.734  1.00  0.00           C  
ATOM    811  H   MET A  52      -7.151  -1.333   0.099  1.00  0.00           H  
ATOM    812  HA  MET A  52      -6.182   1.229   0.803  1.00  0.00           H  
ATOM    813 1HB  MET A  52      -8.966   0.188   0.413  1.00  0.00           H  
ATOM    814 2HB  MET A  52      -8.628   1.850   0.815  1.00  0.00           H  
ATOM    815 1HG  MET A  52      -7.607   0.361  -1.614  1.00  0.00           H  
ATOM    816 2HG  MET A  52      -8.902   1.511  -1.617  1.00  0.00           H  
ATOM    817 1HE  MET A  52      -4.498   2.213  -1.943  1.00  0.00           H  
ATOM    818 2HE  MET A  52      -5.138   0.965  -0.847  1.00  0.00           H  
ATOM    819 3HE  MET A  52      -5.518   0.899  -2.584  1.00  0.00           H  
ATOM    820  N   VAL A  53      -7.211  -0.305   3.396  1.00  0.00           N  
ATOM    821  CA  VAL A  53      -7.332  -0.128   4.835  1.00  0.00           C  
ATOM    822  C   VAL A  53      -6.042  -0.446   5.585  1.00  0.00           C  
ATOM    823  O   VAL A  53      -6.048  -0.807   6.761  1.00  0.00           O  
ATOM    824  CB  VAL A  53      -8.555  -0.843   5.418  1.00  0.00           C  
ATOM    825  CG1 VAL A  53      -9.819  -0.140   4.925  1.00  0.00           C  
ATOM    826  CG2 VAL A  53      -8.604  -2.269   4.973  1.00  0.00           C  
ATOM    827  H   VAL A  53      -7.112  -1.250   3.017  1.00  0.00           H  
ATOM    828  HA  VAL A  53      -7.531   0.925   5.009  1.00  0.00           H  
ATOM    829  HB  VAL A  53      -8.514  -0.782   6.505  1.00  0.00           H  
ATOM    830 1HG1 VAL A  53     -10.680  -0.617   5.354  1.00  0.00           H  
ATOM    831 2HG1 VAL A  53      -9.797   0.903   5.238  1.00  0.00           H  
ATOM    832 3HG1 VAL A  53      -9.870  -0.191   3.838  1.00  0.00           H  
ATOM    833 1HG2 VAL A  53      -9.482  -2.755   5.394  1.00  0.00           H  
ATOM    834 2HG2 VAL A  53      -8.662  -2.296   3.884  1.00  0.00           H  
ATOM    835 3HG2 VAL A  53      -7.713  -2.783   5.298  1.00  0.00           H  
ATOM    836  N   LEU A  54      -4.929  -0.263   4.887  1.00  0.00           N  
ATOM    837  CA  LEU A  54      -3.597  -0.274   5.465  1.00  0.00           C  
ATOM    838  C   LEU A  54      -3.373   1.172   5.978  1.00  0.00           C  
ATOM    839  O   LEU A  54      -3.714   2.112   5.264  1.00  0.00           O  
ATOM    840  CB  LEU A  54      -2.605  -0.695   4.379  1.00  0.00           C  
ATOM    841  CG  LEU A  54      -1.140  -0.865   4.739  1.00  0.00           C  
ATOM    842  CD1 LEU A  54      -0.947  -2.025   5.721  1.00  0.00           C  
ATOM    843  CD2 LEU A  54      -0.414  -1.182   3.465  1.00  0.00           C  
ATOM    844  H   LEU A  54      -5.006  -0.084   3.885  1.00  0.00           H  
ATOM    845  HA  LEU A  54      -3.564  -0.993   6.268  1.00  0.00           H  
ATOM    846 1HB  LEU A  54      -2.947  -1.650   3.967  1.00  0.00           H  
ATOM    847 2HB  LEU A  54      -2.654   0.041   3.574  1.00  0.00           H  
ATOM    848  HG  LEU A  54      -0.758   0.059   5.188  1.00  0.00           H  
ATOM    849 1HD1 LEU A  54       0.107  -2.137   5.947  1.00  0.00           H  
ATOM    850 2HD1 LEU A  54      -1.486  -1.847   6.635  1.00  0.00           H  
ATOM    851 3HD1 LEU A  54      -1.323  -2.945   5.271  1.00  0.00           H  
ATOM    852 1HD2 LEU A  54       0.646  -1.307   3.662  1.00  0.00           H  
ATOM    853 2HD2 LEU A  54      -0.817  -2.104   3.047  1.00  0.00           H  
ATOM    854 3HD2 LEU A  54      -0.576  -0.375   2.762  1.00  0.00           H  
ATOM    855  N   PRO A  55      -2.907   1.431   7.217  1.00  0.00           N  
ATOM    856  CA  PRO A  55      -2.739   2.780   7.746  1.00  0.00           C  
ATOM    857  C   PRO A  55      -1.913   3.638   6.806  1.00  0.00           C  
ATOM    858  O   PRO A  55      -0.917   3.181   6.245  1.00  0.00           O  
ATOM    859  CB  PRO A  55      -2.015   2.535   9.063  1.00  0.00           C  
ATOM    860  CG  PRO A  55      -2.464   1.147   9.479  1.00  0.00           C  
ATOM    861  CD  PRO A  55      -2.563   0.366   8.174  1.00  0.00           C  
ATOM    862  HA  PRO A  55      -3.721   3.237   7.927  1.00  0.00           H  
ATOM    863 1HB  PRO A  55      -0.937   2.615   8.920  1.00  0.00           H  
ATOM    864 2HB  PRO A  55      -2.294   3.308   9.790  1.00  0.00           H  
ATOM    865 1HG  PRO A  55      -1.731   0.706  10.176  1.00  0.00           H  
ATOM    866 2HG  PRO A  55      -3.423   1.199  10.015  1.00  0.00           H  
ATOM    867 1HD  PRO A  55      -1.598  -0.081   7.934  1.00  0.00           H  
ATOM    868 2HD  PRO A  55      -3.375  -0.365   8.277  1.00  0.00           H  
ATOM    869  N   ALA A  56      -2.326   4.894   6.656  1.00  0.00           N  
ATOM    870  CA  ALA A  56      -1.672   5.821   5.743  1.00  0.00           C  
ATOM    871  C   ALA A  56      -1.798   7.259   6.221  1.00  0.00           C  
ATOM    872  O   ALA A  56      -2.744   7.583   6.942  1.00  0.00           O  
ATOM    873  CB  ALA A  56      -2.302   5.706   4.368  1.00  0.00           C  
ATOM    874  H   ALA A  56      -3.136   5.212   7.165  1.00  0.00           H  
ATOM    875  HA  ALA A  56      -0.614   5.564   5.692  1.00  0.00           H  
ATOM    876 1HB  ALA A  56      -1.795   6.370   3.697  1.00  0.00           H  
ATOM    877 2HB  ALA A  56      -2.209   4.681   4.008  1.00  0.00           H  
ATOM    878 3HB  ALA A  56      -3.349   5.969   4.425  1.00  0.00           H  
ATOM    879  N   ASP A  57      -0.863   8.090   5.758  1.00  0.00           N  
ATOM    880  CA  ASP A  57      -0.762   9.533   5.999  1.00  0.00           C  
ATOM    881  C   ASP A  57       0.074   9.755   7.259  1.00  0.00           C  
ATOM    882  O   ASP A  57       0.515   8.777   7.862  1.00  0.00           O  
ATOM    883  OXT ASP A  57       0.558  10.867   7.499  1.00  0.00           O  
ATOM    884  CB  ASP A  57      -2.143  10.218   6.120  1.00  0.00           C  
ATOM    885  CG  ASP A  57      -2.047  11.760   6.054  1.00  0.00           C  
ATOM    886  OD1 ASP A  57      -2.504  12.368   5.094  1.00  0.00           O  
ATOM    887  OD2 ASP A  57      -1.434  12.332   6.932  1.00  0.00           O  
ATOM    888  H   ASP A  57      -0.149   7.677   5.177  1.00  0.00           H  
ATOM    889  HA  ASP A  57      -0.231   9.988   5.162  1.00  0.00           H  
ATOM    890 1HB  ASP A  57      -2.821   9.854   5.353  1.00  0.00           H  
ATOM    891 2HB  ASP A  57      -2.590   9.977   7.085  1.00  0.00           H  
TER                                                                             
ATOM    893  N   GLU B  25       0.525  13.518   6.382  1.00  0.00           N  
ATOM    894  CA  GLU B  25       1.244  13.518   5.115  1.00  0.00           C  
ATOM    895  C   GLU B  25       2.467  12.613   5.188  1.00  0.00           C  
ATOM    896  O   GLU B  25       2.600  11.655   4.408  1.00  0.00           O  
ATOM    897  CB  GLU B  25       1.675  14.942   4.737  1.00  0.00           C  
ATOM    898  CG  GLU B  25       2.368  15.054   3.392  1.00  0.00           C  
ATOM    899  CD  GLU B  25       2.748  16.474   3.025  1.00  0.00           C  
ATOM    900  OE1 GLU B  25       2.526  17.355   3.821  1.00  0.00           O  
ATOM    901  OE2 GLU B  25       3.241  16.676   1.940  1.00  0.00           O  
ATOM    902 1H   GLU B  25      -0.466  13.673   6.226  1.00  0.00           H  
ATOM    903 2H   GLU B  25       0.579  12.595   6.811  1.00  0.00           H  
ATOM    904 3H   GLU B  25       0.877  14.207   7.019  1.00  0.00           H  
ATOM    905  HA  GLU B  25       0.576  13.131   4.346  1.00  0.00           H  
ATOM    906 1HB  GLU B  25       0.798  15.587   4.714  1.00  0.00           H  
ATOM    907 2HB  GLU B  25       2.350  15.336   5.495  1.00  0.00           H  
ATOM    908 1HG  GLU B  25       3.267  14.438   3.413  1.00  0.00           H  
ATOM    909 2HG  GLU B  25       1.702  14.654   2.633  1.00  0.00           H  
ATOM    910  N   THR B  26       3.370  12.940   6.124  1.00  0.00           N  
ATOM    911  CA  THR B  26       4.576  12.157   6.364  1.00  0.00           C  
ATOM    912  C   THR B  26       5.470  11.944   5.145  1.00  0.00           C  
ATOM    913  O   THR B  26       5.641  10.816   4.698  1.00  0.00           O  
ATOM    914  CB  THR B  26       4.239  10.798   7.005  1.00  0.00           C  
ATOM    915  OG1 THR B  26       3.287  10.981   8.072  1.00  0.00           O  
ATOM    916  CG2 THR B  26       5.498  10.160   7.554  1.00  0.00           C  
ATOM    917  H   THR B  26       3.212  13.749   6.705  1.00  0.00           H  
ATOM    918  HA  THR B  26       5.173  12.703   7.095  1.00  0.00           H  
ATOM    919  HB  THR B  26       3.808  10.136   6.258  1.00  0.00           H  
ATOM    920  HG1 THR B  26       2.360  10.790   7.759  1.00  0.00           H  
ATOM    921 1HG2 THR B  26       5.250   9.197   7.999  1.00  0.00           H  
ATOM    922 2HG2 THR B  26       6.206  10.017   6.748  1.00  0.00           H  
ATOM    923 3HG2 THR B  26       5.937  10.810   8.309  1.00  0.00           H  
ATOM    924  N   LEU B  27       6.010  13.018   4.570  1.00  0.00           N  
ATOM    925  CA  LEU B  27       6.895  12.818   3.426  1.00  0.00           C  
ATOM    926  C   LEU B  27       8.098  11.978   3.819  1.00  0.00           C  
ATOM    927  O   LEU B  27       8.725  12.237   4.851  1.00  0.00           O  
ATOM    928  CB  LEU B  27       7.410  14.154   2.877  1.00  0.00           C  
ATOM    929  CG  LEU B  27       6.378  15.007   2.197  1.00  0.00           C  
ATOM    930  CD1 LEU B  27       6.965  16.351   1.846  1.00  0.00           C  
ATOM    931  CD2 LEU B  27       5.917  14.292   0.962  1.00  0.00           C  
ATOM    932  H   LEU B  27       5.830  13.942   4.933  1.00  0.00           H  
ATOM    933  HA  LEU B  27       6.348  12.301   2.650  1.00  0.00           H  
ATOM    934 1HB  LEU B  27       7.834  14.729   3.695  1.00  0.00           H  
ATOM    935 2HB  LEU B  27       8.197  13.946   2.159  1.00  0.00           H  
ATOM    936  HG  LEU B  27       5.534  15.163   2.866  1.00  0.00           H  
ATOM    937 1HD1 LEU B  27       6.199  16.957   1.354  1.00  0.00           H  
ATOM    938 2HD1 LEU B  27       7.294  16.852   2.755  1.00  0.00           H  
ATOM    939 3HD1 LEU B  27       7.812  16.217   1.175  1.00  0.00           H  
ATOM    940 1HD2 LEU B  27       5.153  14.890   0.462  1.00  0.00           H  
ATOM    941 2HD2 LEU B  27       6.746  14.139   0.296  1.00  0.00           H  
ATOM    942 3HD2 LEU B  27       5.513  13.340   1.247  1.00  0.00           H  
ATOM    943  N   VAL B  28       8.399  10.992   2.981  1.00  0.00           N  
ATOM    944  CA  VAL B  28       9.506  10.069   3.136  1.00  0.00           C  
ATOM    945  C   VAL B  28      10.310   9.816   1.874  1.00  0.00           C  
ATOM    946  O   VAL B  28       9.791   9.834   0.753  1.00  0.00           O  
ATOM    947  CB  VAL B  28       8.984   8.685   3.600  1.00  0.00           C  
ATOM    948  CG1 VAL B  28       8.393   8.774   4.998  1.00  0.00           C  
ATOM    949  CG2 VAL B  28       7.899   8.210   2.593  1.00  0.00           C  
ATOM    950  H   VAL B  28       7.798  10.873   2.181  1.00  0.00           H  
ATOM    951  HA  VAL B  28      10.171  10.474   3.898  1.00  0.00           H  
ATOM    952  HB  VAL B  28       9.813   7.979   3.624  1.00  0.00           H  
ATOM    953 1HG1 VAL B  28       8.030   7.817   5.325  1.00  0.00           H  
ATOM    954 2HG1 VAL B  28       9.165   9.124   5.688  1.00  0.00           H  
ATOM    955 3HG1 VAL B  28       7.585   9.463   4.990  1.00  0.00           H  
ATOM    956 1HG2 VAL B  28       7.510   7.243   2.875  1.00  0.00           H  
ATOM    957 2HG2 VAL B  28       7.075   8.931   2.584  1.00  0.00           H  
ATOM    958 3HG2 VAL B  28       8.331   8.145   1.596  1.00  0.00           H  
ATOM    959  N   ARG B  29      11.577   9.508   2.076  1.00  0.00           N  
ATOM    960  CA  ARG B  29      12.444   9.003   1.032  1.00  0.00           C  
ATOM    961  C   ARG B  29      12.571   7.497   1.226  1.00  0.00           C  
ATOM    962  O   ARG B  29      12.955   7.095   2.325  1.00  0.00           O  
ATOM    963  CB  ARG B  29      13.831   9.598   1.109  1.00  0.00           C  
ATOM    964  CG  ARG B  29      14.787   9.048   0.057  1.00  0.00           C  
ATOM    965  CD  ARG B  29      16.147   9.611   0.186  1.00  0.00           C  
ATOM    966  NE  ARG B  29      17.036   9.096  -0.842  1.00  0.00           N  
ATOM    967  CZ  ARG B  29      18.363   9.310  -0.893  1.00  0.00           C  
ATOM    968  NH1 ARG B  29      18.955  10.023   0.041  1.00  0.00           N  
ATOM    969  NH2 ARG B  29      19.071   8.802  -1.886  1.00  0.00           N  
ATOM    970  H   ARG B  29      11.941   9.607   3.017  1.00  0.00           H  
ATOM    971  HA  ARG B  29      12.028   9.264   0.067  1.00  0.00           H  
ATOM    972 1HB  ARG B  29      13.768  10.675   0.963  1.00  0.00           H  
ATOM    973 2HB  ARG B  29      14.258   9.425   2.094  1.00  0.00           H  
ATOM    974 1HG  ARG B  29      14.855   7.962   0.168  1.00  0.00           H  
ATOM    975 2HG  ARG B  29      14.405   9.281  -0.938  1.00  0.00           H  
ATOM    976 1HD  ARG B  29      16.106  10.696   0.092  1.00  0.00           H  
ATOM    977 2HD  ARG B  29      16.558   9.342   1.159  1.00  0.00           H  
ATOM    978  HE  ARG B  29      16.620   8.541  -1.580  1.00  0.00           H  
ATOM    979 1HH1 ARG B  29      18.413  10.411   0.800  1.00  0.00           H  
ATOM    980 2HH1 ARG B  29      19.951  10.183  -0.001  1.00  0.00           H  
ATOM    981 1HH2 ARG B  29      18.614   8.260  -2.608  1.00  0.00           H  
ATOM    982 2HH2 ARG B  29      20.067   8.961  -1.929  1.00  0.00           H  
ATOM    983  N   PRO B  30      12.101   6.648   0.297  1.00  0.00           N  
ATOM    984  CA  PRO B  30      12.248   5.200   0.273  1.00  0.00           C  
ATOM    985  C   PRO B  30      13.697   4.731   0.133  1.00  0.00           C  
ATOM    986  O   PRO B  30      14.518   5.408  -0.490  1.00  0.00           O  
ATOM    987  CB  PRO B  30      11.400   4.793  -0.930  1.00  0.00           C  
ATOM    988  CG  PRO B  30      10.470   5.928  -1.165  1.00  0.00           C  
ATOM    989  CD  PRO B  30      11.225   7.147  -0.765  1.00  0.00           C  
ATOM    990  HA  PRO B  30      11.823   4.790   1.181  1.00  0.00           H  
ATOM    991 1HB  PRO B  30      12.013   4.531  -1.754  1.00  0.00           H  
ATOM    992 2HB  PRO B  30      10.857   3.933  -0.691  1.00  0.00           H  
ATOM    993 1HG  PRO B  30      10.184   5.955  -2.216  1.00  0.00           H  
ATOM    994 2HG  PRO B  30       9.544   5.793  -0.586  1.00  0.00           H  
ATOM    995 1HD  PRO B  30      11.803   7.552  -1.600  1.00  0.00           H  
ATOM    996 2HD  PRO B  30      10.489   7.846  -0.385  1.00  0.00           H  
ATOM    997  N   LYS B  31      13.999   3.552   0.668  1.00  0.00           N  
ATOM    998  CA  LYS B  31      15.300   2.915   0.465  1.00  0.00           C  
ATOM    999  C   LYS B  31      15.325   2.332  -0.951  1.00  0.00           C  
ATOM   1000  O   LYS B  31      14.261   2.143  -1.532  1.00  0.00           O  
ATOM   1001  CB  LYS B  31      15.555   1.843   1.537  1.00  0.00           C  
ATOM   1002  CG  LYS B  31      15.751   2.429   2.921  1.00  0.00           C  
ATOM   1003  CD  LYS B  31      15.988   1.378   3.977  1.00  0.00           C  
ATOM   1004  CE  LYS B  31      16.158   2.017   5.350  1.00  0.00           C  
ATOM   1005  NZ  LYS B  31      16.136   1.010   6.443  1.00  0.00           N  
ATOM   1006  H   LYS B  31      13.308   3.057   1.234  1.00  0.00           H  
ATOM   1007  HA  LYS B  31      16.060   3.684   0.561  1.00  0.00           H  
ATOM   1008 1HB  LYS B  31      14.698   1.171   1.585  1.00  0.00           H  
ATOM   1009 2HB  LYS B  31      16.413   1.239   1.303  1.00  0.00           H  
ATOM   1010 1HG  LYS B  31      16.620   3.067   2.893  1.00  0.00           H  
ATOM   1011 2HG  LYS B  31      14.886   3.026   3.193  1.00  0.00           H  
ATOM   1012 1HD  LYS B  31      15.182   0.684   4.000  1.00  0.00           H  
ATOM   1013 2HD  LYS B  31      16.896   0.830   3.738  1.00  0.00           H  
ATOM   1014 1HE  LYS B  31      17.112   2.539   5.370  1.00  0.00           H  
ATOM   1015 2HE  LYS B  31      15.366   2.731   5.515  1.00  0.00           H  
ATOM   1016 1HZ  LYS B  31      16.257   1.472   7.329  1.00  0.00           H  
ATOM   1017 2HZ  LYS B  31      15.206   0.539   6.434  1.00  0.00           H  
ATOM   1018 3HZ  LYS B  31      16.866   0.333   6.313  1.00  0.00           H  
ATOM   1019  N   PRO B  32      16.495   2.062  -1.557  1.00  0.00           N  
ATOM   1020  CA  PRO B  32      16.633   1.451  -2.874  1.00  0.00           C  
ATOM   1021  C   PRO B  32      15.762   0.207  -3.114  1.00  0.00           C  
ATOM   1022  O   PRO B  32      15.305  -0.009  -4.241  1.00  0.00           O  
ATOM   1023  CB  PRO B  32      18.130   1.104  -2.895  1.00  0.00           C  
ATOM   1024  CG  PRO B  32      18.768   2.179  -2.044  1.00  0.00           C  
ATOM   1025  CD  PRO B  32      17.790   2.421  -0.921  1.00  0.00           C  
ATOM   1026  HA  PRO B  32      16.432   2.207  -3.636  1.00  0.00           H  
ATOM   1027 1HB  PRO B  32      18.285   0.089  -2.497  1.00  0.00           H  
ATOM   1028 2HB  PRO B  32      18.500   1.102  -3.931  1.00  0.00           H  
ATOM   1029 1HG  PRO B  32      19.752   1.840  -1.684  1.00  0.00           H  
ATOM   1030 2HG  PRO B  32      18.947   3.080  -2.650  1.00  0.00           H  
ATOM   1031 1HD  PRO B  32      18.033   1.768  -0.084  1.00  0.00           H  
ATOM   1032 2HD  PRO B  32      17.831   3.485  -0.657  1.00  0.00           H  
ATOM   1033  N   LEU B  33      15.516  -0.622  -2.090  1.00  0.00           N  
ATOM   1034  CA  LEU B  33      14.685  -1.804  -2.330  1.00  0.00           C  
ATOM   1035  C   LEU B  33      13.201  -1.651  -2.031  1.00  0.00           C  
ATOM   1036  O   LEU B  33      12.662  -2.712  -1.742  1.00  0.00           O  
ATOM   1037  CB  LEU B  33      15.185  -3.010  -1.563  1.00  0.00           C  
ATOM   1038  CG  LEU B  33      16.600  -3.439  -1.886  1.00  0.00           C  
ATOM   1039  CD1 LEU B  33      16.955  -4.644  -1.034  1.00  0.00           C  
ATOM   1040  CD2 LEU B  33      16.697  -3.751  -3.371  1.00  0.00           C  
ATOM   1041  H   LEU B  33      15.885  -0.442  -1.170  1.00  0.00           H  
ATOM   1042  HA  LEU B  33      14.768  -2.049  -3.389  1.00  0.00           H  
ATOM   1043 1HB  LEU B  33      15.133  -2.789  -0.497  1.00  0.00           H  
ATOM   1044 2HB  LEU B  33      14.523  -3.855  -1.771  1.00  0.00           H  
ATOM   1045  HG  LEU B  33      17.294  -2.633  -1.641  1.00  0.00           H  
ATOM   1046 1HD1 LEU B  33      17.974  -4.960  -1.251  1.00  0.00           H  
ATOM   1047 2HD1 LEU B  33      16.873  -4.382   0.021  1.00  0.00           H  
ATOM   1048 3HD1 LEU B  33      16.269  -5.453  -1.259  1.00  0.00           H  
ATOM   1049 1HD2 LEU B  33      17.714  -4.056  -3.612  1.00  0.00           H  
ATOM   1050 2HD2 LEU B  33      16.008  -4.558  -3.617  1.00  0.00           H  
ATOM   1051 3HD2 LEU B  33      16.437  -2.861  -3.942  1.00  0.00           H  
ATOM   1052  N   LEU B  34      12.633  -0.884  -2.932  1.00  0.00           N  
ATOM   1053  CA  LEU B  34      11.469  -0.043  -2.665  1.00  0.00           C  
ATOM   1054  C   LEU B  34      11.505   1.041  -3.714  1.00  0.00           C  
ATOM   1055  O   LEU B  34      10.601   1.114  -4.525  1.00  0.00           O  
ATOM   1056  CB  LEU B  34      11.325   0.504  -1.235  1.00  0.00           C  
ATOM   1057  CG  LEU B  34       9.991   1.280  -1.018  1.00  0.00           C  
ATOM   1058  CD1 LEU B  34       8.767   0.387  -1.360  1.00  0.00           C  
ATOM   1059  CD2 LEU B  34       9.885   1.653   0.452  1.00  0.00           C  
ATOM   1060  H   LEU B  34      12.501  -1.385  -3.792  1.00  0.00           H  
ATOM   1061  HA  LEU B  34      10.574  -0.636  -2.834  1.00  0.00           H  
ATOM   1062 1HB  LEU B  34      11.405  -0.274  -0.515  1.00  0.00           H  
ATOM   1063 2HB  LEU B  34      12.120   1.206  -1.048  1.00  0.00           H  
ATOM   1064  HG  LEU B  34       9.973   2.153  -1.655  1.00  0.00           H  
ATOM   1065 1HD1 LEU B  34       7.846   0.949  -1.192  1.00  0.00           H  
ATOM   1066 2HD1 LEU B  34       8.816   0.085  -2.406  1.00  0.00           H  
ATOM   1067 3HD1 LEU B  34       8.763  -0.490  -0.737  1.00  0.00           H  
ATOM   1068 1HD2 LEU B  34       8.958   2.193   0.623  1.00  0.00           H  
ATOM   1069 2HD2 LEU B  34       9.889   0.752   1.051  1.00  0.00           H  
ATOM   1070 3HD2 LEU B  34      10.725   2.264   0.740  1.00  0.00           H  
ATOM   1071  N   LEU B  35      12.584   1.817  -3.813  1.00  0.00           N  
ATOM   1072  CA  LEU B  35      12.632   2.749  -4.940  1.00  0.00           C  
ATOM   1073  C   LEU B  35      12.590   1.970  -6.250  1.00  0.00           C  
ATOM   1074  O   LEU B  35      11.886   2.351  -7.178  1.00  0.00           O  
ATOM   1075  CB  LEU B  35      13.892   3.615  -4.927  1.00  0.00           C  
ATOM   1076  CG  LEU B  35      13.969   4.654  -3.838  1.00  0.00           C  
ATOM   1077  CD1 LEU B  35      15.338   5.283  -3.804  1.00  0.00           C  
ATOM   1078  CD2 LEU B  35      12.890   5.723  -4.102  1.00  0.00           C  
ATOM   1079  H   LEU B  35      13.332   1.777  -3.118  1.00  0.00           H  
ATOM   1080  HA  LEU B  35      11.761   3.400  -4.891  1.00  0.00           H  
ATOM   1081 1HB  LEU B  35      14.741   2.964  -4.834  1.00  0.00           H  
ATOM   1082 2HB  LEU B  35      13.965   4.130  -5.882  1.00  0.00           H  
ATOM   1083  HG  LEU B  35      13.812   4.184  -2.889  1.00  0.00           H  
ATOM   1084 1HD1 LEU B  35      15.367   6.024  -3.001  1.00  0.00           H  
ATOM   1085 2HD1 LEU B  35      16.084   4.519  -3.614  1.00  0.00           H  
ATOM   1086 3HD1 LEU B  35      15.543   5.767  -4.755  1.00  0.00           H  
ATOM   1087 1HD2 LEU B  35      12.937   6.475  -3.319  1.00  0.00           H  
ATOM   1088 2HD2 LEU B  35      13.069   6.201  -5.066  1.00  0.00           H  
ATOM   1089 3HD2 LEU B  35      11.906   5.262  -4.107  1.00  0.00           H  
ATOM   1090  N   LYS B  36      13.279   0.828  -6.320  1.00  0.00           N  
ATOM   1091  CA  LYS B  36      13.236   0.029  -7.545  1.00  0.00           C  
ATOM   1092  C   LYS B  36      11.810  -0.471  -7.834  1.00  0.00           C  
ATOM   1093  O   LYS B  36      11.378  -0.563  -8.992  1.00  0.00           O  
ATOM   1094  CB  LYS B  36      14.193  -1.157  -7.419  1.00  0.00           C  
ATOM   1095  CG  LYS B  36      15.666  -0.797  -7.456  1.00  0.00           C  
ATOM   1096  CD  LYS B  36      16.533  -2.036  -7.288  1.00  0.00           C  
ATOM   1097  CE  LYS B  36      18.014  -1.678  -7.302  1.00  0.00           C  
ATOM   1098  NZ  LYS B  36      18.880  -2.879  -7.135  1.00  0.00           N  
ATOM   1099  H   LYS B  36      13.873   0.537  -5.540  1.00  0.00           H  
ATOM   1100  HA  LYS B  36      13.553   0.655  -8.379  1.00  0.00           H  
ATOM   1101 1HB  LYS B  36      14.021  -1.654  -6.464  1.00  0.00           H  
ATOM   1102 2HB  LYS B  36      13.993  -1.878  -8.210  1.00  0.00           H  
ATOM   1103 1HG  LYS B  36      15.901  -0.325  -8.410  1.00  0.00           H  
ATOM   1104 2HG  LYS B  36      15.890  -0.093  -6.660  1.00  0.00           H  
ATOM   1105 1HD  LYS B  36      16.291  -2.511  -6.338  1.00  0.00           H  
ATOM   1106 2HD  LYS B  36      16.325  -2.742  -8.090  1.00  0.00           H  
ATOM   1107 1HE  LYS B  36      18.255  -1.196  -8.247  1.00  0.00           H  
ATOM   1108 2HE  LYS B  36      18.216  -0.982  -6.486  1.00  0.00           H  
ATOM   1109 1HZ  LYS B  36      19.851  -2.601  -7.147  1.00  0.00           H  
ATOM   1110 2HZ  LYS B  36      18.668  -3.325  -6.254  1.00  0.00           H  
ATOM   1111 3HZ  LYS B  36      18.707  -3.527  -7.890  1.00  0.00           H  
ATOM   1112  N   LEU B  37      11.096  -0.816  -6.768  1.00  0.00           N  
ATOM   1113  CA  LEU B  37       9.737  -1.334  -6.837  1.00  0.00           C  
ATOM   1114  C   LEU B  37       8.793  -0.230  -7.295  1.00  0.00           C  
ATOM   1115  O   LEU B  37       7.947  -0.417  -8.166  1.00  0.00           O  
ATOM   1116  CB  LEU B  37       9.338  -1.910  -5.474  1.00  0.00           C  
ATOM   1117  CG  LEU B  37       8.032  -2.637  -5.433  1.00  0.00           C  
ATOM   1118  CD1 LEU B  37       8.101  -3.714  -4.366  1.00  0.00           C  
ATOM   1119  CD2 LEU B  37       6.910  -1.636  -5.146  1.00  0.00           C  
ATOM   1120  H   LEU B  37      11.513  -0.682  -5.862  1.00  0.00           H  
ATOM   1121  HA  LEU B  37       9.702  -2.134  -7.575  1.00  0.00           H  
ATOM   1122 1HB  LEU B  37      10.113  -2.577  -5.116  1.00  0.00           H  
ATOM   1123 2HB  LEU B  37       9.251  -1.084  -4.778  1.00  0.00           H  
ATOM   1124  HG  LEU B  37       7.856  -3.114  -6.377  1.00  0.00           H  
ATOM   1125 1HD1 LEU B  37       7.158  -4.252  -4.329  1.00  0.00           H  
ATOM   1126 2HD1 LEU B  37       8.908  -4.413  -4.601  1.00  0.00           H  
ATOM   1127 3HD1 LEU B  37       8.292  -3.249  -3.423  1.00  0.00           H  
ATOM   1128 1HD2 LEU B  37       5.971  -2.160  -5.118  1.00  0.00           H  
ATOM   1129 2HD2 LEU B  37       7.086  -1.148  -4.189  1.00  0.00           H  
ATOM   1130 3HD2 LEU B  37       6.879  -0.883  -5.932  1.00  0.00           H  
ATOM   1131  N   LEU B  38       8.942   0.938  -6.695  1.00  0.00           N  
ATOM   1132  CA  LEU B  38       8.125   2.082  -7.023  1.00  0.00           C  
ATOM   1133  C   LEU B  38       8.388   2.494  -8.487  1.00  0.00           C  
ATOM   1134  O   LEU B  38       7.455   2.716  -9.265  1.00  0.00           O  
ATOM   1135  CB  LEU B  38       8.472   3.206  -6.022  1.00  0.00           C  
ATOM   1136  CG  LEU B  38       8.042   2.949  -4.524  1.00  0.00           C  
ATOM   1137  CD1 LEU B  38       8.613   4.034  -3.633  1.00  0.00           C  
ATOM   1138  CD2 LEU B  38       6.573   2.926  -4.425  1.00  0.00           C  
ATOM   1139  H   LEU B  38       9.647   1.036  -5.981  1.00  0.00           H  
ATOM   1140  HA  LEU B  38       7.077   1.812  -6.911  1.00  0.00           H  
ATOM   1141 1HB  LEU B  38       9.551   3.351  -6.037  1.00  0.00           H  
ATOM   1142 2HB  LEU B  38       8.008   4.124  -6.330  1.00  0.00           H  
ATOM   1143  HG  LEU B  38       8.424   1.996  -4.194  1.00  0.00           H  
ATOM   1144 1HD1 LEU B  38       8.320   3.848  -2.600  1.00  0.00           H  
ATOM   1145 2HD1 LEU B  38       9.697   4.023  -3.709  1.00  0.00           H  
ATOM   1146 3HD1 LEU B  38       8.231   5.001  -3.950  1.00  0.00           H  
ATOM   1147 1HD2 LEU B  38       6.271   2.741  -3.392  1.00  0.00           H  
ATOM   1148 2HD2 LEU B  38       6.186   3.890  -4.752  1.00  0.00           H  
ATOM   1149 3HD2 LEU B  38       6.192   2.130  -5.061  1.00  0.00           H  
ATOM   1150  N   LYS B  39       9.648   2.467  -8.918  1.00  0.00           N  
ATOM   1151  CA  LYS B  39       9.968   2.793 -10.305  1.00  0.00           C  
ATOM   1152  C   LYS B  39       9.360   1.782 -11.275  1.00  0.00           C  
ATOM   1153  O   LYS B  39       8.905   2.155 -12.364  1.00  0.00           O  
ATOM   1154  CB  LYS B  39      11.474   2.947 -10.488  1.00  0.00           C  
ATOM   1155  CG  LYS B  39      12.014   4.230  -9.845  1.00  0.00           C  
ATOM   1156  CD  LYS B  39      13.504   4.386 -10.002  1.00  0.00           C  
ATOM   1157  CE  LYS B  39      13.967   5.688  -9.359  1.00  0.00           C  
ATOM   1158  NZ  LYS B  39      15.437   5.888  -9.497  1.00  0.00           N  
ATOM   1159  H   LYS B  39      10.406   2.273  -8.268  1.00  0.00           H  
ATOM   1160  HA  LYS B  39       9.524   3.756 -10.538  1.00  0.00           H  
ATOM   1161 1HB  LYS B  39      11.982   2.098 -10.031  1.00  0.00           H  
ATOM   1162 2HB  LYS B  39      11.721   2.959 -11.546  1.00  0.00           H  
ATOM   1163 1HG  LYS B  39      11.533   5.083 -10.323  1.00  0.00           H  
ATOM   1164 2HG  LYS B  39      11.753   4.250  -8.790  1.00  0.00           H  
ATOM   1165 1HD  LYS B  39      14.008   3.544  -9.525  1.00  0.00           H  
ATOM   1166 2HD  LYS B  39      13.759   4.400 -11.061  1.00  0.00           H  
ATOM   1167 1HE  LYS B  39      13.446   6.523  -9.836  1.00  0.00           H  
ATOM   1168 2HE  LYS B  39      13.709   5.671  -8.298  1.00  0.00           H  
ATOM   1169 1HZ  LYS B  39      15.699   6.763  -9.059  1.00  0.00           H  
ATOM   1170 2HZ  LYS B  39      15.927   5.126  -9.050  1.00  0.00           H  
ATOM   1171 3HZ  LYS B  39      15.677   5.917 -10.479  1.00  0.00           H  
ATOM   1172  N   SER B  40       9.262   0.518 -10.849  1.00  0.00           N  
ATOM   1173  CA  SER B  40       8.680  -0.554 -11.651  1.00  0.00           C  
ATOM   1174  C   SER B  40       7.191  -0.313 -11.966  1.00  0.00           C  
ATOM   1175  O   SER B  40       6.640  -0.960 -12.861  1.00  0.00           O  
ATOM   1176  CB  SER B  40       8.851  -1.898 -10.959  1.00  0.00           C  
ATOM   1177  OG  SER B  40      10.212  -2.248 -10.855  1.00  0.00           O  
ATOM   1178  H   SER B  40       9.675   0.264  -9.951  1.00  0.00           H  
ATOM   1179  HA  SER B  40       9.220  -0.594 -12.596  1.00  0.00           H  
ATOM   1180 1HB  SER B  40       8.407  -1.872  -9.983  1.00  0.00           H  
ATOM   1181 2HB  SER B  40       8.325  -2.659 -11.527  1.00  0.00           H  
ATOM   1182  HG  SER B  40      10.631  -1.555 -10.290  1.00  0.00           H  
ATOM   1183  N   VAL B  41       6.534   0.599 -11.226  1.00  0.00           N  
ATOM   1184  CA  VAL B  41       5.133   0.927 -11.464  1.00  0.00           C  
ATOM   1185  C   VAL B  41       4.962   2.366 -11.955  1.00  0.00           C  
ATOM   1186  O   VAL B  41       3.857   2.913 -11.922  1.00  0.00           O  
ATOM   1187  CB  VAL B  41       4.262   0.708 -10.213  1.00  0.00           C  
ATOM   1188  CG1 VAL B  41       4.234  -0.703  -9.852  1.00  0.00           C  
ATOM   1189  CG2 VAL B  41       4.794   1.455  -9.062  1.00  0.00           C  
ATOM   1190  H   VAL B  41       7.023   1.112 -10.493  1.00  0.00           H  
ATOM   1191  HA  VAL B  41       4.756   0.262 -12.240  1.00  0.00           H  
ATOM   1192  HB  VAL B  41       3.247   1.033 -10.433  1.00  0.00           H  
ATOM   1193 1HG1 VAL B  41       3.608  -0.805  -8.981  1.00  0.00           H  
ATOM   1194 2HG1 VAL B  41       3.834  -1.296 -10.674  1.00  0.00           H  
ATOM   1195 3HG1 VAL B  41       5.245  -1.007  -9.627  1.00  0.00           H  
ATOM   1196 1HG2 VAL B  41       4.154   1.270  -8.217  1.00  0.00           H  
ATOM   1197 2HG2 VAL B  41       5.785   1.084  -8.852  1.00  0.00           H  
ATOM   1198 3HG2 VAL B  41       4.830   2.523  -9.283  1.00  0.00           H  
ATOM   1199  N   GLY B  42       6.053   2.967 -12.438  1.00  0.00           N  
ATOM   1200  CA  GLY B  42       6.019   4.312 -13.003  1.00  0.00           C  
ATOM   1201  C   GLY B  42       6.259   5.453 -12.013  1.00  0.00           C  
ATOM   1202  O   GLY B  42       6.114   6.624 -12.373  1.00  0.00           O  
ATOM   1203  H   GLY B  42       6.950   2.481 -12.425  1.00  0.00           H  
ATOM   1204 1HA  GLY B  42       6.769   4.369 -13.791  1.00  0.00           H  
ATOM   1205 2HA  GLY B  42       5.056   4.461 -13.489  1.00  0.00           H  
ATOM   1206  N   ALA B  43       6.621   5.144 -10.775  1.00  0.00           N  
ATOM   1207  CA  ALA B  43       6.865   6.196  -9.801  1.00  0.00           C  
ATOM   1208  C   ALA B  43       8.310   6.661  -9.905  1.00  0.00           C  
ATOM   1209  O   ALA B  43       9.224   5.918  -9.577  1.00  0.00           O  
ATOM   1210  CB  ALA B  43       6.571   5.698  -8.420  1.00  0.00           C  
ATOM   1211  H   ALA B  43       6.756   4.177 -10.488  1.00  0.00           H  
ATOM   1212  HA  ALA B  43       6.209   7.036 -10.026  1.00  0.00           H  
ATOM   1213 1HB  ALA B  43       6.734   6.472  -7.717  1.00  0.00           H  
ATOM   1214 2HB  ALA B  43       5.555   5.369  -8.378  1.00  0.00           H  
ATOM   1215 3HB  ALA B  43       7.205   4.900  -8.209  1.00  0.00           H  
ATOM   1216  N   GLN B  44       8.525   7.890 -10.348  1.00  0.00           N  
ATOM   1217  CA  GLN B  44       9.886   8.366 -10.598  1.00  0.00           C  
ATOM   1218  C   GLN B  44      10.344   9.515  -9.699  1.00  0.00           C  
ATOM   1219  O   GLN B  44      11.036  10.425 -10.157  1.00  0.00           O  
ATOM   1220  CB  GLN B  44      10.028   8.774 -12.062  1.00  0.00           C  
ATOM   1221  CG  GLN B  44       9.802   7.635 -13.086  1.00  0.00           C  
ATOM   1222  CD  GLN B  44      10.885   6.527 -13.046  1.00  0.00           C  
ATOM   1223  OE1 GLN B  44      12.031   6.765 -12.645  1.00  0.00           O  
ATOM   1224  NE2 GLN B  44      10.531   5.326 -13.501  1.00  0.00           N  
ATOM   1225  H   GLN B  44       7.736   8.480 -10.576  1.00  0.00           H  
ATOM   1226  HA  GLN B  44      10.567   7.535 -10.421  1.00  0.00           H  
ATOM   1227 1HB  GLN B  44       9.317   9.569 -12.284  1.00  0.00           H  
ATOM   1228 2HB  GLN B  44      11.027   9.178 -12.226  1.00  0.00           H  
ATOM   1229 1HG  GLN B  44       8.835   7.169 -12.887  1.00  0.00           H  
ATOM   1230 2HG  GLN B  44       9.801   8.067 -14.086  1.00  0.00           H  
ATOM   1231 1HE2 GLN B  44      11.201   4.581 -13.536  1.00  0.00           H  
ATOM   1232 2HE2 GLN B  44       9.604   5.168 -13.841  1.00  0.00           H  
ATOM   1233  N   LYS B  45       9.939   9.498  -8.434  1.00  0.00           N  
ATOM   1234  CA  LYS B  45      10.358  10.529  -7.493  1.00  0.00           C  
ATOM   1235  C   LYS B  45      11.244   9.924  -6.414  1.00  0.00           C  
ATOM   1236  O   LYS B  45      11.236   8.709  -6.194  1.00  0.00           O  
ATOM   1237  CB  LYS B  45       9.163  11.232  -6.842  1.00  0.00           C  
ATOM   1238  CG  LYS B  45       8.278  12.012  -7.782  1.00  0.00           C  
ATOM   1239  CD  LYS B  45       7.283  12.874  -6.996  1.00  0.00           C  
ATOM   1240  CE  LYS B  45       6.164  12.058  -6.350  1.00  0.00           C  
ATOM   1241  NZ  LYS B  45       5.168  12.947  -5.679  1.00  0.00           N  
ATOM   1242  H   LYS B  45       9.377   8.732  -8.082  1.00  0.00           H  
ATOM   1243  HA  LYS B  45      10.949  11.274  -8.024  1.00  0.00           H  
ATOM   1244 1HB  LYS B  45       8.542  10.506  -6.340  1.00  0.00           H  
ATOM   1245 2HB  LYS B  45       9.518  11.920  -6.077  1.00  0.00           H  
ATOM   1246 1HG  LYS B  45       8.893  12.654  -8.413  1.00  0.00           H  
ATOM   1247 2HG  LYS B  45       7.728  11.323  -8.419  1.00  0.00           H  
ATOM   1248 1HD  LYS B  45       7.822  13.396  -6.201  1.00  0.00           H  
ATOM   1249 2HD  LYS B  45       6.841  13.616  -7.658  1.00  0.00           H  
ATOM   1250 1HE  LYS B  45       5.657  11.475  -7.115  1.00  0.00           H  
ATOM   1251 2HE  LYS B  45       6.587  11.378  -5.605  1.00  0.00           H  
ATOM   1252 1HZ  LYS B  45       4.407  12.387  -5.253  1.00  0.00           H  
ATOM   1253 2HZ  LYS B  45       5.634  13.477  -4.958  1.00  0.00           H  
ATOM   1254 3HZ  LYS B  45       4.768  13.572  -6.350  1.00  0.00           H  
ATOM   1255  N   ASP B  46      11.999  10.779  -5.734  1.00  0.00           N  
ATOM   1256  CA  ASP B  46      12.803  10.360  -4.589  1.00  0.00           C  
ATOM   1257  C   ASP B  46      12.016  10.548  -3.289  1.00  0.00           C  
ATOM   1258  O   ASP B  46      12.273   9.881  -2.292  1.00  0.00           O  
ATOM   1259  CB  ASP B  46      14.097  11.159  -4.521  1.00  0.00           C  
ATOM   1260  CG  ASP B  46      15.004  10.946  -5.731  1.00  0.00           C  
ATOM   1261  OD1 ASP B  46      15.367   9.825  -5.996  1.00  0.00           O  
ATOM   1262  OD2 ASP B  46      15.306  11.912  -6.391  1.00  0.00           O  
ATOM   1263  H   ASP B  46      12.000  11.753  -6.003  1.00  0.00           H  
ATOM   1264  HA  ASP B  46      13.045   9.301  -4.696  1.00  0.00           H  
ATOM   1265 1HB  ASP B  46      13.864  12.221  -4.437  1.00  0.00           H  
ATOM   1266 2HB  ASP B  46      14.645  10.878  -3.621  1.00  0.00           H  
ATOM   1267  N   THR B  47      11.092  11.508  -3.290  1.00  0.00           N  
ATOM   1268  CA  THR B  47      10.305  11.806  -2.095  1.00  0.00           C  
ATOM   1269  C   THR B  47       8.820  11.603  -2.371  1.00  0.00           C  
ATOM   1270  O   THR B  47       8.284  12.126  -3.356  1.00  0.00           O  
ATOM   1271  CB  THR B  47      10.539  13.242  -1.600  1.00  0.00           C  
ATOM   1272  OG1 THR B  47      11.926  13.424  -1.284  1.00  0.00           O  
ATOM   1273  CG2 THR B  47       9.706  13.494  -0.342  1.00  0.00           C  
ATOM   1274  H   THR B  47      10.924  12.026  -4.134  1.00  0.00           H  
ATOM   1275  HA  THR B  47      10.593  11.119  -1.300  1.00  0.00           H  
ATOM   1276  HB  THR B  47      10.252  13.949  -2.376  1.00  0.00           H  
ATOM   1277  HG1 THR B  47      12.211  12.721  -0.695  1.00  0.00           H  
ATOM   1278 1HG2 THR B  47       9.872  14.509   0.012  1.00  0.00           H  
ATOM   1279 2HG2 THR B  47       8.663  13.362  -0.577  1.00  0.00           H  
ATOM   1280 3HG2 THR B  47       9.995  12.784   0.437  1.00  0.00           H  
ATOM   1281  N   TYR B  48       8.181  10.855  -1.479  1.00  0.00           N  
ATOM   1282  CA  TYR B  48       6.770  10.493  -1.547  1.00  0.00           C  
ATOM   1283  C   TYR B  48       6.073  10.701  -0.208  1.00  0.00           C  
ATOM   1284  O   TYR B  48       6.724  10.776   0.823  1.00  0.00           O  
ATOM   1285  CB  TYR B  48       6.646   9.020  -1.901  1.00  0.00           C  
ATOM   1286  CG  TYR B  48       7.233   8.601  -3.175  1.00  0.00           C  
ATOM   1287  CD1 TYR B  48       8.541   8.228  -3.193  1.00  0.00           C  
ATOM   1288  CD2 TYR B  48       6.474   8.568  -4.321  1.00  0.00           C  
ATOM   1289  CE1 TYR B  48       9.115   7.823  -4.342  1.00  0.00           C  
ATOM   1290  CE2 TYR B  48       7.042   8.165  -5.493  1.00  0.00           C  
ATOM   1291  CZ  TYR B  48       8.371   7.790  -5.510  1.00  0.00           C  
ATOM   1292  OH  TYR B  48       8.984   7.392  -6.674  1.00  0.00           O  
ATOM   1293  H   TYR B  48       8.725  10.488  -0.698  1.00  0.00           H  
ATOM   1294  HA  TYR B  48       6.271  11.111  -2.293  1.00  0.00           H  
ATOM   1295 1HB  TYR B  48       7.136   8.456  -1.114  1.00  0.00           H  
ATOM   1296 2HB  TYR B  48       5.590   8.739  -1.900  1.00  0.00           H  
ATOM   1297  HD1 TYR B  48       9.117   8.264  -2.279  1.00  0.00           H  
ATOM   1298  HD2 TYR B  48       5.430   8.871  -4.293  1.00  0.00           H  
ATOM   1299  HE1 TYR B  48      10.165   7.530  -4.345  1.00  0.00           H  
ATOM   1300  HE2 TYR B  48       6.446   8.155  -6.398  1.00  0.00           H  
ATOM   1301  HH  TYR B  48       9.952   7.565  -6.581  1.00  0.00           H  
ATOM   1302  N   THR B  49       4.755  10.770  -0.212  1.00  0.00           N  
ATOM   1303  CA  THR B  49       3.981  10.750   1.030  1.00  0.00           C  
ATOM   1304  C   THR B  49       3.890   9.294   1.504  1.00  0.00           C  
ATOM   1305  O   THR B  49       4.394   8.398   0.814  1.00  0.00           O  
ATOM   1306  CB  THR B  49       2.605  11.416   0.819  1.00  0.00           C  
ATOM   1307  OG1 THR B  49       1.908  10.744  -0.222  1.00  0.00           O  
ATOM   1308  CG2 THR B  49       2.739  12.859   0.460  1.00  0.00           C  
ATOM   1309  H   THR B  49       4.244  10.778  -1.101  1.00  0.00           H  
ATOM   1310  HA  THR B  49       4.501  11.307   1.802  1.00  0.00           H  
ATOM   1311  HB  THR B  49       2.027  11.334   1.740  1.00  0.00           H  
ATOM   1312  HG1 THR B  49       2.448  10.780  -1.052  1.00  0.00           H  
ATOM   1313 1HG2 THR B  49       1.751  13.294   0.323  1.00  0.00           H  
ATOM   1314 2HG2 THR B  49       3.247  13.373   1.254  1.00  0.00           H  
ATOM   1315 3HG2 THR B  49       3.307  12.949  -0.465  1.00  0.00           H  
ATOM   1316  N   MET B  50       3.337   9.033   2.702  1.00  0.00           N  
ATOM   1317  CA  MET B  50       3.198   7.618   3.102  1.00  0.00           C  
ATOM   1318  C   MET B  50       2.274   6.835   2.153  1.00  0.00           C  
ATOM   1319  O   MET B  50       2.469   5.641   1.941  1.00  0.00           O  
ATOM   1320  CB  MET B  50       2.684   7.457   4.514  1.00  0.00           C  
ATOM   1321  CG  MET B  50       2.719   6.004   5.021  1.00  0.00           C  
ATOM   1322  SD  MET B  50       4.416   5.371   5.216  1.00  0.00           S  
ATOM   1323  CE  MET B  50       4.218   3.585   5.103  1.00  0.00           C  
ATOM   1324  H   MET B  50       2.999   9.798   3.292  1.00  0.00           H  
ATOM   1325  HA  MET B  50       4.185   7.157   3.046  1.00  0.00           H  
ATOM   1326 1HB  MET B  50       3.289   8.061   5.189  1.00  0.00           H  
ATOM   1327 2HB  MET B  50       1.674   7.829   4.568  1.00  0.00           H  
ATOM   1328 1HG  MET B  50       2.210   5.940   5.984  1.00  0.00           H  
ATOM   1329 2HG  MET B  50       2.192   5.365   4.314  1.00  0.00           H  
ATOM   1330 1HE  MET B  50       5.184   3.109   5.233  1.00  0.00           H  
ATOM   1331 2HE  MET B  50       3.553   3.238   5.871  1.00  0.00           H  
ATOM   1332 3HE  MET B  50       3.812   3.326   4.131  1.00  0.00           H  
ATOM   1333  N   LYS B  51       1.307   7.505   1.530  1.00  0.00           N  
ATOM   1334  CA  LYS B  51       0.199   7.583   0.590  1.00  0.00           C  
ATOM   1335  C   LYS B  51       1.103   7.620  -0.599  1.00  0.00           C  
ATOM   1336  O   LYS B  51       2.264   7.863  -0.374  1.00  0.00           O  
ATOM   1337  CB  LYS B  51      -0.684   8.815   0.761  1.00  0.00           C  
ATOM   1338  CG  LYS B  51      -1.402   8.877   2.072  1.00  0.00           C  
ATOM   1339  CD  LYS B  51      -2.355  10.037   2.140  1.00  0.00           C  
ATOM   1340  CE  LYS B  51      -1.636  11.365   2.085  1.00  0.00           C  
ATOM   1341  NZ  LYS B  51      -2.552  12.482   2.391  1.00  0.00           N  
ATOM   1342  H   LYS B  51       1.242   6.574   1.157  1.00  0.00           H  
ATOM   1343  HA  LYS B  51      -0.393   6.669   0.576  1.00  0.00           H  
ATOM   1344 1HB  LYS B  51      -0.085   9.707   0.678  1.00  0.00           H  
ATOM   1345 2HB  LYS B  51      -1.427   8.846  -0.035  1.00  0.00           H  
ATOM   1346 1HG  LYS B  51      -1.985   7.977   2.188  1.00  0.00           H  
ATOM   1347 2HG  LYS B  51      -0.687   8.947   2.888  1.00  0.00           H  
ATOM   1348 1HD  LYS B  51      -3.048   9.984   1.302  1.00  0.00           H  
ATOM   1349 2HD  LYS B  51      -2.934   9.988   3.058  1.00  0.00           H  
ATOM   1350 1HE  LYS B  51      -0.812  11.374   2.801  1.00  0.00           H  
ATOM   1351 2HE  LYS B  51      -1.235  11.503   1.081  1.00  0.00           H  
ATOM   1352 1HZ  LYS B  51      -2.058  13.353   2.346  1.00  0.00           H  
ATOM   1353 2HZ  LYS B  51      -3.328  12.496   1.750  1.00  0.00           H  
ATOM   1354 3HZ  LYS B  51      -2.881  12.340   3.353  1.00  0.00           H  
ATOM   1355  N   GLU B  52       0.707   7.292  -1.797  1.00  0.00           N  
ATOM   1356  CA  GLU B  52       1.706   7.229  -2.889  1.00  0.00           C  
ATOM   1357  C   GLU B  52       2.668   6.034  -2.683  1.00  0.00           C  
ATOM   1358  O   GLU B  52       2.581   5.091  -3.451  1.00  0.00           O  
ATOM   1359  CB  GLU B  52       2.540   8.522  -3.080  1.00  0.00           C  
ATOM   1360  CG  GLU B  52       1.807   9.732  -3.593  1.00  0.00           C  
ATOM   1361  CD  GLU B  52       2.738  10.909  -3.648  1.00  0.00           C  
ATOM   1362  OE1 GLU B  52       3.349  11.182  -2.634  1.00  0.00           O  
ATOM   1363  OE2 GLU B  52       2.892  11.505  -4.698  1.00  0.00           O  
ATOM   1364  H   GLU B  52      -0.268   7.106  -1.982  1.00  0.00           H  
ATOM   1365  HA  GLU B  52       1.177   7.074  -3.828  1.00  0.00           H  
ATOM   1366 1HB  GLU B  52       3.115   8.810  -2.221  1.00  0.00           H  
ATOM   1367 2HB  GLU B  52       3.273   8.305  -3.847  1.00  0.00           H  
ATOM   1368 1HG  GLU B  52       1.420   9.525  -4.590  1.00  0.00           H  
ATOM   1369 2HG  GLU B  52       0.969   9.955  -2.932  1.00  0.00           H  
ATOM   1370  N   VAL B  53       3.464   5.954  -1.593  1.00  0.00           N  
ATOM   1371  CA  VAL B  53       4.284   4.744  -1.423  1.00  0.00           C  
ATOM   1372  C   VAL B  53       3.385   3.525  -1.295  1.00  0.00           C  
ATOM   1373  O   VAL B  53       3.540   2.548  -2.034  1.00  0.00           O  
ATOM   1374  CB  VAL B  53       5.183   4.799  -0.155  1.00  0.00           C  
ATOM   1375  CG1 VAL B  53       5.846   3.421   0.086  1.00  0.00           C  
ATOM   1376  CG2 VAL B  53       6.237   5.846  -0.333  1.00  0.00           C  
ATOM   1377  H   VAL B  53       3.528   6.735  -0.929  1.00  0.00           H  
ATOM   1378  HA  VAL B  53       4.920   4.630  -2.301  1.00  0.00           H  
ATOM   1379  HB  VAL B  53       4.571   5.036   0.713  1.00  0.00           H  
ATOM   1380 1HG1 VAL B  53       6.459   3.466   0.978  1.00  0.00           H  
ATOM   1381 2HG1 VAL B  53       5.074   2.663   0.220  1.00  0.00           H  
ATOM   1382 3HG1 VAL B  53       6.467   3.160  -0.770  1.00  0.00           H  
ATOM   1383 1HG2 VAL B  53       6.863   5.898   0.556  1.00  0.00           H  
ATOM   1384 2HG2 VAL B  53       6.850   5.612  -1.201  1.00  0.00           H  
ATOM   1385 3HG2 VAL B  53       5.734   6.784  -0.478  1.00  0.00           H  
ATOM   1386  N   LEU B  54       2.388   3.599  -0.404  1.00  0.00           N  
ATOM   1387  CA  LEU B  54       1.477   2.475  -0.251  1.00  0.00           C  
ATOM   1388  C   LEU B  54       0.643   2.248  -1.508  1.00  0.00           C  
ATOM   1389  O   LEU B  54       0.313   1.108  -1.843  1.00  0.00           O  
ATOM   1390  CB  LEU B  54       0.562   2.686   0.957  1.00  0.00           C  
ATOM   1391  CG  LEU B  54       1.303   2.661   2.299  1.00  0.00           C  
ATOM   1392  CD1 LEU B  54       0.344   2.934   3.441  1.00  0.00           C  
ATOM   1393  CD2 LEU B  54       1.993   1.404   2.422  1.00  0.00           C  
ATOM   1394  H   LEU B  54       2.310   4.410   0.211  1.00  0.00           H  
ATOM   1395  HA  LEU B  54       2.071   1.580  -0.074  1.00  0.00           H  
ATOM   1396 1HB  LEU B  54       0.071   3.653   0.861  1.00  0.00           H  
ATOM   1397 2HB  LEU B  54      -0.199   1.903   0.972  1.00  0.00           H  
ATOM   1398  HG  LEU B  54       2.038   3.425   2.319  1.00  0.00           H  
ATOM   1399 1HD1 LEU B  54       0.888   2.930   4.387  1.00  0.00           H  
ATOM   1400 2HD1 LEU B  54      -0.109   3.906   3.295  1.00  0.00           H  
ATOM   1401 3HD1 LEU B  54      -0.434   2.173   3.475  1.00  0.00           H  
ATOM   1402 1HD2 LEU B  54       2.530   1.393   3.369  1.00  0.00           H  
ATOM   1403 2HD2 LEU B  54       1.307   0.612   2.395  1.00  0.00           H  
ATOM   1404 3HD2 LEU B  54       2.693   1.297   1.593  1.00  0.00           H  
ATOM   1405  N   PHE B  55       0.267   3.328  -2.193  1.00  0.00           N  
ATOM   1406  CA  PHE B  55      -0.520   3.206  -3.417  1.00  0.00           C  
ATOM   1407  C   PHE B  55       0.240   2.420  -4.468  1.00  0.00           C  
ATOM   1408  O   PHE B  55      -0.251   1.418  -4.992  1.00  0.00           O  
ATOM   1409  CB  PHE B  55      -0.868   4.584  -3.982  1.00  0.00           C  
ATOM   1410  CG  PHE B  55      -1.519   4.550  -5.331  1.00  0.00           C  
ATOM   1411  CD1 PHE B  55      -2.863   4.244  -5.491  1.00  0.00           C  
ATOM   1412  CD2 PHE B  55      -0.760   4.838  -6.459  1.00  0.00           C  
ATOM   1413  CE1 PHE B  55      -3.433   4.226  -6.756  1.00  0.00           C  
ATOM   1414  CE2 PHE B  55      -1.318   4.820  -7.713  1.00  0.00           C  
ATOM   1415  CZ  PHE B  55      -2.658   4.513  -7.866  1.00  0.00           C  
ATOM   1416  H   PHE B  55       0.570   4.237  -1.880  1.00  0.00           H  
ATOM   1417  HA  PHE B  55      -1.442   2.671  -3.186  1.00  0.00           H  
ATOM   1418 1HB  PHE B  55      -1.523   5.110  -3.295  1.00  0.00           H  
ATOM   1419 2HB  PHE B  55       0.034   5.151  -4.078  1.00  0.00           H  
ATOM   1420  HD1 PHE B  55      -3.470   4.018  -4.613  1.00  0.00           H  
ATOM   1421  HD2 PHE B  55       0.297   5.081  -6.336  1.00  0.00           H  
ATOM   1422  HE1 PHE B  55      -4.489   3.983  -6.876  1.00  0.00           H  
ATOM   1423  HE2 PHE B  55      -0.706   5.047  -8.584  1.00  0.00           H  
ATOM   1424  HZ  PHE B  55      -3.104   4.496  -8.860  1.00  0.00           H  
ATOM   1425  N   TYR B  56       1.459   2.869  -4.748  1.00  0.00           N  
ATOM   1426  CA  TYR B  56       2.304   2.275  -5.760  1.00  0.00           C  
ATOM   1427  C   TYR B  56       2.642   0.834  -5.416  1.00  0.00           C  
ATOM   1428  O   TYR B  56       2.654  -0.028  -6.296  1.00  0.00           O  
ATOM   1429  CB  TYR B  56       3.556   3.116  -5.928  1.00  0.00           C  
ATOM   1430  CG  TYR B  56       3.354   4.403  -6.683  1.00  0.00           C  
ATOM   1431  CD1 TYR B  56       3.749   5.612  -6.119  1.00  0.00           C  
ATOM   1432  CD2 TYR B  56       2.761   4.382  -7.937  1.00  0.00           C  
ATOM   1433  CE1 TYR B  56       3.550   6.791  -6.795  1.00  0.00           C  
ATOM   1434  CE2 TYR B  56       2.567   5.563  -8.623  1.00  0.00           C  
ATOM   1435  CZ  TYR B  56       2.958   6.767  -8.054  1.00  0.00           C  
ATOM   1436  OH  TYR B  56       2.767   7.947  -8.736  1.00  0.00           O  
ATOM   1437  H   TYR B  56       1.811   3.678  -4.249  1.00  0.00           H  
ATOM   1438  HA  TYR B  56       1.761   2.276  -6.702  1.00  0.00           H  
ATOM   1439 1HB  TYR B  56       3.900   3.378  -4.934  1.00  0.00           H  
ATOM   1440 2HB  TYR B  56       4.334   2.551  -6.404  1.00  0.00           H  
ATOM   1441  HD1 TYR B  56       4.220   5.628  -5.138  1.00  0.00           H  
ATOM   1442  HD2 TYR B  56       2.451   3.435  -8.380  1.00  0.00           H  
ATOM   1443  HE1 TYR B  56       3.861   7.735  -6.347  1.00  0.00           H  
ATOM   1444  HE2 TYR B  56       2.105   5.549  -9.611  1.00  0.00           H  
ATOM   1445  HH  TYR B  56       2.416   7.758  -9.611  1.00  0.00           H  
ATOM   1446  N   LEU B  57       2.874   0.555  -4.135  1.00  0.00           N  
ATOM   1447  CA  LEU B  57       3.149  -0.804  -3.705  1.00  0.00           C  
ATOM   1448  C   LEU B  57       1.929  -1.687  -3.990  1.00  0.00           C  
ATOM   1449  O   LEU B  57       2.067  -2.790  -4.525  1.00  0.00           O  
ATOM   1450  CB  LEU B  57       3.568  -0.803  -2.235  1.00  0.00           C  
ATOM   1451  CG  LEU B  57       3.864  -2.160  -1.593  1.00  0.00           C  
ATOM   1452  CD1 LEU B  57       4.947  -2.868  -2.343  1.00  0.00           C  
ATOM   1453  CD2 LEU B  57       4.327  -1.923  -0.170  1.00  0.00           C  
ATOM   1454  H   LEU B  57       2.884   1.303  -3.438  1.00  0.00           H  
ATOM   1455  HA  LEU B  57       3.984  -1.182  -4.287  1.00  0.00           H  
ATOM   1456 1HB  LEU B  57       4.457  -0.181  -2.134  1.00  0.00           H  
ATOM   1457 2HB  LEU B  57       2.768  -0.336  -1.661  1.00  0.00           H  
ATOM   1458  HG  LEU B  57       2.966  -2.779  -1.603  1.00  0.00           H  
ATOM   1459 1HD1 LEU B  57       5.141  -3.806  -1.857  1.00  0.00           H  
ATOM   1460 2HD1 LEU B  57       4.628  -3.046  -3.369  1.00  0.00           H  
ATOM   1461 3HD1 LEU B  57       5.850  -2.262  -2.336  1.00  0.00           H  
ATOM   1462 1HD2 LEU B  57       4.540  -2.875   0.292  1.00  0.00           H  
ATOM   1463 2HD2 LEU B  57       5.230  -1.311  -0.177  1.00  0.00           H  
ATOM   1464 3HD2 LEU B  57       3.555  -1.409   0.386  1.00  0.00           H  
ATOM   1465  N   GLY B  58       0.727  -1.210  -3.656  1.00  0.00           N  
ATOM   1466  CA  GLY B  58      -0.477  -1.979  -3.952  1.00  0.00           C  
ATOM   1467  C   GLY B  58      -0.619  -2.208  -5.459  1.00  0.00           C  
ATOM   1468  O   GLY B  58      -0.963  -3.310  -5.901  1.00  0.00           O  
ATOM   1469  H   GLY B  58       0.637  -0.306  -3.191  1.00  0.00           H  
ATOM   1470 1HA  GLY B  58      -0.446  -2.931  -3.424  1.00  0.00           H  
ATOM   1471 2HA  GLY B  58      -1.344  -1.432  -3.592  1.00  0.00           H  
ATOM   1472  N   GLN B  59      -0.301  -1.179  -6.263  1.00  0.00           N  
ATOM   1473  CA  GLN B  59      -0.395  -1.304  -7.716  1.00  0.00           C  
ATOM   1474  C   GLN B  59       0.605  -2.334  -8.222  1.00  0.00           C  
ATOM   1475  O   GLN B  59       0.291  -3.102  -9.130  1.00  0.00           O  
ATOM   1476  CB  GLN B  59      -0.153   0.047  -8.414  1.00  0.00           C  
ATOM   1477  CG  GLN B  59      -1.236   1.104  -8.146  1.00  0.00           C  
ATOM   1478  CD  GLN B  59      -2.606   0.752  -8.684  1.00  0.00           C  
ATOM   1479  OE1 GLN B  59      -2.772   0.477  -9.875  1.00  0.00           O  
ATOM   1480  NE2 GLN B  59      -3.604   0.744  -7.804  1.00  0.00           N  
ATOM   1481  H   GLN B  59      -0.037  -0.285  -5.846  1.00  0.00           H  
ATOM   1482  HA  GLN B  59      -1.392  -1.649  -7.972  1.00  0.00           H  
ATOM   1483 1HB  GLN B  59       0.800   0.453  -8.084  1.00  0.00           H  
ATOM   1484 2HB  GLN B  59      -0.083  -0.106  -9.489  1.00  0.00           H  
ATOM   1485 1HG  GLN B  59      -1.340   1.241  -7.086  1.00  0.00           H  
ATOM   1486 2HG  GLN B  59      -0.920   2.036  -8.605  1.00  0.00           H  
ATOM   1487 1HE2 GLN B  59      -4.534   0.515  -8.097  1.00  0.00           H  
ATOM   1488 2HE2 GLN B  59      -3.423   0.943  -6.838  1.00  0.00           H  
ATOM   1489  N   TYR B  60       1.793  -2.386  -7.612  1.00  0.00           N  
ATOM   1490  CA  TYR B  60       2.823  -3.357  -7.969  1.00  0.00           C  
ATOM   1491  C   TYR B  60       2.284  -4.760  -7.748  1.00  0.00           C  
ATOM   1492  O   TYR B  60       2.342  -5.621  -8.628  1.00  0.00           O  
ATOM   1493  CB  TYR B  60       4.083  -3.140  -7.126  1.00  0.00           C  
ATOM   1494  CG  TYR B  60       5.212  -4.062  -7.414  1.00  0.00           C  
ATOM   1495  CD1 TYR B  60       6.064  -3.805  -8.481  1.00  0.00           C  
ATOM   1496  CD2 TYR B  60       5.407  -5.175  -6.619  1.00  0.00           C  
ATOM   1497  CE1 TYR B  60       7.107  -4.640  -8.740  1.00  0.00           C  
ATOM   1498  CE2 TYR B  60       6.450  -6.013  -6.893  1.00  0.00           C  
ATOM   1499  CZ  TYR B  60       7.298  -5.745  -7.944  1.00  0.00           C  
ATOM   1500  OH  TYR B  60       8.328  -6.586  -8.210  1.00  0.00           O  
ATOM   1501  H   TYR B  60       2.002  -1.699  -6.888  1.00  0.00           H  
ATOM   1502  HA  TYR B  60       3.065  -3.252  -9.024  1.00  0.00           H  
ATOM   1503 1HB  TYR B  60       4.438  -2.119  -7.241  1.00  0.00           H  
ATOM   1504 2HB  TYR B  60       3.836  -3.262  -6.086  1.00  0.00           H  
ATOM   1505  HD1 TYR B  60       5.917  -2.946  -9.101  1.00  0.00           H  
ATOM   1506  HD2 TYR B  60       4.735  -5.384  -5.784  1.00  0.00           H  
ATOM   1507  HE1 TYR B  60       7.779  -4.436  -9.570  1.00  0.00           H  
ATOM   1508  HE2 TYR B  60       6.612  -6.892  -6.287  1.00  0.00           H  
ATOM   1509  HH  TYR B  60       8.194  -7.411  -7.694  1.00  0.00           H  
ATOM   1510  N   ILE B  61       1.711  -4.982  -6.568  1.00  0.00           N  
ATOM   1511  CA  ILE B  61       1.186  -6.290  -6.207  1.00  0.00           C  
ATOM   1512  C   ILE B  61       0.091  -6.726  -7.175  1.00  0.00           C  
ATOM   1513  O   ILE B  61       0.059  -7.880  -7.631  1.00  0.00           O  
ATOM   1514  CB  ILE B  61       0.643  -6.268  -4.767  1.00  0.00           C  
ATOM   1515  CG1 ILE B  61       1.820  -6.103  -3.770  1.00  0.00           C  
ATOM   1516  CG2 ILE B  61      -0.110  -7.569  -4.484  1.00  0.00           C  
ATOM   1517  CD1 ILE B  61       1.401  -5.770  -2.340  1.00  0.00           C  
ATOM   1518  H   ILE B  61       1.677  -4.220  -5.886  1.00  0.00           H  
ATOM   1519  HA  ILE B  61       1.996  -7.011  -6.261  1.00  0.00           H  
ATOM   1520  HB  ILE B  61      -0.027  -5.417  -4.636  1.00  0.00           H  
ATOM   1521 1HG1 ILE B  61       2.379  -7.027  -3.755  1.00  0.00           H  
ATOM   1522 2HG1 ILE B  61       2.474  -5.305  -4.129  1.00  0.00           H  
ATOM   1523 1HG2 ILE B  61      -0.474  -7.558  -3.476  1.00  0.00           H  
ATOM   1524 2HG2 ILE B  61      -0.945  -7.667  -5.174  1.00  0.00           H  
ATOM   1525 3HG2 ILE B  61       0.549  -8.396  -4.600  1.00  0.00           H  
ATOM   1526 1HD1 ILE B  61       2.290  -5.674  -1.715  1.00  0.00           H  
ATOM   1527 2HD1 ILE B  61       0.852  -4.825  -2.335  1.00  0.00           H  
ATOM   1528 3HD1 ILE B  61       0.766  -6.561  -1.951  1.00  0.00           H  
ATOM   1529  N   MET B  62      -0.819  -5.809  -7.507  1.00  0.00           N  
ATOM   1530  CA  MET B  62      -1.867  -6.140  -8.460  1.00  0.00           C  
ATOM   1531  C   MET B  62      -1.343  -6.342  -9.887  1.00  0.00           C  
ATOM   1532  O   MET B  62      -1.711  -7.308 -10.553  1.00  0.00           O  
ATOM   1533  CB  MET B  62      -2.940  -5.056  -8.425  1.00  0.00           C  
ATOM   1534  CG  MET B  62      -3.754  -5.087  -7.160  1.00  0.00           C  
ATOM   1535  SD  MET B  62      -5.163  -3.969  -7.164  1.00  0.00           S  
ATOM   1536  CE  MET B  62      -4.342  -2.433  -6.756  1.00  0.00           C  
ATOM   1537  H   MET B  62      -0.778  -4.878  -7.088  1.00  0.00           H  
ATOM   1538  HA  MET B  62      -2.312  -7.074  -8.143  1.00  0.00           H  
ATOM   1539 1HB  MET B  62      -2.464  -4.074  -8.499  1.00  0.00           H  
ATOM   1540 2HB  MET B  62      -3.609  -5.169  -9.277  1.00  0.00           H  
ATOM   1541 1HG  MET B  62      -4.111  -6.095  -6.971  1.00  0.00           H  
ATOM   1542 2HG  MET B  62      -3.095  -4.804  -6.342  1.00  0.00           H  
ATOM   1543 1HE  MET B  62      -5.081  -1.631  -6.708  1.00  0.00           H  
ATOM   1544 2HE  MET B  62      -3.844  -2.531  -5.789  1.00  0.00           H  
ATOM   1545 3HE  MET B  62      -3.605  -2.208  -7.519  1.00  0.00           H  
ATOM   1546  N   THR B  63      -0.414  -5.495 -10.325  1.00  0.00           N  
ATOM   1547  CA  THR B  63       0.139  -5.537 -11.678  1.00  0.00           C  
ATOM   1548  C   THR B  63       0.861  -6.837 -11.953  1.00  0.00           C  
ATOM   1549  O   THR B  63       0.686  -7.466 -13.001  1.00  0.00           O  
ATOM   1550  CB  THR B  63       1.127  -4.379 -11.908  1.00  0.00           C  
ATOM   1551  OG1 THR B  63       0.444  -3.131 -11.770  1.00  0.00           O  
ATOM   1552  CG2 THR B  63       1.760  -4.474 -13.278  1.00  0.00           C  
ATOM   1553  H   THR B  63      -0.109  -4.741  -9.720  1.00  0.00           H  
ATOM   1554  HA  THR B  63      -0.682  -5.445 -12.387  1.00  0.00           H  
ATOM   1555  HB  THR B  63       1.912  -4.429 -11.150  1.00  0.00           H  
ATOM   1556  HG1 THR B  63       0.165  -3.036 -10.834  1.00  0.00           H  
ATOM   1557 1HG2 THR B  63       2.462  -3.651 -13.408  1.00  0.00           H  
ATOM   1558 2HG2 THR B  63       2.291  -5.422 -13.363  1.00  0.00           H  
ATOM   1559 3HG2 THR B  63       0.987  -4.419 -14.041  1.00  0.00           H  
ATOM   1560  N   LYS B  64       1.637  -7.272 -10.974  1.00  0.00           N  
ATOM   1561  CA  LYS B  64       2.438  -8.471 -11.088  1.00  0.00           C  
ATOM   1562  C   LYS B  64       1.639  -9.722 -10.725  1.00  0.00           C  
ATOM   1563  O   LYS B  64       2.185 -10.825 -10.716  1.00  0.00           O  
ATOM   1564  CB  LYS B  64       3.668  -8.342 -10.194  1.00  0.00           C  
ATOM   1565  CG  LYS B  64       4.590  -7.160 -10.538  1.00  0.00           C  
ATOM   1566  CD  LYS B  64       5.192  -7.272 -11.930  1.00  0.00           C  
ATOM   1567  CE  LYS B  64       6.175  -6.131 -12.193  1.00  0.00           C  
ATOM   1568  NZ  LYS B  64       6.746  -6.187 -13.576  1.00  0.00           N  
ATOM   1569  H   LYS B  64       1.725  -6.711 -10.124  1.00  0.00           H  
ATOM   1570  HA  LYS B  64       2.764  -8.570 -12.122  1.00  0.00           H  
ATOM   1571 1HB  LYS B  64       3.337  -8.155  -9.178  1.00  0.00           H  
ATOM   1572 2HB  LYS B  64       4.244  -9.266 -10.198  1.00  0.00           H  
ATOM   1573 1HG  LYS B  64       4.025  -6.228 -10.468  1.00  0.00           H  
ATOM   1574 2HG  LYS B  64       5.397  -7.125  -9.807  1.00  0.00           H  
ATOM   1575 1HD  LYS B  64       5.718  -8.224 -12.023  1.00  0.00           H  
ATOM   1576 2HD  LYS B  64       4.396  -7.238 -12.674  1.00  0.00           H  
ATOM   1577 1HE  LYS B  64       5.659  -5.179 -12.058  1.00  0.00           H  
ATOM   1578 2HE  LYS B  64       6.992  -6.194 -11.471  1.00  0.00           H  
ATOM   1579 1HZ  LYS B  64       7.389  -5.415 -13.703  1.00  0.00           H  
ATOM   1580 2HZ  LYS B  64       7.237  -7.061 -13.706  1.00  0.00           H  
ATOM   1581 3HZ  LYS B  64       5.999  -6.117 -14.252  1.00  0.00           H  
ATOM   1582  N   ARG B  65       0.348  -9.545 -10.402  1.00  0.00           N  
ATOM   1583  CA  ARG B  65      -0.542 -10.629 -10.020  1.00  0.00           C  
ATOM   1584  C   ARG B  65       0.030 -11.470  -8.888  1.00  0.00           C  
ATOM   1585  O   ARG B  65       0.034 -12.699  -8.963  1.00  0.00           O  
ATOM   1586  CB  ARG B  65      -0.848 -11.518 -11.217  1.00  0.00           C  
ATOM   1587  CG  ARG B  65      -1.968 -11.011 -12.139  1.00  0.00           C  
ATOM   1588  CD  ARG B  65      -1.552  -9.818 -12.973  1.00  0.00           C  
ATOM   1589  NE  ARG B  65      -2.592  -9.459 -13.941  1.00  0.00           N  
ATOM   1590  CZ  ARG B  65      -2.590  -8.375 -14.761  1.00  0.00           C  
ATOM   1591  NH1 ARG B  65      -1.603  -7.497 -14.754  1.00  0.00           N  
ATOM   1592  NH2 ARG B  65      -3.607  -8.194 -15.591  1.00  0.00           N  
ATOM   1593  H   ARG B  65      -0.070  -8.620 -10.453  1.00  0.00           H  
ATOM   1594  HA  ARG B  65      -1.478 -10.184  -9.678  1.00  0.00           H  
ATOM   1595 1HB  ARG B  65       0.041 -11.646 -11.828  1.00  0.00           H  
ATOM   1596 2HB  ARG B  65      -1.141 -12.506 -10.861  1.00  0.00           H  
ATOM   1597 1HG  ARG B  65      -2.269 -11.811 -12.815  1.00  0.00           H  
ATOM   1598 2HG  ARG B  65      -2.822 -10.712 -11.530  1.00  0.00           H  
ATOM   1599 1HD  ARG B  65      -1.383  -8.968 -12.328  1.00  0.00           H  
ATOM   1600 2HD  ARG B  65      -0.636 -10.043 -13.516  1.00  0.00           H  
ATOM   1601  HE  ARG B  65      -3.383 -10.079 -14.005  1.00  0.00           H  
ATOM   1602 1HH1 ARG B  65      -0.800  -7.598 -14.114  1.00  0.00           H  
ATOM   1603 2HH1 ARG B  65      -1.634  -6.705 -15.372  1.00  0.00           H  
ATOM   1604 1HH2 ARG B  65      -4.370  -8.857 -15.608  1.00  0.00           H  
ATOM   1605 2HH2 ARG B  65      -3.620  -7.394 -16.206  1.00  0.00           H  
ATOM   1606  N   LEU B  66       0.509 -10.818  -7.828  1.00  0.00           N  
ATOM   1607  CA  LEU B  66       1.103 -11.561  -6.727  1.00  0.00           C  
ATOM   1608  C   LEU B  66       0.089 -12.016  -5.685  1.00  0.00           C  
ATOM   1609  O   LEU B  66       0.452 -12.683  -4.719  1.00  0.00           O  
ATOM   1610  CB  LEU B  66       2.180 -10.722  -6.047  1.00  0.00           C  
ATOM   1611  CG  LEU B  66       3.377 -10.348  -6.903  1.00  0.00           C  
ATOM   1612  CD1 LEU B  66       4.294  -9.411  -6.116  1.00  0.00           C  
ATOM   1613  CD2 LEU B  66       4.117 -11.597  -7.318  1.00  0.00           C  
ATOM   1614  H   LEU B  66       0.467  -9.797  -7.795  1.00  0.00           H  
ATOM   1615  HA  LEU B  66       1.580 -12.449  -7.140  1.00  0.00           H  
ATOM   1616 1HB  LEU B  66       1.735  -9.803  -5.734  1.00  0.00           H  
ATOM   1617 2HB  LEU B  66       2.536 -11.249  -5.171  1.00  0.00           H  
ATOM   1618  HG  LEU B  66       3.032  -9.835  -7.778  1.00  0.00           H  
ATOM   1619 1HD1 LEU B  66       5.151  -9.130  -6.737  1.00  0.00           H  
ATOM   1620 2HD1 LEU B  66       3.751  -8.518  -5.829  1.00  0.00           H  
ATOM   1621 3HD1 LEU B  66       4.648  -9.928  -5.223  1.00  0.00           H  
ATOM   1622 1HD2 LEU B  66       4.974 -11.320  -7.940  1.00  0.00           H  
ATOM   1623 2HD2 LEU B  66       4.468 -12.124  -6.427  1.00  0.00           H  
ATOM   1624 3HD2 LEU B  66       3.445 -12.243  -7.887  1.00  0.00           H  
ATOM   1625  N   TYR B  67      -1.183 -11.657  -5.833  1.00  0.00           N  
ATOM   1626  CA  TYR B  67      -2.117 -12.111  -4.815  1.00  0.00           C  
ATOM   1627  C   TYR B  67      -2.778 -13.419  -5.248  1.00  0.00           C  
ATOM   1628  O   TYR B  67      -2.973 -13.673  -6.437  1.00  0.00           O  
ATOM   1629  CB  TYR B  67      -3.132 -11.011  -4.481  1.00  0.00           C  
ATOM   1630  CG  TYR B  67      -4.014 -10.549  -5.621  1.00  0.00           C  
ATOM   1631  CD1 TYR B  67      -5.203 -11.208  -5.863  1.00  0.00           C  
ATOM   1632  CD2 TYR B  67      -3.635  -9.478  -6.431  1.00  0.00           C  
ATOM   1633  CE1 TYR B  67      -6.024 -10.823  -6.898  1.00  0.00           C  
ATOM   1634  CE2 TYR B  67      -4.464  -9.094  -7.477  1.00  0.00           C  
ATOM   1635  CZ  TYR B  67      -5.647  -9.764  -7.708  1.00  0.00           C  
ATOM   1636  OH  TYR B  67      -6.448  -9.390  -8.750  1.00  0.00           O  
ATOM   1637  H   TYR B  67      -1.484 -11.111  -6.626  1.00  0.00           H  
ATOM   1638  HA  TYR B  67      -1.571 -12.321  -3.910  1.00  0.00           H  
ATOM   1639 1HB  TYR B  67      -3.783 -11.364  -3.674  1.00  0.00           H  
ATOM   1640 2HB  TYR B  67      -2.597 -10.143  -4.101  1.00  0.00           H  
ATOM   1641  HD1 TYR B  67      -5.486 -12.033  -5.230  1.00  0.00           H  
ATOM   1642  HD2 TYR B  67      -2.696  -8.950  -6.251  1.00  0.00           H  
ATOM   1643  HE1 TYR B  67      -6.957 -11.355  -7.077  1.00  0.00           H  
ATOM   1644  HE2 TYR B  67      -4.189  -8.270  -8.125  1.00  0.00           H  
ATOM   1645  HH  TYR B  67      -5.984  -8.746  -9.291  1.00  0.00           H  
ATOM   1646  N   ASP B  68      -3.145 -14.234  -4.268  1.00  0.00           N  
ATOM   1647  CA  ASP B  68      -3.836 -15.499  -4.487  1.00  0.00           C  
ATOM   1648  C   ASP B  68      -5.195 -15.252  -5.129  1.00  0.00           C  
ATOM   1649  O   ASP B  68      -5.892 -14.315  -4.756  1.00  0.00           O  
ATOM   1650  CB  ASP B  68      -3.979 -16.269  -3.175  1.00  0.00           C  
ATOM   1651  CG  ASP B  68      -4.387 -17.716  -3.335  1.00  0.00           C  
ATOM   1652  OD1 ASP B  68      -5.579 -17.983  -3.441  1.00  0.00           O  
ATOM   1653  OD2 ASP B  68      -3.513 -18.571  -3.309  1.00  0.00           O  
ATOM   1654  H   ASP B  68      -2.918 -13.954  -3.315  1.00  0.00           H  
ATOM   1655  HA  ASP B  68      -3.242 -16.099  -5.174  1.00  0.00           H  
ATOM   1656 1HB  ASP B  68      -3.061 -16.203  -2.600  1.00  0.00           H  
ATOM   1657 2HB  ASP B  68      -4.724 -15.792  -2.591  1.00  0.00           H  
ATOM   1658  N   GLU B  69      -5.583 -16.078  -6.092  1.00  0.00           N  
ATOM   1659  CA  GLU B  69      -6.871 -15.880  -6.751  1.00  0.00           C  
ATOM   1660  C   GLU B  69      -8.074 -16.486  -6.010  1.00  0.00           C  
ATOM   1661  O   GLU B  69      -9.215 -16.296  -6.438  1.00  0.00           O  
ATOM   1662  CB  GLU B  69      -6.814 -16.414  -8.178  1.00  0.00           C  
ATOM   1663  CG  GLU B  69      -5.871 -15.636  -9.091  1.00  0.00           C  
ATOM   1664  CD  GLU B  69      -5.805 -16.186 -10.499  1.00  0.00           C  
ATOM   1665  OE1 GLU B  69      -6.469 -17.158 -10.771  1.00  0.00           O  
ATOM   1666  OE2 GLU B  69      -5.091 -15.627 -11.300  1.00  0.00           O  
ATOM   1667  H   GLU B  69      -4.984 -16.843  -6.369  1.00  0.00           H  
ATOM   1668  HA  GLU B  69      -7.040 -14.805  -6.814  1.00  0.00           H  
ATOM   1669 1HB  GLU B  69      -6.482 -17.452  -8.160  1.00  0.00           H  
ATOM   1670 2HB  GLU B  69      -7.805 -16.398  -8.619  1.00  0.00           H  
ATOM   1671 1HG  GLU B  69      -6.204 -14.598  -9.133  1.00  0.00           H  
ATOM   1672 2HG  GLU B  69      -4.872 -15.646  -8.653  1.00  0.00           H  
ATOM   1673  N   LYS B  70      -7.837 -17.212  -4.913  1.00  0.00           N  
ATOM   1674  CA  LYS B  70      -8.934 -17.772  -4.131  1.00  0.00           C  
ATOM   1675  C   LYS B  70      -9.046 -16.961  -2.848  1.00  0.00           C  
ATOM   1676  O   LYS B  70     -10.140 -16.591  -2.413  1.00  0.00           O  
ATOM   1677  CB  LYS B  70      -8.699 -19.248  -3.821  1.00  0.00           C  
ATOM   1678  CG  LYS B  70      -8.707 -20.157  -5.049  1.00  0.00           C  
ATOM   1679  CD  LYS B  70      -8.517 -21.621  -4.662  1.00  0.00           C  
ATOM   1680  CE  LYS B  70      -8.533 -22.529  -5.886  1.00  0.00           C  
ATOM   1681  NZ  LYS B  70      -8.311 -23.956  -5.521  1.00  0.00           N  
ATOM   1682  H   LYS B  70      -6.884 -17.367  -4.575  1.00  0.00           H  
ATOM   1683  HA  LYS B  70      -9.866 -17.669  -4.684  1.00  0.00           H  
ATOM   1684 1HB  LYS B  70      -7.731 -19.362  -3.325  1.00  0.00           H  
ATOM   1685 2HB  LYS B  70      -9.463 -19.599  -3.131  1.00  0.00           H  
ATOM   1686 1HG  LYS B  70      -9.652 -20.044  -5.581  1.00  0.00           H  
ATOM   1687 2HG  LYS B  70      -7.896 -19.861  -5.715  1.00  0.00           H  
ATOM   1688 1HD  LYS B  70      -7.560 -21.734  -4.148  1.00  0.00           H  
ATOM   1689 2HD  LYS B  70      -9.313 -21.925  -3.983  1.00  0.00           H  
ATOM   1690 1HE  LYS B  70      -9.496 -22.438  -6.385  1.00  0.00           H  
ATOM   1691 2HE  LYS B  70      -7.748 -22.214  -6.573  1.00  0.00           H  
ATOM   1692 1HZ  LYS B  70      -8.328 -24.524  -6.356  1.00  0.00           H  
ATOM   1693 2HZ  LYS B  70      -7.413 -24.052  -5.067  1.00  0.00           H  
ATOM   1694 3HZ  LYS B  70      -9.040 -24.260  -4.892  1.00  0.00           H  
ATOM   1695  N   GLN B  71      -7.891 -16.665  -2.261  1.00  0.00           N  
ATOM   1696  CA  GLN B  71      -7.818 -15.851  -1.054  1.00  0.00           C  
ATOM   1697  C   GLN B  71      -7.052 -14.576  -1.332  1.00  0.00           C  
ATOM   1698  O   GLN B  71      -5.866 -14.471  -1.029  1.00  0.00           O  
ATOM   1699  CB  GLN B  71      -7.151 -16.600   0.091  1.00  0.00           C  
ATOM   1700  CG  GLN B  71      -7.913 -17.775   0.634  1.00  0.00           C  
ATOM   1701  CD  GLN B  71      -7.236 -18.378   1.872  1.00  0.00           C  
ATOM   1702  OE1 GLN B  71      -7.121 -17.735   2.936  1.00  0.00           O  
ATOM   1703  NE2 GLN B  71      -6.774 -19.619   1.736  1.00  0.00           N  
ATOM   1704  H   GLN B  71      -7.029 -17.029  -2.680  1.00  0.00           H  
ATOM   1705  HA  GLN B  71      -8.828 -15.577  -0.752  1.00  0.00           H  
ATOM   1706 1HB  GLN B  71      -6.212 -16.994  -0.286  1.00  0.00           H  
ATOM   1707 2HB  GLN B  71      -6.913 -15.935   0.880  1.00  0.00           H  
ATOM   1708 1HG  GLN B  71      -8.915 -17.448   0.911  1.00  0.00           H  
ATOM   1709 2HG  GLN B  71      -7.970 -18.544  -0.138  1.00  0.00           H  
ATOM   1710 1HE2 GLN B  71      -6.319 -20.071   2.505  1.00  0.00           H  
ATOM   1711 2HE2 GLN B  71      -6.880 -20.101   0.865  1.00  0.00           H  
ATOM   1712  N   GLN B  72      -7.748 -13.562  -1.819  1.00  0.00           N  
ATOM   1713  CA  GLN B  72      -7.120 -12.329  -2.307  1.00  0.00           C  
ATOM   1714  C   GLN B  72      -6.281 -11.569  -1.294  1.00  0.00           C  
ATOM   1715  O   GLN B  72      -5.511 -10.680  -1.652  1.00  0.00           O  
ATOM   1716  CB  GLN B  72      -8.191 -11.389  -2.822  1.00  0.00           C  
ATOM   1717  CG  GLN B  72      -9.124 -10.871  -1.735  1.00  0.00           C  
ATOM   1718  CD  GLN B  72     -10.317 -11.784  -1.527  1.00  0.00           C  
ATOM   1719  OE1 GLN B  72     -10.661 -12.562  -2.432  1.00  0.00           O  
ATOM   1720  NE2 GLN B  72     -10.959 -11.698  -0.368  1.00  0.00           N  
ATOM   1721  H   GLN B  72      -8.741 -13.693  -1.961  1.00  0.00           H  
ATOM   1722  HA  GLN B  72      -6.464 -12.595  -3.132  1.00  0.00           H  
ATOM   1723 1HB  GLN B  72      -7.719 -10.528  -3.302  1.00  0.00           H  
ATOM   1724 2HB  GLN B  72      -8.791 -11.898  -3.578  1.00  0.00           H  
ATOM   1725 1HG  GLN B  72      -8.608 -10.798  -0.803  1.00  0.00           H  
ATOM   1726 2HG  GLN B  72      -9.456  -9.896  -2.011  1.00  0.00           H  
ATOM   1727 1HE2 GLN B  72     -11.760 -12.283  -0.192  1.00  0.00           H  
ATOM   1728 2HE2 GLN B  72     -10.655 -11.049   0.328  1.00  0.00           H  
ATOM   1729  N   HIS B  73      -6.436 -11.899  -0.025  1.00  0.00           N  
ATOM   1730  CA  HIS B  73      -5.693 -11.234   1.007  1.00  0.00           C  
ATOM   1731  C   HIS B  73      -4.259 -11.760   1.092  1.00  0.00           C  
ATOM   1732  O   HIS B  73      -3.414 -11.154   1.744  1.00  0.00           O  
ATOM   1733  CB  HIS B  73      -6.424 -11.386   2.352  1.00  0.00           C  
ATOM   1734  CG  HIS B  73      -6.461 -12.774   2.903  1.00  0.00           C  
ATOM   1735  ND1 HIS B  73      -5.610 -13.202   3.910  1.00  0.00           N  
ATOM   1736  CD2 HIS B  73      -7.227 -13.839   2.578  1.00  0.00           C  
ATOM   1737  CE1 HIS B  73      -5.861 -14.478   4.179  1.00  0.00           C  
ATOM   1738  NE2 HIS B  73      -6.829 -14.891   3.383  1.00  0.00           N  
ATOM   1739  H   HIS B  73      -7.073 -12.644   0.210  1.00  0.00           H  
ATOM   1740  HA  HIS B  73      -5.649 -10.177   0.764  1.00  0.00           H  
ATOM   1741 1HB  HIS B  73      -5.960 -10.747   3.095  1.00  0.00           H  
ATOM   1742 2HB  HIS B  73      -7.446 -11.062   2.234  1.00  0.00           H  
ATOM   1743  HD2 HIS B  73      -8.000 -13.867   1.809  1.00  0.00           H  
ATOM   1744  HE1 HIS B  73      -5.342 -15.089   4.916  1.00  0.00           H  
ATOM   1745  HE2 HIS B  73      -7.206 -15.856   3.355  1.00  0.00           H  
ATOM   1746  N   ILE B  74      -3.967 -12.880   0.427  1.00  0.00           N  
ATOM   1747  CA  ILE B  74      -2.632 -13.464   0.523  1.00  0.00           C  
ATOM   1748  C   ILE B  74      -1.755 -13.080  -0.645  1.00  0.00           C  
ATOM   1749  O   ILE B  74      -2.076 -13.345  -1.806  1.00  0.00           O  
ATOM   1750  CB  ILE B  74      -2.678 -14.992   0.583  1.00  0.00           C  
ATOM   1751  CG1 ILE B  74      -3.457 -15.433   1.788  1.00  0.00           C  
ATOM   1752  CG2 ILE B  74      -1.240 -15.564   0.578  1.00  0.00           C  
ATOM   1753  CD1 ILE B  74      -3.748 -16.908   1.813  1.00  0.00           C  
ATOM   1754  H   ILE B  74      -4.682 -13.347  -0.131  1.00  0.00           H  
ATOM   1755  HA  ILE B  74      -2.159 -13.102   1.433  1.00  0.00           H  
ATOM   1756  HB  ILE B  74      -3.216 -15.365  -0.287  1.00  0.00           H  
ATOM   1757 1HG1 ILE B  74      -2.917 -15.155   2.692  1.00  0.00           H  
ATOM   1758 2HG1 ILE B  74      -4.404 -14.910   1.775  1.00  0.00           H  
ATOM   1759 1HG2 ILE B  74      -1.278 -16.653   0.603  1.00  0.00           H  
ATOM   1760 2HG2 ILE B  74      -0.720 -15.248  -0.329  1.00  0.00           H  
ATOM   1761 3HG2 ILE B  74      -0.697 -15.197   1.450  1.00  0.00           H  
ATOM   1762 1HD1 ILE B  74      -4.337 -17.147   2.699  1.00  0.00           H  
ATOM   1763 2HD1 ILE B  74      -4.303 -17.183   0.926  1.00  0.00           H  
ATOM   1764 3HD1 ILE B  74      -2.813 -17.463   1.836  1.00  0.00           H  
ATOM   1765  N   VAL B  75      -0.626 -12.467  -0.325  1.00  0.00           N  
ATOM   1766  CA  VAL B  75       0.317 -12.002  -1.323  1.00  0.00           C  
ATOM   1767  C   VAL B  75       1.576 -12.830  -1.290  1.00  0.00           C  
ATOM   1768  O   VAL B  75       2.150 -13.069  -0.225  1.00  0.00           O  
ATOM   1769  CB  VAL B  75       0.654 -10.532  -1.082  1.00  0.00           C  
ATOM   1770  CG1 VAL B  75       1.688 -10.047  -2.101  1.00  0.00           C  
ATOM   1771  CG2 VAL B  75      -0.596  -9.718  -1.180  1.00  0.00           C  
ATOM   1772  H   VAL B  75      -0.420 -12.296   0.659  1.00  0.00           H  
ATOM   1773  HA  VAL B  75      -0.128 -12.099  -2.304  1.00  0.00           H  
ATOM   1774  HB  VAL B  75       1.072 -10.430  -0.093  1.00  0.00           H  
ATOM   1775 1HG1 VAL B  75       1.919  -9.004  -1.917  1.00  0.00           H  
ATOM   1776 2HG1 VAL B  75       2.599 -10.638  -2.014  1.00  0.00           H  
ATOM   1777 3HG1 VAL B  75       1.283 -10.157  -3.103  1.00  0.00           H  
ATOM   1778 1HG2 VAL B  75      -0.365  -8.673  -0.991  1.00  0.00           H  
ATOM   1779 2HG2 VAL B  75      -1.016  -9.829  -2.177  1.00  0.00           H  
ATOM   1780 3HG2 VAL B  75      -1.313 -10.071  -0.442  1.00  0.00           H  
ATOM   1781  N   TYR B  76       1.986 -13.312  -2.453  1.00  0.00           N  
ATOM   1782  CA  TYR B  76       3.176 -14.126  -2.538  1.00  0.00           C  
ATOM   1783  C   TYR B  76       4.336 -13.217  -2.889  1.00  0.00           C  
ATOM   1784  O   TYR B  76       4.200 -12.310  -3.705  1.00  0.00           O  
ATOM   1785  CB  TYR B  76       2.967 -15.234  -3.560  1.00  0.00           C  
ATOM   1786  CG  TYR B  76       1.883 -16.173  -3.134  1.00  0.00           C  
ATOM   1787  CD1 TYR B  76       0.644 -16.093  -3.742  1.00  0.00           C  
ATOM   1788  CD2 TYR B  76       2.106 -17.091  -2.122  1.00  0.00           C  
ATOM   1789  CE1 TYR B  76      -0.359 -16.939  -3.358  1.00  0.00           C  
ATOM   1790  CE2 TYR B  76       1.090 -17.937  -1.730  1.00  0.00           C  
ATOM   1791  CZ  TYR B  76      -0.142 -17.865  -2.348  1.00  0.00           C  
ATOM   1792  OH  TYR B  76      -1.155 -18.719  -1.961  1.00  0.00           O  
ATOM   1793  H   TYR B  76       1.465 -13.096  -3.298  1.00  0.00           H  
ATOM   1794  HA  TYR B  76       3.382 -14.575  -1.568  1.00  0.00           H  
ATOM   1795 1HB  TYR B  76       2.692 -14.800  -4.525  1.00  0.00           H  
ATOM   1796 2HB  TYR B  76       3.889 -15.799  -3.692  1.00  0.00           H  
ATOM   1797  HD1 TYR B  76       0.467 -15.362  -4.536  1.00  0.00           H  
ATOM   1798  HD2 TYR B  76       3.081 -17.145  -1.637  1.00  0.00           H  
ATOM   1799  HE1 TYR B  76      -1.318 -16.883  -3.846  1.00  0.00           H  
ATOM   1800  HE2 TYR B  76       1.261 -18.663  -0.934  1.00  0.00           H  
ATOM   1801  HH  TYR B  76      -1.956 -18.583  -2.527  1.00  0.00           H  
ATOM   1802  N   CYS B  77       5.464 -13.431  -2.242  1.00  0.00           N  
ATOM   1803  CA  CYS B  77       6.620 -12.579  -2.449  1.00  0.00           C  
ATOM   1804  C   CYS B  77       7.855 -13.324  -2.944  1.00  0.00           C  
ATOM   1805  O   CYS B  77       8.741 -12.710  -3.547  1.00  0.00           O  
ATOM   1806  CB  CYS B  77       6.943 -11.883  -1.160  1.00  0.00           C  
ATOM   1807  SG  CYS B  77       5.585 -10.993  -0.471  1.00  0.00           S  
ATOM   1808  H   CYS B  77       5.526 -14.192  -1.575  1.00  0.00           H  
ATOM   1809  HA  CYS B  77       6.363 -11.824  -3.192  1.00  0.00           H  
ATOM   1810 1HB  CYS B  77       7.294 -12.604  -0.427  1.00  0.00           H  
ATOM   1811 2HB  CYS B  77       7.722 -11.181  -1.334  1.00  0.00           H  
ATOM   1812  HG  CYS B  77       5.445 -10.152  -1.495  1.00  0.00           H  
ATOM   1813  N   SER B  78       7.944 -14.617  -2.639  1.00  0.00           N  
ATOM   1814  CA  SER B  78       9.130 -15.389  -2.972  1.00  0.00           C  
ATOM   1815  C   SER B  78       9.488 -15.232  -4.445  1.00  0.00           C  
ATOM   1816  O   SER B  78       8.620 -15.275  -5.317  1.00  0.00           O  
ATOM   1817  CB  SER B  78       8.901 -16.853  -2.665  1.00  0.00           C  
ATOM   1818  OG  SER B  78      10.013 -17.621  -3.028  1.00  0.00           O  
ATOM   1819  H   SER B  78       7.195 -15.057  -2.109  1.00  0.00           H  
ATOM   1820  HA  SER B  78       9.962 -15.022  -2.370  1.00  0.00           H  
ATOM   1821 1HB  SER B  78       8.695 -16.977  -1.603  1.00  0.00           H  
ATOM   1822 2HB  SER B  78       8.024 -17.199  -3.209  1.00  0.00           H  
ATOM   1823  HG  SER B  78      10.187 -17.414  -3.954  1.00  0.00           H  
ATOM   1824  N   ASN B  79      10.788 -15.040  -4.689  1.00  0.00           N  
ATOM   1825  CA  ASN B  79      11.426 -14.843  -6.001  1.00  0.00           C  
ATOM   1826  C   ASN B  79      11.097 -13.503  -6.683  1.00  0.00           C  
ATOM   1827  O   ASN B  79      11.551 -13.246  -7.800  1.00  0.00           O  
ATOM   1828  CB  ASN B  79      11.074 -15.980  -6.947  1.00  0.00           C  
ATOM   1829  CG  ASN B  79      11.508 -17.322  -6.432  1.00  0.00           C  
ATOM   1830  OD1 ASN B  79      12.587 -17.460  -5.846  1.00  0.00           O  
ATOM   1831  ND2 ASN B  79      10.682 -18.317  -6.634  1.00  0.00           N  
ATOM   1832  H   ASN B  79      11.397 -15.022  -3.884  1.00  0.00           H  
ATOM   1833  HA  ASN B  79      12.505 -14.854  -5.847  1.00  0.00           H  
ATOM   1834 1HB  ASN B  79      10.009 -15.999  -7.155  1.00  0.00           H  
ATOM   1835 2HB  ASN B  79      11.574 -15.807  -7.899  1.00  0.00           H  
ATOM   1836 1HD2 ASN B  79      10.915 -19.237  -6.313  1.00  0.00           H  
ATOM   1837 2HD2 ASN B  79       9.816 -18.159  -7.112  1.00  0.00           H  
ATOM   1838  N   ASP B  80      10.367 -12.630  -5.995  1.00  0.00           N  
ATOM   1839  CA  ASP B  80      10.051 -11.294  -6.485  1.00  0.00           C  
ATOM   1840  C   ASP B  80      10.847 -10.236  -5.736  1.00  0.00           C  
ATOM   1841  O   ASP B  80      11.249 -10.462  -4.601  1.00  0.00           O  
ATOM   1842  CB  ASP B  80       8.563 -10.985  -6.296  1.00  0.00           C  
ATOM   1843  CG  ASP B  80       8.118  -9.840  -7.140  1.00  0.00           C  
ATOM   1844  OD1 ASP B  80       7.798 -10.062  -8.280  1.00  0.00           O  
ATOM   1845  OD2 ASP B  80       8.121  -8.716  -6.653  1.00  0.00           O  
ATOM   1846  H   ASP B  80       9.985 -12.893  -5.087  1.00  0.00           H  
ATOM   1847  HA  ASP B  80      10.302 -11.238  -7.543  1.00  0.00           H  
ATOM   1848 1HB  ASP B  80       7.971 -11.870  -6.538  1.00  0.00           H  
ATOM   1849 2HB  ASP B  80       8.372 -10.752  -5.248  1.00  0.00           H  
ATOM   1850  N   LEU B  81      10.981  -9.037  -6.314  1.00  0.00           N  
ATOM   1851  CA  LEU B  81      11.576  -7.900  -5.590  1.00  0.00           C  
ATOM   1852  C   LEU B  81      10.849  -7.660  -4.271  1.00  0.00           C  
ATOM   1853  O   LEU B  81      11.458  -7.288  -3.261  1.00  0.00           O  
ATOM   1854  CB  LEU B  81      11.530  -6.623  -6.426  1.00  0.00           C  
ATOM   1855  CG  LEU B  81      12.095  -5.349  -5.760  1.00  0.00           C  
ATOM   1856  CD1 LEU B  81      13.565  -5.527  -5.390  1.00  0.00           C  
ATOM   1857  CD2 LEU B  81      11.927  -4.204  -6.725  1.00  0.00           C  
ATOM   1858  H   LEU B  81      10.633  -8.900  -7.255  1.00  0.00           H  
ATOM   1859  HA  LEU B  81      12.618  -8.140  -5.367  1.00  0.00           H  
ATOM   1860 1HB  LEU B  81      12.084  -6.791  -7.345  1.00  0.00           H  
ATOM   1861 2HB  LEU B  81      10.488  -6.423  -6.684  1.00  0.00           H  
ATOM   1862  HG  LEU B  81      11.536  -5.141  -4.845  1.00  0.00           H  
ATOM   1863 1HD1 LEU B  81      13.932  -4.611  -4.922  1.00  0.00           H  
ATOM   1864 2HD1 LEU B  81      13.670  -6.360  -4.691  1.00  0.00           H  
ATOM   1865 3HD1 LEU B  81      14.144  -5.734  -6.289  1.00  0.00           H  
ATOM   1866 1HD2 LEU B  81      12.299  -3.300  -6.266  1.00  0.00           H  
ATOM   1867 2HD2 LEU B  81      12.484  -4.404  -7.641  1.00  0.00           H  
ATOM   1868 3HD2 LEU B  81      10.872  -4.096  -6.964  1.00  0.00           H  
ATOM   1869  N   LEU B  82       9.539  -7.881  -4.269  1.00  0.00           N  
ATOM   1870  CA  LEU B  82       8.741  -7.707  -3.075  1.00  0.00           C  
ATOM   1871  C   LEU B  82       9.292  -8.555  -1.919  1.00  0.00           C  
ATOM   1872  O   LEU B  82       9.154  -8.154  -0.769  1.00  0.00           O  
ATOM   1873  CB  LEU B  82       7.282  -8.061  -3.354  1.00  0.00           C  
ATOM   1874  CG  LEU B  82       6.276  -7.776  -2.238  1.00  0.00           C  
ATOM   1875  CD1 LEU B  82       6.287  -6.330  -1.941  1.00  0.00           C  
ATOM   1876  CD2 LEU B  82       4.891  -8.199  -2.694  1.00  0.00           C  
ATOM   1877  H   LEU B  82       9.077  -8.192  -5.133  1.00  0.00           H  
ATOM   1878  HA  LEU B  82       8.786  -6.658  -2.786  1.00  0.00           H  
ATOM   1879 1HB  LEU B  82       6.966  -7.514  -4.225  1.00  0.00           H  
ATOM   1880 2HB  LEU B  82       7.227  -9.127  -3.590  1.00  0.00           H  
ATOM   1881  HG  LEU B  82       6.562  -8.310  -1.334  1.00  0.00           H  
ATOM   1882 1HD1 LEU B  82       5.577  -6.113  -1.146  1.00  0.00           H  
ATOM   1883 2HD1 LEU B  82       7.285  -6.046  -1.629  1.00  0.00           H  
ATOM   1884 3HD1 LEU B  82       6.012  -5.782  -2.838  1.00  0.00           H  
ATOM   1885 1HD2 LEU B  82       4.168  -7.983  -1.920  1.00  0.00           H  
ATOM   1886 2HD2 LEU B  82       4.635  -7.644  -3.593  1.00  0.00           H  
ATOM   1887 3HD2 LEU B  82       4.882  -9.267  -2.915  1.00  0.00           H  
ATOM   1888  N   GLY B  83       9.902  -9.722  -2.212  1.00  0.00           N  
ATOM   1889  CA  GLY B  83      10.438 -10.630  -1.192  1.00  0.00           C  
ATOM   1890  C   GLY B  83      11.772 -10.148  -0.617  1.00  0.00           C  
ATOM   1891  O   GLY B  83      12.294 -10.720   0.344  1.00  0.00           O  
ATOM   1892  H   GLY B  83      10.047  -9.991  -3.181  1.00  0.00           H  
ATOM   1893 1HA  GLY B  83       9.721 -10.735  -0.378  1.00  0.00           H  
ATOM   1894 2HA  GLY B  83      10.566 -11.618  -1.633  1.00  0.00           H  
ATOM   1895  N   ASP B  84      12.346  -9.106  -1.222  1.00  0.00           N  
ATOM   1896  CA  ASP B  84      13.562  -8.505  -0.707  1.00  0.00           C  
ATOM   1897  C   ASP B  84      13.134  -7.290   0.118  1.00  0.00           C  
ATOM   1898  O   ASP B  84      13.729  -6.985   1.154  1.00  0.00           O  
ATOM   1899  CB  ASP B  84      14.540  -8.132  -1.822  1.00  0.00           C  
ATOM   1900  CG  ASP B  84      15.112  -9.322  -2.596  1.00  0.00           C  
ATOM   1901  OD1 ASP B  84      15.661 -10.202  -1.971  1.00  0.00           O  
ATOM   1902  OD2 ASP B  84      15.040  -9.318  -3.801  1.00  0.00           O  
ATOM   1903  H   ASP B  84      11.906  -8.681  -2.032  1.00  0.00           H  
ATOM   1904  HA  ASP B  84      14.058  -9.211  -0.043  1.00  0.00           H  
ATOM   1905 1HB  ASP B  84      14.037  -7.466  -2.527  1.00  0.00           H  
ATOM   1906 2HB  ASP B  84      15.367  -7.582  -1.392  1.00  0.00           H  
ATOM   1907  N   LEU B  85      12.056  -6.626  -0.335  1.00  0.00           N  
ATOM   1908  CA  LEU B  85      11.471  -5.493   0.391  1.00  0.00           C  
ATOM   1909  C   LEU B  85      10.972  -6.024   1.744  1.00  0.00           C  
ATOM   1910  O   LEU B  85      11.240  -5.486   2.823  1.00  0.00           O  
ATOM   1911  CB  LEU B  85      10.239  -4.944  -0.348  1.00  0.00           C  
ATOM   1912  CG  LEU B  85       9.526  -3.778   0.350  1.00  0.00           C  
ATOM   1913  CD1 LEU B  85      10.402  -2.633   0.292  1.00  0.00           C  
ATOM   1914  CD2 LEU B  85       8.166  -3.470  -0.244  1.00  0.00           C  
ATOM   1915  H   LEU B  85      11.647  -6.914  -1.223  1.00  0.00           H  
ATOM   1916  HA  LEU B  85      12.223  -4.718   0.540  1.00  0.00           H  
ATOM   1917 1HB  LEU B  85      10.548  -4.612  -1.340  1.00  0.00           H  
ATOM   1918 2HB  LEU B  85       9.516  -5.735  -0.462  1.00  0.00           H  
ATOM   1919  HG  LEU B  85       9.399  -4.040   1.388  1.00  0.00           H  
ATOM   1920 1HD1 LEU B  85       9.953  -1.803   0.825  1.00  0.00           H  
ATOM   1921 2HD1 LEU B  85      11.368  -2.874   0.724  1.00  0.00           H  
ATOM   1922 3HD1 LEU B  85      10.522  -2.378  -0.745  1.00  0.00           H  
ATOM   1923 1HD2 LEU B  85       7.711  -2.643   0.303  1.00  0.00           H  
ATOM   1924 2HD2 LEU B  85       8.276  -3.198  -1.268  1.00  0.00           H  
ATOM   1925 3HD2 LEU B  85       7.531  -4.342  -0.160  1.00  0.00           H  
ATOM   1926  N   PHE B  86      10.192  -7.097   1.648  1.00  0.00           N  
ATOM   1927  CA  PHE B  86       9.609  -7.801   2.770  1.00  0.00           C  
ATOM   1928  C   PHE B  86      10.288  -9.144   2.918  1.00  0.00           C  
ATOM   1929  O   PHE B  86      10.085 -10.009   2.080  1.00  0.00           O  
ATOM   1930  CB  PHE B  86       8.146  -8.083   2.494  1.00  0.00           C  
ATOM   1931  CG  PHE B  86       7.238  -6.932   2.416  1.00  0.00           C  
ATOM   1932  CD1 PHE B  86       7.590  -5.703   2.881  1.00  0.00           C  
ATOM   1933  CD2 PHE B  86       5.994  -7.099   1.873  1.00  0.00           C  
ATOM   1934  CE1 PHE B  86       6.715  -4.668   2.804  1.00  0.00           C  
ATOM   1935  CE2 PHE B  86       5.109  -6.053   1.797  1.00  0.00           C  
ATOM   1936  CZ  PHE B  86       5.470  -4.849   2.263  1.00  0.00           C  
ATOM   1937  H   PHE B  86       9.991  -7.467   0.723  1.00  0.00           H  
ATOM   1938  HA  PHE B  86       9.737  -7.217   3.680  1.00  0.00           H  
ATOM   1939 1HB  PHE B  86       8.079  -8.611   1.538  1.00  0.00           H  
ATOM   1940 2HB  PHE B  86       7.770  -8.748   3.218  1.00  0.00           H  
ATOM   1941  HD1 PHE B  86       8.578  -5.552   3.322  1.00  0.00           H  
ATOM   1942  HD2 PHE B  86       5.724  -8.081   1.504  1.00  0.00           H  
ATOM   1943  HE1 PHE B  86       7.016  -3.704   3.175  1.00  0.00           H  
ATOM   1944  HE2 PHE B  86       4.127  -6.185   1.368  1.00  0.00           H  
ATOM   1945  HZ  PHE B  86       4.774  -4.032   2.206  1.00  0.00           H  
ATOM   1946  N   GLY B  87      11.033  -9.385   3.992  1.00  0.00           N  
ATOM   1947  CA  GLY B  87      11.777 -10.653   4.097  1.00  0.00           C  
ATOM   1948  C   GLY B  87      10.937 -11.886   4.482  1.00  0.00           C  
ATOM   1949  O   GLY B  87      11.256 -12.584   5.447  1.00  0.00           O  
ATOM   1950  H   GLY B  87      11.148  -8.671   4.695  1.00  0.00           H  
ATOM   1951 1HA  GLY B  87      12.264 -10.847   3.139  1.00  0.00           H  
ATOM   1952 2HA  GLY B  87      12.580 -10.529   4.823  1.00  0.00           H  
ATOM   1953  N   VAL B  88       9.859 -12.116   3.738  1.00  0.00           N  
ATOM   1954  CA  VAL B  88       8.935 -13.221   3.934  1.00  0.00           C  
ATOM   1955  C   VAL B  88       8.638 -13.834   2.565  1.00  0.00           C  
ATOM   1956  O   VAL B  88       8.682 -13.123   1.570  1.00  0.00           O  
ATOM   1957  CB  VAL B  88       7.613 -12.688   4.517  1.00  0.00           C  
ATOM   1958  CG1 VAL B  88       7.851 -12.027   5.859  1.00  0.00           C  
ATOM   1959  CG2 VAL B  88       6.995 -11.733   3.501  1.00  0.00           C  
ATOM   1960  H   VAL B  88       9.716 -11.481   2.965  1.00  0.00           H  
ATOM   1961  HA  VAL B  88       9.392 -13.944   4.604  1.00  0.00           H  
ATOM   1962  HB  VAL B  88       6.927 -13.515   4.691  1.00  0.00           H  
ATOM   1963 1HG1 VAL B  88       6.903 -11.670   6.261  1.00  0.00           H  
ATOM   1964 2HG1 VAL B  88       8.287 -12.752   6.545  1.00  0.00           H  
ATOM   1965 3HG1 VAL B  88       8.528 -11.190   5.745  1.00  0.00           H  
ATOM   1966 1HG2 VAL B  88       6.054 -11.349   3.880  1.00  0.00           H  
ATOM   1967 2HG2 VAL B  88       7.678 -10.925   3.330  1.00  0.00           H  
ATOM   1968 3HG2 VAL B  88       6.819 -12.257   2.563  1.00  0.00           H  
ATOM   1969  N   PRO B  89       8.309 -15.129   2.461  1.00  0.00           N  
ATOM   1970  CA  PRO B  89       7.876 -15.751   1.220  1.00  0.00           C  
ATOM   1971  C   PRO B  89       6.460 -15.334   0.808  1.00  0.00           C  
ATOM   1972  O   PRO B  89       6.099 -15.426  -0.378  1.00  0.00           O  
ATOM   1973  CB  PRO B  89       7.933 -17.237   1.578  1.00  0.00           C  
ATOM   1974  CG  PRO B  89       7.747 -17.285   3.089  1.00  0.00           C  
ATOM   1975  CD  PRO B  89       8.419 -16.032   3.612  1.00  0.00           C  
ATOM   1976  HA  PRO B  89       8.594 -15.507   0.429  1.00  0.00           H  
ATOM   1977 1HB  PRO B  89       7.142 -17.779   1.039  1.00  0.00           H  
ATOM   1978 2HB  PRO B  89       8.893 -17.663   1.249  1.00  0.00           H  
ATOM   1979 1HG  PRO B  89       6.670 -17.322   3.331  1.00  0.00           H  
ATOM   1980 2HG  PRO B  89       8.192 -18.207   3.494  1.00  0.00           H  
ATOM   1981 1HD  PRO B  89       7.856 -15.660   4.475  1.00  0.00           H  
ATOM   1982 2HD  PRO B  89       9.476 -16.227   3.851  1.00  0.00           H  
ATOM   1983  N   SER B  90       5.685 -14.856   1.787  1.00  0.00           N  
ATOM   1984  CA  SER B  90       4.301 -14.436   1.600  1.00  0.00           C  
ATOM   1985  C   SER B  90       3.807 -13.650   2.821  1.00  0.00           C  
ATOM   1986  O   SER B  90       4.378 -13.756   3.910  1.00  0.00           O  
ATOM   1987  CB  SER B  90       3.402 -15.653   1.398  1.00  0.00           C  
ATOM   1988  OG  SER B  90       3.304 -16.402   2.575  1.00  0.00           O  
ATOM   1989  H   SER B  90       6.060 -14.798   2.718  1.00  0.00           H  
ATOM   1990  HA  SER B  90       4.252 -13.787   0.728  1.00  0.00           H  
ATOM   1991 1HB  SER B  90       2.408 -15.322   1.092  1.00  0.00           H  
ATOM   1992 2HB  SER B  90       3.795 -16.274   0.600  1.00  0.00           H  
ATOM   1993  HG  SER B  90       2.911 -15.806   3.223  1.00  0.00           H  
ATOM   1994  N   PHE B  91       2.690 -12.942   2.667  1.00  0.00           N  
ATOM   1995  CA  PHE B  91       2.042 -12.280   3.811  1.00  0.00           C  
ATOM   1996  C   PHE B  91       0.546 -12.058   3.576  1.00  0.00           C  
ATOM   1997  O   PHE B  91       0.086 -12.092   2.433  1.00  0.00           O  
ATOM   1998  CB  PHE B  91       2.681 -10.919   4.087  1.00  0.00           C  
ATOM   1999  CG  PHE B  91       2.471  -9.898   2.977  1.00  0.00           C  
ATOM   2000  CD1 PHE B  91       1.390  -9.047   3.017  1.00  0.00           C  
ATOM   2001  CD2 PHE B  91       3.340  -9.775   1.944  1.00  0.00           C  
ATOM   2002  CE1 PHE B  91       1.180  -8.097   2.059  1.00  0.00           C  
ATOM   2003  CE2 PHE B  91       3.131  -8.819   0.962  1.00  0.00           C  
ATOM   2004  CZ  PHE B  91       2.047  -7.976   1.026  1.00  0.00           C  
ATOM   2005  H   PHE B  91       2.296 -12.875   1.728  1.00  0.00           H  
ATOM   2006  HA  PHE B  91       2.160 -12.912   4.692  1.00  0.00           H  
ATOM   2007 1HB  PHE B  91       2.256 -10.511   5.006  1.00  0.00           H  
ATOM   2008 2HB  PHE B  91       3.746 -11.038   4.248  1.00  0.00           H  
ATOM   2009  HD1 PHE B  91       0.705  -9.132   3.845  1.00  0.00           H  
ATOM   2010  HD2 PHE B  91       4.199 -10.435   1.907  1.00  0.00           H  
ATOM   2011  HE1 PHE B  91       0.331  -7.446   2.141  1.00  0.00           H  
ATOM   2012  HE2 PHE B  91       3.828  -8.729   0.146  1.00  0.00           H  
ATOM   2013  HZ  PHE B  91       1.889  -7.222   0.260  1.00  0.00           H  
ATOM   2014  N   SER B  92      -0.224 -11.799   4.646  1.00  0.00           N  
ATOM   2015  CA  SER B  92      -1.618 -11.402   4.447  1.00  0.00           C  
ATOM   2016  C   SER B  92      -1.769  -9.894   4.540  1.00  0.00           C  
ATOM   2017  O   SER B  92      -1.266  -9.263   5.466  1.00  0.00           O  
ATOM   2018  CB  SER B  92      -2.547 -12.055   5.438  1.00  0.00           C  
ATOM   2019  OG  SER B  92      -3.851 -11.484   5.340  1.00  0.00           O  
ATOM   2020  H   SER B  92       0.141 -11.823   5.608  1.00  0.00           H  
ATOM   2021  HA  SER B  92      -1.919 -11.717   3.456  1.00  0.00           H  
ATOM   2022 1HB  SER B  92      -2.603 -13.125   5.247  1.00  0.00           H  
ATOM   2023 2HB  SER B  92      -2.158 -11.925   6.422  1.00  0.00           H  
ATOM   2024  HG  SER B  92      -4.369 -12.086   4.760  1.00  0.00           H  
ATOM   2025  N   VAL B  93      -2.528  -9.300   3.634  1.00  0.00           N  
ATOM   2026  CA  VAL B  93      -2.725  -7.856   3.659  1.00  0.00           C  
ATOM   2027  C   VAL B  93      -3.580  -7.432   4.843  1.00  0.00           C  
ATOM   2028  O   VAL B  93      -3.699  -6.244   5.107  1.00  0.00           O  
ATOM   2029  CB  VAL B  93      -3.412  -7.349   2.390  1.00  0.00           C  
ATOM   2030  CG1 VAL B  93      -2.616  -7.707   1.176  1.00  0.00           C  
ATOM   2031  CG2 VAL B  93      -4.771  -7.908   2.324  1.00  0.00           C  
ATOM   2032  H   VAL B  93      -2.948  -9.866   2.902  1.00  0.00           H  
ATOM   2033  HA  VAL B  93      -1.748  -7.378   3.743  1.00  0.00           H  
ATOM   2034  HB  VAL B  93      -3.473  -6.260   2.421  1.00  0.00           H  
ATOM   2035 1HG1 VAL B  93      -3.128  -7.323   0.306  1.00  0.00           H  
ATOM   2036 2HG1 VAL B  93      -1.638  -7.274   1.234  1.00  0.00           H  
ATOM   2037 3HG1 VAL B  93      -2.535  -8.788   1.111  1.00  0.00           H  
ATOM   2038 1HG2 VAL B  93      -5.266  -7.556   1.423  1.00  0.00           H  
ATOM   2039 2HG2 VAL B  93      -4.678  -8.962   2.307  1.00  0.00           H  
ATOM   2040 3HG2 VAL B  93      -5.343  -7.607   3.196  1.00  0.00           H  
ATOM   2041  N   LYS B  94      -4.210  -8.395   5.537  1.00  0.00           N  
ATOM   2042  CA  LYS B  94      -5.031  -8.066   6.687  1.00  0.00           C  
ATOM   2043  C   LYS B  94      -4.161  -7.908   7.938  1.00  0.00           C  
ATOM   2044  O   LYS B  94      -4.611  -7.401   8.971  1.00  0.00           O  
ATOM   2045  CB  LYS B  94      -6.140  -9.107   6.876  1.00  0.00           C  
ATOM   2046  CG  LYS B  94      -7.205  -9.109   5.753  1.00  0.00           C  
ATOM   2047  CD  LYS B  94      -8.291 -10.162   6.010  1.00  0.00           C  
ATOM   2048  CE  LYS B  94      -9.388 -10.130   4.943  1.00  0.00           C  
ATOM   2049  NZ  LYS B  94     -10.452 -11.160   5.196  1.00  0.00           N  
ATOM   2050  H   LYS B  94      -4.083  -9.380   5.294  1.00  0.00           H  
ATOM   2051  HA  LYS B  94      -5.511  -7.105   6.502  1.00  0.00           H  
ATOM   2052 1HB  LYS B  94      -5.695 -10.104   6.921  1.00  0.00           H  
ATOM   2053 2HB  LYS B  94      -6.648  -8.929   7.824  1.00  0.00           H  
ATOM   2054 1HG  LYS B  94      -7.675  -8.124   5.698  1.00  0.00           H  
ATOM   2055 2HG  LYS B  94      -6.725  -9.313   4.802  1.00  0.00           H  
ATOM   2056 1HD  LYS B  94      -7.834 -11.156   6.017  1.00  0.00           H  
ATOM   2057 2HD  LYS B  94      -8.748  -9.980   6.985  1.00  0.00           H  
ATOM   2058 1HE  LYS B  94      -9.850  -9.145   4.940  1.00  0.00           H  
ATOM   2059 2HE  LYS B  94      -8.944 -10.314   3.970  1.00  0.00           H  
ATOM   2060 1HZ  LYS B  94     -11.160 -11.102   4.468  1.00  0.00           H  
ATOM   2061 2HZ  LYS B  94     -10.044 -12.086   5.195  1.00  0.00           H  
ATOM   2062 3HZ  LYS B  94     -10.881 -10.981   6.095  1.00  0.00           H  
ATOM   2063  N   GLU B  95      -2.886  -8.305   7.853  1.00  0.00           N  
ATOM   2064  CA  GLU B  95      -1.976  -8.169   8.983  1.00  0.00           C  
ATOM   2065  C   GLU B  95      -1.408  -6.761   8.897  1.00  0.00           C  
ATOM   2066  O   GLU B  95      -0.224  -6.560   8.614  1.00  0.00           O  
ATOM   2067  CB  GLU B  95      -0.853  -9.205   8.899  1.00  0.00           C  
ATOM   2068  CG  GLU B  95      -1.296 -10.671   8.978  1.00  0.00           C  
ATOM   2069  CD  GLU B  95      -0.147 -11.716   8.715  1.00  0.00           C  
ATOM   2070  OE1 GLU B  95       0.345 -11.840   7.584  1.00  0.00           O  
ATOM   2071  OE2 GLU B  95       0.236 -12.381   9.668  1.00  0.00           O  
ATOM   2072  H   GLU B  95      -2.519  -8.688   6.983  1.00  0.00           H  
ATOM   2073  HA  GLU B  95      -2.525  -8.283   9.918  1.00  0.00           H  
ATOM   2074 1HB  GLU B  95      -0.303  -9.069   7.966  1.00  0.00           H  
ATOM   2075 2HB  GLU B  95      -0.161  -9.030   9.713  1.00  0.00           H  
ATOM   2076 1HG  GLU B  95      -1.690 -10.845   9.977  1.00  0.00           H  
ATOM   2077 2HG  GLU B  95      -2.109 -10.812   8.285  1.00  0.00           H  
ATOM   2078  N   HIS B  96      -2.261  -5.789   9.191  1.00  0.00           N  
ATOM   2079  CA  HIS B  96      -1.943  -4.387   8.971  1.00  0.00           C  
ATOM   2080  C   HIS B  96      -0.766  -3.895   9.781  1.00  0.00           C  
ATOM   2081  O   HIS B  96       0.053  -3.127   9.280  1.00  0.00           O  
ATOM   2082  CB  HIS B  96      -3.164  -3.519   9.260  1.00  0.00           C  
ATOM   2083  CG  HIS B  96      -4.219  -3.725   8.252  1.00  0.00           C  
ATOM   2084  ND1 HIS B  96      -3.995  -3.544   6.916  1.00  0.00           N  
ATOM   2085  CD2 HIS B  96      -5.509  -4.107   8.373  1.00  0.00           C  
ATOM   2086  CE1 HIS B  96      -5.104  -3.809   6.247  1.00  0.00           C  
ATOM   2087  NE2 HIS B  96      -6.037  -4.155   7.116  1.00  0.00           N  
ATOM   2088  H   HIS B  96      -3.204  -6.077   9.459  1.00  0.00           H  
ATOM   2089  HA  HIS B  96      -1.690  -4.249   7.920  1.00  0.00           H  
ATOM   2090 1HB  HIS B  96      -3.570  -3.767  10.241  1.00  0.00           H  
ATOM   2091 2HB  HIS B  96      -2.879  -2.475   9.272  1.00  0.00           H  
ATOM   2092  HD2 HIS B  96      -6.032  -4.342   9.300  1.00  0.00           H  
ATOM   2093  HE1 HIS B  96      -5.223  -3.755   5.160  1.00  0.00           H  
ATOM   2094  HE2 HIS B  96      -6.986  -4.422   6.910  1.00  0.00           H  
ATOM   2095  N   ARG B  97      -0.647  -4.337  11.027  1.00  0.00           N  
ATOM   2096  CA  ARG B  97       0.477  -3.879  11.831  1.00  0.00           C  
ATOM   2097  C   ARG B  97       1.797  -4.383  11.251  1.00  0.00           C  
ATOM   2098  O   ARG B  97       2.802  -3.657  11.221  1.00  0.00           O  
ATOM   2099  CB  ARG B  97       0.346  -4.366  13.265  1.00  0.00           C  
ATOM   2100  CG  ARG B  97      -0.767  -3.712  14.070  1.00  0.00           C  
ATOM   2101  CD  ARG B  97      -0.860  -4.282  15.447  1.00  0.00           C  
ATOM   2102  NE  ARG B  97      -1.921  -3.660  16.228  1.00  0.00           N  
ATOM   2103  CZ  ARG B  97      -2.305  -4.060  17.457  1.00  0.00           C  
ATOM   2104  NH1 ARG B  97      -1.708  -5.080  18.035  1.00  0.00           N  
ATOM   2105  NH2 ARG B  97      -3.281  -3.426  18.083  1.00  0.00           N  
ATOM   2106  H   ARG B  97      -1.332  -4.975  11.405  1.00  0.00           H  
ATOM   2107  HA  ARG B  97       0.487  -2.789  11.827  1.00  0.00           H  
ATOM   2108 1HB  ARG B  97       0.171  -5.441  13.268  1.00  0.00           H  
ATOM   2109 2HB  ARG B  97       1.284  -4.188  13.792  1.00  0.00           H  
ATOM   2110 1HG  ARG B  97      -0.577  -2.642  14.152  1.00  0.00           H  
ATOM   2111 2HG  ARG B  97      -1.720  -3.874  13.564  1.00  0.00           H  
ATOM   2112 1HD  ARG B  97      -1.064  -5.350  15.385  1.00  0.00           H  
ATOM   2113 2HD  ARG B  97       0.084  -4.124  15.969  1.00  0.00           H  
ATOM   2114  HE  ARG B  97      -2.404  -2.871  15.818  1.00  0.00           H  
ATOM   2115 1HH1 ARG B  97      -0.961  -5.565  17.558  1.00  0.00           H  
ATOM   2116 2HH1 ARG B  97      -1.996  -5.379  18.956  1.00  0.00           H  
ATOM   2117 1HH2 ARG B  97      -3.740  -2.642  17.640  1.00  0.00           H  
ATOM   2118 2HH2 ARG B  97      -3.568  -3.725  19.003  1.00  0.00           H  
ATOM   2119  N   LYS B  98       1.796  -5.625  10.749  1.00  0.00           N  
ATOM   2120  CA  LYS B  98       3.023  -6.187  10.215  1.00  0.00           C  
ATOM   2121  C   LYS B  98       3.372  -5.524   8.905  1.00  0.00           C  
ATOM   2122  O   LYS B  98       4.504  -5.096   8.709  1.00  0.00           O  
ATOM   2123  CB  LYS B  98       2.895  -7.695   9.977  1.00  0.00           C  
ATOM   2124  CG  LYS B  98       2.786  -8.542  11.229  1.00  0.00           C  
ATOM   2125  CD  LYS B  98       2.682 -10.014  10.859  1.00  0.00           C  
ATOM   2126  CE  LYS B  98       2.452 -10.899  12.067  1.00  0.00           C  
ATOM   2127  NZ  LYS B  98       2.300 -12.316  11.666  1.00  0.00           N  
ATOM   2128  H   LYS B  98       0.946  -6.173  10.743  1.00  0.00           H  
ATOM   2129  HA  LYS B  98       3.834  -6.001  10.919  1.00  0.00           H  
ATOM   2130 1HB  LYS B  98       2.012  -7.888   9.364  1.00  0.00           H  
ATOM   2131 2HB  LYS B  98       3.759  -8.043   9.410  1.00  0.00           H  
ATOM   2132 1HG  LYS B  98       3.662  -8.386  11.859  1.00  0.00           H  
ATOM   2133 2HG  LYS B  98       1.896  -8.251  11.786  1.00  0.00           H  
ATOM   2134 1HD  LYS B  98       1.865 -10.159  10.161  1.00  0.00           H  
ATOM   2135 2HD  LYS B  98       3.602 -10.327  10.369  1.00  0.00           H  
ATOM   2136 1HE  LYS B  98       3.290 -10.810  12.755  1.00  0.00           H  
ATOM   2137 2HE  LYS B  98       1.540 -10.579  12.571  1.00  0.00           H  
ATOM   2138 1HZ  LYS B  98       2.131 -12.891  12.473  1.00  0.00           H  
ATOM   2139 2HZ  LYS B  98       1.500 -12.390  11.011  1.00  0.00           H  
ATOM   2140 3HZ  LYS B  98       3.133 -12.629  11.198  1.00  0.00           H  
ATOM   2141  N   ILE B  99       2.381  -5.345   8.043  1.00  0.00           N  
ATOM   2142  CA  ILE B  99       2.670  -4.772   6.744  1.00  0.00           C  
ATOM   2143  C   ILE B  99       3.038  -3.317   6.846  1.00  0.00           C  
ATOM   2144  O   ILE B  99       3.976  -2.885   6.193  1.00  0.00           O  
ATOM   2145  CB  ILE B  99       1.545  -5.074   5.750  1.00  0.00           C  
ATOM   2146  CG1 ILE B  99       1.555  -6.559   5.616  1.00  0.00           C  
ATOM   2147  CG2 ILE B  99       1.772  -4.397   4.403  1.00  0.00           C  
ATOM   2148  CD1 ILE B  99       2.945  -7.059   5.178  1.00  0.00           C  
ATOM   2149  H   ILE B  99       1.441  -5.672   8.266  1.00  0.00           H  
ATOM   2150  HA  ILE B  99       3.544  -5.280   6.349  1.00  0.00           H  
ATOM   2151  HB  ILE B  99       0.585  -4.775   6.177  1.00  0.00           H  
ATOM   2152 1HG1 ILE B  99       1.312  -7.006   6.583  1.00  0.00           H  
ATOM   2153 2HG1 ILE B  99       0.801  -6.874   4.897  1.00  0.00           H  
ATOM   2154 1HG2 ILE B  99       0.968  -4.669   3.723  1.00  0.00           H  
ATOM   2155 2HG2 ILE B  99       1.778  -3.326   4.547  1.00  0.00           H  
ATOM   2156 3HG2 ILE B  99       2.728  -4.715   3.986  1.00  0.00           H  
ATOM   2157 1HD1 ILE B  99       2.949  -8.128   5.121  1.00  0.00           H  
ATOM   2158 2HD1 ILE B  99       3.204  -6.638   4.206  1.00  0.00           H  
ATOM   2159 3HD1 ILE B  99       3.681  -6.750   5.908  1.00  0.00           H  
ATOM   2160  N   TYR B 100       2.365  -2.552   7.688  1.00  0.00           N  
ATOM   2161  CA  TYR B 100       2.755  -1.165   7.839  1.00  0.00           C  
ATOM   2162  C   TYR B 100       4.232  -1.102   8.248  1.00  0.00           C  
ATOM   2163  O   TYR B 100       5.007  -0.312   7.701  1.00  0.00           O  
ATOM   2164  CB  TYR B 100       1.927  -0.459   8.899  1.00  0.00           C  
ATOM   2165  CG  TYR B 100       2.269   1.010   8.967  1.00  0.00           C  
ATOM   2166  CD1 TYR B 100       1.656   1.890   8.075  1.00  0.00           C  
ATOM   2167  CD2 TYR B 100       3.217   1.481   9.867  1.00  0.00           C  
ATOM   2168  CE1 TYR B 100       1.972   3.231   8.101  1.00  0.00           C  
ATOM   2169  CE2 TYR B 100       3.543   2.827   9.883  1.00  0.00           C  
ATOM   2170  CZ  TYR B 100       2.922   3.700   9.006  1.00  0.00           C  
ATOM   2171  OH  TYR B 100       3.248   5.035   9.025  1.00  0.00           O  
ATOM   2172  H   TYR B 100       1.581  -2.916   8.227  1.00  0.00           H  
ATOM   2173  HA  TYR B 100       2.640  -0.655   6.883  1.00  0.00           H  
ATOM   2174 1HB  TYR B 100       0.864  -0.561   8.669  1.00  0.00           H  
ATOM   2175 2HB  TYR B 100       2.104  -0.913   9.877  1.00  0.00           H  
ATOM   2176  HD1 TYR B 100       0.915   1.520   7.357  1.00  0.00           H  
ATOM   2177  HD2 TYR B 100       3.707   0.789  10.555  1.00  0.00           H  
ATOM   2178  HE1 TYR B 100       1.483   3.917   7.406  1.00  0.00           H  
ATOM   2179  HE2 TYR B 100       4.291   3.198  10.586  1.00  0.00           H  
ATOM   2180  HH  TYR B 100       2.688   5.508   8.403  1.00  0.00           H  
ATOM   2181  N   THR B 101       4.603  -1.923   9.244  1.00  0.00           N  
ATOM   2182  CA  THR B 101       5.955  -1.980   9.783  1.00  0.00           C  
ATOM   2183  C   THR B 101       7.011  -2.415   8.763  1.00  0.00           C  
ATOM   2184  O   THR B 101       8.112  -1.855   8.708  1.00  0.00           O  
ATOM   2185  CB  THR B 101       6.020  -2.966  10.968  1.00  0.00           C  
ATOM   2186  OG1 THR B 101       5.142  -2.527  12.015  1.00  0.00           O  
ATOM   2187  CG2 THR B 101       7.437  -3.049  11.481  1.00  0.00           C  
ATOM   2188  H   THR B 101       3.913  -2.547   9.670  1.00  0.00           H  
ATOM   2189  HA  THR B 101       6.216  -0.986  10.141  1.00  0.00           H  
ATOM   2190  HB  THR B 101       5.705  -3.952  10.638  1.00  0.00           H  
ATOM   2191  HG1 THR B 101       4.213  -2.736  11.754  1.00  0.00           H  
ATOM   2192 1HG2 THR B 101       7.480  -3.751  12.310  1.00  0.00           H  
ATOM   2193 2HG2 THR B 101       8.079  -3.394  10.675  1.00  0.00           H  
ATOM   2194 3HG2 THR B 101       7.765  -2.067  11.816  1.00  0.00           H  
ATOM   2195  N   MET B 102       6.683  -3.420   7.961  1.00  0.00           N  
ATOM   2196  CA  MET B 102       7.627  -4.013   7.026  1.00  0.00           C  
ATOM   2197  C   MET B 102       8.021  -3.184   5.815  1.00  0.00           C  
ATOM   2198  O   MET B 102       8.952  -3.571   5.116  1.00  0.00           O  
ATOM   2199  CB  MET B 102       7.078  -5.341   6.549  1.00  0.00           C  
ATOM   2200  CG  MET B 102       7.056  -6.438   7.621  1.00  0.00           C  
ATOM   2201  SD  MET B 102       6.178  -7.897   7.075  1.00  0.00           S  
ATOM   2202  CE  MET B 102       7.322  -8.430   5.879  1.00  0.00           C  
ATOM   2203  H   MET B 102       5.754  -3.832   8.044  1.00  0.00           H  
ATOM   2204  HA  MET B 102       8.541  -4.211   7.580  1.00  0.00           H  
ATOM   2205 1HB  MET B 102       6.057  -5.197   6.182  1.00  0.00           H  
ATOM   2206 2HB  MET B 102       7.675  -5.702   5.725  1.00  0.00           H  
ATOM   2207 1HG  MET B 102       8.082  -6.724   7.838  1.00  0.00           H  
ATOM   2208 2HG  MET B 102       6.621  -6.080   8.539  1.00  0.00           H  
ATOM   2209 1HE  MET B 102       6.940  -9.312   5.383  1.00  0.00           H  
ATOM   2210 2HE  MET B 102       7.453  -7.634   5.172  1.00  0.00           H  
ATOM   2211 3HE  MET B 102       8.279  -8.654   6.352  1.00  0.00           H  
ATOM   2212  N   ILE B 103       7.374  -2.053   5.531  1.00  0.00           N  
ATOM   2213  CA  ILE B 103       7.239  -0.878   4.677  1.00  0.00           C  
ATOM   2214  C   ILE B 103       7.927   0.272   5.373  1.00  0.00           C  
ATOM   2215  O   ILE B 103       8.876   0.826   4.838  1.00  0.00           O  
ATOM   2216  CB  ILE B 103       5.802  -0.484   4.326  1.00  0.00           C  
ATOM   2217  CG1 ILE B 103       5.151  -1.617   3.577  1.00  0.00           C  
ATOM   2218  CG2 ILE B 103       5.868   0.769   3.426  1.00  0.00           C  
ATOM   2219  CD1 ILE B 103       3.709  -1.454   3.341  1.00  0.00           C  
ATOM   2220  H   ILE B 103       8.086  -2.160   4.829  1.00  0.00           H  
ATOM   2221  HA  ILE B 103       7.758  -1.069   3.739  1.00  0.00           H  
ATOM   2222  HB  ILE B 103       5.225  -0.283   5.224  1.00  0.00           H  
ATOM   2223 1HG1 ILE B 103       5.650  -1.743   2.621  1.00  0.00           H  
ATOM   2224 2HG1 ILE B 103       5.285  -2.516   4.164  1.00  0.00           H  
ATOM   2225 1HG2 ILE B 103       4.870   1.071   3.146  1.00  0.00           H  
ATOM   2226 2HG2 ILE B 103       6.354   1.576   3.967  1.00  0.00           H  
ATOM   2227 3HG2 ILE B 103       6.444   0.545   2.527  1.00  0.00           H  
ATOM   2228 1HD1 ILE B 103       3.314  -2.315   2.817  1.00  0.00           H  
ATOM   2229 2HD1 ILE B 103       3.191  -1.335   4.291  1.00  0.00           H  
ATOM   2230 3HD1 ILE B 103       3.587  -0.598   2.749  1.00  0.00           H  
ATOM   2231  N   TYR B 104       7.521   0.569   6.605  1.00  0.00           N  
ATOM   2232  CA  TYR B 104       8.118   1.641   7.400  1.00  0.00           C  
ATOM   2233  C   TYR B 104       9.633   1.447   7.487  1.00  0.00           C  
ATOM   2234  O   TYR B 104      10.415   2.366   7.251  1.00  0.00           O  
ATOM   2235  CB  TYR B 104       7.497   1.680   8.793  1.00  0.00           C  
ATOM   2236  CG  TYR B 104       8.011   2.760   9.668  1.00  0.00           C  
ATOM   2237  CD1 TYR B 104       7.509   4.046   9.529  1.00  0.00           C  
ATOM   2238  CD2 TYR B 104       8.980   2.482  10.616  1.00  0.00           C  
ATOM   2239  CE1 TYR B 104       7.980   5.056  10.342  1.00  0.00           C  
ATOM   2240  CE2 TYR B 104       9.453   3.491  11.429  1.00  0.00           C  
ATOM   2241  CZ  TYR B 104       8.957   4.775  11.296  1.00  0.00           C  
ATOM   2242  OH  TYR B 104       9.429   5.782  12.107  1.00  0.00           O  
ATOM   2243  H   TYR B 104       6.730   0.059   7.002  1.00  0.00           H  
ATOM   2244  HA  TYR B 104       7.925   2.587   6.905  1.00  0.00           H  
ATOM   2245 1HB  TYR B 104       6.414   1.795   8.703  1.00  0.00           H  
ATOM   2246 2HB  TYR B 104       7.680   0.732   9.289  1.00  0.00           H  
ATOM   2247  HD1 TYR B 104       6.742   4.255   8.780  1.00  0.00           H  
ATOM   2248  HD2 TYR B 104       9.368   1.467  10.717  1.00  0.00           H  
ATOM   2249  HE1 TYR B 104       7.587   6.067  10.238  1.00  0.00           H  
ATOM   2250  HE2 TYR B 104      10.217   3.276  12.177  1.00  0.00           H  
ATOM   2251  HH  TYR B 104      10.089   5.425  12.706  1.00  0.00           H  
ATOM   2252  N   ARG B 105      10.042   0.212   7.777  1.00  0.00           N  
ATOM   2253  CA  ARG B 105      11.447  -0.177   7.883  1.00  0.00           C  
ATOM   2254  C   ARG B 105      12.242   0.022   6.589  1.00  0.00           C  
ATOM   2255  O   ARG B 105      13.485   0.034   6.616  1.00  0.00           O  
ATOM   2256  CB  ARG B 105      11.549  -1.639   8.286  1.00  0.00           C  
ATOM   2257  CG  ARG B 105      11.180  -1.939   9.739  1.00  0.00           C  
ATOM   2258  CD  ARG B 105      11.173  -3.401  10.001  1.00  0.00           C  
ATOM   2259  NE  ARG B 105      10.858  -3.713  11.388  1.00  0.00           N  
ATOM   2260  CZ  ARG B 105      10.547  -4.943  11.842  1.00  0.00           C  
ATOM   2261  NH1 ARG B 105      10.505  -5.959  11.009  1.00  0.00           N  
ATOM   2262  NH2 ARG B 105      10.280  -5.129  13.123  1.00  0.00           N  
ATOM   2263  H   ARG B 105       9.333  -0.498   7.971  1.00  0.00           H  
ATOM   2264  HA  ARG B 105      11.902   0.432   8.662  1.00  0.00           H  
ATOM   2265 1HB  ARG B 105      10.878  -2.227   7.654  1.00  0.00           H  
ATOM   2266 2HB  ARG B 105      12.561  -1.998   8.111  1.00  0.00           H  
ATOM   2267 1HG  ARG B 105      11.917  -1.481  10.396  1.00  0.00           H  
ATOM   2268 2HG  ARG B 105      10.199  -1.532   9.965  1.00  0.00           H  
ATOM   2269 1HD  ARG B 105      10.418  -3.869   9.368  1.00  0.00           H  
ATOM   2270 2HD  ARG B 105      12.151  -3.820   9.770  1.00  0.00           H  
ATOM   2271  HE  ARG B 105      10.879  -2.954  12.057  1.00  0.00           H  
ATOM   2272 1HH1 ARG B 105      10.707  -5.815  10.029  1.00  0.00           H  
ATOM   2273 2HH1 ARG B 105      10.272  -6.881  11.348  1.00  0.00           H  
ATOM   2274 1HH2 ARG B 105      10.310  -4.349  13.765  1.00  0.00           H  
ATOM   2275 2HH2 ARG B 105      10.046  -6.051  13.460  1.00  0.00           H  
ATOM   2276  N   ASN B 106      11.541   0.122   5.455  1.00  0.00           N  
ATOM   2277  CA  ASN B 106      12.162   0.292   4.162  1.00  0.00           C  
ATOM   2278  C   ASN B 106      12.161   1.734   3.698  1.00  0.00           C  
ATOM   2279  O   ASN B 106      12.491   2.009   2.539  1.00  0.00           O  
ATOM   2280  CB  ASN B 106      11.513  -0.593   3.156  1.00  0.00           C  
ATOM   2281  CG  ASN B 106      11.845  -1.993   3.420  1.00  0.00           C  
ATOM   2282  OD1 ASN B 106      13.007  -2.341   3.664  1.00  0.00           O  
ATOM   2283  ND2 ASN B 106      10.859  -2.808   3.394  1.00  0.00           N  
ATOM   2284  H   ASN B 106      10.528   0.147   5.482  1.00  0.00           H  
ATOM   2285  HA  ASN B 106      13.190  -0.027   4.247  1.00  0.00           H  
ATOM   2286 1HB  ASN B 106      10.431  -0.468   3.191  1.00  0.00           H  
ATOM   2287 2HB  ASN B 106      11.853  -0.327   2.155  1.00  0.00           H  
ATOM   2288 1HD2 ASN B 106      11.015  -3.798   3.530  1.00  0.00           H  
ATOM   2289 2HD2 ASN B 106       9.944  -2.457   3.199  1.00  0.00           H  
ATOM   2290  N   LEU B 107      11.788   2.642   4.590  1.00  0.00           N  
ATOM   2291  CA  LEU B 107      11.822   4.057   4.304  1.00  0.00           C  
ATOM   2292  C   LEU B 107      13.051   4.606   5.025  1.00  0.00           C  
ATOM   2293  O   LEU B 107      13.401   4.131   6.103  1.00  0.00           O  
ATOM   2294  CB  LEU B 107      10.500   4.713   4.756  1.00  0.00           C  
ATOM   2295  CG  LEU B 107       9.211   4.141   4.070  1.00  0.00           C  
ATOM   2296  CD1 LEU B 107       7.981   4.734   4.665  1.00  0.00           C  
ATOM   2297  CD2 LEU B 107       9.256   4.436   2.605  1.00  0.00           C  
ATOM   2298  H   LEU B 107      11.472   2.354   5.518  1.00  0.00           H  
ATOM   2299  HA  LEU B 107      11.949   4.211   3.245  1.00  0.00           H  
ATOM   2300 1HB  LEU B 107      10.393   4.575   5.833  1.00  0.00           H  
ATOM   2301 2HB  LEU B 107      10.553   5.780   4.547  1.00  0.00           H  
ATOM   2302  HG  LEU B 107       9.173   3.082   4.222  1.00  0.00           H  
ATOM   2303 1HD1 LEU B 107       7.112   4.309   4.169  1.00  0.00           H  
ATOM   2304 2HD1 LEU B 107       7.939   4.519   5.725  1.00  0.00           H  
ATOM   2305 3HD1 LEU B 107       7.993   5.780   4.522  1.00  0.00           H  
ATOM   2306 1HD2 LEU B 107       8.376   4.032   2.128  1.00  0.00           H  
ATOM   2307 2HD2 LEU B 107       9.299   5.511   2.438  1.00  0.00           H  
ATOM   2308 3HD2 LEU B 107      10.125   3.972   2.204  1.00  0.00           H  
ATOM   2309  N   VAL B 108      13.718   5.584   4.432  1.00  0.00           N  
ATOM   2310  CA  VAL B 108      14.905   6.178   5.037  1.00  0.00           C  
ATOM   2311  C   VAL B 108      14.485   7.142   6.132  1.00  0.00           C  
ATOM   2312  O   VAL B 108      14.905   7.001   7.280  1.00  0.00           O  
ATOM   2313  CB  VAL B 108      15.702   6.960   3.968  1.00  0.00           C  
ATOM   2314  CG1 VAL B 108      16.878   7.664   4.576  1.00  0.00           C  
ATOM   2315  CG2 VAL B 108      16.143   6.028   2.872  1.00  0.00           C  
ATOM   2316  H   VAL B 108      13.396   5.940   3.544  1.00  0.00           H  
ATOM   2317  HA  VAL B 108      15.525   5.390   5.463  1.00  0.00           H  
ATOM   2318  HB  VAL B 108      15.061   7.721   3.547  1.00  0.00           H  
ATOM   2319 1HG1 VAL B 108      17.401   8.224   3.804  1.00  0.00           H  
ATOM   2320 2HG1 VAL B 108      16.536   8.335   5.332  1.00  0.00           H  
ATOM   2321 3HG1 VAL B 108      17.553   6.933   5.017  1.00  0.00           H  
ATOM   2322 1HG2 VAL B 108      16.677   6.588   2.105  1.00  0.00           H  
ATOM   2323 2HG2 VAL B 108      16.795   5.278   3.294  1.00  0.00           H  
ATOM   2324 3HG2 VAL B 108      15.268   5.559   2.432  1.00  0.00           H  
ATOM   2325  N   VAL B 109      13.645   8.103   5.726  1.00  0.00           N  
ATOM   2326  CA  VAL B 109      13.010   9.151   6.555  1.00  0.00           C  
ATOM   2327  C   VAL B 109      12.743  10.390   5.721  1.00  0.00           C  
ATOM   2328  O   VAL B 109      12.456  10.284   4.536  1.00  0.00           O  
ATOM   2329  OXT VAL B 109      13.152  11.468   6.137  1.00  0.00           O  
ATOM   2330  CB  VAL B 109      13.815   9.599   7.813  1.00  0.00           C  
ATOM   2331  CG1 VAL B 109      15.131  10.279   7.430  1.00  0.00           C  
ATOM   2332  CG2 VAL B 109      12.951  10.572   8.609  1.00  0.00           C  
ATOM   2333  H   VAL B 109      13.407   8.053   4.734  1.00  0.00           H  
ATOM   2334  HA  VAL B 109      12.051   8.767   6.906  1.00  0.00           H  
ATOM   2335  HB  VAL B 109      14.028   8.753   8.444  1.00  0.00           H  
ATOM   2336 1HG1 VAL B 109      15.649  10.589   8.337  1.00  0.00           H  
ATOM   2337 2HG1 VAL B 109      15.753   9.604   6.893  1.00  0.00           H  
ATOM   2338 3HG1 VAL B 109      14.931  11.152   6.815  1.00  0.00           H  
ATOM   2339 1HG2 VAL B 109      13.490  10.885   9.503  1.00  0.00           H  
ATOM   2340 2HG2 VAL B 109      12.721  11.445   8.001  1.00  0.00           H  
ATOM   2341 3HG2 VAL B 109      12.024  10.079   8.899  1.00  0.00           H  
TER                                                                             
# All scores below are weighted scores, not raw scores.
#BEGIN_POSE_ENERGIES_TABLE ./trf_relax/r17_ma2_1777_r20_9_r24_6.pdb
label fa_atr fa_rep fa_sol fa_intra_rep fa_intra_sol_xover4 lk_ball_wtd fa_elec hbond_sr_bb hbond_lr_bb hbond_bb_sc hbond_sc dslf_fa13 omega fa_dun p_aa_pp yhh_planarity ref rama_prepro cart_bonded total
weights 1 0.55 1 0.005 1 1 1 1 1 1 1 1.25 0.4 0.7 0.6 0.625 1 0.45 0.5 NA
pose -874.786 92.5887 535.778 2.08037 30.1386 -23.8429 -284.437 -79.9327 -19.997 -23.9517 -18.0574 0 10.1079 180.481 -22.5902 0.16589 19.7498 9.56221 164.949 -301.993
GLY:NtermProteinFull_1 -2.177 0.13092 3.47293 0.00014 0 0.02462 -2.75365 0 0 -0.93753 0 0 0.02241 0 0 0 0.79816 0 0.05439 -1.36462
GLU_2 -2.40272 0.16118 2.37742 0.00591 0.26274 -0.17553 -0.5382 0 0 0 0 0 -0.01777 2.50509 -0.30399 0 -2.72453 -0.3006 0.09154 -1.05946
GLY_3 -2.98344 0.28135 3.3621 0.00014 0 -0.32053 -0.72595 0 0 0 0 0 -0.07785 0 0.18769 0 0.79816 0.21276 0.04986 0.78428
GLU_4 -5.24318 0.34058 6.42106 0.00975 0.99423 -0.34023 -3.4919 0 0 -0.93753 0 0 -0.02307 4.18492 -0.28897 0 -2.72453 0.25328 0.09586 -0.74973
ALA_5 -5.70754 0.50104 3.81835 0.00167 0 -0.20492 -2.01636 0 0 0 0 0 0.00553 0 -0.23767 0 1.32468 -0.43089 0.18397 -2.76213
GLU_6 -5.97774 0.28864 6.76183 0.00837 0.80826 -0.11593 -3.61201 0 0 0 -0.86385 0 0.05075 2.75807 -0.328 0 -2.72453 -0.3981 0.21523 -3.12901
GLN_7 -4.96018 0.28219 4.94717 0.00715 0.19667 -0.28529 -1.92371 0 0 0 0 0 0.02813 2.29493 -0.12598 0 -1.45095 -0.35283 0.18318 -1.15953
LYS_8 -8.26566 0.66043 7.23053 0.00702 0.11524 -0.01445 -3.47708 0 0 -0.44016 0 0 0.14882 1.27269 -0.0253 0 -0.71458 -0.3083 0.26684 -3.54396
ARG_9 -7.7764 0.57603 8.15463 0.02173 0.82943 -0.07242 -4.9104 0 0 0 -0.86385 0 0.07448 1.74642 -0.03124 0 -0.09474 -0.21725 0.4022 -2.16137
ASP_10 -5.21278 0.27478 6.65145 0.00348 0.28268 -0.52675 -2.51447 0 0 0 0 0 0.06525 1.40313 0.17653 0 -2.14574 -0.1683 0.39228 -1.31845
GLU_11 -6.89518 0.71411 6.44867 0.00596 0.3151 -0.12631 -4.70487 0 0 0 0 0 0.02468 3.09026 -0.28678 0 -2.72453 -0.42635 0.52269 -4.04257
VAL_12 -8.51909 1.43171 3.3653 0.05124 0.05694 -0.10477 -2.10591 0 0 0 0 0 -0.03294 0.00224 -0.23148 0 2.64269 -0.33317 0.70057 -3.07667
ARG_13 -5.85638 0.3068 5.74078 0.02832 0.45341 0.05744 -3.46696 0 0 0 -1.1107 0 0.11354 3.39657 -0.11096 0 -0.09474 -0.24803 0.68906 -0.10185
ASP_14 -4.64115 0.2459 4.98638 0.00342 0.28055 -0.27344 -1.61481 0 0 0 0 0 0.04879 1.33863 0.19484 0 -2.14574 -0.33522 0.40593 -1.50593
ILE_15 -9.10047 1.17104 3.78011 0.03984 0.07356 -0.25717 -2.30869 0 0 0 0 0 -0.01492 0.08507 -0.3918 0 2.30374 -0.15055 0.29083 -4.47941
ALA_16 -5.6395 0.51258 3.7434 0.00148 0 -0.19355 -1.86141 0 0 0 0 0 0.05197 0 -0.27131 0 1.32468 -0.21391 0.29594 -2.24964
ALA_17 -4.5938 0.26898 4.01538 0.00139 0 -0.27036 -2.07277 0 0 -0.38068 0 0 0.0447 0 -0.23964 0 1.32468 -0.39601 0.14778 -2.15035
GLU_18 -6.37529 0.37451 5.48504 0.00512 0.2348 0.06029 -2.76469 0 0 0 0 0 -0.00558 2.59385 -0.23237 0 -2.72453 -0.36696 0.22204 -3.49377
TRP_19 -13.3327 1.50049 5.536 0.02419 0.44974 -0.00745 -1.77534 0 0 -0.27077 0 0 0.01238 1.67493 -0.25589 0 2.26099 -0.15979 0.49967 -3.84358
GLN_20 -4.6991 0.22918 3.74829 0.00812 0.26283 -0.70454 -1.31538 0 0 0 0 0 -0.03572 2.55211 -0.14276 0 -1.45095 -0.18499 0.44745 -1.28545
ARG_21 -4.31404 0.20873 3.97764 0.01388 0.40931 -0.15227 -1.63754 0 0 -0.38068 0 0 -0.01598 1.8192 -0.21227 0 -0.09474 -0.04845 0.24041 -0.18681
ALA_22 -4.29283 0.53307 2.54714 0.00148 0 -0.14322 -1.50277 0 0 -0.34672 0 0 0.16525 0 -0.10137 0 1.32468 -0.22328 0.7861 -1.25246
PRO_23 -4.51273 0.71759 3.63803 0.00438 0.11718 -0.0378 -2.27346 0 0 0 0 0 0.15151 0.07182 -0.92344 0 -1.64321 -0.4296 0.91542 -4.20431
GLU_24 -3.0622 0.29094 2.75642 0.00593 0.26061 -0.20903 -0.43489 0 0 0 0 0 -0.04479 2.63392 -0.29145 0 -2.72453 -0.33135 0.31911 -0.8313
ASP_25 -2.42506 0.18157 2.49926 0.00381 0.30368 -0.26979 0.19393 0 0 0 0 0 -0.0673 1.32798 0.03159 0 -2.14574 -0.44706 0.15925 -0.65388
ASP_26 -5.26204 0.8093 4.89137 0.00346 0.29718 -0.2858 -2.37334 0 0 0 0 0 0.09677 2.03987 -0.24113 0 -2.14574 -0.24113 0.25212 -2.15911
ARG_27 -9.79425 0.86995 7.36742 0.01077 0.19751 -0.40682 -3.56159 0 0 -0.34672 0 0 0.11761 1.82245 -0.17838 0 -0.09474 -0.3044 0.41318 -3.888
ALA_28 -3.50156 0.42397 2.74988 0.00162 0 -0.52917 -0.5042 0 0 0 0 0 -0.07019 0 -0.2391 0 1.32468 -0.54163 0.42999 -0.45573
GLU_29 -3.65852 0.38854 3.67413 0.00524 0.25578 -0.17294 -0.91027 0 0 0 0 0 0.06273 2.41409 -0.17625 0 -2.72453 -0.29587 0.23623 -0.90163
ILE_30 -8.35335 0.95615 3.50254 0.04896 0.10753 0.20722 -1.70519 0 0 0 0 0 0.69309 1.02553 -0.42589 0 2.30374 -0.01032 0.32183 -1.32815
GLN_31 -6.40982 0.83631 4.881 0.01356 0.2704 -0.24739 -1.30025 0 0 0 0 0 0.20541 3.10383 0.21931 0 -1.45095 0.03861 1.58466 1.74468
GLY_32 -3.63516 0.32695 3.89784 0.00013 0 -0.2717 -1.55889 0 0 0 0 0 0.23603 0 -0.92974 0 0.79816 0.74987 1.52969 1.14317
LYS_33 -5.77006 0.73289 5.91339 0.00976 0.28241 0.12567 -4.71752 0 0 0 0 0 0.09213 1.87652 0.05599 0 -0.71458 0.61585 0.41159 -1.08595
ALA_34 -6.04671 0.59226 2.53472 0.00182 0 -0.07184 -1.90643 0 0 0 0 0 -0.059 0 -0.36418 0 1.32468 -0.36761 0.31917 -4.04311
GLU_35 -6.36283 0.57638 5.67398 0.00733 0.28372 -0.55159 -1.53678 0 0 0 0 0 0.14225 2.68688 -0.26403 0 -2.72453 -0.44623 0.28508 -2.23038
GLN_36 -4.9373 0.25531 5.58982 0.00798 0.80167 -0.10919 -2.54004 0 0 0 -0.8293 0 0.01889 2.30387 -0.12186 0 -1.45095 -0.28363 0.37442 -0.92032
LEU_37 -8.79663 0.96264 4.36742 0.02082 0.17215 -0.28709 -2.98637 0 0 0 0 0 0.0995 0.74646 -0.24684 0 1.66147 -0.22424 0.48714 -4.02355
ALA_38 -6.60312 1.02709 3.51149 0.00146 0 -0.08358 -1.28612 0 0 0 0 0 -0.00408 0 -0.36132 0 1.32468 -0.39367 0.50102 -2.36615
GLU_39 -3.88427 0.22026 4.44408 0.00505 0.70217 -0.45267 -1.37685 0 0 0 0 0 -0.04891 2.74124 -0.35593 0 -2.72453 -0.5468 0.34226 -0.9349
ASP_40 -3.99617 0.10084 5.39897 0.00302 0.296 -0.17491 -3.17666 0 0 -0.44016 -0.8293 0 -0.04402 1.68298 -0.35521 0 -2.14574 -0.37777 0.43438 -3.62372
SER_41 -6.09647 0.78054 6.12922 0.00128 0.02155 -0.38128 -2.5949 0 0 -0.31813 0 0 0.12206 1.15806 -0.23565 0 -0.28969 -0.40488 1.2387 -0.86959
PRO_42 -5.31562 0.86508 2.80337 0.00317 0.10955 -0.05691 -1.72258 0 0 0 0 0 0.40424 0.23069 -0.91933 0 -1.64321 -0.53155 1.13577 -4.63733
ARG_43 -5.50682 0.6795 4.70242 0.01423 0.31403 0.12688 -2.50974 0 0 -0.80938 0 0 -0.05168 2.28418 -0.06109 0 -0.09474 4.87577 1.7822 5.74578
PRO_44 -5.11437 0.62678 2.64616 0.00273 0.04426 -0.05724 -0.3085 0 0 0 0 0 -0.09479 0.32629 -0.07772 0 -1.64321 4.9164 1.7683 3.03509
PHE_45 -8.70083 0.8532 4.10725 0.03715 0.22055 -0.2525 -1.82148 0 0 0 0 0 0.04484 3.30319 0.06904 0 1.21829 -0.19089 0.38747 -0.72471
ARG_46 -11.2141 1.8143 8.74257 0.01269 0.20352 -0.40443 -4.37409 0 0 -0.31813 -0.76704 0 0.04872 1.9916 -0.0563 0 -0.09474 -0.05082 0.89493 -3.5713
PHE_47 -10.4357 1.03921 2.82836 0.03108 0.37087 -0.13898 -2.37873 0 0 0 0 0 -0.00207 1.48843 -0.40163 0 1.21829 -0.04285 1.03595 -5.38781
GLU_48 -7.40143 0.55334 6.20058 0.00665 0.31989 0.04965 -3.62775 0 0 0 -1.1107 0 -0.02863 2.91461 -0.19694 0 -2.72453 -0.21143 0.54603 -4.71065
ALA_49 -6.14581 0.70506 2.11985 0.00163 0 -0.26508 -1.31242 0 0 0 0 0 -0.03232 0 -0.3856 0 1.32468 -0.49029 0.32377 -4.15652
LEU_50 -8.03508 0.68232 2.69945 0.02674 0.07895 -0.41266 -1.22942 0 0 0 0 0 -0.03339 0.21992 -0.23706 0 1.66147 -0.26576 0.26057 -4.58395
TRP_51 -10.8051 0.73757 2.37921 0.01885 0.44871 0.04304 -2.29457 0 0 0 0 0 -0.01556 2.49708 0.15922 0 2.26099 -0.19662 0.25973 -4.50748
MET_52 -6.40794 0.77819 3.04548 0.02445 0.23993 -0.13556 -1.15144 0 0 0 0 0 -0.00649 2.4166 0.09942 0 1.65735 -0.2364 0.43074 0.75434
VAL_53 -7.8447 0.99278 1.61257 0.01671 0.04963 -0.45282 -0.88805 0 0 0 0 0 0.48939 0.25827 0.2849 0 2.64269 0.161 0.83768 -1.83996
LEU_54 -8.20301 0.91025 1.93965 0.01253 0.05662 0.02833 -0.848 0 0 -0.27077 0 0 0.02847 0.64587 -0.28143 0 1.66147 0.15101 2.01433 -2.15468
PRO_55 -4.94563 0.70129 1.52658 0.00293 0.07147 -0.11216 -0.43361 0 0 0 0 0 -0.03941 0.04575 -1.00108 0 -1.64321 -0.3321 1.61369 -4.54549
ALA_56 -3.0606 0.33975 1.07339 0.00155 0 -0.13606 -0.32558 0 0 0 0 0 -0.00538 0 -0.52204 0 1.32468 -0.29271 0.37438 -1.22859
ASP:CtermProteinFull_57 -4.46088 0.81355 7.49875 0.00491 1.17857 0.50436 -10.7676 0 0 0 -0.32192 0 0 3.4368 0 0 -2.14574 -0.02007 0.74885 -3.5304
GLU:NtermProteinFull_58 -4.58335 0.69901 5.79708 0.00738 0.33419 -0.01663 -7.1444 0 0 0 0 0 0.03902 2.75563 0 0 -2.72453 0 0.1505 -4.68609
THR_59 -3.36963 0.27379 3.15215 0.0161 0.07734 -0.24118 -0.85814 0 0 0 0 0 0.00543 0.226 1.0809 0 1.15175 1.84303 0.63127 3.9888
LEU_60 -4.8105 0.58847 1.34991 0.02542 0.05494 -0.32352 -0.34039 0 0 0 0 0 -0.06556 0.5974 -0.1065 0 1.66147 1.56448 0.65673 0.85234
VAL_61 -6.96032 0.73429 2.33489 0.02095 0.05466 -0.0409 -2.55073 0 0 0 0 0 0.47621 0.18327 -0.30684 0 2.64269 -0.39877 0.4831 -3.32749
ARG_62 -5.24429 0.55124 4.00882 0.01549 0.28999 0.11451 -3.83275 0 0 0 0 0 0.48826 1.65347 0.19704 0 -0.09474 0.3182 1.30869 -0.22608
PRO_63 -7.93162 1.60265 1.37928 0.00297 0.07308 -0.22306 -0.84645 0 0 0 0 0 0.1431 0.38206 -1.04985 0 -1.64321 0.09676 1.30741 -6.70689
LYS_64 -7.46692 1.05332 6.47895 0.00789 0.1148 0.11768 -4.20583 0 0 -0.42874 0 0 -0.00892 1.12114 0.09197 0 -0.71458 -0.49083 1.14693 -3.18315
PRO_65 -4.01319 0.60208 2.11859 0.00215 0.03413 -0.10204 -0.99956 0 0 0 0 0 -0.1337 0.08495 -0.65749 0 -1.64321 0.04336 1.17435 -3.48957
LEU_66 -4.16077 0.42886 1.57386 0.03827 0.14598 -0.09557 0.55235 0 0 0 0 0 3.6214 0.16447 -0.09032 0 1.66147 0.37266 13.6168 17.8294
LEU_67 -9.5233 1.3909 2.19268 0.02471 0.14684 -0.0308 -0.64257 0 0 0 0 0 0.23082 0.42182 1.36462 0 1.66147 5.14646 14.5659 16.9496
LEU_68 -8.31379 0.78398 4.30494 0.01761 0.07431 -0.31025 -2.07869 0 0 0 0 0 0.04664 0.26903 -0.26528 0 1.66147 4.8166 1.49892 2.50548
LYS_69 -5.14191 0.28593 4.12195 0.00735 0.11869 -0.01199 -1.82035 0 0 0 0 0 -0.04464 0.89398 -0.04217 0 -0.71458 -0.3905 0.30662 -2.43162
LEU_70 -9.58552 0.98703 1.87415 0.02509 0.1892 -0.22507 0.04791 0 0 0 0 0 0.0123 2.54772 -0.19945 0 1.66147 -0.23661 0.20596 -2.69584
LEU_71 -10.1551 1.37023 2.58086 0.0151 0.06247 -0.14009 -2.69078 0 0 0 0 0 0.09808 0.28741 -0.26364 0 1.66147 -0.12314 0.45441 -6.84275
LYS_72 -6.43959 0.54188 5.81303 0.00775 0.12174 -0.48089 -2.55812 0 0 0 0 0 0.0262 0.88467 -0.05646 0 -0.71458 -0.38605 0.55504 -2.68537
SER_73 -3.52979 0.28806 3.45701 0.00152 0.02776 -0.227 -1.72926 0 0 0 0 0 -0.04615 1.53226 -0.32187 0 -0.28969 -0.50082 0.33794 -1.00002
VAL_74 -5.78726 1.0361 1.26299 0.02174 0.05412 -0.16548 -0.4603 0 0 0 0 0 0.01103 0.01028 0.17652 0 2.64269 -0.22564 0.35746 -1.06577
GLY_75 -2.05932 0.04943 1.90266 7e-05 0 -0.1183 -0.85269 0 0 0 0 0 -0.14591 0 -1.47105 0 0.79816 -0.36565 0.41771 -1.84489
ALA_76 -5.30563 0.91332 2.37494 0.00233 0 -0.30415 -0.40324 0 0 0 0 0 -0.02156 0 0.45886 0 1.32468 -0.11516 0.3562 -0.71941
GLN_77 -3.18713 0.10604 2.65991 0.01035 0.5756 -0.45965 -0.23865 0 0 0 0 0 -0.01409 2.32264 -0.06944 0 -1.45095 0.55913 0.36373 1.1775
LYS_78 -4.5054 0.39544 4.60172 0.01038 0.17839 -0.05628 -3.23622 0 0 -1.56922 -0.75094 0 0.05724 2.19986 -0.00416 0 -0.71458 0.27274 0.30643 -2.81461
ASP_79 -2.61932 0.22369 2.18557 0.0029 0.29101 -0.26573 -0.87981 0 0 0 0 0 -0.02736 1.59904 -0.32195 0 -2.14574 -0.11498 0.15206 -1.92062
THR_80 -4.13814 0.28732 1.84075 0.00998 0.05473 -0.4125 -0.80838 0 0 0 0 0 -0.03113 0.056 -0.17353 0 1.15175 -0.05442 0.14344 -2.07413
TYR_81 -11.2341 1.16216 4.78098 0.02651 0.2783 -0.31475 -3.60507 0 0 -1.56922 0 0 0.28615 1.54511 -0.39351 0.11487 0.58223 -0.06851 0.53303 -7.87584
THR_82 -7.16842 1.15301 5.93314 0.00524 0.06199 -0.0691 -2.8194 0 0 -0.70374 -0.6706 0 -0.00206 0.24794 -0.4924 0 1.15175 -0.2296 0.8546 -2.74766
MET_83 -7.68931 0.69451 2.74227 0.01209 0.24648 -0.20702 -0.97372 0 0 0 0 0 0.14094 2.73256 -0.1649 0 1.65735 -0.25524 9.49738 8.43339
LYS_84 -6.99015 1.64033 7.45671 0.01993 0.21023 -0.02225 -2.5085 0 0 0 -0.32192 0 0.46645 2.2883 0.05465 0 -0.71458 -0.22693 16.9468 18.2991
GLU_85 -6.91286 0.85287 7.12007 0.00542 0.22293 0.23472 -6.09284 0 0 -0.70374 -1.42154 0 0.07394 2.92105 0.08007 0 -2.72453 1.18085 8.78927 3.62569
VAL_86 -7.62098 0.83001 1.99541 0.02013 0.05167 -0.15436 -2.442 0 0 0 0 0 -0.01112 0.00518 -0.29367 0 2.64269 1.33354 1.15256 -2.49094
LEU_87 -8.16486 1.13833 2.2618 0.04568 0.09054 0.08519 -1.75691 0 0 0 0 0 0.01256 0.25865 -0.30654 0 1.66147 -0.10331 0.50692 -4.27048
PHE_88 -6.54166 0.51685 4.19483 0.02383 0.23647 -0.29404 -0.99565 0 0 0 0 0 0.00749 1.39744 -0.4298 0 1.21829 -0.076 0.3316 -0.41035
TYR_89 -9.48575 0.99772 3.1126 0.02562 0.23059 -0.16924 -2.24032 0 0 0 0 0 0.10291 2.31167 0.17806 0.00349 0.58223 -0.03951 0.17549 -4.21444
LEU_90 -8.73418 0.77124 1.92523 0.01564 0.16891 -0.16447 -1.8277 0 0 0 0 0 0.1048 0.62739 -0.22304 0 1.66147 -0.18304 0.32022 -5.53754
GLY_91 -5.58954 0.31721 4.25048 0.00011 0 -0.29531 -1.89098 0 0 0 0 0 -0.01552 0 0.52607 0 0.79816 0.16584 0.27662 -1.45686
GLN_92 -6.86682 0.48314 5.15814 0.00685 0.60002 -0.42515 -3.25221 0 0 0 0 0 0.08183 2.56261 -0.20628 0 -1.45095 0.06554 0.16636 -3.07693
TYR_93 -10.9432 1.04207 5.35744 0.02332 0.24398 -0.02144 -3.48776 0 0 0 -0.79042 0 -0.01008 1.40653 -0.31686 0.0288 0.58223 -0.13857 0.26735 -6.75662
ILE_94 -9.71431 0.61232 1.83936 0.02522 0.07253 -0.1651 -2.17119 0 0 0 0 0 0.01257 0.08639 -0.36247 0 2.30374 0.01504 0.28021 -7.16569
MET_95 -8.02925 0.64312 4.17185 0.00681 0.07665 -0.4428 -1.68472 0 0 0 0 0 -0.03515 1.4964 0.07471 0 1.65735 0.02992 0.30918 -1.72593
THR_96 -4.45397 0.25154 4.45888 0.01362 0.06487 -0.09486 -2.77429 0 0 -0.72852 0 0 -0.03223 0.01963 0.02271 0 1.15175 0.02714 0.31451 -1.75923
LYS_97 -5.4207 0.37333 3.47404 0.01263 0.31877 -0.32409 -0.97953 0 0 0 0 0 -0.06973 1.3221 -0.03611 0 -0.71458 -0.1918 0.24614 -1.98952
ARG_98 -4.07936 0.38193 4.02645 0.01881 0.44452 -0.06355 -1.56625 0 0 -0.72852 0 0 -0.02905 2.74299 -0.18102 0 -0.09474 -0.27381 0.28419 0.88258
LEU_99 -7.3944 0.57209 2.79488 0.01993 0.10377 -0.09882 -2.21155 0 0 0 0 0 -0.04586 0.02542 -0.15105 0 1.66147 -0.36714 0.40328 -4.68798
TYR_100 -8.00536 0.6305 2.53256 0.0219 0.52636 -0.15262 -0.27867 0 0 0 0 0 -0.00998 2.79229 -0.28724 0.01384 0.58223 -0.36903 0.42735 -1.57587
ASP_101 -6.24436 0.61843 6.8132 0.00271 0.40073 0.06639 -5.94948 0 0 -1.67033 -0.72781 0 -0.02241 2.73043 0.04004 0 -2.14574 -0.34164 0.3072 -6.12264
GLU_102 -2.9583 0.09913 2.80242 0.0069 0.32483 0.03454 -0.91316 0 0 -0.80938 0 0 0.06828 2.38069 -0.09975 0 -2.72453 -0.51084 0.27809 -2.02106
LYS_103 -2.22406 0.14478 2.58526 0.00676 0.10963 -0.06867 -1.29771 0 0 -0.66639 0 0 0.15667 1.08744 -0.15391 0 -0.71458 -0.09991 0.25891 -0.87577
GLN_104 -5.80486 0.72674 4.70095 0.00749 0.22763 -0.07 -2.16726 0 0 -1.00394 -1.00398 0 0.0715 2.84417 -0.05027 0 -1.45095 0.8461 0.41056 -1.71612
GLN_105 -6.74549 0.84259 4.43812 0.02129 0.94929 -0.35965 -1.14124 0 0 0 -0.76704 0 -0.11934 3.55077 -0.01921 0 -1.45095 0.65525 0.49832 0.35272
HIS_106 -8.23137 1.31702 5.44418 0.00517 0.71105 0.17168 -2.57234 0 0 0 -1.77847 0 -0.03366 3.06599 -0.11508 0 -0.30065 -0.26432 0.36292 -2.21788
ILE_107 -7.56592 0.57327 4.0848 0.03105 0.08275 -0.3118 -2.3775 0 0 0 0 0 -0.04631 0.2737 -0.65844 0 2.30374 -0.47778 0.30387 -3.78458
VAL_108 -8.6784 0.81508 0.79021 0.01895 0.04257 -0.07072 -2.3032 0 0 0 0 0 -0.04855 0.03818 -0.7289 0 2.64269 -0.42196 0.21475 -7.6893
TYR_109 -6.34666 0.3693 2.94773 0.02294 0.28303 0.11426 -2.50952 0 0 0 -0.72781 0 0.10053 1.96059 -0.17246 0.00197 0.58223 -0.27896 0.27706 -3.37576
CYS_110 -7.73782 0.71335 3.15238 0.00378 0.01326 -0.05541 -2.09771 0 0 0 0 0 -0.03075 0.21443 -0.08824 0 3.25479 0.38 0.37901 -1.89892
SER_111 -2.79958 0.3192 2.8769 0.00255 0.05367 -0.25065 -0.24826 0 0 0 0 0 -0.07199 0.34708 0.08597 0 -0.28969 0.3571 0.35051 0.73282
ASN_112 -1.4382 0.14124 1.73657 0.0059 0.29922 -0.17708 -0.16453 0 0 0 0 0 0.04699 1.29952 -0.43524 0 -1.34026 -0.09874 0.33793 0.21333
ASP_113 -5.35472 0.54613 6.75038 0.00346 0.37102 -0.02047 -4.85018 0 0 -1.10903 -0.79042 0 0.16983 4.00846 0.42623 0 -2.14574 0.19625 0.32954 -1.46927
LEU_114 -5.79613 0.57081 3.36011 0.01606 0.21276 -0.19693 -1.84962 0 0 0 0 0 -0.01578 0.77413 -0.18968 0 1.66147 0.11859 0.22696 -1.10726
LEU_115 -9.52523 1.04255 1.89278 0.02271 0.20367 0.05105 -2.1776 0 0 -1.10903 0 0 -0.09696 0.84818 -0.1775 0 1.66147 -0.10684 0.28616 -7.18458
GLY_116 -4.08617 0.47777 3.90568 5e-05 0 -0.46795 -0.99287 0 0 0 0 0 0.20693 0 0.33899 0 0.79816 -0.06323 0.30253 0.41988
ASP_117 -3.46105 0.25979 3.5357 0.00226 0.25814 -0.36603 -0.44395 0 0 0 0 0 0.37039 1.50594 -0.18067 0 -2.14574 -0.01542 0.29564 -0.38502
LEU_118 -8.44059 1.28623 1.77283 0.02357 0.14252 -0.02455 -0.61545 0 0 -0.45133 0 0 0.04111 0.6932 -0.17668 0 1.66147 0.07555 0.76929 -3.24285
PHE_119 -10.7321 1.66071 1.28732 0.03755 0.25405 -0.20588 -1.15324 0 0 0 0 0 -0.04407 3.48847 -0.23588 0 1.21829 0.16319 1.12416 -3.13745
GLY_120 -1.45601 0.08783 0.92704 0.00015 0 -0.20228 -0.30128 0 0 0 0 0 0.00205 0 0.08125 0 0.79816 0.83241 0.77292 1.54223
VAL_121 -5.33285 0.87122 1.5027 0.0334 0.05678 -0.17157 -0.41863 0 0 0 0 0 0.09302 0.07455 -0.29784 0 2.64269 0.61814 0.98149 0.65311
PRO_122 -3.54961 0.2681 2.03081 0.00246 0.04535 0.08815 -1.98197 0 0 0 0 0 -0.01937 0.08198 0.13455 0 -1.64321 -0.11637 0.96462 -3.69452
SER_123 -4.39676 0.32708 2.17928 0.00217 0.07738 -0.18721 -0.75816 0 0 0 0 0 0.05877 0.07107 -0.51193 0 -0.28969 -0.01985 0.28429 -3.16356
PHE_124 -8.79759 1.38128 0.44971 0.02834 0.531 0.02161 -2.27287 0 0 0 0 0 0.14241 1.02909 -0.48643 0 1.21829 -0.17583 0.35482 -6.57617
SER_125 -5.55693 0.75437 5.42088 0.00239 0.06133 0.00416 -2.91602 0 0 -1.81157 -0.77449 0 -0.02675 0.56959 0.38022 0 -0.28969 -0.05451 0.62262 -3.6144
VAL_126 -6.62954 0.89412 1.423 0.02747 0.04931 0.07514 -0.50046 0 0 0 0 0 -0.06467 0.17921 0.58601 0 2.64269 0.08763 0.58609 -0.64399
LYS_127 -5.31201 0.59214 4.24399 0.00631 0.12155 -0.63922 -1.65779 0 0 -1.08422 0 0 0.03803 0.83482 -0.1143 0 -0.71458 -0.2317 0.35547 -3.5615
GLU_128 -5.80603 0.41252 7.08291 0.00629 0.29134 -0.07805 -5.13944 0 0 -0.72735 -0.41764 0 0.17856 3.07122 0.22755 0 -2.72453 0.00724 0.59007 -3.02536
HIS_129 -7.5409 0.58678 5.86184 0.00675 0.46153 -0.31176 -1.73224 0 0 0 0 0 -0.0195 2.11923 0.11194 0 -0.30065 0.12821 0.62656 -0.0022
ARG_130 -2.66567 0.11811 2.89325 0.01023 0.19136 -0.10578 -1.29389 0 0 0 0 0 -0.04269 1.40415 -0.11501 0 -0.09474 -0.31388 0.24514 0.23059
LYS_131 -5.71365 0.46209 5.707 0.0073 0.11411 -0.27085 -3.19637 0 0 0 -0.41764 0 -0.02913 1.13158 -0.0567 0 -0.71458 -0.24212 0.29089 -2.92807
ILE_132 -8.97456 0.87697 2.11275 0.18022 0.13994 -0.39796 -0.79689 0 0 0 0 0 0.05589 1.11006 -0.32004 0 2.30374 -0.07787 0.85924 -2.9285
TYR_133 -7.58162 0.43039 4.04372 0.02354 0.34935 -0.20878 -2.34442 0 0 0 0 0 -0.01769 1.59795 -0.34173 0.0029 0.58223 -0.04647 0.81345 -2.69719
THR_134 -5.98498 0.38433 5.16532 0.01835 0.06684 -0.3783 -3.02154 0 0 0 0 0 0.04614 0.02987 0.03489 0 1.15175 -0.0254 0.36049 -2.15223
MET_135 -7.93938 0.84131 3.08396 0.01574 0.04361 -0.39852 -0.49241 0 0 0 0 0 0.02983 1.3413 0.08971 0 1.65735 -0.12813 9.40343 7.54779
ILE_136 -8.75019 1.39019 2.10848 0.02735 0.06512 -0.29195 0.13542 0 0 0 0 0 0.06168 0.37808 -0.57482 0 2.30374 0.0008 15.4809 12.3348
TYR_137 -5.26343 0.37125 3.57574 0.02198 0.26372 0.0062 -1.47247 0 0 0 0 0 0.02093 1.42391 -0.34376 1e-05 0.58223 0.11663 6.36037 5.66332
ARG_138 -4.84689 0.30653 4.3541 0.01166 0.21898 -0.17724 -2.52218 0 0 -0.42874 0 0 -0.09448 1.65826 -0.08962 0 -0.09474 -0.19176 0.23444 -1.66168
ASN_139 -7.40388 0.97363 5.83134 0.01084 0.33951 -0.52928 -2.66297 0 0 -0.45133 0 0 0.08761 1.70831 -0.48725 0 -1.34026 -0.55571 0.35684 -4.1226
LEU_140 -8.27805 1.0334 1.76452 0.01555 0.05046 -0.28641 -0.4322 0 0 0 0 0 0.02558 0.11237 -0.35389 0 1.66147 -0.48851 0.54742 -4.62827
VAL_141 -4.6952 0.73699 1.72248 0.01816 0.045 -0.04072 -1.08188 0 0 0 0 0 0.09519 0.02763 -0.42377 0 2.64269 0.036 0.71558 -0.20185
VAL:CtermProteinFull_142 -2.59613 0.5707 2.54396 0.09559 0.19005 0.0521 -1.97713 0 0 0 0 0 0 0.01964 0 0 2.64269 0.16072 1.09448 2.79667
#END_POSE_ENERGIES_TABLE ./trf_relax/r17_ma2_1777_r20_9_r24_6.pdb
