# Supplementary material for: Scaffolding protein functional sites using deep learning
Source: Science. Author manuscript; Available in PMC 2022 Oct 31. (PMC9621694; doi:10.1126/science.abn2100)
Supplement: Data S1 [file NIHMS1830590-supplement-Data_S1.zip › mdm2_hal_2_AF.pdb]

HEADER                                            22-DEC-21   XXXX              
EXPDTA    THEORETICAL MODEL                                                     
REMARK 220                                                                      
REMARK 220 EXPERIMENTAL DETAILS                                                 
REMARK 220  EXPERIMENT TYPE                : THEORETICAL MODELLING              
REMARK 220  DATE OF DATA COLLECTION        : 22-DEC-21                          
REMARK 220                                                                      
REMARK 220 REMARK: MODEL GENERATED BY ROSETTA                                   
REMARK 220  VERSION 2021.50+HEAD.4ff291ed825                                    
ATOM      1  N   ASN A   1      -2.919   3.182  22.461  1.00  0.00           N  
ATOM      2  CA  ASN A   1      -1.857   3.871  21.736  1.00  0.00           C  
ATOM      3  C   ASN A   1      -1.314   3.019  20.593  1.00  0.00           C  
ATOM      4  O   ASN A   1      -0.141   2.640  20.598  1.00  0.00           O  
ATOM      5  CB  ASN A   1      -0.726   4.266  22.688  1.00  0.00           C  
ATOM      6  CG  ASN A   1       0.217   5.287  22.082  1.00  0.00           C  
ATOM      7  OD1 ASN A   1       0.061   5.685  20.925  1.00  0.00           O  
ATOM      8  ND2 ASN A   1       1.203   5.719  22.860  1.00  0.00           N  
ATOM      9 1H   ASN A   1      -3.251   3.767  23.201  1.00  0.00           H  
ATOM     10 2H   ASN A   1      -3.672   2.977  21.835  1.00  0.00           H  
ATOM     11 3H   ASN A   1      -2.563   2.330  22.844  1.00  0.00           H  
ATOM     12  HA  ASN A   1      -2.272   4.778  21.293  1.00  0.00           H  
ATOM     13 1HB  ASN A   1      -1.149   4.679  23.605  1.00  0.00           H  
ATOM     14 2HB  ASN A   1      -0.154   3.379  22.962  1.00  0.00           H  
ATOM     15 1HD2 ASN A   1       1.856   6.393  22.513  1.00  0.00           H  
ATOM     16 2HD2 ASN A   1       1.293   5.371  23.792  1.00  0.00           H  
ATOM     17  N   TYR A   2      -2.105   2.333  19.893  1.00  0.00           N  
ATOM     18  CA  TYR A   2      -1.808   1.362  18.846  1.00  0.00           C  
ATOM     19  C   TYR A   2      -1.060   2.017  17.691  1.00  0.00           C  
ATOM     20  O   TYR A   2      -0.230   1.379  17.040  1.00  0.00           O  
ATOM     21  CB  TYR A   2      -3.097   0.713  18.333  1.00  0.00           C  
ATOM     22  CG  TYR A   2      -3.932   1.625  17.467  1.00  0.00           C  
ATOM     23  CD1 TYR A   2      -4.925   2.428  18.024  1.00  0.00           C  
ATOM     24  CD2 TYR A   2      -3.731   1.685  16.093  1.00  0.00           C  
ATOM     25  CE1 TYR A   2      -5.699   3.269  17.230  1.00  0.00           C  
ATOM     26  CE2 TYR A   2      -4.499   2.522  15.289  1.00  0.00           C  
ATOM     27  CZ  TYR A   2      -5.479   3.309  15.866  1.00  0.00           C  
ATOM     28  OH  TYR A   2      -6.242   4.139  15.076  1.00  0.00           O  
ATOM     29  H   TYR A   2      -3.068   2.521  20.131  1.00  0.00           H  
ATOM     30  HA  TYR A   2      -1.170   0.584  19.266  1.00  0.00           H  
ATOM     31 1HB  TYR A   2      -2.851  -0.178  17.753  1.00  0.00           H  
ATOM     32 2HB  TYR A   2      -3.705   0.394  19.179  1.00  0.00           H  
ATOM     33  HD1 TYR A   2      -5.106   2.404  19.099  1.00  0.00           H  
ATOM     34  HD2 TYR A   2      -2.962   1.069  15.627  1.00  0.00           H  
ATOM     35  HE1 TYR A   2      -6.471   3.889  17.685  1.00  0.00           H  
ATOM     36  HE2 TYR A   2      -4.326   2.553  14.213  1.00  0.00           H  
ATOM     37  HH  TYR A   2      -5.967   4.050  14.160  1.00  0.00           H  
ATOM     38  N   LYS A   3      -1.254   3.367  17.477  1.00  0.00           N  
ATOM     39  CA  LYS A   3      -0.597   4.105  16.402  1.00  0.00           C  
ATOM     40  C   LYS A   3       0.902   4.234  16.659  1.00  0.00           C  
ATOM     41  O   LYS A   3       1.712   4.039  15.751  1.00  0.00           O  
ATOM     42  CB  LYS A   3      -1.222   5.492  16.243  1.00  0.00           C  
ATOM     43  CG  LYS A   3      -2.597   5.479  15.592  1.00  0.00           C  
ATOM     44  CD  LYS A   3      -3.125   6.891  15.372  1.00  0.00           C  
ATOM     45  CE  LYS A   3      -4.527   6.880  14.779  1.00  0.00           C  
ATOM     46  NZ  LYS A   3      -5.049   8.262  14.563  1.00  0.00           N  
ATOM     47  H   LYS A   3      -1.881   3.857  18.098  1.00  0.00           H  
ATOM     48  HA  LYS A   3      -0.732   3.554  15.471  1.00  0.00           H  
ATOM     49 1HB  LYS A   3      -1.315   5.964  17.222  1.00  0.00           H  
ATOM     50 2HB  LYS A   3      -0.567   6.119  15.638  1.00  0.00           H  
ATOM     51 1HG  LYS A   3      -2.539   4.970  14.629  1.00  0.00           H  
ATOM     52 2HG  LYS A   3      -3.296   4.936  16.228  1.00  0.00           H  
ATOM     53 1HD  LYS A   3      -3.149   7.423  16.324  1.00  0.00           H  
ATOM     54 2HD  LYS A   3      -2.461   7.426  14.693  1.00  0.00           H  
ATOM     55 1HE  LYS A   3      -4.514   6.355  13.825  1.00  0.00           H  
ATOM     56 2HE  LYS A   3      -5.202   6.350  15.451  1.00  0.00           H  
ATOM     57 1HZ  LYS A   3      -5.978   8.214  14.170  1.00  0.00           H  
ATOM     58 2HZ  LYS A   3      -5.082   8.752  15.446  1.00  0.00           H  
ATOM     59 3HZ  LYS A   3      -4.440   8.757  13.927  1.00  0.00           H  
ATOM     60  N   GLU A   4       1.303   4.558  17.802  1.00  0.00           N  
ATOM     61  CA  GLU A   4       2.707   4.665  18.188  1.00  0.00           C  
ATOM     62  C   GLU A   4       3.402   3.308  18.124  1.00  0.00           C  
ATOM     63  O   GLU A   4       4.519   3.199  17.612  1.00  0.00           O  
ATOM     64  CB  GLU A   4       2.836   5.256  19.594  1.00  0.00           C  
ATOM     65  CG  GLU A   4       2.545   6.748  19.663  1.00  0.00           C  
ATOM     66  CD  GLU A   4       2.689   7.323  21.063  1.00  0.00           C  
ATOM     67  OE1 GLU A   4       2.437   8.535  21.250  1.00  0.00           O  
ATOM     68  OE2 GLU A   4       3.057   6.556  21.980  1.00  0.00           O  
ATOM     69  H   GLU A   4       0.588   4.754  18.488  1.00  0.00           H  
ATOM     70  HA  GLU A   4       3.210   5.329  17.484  1.00  0.00           H  
ATOM     71 1HB  GLU A   4       2.149   4.744  20.268  1.00  0.00           H  
ATOM     72 2HB  GLU A   4       3.846   5.089  19.968  1.00  0.00           H  
ATOM     73 1HG  GLU A   4       3.231   7.273  18.998  1.00  0.00           H  
ATOM     74 2HG  GLU A   4       1.531   6.926  19.308  1.00  0.00           H  
ATOM     75  N   LYS A   5       2.752   2.305  18.543  1.00  0.00           N  
ATOM     76  CA  LYS A   5       3.267   0.939  18.519  1.00  0.00           C  
ATOM     77  C   LYS A   5       3.344   0.406  17.091  1.00  0.00           C  
ATOM     78  O   LYS A   5       4.289  -0.303  16.737  1.00  0.00           O  
ATOM     79  CB  LYS A   5       2.395   0.020  19.375  1.00  0.00           C  
ATOM     80  CG  LYS A   5       2.597   0.193  20.873  1.00  0.00           C  
ATOM     81  CD  LYS A   5       1.760  -0.800  21.669  1.00  0.00           C  
ATOM     82  CE  LYS A   5       1.923  -0.594  23.169  1.00  0.00           C  
ATOM     83  NZ  LYS A   5       1.083  -1.548  23.953  1.00  0.00           N  
ATOM     84  H   LYS A   5       1.827   2.476  18.911  1.00  0.00           H  
ATOM     85  HA  LYS A   5       4.277   0.943  18.931  1.00  0.00           H  
ATOM     86 1HB  LYS A   5       1.344   0.204  19.152  1.00  0.00           H  
ATOM     87 2HB  LYS A   5       2.606  -1.020  19.123  1.00  0.00           H  
ATOM     88 1HG  LYS A   5       3.649   0.043  21.118  1.00  0.00           H  
ATOM     89 2HG  LYS A   5       2.315   1.204  21.164  1.00  0.00           H  
ATOM     90 1HD  LYS A   5       0.708  -0.680  21.408  1.00  0.00           H  
ATOM     91 2HD  LYS A   5       2.065  -1.816  21.418  1.00  0.00           H  
ATOM     92 1HE  LYS A   5       2.967  -0.735  23.444  1.00  0.00           H  
ATOM     93 2HE  LYS A   5       1.636   0.425  23.430  1.00  0.00           H  
ATOM     94 1HZ  LYS A   5       1.216  -1.382  24.940  1.00  0.00           H  
ATOM     95 2HZ  LYS A   5       0.110  -1.413  23.717  1.00  0.00           H  
ATOM     96 3HZ  LYS A   5       1.354  -2.496  23.732  1.00  0.00           H  
ATOM     97  N   ALA A   6       2.329   0.736  16.269  1.00  0.00           N  
ATOM     98  CA  ALA A   6       2.323   0.357  14.858  1.00  0.00           C  
ATOM     99  C   ALA A   6       3.471   1.024  14.106  1.00  0.00           C  
ATOM    100  O   ALA A   6       4.123   0.393  13.271  1.00  0.00           O  
ATOM    101  CB  ALA A   6       0.990   0.691  14.245  1.00  0.00           C  
ATOM    102  H   ALA A   6       1.550   1.261  16.641  1.00  0.00           H  
ATOM    103  HA  ALA A   6       2.462  -0.722  14.797  1.00  0.00           H  
ATOM    104 1HB  ALA A   6       0.985   0.370  13.216  1.00  0.00           H  
ATOM    105 2HB  ALA A   6       0.198   0.178  14.789  1.00  0.00           H  
ATOM    106 3HB  ALA A   6       0.835   1.763  14.306  1.00  0.00           H  
ATOM    107  N   GLU A   7       3.748   2.262  14.522  1.00  0.00           N  
ATOM    108  CA  GLU A   7       4.854   3.000  13.919  1.00  0.00           C  
ATOM    109  C   GLU A   7       6.198   2.376  14.284  1.00  0.00           C  
ATOM    110  O   GLU A   7       7.078   2.242  13.432  1.00  0.00           O  
ATOM    111  CB  GLU A   7       4.820   4.468  14.351  1.00  0.00           C  
ATOM    112  CG  GLU A   7       3.757   5.294  13.641  1.00  0.00           C  
ATOM    113  CD  GLU A   7       3.983   5.402  12.142  1.00  0.00           C  
ATOM    114  OE1 GLU A   7       2.994   5.372  11.375  1.00  0.00           O  
ATOM    115  OE2 GLU A   7       5.159   5.517  11.730  1.00  0.00           O  
ATOM    116  H   GLU A   7       3.203   2.701  15.251  1.00  0.00           H  
ATOM    117  HA  GLU A   7       4.750   2.954  12.834  1.00  0.00           H  
ATOM    118 1HB  GLU A   7       4.636   4.527  15.424  1.00  0.00           H  
ATOM    119 2HB  GLU A   7       5.790   4.926  14.159  1.00  0.00           H  
ATOM    120 1HG  GLU A   7       2.782   4.839  13.815  1.00  0.00           H  
ATOM    121 2HG  GLU A   7       3.742   6.294  14.071  1.00  0.00           H  
ATOM    122  N   GLU A   8       6.428   2.003  15.434  1.00  0.00           N  
ATOM    123  CA  GLU A   8       7.640   1.337  15.899  1.00  0.00           C  
ATOM    124  C   GLU A   8       7.824  -0.016  15.217  1.00  0.00           C  
ATOM    125  O   GLU A   8       8.932  -0.365  14.807  1.00  0.00           O  
ATOM    126  CB  GLU A   8       7.607   1.159  17.419  1.00  0.00           C  
ATOM    127  CG  GLU A   8       7.767   2.460  18.194  1.00  0.00           C  
ATOM    128  CD  GLU A   8       7.629   2.283  19.698  1.00  0.00           C  
ATOM    129  OE1 GLU A   8       7.644   3.297  20.432  1.00  0.00           O  
ATOM    130  OE2 GLU A   8       7.505   1.121  20.145  1.00  0.00           O  
ATOM    131  H   GLU A   8       5.686   2.191  16.093  1.00  0.00           H  
ATOM    132  HA  GLU A   8       8.498   1.959  15.640  1.00  0.00           H  
ATOM    133 1HB  GLU A   8       6.661   0.703  17.712  1.00  0.00           H  
ATOM    134 2HB  GLU A   8       8.405   0.482  17.723  1.00  0.00           H  
ATOM    135 1HG  GLU A   8       8.750   2.879  17.981  1.00  0.00           H  
ATOM    136 2HG  GLU A   8       7.017   3.171  17.849  1.00  0.00           H  
ATOM    137  N   LEU A   9       6.723  -0.750  15.172  1.00  0.00           N  
ATOM    138  CA  LEU A   9       6.732  -2.084  14.582  1.00  0.00           C  
ATOM    139  C   LEU A   9       6.997  -2.013  13.082  1.00  0.00           C  
ATOM    140  O   LEU A   9       7.690  -2.870  12.528  1.00  0.00           O  
ATOM    141  CB  LEU A   9       5.503  -2.822  14.980  1.00  0.00           C  
ATOM    142  CG  LEU A   9       5.453  -4.258  14.599  1.00  0.00           C  
ATOM    143  CD1 LEU A   9       6.631  -5.088  15.162  1.00  0.00           C  
ATOM    144  CD2 LEU A   9       4.287  -4.745  15.189  1.00  0.00           C  
ATOM    145  H   LEU A   9       5.861  -0.385  15.551  1.00  0.00           H  
ATOM    146  HA  LEU A   9       7.533  -2.661  15.043  1.00  0.00           H  
ATOM    147 1HB  LEU A   9       5.405  -2.746  16.059  1.00  0.00           H  
ATOM    148 2HB  LEU A   9       4.655  -2.320  14.534  1.00  0.00           H  
ATOM    149  HG  LEU A   9       5.420  -4.368  13.520  1.00  0.00           H  
ATOM    150 1HD1 LEU A   9       6.458  -6.119  14.894  1.00  0.00           H  
ATOM    151 2HD1 LEU A   9       7.580  -4.774  14.741  1.00  0.00           H  
ATOM    152 3HD1 LEU A   9       6.672  -5.004  16.247  1.00  0.00           H  
ATOM    153 1HD2 LEU A   9       4.211  -5.758  14.931  1.00  0.00           H  
ATOM    154 2HD2 LEU A   9       4.328  -4.641  16.282  1.00  0.00           H  
ATOM    155 3HD2 LEU A   9       3.490  -4.189  14.815  1.00  0.00           H  
ATOM    156  N   LYS A  10       6.454  -1.022  12.432  1.00  0.00           N  
ATOM    157  CA  LYS A  10       6.716  -0.799  11.013  1.00  0.00           C  
ATOM    158  C   LYS A  10       8.211  -0.641  10.749  1.00  0.00           C  
ATOM    159  O   LYS A  10       8.745  -1.227   9.805  1.00  0.00           O  
ATOM    160  CB  LYS A  10       6.033   0.518  10.647  1.00  0.00           C  
ATOM    161  CG  LYS A  10       6.173   1.034   9.261  1.00  0.00           C  
ATOM    162  CD  LYS A  10       5.892   2.532   9.216  1.00  0.00           C  
ATOM    163  CE  LYS A  10       7.123   3.337   9.683  1.00  0.00           C  
ATOM    164  NZ  LYS A  10       6.905   4.795   9.621  1.00  0.00           N  
ATOM    165  H   LYS A  10       5.836  -0.392  12.923  1.00  0.00           H  
ATOM    166  HA  LYS A  10       6.366  -1.669  10.456  1.00  0.00           H  
ATOM    167 1HB  LYS A  10       4.961   0.381  10.803  1.00  0.00           H  
ATOM    168 2HB  LYS A  10       6.335   1.267  11.337  1.00  0.00           H  
ATOM    169 1HG  LYS A  10       7.164   0.840   8.854  1.00  0.00           H  
ATOM    170 2HG  LYS A  10       5.418   0.545   8.651  1.00  0.00           H  
ATOM    171 1HD  LYS A  10       5.678   2.826   8.207  1.00  0.00           H  
ATOM    172 2HD  LYS A  10       5.030   2.781   9.847  1.00  0.00           H  
ATOM    173 1HE  LYS A  10       7.387   3.081  10.705  1.00  0.00           H  
ATOM    174 2HE  LYS A  10       7.962   3.091   9.033  1.00  0.00           H  
ATOM    175 1HZ  LYS A  10       7.751   5.249   9.931  1.00  0.00           H  
ATOM    176 2HZ  LYS A  10       6.677   5.078   8.689  1.00  0.00           H  
ATOM    177 3HZ  LYS A  10       6.137   5.062  10.260  1.00  0.00           H  
ATOM    178  N   ASP A  11       8.909   0.176  11.590  1.00  0.00           N  
ATOM    179  CA  ASP A  11      10.345   0.401  11.461  1.00  0.00           C  
ATOM    180  C   ASP A  11      11.127  -0.888  11.706  1.00  0.00           C  
ATOM    181  O   ASP A  11      12.142  -1.138  11.053  1.00  0.00           O  
ATOM    182  CB  ASP A  11      10.808   1.489  12.431  1.00  0.00           C  
ATOM    183  CG  ASP A  11      10.319   2.874  12.045  1.00  0.00           C  
ATOM    184  OD1 ASP A  11      10.080   3.124  10.844  1.00  0.00           O  
ATOM    185  OD2 ASP A  11      10.174   3.724  12.950  1.00  0.00           O  
ATOM    186  H   ASP A  11       8.403   0.641  12.330  1.00  0.00           H  
ATOM    187  HA  ASP A  11      10.553   0.731  10.443  1.00  0.00           H  
ATOM    188 1HB  ASP A  11      10.448   1.260  13.434  1.00  0.00           H  
ATOM    189 2HB  ASP A  11      11.898   1.503  12.470  1.00  0.00           H  
ATOM    190  N   ARG A  12      10.657  -1.703  12.552  1.00  0.00           N  
ATOM    191  CA  ARG A  12      11.294  -2.973  12.884  1.00  0.00           C  
ATOM    192  C   ARG A  12      11.138  -3.978  11.748  1.00  0.00           C  
ATOM    193  O   ARG A  12      12.066  -4.731  11.446  1.00  0.00           O  
ATOM    194  CB  ARG A  12      10.721  -3.580  14.154  1.00  0.00           C  
ATOM    195  CG  ARG A  12      11.072  -2.867  15.436  1.00  0.00           C  
ATOM    196  CD  ARG A  12      10.380  -3.462  16.611  1.00  0.00           C  
ATOM    197  NE  ARG A  12      10.693  -2.736  17.832  1.00  0.00           N  
ATOM    198  CZ  ARG A  12      10.108  -2.933  19.033  1.00  0.00           C  
ATOM    199  NH1 ARG A  12       9.172  -3.849  19.184  1.00  0.00           N  
ATOM    200  NH2 ARG A  12      10.482  -2.198  20.068  1.00  0.00           N  
ATOM    201  H   ARG A  12       9.796  -1.449  13.014  1.00  0.00           H  
ATOM    202  HA  ARG A  12      12.360  -2.797  13.033  1.00  0.00           H  
ATOM    203 1HB  ARG A  12       9.643  -3.620  14.079  1.00  0.00           H  
ATOM    204 2HB  ARG A  12      11.073  -4.591  14.250  1.00  0.00           H  
ATOM    205 1HG  ARG A  12      12.143  -2.950  15.602  1.00  0.00           H  
ATOM    206 2HG  ARG A  12      10.805  -1.822  15.365  1.00  0.00           H  
ATOM    207 1HD  ARG A  12       9.308  -3.422  16.450  1.00  0.00           H  
ATOM    208 2HD  ARG A  12      10.697  -4.500  16.732  1.00  0.00           H  
ATOM    209  HE  ARG A  12      11.406  -2.020  17.772  1.00  0.00           H  
ATOM    210 1HH1 ARG A  12       8.880  -4.417  18.401  1.00  0.00           H  
ATOM    211 2HH1 ARG A  12       8.741  -3.987  20.089  1.00  0.00           H  
ATOM    212 1HH2 ARG A  12      11.198  -1.492  19.957  1.00  0.00           H  
ATOM    213 2HH2 ARG A  12      10.051  -2.333  20.972  1.00  0.00           H  
ATOM    214  N   VAL A  13       9.898  -4.014  11.137  1.00  0.00           N  
ATOM    215  CA  VAL A  13       9.661  -4.862   9.973  1.00  0.00           C  
ATOM    216  C   VAL A  13      10.633  -4.490   8.856  1.00  0.00           C  
ATOM    217  O   VAL A  13      11.303  -5.358   8.293  1.00  0.00           O  
ATOM    218  CB  VAL A  13       8.213  -4.736   9.424  1.00  0.00           C  
ATOM    219  CG1 VAL A  13       8.105  -5.452   8.095  1.00  0.00           C  
ATOM    220  CG2 VAL A  13       7.215  -5.375  10.350  1.00  0.00           C  
ATOM    221  H   VAL A  13       9.142  -3.449  11.496  1.00  0.00           H  
ATOM    222  HA  VAL A  13       9.839  -5.899  10.258  1.00  0.00           H  
ATOM    223  HB  VAL A  13       7.986  -3.683   9.295  1.00  0.00           H  
ATOM    224 1HG1 VAL A  13       7.096  -5.350   7.724  1.00  0.00           H  
ATOM    225 2HG1 VAL A  13       8.777  -5.009   7.381  1.00  0.00           H  
ATOM    226 3HG1 VAL A  13       8.346  -6.515   8.222  1.00  0.00           H  
ATOM    227 1HG2 VAL A  13       6.211  -5.270   9.937  1.00  0.00           H  
ATOM    228 2HG2 VAL A  13       7.457  -6.419  10.435  1.00  0.00           H  
ATOM    229 3HG2 VAL A  13       7.245  -4.907  11.315  1.00  0.00           H  
ATOM    230  N   ALA A  14      10.690  -3.201   8.577  1.00  0.00           N  
ATOM    231  CA  ALA A  14      11.559  -2.696   7.517  1.00  0.00           C  
ATOM    232  C   ALA A  14      13.021  -3.032   7.799  1.00  0.00           C  
ATOM    233  O   ALA A  14      13.749  -3.463   6.902  1.00  0.00           O  
ATOM    234  CB  ALA A  14      11.370  -1.202   7.347  1.00  0.00           C  
ATOM    235  H   ALA A  14      10.125  -2.549   9.102  1.00  0.00           H  
ATOM    236  HA  ALA A  14      11.274  -3.183   6.585  1.00  0.00           H  
ATOM    237 1HB  ALA A  14      12.000  -0.848   6.534  1.00  0.00           H  
ATOM    238 2HB  ALA A  14      10.316  -1.002   7.117  1.00  0.00           H  
ATOM    239 3HB  ALA A  14      11.645  -0.695   8.274  1.00  0.00           H  
ATOM    240  N   ALA A  15      13.451  -2.843   9.053  1.00  0.00           N  
ATOM    241  CA  ALA A  15      14.833  -3.097   9.452  1.00  0.00           C  
ATOM    242  C   ALA A  15      15.181  -4.577   9.313  1.00  0.00           C  
ATOM    243  O   ALA A  15      16.271  -4.924   8.853  1.00  0.00           O  
ATOM    244  CB  ALA A  15      15.053  -2.654  10.882  1.00  0.00           C  
ATOM    245  H   ALA A  15      12.792  -2.513   9.744  1.00  0.00           H  
ATOM    246  HA  ALA A  15      15.487  -2.532   8.788  1.00  0.00           H  
ATOM    247 1HB  ALA A  15      16.090  -2.827  11.160  1.00  0.00           H  
ATOM    248 2HB  ALA A  15      14.820  -1.593  10.969  1.00  0.00           H  
ATOM    249 3HB  ALA A  15      14.398  -3.224  11.538  1.00  0.00           H  
ATOM    250  N   THR A  16      14.317  -5.471   9.717  1.00  0.00           N  
ATOM    251  CA  THR A  16      14.532  -6.914   9.702  1.00  0.00           C  
ATOM    252  C   THR A  16      14.557  -7.443   8.271  1.00  0.00           C  
ATOM    253  O   THR A  16      15.311  -8.367   7.958  1.00  0.00           O  
ATOM    254  CB  THR A  16      13.512  -7.633  10.567  1.00  0.00           C  
ATOM    255  OG1 THR A  16      12.193  -7.217  10.214  1.00  0.00           O  
ATOM    256  CG2 THR A  16      13.756  -7.447  11.995  1.00  0.00           C  
ATOM    257  H   THR A  16      13.440  -5.108  10.062  1.00  0.00           H  
ATOM    258  HA  THR A  16      15.497  -7.125  10.164  1.00  0.00           H  
ATOM    259  HB  THR A  16      13.588  -8.699  10.358  1.00  0.00           H  
ATOM    260  HG1 THR A  16      12.080  -6.278  10.489  1.00  0.00           H  
ATOM    261 1HG2 THR A  16      13.022  -8.014  12.523  1.00  0.00           H  
ATOM    262 2HG2 THR A  16      14.747  -7.816  12.248  1.00  0.00           H  
ATOM    263 3HG2 THR A  16      13.681  -6.402  12.257  1.00  0.00           H  
ATOM    264  N   TRP A  17      13.679  -6.939   7.389  1.00  0.00           N  
ATOM    265  CA  TRP A  17      13.714  -7.290   5.973  1.00  0.00           C  
ATOM    266  C   TRP A  17      15.046  -6.894   5.346  1.00  0.00           C  
ATOM    267  O   TRP A  17      15.622  -7.655   4.565  1.00  0.00           O  
ATOM    268  CB  TRP A  17      12.501  -6.786   5.209  1.00  0.00           C  
ATOM    269  CG  TRP A  17      11.360  -7.854   5.094  1.00  0.00           C  
ATOM    270  CD1 TRP A  17      11.473  -9.222   5.012  1.00  0.00           C  
ATOM    271  CD2 TRP A  17       9.935  -7.587   5.010  1.00  0.00           C  
ATOM    272  NE1 TRP A  17      10.235  -9.797   4.880  1.00  0.00           N  
ATOM    273  CE2 TRP A  17       9.291  -8.822   4.862  1.00  0.00           C  
ATOM    274  CE3 TRP A  17       9.205  -6.469   5.040  1.00  0.00           C  
ATOM    275  CZ2 TRP A  17       7.942  -8.907   4.718  1.00  0.00           C  
ATOM    276  CZ3 TRP A  17       7.827  -6.542   4.892  1.00  0.00           C  
ATOM    277  CH2 TRP A  17       7.216  -7.737   4.730  1.00  0.00           C  
ATOM    278  H   TRP A  17      12.973  -6.297   7.719  1.00  0.00           H  
ATOM    279  HA  TRP A  17      13.602  -8.370   5.882  1.00  0.00           H  
ATOM    280 1HB  TRP A  17      12.099  -5.919   5.713  1.00  0.00           H  
ATOM    281 2HB  TRP A  17      12.807  -6.506   4.211  1.00  0.00           H  
ATOM    282  HD1 TRP A  17      12.383  -9.799   5.026  1.00  0.00           H  
ATOM    283  HE1 TRP A  17      10.031 -10.785   4.793  1.00  0.00           H  
ATOM    284  HE3 TRP A  17       9.690  -5.551   5.196  1.00  0.00           H  
ATOM    285  HZ2 TRP A  17       7.443  -9.873   4.589  1.00  0.00           H  
ATOM    286  HZ3 TRP A  17       7.264  -5.615   4.916  1.00  0.00           H  
ATOM    287  HH2 TRP A  17       6.143  -7.776   4.602  1.00  0.00           H  
ATOM    288  N   GLU A  18      15.618  -5.741   5.662  1.00  0.00           N  
ATOM    289  CA  GLU A  18      16.886  -5.239   5.141  1.00  0.00           C  
ATOM    290  C   GLU A  18      18.051  -6.121   5.581  1.00  0.00           C  
ATOM    291  O   GLU A  18      19.045  -6.249   4.864  1.00  0.00           O  
ATOM    292  CB  GLU A  18      17.118  -3.793   5.586  1.00  0.00           C  
ATOM    293  CG  GLU A  18      16.192  -2.771   4.926  1.00  0.00           C  
ATOM    294  CD  GLU A  18      16.317  -1.396   5.529  1.00  0.00           C  
ATOM    295  OE1 GLU A  18      15.616  -0.519   5.098  1.00  0.00           O  
ATOM    296  OE2 GLU A  18      17.118  -1.231   6.420  1.00  0.00           O  
ATOM    297  H   GLU A  18      15.103  -5.182   6.327  1.00  0.00           H  
ATOM    298  HA  GLU A  18      16.845  -5.260   4.051  1.00  0.00           H  
ATOM    299 1HB  GLU A  18      16.972  -3.724   6.663  1.00  0.00           H  
ATOM    300 2HB  GLU A  18      18.146  -3.507   5.376  1.00  0.00           H  
ATOM    301 1HG  GLU A  18      16.450  -2.710   3.872  1.00  0.00           H  
ATOM    302 2HG  GLU A  18      15.167  -3.114   4.987  1.00  0.00           H  
ATOM    303  N   ASN A  19      17.897  -6.793   6.681  1.00  0.00           N  
ATOM    304  CA  ASN A  19      18.930  -7.650   7.254  1.00  0.00           C  
ATOM    305  C   ASN A  19      18.819  -9.082   6.740  1.00  0.00           C  
ATOM    306  O   ASN A  19      19.610  -9.946   7.122  1.00  0.00           O  
ATOM    307  CB  ASN A  19      18.881  -7.596   8.770  1.00  0.00           C  
ATOM    308  CG  ASN A  19      19.338  -6.250   9.316  1.00  0.00           C  
ATOM    309  OD1 ASN A  19      20.159  -5.558   8.700  1.00  0.00           O  
ATOM    310  ND2 ASN A  19      18.833  -5.874  10.466  1.00  0.00           N  
ATOM    311  H   ASN A  19      17.009  -6.708   7.155  1.00  0.00           H  
ATOM    312  HA  ASN A  19      19.905  -7.271   6.945  1.00  0.00           H  
ATOM    313 1HB  ASN A  19      17.855  -7.777   9.099  1.00  0.00           H  
ATOM    314 2HB  ASN A  19      19.506  -8.382   9.187  1.00  0.00           H  
ATOM    315 1HD2 ASN A  19      19.101  -4.998  10.864  1.00  0.00           H  
ATOM    316 2HD2 ASN A  19      18.182  -6.457  10.944  1.00  0.00           H  
ATOM    317  N   GLY A  20      17.789  -9.311   5.818  1.00  0.00           N  
ATOM    318  CA  GLY A  20      17.659 -10.605   5.167  1.00  0.00           C  
ATOM    319  C   GLY A  20      16.996 -11.650   6.044  1.00  0.00           C  
ATOM    320  O   GLY A  20      17.053 -12.845   5.745  1.00  0.00           O  
ATOM    321  H   GLY A  20      17.128  -8.580   5.597  1.00  0.00           H  
ATOM    322 1HA  GLY A  20      17.076 -10.495   4.253  1.00  0.00           H  
ATOM    323 2HA  GLY A  20      18.645 -10.967   4.877  1.00  0.00           H  
ATOM    324  N   ASP A  21      16.455 -11.147   7.257  1.00  0.00           N  
ATOM    325  CA  ASP A  21      15.759 -12.036   8.182  1.00  0.00           C  
ATOM    326  C   ASP A  21      14.260 -12.065   7.892  1.00  0.00           C  
ATOM    327  O   ASP A  21      13.476 -11.410   8.584  1.00  0.00           O  
ATOM    328  CB  ASP A  21      16.029 -11.710   9.640  1.00  0.00           C  
ATOM    329  CG  ASP A  21      15.496 -12.853  10.572  1.00  0.00           C  
ATOM    330  OD1 ASP A  21      14.662 -13.668  10.138  1.00  0.00           O  
ATOM    331  OD2 ASP A  21      15.969 -12.941  11.674  1.00  0.00           O  
ATOM    332  H   ASP A  21      16.547 -10.169   7.490  1.00  0.00           H  
ATOM    333  HA  ASP A  21      16.146 -13.047   8.048  1.00  0.00           H  
ATOM    334 1HB  ASP A  21      17.098 -11.577   9.799  1.00  0.00           H  
ATOM    335 2HB  ASP A  21      15.531 -10.770   9.904  1.00  0.00           H  
ATOM    336  N   GLU A  22      13.896 -12.891   6.934  1.00  0.00           N  
ATOM    337  CA  GLU A  22      12.542 -12.952   6.393  1.00  0.00           C  
ATOM    338  C   GLU A  22      11.562 -13.511   7.420  1.00  0.00           C  
ATOM    339  O   GLU A  22      10.432 -13.030   7.534  1.00  0.00           O  
ATOM    340  CB  GLU A  22      12.535 -13.732   5.078  1.00  0.00           C  
ATOM    341  CG  GLU A  22      13.257 -12.963   3.949  1.00  0.00           C  
ATOM    342  CD  GLU A  22      13.309 -13.668   2.612  1.00  0.00           C  
ATOM    343  OE1 GLU A  22      13.702 -13.026   1.663  1.00  0.00           O  
ATOM    344  OE2 GLU A  22      12.958 -14.815   2.534  1.00  0.00           O  
ATOM    345  H   GLU A  22      14.602 -13.510   6.563  1.00  0.00           H  
ATOM    346  HA  GLU A  22      12.223 -11.939   6.145  1.00  0.00           H  
ATOM    347 1HB  GLU A  22      13.035 -14.692   5.217  1.00  0.00           H  
ATOM    348 2HB  GLU A  22      11.510 -13.930   4.768  1.00  0.00           H  
ATOM    349 1HG  GLU A  22      12.756 -12.005   3.815  1.00  0.00           H  
ATOM    350 2HG  GLU A  22      14.279 -12.754   4.273  1.00  0.00           H  
ATOM    351  N   GLN A  23      12.009 -14.427   8.186  1.00  0.00           N  
ATOM    352  CA  GLN A  23      11.159 -15.026   9.209  1.00  0.00           C  
ATOM    353  C   GLN A  23      10.818 -14.016  10.302  1.00  0.00           C  
ATOM    354  O   GLN A  23       9.657 -13.886  10.694  1.00  0.00           O  
ATOM    355  CB  GLN A  23      11.794 -16.250   9.873  1.00  0.00           C  
ATOM    356  CG  GLN A  23      10.874 -16.933  10.960  1.00  0.00           C  
ATOM    357  CD  GLN A  23       9.598 -17.573  10.391  1.00  0.00           C  
ATOM    358  OE1 GLN A  23       9.689 -18.384   9.461  1.00  0.00           O  
ATOM    359  NE2 GLN A  23       8.419 -17.227  10.929  1.00  0.00           N  
ATOM    360  H   GLN A  23      12.962 -14.747   8.089  1.00  0.00           H  
ATOM    361  HA  GLN A  23      10.226 -15.341   8.742  1.00  0.00           H  
ATOM    362 1HB  GLN A  23      12.033 -16.992   9.114  1.00  0.00           H  
ATOM    363 2HB  GLN A  23      12.728 -15.956  10.356  1.00  0.00           H  
ATOM    364 1HG  GLN A  23      11.438 -17.717  11.446  1.00  0.00           H  
ATOM    365 2HG  GLN A  23      10.568 -16.189  11.708  1.00  0.00           H  
ATOM    366 1HE2 GLN A  23       7.574 -17.625  10.577  1.00  0.00           H  
ATOM    367 2HE2 GLN A  23       8.340 -16.530  11.703  1.00  0.00           H  
ATOM    368  N   GLU A  24      11.739 -13.365  10.785  1.00  0.00           N  
ATOM    369  CA  GLU A  24      11.555 -12.339  11.806  1.00  0.00           C  
ATOM    370  C   GLU A  24      10.715 -11.179  11.279  1.00  0.00           C  
ATOM    371  O   GLU A  24       9.845 -10.665  11.984  1.00  0.00           O  
ATOM    372  CB  GLU A  24      12.855 -11.768  12.385  1.00  0.00           C  
ATOM    373  CG  GLU A  24      12.581 -10.807  13.597  1.00  0.00           C  
ATOM    374  CD  GLU A  24      13.805 -10.257  14.304  1.00  0.00           C  
ATOM    375  OE1 GLU A  24      13.741 -10.087  15.499  1.00  0.00           O  
ATOM    376  OE2 GLU A  24      14.794 -10.012  13.659  1.00  0.00           O  
ATOM    377  H   GLU A  24      12.670 -13.561  10.447  1.00  0.00           H  
ATOM    378  HA  GLU A  24      11.021 -12.781  12.648  1.00  0.00           H  
ATOM    379 1HB  GLU A  24      13.503 -12.587  12.713  1.00  0.00           H  
ATOM    380 2HB  GLU A  24      13.385 -11.207  11.611  1.00  0.00           H  
ATOM    381 1HG  GLU A  24      11.993  -9.986  13.252  1.00  0.00           H  
ATOM    382 2HG  GLU A  24      11.971 -11.363  14.318  1.00  0.00           H  
ATOM    383  N   ALA A  25      10.958 -10.703  10.087  1.00  0.00           N  
ATOM    384  CA  ALA A  25      10.173  -9.656   9.439  1.00  0.00           C  
ATOM    385  C   ALA A  25       8.705 -10.060   9.328  1.00  0.00           C  
ATOM    386  O   ALA A  25       7.812  -9.265   9.629  1.00  0.00           O  
ATOM    387  CB  ALA A  25      10.739  -9.333   8.115  1.00  0.00           C  
ATOM    388  H   ALA A  25      11.747 -11.100   9.598  1.00  0.00           H  
ATOM    389  HA  ALA A  25      10.231  -8.759  10.055  1.00  0.00           H  
ATOM    390 1HB  ALA A  25      10.159  -8.530   7.680  1.00  0.00           H  
ATOM    391 2HB  ALA A  25      11.778  -9.024   8.224  1.00  0.00           H  
ATOM    392 3HB  ALA A  25      10.688 -10.225   7.503  1.00  0.00           H  
ATOM    393  N   ASN A  26       8.485 -11.360   8.983  1.00  0.00           N  
ATOM    394  CA  ASN A  26       7.122 -11.869   8.871  1.00  0.00           C  
ATOM    395  C   ASN A  26       6.444 -11.960  10.235  1.00  0.00           C  
ATOM    396  O   ASN A  26       5.242 -11.716  10.353  1.00  0.00           O  
ATOM    397  CB  ASN A  26       7.104 -13.210   8.177  1.00  0.00           C  
ATOM    398  CG  ASN A  26       7.361 -13.099   6.702  1.00  0.00           C  
ATOM    399  OD1 ASN A  26       7.175 -12.042   6.086  1.00  0.00           O  
ATOM    400  ND2 ASN A  26       7.781 -14.186   6.113  1.00  0.00           N  
ATOM    401  H   ASN A  26       9.259 -11.983   8.802  1.00  0.00           H  
ATOM    402  HA  ASN A  26       6.540 -11.171   8.267  1.00  0.00           H  
ATOM    403 1HB  ASN A  26       7.875 -13.849   8.617  1.00  0.00           H  
ATOM    404 2HB  ASN A  26       6.144 -13.696   8.342  1.00  0.00           H  
ATOM    405 1HD2 ASN A  26       7.971 -14.177   5.132  1.00  0.00           H  
ATOM    406 2HD2 ASN A  26       7.920 -15.024   6.642  1.00  0.00           H  
ATOM    407  N   ASP A  27       7.217 -12.306  11.240  1.00  0.00           N  
ATOM    408  CA  ASP A  27       6.690 -12.321  12.601  1.00  0.00           C  
ATOM    409  C   ASP A  27       6.251 -10.924  13.035  1.00  0.00           C  
ATOM    410  O   ASP A  27       5.172 -10.756  13.608  1.00  0.00           O  
ATOM    411  CB  ASP A  27       7.741 -12.831  13.602  1.00  0.00           C  
ATOM    412  CG  ASP A  27       8.133 -14.353  13.479  1.00  0.00           C  
ATOM    413  OD1 ASP A  27       7.462 -15.126  12.819  1.00  0.00           O  
ATOM    414  OD2 ASP A  27       9.128 -14.702  14.068  1.00  0.00           O  
ATOM    415  H   ASP A  27       8.181 -12.564  11.083  1.00  0.00           H  
ATOM    416  HA  ASP A  27       5.815 -12.971  12.626  1.00  0.00           H  
ATOM    417 1HB  ASP A  27       8.647 -12.241  13.498  1.00  0.00           H  
ATOM    418 2HB  ASP A  27       7.373 -12.660  14.612  1.00  0.00           H  
ATOM    419  N   TYR A  28       7.101  -9.917  12.803  1.00  0.00           N  
ATOM    420  CA  TYR A  28       6.768  -8.536  13.132  1.00  0.00           C  
ATOM    421  C   TYR A  28       5.564  -8.058  12.328  1.00  0.00           C  
ATOM    422  O   TYR A  28       4.722  -7.317  12.840  1.00  0.00           O  
ATOM    423  CB  TYR A  28       7.978  -7.615  12.933  1.00  0.00           C  
ATOM    424  CG  TYR A  28       9.064  -7.646  14.043  1.00  0.00           C  
ATOM    425  CD1 TYR A  28       8.767  -7.922  15.400  1.00  0.00           C  
ATOM    426  CD2 TYR A  28      10.368  -7.361  13.704  1.00  0.00           C  
ATOM    427  CE1 TYR A  28       9.757  -7.919  16.341  1.00  0.00           C  
ATOM    428  CE2 TYR A  28      11.350  -7.366  14.682  1.00  0.00           C  
ATOM    429  CZ  TYR A  28      11.046  -7.644  15.977  1.00  0.00           C  
ATOM    430  OH  TYR A  28      12.041  -7.665  16.930  1.00  0.00           O  
ATOM    431  H   TYR A  28       7.999 -10.121  12.388  1.00  0.00           H  
ATOM    432  HA  TYR A  28       6.513  -8.485  14.191  1.00  0.00           H  
ATOM    433 1HB  TYR A  28       8.470  -7.883  11.993  1.00  0.00           H  
ATOM    434 2HB  TYR A  28       7.641  -6.602  12.845  1.00  0.00           H  
ATOM    435  HD1 TYR A  28       7.770  -8.139  15.746  1.00  0.00           H  
ATOM    436  HD2 TYR A  28      10.632  -7.139  12.669  1.00  0.00           H  
ATOM    437  HE1 TYR A  28       9.520  -8.141  17.380  1.00  0.00           H  
ATOM    438  HE2 TYR A  28      12.377  -7.145  14.432  1.00  0.00           H  
ATOM    439  HH  TYR A  28      12.903  -7.569  16.504  1.00  0.00           H  
ATOM    440  N   MET A  29       5.485  -8.444  11.009  1.00  0.00           N  
ATOM    441  CA  MET A  29       4.354  -8.096  10.152  1.00  0.00           C  
ATOM    442  C   MET A  29       3.053  -8.660  10.713  1.00  0.00           C  
ATOM    443  O   MET A  29       2.015  -7.998  10.669  1.00  0.00           O  
ATOM    444  CB  MET A  29       4.545  -8.558   8.714  1.00  0.00           C  
ATOM    445  CG  MET A  29       3.426  -8.076   7.745  1.00  0.00           C  
ATOM    446  SD  MET A  29       3.314  -6.303   7.500  1.00  0.00           S  
ATOM    447  CE  MET A  29       4.471  -6.113   6.206  1.00  0.00           C  
ATOM    448  H   MET A  29       6.243  -8.990  10.625  1.00  0.00           H  
ATOM    449  HA  MET A  29       4.267  -7.010  10.118  1.00  0.00           H  
ATOM    450 1HB  MET A  29       5.516  -8.222   8.345  1.00  0.00           H  
ATOM    451 2HB  MET A  29       4.555  -9.654   8.694  1.00  0.00           H  
ATOM    452 1HG  MET A  29       3.654  -8.493   6.786  1.00  0.00           H  
ATOM    453 2HG  MET A  29       2.449  -8.449   8.056  1.00  0.00           H  
ATOM    454 1HE  MET A  29       4.523  -5.092   5.871  1.00  0.00           H  
ATOM    455 2HE  MET A  29       5.439  -6.431   6.536  1.00  0.00           H  
ATOM    456 3HE  MET A  29       4.160  -6.737   5.343  1.00  0.00           H  
ATOM    457  N   GLU A  30       3.104  -9.888  11.240  1.00  0.00           N  
ATOM    458  CA  GLU A  30       1.932 -10.479  11.880  1.00  0.00           C  
ATOM    459  C   GLU A  30       1.499  -9.667  13.097  1.00  0.00           C  
ATOM    460  O   GLU A  30       0.306  -9.438  13.305  1.00  0.00           O  
ATOM    461  CB  GLU A  30       2.136 -11.940  12.306  1.00  0.00           C  
ATOM    462  CG  GLU A  30       2.180 -12.954  11.170  1.00  0.00           C  
ATOM    463  CD  GLU A  30       2.335 -14.373  11.664  1.00  0.00           C  
ATOM    464  OE1 GLU A  30       2.330 -15.273  10.862  1.00  0.00           O  
ATOM    465  OE2 GLU A  30       2.443 -14.551  12.852  1.00  0.00           O  
ATOM    466  H   GLU A  30       3.962 -10.419  11.198  1.00  0.00           H  
ATOM    467  HA  GLU A  30       1.108 -10.473  11.166  1.00  0.00           H  
ATOM    468 1HB  GLU A  30       3.075 -12.025  12.850  1.00  0.00           H  
ATOM    469 2HB  GLU A  30       1.339 -12.232  12.988  1.00  0.00           H  
ATOM    470 1HG  GLU A  30       1.251 -12.878  10.609  1.00  0.00           H  
ATOM    471 2HG  GLU A  30       2.992 -12.710  10.499  1.00  0.00           H  
ATOM    472  N   GLU A  31       2.471  -9.252  13.862  1.00  0.00           N  
ATOM    473  CA  GLU A  31       2.207  -8.400  15.018  1.00  0.00           C  
ATOM    474  C   GLU A  31       1.618  -7.059  14.591  1.00  0.00           C  
ATOM    475  O   GLU A  31       0.698  -6.547  15.232  1.00  0.00           O  
ATOM    476  CB  GLU A  31       3.461  -8.188  15.877  1.00  0.00           C  
ATOM    477  CG  GLU A  31       3.942  -9.392  16.659  1.00  0.00           C  
ATOM    478  CD  GLU A  31       5.177  -9.078  17.493  1.00  0.00           C  
ATOM    479  OE1 GLU A  31       5.643  -9.943  18.186  1.00  0.00           O  
ATOM    480  OE2 GLU A  31       5.627  -7.961  17.439  1.00  0.00           O  
ATOM    481  H   GLU A  31       3.423  -9.521  13.656  1.00  0.00           H  
ATOM    482  HA  GLU A  31       1.475  -8.898  15.655  1.00  0.00           H  
ATOM    483 1HB  GLU A  31       4.287  -7.927  15.239  1.00  0.00           H  
ATOM    484 2HB  GLU A  31       3.301  -7.364  16.571  1.00  0.00           H  
ATOM    485 1HG  GLU A  31       3.143  -9.730  17.318  1.00  0.00           H  
ATOM    486 2HG  GLU A  31       4.167 -10.198  15.963  1.00  0.00           H  
ATOM    487  N   LEU A  32       2.172  -6.500  13.553  1.00  0.00           N  
ATOM    488  CA  LEU A  32       1.675  -5.246  12.997  1.00  0.00           C  
ATOM    489  C   LEU A  32       0.236  -5.397  12.515  1.00  0.00           C  
ATOM    490  O   LEU A  32      -0.591  -4.508  12.730  1.00  0.00           O  
ATOM    491  CB  LEU A  32       2.568  -4.788  11.843  1.00  0.00           C  
ATOM    492  CG  LEU A  32       2.253  -3.433  11.183  1.00  0.00           C  
ATOM    493  CD1 LEU A  32       2.337  -2.288  12.200  1.00  0.00           C  
ATOM    494  CD2 LEU A  32       3.259  -3.220  10.114  1.00  0.00           C  
ATOM    495  H   LEU A  32       2.968  -6.948  13.122  1.00  0.00           H  
ATOM    496  HA  LEU A  32       1.697  -4.488  13.779  1.00  0.00           H  
ATOM    497 1HB  LEU A  32       3.593  -4.776  12.180  1.00  0.00           H  
ATOM    498 2HB  LEU A  32       2.493  -5.536  11.059  1.00  0.00           H  
ATOM    499  HG  LEU A  32       1.248  -3.446  10.751  1.00  0.00           H  
ATOM    500 1HD1 LEU A  32       2.141  -1.342  11.703  1.00  0.00           H  
ATOM    501 2HD1 LEU A  32       1.607  -2.421  12.991  1.00  0.00           H  
ATOM    502 3HD1 LEU A  32       3.335  -2.257  12.627  1.00  0.00           H  
ATOM    503 1HD2 LEU A  32       3.058  -2.275   9.636  1.00  0.00           H  
ATOM    504 2HD2 LEU A  32       4.262  -3.204  10.549  1.00  0.00           H  
ATOM    505 3HD2 LEU A  32       3.198  -4.016   9.385  1.00  0.00           H  
ATOM    506  N   GLU A  33      -0.028  -6.527  11.910  1.00  0.00           N  
ATOM    507  CA  GLU A  33      -1.381  -6.822  11.447  1.00  0.00           C  
ATOM    508  C   GLU A  33      -2.365  -6.866  12.612  1.00  0.00           C  
ATOM    509  O   GLU A  33      -3.485  -6.361  12.505  1.00  0.00           O  
ATOM    510  CB  GLU A  33      -1.457  -8.175  10.720  1.00  0.00           C  
ATOM    511  CG  GLU A  33      -2.855  -8.528  10.168  1.00  0.00           C  
ATOM    512  CD  GLU A  33      -2.942  -9.911   9.548  1.00  0.00           C  
ATOM    513  OE1 GLU A  33      -4.031 -10.315   9.225  1.00  0.00           O  
ATOM    514  OE2 GLU A  33      -1.935 -10.565   9.403  1.00  0.00           O  
ATOM    515  H   GLU A  33       0.703  -7.207  11.758  1.00  0.00           H  
ATOM    516  HA  GLU A  33      -1.697  -6.026  10.773  1.00  0.00           H  
ATOM    517 1HB  GLU A  33      -0.739  -8.193   9.898  1.00  0.00           H  
ATOM    518 2HB  GLU A  33      -1.181  -8.967  11.401  1.00  0.00           H  
ATOM    519 1HG  GLU A  33      -3.587  -8.474  10.973  1.00  0.00           H  
ATOM    520 2HG  GLU A  33      -3.130  -7.785   9.420  1.00  0.00           H  
ATOM    521  N   THR A  34      -1.944  -7.512  13.746  1.00  0.00           N  
ATOM    522  CA  THR A  34      -2.769  -7.587  14.947  1.00  0.00           C  
ATOM    523  C   THR A  34      -3.039  -6.193  15.506  1.00  0.00           C  
ATOM    524  O   THR A  34      -4.169  -5.878  15.883  1.00  0.00           O  
ATOM    525  CB  THR A  34      -2.095  -8.474  16.019  1.00  0.00           C  
ATOM    526  OG1 THR A  34      -1.947  -9.811  15.508  1.00  0.00           O  
ATOM    527  CG2 THR A  34      -2.953  -8.516  17.282  1.00  0.00           C  
ATOM    528  H   THR A  34      -1.033  -7.949  13.747  1.00  0.00           H  
ATOM    529  HA  THR A  34      -3.723  -8.043  14.683  1.00  0.00           H  
ATOM    530  HB  THR A  34      -1.115  -8.072  16.259  1.00  0.00           H  
ATOM    531  HG1 THR A  34      -1.312  -9.803  14.776  1.00  0.00           H  
ATOM    532 1HG2 THR A  34      -2.462  -9.150  18.022  1.00  0.00           H  
ATOM    533 2HG2 THR A  34      -3.069  -7.515  17.695  1.00  0.00           H  
ATOM    534 3HG2 THR A  34      -3.931  -8.926  17.044  1.00  0.00           H  
ATOM    535  N   LEU A  35      -1.982  -5.331  15.495  1.00  0.00           N  
ATOM    536  CA  LEU A  35      -2.090  -3.963  15.991  1.00  0.00           C  
ATOM    537  C   LEU A  35      -2.945  -3.113  15.058  1.00  0.00           C  
ATOM    538  O   LEU A  35      -3.782  -2.331  15.516  1.00  0.00           O  
ATOM    539  CB  LEU A  35      -0.740  -3.225  16.081  1.00  0.00           C  
ATOM    540  CG  LEU A  35       0.288  -3.636  17.130  1.00  0.00           C  
ATOM    541  CD1 LEU A  35       1.566  -2.829  16.862  1.00  0.00           C  
ATOM    542  CD2 LEU A  35      -0.244  -3.348  18.544  1.00  0.00           C  
ATOM    543  H   LEU A  35      -1.097  -5.654  15.131  1.00  0.00           H  
ATOM    544  HA  LEU A  35      -2.569  -3.987  16.969  1.00  0.00           H  
ATOM    545 1HB  LEU A  35      -0.254  -3.321  15.111  1.00  0.00           H  
ATOM    546 2HB  LEU A  35      -0.948  -2.164  16.233  1.00  0.00           H  
ATOM    547  HG  LEU A  35       0.518  -4.700  17.029  1.00  0.00           H  
ATOM    548 1HD1 LEU A  35       2.336  -3.091  17.582  1.00  0.00           H  
ATOM    549 2HD1 LEU A  35       1.920  -3.027  15.866  1.00  0.00           H  
ATOM    550 3HD1 LEU A  35       1.331  -1.773  16.955  1.00  0.00           H  
ATOM    551 1HD2 LEU A  35       0.511  -3.628  19.276  1.00  0.00           H  
ATOM    552 2HD2 LEU A  35      -0.468  -2.281  18.646  1.00  0.00           H  
ATOM    553 3HD2 LEU A  35      -1.148  -3.923  18.727  1.00  0.00           H  
ATOM    554  N   ALA A  36      -2.738  -3.320  13.720  1.00  0.00           N  
ATOM    555  CA  ALA A  36      -3.473  -2.575  12.701  1.00  0.00           C  
ATOM    556  C   ALA A  36      -4.959  -2.918  12.736  1.00  0.00           C  
ATOM    557  O   ALA A  36      -5.797  -2.118  12.312  1.00  0.00           O  
ATOM    558  CB  ALA A  36      -2.879  -2.884  11.334  1.00  0.00           C  
ATOM    559  H   ALA A  36      -2.057  -4.008  13.431  1.00  0.00           H  
ATOM    560  HA  ALA A  36      -3.367  -1.512  12.917  1.00  0.00           H  
ATOM    561 1HB  ALA A  36      -3.379  -2.340  10.570  1.00  0.00           H  
ATOM    562 2HB  ALA A  36      -1.822  -2.620  11.333  1.00  0.00           H  
ATOM    563 3HB  ALA A  36      -2.984  -3.948  11.138  1.00  0.00           H  
ATOM    564  N   ALA A  37      -5.275  -4.205  13.192  1.00  0.00           N  
ATOM    565  CA  ALA A  37      -6.656  -4.667  13.298  1.00  0.00           C  
ATOM    566  C   ALA A  37      -7.446  -3.812  14.285  1.00  0.00           C  
ATOM    567  O   ALA A  37      -8.679  -3.799  14.256  1.00  0.00           O  
ATOM    568  CB  ALA A  37      -6.693  -6.121  13.723  1.00  0.00           C  
ATOM    569  H   ALA A  37      -4.526  -4.829  13.454  1.00  0.00           H  
ATOM    570  HA  ALA A  37      -7.122  -4.569  12.318  1.00  0.00           H  
ATOM    571 1HB  ALA A  37      -7.723  -6.462  13.770  1.00  0.00           H  
ATOM    572 2HB  ALA A  37      -6.139  -6.722  13.000  1.00  0.00           H  
ATOM    573 3HB  ALA A  37      -6.238  -6.223  14.697  1.00  0.00           H  
ATOM    574  N   GLN A  38      -6.717  -2.947  15.138  1.00  0.00           N  
ATOM    575  CA  GLN A  38      -7.352  -2.084  16.128  1.00  0.00           C  
ATOM    576  C   GLN A  38      -7.813  -0.772  15.499  1.00  0.00           C  
ATOM    577  O   GLN A  38      -8.582  -0.024  16.105  1.00  0.00           O  
ATOM    578  CB  GLN A  38      -6.394  -1.812  17.291  1.00  0.00           C  
ATOM    579  CG  GLN A  38      -6.030  -3.076  18.085  1.00  0.00           C  
ATOM    580  CD  GLN A  38      -5.041  -2.817  19.207  1.00  0.00           C  
ATOM    581  OE1 GLN A  38      -4.976  -1.714  19.750  1.00  0.00           O  
ATOM    582  NE2 GLN A  38      -4.270  -3.838  19.570  1.00  0.00           N  
ATOM    583  H   GLN A  38      -5.711  -2.935  15.048  1.00  0.00           H  
ATOM    584  HA  GLN A  38      -8.231  -2.595  16.519  1.00  0.00           H  
ATOM    585 1HB  GLN A  38      -5.485  -1.355  16.921  1.00  0.00           H  
ATOM    586 2HB  GLN A  38      -6.850  -1.099  17.977  1.00  0.00           H  
ATOM    587 1HG  GLN A  38      -6.937  -3.498  18.515  1.00  0.00           H  
ATOM    588 2HG  GLN A  38      -5.575  -3.796  17.398  1.00  0.00           H  
ATOM    589 1HE2 GLN A  38      -3.604  -3.725  20.306  1.00  0.00           H  
ATOM    590 2HE2 GLN A  38      -4.364  -4.727  19.114  1.00  0.00           H  
ATOM    591  N   ALA A  39      -7.289  -0.451  14.275  1.00  0.00           N  
ATOM    592  CA  ALA A  39      -7.662   0.759  13.547  1.00  0.00           C  
ATOM    593  C   ALA A  39      -9.134   0.725  13.144  1.00  0.00           C  
ATOM    594  O   ALA A  39      -9.654  -0.325  12.758  1.00  0.00           O  
ATOM    595  CB  ALA A  39      -6.795   0.902  12.312  1.00  0.00           C  
ATOM    596  H   ALA A  39      -6.617  -1.084  13.866  1.00  0.00           H  
ATOM    597  HA  ALA A  39      -7.513   1.612  14.209  1.00  0.00           H  
ATOM    598 1HB  ALA A  39      -7.052   1.800  11.778  1.00  0.00           H  
ATOM    599 2HB  ALA A  39      -5.754   0.937  12.600  1.00  0.00           H  
ATOM    600 3HB  ALA A  39      -6.960   0.060  11.679  1.00  0.00           H  
ATOM    601  N   PRO A  40      -9.876   1.830  13.368  1.00  0.00           N  
ATOM    602  CA  PRO A  40     -11.310   1.926  13.082  1.00  0.00           C  
ATOM    603  C   PRO A  40     -11.619   1.854  11.588  1.00  0.00           C  
ATOM    604  O   PRO A  40     -12.711   1.430  11.200  1.00  0.00           O  
ATOM    605  CB  PRO A  40     -11.678   3.299  13.664  1.00  0.00           C  
ATOM    606  CG  PRO A  40     -10.383   4.098  13.660  1.00  0.00           C  
ATOM    607  CD  PRO A  40      -9.280   3.085  13.904  1.00  0.00           C  
ATOM    608  HA  PRO A  40     -11.839   1.120  13.611  1.00  0.00           H  
ATOM    609 1HB  PRO A  40     -12.463   3.762  13.053  1.00  0.00           H  
ATOM    610 2HB  PRO A  40     -12.094   3.172  14.679  1.00  0.00           H  
ATOM    611 1HG  PRO A  40     -10.255   4.631  12.700  1.00  0.00           H  
ATOM    612 2HG  PRO A  40     -10.413   4.873  14.440  1.00  0.00           H  
ATOM    613 1HD  PRO A  40      -8.387   3.404  13.322  1.00  0.00           H  
ATOM    614 2HD  PRO A  40      -9.077   2.996  14.995  1.00  0.00           H  
ATOM    615  N   ASP A  41     -10.562   2.215  10.842  1.00  0.00           N  
ATOM    616  CA  ASP A  41     -10.724   2.304   9.394  1.00  0.00           C  
ATOM    617  C   ASP A  41      -9.833   1.291   8.679  1.00  0.00           C  
ATOM    618  O   ASP A  41      -8.651   1.156   9.005  1.00  0.00           O  
ATOM    619  CB  ASP A  41     -10.446   3.733   8.897  1.00  0.00           C  
ATOM    620  CG  ASP A  41     -10.840   3.910   7.412  1.00  0.00           C  
ATOM    621  OD1 ASP A  41     -11.114   5.017   7.016  1.00  0.00           O  
ATOM    622  OD2 ASP A  41     -10.843   2.903   6.685  1.00  0.00           O  
ATOM    623  H   ASP A  41      -9.663   2.426  11.250  1.00  0.00           H  
ATOM    624  HA  ASP A  41     -11.760   2.072   9.147  1.00  0.00           H  
ATOM    625 1HB  ASP A  41     -11.044   4.427   9.490  1.00  0.00           H  
ATOM    626 2HB  ASP A  41      -9.402   3.989   9.052  1.00  0.00           H  
ATOM    627  N   ARG A  42     -10.329   0.593   7.821  1.00  0.00           N  
ATOM    628  CA  ARG A  42      -9.670  -0.466   7.063  1.00  0.00           C  
ATOM    629  C   ARG A  42      -8.567   0.101   6.175  1.00  0.00           C  
ATOM    630  O   ARG A  42      -7.549  -0.554   5.947  1.00  0.00           O  
ATOM    631  CB  ARG A  42     -10.683  -1.211   6.201  1.00  0.00           C  
ATOM    632  CG  ARG A  42     -11.690  -2.082   6.959  1.00  0.00           C  
ATOM    633  CD  ARG A  42     -12.706  -2.702   6.038  1.00  0.00           C  
ATOM    634  NE  ARG A  42     -13.667  -3.539   6.766  1.00  0.00           N  
ATOM    635  CZ  ARG A  42     -14.845  -3.999   6.278  1.00  0.00           C  
ATOM    636  NH1 ARG A  42     -15.228  -3.699   5.059  1.00  0.00           N  
ATOM    637  NH2 ARG A  42     -15.620  -4.756   7.034  1.00  0.00           N  
ATOM    638  H   ARG A  42     -11.302   0.795   7.640  1.00  0.00           H  
ATOM    639  HA  ARG A  42      -9.212  -1.162   7.767  1.00  0.00           H  
ATOM    640 1HB  ARG A  42     -11.240  -0.500   5.589  1.00  0.00           H  
ATOM    641 2HB  ARG A  42     -10.153  -1.867   5.540  1.00  0.00           H  
ATOM    642 1HG  ARG A  42     -11.155  -2.885   7.465  1.00  0.00           H  
ATOM    643 2HG  ARG A  42     -12.214  -1.474   7.694  1.00  0.00           H  
ATOM    644 1HD  ARG A  42     -13.252  -1.912   5.527  1.00  0.00           H  
ATOM    645 2HD  ARG A  42     -12.195  -3.332   5.302  1.00  0.00           H  
ATOM    646  HE  ARG A  42     -13.426  -3.805   7.711  1.00  0.00           H  
ATOM    647 1HH1 ARG A  42     -14.646  -3.137   4.463  1.00  0.00           H  
ATOM    648 2HH1 ARG A  42     -16.109  -4.055   4.696  1.00  0.00           H  
ATOM    649 1HH2 ARG A  42     -15.334  -4.996   7.971  1.00  0.00           H  
ATOM    650 2HH2 ARG A  42     -16.499  -5.104   6.671  1.00  0.00           H  
ATOM    651  N   THR A  43      -8.744   1.228   5.691  1.00  0.00           N  
ATOM    652  CA  THR A  43      -7.724   1.941   4.931  1.00  0.00           C  
ATOM    653  C   THR A  43      -6.508   2.236   5.804  1.00  0.00           C  
ATOM    654  O   THR A  43      -5.367   2.109   5.353  1.00  0.00           O  
ATOM    655  CB  THR A  43      -8.275   3.245   4.332  1.00  0.00           C  
ATOM    656  OG1 THR A  43      -9.370   2.938   3.444  1.00  0.00           O  
ATOM    657  CG2 THR A  43      -7.207   3.978   3.560  1.00  0.00           C  
ATOM    658  H   THR A  43      -9.643   1.664   5.837  1.00  0.00           H  
ATOM    659  HA  THR A  43      -7.406   1.309   4.101  1.00  0.00           H  
ATOM    660  HB  THR A  43      -8.644   3.882   5.134  1.00  0.00           H  
ATOM    661  HG1 THR A  43      -9.085   2.318   2.759  1.00  0.00           H  
ATOM    662 1HG2 THR A  43      -7.624   4.892   3.135  1.00  0.00           H  
ATOM    663 2HG2 THR A  43      -6.371   4.243   4.212  1.00  0.00           H  
ATOM    664 3HG2 THR A  43      -6.862   3.330   2.775  1.00  0.00           H  
ATOM    665  N   GLU A  44      -6.814   2.598   6.956  1.00  0.00           N  
ATOM    666  CA  GLU A  44      -5.750   2.857   7.921  1.00  0.00           C  
ATOM    667  C   GLU A  44      -5.008   1.574   8.283  1.00  0.00           C  
ATOM    668  O   GLU A  44      -3.784   1.577   8.428  1.00  0.00           O  
ATOM    669  CB  GLU A  44      -6.325   3.499   9.191  1.00  0.00           C  
ATOM    670  CG  GLU A  44      -5.319   3.811  10.277  1.00  0.00           C  
ATOM    671  CD  GLU A  44      -5.953   4.406  11.481  1.00  0.00           C  
ATOM    672  OE1 GLU A  44      -5.427   4.213  12.546  1.00  0.00           O  
ATOM    673  OE2 GLU A  44      -6.964   5.046  11.358  1.00  0.00           O  
ATOM    674  H   GLU A  44      -7.776   2.717   7.240  1.00  0.00           H  
ATOM    675  HA  GLU A  44      -5.030   3.540   7.468  1.00  0.00           H  
ATOM    676 1HB  GLU A  44      -6.827   4.431   8.931  1.00  0.00           H  
ATOM    677 2HB  GLU A  44      -7.064   2.855   9.623  1.00  0.00           H  
ATOM    678 1HG  GLU A  44      -4.850   2.873  10.568  1.00  0.00           H  
ATOM    679 2HG  GLU A  44      -4.551   4.470   9.897  1.00  0.00           H  
ATOM    680  N   LYS A  45      -5.699   0.474   8.410  1.00  0.00           N  
ATOM    681  CA  LYS A  45      -5.101  -0.835   8.652  1.00  0.00           C  
ATOM    682  C   LYS A  45      -4.120  -1.204   7.542  1.00  0.00           C  
ATOM    683  O   LYS A  45      -2.989  -1.612   7.817  1.00  0.00           O  
ATOM    684  CB  LYS A  45      -6.173  -1.961   8.592  1.00  0.00           C  
ATOM    685  CG  LYS A  45      -7.171  -1.876   9.624  1.00  0.00           C  
ATOM    686  CD  LYS A  45      -8.197  -3.004   9.708  1.00  0.00           C  
ATOM    687  CE  LYS A  45      -9.163  -2.672  10.874  1.00  0.00           C  
ATOM    688  NZ  LYS A  45     -10.247  -3.694  11.094  1.00  0.00           N  
ATOM    689  H   LYS A  45      -6.703   0.550   8.334  1.00  0.00           H  
ATOM    690  HA  LYS A  45      -4.547  -0.794   9.591  1.00  0.00           H  
ATOM    691 1HB  LYS A  45      -6.674  -1.965   7.655  1.00  0.00           H  
ATOM    692 2HB  LYS A  45      -5.660  -2.928   8.710  1.00  0.00           H  
ATOM    693 1HG  LYS A  45      -6.699  -1.808  10.434  1.00  0.00           H  
ATOM    694 2HG  LYS A  45      -7.707  -0.970   9.511  1.00  0.00           H  
ATOM    695 1HD  LYS A  45      -8.708  -3.138   8.787  1.00  0.00           H  
ATOM    696 2HD  LYS A  45      -7.675  -3.942   9.932  1.00  0.00           H  
ATOM    697 1HE  LYS A  45      -8.570  -2.577  11.794  1.00  0.00           H  
ATOM    698 2HE  LYS A  45      -9.624  -1.712  10.653  1.00  0.00           H  
ATOM    699 1HZ  LYS A  45     -10.814  -3.390  11.876  1.00  0.00           H  
ATOM    700 2HZ  LYS A  45     -10.811  -3.756  10.270  1.00  0.00           H  
ATOM    701 3HZ  LYS A  45      -9.855  -4.586  11.306  1.00  0.00           H  
ATOM    702  N   PHE A  46      -4.543  -1.105   6.345  1.00  0.00           N  
ATOM    703  CA  PHE A  46      -3.696  -1.395   5.194  1.00  0.00           C  
ATOM    704  C   PHE A  46      -2.487  -0.469   5.164  1.00  0.00           C  
ATOM    705  O   PHE A  46      -1.375  -0.901   4.853  1.00  0.00           O  
ATOM    706  CB  PHE A  46      -4.431  -1.202   3.867  1.00  0.00           C  
ATOM    707  CG  PHE A  46      -3.515  -1.379   2.642  1.00  0.00           C  
ATOM    708  CD1 PHE A  46      -2.985  -0.281   2.006  1.00  0.00           C  
ATOM    709  CD2 PHE A  46      -3.188  -2.606   2.154  1.00  0.00           C  
ATOM    710  CE1 PHE A  46      -2.157  -0.400   0.912  1.00  0.00           C  
ATOM    711  CE2 PHE A  46      -2.356  -2.750   1.066  1.00  0.00           C  
ATOM    712  CZ  PHE A  46      -1.841  -1.637   0.446  1.00  0.00           C  
ATOM    713  H   PHE A  46      -5.498  -0.815   6.192  1.00  0.00           H  
ATOM    714  HA  PHE A  46      -3.337  -2.422   5.279  1.00  0.00           H  
ATOM    715 1HB  PHE A  46      -5.253  -1.916   3.795  1.00  0.00           H  
ATOM    716 2HB  PHE A  46      -4.867  -0.200   3.830  1.00  0.00           H  
ATOM    717  HD1 PHE A  46      -3.222   0.684   2.394  1.00  0.00           H  
ATOM    718  HD2 PHE A  46      -3.590  -3.464   2.637  1.00  0.00           H  
ATOM    719  HE1 PHE A  46      -1.749   0.497   0.425  1.00  0.00           H  
ATOM    720  HE2 PHE A  46      -2.113  -3.748   0.703  1.00  0.00           H  
ATOM    721  HZ  PHE A  46      -1.190  -1.737  -0.411  1.00  0.00           H  
ATOM    722  N   SER A  47      -2.700   0.804   5.460  1.00  0.00           N  
ATOM    723  CA  SER A  47      -1.636   1.800   5.393  1.00  0.00           C  
ATOM    724  C   SER A  47      -0.469   1.425   6.301  1.00  0.00           C  
ATOM    725  O   SER A  47       0.693   1.629   5.943  1.00  0.00           O  
ATOM    726  CB  SER A  47      -2.100   3.175   5.820  1.00  0.00           C  
ATOM    727  OG  SER A  47      -2.211   3.270   7.210  1.00  0.00           O  
ATOM    728  H   SER A  47      -3.627   1.092   5.740  1.00  0.00           H  
ATOM    729  HA  SER A  47      -1.266   1.842   4.368  1.00  0.00           H  
ATOM    730 1HB  SER A  47      -1.402   3.929   5.455  1.00  0.00           H  
ATOM    731 2HB  SER A  47      -3.061   3.383   5.371  1.00  0.00           H  
ATOM    732  HG  SER A  47      -2.883   2.631   7.480  1.00  0.00           H  
ATOM    733  N   PHE A  48      -0.778   0.832   7.461  1.00  0.00           N  
ATOM    734  CA  PHE A  48       0.254   0.391   8.391  1.00  0.00           C  
ATOM    735  C   PHE A  48       1.063  -0.756   7.798  1.00  0.00           C  
ATOM    736  O   PHE A  48       2.291  -0.776   7.904  1.00  0.00           O  
ATOM    737  CB  PHE A  48      -0.321  -0.126   9.709  1.00  0.00           C  
ATOM    738  CG  PHE A  48      -0.829   0.901  10.642  1.00  0.00           C  
ATOM    739  CD1 PHE A  48      -0.001   1.898  11.141  1.00  0.00           C  
ATOM    740  CD2 PHE A  48      -2.135   0.855  11.063  1.00  0.00           C  
ATOM    741  CE1 PHE A  48      -0.494   2.830  12.029  1.00  0.00           C  
ATOM    742  CE2 PHE A  48      -2.621   1.767  11.942  1.00  0.00           C  
ATOM    743  CZ  PHE A  48      -1.809   2.753  12.428  1.00  0.00           C  
ATOM    744  H   PHE A  48      -1.749   0.686   7.698  1.00  0.00           H  
ATOM    745  HA  PHE A  48       0.931   1.226   8.578  1.00  0.00           H  
ATOM    746 1HB  PHE A  48      -1.142  -0.809   9.485  1.00  0.00           H  
ATOM    747 2HB  PHE A  48       0.433  -0.707  10.222  1.00  0.00           H  
ATOM    748  HD1 PHE A  48       1.045   1.948  10.827  1.00  0.00           H  
ATOM    749  HD2 PHE A  48      -2.783   0.082  10.678  1.00  0.00           H  
ATOM    750  HE1 PHE A  48       0.162   3.619  12.421  1.00  0.00           H  
ATOM    751  HE2 PHE A  48      -3.655   1.714  12.257  1.00  0.00           H  
ATOM    752  HZ  PHE A  48      -2.208   3.468  13.117  1.00  0.00           H  
ATOM    753  N   LEU A  49       0.357  -1.656   7.149  1.00  0.00           N  
ATOM    754  CA  LEU A  49       0.998  -2.829   6.563  1.00  0.00           C  
ATOM    755  C   LEU A  49       1.861  -2.436   5.369  1.00  0.00           C  
ATOM    756  O   LEU A  49       3.001  -2.890   5.245  1.00  0.00           O  
ATOM    757  CB  LEU A  49      -0.085  -3.825   6.117  1.00  0.00           C  
ATOM    758  CG  LEU A  49      -0.939  -4.484   7.256  1.00  0.00           C  
ATOM    759  CD1 LEU A  49      -2.111  -5.243   6.629  1.00  0.00           C  
ATOM    760  CD2 LEU A  49      -0.081  -5.434   8.079  1.00  0.00           C  
ATOM    761  H   LEU A  49      -0.642  -1.541   7.051  1.00  0.00           H  
ATOM    762  HA  LEU A  49       1.641  -3.284   7.316  1.00  0.00           H  
ATOM    763 1HB  LEU A  49      -0.770  -3.313   5.445  1.00  0.00           H  
ATOM    764 2HB  LEU A  49       0.398  -4.628   5.558  1.00  0.00           H  
ATOM    765  HG  LEU A  49      -1.347  -3.706   7.908  1.00  0.00           H  
ATOM    766 1HD1 LEU A  49      -2.720  -5.699   7.413  1.00  0.00           H  
ATOM    767 2HD1 LEU A  49      -2.726  -4.562   6.050  1.00  0.00           H  
ATOM    768 3HD1 LEU A  49      -1.726  -6.005   5.989  1.00  0.00           H  
ATOM    769 1HD2 LEU A  49      -0.686  -5.876   8.832  1.00  0.00           H  
ATOM    770 2HD2 LEU A  49       0.313  -6.216   7.436  1.00  0.00           H  
ATOM    771 3HD2 LEU A  49       0.737  -4.908   8.548  1.00  0.00           H  
ATOM    772  N   TRP A  50       1.325  -1.613   4.521  1.00  0.00           N  
ATOM    773  CA  TRP A  50       2.029  -1.160   3.326  1.00  0.00           C  
ATOM    774  C   TRP A  50       3.241  -0.311   3.696  1.00  0.00           C  
ATOM    775  O   TRP A  50       4.299  -0.422   3.072  1.00  0.00           O  
ATOM    776  CB  TRP A  50       1.117  -0.339   2.429  1.00  0.00           C  
ATOM    777  CG  TRP A  50       1.764   0.026   1.128  1.00  0.00           C  
ATOM    778  CD1 TRP A  50       2.290   1.231   0.786  1.00  0.00           C  
ATOM    779  CD2 TRP A  50       1.916  -0.807  -0.041  1.00  0.00           C  
ATOM    780  NE1 TRP A  50       2.771   1.189  -0.498  1.00  0.00           N  
ATOM    781  CE2 TRP A  50       2.563  -0.050  -1.017  1.00  0.00           C  
ATOM    782  CE3 TRP A  50       1.578  -2.116  -0.324  1.00  0.00           C  
ATOM    783  CZ2 TRP A  50       2.863  -0.550  -2.271  1.00  0.00           C  
ATOM    784  CZ3 TRP A  50       1.890  -2.633  -1.564  1.00  0.00           C  
ATOM    785  CH2 TRP A  50       2.509  -1.873  -2.526  1.00  0.00           C  
ATOM    786  H   TRP A  50       0.389  -1.277   4.698  1.00  0.00           H  
ATOM    787  HA  TRP A  50       2.380  -2.035   2.779  1.00  0.00           H  
ATOM    788 1HB  TRP A  50       0.229  -0.910   2.244  1.00  0.00           H  
ATOM    789 2HB  TRP A  50       0.819   0.571   2.951  1.00  0.00           H  
ATOM    790  HD1 TRP A  50       2.332   2.102   1.441  1.00  0.00           H  
ATOM    791  HE1 TRP A  50       3.229   1.972  -1.009  1.00  0.00           H  
ATOM    792  HE3 TRP A  50       1.085  -2.718   0.427  1.00  0.00           H  
ATOM    793  HZ2 TRP A  50       3.361   0.048  -3.032  1.00  0.00           H  
ATOM    794  HZ3 TRP A  50       1.611  -3.638  -1.761  1.00  0.00           H  
ATOM    795  HH2 TRP A  50       2.737  -2.318  -3.497  1.00  0.00           H  
ATOM    796  N   ALA A  51       3.144   0.517   4.678  1.00  0.00           N  
ATOM    797  CA  ALA A  51       4.205   1.410   5.137  1.00  0.00           C  
ATOM    798  C   ALA A  51       5.362   0.622   5.743  1.00  0.00           C  
ATOM    799  O   ALA A  51       6.467   1.148   5.895  1.00  0.00           O  
ATOM    800  CB  ALA A  51       3.645   2.391   6.143  1.00  0.00           C  
ATOM    801  H   ALA A  51       2.252   0.529   5.151  1.00  0.00           H  
ATOM    802  HA  ALA A  51       4.585   1.956   4.274  1.00  0.00           H  
ATOM    803 1HB  ALA A  51       4.417   3.072   6.451  1.00  0.00           H  
ATOM    804 2HB  ALA A  51       2.836   2.954   5.683  1.00  0.00           H  
ATOM    805 3HB  ALA A  51       3.264   1.832   7.007  1.00  0.00           H  
ATOM    806  N   ALA A  52       5.145  -0.657   6.064  1.00  0.00           N  
ATOM    807  CA  ALA A  52       6.152  -1.510   6.689  1.00  0.00           C  
ATOM    808  C   ALA A  52       7.117  -2.073   5.650  1.00  0.00           C  
ATOM    809  O   ALA A  52       8.137  -2.670   6.000  1.00  0.00           O  
ATOM    810  CB  ALA A  52       5.477  -2.592   7.476  1.00  0.00           C  
ATOM    811  H   ALA A  52       4.234  -1.041   5.859  1.00  0.00           H  
ATOM    812  HA  ALA A  52       6.727  -0.900   7.386  1.00  0.00           H  
ATOM    813 1HB  ALA A  52       6.203  -3.194   7.973  1.00  0.00           H  
ATOM    814 2HB  ALA A  52       4.840  -2.114   8.196  1.00  0.00           H  
ATOM    815 3HB  ALA A  52       4.889  -3.189   6.816  1.00  0.00           H  
ATOM    816  N   LEU A  53       6.789  -1.879   4.300  1.00  0.00           N  
ATOM    817  CA  LEU A  53       7.683  -2.338   3.243  1.00  0.00           C  
ATOM    818  C   LEU A  53       8.996  -1.562   3.266  1.00  0.00           C  
ATOM    819  O   LEU A  53       9.002  -0.352   3.503  1.00  0.00           O  
ATOM    820  CB  LEU A  53       7.016  -2.192   1.860  1.00  0.00           C  
ATOM    821  CG  LEU A  53       5.791  -3.118   1.541  1.00  0.00           C  
ATOM    822  CD1 LEU A  53       5.171  -2.669   0.226  1.00  0.00           C  
ATOM    823  CD2 LEU A  53       6.241  -4.587   1.412  1.00  0.00           C  
ATOM    824  H   LEU A  53       5.926  -1.417   4.049  1.00  0.00           H  
ATOM    825  HA  LEU A  53       7.905  -3.391   3.411  1.00  0.00           H  
ATOM    826 1HB  LEU A  53       6.665  -1.157   1.763  1.00  0.00           H  
ATOM    827 2HB  LEU A  53       7.774  -2.369   1.091  1.00  0.00           H  
ATOM    828  HG  LEU A  53       5.042  -3.029   2.331  1.00  0.00           H  
ATOM    829 1HD1 LEU A  53       4.317  -3.296  -0.004  1.00  0.00           H  
ATOM    830 2HD1 LEU A  53       4.844  -1.628   0.318  1.00  0.00           H  
ATOM    831 3HD1 LEU A  53       5.903  -2.749  -0.573  1.00  0.00           H  
ATOM    832 1HD2 LEU A  53       5.378  -5.215   1.173  1.00  0.00           H  
ATOM    833 2HD2 LEU A  53       6.970  -4.662   0.612  1.00  0.00           H  
ATOM    834 3HD2 LEU A  53       6.677  -4.937   2.340  1.00  0.00           H  
ATOM    835  N   PRO A  54      10.100  -2.257   3.036  1.00  0.00           N  
ATOM    836  CA  PRO A  54      11.376  -1.541   2.979  1.00  0.00           C  
ATOM    837  C   PRO A  54      11.415  -0.490   1.872  1.00  0.00           C  
ATOM    838  O   PRO A  54      10.897  -0.724   0.777  1.00  0.00           O  
ATOM    839  CB  PRO A  54      12.360  -2.678   2.712  1.00  0.00           C  
ATOM    840  CG  PRO A  54      11.694  -3.889   3.286  1.00  0.00           C  
ATOM    841  CD  PRO A  54      10.192  -3.676   3.110  1.00  0.00           C  
ATOM    842  HA  PRO A  54      11.566  -1.062   3.951  1.00  0.00           H  
ATOM    843 1HB  PRO A  54      12.560  -2.767   1.629  1.00  0.00           H  
ATOM    844 2HB  PRO A  54      13.335  -2.461   3.191  1.00  0.00           H  
ATOM    845 1HG  PRO A  54      12.055  -4.794   2.775  1.00  0.00           H  
ATOM    846 2HG  PRO A  54      11.989  -4.000   4.346  1.00  0.00           H  
ATOM    847 1HD  PRO A  54       9.760  -4.213   2.268  1.00  0.00           H  
ATOM    848 2HD  PRO A  54       9.765  -3.949   4.018  1.00  0.00           H  
ATOM    849  N   ARG A  55      11.855   0.644   2.053  1.00  0.00           N  
ATOM    850  CA  ARG A  55      11.783   1.766   1.123  1.00  0.00           C  
ATOM    851  C   ARG A  55      13.125   1.996   0.437  1.00  0.00           C  
ATOM    852  O   ARG A  55      13.208   2.739  -0.543  1.00  0.00           O  
ATOM    853  CB  ARG A  55      11.298   3.003   1.871  1.00  0.00           C  
ATOM    854  CG  ARG A  55       9.842   2.892   2.346  1.00  0.00           C  
ATOM    855  CD  ARG A  55       9.390   4.019   3.212  1.00  0.00           C  
ATOM    856  NE  ARG A  55       7.946   3.949   3.441  1.00  0.00           N  
ATOM    857  CZ  ARG A  55       7.194   4.929   3.984  1.00  0.00           C  
ATOM    858  NH1 ARG A  55       7.731   6.068   4.385  1.00  0.00           N  
ATOM    859  NH2 ARG A  55       5.893   4.741   4.093  1.00  0.00           N  
ATOM    860  H   ARG A  55      12.305   0.775   2.948  1.00  0.00           H  
ATOM    861  HA  ARG A  55      11.048   1.530   0.353  1.00  0.00           H  
ATOM    862 1HB  ARG A  55      11.936   3.174   2.734  1.00  0.00           H  
ATOM    863 2HB  ARG A  55      11.387   3.865   1.222  1.00  0.00           H  
ATOM    864 1HG  ARG A  55       9.195   2.864   1.466  1.00  0.00           H  
ATOM    865 2HG  ARG A  55       9.720   1.971   2.904  1.00  0.00           H  
ATOM    866 1HD  ARG A  55       9.899   3.927   4.175  1.00  0.00           H  
ATOM    867 2HD  ARG A  55       9.638   4.960   2.770  1.00  0.00           H  
ATOM    868  HE  ARG A  55       7.492   3.087   3.194  1.00  0.00           H  
ATOM    869 1HH1 ARG A  55       8.724   6.209   4.304  1.00  0.00           H  
ATOM    870 2HH1 ARG A  55       7.154   6.789   4.781  1.00  0.00           H  
ATOM    871 1HH2 ARG A  55       5.507   3.886   3.738  1.00  0.00           H  
ATOM    872 2HH2 ARG A  55       5.306   5.458   4.493  1.00  0.00           H  
ATOM    873  N   ASP A  56      14.122   1.102   0.804  1.00  0.00           N  
ATOM    874  CA  ASP A  56      15.449   1.283   0.224  1.00  0.00           C  
ATOM    875  C   ASP A  56      15.849   0.077  -0.622  1.00  0.00           C  
ATOM    876  O   ASP A  56      15.465  -1.055  -0.318  1.00  0.00           O  
ATOM    877  CB  ASP A  56      16.491   1.519   1.325  1.00  0.00           C  
ATOM    878  CG  ASP A  56      16.297   2.845   2.064  1.00  0.00           C  
ATOM    879  OD1 ASP A  56      16.006   3.816   1.421  1.00  0.00           O  
ATOM    880  OD2 ASP A  56      16.473   2.878   3.251  1.00  0.00           O  
ATOM    881  H   ASP A  56      13.967   0.340   1.449  1.00  0.00           H  
ATOM    882  HA  ASP A  56      15.425   2.156  -0.428  1.00  0.00           H  
ATOM    883 1HB  ASP A  56      16.440   0.705   2.057  1.00  0.00           H  
ATOM    884 2HB  ASP A  56      17.489   1.508   0.890  1.00  0.00           H  
TER                                                                             
ATOM    886  N   GLU B  57      19.552   7.640  -2.764  1.00  0.00           N  
ATOM    887  CA  GLU B  57      18.360   7.149  -3.448  1.00  0.00           C  
ATOM    888  C   GLU B  57      18.434   7.418  -4.949  1.00  0.00           C  
ATOM    889  O   GLU B  57      18.716   8.542  -5.370  1.00  0.00           O  
ATOM    890  CB  GLU B  57      17.108   7.829  -2.877  1.00  0.00           C  
ATOM    891  CG  GLU B  57      16.829   7.561  -1.387  1.00  0.00           C  
ATOM    892  CD  GLU B  57      15.593   8.296  -0.865  1.00  0.00           C  
ATOM    893  OE1 GLU B  57      15.217   8.088   0.263  1.00  0.00           O  
ATOM    894  OE2 GLU B  57      15.051   9.082  -1.598  1.00  0.00           O  
ATOM    895  H   GLU B  57      19.951   8.525  -3.044  1.00  0.00           H  
ATOM    896  HA  GLU B  57      18.300   6.069  -3.306  1.00  0.00           H  
ATOM    897 1HB  GLU B  57      17.190   8.907  -3.019  1.00  0.00           H  
ATOM    898 2HB  GLU B  57      16.243   7.492  -3.437  1.00  0.00           H  
ATOM    899 1HG  GLU B  57      16.696   6.490  -1.241  1.00  0.00           H  
ATOM    900 2HG  GLU B  57      17.698   7.872  -0.806  1.00  0.00           H  
ATOM    901  N   THR B  58      18.667   6.414  -5.812  1.00  0.00           N  
ATOM    902  CA  THR B  58      18.719   6.410  -7.270  1.00  0.00           C  
ATOM    903  C   THR B  58      17.365   6.796  -7.860  1.00  0.00           C  
ATOM    904  O   THR B  58      16.330   6.268  -7.449  1.00  0.00           O  
ATOM    905  CB  THR B  58      19.137   5.013  -7.803  1.00  0.00           C  
ATOM    906  OG1 THR B  58      20.439   4.679  -7.296  1.00  0.00           O  
ATOM    907  CG2 THR B  58      19.166   4.990  -9.338  1.00  0.00           C  
ATOM    908  H   THR B  58      18.824   5.551  -5.312  1.00  0.00           H  
ATOM    909  HA  THR B  58      19.457   7.145  -7.592  1.00  0.00           H  
ATOM    910  HB  THR B  58      18.417   4.271  -7.458  1.00  0.00           H  
ATOM    911  HG1 THR B  58      20.392   4.546  -6.353  1.00  0.00           H  
ATOM    912 1HG2 THR B  58      19.457   3.996  -9.677  1.00  0.00           H  
ATOM    913 2HG2 THR B  58      18.181   5.223  -9.736  1.00  0.00           H  
ATOM    914 3HG2 THR B  58      19.884   5.720  -9.707  1.00  0.00           H  
ATOM    915  N   LEU B  59      17.345   7.895  -8.693  1.00  0.00           N  
ATOM    916  CA  LEU B  59      16.128   8.273  -9.404  1.00  0.00           C  
ATOM    917  C   LEU B  59      15.821   7.281 -10.521  1.00  0.00           C  
ATOM    918  O   LEU B  59      16.728   6.836 -11.228  1.00  0.00           O  
ATOM    919  CB  LEU B  59      16.217   9.673 -10.014  1.00  0.00           C  
ATOM    920  CG  LEU B  59      16.212  10.870  -9.054  1.00  0.00           C  
ATOM    921  CD1 LEU B  59      16.468  12.140  -9.859  1.00  0.00           C  
ATOM    922  CD2 LEU B  59      14.830  10.968  -8.353  1.00  0.00           C  
ATOM    923  H   LEU B  59      18.180   8.450  -8.817  1.00  0.00           H  
ATOM    924  HA  LEU B  59      15.298   8.262  -8.699  1.00  0.00           H  
ATOM    925 1HB  LEU B  59      17.131   9.727 -10.601  1.00  0.00           H  
ATOM    926 2HB  LEU B  59      15.383   9.791 -10.692  1.00  0.00           H  
ATOM    927  HG  LEU B  59      17.000  10.758  -8.308  1.00  0.00           H  
ATOM    928 1HD1 LEU B  59      16.465  13.000  -9.192  1.00  0.00           H  
ATOM    929 2HD1 LEU B  59      17.436  12.072 -10.357  1.00  0.00           H  
ATOM    930 3HD1 LEU B  59      15.682  12.263 -10.611  1.00  0.00           H  
ATOM    931 1HD2 LEU B  59      14.826  11.830  -7.690  1.00  0.00           H  
ATOM    932 2HD2 LEU B  59      14.044  11.088  -9.107  1.00  0.00           H  
ATOM    933 3HD2 LEU B  59      14.628  10.083  -7.770  1.00  0.00           H  
ATOM    934  N   VAL B  60      14.507   6.845 -10.582  1.00  0.00           N  
ATOM    935  CA  VAL B  60      14.064   5.895 -11.598  1.00  0.00           C  
ATOM    936  C   VAL B  60      12.966   6.526 -12.451  1.00  0.00           C  
ATOM    937  O   VAL B  60      12.216   7.382 -11.976  1.00  0.00           O  
ATOM    938  CB  VAL B  60      13.626   4.531 -11.016  1.00  0.00           C  
ATOM    939  CG1 VAL B  60      14.845   3.794 -10.443  1.00  0.00           C  
ATOM    940  CG2 VAL B  60      12.627   4.735  -9.900  1.00  0.00           C  
ATOM    941  H   VAL B  60      13.839   7.192  -9.908  1.00  0.00           H  
ATOM    942  HA  VAL B  60      14.911   5.657 -12.242  1.00  0.00           H  
ATOM    943  HB  VAL B  60      13.189   3.944 -11.815  1.00  0.00           H  
ATOM    944 1HG1 VAL B  60      14.541   2.834 -10.038  1.00  0.00           H  
ATOM    945 2HG1 VAL B  60      15.581   3.643 -11.235  1.00  0.00           H  
ATOM    946 3HG1 VAL B  60      15.293   4.401  -9.646  1.00  0.00           H  
ATOM    947 1HG2 VAL B  60      12.297   3.852  -9.460  1.00  0.00           H  
ATOM    948 2HG2 VAL B  60      13.132   5.257  -9.160  1.00  0.00           H  
ATOM    949 3HG2 VAL B  60      11.755   5.292 -10.263  1.00  0.00           H  
ATOM    950  N   ARG B  61      12.989   6.173 -13.659  1.00  0.00           N  
ATOM    951  CA  ARG B  61      11.905   6.555 -14.558  1.00  0.00           C  
ATOM    952  C   ARG B  61      10.905   5.416 -14.725  1.00  0.00           C  
ATOM    953  O   ARG B  61      11.270   4.320 -15.156  1.00  0.00           O  
ATOM    954  CB  ARG B  61      12.460   6.969 -15.923  1.00  0.00           C  
ATOM    955  CG  ARG B  61      13.244   8.271 -15.900  1.00  0.00           C  
ATOM    956  CD  ARG B  61      13.625   8.725 -17.302  1.00  0.00           C  
ATOM    957  NE  ARG B  61      14.622   7.844 -17.902  1.00  0.00           N  
ATOM    958  CZ  ARG B  61      15.066   7.942 -19.152  1.00  0.00           C  
ATOM    959  NH1 ARG B  61      14.608   8.889 -19.962  1.00  0.00           N  
ATOM    960  NH2 ARG B  61      15.976   7.086 -19.596  1.00  0.00           N  
ATOM    961  H   ARG B  61      13.756   5.623 -14.019  1.00  0.00           H  
ATOM    962  HA  ARG B  61      11.379   7.406 -14.124  1.00  0.00           H  
ATOM    963 1HB  ARG B  61      13.115   6.186 -16.302  1.00  0.00           H  
ATOM    964 2HB  ARG B  61      11.639   7.080 -16.631  1.00  0.00           H  
ATOM    965 1HG  ARG B  61      12.639   9.052 -15.440  1.00  0.00           H  
ATOM    966 2HG  ARG B  61      14.160   8.134 -15.324  1.00  0.00           H  
ATOM    967 1HD  ARG B  61      12.740   8.724 -17.938  1.00  0.00           H  
ATOM    968 2HD  ARG B  61      14.039   9.732 -17.258  1.00  0.00           H  
ATOM    969  HE  ARG B  61      15.004   7.105 -17.326  1.00  0.00           H  
ATOM    970 1HH1 ARG B  61      13.915   9.545 -19.631  1.00  0.00           H  
ATOM    971 2HH1 ARG B  61      14.953   8.954 -20.909  1.00  0.00           H  
ATOM    972 1HH2 ARG B  61      16.330   6.362 -18.985  1.00  0.00           H  
ATOM    973 2HH2 ARG B  61      16.315   7.157 -20.544  1.00  0.00           H  
ATOM    974  N   PRO B  62       9.574   5.642 -14.391  1.00  0.00           N  
ATOM    975  CA  PRO B  62       8.551   4.609 -14.570  1.00  0.00           C  
ATOM    976  C   PRO B  62       8.179   4.395 -16.036  1.00  0.00           C  
ATOM    977  O   PRO B  62       8.148   5.352 -16.814  1.00  0.00           O  
ATOM    978  CB  PRO B  62       7.359   5.151 -13.777  1.00  0.00           C  
ATOM    979  CG  PRO B  62       7.942   6.189 -12.874  1.00  0.00           C  
ATOM    980  CD  PRO B  62       9.154   6.774 -13.539  1.00  0.00           C  
ATOM    981  HA  PRO B  62       8.911   3.664 -14.137  1.00  0.00           H  
ATOM    982 1HB  PRO B  62       6.607   5.565 -14.465  1.00  0.00           H  
ATOM    983 2HB  PRO B  62       6.873   4.334 -13.223  1.00  0.00           H  
ATOM    984 1HG  PRO B  62       7.199   6.973 -12.667  1.00  0.00           H  
ATOM    985 2HG  PRO B  62       8.211   5.742 -11.905  1.00  0.00           H  
ATOM    986 1HD  PRO B  62       8.861   7.660 -14.122  1.00  0.00           H  
ATOM    987 2HD  PRO B  62       9.899   7.041 -12.775  1.00  0.00           H  
ATOM    988  N   LYS B  63       7.983   3.262 -16.455  1.00  0.00           N  
ATOM    989  CA  LYS B  63       7.342   3.007 -17.742  1.00  0.00           C  
ATOM    990  C   LYS B  63       5.935   3.597 -17.782  1.00  0.00           C  
ATOM    991  O   LYS B  63       5.355   3.903 -16.739  1.00  0.00           O  
ATOM    992  CB  LYS B  63       7.290   1.506 -18.028  1.00  0.00           C  
ATOM    993  CG  LYS B  63       8.653   0.872 -18.263  1.00  0.00           C  
ATOM    994  CD  LYS B  63       8.529  -0.601 -18.632  1.00  0.00           C  
ATOM    995  CE  LYS B  63       9.891  -1.229 -18.893  1.00  0.00           C  
ATOM    996  NZ  LYS B  63       9.777  -2.680 -19.230  1.00  0.00           N  
ATOM    997  H   LYS B  63       8.276   2.479 -15.888  1.00  0.00           H  
ATOM    998  HA  LYS B  63       7.930   3.490 -18.523  1.00  0.00           H  
ATOM    999 1HB  LYS B  63       6.818   0.992 -17.190  1.00  0.00           H  
ATOM   1000 2HB  LYS B  63       6.676   1.325 -18.911  1.00  0.00           H  
ATOM   1001 1HG  LYS B  63       9.164   1.396 -19.072  1.00  0.00           H  
ATOM   1002 2HG  LYS B  63       9.255   0.960 -17.359  1.00  0.00           H  
ATOM   1003 1HD  LYS B  63       8.041  -1.140 -17.819  1.00  0.00           H  
ATOM   1004 2HD  LYS B  63       7.918  -0.701 -19.529  1.00  0.00           H  
ATOM   1005 1HE  LYS B  63      10.377  -0.712 -19.719  1.00  0.00           H  
ATOM   1006 2HE  LYS B  63      10.517  -1.121 -18.007  1.00  0.00           H  
ATOM   1007 1HZ  LYS B  63      10.698  -3.061 -19.396  1.00  0.00           H  
ATOM   1008 2HZ  LYS B  63       9.343  -3.172 -18.461  1.00  0.00           H  
ATOM   1009 3HZ  LYS B  63       9.213  -2.790 -20.061  1.00  0.00           H  
ATOM   1010  N   PRO B  64       5.426   3.804 -18.964  1.00  0.00           N  
ATOM   1011  CA  PRO B  64       4.191   4.563 -19.175  1.00  0.00           C  
ATOM   1012  C   PRO B  64       3.035   4.059 -18.314  1.00  0.00           C  
ATOM   1013  O   PRO B  64       2.299   4.860 -17.732  1.00  0.00           O  
ATOM   1014  CB  PRO B  64       3.897   4.351 -20.662  1.00  0.00           C  
ATOM   1015  CG  PRO B  64       5.241   4.211 -21.301  1.00  0.00           C  
ATOM   1016  CD  PRO B  64       6.136   3.449 -20.367  1.00  0.00           C  
ATOM   1017  HA  PRO B  64       4.378   5.626 -18.961  1.00  0.00           H  
ATOM   1018 1HB  PRO B  64       3.270   3.457 -20.798  1.00  0.00           H  
ATOM   1019 2HB  PRO B  64       3.329   5.205 -21.059  1.00  0.00           H  
ATOM   1020 1HG  PRO B  64       5.151   3.687 -22.264  1.00  0.00           H  
ATOM   1021 2HG  PRO B  64       5.664   5.203 -21.518  1.00  0.00           H  
ATOM   1022 1HD  PRO B  64       6.098   2.378 -20.614  1.00  0.00           H  
ATOM   1023 2HD  PRO B  64       7.164   3.830 -20.451  1.00  0.00           H  
ATOM   1024  N   LEU B  65       2.806   2.785 -18.237  1.00  0.00           N  
ATOM   1025  CA  LEU B  65       1.684   2.260 -17.466  1.00  0.00           C  
ATOM   1026  C   LEU B  65       1.848   2.574 -15.983  1.00  0.00           C  
ATOM   1027  O   LEU B  65       0.890   2.977 -15.320  1.00  0.00           O  
ATOM   1028  CB  LEU B  65       1.556   0.748 -17.669  1.00  0.00           C  
ATOM   1029  CG  LEU B  65       0.328   0.082 -17.045  1.00  0.00           C  
ATOM   1030  CD1 LEU B  65      -0.950   0.728 -17.571  1.00  0.00           C  
ATOM   1031  CD2 LEU B  65       0.331  -1.416 -17.327  1.00  0.00           C  
ATOM   1032  H   LEU B  65       3.416   2.140 -18.720  1.00  0.00           H  
ATOM   1033  HA  LEU B  65       0.770   2.737 -17.817  1.00  0.00           H  
ATOM   1034 1HB  LEU B  65       1.530   0.542 -18.738  1.00  0.00           H  
ATOM   1035 2HB  LEU B  65       2.438   0.265 -17.248  1.00  0.00           H  
ATOM   1036  HG  LEU B  65       0.338   0.239 -15.966  1.00  0.00           H  
ATOM   1037 1HD1 LEU B  65      -1.815   0.244 -17.118  1.00  0.00           H  
ATOM   1038 2HD1 LEU B  65      -0.953   1.788 -17.316  1.00  0.00           H  
ATOM   1039 3HD1 LEU B  65      -0.996   0.614 -18.653  1.00  0.00           H  
ATOM   1040 1HD2 LEU B  65      -0.550  -1.873 -16.875  1.00  0.00           H  
ATOM   1041 2HD2 LEU B  65       0.314  -1.584 -18.404  1.00  0.00           H  
ATOM   1042 3HD2 LEU B  65       1.230  -1.864 -16.904  1.00  0.00           H  
ATOM   1043  N   LEU B  66       3.098   2.369 -15.361  1.00  0.00           N  
ATOM   1044  CA  LEU B  66       3.379   2.740 -13.979  1.00  0.00           C  
ATOM   1045  C   LEU B  66       3.250   4.247 -13.784  1.00  0.00           C  
ATOM   1046  O   LEU B  66       2.683   4.703 -12.788  1.00  0.00           O  
ATOM   1047  CB  LEU B  66       4.782   2.280 -13.574  1.00  0.00           C  
ATOM   1048  CG  LEU B  66       5.225   2.624 -12.151  1.00  0.00           C  
ATOM   1049  CD1 LEU B  66       4.229   2.070 -11.138  1.00  0.00           C  
ATOM   1050  CD2 LEU B  66       6.625   2.084 -11.882  1.00  0.00           C  
ATOM   1051  H   LEU B  66       3.827   1.942 -15.914  1.00  0.00           H  
ATOM   1052  HA  LEU B  66       2.652   2.248 -13.334  1.00  0.00           H  
ATOM   1053 1HB  LEU B  66       4.836   1.198 -13.678  1.00  0.00           H  
ATOM   1054 2HB  LEU B  66       5.505   2.727 -14.257  1.00  0.00           H  
ATOM   1055  HG  LEU B  66       5.233   3.707 -12.024  1.00  0.00           H  
ATOM   1056 1HD1 LEU B  66       4.557   2.323 -10.130  1.00  0.00           H  
ATOM   1057 2HD1 LEU B  66       3.246   2.505 -11.319  1.00  0.00           H  
ATOM   1058 3HD1 LEU B  66       4.171   0.987 -11.240  1.00  0.00           H  
ATOM   1059 1HD2 LEU B  66       6.924   2.339 -10.865  1.00  0.00           H  
ATOM   1060 2HD2 LEU B  66       6.626   1.000 -12.000  1.00  0.00           H  
ATOM   1061 3HD2 LEU B  66       7.328   2.526 -12.588  1.00  0.00           H  
ATOM   1062  N   LEU B  67       3.686   5.066 -14.672  1.00  0.00           N  
ATOM   1063  CA  LEU B  67       3.564   6.519 -14.631  1.00  0.00           C  
ATOM   1064  C   LEU B  67       2.098   6.940 -14.614  1.00  0.00           C  
ATOM   1065  O   LEU B  67       1.715   7.840 -13.862  1.00  0.00           O  
ATOM   1066  CB  LEU B  67       4.275   7.151 -15.830  1.00  0.00           C  
ATOM   1067  CG  LEU B  67       4.311   8.680 -15.868  1.00  0.00           C  
ATOM   1068  CD1 LEU B  67       4.982   9.226 -14.612  1.00  0.00           C  
ATOM   1069  CD2 LEU B  67       5.032   9.167 -17.121  1.00  0.00           C  
ATOM   1070  H   LEU B  67       4.151   4.633 -15.457  1.00  0.00           H  
ATOM   1071  HA  LEU B  67       4.035   6.880 -13.717  1.00  0.00           H  
ATOM   1072 1HB  LEU B  67       5.306   6.801 -15.847  1.00  0.00           H  
ATOM   1073 2HB  LEU B  67       3.784   6.814 -16.743  1.00  0.00           H  
ATOM   1074  HG  LEU B  67       3.292   9.068 -15.873  1.00  0.00           H  
ATOM   1075 1HD1 LEU B  67       5.000  10.315 -14.653  1.00  0.00           H  
ATOM   1076 2HD1 LEU B  67       4.423   8.906 -13.733  1.00  0.00           H  
ATOM   1077 3HD1 LEU B  67       6.002   8.849 -14.551  1.00  0.00           H  
ATOM   1078 1HD2 LEU B  67       5.047  10.257 -17.132  1.00  0.00           H  
ATOM   1079 2HD2 LEU B  67       6.055   8.790 -17.122  1.00  0.00           H  
ATOM   1080 3HD2 LEU B  67       4.510   8.803 -18.006  1.00  0.00           H  
ATOM   1081  N   LYS B  68       1.278   6.350 -15.498  1.00  0.00           N  
ATOM   1082  CA  LYS B  68      -0.156   6.618 -15.535  1.00  0.00           C  
ATOM   1083  C   LYS B  68      -0.799   6.364 -14.174  1.00  0.00           C  
ATOM   1084  O   LYS B  68      -1.622   7.157 -13.713  1.00  0.00           O  
ATOM   1085  CB  LYS B  68      -0.835   5.759 -16.603  1.00  0.00           C  
ATOM   1086  CG  LYS B  68      -2.312   6.071 -16.801  1.00  0.00           C  
ATOM   1087  CD  LYS B  68      -2.916   5.227 -17.917  1.00  0.00           C  
ATOM   1088  CE  LYS B  68      -4.402   5.512 -18.092  1.00  0.00           C  
ATOM   1089  NZ  LYS B  68      -4.996   4.697 -19.193  1.00  0.00           N  
ATOM   1090  H   LYS B  68       1.674   5.697 -16.160  1.00  0.00           H  
ATOM   1091  HA  LYS B  68      -0.305   7.669 -15.786  1.00  0.00           H  
ATOM   1092 1HB  LYS B  68      -0.328   5.898 -17.558  1.00  0.00           H  
ATOM   1093 2HB  LYS B  68      -0.744   4.706 -16.335  1.00  0.00           H  
ATOM   1094 1HG  LYS B  68      -2.853   5.872 -15.875  1.00  0.00           H  
ATOM   1095 2HG  LYS B  68      -2.431   7.125 -17.051  1.00  0.00           H  
ATOM   1096 1HD  LYS B  68      -2.402   5.442 -18.855  1.00  0.00           H  
ATOM   1097 2HD  LYS B  68      -2.785   4.170 -17.685  1.00  0.00           H  
ATOM   1098 1HE  LYS B  68      -4.927   5.288 -17.164  1.00  0.00           H  
ATOM   1099 2HE  LYS B  68      -4.546   6.568 -18.319  1.00  0.00           H  
ATOM   1100 1HZ  LYS B  68      -5.979   4.913 -19.279  1.00  0.00           H  
ATOM   1101 2HZ  LYS B  68      -4.527   4.911 -20.062  1.00  0.00           H  
ATOM   1102 3HZ  LYS B  68      -4.884   3.715 -18.984  1.00  0.00           H  
ATOM   1103  N   LEU B  69      -0.462   5.272 -13.515  1.00  0.00           N  
ATOM   1104  CA  LEU B  69      -0.999   4.917 -12.206  1.00  0.00           C  
ATOM   1105  C   LEU B  69      -0.575   5.933 -11.151  1.00  0.00           C  
ATOM   1106  O   LEU B  69      -1.400   6.387 -10.354  1.00  0.00           O  
ATOM   1107  CB  LEU B  69      -0.536   3.516 -11.798  1.00  0.00           C  
ATOM   1108  CG  LEU B  69      -1.291   2.343 -12.423  1.00  0.00           C  
ATOM   1109  CD1 LEU B  69      -0.587   1.028 -12.105  1.00  0.00           C  
ATOM   1110  CD2 LEU B  69      -2.735   2.314 -11.933  1.00  0.00           C  
ATOM   1111  H   LEU B  69       0.207   4.657 -13.956  1.00  0.00           H  
ATOM   1112  HA  LEU B  69      -2.087   4.920 -12.266  1.00  0.00           H  
ATOM   1113 1HB  LEU B  69       0.514   3.406 -12.065  1.00  0.00           H  
ATOM   1114 2HB  LEU B  69      -0.626   3.421 -10.716  1.00  0.00           H  
ATOM   1115  HG  LEU B  69      -1.288   2.445 -13.509  1.00  0.00           H  
ATOM   1116 1HD1 LEU B  69      -1.137   0.202 -12.557  1.00  0.00           H  
ATOM   1117 2HD1 LEU B  69       0.426   1.051 -12.507  1.00  0.00           H  
ATOM   1118 3HD1 LEU B  69      -0.547   0.889 -11.025  1.00  0.00           H  
ATOM   1119 1HD2 LEU B  69      -3.257   1.473 -12.389  1.00  0.00           H  
ATOM   1120 2HD2 LEU B  69      -2.749   2.205 -10.848  1.00  0.00           H  
ATOM   1121 3HD2 LEU B  69      -3.232   3.243 -12.211  1.00  0.00           H  
ATOM   1122  N   LEU B  70       0.713   6.330 -11.113  1.00  0.00           N  
ATOM   1123  CA  LEU B  70       1.226   7.298 -10.149  1.00  0.00           C  
ATOM   1124  C   LEU B  70       0.550   8.653 -10.328  1.00  0.00           C  
ATOM   1125  O   LEU B  70       0.160   9.291  -9.347  1.00  0.00           O  
ATOM   1126  CB  LEU B  70       2.742   7.447 -10.294  1.00  0.00           C  
ATOM   1127  CG  LEU B  70       3.572   6.182 -10.071  1.00  0.00           C  
ATOM   1128  CD1 LEU B  70       5.060   6.497 -10.184  1.00  0.00           C  
ATOM   1129  CD2 LEU B  70       3.253   5.564  -8.714  1.00  0.00           C  
ATOM   1130  H   LEU B  70       1.345   5.929 -11.792  1.00  0.00           H  
ATOM   1131  HA  LEU B  70       1.006   6.936  -9.145  1.00  0.00           H  
ATOM   1132 1HB  LEU B  70       2.961   7.807 -11.298  1.00  0.00           H  
ATOM   1133 2HB  LEU B  70       3.088   8.194  -9.579  1.00  0.00           H  
ATOM   1134  HG  LEU B  70       3.345   5.456 -10.852  1.00  0.00           H  
ATOM   1135 1HD1 LEU B  70       5.638   5.587 -10.023  1.00  0.00           H  
ATOM   1136 2HD1 LEU B  70       5.274   6.891 -11.178  1.00  0.00           H  
ATOM   1137 3HD1 LEU B  70       5.333   7.237  -9.433  1.00  0.00           H  
ATOM   1138 1HD2 LEU B  70       3.853   4.664  -8.574  1.00  0.00           H  
ATOM   1139 2HD2 LEU B  70       3.483   6.280  -7.925  1.00  0.00           H  
ATOM   1140 3HD2 LEU B  70       2.195   5.305  -8.672  1.00  0.00           H  
ATOM   1141  N   LYS B  71       0.342   9.133 -11.520  1.00  0.00           N  
ATOM   1142  CA  LYS B  71      -0.280  10.419 -11.824  1.00  0.00           C  
ATOM   1143  C   LYS B  71      -1.757  10.419 -11.440  1.00  0.00           C  
ATOM   1144  O   LYS B  71      -2.325  11.470 -11.136  1.00  0.00           O  
ATOM   1145  CB  LYS B  71      -0.125  10.753 -13.308  1.00  0.00           C  
ATOM   1146  CG  LYS B  71       1.288  11.153 -13.708  1.00  0.00           C  
ATOM   1147  CD  LYS B  71       1.341  11.657 -15.145  1.00  0.00           C  
ATOM   1148  CE  LYS B  71       2.726  12.174 -15.506  1.00  0.00           C  
ATOM   1149  NZ  LYS B  71       2.783  12.669 -16.914  1.00  0.00           N  
ATOM   1150  H   LYS B  71       0.648   8.542 -12.280  1.00  0.00           H  
ATOM   1151  HA  LYS B  71       0.220  11.192 -11.239  1.00  0.00           H  
ATOM   1152 1HB  LYS B  71      -0.415   9.890 -13.908  1.00  0.00           H  
ATOM   1153 2HB  LYS B  71      -0.795  11.572 -13.569  1.00  0.00           H  
ATOM   1154 1HG  LYS B  71       1.645  11.941 -13.044  1.00  0.00           H  
ATOM   1155 2HG  LYS B  71       1.951  10.293 -13.611  1.00  0.00           H  
ATOM   1156 1HD  LYS B  71       1.078  10.846 -15.825  1.00  0.00           H  
ATOM   1157 2HD  LYS B  71       0.620  12.464 -15.274  1.00  0.00           H  
ATOM   1158 1HE  LYS B  71       2.997  12.988 -14.835  1.00  0.00           H  
ATOM   1159 2HE  LYS B  71       3.456  11.374 -15.384  1.00  0.00           H  
ATOM   1160 1HZ  LYS B  71       3.715  13.003 -17.117  1.00  0.00           H  
ATOM   1161 2HZ  LYS B  71       2.550  11.916 -17.546  1.00  0.00           H  
ATOM   1162 3HZ  LYS B  71       2.123  13.424 -17.033  1.00  0.00           H  
ATOM   1163  N   SER B  72      -2.447   9.265 -11.483  1.00  0.00           N  
ATOM   1164  CA  SER B  72      -3.860   9.173 -11.131  1.00  0.00           C  
ATOM   1165  C   SER B  72      -4.085   9.498  -9.658  1.00  0.00           C  
ATOM   1166  O   SER B  72      -5.208   9.802  -9.249  1.00  0.00           O  
ATOM   1167  CB  SER B  72      -4.399   7.776 -11.441  1.00  0.00           C  
ATOM   1168  OG  SER B  72      -3.959   6.840 -10.473  1.00  0.00           O  
ATOM   1169  H   SER B  72      -1.957   8.431 -11.773  1.00  0.00           H  
ATOM   1170  HA  SER B  72      -4.413   9.900 -11.727  1.00  0.00           H  
ATOM   1171 1HB  SER B  72      -5.488   7.802 -11.459  1.00  0.00           H  
ATOM   1172 2HB  SER B  72      -4.063   7.468 -12.430  1.00  0.00           H  
ATOM   1173  HG  SER B  72      -3.420   7.335  -9.852  1.00  0.00           H  
ATOM   1174  N   VAL B  73      -2.987   9.423  -8.840  1.00  0.00           N  
ATOM   1175  CA  VAL B  73      -3.134   9.680  -7.411  1.00  0.00           C  
ATOM   1176  C   VAL B  73      -2.321  10.912  -7.021  1.00  0.00           C  
ATOM   1177  O   VAL B  73      -1.974  11.090  -5.851  1.00  0.00           O  
ATOM   1178  CB  VAL B  73      -2.719   8.498  -6.540  1.00  0.00           C  
ATOM   1179  CG1 VAL B  73      -3.617   7.414  -6.755  1.00  0.00           C  
ATOM   1180  CG2 VAL B  73      -1.319   8.038  -6.896  1.00  0.00           C  
ATOM   1181  H   VAL B  73      -2.075   9.193  -9.207  1.00  0.00           H  
ATOM   1182  HA  VAL B  73      -4.186   9.876  -7.201  1.00  0.00           H  
ATOM   1183  HB  VAL B  73      -2.759   8.795  -5.487  1.00  0.00           H  
ATOM   1184 1HG1 VAL B  73      -3.281   6.646  -6.135  1.00  0.00           H  
ATOM   1185 2HG1 VAL B  73      -4.633   7.702  -6.494  1.00  0.00           H  
ATOM   1186 3HG1 VAL B  73      -3.571   7.124  -7.787  1.00  0.00           H  
ATOM   1187 1HG2 VAL B  73      -1.041   7.204  -6.263  1.00  0.00           H  
ATOM   1188 2HG2 VAL B  73      -1.293   7.724  -7.932  1.00  0.00           H  
ATOM   1189 3HG2 VAL B  73      -0.624   8.845  -6.753  1.00  0.00           H  
ATOM   1190  N   GLY B  74      -1.969  11.750  -8.009  1.00  0.00           N  
ATOM   1191  CA  GLY B  74      -1.508  13.094  -7.700  1.00  0.00           C  
ATOM   1192  C   GLY B  74      -0.013  13.269  -7.887  1.00  0.00           C  
ATOM   1193  O   GLY B  74       0.554  14.285  -7.479  1.00  0.00           O  
ATOM   1194  H   GLY B  74      -2.020  11.457  -8.974  1.00  0.00           H  
ATOM   1195 1HA  GLY B  74      -2.026  13.812  -8.336  1.00  0.00           H  
ATOM   1196 2HA  GLY B  74      -1.762  13.337  -6.669  1.00  0.00           H  
ATOM   1197  N   ALA B  75       0.809  12.223  -8.407  1.00  0.00           N  
ATOM   1198  CA  ALA B  75       2.228  12.378  -8.718  1.00  0.00           C  
ATOM   1199  C   ALA B  75       2.432  13.335  -9.888  1.00  0.00           C  
ATOM   1200  O   ALA B  75       1.705  13.273 -10.883  1.00  0.00           O  
ATOM   1201  CB  ALA B  75       2.855  11.021  -9.028  1.00  0.00           C  
ATOM   1202  H   ALA B  75       0.366  11.329  -8.563  1.00  0.00           H  
ATOM   1203  HA  ALA B  75       2.722  12.804  -7.844  1.00  0.00           H  
ATOM   1204 1HB  ALA B  75       3.912  11.153  -9.258  1.00  0.00           H  
ATOM   1205 2HB  ALA B  75       2.751  10.366  -8.163  1.00  0.00           H  
ATOM   1206 3HB  ALA B  75       2.351  10.575  -9.884  1.00  0.00           H  
ATOM   1207  N   GLN B  76       3.332  14.366  -9.860  1.00  0.00           N  
ATOM   1208  CA  GLN B  76       3.448  15.440 -10.841  1.00  0.00           C  
ATOM   1209  C   GLN B  76       4.807  15.407 -11.534  1.00  0.00           C  
ATOM   1210  O   GLN B  76       5.026  16.119 -12.517  1.00  0.00           O  
ATOM   1211  CB  GLN B  76       3.230  16.800 -10.177  1.00  0.00           C  
ATOM   1212  CG  GLN B  76       1.819  17.005  -9.643  1.00  0.00           C  
ATOM   1213  CD  GLN B  76       1.589  18.408  -9.116  1.00  0.00           C  
ATOM   1214  OE1 GLN B  76       2.539  19.163  -8.886  1.00  0.00           O  
ATOM   1215  NE2 GLN B  76       0.325  18.768  -8.919  1.00  0.00           N  
ATOM   1216  H   GLN B  76       3.961  14.351  -9.070  1.00  0.00           H  
ATOM   1217  HA  GLN B  76       2.681  15.298 -11.602  1.00  0.00           H  
ATOM   1218 1HB  GLN B  76       3.927  16.916  -9.347  1.00  0.00           H  
ATOM   1219 2HB  GLN B  76       3.440  17.593 -10.894  1.00  0.00           H  
ATOM   1220 1HG  GLN B  76       1.107  16.825 -10.448  1.00  0.00           H  
ATOM   1221 2HG  GLN B  76       1.645  16.304  -8.827  1.00  0.00           H  
ATOM   1222 1HE2 GLN B  76       0.113  19.683  -8.572  1.00  0.00           H  
ATOM   1223 2HE2 GLN B  76      -0.415  18.125  -9.117  1.00  0.00           H  
ATOM   1224  N   LYS B  77       5.745  14.508 -11.122  1.00  0.00           N  
ATOM   1225  CA  LYS B  77       7.066  14.466 -11.741  1.00  0.00           C  
ATOM   1226  C   LYS B  77       7.240  13.203 -12.580  1.00  0.00           C  
ATOM   1227  O   LYS B  77       6.390  12.310 -12.550  1.00  0.00           O  
ATOM   1228  CB  LYS B  77       8.161  14.542 -10.677  1.00  0.00           C  
ATOM   1229  CG  LYS B  77       8.131  13.398  -9.674  1.00  0.00           C  
ATOM   1230  CD  LYS B  77       9.167  13.591  -8.574  1.00  0.00           C  
ATOM   1231  CE  LYS B  77       9.195  12.407  -7.617  1.00  0.00           C  
ATOM   1232  NZ  LYS B  77      10.181  12.609  -6.514  1.00  0.00           N  
ATOM   1233  H   LYS B  77       5.529  13.859 -10.379  1.00  0.00           H  
ATOM   1234  HA  LYS B  77       7.165  15.326 -12.404  1.00  0.00           H  
ATOM   1235 1HB  LYS B  77       9.138  14.542 -11.160  1.00  0.00           H  
ATOM   1236 2HB  LYS B  77       8.068  15.478 -10.125  1.00  0.00           H  
ATOM   1237 1HG  LYS B  77       7.141  13.338  -9.220  1.00  0.00           H  
ATOM   1238 2HG  LYS B  77       8.333  12.459 -10.188  1.00  0.00           H  
ATOM   1239 1HD  LYS B  77      10.155  13.707  -9.021  1.00  0.00           H  
ATOM   1240 2HD  LYS B  77       8.934  14.494  -8.009  1.00  0.00           H  
ATOM   1241 1HE  LYS B  77       8.206  12.266  -7.184  1.00  0.00           H  
ATOM   1242 2HE  LYS B  77       9.460  11.503  -8.165  1.00  0.00           H  
ATOM   1243 1HZ  LYS B  77      10.171  11.805  -5.902  1.00  0.00           H  
ATOM   1244 2HZ  LYS B  77      11.106  12.723  -6.905  1.00  0.00           H  
ATOM   1245 3HZ  LYS B  77       9.934  13.435  -5.988  1.00  0.00           H  
ATOM   1246  N   ASP B  78       8.353  13.168 -13.400  1.00  0.00           N  
ATOM   1247  CA  ASP B  78       8.572  12.096 -14.366  1.00  0.00           C  
ATOM   1248  C   ASP B  78       9.643  11.124 -13.875  1.00  0.00           C  
ATOM   1249  O   ASP B  78       9.857  10.071 -14.479  1.00  0.00           O  
ATOM   1250  CB  ASP B  78       8.968  12.672 -15.727  1.00  0.00           C  
ATOM   1251  CG  ASP B  78       7.846  13.451 -16.390  1.00  0.00           C  
ATOM   1252  OD1 ASP B  78       6.668  13.055 -16.258  1.00  0.00           O  
ATOM   1253  OD2 ASP B  78       8.143  14.468 -17.053  1.00  0.00           O  
ATOM   1254  H   ASP B  78       9.034  13.910 -13.325  1.00  0.00           H  
ATOM   1255  HA  ASP B  78       7.642  11.539 -14.481  1.00  0.00           H  
ATOM   1256 1HB  ASP B  78       9.827  13.333 -15.607  1.00  0.00           H  
ATOM   1257 2HB  ASP B  78       9.269  11.862 -16.392  1.00  0.00           H  
ATOM   1258  N   THR B  79      10.365  11.459 -12.769  1.00  0.00           N  
ATOM   1259  CA  THR B  79      11.323  10.576 -12.113  1.00  0.00           C  
ATOM   1260  C   THR B  79      11.007  10.443 -10.626  1.00  0.00           C  
ATOM   1261  O   THR B  79      10.514  11.386 -10.005  1.00  0.00           O  
ATOM   1262  CB  THR B  79      12.765  11.086 -12.291  1.00  0.00           C  
ATOM   1263  OG1 THR B  79      12.861  12.420 -11.777  1.00  0.00           O  
ATOM   1264  CG2 THR B  79      13.170  11.091 -13.761  1.00  0.00           C  
ATOM   1265  H   THR B  79      10.212  12.384 -12.394  1.00  0.00           H  
ATOM   1266  HA  THR B  79      11.251   9.588 -12.569  1.00  0.00           H  
ATOM   1267  HB  THR B  79      13.449  10.442 -11.740  1.00  0.00           H  
ATOM   1268  HG1 THR B  79      12.005  12.694 -11.438  1.00  0.00           H  
ATOM   1269 1HG2 THR B  79      14.193  11.455 -13.855  1.00  0.00           H  
ATOM   1270 2HG2 THR B  79      13.107  10.078 -14.159  1.00  0.00           H  
ATOM   1271 3HG2 THR B  79      12.500  11.743 -14.320  1.00  0.00           H  
ATOM   1272  N   TYR B  80      11.293   9.172  -9.976  1.00  0.00           N  
ATOM   1273  CA  TYR B  80      10.891   8.881  -8.605  1.00  0.00           C  
ATOM   1274  C   TYR B  80      11.942   8.034  -7.897  1.00  0.00           C  
ATOM   1275  O   TYR B  80      12.694   7.299  -8.541  1.00  0.00           O  
ATOM   1276  CB  TYR B  80       9.596   8.064  -8.602  1.00  0.00           C  
ATOM   1277  CG  TYR B  80       8.420   8.719  -9.196  1.00  0.00           C  
ATOM   1278  CD1 TYR B  80       7.475   9.289  -8.395  1.00  0.00           C  
ATOM   1279  CD2 TYR B  80       8.307   8.789 -10.560  1.00  0.00           C  
ATOM   1280  CE1 TYR B  80       6.422   9.911  -8.968  1.00  0.00           C  
ATOM   1281  CE2 TYR B  80       7.279   9.417 -11.134  1.00  0.00           C  
ATOM   1282  CZ  TYR B  80       6.333   9.970 -10.366  1.00  0.00           C  
ATOM   1283  OH  TYR B  80       5.306  10.620 -10.961  1.00  0.00           O  
ATOM   1284  H   TYR B  80      11.790   8.468 -10.503  1.00  0.00           H  
ATOM   1285  HA  TYR B  80      10.792   9.824  -8.066  1.00  0.00           H  
ATOM   1286 1HB  TYR B  80       9.772   7.137  -9.143  1.00  0.00           H  
ATOM   1287 2HB  TYR B  80       9.346   7.796  -7.571  1.00  0.00           H  
ATOM   1288  HD1 TYR B  80       7.566   9.245  -7.316  1.00  0.00           H  
ATOM   1289  HD2 TYR B  80       9.063   8.350 -11.180  1.00  0.00           H  
ATOM   1290  HE1 TYR B  80       5.676  10.366  -8.336  1.00  0.00           H  
ATOM   1291  HE2 TYR B  80       7.207   9.482 -12.218  1.00  0.00           H  
ATOM   1292  HH  TYR B  80       5.630  11.048 -11.770  1.00  0.00           H  
ATOM   1293  N   THR B  81      12.029   8.268  -6.663  1.00  0.00           N  
ATOM   1294  CA  THR B  81      12.722   7.267  -5.859  1.00  0.00           C  
ATOM   1295  C   THR B  81      11.825   6.058  -5.610  1.00  0.00           C  
ATOM   1296  O   THR B  81      10.606   6.140  -5.767  1.00  0.00           O  
ATOM   1297  CB  THR B  81      13.247   7.889  -4.561  1.00  0.00           C  
ATOM   1298  OG1 THR B  81      12.158   8.384  -3.795  1.00  0.00           O  
ATOM   1299  CG2 THR B  81      14.204   9.021  -4.922  1.00  0.00           C  
ATOM   1300  H   THR B  81      11.655   9.090  -6.210  1.00  0.00           H  
ATOM   1301  HA  THR B  81      13.604   6.934  -6.406  1.00  0.00           H  
ATOM   1302  HB  THR B  81      13.764   7.136  -3.972  1.00  0.00           H  
ATOM   1303  HG1 THR B  81      12.353   8.277  -2.859  1.00  0.00           H  
ATOM   1304 1HG2 THR B  81      14.583   9.484  -4.016  1.00  0.00           H  
ATOM   1305 2HG2 THR B  81      15.029   8.614  -5.514  1.00  0.00           H  
ATOM   1306 3HG2 THR B  81      13.676   9.771  -5.500  1.00  0.00           H  
ATOM   1307  N   MET B  82      12.373   4.859  -5.254  1.00  0.00           N  
ATOM   1308  CA  MET B  82      11.586   3.678  -4.911  1.00  0.00           C  
ATOM   1309  C   MET B  82      10.615   3.983  -3.775  1.00  0.00           C  
ATOM   1310  O   MET B  82       9.470   3.528  -3.794  1.00  0.00           O  
ATOM   1311  CB  MET B  82      12.444   2.461  -4.544  1.00  0.00           C  
ATOM   1312  CG  MET B  82      11.598   1.176  -4.137  1.00  0.00           C  
ATOM   1313  SD  MET B  82      10.480   0.479  -5.442  1.00  0.00           S  
ATOM   1314  CE  MET B  82      11.531  -0.558  -6.448  1.00  0.00           C  
ATOM   1315  H   MET B  82      13.381   4.802  -5.231  1.00  0.00           H  
ATOM   1316  HA  MET B  82      11.006   3.383  -5.785  1.00  0.00           H  
ATOM   1317 1HB  MET B  82      13.092   2.199  -5.374  1.00  0.00           H  
ATOM   1318 2HB  MET B  82      13.080   2.711  -3.689  1.00  0.00           H  
ATOM   1319 1HG  MET B  82      12.293   0.393  -3.841  1.00  0.00           H  
ATOM   1320 2HG  MET B  82      10.991   1.408  -3.261  1.00  0.00           H  
ATOM   1321 1HE  MET B  82      10.957  -1.017  -7.247  1.00  0.00           H  
ATOM   1322 2HE  MET B  82      12.326   0.043  -6.882  1.00  0.00           H  
ATOM   1323 3HE  MET B  82      11.962  -1.342  -5.828  1.00  0.00           H  
ATOM   1324  N   LYS B  83      11.053   4.804  -2.898  1.00  0.00           N  
ATOM   1325  CA  LYS B  83      10.192   5.207  -1.789  1.00  0.00           C  
ATOM   1326  C   LYS B  83       8.958   5.950  -2.293  1.00  0.00           C  
ATOM   1327  O   LYS B  83       7.842   5.689  -1.840  1.00  0.00           O  
ATOM   1328  CB  LYS B  83      11.024   6.107  -0.883  1.00  0.00           C  
ATOM   1329  CG  LYS B  83      10.348   6.704   0.316  1.00  0.00           C  
ATOM   1330  CD  LYS B  83      11.402   7.493   1.113  1.00  0.00           C  
ATOM   1331  CE  LYS B  83      10.843   8.216   2.315  1.00  0.00           C  
ATOM   1332  NZ  LYS B  83      11.912   8.999   3.023  1.00  0.00           N  
ATOM   1333  H   LYS B  83      11.988   5.181  -2.957  1.00  0.00           H  
ATOM   1334  HA  LYS B  83       9.854   4.310  -1.269  1.00  0.00           H  
ATOM   1335 1HB  LYS B  83      11.884   5.536  -0.514  1.00  0.00           H  
ATOM   1336 2HB  LYS B  83      11.422   6.931  -1.462  1.00  0.00           H  
ATOM   1337 1HG  LYS B  83       9.560   7.385  -0.003  1.00  0.00           H  
ATOM   1338 2HG  LYS B  83       9.911   5.927   0.895  1.00  0.00           H  
ATOM   1339 1HD  LYS B  83      12.190   6.804   1.450  1.00  0.00           H  
ATOM   1340 2HD  LYS B  83      11.868   8.231   0.454  1.00  0.00           H  
ATOM   1341 1HE  LYS B  83      10.058   8.900   1.995  1.00  0.00           H  
ATOM   1342 2HE  LYS B  83      10.414   7.489   3.011  1.00  0.00           H  
ATOM   1343 1HZ  LYS B  83      11.518   9.476   3.821  1.00  0.00           H  
ATOM   1344 2HZ  LYS B  83      12.642   8.372   3.333  1.00  0.00           H  
ATOM   1345 3HZ  LYS B  83      12.309   9.678   2.385  1.00  0.00           H  
ATOM   1346  N   GLU B  84       9.144   6.835  -3.212  1.00  0.00           N  
ATOM   1347  CA  GLU B  84       8.040   7.606  -3.775  1.00  0.00           C  
ATOM   1348  C   GLU B  84       7.085   6.712  -4.560  1.00  0.00           C  
ATOM   1349  O   GLU B  84       5.866   6.866  -4.471  1.00  0.00           O  
ATOM   1350  CB  GLU B  84       8.500   8.865  -4.447  1.00  0.00           C  
ATOM   1351  CG  GLU B  84       8.989   9.847  -3.314  1.00  0.00           C  
ATOM   1352  CD  GLU B  84       9.266  11.189  -3.750  1.00  0.00           C  
ATOM   1353  OE1 GLU B  84       9.767  11.966  -2.986  1.00  0.00           O  
ATOM   1354  OE2 GLU B  84       8.930  11.476  -4.854  1.00  0.00           O  
ATOM   1355  H   GLU B  84      10.081   6.998  -3.551  1.00  0.00           H  
ATOM   1356  HA  GLU B  84       7.477   8.054  -2.955  1.00  0.00           H  
ATOM   1357 1HB  GLU B  84       9.320   8.652  -5.132  1.00  0.00           H  
ATOM   1358 2HB  GLU B  84       7.672   9.318  -5.002  1.00  0.00           H  
ATOM   1359 1HG  GLU B  84       8.197   9.913  -2.555  1.00  0.00           H  
ATOM   1360 2HG  GLU B  84       9.871   9.431  -2.853  1.00  0.00           H  
ATOM   1361  N   VAL B  85       7.684   5.791  -5.353  1.00  0.00           N  
ATOM   1362  CA  VAL B  85       6.870   4.857  -6.123  1.00  0.00           C  
ATOM   1363  C   VAL B  85       6.003   4.027  -5.179  1.00  0.00           C  
ATOM   1364  O   VAL B  85       4.797   3.888  -5.396  1.00  0.00           O  
ATOM   1365  CB  VAL B  85       7.720   3.927  -7.030  1.00  0.00           C  
ATOM   1366  CG1 VAL B  85       6.832   2.851  -7.665  1.00  0.00           C  
ATOM   1367  CG2 VAL B  85       8.398   4.741  -8.119  1.00  0.00           C  
ATOM   1368  H   VAL B  85       8.690   5.739  -5.421  1.00  0.00           H  
ATOM   1369  HA  VAL B  85       6.217   5.430  -6.783  1.00  0.00           H  
ATOM   1370  HB  VAL B  85       8.479   3.423  -6.424  1.00  0.00           H  
ATOM   1371 1HG1 VAL B  85       7.439   2.223  -8.291  1.00  0.00           H  
ATOM   1372 2HG1 VAL B  85       6.372   2.252  -6.899  1.00  0.00           H  
ATOM   1373 3HG1 VAL B  85       6.058   3.323  -8.272  1.00  0.00           H  
ATOM   1374 1HG2 VAL B  85       9.003   4.090  -8.748  1.00  0.00           H  
ATOM   1375 2HG2 VAL B  85       7.651   5.245  -8.728  1.00  0.00           H  
ATOM   1376 3HG2 VAL B  85       9.033   5.468  -7.645  1.00  0.00           H  
ATOM   1377  N   LEU B  86       6.587   3.504  -4.136  1.00  0.00           N  
ATOM   1378  CA  LEU B  86       5.866   2.706  -3.150  1.00  0.00           C  
ATOM   1379  C   LEU B  86       4.790   3.537  -2.460  1.00  0.00           C  
ATOM   1380  O   LEU B  86       3.679   3.053  -2.228  1.00  0.00           O  
ATOM   1381  CB  LEU B  86       6.782   2.188  -2.041  1.00  0.00           C  
ATOM   1382  CG  LEU B  86       7.770   1.114  -2.362  1.00  0.00           C  
ATOM   1383  CD1 LEU B  86       8.715   0.992  -1.161  1.00  0.00           C  
ATOM   1384  CD2 LEU B  86       7.024  -0.221  -2.615  1.00  0.00           C  
ATOM   1385  H   LEU B  86       7.577   3.662  -4.013  1.00  0.00           H  
ATOM   1386  HA  LEU B  86       5.381   1.877  -3.664  1.00  0.00           H  
ATOM   1387 1HB  LEU B  86       7.363   3.037  -1.679  1.00  0.00           H  
ATOM   1388 2HB  LEU B  86       6.156   1.840  -1.213  1.00  0.00           H  
ATOM   1389  HG  LEU B  86       8.345   1.385  -3.243  1.00  0.00           H  
ATOM   1390 1HD1 LEU B  86       9.457   0.253  -1.344  1.00  0.00           H  
ATOM   1391 2HD1 LEU B  86       9.207   1.959  -1.017  1.00  0.00           H  
ATOM   1392 3HD1 LEU B  86       8.164   0.726  -0.262  1.00  0.00           H  
ATOM   1393 1HD2 LEU B  86       7.735  -1.017  -2.834  1.00  0.00           H  
ATOM   1394 2HD2 LEU B  86       6.446  -0.479  -1.718  1.00  0.00           H  
ATOM   1395 3HD2 LEU B  86       6.355  -0.112  -3.447  1.00  0.00           H  
ATOM   1396  N   PHE B  87       5.131   4.763  -2.149  1.00  0.00           N  
ATOM   1397  CA  PHE B  87       4.164   5.667  -1.537  1.00  0.00           C  
ATOM   1398  C   PHE B  87       2.942   5.839  -2.431  1.00  0.00           C  
ATOM   1399  O   PHE B  87       1.808   5.656  -1.984  1.00  0.00           O  
ATOM   1400  CB  PHE B  87       4.817   7.023  -1.274  1.00  0.00           C  
ATOM   1401  CG  PHE B  87       3.895   8.089  -0.856  1.00  0.00           C  
ATOM   1402  CD1 PHE B  87       3.500   9.046  -1.785  1.00  0.00           C  
ATOM   1403  CD2 PHE B  87       3.425   8.173   0.434  1.00  0.00           C  
ATOM   1404  CE1 PHE B  87       2.651  10.054  -1.433  1.00  0.00           C  
ATOM   1405  CE2 PHE B  87       2.568   9.187   0.794  1.00  0.00           C  
ATOM   1406  CZ  PHE B  87       2.191  10.134  -0.141  1.00  0.00           C  
ATOM   1407  H   PHE B  87       6.068   5.094  -2.330  1.00  0.00           H  
ATOM   1408  HA  PHE B  87       3.836   5.234  -0.591  1.00  0.00           H  
ATOM   1409 1HB  PHE B  87       5.585   6.908  -0.516  1.00  0.00           H  
ATOM   1410 2HB  PHE B  87       5.308   7.351  -2.165  1.00  0.00           H  
ATOM   1411  HD1 PHE B  87       3.871   8.979  -2.807  1.00  0.00           H  
ATOM   1412  HD2 PHE B  87       3.727   7.428   1.164  1.00  0.00           H  
ATOM   1413  HE1 PHE B  87       2.350  10.792  -2.171  1.00  0.00           H  
ATOM   1414  HE2 PHE B  87       2.200   9.250   1.817  1.00  0.00           H  
ATOM   1415  HZ  PHE B  87       1.519  10.934   0.144  1.00  0.00           H  
ATOM   1416  N   TYR B  88       3.045   6.207  -3.721  1.00  0.00           N  
ATOM   1417  CA  TYR B  88       1.949   6.487  -4.642  1.00  0.00           C  
ATOM   1418  C   TYR B  88       1.188   5.212  -4.987  1.00  0.00           C  
ATOM   1419  O   TYR B  88      -0.033   5.237  -5.157  1.00  0.00           O  
ATOM   1420  CB  TYR B  88       2.491   7.229  -5.825  1.00  0.00           C  
ATOM   1421  CG  TYR B  88       2.844   8.710  -5.636  1.00  0.00           C  
ATOM   1422  CD1 TYR B  88       1.865   9.649  -5.376  1.00  0.00           C  
ATOM   1423  CD2 TYR B  88       4.166   9.123  -5.770  1.00  0.00           C  
ATOM   1424  CE1 TYR B  88       2.188  10.975  -5.213  1.00  0.00           C  
ATOM   1425  CE2 TYR B  88       4.498  10.451  -5.604  1.00  0.00           C  
ATOM   1426  CZ  TYR B  88       3.512  11.377  -5.331  1.00  0.00           C  
ATOM   1427  OH  TYR B  88       3.846  12.700  -5.161  1.00  0.00           O  
ATOM   1428  H   TYR B  88       3.997   6.287  -4.050  1.00  0.00           H  
ATOM   1429  HA  TYR B  88       1.258   7.177  -4.157  1.00  0.00           H  
ATOM   1430 1HB  TYR B  88       3.425   6.746  -5.997  1.00  0.00           H  
ATOM   1431 2HB  TYR B  88       1.840   7.122  -6.684  1.00  0.00           H  
ATOM   1432  HD1 TYR B  88       0.841   9.342  -5.278  1.00  0.00           H  
ATOM   1433  HD2 TYR B  88       4.945   8.406  -5.992  1.00  0.00           H  
ATOM   1434  HE1 TYR B  88       1.400  11.703  -5.003  1.00  0.00           H  
ATOM   1435  HE2 TYR B  88       5.537  10.769  -5.703  1.00  0.00           H  
ATOM   1436  HH  TYR B  88       4.800  12.798  -5.175  1.00  0.00           H  
ATOM   1437  N   LEU B  89       1.937   4.092  -5.092  1.00  0.00           N  
ATOM   1438  CA  LEU B  89       1.235   2.832  -5.314  1.00  0.00           C  
ATOM   1439  C   LEU B  89       0.346   2.488  -4.124  1.00  0.00           C  
ATOM   1440  O   LEU B  89      -0.776   2.006  -4.300  1.00  0.00           O  
ATOM   1441  CB  LEU B  89       2.204   1.680  -5.603  1.00  0.00           C  
ATOM   1442  CG  LEU B  89       2.920   1.686  -6.991  1.00  0.00           C  
ATOM   1443  CD1 LEU B  89       3.992   0.635  -6.976  1.00  0.00           C  
ATOM   1444  CD2 LEU B  89       1.910   1.383  -8.135  1.00  0.00           C  
ATOM   1445  H   LEU B  89       2.945   4.088  -5.025  1.00  0.00           H  
ATOM   1446  HA  LEU B  89       0.602   2.939  -6.194  1.00  0.00           H  
ATOM   1447 1HB  LEU B  89       2.981   1.705  -4.838  1.00  0.00           H  
ATOM   1448 2HB  LEU B  89       1.661   0.739  -5.505  1.00  0.00           H  
ATOM   1449  HG  LEU B  89       3.386   2.657  -7.160  1.00  0.00           H  
ATOM   1450 1HD1 LEU B  89       4.510   0.628  -7.933  1.00  0.00           H  
ATOM   1451 2HD1 LEU B  89       4.699   0.849  -6.176  1.00  0.00           H  
ATOM   1452 3HD1 LEU B  89       3.543  -0.325  -6.799  1.00  0.00           H  
ATOM   1453 1HD2 LEU B  89       2.428   1.374  -9.082  1.00  0.00           H  
ATOM   1454 2HD2 LEU B  89       1.456   0.408  -7.969  1.00  0.00           H  
ATOM   1455 3HD2 LEU B  89       1.131   2.136  -8.174  1.00  0.00           H  
ATOM   1456  N   GLY B  90       0.867   2.677  -2.957  1.00  0.00           N  
ATOM   1457  CA  GLY B  90       0.050   2.499  -1.767  1.00  0.00           C  
ATOM   1458  C   GLY B  90      -1.198   3.361  -1.766  1.00  0.00           C  
ATOM   1459  O   GLY B  90      -2.284   2.890  -1.423  1.00  0.00           O  
ATOM   1460  H   GLY B  90       1.835   2.947  -2.853  1.00  0.00           H  
ATOM   1461 1HA  GLY B  90      -0.248   1.454  -1.683  1.00  0.00           H  
ATOM   1462 2HA  GLY B  90       0.639   2.737  -0.882  1.00  0.00           H  
ATOM   1463  N   GLN B  91      -1.101   4.633  -2.150  1.00  0.00           N  
ATOM   1464  CA  GLN B  91      -2.245   5.533  -2.256  1.00  0.00           C  
ATOM   1465  C   GLN B  91      -3.259   5.017  -3.273  1.00  0.00           C  
ATOM   1466  O   GLN B  91      -4.468   5.084  -3.041  1.00  0.00           O  
ATOM   1467  CB  GLN B  91      -1.823   6.947  -2.641  1.00  0.00           C  
ATOM   1468  CG  GLN B  91      -1.094   7.698  -1.560  1.00  0.00           C  
ATOM   1469  CD  GLN B  91      -0.706   9.058  -2.022  1.00  0.00           C  
ATOM   1470  OE1 GLN B  91      -0.216   9.223  -3.132  1.00  0.00           O  
ATOM   1471  NE2 GLN B  91      -0.967  10.068  -1.197  1.00  0.00           N  
ATOM   1472  H   GLN B  91      -0.180   4.979  -2.377  1.00  0.00           H  
ATOM   1473  HA  GLN B  91      -2.739   5.580  -1.286  1.00  0.00           H  
ATOM   1474 1HB  GLN B  91      -1.183   6.907  -3.515  1.00  0.00           H  
ATOM   1475 2HB  GLN B  91      -2.705   7.528  -2.918  1.00  0.00           H  
ATOM   1476 1HG  GLN B  91      -1.732   7.797  -0.687  1.00  0.00           H  
ATOM   1477 2HG  GLN B  91      -0.180   7.161  -1.303  1.00  0.00           H  
ATOM   1478 1HE2 GLN B  91      -0.744  11.006  -1.464  1.00  0.00           H  
ATOM   1479 2HE2 GLN B  91      -1.382   9.889  -0.300  1.00  0.00           H  
ATOM   1480  N   TYR B  92      -2.682   4.601  -4.402  1.00  0.00           N  
ATOM   1481  CA  TYR B  92      -3.543   4.042  -5.439  1.00  0.00           C  
ATOM   1482  C   TYR B  92      -4.353   2.868  -4.901  1.00  0.00           C  
ATOM   1483  O   TYR B  92      -5.571   2.810  -5.083  1.00  0.00           O  
ATOM   1484  CB  TYR B  92      -2.707   3.626  -6.641  1.00  0.00           C  
ATOM   1485  CG  TYR B  92      -3.537   3.145  -7.712  1.00  0.00           C  
ATOM   1486  CD1 TYR B  92      -3.728   1.814  -7.909  1.00  0.00           C  
ATOM   1487  CD2 TYR B  92      -4.148   4.077  -8.513  1.00  0.00           C  
ATOM   1488  CE1 TYR B  92      -4.542   1.423  -8.907  1.00  0.00           C  
ATOM   1489  CE2 TYR B  92      -4.948   3.705  -9.514  1.00  0.00           C  
ATOM   1490  CZ  TYR B  92      -5.168   2.390  -9.730  1.00  0.00           C  
ATOM   1491  OH  TYR B  92      -5.980   2.027 -10.768  1.00  0.00           O  
ATOM   1492  H   TYR B  92      -1.687   4.657  -4.566  1.00  0.00           H  
ATOM   1493  HA  TYR B  92      -4.239   4.815  -5.765  1.00  0.00           H  
ATOM   1494 1HB  TYR B  92      -2.114   4.472  -6.998  1.00  0.00           H  
ATOM   1495 2HB  TYR B  92      -2.021   2.836  -6.358  1.00  0.00           H  
ATOM   1496  HD1 TYR B  92      -3.243   1.073  -7.268  1.00  0.00           H  
ATOM   1497  HD2 TYR B  92      -3.973   5.115  -8.348  1.00  0.00           H  
ATOM   1498  HE1 TYR B  92      -4.681   0.386  -9.057  1.00  0.00           H  
ATOM   1499  HE2 TYR B  92      -5.422   4.456 -10.141  1.00  0.00           H  
ATOM   1500  HH  TYR B  92      -6.285   2.807 -11.228  1.00  0.00           H  
ATOM   1501  N   ILE B  93      -3.739   1.899  -4.254  1.00  0.00           N  
ATOM   1502  CA  ILE B  93      -4.368   0.704  -3.702  1.00  0.00           C  
ATOM   1503  C   ILE B  93      -5.428   1.104  -2.678  1.00  0.00           C  
ATOM   1504  O   ILE B  93      -6.537   0.566  -2.681  1.00  0.00           O  
ATOM   1505  CB  ILE B  93      -3.324  -0.240  -3.039  1.00  0.00           C  
ATOM   1506  CG1 ILE B  93      -2.419  -0.866  -4.129  1.00  0.00           C  
ATOM   1507  CG2 ILE B  93      -4.038  -1.334  -2.186  1.00  0.00           C  
ATOM   1508  CD1 ILE B  93      -1.158  -1.558  -3.596  1.00  0.00           C  
ATOM   1509  H   ILE B  93      -2.743   2.025  -4.147  1.00  0.00           H  
ATOM   1510  HA  ILE B  93      -4.855   0.164  -4.513  1.00  0.00           H  
ATOM   1511  HB  ILE B  93      -2.671   0.350  -2.389  1.00  0.00           H  
ATOM   1512 1HG1 ILE B  93      -3.001  -1.599  -4.674  1.00  0.00           H  
ATOM   1513 2HG1 ILE B  93      -2.115  -0.084  -4.822  1.00  0.00           H  
ATOM   1514 1HG2 ILE B  93      -3.324  -1.978  -1.737  1.00  0.00           H  
ATOM   1515 2HG2 ILE B  93      -4.621  -0.868  -1.408  1.00  0.00           H  
ATOM   1516 3HG2 ILE B  93      -4.666  -1.918  -2.785  1.00  0.00           H  
ATOM   1517 1HD1 ILE B  93      -0.592  -1.956  -4.432  1.00  0.00           H  
ATOM   1518 2HD1 ILE B  93      -0.545  -0.828  -3.063  1.00  0.00           H  
ATOM   1519 3HD1 ILE B  93      -1.418  -2.366  -2.927  1.00  0.00           H  
ATOM   1520  N   MET B  94      -5.166   2.095  -1.860  1.00  0.00           N  
ATOM   1521  CA  MET B  94      -6.093   2.567  -0.835  1.00  0.00           C  
ATOM   1522  C   MET B  94      -7.273   3.300  -1.465  1.00  0.00           C  
ATOM   1523  O   MET B  94      -8.421   3.099  -1.064  1.00  0.00           O  
ATOM   1524  CB  MET B  94      -5.356   3.425   0.172  1.00  0.00           C  
ATOM   1525  CG  MET B  94      -4.492   2.602   1.069  1.00  0.00           C  
ATOM   1526  SD  MET B  94      -3.714   3.495   2.428  1.00  0.00           S  
ATOM   1527  CE  MET B  94      -2.251   4.160   1.652  1.00  0.00           C  
ATOM   1528  H   MET B  94      -4.268   2.547  -1.957  1.00  0.00           H  
ATOM   1529  HA  MET B  94      -6.478   1.703  -0.293  1.00  0.00           H  
ATOM   1530 1HB  MET B  94      -4.714   4.122  -0.363  1.00  0.00           H  
ATOM   1531 2HB  MET B  94      -6.057   4.008   0.752  1.00  0.00           H  
ATOM   1532 1HG  MET B  94      -5.101   1.801   1.491  1.00  0.00           H  
ATOM   1533 2HG  MET B  94      -3.716   2.150   0.470  1.00  0.00           H  
ATOM   1534 1HE  MET B  94      -1.681   4.736   2.381  1.00  0.00           H  
ATOM   1535 2HE  MET B  94      -1.638   3.342   1.276  1.00  0.00           H  
ATOM   1536 3HE  MET B  94      -2.537   4.801   0.833  1.00  0.00           H  
ATOM   1537  N   THR B  95      -6.998   4.155  -2.415  1.00  0.00           N  
ATOM   1538  CA  THR B  95      -8.035   4.930  -3.086  1.00  0.00           C  
ATOM   1539  C   THR B  95      -9.016   4.010  -3.808  1.00  0.00           C  
ATOM   1540  O   THR B  95     -10.230   4.214  -3.743  1.00  0.00           O  
ATOM   1541  CB  THR B  95      -7.396   5.906  -4.114  1.00  0.00           C  
ATOM   1542  OG1 THR B  95      -6.523   6.814  -3.429  1.00  0.00           O  
ATOM   1543  CG2 THR B  95      -8.483   6.702  -4.841  1.00  0.00           C  
ATOM   1544  H   THR B  95      -6.034   4.280  -2.691  1.00  0.00           H  
ATOM   1545  HA  THR B  95      -8.585   5.496  -2.334  1.00  0.00           H  
ATOM   1546  HB  THR B  95      -6.815   5.330  -4.839  1.00  0.00           H  
ATOM   1547  HG1 THR B  95      -5.715   6.322  -3.167  1.00  0.00           H  
ATOM   1548 1HG2 THR B  95      -8.008   7.375  -5.555  1.00  0.00           H  
ATOM   1549 2HG2 THR B  95      -9.144   6.024  -5.376  1.00  0.00           H  
ATOM   1550 3HG2 THR B  95      -9.059   7.278  -4.120  1.00  0.00           H  
ATOM   1551  N   LYS B  96      -8.501   2.902  -4.423  1.00  0.00           N  
ATOM   1552  CA  LYS B  96      -9.322   1.990  -5.213  1.00  0.00           C  
ATOM   1553  C   LYS B  96      -9.815   0.820  -4.367  1.00  0.00           C  
ATOM   1554  O   LYS B  96     -10.575  -0.024  -4.847  1.00  0.00           O  
ATOM   1555  CB  LYS B  96      -8.534   1.533  -6.435  1.00  0.00           C  
ATOM   1556  CG  LYS B  96      -8.096   2.658  -7.392  1.00  0.00           C  
ATOM   1557  CD  LYS B  96      -9.274   3.421  -8.018  1.00  0.00           C  
ATOM   1558  CE  LYS B  96      -8.792   4.419  -9.064  1.00  0.00           C  
ATOM   1559  NZ  LYS B  96      -9.927   5.206  -9.652  1.00  0.00           N  
ATOM   1560  H   LYS B  96      -7.514   2.714  -4.323  1.00  0.00           H  
ATOM   1561  HA  LYS B  96     -10.195   2.535  -5.573  1.00  0.00           H  
ATOM   1562 1HB  LYS B  96      -7.606   1.101  -6.097  1.00  0.00           H  
ATOM   1563 2HB  LYS B  96      -9.082   0.772  -6.990  1.00  0.00           H  
ATOM   1564 1HG  LYS B  96      -7.447   3.358  -6.859  1.00  0.00           H  
ATOM   1565 2HG  LYS B  96      -7.524   2.201  -8.192  1.00  0.00           H  
ATOM   1566 1HD  LYS B  96      -9.968   2.714  -8.478  1.00  0.00           H  
ATOM   1567 2HD  LYS B  96      -9.802   3.982  -7.249  1.00  0.00           H  
ATOM   1568 1HE  LYS B  96      -8.085   5.107  -8.598  1.00  0.00           H  
ATOM   1569 2HE  LYS B  96      -8.283   3.878  -9.863  1.00  0.00           H  
ATOM   1570 1HZ  LYS B  96      -9.571   5.855 -10.340  1.00  0.00           H  
ATOM   1571 2HZ  LYS B  96     -10.583   4.576 -10.096  1.00  0.00           H  
ATOM   1572 3HZ  LYS B  96     -10.398   5.719  -8.920  1.00  0.00           H  
ATOM   1573  N   ARG B  97      -9.338   0.855  -3.095  1.00  0.00           N  
ATOM   1574  CA  ARG B  97      -9.702  -0.183  -2.136  1.00  0.00           C  
ATOM   1575  C   ARG B  97      -9.451  -1.572  -2.712  1.00  0.00           C  
ATOM   1576  O   ARG B  97     -10.339  -2.428  -2.692  1.00  0.00           O  
ATOM   1577  CB  ARG B  97     -11.164   0.007  -1.755  1.00  0.00           C  
ATOM   1578  CG  ARG B  97     -11.473   1.446  -1.272  1.00  0.00           C  
ATOM   1579  CD  ARG B  97     -12.891   1.650  -0.862  1.00  0.00           C  
ATOM   1580  NE  ARG B  97     -13.197   0.989   0.385  1.00  0.00           N  
ATOM   1581  CZ  ARG B  97     -14.443   0.836   0.907  1.00  0.00           C  
ATOM   1582  NH1 ARG B  97     -15.497   1.290   0.269  1.00  0.00           N  
ATOM   1583  NH2 ARG B  97     -14.585   0.230   2.072  1.00  0.00           N  
ATOM   1584  H   ARG B  97      -8.725   1.603  -2.802  1.00  0.00           H  
ATOM   1585  HA  ARG B  97      -9.079  -0.068  -1.248  1.00  0.00           H  
ATOM   1586 1HB  ARG B  97     -11.804  -0.214  -2.600  1.00  0.00           H  
ATOM   1587 2HB  ARG B  97     -11.420  -0.681  -0.954  1.00  0.00           H  
ATOM   1588 1HG  ARG B  97     -10.834   1.683  -0.425  1.00  0.00           H  
ATOM   1589 2HG  ARG B  97     -11.263   2.155  -2.079  1.00  0.00           H  
ATOM   1590 1HD  ARG B  97     -13.069   2.718  -0.743  1.00  0.00           H  
ATOM   1591 2HD  ARG B  97     -13.542   1.252  -1.640  1.00  0.00           H  
ATOM   1592  HE  ARG B  97     -12.415   0.645   0.916  1.00  0.00           H  
ATOM   1593 1HH1 ARG B  97     -15.390   1.757  -0.621  1.00  0.00           H  
ATOM   1594 2HH1 ARG B  97     -16.419   1.172   0.661  1.00  0.00           H  
ATOM   1595 1HH2 ARG B  97     -13.777  -0.112   2.556  1.00  0.00           H  
ATOM   1596 2HH2 ARG B  97     -15.508   0.108   2.469  1.00  0.00           H  
ATOM   1597  N   LEU B  98      -8.251  -1.823  -3.172  1.00  0.00           N  
ATOM   1598  CA  LEU B  98      -7.895  -3.076  -3.829  1.00  0.00           C  
ATOM   1599  C   LEU B  98      -7.488  -4.130  -2.805  1.00  0.00           C  
ATOM   1600  O   LEU B  98      -7.294  -5.298  -3.153  1.00  0.00           O  
ATOM   1601  CB  LEU B  98      -6.757  -2.880  -4.842  1.00  0.00           C  
ATOM   1602  CG  LEU B  98      -7.018  -1.938  -6.026  1.00  0.00           C  
ATOM   1603  CD1 LEU B  98      -5.740  -1.813  -6.834  1.00  0.00           C  
ATOM   1604  CD2 LEU B  98      -8.153  -2.438  -6.915  1.00  0.00           C  
ATOM   1605  H   LEU B  98      -7.546  -1.108  -3.061  1.00  0.00           H  
ATOM   1606  HA  LEU B  98      -8.766  -3.442  -4.371  1.00  0.00           H  
ATOM   1607 1HB  LEU B  98      -5.923  -2.493  -4.341  1.00  0.00           H  
ATOM   1608 2HB  LEU B  98      -6.483  -3.849  -5.244  1.00  0.00           H  
ATOM   1609  HG  LEU B  98      -7.268  -0.976  -5.642  1.00  0.00           H  
ATOM   1610 1HD1 LEU B  98      -5.900  -1.122  -7.662  1.00  0.00           H  
ATOM   1611 2HD1 LEU B  98      -4.948  -1.441  -6.205  1.00  0.00           H  
ATOM   1612 3HD1 LEU B  98      -5.468  -2.794  -7.228  1.00  0.00           H  
ATOM   1613 1HD2 LEU B  98      -8.296  -1.736  -7.741  1.00  0.00           H  
ATOM   1614 2HD2 LEU B  98      -7.898  -3.421  -7.314  1.00  0.00           H  
ATOM   1615 3HD2 LEU B  98      -9.078  -2.504  -6.348  1.00  0.00           H  
ATOM   1616  N   TYR B  99      -7.340  -3.810  -1.551  1.00  0.00           N  
ATOM   1617  CA  TYR B  99      -6.977  -4.747  -0.494  1.00  0.00           C  
ATOM   1618  C   TYR B  99      -8.201  -5.504   0.008  1.00  0.00           C  
ATOM   1619  O   TYR B  99      -9.327  -5.011  -0.092  1.00  0.00           O  
ATOM   1620  CB  TYR B  99      -6.236  -4.013   0.628  1.00  0.00           C  
ATOM   1621  CG  TYR B  99      -7.025  -2.934   1.255  1.00  0.00           C  
ATOM   1622  CD1 TYR B  99      -6.912  -1.626   0.799  1.00  0.00           C  
ATOM   1623  CD2 TYR B  99      -7.878  -3.241   2.288  1.00  0.00           C  
ATOM   1624  CE1 TYR B  99      -7.675  -0.649   1.371  1.00  0.00           C  
ATOM   1625  CE2 TYR B  99      -8.627  -2.264   2.856  1.00  0.00           C  
ATOM   1626  CZ  TYR B  99      -8.537  -0.972   2.391  1.00  0.00           C  
ATOM   1627  OH  TYR B  99      -9.310   0.004   2.933  1.00  0.00           O  
ATOM   1628  H   TYR B  99      -7.492  -2.839  -1.317  1.00  0.00           H  
ATOM   1629  HA  TYR B  99      -6.272  -5.472  -0.902  1.00  0.00           H  
ATOM   1630 1HB  TYR B  99      -5.955  -4.731   1.402  1.00  0.00           H  
ATOM   1631 2HB  TYR B  99      -5.320  -3.583   0.231  1.00  0.00           H  
ATOM   1632  HD1 TYR B  99      -6.242  -1.382  -0.015  1.00  0.00           H  
ATOM   1633  HD2 TYR B  99      -7.957  -4.267   2.646  1.00  0.00           H  
ATOM   1634  HE1 TYR B  99      -7.613   0.373   1.023  1.00  0.00           H  
ATOM   1635  HE2 TYR B  99      -9.307  -2.519   3.652  1.00  0.00           H  
ATOM   1636  HH  TYR B  99      -9.801  -0.350   3.675  1.00  0.00           H  
ATOM   1637  N   ASP B 100      -7.980  -6.737   0.403  1.00  0.00           N  
ATOM   1638  CA  ASP B 100      -9.033  -7.592   0.943  1.00  0.00           C  
ATOM   1639  C   ASP B 100      -9.568  -7.039   2.262  1.00  0.00           C  
ATOM   1640  O   ASP B 100      -8.793  -6.636   3.132  1.00  0.00           O  
ATOM   1641  CB  ASP B 100      -8.596  -9.043   1.118  1.00  0.00           C  
ATOM   1642  CG  ASP B 100      -9.764 -10.011   1.405  1.00  0.00           C  
ATOM   1643  OD1 ASP B 100     -10.188 -10.064   2.544  1.00  0.00           O  
ATOM   1644  OD2 ASP B 100     -10.203 -10.711   0.513  1.00  0.00           O  
ATOM   1645  H   ASP B 100      -7.041  -7.101   0.327  1.00  0.00           H  
ATOM   1646  HA  ASP B 100      -9.858  -7.616   0.231  1.00  0.00           H  
ATOM   1647 1HB  ASP B 100      -8.033  -9.374   0.252  1.00  0.00           H  
ATOM   1648 2HB  ASP B 100      -7.960  -9.099   1.921  1.00  0.00           H  
ATOM   1649  N   GLU B 101     -10.873  -7.126   2.533  1.00  0.00           N  
ATOM   1650  CA  GLU B 101     -11.517  -6.567   3.719  1.00  0.00           C  
ATOM   1651  C   GLU B 101     -11.277  -7.446   4.943  1.00  0.00           C  
ATOM   1652  O   GLU B 101     -11.245  -6.952   6.072  1.00  0.00           O  
ATOM   1653  CB  GLU B 101     -13.018  -6.410   3.492  1.00  0.00           C  
ATOM   1654  CG  GLU B 101     -13.388  -5.374   2.448  1.00  0.00           C  
ATOM   1655  CD  GLU B 101     -14.871  -5.250   2.261  1.00  0.00           C  
ATOM   1656  OE1 GLU B 101     -15.289  -4.361   1.569  1.00  0.00           O  
ATOM   1657  OE2 GLU B 101     -15.586  -6.031   2.837  1.00  0.00           O  
ATOM   1658  H   GLU B 101     -11.435  -7.619   1.854  1.00  0.00           H  
ATOM   1659  HA  GLU B 101     -11.081  -5.588   3.921  1.00  0.00           H  
ATOM   1660 1HB  GLU B 101     -13.437  -7.369   3.183  1.00  0.00           H  
ATOM   1661 2HB  GLU B 101     -13.496  -6.134   4.430  1.00  0.00           H  
ATOM   1662 1HG  GLU B 101     -12.986  -4.410   2.756  1.00  0.00           H  
ATOM   1663 2HG  GLU B 101     -12.924  -5.643   1.500  1.00  0.00           H  
ATOM   1664  N   LYS B 102     -11.034  -8.692   4.735  1.00  0.00           N  
ATOM   1665  CA  LYS B 102     -10.806  -9.626   5.834  1.00  0.00           C  
ATOM   1666  C   LYS B 102      -9.314  -9.857   6.058  1.00  0.00           C  
ATOM   1667  O   LYS B 102      -8.858  -9.936   7.200  1.00  0.00           O  
ATOM   1668  CB  LYS B 102     -11.521 -10.951   5.576  1.00  0.00           C  
ATOM   1669  CG  LYS B 102     -13.045 -10.847   5.613  1.00  0.00           C  
ATOM   1670  CD  LYS B 102     -13.708 -12.200   5.368  1.00  0.00           C  
ATOM   1671  CE  LYS B 102     -15.230 -12.095   5.412  1.00  0.00           C  
ATOM   1672  NZ  LYS B 102     -15.889 -13.406   5.136  1.00  0.00           N  
ATOM   1673  H   LYS B 102     -11.000  -9.033   3.785  1.00  0.00           H  
ATOM   1674  HA  LYS B 102     -11.221  -9.195   6.746  1.00  0.00           H  
ATOM   1675 1HB  LYS B 102     -11.231 -11.328   4.592  1.00  0.00           H  
ATOM   1676 2HB  LYS B 102     -11.205 -11.685   6.315  1.00  0.00           H  
ATOM   1677 1HG  LYS B 102     -13.354 -10.464   6.586  1.00  0.00           H  
ATOM   1678 2HG  LYS B 102     -13.372 -10.140   4.848  1.00  0.00           H  
ATOM   1679 1HD  LYS B 102     -13.407 -12.576   4.388  1.00  0.00           H  
ATOM   1680 2HD  LYS B 102     -13.380 -12.910   6.127  1.00  0.00           H  
ATOM   1681 1HE  LYS B 102     -15.534 -11.749   6.398  1.00  0.00           H  
ATOM   1682 2HE  LYS B 102     -15.559 -11.372   4.667  1.00  0.00           H  
ATOM   1683 1HZ  LYS B 102     -16.893 -13.294   5.174  1.00  0.00           H  
ATOM   1684 2HZ  LYS B 102     -15.623 -13.732   4.216  1.00  0.00           H  
ATOM   1685 3HZ  LYS B 102     -15.601 -14.083   5.828  1.00  0.00           H  
ATOM   1686  N   GLN B 103      -8.616  -9.858   5.036  1.00  0.00           N  
ATOM   1687  CA  GLN B 103      -7.165 -10.008   5.045  1.00  0.00           C  
ATOM   1688  C   GLN B 103      -6.486  -8.832   4.348  1.00  0.00           C  
ATOM   1689  O   GLN B 103      -6.114  -8.929   3.177  1.00  0.00           O  
ATOM   1690  CB  GLN B 103      -6.776 -11.302   4.323  1.00  0.00           C  
ATOM   1691  CG  GLN B 103      -7.233 -12.572   4.981  1.00  0.00           C  
ATOM   1692  CD  GLN B 103      -6.699 -13.799   4.255  1.00  0.00           C  
ATOM   1693  OE1 GLN B 103      -5.494 -13.907   3.993  1.00  0.00           O  
ATOM   1694  NE2 GLN B 103      -7.588 -14.726   3.922  1.00  0.00           N  
ATOM   1695  H   GLN B 103      -9.094  -9.748   4.153  1.00  0.00           H  
ATOM   1696  HA  GLN B 103      -6.825 -10.024   6.080  1.00  0.00           H  
ATOM   1697 1HB  GLN B 103      -7.220 -11.288   3.326  1.00  0.00           H  
ATOM   1698 2HB  GLN B 103      -5.724 -11.341   4.183  1.00  0.00           H  
ATOM   1699 1HG  GLN B 103      -6.876 -12.587   6.010  1.00  0.00           H  
ATOM   1700 2HG  GLN B 103      -8.323 -12.604   4.961  1.00  0.00           H  
ATOM   1701 1HE2 GLN B 103      -7.293 -15.554   3.443  1.00  0.00           H  
ATOM   1702 2HE2 GLN B 103      -8.555 -14.599   4.149  1.00  0.00           H  
ATOM   1703  N   GLN B 104      -6.276  -7.714   5.032  1.00  0.00           N  
ATOM   1704  CA  GLN B 104      -5.913  -6.414   4.478  1.00  0.00           C  
ATOM   1705  C   GLN B 104      -4.502  -6.439   3.897  1.00  0.00           C  
ATOM   1706  O   GLN B 104      -4.124  -5.548   3.133  1.00  0.00           O  
ATOM   1707  CB  GLN B 104      -6.014  -5.320   5.542  1.00  0.00           C  
ATOM   1708  CG  GLN B 104      -7.417  -5.116   6.058  1.00  0.00           C  
ATOM   1709  CD  GLN B 104      -7.805  -6.183   7.051  1.00  0.00           C  
ATOM   1710  OE1 GLN B 104      -6.955  -6.970   7.499  1.00  0.00           O  
ATOM   1711  NE2 GLN B 104      -9.064  -6.238   7.386  1.00  0.00           N  
ATOM   1712  H   GLN B 104      -6.387  -7.809   6.031  1.00  0.00           H  
ATOM   1713  HA  GLN B 104      -6.605  -6.177   3.670  1.00  0.00           H  
ATOM   1714 1HB  GLN B 104      -5.357  -5.556   6.379  1.00  0.00           H  
ATOM   1715 2HB  GLN B 104      -5.678  -4.372   5.119  1.00  0.00           H  
ATOM   1716 1HG  GLN B 104      -7.487  -4.145   6.545  1.00  0.00           H  
ATOM   1717 2HG  GLN B 104      -8.114  -5.170   5.220  1.00  0.00           H  
ATOM   1718 1HE2 GLN B 104      -9.392  -6.936   8.027  1.00  0.00           H  
ATOM   1719 2HE2 GLN B 104      -9.723  -5.593   6.991  1.00  0.00           H  
ATOM   1720  N   HIS B 105      -3.683  -7.526   4.134  1.00  0.00           N  
ATOM   1721  CA  HIS B 105      -2.368  -7.662   3.518  1.00  0.00           C  
ATOM   1722  C   HIS B 105      -2.479  -8.212   2.100  1.00  0.00           C  
ATOM   1723  O   HIS B 105      -1.506  -8.185   1.342  1.00  0.00           O  
ATOM   1724  CB  HIS B 105      -1.473  -8.551   4.376  1.00  0.00           C  
ATOM   1725  CG  HIS B 105      -2.066  -9.865   4.632  1.00  0.00           C  
ATOM   1726  ND1 HIS B 105      -3.114 -10.024   5.503  1.00  0.00           N  
ATOM   1727  CD2 HIS B 105      -1.784 -11.090   4.152  1.00  0.00           C  
ATOM   1728  CE1 HIS B 105      -3.444 -11.295   5.557  1.00  0.00           C  
ATOM   1729  NE2 HIS B 105      -2.658 -11.968   4.741  1.00  0.00           N  
ATOM   1730  H   HIS B 105      -4.012  -8.250   4.757  1.00  0.00           H  
ATOM   1731  HA  HIS B 105      -1.895  -6.683   3.450  1.00  0.00           H  
ATOM   1732 1HB  HIS B 105      -0.512  -8.697   3.873  1.00  0.00           H  
ATOM   1733 2HB  HIS B 105      -1.270  -8.086   5.327  1.00  0.00           H  
ATOM   1734  HD2 HIS B 105      -1.016 -11.333   3.436  1.00  0.00           H  
ATOM   1735  HE1 HIS B 105      -4.237 -11.713   6.175  1.00  0.00           H  
ATOM   1736  HE2 HIS B 105      -2.693 -12.971   4.568  1.00  0.00           H  
ATOM   1737  N   ILE B 106      -3.661  -8.720   1.700  1.00  0.00           N  
ATOM   1738  CA  ILE B 106      -3.894  -9.243   0.358  1.00  0.00           C  
ATOM   1739  C   ILE B 106      -4.449  -8.138  -0.537  1.00  0.00           C  
ATOM   1740  O   ILE B 106      -5.448  -7.498  -0.198  1.00  0.00           O  
ATOM   1741  CB  ILE B 106      -4.885 -10.428   0.360  1.00  0.00           C  
ATOM   1742  CG1 ILE B 106      -4.370 -11.574   1.294  1.00  0.00           C  
ATOM   1743  CG2 ILE B 106      -5.170 -10.923  -1.107  1.00  0.00           C  
ATOM   1744  CD1 ILE B 106      -3.005 -12.146   0.967  1.00  0.00           C  
ATOM   1745  H   ILE B 106      -4.415  -8.734   2.371  1.00  0.00           H  
ATOM   1746  HA  ILE B 106      -2.942  -9.577  -0.053  1.00  0.00           H  
ATOM   1747  HB  ILE B 106      -5.818 -10.097   0.797  1.00  0.00           H  
ATOM   1748 1HG1 ILE B 106      -4.330 -11.184   2.310  1.00  0.00           H  
ATOM   1749 2HG1 ILE B 106      -5.094 -12.388   1.271  1.00  0.00           H  
ATOM   1750 1HG2 ILE B 106      -5.891 -11.737  -1.078  1.00  0.00           H  
ATOM   1751 2HG2 ILE B 106      -5.589 -10.112  -1.708  1.00  0.00           H  
ATOM   1752 3HG2 ILE B 106      -4.250 -11.269  -1.573  1.00  0.00           H  
ATOM   1753 1HD1 ILE B 106      -2.767 -12.925   1.686  1.00  0.00           H  
ATOM   1754 2HD1 ILE B 106      -3.009 -12.572  -0.031  1.00  0.00           H  
ATOM   1755 3HD1 ILE B 106      -2.259 -11.372   1.027  1.00  0.00           H  
ATOM   1756  N   VAL B 107      -3.880  -7.918  -1.689  1.00  0.00           N  
ATOM   1757  CA  VAL B 107      -4.288  -6.922  -2.674  1.00  0.00           C  
ATOM   1758  C   VAL B 107      -4.762  -7.618  -3.947  1.00  0.00           C  
ATOM   1759  O   VAL B 107      -4.030  -8.418  -4.535  1.00  0.00           O  
ATOM   1760  CB  VAL B 107      -3.118  -5.966  -2.990  1.00  0.00           C  
ATOM   1761  CG1 VAL B 107      -3.544  -4.923  -4.050  1.00  0.00           C  
ATOM   1762  CG2 VAL B 107      -2.656  -5.276  -1.699  1.00  0.00           C  
ATOM   1763  H   VAL B 107      -3.086  -8.509  -1.887  1.00  0.00           H  
ATOM   1764  HA  VAL B 107      -5.118  -6.347  -2.261  1.00  0.00           H  
ATOM   1765  HB  VAL B 107      -2.295  -6.545  -3.402  1.00  0.00           H  
ATOM   1766 1HG1 VAL B 107      -2.711  -4.266  -4.270  1.00  0.00           H  
ATOM   1767 2HG1 VAL B 107      -3.857  -5.417  -4.969  1.00  0.00           H  
ATOM   1768 3HG1 VAL B 107      -4.370  -4.339  -3.659  1.00  0.00           H  
ATOM   1769 1HG2 VAL B 107      -1.822  -4.617  -1.917  1.00  0.00           H  
ATOM   1770 2HG2 VAL B 107      -3.481  -4.700  -1.284  1.00  0.00           H  
ATOM   1771 3HG2 VAL B 107      -2.339  -6.027  -0.974  1.00  0.00           H  
ATOM   1772  N   TYR B 108      -5.983  -7.331  -4.380  1.00  0.00           N  
ATOM   1773  CA  TYR B 108      -6.547  -7.882  -5.608  1.00  0.00           C  
ATOM   1774  C   TYR B 108      -6.305  -6.947  -6.787  1.00  0.00           C  
ATOM   1775  O   TYR B 108      -6.662  -5.768  -6.735  1.00  0.00           O  
ATOM   1776  CB  TYR B 108      -8.029  -8.119  -5.463  1.00  0.00           C  
ATOM   1777  CG  TYR B 108      -8.335  -9.153  -4.480  1.00  0.00           C  
ATOM   1778  CD1 TYR B 108      -8.137 -10.491  -4.784  1.00  0.00           C  
ATOM   1779  CD2 TYR B 108      -8.843  -8.775  -3.272  1.00  0.00           C  
ATOM   1780  CE1 TYR B 108      -8.451 -11.446  -3.852  1.00  0.00           C  
ATOM   1781  CE2 TYR B 108      -9.162  -9.713  -2.365  1.00  0.00           C  
ATOM   1782  CZ  TYR B 108      -8.972 -11.045  -2.633  1.00  0.00           C  
ATOM   1783  OH  TYR B 108      -9.315 -11.978  -1.689  1.00  0.00           O  
ATOM   1784  H   TYR B 108      -6.540  -6.699  -3.823  1.00  0.00           H  
ATOM   1785  HA  TYR B 108      -6.054  -8.831  -5.820  1.00  0.00           H  
ATOM   1786 1HB  TYR B 108      -8.514  -7.191  -5.151  1.00  0.00           H  
ATOM   1787 2HB  TYR B 108      -8.451  -8.413  -6.421  1.00  0.00           H  
ATOM   1788  HD1 TYR B 108      -7.735 -10.783  -5.757  1.00  0.00           H  
ATOM   1789  HD2 TYR B 108      -9.002  -7.717  -3.046  1.00  0.00           H  
ATOM   1790  HE1 TYR B 108      -8.302 -12.501  -4.070  1.00  0.00           H  
ATOM   1791  HE2 TYR B 108      -9.578  -9.411  -1.426  1.00  0.00           H  
ATOM   1792  HH  TYR B 108      -9.642 -11.515  -0.877  1.00  0.00           H  
ATOM   1793  N   CYS B 109      -5.756  -7.543  -7.942  1.00  0.00           N  
ATOM   1794  CA  CYS B 109      -5.331  -6.720  -9.068  1.00  0.00           C  
ATOM   1795  C   CYS B 109      -6.085  -7.100 -10.337  1.00  0.00           C  
ATOM   1796  O   CYS B 109      -5.992  -6.406 -11.351  1.00  0.00           O  
ATOM   1797  CB  CYS B 109      -3.826  -6.860  -9.298  1.00  0.00           C  
ATOM   1798  SG  CYS B 109      -2.829  -6.480  -7.840  1.00  0.00           S  
ATOM   1799  H   CYS B 109      -5.652  -8.546  -7.999  1.00  0.00           H  
ATOM   1800  HA  CYS B 109      -5.552  -5.678  -8.837  1.00  0.00           H  
ATOM   1801 1HB  CYS B 109      -3.599  -7.880  -9.610  1.00  0.00           H  
ATOM   1802 2HB  CYS B 109      -3.518  -6.195 -10.104  1.00  0.00           H  
ATOM   1803  HG  CYS B 109      -1.652  -6.705  -8.415  1.00  0.00           H  
ATOM   1804  N   SER B 110      -6.778  -8.256 -10.485  1.00  0.00           N  
ATOM   1805  CA  SER B 110      -7.308  -8.937 -11.662  1.00  0.00           C  
ATOM   1806  C   SER B 110      -8.253  -8.033 -12.445  1.00  0.00           C  
ATOM   1807  O   SER B 110      -8.298  -8.091 -13.676  1.00  0.00           O  
ATOM   1808  CB  SER B 110      -8.036 -10.220 -11.256  1.00  0.00           C  
ATOM   1809  OG  SER B 110      -9.051  -9.943 -10.306  1.00  0.00           O  
ATOM   1810  H   SER B 110      -6.917  -8.668  -9.574  1.00  0.00           H  
ATOM   1811  HA  SER B 110      -6.474  -9.201 -12.314  1.00  0.00           H  
ATOM   1812 1HB  SER B 110      -8.474 -10.684 -12.139  1.00  0.00           H  
ATOM   1813 2HB  SER B 110      -7.321 -10.926 -10.836  1.00  0.00           H  
ATOM   1814  HG  SER B 110      -9.021  -8.995 -10.156  1.00  0.00           H  
ATOM   1815  N   ASN B 111      -8.815  -6.974 -11.938  1.00  0.00           N  
ATOM   1816  CA  ASN B 111      -9.760  -6.117 -12.646  1.00  0.00           C  
ATOM   1817  C   ASN B 111      -9.317  -4.657 -12.623  1.00  0.00           C  
ATOM   1818  O   ASN B 111     -10.142  -3.752 -12.764  1.00  0.00           O  
ATOM   1819  CB  ASN B 111     -11.162  -6.256 -12.050  1.00  0.00           C  
ATOM   1820  CG  ASN B 111     -11.748  -7.640 -12.252  1.00  0.00           C  
ATOM   1821  OD1 ASN B 111     -11.676  -8.204 -13.347  1.00  0.00           O  
ATOM   1822  ND2 ASN B 111     -12.332  -8.197 -11.198  1.00  0.00           N  
ATOM   1823  H   ASN B 111      -8.564  -6.749 -10.986  1.00  0.00           H  
ATOM   1824  HA  ASN B 111      -9.794  -6.428 -13.691  1.00  0.00           H  
ATOM   1825 1HB  ASN B 111     -11.126  -6.042 -10.981  1.00  0.00           H  
ATOM   1826 2HB  ASN B 111     -11.826  -5.523 -12.508  1.00  0.00           H  
ATOM   1827 1HD2 ASN B 111     -12.736  -9.109 -11.274  1.00  0.00           H  
ATOM   1828 2HD2 ASN B 111     -12.368  -7.705 -10.329  1.00  0.00           H  
ATOM   1829  N   ASP B 112      -8.024  -4.493 -12.360  1.00  0.00           N  
ATOM   1830  CA  ASP B 112      -7.477  -3.146 -12.231  1.00  0.00           C  
ATOM   1831  C   ASP B 112      -6.183  -2.999 -13.028  1.00  0.00           C  
ATOM   1832  O   ASP B 112      -5.557  -3.996 -13.394  1.00  0.00           O  
ATOM   1833  CB  ASP B 112      -7.231  -2.804 -10.760  1.00  0.00           C  
ATOM   1834  CG  ASP B 112      -7.100  -1.312 -10.511  1.00  0.00           C  
ATOM   1835  OD1 ASP B 112      -5.974  -0.832 -10.259  1.00  0.00           O  
ATOM   1836  OD2 ASP B 112      -8.134  -0.610 -10.564  1.00  0.00           O  
ATOM   1837  H   ASP B 112      -7.409  -5.286 -12.247  1.00  0.00           H  
ATOM   1838  HA  ASP B 112      -8.201  -2.438 -12.636  1.00  0.00           H  
ATOM   1839 1HB  ASP B 112      -8.053  -3.186 -10.155  1.00  0.00           H  
ATOM   1840 2HB  ASP B 112      -6.319  -3.295 -10.420  1.00  0.00           H  
ATOM   1841  N   LEU B 113      -5.840  -1.732 -13.414  1.00  0.00           N  
ATOM   1842  CA  LEU B 113      -4.607  -1.393 -14.116  1.00  0.00           C  
ATOM   1843  C   LEU B 113      -3.392  -1.951 -13.381  1.00  0.00           C  
ATOM   1844  O   LEU B 113      -2.391  -2.305 -14.008  1.00  0.00           O  
ATOM   1845  CB  LEU B 113      -4.475   0.124 -14.267  1.00  0.00           C  
ATOM   1846  CG  LEU B 113      -3.301   0.622 -15.112  1.00  0.00           C  
ATOM   1847  CD1 LEU B 113      -3.418   0.101 -16.540  1.00  0.00           C  
ATOM   1848  CD2 LEU B 113      -3.239   2.146 -15.096  1.00  0.00           C  
ATOM   1849  H   LEU B 113      -6.496  -0.998 -13.189  1.00  0.00           H  
ATOM   1850  HA  LEU B 113      -4.641  -1.840 -15.109  1.00  0.00           H  
ATOM   1851 1HB  LEU B 113      -5.388   0.509 -14.720  1.00  0.00           H  
ATOM   1852 2HB  LEU B 113      -4.372   0.564 -13.275  1.00  0.00           H  
ATOM   1853  HG  LEU B 113      -2.369   0.226 -14.709  1.00  0.00           H  
ATOM   1854 1HD1 LEU B 113      -2.576   0.463 -17.130  1.00  0.00           H  
ATOM   1855 2HD1 LEU B 113      -3.412  -0.989 -16.531  1.00  0.00           H  
ATOM   1856 3HD1 LEU B 113      -4.349   0.456 -16.981  1.00  0.00           H  
ATOM   1857 1HD2 LEU B 113      -2.397   2.482 -15.702  1.00  0.00           H  
ATOM   1858 2HD2 LEU B 113      -4.165   2.552 -15.504  1.00  0.00           H  
ATOM   1859 3HD2 LEU B 113      -3.111   2.494 -14.071  1.00  0.00           H  
ATOM   1860  N   LEU B 114      -3.520  -2.152 -12.081  1.00  0.00           N  
ATOM   1861  CA  LEU B 114      -2.459  -2.704 -11.245  1.00  0.00           C  
ATOM   1862  C   LEU B 114      -2.145  -4.142 -11.645  1.00  0.00           C  
ATOM   1863  O   LEU B 114      -0.983  -4.555 -11.630  1.00  0.00           O  
ATOM   1864  CB  LEU B 114      -2.879  -2.632  -9.762  1.00  0.00           C  
ATOM   1865  CG  LEU B 114      -1.754  -2.813  -8.679  1.00  0.00           C  
ATOM   1866  CD1 LEU B 114      -0.718  -1.655  -8.809  1.00  0.00           C  
ATOM   1867  CD2 LEU B 114      -2.362  -2.798  -7.290  1.00  0.00           C  
ATOM   1868  H   LEU B 114      -4.403  -1.906 -11.657  1.00  0.00           H  
ATOM   1869  HA  LEU B 114      -1.560  -2.105 -11.386  1.00  0.00           H  
ATOM   1870 1HB  LEU B 114      -3.359  -1.664  -9.594  1.00  0.00           H  
ATOM   1871 2HB  LEU B 114      -3.631  -3.406  -9.585  1.00  0.00           H  
ATOM   1872  HG  LEU B 114      -1.245  -3.759  -8.839  1.00  0.00           H  
ATOM   1873 1HD1 LEU B 114       0.046  -1.763  -8.058  1.00  0.00           H  
ATOM   1874 2HD1 LEU B 114      -0.248  -1.655  -9.775  1.00  0.00           H  
ATOM   1875 3HD1 LEU B 114      -1.225  -0.700  -8.657  1.00  0.00           H  
ATOM   1876 1HD2 LEU B 114      -1.578  -2.927  -6.548  1.00  0.00           H  
ATOM   1877 2HD2 LEU B 114      -2.851  -1.843  -7.136  1.00  0.00           H  
ATOM   1878 3HD2 LEU B 114      -3.089  -3.601  -7.188  1.00  0.00           H  
ATOM   1879  N   GLY B 115      -3.144  -4.912 -12.095  1.00  0.00           N  
ATOM   1880  CA  GLY B 115      -2.953  -6.262 -12.601  1.00  0.00           C  
ATOM   1881  C   GLY B 115      -2.157  -6.308 -13.892  1.00  0.00           C  
ATOM   1882  O   GLY B 115      -1.313  -7.188 -14.076  1.00  0.00           O  
ATOM   1883  H   GLY B 115      -4.075  -4.521 -12.076  1.00  0.00           H  
ATOM   1884 1HA  GLY B 115      -2.437  -6.862 -11.851  1.00  0.00           H  
ATOM   1885 2HA  GLY B 115      -3.923  -6.727 -12.772  1.00  0.00           H  
ATOM   1886  N   ASP B 116      -2.484  -5.377 -14.778  1.00  0.00           N  
ATOM   1887  CA  ASP B 116      -1.749  -5.247 -16.033  1.00  0.00           C  
ATOM   1888  C   ASP B 116      -0.297  -4.848 -15.780  1.00  0.00           C  
ATOM   1889  O   ASP B 116       0.605  -5.278 -16.503  1.00  0.00           O  
ATOM   1890  CB  ASP B 116      -2.424  -4.222 -16.947  1.00  0.00           C  
ATOM   1891  CG  ASP B 116      -3.761  -4.700 -17.487  1.00  0.00           C  
ATOM   1892  OD1 ASP B 116      -4.042  -5.916 -17.432  1.00  0.00           O  
ATOM   1893  OD2 ASP B 116      -4.540  -3.851 -17.974  1.00  0.00           O  
ATOM   1894  H   ASP B 116      -3.250  -4.746 -14.589  1.00  0.00           H  
ATOM   1895  HA  ASP B 116      -1.749  -6.215 -16.536  1.00  0.00           H  
ATOM   1896 1HB  ASP B 116      -2.582  -3.293 -16.398  1.00  0.00           H  
ATOM   1897 2HB  ASP B 116      -1.768  -3.997 -17.789  1.00  0.00           H  
ATOM   1898  N   LEU B 117      -0.095  -4.053 -14.751  1.00  0.00           N  
ATOM   1899  CA  LEU B 117       1.245  -3.616 -14.375  1.00  0.00           C  
ATOM   1900  C   LEU B 117       2.049  -4.771 -13.786  1.00  0.00           C  
ATOM   1901  O   LEU B 117       3.156  -5.061 -14.245  1.00  0.00           O  
ATOM   1902  CB  LEU B 117       1.172  -2.465 -13.370  1.00  0.00           C  
ATOM   1903  CG  LEU B 117       2.507  -1.865 -12.927  1.00  0.00           C  
ATOM   1904  CD1 LEU B 117       3.159  -1.112 -14.082  1.00  0.00           C  
ATOM   1905  CD2 LEU B 117       2.309  -0.945 -11.727  1.00  0.00           C  
ATOM   1906  H   LEU B 117      -0.886  -3.737 -14.208  1.00  0.00           H  
ATOM   1907  HA  LEU B 117       1.758  -3.264 -15.270  1.00  0.00           H  
ATOM   1908 1HB  LEU B 117       0.583  -1.660 -13.806  1.00  0.00           H  
ATOM   1909 2HB  LEU B 117       0.661  -2.817 -12.474  1.00  0.00           H  
ATOM   1910  HG  LEU B 117       3.192  -2.667 -12.648  1.00  0.00           H  
ATOM   1911 1HD1 LEU B 117       4.109  -0.691 -13.752  1.00  0.00           H  
ATOM   1912 2HD1 LEU B 117       3.336  -1.798 -14.910  1.00  0.00           H  
ATOM   1913 3HD1 LEU B 117       2.500  -0.309 -14.410  1.00  0.00           H  
ATOM   1914 1HD2 LEU B 117       3.270  -0.528 -11.426  1.00  0.00           H  
ATOM   1915 2HD2 LEU B 117       1.631  -0.135 -11.997  1.00  0.00           H  
ATOM   1916 3HD2 LEU B 117       1.884  -1.513 -10.899  1.00  0.00           H  
ATOM   1917  N   PHE B 118       1.475  -5.520 -12.817  1.00  0.00           N  
ATOM   1918  CA  PHE B 118       2.210  -6.500 -12.026  1.00  0.00           C  
ATOM   1919  C   PHE B 118       2.107  -7.886 -12.649  1.00  0.00           C  
ATOM   1920  O   PHE B 118       2.943  -8.754 -12.388  1.00  0.00           O  
ATOM   1921  CB  PHE B 118       1.688  -6.531 -10.586  1.00  0.00           C  
ATOM   1922  CG  PHE B 118       2.110  -5.345  -9.762  1.00  0.00           C  
ATOM   1923  CD1 PHE B 118       3.232  -4.603 -10.109  1.00  0.00           C  
ATOM   1924  CD2 PHE B 118       1.383  -4.972  -8.638  1.00  0.00           C  
ATOM   1925  CE1 PHE B 118       3.625  -3.505  -9.347  1.00  0.00           C  
ATOM   1926  CE2 PHE B 118       1.770  -3.876  -7.872  1.00  0.00           C  
ATOM   1927  CZ  PHE B 118       2.891  -3.145  -8.228  1.00  0.00           C  
ATOM   1928  H   PHE B 118       0.489  -5.386 -12.642  1.00  0.00           H  
ATOM   1929  HA  PHE B 118       3.262  -6.212 -12.008  1.00  0.00           H  
ATOM   1930 1HB  PHE B 118       0.599  -6.569 -10.595  1.00  0.00           H  
ATOM   1931 2HB  PHE B 118       2.043  -7.433 -10.090  1.00  0.00           H  
ATOM   1932  HD1 PHE B 118       3.807  -4.888 -10.990  1.00  0.00           H  
ATOM   1933  HD2 PHE B 118       0.500  -5.548  -8.358  1.00  0.00           H  
ATOM   1934  HE1 PHE B 118       4.507  -2.932  -9.632  1.00  0.00           H  
ATOM   1935  HE2 PHE B 118       1.193  -3.593  -6.992  1.00  0.00           H  
ATOM   1936  HZ  PHE B 118       3.196  -2.289  -7.628  1.00  0.00           H  
ATOM   1937  N   GLY B 119       1.170  -8.154 -13.530  1.00  0.00           N  
ATOM   1938  CA  GLY B 119       1.017  -9.431 -14.209  1.00  0.00           C  
ATOM   1939  C   GLY B 119       0.512 -10.533 -13.298  1.00  0.00           C  
ATOM   1940  O   GLY B 119       0.776 -11.714 -13.538  1.00  0.00           O  
ATOM   1941  H   GLY B 119       0.522  -7.407 -13.735  1.00  0.00           H  
ATOM   1942 1HA  GLY B 119       0.322  -9.320 -15.041  1.00  0.00           H  
ATOM   1943 2HA  GLY B 119       1.975  -9.736 -14.629  1.00  0.00           H  
ATOM   1944  N   VAL B 120      -0.035 -10.190 -12.121  1.00  0.00           N  
ATOM   1945  CA  VAL B 120      -0.578 -11.155 -11.170  1.00  0.00           C  
ATOM   1946  C   VAL B 120      -1.990 -10.741 -10.763  1.00  0.00           C  
ATOM   1947  O   VAL B 120      -2.319  -9.552 -10.760  1.00  0.00           O  
ATOM   1948  CB  VAL B 120       0.321 -11.287  -9.920  1.00  0.00           C  
ATOM   1949  CG1 VAL B 120       1.711 -11.789 -10.305  1.00  0.00           C  
ATOM   1950  CG2 VAL B 120       0.416  -9.949  -9.189  1.00  0.00           C  
ATOM   1951  H   VAL B 120      -0.065  -9.206 -11.895  1.00  0.00           H  
ATOM   1952  HA  VAL B 120      -0.628 -12.130 -11.657  1.00  0.00           H  
ATOM   1953  HB  VAL B 120      -0.109 -12.033  -9.251  1.00  0.00           H  
ATOM   1954 1HG1 VAL B 120       2.328 -11.875  -9.410  1.00  0.00           H  
ATOM   1955 2HG1 VAL B 120       1.626 -12.765 -10.782  1.00  0.00           H  
ATOM   1956 3HG1 VAL B 120       2.173 -11.085 -10.997  1.00  0.00           H  
ATOM   1957 1HG2 VAL B 120       1.052 -10.059  -8.311  1.00  0.00           H  
ATOM   1958 2HG2 VAL B 120       0.843  -9.200  -9.856  1.00  0.00           H  
ATOM   1959 3HG2 VAL B 120      -0.580  -9.633  -8.878  1.00  0.00           H  
ATOM   1960  N   PRO B 121      -2.874 -11.730 -10.467  1.00  0.00           N  
ATOM   1961  CA  PRO B 121      -4.261 -11.466 -10.078  1.00  0.00           C  
ATOM   1962  C   PRO B 121      -4.383 -10.932  -8.653  1.00  0.00           C  
ATOM   1963  O   PRO B 121      -5.358 -10.250  -8.326  1.00  0.00           O  
ATOM   1964  CB  PRO B 121      -4.930 -12.837 -10.206  1.00  0.00           C  
ATOM   1965  CG  PRO B 121      -3.819 -13.822 -10.031  1.00  0.00           C  
ATOM   1966  CD  PRO B 121      -2.572 -13.248 -10.639  1.00  0.00           C  
ATOM   1967  HA  PRO B 121      -4.704 -10.747 -10.783  1.00  0.00           H  
ATOM   1968 1HB  PRO B 121      -5.714 -12.946  -9.442  1.00  0.00           H  
ATOM   1969 2HB  PRO B 121      -5.422 -12.926 -11.186  1.00  0.00           H  
ATOM   1970 1HG  PRO B 121      -3.665 -14.035  -8.963  1.00  0.00           H  
ATOM   1971 2HG  PRO B 121      -4.079 -14.777 -10.511  1.00  0.00           H  
ATOM   1972 1HD  PRO B 121      -1.696 -13.584 -10.066  1.00  0.00           H  
ATOM   1973 2HD  PRO B 121      -2.495 -13.567 -11.689  1.00  0.00           H  
ATOM   1974  N   SER B 122      -3.342 -11.197  -7.773  1.00  0.00           N  
ATOM   1975  CA  SER B 122      -3.276 -10.738  -6.390  1.00  0.00           C  
ATOM   1976  C   SER B 122      -1.876 -10.920  -5.813  1.00  0.00           C  
ATOM   1977  O   SER B 122      -1.077 -11.695  -6.343  1.00  0.00           O  
ATOM   1978  CB  SER B 122      -4.267 -11.494  -5.518  1.00  0.00           C  
ATOM   1979  OG  SER B 122      -3.905 -12.844  -5.384  1.00  0.00           O  
ATOM   1980  H   SER B 122      -2.584 -11.752  -8.144  1.00  0.00           H  
ATOM   1981  HA  SER B 122      -3.516  -9.674  -6.367  1.00  0.00           H  
ATOM   1982 1HB  SER B 122      -4.331 -11.025  -4.537  1.00  0.00           H  
ATOM   1983 2HB  SER B 122      -5.257 -11.429  -5.969  1.00  0.00           H  
ATOM   1984  HG  SER B 122      -3.182 -12.857  -4.745  1.00  0.00           H  
ATOM   1985  N   PHE B 123      -1.578 -10.166  -4.773  1.00  0.00           N  
ATOM   1986  CA  PHE B 123      -0.332 -10.351  -4.038  1.00  0.00           C  
ATOM   1987  C   PHE B 123      -0.520 -10.022  -2.562  1.00  0.00           C  
ATOM   1988  O   PHE B 123      -1.489  -9.360  -2.187  1.00  0.00           O  
ATOM   1989  CB  PHE B 123       0.795  -9.501  -4.638  1.00  0.00           C  
ATOM   1990  CG  PHE B 123       0.590  -8.021  -4.535  1.00  0.00           C  
ATOM   1991  CD1 PHE B 123      -0.041  -7.291  -5.534  1.00  0.00           C  
ATOM   1992  CD2 PHE B 123       1.043  -7.361  -3.428  1.00  0.00           C  
ATOM   1993  CE1 PHE B 123      -0.196  -5.919  -5.393  1.00  0.00           C  
ATOM   1994  CE2 PHE B 123       0.888  -6.025  -3.289  1.00  0.00           C  
ATOM   1995  CZ  PHE B 123       0.271  -5.290  -4.267  1.00  0.00           C  
ATOM   1996  H   PHE B 123      -2.222  -9.446  -4.477  1.00  0.00           H  
ATOM   1997  HA  PHE B 123      -0.034 -11.397  -4.119  1.00  0.00           H  
ATOM   1998 1HB  PHE B 123       1.732  -9.747  -4.131  1.00  0.00           H  
ATOM   1999 2HB  PHE B 123       0.911  -9.764  -5.684  1.00  0.00           H  
ATOM   2000  HD1 PHE B 123      -0.412  -7.808  -6.423  1.00  0.00           H  
ATOM   2001  HD2 PHE B 123       1.537  -7.932  -2.642  1.00  0.00           H  
ATOM   2002  HE1 PHE B 123      -0.688  -5.338  -6.166  1.00  0.00           H  
ATOM   2003  HE2 PHE B 123       1.252  -5.560  -2.395  1.00  0.00           H  
ATOM   2004  HZ  PHE B 123       0.154  -4.219  -4.150  1.00  0.00           H  
ATOM   2005  N   SER B 124       0.433 -10.614  -1.784  1.00  0.00           N  
ATOM   2006  CA  SER B 124       0.465 -10.323  -0.354  1.00  0.00           C  
ATOM   2007  C   SER B 124       1.544  -9.298  -0.023  1.00  0.00           C  
ATOM   2008  O   SER B 124       2.681  -9.414  -0.485  1.00  0.00           O  
ATOM   2009  CB  SER B 124       0.713 -11.577   0.439  1.00  0.00           C  
ATOM   2010  OG  SER B 124       0.908 -11.258   1.776  1.00  0.00           O  
ATOM   2011  H   SER B 124       1.116 -11.248  -2.172  1.00  0.00           H  
ATOM   2012  HA  SER B 124      -0.500  -9.904  -0.064  1.00  0.00           H  
ATOM   2013 1HB  SER B 124      -0.130 -12.244   0.338  1.00  0.00           H  
ATOM   2014 2HB  SER B 124       1.567 -12.081   0.049  1.00  0.00           H  
ATOM   2015  HG  SER B 124       0.996 -12.116   2.239  1.00  0.00           H  
ATOM   2016  N   VAL B 125       1.190  -8.307   0.799  1.00  0.00           N  
ATOM   2017  CA  VAL B 125       2.149  -7.306   1.254  1.00  0.00           C  
ATOM   2018  C   VAL B 125       3.297  -7.988   1.995  1.00  0.00           C  
ATOM   2019  O   VAL B 125       4.403  -7.448   2.072  1.00  0.00           O  
ATOM   2020  CB  VAL B 125       1.450  -6.218   2.107  1.00  0.00           C  
ATOM   2021  CG1 VAL B 125       2.474  -5.242   2.745  1.00  0.00           C  
ATOM   2022  CG2 VAL B 125       0.504  -5.431   1.197  1.00  0.00           C  
ATOM   2023  H   VAL B 125       0.232  -8.249   1.114  1.00  0.00           H  
ATOM   2024  HA  VAL B 125       2.554  -6.793   0.381  1.00  0.00           H  
ATOM   2025  HB  VAL B 125       0.888  -6.691   2.912  1.00  0.00           H  
ATOM   2026 1HG1 VAL B 125       1.938  -4.495   3.321  1.00  0.00           H  
ATOM   2027 2HG1 VAL B 125       3.156  -5.766   3.406  1.00  0.00           H  
ATOM   2028 3HG1 VAL B 125       3.046  -4.751   1.960  1.00  0.00           H  
ATOM   2029 1HG2 VAL B 125      -0.007  -4.662   1.779  1.00  0.00           H  
ATOM   2030 2HG2 VAL B 125       1.081  -4.974   0.405  1.00  0.00           H  
ATOM   2031 3HG2 VAL B 125      -0.234  -6.099   0.757  1.00  0.00           H  
ATOM   2032  N   LYS B 126       3.094  -9.191   2.452  1.00  0.00           N  
ATOM   2033  CA  LYS B 126       4.098  -9.965   3.176  1.00  0.00           C  
ATOM   2034  C   LYS B 126       5.170 -10.497   2.230  1.00  0.00           C  
ATOM   2035  O   LYS B 126       6.239 -10.924   2.671  1.00  0.00           O  
ATOM   2036  CB  LYS B 126       3.465 -11.148   3.916  1.00  0.00           C  
ATOM   2037  CG  LYS B 126       2.570 -10.782   5.086  1.00  0.00           C  
ATOM   2038  CD  LYS B 126       1.940 -12.011   5.727  1.00  0.00           C  
ATOM   2039  CE  LYS B 126       1.115 -11.643   6.963  1.00  0.00           C  
ATOM   2040  NZ  LYS B 126       0.471 -12.845   7.575  1.00  0.00           N  
ATOM   2041  H   LYS B 126       2.184  -9.597   2.287  1.00  0.00           H  
ATOM   2042  HA  LYS B 126       4.585  -9.310   3.899  1.00  0.00           H  
ATOM   2043 1HB  LYS B 126       2.897 -11.744   3.218  1.00  0.00           H  
ATOM   2044 2HB  LYS B 126       4.260 -11.788   4.300  1.00  0.00           H  
ATOM   2045 1HG  LYS B 126       3.188 -10.330   5.824  1.00  0.00           H  
ATOM   2046 2HG  LYS B 126       1.798 -10.074   4.776  1.00  0.00           H  
ATOM   2047 1HD  LYS B 126       1.287 -12.502   5.001  1.00  0.00           H  
ATOM   2048 2HD  LYS B 126       2.726 -12.708   6.018  1.00  0.00           H  
ATOM   2049 1HE  LYS B 126       1.775 -11.183   7.702  1.00  0.00           H  
ATOM   2050 2HE  LYS B 126       0.336 -10.925   6.689  1.00  0.00           H  
ATOM   2051 1HZ  LYS B 126      -0.060 -12.562   8.402  1.00  0.00           H  
ATOM   2052 2HZ  LYS B 126      -0.152 -13.280   6.917  1.00  0.00           H  
ATOM   2053 3HZ  LYS B 126       1.187 -13.512   7.830  1.00  0.00           H  
ATOM   2054  N   GLU B 127       4.891 -10.436   0.940  1.00  0.00           N  
ATOM   2055  CA  GLU B 127       5.852 -10.857  -0.074  1.00  0.00           C  
ATOM   2056  C   GLU B 127       6.590  -9.660  -0.666  1.00  0.00           C  
ATOM   2057  O   GLU B 127       6.444  -9.358  -1.852  1.00  0.00           O  
ATOM   2058  CB  GLU B 127       5.092 -11.565  -1.207  1.00  0.00           C  
ATOM   2059  CG  GLU B 127       4.335 -12.838  -0.797  1.00  0.00           C  
ATOM   2060  CD  GLU B 127       3.393 -13.429  -1.908  1.00  0.00           C  
ATOM   2061  OE1 GLU B 127       3.521 -14.612  -2.171  1.00  0.00           O  
ATOM   2062  OE2 GLU B 127       2.542 -12.707  -2.471  1.00  0.00           O  
ATOM   2063  H   GLU B 127       3.989 -10.089   0.648  1.00  0.00           H  
ATOM   2064  HA  GLU B 127       6.592 -11.504   0.398  1.00  0.00           H  
ATOM   2065 1HB  GLU B 127       4.386 -10.879  -1.668  1.00  0.00           H  
ATOM   2066 2HB  GLU B 127       5.811 -11.847  -1.967  1.00  0.00           H  
ATOM   2067 1HG  GLU B 127       5.073 -13.597  -0.534  1.00  0.00           H  
ATOM   2068 2HG  GLU B 127       3.756 -12.621   0.090  1.00  0.00           H  
ATOM   2069  N   HIS B 128       7.377  -8.921   0.059  1.00  0.00           N  
ATOM   2070  CA  HIS B 128       7.954  -7.630  -0.299  1.00  0.00           C  
ATOM   2071  C   HIS B 128       8.950  -7.770  -1.445  1.00  0.00           C  
ATOM   2072  O   HIS B 128       9.029  -6.900  -2.315  1.00  0.00           O  
ATOM   2073  CB  HIS B 128       8.650  -7.085   0.932  1.00  0.00           C  
ATOM   2074  CG  HIS B 128       9.820  -7.908   1.285  1.00  0.00           C  
ATOM   2075  ND1 HIS B 128       9.715  -9.272   1.496  1.00  0.00           N  
ATOM   2076  CD2 HIS B 128      11.115  -7.594   1.515  1.00  0.00           C  
ATOM   2077  CE1 HIS B 128      10.897  -9.749   1.819  1.00  0.00           C  
ATOM   2078  NE2 HIS B 128      11.763  -8.745   1.844  1.00  0.00           N  
ATOM   2079  H   HIS B 128       7.588  -9.321   0.962  1.00  0.00           H  
ATOM   2080  HA  HIS B 128       7.164  -6.960  -0.636  1.00  0.00           H  
ATOM   2081 1HB  HIS B 128       8.980  -6.066   0.758  1.00  0.00           H  
ATOM   2082 2HB  HIS B 128       7.962  -7.078   1.775  1.00  0.00           H  
ATOM   2083  HD2 HIS B 128      11.561  -6.622   1.468  1.00  0.00           H  
ATOM   2084  HE1 HIS B 128      11.136 -10.800   2.042  1.00  0.00           H  
ATOM   2085  HE2 HIS B 128      12.746  -8.822   2.062  1.00  0.00           H  
ATOM   2086  N   ARG B 129       9.697  -8.917  -1.491  1.00  0.00           N  
ATOM   2087  CA  ARG B 129      10.650  -9.121  -2.577  1.00  0.00           C  
ATOM   2088  C   ARG B 129       9.935  -9.235  -3.919  1.00  0.00           C  
ATOM   2089  O   ARG B 129      10.414  -8.715  -4.930  1.00  0.00           O  
ATOM   2090  CB  ARG B 129      11.539 -10.336  -2.372  1.00  0.00           C  
ATOM   2091  CG  ARG B 129      12.622 -10.130  -1.367  1.00  0.00           C  
ATOM   2092  CD  ARG B 129      13.351 -11.374  -1.006  1.00  0.00           C  
ATOM   2093  NE  ARG B 129      14.143 -11.896  -2.119  1.00  0.00           N  
ATOM   2094  CZ  ARG B 129      14.796 -13.080  -2.120  1.00  0.00           C  
ATOM   2095  NH1 ARG B 129      14.772 -13.868  -1.059  1.00  0.00           N  
ATOM   2096  NH2 ARG B 129      15.482 -13.449  -3.197  1.00  0.00           N  
ATOM   2097  H   ARG B 129       9.600  -9.629  -0.782  1.00  0.00           H  
ATOM   2098  HA  ARG B 129      11.314  -8.258  -2.621  1.00  0.00           H  
ATOM   2099 1HB  ARG B 129      10.936 -11.174  -2.036  1.00  0.00           H  
ATOM   2100 2HB  ARG B 129      11.998 -10.620  -3.319  1.00  0.00           H  
ATOM   2101 1HG  ARG B 129      13.357  -9.437  -1.788  1.00  0.00           H  
ATOM   2102 2HG  ARG B 129      12.204  -9.703  -0.505  1.00  0.00           H  
ATOM   2103 1HD  ARG B 129      14.025 -11.167  -0.171  1.00  0.00           H  
ATOM   2104 2HD  ARG B 129      12.628 -12.136  -0.707  1.00  0.00           H  
ATOM   2105  HE  ARG B 129      14.202 -11.327  -2.953  1.00  0.00           H  
ATOM   2106 1HH1 ARG B 129      14.258 -13.589  -0.198  1.00  0.00           H  
ATOM   2107 2HH1 ARG B 129      15.263 -14.745  -1.062  1.00  0.00           H  
ATOM   2108 1HH2 ARG B 129      15.507 -12.844  -4.010  1.00  0.00           H  
ATOM   2109 2HH2 ARG B 129      15.980 -14.326  -3.212  1.00  0.00           H  
ATOM   2110  N   LYS B 130       8.849  -9.921  -3.910  1.00  0.00           N  
ATOM   2111  CA  LYS B 130       8.042 -10.063  -5.118  1.00  0.00           C  
ATOM   2112  C   LYS B 130       7.473  -8.718  -5.561  1.00  0.00           C  
ATOM   2113  O   LYS B 130       7.437  -8.416  -6.756  1.00  0.00           O  
ATOM   2114  CB  LYS B 130       6.893 -11.051  -4.940  1.00  0.00           C  
ATOM   2115  CG  LYS B 130       7.307 -12.515  -4.818  1.00  0.00           C  
ATOM   2116  CD  LYS B 130       6.070 -13.406  -4.683  1.00  0.00           C  
ATOM   2117  CE  LYS B 130       6.420 -14.861  -4.439  1.00  0.00           C  
ATOM   2118  NZ  LYS B 130       5.195 -15.690  -4.280  1.00  0.00           N  
ATOM   2119  H   LYS B 130       8.544 -10.371  -3.059  1.00  0.00           H  
ATOM   2120  HA  LYS B 130       8.681 -10.437  -5.919  1.00  0.00           H  
ATOM   2121 1HB  LYS B 130       6.327 -10.781  -4.051  1.00  0.00           H  
ATOM   2122 2HB  LYS B 130       6.214 -10.966  -5.787  1.00  0.00           H  
ATOM   2123 1HG  LYS B 130       7.871 -12.809  -5.703  1.00  0.00           H  
ATOM   2124 2HG  LYS B 130       7.942 -12.641  -3.942  1.00  0.00           H  
ATOM   2125 1HD  LYS B 130       5.447 -13.057  -3.876  1.00  0.00           H  
ATOM   2126 2HD  LYS B 130       5.487 -13.346  -5.601  1.00  0.00           H  
ATOM   2127 1HE  LYS B 130       7.004 -15.243  -5.271  1.00  0.00           H  
ATOM   2128 2HE  LYS B 130       7.011 -14.931  -3.525  1.00  0.00           H  
ATOM   2129 1HZ  LYS B 130       5.445 -16.647  -4.104  1.00  0.00           H  
ATOM   2130 2HZ  LYS B 130       4.631 -15.329  -3.479  1.00  0.00           H  
ATOM   2131 3HZ  LYS B 130       4.637 -15.640  -5.114  1.00  0.00           H  
ATOM   2132  N   ILE B 131       7.007  -7.945  -4.580  1.00  0.00           N  
ATOM   2133  CA  ILE B 131       6.464  -6.621  -4.864  1.00  0.00           C  
ATOM   2134  C   ILE B 131       7.539  -5.749  -5.507  1.00  0.00           C  
ATOM   2135  O   ILE B 131       7.298  -5.112  -6.535  1.00  0.00           O  
ATOM   2136  CB  ILE B 131       5.911  -5.928  -3.598  1.00  0.00           C  
ATOM   2137  CG1 ILE B 131       4.675  -6.687  -3.147  1.00  0.00           C  
ATOM   2138  CG2 ILE B 131       5.590  -4.426  -3.873  1.00  0.00           C  
ATOM   2139  CD1 ILE B 131       4.181  -6.345  -1.777  1.00  0.00           C  
ATOM   2140  H   ILE B 131       7.027  -8.274  -3.625  1.00  0.00           H  
ATOM   2141  HA  ILE B 131       5.639  -6.729  -5.567  1.00  0.00           H  
ATOM   2142  HB  ILE B 131       6.648  -5.992  -2.805  1.00  0.00           H  
ATOM   2143 1HG1 ILE B 131       3.875  -6.498  -3.862  1.00  0.00           H  
ATOM   2144 2HG1 ILE B 131       4.901  -7.755  -3.160  1.00  0.00           H  
ATOM   2145 1HG2 ILE B 131       5.208  -3.951  -2.977  1.00  0.00           H  
ATOM   2146 2HG2 ILE B 131       6.491  -3.903  -4.179  1.00  0.00           H  
ATOM   2147 3HG2 ILE B 131       4.846  -4.352  -4.668  1.00  0.00           H  
ATOM   2148 1HD1 ILE B 131       3.330  -6.964  -1.598  1.00  0.00           H  
ATOM   2149 2HD1 ILE B 131       4.940  -6.564  -1.033  1.00  0.00           H  
ATOM   2150 3HD1 ILE B 131       3.898  -5.305  -1.706  1.00  0.00           H  
ATOM   2151  N   TYR B 132       8.728  -5.789  -4.916  1.00  0.00           N  
ATOM   2152  CA  TYR B 132       9.831  -4.997  -5.449  1.00  0.00           C  
ATOM   2153  C   TYR B 132      10.199  -5.452  -6.856  1.00  0.00           C  
ATOM   2154  O   TYR B 132      10.481  -4.628  -7.728  1.00  0.00           O  
ATOM   2155  CB  TYR B 132      11.090  -5.066  -4.599  1.00  0.00           C  
ATOM   2156  CG  TYR B 132      10.918  -4.451  -3.330  1.00  0.00           C  
ATOM   2157  CD1 TYR B 132      10.361  -3.180  -3.214  1.00  0.00           C  
ATOM   2158  CD2 TYR B 132      11.251  -5.162  -2.223  1.00  0.00           C  
ATOM   2159  CE1 TYR B 132      10.138  -2.704  -2.000  1.00  0.00           C  
ATOM   2160  CE2 TYR B 132      11.017  -4.668  -1.027  1.00  0.00           C  
ATOM   2161  CZ  TYR B 132      10.454  -3.451  -0.919  1.00  0.00           C  
ATOM   2162  OH  TYR B 132      10.218  -2.995   0.270  1.00  0.00           O  
ATOM   2163  H   TYR B 132       8.884  -6.362  -4.099  1.00  0.00           H  
ATOM   2164  HA  TYR B 132       9.515  -3.955  -5.501  1.00  0.00           H  
ATOM   2165 1HB  TYR B 132      11.371  -6.106  -4.468  1.00  0.00           H  
ATOM   2166 2HB  TYR B 132      11.883  -4.558  -5.108  1.00  0.00           H  
ATOM   2167  HD1 TYR B 132      10.084  -2.571  -4.064  1.00  0.00           H  
ATOM   2168  HD2 TYR B 132      11.684  -6.144  -2.314  1.00  0.00           H  
ATOM   2169  HE1 TYR B 132       9.705  -1.739  -1.901  1.00  0.00           H  
ATOM   2170  HE2 TYR B 132      11.249  -5.216  -0.131  1.00  0.00           H  
ATOM   2171  HH  TYR B 132      10.070  -2.049   0.244  1.00  0.00           H  
ATOM   2172  N   THR B 133      10.294  -6.712  -7.006  1.00  0.00           N  
ATOM   2173  CA  THR B 133      10.582  -7.270  -8.323  1.00  0.00           C  
ATOM   2174  C   THR B 133       9.559  -6.791  -9.349  1.00  0.00           C  
ATOM   2175  O   THR B 133       9.923  -6.405 -10.462  1.00  0.00           O  
ATOM   2176  CB  THR B 133      10.574  -8.815  -8.275  1.00  0.00           C  
ATOM   2177  OG1 THR B 133      11.584  -9.269  -7.362  1.00  0.00           O  
ATOM   2178  CG2 THR B 133      10.847  -9.384  -9.668  1.00  0.00           C  
ATOM   2179  H   THR B 133      10.172  -7.338  -6.222  1.00  0.00           H  
ATOM   2180  HA  THR B 133      11.569  -6.927  -8.636  1.00  0.00           H  
ATOM   2181  HB  THR B 133       9.606  -9.161  -7.926  1.00  0.00           H  
ATOM   2182  HG1 THR B 133      11.301  -9.059  -6.443  1.00  0.00           H  
ATOM   2183 1HG2 THR B 133      10.839 -10.470  -9.615  1.00  0.00           H  
ATOM   2184 2HG2 THR B 133      10.077  -9.056 -10.358  1.00  0.00           H  
ATOM   2185 3HG2 THR B 133      11.818  -9.042 -10.018  1.00  0.00           H  
ATOM   2186  N   MET B 134       8.267  -6.842  -9.008  1.00  0.00           N  
ATOM   2187  CA  MET B 134       7.198  -6.405  -9.902  1.00  0.00           C  
ATOM   2188  C   MET B 134       7.334  -4.922 -10.228  1.00  0.00           C  
ATOM   2189  O   MET B 134       7.108  -4.509 -11.367  1.00  0.00           O  
ATOM   2190  CB  MET B 134       5.857  -6.778  -9.292  1.00  0.00           C  
ATOM   2191  CG  MET B 134       5.584  -8.303  -9.276  1.00  0.00           C  
ATOM   2192  SD  MET B 134       3.925  -8.774  -8.737  1.00  0.00           S  
ATOM   2193  CE  MET B 134       3.784  -8.248  -7.029  1.00  0.00           C  
ATOM   2194  H   MET B 134       8.029  -7.198  -8.094  1.00  0.00           H  
ATOM   2195  HA  MET B 134       7.275  -6.966 -10.833  1.00  0.00           H  
ATOM   2196 1HB  MET B 134       5.775  -6.373  -8.286  1.00  0.00           H  
ATOM   2197 2HB  MET B 134       5.103  -6.371  -9.879  1.00  0.00           H  
ATOM   2198 1HG  MET B 134       5.698  -8.651 -10.302  1.00  0.00           H  
ATOM   2199 2HG  MET B 134       6.297  -8.833  -8.694  1.00  0.00           H  
ATOM   2200 1HE  MET B 134       2.803  -8.513  -6.654  1.00  0.00           H  
ATOM   2201 2HE  MET B 134       4.549  -8.736  -6.432  1.00  0.00           H  
ATOM   2202 3HE  MET B 134       3.897  -7.170  -6.976  1.00  0.00           H  
ATOM   2203  N   ILE B 135       7.716  -4.114  -9.263  1.00  0.00           N  
ATOM   2204  CA  ILE B 135       7.901  -2.683  -9.473  1.00  0.00           C  
ATOM   2205  C   ILE B 135       9.122  -2.444 -10.357  1.00  0.00           C  
ATOM   2206  O   ILE B 135       9.066  -1.658 -11.306  1.00  0.00           O  
ATOM   2207  CB  ILE B 135       8.048  -1.889  -8.170  1.00  0.00           C  
ATOM   2208  CG1 ILE B 135       6.743  -1.946  -7.374  1.00  0.00           C  
ATOM   2209  CG2 ILE B 135       8.371  -0.425  -8.544  1.00  0.00           C  
ATOM   2210  CD1 ILE B 135       6.871  -1.458  -5.947  1.00  0.00           C  
ATOM   2211  H   ILE B 135       7.886  -4.503  -8.346  1.00  0.00           H  
ATOM   2212  HA  ILE B 135       7.021  -2.292  -9.983  1.00  0.00           H  
ATOM   2213  HB  ILE B 135       8.845  -2.316  -7.555  1.00  0.00           H  
ATOM   2214 1HG1 ILE B 135       6.000  -1.342  -7.883  1.00  0.00           H  
ATOM   2215 2HG1 ILE B 135       6.388  -2.971  -7.357  1.00  0.00           H  
ATOM   2216 1HG2 ILE B 135       8.479   0.176  -7.662  1.00  0.00           H  
ATOM   2217 2HG2 ILE B 135       9.284  -0.384  -9.095  1.00  0.00           H  
ATOM   2218 3HG2 ILE B 135       7.565  -0.023  -9.159  1.00  0.00           H  
ATOM   2219 1HD1 ILE B 135       5.903  -1.543  -5.457  1.00  0.00           H  
ATOM   2220 2HD1 ILE B 135       7.601  -2.080  -5.422  1.00  0.00           H  
ATOM   2221 3HD1 ILE B 135       7.194  -0.424  -5.916  1.00  0.00           H  
ATOM   2222  N   TYR B 136      10.240  -3.114 -10.027  1.00  0.00           N  
ATOM   2223  CA  TYR B 136      11.489  -2.939 -10.760  1.00  0.00           C  
ATOM   2224  C   TYR B 136      11.303  -3.251 -12.240  1.00  0.00           C  
ATOM   2225  O   TYR B 136      11.898  -2.597 -13.099  1.00  0.00           O  
ATOM   2226  CB  TYR B 136      12.636  -3.792 -10.195  1.00  0.00           C  
ATOM   2227  CG  TYR B 136      13.340  -3.215  -8.957  1.00  0.00           C  
ATOM   2228  CD1 TYR B 136      13.973  -1.975  -9.035  1.00  0.00           C  
ATOM   2229  CD2 TYR B 136      13.395  -3.936  -7.772  1.00  0.00           C  
ATOM   2230  CE1 TYR B 136      14.632  -1.463  -7.935  1.00  0.00           C  
ATOM   2231  CE2 TYR B 136      14.058  -3.423  -6.675  1.00  0.00           C  
ATOM   2232  CZ  TYR B 136      14.670  -2.194  -6.752  1.00  0.00           C  
ATOM   2233  OH  TYR B 136      15.334  -1.687  -5.658  1.00  0.00           O  
ATOM   2234  H   TYR B 136      10.212  -3.757  -9.248  1.00  0.00           H  
ATOM   2235  HA  TYR B 136      11.801  -1.898 -10.669  1.00  0.00           H  
ATOM   2236 1HB  TYR B 136      12.241  -4.777  -9.933  1.00  0.00           H  
ATOM   2237 2HB  TYR B 136      13.385  -3.942 -10.968  1.00  0.00           H  
ATOM   2238  HD1 TYR B 136      13.949  -1.406  -9.961  1.00  0.00           H  
ATOM   2239  HD2 TYR B 136      12.924  -4.913  -7.704  1.00  0.00           H  
ATOM   2240  HE1 TYR B 136      15.127  -0.493  -7.998  1.00  0.00           H  
ATOM   2241  HE2 TYR B 136      14.101  -3.988  -5.746  1.00  0.00           H  
ATOM   2242  HH  TYR B 136      15.249  -2.300  -4.920  1.00  0.00           H  
ATOM   2243  N   ARG B 137      10.496  -4.179 -12.593  1.00  0.00           N  
ATOM   2244  CA  ARG B 137      10.231  -4.582 -13.971  1.00  0.00           C  
ATOM   2245  C   ARG B 137       9.539  -3.465 -14.745  1.00  0.00           C  
ATOM   2246  O   ARG B 137       9.548  -3.459 -15.977  1.00  0.00           O  
ATOM   2247  CB  ARG B 137       9.376  -5.851 -14.005  1.00  0.00           C  
ATOM   2248  CG  ARG B 137      10.120  -7.107 -13.579  1.00  0.00           C  
ATOM   2249  CD  ARG B 137       9.217  -8.332 -13.601  1.00  0.00           C  
ATOM   2250  NE  ARG B 137       9.930  -9.535 -13.180  1.00  0.00           N  
ATOM   2251  CZ  ARG B 137       9.353 -10.700 -12.901  1.00  0.00           C  
ATOM   2252  NH1 ARG B 137       8.035 -10.843 -12.992  1.00  0.00           N  
ATOM   2253  NH2 ARG B 137      10.097 -11.730 -12.527  1.00  0.00           N  
ATOM   2254  H   ARG B 137      10.018  -4.654 -11.841  1.00  0.00           H  
ATOM   2255  HA  ARG B 137      11.183  -4.791 -14.460  1.00  0.00           H  
ATOM   2256 1HB  ARG B 137       8.516  -5.728 -13.348  1.00  0.00           H  
ATOM   2257 2HB  ARG B 137       8.997  -6.007 -15.015  1.00  0.00           H  
ATOM   2258 1HG  ARG B 137      10.954  -7.284 -14.258  1.00  0.00           H  
ATOM   2259 2HG  ARG B 137      10.499  -6.979 -12.564  1.00  0.00           H  
ATOM   2260 1HD  ARG B 137       8.377  -8.177 -12.925  1.00  0.00           H  
ATOM   2261 2HD  ARG B 137       8.844  -8.491 -14.612  1.00  0.00           H  
ATOM   2262  HE  ARG B 137      10.936  -9.479 -13.094  1.00  0.00           H  
ATOM   2263 1HH1 ARG B 137       7.461 -10.062 -13.276  1.00  0.00           H  
ATOM   2264 2HH1 ARG B 137       7.608 -11.732 -12.778  1.00  0.00           H  
ATOM   2265 1HH2 ARG B 137      11.100 -11.629 -12.454  1.00  0.00           H  
ATOM   2266 2HH2 ARG B 137       9.662 -12.616 -12.314  1.00  0.00           H  
ATOM   2267  N   ASN B 138       9.008  -2.504 -13.894  1.00  0.00           N  
ATOM   2268  CA  ASN B 138       8.237  -1.437 -14.524  1.00  0.00           C  
ATOM   2269  C   ASN B 138       8.968  -0.100 -14.453  1.00  0.00           C  
ATOM   2270  O   ASN B 138       8.350   0.958 -14.584  1.00  0.00           O  
ATOM   2271  CB  ASN B 138       6.854  -1.321 -13.879  1.00  0.00           C  
ATOM   2272  CG  ASN B 138       5.902  -2.407 -14.340  1.00  0.00           C  
ATOM   2273  OD1 ASN B 138       5.298  -2.305 -15.411  1.00  0.00           O  
ATOM   2274  ND2 ASN B 138       5.761  -3.454 -13.536  1.00  0.00           N  
ATOM   2275  H   ASN B 138       9.122  -2.502 -12.890  1.00  0.00           H  
ATOM   2276  HA  ASN B 138       8.109  -1.679 -15.580  1.00  0.00           H  
ATOM   2277 1HB  ASN B 138       6.952  -1.377 -12.794  1.00  0.00           H  
ATOM   2278 2HB  ASN B 138       6.421  -0.350 -14.119  1.00  0.00           H  
ATOM   2279 1HD2 ASN B 138       5.146  -4.201 -13.790  1.00  0.00           H  
ATOM   2280 2HD2 ASN B 138       6.270  -3.496 -12.677  1.00  0.00           H  
ATOM   2281  N   LEU B 139      10.260  -0.253 -14.180  1.00  0.00           N  
ATOM   2282  CA  LEU B 139      11.113   0.929 -14.106  1.00  0.00           C  
ATOM   2283  C   LEU B 139      12.213   0.872 -15.161  1.00  0.00           C  
ATOM   2284  O   LEU B 139      12.654  -0.213 -15.546  1.00  0.00           O  
ATOM   2285  CB  LEU B 139      11.733   1.056 -12.712  1.00  0.00           C  
ATOM   2286  CG  LEU B 139      10.754   1.164 -11.542  1.00  0.00           C  
ATOM   2287  CD1 LEU B 139      11.506   1.121 -10.216  1.00  0.00           C  
ATOM   2288  CD2 LEU B 139       9.927   2.440 -11.652  1.00  0.00           C  
ATOM   2289  H   LEU B 139      10.667  -1.164 -14.023  1.00  0.00           H  
ATOM   2290  HA  LEU B 139      10.501   1.810 -14.296  1.00  0.00           H  
ATOM   2291 1HB  LEU B 139      12.362   0.186 -12.531  1.00  0.00           H  
ATOM   2292 2HB  LEU B 139      12.364   1.945 -12.692  1.00  0.00           H  
ATOM   2293  HG  LEU B 139      10.082   0.306 -11.549  1.00  0.00           H  
ATOM   2294 1HD1 LEU B 139      10.796   1.199  -9.392  1.00  0.00           H  
ATOM   2295 2HD1 LEU B 139      12.051   0.180 -10.137  1.00  0.00           H  
ATOM   2296 3HD1 LEU B 139      12.208   1.953 -10.169  1.00  0.00           H  
ATOM   2297 1HD2 LEU B 139       9.235   2.499 -10.811  1.00  0.00           H  
ATOM   2298 2HD2 LEU B 139      10.590   3.306 -11.638  1.00  0.00           H  
ATOM   2299 3HD2 LEU B 139       9.364   2.429 -12.585  1.00  0.00           H  
ATOM   2300  N   VAL B 140      12.630   2.044 -15.678  1.00  0.00           N  
ATOM   2301  CA  VAL B 140      13.766   2.197 -16.582  1.00  0.00           C  
ATOM   2302  C   VAL B 140      14.901   2.927 -15.867  1.00  0.00           C  
ATOM   2303  O   VAL B 140      14.677   3.953 -15.220  1.00  0.00           O  
ATOM   2304  CB  VAL B 140      13.370   2.958 -17.867  1.00  0.00           C  
ATOM   2305  CG1 VAL B 140      14.550   3.036 -18.834  1.00  0.00           C  
ATOM   2306  CG2 VAL B 140      12.171   2.287 -18.535  1.00  0.00           C  
ATOM   2307  H   VAL B 140      12.104   2.862 -15.407  1.00  0.00           H  
ATOM   2308  HA  VAL B 140      14.116   1.205 -16.869  1.00  0.00           H  
ATOM   2309  HB  VAL B 140      13.109   3.983 -17.605  1.00  0.00           H  
ATOM   2310 1HG1 VAL B 140      14.249   3.576 -19.732  1.00  0.00           H  
ATOM   2311 2HG1 VAL B 140      15.378   3.560 -18.356  1.00  0.00           H  
ATOM   2312 3HG1 VAL B 140      14.865   2.029 -19.106  1.00  0.00           H  
ATOM   2313 1HG2 VAL B 140      11.904   2.835 -19.438  1.00  0.00           H  
ATOM   2314 2HG2 VAL B 140      12.427   1.260 -18.796  1.00  0.00           H  
ATOM   2315 3HG2 VAL B 140      11.325   2.286 -17.848  1.00  0.00           H  
ATOM   2316  N   VAL B 141      16.071   2.378 -15.755  1.00  0.00           N  
ATOM   2317  CA  VAL B 141      17.211   3.116 -15.219  1.00  0.00           C  
ATOM   2318  C   VAL B 141      17.828   3.981 -16.315  1.00  0.00           C  
ATOM   2319  O   VAL B 141      17.922   3.558 -17.470  1.00  0.00           O  
ATOM   2320  OXT VAL B 141      18.227   5.083 -16.057  1.00  0.00           O  
ATOM   2321  CB  VAL B 141      18.276   2.165 -14.628  1.00  0.00           C  
ATOM   2322  CG1 VAL B 141      19.386   2.958 -13.941  1.00  0.00           C  
ATOM   2323  CG2 VAL B 141      17.631   1.185 -13.650  1.00  0.00           C  
ATOM   2324  H   VAL B 141      16.198   1.419 -16.045  1.00  0.00           H  
ATOM   2325  HA  VAL B 141      16.857   3.767 -14.419  1.00  0.00           H  
ATOM   2326  HB  VAL B 141      18.743   1.608 -15.440  1.00  0.00           H  
ATOM   2327 1HG1 VAL B 141      20.126   2.269 -13.532  1.00  0.00           H  
ATOM   2328 2HG1 VAL B 141      19.865   3.616 -14.666  1.00  0.00           H  
ATOM   2329 3HG1 VAL B 141      18.961   3.554 -13.134  1.00  0.00           H  
ATOM   2330 1HG2 VAL B 141      18.394   0.522 -13.243  1.00  0.00           H  
ATOM   2331 2HG2 VAL B 141      17.160   1.739 -12.837  1.00  0.00           H  
ATOM   2332 3HG2 VAL B 141      16.877   0.594 -14.171  1.00  0.00           H  
TER                                                                             
ddg -46.644
sap_score 28.379
score 5176.66
silent_score 5176.66
time 13
        
