# Supplementary material for: Scaffolding protein functional sites using deep learning
Source: Science. Author manuscript; Available in PMC 2022 Oct 31. (PMC9621694; doi:10.1126/science.abn2100)
Supplement: Data S1 [file NIHMS1830590-supplement-Data_S1.zip › mdm2_hal_2_RF.pdb]

HEADER                                            22-DEC-21   XXXX              
EXPDTA    THEORETICAL MODEL                                                     
REMARK 220                                                                      
REMARK 220 EXPERIMENTAL DETAILS                                                 
REMARK 220  EXPERIMENT TYPE                : THEORETICAL MODELLING              
REMARK 220  DATE OF DATA COLLECTION        : 22-DEC-21                          
REMARK 220                                                                      
REMARK 220 REMARK: MODEL GENERATED BY ROSETTA                                   
REMARK 220  VERSION 2021.38+release.4d5a969                                     
ATOM      1  N   ASN A   1     -24.226  -6.280  -8.804  1.00  0.00           N  
ATOM      2  CA  ASN A   1     -22.785  -6.100  -8.908  1.00  0.00           C  
ATOM      3  C   ASN A   1     -22.148  -6.030  -7.533  1.00  0.00           C  
ATOM      4  O   ASN A   1     -22.828  -5.883  -6.518  1.00  0.00           O  
ATOM      5  CB  ASN A   1     -22.478  -4.836  -9.724  1.00  0.00           C  
ATOM      6  CG  ASN A   1     -21.016  -4.699 -10.277  1.00  0.00           C  
ATOM      7  OD1 ASN A   1     -20.079  -5.447  -9.934  1.00  0.00           O  
ATOM      8  ND2 ASN A   1     -20.844  -3.732 -11.140  1.00  0.00           N  
ATOM      9 1H   ASN A   1     -24.583  -6.664  -9.667  1.00  0.00           H  
ATOM     10 2H   ASN A   1     -24.426  -6.915  -8.044  1.00  0.00           H  
ATOM     11 3H   ASN A   1     -24.665  -5.389  -8.622  1.00  0.00           H  
ATOM     12  HA  ASN A   1     -22.361  -6.966  -9.419  1.00  0.00           H  
ATOM     13 1HB  ASN A   1     -23.166  -4.790 -10.570  1.00  0.00           H  
ATOM     14 2HB  ASN A   1     -22.684  -3.960  -9.103  1.00  0.00           H  
ATOM     15 1HD2 ASN A   1     -19.950  -3.579 -11.562  1.00  0.00           H  
ATOM     16 2HD2 ASN A   1     -21.617  -3.147 -11.393  1.00  0.00           H  
ATOM     17  N   TYR A   2     -20.832  -6.114  -7.526  1.00  0.00           N  
ATOM     18  CA  TYR A   2     -20.024  -6.020  -6.326  1.00  0.00           C  
ATOM     19  C   TYR A   2     -19.114  -4.807  -6.375  1.00  0.00           C  
ATOM     20  O   TYR A   2     -18.808  -4.221  -5.341  1.00  0.00           O  
ATOM     21  CB  TYR A   2     -19.205  -7.293  -6.147  1.00  0.00           C  
ATOM     22  CG  TYR A   2     -20.036  -8.508  -5.967  1.00  0.00           C  
ATOM     23  CD1 TYR A   2     -20.130  -9.458  -6.967  1.00  0.00           C  
ATOM     24  CD2 TYR A   2     -20.725  -8.670  -4.784  1.00  0.00           C  
ATOM     25  CE1 TYR A   2     -20.919 -10.574  -6.774  1.00  0.00           C  
ATOM     26  CE2 TYR A   2     -21.507  -9.768  -4.590  1.00  0.00           C  
ATOM     27  CZ  TYR A   2     -21.614 -10.723  -5.575  1.00  0.00           C  
ATOM     28  OH  TYR A   2     -22.401 -11.841  -5.359  1.00  0.00           O  
ATOM     29  H   TYR A   2     -20.366  -6.238  -8.411  1.00  0.00           H  
ATOM     30  HA  TYR A   2     -20.683  -5.904  -5.465  1.00  0.00           H  
ATOM     31 1HB  TYR A   2     -18.559  -7.442  -7.014  1.00  0.00           H  
ATOM     32 2HB  TYR A   2     -18.577  -7.202  -5.296  1.00  0.00           H  
ATOM     33  HD1 TYR A   2     -19.584  -9.327  -7.898  1.00  0.00           H  
ATOM     34  HD2 TYR A   2     -20.650  -7.918  -4.005  1.00  0.00           H  
ATOM     35  HE1 TYR A   2     -20.996 -11.332  -7.552  1.00  0.00           H  
ATOM     36  HE2 TYR A   2     -22.048  -9.890  -3.654  1.00  0.00           H  
ATOM     37  HH  TYR A   2     -22.538 -11.963  -4.393  1.00  0.00           H  
ATOM     38  N   LYS A   3     -18.695  -4.409  -7.573  1.00  0.00           N  
ATOM     39  CA  LYS A   3     -17.739  -3.315  -7.681  1.00  0.00           C  
ATOM     40  C   LYS A   3     -18.285  -2.019  -7.105  1.00  0.00           C  
ATOM     41  O   LYS A   3     -17.618  -1.366  -6.306  1.00  0.00           O  
ATOM     42  CB  LYS A   3     -17.316  -3.120  -9.131  1.00  0.00           C  
ATOM     43  CG  LYS A   3     -16.275  -2.021  -9.366  1.00  0.00           C  
ATOM     44  CD  LYS A   3     -15.879  -1.958 -10.844  1.00  0.00           C  
ATOM     45  CE  LYS A   3     -14.739  -0.970 -11.097  1.00  0.00           C  
ATOM     46  NZ  LYS A   3     -15.147   0.439 -10.848  1.00  0.00           N  
ATOM     47  H   LYS A   3     -19.022  -4.878  -8.412  1.00  0.00           H  
ATOM     48  HA  LYS A   3     -16.861  -3.572  -7.097  1.00  0.00           H  
ATOM     49 1HB  LYS A   3     -16.907  -4.056  -9.517  1.00  0.00           H  
ATOM     50 2HB  LYS A   3     -18.192  -2.877  -9.731  1.00  0.00           H  
ATOM     51 1HG  LYS A   3     -16.686  -1.050  -9.063  1.00  0.00           H  
ATOM     52 2HG  LYS A   3     -15.392  -2.217  -8.770  1.00  0.00           H  
ATOM     53 1HD  LYS A   3     -15.563  -2.952 -11.175  1.00  0.00           H  
ATOM     54 2HD  LYS A   3     -16.742  -1.656 -11.435  1.00  0.00           H  
ATOM     55 1HE  LYS A   3     -13.905  -1.215 -10.440  1.00  0.00           H  
ATOM     56 2HE  LYS A   3     -14.413  -1.064 -12.132  1.00  0.00           H  
ATOM     57 1HZ  LYS A   3     -14.376   1.061 -11.015  1.00  0.00           H  
ATOM     58 2HZ  LYS A   3     -15.911   0.695 -11.446  1.00  0.00           H  
ATOM     59 3HZ  LYS A   3     -15.440   0.553  -9.867  1.00  0.00           H  
ATOM     60  N   GLU A   4     -19.513  -1.652  -7.473  1.00  0.00           N  
ATOM     61  CA  GLU A   4     -20.057  -0.389  -6.984  1.00  0.00           C  
ATOM     62  C   GLU A   4     -20.172  -0.398  -5.464  1.00  0.00           C  
ATOM     63  O   GLU A   4     -19.878   0.599  -4.798  1.00  0.00           O  
ATOM     64  CB  GLU A   4     -21.433  -0.141  -7.604  1.00  0.00           C  
ATOM     65  CG  GLU A   4     -21.403   0.157  -9.103  1.00  0.00           C  
ATOM     66  CD  GLU A   4     -22.782   0.341  -9.704  1.00  0.00           C  
ATOM     67  OE1 GLU A   4     -23.749   0.118  -9.013  1.00  0.00           O  
ATOM     68  OE2 GLU A   4     -22.863   0.707 -10.854  1.00  0.00           O  
ATOM     69  H   GLU A   4     -20.043  -2.227  -8.108  1.00  0.00           H  
ATOM     70  HA  GLU A   4     -19.381   0.418  -7.274  1.00  0.00           H  
ATOM     71 1HB  GLU A   4     -22.062  -1.018  -7.449  1.00  0.00           H  
ATOM     72 2HB  GLU A   4     -21.911   0.699  -7.102  1.00  0.00           H  
ATOM     73 1HG  GLU A   4     -20.820   1.062  -9.270  1.00  0.00           H  
ATOM     74 2HG  GLU A   4     -20.898  -0.668  -9.610  1.00  0.00           H  
ATOM     75  N   LYS A   5     -20.579  -1.540  -4.913  1.00  0.00           N  
ATOM     76  CA  LYS A   5     -20.693  -1.695  -3.475  1.00  0.00           C  
ATOM     77  C   LYS A   5     -19.325  -1.547  -2.834  1.00  0.00           C  
ATOM     78  O   LYS A   5     -19.178  -0.886  -1.805  1.00  0.00           O  
ATOM     79  CB  LYS A   5     -21.327  -3.033  -3.110  1.00  0.00           C  
ATOM     80  CG  LYS A   5     -21.476  -3.244  -1.612  1.00  0.00           C  
ATOM     81  CD  LYS A   5     -22.170  -4.562  -1.289  1.00  0.00           C  
ATOM     82  CE  LYS A   5     -22.116  -4.837   0.203  1.00  0.00           C  
ATOM     83  NZ  LYS A   5     -22.771  -6.100   0.572  1.00  0.00           N  
ATOM     84  H   LYS A   5     -20.797  -2.321  -5.513  1.00  0.00           H  
ATOM     85  HA  LYS A   5     -21.329  -0.898  -3.088  1.00  0.00           H  
ATOM     86 1HB  LYS A   5     -22.316  -3.102  -3.561  1.00  0.00           H  
ATOM     87 2HB  LYS A   5     -20.732  -3.845  -3.517  1.00  0.00           H  
ATOM     88 1HG  LYS A   5     -20.495  -3.220  -1.145  1.00  0.00           H  
ATOM     89 2HG  LYS A   5     -22.065  -2.426  -1.196  1.00  0.00           H  
ATOM     90 1HD  LYS A   5     -23.213  -4.511  -1.605  1.00  0.00           H  
ATOM     91 2HD  LYS A   5     -21.685  -5.376  -1.828  1.00  0.00           H  
ATOM     92 1HE  LYS A   5     -21.077  -4.904   0.496  1.00  0.00           H  
ATOM     93 2HE  LYS A   5     -22.586  -4.019   0.749  1.00  0.00           H  
ATOM     94 1HZ  LYS A   5     -22.653  -6.223   1.588  1.00  0.00           H  
ATOM     95 2HZ  LYS A   5     -23.749  -6.078   0.337  1.00  0.00           H  
ATOM     96 3HZ  LYS A   5     -22.326  -6.864   0.096  1.00  0.00           H  
ATOM     97  N   ALA A   6     -18.315  -2.174  -3.436  1.00  0.00           N  
ATOM     98  CA  ALA A   6     -16.976  -2.102  -2.891  1.00  0.00           C  
ATOM     99  C   ALA A   6     -16.492  -0.672  -2.851  1.00  0.00           C  
ATOM    100  O   ALA A   6     -15.875  -0.258  -1.870  1.00  0.00           O  
ATOM    101  CB  ALA A   6     -16.026  -2.937  -3.715  1.00  0.00           C  
ATOM    102  H   ALA A   6     -18.479  -2.723  -4.279  1.00  0.00           H  
ATOM    103  HA  ALA A   6     -17.003  -2.481  -1.874  1.00  0.00           H  
ATOM    104 1HB  ALA A   6     -15.034  -2.886  -3.277  1.00  0.00           H  
ATOM    105 2HB  ALA A   6     -16.357  -3.951  -3.737  1.00  0.00           H  
ATOM    106 3HB  ALA A   6     -15.996  -2.553  -4.730  1.00  0.00           H  
ATOM    107  N   GLU A   7     -16.797   0.106  -3.894  1.00  0.00           N  
ATOM    108  CA  GLU A   7     -16.381   1.500  -3.916  1.00  0.00           C  
ATOM    109  C   GLU A   7     -17.084   2.284  -2.809  1.00  0.00           C  
ATOM    110  O   GLU A   7     -16.460   3.096  -2.121  1.00  0.00           O  
ATOM    111  CB  GLU A   7     -16.642   2.118  -5.290  1.00  0.00           C  
ATOM    112  CG  GLU A   7     -15.730   1.568  -6.395  1.00  0.00           C  
ATOM    113  CD  GLU A   7     -16.033   2.104  -7.779  1.00  0.00           C  
ATOM    114  OE1 GLU A   7     -16.959   2.862  -7.936  1.00  0.00           O  
ATOM    115  OE2 GLU A   7     -15.325   1.724  -8.699  1.00  0.00           O  
ATOM    116  H   GLU A   7     -17.299  -0.294  -4.689  1.00  0.00           H  
ATOM    117  HA  GLU A   7     -15.310   1.537  -3.730  1.00  0.00           H  
ATOM    118 1HB  GLU A   7     -17.675   1.925  -5.583  1.00  0.00           H  
ATOM    119 2HB  GLU A   7     -16.509   3.198  -5.238  1.00  0.00           H  
ATOM    120 1HG  GLU A   7     -14.698   1.812  -6.145  1.00  0.00           H  
ATOM    121 2HG  GLU A   7     -15.819   0.482  -6.407  1.00  0.00           H  
ATOM    122  N   GLU A   8     -18.373   2.002  -2.585  1.00  0.00           N  
ATOM    123  CA  GLU A   8     -19.081   2.678  -1.505  1.00  0.00           C  
ATOM    124  C   GLU A   8     -18.426   2.358  -0.166  1.00  0.00           C  
ATOM    125  O   GLU A   8     -18.141   3.259   0.633  1.00  0.00           O  
ATOM    126  CB  GLU A   8     -20.560   2.277  -1.464  1.00  0.00           C  
ATOM    127  CG  GLU A   8     -21.333   2.952  -0.327  1.00  0.00           C  
ATOM    128  CD  GLU A   8     -22.815   2.617  -0.273  1.00  0.00           C  
ATOM    129  OE1 GLU A   8     -23.335   2.053  -1.206  1.00  0.00           O  
ATOM    130  OE2 GLU A   8     -23.415   2.913   0.742  1.00  0.00           O  
ATOM    131  H   GLU A   8     -18.862   1.339  -3.190  1.00  0.00           H  
ATOM    132  HA  GLU A   8     -19.014   3.754  -1.668  1.00  0.00           H  
ATOM    133 1HB  GLU A   8     -21.035   2.531  -2.411  1.00  0.00           H  
ATOM    134 2HB  GLU A   8     -20.643   1.199  -1.335  1.00  0.00           H  
ATOM    135 1HG  GLU A   8     -20.875   2.646   0.613  1.00  0.00           H  
ATOM    136 2HG  GLU A   8     -21.215   4.031  -0.416  1.00  0.00           H  
ATOM    137  N   LEU A   9     -18.151   1.078   0.064  1.00  0.00           N  
ATOM    138  CA  LEU A   9     -17.528   0.653   1.302  1.00  0.00           C  
ATOM    139  C   LEU A   9     -16.141   1.246   1.460  1.00  0.00           C  
ATOM    140  O   LEU A   9     -15.779   1.666   2.552  1.00  0.00           O  
ATOM    141  CB  LEU A   9     -17.468  -0.856   1.342  1.00  0.00           C  
ATOM    142  CG  LEU A   9     -18.767  -1.558   1.519  1.00  0.00           C  
ATOM    143  CD1 LEU A   9     -18.559  -3.027   1.276  1.00  0.00           C  
ATOM    144  CD2 LEU A   9     -19.263  -1.304   2.941  1.00  0.00           C  
ATOM    145  H   LEU A   9     -18.402   0.382  -0.640  1.00  0.00           H  
ATOM    146  HA  LEU A   9     -18.148   0.995   2.128  1.00  0.00           H  
ATOM    147 1HB  LEU A   9     -17.083  -1.179   0.394  1.00  0.00           H  
ATOM    148 2HB  LEU A   9     -16.796  -1.158   2.132  1.00  0.00           H  
ATOM    149  HG  LEU A   9     -19.495  -1.187   0.794  1.00  0.00           H  
ATOM    150 1HD1 LEU A   9     -19.490  -3.532   1.398  1.00  0.00           H  
ATOM    151 2HD1 LEU A   9     -18.198  -3.172   0.265  1.00  0.00           H  
ATOM    152 3HD1 LEU A   9     -17.837  -3.418   1.981  1.00  0.00           H  
ATOM    153 1HD2 LEU A   9     -20.211  -1.814   3.093  1.00  0.00           H  
ATOM    154 2HD2 LEU A   9     -18.525  -1.682   3.654  1.00  0.00           H  
ATOM    155 3HD2 LEU A   9     -19.400  -0.235   3.093  1.00  0.00           H  
ATOM    156  N   LYS A  10     -15.376   1.322   0.375  1.00  0.00           N  
ATOM    157  CA  LYS A  10     -14.045   1.910   0.414  1.00  0.00           C  
ATOM    158  C   LYS A  10     -14.110   3.341   0.923  1.00  0.00           C  
ATOM    159  O   LYS A  10     -13.361   3.725   1.832  1.00  0.00           O  
ATOM    160  CB  LYS A  10     -13.436   1.872  -0.986  1.00  0.00           C  
ATOM    161  CG  LYS A  10     -12.065   2.481  -1.141  1.00  0.00           C  
ATOM    162  CD  LYS A  10     -12.109   3.897  -1.712  1.00  0.00           C  
ATOM    163  CE  LYS A  10     -12.612   3.921  -3.155  1.00  0.00           C  
ATOM    164  NZ  LYS A  10     -12.754   5.330  -3.672  1.00  0.00           N  
ATOM    165  H   LYS A  10     -15.714   0.942  -0.506  1.00  0.00           H  
ATOM    166  HA  LYS A  10     -13.425   1.328   1.096  1.00  0.00           H  
ATOM    167 1HB  LYS A  10     -13.383   0.835  -1.325  1.00  0.00           H  
ATOM    168 2HB  LYS A  10     -14.091   2.398  -1.669  1.00  0.00           H  
ATOM    169 1HG  LYS A  10     -11.598   2.547  -0.177  1.00  0.00           H  
ATOM    170 2HG  LYS A  10     -11.474   1.854  -1.775  1.00  0.00           H  
ATOM    171 1HD  LYS A  10     -12.754   4.530  -1.108  1.00  0.00           H  
ATOM    172 2HD  LYS A  10     -11.102   4.315  -1.686  1.00  0.00           H  
ATOM    173 1HE  LYS A  10     -11.919   3.375  -3.790  1.00  0.00           H  
ATOM    174 2HE  LYS A  10     -13.591   3.437  -3.195  1.00  0.00           H  
ATOM    175 1HZ  LYS A  10     -13.105   5.322  -4.611  1.00  0.00           H  
ATOM    176 2HZ  LYS A  10     -13.423   5.830  -3.061  1.00  0.00           H  
ATOM    177 3HZ  LYS A  10     -11.875   5.803  -3.645  1.00  0.00           H  
ATOM    178  N   ASP A  11     -15.030   4.131   0.357  1.00  0.00           N  
ATOM    179  CA  ASP A  11     -15.175   5.514   0.778  1.00  0.00           C  
ATOM    180  C   ASP A  11     -15.607   5.594   2.235  1.00  0.00           C  
ATOM    181  O   ASP A  11     -15.111   6.441   2.987  1.00  0.00           O  
ATOM    182  CB  ASP A  11     -16.165   6.256  -0.127  1.00  0.00           C  
ATOM    183  CG  ASP A  11     -15.595   6.567  -1.541  1.00  0.00           C  
ATOM    184  OD1 ASP A  11     -14.395   6.444  -1.734  1.00  0.00           O  
ATOM    185  OD2 ASP A  11     -16.351   6.939  -2.403  1.00  0.00           O  
ATOM    186  H   ASP A  11     -15.628   3.758  -0.385  1.00  0.00           H  
ATOM    187  HA  ASP A  11     -14.206   6.002   0.687  1.00  0.00           H  
ATOM    188 1HB  ASP A  11     -17.062   5.636  -0.248  1.00  0.00           H  
ATOM    189 2HB  ASP A  11     -16.472   7.185   0.348  1.00  0.00           H  
ATOM    190  N   ARG A  12     -16.494   4.685   2.653  1.00  0.00           N  
ATOM    191  CA  ARG A  12     -16.934   4.661   4.038  1.00  0.00           C  
ATOM    192  C   ARG A  12     -15.783   4.296   4.979  1.00  0.00           C  
ATOM    193  O   ARG A  12     -15.623   4.916   6.027  1.00  0.00           O  
ATOM    194  CB  ARG A  12     -18.097   3.700   4.223  1.00  0.00           C  
ATOM    195  CG  ARG A  12     -19.429   4.162   3.624  1.00  0.00           C  
ATOM    196  CD  ARG A  12     -20.515   3.169   3.861  1.00  0.00           C  
ATOM    197  NE  ARG A  12     -21.794   3.581   3.271  1.00  0.00           N  
ATOM    198  CZ  ARG A  12     -22.672   4.418   3.838  1.00  0.00           C  
ATOM    199  NH1 ARG A  12     -22.438   4.970   5.012  1.00  0.00           N  
ATOM    200  NH2 ARG A  12     -23.779   4.672   3.183  1.00  0.00           N  
ATOM    201  H   ARG A  12     -16.890   4.018   1.988  1.00  0.00           H  
ATOM    202  HA  ARG A  12     -17.284   5.658   4.300  1.00  0.00           H  
ATOM    203 1HB  ARG A  12     -17.847   2.732   3.800  1.00  0.00           H  
ATOM    204 2HB  ARG A  12     -18.262   3.562   5.267  1.00  0.00           H  
ATOM    205 1HG  ARG A  12     -19.722   5.103   4.085  1.00  0.00           H  
ATOM    206 2HG  ARG A  12     -19.321   4.304   2.552  1.00  0.00           H  
ATOM    207 1HD  ARG A  12     -20.230   2.214   3.419  1.00  0.00           H  
ATOM    208 2HD  ARG A  12     -20.663   3.044   4.926  1.00  0.00           H  
ATOM    209  HE  ARG A  12     -22.075   3.203   2.354  1.00  0.00           H  
ATOM    210 1HH1 ARG A  12     -21.577   4.767   5.504  1.00  0.00           H  
ATOM    211 2HH1 ARG A  12     -23.116   5.596   5.419  1.00  0.00           H  
ATOM    212 1HH2 ARG A  12     -23.914   4.209   2.272  1.00  0.00           H  
ATOM    213 2HH2 ARG A  12     -24.474   5.293   3.563  1.00  0.00           H  
ATOM    214  N   VAL A  13     -14.921   3.350   4.587  1.00  0.00           N  
ATOM    215  CA  VAL A  13     -13.795   2.995   5.447  1.00  0.00           C  
ATOM    216  C   VAL A  13     -12.897   4.194   5.621  1.00  0.00           C  
ATOM    217  O   VAL A  13     -12.475   4.507   6.738  1.00  0.00           O  
ATOM    218  CB  VAL A  13     -12.932   1.848   4.864  1.00  0.00           C  
ATOM    219  CG1 VAL A  13     -11.651   1.689   5.694  1.00  0.00           C  
ATOM    220  CG2 VAL A  13     -13.665   0.553   4.922  1.00  0.00           C  
ATOM    221  H   VAL A  13     -15.074   2.857   3.712  1.00  0.00           H  
ATOM    222  HA  VAL A  13     -14.180   2.691   6.420  1.00  0.00           H  
ATOM    223  HB  VAL A  13     -12.667   2.088   3.831  1.00  0.00           H  
ATOM    224 1HG1 VAL A  13     -11.050   0.884   5.281  1.00  0.00           H  
ATOM    225 2HG1 VAL A  13     -11.078   2.617   5.666  1.00  0.00           H  
ATOM    226 3HG1 VAL A  13     -11.911   1.450   6.725  1.00  0.00           H  
ATOM    227 1HG2 VAL A  13     -13.054  -0.235   4.515  1.00  0.00           H  
ATOM    228 2HG2 VAL A  13     -13.874   0.341   5.951  1.00  0.00           H  
ATOM    229 3HG2 VAL A  13     -14.576   0.624   4.356  1.00  0.00           H  
ATOM    230  N   ALA A  14     -12.606   4.879   4.515  1.00  0.00           N  
ATOM    231  CA  ALA A  14     -11.742   6.035   4.585  1.00  0.00           C  
ATOM    232  C   ALA A  14     -12.332   7.124   5.475  1.00  0.00           C  
ATOM    233  O   ALA A  14     -11.638   7.641   6.350  1.00  0.00           O  
ATOM    234  CB  ALA A  14     -11.517   6.576   3.187  1.00  0.00           C  
ATOM    235  H   ALA A  14     -12.978   4.572   3.614  1.00  0.00           H  
ATOM    236  HA  ALA A  14     -10.789   5.722   5.012  1.00  0.00           H  
ATOM    237 1HB  ALA A  14     -10.845   7.433   3.230  1.00  0.00           H  
ATOM    238 2HB  ALA A  14     -11.077   5.793   2.564  1.00  0.00           H  
ATOM    239 3HB  ALA A  14     -12.473   6.883   2.760  1.00  0.00           H  
ATOM    240  N   ALA A  15     -13.628   7.424   5.311  1.00  0.00           N  
ATOM    241  CA  ALA A  15     -14.266   8.464   6.119  1.00  0.00           C  
ATOM    242  C   ALA A  15     -14.259   8.104   7.596  1.00  0.00           C  
ATOM    243  O   ALA A  15     -13.991   8.936   8.472  1.00  0.00           O  
ATOM    244  CB  ALA A  15     -15.694   8.660   5.657  1.00  0.00           C  
ATOM    245  H   ALA A  15     -14.172   6.953   4.587  1.00  0.00           H  
ATOM    246  HA  ALA A  15     -13.704   9.390   5.989  1.00  0.00           H  
ATOM    247 1HB  ALA A  15     -16.162   9.447   6.243  1.00  0.00           H  
ATOM    248 2HB  ALA A  15     -15.696   8.935   4.603  1.00  0.00           H  
ATOM    249 3HB  ALA A  15     -16.244   7.727   5.789  1.00  0.00           H  
ATOM    250  N   THR A  16     -14.526   6.841   7.869  1.00  0.00           N  
ATOM    251  CA  THR A  16     -14.555   6.343   9.220  1.00  0.00           C  
ATOM    252  C   THR A  16     -13.184   6.469   9.861  1.00  0.00           C  
ATOM    253  O   THR A  16     -13.054   6.945  10.998  1.00  0.00           O  
ATOM    254  CB  THR A  16     -15.059   4.912   9.213  1.00  0.00           C  
ATOM    255  OG1 THR A  16     -16.415   4.876   8.742  1.00  0.00           O  
ATOM    256  CG2 THR A  16     -15.012   4.377  10.491  1.00  0.00           C  
ATOM    257  H   THR A  16     -14.745   6.192   7.114  1.00  0.00           H  
ATOM    258  HA  THR A  16     -15.256   6.944   9.797  1.00  0.00           H  
ATOM    259  HB  THR A  16     -14.437   4.319   8.546  1.00  0.00           H  
ATOM    260  HG1 THR A  16     -17.040   4.950   9.508  1.00  0.00           H  
ATOM    261 1HG2 THR A  16     -15.375   3.394  10.431  1.00  0.00           H  
ATOM    262 2HG2 THR A  16     -13.995   4.388  10.859  1.00  0.00           H  
ATOM    263 3HG2 THR A  16     -15.648   4.960  11.124  1.00  0.00           H  
ATOM    264  N   TRP A  17     -12.147   6.095   9.110  1.00  0.00           N  
ATOM    265  CA  TRP A  17     -10.779   6.211   9.578  1.00  0.00           C  
ATOM    266  C   TRP A  17     -10.431   7.663   9.878  1.00  0.00           C  
ATOM    267  O   TRP A  17      -9.882   7.962  10.940  1.00  0.00           O  
ATOM    268  CB  TRP A  17      -9.798   5.626   8.575  1.00  0.00           C  
ATOM    269  CG  TRP A  17      -8.373   5.789   8.996  1.00  0.00           C  
ATOM    270  CD1 TRP A  17      -7.662   4.967   9.823  1.00  0.00           C  
ATOM    271  CD2 TRP A  17      -7.459   6.832   8.582  1.00  0.00           C  
ATOM    272  NE1 TRP A  17      -6.372   5.430   9.956  1.00  0.00           N  
ATOM    273  CE2 TRP A  17      -6.227   6.565   9.198  1.00  0.00           C  
ATOM    274  CE3 TRP A  17      -7.577   7.951   7.733  1.00  0.00           C  
ATOM    275  CZ2 TRP A  17      -5.118   7.370   8.997  1.00  0.00           C  
ATOM    276  CZ3 TRP A  17      -6.460   8.755   7.528  1.00  0.00           C  
ATOM    277  CH2 TRP A  17      -5.263   8.470   8.145  1.00  0.00           C  
ATOM    278  H   TRP A  17     -12.314   5.700   8.183  1.00  0.00           H  
ATOM    279  HA  TRP A  17     -10.689   5.640  10.503  1.00  0.00           H  
ATOM    280 1HB  TRP A  17     -10.006   4.564   8.433  1.00  0.00           H  
ATOM    281 2HB  TRP A  17      -9.932   6.114   7.610  1.00  0.00           H  
ATOM    282  HD1 TRP A  17      -8.058   4.074  10.304  1.00  0.00           H  
ATOM    283  HE1 TRP A  17      -5.646   5.000  10.511  1.00  0.00           H  
ATOM    284  HE3 TRP A  17      -8.522   8.173   7.237  1.00  0.00           H  
ATOM    285  HZ2 TRP A  17      -4.160   7.162   9.474  1.00  0.00           H  
ATOM    286  HZ3 TRP A  17      -6.555   9.618   6.860  1.00  0.00           H  
ATOM    287  HH2 TRP A  17      -4.406   9.121   7.959  1.00  0.00           H  
ATOM    288  N   GLU A  18     -10.803   8.582   8.980  1.00  0.00           N  
ATOM    289  CA  GLU A  18     -10.512  10.002   9.173  1.00  0.00           C  
ATOM    290  C   GLU A  18     -11.128  10.511  10.474  1.00  0.00           C  
ATOM    291  O   GLU A  18     -10.547  11.358  11.156  1.00  0.00           O  
ATOM    292  CB  GLU A  18     -11.043  10.852   8.008  1.00  0.00           C  
ATOM    293  CG  GLU A  18     -10.301  10.721   6.677  1.00  0.00           C  
ATOM    294  CD  GLU A  18     -10.959  11.534   5.569  1.00  0.00           C  
ATOM    295  OE1 GLU A  18     -12.025  12.060   5.791  1.00  0.00           O  
ATOM    296  OE2 GLU A  18     -10.390  11.628   4.509  1.00  0.00           O  
ATOM    297  H   GLU A  18     -11.268   8.281   8.122  1.00  0.00           H  
ATOM    298  HA  GLU A  18      -9.430  10.125   9.235  1.00  0.00           H  
ATOM    299 1HB  GLU A  18     -12.082  10.587   7.823  1.00  0.00           H  
ATOM    300 2HB  GLU A  18     -11.027  11.902   8.295  1.00  0.00           H  
ATOM    301 1HG  GLU A  18      -9.276  11.066   6.810  1.00  0.00           H  
ATOM    302 2HG  GLU A  18     -10.263   9.681   6.387  1.00  0.00           H  
ATOM    303  N   ASN A  19     -12.288   9.963  10.840  1.00  0.00           N  
ATOM    304  CA  ASN A  19     -12.975  10.360  12.059  1.00  0.00           C  
ATOM    305  C   ASN A  19     -12.548   9.549  13.301  1.00  0.00           C  
ATOM    306  O   ASN A  19     -13.090   9.757  14.390  1.00  0.00           O  
ATOM    307  CB  ASN A  19     -14.470  10.259  11.841  1.00  0.00           C  
ATOM    308  CG  ASN A  19     -14.975  11.331  10.900  1.00  0.00           C  
ATOM    309  OD1 ASN A  19     -14.478  12.466  10.910  1.00  0.00           O  
ATOM    310  ND2 ASN A  19     -15.947  10.997  10.091  1.00  0.00           N  
ATOM    311  H   ASN A  19     -12.734   9.289  10.214  1.00  0.00           H  
ATOM    312  HA  ASN A  19     -12.728  11.402  12.259  1.00  0.00           H  
ATOM    313 1HB  ASN A  19     -14.702   9.278  11.414  1.00  0.00           H  
ATOM    314 2HB  ASN A  19     -14.989  10.338  12.794  1.00  0.00           H  
ATOM    315 1HD2 ASN A  19     -16.315  11.667   9.447  1.00  0.00           H  
ATOM    316 2HD2 ASN A  19     -16.317  10.070  10.112  1.00  0.00           H  
ATOM    317  N   GLY A  20     -11.587   8.627  13.145  1.00  0.00           N  
ATOM    318  CA  GLY A  20     -11.050   7.831  14.250  1.00  0.00           C  
ATOM    319  C   GLY A  20     -11.882   6.621  14.697  1.00  0.00           C  
ATOM    320  O   GLY A  20     -11.545   5.961  15.689  1.00  0.00           O  
ATOM    321  H   GLY A  20     -11.166   8.490  12.230  1.00  0.00           H  
ATOM    322 1HA  GLY A  20     -10.058   7.483  13.958  1.00  0.00           H  
ATOM    323 2HA  GLY A  20     -10.897   8.487  15.104  1.00  0.00           H  
ATOM    324  N   ASP A  21     -12.967   6.298  14.003  1.00  0.00           N  
ATOM    325  CA  ASP A  21     -13.788   5.205  14.512  1.00  0.00           C  
ATOM    326  C   ASP A  21     -13.340   3.843  14.011  1.00  0.00           C  
ATOM    327  O   ASP A  21     -13.903   3.273  13.076  1.00  0.00           O  
ATOM    328  CB  ASP A  21     -15.265   5.477  14.230  1.00  0.00           C  
ATOM    329  CG  ASP A  21     -16.245   4.434  14.849  1.00  0.00           C  
ATOM    330  OD1 ASP A  21     -15.815   3.350  15.223  1.00  0.00           O  
ATOM    331  OD2 ASP A  21     -17.405   4.746  14.960  1.00  0.00           O  
ATOM    332  H   ASP A  21     -13.196   6.786  13.136  1.00  0.00           H  
ATOM    333  HA  ASP A  21     -13.689   5.195  15.597  1.00  0.00           H  
ATOM    334 1HB  ASP A  21     -15.522   6.461  14.627  1.00  0.00           H  
ATOM    335 2HB  ASP A  21     -15.424   5.525  13.180  1.00  0.00           H  
ATOM    336  N   GLU A  22     -12.357   3.297  14.713  1.00  0.00           N  
ATOM    337  CA  GLU A  22     -11.765   2.010  14.368  1.00  0.00           C  
ATOM    338  C   GLU A  22     -12.785   0.876  14.319  1.00  0.00           C  
ATOM    339  O   GLU A  22     -12.703  -0.000  13.457  1.00  0.00           O  
ATOM    340  CB  GLU A  22     -10.687   1.647  15.378  1.00  0.00           C  
ATOM    341  CG  GLU A  22      -9.949   0.361  15.086  1.00  0.00           C  
ATOM    342  CD  GLU A  22      -8.880   0.088  16.108  1.00  0.00           C  
ATOM    343  OE1 GLU A  22      -8.800   0.822  17.063  1.00  0.00           O  
ATOM    344  OE2 GLU A  22      -8.105  -0.828  15.917  1.00  0.00           O  
ATOM    345  H   GLU A  22     -11.973   3.873  15.464  1.00  0.00           H  
ATOM    346  HA  GLU A  22     -11.308   2.100  13.382  1.00  0.00           H  
ATOM    347 1HB  GLU A  22      -9.953   2.451  15.427  1.00  0.00           H  
ATOM    348 2HB  GLU A  22     -11.136   1.556  16.367  1.00  0.00           H  
ATOM    349 1HG  GLU A  22     -10.662  -0.463  15.083  1.00  0.00           H  
ATOM    350 2HG  GLU A  22      -9.499   0.422  14.093  1.00  0.00           H  
ATOM    351  N   GLN A  23     -13.734   0.861  15.257  1.00  0.00           N  
ATOM    352  CA  GLN A  23     -14.696  -0.234  15.277  1.00  0.00           C  
ATOM    353  C   GLN A  23     -15.516  -0.238  14.000  1.00  0.00           C  
ATOM    354  O   GLN A  23     -15.634  -1.272  13.335  1.00  0.00           O  
ATOM    355  CB  GLN A  23     -15.615  -0.142  16.497  1.00  0.00           C  
ATOM    356  CG  GLN A  23     -16.627  -1.284  16.602  1.00  0.00           C  
ATOM    357  CD  GLN A  23     -17.497  -1.199  17.856  1.00  0.00           C  
ATOM    358  OE1 GLN A  23     -17.300  -0.339  18.719  1.00  0.00           O  
ATOM    359  NE2 GLN A  23     -18.467  -2.100  17.959  1.00  0.00           N  
ATOM    360  H   GLN A  23     -13.796   1.618  15.927  1.00  0.00           H  
ATOM    361  HA  GLN A  23     -14.147  -1.173  15.328  1.00  0.00           H  
ATOM    362 1HB  GLN A  23     -15.015  -0.130  17.405  1.00  0.00           H  
ATOM    363 2HB  GLN A  23     -16.168   0.802  16.457  1.00  0.00           H  
ATOM    364 1HG  GLN A  23     -17.283  -1.248  15.728  1.00  0.00           H  
ATOM    365 2HG  GLN A  23     -16.090  -2.232  16.621  1.00  0.00           H  
ATOM    366 1HE2 GLN A  23     -19.071  -2.098  18.758  1.00  0.00           H  
ATOM    367 2HE2 GLN A  23     -18.596  -2.782  17.233  1.00  0.00           H  
ATOM    368  N   GLU A  24     -16.063   0.920  13.632  1.00  0.00           N  
ATOM    369  CA  GLU A  24     -16.824   0.979  12.397  1.00  0.00           C  
ATOM    370  C   GLU A  24     -15.940   0.633  11.196  1.00  0.00           C  
ATOM    371  O   GLU A  24     -16.390  -0.031  10.257  1.00  0.00           O  
ATOM    372  CB  GLU A  24     -17.511   2.328  12.215  1.00  0.00           C  
ATOM    373  CG  GLU A  24     -18.300   2.403  10.944  1.00  0.00           C  
ATOM    374  CD  GLU A  24     -19.055   3.715  10.681  1.00  0.00           C  
ATOM    375  OE1 GLU A  24     -18.438   4.761  10.687  1.00  0.00           O  
ATOM    376  OE2 GLU A  24     -20.235   3.648  10.395  1.00  0.00           O  
ATOM    377  H   GLU A  24     -15.944   1.768  14.207  1.00  0.00           H  
ATOM    378  HA  GLU A  24     -17.611   0.226  12.454  1.00  0.00           H  
ATOM    379 1HB  GLU A  24     -18.195   2.496  13.047  1.00  0.00           H  
ATOM    380 2HB  GLU A  24     -16.783   3.117  12.247  1.00  0.00           H  
ATOM    381 1HG  GLU A  24     -17.570   2.260  10.170  1.00  0.00           H  
ATOM    382 2HG  GLU A  24     -18.997   1.568  10.905  1.00  0.00           H  
ATOM    383  N   ALA A  25     -14.677   1.091  11.205  1.00  0.00           N  
ATOM    384  CA  ALA A  25     -13.796   0.802  10.082  1.00  0.00           C  
ATOM    385  C   ALA A  25     -13.635  -0.698   9.937  1.00  0.00           C  
ATOM    386  O   ALA A  25     -13.709  -1.229   8.826  1.00  0.00           O  
ATOM    387  CB  ALA A  25     -12.431   1.448  10.275  1.00  0.00           C  
ATOM    388  H   ALA A  25     -14.346   1.662  11.988  1.00  0.00           H  
ATOM    389  HA  ALA A  25     -14.256   1.193   9.175  1.00  0.00           H  
ATOM    390 1HB  ALA A  25     -11.795   1.225   9.419  1.00  0.00           H  
ATOM    391 2HB  ALA A  25     -12.544   2.525  10.370  1.00  0.00           H  
ATOM    392 3HB  ALA A  25     -11.971   1.053  11.177  1.00  0.00           H  
ATOM    393  N   ASN A  26     -13.498  -1.401  11.067  1.00  0.00           N  
ATOM    394  CA  ASN A  26     -13.362  -2.845  11.023  1.00  0.00           C  
ATOM    395  C   ASN A  26     -14.623  -3.490  10.469  1.00  0.00           C  
ATOM    396  O   ASN A  26     -14.531  -4.415   9.658  1.00  0.00           O  
ATOM    397  CB  ASN A  26     -13.026  -3.398  12.394  1.00  0.00           C  
ATOM    398  CG  ASN A  26     -11.593  -3.150  12.807  1.00  0.00           C  
ATOM    399  OD1 ASN A  26     -10.715  -2.912  11.971  1.00  0.00           O  
ATOM    400  ND2 ASN A  26     -11.340  -3.217  14.088  1.00  0.00           N  
ATOM    401  H   ASN A  26     -13.448  -0.918  11.966  1.00  0.00           H  
ATOM    402  HA  ASN A  26     -12.545  -3.091  10.346  1.00  0.00           H  
ATOM    403 1HB  ASN A  26     -13.680  -2.935  13.133  1.00  0.00           H  
ATOM    404 2HB  ASN A  26     -13.223  -4.468  12.413  1.00  0.00           H  
ATOM    405 1HD2 ASN A  26     -10.404  -3.077  14.421  1.00  0.00           H  
ATOM    406 2HD2 ASN A  26     -12.075  -3.413  14.733  1.00  0.00           H  
ATOM    407  N   ASP A  27     -15.804  -2.979  10.850  1.00  0.00           N  
ATOM    408  CA  ASP A  27     -17.044  -3.544  10.319  1.00  0.00           C  
ATOM    409  C   ASP A  27     -17.110  -3.373   8.806  1.00  0.00           C  
ATOM    410  O   ASP A  27     -17.529  -4.285   8.087  1.00  0.00           O  
ATOM    411  CB  ASP A  27     -18.287  -2.903  10.949  1.00  0.00           C  
ATOM    412  CG  ASP A  27     -18.575  -3.327  12.411  1.00  0.00           C  
ATOM    413  OD1 ASP A  27     -17.998  -4.283  12.886  1.00  0.00           O  
ATOM    414  OD2 ASP A  27     -19.406  -2.692  13.024  1.00  0.00           O  
ATOM    415  H   ASP A  27     -15.827  -2.219  11.533  1.00  0.00           H  
ATOM    416  HA  ASP A  27     -17.059  -4.610  10.542  1.00  0.00           H  
ATOM    417 1HB  ASP A  27     -18.172  -1.818  10.924  1.00  0.00           H  
ATOM    418 2HB  ASP A  27     -19.157  -3.143  10.342  1.00  0.00           H  
ATOM    419  N   TYR A  28     -16.650  -2.233   8.302  1.00  0.00           N  
ATOM    420  CA  TYR A  28     -16.682  -2.048   6.863  1.00  0.00           C  
ATOM    421  C   TYR A  28     -15.655  -2.952   6.189  1.00  0.00           C  
ATOM    422  O   TYR A  28     -15.924  -3.488   5.111  1.00  0.00           O  
ATOM    423  CB  TYR A  28     -16.476  -0.600   6.480  1.00  0.00           C  
ATOM    424  CG  TYR A  28     -17.620   0.275   6.781  1.00  0.00           C  
ATOM    425  CD1 TYR A  28     -17.391   1.499   7.339  1.00  0.00           C  
ATOM    426  CD2 TYR A  28     -18.914  -0.154   6.531  1.00  0.00           C  
ATOM    427  CE1 TYR A  28     -18.445   2.303   7.655  1.00  0.00           C  
ATOM    428  CE2 TYR A  28     -19.979   0.658   6.860  1.00  0.00           C  
ATOM    429  CZ  TYR A  28     -19.741   1.885   7.435  1.00  0.00           C  
ATOM    430  OH  TYR A  28     -20.794   2.704   7.809  1.00  0.00           O  
ATOM    431  H   TYR A  28     -16.319  -1.492   8.924  1.00  0.00           H  
ATOM    432  HA  TYR A  28     -17.665  -2.348   6.501  1.00  0.00           H  
ATOM    433 1HB  TYR A  28     -15.633  -0.223   7.043  1.00  0.00           H  
ATOM    434 2HB  TYR A  28     -16.261  -0.532   5.421  1.00  0.00           H  
ATOM    435  HD1 TYR A  28     -16.371   1.836   7.537  1.00  0.00           H  
ATOM    436  HD2 TYR A  28     -19.090  -1.136   6.090  1.00  0.00           H  
ATOM    437  HE1 TYR A  28     -18.259   3.275   8.099  1.00  0.00           H  
ATOM    438  HE2 TYR A  28     -21.001   0.324   6.681  1.00  0.00           H  
ATOM    439  HH  TYR A  28     -20.576   3.139   8.675  1.00  0.00           H  
ATOM    440  N   MET A  29     -14.494  -3.169   6.825  1.00  0.00           N  
ATOM    441  CA  MET A  29     -13.509  -4.063   6.227  1.00  0.00           C  
ATOM    442  C   MET A  29     -14.062  -5.490   6.179  1.00  0.00           C  
ATOM    443  O   MET A  29     -13.797  -6.226   5.226  1.00  0.00           O  
ATOM    444  CB  MET A  29     -12.171  -4.022   6.978  1.00  0.00           C  
ATOM    445  CG  MET A  29     -11.368  -2.720   6.825  1.00  0.00           C  
ATOM    446  SD  MET A  29     -10.997  -2.313   5.106  1.00  0.00           S  
ATOM    447  CE  MET A  29      -9.846  -3.578   4.563  1.00  0.00           C  
ATOM    448  H   MET A  29     -14.292  -2.690   7.704  1.00  0.00           H  
ATOM    449  HA  MET A  29     -13.330  -3.743   5.206  1.00  0.00           H  
ATOM    450 1HB  MET A  29     -12.353  -4.178   8.041  1.00  0.00           H  
ATOM    451 2HB  MET A  29     -11.546  -4.835   6.634  1.00  0.00           H  
ATOM    452 1HG  MET A  29     -11.928  -1.896   7.253  1.00  0.00           H  
ATOM    453 2HG  MET A  29     -10.425  -2.809   7.371  1.00  0.00           H  
ATOM    454 1HE  MET A  29      -9.573  -3.410   3.517  1.00  0.00           H  
ATOM    455 2HE  MET A  29      -8.946  -3.529   5.181  1.00  0.00           H  
ATOM    456 3HE  MET A  29     -10.310  -4.560   4.661  1.00  0.00           H  
ATOM    457  N   GLU A  30     -14.888  -5.859   7.169  1.00  0.00           N  
ATOM    458  CA  GLU A  30     -15.509  -7.182   7.201  1.00  0.00           C  
ATOM    459  C   GLU A  30     -16.488  -7.293   6.025  1.00  0.00           C  
ATOM    460  O   GLU A  30     -16.541  -8.322   5.332  1.00  0.00           O  
ATOM    461  CB  GLU A  30     -16.264  -7.390   8.527  1.00  0.00           C  
ATOM    462  CG  GLU A  30     -16.838  -8.802   8.781  1.00  0.00           C  
ATOM    463  CD  GLU A  30     -15.779  -9.864   9.039  1.00  0.00           C  
ATOM    464  OE1 GLU A  30     -14.681  -9.507   9.425  1.00  0.00           O  
ATOM    465  OE2 GLU A  30     -16.069 -11.023   8.869  1.00  0.00           O  
ATOM    466  H   GLU A  30     -15.049  -5.215   7.945  1.00  0.00           H  
ATOM    467  HA  GLU A  30     -14.737  -7.942   7.090  1.00  0.00           H  
ATOM    468 1HB  GLU A  30     -15.605  -7.137   9.359  1.00  0.00           H  
ATOM    469 2HB  GLU A  30     -17.101  -6.703   8.570  1.00  0.00           H  
ATOM    470 1HG  GLU A  30     -17.504  -8.755   9.642  1.00  0.00           H  
ATOM    471 2HG  GLU A  30     -17.432  -9.092   7.915  1.00  0.00           H  
ATOM    472  N   GLU A  31     -17.240  -6.214   5.764  1.00  0.00           N  
ATOM    473  CA  GLU A  31     -18.198  -6.240   4.665  1.00  0.00           C  
ATOM    474  C   GLU A  31     -17.432  -6.353   3.339  1.00  0.00           C  
ATOM    475  O   GLU A  31     -17.838  -7.106   2.448  1.00  0.00           O  
ATOM    476  CB  GLU A  31     -19.086  -4.992   4.667  1.00  0.00           C  
ATOM    477  CG  GLU A  31     -20.294  -5.073   3.707  1.00  0.00           C  
ATOM    478  CD  GLU A  31     -21.334  -6.113   4.128  1.00  0.00           C  
ATOM    479  OE1 GLU A  31     -21.315  -6.513   5.265  1.00  0.00           O  
ATOM    480  OE2 GLU A  31     -22.157  -6.497   3.307  1.00  0.00           O  
ATOM    481  H   GLU A  31     -17.175  -5.397   6.375  1.00  0.00           H  
ATOM    482  HA  GLU A  31     -18.832  -7.120   4.775  1.00  0.00           H  
ATOM    483 1HB  GLU A  31     -19.456  -4.810   5.677  1.00  0.00           H  
ATOM    484 2HB  GLU A  31     -18.487  -4.127   4.384  1.00  0.00           H  
ATOM    485 1HG  GLU A  31     -20.770  -4.099   3.636  1.00  0.00           H  
ATOM    486 2HG  GLU A  31     -19.920  -5.345   2.726  1.00  0.00           H  
ATOM    487  N   LEU A  32     -16.294  -5.645   3.230  1.00  0.00           N  
ATOM    488  CA  LEU A  32     -15.446  -5.740   2.042  1.00  0.00           C  
ATOM    489  C   LEU A  32     -14.872  -7.131   1.860  1.00  0.00           C  
ATOM    490  O   LEU A  32     -14.789  -7.613   0.735  1.00  0.00           O  
ATOM    491  CB  LEU A  32     -14.301  -4.718   2.081  1.00  0.00           C  
ATOM    492  CG  LEU A  32     -14.670  -3.304   1.825  1.00  0.00           C  
ATOM    493  CD1 LEU A  32     -13.547  -2.427   2.174  1.00  0.00           C  
ATOM    494  CD2 LEU A  32     -14.940  -3.172   0.314  1.00  0.00           C  
ATOM    495  H   LEU A  32     -16.029  -5.017   3.989  1.00  0.00           H  
ATOM    496  HA  LEU A  32     -16.062  -5.510   1.176  1.00  0.00           H  
ATOM    497 1HB  LEU A  32     -13.817  -4.772   3.050  1.00  0.00           H  
ATOM    498 2HB  LEU A  32     -13.584  -4.996   1.322  1.00  0.00           H  
ATOM    499  HG  LEU A  32     -15.533  -3.024   2.415  1.00  0.00           H  
ATOM    500 1HD1 LEU A  32     -13.813  -1.390   1.955  1.00  0.00           H  
ATOM    501 2HD1 LEU A  32     -13.326  -2.526   3.225  1.00  0.00           H  
ATOM    502 3HD1 LEU A  32     -12.683  -2.726   1.585  1.00  0.00           H  
ATOM    503 1HD2 LEU A  32     -15.176  -2.148   0.066  1.00  0.00           H  
ATOM    504 2HD2 LEU A  32     -14.042  -3.465  -0.234  1.00  0.00           H  
ATOM    505 3HD2 LEU A  32     -15.764  -3.821   0.030  1.00  0.00           H  
ATOM    506  N   GLU A  33     -14.483  -7.803   2.944  1.00  0.00           N  
ATOM    507  CA  GLU A  33     -13.979  -9.161   2.791  1.00  0.00           C  
ATOM    508  C   GLU A  33     -15.076 -10.067   2.231  1.00  0.00           C  
ATOM    509  O   GLU A  33     -14.816 -10.872   1.334  1.00  0.00           O  
ATOM    510  CB  GLU A  33     -13.437  -9.724   4.099  1.00  0.00           C  
ATOM    511  CG  GLU A  33     -12.803 -11.135   3.937  1.00  0.00           C  
ATOM    512  CD  GLU A  33     -12.192 -11.687   5.213  1.00  0.00           C  
ATOM    513  OE1 GLU A  33     -12.269 -11.017   6.215  1.00  0.00           O  
ATOM    514  OE2 GLU A  33     -11.657 -12.767   5.180  1.00  0.00           O  
ATOM    515  H   GLU A  33     -14.517  -7.362   3.863  1.00  0.00           H  
ATOM    516  HA  GLU A  33     -13.164  -9.151   2.072  1.00  0.00           H  
ATOM    517 1HB  GLU A  33     -12.681  -9.046   4.503  1.00  0.00           H  
ATOM    518 2HB  GLU A  33     -14.244  -9.788   4.833  1.00  0.00           H  
ATOM    519 1HG  GLU A  33     -13.576 -11.822   3.590  1.00  0.00           H  
ATOM    520 2HG  GLU A  33     -12.034 -11.082   3.165  1.00  0.00           H  
ATOM    521  N   THR A  34     -16.307  -9.917   2.741  1.00  0.00           N  
ATOM    522  CA  THR A  34     -17.431 -10.719   2.259  1.00  0.00           C  
ATOM    523  C   THR A  34     -17.688 -10.442   0.778  1.00  0.00           C  
ATOM    524  O   THR A  34     -17.855 -11.361  -0.033  1.00  0.00           O  
ATOM    525  CB  THR A  34     -18.708 -10.423   3.064  1.00  0.00           C  
ATOM    526  OG1 THR A  34     -18.502 -10.776   4.438  1.00  0.00           O  
ATOM    527  CG2 THR A  34     -19.871 -11.213   2.496  1.00  0.00           C  
ATOM    528  H   THR A  34     -16.454  -9.245   3.499  1.00  0.00           H  
ATOM    529  HA  THR A  34     -17.181 -11.772   2.374  1.00  0.00           H  
ATOM    530  HB  THR A  34     -18.937  -9.359   3.007  1.00  0.00           H  
ATOM    531  HG1 THR A  34     -17.828 -10.181   4.820  1.00  0.00           H  
ATOM    532 1HG2 THR A  34     -20.772 -10.994   3.069  1.00  0.00           H  
ATOM    533 2HG2 THR A  34     -20.022 -10.927   1.456  1.00  0.00           H  
ATOM    534 3HG2 THR A  34     -19.652 -12.278   2.555  1.00  0.00           H  
ATOM    535  N   LEU A  35     -17.700  -9.166   0.425  1.00  0.00           N  
ATOM    536  CA  LEU A  35     -17.887  -8.744  -0.948  1.00  0.00           C  
ATOM    537  C   LEU A  35     -16.817  -9.371  -1.818  1.00  0.00           C  
ATOM    538  O   LEU A  35     -17.105  -9.964  -2.863  1.00  0.00           O  
ATOM    539  CB  LEU A  35     -17.782  -7.230  -1.024  1.00  0.00           C  
ATOM    540  CG  LEU A  35     -18.058  -6.599  -2.307  1.00  0.00           C  
ATOM    541  CD1 LEU A  35     -18.435  -5.230  -2.033  1.00  0.00           C  
ATOM    542  CD2 LEU A  35     -16.835  -6.660  -3.172  1.00  0.00           C  
ATOM    543  H   LEU A  35     -17.579  -8.453   1.145  1.00  0.00           H  
ATOM    544  HA  LEU A  35     -18.867  -9.070  -1.293  1.00  0.00           H  
ATOM    545 1HB  LEU A  35     -18.459  -6.801  -0.284  1.00  0.00           H  
ATOM    546 2HB  LEU A  35     -16.773  -6.948  -0.748  1.00  0.00           H  
ATOM    547  HG  LEU A  35     -18.886  -7.087  -2.800  1.00  0.00           H  
ATOM    548 1HD1 LEU A  35     -18.651  -4.749  -2.958  1.00  0.00           H  
ATOM    549 2HD1 LEU A  35     -19.301  -5.224  -1.402  1.00  0.00           H  
ATOM    550 3HD1 LEU A  35     -17.616  -4.732  -1.531  1.00  0.00           H  
ATOM    551 1HD2 LEU A  35     -17.029  -6.157  -4.111  1.00  0.00           H  
ATOM    552 2HD2 LEU A  35     -16.013  -6.162  -2.657  1.00  0.00           H  
ATOM    553 3HD2 LEU A  35     -16.571  -7.693  -3.366  1.00  0.00           H  
ATOM    554  N   ALA A  36     -15.566  -9.228  -1.381  1.00  0.00           N  
ATOM    555  CA  ALA A  36     -14.449  -9.752  -2.112  1.00  0.00           C  
ATOM    556  C   ALA A  36     -14.617 -11.246  -2.288  1.00  0.00           C  
ATOM    557  O   ALA A  36     -14.506 -11.748  -3.391  1.00  0.00           O  
ATOM    558  CB  ALA A  36     -13.153  -9.434  -1.376  1.00  0.00           C  
ATOM    559  H   ALA A  36     -15.389  -8.734  -0.514  1.00  0.00           H  
ATOM    560  HA  ALA A  36     -14.429  -9.288  -3.097  1.00  0.00           H  
ATOM    561 1HB  ALA A  36     -12.311  -9.817  -1.927  1.00  0.00           H  
ATOM    562 2HB  ALA A  36     -13.053  -8.353  -1.267  1.00  0.00           H  
ATOM    563 3HB  ALA A  36     -13.175  -9.894  -0.394  1.00  0.00           H  
ATOM    564  N   ALA A  37     -15.076 -11.953  -1.264  1.00  0.00           N  
ATOM    565  CA  ALA A  37     -15.258 -13.388  -1.406  1.00  0.00           C  
ATOM    566  C   ALA A  37     -16.211 -13.722  -2.557  1.00  0.00           C  
ATOM    567  O   ALA A  37     -16.019 -14.728  -3.249  1.00  0.00           O  
ATOM    568  CB  ALA A  37     -15.785 -13.980  -0.114  1.00  0.00           C  
ATOM    569  H   ALA A  37     -15.215 -11.512  -0.356  1.00  0.00           H  
ATOM    570  HA  ALA A  37     -14.286 -13.826  -1.629  1.00  0.00           H  
ATOM    571 1HB  ALA A  37     -15.887 -15.057  -0.222  1.00  0.00           H  
ATOM    572 2HB  ALA A  37     -15.090 -13.754   0.696  1.00  0.00           H  
ATOM    573 3HB  ALA A  37     -16.753 -13.550   0.114  1.00  0.00           H  
ATOM    574  N   GLN A  38     -17.233 -12.883  -2.758  1.00  0.00           N  
ATOM    575  CA  GLN A  38     -18.217 -13.095  -3.816  1.00  0.00           C  
ATOM    576  C   GLN A  38     -17.840 -12.489  -5.183  1.00  0.00           C  
ATOM    577  O   GLN A  38     -18.516 -12.740  -6.186  1.00  0.00           O  
ATOM    578  CB  GLN A  38     -19.554 -12.514  -3.389  1.00  0.00           C  
ATOM    579  CG  GLN A  38     -20.182 -13.182  -2.187  1.00  0.00           C  
ATOM    580  CD  GLN A  38     -21.527 -12.564  -1.794  1.00  0.00           C  
ATOM    581  OE1 GLN A  38     -22.395 -12.242  -2.633  1.00  0.00           O  
ATOM    582  NE2 GLN A  38     -21.714 -12.395  -0.491  1.00  0.00           N  
ATOM    583  H   GLN A  38     -17.340 -12.085  -2.126  1.00  0.00           H  
ATOM    584  HA  GLN A  38     -18.332 -14.169  -3.952  1.00  0.00           H  
ATOM    585 1HB  GLN A  38     -19.430 -11.449  -3.173  1.00  0.00           H  
ATOM    586 2HB  GLN A  38     -20.238 -12.618  -4.203  1.00  0.00           H  
ATOM    587 1HG  GLN A  38     -20.335 -14.236  -2.408  1.00  0.00           H  
ATOM    588 2HG  GLN A  38     -19.499 -13.072  -1.340  1.00  0.00           H  
ATOM    589 1HE2 GLN A  38     -22.570 -12.002  -0.154  1.00  0.00           H  
ATOM    590 2HE2 GLN A  38     -20.997 -12.664   0.156  1.00  0.00           H  
ATOM    591  N   ALA A  39     -16.782 -11.686  -5.227  1.00  0.00           N  
ATOM    592  CA  ALA A  39     -16.365 -11.018  -6.455  1.00  0.00           C  
ATOM    593  C   ALA A  39     -15.912 -12.052  -7.511  1.00  0.00           C  
ATOM    594  O   ALA A  39     -15.380 -13.103  -7.158  1.00  0.00           O  
ATOM    595  CB  ALA A  39     -15.254 -10.033  -6.142  1.00  0.00           C  
ATOM    596  H   ALA A  39     -16.258 -11.508  -4.369  1.00  0.00           H  
ATOM    597  HA  ALA A  39     -17.226 -10.473  -6.827  1.00  0.00           H  
ATOM    598 1HB  ALA A  39     -14.927  -9.489  -7.018  1.00  0.00           H  
ATOM    599 2HB  ALA A  39     -15.611  -9.330  -5.390  1.00  0.00           H  
ATOM    600 3HB  ALA A  39     -14.450 -10.578  -5.759  1.00  0.00           H  
ATOM    601  N   PRO A  40     -16.089 -11.768  -8.820  1.00  0.00           N  
ATOM    602  CA  PRO A  40     -15.741 -12.610  -9.972  1.00  0.00           C  
ATOM    603  C   PRO A  40     -14.253 -12.812 -10.312  1.00  0.00           C  
ATOM    604  O   PRO A  40     -13.934 -13.663 -11.142  1.00  0.00           O  
ATOM    605  CB  PRO A  40     -16.422 -11.866 -11.127  1.00  0.00           C  
ATOM    606  CG  PRO A  40     -16.497 -10.430 -10.682  1.00  0.00           C  
ATOM    607  CD  PRO A  40     -16.743 -10.493  -9.208  1.00  0.00           C  
ATOM    608  HA  PRO A  40     -16.219 -13.589  -9.831  1.00  0.00           H  
ATOM    609 1HB  PRO A  40     -15.830 -11.990 -12.046  1.00  0.00           H  
ATOM    610 2HB  PRO A  40     -17.411 -12.305 -11.322  1.00  0.00           H  
ATOM    611 1HG  PRO A  40     -15.550  -9.905 -10.922  1.00  0.00           H  
ATOM    612 2HG  PRO A  40     -17.294  -9.901 -11.226  1.00  0.00           H  
ATOM    613 1HD  PRO A  40     -16.276  -9.621  -8.756  1.00  0.00           H  
ATOM    614 2HD  PRO A  40     -17.825 -10.544  -9.016  1.00  0.00           H  
ATOM    615  N   ASP A  41     -13.349 -12.027  -9.727  1.00  0.00           N  
ATOM    616  CA  ASP A  41     -11.925 -12.110 -10.090  1.00  0.00           C  
ATOM    617  C   ASP A  41     -11.036 -11.718  -8.926  1.00  0.00           C  
ATOM    618  O   ASP A  41     -11.272 -10.714  -8.258  1.00  0.00           O  
ATOM    619  CB  ASP A  41     -11.599 -11.202 -11.293  1.00  0.00           C  
ATOM    620  CG  ASP A  41     -10.163 -11.428 -11.969  1.00  0.00           C  
ATOM    621  OD1 ASP A  41      -9.123 -11.206 -11.331  1.00  0.00           O  
ATOM    622  OD2 ASP A  41     -10.149 -11.802 -13.113  1.00  0.00           O  
ATOM    623  H   ASP A  41     -13.641 -11.353  -9.036  1.00  0.00           H  
ATOM    624  HA  ASP A  41     -11.699 -13.142 -10.360  1.00  0.00           H  
ATOM    625 1HB  ASP A  41     -12.358 -11.357 -12.063  1.00  0.00           H  
ATOM    626 2HB  ASP A  41     -11.677 -10.157 -10.984  1.00  0.00           H  
ATOM    627  N   ARG A  42      -9.981 -12.495  -8.716  1.00  0.00           N  
ATOM    628  CA  ARG A  42      -9.016 -12.265  -7.644  1.00  0.00           C  
ATOM    629  C   ARG A  42      -8.342 -10.897  -7.708  1.00  0.00           C  
ATOM    630  O   ARG A  42      -7.977 -10.328  -6.673  1.00  0.00           O  
ATOM    631  CB  ARG A  42      -7.949 -13.342  -7.672  1.00  0.00           C  
ATOM    632  CG  ARG A  42      -8.426 -14.705  -7.247  1.00  0.00           C  
ATOM    633  CD  ARG A  42      -7.342 -15.702  -7.272  1.00  0.00           C  
ATOM    634  NE  ARG A  42      -7.800 -16.998  -6.815  1.00  0.00           N  
ATOM    635  CZ  ARG A  42      -8.301 -17.975  -7.601  1.00  0.00           C  
ATOM    636  NH1 ARG A  42      -8.414 -17.791  -8.902  1.00  0.00           N  
ATOM    637  NH2 ARG A  42      -8.684 -19.124  -7.067  1.00  0.00           N  
ATOM    638  H   ARG A  42      -9.839 -13.285  -9.332  1.00  0.00           H  
ATOM    639  HA  ARG A  42      -9.542 -12.342  -6.700  1.00  0.00           H  
ATOM    640 1HB  ARG A  42      -7.540 -13.423  -8.679  1.00  0.00           H  
ATOM    641 2HB  ARG A  42      -7.146 -13.056  -7.021  1.00  0.00           H  
ATOM    642 1HG  ARG A  42      -8.812 -14.648  -6.228  1.00  0.00           H  
ATOM    643 2HG  ARG A  42      -9.217 -15.038  -7.919  1.00  0.00           H  
ATOM    644 1HD  ARG A  42      -6.958 -15.812  -8.285  1.00  0.00           H  
ATOM    645 2HD  ARG A  42      -6.539 -15.375  -6.616  1.00  0.00           H  
ATOM    646  HE  ARG A  42      -7.716 -17.187  -5.807  1.00  0.00           H  
ATOM    647 1HH1 ARG A  42      -8.126 -16.916  -9.314  1.00  0.00           H  
ATOM    648 2HH1 ARG A  42      -8.791 -18.525  -9.485  1.00  0.00           H  
ATOM    649 1HH2 ARG A  42      -8.607 -19.278  -6.067  1.00  0.00           H  
ATOM    650 2HH2 ARG A  42      -9.057 -19.851  -7.654  1.00  0.00           H  
ATOM    651  N   THR A  43      -8.186 -10.351  -8.912  1.00  0.00           N  
ATOM    652  CA  THR A  43      -7.537  -9.065  -9.067  1.00  0.00           C  
ATOM    653  C   THR A  43      -8.401  -8.031  -8.373  1.00  0.00           C  
ATOM    654  O   THR A  43      -7.907  -7.157  -7.645  1.00  0.00           O  
ATOM    655  CB  THR A  43      -7.438  -8.677 -10.545  1.00  0.00           C  
ATOM    656  OG1 THR A  43      -6.731  -9.691 -11.257  1.00  0.00           O  
ATOM    657  CG2 THR A  43      -6.698  -7.348 -10.672  1.00  0.00           C  
ATOM    658  H   THR A  43      -8.529 -10.830  -9.746  1.00  0.00           H  
ATOM    659  HA  THR A  43      -6.552  -9.087  -8.602  1.00  0.00           H  
ATOM    660  HB  THR A  43      -8.439  -8.581 -10.968  1.00  0.00           H  
ATOM    661  HG1 THR A  43      -7.392 -10.428 -11.422  1.00  0.00           H  
ATOM    662 1HG2 THR A  43      -6.626  -7.071 -11.722  1.00  0.00           H  
ATOM    663 2HG2 THR A  43      -7.244  -6.575 -10.128  1.00  0.00           H  
ATOM    664 3HG2 THR A  43      -5.698  -7.448 -10.254  1.00  0.00           H  
ATOM    665  N   GLU A  44      -9.711  -8.126  -8.635  1.00  0.00           N  
ATOM    666  CA  GLU A  44     -10.675  -7.212  -8.057  1.00  0.00           C  
ATOM    667  C   GLU A  44     -10.816  -7.472  -6.569  1.00  0.00           C  
ATOM    668  O   GLU A  44     -10.916  -6.535  -5.788  1.00  0.00           O  
ATOM    669  CB  GLU A  44     -12.028  -7.294  -8.772  1.00  0.00           C  
ATOM    670  CG  GLU A  44     -11.998  -6.748 -10.204  1.00  0.00           C  
ATOM    671  CD  GLU A  44     -13.353  -6.718 -10.907  1.00  0.00           C  
ATOM    672  OE1 GLU A  44     -14.314  -7.218 -10.370  1.00  0.00           O  
ATOM    673  OE2 GLU A  44     -13.412  -6.186 -11.990  1.00  0.00           O  
ATOM    674  H   GLU A  44     -10.035  -8.879  -9.232  1.00  0.00           H  
ATOM    675  HA  GLU A  44     -10.305  -6.199  -8.189  1.00  0.00           H  
ATOM    676 1HB  GLU A  44     -12.361  -8.333  -8.805  1.00  0.00           H  
ATOM    677 2HB  GLU A  44     -12.759  -6.738  -8.215  1.00  0.00           H  
ATOM    678 1HG  GLU A  44     -11.599  -5.734 -10.173  1.00  0.00           H  
ATOM    679 2HG  GLU A  44     -11.307  -7.360 -10.787  1.00  0.00           H  
ATOM    680  N   LYS A  45     -10.752  -8.739  -6.154  1.00  0.00           N  
ATOM    681  CA  LYS A  45     -10.914  -9.029  -4.732  1.00  0.00           C  
ATOM    682  C   LYS A  45      -9.809  -8.349  -3.935  1.00  0.00           C  
ATOM    683  O   LYS A  45     -10.056  -7.681  -2.920  1.00  0.00           O  
ATOM    684  CB  LYS A  45     -10.813 -10.527  -4.480  1.00  0.00           C  
ATOM    685  CG  LYS A  45     -11.908 -11.302  -5.016  1.00  0.00           C  
ATOM    686  CD  LYS A  45     -11.819 -12.802  -4.705  1.00  0.00           C  
ATOM    687  CE  LYS A  45     -12.930 -13.583  -5.429  1.00  0.00           C  
ATOM    688  NZ  LYS A  45     -12.919 -15.034  -5.105  1.00  0.00           N  
ATOM    689  H   LYS A  45     -10.670  -9.491  -6.839  1.00  0.00           H  
ATOM    690  HA  LYS A  45     -11.879  -8.650  -4.398  1.00  0.00           H  
ATOM    691 1HB  LYS A  45      -9.874 -10.912  -4.857  1.00  0.00           H  
ATOM    692 2HB  LYS A  45     -10.837 -10.708  -3.436  1.00  0.00           H  
ATOM    693 1HG  LYS A  45     -12.742 -10.896  -4.553  1.00  0.00           H  
ATOM    694 2HG  LYS A  45     -12.005 -11.154  -6.066  1.00  0.00           H  
ATOM    695 1HD  LYS A  45     -10.846 -13.201  -4.967  1.00  0.00           H  
ATOM    696 2HD  LYS A  45     -11.974 -12.939  -3.639  1.00  0.00           H  
ATOM    697 1HE  LYS A  45     -13.887 -13.186  -5.153  1.00  0.00           H  
ATOM    698 2HE  LYS A  45     -12.797 -13.460  -6.506  1.00  0.00           H  
ATOM    699 1HZ  LYS A  45     -13.675 -15.481  -5.610  1.00  0.00           H  
ATOM    700 2HZ  LYS A  45     -12.046 -15.444  -5.368  1.00  0.00           H  
ATOM    701 3HZ  LYS A  45     -13.062 -15.154  -4.112  1.00  0.00           H  
ATOM    702  N   PHE A  46      -8.579  -8.487  -4.425  1.00  0.00           N  
ATOM    703  CA  PHE A  46      -7.441  -7.846  -3.799  1.00  0.00           C  
ATOM    704  C   PHE A  46      -7.606  -6.339  -3.807  1.00  0.00           C  
ATOM    705  O   PHE A  46      -7.438  -5.686  -2.774  1.00  0.00           O  
ATOM    706  CB  PHE A  46      -6.125  -8.199  -4.475  1.00  0.00           C  
ATOM    707  CG  PHE A  46      -4.977  -7.415  -3.859  1.00  0.00           C  
ATOM    708  CD1 PHE A  46      -4.389  -7.814  -2.668  1.00  0.00           C  
ATOM    709  CD2 PHE A  46      -4.523  -6.246  -4.454  1.00  0.00           C  
ATOM    710  CE1 PHE A  46      -3.379  -7.061  -2.103  1.00  0.00           C  
ATOM    711  CE2 PHE A  46      -3.511  -5.498  -3.891  1.00  0.00           C  
ATOM    712  CZ  PHE A  46      -2.945  -5.902  -2.717  1.00  0.00           C  
ATOM    713  H   PHE A  46      -8.428  -9.056  -5.261  1.00  0.00           H  
ATOM    714  HA  PHE A  46      -7.390  -8.179  -2.760  1.00  0.00           H  
ATOM    715 1HB  PHE A  46      -5.923  -9.265  -4.364  1.00  0.00           H  
ATOM    716 2HB  PHE A  46      -6.177  -7.976  -5.544  1.00  0.00           H  
ATOM    717  HD1 PHE A  46      -4.735  -8.727  -2.178  1.00  0.00           H  
ATOM    718  HD2 PHE A  46      -4.986  -5.916  -5.382  1.00  0.00           H  
ATOM    719  HE1 PHE A  46      -2.925  -7.383  -1.172  1.00  0.00           H  
ATOM    720  HE2 PHE A  46      -3.168  -4.580  -4.375  1.00  0.00           H  
ATOM    721  HZ  PHE A  46      -2.151  -5.308  -2.269  1.00  0.00           H  
ATOM    722  N   SER A  47      -7.931  -5.786  -4.985  1.00  0.00           N  
ATOM    723  CA  SER A  47      -8.054  -4.350  -5.165  1.00  0.00           C  
ATOM    724  C   SER A  47      -9.115  -3.750  -4.247  1.00  0.00           C  
ATOM    725  O   SER A  47      -8.905  -2.676  -3.685  1.00  0.00           O  
ATOM    726  CB  SER A  47      -8.429  -4.052  -6.607  1.00  0.00           C  
ATOM    727  OG  SER A  47      -7.416  -4.453  -7.488  1.00  0.00           O  
ATOM    728  H   SER A  47      -8.068  -6.378  -5.805  1.00  0.00           H  
ATOM    729  HA  SER A  47      -7.092  -3.893  -4.940  1.00  0.00           H  
ATOM    730 1HB  SER A  47      -9.353  -4.561  -6.850  1.00  0.00           H  
ATOM    731 2HB  SER A  47      -8.607  -2.985  -6.716  1.00  0.00           H  
ATOM    732  HG  SER A  47      -7.410  -5.439  -7.454  1.00  0.00           H  
ATOM    733  N   PHE A  48     -10.242  -4.446  -4.068  1.00  0.00           N  
ATOM    734  CA  PHE A  48     -11.332  -3.960  -3.225  1.00  0.00           C  
ATOM    735  C   PHE A  48     -10.856  -3.786  -1.794  1.00  0.00           C  
ATOM    736  O   PHE A  48     -11.190  -2.809  -1.120  1.00  0.00           O  
ATOM    737  CB  PHE A  48     -12.485  -4.964  -3.220  1.00  0.00           C  
ATOM    738  CG  PHE A  48     -13.254  -5.047  -4.512  1.00  0.00           C  
ATOM    739  CD1 PHE A  48     -13.217  -4.019  -5.439  1.00  0.00           C  
ATOM    740  CD2 PHE A  48     -14.009  -6.171  -4.804  1.00  0.00           C  
ATOM    741  CE1 PHE A  48     -13.924  -4.114  -6.620  1.00  0.00           C  
ATOM    742  CE2 PHE A  48     -14.718  -6.259  -5.981  1.00  0.00           C  
ATOM    743  CZ  PHE A  48     -14.675  -5.236  -6.886  1.00  0.00           C  
ATOM    744  H   PHE A  48     -10.364  -5.324  -4.565  1.00  0.00           H  
ATOM    745  HA  PHE A  48     -11.675  -3.000  -3.606  1.00  0.00           H  
ATOM    746 1HB  PHE A  48     -12.089  -5.959  -3.003  1.00  0.00           H  
ATOM    747 2HB  PHE A  48     -13.181  -4.715  -2.422  1.00  0.00           H  
ATOM    748  HD1 PHE A  48     -12.621  -3.131  -5.227  1.00  0.00           H  
ATOM    749  HD2 PHE A  48     -14.038  -6.987  -4.086  1.00  0.00           H  
ATOM    750  HE1 PHE A  48     -13.885  -3.304  -7.339  1.00  0.00           H  
ATOM    751  HE2 PHE A  48     -15.309  -7.139  -6.198  1.00  0.00           H  
ATOM    752  HZ  PHE A  48     -15.230  -5.314  -7.821  1.00  0.00           H  
ATOM    753  N   LEU A  49     -10.040  -4.725  -1.333  1.00  0.00           N  
ATOM    754  CA  LEU A  49      -9.522  -4.643   0.015  1.00  0.00           C  
ATOM    755  C   LEU A  49      -8.394  -3.620   0.127  1.00  0.00           C  
ATOM    756  O   LEU A  49      -8.396  -2.776   1.018  1.00  0.00           O  
ATOM    757  CB  LEU A  49      -9.038  -6.036   0.429  1.00  0.00           C  
ATOM    758  CG  LEU A  49     -10.143  -7.049   0.593  1.00  0.00           C  
ATOM    759  CD1 LEU A  49      -9.545  -8.409   0.831  1.00  0.00           C  
ATOM    760  CD2 LEU A  49     -11.022  -6.611   1.757  1.00  0.00           C  
ATOM    761  H   LEU A  49      -9.804  -5.531  -1.922  1.00  0.00           H  
ATOM    762  HA  LEU A  49     -10.332  -4.337   0.676  1.00  0.00           H  
ATOM    763 1HB  LEU A  49      -8.349  -6.410  -0.336  1.00  0.00           H  
ATOM    764 2HB  LEU A  49      -8.505  -5.959   1.373  1.00  0.00           H  
ATOM    765  HG  LEU A  49     -10.740  -7.094  -0.323  1.00  0.00           H  
ATOM    766 1HD1 LEU A  49     -10.343  -9.141   0.945  1.00  0.00           H  
ATOM    767 2HD1 LEU A  49      -8.922  -8.667  -0.024  1.00  0.00           H  
ATOM    768 3HD1 LEU A  49      -8.940  -8.379   1.731  1.00  0.00           H  
ATOM    769 1HD2 LEU A  49     -11.825  -7.314   1.886  1.00  0.00           H  
ATOM    770 2HD2 LEU A  49     -10.428  -6.566   2.671  1.00  0.00           H  
ATOM    771 3HD2 LEU A  49     -11.426  -5.630   1.545  1.00  0.00           H  
ATOM    772  N   TRP A  50      -7.462  -3.634  -0.818  1.00  0.00           N  
ATOM    773  CA  TRP A  50      -6.316  -2.730  -0.773  1.00  0.00           C  
ATOM    774  C   TRP A  50      -6.772  -1.273  -0.842  1.00  0.00           C  
ATOM    775  O   TRP A  50      -6.268  -0.399  -0.136  1.00  0.00           O  
ATOM    776  CB  TRP A  50      -5.341  -3.005  -1.909  1.00  0.00           C  
ATOM    777  CG  TRP A  50      -4.052  -2.247  -1.730  1.00  0.00           C  
ATOM    778  CD1 TRP A  50      -3.668  -1.127  -2.368  1.00  0.00           C  
ATOM    779  CD2 TRP A  50      -2.959  -2.582  -0.827  1.00  0.00           C  
ATOM    780  NE1 TRP A  50      -2.426  -0.727  -1.923  1.00  0.00           N  
ATOM    781  CE2 TRP A  50      -1.982  -1.596  -0.985  1.00  0.00           C  
ATOM    782  CE3 TRP A  50      -2.744  -3.611   0.080  1.00  0.00           C  
ATOM    783  CZ2 TRP A  50      -0.797  -1.599  -0.254  1.00  0.00           C  
ATOM    784  CZ3 TRP A  50      -1.566  -3.621   0.812  1.00  0.00           C  
ATOM    785  CH2 TRP A  50      -0.613  -2.638   0.656  1.00  0.00           C  
ATOM    786  H   TRP A  50      -7.521  -4.319  -1.568  1.00  0.00           H  
ATOM    787  HA  TRP A  50      -5.793  -2.878   0.170  1.00  0.00           H  
ATOM    788 1HB  TRP A  50      -5.132  -4.069  -1.944  1.00  0.00           H  
ATOM    789 2HB  TRP A  50      -5.794  -2.725  -2.861  1.00  0.00           H  
ATOM    790  HD1 TRP A  50      -4.254  -0.605  -3.124  1.00  0.00           H  
ATOM    791  HE1 TRP A  50      -1.931   0.094  -2.270  1.00  0.00           H  
ATOM    792  HE3 TRP A  50      -3.493  -4.384   0.208  1.00  0.00           H  
ATOM    793  HZ2 TRP A  50      -0.039  -0.827  -0.375  1.00  0.00           H  
ATOM    794  HZ3 TRP A  50      -1.419  -4.418   1.507  1.00  0.00           H  
ATOM    795  HH2 TRP A  50       0.300  -2.680   1.253  1.00  0.00           H  
ATOM    796  N   ALA A  51      -7.748  -1.006  -1.705  1.00  0.00           N  
ATOM    797  CA  ALA A  51      -8.287   0.329  -1.919  1.00  0.00           C  
ATOM    798  C   ALA A  51      -8.878   0.929  -0.651  1.00  0.00           C  
ATOM    799  O   ALA A  51      -9.037   2.145  -0.567  1.00  0.00           O  
ATOM    800  CB  ALA A  51      -9.364   0.296  -2.993  1.00  0.00           C  
ATOM    801  H   ALA A  51      -8.137  -1.759  -2.270  1.00  0.00           H  
ATOM    802  HA  ALA A  51      -7.469   0.967  -2.247  1.00  0.00           H  
ATOM    803 1HB  ALA A  51      -9.732   1.300  -3.172  1.00  0.00           H  
ATOM    804 2HB  ALA A  51      -8.944  -0.103  -3.914  1.00  0.00           H  
ATOM    805 3HB  ALA A  51     -10.183  -0.347  -2.658  1.00  0.00           H  
ATOM    806  N   ALA A  52      -9.256   0.084   0.313  1.00  0.00           N  
ATOM    807  CA  ALA A  52      -9.879   0.523   1.546  1.00  0.00           C  
ATOM    808  C   ALA A  52      -8.855   1.000   2.571  1.00  0.00           C  
ATOM    809  O   ALA A  52      -9.219   1.468   3.652  1.00  0.00           O  
ATOM    810  CB  ALA A  52     -10.716  -0.596   2.087  1.00  0.00           C  
ATOM    811  H   ALA A  52      -9.068  -0.913   0.226  1.00  0.00           H  
ATOM    812  HA  ALA A  52     -10.527   1.362   1.323  1.00  0.00           H  
ATOM    813 1HB  ALA A  52     -11.223  -0.266   2.978  1.00  0.00           H  
ATOM    814 2HB  ALA A  52     -11.430  -0.859   1.324  1.00  0.00           H  
ATOM    815 3HB  ALA A  52     -10.084  -1.440   2.308  1.00  0.00           H  
ATOM    816  N   LEU A  53      -7.572   0.893   2.253  1.00  0.00           N  
ATOM    817  CA  LEU A  53      -6.573   1.373   3.180  1.00  0.00           C  
ATOM    818  C   LEU A  53      -6.683   2.898   3.257  1.00  0.00           C  
ATOM    819  O   LEU A  53      -7.032   3.535   2.264  1.00  0.00           O  
ATOM    820  CB  LEU A  53      -5.173   0.980   2.725  1.00  0.00           C  
ATOM    821  CG  LEU A  53      -4.857  -0.511   2.739  1.00  0.00           C  
ATOM    822  CD1 LEU A  53      -3.507  -0.698   2.150  1.00  0.00           C  
ATOM    823  CD2 LEU A  53      -4.919  -1.050   4.160  1.00  0.00           C  
ATOM    824  H   LEU A  53      -7.279   0.485   1.363  1.00  0.00           H  
ATOM    825  HA  LEU A  53      -6.767   0.904   4.133  1.00  0.00           H  
ATOM    826 1HB  LEU A  53      -5.043   1.322   1.695  1.00  0.00           H  
ATOM    827 2HB  LEU A  53      -4.438   1.488   3.346  1.00  0.00           H  
ATOM    828  HG  LEU A  53      -5.578  -1.052   2.131  1.00  0.00           H  
ATOM    829 1HD1 LEU A  53      -3.278  -1.750   2.150  1.00  0.00           H  
ATOM    830 2HD1 LEU A  53      -3.510  -0.314   1.129  1.00  0.00           H  
ATOM    831 3HD1 LEU A  53      -2.769  -0.161   2.737  1.00  0.00           H  
ATOM    832 1HD2 LEU A  53      -4.688  -2.118   4.151  1.00  0.00           H  
ATOM    833 2HD2 LEU A  53      -4.196  -0.525   4.785  1.00  0.00           H  
ATOM    834 3HD2 LEU A  53      -5.922  -0.901   4.554  1.00  0.00           H  
ATOM    835  N   PRO A  54      -6.400   3.522   4.405  1.00  0.00           N  
ATOM    836  CA  PRO A  54      -6.400   4.957   4.586  1.00  0.00           C  
ATOM    837  C   PRO A  54      -5.515   5.662   3.593  1.00  0.00           C  
ATOM    838  O   PRO A  54      -4.411   5.207   3.297  1.00  0.00           O  
ATOM    839  CB  PRO A  54      -5.814   5.106   5.967  1.00  0.00           C  
ATOM    840  CG  PRO A  54      -6.188   3.832   6.679  1.00  0.00           C  
ATOM    841  CD  PRO A  54      -6.111   2.763   5.634  1.00  0.00           C  
ATOM    842  HA  PRO A  54      -7.432   5.336   4.540  1.00  0.00           H  
ATOM    843 1HB  PRO A  54      -4.744   5.255   5.893  1.00  0.00           H  
ATOM    844 2HB  PRO A  54      -6.204   5.984   6.400  1.00  0.00           H  
ATOM    845 1HG  PRO A  54      -5.509   3.658   7.531  1.00  0.00           H  
ATOM    846 2HG  PRO A  54      -7.199   3.915   7.091  1.00  0.00           H  
ATOM    847 1HD  PRO A  54      -5.120   2.284   5.604  1.00  0.00           H  
ATOM    848 2HD  PRO A  54      -6.927   2.072   5.862  1.00  0.00           H  
ATOM    849  N   ARG A  55      -5.985   6.802   3.116  1.00  0.00           N  
ATOM    850  CA  ARG A  55      -5.238   7.598   2.162  1.00  0.00           C  
ATOM    851  C   ARG A  55      -5.148   9.033   2.627  1.00  0.00           C  
ATOM    852  O   ARG A  55      -6.121   9.559   3.163  1.00  0.00           O  
ATOM    853  CB  ARG A  55      -5.928   7.594   0.803  1.00  0.00           C  
ATOM    854  CG  ARG A  55      -5.989   6.244   0.094  1.00  0.00           C  
ATOM    855  CD  ARG A  55      -6.616   6.356  -1.247  1.00  0.00           C  
ATOM    856  NE  ARG A  55      -6.658   5.079  -1.947  1.00  0.00           N  
ATOM    857  CZ  ARG A  55      -7.029   4.929  -3.235  1.00  0.00           C  
ATOM    858  NH1 ARG A  55      -7.378   5.980  -3.949  1.00  0.00           N  
ATOM    859  NH2 ARG A  55      -7.037   3.729  -3.784  1.00  0.00           N  
ATOM    860  H   ARG A  55      -6.896   7.122   3.410  1.00  0.00           H  
ATOM    861  HA  ARG A  55      -4.231   7.193   2.065  1.00  0.00           H  
ATOM    862 1HB  ARG A  55      -6.948   7.955   0.915  1.00  0.00           H  
ATOM    863 2HB  ARG A  55      -5.406   8.292   0.139  1.00  0.00           H  
ATOM    864 1HG  ARG A  55      -4.990   5.868  -0.046  1.00  0.00           H  
ATOM    865 2HG  ARG A  55      -6.566   5.534   0.687  1.00  0.00           H  
ATOM    866 1HD  ARG A  55      -7.638   6.714  -1.136  1.00  0.00           H  
ATOM    867 2HD  ARG A  55      -6.050   7.059  -1.854  1.00  0.00           H  
ATOM    868  HE  ARG A  55      -6.404   4.245  -1.425  1.00  0.00           H  
ATOM    869 1HH1 ARG A  55      -7.367   6.899  -3.532  1.00  0.00           H  
ATOM    870 2HH1 ARG A  55      -7.649   5.866  -4.915  1.00  0.00           H  
ATOM    871 1HH2 ARG A  55      -6.756   2.930  -3.239  1.00  0.00           H  
ATOM    872 2HH2 ARG A  55      -7.313   3.617  -4.748  1.00  0.00           H  
ATOM    873  N   ASP A  56      -4.012   9.658   2.345  1.00  0.00           N  
ATOM    874  CA  ASP A  56      -3.786  11.071   2.605  1.00  0.00           C  
ATOM    875  C   ASP A  56      -4.382  11.571   3.908  1.00  0.00           C  
ATOM    876  O   ASP A  56      -3.920  11.161   4.975  1.00  0.00           O  
ATOM    877  OXT ASP A  56      -4.908  12.680   3.876  1.00  0.00           O  
ATOM    878  CB  ASP A  56      -4.324  11.848   1.410  1.00  0.00           C  
ATOM    879  CG  ASP A  56      -3.409  11.670   0.200  1.00  0.00           C  
ATOM    880  OD1 ASP A  56      -2.360  12.262   0.227  1.00  0.00           O  
ATOM    881  OD2 ASP A  56      -3.706  10.903  -0.690  1.00  0.00           O  
ATOM    882  H   ASP A  56      -3.273   9.117   1.924  1.00  0.00           H  
ATOM    883  HA  ASP A  56      -2.712  11.239   2.663  1.00  0.00           H  
ATOM    884 1HB  ASP A  56      -5.327  11.495   1.156  1.00  0.00           H  
ATOM    885 2HB  ASP A  56      -4.404  12.886   1.676  1.00  0.00           H  
TER                                                                             
ATOM    887  N   GLU B  25      -4.491  16.836   0.613  1.00  0.00           N  
ATOM    888  CA  GLU B  25      -3.614  15.714   0.301  1.00  0.00           C  
ATOM    889  C   GLU B  25      -2.276  15.879   1.006  1.00  0.00           C  
ATOM    890  O   GLU B  25      -1.863  17.005   1.303  1.00  0.00           O  
ATOM    891  CB  GLU B  25      -3.434  15.575  -1.214  1.00  0.00           C  
ATOM    892  CG  GLU B  25      -4.731  15.219  -1.957  1.00  0.00           C  
ATOM    893  CD  GLU B  25      -4.565  15.030  -3.451  1.00  0.00           C  
ATOM    894  OE1 GLU B  25      -3.565  15.450  -3.990  1.00  0.00           O  
ATOM    895  OE2 GLU B  25      -5.457  14.451  -4.056  1.00  0.00           O  
ATOM    896 1H   GLU B  25      -5.301  16.813   0.012  1.00  0.00           H  
ATOM    897 2H   GLU B  25      -4.781  16.760   1.578  1.00  0.00           H  
ATOM    898 3H   GLU B  25      -3.991  17.703   0.478  1.00  0.00           H  
ATOM    899  HA  GLU B  25      -4.076  14.805   0.667  1.00  0.00           H  
ATOM    900 1HB  GLU B  25      -3.043  16.504  -1.626  1.00  0.00           H  
ATOM    901 2HB  GLU B  25      -2.702  14.787  -1.420  1.00  0.00           H  
ATOM    902 1HG  GLU B  25      -5.120  14.291  -1.533  1.00  0.00           H  
ATOM    903 2HG  GLU B  25      -5.465  16.003  -1.775  1.00  0.00           H  
ATOM    904  N   THR B  26      -1.607  14.764   1.280  1.00  0.00           N  
ATOM    905  CA  THR B  26      -0.329  14.787   1.978  1.00  0.00           C  
ATOM    906  C   THR B  26       0.826  14.323   1.107  1.00  0.00           C  
ATOM    907  O   THR B  26       0.789  13.233   0.536  1.00  0.00           O  
ATOM    908  CB  THR B  26      -0.396  13.883   3.223  1.00  0.00           C  
ATOM    909  OG1 THR B  26      -1.410  14.376   4.109  1.00  0.00           O  
ATOM    910  CG2 THR B  26       0.950  13.836   3.942  1.00  0.00           C  
ATOM    911  H   THR B  26      -1.987  13.853   0.997  1.00  0.00           H  
ATOM    912  HA  THR B  26      -0.121  15.809   2.295  1.00  0.00           H  
ATOM    913  HB  THR B  26      -0.671  12.872   2.908  1.00  0.00           H  
ATOM    914  HG1 THR B  26      -1.625  13.699   4.763  1.00  0.00           H  
ATOM    915 1HG2 THR B  26       0.875  13.187   4.812  1.00  0.00           H  
ATOM    916 2HG2 THR B  26       1.713  13.449   3.270  1.00  0.00           H  
ATOM    917 3HG2 THR B  26       1.230  14.839   4.261  1.00  0.00           H  
ATOM    918  N   LEU B  27       1.869  15.149   1.020  1.00  0.00           N  
ATOM    919  CA  LEU B  27       3.046  14.783   0.244  1.00  0.00           C  
ATOM    920  C   LEU B  27       4.088  14.149   1.123  1.00  0.00           C  
ATOM    921  O   LEU B  27       4.367  14.651   2.211  1.00  0.00           O  
ATOM    922  CB  LEU B  27       3.653  16.002  -0.448  1.00  0.00           C  
ATOM    923  CG  LEU B  27       2.794  16.634  -1.503  1.00  0.00           C  
ATOM    924  CD1 LEU B  27       3.460  17.889  -2.027  1.00  0.00           C  
ATOM    925  CD2 LEU B  27       2.614  15.625  -2.609  1.00  0.00           C  
ATOM    926  H   LEU B  27       1.840  16.035   1.505  1.00  0.00           H  
ATOM    927  HA  LEU B  27       2.755  14.063  -0.514  1.00  0.00           H  
ATOM    928 1HB  LEU B  27       3.876  16.756   0.302  1.00  0.00           H  
ATOM    929 2HB  LEU B  27       4.583  15.698  -0.913  1.00  0.00           H  
ATOM    930  HG  LEU B  27       1.823  16.900  -1.083  1.00  0.00           H  
ATOM    931 1HD1 LEU B  27       2.836  18.337  -2.800  1.00  0.00           H  
ATOM    932 2HD1 LEU B  27       3.592  18.599  -1.210  1.00  0.00           H  
ATOM    933 3HD1 LEU B  27       4.432  17.635  -2.448  1.00  0.00           H  
ATOM    934 1HD2 LEU B  27       1.986  16.045  -3.394  1.00  0.00           H  
ATOM    935 2HD2 LEU B  27       3.575  15.361  -3.024  1.00  0.00           H  
ATOM    936 3HD2 LEU B  27       2.155  14.742  -2.196  1.00  0.00           H  
ATOM    937  N   VAL B  28       4.665  13.064   0.631  1.00  0.00           N  
ATOM    938  CA  VAL B  28       5.696  12.332   1.340  1.00  0.00           C  
ATOM    939  C   VAL B  28       6.901  12.069   0.448  1.00  0.00           C  
ATOM    940  O   VAL B  28       6.795  12.072  -0.783  1.00  0.00           O  
ATOM    941  CB  VAL B  28       5.135  10.989   1.843  1.00  0.00           C  
ATOM    942  CG1 VAL B  28       3.953  11.239   2.792  1.00  0.00           C  
ATOM    943  CG2 VAL B  28       4.711  10.129   0.672  1.00  0.00           C  
ATOM    944  H   VAL B  28       4.348  12.723  -0.272  1.00  0.00           H  
ATOM    945  HA  VAL B  28       6.019  12.924   2.201  1.00  0.00           H  
ATOM    946  HB  VAL B  28       5.912  10.483   2.407  1.00  0.00           H  
ATOM    947 1HG1 VAL B  28       3.573  10.311   3.175  1.00  0.00           H  
ATOM    948 2HG1 VAL B  28       4.293  11.860   3.630  1.00  0.00           H  
ATOM    949 3HG1 VAL B  28       3.157  11.749   2.259  1.00  0.00           H  
ATOM    950 1HG2 VAL B  28       4.346   9.196   1.045  1.00  0.00           H  
ATOM    951 2HG2 VAL B  28       3.923  10.630   0.115  1.00  0.00           H  
ATOM    952 3HG2 VAL B  28       5.555   9.950   0.021  1.00  0.00           H  
ATOM    953  N   ARG B  29       8.030  11.755   1.077  1.00  0.00           N  
ATOM    954  CA  ARG B  29       9.256  11.398   0.369  1.00  0.00           C  
ATOM    955  C   ARG B  29       9.731  10.008   0.801  1.00  0.00           C  
ATOM    956  O   ARG B  29      10.384   9.896   1.827  1.00  0.00           O  
ATOM    957  CB  ARG B  29      10.347  12.408   0.662  1.00  0.00           C  
ATOM    958  CG  ARG B  29      10.085  13.803   0.148  1.00  0.00           C  
ATOM    959  CD  ARG B  29      11.220  14.717   0.455  1.00  0.00           C  
ATOM    960  NE  ARG B  29      11.361  14.977   1.896  1.00  0.00           N  
ATOM    961  CZ  ARG B  29      12.460  15.514   2.469  1.00  0.00           C  
ATOM    962  NH1 ARG B  29      13.500  15.825   1.726  1.00  0.00           N  
ATOM    963  NH2 ARG B  29      12.498  15.734   3.770  1.00  0.00           N  
ATOM    964  H   ARG B  29       8.075  11.810   2.100  1.00  0.00           H  
ATOM    965  HA  ARG B  29       9.073  11.425  -0.703  1.00  0.00           H  
ATOM    966 1HB  ARG B  29      10.476  12.492   1.735  1.00  0.00           H  
ATOM    967 2HB  ARG B  29      11.290  12.063   0.239  1.00  0.00           H  
ATOM    968 1HG  ARG B  29       9.950  13.763  -0.936  1.00  0.00           H  
ATOM    969 2HG  ARG B  29       9.183  14.202   0.611  1.00  0.00           H  
ATOM    970 1HD  ARG B  29      12.146  14.270   0.097  1.00  0.00           H  
ATOM    971 2HD  ARG B  29      11.060  15.670  -0.049  1.00  0.00           H  
ATOM    972  HE  ARG B  29      10.578  14.749   2.499  1.00  0.00           H  
ATOM    973 1HH1 ARG B  29      13.476  15.660   0.730  1.00  0.00           H  
ATOM    974 2HH1 ARG B  29      14.322  16.228   2.152  1.00  0.00           H  
ATOM    975 1HH2 ARG B  29      11.697  15.512   4.343  1.00  0.00           H  
ATOM    976 2HH2 ARG B  29      13.323  16.138   4.189  1.00  0.00           H  
ATOM    977  N   PRO B  30       9.354   8.926   0.115  1.00  0.00           N  
ATOM    978  CA  PRO B  30       9.663   7.560   0.489  1.00  0.00           C  
ATOM    979  C   PRO B  30      11.170   7.322   0.642  1.00  0.00           C  
ATOM    980  O   PRO B  30      11.986   7.936  -0.042  1.00  0.00           O  
ATOM    981  CB  PRO B  30       9.059   6.769  -0.684  1.00  0.00           C  
ATOM    982  CG  PRO B  30       7.976   7.656  -1.233  1.00  0.00           C  
ATOM    983  CD  PRO B  30       8.512   9.045  -1.085  1.00  0.00           C  
ATOM    984  HA  PRO B  30       9.161   7.314   1.410  1.00  0.00           H  
ATOM    985 1HB  PRO B  30       9.812   6.487  -1.392  1.00  0.00           H  
ATOM    986 2HB  PRO B  30       8.629   5.861  -0.300  1.00  0.00           H  
ATOM    987 1HG  PRO B  30       7.782   7.403  -2.277  1.00  0.00           H  
ATOM    988 2HG  PRO B  30       7.034   7.500  -0.692  1.00  0.00           H  
ATOM    989 1HD  PRO B  30       9.111   9.329  -1.952  1.00  0.00           H  
ATOM    990 2HD  PRO B  30       7.674   9.712  -0.934  1.00  0.00           H  
ATOM    991  N   LYS B  31      11.526   6.457   1.589  1.00  0.00           N  
ATOM    992  CA  LYS B  31      12.915   6.079   1.862  1.00  0.00           C  
ATOM    993  C   LYS B  31      13.412   5.163   0.744  1.00  0.00           C  
ATOM    994  O   LYS B  31      12.594   4.438   0.216  1.00  0.00           O  
ATOM    995  CB  LYS B  31      12.987   5.380   3.225  1.00  0.00           C  
ATOM    996  CG  LYS B  31      12.686   6.307   4.387  1.00  0.00           C  
ATOM    997  CD  LYS B  31      12.755   5.617   5.732  1.00  0.00           C  
ATOM    998  CE  LYS B  31      12.383   6.583   6.860  1.00  0.00           C  
ATOM    999  NZ  LYS B  31      12.232   5.888   8.171  1.00  0.00           N  
ATOM   1000  H   LYS B  31      10.798   6.025   2.159  1.00  0.00           H  
ATOM   1001  HA  LYS B  31      13.498   6.993   1.895  1.00  0.00           H  
ATOM   1002 1HB  LYS B  31      12.244   4.577   3.254  1.00  0.00           H  
ATOM   1003 2HB  LYS B  31      13.950   4.927   3.392  1.00  0.00           H  
ATOM   1004 1HG  LYS B  31      13.405   7.122   4.377  1.00  0.00           H  
ATOM   1005 2HG  LYS B  31      11.689   6.723   4.263  1.00  0.00           H  
ATOM   1006 1HD  LYS B  31      12.105   4.769   5.752  1.00  0.00           H  
ATOM   1007 2HD  LYS B  31      13.771   5.266   5.899  1.00  0.00           H  
ATOM   1008 1HE  LYS B  31      13.167   7.330   6.946  1.00  0.00           H  
ATOM   1009 2HE  LYS B  31      11.444   7.082   6.615  1.00  0.00           H  
ATOM   1010 1HZ  LYS B  31      11.994   6.559   8.882  1.00  0.00           H  
ATOM   1011 2HZ  LYS B  31      11.458   5.197   8.087  1.00  0.00           H  
ATOM   1012 3HZ  LYS B  31      13.086   5.421   8.422  1.00  0.00           H  
ATOM   1013  N   PRO B  32      14.738   5.064   0.453  1.00  0.00           N  
ATOM   1014  CA  PRO B  32      15.375   4.278  -0.628  1.00  0.00           C  
ATOM   1015  C   PRO B  32      14.891   2.835  -0.838  1.00  0.00           C  
ATOM   1016  O   PRO B  32      15.051   2.290  -1.931  1.00  0.00           O  
ATOM   1017  CB  PRO B  32      16.845   4.301  -0.214  1.00  0.00           C  
ATOM   1018  CG  PRO B  32      17.011   5.611   0.514  1.00  0.00           C  
ATOM   1019  CD  PRO B  32      15.729   5.812   1.278  1.00  0.00           C  
ATOM   1020  HA  PRO B  32      15.247   4.834  -1.568  1.00  0.00           H  
ATOM   1021 1HB  PRO B  32      17.068   3.426   0.416  1.00  0.00           H  
ATOM   1022 2HB  PRO B  32      17.483   4.223  -1.105  1.00  0.00           H  
ATOM   1023 1HG  PRO B  32      17.894   5.567   1.171  1.00  0.00           H  
ATOM   1024 2HG  PRO B  32      17.200   6.419  -0.210  1.00  0.00           H  
ATOM   1025 1HD  PRO B  32      15.828   5.391   2.281  1.00  0.00           H  
ATOM   1026 2HD  PRO B  32      15.525   6.887   1.287  1.00  0.00           H  
ATOM   1027  N   LEU B  33      14.401   2.159   0.200  1.00  0.00           N  
ATOM   1028  CA  LEU B  33      13.882   0.802  -0.007  1.00  0.00           C  
ATOM   1029  C   LEU B  33      12.568   0.959  -0.832  1.00  0.00           C  
ATOM   1030  O   LEU B  33      12.220   0.140  -1.695  1.00  0.00           O  
ATOM   1031  CB  LEU B  33      13.679   0.143   1.341  1.00  0.00           C  
ATOM   1032  CG  LEU B  33      14.918  -0.157   2.124  1.00  0.00           C  
ATOM   1033  CD1 LEU B  33      14.519  -0.579   3.530  1.00  0.00           C  
ATOM   1034  CD2 LEU B  33      15.672  -1.265   1.428  1.00  0.00           C  
ATOM   1035  H   LEU B  33      14.322   2.595   1.105  1.00  0.00           H  
ATOM   1036  HA  LEU B  33      14.597   0.223  -0.588  1.00  0.00           H  
ATOM   1037 1HB  LEU B  33      13.067   0.795   1.954  1.00  0.00           H  
ATOM   1038 2HB  LEU B  33      13.172  -0.806   1.191  1.00  0.00           H  
ATOM   1039  HG  LEU B  33      15.544   0.732   2.191  1.00  0.00           H  
ATOM   1040 1HD1 LEU B  33      15.412  -0.808   4.109  1.00  0.00           H  
ATOM   1041 2HD1 LEU B  33      13.968   0.228   4.011  1.00  0.00           H  
ATOM   1042 3HD1 LEU B  33      13.895  -1.453   3.485  1.00  0.00           H  
ATOM   1043 1HD2 LEU B  33      16.574  -1.506   1.991  1.00  0.00           H  
ATOM   1044 2HD2 LEU B  33      15.035  -2.157   1.373  1.00  0.00           H  
ATOM   1045 3HD2 LEU B  33      15.944  -0.949   0.423  1.00  0.00           H  
ATOM   1046  N   LEU B  34      11.858   2.054  -0.550  1.00  0.00           N  
ATOM   1047  CA  LEU B  34      10.708   2.504  -1.308  1.00  0.00           C  
ATOM   1048  C   LEU B  34      11.402   3.317  -2.353  1.00  0.00           C  
ATOM   1049  O   LEU B  34      12.614   3.311  -2.390  1.00  0.00           O  
ATOM   1050  CB  LEU B  34       9.623   3.276  -0.530  1.00  0.00           C  
ATOM   1051  CG  LEU B  34       8.841   2.537   0.481  1.00  0.00           C  
ATOM   1052  CD1 LEU B  34       7.835   3.466   1.151  1.00  0.00           C  
ATOM   1053  CD2 LEU B  34       8.107   1.431  -0.241  1.00  0.00           C  
ATOM   1054  H   LEU B  34      12.193   2.679   0.167  1.00  0.00           H  
ATOM   1055  HA  LEU B  34      10.225   1.659  -1.793  1.00  0.00           H  
ATOM   1056 1HB  LEU B  34      10.114   4.092  -0.009  1.00  0.00           H  
ATOM   1057 2HB  LEU B  34       8.921   3.695  -1.241  1.00  0.00           H  
ATOM   1058  HG  LEU B  34       9.499   2.146   1.231  1.00  0.00           H  
ATOM   1059 1HD1 LEU B  34       7.252   2.912   1.886  1.00  0.00           H  
ATOM   1060 2HD1 LEU B  34       8.364   4.268   1.643  1.00  0.00           H  
ATOM   1061 3HD1 LEU B  34       7.164   3.880   0.400  1.00  0.00           H  
ATOM   1062 1HD2 LEU B  34       7.512   0.859   0.470  1.00  0.00           H  
ATOM   1063 2HD2 LEU B  34       7.454   1.870  -0.995  1.00  0.00           H  
ATOM   1064 3HD2 LEU B  34       8.825   0.782  -0.727  1.00  0.00           H  
ATOM   1065  N   LEU B  35      10.723   3.839  -3.320  1.00  0.00           N  
ATOM   1066  CA  LEU B  35      11.373   4.458  -4.490  1.00  0.00           C  
ATOM   1067  C   LEU B  35      12.049   3.370  -5.369  1.00  0.00           C  
ATOM   1068  O   LEU B  35      11.955   3.440  -6.581  1.00  0.00           O  
ATOM   1069  CB  LEU B  35      12.495   5.466  -4.101  1.00  0.00           C  
ATOM   1070  CG  LEU B  35      12.138   6.594  -3.173  1.00  0.00           C  
ATOM   1071  CD1 LEU B  35      13.377   7.408  -2.904  1.00  0.00           C  
ATOM   1072  CD2 LEU B  35      11.037   7.441  -3.796  1.00  0.00           C  
ATOM   1073  H   LEU B  35       9.718   3.840  -3.260  1.00  0.00           H  
ATOM   1074  HA  LEU B  35      10.627   4.984  -5.080  1.00  0.00           H  
ATOM   1075 1HB  LEU B  35      13.381   4.968  -3.729  1.00  0.00           H  
ATOM   1076 2HB  LEU B  35      12.798   5.951  -5.027  1.00  0.00           H  
ATOM   1077  HG  LEU B  35      11.815   6.194  -2.223  1.00  0.00           H  
ATOM   1078 1HD1 LEU B  35      13.136   8.221  -2.223  1.00  0.00           H  
ATOM   1079 2HD1 LEU B  35      14.135   6.772  -2.454  1.00  0.00           H  
ATOM   1080 3HD1 LEU B  35      13.751   7.821  -3.840  1.00  0.00           H  
ATOM   1081 1HD2 LEU B  35      10.793   8.259  -3.122  1.00  0.00           H  
ATOM   1082 2HD2 LEU B  35      11.379   7.850  -4.747  1.00  0.00           H  
ATOM   1083 3HD2 LEU B  35      10.158   6.832  -3.963  1.00  0.00           H  
ATOM   1084  N   LYS B  36      12.503   2.256  -4.784  1.00  0.00           N  
ATOM   1085  CA  LYS B  36      12.982   1.103  -5.520  1.00  0.00           C  
ATOM   1086  C   LYS B  36      11.757   0.243  -5.767  1.00  0.00           C  
ATOM   1087  O   LYS B  36      11.427  -0.089  -6.913  1.00  0.00           O  
ATOM   1088  CB  LYS B  36      14.065   0.361  -4.726  1.00  0.00           C  
ATOM   1089  CG  LYS B  36      14.650  -0.860  -5.435  1.00  0.00           C  
ATOM   1090  CD  LYS B  36      15.785  -1.485  -4.624  1.00  0.00           C  
ATOM   1091  CE  LYS B  36      16.341  -2.721  -5.317  1.00  0.00           C  
ATOM   1092  NZ  LYS B  36      17.464  -3.334  -4.553  1.00  0.00           N  
ATOM   1093  H   LYS B  36      12.597   2.246  -3.773  1.00  0.00           H  
ATOM   1094  HA  LYS B  36      13.390   1.422  -6.479  1.00  0.00           H  
ATOM   1095 1HB  LYS B  36      14.882   1.050  -4.504  1.00  0.00           H  
ATOM   1096 2HB  LYS B  36      13.664   0.043  -3.773  1.00  0.00           H  
ATOM   1097 1HG  LYS B  36      13.865  -1.600  -5.584  1.00  0.00           H  
ATOM   1098 2HG  LYS B  36      15.033  -0.562  -6.409  1.00  0.00           H  
ATOM   1099 1HD  LYS B  36      16.585  -0.755  -4.495  1.00  0.00           H  
ATOM   1100 2HD  LYS B  36      15.411  -1.764  -3.636  1.00  0.00           H  
ATOM   1101 1HE  LYS B  36      15.543  -3.456  -5.422  1.00  0.00           H  
ATOM   1102 2HE  LYS B  36      16.699  -2.444  -6.308  1.00  0.00           H  
ATOM   1103 1HZ  LYS B  36      17.802  -4.150  -5.045  1.00  0.00           H  
ATOM   1104 2HZ  LYS B  36      18.214  -2.664  -4.459  1.00  0.00           H  
ATOM   1105 3HZ  LYS B  36      17.139  -3.606  -3.636  1.00  0.00           H  
ATOM   1106  N   LEU B  37      11.018  -0.052  -4.688  1.00  0.00           N  
ATOM   1107  CA  LEU B  37       9.776  -0.798  -4.832  1.00  0.00           C  
ATOM   1108  C   LEU B  37       8.795  -0.028  -5.722  1.00  0.00           C  
ATOM   1109  O   LEU B  37       7.961  -0.613  -6.406  1.00  0.00           O  
ATOM   1110  CB  LEU B  37       9.093  -1.057  -3.488  1.00  0.00           C  
ATOM   1111  CG  LEU B  37       7.973  -2.111  -3.573  1.00  0.00           C  
ATOM   1112  CD1 LEU B  37       8.582  -3.402  -3.974  1.00  0.00           C  
ATOM   1113  CD2 LEU B  37       7.290  -2.299  -2.295  1.00  0.00           C  
ATOM   1114  H   LEU B  37      11.344   0.204  -3.752  1.00  0.00           H  
ATOM   1115  HA  LEU B  37       9.994  -1.752  -5.309  1.00  0.00           H  
ATOM   1116 1HB  LEU B  37       9.834  -1.392  -2.772  1.00  0.00           H  
ATOM   1117 2HB  LEU B  37       8.656  -0.125  -3.129  1.00  0.00           H  
ATOM   1118  HG  LEU B  37       7.248  -1.797  -4.330  1.00  0.00           H  
ATOM   1119 1HD1 LEU B  37       7.819  -4.136  -4.039  1.00  0.00           H  
ATOM   1120 2HD1 LEU B  37       9.085  -3.299  -4.934  1.00  0.00           H  
ATOM   1121 3HD1 LEU B  37       9.292  -3.700  -3.218  1.00  0.00           H  
ATOM   1122 1HD2 LEU B  37       6.510  -3.047  -2.424  1.00  0.00           H  
ATOM   1123 2HD2 LEU B  37       7.982  -2.639  -1.586  1.00  0.00           H  
ATOM   1124 3HD2 LEU B  37       6.865  -1.376  -1.975  1.00  0.00           H  
ATOM   1125  N   LEU B  38       8.874   1.306  -5.682  1.00  0.00           N  
ATOM   1126  CA  LEU B  38       7.950   2.130  -6.447  1.00  0.00           C  
ATOM   1127  C   LEU B  38       8.420   2.240  -7.918  1.00  0.00           C  
ATOM   1128  O   LEU B  38       7.622   2.083  -8.847  1.00  0.00           O  
ATOM   1129  CB  LEU B  38       7.839   3.512  -5.782  1.00  0.00           C  
ATOM   1130  CG  LEU B  38       7.308   3.510  -4.284  1.00  0.00           C  
ATOM   1131  CD1 LEU B  38       7.354   4.935  -3.725  1.00  0.00           C  
ATOM   1132  CD2 LEU B  38       5.891   2.966  -4.213  1.00  0.00           C  
ATOM   1133  H   LEU B  38       9.587   1.734  -5.113  1.00  0.00           H  
ATOM   1134  HA  LEU B  38       6.967   1.659  -6.433  1.00  0.00           H  
ATOM   1135 1HB  LEU B  38       8.794   3.990  -5.822  1.00  0.00           H  
ATOM   1136 2HB  LEU B  38       7.140   4.111  -6.361  1.00  0.00           H  
ATOM   1137  HG  LEU B  38       7.956   2.877  -3.678  1.00  0.00           H  
ATOM   1138 1HD1 LEU B  38       7.004   4.931  -2.691  1.00  0.00           H  
ATOM   1139 2HD1 LEU B  38       8.361   5.320  -3.762  1.00  0.00           H  
ATOM   1140 3HD1 LEU B  38       6.704   5.577  -4.324  1.00  0.00           H  
ATOM   1141 1HD2 LEU B  38       5.546   2.967  -3.175  1.00  0.00           H  
ATOM   1142 2HD2 LEU B  38       5.251   3.605  -4.801  1.00  0.00           H  
ATOM   1143 3HD2 LEU B  38       5.859   1.945  -4.603  1.00  0.00           H  
ATOM   1144  N   LYS B  39       9.724   2.424  -8.168  1.00  0.00           N  
ATOM   1145  CA  LYS B  39      10.198   2.446  -9.555  1.00  0.00           C  
ATOM   1146  C   LYS B  39       9.957   1.101 -10.247  1.00  0.00           C  
ATOM   1147  O   LYS B  39       9.700   1.047 -11.454  1.00  0.00           O  
ATOM   1148  CB  LYS B  39      11.666   2.875  -9.648  1.00  0.00           C  
ATOM   1149  CG  LYS B  39      11.893   4.384  -9.411  1.00  0.00           C  
ATOM   1150  CD  LYS B  39      13.357   4.769  -9.442  1.00  0.00           C  
ATOM   1151  CE  LYS B  39      13.516   6.265  -9.205  1.00  0.00           C  
ATOM   1152  NZ  LYS B  39      14.946   6.685  -9.216  1.00  0.00           N  
ATOM   1153  H   LYS B  39      10.406   2.581  -7.432  1.00  0.00           H  
ATOM   1154  HA  LYS B  39       9.619   3.191 -10.095  1.00  0.00           H  
ATOM   1155 1HB  LYS B  39      12.250   2.322  -8.909  1.00  0.00           H  
ATOM   1156 2HB  LYS B  39      12.058   2.626 -10.631  1.00  0.00           H  
ATOM   1157 1HG  LYS B  39      11.427   4.915 -10.231  1.00  0.00           H  
ATOM   1158 2HG  LYS B  39      11.420   4.721  -8.498  1.00  0.00           H  
ATOM   1159 1HD  LYS B  39      13.889   4.219  -8.662  1.00  0.00           H  
ATOM   1160 2HD  LYS B  39      13.782   4.509 -10.410  1.00  0.00           H  
ATOM   1161 1HE  LYS B  39      12.977   6.809  -9.983  1.00  0.00           H  
ATOM   1162 2HE  LYS B  39      13.082   6.514  -8.234  1.00  0.00           H  
ATOM   1163 1HZ  LYS B  39      15.006   7.683  -9.050  1.00  0.00           H  
ATOM   1164 2HZ  LYS B  39      15.445   6.190  -8.490  1.00  0.00           H  
ATOM   1165 3HZ  LYS B  39      15.352   6.467 -10.116  1.00  0.00           H  
ATOM   1166  N   SER B  40       9.940   0.015  -9.470  1.00  0.00           N  
ATOM   1167  CA  SER B  40       9.684  -1.330  -9.981  1.00  0.00           C  
ATOM   1168  C   SER B  40       8.305  -1.454 -10.660  1.00  0.00           C  
ATOM   1169  O   SER B  40       8.077  -2.392 -11.429  1.00  0.00           O  
ATOM   1170  CB  SER B  40       9.800  -2.345  -8.863  1.00  0.00           C  
ATOM   1171  OG  SER B  40      11.117  -2.404  -8.368  1.00  0.00           O  
ATOM   1172  H   SER B  40      10.182   0.111  -8.483  1.00  0.00           H  
ATOM   1173  HA  SER B  40      10.448  -1.556 -10.724  1.00  0.00           H  
ATOM   1174 1HB  SER B  40       9.117  -2.086  -8.063  1.00  0.00           H  
ATOM   1175 2HB  SER B  40       9.508  -3.318  -9.240  1.00  0.00           H  
ATOM   1176  HG  SER B  40      11.304  -1.511  -7.994  1.00  0.00           H  
ATOM   1177  N   VAL B  41       7.383  -0.523 -10.365  1.00  0.00           N  
ATOM   1178  CA  VAL B  41       6.053  -0.493 -10.967  1.00  0.00           C  
ATOM   1179  C   VAL B  41       5.854   0.744 -11.841  1.00  0.00           C  
ATOM   1180  O   VAL B  41       4.722   1.133 -12.141  1.00  0.00           O  
ATOM   1181  CB  VAL B  41       4.944  -0.554  -9.913  1.00  0.00           C  
ATOM   1182  CG1 VAL B  41       4.950  -1.834  -9.229  1.00  0.00           C  
ATOM   1183  CG2 VAL B  41       5.168   0.482  -8.899  1.00  0.00           C  
ATOM   1184  H   VAL B  41       7.619   0.230  -9.719  1.00  0.00           H  
ATOM   1185  HA  VAL B  41       5.949  -1.373 -11.602  1.00  0.00           H  
ATOM   1186  HB  VAL B  41       3.980  -0.411 -10.400  1.00  0.00           H  
ATOM   1187 1HG1 VAL B  41       4.163  -1.821  -8.492  1.00  0.00           H  
ATOM   1188 2HG1 VAL B  41       4.787  -2.645  -9.937  1.00  0.00           H  
ATOM   1189 3HG1 VAL B  41       5.902  -1.940  -8.753  1.00  0.00           H  
ATOM   1190 1HG2 VAL B  41       4.381   0.427  -8.167  1.00  0.00           H  
ATOM   1191 2HG2 VAL B  41       6.118   0.286  -8.419  1.00  0.00           H  
ATOM   1192 3HG2 VAL B  41       5.182   1.462  -9.363  1.00  0.00           H  
ATOM   1193  N   GLY B  42       6.964   1.343 -12.272  1.00  0.00           N  
ATOM   1194  CA  GLY B  42       6.954   2.480 -13.181  1.00  0.00           C  
ATOM   1195  C   GLY B  42       6.878   3.860 -12.532  1.00  0.00           C  
ATOM   1196  O   GLY B  42       6.760   4.861 -13.242  1.00  0.00           O  
ATOM   1197  H   GLY B  42       7.872   0.998 -11.969  1.00  0.00           H  
ATOM   1198 1HA  GLY B  42       7.858   2.433 -13.788  1.00  0.00           H  
ATOM   1199 2HA  GLY B  42       6.120   2.366 -13.870  1.00  0.00           H  
ATOM   1200  N   ALA B  43       6.901   3.949 -11.209  1.00  0.00           N  
ATOM   1201  CA  ALA B  43       6.846   5.271 -10.606  1.00  0.00           C  
ATOM   1202  C   ALA B  43       8.136   6.020 -10.947  1.00  0.00           C  
ATOM   1203  O   ALA B  43       9.193   5.404 -11.008  1.00  0.00           O  
ATOM   1204  CB  ALA B  43       6.665   5.166  -9.120  1.00  0.00           C  
ATOM   1205  H   ALA B  43       7.003   3.130 -10.612  1.00  0.00           H  
ATOM   1206  HA  ALA B  43       6.001   5.809 -11.034  1.00  0.00           H  
ATOM   1207 1HB  ALA B  43       6.604   6.139  -8.711  1.00  0.00           H  
ATOM   1208 2HB  ALA B  43       5.766   4.622  -8.898  1.00  0.00           H  
ATOM   1209 3HB  ALA B  43       7.504   4.658  -8.703  1.00  0.00           H  
ATOM   1210  N   GLN B  44       8.079   7.331 -11.174  1.00  0.00           N  
ATOM   1211  CA  GLN B  44       9.311   8.078 -11.474  1.00  0.00           C  
ATOM   1212  C   GLN B  44       9.511   9.374 -10.684  1.00  0.00           C  
ATOM   1213  O   GLN B  44      10.076  10.329 -11.219  1.00  0.00           O  
ATOM   1214  CB  GLN B  44       9.399   8.417 -12.967  1.00  0.00           C  
ATOM   1215  CG  GLN B  44       9.492   7.228 -13.946  1.00  0.00           C  
ATOM   1216  CD  GLN B  44      10.816   6.453 -13.814  1.00  0.00           C  
ATOM   1217  OE1 GLN B  44      11.838   7.007 -13.387  1.00  0.00           O  
ATOM   1218  NE2 GLN B  44      10.810   5.183 -14.209  1.00  0.00           N  
ATOM   1219  H   GLN B  44       7.193   7.814 -11.140  1.00  0.00           H  
ATOM   1220  HA  GLN B  44      10.155   7.433 -11.234  1.00  0.00           H  
ATOM   1221 1HB  GLN B  44       8.524   9.002 -13.249  1.00  0.00           H  
ATOM   1222 2HB  GLN B  44      10.272   9.046 -13.136  1.00  0.00           H  
ATOM   1223 1HG  GLN B  44       8.673   6.538 -13.757  1.00  0.00           H  
ATOM   1224 2HG  GLN B  44       9.424   7.609 -14.963  1.00  0.00           H  
ATOM   1225 1HE2 GLN B  44      11.646   4.636 -14.149  1.00  0.00           H  
ATOM   1226 2HE2 GLN B  44       9.974   4.772 -14.572  1.00  0.00           H  
ATOM   1227  N   LYS B  45       9.038   9.441  -9.445  1.00  0.00           N  
ATOM   1228  CA  LYS B  45       9.185  10.665  -8.663  1.00  0.00           C  
ATOM   1229  C   LYS B  45       9.882  10.424  -7.333  1.00  0.00           C  
ATOM   1230  O   LYS B  45       9.972   9.290  -6.856  1.00  0.00           O  
ATOM   1231  CB  LYS B  45       7.829  11.333  -8.440  1.00  0.00           C  
ATOM   1232  CG  LYS B  45       7.152  11.812  -9.708  1.00  0.00           C  
ATOM   1233  CD  LYS B  45       5.903  12.619  -9.401  1.00  0.00           C  
ATOM   1234  CE  LYS B  45       4.754  11.743  -8.935  1.00  0.00           C  
ATOM   1235  NZ  LYS B  45       3.487  12.512  -8.854  1.00  0.00           N  
ATOM   1236  H   LYS B  45       8.590   8.646  -9.006  1.00  0.00           H  
ATOM   1237  HA  LYS B  45       9.809  11.361  -9.223  1.00  0.00           H  
ATOM   1238 1HB  LYS B  45       7.156  10.645  -7.946  1.00  0.00           H  
ATOM   1239 2HB  LYS B  45       7.944  12.189  -7.777  1.00  0.00           H  
ATOM   1240 1HG  LYS B  45       7.848  12.425 -10.282  1.00  0.00           H  
ATOM   1241 2HG  LYS B  45       6.871  10.953 -10.312  1.00  0.00           H  
ATOM   1242 1HD  LYS B  45       6.130  13.335  -8.605  1.00  0.00           H  
ATOM   1243 2HD  LYS B  45       5.595  13.172 -10.287  1.00  0.00           H  
ATOM   1244 1HE  LYS B  45       4.622  10.919  -9.634  1.00  0.00           H  
ATOM   1245 2HE  LYS B  45       4.982  11.337  -7.946  1.00  0.00           H  
ATOM   1246 1HZ  LYS B  45       2.728  11.888  -8.541  1.00  0.00           H  
ATOM   1247 2HZ  LYS B  45       3.591  13.265  -8.194  1.00  0.00           H  
ATOM   1248 3HZ  LYS B  45       3.253  12.883  -9.754  1.00  0.00           H  
ATOM   1249  N   ASP B  46      10.378  11.503  -6.736  1.00  0.00           N  
ATOM   1250  CA  ASP B  46      10.947  11.440  -5.394  1.00  0.00           C  
ATOM   1251  C   ASP B  46       9.862  11.770  -4.361  1.00  0.00           C  
ATOM   1252  O   ASP B  46       9.898  11.301  -3.227  1.00  0.00           O  
ATOM   1253  CB  ASP B  46      12.100  12.423  -5.260  1.00  0.00           C  
ATOM   1254  CG  ASP B  46      13.255  12.127  -6.223  1.00  0.00           C  
ATOM   1255  OD1 ASP B  46      13.768  11.035  -6.206  1.00  0.00           O  
ATOM   1256  OD2 ASP B  46      13.593  13.002  -6.985  1.00  0.00           O  
ATOM   1257  H   ASP B  46      10.331  12.393  -7.210  1.00  0.00           H  
ATOM   1258  HA  ASP B  46      11.312  10.430  -5.206  1.00  0.00           H  
ATOM   1259 1HB  ASP B  46      11.738  13.435  -5.442  1.00  0.00           H  
ATOM   1260 2HB  ASP B  46      12.480  12.394  -4.239  1.00  0.00           H  
ATOM   1261  N   THR B  47       8.903  12.602  -4.769  1.00  0.00           N  
ATOM   1262  CA  THR B  47       7.822  13.038  -3.888  1.00  0.00           C  
ATOM   1263  C   THR B  47       6.483  12.570  -4.450  1.00  0.00           C  
ATOM   1264  O   THR B  47       6.209  12.743  -5.643  1.00  0.00           O  
ATOM   1265  CB  THR B  47       7.804  14.568  -3.717  1.00  0.00           C  
ATOM   1266  OG1 THR B  47       9.051  15.009  -3.160  1.00  0.00           O  
ATOM   1267  CG2 THR B  47       6.673  14.973  -2.770  1.00  0.00           C  
ATOM   1268  H   THR B  47       8.925  12.940  -5.716  1.00  0.00           H  
ATOM   1269  HA  THR B  47       7.956  12.582  -2.909  1.00  0.00           H  
ATOM   1270  HB  THR B  47       7.655  15.043  -4.685  1.00  0.00           H  
ATOM   1271  HG1 THR B  47       8.981  15.936  -2.924  1.00  0.00           H  
ATOM   1272 1HG2 THR B  47       6.665  16.054  -2.651  1.00  0.00           H  
ATOM   1273 2HG2 THR B  47       5.728  14.652  -3.183  1.00  0.00           H  
ATOM   1274 3HG2 THR B  47       6.822  14.502  -1.798  1.00  0.00           H  
ATOM   1275  N   TYR B  48       5.677  11.973  -3.580  1.00  0.00           N  
ATOM   1276  CA  TYR B  48       4.370  11.411  -3.925  1.00  0.00           C  
ATOM   1277  C   TYR B  48       3.281  11.825  -2.958  1.00  0.00           C  
ATOM   1278  O   TYR B  48       3.568  12.163  -1.813  1.00  0.00           O  
ATOM   1279  CB  TYR B  48       4.439   9.884  -3.884  1.00  0.00           C  
ATOM   1280  CG  TYR B  48       5.383   9.263  -4.826  1.00  0.00           C  
ATOM   1281  CD1 TYR B  48       6.691   9.116  -4.454  1.00  0.00           C  
ATOM   1282  CD2 TYR B  48       4.948   8.827  -6.063  1.00  0.00           C  
ATOM   1283  CE1 TYR B  48       7.575   8.551  -5.303  1.00  0.00           C  
ATOM   1284  CE2 TYR B  48       5.840   8.256  -6.931  1.00  0.00           C  
ATOM   1285  CZ  TYR B  48       7.160   8.120  -6.556  1.00  0.00           C  
ATOM   1286  OH  TYR B  48       8.086   7.577  -7.421  1.00  0.00           O  
ATOM   1287  H   TYR B  48       6.005  11.911  -2.615  1.00  0.00           H  
ATOM   1288  HA  TYR B  48       4.085  11.751  -4.921  1.00  0.00           H  
ATOM   1289 1HB  TYR B  48       4.726   9.582  -2.879  1.00  0.00           H  
ATOM   1290 2HB  TYR B  48       3.450   9.472  -4.070  1.00  0.00           H  
ATOM   1291  HD1 TYR B  48       7.018   9.463  -3.480  1.00  0.00           H  
ATOM   1292  HD2 TYR B  48       3.902   8.949  -6.348  1.00  0.00           H  
ATOM   1293  HE1 TYR B  48       8.613   8.449  -5.003  1.00  0.00           H  
ATOM   1294  HE2 TYR B  48       5.503   7.928  -7.910  1.00  0.00           H  
ATOM   1295  HH  TYR B  48       8.973   7.914  -7.171  1.00  0.00           H  
ATOM   1296  N   THR B  49       2.023  11.779  -3.392  1.00  0.00           N  
ATOM   1297  CA  THR B  49       0.942  11.899  -2.424  1.00  0.00           C  
ATOM   1298  C   THR B  49       0.690  10.523  -1.818  1.00  0.00           C  
ATOM   1299  O   THR B  49       1.012   9.507  -2.444  1.00  0.00           O  
ATOM   1300  CB  THR B  49      -0.340  12.417  -3.082  1.00  0.00           C  
ATOM   1301  OG1 THR B  49      -0.671  11.540  -4.139  1.00  0.00           O  
ATOM   1302  CG2 THR B  49      -0.223  13.814  -3.592  1.00  0.00           C  
ATOM   1303  H   THR B  49       1.800  11.592  -4.376  1.00  0.00           H  
ATOM   1304  HA  THR B  49       1.240  12.579  -1.642  1.00  0.00           H  
ATOM   1305  HB  THR B  49      -1.147  12.386  -2.342  1.00  0.00           H  
ATOM   1306  HG1 THR B  49       0.021  11.612  -4.841  1.00  0.00           H  
ATOM   1307 1HG2 THR B  49      -1.172  14.112  -4.043  1.00  0.00           H  
ATOM   1308 2HG2 THR B  49      -0.004  14.475  -2.763  1.00  0.00           H  
ATOM   1309 3HG2 THR B  49       0.569  13.866  -4.337  1.00  0.00           H  
ATOM   1310  N   MET B  50       0.024  10.448  -0.673  1.00  0.00           N  
ATOM   1311  CA  MET B  50      -0.229   9.105  -0.157  1.00  0.00           C  
ATOM   1312  C   MET B  50      -1.128   8.246  -1.030  1.00  0.00           C  
ATOM   1313  O   MET B  50      -0.894   7.048  -1.136  1.00  0.00           O  
ATOM   1314  CB  MET B  50      -0.717   9.137   1.270  1.00  0.00           C  
ATOM   1315  CG  MET B  50       0.364   9.468   2.210  1.00  0.00           C  
ATOM   1316  SD  MET B  50       1.721   8.326   1.932  1.00  0.00           S  
ATOM   1317  CE  MET B  50       0.985   6.733   2.258  1.00  0.00           C  
ATOM   1318  H   MET B  50      -0.240  11.304  -0.166  1.00  0.00           H  
ATOM   1319  HA  MET B  50       0.733   8.596  -0.128  1.00  0.00           H  
ATOM   1320 1HB  MET B  50      -1.453   9.903   1.349  1.00  0.00           H  
ATOM   1321 2HB  MET B  50      -1.172   8.183   1.542  1.00  0.00           H  
ATOM   1322 1HG  MET B  50       0.714  10.492   2.031  1.00  0.00           H  
ATOM   1323 2HG  MET B  50       0.025   9.382   3.241  1.00  0.00           H  
ATOM   1324 1HE  MET B  50       1.726   5.954   2.101  1.00  0.00           H  
ATOM   1325 2HE  MET B  50       0.627   6.695   3.287  1.00  0.00           H  
ATOM   1326 3HE  MET B  50       0.151   6.576   1.576  1.00  0.00           H  
ATOM   1327  N   LYS B  51      -2.089   8.831  -1.742  1.00  0.00           N  
ATOM   1328  CA  LYS B  51      -2.898   8.029  -2.661  1.00  0.00           C  
ATOM   1329  C   LYS B  51      -2.051   7.388  -3.782  1.00  0.00           C  
ATOM   1330  O   LYS B  51      -2.470   6.405  -4.398  1.00  0.00           O  
ATOM   1331  CB  LYS B  51      -4.002   8.887  -3.286  1.00  0.00           C  
ATOM   1332  CG  LYS B  51      -3.485   9.957  -4.224  1.00  0.00           C  
ATOM   1333  CD  LYS B  51      -4.569  10.870  -4.784  1.00  0.00           C  
ATOM   1334  CE  LYS B  51      -3.951  11.861  -5.781  1.00  0.00           C  
ATOM   1335  NZ  LYS B  51      -4.940  12.847  -6.296  1.00  0.00           N  
ATOM   1336  H   LYS B  51      -2.326   9.820  -1.596  1.00  0.00           H  
ATOM   1337  HA  LYS B  51      -3.361   7.222  -2.093  1.00  0.00           H  
ATOM   1338 1HB  LYS B  51      -4.693   8.253  -3.837  1.00  0.00           H  
ATOM   1339 2HB  LYS B  51      -4.564   9.386  -2.494  1.00  0.00           H  
ATOM   1340 1HG  LYS B  51      -2.808  10.571  -3.650  1.00  0.00           H  
ATOM   1341 2HG  LYS B  51      -2.941   9.506  -5.046  1.00  0.00           H  
ATOM   1342 1HD  LYS B  51      -5.337  10.281  -5.279  1.00  0.00           H  
ATOM   1343 2HD  LYS B  51      -5.025  11.438  -3.967  1.00  0.00           H  
ATOM   1344 1HE  LYS B  51      -3.139  12.402  -5.288  1.00  0.00           H  
ATOM   1345 2HE  LYS B  51      -3.542  11.299  -6.619  1.00  0.00           H  
ATOM   1346 1HZ  LYS B  51      -4.485  13.473  -6.938  1.00  0.00           H  
ATOM   1347 2HZ  LYS B  51      -5.699  12.381  -6.757  1.00  0.00           H  
ATOM   1348 3HZ  LYS B  51      -5.295  13.393  -5.503  1.00  0.00           H  
ATOM   1349  N   GLU B  52      -0.867   7.950  -4.063  1.00  0.00           N  
ATOM   1350  CA  GLU B  52       0.007   7.424  -5.101  1.00  0.00           C  
ATOM   1351  C   GLU B  52       0.946   6.367  -4.549  1.00  0.00           C  
ATOM   1352  O   GLU B  52       1.206   5.360  -5.215  1.00  0.00           O  
ATOM   1353  CB  GLU B  52       0.841   8.542  -5.740  1.00  0.00           C  
ATOM   1354  CG  GLU B  52       0.081   9.554  -6.560  1.00  0.00           C  
ATOM   1355  CD  GLU B  52       0.968  10.694  -6.994  1.00  0.00           C  
ATOM   1356  OE1 GLU B  52       1.254  11.539  -6.166  1.00  0.00           O  
ATOM   1357  OE2 GLU B  52       1.383  10.730  -8.130  1.00  0.00           O  
ATOM   1358  H   GLU B  52      -0.533   8.733  -3.510  1.00  0.00           H  
ATOM   1359  HA  GLU B  52      -0.610   6.969  -5.873  1.00  0.00           H  
ATOM   1360 1HB  GLU B  52       1.351   9.089  -4.958  1.00  0.00           H  
ATOM   1361 2HB  GLU B  52       1.605   8.100  -6.377  1.00  0.00           H  
ATOM   1362 1HG  GLU B  52      -0.310   9.057  -7.446  1.00  0.00           H  
ATOM   1363 2HG  GLU B  52      -0.759   9.924  -5.994  1.00  0.00           H  
ATOM   1364  N   VAL B  53       1.383   6.533  -3.298  1.00  0.00           N  
ATOM   1365  CA  VAL B  53       2.336   5.584  -2.741  1.00  0.00           C  
ATOM   1366  C   VAL B  53       1.757   4.175  -2.720  1.00  0.00           C  
ATOM   1367  O   VAL B  53       2.385   3.270  -3.262  1.00  0.00           O  
ATOM   1368  CB  VAL B  53       2.782   6.009  -1.323  1.00  0.00           C  
ATOM   1369  CG1 VAL B  53       3.596   4.899  -0.652  1.00  0.00           C  
ATOM   1370  CG2 VAL B  53       3.625   7.261  -1.416  1.00  0.00           C  
ATOM   1371  H   VAL B  53       1.103   7.365  -2.777  1.00  0.00           H  
ATOM   1372  HA  VAL B  53       3.221   5.580  -3.378  1.00  0.00           H  
ATOM   1373  HB  VAL B  53       1.894   6.197  -0.711  1.00  0.00           H  
ATOM   1374 1HG1 VAL B  53       3.885   5.217   0.347  1.00  0.00           H  
ATOM   1375 2HG1 VAL B  53       2.983   4.011  -0.582  1.00  0.00           H  
ATOM   1376 3HG1 VAL B  53       4.489   4.684  -1.241  1.00  0.00           H  
ATOM   1377 1HG2 VAL B  53       3.923   7.550  -0.424  1.00  0.00           H  
ATOM   1378 2HG2 VAL B  53       4.510   7.065  -2.024  1.00  0.00           H  
ATOM   1379 3HG2 VAL B  53       3.034   8.054  -1.869  1.00  0.00           H  
ATOM   1380  N   LEU B  54       0.525   3.974  -2.239  1.00  0.00           N  
ATOM   1381  CA  LEU B  54      -0.573   3.055  -1.956  1.00  0.00           C  
ATOM   1382  C   LEU B  54      -1.049   2.488  -3.271  1.00  0.00           C  
ATOM   1383  O   LEU B  54      -1.365   1.307  -3.378  1.00  0.00           O  
ATOM   1384  CB  LEU B  54      -1.708   3.724  -1.193  1.00  0.00           C  
ATOM   1385  CG  LEU B  54      -1.372   4.066   0.242  1.00  0.00           C  
ATOM   1386  CD1 LEU B  54      -2.471   4.902   0.857  1.00  0.00           C  
ATOM   1387  CD2 LEU B  54      -1.208   2.776   1.004  1.00  0.00           C  
ATOM   1388  H   LEU B  54       0.806   3.096  -2.635  1.00  0.00           H  
ATOM   1389  HA  LEU B  54      -0.196   2.235  -1.347  1.00  0.00           H  
ATOM   1390 1HB  LEU B  54      -1.974   4.652  -1.707  1.00  0.00           H  
ATOM   1391 2HB  LEU B  54      -2.576   3.063  -1.193  1.00  0.00           H  
ATOM   1392  HG  LEU B  54      -0.446   4.640   0.272  1.00  0.00           H  
ATOM   1393 1HD1 LEU B  54      -2.215   5.138   1.889  1.00  0.00           H  
ATOM   1394 2HD1 LEU B  54      -2.587   5.824   0.296  1.00  0.00           H  
ATOM   1395 3HD1 LEU B  54      -3.406   4.341   0.840  1.00  0.00           H  
ATOM   1396 1HD2 LEU B  54      -0.964   3.007   2.039  1.00  0.00           H  
ATOM   1397 2HD2 LEU B  54      -2.142   2.210   0.969  1.00  0.00           H  
ATOM   1398 3HD2 LEU B  54      -0.415   2.190   0.551  1.00  0.00           H  
ATOM   1399  N   PHE B  55      -1.081   3.321  -4.300  1.00  0.00           N  
ATOM   1400  CA  PHE B  55      -1.408   2.823  -5.624  1.00  0.00           C  
ATOM   1401  C   PHE B  55      -0.270   1.944  -6.119  1.00  0.00           C  
ATOM   1402  O   PHE B  55      -0.456   0.763  -6.444  1.00  0.00           O  
ATOM   1403  CB  PHE B  55      -1.645   3.967  -6.610  1.00  0.00           C  
ATOM   1404  CG  PHE B  55      -1.768   3.487  -8.016  1.00  0.00           C  
ATOM   1405  CD1 PHE B  55      -2.917   2.876  -8.478  1.00  0.00           C  
ATOM   1406  CD2 PHE B  55      -0.693   3.635  -8.883  1.00  0.00           C  
ATOM   1407  CE1 PHE B  55      -2.990   2.418  -9.784  1.00  0.00           C  
ATOM   1408  CE2 PHE B  55      -0.757   3.182 -10.178  1.00  0.00           C  
ATOM   1409  CZ  PHE B  55      -1.907   2.570 -10.633  1.00  0.00           C  
ATOM   1410  H   PHE B  55      -0.852   4.302  -4.173  1.00  0.00           H  
ATOM   1411  HA  PHE B  55      -2.314   2.220  -5.561  1.00  0.00           H  
ATOM   1412 1HB  PHE B  55      -2.551   4.509  -6.342  1.00  0.00           H  
ATOM   1413 2HB  PHE B  55      -0.821   4.665  -6.566  1.00  0.00           H  
ATOM   1414  HD1 PHE B  55      -3.764   2.753  -7.803  1.00  0.00           H  
ATOM   1415  HD2 PHE B  55       0.214   4.116  -8.517  1.00  0.00           H  
ATOM   1416  HE1 PHE B  55      -3.898   1.933 -10.143  1.00  0.00           H  
ATOM   1417  HE2 PHE B  55       0.097   3.302 -10.842  1.00  0.00           H  
ATOM   1418  HZ  PHE B  55      -1.963   2.206 -11.658  1.00  0.00           H  
ATOM   1419  N   TYR B  56       0.928   2.518  -6.123  1.00  0.00           N  
ATOM   1420  CA  TYR B  56       2.104   1.835  -6.629  1.00  0.00           C  
ATOM   1421  C   TYR B  56       2.438   0.587  -5.812  1.00  0.00           C  
ATOM   1422  O   TYR B  56       2.746  -0.457  -6.388  1.00  0.00           O  
ATOM   1423  CB  TYR B  56       3.253   2.810  -6.686  1.00  0.00           C  
ATOM   1424  CG  TYR B  56       3.172   3.802  -7.812  1.00  0.00           C  
ATOM   1425  CD1 TYR B  56       3.221   5.162  -7.538  1.00  0.00           C  
ATOM   1426  CD2 TYR B  56       3.037   3.361  -9.124  1.00  0.00           C  
ATOM   1427  CE1 TYR B  56       3.135   6.075  -8.569  1.00  0.00           C  
ATOM   1428  CE2 TYR B  56       2.961   4.269 -10.152  1.00  0.00           C  
ATOM   1429  CZ  TYR B  56       3.006   5.622  -9.881  1.00  0.00           C  
ATOM   1430  OH  TYR B  56       2.923   6.528 -10.912  1.00  0.00           O  
ATOM   1431  H   TYR B  56       1.020   3.483  -5.797  1.00  0.00           H  
ATOM   1432  HA  TYR B  56       1.891   1.509  -7.647  1.00  0.00           H  
ATOM   1433 1HB  TYR B  56       3.246   3.380  -5.762  1.00  0.00           H  
ATOM   1434 2HB  TYR B  56       4.201   2.287  -6.744  1.00  0.00           H  
ATOM   1435  HD1 TYR B  56       3.327   5.510  -6.509  1.00  0.00           H  
ATOM   1436  HD2 TYR B  56       2.992   2.296  -9.343  1.00  0.00           H  
ATOM   1437  HE1 TYR B  56       3.170   7.143  -8.355  1.00  0.00           H  
ATOM   1438  HE2 TYR B  56       2.859   3.918 -11.181  1.00  0.00           H  
ATOM   1439  HH  TYR B  56       2.875   6.055 -11.749  1.00  0.00           H  
ATOM   1440  N   LEU B  57       2.261   0.654  -4.486  1.00  0.00           N  
ATOM   1441  CA  LEU B  57       2.497  -0.499  -3.613  1.00  0.00           C  
ATOM   1442  C   LEU B  57       1.543  -1.639  -3.973  1.00  0.00           C  
ATOM   1443  O   LEU B  57       2.075  -2.539  -4.619  1.00  0.00           O  
ATOM   1444  CB  LEU B  57       2.312  -0.132  -2.144  1.00  0.00           C  
ATOM   1445  CG  LEU B  57       3.353   0.774  -1.491  1.00  0.00           C  
ATOM   1446  CD1 LEU B  57       2.872   1.156  -0.118  1.00  0.00           C  
ATOM   1447  CD2 LEU B  57       4.636   0.059  -1.410  1.00  0.00           C  
ATOM   1448  H   LEU B  57       2.027   1.549  -4.069  1.00  0.00           H  
ATOM   1449  HA  LEU B  57       3.520  -0.843  -3.763  1.00  0.00           H  
ATOM   1450 1HB  LEU B  57       1.347   0.363  -2.050  1.00  0.00           H  
ATOM   1451 2HB  LEU B  57       2.273  -1.055  -1.566  1.00  0.00           H  
ATOM   1452  HG  LEU B  57       3.495   1.653  -2.067  1.00  0.00           H  
ATOM   1453 1HD1 LEU B  57       3.611   1.797   0.360  1.00  0.00           H  
ATOM   1454 2HD1 LEU B  57       1.930   1.688  -0.201  1.00  0.00           H  
ATOM   1455 3HD1 LEU B  57       2.732   0.256   0.475  1.00  0.00           H  
ATOM   1456 1HD2 LEU B  57       5.369   0.701  -0.945  1.00  0.00           H  
ATOM   1457 2HD2 LEU B  57       4.517  -0.850  -0.819  1.00  0.00           H  
ATOM   1458 3HD2 LEU B  57       4.954  -0.196  -2.421  1.00  0.00           H  
ATOM   1459  N   GLY B  58       0.352  -1.176  -4.377  1.00  0.00           N  
ATOM   1460  CA  GLY B  58      -0.723  -2.135  -4.370  1.00  0.00           C  
ATOM   1461  C   GLY B  58      -0.527  -2.841  -5.698  1.00  0.00           C  
ATOM   1462  O   GLY B  58      -0.724  -4.053  -5.827  1.00  0.00           O  
ATOM   1463  H   GLY B  58       0.346  -0.708  -5.284  1.00  0.00           H  
ATOM   1464 1HA  GLY B  58      -0.647  -2.821  -3.529  1.00  0.00           H  
ATOM   1465 2HA  GLY B  58      -1.683  -1.627  -4.350  1.00  0.00           H  
ATOM   1466  N   GLN B  59      -0.065  -2.049  -6.684  1.00  0.00           N  
ATOM   1467  CA  GLN B  59       0.210  -2.532  -8.030  1.00  0.00           C  
ATOM   1468  C   GLN B  59       1.377  -3.523  -8.003  1.00  0.00           C  
ATOM   1469  O   GLN B  59       1.421  -4.465  -8.783  1.00  0.00           O  
ATOM   1470  CB  GLN B  59       0.522  -1.382  -8.999  1.00  0.00           C  
ATOM   1471  CG  GLN B  59       0.555  -1.818 -10.460  1.00  0.00           C  
ATOM   1472  CD  GLN B  59      -0.851  -2.268 -10.971  1.00  0.00           C  
ATOM   1473  OE1 GLN B  59      -1.813  -1.496 -10.895  1.00  0.00           O  
ATOM   1474  NE2 GLN B  59      -0.974  -3.498 -11.467  1.00  0.00           N  
ATOM   1475  H   GLN B  59       0.055  -1.054  -6.486  1.00  0.00           H  
ATOM   1476  HA  GLN B  59      -0.660  -3.056  -8.394  1.00  0.00           H  
ATOM   1477 1HB  GLN B  59      -0.220  -0.588  -8.880  1.00  0.00           H  
ATOM   1478 2HB  GLN B  59       1.497  -0.955  -8.749  1.00  0.00           H  
ATOM   1479 1HG  GLN B  59       0.892  -0.977 -11.065  1.00  0.00           H  
ATOM   1480 2HG  GLN B  59       1.248  -2.654 -10.562  1.00  0.00           H  
ATOM   1481 1HE2 GLN B  59      -1.864  -3.816 -11.797  1.00  0.00           H  
ATOM   1482 2HE2 GLN B  59      -0.192  -4.128 -11.498  1.00  0.00           H  
ATOM   1483  N   TYR B  60       2.362  -3.298  -7.130  1.00  0.00           N  
ATOM   1484  CA  TYR B  60       3.502  -4.205  -7.009  1.00  0.00           C  
ATOM   1485  C   TYR B  60       3.008  -5.562  -6.510  1.00  0.00           C  
ATOM   1486  O   TYR B  60       3.407  -6.611  -7.022  1.00  0.00           O  
ATOM   1487  CB  TYR B  60       4.583  -3.678  -6.052  1.00  0.00           C  
ATOM   1488  CG  TYR B  60       5.800  -4.571  -6.071  1.00  0.00           C  
ATOM   1489  CD1 TYR B  60       6.816  -4.302  -6.970  1.00  0.00           C  
ATOM   1490  CD2 TYR B  60       5.888  -5.691  -5.239  1.00  0.00           C  
ATOM   1491  CE1 TYR B  60       7.907  -5.102  -7.049  1.00  0.00           C  
ATOM   1492  CE2 TYR B  60       7.010  -6.511  -5.328  1.00  0.00           C  
ATOM   1493  CZ  TYR B  60       8.015  -6.203  -6.240  1.00  0.00           C  
ATOM   1494  OH  TYR B  60       9.123  -6.996  -6.373  1.00  0.00           O  
ATOM   1495  H   TYR B  60       2.322  -2.490  -6.505  1.00  0.00           H  
ATOM   1496  HA  TYR B  60       3.942  -4.356  -7.994  1.00  0.00           H  
ATOM   1497 1HB  TYR B  60       4.879  -2.664  -6.323  1.00  0.00           H  
ATOM   1498 2HB  TYR B  60       4.207  -3.651  -5.037  1.00  0.00           H  
ATOM   1499  HD1 TYR B  60       6.753  -3.455  -7.613  1.00  0.00           H  
ATOM   1500  HD2 TYR B  60       5.085  -5.922  -4.536  1.00  0.00           H  
ATOM   1501  HE1 TYR B  60       8.693  -4.880  -7.758  1.00  0.00           H  
ATOM   1502  HE2 TYR B  60       7.110  -7.393  -4.700  1.00  0.00           H  
ATOM   1503  HH  TYR B  60       9.023  -7.815  -5.832  1.00  0.00           H  
ATOM   1504  N   ILE B  61       2.153  -5.507  -5.468  1.00  0.00           N  
ATOM   1505  CA  ILE B  61       1.558  -6.678  -4.794  1.00  0.00           C  
ATOM   1506  C   ILE B  61       0.740  -7.512  -5.785  1.00  0.00           C  
ATOM   1507  O   ILE B  61       0.770  -8.756  -5.762  1.00  0.00           O  
ATOM   1508  CB  ILE B  61       0.719  -6.273  -3.586  1.00  0.00           C  
ATOM   1509  CG1 ILE B  61       1.616  -5.714  -2.490  1.00  0.00           C  
ATOM   1510  CG2 ILE B  61      -0.004  -7.489  -3.067  1.00  0.00           C  
ATOM   1511  CD1 ILE B  61       0.861  -5.047  -1.380  1.00  0.00           C  
ATOM   1512  H   ILE B  61       1.911  -4.570  -5.141  1.00  0.00           H  
ATOM   1513  HA  ILE B  61       2.369  -7.304  -4.433  1.00  0.00           H  
ATOM   1514  HB  ILE B  61       0.003  -5.503  -3.864  1.00  0.00           H  
ATOM   1515 1HG1 ILE B  61       2.193  -6.526  -2.071  1.00  0.00           H  
ATOM   1516 2HG1 ILE B  61       2.301  -4.984  -2.932  1.00  0.00           H  
ATOM   1517 1HG2 ILE B  61      -0.580  -7.221  -2.203  1.00  0.00           H  
ATOM   1518 2HG2 ILE B  61      -0.653  -7.871  -3.842  1.00  0.00           H  
ATOM   1519 3HG2 ILE B  61       0.703  -8.239  -2.788  1.00  0.00           H  
ATOM   1520 1HD1 ILE B  61       1.562  -4.672  -0.635  1.00  0.00           H  
ATOM   1521 2HD1 ILE B  61       0.287  -4.217  -1.786  1.00  0.00           H  
ATOM   1522 3HD1 ILE B  61       0.185  -5.762  -0.916  1.00  0.00           H  
ATOM   1523  N   MET B  62      -0.008  -6.798  -6.647  1.00  0.00           N  
ATOM   1524  CA  MET B  62      -0.675  -7.371  -7.820  1.00  0.00           C  
ATOM   1525  C   MET B  62       0.523  -7.608  -8.736  1.00  0.00           C  
ATOM   1526  O   MET B  62       1.460  -8.032  -8.098  1.00  0.00           O  
ATOM   1527  CB  MET B  62      -1.749  -6.465  -8.415  1.00  0.00           C  
ATOM   1528  CG  MET B  62      -2.914  -6.239  -7.496  1.00  0.00           C  
ATOM   1529  SD  MET B  62      -4.253  -5.312  -8.240  1.00  0.00           S  
ATOM   1530  CE  MET B  62      -3.509  -3.705  -8.370  1.00  0.00           C  
ATOM   1531  H   MET B  62      -0.064  -5.788  -6.512  1.00  0.00           H  
ATOM   1532  HA  MET B  62      -1.111  -8.333  -7.574  1.00  0.00           H  
ATOM   1533 1HB  MET B  62      -1.307  -5.497  -8.653  1.00  0.00           H  
ATOM   1534 2HB  MET B  62      -2.118  -6.896  -9.345  1.00  0.00           H  
ATOM   1535 1HG  MET B  62      -3.306  -7.187  -7.147  1.00  0.00           H  
ATOM   1536 2HG  MET B  62      -2.553  -5.686  -6.636  1.00  0.00           H  
ATOM   1537 1HE  MET B  62      -4.221  -3.005  -8.806  1.00  0.00           H  
ATOM   1538 2HE  MET B  62      -3.208  -3.356  -7.380  1.00  0.00           H  
ATOM   1539 3HE  MET B  62      -2.646  -3.776  -9.011  1.00  0.00           H  
ATOM   1540  N   THR B  63       0.311  -8.239  -9.876  1.00  0.00           N  
ATOM   1541  CA  THR B  63       1.380  -8.035 -10.895  1.00  0.00           C  
ATOM   1542  C   THR B  63       2.569  -9.014 -10.660  1.00  0.00           C  
ATOM   1543  O   THR B  63       2.836  -9.865 -11.509  1.00  0.00           O  
ATOM   1544  CB  THR B  63       1.976  -6.604 -10.834  1.00  0.00           C  
ATOM   1545  OG1 THR B  63       0.946  -5.641 -11.059  1.00  0.00           O  
ATOM   1546  CG2 THR B  63       3.074  -6.418 -11.854  1.00  0.00           C  
ATOM   1547  H   THR B  63       0.113  -9.219  -9.769  1.00  0.00           H  
ATOM   1548  HA  THR B  63       0.966  -8.218 -11.886  1.00  0.00           H  
ATOM   1549  HB  THR B  63       2.414  -6.437  -9.851  1.00  0.00           H  
ATOM   1550  HG1 THR B  63       1.025  -4.991 -10.333  1.00  0.00           H  
ATOM   1551 1HG2 THR B  63       3.473  -5.408 -11.769  1.00  0.00           H  
ATOM   1552 2HG2 THR B  63       3.867  -7.140 -11.665  1.00  0.00           H  
ATOM   1553 3HG2 THR B  63       2.672  -6.570 -12.852  1.00  0.00           H  
ATOM   1554  N   LYS B  64       3.216  -8.957  -9.481  1.00  0.00           N  
ATOM   1555  CA  LYS B  64       4.227  -9.904  -9.043  1.00  0.00           C  
ATOM   1556  C   LYS B  64       3.527 -11.075  -8.364  1.00  0.00           C  
ATOM   1557  O   LYS B  64       4.100 -12.150  -8.188  1.00  0.00           O  
ATOM   1558  CB  LYS B  64       5.177  -9.220  -8.072  1.00  0.00           C  
ATOM   1559  CG  LYS B  64       5.863  -8.009  -8.691  1.00  0.00           C  
ATOM   1560  CD  LYS B  64       6.702  -8.368  -9.905  1.00  0.00           C  
ATOM   1561  CE  LYS B  64       7.430  -7.137 -10.454  1.00  0.00           C  
ATOM   1562  NZ  LYS B  64       8.225  -7.459 -11.680  1.00  0.00           N  
ATOM   1563  H   LYS B  64       2.998  -8.210  -8.821  1.00  0.00           H  
ATOM   1564  HA  LYS B  64       4.776 -10.275  -9.908  1.00  0.00           H  
ATOM   1565 1HB  LYS B  64       4.620  -8.881  -7.193  1.00  0.00           H  
ATOM   1566 2HB  LYS B  64       5.938  -9.920  -7.733  1.00  0.00           H  
ATOM   1567 1HG  LYS B  64       5.106  -7.270  -8.971  1.00  0.00           H  
ATOM   1568 2HG  LYS B  64       6.497  -7.575  -7.963  1.00  0.00           H  
ATOM   1569 1HD  LYS B  64       7.439  -9.122  -9.625  1.00  0.00           H  
ATOM   1570 2HD  LYS B  64       6.058  -8.780 -10.683  1.00  0.00           H  
ATOM   1571 1HE  LYS B  64       6.694  -6.370 -10.698  1.00  0.00           H  
ATOM   1572 2HE  LYS B  64       8.102  -6.749  -9.689  1.00  0.00           H  
ATOM   1573 1HZ  LYS B  64       8.687  -6.621 -12.012  1.00  0.00           H  
ATOM   1574 2HZ  LYS B  64       8.918  -8.162 -11.458  1.00  0.00           H  
ATOM   1575 3HZ  LYS B  64       7.607  -7.810 -12.399  1.00  0.00           H  
ATOM   1576  N   ARG B  65       2.249 -10.853  -8.051  1.00  0.00           N  
ATOM   1577  CA  ARG B  65       1.340 -11.814  -7.433  1.00  0.00           C  
ATOM   1578  C   ARG B  65       1.784 -12.273  -6.052  1.00  0.00           C  
ATOM   1579  O   ARG B  65       2.007 -13.461  -5.822  1.00  0.00           O  
ATOM   1580  CB  ARG B  65       1.155 -13.030  -8.339  1.00  0.00           C  
ATOM   1581  CG  ARG B  65       0.590 -12.686  -9.722  1.00  0.00           C  
ATOM   1582  CD  ARG B  65       0.341 -13.890 -10.567  1.00  0.00           C  
ATOM   1583  NE  ARG B  65      -0.778 -14.685 -10.078  1.00  0.00           N  
ATOM   1584  CZ  ARG B  65      -2.070 -14.393 -10.322  1.00  0.00           C  
ATOM   1585  NH1 ARG B  65      -2.379 -13.324 -11.033  1.00  0.00           N  
ATOM   1586  NH2 ARG B  65      -3.026 -15.173  -9.852  1.00  0.00           N  
ATOM   1587  H   ARG B  65       1.909  -9.908  -8.211  1.00  0.00           H  
ATOM   1588  HA  ARG B  65       0.370 -11.325  -7.322  1.00  0.00           H  
ATOM   1589 1HB  ARG B  65       2.095 -13.558  -8.476  1.00  0.00           H  
ATOM   1590 2HB  ARG B  65       0.460 -13.726  -7.865  1.00  0.00           H  
ATOM   1591 1HG  ARG B  65      -0.351 -12.151  -9.602  1.00  0.00           H  
ATOM   1592 2HG  ARG B  65       1.302 -12.047 -10.252  1.00  0.00           H  
ATOM   1593 1HD  ARG B  65       0.118 -13.577 -11.586  1.00  0.00           H  
ATOM   1594 2HD  ARG B  65       1.231 -14.518 -10.568  1.00  0.00           H  
ATOM   1595  HE  ARG B  65      -0.578 -15.517  -9.530  1.00  0.00           H  
ATOM   1596 1HH1 ARG B  65      -1.646 -12.729 -11.394  1.00  0.00           H  
ATOM   1597 2HH1 ARG B  65      -3.347 -13.103 -11.218  1.00  0.00           H  
ATOM   1598 1HH2 ARG B  65      -2.789 -16.016  -9.303  1.00  0.00           H  
ATOM   1599 2HH2 ARG B  65      -3.989 -14.957 -10.036  1.00  0.00           H  
ATOM   1600  N   LEU B  66       1.919 -11.325  -5.123  1.00  0.00           N  
ATOM   1601  CA  LEU B  66       2.348 -11.668  -3.776  1.00  0.00           C  
ATOM   1602  C   LEU B  66       1.170 -12.082  -2.893  1.00  0.00           C  
ATOM   1603  O   LEU B  66       1.364 -12.485  -1.748  1.00  0.00           O  
ATOM   1604  CB  LEU B  66       3.032 -10.488  -3.089  1.00  0.00           C  
ATOM   1605  CG  LEU B  66       4.320  -9.920  -3.684  1.00  0.00           C  
ATOM   1606  CD1 LEU B  66       4.730  -8.713  -2.836  1.00  0.00           C  
ATOM   1607  CD2 LEU B  66       5.407 -10.971  -3.694  1.00  0.00           C  
ATOM   1608  H   LEU B  66       1.699 -10.356  -5.358  1.00  0.00           H  
ATOM   1609  HA  LEU B  66       3.047 -12.501  -3.835  1.00  0.00           H  
ATOM   1610 1HB  LEU B  66       2.333  -9.678  -3.076  1.00  0.00           H  
ATOM   1611 2HB  LEU B  66       3.240 -10.765  -2.061  1.00  0.00           H  
ATOM   1612  HG  LEU B  66       4.136  -9.576  -4.707  1.00  0.00           H  
ATOM   1613 1HD1 LEU B  66       5.636  -8.278  -3.232  1.00  0.00           H  
ATOM   1614 2HD1 LEU B  66       3.943  -7.975  -2.844  1.00  0.00           H  
ATOM   1615 3HD1 LEU B  66       4.906  -9.047  -1.810  1.00  0.00           H  
ATOM   1616 1HD2 LEU B  66       6.327 -10.544  -4.111  1.00  0.00           H  
ATOM   1617 2HD2 LEU B  66       5.593 -11.307  -2.669  1.00  0.00           H  
ATOM   1618 3HD2 LEU B  66       5.089 -11.818  -4.304  1.00  0.00           H  
ATOM   1619  N   TYR B  67      -0.064 -11.970  -3.385  1.00  0.00           N  
ATOM   1620  CA  TYR B  67      -1.168 -12.333  -2.506  1.00  0.00           C  
ATOM   1621  C   TYR B  67      -1.573 -13.788  -2.696  1.00  0.00           C  
ATOM   1622  O   TYR B  67      -1.413 -14.368  -3.770  1.00  0.00           O  
ATOM   1623  CB  TYR B  67      -2.362 -11.379  -2.647  1.00  0.00           C  
ATOM   1624  CG  TYR B  67      -2.996 -11.287  -3.985  1.00  0.00           C  
ATOM   1625  CD1 TYR B  67      -3.991 -12.182  -4.323  1.00  0.00           C  
ATOM   1626  CD2 TYR B  67      -2.612 -10.293  -4.876  1.00  0.00           C  
ATOM   1627  CE1 TYR B  67      -4.602 -12.096  -5.546  1.00  0.00           C  
ATOM   1628  CE2 TYR B  67      -3.225 -10.205  -6.102  1.00  0.00           C  
ATOM   1629  CZ  TYR B  67      -4.217 -11.099  -6.443  1.00  0.00           C  
ATOM   1630  OH  TYR B  67      -4.821 -11.006  -7.669  1.00  0.00           O  
ATOM   1631  H   TYR B  67      -0.221 -11.648  -4.328  1.00  0.00           H  
ATOM   1632  HA  TYR B  67      -0.828 -12.245  -1.490  1.00  0.00           H  
ATOM   1633 1HB  TYR B  67      -3.136 -11.677  -1.930  1.00  0.00           H  
ATOM   1634 2HB  TYR B  67      -2.045 -10.376  -2.364  1.00  0.00           H  
ATOM   1635  HD1 TYR B  67      -4.287 -12.958  -3.614  1.00  0.00           H  
ATOM   1636  HD2 TYR B  67      -1.835  -9.589  -4.607  1.00  0.00           H  
ATOM   1637  HE1 TYR B  67      -5.375 -12.803  -5.801  1.00  0.00           H  
ATOM   1638  HE2 TYR B  67      -2.934  -9.436  -6.800  1.00  0.00           H  
ATOM   1639  HH  TYR B  67      -4.356 -10.360  -8.205  1.00  0.00           H  
ATOM   1640  N   ASP B  68      -2.118 -14.365  -1.637  1.00  0.00           N  
ATOM   1641  CA  ASP B  68      -2.564 -15.748  -1.623  1.00  0.00           C  
ATOM   1642  C   ASP B  68      -3.848 -15.914  -2.426  1.00  0.00           C  
ATOM   1643  O   ASP B  68      -4.856 -15.271  -2.155  1.00  0.00           O  
ATOM   1644  CB  ASP B  68      -2.746 -16.234  -0.181  1.00  0.00           C  
ATOM   1645  CG  ASP B  68      -2.968 -17.754  -0.027  1.00  0.00           C  
ATOM   1646  OD1 ASP B  68      -3.723 -18.327  -0.795  1.00  0.00           O  
ATOM   1647  OD2 ASP B  68      -2.323 -18.346   0.832  1.00  0.00           O  
ATOM   1648  H   ASP B  68      -2.194 -13.809  -0.786  1.00  0.00           H  
ATOM   1649  HA  ASP B  68      -1.791 -16.357  -2.090  1.00  0.00           H  
ATOM   1650 1HB  ASP B  68      -1.936 -15.895   0.440  1.00  0.00           H  
ATOM   1651 2HB  ASP B  68      -3.625 -15.752   0.221  1.00  0.00           H  
ATOM   1652  N   GLU B  69      -3.813 -16.773  -3.429  1.00  0.00           N  
ATOM   1653  CA  GLU B  69      -4.964 -17.002  -4.295  1.00  0.00           C  
ATOM   1654  C   GLU B  69      -6.200 -17.562  -3.562  1.00  0.00           C  
ATOM   1655  O   GLU B  69      -7.322 -17.443  -4.069  1.00  0.00           O  
ATOM   1656  CB  GLU B  69      -4.565 -17.926  -5.445  1.00  0.00           C  
ATOM   1657  CG  GLU B  69      -3.627 -17.282  -6.469  1.00  0.00           C  
ATOM   1658  CD  GLU B  69      -3.153 -18.240  -7.545  1.00  0.00           C  
ATOM   1659  OE1 GLU B  69      -3.332 -19.424  -7.385  1.00  0.00           O  
ATOM   1660  OE2 GLU B  69      -2.634 -17.777  -8.541  1.00  0.00           O  
ATOM   1661  H   GLU B  69      -2.956 -17.280  -3.598  1.00  0.00           H  
ATOM   1662  HA  GLU B  69      -5.244 -16.040  -4.719  1.00  0.00           H  
ATOM   1663 1HB  GLU B  69      -4.063 -18.805  -5.040  1.00  0.00           H  
ATOM   1664 2HB  GLU B  69      -5.452 -18.273  -5.964  1.00  0.00           H  
ATOM   1665 1HG  GLU B  69      -4.148 -16.451  -6.945  1.00  0.00           H  
ATOM   1666 2HG  GLU B  69      -2.763 -16.874  -5.942  1.00  0.00           H  
ATOM   1667  N   LYS B  70      -6.000 -18.238  -2.419  1.00  0.00           N  
ATOM   1668  CA  LYS B  70      -7.124 -18.799  -1.663  1.00  0.00           C  
ATOM   1669  C   LYS B  70      -7.705 -17.754  -0.707  1.00  0.00           C  
ATOM   1670  O   LYS B  70      -8.900 -17.763  -0.399  1.00  0.00           O  
ATOM   1671  CB  LYS B  70      -6.684 -20.031  -0.876  1.00  0.00           C  
ATOM   1672  CG  LYS B  70      -6.320 -21.239  -1.740  1.00  0.00           C  
ATOM   1673  CD  LYS B  70      -5.907 -22.435  -0.882  1.00  0.00           C  
ATOM   1674  CE  LYS B  70      -5.548 -23.645  -1.738  1.00  0.00           C  
ATOM   1675  NZ  LYS B  70      -5.107 -24.800  -0.906  1.00  0.00           N  
ATOM   1676  H   LYS B  70      -5.057 -18.308  -2.025  1.00  0.00           H  
ATOM   1677  HA  LYS B  70      -7.907 -19.089  -2.363  1.00  0.00           H  
ATOM   1678 1HB  LYS B  70      -5.806 -19.774  -0.275  1.00  0.00           H  
ATOM   1679 2HB  LYS B  70      -7.476 -20.327  -0.190  1.00  0.00           H  
ATOM   1680 1HG  LYS B  70      -7.171 -21.515  -2.360  1.00  0.00           H  
ATOM   1681 2HG  LYS B  70      -5.488 -20.967  -2.392  1.00  0.00           H  
ATOM   1682 1HD  LYS B  70      -5.040 -22.159  -0.278  1.00  0.00           H  
ATOM   1683 2HD  LYS B  70      -6.724 -22.703  -0.213  1.00  0.00           H  
ATOM   1684 1HE  LYS B  70      -6.420 -23.941  -2.320  1.00  0.00           H  
ATOM   1685 2HE  LYS B  70      -4.742 -23.373  -2.421  1.00  0.00           H  
ATOM   1686 1HZ  LYS B  70      -4.879 -25.580  -1.506  1.00  0.00           H  
ATOM   1687 2HZ  LYS B  70      -4.292 -24.537  -0.370  1.00  0.00           H  
ATOM   1688 3HZ  LYS B  70      -5.851 -25.066  -0.278  1.00  0.00           H  
ATOM   1689  N   GLN B  71      -6.826 -16.889  -0.205  1.00  0.00           N  
ATOM   1690  CA  GLN B  71      -7.168 -15.817   0.725  1.00  0.00           C  
ATOM   1691  C   GLN B  71      -6.517 -14.522   0.274  1.00  0.00           C  
ATOM   1692  O   GLN B  71      -5.434 -14.165   0.735  1.00  0.00           O  
ATOM   1693  CB  GLN B  71      -6.716 -16.147   2.149  1.00  0.00           C  
ATOM   1694  CG  GLN B  71      -7.426 -17.300   2.813  1.00  0.00           C  
ATOM   1695  CD  GLN B  71      -7.025 -17.462   4.282  1.00  0.00           C  
ATOM   1696  OE1 GLN B  71      -7.299 -16.599   5.141  1.00  0.00           O  
ATOM   1697  NE2 GLN B  71      -6.358 -18.575   4.582  1.00  0.00           N  
ATOM   1698  H   GLN B  71      -5.865 -16.968  -0.522  1.00  0.00           H  
ATOM   1699  HA  GLN B  71      -8.249 -15.674   0.716  1.00  0.00           H  
ATOM   1700 1HB  GLN B  71      -5.664 -16.409   2.108  1.00  0.00           H  
ATOM   1701 2HB  GLN B  71      -6.797 -15.287   2.765  1.00  0.00           H  
ATOM   1702 1HG  GLN B  71      -8.502 -17.130   2.761  1.00  0.00           H  
ATOM   1703 2HG  GLN B  71      -7.168 -18.220   2.287  1.00  0.00           H  
ATOM   1704 1HE2 GLN B  71      -6.062 -18.744   5.524  1.00  0.00           H  
ATOM   1705 2HE2 GLN B  71      -6.149 -19.245   3.867  1.00  0.00           H  
ATOM   1706  N   GLN B  72      -7.226 -13.750  -0.533  1.00  0.00           N  
ATOM   1707  CA  GLN B  72      -6.662 -12.563  -1.183  1.00  0.00           C  
ATOM   1708  C   GLN B  72      -6.161 -11.472  -0.238  1.00  0.00           C  
ATOM   1709  O   GLN B  72      -5.432 -10.570  -0.646  1.00  0.00           O  
ATOM   1710  CB  GLN B  72      -7.706 -11.949  -2.105  1.00  0.00           C  
ATOM   1711  CG  GLN B  72      -8.891 -11.316  -1.366  1.00  0.00           C  
ATOM   1712  CD  GLN B  72     -10.010 -12.284  -1.088  1.00  0.00           C  
ATOM   1713  OE1 GLN B  72     -10.194 -13.263  -1.813  1.00  0.00           O  
ATOM   1714  NE2 GLN B  72     -10.759 -12.030  -0.020  1.00  0.00           N  
ATOM   1715  H   GLN B  72      -8.149 -14.063  -0.804  1.00  0.00           H  
ATOM   1716  HA  GLN B  72      -5.814 -12.891  -1.785  1.00  0.00           H  
ATOM   1717 1HB  GLN B  72      -7.239 -11.178  -2.721  1.00  0.00           H  
ATOM   1718 2HB  GLN B  72      -8.093 -12.715  -2.780  1.00  0.00           H  
ATOM   1719 1HG  GLN B  72      -8.564 -10.941  -0.427  1.00  0.00           H  
ATOM   1720 2HG  GLN B  72      -9.262 -10.490  -1.945  1.00  0.00           H  
ATOM   1721 1HE2 GLN B  72     -11.511 -12.644   0.228  1.00  0.00           H  
ATOM   1722 2HE2 GLN B  72     -10.569 -11.227   0.545  1.00  0.00           H  
ATOM   1723  N   HIS B  73      -6.564 -11.538   1.024  1.00  0.00           N  
ATOM   1724  CA  HIS B  73      -6.151 -10.558   1.999  1.00  0.00           C  
ATOM   1725  C   HIS B  73      -4.733 -10.848   2.496  1.00  0.00           C  
ATOM   1726  O   HIS B  73      -4.121 -10.014   3.150  1.00  0.00           O  
ATOM   1727  CB  HIS B  73      -7.151 -10.520   3.169  1.00  0.00           C  
ATOM   1728  CG  HIS B  73      -7.174 -11.751   4.029  1.00  0.00           C  
ATOM   1729  ND1 HIS B  73      -6.528 -11.823   5.258  1.00  0.00           N  
ATOM   1730  CD2 HIS B  73      -7.740 -12.962   3.828  1.00  0.00           C  
ATOM   1731  CE1 HIS B  73      -6.711 -13.035   5.773  1.00  0.00           C  
ATOM   1732  NE2 HIS B  73      -7.432 -13.745   4.923  1.00  0.00           N  
ATOM   1733  H   HIS B  73      -7.154 -12.307   1.302  1.00  0.00           H  
ATOM   1734  HA  HIS B  73      -6.143  -9.571   1.537  1.00  0.00           H  
ATOM   1735 1HB  HIS B  73      -6.927  -9.663   3.809  1.00  0.00           H  
ATOM   1736 2HB  HIS B  73      -8.154 -10.378   2.779  1.00  0.00           H  
ATOM   1737  HD2 HIS B  73      -8.317 -13.270   2.953  1.00  0.00           H  
ATOM   1738  HE1 HIS B  73      -6.315 -13.394   6.722  1.00  0.00           H  
ATOM   1739  HE2 HIS B  73      -7.699 -14.736   5.051  1.00  0.00           H  
ATOM   1740  N   ILE B  74      -4.182 -12.024   2.196  1.00  0.00           N  
ATOM   1741  CA  ILE B  74      -2.854 -12.334   2.721  1.00  0.00           C  
ATOM   1742  C   ILE B  74      -1.766 -12.092   1.701  1.00  0.00           C  
ATOM   1743  O   ILE B  74      -1.754 -12.689   0.624  1.00  0.00           O  
ATOM   1744  CB  ILE B  74      -2.738 -13.787   3.190  1.00  0.00           C  
ATOM   1745  CG1 ILE B  74      -3.731 -14.052   4.282  1.00  0.00           C  
ATOM   1746  CG2 ILE B  74      -1.285 -14.076   3.641  1.00  0.00           C  
ATOM   1747  CD1 ILE B  74      -3.852 -15.503   4.657  1.00  0.00           C  
ATOM   1748  H   ILE B  74      -4.681 -12.707   1.626  1.00  0.00           H  
ATOM   1749  HA  ILE B  74      -2.659 -11.690   3.576  1.00  0.00           H  
ATOM   1750  HB  ILE B  74      -2.997 -14.450   2.365  1.00  0.00           H  
ATOM   1751 1HG1 ILE B  74      -3.463 -13.472   5.163  1.00  0.00           H  
ATOM   1752 2HG1 ILE B  74      -4.698 -13.721   3.930  1.00  0.00           H  
ATOM   1753 1HG2 ILE B  74      -1.199 -15.114   3.959  1.00  0.00           H  
ATOM   1754 2HG2 ILE B  74      -0.600 -13.900   2.809  1.00  0.00           H  
ATOM   1755 3HG2 ILE B  74      -1.023 -13.415   4.469  1.00  0.00           H  
ATOM   1756 1HD1 ILE B  74      -4.608 -15.615   5.434  1.00  0.00           H  
ATOM   1757 2HD1 ILE B  74      -4.140 -16.081   3.787  1.00  0.00           H  
ATOM   1758 3HD1 ILE B  74      -2.895 -15.865   5.025  1.00  0.00           H  
ATOM   1759  N   VAL B  75      -0.832 -11.223   2.064  1.00  0.00           N  
ATOM   1760  CA  VAL B  75       0.272 -10.860   1.194  1.00  0.00           C  
ATOM   1761  C   VAL B  75       1.560 -11.444   1.730  1.00  0.00           C  
ATOM   1762  O   VAL B  75       1.880 -11.278   2.910  1.00  0.00           O  
ATOM   1763  CB  VAL B  75       0.393  -9.332   1.095  1.00  0.00           C  
ATOM   1764  CG1 VAL B  75       1.583  -8.956   0.207  1.00  0.00           C  
ATOM   1765  CG2 VAL B  75      -0.893  -8.755   0.540  1.00  0.00           C  
ATOM   1766  H   VAL B  75      -0.904 -10.779   2.980  1.00  0.00           H  
ATOM   1767  HA  VAL B  75       0.098 -11.261   0.205  1.00  0.00           H  
ATOM   1768  HB  VAL B  75       0.571  -8.930   2.087  1.00  0.00           H  
ATOM   1769 1HG1 VAL B  75       1.670  -7.876   0.150  1.00  0.00           H  
ATOM   1770 2HG1 VAL B  75       2.499  -9.369   0.620  1.00  0.00           H  
ATOM   1771 3HG1 VAL B  75       1.425  -9.361  -0.785  1.00  0.00           H  
ATOM   1772 1HG2 VAL B  75      -0.815  -7.671   0.486  1.00  0.00           H  
ATOM   1773 2HG2 VAL B  75      -1.073  -9.159  -0.453  1.00  0.00           H  
ATOM   1774 3HG2 VAL B  75      -1.716  -9.027   1.196  1.00  0.00           H  
ATOM   1775  N   TYR B  76       2.279 -12.177   0.888  1.00  0.00           N  
ATOM   1776  CA  TYR B  76       3.524 -12.780   1.317  1.00  0.00           C  
ATOM   1777  C   TYR B  76       4.646 -11.826   0.976  1.00  0.00           C  
ATOM   1778  O   TYR B  76       4.672 -11.250  -0.107  1.00  0.00           O  
ATOM   1779  CB  TYR B  76       3.719 -14.142   0.668  1.00  0.00           C  
ATOM   1780  CG  TYR B  76       2.702 -15.148   1.122  1.00  0.00           C  
ATOM   1781  CD1 TYR B  76       1.686 -15.526   0.268  1.00  0.00           C  
ATOM   1782  CD2 TYR B  76       2.768 -15.674   2.403  1.00  0.00           C  
ATOM   1783  CE1 TYR B  76       0.757 -16.445   0.680  1.00  0.00           C  
ATOM   1784  CE2 TYR B  76       1.824 -16.588   2.823  1.00  0.00           C  
ATOM   1785  CZ  TYR B  76       0.815 -16.979   1.965  1.00  0.00           C  
ATOM   1786  OH  TYR B  76      -0.125 -17.910   2.388  1.00  0.00           O  
ATOM   1787  H   TYR B  76       1.965 -12.299  -0.071  1.00  0.00           H  
ATOM   1788  HA  TYR B  76       3.511 -12.908   2.398  1.00  0.00           H  
ATOM   1789 1HB  TYR B  76       3.645 -14.043  -0.418  1.00  0.00           H  
ATOM   1790 2HB  TYR B  76       4.712 -14.523   0.904  1.00  0.00           H  
ATOM   1791  HD1 TYR B  76       1.632 -15.107  -0.741  1.00  0.00           H  
ATOM   1792  HD2 TYR B  76       3.567 -15.365   3.078  1.00  0.00           H  
ATOM   1793  HE1 TYR B  76      -0.019 -16.755  -0.001  1.00  0.00           H  
ATOM   1794  HE2 TYR B  76       1.876 -17.003   3.830  1.00  0.00           H  
ATOM   1795  HH  TYR B  76      -0.886 -17.958   1.752  1.00  0.00           H  
ATOM   1796  N   CYS B  77       5.547 -11.624   1.918  1.00  0.00           N  
ATOM   1797  CA  CYS B  77       6.610 -10.657   1.735  1.00  0.00           C  
ATOM   1798  C   CYS B  77       8.039 -11.196   1.909  1.00  0.00           C  
ATOM   1799  O   CYS B  77       8.985 -10.593   1.402  1.00  0.00           O  
ATOM   1800  CB  CYS B  77       6.370  -9.534   2.706  1.00  0.00           C  
ATOM   1801  SG  CYS B  77       4.765  -8.820   2.578  1.00  0.00           S  
ATOM   1802  H   CYS B  77       5.493 -12.129   2.795  1.00  0.00           H  
ATOM   1803  HA  CYS B  77       6.528 -10.253   0.726  1.00  0.00           H  
ATOM   1804 1HB  CYS B  77       6.517  -9.881   3.725  1.00  0.00           H  
ATOM   1805 2HB  CYS B  77       7.054  -8.763   2.515  1.00  0.00           H  
ATOM   1806  HG  CYS B  77       4.965  -7.874   3.489  1.00  0.00           H  
ATOM   1807  N   SER B  78       8.199 -12.336   2.589  1.00  0.00           N  
ATOM   1808  CA  SER B  78       9.513 -12.870   2.984  1.00  0.00           C  
ATOM   1809  C   SER B  78      10.515 -13.128   1.859  1.00  0.00           C  
ATOM   1810  O   SER B  78      11.710 -13.256   2.119  1.00  0.00           O  
ATOM   1811  CB  SER B  78       9.325 -14.191   3.705  1.00  0.00           C  
ATOM   1812  OG  SER B  78       8.854 -15.176   2.833  1.00  0.00           O  
ATOM   1813  H   SER B  78       7.372 -12.788   2.966  1.00  0.00           H  
ATOM   1814  HA  SER B  78       9.963 -12.152   3.672  1.00  0.00           H  
ATOM   1815 1HB  SER B  78      10.272 -14.506   4.138  1.00  0.00           H  
ATOM   1816 2HB  SER B  78       8.623 -14.068   4.511  1.00  0.00           H  
ATOM   1817  HG  SER B  78       9.519 -15.247   2.140  1.00  0.00           H  
ATOM   1818  N   ASN B  79      10.041 -13.231   0.625  1.00  0.00           N  
ATOM   1819  CA  ASN B  79      10.921 -13.480  -0.509  1.00  0.00           C  
ATOM   1820  C   ASN B  79      11.094 -12.253  -1.411  1.00  0.00           C  
ATOM   1821  O   ASN B  79      11.516 -12.396  -2.560  1.00  0.00           O  
ATOM   1822  CB  ASN B  79      10.427 -14.660  -1.326  1.00  0.00           C  
ATOM   1823  CG  ASN B  79      10.534 -15.972  -0.587  1.00  0.00           C  
ATOM   1824  OD1 ASN B  79      11.628 -16.523  -0.428  1.00  0.00           O  
ATOM   1825  ND2 ASN B  79       9.415 -16.485  -0.136  1.00  0.00           N  
ATOM   1826  H   ASN B  79       9.050 -13.113   0.477  1.00  0.00           H  
ATOM   1827  HA  ASN B  79      11.911 -13.727  -0.127  1.00  0.00           H  
ATOM   1828 1HB  ASN B  79       9.385 -14.495  -1.602  1.00  0.00           H  
ATOM   1829 2HB  ASN B  79      11.003 -14.728  -2.249  1.00  0.00           H  
ATOM   1830 1HD2 ASN B  79       9.425 -17.357   0.357  1.00  0.00           H  
ATOM   1831 2HD2 ASN B  79       8.548 -16.010  -0.290  1.00  0.00           H  
ATOM   1832  N   ASP B  80      10.797 -11.048  -0.901  1.00  0.00           N  
ATOM   1833  CA  ASP B  80      10.935  -9.861  -1.746  1.00  0.00           C  
ATOM   1834  C   ASP B  80      11.228  -8.551  -0.972  1.00  0.00           C  
ATOM   1835  O   ASP B  80      11.222  -8.494   0.262  1.00  0.00           O  
ATOM   1836  CB  ASP B  80       9.632  -9.712  -2.575  1.00  0.00           C  
ATOM   1837  CG  ASP B  80       9.817  -9.007  -3.943  1.00  0.00           C  
ATOM   1838  OD1 ASP B  80      10.784  -8.307  -4.107  1.00  0.00           O  
ATOM   1839  OD2 ASP B  80       8.987  -9.161  -4.801  1.00  0.00           O  
ATOM   1840  H   ASP B  80      10.429 -10.963   0.047  1.00  0.00           H  
ATOM   1841  HA  ASP B  80      11.765 -10.033  -2.432  1.00  0.00           H  
ATOM   1842 1HB  ASP B  80       9.208 -10.699  -2.763  1.00  0.00           H  
ATOM   1843 2HB  ASP B  80       8.896  -9.155  -1.992  1.00  0.00           H  
ATOM   1844  N   LEU B  81      11.435  -7.476  -1.734  1.00  0.00           N  
ATOM   1845  CA  LEU B  81      11.670  -6.126  -1.219  1.00  0.00           C  
ATOM   1846  C   LEU B  81      10.561  -5.663  -0.292  1.00  0.00           C  
ATOM   1847  O   LEU B  81      10.818  -4.991   0.691  1.00  0.00           O  
ATOM   1848  CB  LEU B  81      11.888  -5.152  -2.374  1.00  0.00           C  
ATOM   1849  CG  LEU B  81      12.082  -3.662  -2.002  1.00  0.00           C  
ATOM   1850  CD1 LEU B  81      13.252  -3.466  -1.048  1.00  0.00           C  
ATOM   1851  CD2 LEU B  81      12.349  -2.908  -3.273  1.00  0.00           C  
ATOM   1852  H   LEU B  81      11.424  -7.622  -2.741  1.00  0.00           H  
ATOM   1853  HA  LEU B  81      12.594  -6.146  -0.642  1.00  0.00           H  
ATOM   1854 1HB  LEU B  81      12.773  -5.469  -2.921  1.00  0.00           H  
ATOM   1855 2HB  LEU B  81      11.038  -5.230  -3.050  1.00  0.00           H  
ATOM   1856  HG  LEU B  81      11.185  -3.285  -1.527  1.00  0.00           H  
ATOM   1857 1HD1 LEU B  81      13.356  -2.401  -0.824  1.00  0.00           H  
ATOM   1858 2HD1 LEU B  81      13.067  -4.009  -0.122  1.00  0.00           H  
ATOM   1859 3HD1 LEU B  81      14.167  -3.831  -1.507  1.00  0.00           H  
ATOM   1860 1HD2 LEU B  81      12.477  -1.866  -3.045  1.00  0.00           H  
ATOM   1861 2HD2 LEU B  81      13.250  -3.292  -3.736  1.00  0.00           H  
ATOM   1862 3HD2 LEU B  81      11.522  -3.033  -3.953  1.00  0.00           H  
ATOM   1863  N   LEU B  82       9.317  -6.033  -0.575  1.00  0.00           N  
ATOM   1864  CA  LEU B  82       8.221  -5.641   0.311  1.00  0.00           C  
ATOM   1865  C   LEU B  82       8.518  -6.134   1.746  1.00  0.00           C  
ATOM   1866  O   LEU B  82       8.154  -5.489   2.736  1.00  0.00           O  
ATOM   1867  CB  LEU B  82       6.890  -6.175  -0.216  1.00  0.00           C  
ATOM   1868  CG  LEU B  82       5.632  -5.708   0.542  1.00  0.00           C  
ATOM   1869  CD1 LEU B  82       5.532  -4.196   0.481  1.00  0.00           C  
ATOM   1870  CD2 LEU B  82       4.412  -6.330  -0.104  1.00  0.00           C  
ATOM   1871  H   LEU B  82       9.141  -6.589  -1.399  1.00  0.00           H  
ATOM   1872  HA  LEU B  82       8.149  -4.563   0.331  1.00  0.00           H  
ATOM   1873 1HB  LEU B  82       6.782  -5.875  -1.259  1.00  0.00           H  
ATOM   1874 2HB  LEU B  82       6.912  -7.268  -0.172  1.00  0.00           H  
ATOM   1875  HG  LEU B  82       5.697  -6.005   1.590  1.00  0.00           H  
ATOM   1876 1HD1 LEU B  82       4.644  -3.878   1.010  1.00  0.00           H  
ATOM   1877 2HD1 LEU B  82       6.414  -3.747   0.946  1.00  0.00           H  
ATOM   1878 3HD1 LEU B  82       5.463  -3.882  -0.548  1.00  0.00           H  
ATOM   1879 1HD2 LEU B  82       3.517  -6.003   0.410  1.00  0.00           H  
ATOM   1880 2HD2 LEU B  82       4.367  -6.016  -1.144  1.00  0.00           H  
ATOM   1881 3HD2 LEU B  82       4.483  -7.414  -0.055  1.00  0.00           H  
ATOM   1882  N   GLY B  83       9.155  -7.312   1.863  1.00  0.00           N  
ATOM   1883  CA  GLY B  83       9.555  -7.868   3.149  1.00  0.00           C  
ATOM   1884  C   GLY B  83      10.582  -6.925   3.724  1.00  0.00           C  
ATOM   1885  O   GLY B  83      10.436  -6.392   4.829  1.00  0.00           O  
ATOM   1886  H   GLY B  83       9.463  -7.815   1.038  1.00  0.00           H  
ATOM   1887 1HA  GLY B  83       8.703  -7.955   3.823  1.00  0.00           H  
ATOM   1888 2HA  GLY B  83       9.987  -8.859   3.006  1.00  0.00           H  
ATOM   1889  N   ASP B  84      11.611  -6.620   2.915  1.00  0.00           N  
ATOM   1890  CA  ASP B  84      12.688  -5.709   3.340  1.00  0.00           C  
ATOM   1891  C   ASP B  84      12.299  -4.232   3.164  1.00  0.00           C  
ATOM   1892  O   ASP B  84      13.025  -3.451   2.557  1.00  0.00           O  
ATOM   1893  CB  ASP B  84      13.943  -5.982   2.507  1.00  0.00           C  
ATOM   1894  CG  ASP B  84      15.221  -5.324   3.048  1.00  0.00           C  
ATOM   1895  OD1 ASP B  84      15.255  -4.970   4.203  1.00  0.00           O  
ATOM   1896  OD2 ASP B  84      16.157  -5.193   2.288  1.00  0.00           O  
ATOM   1897  H   ASP B  84      11.636  -7.067   1.995  1.00  0.00           H  
ATOM   1898  HA  ASP B  84      12.899  -5.888   4.394  1.00  0.00           H  
ATOM   1899 1HB  ASP B  84      14.103  -7.057   2.442  1.00  0.00           H  
ATOM   1900 2HB  ASP B  84      13.774  -5.623   1.497  1.00  0.00           H  
ATOM   1901  N   LEU B  85      11.134  -3.924   3.711  1.00  0.00           N  
ATOM   1902  CA  LEU B  85      10.428  -2.668   3.881  1.00  0.00           C  
ATOM   1903  C   LEU B  85       9.565  -2.727   5.111  1.00  0.00           C  
ATOM   1904  O   LEU B  85       9.768  -2.003   6.089  1.00  0.00           O  
ATOM   1905  CB  LEU B  85       9.589  -2.323   2.650  1.00  0.00           C  
ATOM   1906  CG  LEU B  85      10.305  -1.767   1.533  1.00  0.00           C  
ATOM   1907  CD1 LEU B  85       9.519  -1.782   0.352  1.00  0.00           C  
ATOM   1908  CD2 LEU B  85      10.507  -0.383   1.925  1.00  0.00           C  
ATOM   1909  H   LEU B  85      10.690  -4.717   4.149  1.00  0.00           H  
ATOM   1910  HA  LEU B  85      11.163  -1.877   4.018  1.00  0.00           H  
ATOM   1911 1HB  LEU B  85       9.100  -3.219   2.300  1.00  0.00           H  
ATOM   1912 2HB  LEU B  85       8.821  -1.607   2.943  1.00  0.00           H  
ATOM   1913  HG  LEU B  85      11.237  -2.275   1.334  1.00  0.00           H  
ATOM   1914 1HD1 LEU B  85      10.069  -1.289  -0.445  1.00  0.00           H  
ATOM   1915 2HD1 LEU B  85       9.354  -2.799   0.098  1.00  0.00           H  
ATOM   1916 3HD1 LEU B  85       8.579  -1.283   0.526  1.00  0.00           H  
ATOM   1917 1HD2 LEU B  85      10.977   0.135   1.150  1.00  0.00           H  
ATOM   1918 2HD2 LEU B  85       9.539   0.063   2.117  1.00  0.00           H  
ATOM   1919 3HD2 LEU B  85      11.107  -0.347   2.828  1.00  0.00           H  
ATOM   1920  N   PHE B  86       8.576  -3.613   5.047  1.00  0.00           N  
ATOM   1921  CA  PHE B  86       7.592  -3.752   6.099  1.00  0.00           C  
ATOM   1922  C   PHE B  86       8.123  -4.426   7.363  1.00  0.00           C  
ATOM   1923  O   PHE B  86       7.630  -4.162   8.460  1.00  0.00           O  
ATOM   1924  CB  PHE B  86       6.389  -4.494   5.558  1.00  0.00           C  
ATOM   1925  CG  PHE B  86       5.481  -3.645   4.682  1.00  0.00           C  
ATOM   1926  CD1 PHE B  86       5.845  -2.355   4.281  1.00  0.00           C  
ATOM   1927  CD2 PHE B  86       4.238  -4.117   4.315  1.00  0.00           C  
ATOM   1928  CE1 PHE B  86       4.983  -1.585   3.515  1.00  0.00           C  
ATOM   1929  CE2 PHE B  86       3.371  -3.346   3.559  1.00  0.00           C  
ATOM   1930  CZ  PHE B  86       3.743  -2.090   3.155  1.00  0.00           C  
ATOM   1931  H   PHE B  86       8.482  -4.205   4.218  1.00  0.00           H  
ATOM   1932  HA  PHE B  86       7.263  -2.750   6.376  1.00  0.00           H  
ATOM   1933 1HB  PHE B  86       6.732  -5.340   4.960  1.00  0.00           H  
ATOM   1934 2HB  PHE B  86       5.830  -4.884   6.353  1.00  0.00           H  
ATOM   1935  HD1 PHE B  86       6.812  -1.953   4.575  1.00  0.00           H  
ATOM   1936  HD2 PHE B  86       3.946  -5.108   4.642  1.00  0.00           H  
ATOM   1937  HE1 PHE B  86       5.277  -0.582   3.203  1.00  0.00           H  
ATOM   1938  HE2 PHE B  86       2.395  -3.729   3.282  1.00  0.00           H  
ATOM   1939  HZ  PHE B  86       3.059  -1.493   2.558  1.00  0.00           H  
ATOM   1940  N   GLY B  87       9.137  -5.287   7.222  1.00  0.00           N  
ATOM   1941  CA  GLY B  87       9.721  -5.974   8.369  1.00  0.00           C  
ATOM   1942  C   GLY B  87       8.978  -7.242   8.767  1.00  0.00           C  
ATOM   1943  O   GLY B  87       9.263  -7.835   9.810  1.00  0.00           O  
ATOM   1944  H   GLY B  87       9.512  -5.499   6.301  1.00  0.00           H  
ATOM   1945 1HA  GLY B  87      10.755  -6.224   8.134  1.00  0.00           H  
ATOM   1946 2HA  GLY B  87       9.750  -5.291   9.217  1.00  0.00           H  
ATOM   1947  N   VAL B  88       8.028  -7.662   7.945  1.00  0.00           N  
ATOM   1948  CA  VAL B  88       7.245  -8.843   8.253  1.00  0.00           C  
ATOM   1949  C   VAL B  88       7.378  -9.831   7.105  1.00  0.00           C  
ATOM   1950  O   VAL B  88       7.534  -9.405   5.967  1.00  0.00           O  
ATOM   1951  CB  VAL B  88       5.767  -8.446   8.360  1.00  0.00           C  
ATOM   1952  CG1 VAL B  88       5.577  -7.417   9.453  1.00  0.00           C  
ATOM   1953  CG2 VAL B  88       5.306  -7.930   6.996  1.00  0.00           C  
ATOM   1954  H   VAL B  88       7.847  -7.135   7.105  1.00  0.00           H  
ATOM   1955  HA  VAL B  88       7.602  -9.262   9.189  1.00  0.00           H  
ATOM   1956  HB  VAL B  88       5.170  -9.313   8.634  1.00  0.00           H  
ATOM   1957 1HG1 VAL B  88       4.521  -7.157   9.523  1.00  0.00           H  
ATOM   1958 2HG1 VAL B  88       5.913  -7.831  10.402  1.00  0.00           H  
ATOM   1959 3HG1 VAL B  88       6.153  -6.519   9.223  1.00  0.00           H  
ATOM   1960 1HG2 VAL B  88       4.263  -7.650   7.049  1.00  0.00           H  
ATOM   1961 2HG2 VAL B  88       5.899  -7.078   6.730  1.00  0.00           H  
ATOM   1962 3HG2 VAL B  88       5.436  -8.711   6.247  1.00  0.00           H  
ATOM   1963  N   PRO B  89       7.307 -11.151   7.352  1.00  0.00           N  
ATOM   1964  CA  PRO B  89       7.323 -12.190   6.335  1.00  0.00           C  
ATOM   1965  C   PRO B  89       6.037 -12.243   5.515  1.00  0.00           C  
ATOM   1966  O   PRO B  89       6.018 -12.778   4.396  1.00  0.00           O  
ATOM   1967  CB  PRO B  89       7.495 -13.458   7.176  1.00  0.00           C  
ATOM   1968  CG  PRO B  89       6.913 -13.110   8.533  1.00  0.00           C  
ATOM   1969  CD  PRO B  89       7.232 -11.648   8.737  1.00  0.00           C  
ATOM   1970  HA  PRO B  89       8.190 -12.022   5.682  1.00  0.00           H  
ATOM   1971 1HB  PRO B  89       6.966 -14.295   6.695  1.00  0.00           H  
ATOM   1972 2HB  PRO B  89       8.558 -13.737   7.222  1.00  0.00           H  
ATOM   1973 1HG  PRO B  89       5.828 -13.311   8.536  1.00  0.00           H  
ATOM   1974 2HG  PRO B  89       7.353 -13.753   9.310  1.00  0.00           H  
ATOM   1975 1HD  PRO B  89       6.406 -11.187   9.292  1.00  0.00           H  
ATOM   1976 2HD  PRO B  89       8.201 -11.527   9.247  1.00  0.00           H  
ATOM   1977  N   SER B  90       4.970 -11.684   6.084  1.00  0.00           N  
ATOM   1978  CA  SER B  90       3.649 -11.645   5.480  1.00  0.00           C  
ATOM   1979  C   SER B  90       2.762 -10.678   6.261  1.00  0.00           C  
ATOM   1980  O   SER B  90       3.040 -10.374   7.424  1.00  0.00           O  
ATOM   1981  CB  SER B  90       3.009 -13.032   5.497  1.00  0.00           C  
ATOM   1982  OG  SER B  90       2.702 -13.424   6.803  1.00  0.00           O  
ATOM   1983  H   SER B  90       5.070 -11.266   6.993  1.00  0.00           H  
ATOM   1984  HA  SER B  90       3.740 -11.285   4.457  1.00  0.00           H  
ATOM   1985 1HB  SER B  90       2.099 -13.017   4.895  1.00  0.00           H  
ATOM   1986 2HB  SER B  90       3.682 -13.754   5.045  1.00  0.00           H  
ATOM   1987  HG  SER B  90       2.086 -12.759   7.129  1.00  0.00           H  
ATOM   1988  N   PHE B  91       1.643 -10.278   5.671  1.00  0.00           N  
ATOM   1989  CA  PHE B  91       0.649  -9.500   6.419  1.00  0.00           C  
ATOM   1990  C   PHE B  91      -0.764  -9.645   5.847  1.00  0.00           C  
ATOM   1991  O   PHE B  91      -0.941 -10.061   4.700  1.00  0.00           O  
ATOM   1992  CB  PHE B  91       1.017  -8.017   6.457  1.00  0.00           C  
ATOM   1993  CG  PHE B  91       1.004  -7.345   5.118  1.00  0.00           C  
ATOM   1994  CD1 PHE B  91      -0.147  -6.762   4.673  1.00  0.00           C  
ATOM   1995  CD2 PHE B  91       2.117  -7.268   4.331  1.00  0.00           C  
ATOM   1996  CE1 PHE B  91      -0.213  -6.125   3.471  1.00  0.00           C  
ATOM   1997  CE2 PHE B  91       2.064  -6.619   3.110  1.00  0.00           C  
ATOM   1998  CZ  PHE B  91       0.894  -6.047   2.678  1.00  0.00           C  
ATOM   1999  H   PHE B  91       1.495 -10.537   4.695  1.00  0.00           H  
ATOM   2000  HA  PHE B  91       0.632  -9.869   7.445  1.00  0.00           H  
ATOM   2001 1HB  PHE B  91       0.313  -7.490   7.102  1.00  0.00           H  
ATOM   2002 2HB  PHE B  91       2.000  -7.899   6.891  1.00  0.00           H  
ATOM   2003  HD1 PHE B  91      -1.024  -6.820   5.302  1.00  0.00           H  
ATOM   2004  HD2 PHE B  91       3.043  -7.719   4.681  1.00  0.00           H  
ATOM   2005  HE1 PHE B  91      -1.149  -5.688   3.165  1.00  0.00           H  
ATOM   2006  HE2 PHE B  91       2.948  -6.559   2.494  1.00  0.00           H  
ATOM   2007  HZ  PHE B  91       0.854  -5.538   1.718  1.00  0.00           H  
ATOM   2008  N   SER B  92      -1.777  -9.280   6.642  1.00  0.00           N  
ATOM   2009  CA  SER B  92      -3.156  -9.257   6.151  1.00  0.00           C  
ATOM   2010  C   SER B  92      -3.584  -7.834   5.770  1.00  0.00           C  
ATOM   2011  O   SER B  92      -3.495  -6.917   6.580  1.00  0.00           O  
ATOM   2012  CB  SER B  92      -4.105  -9.832   7.180  1.00  0.00           C  
ATOM   2013  OG  SER B  92      -5.446  -9.664   6.779  1.00  0.00           O  
ATOM   2014  H   SER B  92      -1.594  -8.985   7.595  1.00  0.00           H  
ATOM   2015  HA  SER B  92      -3.207  -9.885   5.273  1.00  0.00           H  
ATOM   2016 1HB  SER B  92      -3.897 -10.892   7.323  1.00  0.00           H  
ATOM   2017 2HB  SER B  92      -3.941  -9.334   8.129  1.00  0.00           H  
ATOM   2018  HG  SER B  92      -5.677 -10.440   6.227  1.00  0.00           H  
ATOM   2019  N   VAL B  93      -4.123  -7.662   4.563  1.00  0.00           N  
ATOM   2020  CA  VAL B  93      -4.559  -6.365   4.034  1.00  0.00           C  
ATOM   2021  C   VAL B  93      -5.626  -5.737   4.919  1.00  0.00           C  
ATOM   2022  O   VAL B  93      -5.717  -4.521   5.063  1.00  0.00           O  
ATOM   2023  CB  VAL B  93      -5.066  -6.476   2.609  1.00  0.00           C  
ATOM   2024  CG1 VAL B  93      -5.683  -5.140   2.171  1.00  0.00           C  
ATOM   2025  CG2 VAL B  93      -3.930  -6.863   1.712  1.00  0.00           C  
ATOM   2026  H   VAL B  93      -4.192  -8.476   3.966  1.00  0.00           H  
ATOM   2027  HA  VAL B  93      -3.706  -5.725   3.970  1.00  0.00           H  
ATOM   2028  HB  VAL B  93      -5.847  -7.235   2.558  1.00  0.00           H  
ATOM   2029 1HG1 VAL B  93      -6.046  -5.235   1.151  1.00  0.00           H  
ATOM   2030 2HG1 VAL B  93      -6.514  -4.881   2.830  1.00  0.00           H  
ATOM   2031 3HG1 VAL B  93      -4.929  -4.353   2.217  1.00  0.00           H  
ATOM   2032 1HG2 VAL B  93      -4.297  -6.952   0.694  1.00  0.00           H  
ATOM   2033 2HG2 VAL B  93      -3.154  -6.113   1.759  1.00  0.00           H  
ATOM   2034 3HG2 VAL B  93      -3.529  -7.815   2.040  1.00  0.00           H  
ATOM   2035  N   LYS B  94      -6.471  -6.596   5.469  1.00  0.00           N  
ATOM   2036  CA  LYS B  94      -7.568  -6.235   6.348  1.00  0.00           C  
ATOM   2037  C   LYS B  94      -7.083  -5.413   7.560  1.00  0.00           C  
ATOM   2038  O   LYS B  94      -7.802  -4.544   8.072  1.00  0.00           O  
ATOM   2039  CB  LYS B  94      -8.265  -7.516   6.801  1.00  0.00           C  
ATOM   2040  CG  LYS B  94      -9.544  -7.346   7.580  1.00  0.00           C  
ATOM   2041  CD  LYS B  94     -10.137  -8.721   7.872  1.00  0.00           C  
ATOM   2042  CE  LYS B  94     -11.471  -8.647   8.577  1.00  0.00           C  
ATOM   2043  NZ  LYS B  94     -12.011 -10.017   8.837  1.00  0.00           N  
ATOM   2044  H   LYS B  94      -6.307  -7.577   5.294  1.00  0.00           H  
ATOM   2045  HA  LYS B  94      -8.274  -5.635   5.787  1.00  0.00           H  
ATOM   2046 1HB  LYS B  94      -8.488  -8.133   5.929  1.00  0.00           H  
ATOM   2047 2HB  LYS B  94      -7.577  -8.087   7.429  1.00  0.00           H  
ATOM   2048 1HG  LYS B  94      -9.344  -6.822   8.515  1.00  0.00           H  
ATOM   2049 2HG  LYS B  94     -10.255  -6.771   6.995  1.00  0.00           H  
ATOM   2050 1HD  LYS B  94     -10.281  -9.262   6.930  1.00  0.00           H  
ATOM   2051 2HD  LYS B  94      -9.443  -9.291   8.488  1.00  0.00           H  
ATOM   2052 1HE  LYS B  94     -11.379  -8.111   9.518  1.00  0.00           H  
ATOM   2053 2HE  LYS B  94     -12.178  -8.116   7.933  1.00  0.00           H  
ATOM   2054 1HZ  LYS B  94     -12.936  -9.938   9.265  1.00  0.00           H  
ATOM   2055 2HZ  LYS B  94     -12.108 -10.501   7.937  1.00  0.00           H  
ATOM   2056 3HZ  LYS B  94     -11.401 -10.540   9.431  1.00  0.00           H  
ATOM   2057  N   GLU B  95      -5.858  -5.673   8.039  1.00  0.00           N  
ATOM   2058  CA  GLU B  95      -5.341  -4.997   9.224  1.00  0.00           C  
ATOM   2059  C   GLU B  95      -4.784  -3.638   8.820  1.00  0.00           C  
ATOM   2060  O   GLU B  95      -3.569  -3.396   8.850  1.00  0.00           O  
ATOM   2061  CB  GLU B  95      -4.238  -5.840   9.868  1.00  0.00           C  
ATOM   2062  CG  GLU B  95      -4.689  -7.219  10.369  1.00  0.00           C  
ATOM   2063  CD  GLU B  95      -3.547  -8.025  10.977  1.00  0.00           C  
ATOM   2064  OE1 GLU B  95      -2.657  -8.431  10.261  1.00  0.00           O  
ATOM   2065  OE2 GLU B  95      -3.557  -8.211  12.176  1.00  0.00           O  
ATOM   2066  H   GLU B  95      -5.247  -6.329   7.556  1.00  0.00           H  
ATOM   2067  HA  GLU B  95      -6.154  -4.850   9.935  1.00  0.00           H  
ATOM   2068 1HB  GLU B  95      -3.434  -5.993   9.144  1.00  0.00           H  
ATOM   2069 2HB  GLU B  95      -3.816  -5.297  10.713  1.00  0.00           H  
ATOM   2070 1HG  GLU B  95      -5.466  -7.085  11.119  1.00  0.00           H  
ATOM   2071 2HG  GLU B  95      -5.121  -7.769   9.533  1.00  0.00           H  
ATOM   2072  N   HIS B  96      -5.700  -2.730   8.497  1.00  0.00           N  
ATOM   2073  CA  HIS B  96      -5.341  -1.433   7.944  1.00  0.00           C  
ATOM   2074  C   HIS B  96      -4.462  -0.577   8.844  1.00  0.00           C  
ATOM   2075  O   HIS B  96      -3.669   0.229   8.357  1.00  0.00           O  
ATOM   2076  CB  HIS B  96      -6.611  -0.653   7.574  1.00  0.00           C  
ATOM   2077  CG  HIS B  96      -7.479  -0.180   8.711  1.00  0.00           C  
ATOM   2078  ND1 HIS B  96      -8.363  -1.008   9.375  1.00  0.00           N  
ATOM   2079  CD2 HIS B  96      -7.611   1.047   9.277  1.00  0.00           C  
ATOM   2080  CE1 HIS B  96      -9.003  -0.308  10.305  1.00  0.00           C  
ATOM   2081  NE2 HIS B  96      -8.563   0.941  10.263  1.00  0.00           N  
ATOM   2082  H   HIS B  96      -6.675  -3.032   8.537  1.00  0.00           H  
ATOM   2083  HA  HIS B  96      -4.786  -1.599   7.023  1.00  0.00           H  
ATOM   2084 1HB  HIS B  96      -6.321   0.207   7.002  1.00  0.00           H  
ATOM   2085 2HB  HIS B  96      -7.230  -1.276   6.923  1.00  0.00           H  
ATOM   2086  HD1 HIS B  96      -8.525  -1.983   9.185  1.00  0.00           H  
ATOM   2087  HD2 HIS B  96      -7.128   2.003   9.082  1.00  0.00           H  
ATOM   2088  HE1 HIS B  96      -9.751  -0.778  10.941  1.00  0.00           H  
ATOM   2089  N   ARG B  97      -4.538  -0.775  10.157  1.00  0.00           N  
ATOM   2090  CA  ARG B  97      -3.698   0.007  11.056  1.00  0.00           C  
ATOM   2091  C   ARG B  97      -2.243  -0.437  10.980  1.00  0.00           C  
ATOM   2092  O   ARG B  97      -1.314   0.375  11.111  1.00  0.00           O  
ATOM   2093  CB  ARG B  97      -4.163  -0.098  12.498  1.00  0.00           C  
ATOM   2094  CG  ARG B  97      -5.468   0.606  12.815  1.00  0.00           C  
ATOM   2095  CD  ARG B  97      -5.809   0.470  14.258  1.00  0.00           C  
ATOM   2096  NE  ARG B  97      -4.808   1.116  15.113  1.00  0.00           N  
ATOM   2097  CZ  ARG B  97      -4.673   0.918  16.445  1.00  0.00           C  
ATOM   2098  NH1 ARG B  97      -5.479   0.096  17.090  1.00  0.00           N  
ATOM   2099  NH2 ARG B  97      -3.718   1.556  17.111  1.00  0.00           N  
ATOM   2100  H   ARG B  97      -5.194  -1.452  10.519  1.00  0.00           H  
ATOM   2101  HA  ARG B  97      -3.756   1.053  10.755  1.00  0.00           H  
ATOM   2102 1HB  ARG B  97      -4.289  -1.147  12.758  1.00  0.00           H  
ATOM   2103 2HB  ARG B  97      -3.396   0.311  13.156  1.00  0.00           H  
ATOM   2104 1HG  ARG B  97      -5.388   1.665  12.572  1.00  0.00           H  
ATOM   2105 2HG  ARG B  97      -6.275   0.160  12.229  1.00  0.00           H  
ATOM   2106 1HD  ARG B  97      -6.765   0.952  14.438  1.00  0.00           H  
ATOM   2107 2HD  ARG B  97      -5.875  -0.582  14.534  1.00  0.00           H  
ATOM   2108  HE  ARG B  97      -4.166   1.756  14.671  1.00  0.00           H  
ATOM   2109 1HH1 ARG B  97      -6.240  -0.398  16.592  1.00  0.00           H  
ATOM   2110 2HH1 ARG B  97      -5.375  -0.040  18.080  1.00  0.00           H  
ATOM   2111 1HH2 ARG B  97      -3.096   2.186  16.623  1.00  0.00           H  
ATOM   2112 2HH2 ARG B  97      -3.614   1.411  18.104  1.00  0.00           H  
ATOM   2113  N   LYS B  98      -2.025  -1.743  10.792  1.00  0.00           N  
ATOM   2114  CA  LYS B  98      -0.663  -2.240  10.760  1.00  0.00           C  
ATOM   2115  C   LYS B  98      -0.046  -1.837   9.449  1.00  0.00           C  
ATOM   2116  O   LYS B  98       1.095  -1.392   9.397  1.00  0.00           O  
ATOM   2117  CB  LYS B  98      -0.614  -3.757  10.946  1.00  0.00           C  
ATOM   2118  CG  LYS B  98      -0.974  -4.232  12.350  1.00  0.00           C  
ATOM   2119  CD  LYS B  98      -0.914  -5.749  12.439  1.00  0.00           C  
ATOM   2120  CE  LYS B  98      -1.272  -6.260  13.828  1.00  0.00           C  
ATOM   2121  NZ  LYS B  98      -1.332  -7.749  13.866  1.00  0.00           N  
ATOM   2122  H   LYS B  98      -2.796  -2.380  10.607  1.00  0.00           H  
ATOM   2123  HA  LYS B  98      -0.093  -1.772  11.563  1.00  0.00           H  
ATOM   2124 1HB  LYS B  98      -1.312  -4.229  10.244  1.00  0.00           H  
ATOM   2125 2HB  LYS B  98       0.384  -4.121  10.707  1.00  0.00           H  
ATOM   2126 1HG  LYS B  98      -0.285  -3.798  13.075  1.00  0.00           H  
ATOM   2127 2HG  LYS B  98      -1.986  -3.906  12.589  1.00  0.00           H  
ATOM   2128 1HD  LYS B  98      -1.603  -6.174  11.719  1.00  0.00           H  
ATOM   2129 2HD  LYS B  98       0.089  -6.089  12.187  1.00  0.00           H  
ATOM   2130 1HE  LYS B  98      -0.520  -5.919  14.537  1.00  0.00           H  
ATOM   2131 2HE  LYS B  98      -2.243  -5.862  14.120  1.00  0.00           H  
ATOM   2132 1HZ  LYS B  98      -1.576  -8.062  14.788  1.00  0.00           H  
ATOM   2133 2HZ  LYS B  98      -2.064  -8.049  13.199  1.00  0.00           H  
ATOM   2134 3HZ  LYS B  98      -0.448  -8.141  13.597  1.00  0.00           H  
ATOM   2135  N   ILE B  99      -0.830  -1.927   8.387  1.00  0.00           N  
ATOM   2136  CA  ILE B  99      -0.317  -1.597   7.072  1.00  0.00           C  
ATOM   2137  C   ILE B  99      -0.012  -0.125   6.975  1.00  0.00           C  
ATOM   2138  O   ILE B  99       1.059   0.258   6.507  1.00  0.00           O  
ATOM   2139  CB  ILE B  99      -1.293  -2.034   6.013  1.00  0.00           C  
ATOM   2140  CG1 ILE B  99      -1.343  -3.461   6.062  1.00  0.00           C  
ATOM   2141  CG2 ILE B  99      -0.826  -1.579   4.642  1.00  0.00           C  
ATOM   2142  CD1 ILE B  99      -2.407  -3.970   5.332  1.00  0.00           C  
ATOM   2143  H   ILE B  99      -1.783  -2.284   8.495  1.00  0.00           H  
ATOM   2144  HA  ILE B  99       0.606  -2.134   6.915  1.00  0.00           H  
ATOM   2145  HB  ILE B  99      -2.289  -1.646   6.230  1.00  0.00           H  
ATOM   2146 1HG1 ILE B  99      -0.413  -3.873   5.675  1.00  0.00           H  
ATOM   2147 2HG1 ILE B  99      -1.463  -3.781   7.102  1.00  0.00           H  
ATOM   2148 1HG2 ILE B  99      -1.521  -1.933   3.891  1.00  0.00           H  
ATOM   2149 2HG2 ILE B  99      -0.788  -0.495   4.623  1.00  0.00           H  
ATOM   2150 3HG2 ILE B  99       0.167  -1.985   4.436  1.00  0.00           H  
ATOM   2151 1HD1 ILE B  99      -2.372  -5.022   5.449  1.00  0.00           H  
ATOM   2152 2HD1 ILE B  99      -3.347  -3.586   5.737  1.00  0.00           H  
ATOM   2153 3HD1 ILE B  99      -2.318  -3.694   4.282  1.00  0.00           H  
ATOM   2154  N   TYR B 100      -0.928   0.711   7.453  1.00  0.00           N  
ATOM   2155  CA  TYR B 100      -0.705   2.141   7.439  1.00  0.00           C  
ATOM   2156  C   TYR B 100       0.616   2.437   8.143  1.00  0.00           C  
ATOM   2157  O   TYR B 100       1.450   3.177   7.613  1.00  0.00           O  
ATOM   2158  CB  TYR B 100      -1.857   2.867   8.130  1.00  0.00           C  
ATOM   2159  CG  TYR B 100      -1.739   4.380   8.126  1.00  0.00           C  
ATOM   2160  CD1 TYR B 100      -2.138   5.090   6.998  1.00  0.00           C  
ATOM   2161  CD2 TYR B 100      -1.233   5.055   9.225  1.00  0.00           C  
ATOM   2162  CE1 TYR B 100      -2.039   6.466   6.970  1.00  0.00           C  
ATOM   2163  CE2 TYR B 100      -1.128   6.435   9.198  1.00  0.00           C  
ATOM   2164  CZ  TYR B 100      -1.530   7.139   8.078  1.00  0.00           C  
ATOM   2165  OH  TYR B 100      -1.426   8.512   8.056  1.00  0.00           O  
ATOM   2166  H   TYR B 100      -1.810   0.363   7.826  1.00  0.00           H  
ATOM   2167  HA  TYR B 100      -0.626   2.479   6.406  1.00  0.00           H  
ATOM   2168 1HB  TYR B 100      -2.797   2.601   7.641  1.00  0.00           H  
ATOM   2169 2HB  TYR B 100      -1.927   2.531   9.166  1.00  0.00           H  
ATOM   2170  HD1 TYR B 100      -2.533   4.554   6.132  1.00  0.00           H  
ATOM   2171  HD2 TYR B 100      -0.916   4.497  10.108  1.00  0.00           H  
ATOM   2172  HE1 TYR B 100      -2.358   7.020   6.084  1.00  0.00           H  
ATOM   2173  HE2 TYR B 100      -0.728   6.967  10.061  1.00  0.00           H  
ATOM   2174  HH  TYR B 100      -1.810   8.851   7.242  1.00  0.00           H  
ATOM   2175  N   THR B 101       0.810   1.845   9.333  1.00  0.00           N  
ATOM   2176  CA  THR B 101       2.020   2.037  10.120  1.00  0.00           C  
ATOM   2177  C   THR B 101       3.281   1.547   9.392  1.00  0.00           C  
ATOM   2178  O   THR B 101       4.302   2.240   9.359  1.00  0.00           O  
ATOM   2179  CB  THR B 101       1.906   1.290  11.462  1.00  0.00           C  
ATOM   2180  OG1 THR B 101       0.796   1.810  12.213  1.00  0.00           O  
ATOM   2181  CG2 THR B 101       3.188   1.454  12.245  1.00  0.00           C  
ATOM   2182  H   THR B 101       0.082   1.247   9.730  1.00  0.00           H  
ATOM   2183  HA  THR B 101       2.130   3.101  10.320  1.00  0.00           H  
ATOM   2184  HB  THR B 101       1.737   0.232  11.278  1.00  0.00           H  
ATOM   2185  HG1 THR B 101      -0.042   1.474  11.808  1.00  0.00           H  
ATOM   2186 1HG2 THR B 101       3.107   0.920  13.189  1.00  0.00           H  
ATOM   2187 2HG2 THR B 101       4.009   1.045  11.662  1.00  0.00           H  
ATOM   2188 3HG2 THR B 101       3.368   2.510  12.438  1.00  0.00           H  
ATOM   2189  N   MET B 102       3.224   0.358   8.790  1.00  0.00           N  
ATOM   2190  CA  MET B 102       4.393  -0.187   8.103  1.00  0.00           C  
ATOM   2191  C   MET B 102       4.779   0.686   6.916  1.00  0.00           C  
ATOM   2192  O   MET B 102       5.964   0.862   6.617  1.00  0.00           O  
ATOM   2193  CB  MET B 102       4.111  -1.605   7.639  1.00  0.00           C  
ATOM   2194  CG  MET B 102       4.010  -2.657   8.766  1.00  0.00           C  
ATOM   2195  SD  MET B 102       3.863  -4.354   8.163  1.00  0.00           S  
ATOM   2196  CE  MET B 102       2.264  -4.376   7.374  1.00  0.00           C  
ATOM   2197  H   MET B 102       2.368  -0.191   8.837  1.00  0.00           H  
ATOM   2198  HA  MET B 102       5.230  -0.200   8.798  1.00  0.00           H  
ATOM   2199 1HB  MET B 102       3.177  -1.620   7.073  1.00  0.00           H  
ATOM   2200 2HB  MET B 102       4.899  -1.918   6.974  1.00  0.00           H  
ATOM   2201 1HG  MET B 102       4.920  -2.599   9.363  1.00  0.00           H  
ATOM   2202 2HG  MET B 102       3.186  -2.451   9.415  1.00  0.00           H  
ATOM   2203 1HE  MET B 102       2.077  -5.357   6.973  1.00  0.00           H  
ATOM   2204 2HE  MET B 102       1.491  -4.124   8.101  1.00  0.00           H  
ATOM   2205 3HE  MET B 102       2.256  -3.652   6.563  1.00  0.00           H  
ATOM   2206  N   ILE B 103       3.788   1.264   6.247  1.00  0.00           N  
ATOM   2207  CA  ILE B 103       4.076   2.154   5.144  1.00  0.00           C  
ATOM   2208  C   ILE B 103       4.643   3.467   5.668  1.00  0.00           C  
ATOM   2209  O   ILE B 103       5.682   3.920   5.206  1.00  0.00           O  
ATOM   2210  CB  ILE B 103       2.835   2.409   4.285  1.00  0.00           C  
ATOM   2211  CG1 ILE B 103       2.430   1.113   3.625  1.00  0.00           C  
ATOM   2212  CG2 ILE B 103       3.136   3.475   3.228  1.00  0.00           C  
ATOM   2213  CD1 ILE B 103       1.112   1.161   2.981  1.00  0.00           C  
ATOM   2214  H   ILE B 103       2.816   1.068   6.500  1.00  0.00           H  
ATOM   2215  HA  ILE B 103       4.831   1.686   4.512  1.00  0.00           H  
ATOM   2216  HB  ILE B 103       2.008   2.733   4.925  1.00  0.00           H  
ATOM   2217 1HG1 ILE B 103       3.172   0.864   2.880  1.00  0.00           H  
ATOM   2218 2HG1 ILE B 103       2.415   0.326   4.379  1.00  0.00           H  
ATOM   2219 1HG2 ILE B 103       2.248   3.643   2.620  1.00  0.00           H  
ATOM   2220 2HG2 ILE B 103       3.417   4.396   3.727  1.00  0.00           H  
ATOM   2221 3HG2 ILE B 103       3.955   3.141   2.591  1.00  0.00           H  
ATOM   2222 1HD1 ILE B 103       0.885   0.199   2.522  1.00  0.00           H  
ATOM   2223 2HD1 ILE B 103       0.355   1.403   3.726  1.00  0.00           H  
ATOM   2224 3HD1 ILE B 103       1.147   1.928   2.229  1.00  0.00           H  
ATOM   2225  N   TYR B 104       4.000   4.041   6.690  1.00  0.00           N  
ATOM   2226  CA  TYR B 104       4.422   5.300   7.306  1.00  0.00           C  
ATOM   2227  C   TYR B 104       5.892   5.268   7.713  1.00  0.00           C  
ATOM   2228  O   TYR B 104       6.644   6.209   7.451  1.00  0.00           O  
ATOM   2229  CB  TYR B 104       3.549   5.632   8.517  1.00  0.00           C  
ATOM   2230  CG  TYR B 104       3.943   6.895   9.208  1.00  0.00           C  
ATOM   2231  CD1 TYR B 104       3.529   8.115   8.697  1.00  0.00           C  
ATOM   2232  CD2 TYR B 104       4.723   6.845  10.353  1.00  0.00           C  
ATOM   2233  CE1 TYR B 104       3.897   9.286   9.328  1.00  0.00           C  
ATOM   2234  CE2 TYR B 104       5.091   8.016  10.987  1.00  0.00           C  
ATOM   2235  CZ  TYR B 104       4.681   9.234  10.476  1.00  0.00           C  
ATOM   2236  OH  TYR B 104       5.048  10.404  11.102  1.00  0.00           O  
ATOM   2237  H   TYR B 104       3.153   3.603   7.046  1.00  0.00           H  
ATOM   2238  HA  TYR B 104       4.303   6.093   6.575  1.00  0.00           H  
ATOM   2239 1HB  TYR B 104       2.505   5.716   8.204  1.00  0.00           H  
ATOM   2240 2HB  TYR B 104       3.608   4.819   9.236  1.00  0.00           H  
ATOM   2241  HD1 TYR B 104       2.916   8.147   7.796  1.00  0.00           H  
ATOM   2242  HD2 TYR B 104       5.047   5.881  10.750  1.00  0.00           H  
ATOM   2243  HE1 TYR B 104       3.574  10.247   8.925  1.00  0.00           H  
ATOM   2244  HE2 TYR B 104       5.706   7.980  11.886  1.00  0.00           H  
ATOM   2245  HH  TYR B 104       4.731  11.153  10.588  1.00  0.00           H  
ATOM   2246  N   ARG B 105       6.309   4.178   8.349  1.00  0.00           N  
ATOM   2247  CA  ARG B 105       7.681   4.008   8.818  1.00  0.00           C  
ATOM   2248  C   ARG B 105       8.725   4.062   7.697  1.00  0.00           C  
ATOM   2249  O   ARG B 105       9.915   4.296   7.960  1.00  0.00           O  
ATOM   2250  CB  ARG B 105       7.817   2.688   9.551  1.00  0.00           C  
ATOM   2251  CG  ARG B 105       7.158   2.637  10.926  1.00  0.00           C  
ATOM   2252  CD  ARG B 105       7.219   1.269  11.496  1.00  0.00           C  
ATOM   2253  NE  ARG B 105       6.642   1.200  12.827  1.00  0.00           N  
ATOM   2254  CZ  ARG B 105       6.346   0.056  13.473  1.00  0.00           C  
ATOM   2255  NH1 ARG B 105       6.567  -1.105  12.894  1.00  0.00           N  
ATOM   2256  NH2 ARG B 105       5.829   0.099  14.689  1.00  0.00           N  
ATOM   2257  H   ARG B 105       5.633   3.438   8.544  1.00  0.00           H  
ATOM   2258  HA  ARG B 105       7.893   4.814   9.520  1.00  0.00           H  
ATOM   2259 1HB  ARG B 105       7.359   1.900   8.944  1.00  0.00           H  
ATOM   2260 2HB  ARG B 105       8.869   2.440   9.669  1.00  0.00           H  
ATOM   2261 1HG  ARG B 105       7.685   3.310  11.600  1.00  0.00           H  
ATOM   2262 2HG  ARG B 105       6.120   2.945  10.853  1.00  0.00           H  
ATOM   2263 1HD  ARG B 105       6.659   0.592  10.848  1.00  0.00           H  
ATOM   2264 2HD  ARG B 105       8.255   0.943  11.554  1.00  0.00           H  
ATOM   2265  HE  ARG B 105       6.457   2.073  13.304  1.00  0.00           H  
ATOM   2266 1HH1 ARG B 105       6.959  -1.141  11.961  1.00  0.00           H  
ATOM   2267 2HH1 ARG B 105       6.343  -1.961  13.381  1.00  0.00           H  
ATOM   2268 1HH2 ARG B 105       5.658   0.990  15.134  1.00  0.00           H  
ATOM   2269 2HH2 ARG B 105       5.606  -0.758  15.173  1.00  0.00           H  
ATOM   2270  N   ASN B 106       8.302   3.815   6.456  1.00  0.00           N  
ATOM   2271  CA  ASN B 106       9.193   3.850   5.315  1.00  0.00           C  
ATOM   2272  C   ASN B 106       9.124   5.158   4.533  1.00  0.00           C  
ATOM   2273  O   ASN B 106       9.699   5.247   3.442  1.00  0.00           O  
ATOM   2274  CB  ASN B 106       8.952   2.666   4.418  1.00  0.00           C  
ATOM   2275  CG  ASN B 106       9.512   1.409   4.995  1.00  0.00           C  
ATOM   2276  OD1 ASN B 106      10.733   1.225   4.872  1.00  0.00           O  
ATOM   2277  ND2 ASN B 106       8.724   0.572   5.615  1.00  0.00           N  
ATOM   2278  H   ASN B 106       7.314   3.649   6.271  1.00  0.00           H  
ATOM   2279  HA  ASN B 106      10.202   3.752   5.689  1.00  0.00           H  
ATOM   2280 1HB  ASN B 106       7.878   2.541   4.252  1.00  0.00           H  
ATOM   2281 2HB  ASN B 106       9.428   2.846   3.466  1.00  0.00           H  
ATOM   2282 1HD2 ASN B 106       9.122  -0.275   6.008  1.00  0.00           H  
ATOM   2283 2HD2 ASN B 106       7.732   0.761   5.738  1.00  0.00           H  
ATOM   2284  N   LEU B 107       8.444   6.165   5.085  1.00  0.00           N  
ATOM   2285  CA  LEU B 107       8.322   7.467   4.445  1.00  0.00           C  
ATOM   2286  C   LEU B 107       9.071   8.547   5.224  1.00  0.00           C  
ATOM   2287  O   LEU B 107       9.177   8.475   6.450  1.00  0.00           O  
ATOM   2288  CB  LEU B 107       6.838   7.845   4.331  1.00  0.00           C  
ATOM   2289  CG  LEU B 107       5.936   6.851   3.573  1.00  0.00           C  
ATOM   2290  CD1 LEU B 107       4.548   7.301   3.664  1.00  0.00           C  
ATOM   2291  CD2 LEU B 107       6.346   6.744   2.143  1.00  0.00           C  
ATOM   2292  H   LEU B 107       7.969   6.033   5.980  1.00  0.00           H  
ATOM   2293  HA  LEU B 107       8.754   7.411   3.463  1.00  0.00           H  
ATOM   2294 1HB  LEU B 107       6.435   7.943   5.342  1.00  0.00           H  
ATOM   2295 2HB  LEU B 107       6.767   8.811   3.843  1.00  0.00           H  
ATOM   2296  HG  LEU B 107       6.007   5.894   4.029  1.00  0.00           H  
ATOM   2297 1HD1 LEU B 107       3.913   6.600   3.144  1.00  0.00           H  
ATOM   2298 2HD1 LEU B 107       4.243   7.371   4.698  1.00  0.00           H  
ATOM   2299 3HD1 LEU B 107       4.474   8.260   3.208  1.00  0.00           H  
ATOM   2300 1HD2 LEU B 107       5.699   6.040   1.630  1.00  0.00           H  
ATOM   2301 2HD2 LEU B 107       6.278   7.718   1.666  1.00  0.00           H  
ATOM   2302 3HD2 LEU B 107       7.352   6.389   2.107  1.00  0.00           H  
ATOM   2303  N   VAL B 108       9.555   9.571   4.522  1.00  0.00           N  
ATOM   2304  CA  VAL B 108      10.160  10.727   5.170  1.00  0.00           C  
ATOM   2305  C   VAL B 108       9.213  11.929   5.092  1.00  0.00           C  
ATOM   2306  O   VAL B 108       8.723  12.282   4.008  1.00  0.00           O  
ATOM   2307  CB  VAL B 108      11.509  11.063   4.509  1.00  0.00           C  
ATOM   2308  CG1 VAL B 108      12.133  12.262   5.141  1.00  0.00           C  
ATOM   2309  CG2 VAL B 108      12.396   9.859   4.586  1.00  0.00           C  
ATOM   2310  H   VAL B 108       9.534   9.565   3.507  1.00  0.00           H  
ATOM   2311  HA  VAL B 108      10.337  10.491   6.219  1.00  0.00           H  
ATOM   2312  HB  VAL B 108      11.351  11.315   3.483  1.00  0.00           H  
ATOM   2313 1HG1 VAL B 108      13.075  12.485   4.643  1.00  0.00           H  
ATOM   2314 2HG1 VAL B 108      11.463  13.092   5.025  1.00  0.00           H  
ATOM   2315 3HG1 VAL B 108      12.313  12.070   6.198  1.00  0.00           H  
ATOM   2316 1HG2 VAL B 108      13.346  10.072   4.100  1.00  0.00           H  
ATOM   2317 2HG2 VAL B 108      12.567   9.595   5.626  1.00  0.00           H  
ATOM   2318 3HG2 VAL B 108      11.901   9.046   4.071  1.00  0.00           H  
ATOM   2319  N   VAL B 109       8.947  12.521   6.262  1.00  0.00           N  
ATOM   2320  CA  VAL B 109       8.037  13.652   6.417  1.00  0.00           C  
ATOM   2321  C   VAL B 109       6.643  13.307   5.920  1.00  0.00           C  
ATOM   2322  O   VAL B 109       6.189  12.183   6.144  1.00  0.00           O  
ATOM   2323  OXT VAL B 109       5.862  14.243   5.773  1.00  0.00           O  
ATOM   2324  CB  VAL B 109       8.588  14.913   5.706  1.00  0.00           C  
ATOM   2325  CG1 VAL B 109       7.576  16.050   5.760  1.00  0.00           C  
ATOM   2326  CG2 VAL B 109       9.861  15.360   6.413  1.00  0.00           C  
ATOM   2327  H   VAL B 109       9.398  12.152   7.088  1.00  0.00           H  
ATOM   2328  HA  VAL B 109       7.967  13.885   7.480  1.00  0.00           H  
ATOM   2329  HB  VAL B 109       8.791  14.689   4.660  1.00  0.00           H  
ATOM   2330 1HG1 VAL B 109       7.992  16.925   5.261  1.00  0.00           H  
ATOM   2331 2HG1 VAL B 109       6.658  15.756   5.256  1.00  0.00           H  
ATOM   2332 3HG1 VAL B 109       7.358  16.296   6.799  1.00  0.00           H  
ATOM   2333 1HG2 VAL B 109      10.255  16.248   5.922  1.00  0.00           H  
ATOM   2334 2HG2 VAL B 109       9.629  15.595   7.453  1.00  0.00           H  
ATOM   2335 3HG2 VAL B 109      10.599  14.581   6.390  1.00  0.00           H  
TER                                                                             
# All scores below are weighted scores, not raw scores.
#BEGIN_POSE_ENERGIES_TABLE ./trf_relax/r17_ma2_1333_r20_9_r24_31.pdb
label fa_atr fa_rep fa_sol fa_intra_rep fa_intra_sol_xover4 lk_ball_wtd fa_elec hbond_sr_bb hbond_lr_bb hbond_bb_sc hbond_sc dslf_fa13 omega fa_dun p_aa_pp yhh_planarity ref rama_prepro cart_bonded total
weights 1 0.55 1 0.005 1 1 1 1 1 1 1 1.25 0.4 0.7 0.6 0.625 1 0.45 0.5 NA
pose -856.217 89.5807 522.614 1.97382 29.4762 -18.6708 -284.025 -79.5524 -18.0498 -23.2991 -26.8802 0 9.55826 175.938 -25.5361 0.49232 22.0143 -10.0325 162.945 -327.671
ASN:NtermProteinFull_1 -2.6076 0.1548 2.27447 0.00334 0.26543 -0.33424 -1.07924 0 0 -1.41132 0 0 0.02774 2.91475 0 0 -1.34026 0 0.20794 -0.9242
TYR_2 -7.43492 0.74661 3.33365 0.02304 0.28622 -0.13336 -1.9749 0 0 -0.82323 -0.78275 0 -0.02303 1.51382 -0.27483 0.0739 0.58223 0.15166 0.38549 -4.3504
LYS_3 -5.3253 0.49291 5.3469 0.00943 0.29236 -0.08459 -3.11604 0 0 -0.58809 0 0 -0.01416 1.74229 0.06579 0 -0.71458 0.0968 0.2968 -1.49947
GLU_4 -3.47515 0.15576 3.59399 0.00575 0.25653 -0.32469 -0.61311 0 0 0 0 0 0.05614 2.50342 -0.25067 0 -2.72453 -0.31915 0.1408 -0.99489
LYS_5 -6.32754 0.52033 5.19054 0.00989 0.20858 -0.02837 -2.84306 0 0 0 -0.73198 0 -0.0181 1.33952 0.03174 0 -0.71458 -0.4036 0.12827 -3.63834
ALA_6 -6.66573 0.66763 2.61654 0.00162 0 0.02826 -2.23997 0 0 0 0 0 0.00925 0 -0.27245 0 1.32468 -0.35123 0.18773 -4.69368
GLU_7 -5.65283 0.41905 6.98298 0.00531 0.24266 -0.17038 -3.85018 0 0 0 0 0 0.11305 2.54902 -0.25208 0 -2.72453 -0.43623 0.19777 -2.57639
GLU_8 -5.34018 0.26734 5.78417 0.00868 0.32378 0.16884 -3.48435 0 0 0 -1.1776 0 0.00292 2.79845 -0.05232 0 -2.72453 -0.29145 0.20341 -3.51285
LEU_9 -9.5046 0.85843 3.55526 0.02153 0.08226 -0.18281 -2.06547 0 0 0 0 0 0.05935 0.31973 -0.2761 0 1.66147 -0.21684 0.24172 -5.44609
LYS_10 -7.69976 0.62137 7.21291 0.02715 0.51719 0.02068 -5.19682 0 0 0 -0.55733 0 0.00836 4.04969 0.05821 0 -0.71458 -0.18104 0.29544 -1.53853
ASP_11 -4.94382 0.23152 6.25631 0.00364 0.28709 -0.00395 -4.61034 0 0 0 -0.55733 0 0.05823 1.31817 0.18011 0 -2.14574 -0.17327 0.22603 -3.87334
ARG_12 -7.37337 0.47972 6.26432 0.01164 0.31333 0.11215 -3.5666 0 0 0 -1.1776 0 0.0407 1.9601 -0.09428 0 -0.09474 -0.32311 0.33824 -3.1095
VAL_13 -7.90979 0.76056 3.13244 0.02299 0.05544 0.03836 -2.23685 0 0 0 0 0 -0.04962 -0.00188 -0.29199 0 2.64269 -0.22184 0.46145 -3.59804
ALA_14 -4.5185 0.28433 3.8905 0.00155 0 -0.0855 -1.50658 0 0 0 0 0 -0.0102 0 -0.06704 0 1.32468 -0.07136 0.32161 -0.43652
ALA_15 -4.36366 0.16597 4.18816 0.00152 0 -0.31243 -1.8577 0 0 0 0 0 -0.00816 0 -0.19128 0 1.32468 -0.18911 0.18169 -1.06034
THR_16 -7.78189 0.91563 6.13038 0.01563 0.0621 -0.24938 -2.81877 0 0 0 -0.4863 0 0.09578 0.05944 -0.00612 0 1.15175 -0.13827 0.59956 -2.45046
TRP_17 -7.72197 0.79216 4.26091 0.02064 0.39786 -0.42386 -2.05711 0 0 0 0 0 -0.00973 1.23893 -0.20533 0 2.26099 -0.03209 0.6348 -0.8438
GLU_18 -4.13942 0.26545 3.73672 0.00519 0.25127 -0.30231 -0.54566 0 0 0 0 0 -0.04445 2.61612 -0.32306 0 -2.72453 -0.35243 0.20232 -1.3548
ASN_19 -3.03589 0.21048 3.18608 0.00711 0.29831 -0.47595 -0.78536 0 0 0 0 0 0.0366 1.5668 -0.30025 0 -1.34026 -0.63613 0.22276 -1.04567
GLY_20 -1.80455 0.14123 2.24213 6e-05 0 -0.04776 -1.64592 0 0 0 0 0 -0.05831 0 -1.38665 0 0.79816 -0.83165 0.51574 -2.07753
ASP_21 -4.76289 0.46331 5.65301 0.00703 0.84457 -0.27527 -3.52859 0 0 -0.60643 0 0 0.03832 1.66457 -0.76812 0 -2.14574 -0.58728 0.71099 -3.29252
GLU_22 -4.53403 0.25863 5.31961 0.00998 0.40076 -0.06162 -2.92093 0 0 0 -0.67314 0 -0.0454 2.84958 -0.21917 0 -2.72453 -0.33645 0.45709 -2.21963
GLN_23 -3.64431 0.25177 4.22208 0.00799 0.20289 -0.28555 -1.14809 0 0 0 0 0 0.06934 2.72387 0.20774 0 -1.45095 -0.12766 0.20687 1.23599
GLU_24 -7.06147 0.85243 6.96013 0.01112 0.3473 -0.57784 -4.07733 0 0 -0.60643 -0.90561 0 -0.0341 3.71316 -0.27009 0 -2.72453 -0.16275 0.38717 -4.14884
ALA_25 -6.30482 0.55096 3.75477 0.00138 0 -0.14389 -1.81408 0 0 0 0 0 0.01955 0 -0.25092 0 1.32468 -0.46683 0.41065 -2.91855
ASN_26 -5.40593 0.31943 5.629 0.0059 0.25133 -0.53966 -2.27807 0 0 0 0 0 0.049 1.04861 0.4536 0 -1.34026 -0.12514 0.18135 -1.75085
ASP_27 -4.49563 0.23149 4.94769 0.00308 0.27481 -0.29641 -1.6273 0 0 0 0 0 0.01151 1.30845 0.17787 0 -2.14574 -0.08259 0.24471 -1.44806
TYR_28 -9.78978 1.19923 5.63644 0.03799 0.25511 -0.27487 -3.127 0 0 0 -0.41931 0 0.09484 2.55582 0.10618 0.25426 0.58223 -0.21609 0.59167 -2.51328
MET_29 -8.77928 0.65275 3.89874 0.00853 0.09175 -0.02737 -2.01325 0 0 0 0 0 0.07242 0.93468 -0.13808 0 1.65735 -0.18719 0.59288 -3.23607
GLU_30 -4.9268 0.2919 6.4011 0.0057 0.79957 -0.02352 -3.97436 0 0 0 -0.51228 0 -0.0079 3.11086 -0.22308 0 -2.72453 -0.30339 0.3188 -1.76793
GLU_31 -5.9132 0.32222 5.62632 0.00761 0.88278 0.09495 -3.94176 0 0 0 -0.73198 0 0.19443 3.21969 -0.26544 0 -2.72453 -0.41158 0.28158 -3.3589
LEU_32 -9.88741 0.98079 2.71333 0.01994 0.08686 -0.13731 -2.25456 0 0 0 0 0 0.0999 0.59 -0.2836 0 1.66147 -0.37864 0.43416 -6.35506
GLU_33 -5.67419 0.27566 6.13409 0.00709 0.33993 -0.09273 -3.86846 0 0 0 -0.4824 0 0.02582 2.87443 -0.17275 0 -2.72453 -0.35007 0.41837 -3.28973
THR_34 -4.74724 0.29971 4.61248 0.01207 0.06284 -0.22574 -2.03847 0 0 0 0 0 0.07643 -0.0007 -0.01466 0 1.15175 -0.15015 0.15764 -0.80403
LEU_35 -9.54943 1.35207 2.77681 0.04762 0.2066 -0.1172 -1.27083 0 0 0 0 0 -0.0053 1.91192 -0.17804 0 1.66147 0.11681 0.34157 -2.70593
ALA_36 -6.82079 1.05558 3.33084 0.00145 0 -0.16619 -1.72585 0 0 0 0 0 -0.00721 0 -0.28207 0 1.32468 -0.11173 0.6587 -2.74259
ALA_37 -3.5561 0.30176 3.26046 0.00144 0 -0.2456 -1.358 0 0 0 0 0 -0.05303 0 -0.39743 0 1.32468 -0.4634 0.42409 -0.76114
GLN_38 -5.00189 0.43972 3.65764 0.00738 0.24305 -0.25688 -1.91136 0 0 0 -0.78275 0 -0.0448 2.51212 -0.18677 0 -1.45095 -0.55529 0.2254 -3.10536
ALA_39 -4.9632 0.87049 2.56725 0.00141 0 -0.14396 -0.77917 0 0 0 0 0 0.02769 0 -0.1595 0 1.32468 -0.63555 0.79679 -1.09308
PRO_40 -1.81887 0.3893 0.84386 0.00328 0.04819 -0.07953 0.24484 0 0 0 0 0 0.0058 0.13024 -0.28127 0 -1.64321 -0.405 1.06382 -1.49855
ASP_41 -4.62153 0.37851 5.6027 0.00242 0.41907 0.11928 -4.35438 0 0 -0.88905 -0.43886 0 -0.01955 2.08997 0.19776 0 -2.14574 0.28077 0.64583 -2.73281
ARG_42 -5.89866 0.36437 5.35649 0.01424 0.35721 -0.17374 -1.93512 0 0 -0.78196 0 0 -0.08554 2.1808 -0.17553 0 -0.09474 0.10282 0.30755 -0.46181
THR_43 -4.58737 0.26871 5.03211 0.00917 0.06179 0.09321 -4.42445 0 0 -0.88905 -0.43886 0 -0.00383 0.15993 -0.02107 0 1.15175 -0.17855 0.43742 -3.32911
GLU_44 -6.04743 0.44079 5.01162 0.00495 0.22264 -0.35371 -1.51726 0 0 0 0 0 -0.03229 2.63649 -0.31171 0 -2.72453 -0.13911 0.53108 -2.27846
LYS_45 -10.3241 1.53271 7.70882 0.00867 0.1225 -0.60801 -3.19217 0 0 0 0 0 0.10291 1.39981 0.05448 0 -0.71458 -0.27885 0.59678 -3.59103
PHE_46 -10.4972 0.8179 3.21368 0.0271 0.3548 -0.20099 -2.85322 0 0 0 0 0 0.00437 1.35779 -0.36056 0 1.21829 -0.09226 0.56555 -6.4448
SER_47 -5.36067 0.32329 5.0572 0.00152 0.02394 -0.0853 -2.60341 0 0 0 0 0 -0.03833 0.50196 0.27742 0 -0.28969 -0.05012 0.25975 -1.98243
PHE_48 -9.03603 0.76407 2.28906 0.03937 0.21711 -0.36076 -1.09747 0 0 0 0 0 -0.00224 2.80762 0.06165 0 1.21829 -0.15995 0.18074 -3.07856
LEU_49 -7.89716 0.56152 2.41988 0.0286 0.07617 -0.22243 -1.21442 0 0 0 0 0 -0.03234 0.39673 -0.18215 0 1.66147 -0.06374 0.25329 -4.21458
TRP_50 -11.1088 1.21949 1.82223 0.02002 0.47084 0.16896 -2.57539 0 0 -0.68423 0 0 -0.03371 2.22198 -0.05378 0 2.26099 -0.06394 0.29553 -6.0398
ALA_51 -3.96194 0.44449 2.87492 0.00164 0 -0.23667 -0.94917 0 0 0 0 0 -0.0825 0 -0.15597 0 1.32468 -0.39831 0.26012 -0.87872
ALA_52 -5.00845 0.88016 1.29596 0.00202 0 -0.07581 -1.13971 0 0 0 0 0 0.02195 0 0.0195 0 1.32468 -0.57551 0.31707 -2.93813
LEU_53 -6.84473 0.89542 1.06777 0.01832 0.04641 0.04635 -0.68923 0 0 0 0 0 -0.01965 0.09907 -0.05088 0 1.66147 -0.52565 0.90737 -3.38796
PRO_54 -5.15228 0.98736 1.29097 0.00408 0.07333 -0.18435 -0.10797 0 0 0 0 0 -0.08491 0.07515 -1.00319 0 -1.64321 -0.55603 1.0207 -5.28034
ARG_55 -4.0102 0.23287 2.63068 0.01069 0.20412 -0.2149 0.18745 0 0 0 0 0 0.05128 1.74351 -0.16702 0 -0.09474 -0.41161 0.4338 0.59595
ASP:CtermProteinFull_56 -5.28967 0.39727 7.41574 0.00781 0.47109 -0.21684 -5.39682 0 0 -1.56582 0 0 0 3.13926 0 0 -2.14574 -0.09707 0.70755 -2.57323
GLU:NtermProteinFull_57 -2.46726 0.14288 3.23015 0.00548 0.32963 -0.14489 -3.52973 0 0 0 -0.66305 0 0.01014 2.50596 0 0 -2.72453 0 0.05736 -3.24786
THR_58 -3.89802 0.29964 3.3264 0.01095 0.05988 -0.10896 -2.31776 0 0 -0.95321 0 0 -0.00994 0.04083 -0.1125 0 1.15175 0.04657 0.14961 -2.31474
LEU_59 -3.98041 0.51467 0.47467 0.02831 0.05712 -0.33203 -0.01484 0 0 0 0 0 -0.03471 0.41956 -0.36103 0 1.66147 -0.03456 0.20506 -1.39671
VAL_60 -7.25001 0.7635 1.67549 0.01891 0.05232 -0.04978 -2.21057 0 0 0 0 0 -0.01244 0.01769 -0.39404 0 2.64269 -0.3008 0.23482 -4.81222
ARG_61 -5.3591 0.49029 3.80845 0.01534 0.48146 0.1023 -2.14036 0 0 0 0 0 -0.01975 1.8584 -0.1277 0 -0.09474 -0.04519 0.84169 -0.18892
PRO_62 -7.47388 1.36826 1.21214 0.00263 0.06944 -0.13842 -0.32718 0 0 0 0 0 -0.0652 0.05267 -1.09646 0 -1.64321 -0.13283 0.95906 -7.21298
LYS_63 -7.04621 0.99769 6.59541 0.00811 0.12815 0.22205 -3.58655 0 0 -0.41599 0 0 0.20395 1.01535 0.06165 0 -0.71458 -0.51028 1.22972 -1.81153
PRO_64 -3.01347 0.82305 1.75757 0.00226 0.03568 -0.06849 0.28933 0 0 0 0 0 0.02965 0.1224 -0.98691 0 -1.64321 0.18098 1.52988 -0.94129
LEU_65 -6.01671 0.98589 2.53911 0.01872 0.06729 0.0102 -1.23346 0 0 0 0 0 0.84695 0.22123 -0.30428 0 1.66147 0.24986 1.0045 0.05077
LEU_66 -9.78092 2.74705 2.61118 0.02453 0.03309 0.01082 -0.66501 0 0 0 0 0 0.73741 0.61987 0.15045 0 1.66147 0.05158 1.98609 0.18762
LEU_67 -7.67598 1.17829 3.3773 0.01413 0.06837 -0.32653 -0.99502 0 0 0 0 0 0.5886 0.2332 0.33704 0 1.66147 2.40551 2.25953 3.12593
LYS_68 -5.2853 1.09821 4.45153 0.00699 0.13452 -0.26783 -2.60235 0 0 0 0 0 0.26552 1.07756 -0.01978 0 -0.71458 2.4284 1.01297 1.58587
LEU_69 -8.47205 1.16727 1.24758 0.04093 0.19664 -0.19818 -0.29504 0 0 0 0 0 -0.06793 1.34533 -0.26596 0 1.66147 0.04464 0.60849 -2.98682
LEU_70 -9.48508 1.23449 2.44568 0.01211 0.06201 -0.29215 -1.05645 0 0 0 0 0 0.28889 0.4079 -0.21808 0 1.66147 -0.12969 0.66353 -4.40537
LYS_71 -5.51506 0.73873 5.09203 0.0067 0.1134 -0.35756 -2.30537 0 0 0 0 0 0.02882 1.03749 -0.0416 0 -0.71458 -0.26308 0.56293 -1.61716
SER_72 -3.60802 0.31236 3.38452 0.00155 0.02725 -0.3295 -1.85771 0 0 0 0 0 -0.02993 1.44263 -0.25486 0 -0.28969 -0.53166 0.34012 -1.39294
VAL_73 -5.96577 1.11514 1.29332 0.02567 0.05471 -0.1851 -0.52123 0 0 0 0 0 0.02853 0.05991 0.17528 0 2.64269 -0.18919 0.37025 -1.0958
GLY_74 -2.19002 0.08647 2.11801 7e-05 0 -0.16498 -1.06017 0 0 0 0 0 -0.11913 0 -1.46671 0 0.79816 -0.3767 0.56266 -1.81234
ALA_75 -5.2438 0.81431 2.2731 0.00156 0 -0.26116 -0.62779 0 0 0 0 0 -0.02803 0 -0.06949 0 1.32468 -0.78473 0.48949 -2.11185
GLN_76 -2.45819 0.16569 2.20438 0.01183 0.58388 -0.26083 -0.06468 0 0 0 0 0 -0.03924 2.24066 -0.02638 0 -1.45095 -0.00803 0.46762 1.36577
LYS_77 -4.67585 0.42363 4.67982 0.01099 0.19463 0.07453 -3.3815 0 0 -1.6117 -0.8601 0 0.07599 2.21561 0.08792 0 -0.71458 0.35191 0.37162 -2.7571
ASP_78 -2.52515 0.13592 1.97977 0.00293 0.28267 -0.22113 -0.45662 0 0 0 0 0 -0.02239 1.57351 -0.30259 0 -2.14574 -0.09154 0.13625 -1.65409
THR_79 -4.44608 0.34253 2.0154 0.00858 0.05262 -0.38801 -0.76843 0 0 0 0 0 -0.00538 0.05173 -0.19663 0 1.15175 -0.04988 0.13331 -2.0985
TYR_80 -10.851 1.02019 4.34829 0.02538 0.27135 -0.238 -3.3473 0 0 -1.6117 0 0 0.4922 1.45571 -0.37497 0.11009 0.58223 -0.10301 0.53171 -7.68878
THR_81 -7.27139 0.82956 6.43342 0.00446 0.08892 0.24421 -4.63145 0 0 -0.81998 -0.69686 0 -0.00481 0.26808 -0.23289 0 1.15175 -0.33981 0.86346 -4.11332
MET_82 -8.34926 0.86372 3.44016 0.06156 0.15805 -0.3266 -1.06689 0 0 0 0 0 0.2522 1.23176 -0.14692 0 1.65735 -0.31891 1.1017 -1.44208
LYS_83 -5.93699 0.37483 6.71625 0.01159 0.19189 0.21478 -4.22558 0 0 -0.61261 -0.66305 0 -0.07402 1.40389 -0.02434 0 -0.71458 -0.40502 0.88891 -2.85404
GLU_84 -7.51048 0.70011 8.07818 0.00473 0.25999 0.32639 -6.73147 0 0 -0.81998 -1.55696 0 -0.04107 3.90344 -0.17448 0 -2.72453 -0.28182 0.39631 -6.17165
VAL_85 -8.20146 0.58405 1.53024 0.0179 0.05017 -0.00748 -1.24257 0 0 0 0 0 0.02152 -0.00199 -0.26774 0 2.64269 0.01749 9.05402 4.19685
LEU_86 -7.74716 0.56057 2.65781 0.02747 0.07873 -0.15106 -0.12266 0 0 -0.68423 0 0 0.36402 0.23813 -0.27814 0 1.66147 -0.14277 14.9875 11.4497
PHE_87 -5.60665 0.2819 4.19005 0.0249 0.23634 -0.11894 -2.16314 0 0 0 0 0 0.00372 1.70173 -0.28736 0 1.21829 0.01968 6.23913 5.73964
TYR_88 -9.60733 0.91801 3.35888 0.0259 0.23727 -0.2214 -1.59614 0 0 0 0 0 0.10422 2.25173 0.19107 0.00111 0.58223 0.04979 0.34204 -3.36262
LEU_89 -8.30612 1.0225 2.70055 0.01707 0.05694 -0.02966 -1.7194 0 0 0 0 0 1.65957 0.18688 -0.29456 0 1.66147 -0.30573 15.6038 12.2533
GLY_90 -5.47122 0.68883 4.1879 0.00018 0 -0.33323 -2.14973 0 0 0 0 0 0.1328 0 0.88112 0 0.79816 0.21166 16.2825 15.229
GLN_91 -6.77529 0.59133 5.28264 0.00952 0.81172 -0.20344 -2.09006 0 0 -0.48146 -0.34831 0 0.04565 2.41041 -0.23451 0 -1.45095 0.22707 1.04916 -1.15653
TYR_92 -9.67545 1.43545 5.28943 0.02552 0.37059 -0.02325 -2.85603 0 0 0 -0.71426 0 -0.01716 2.00889 -0.12965 0.00868 0.58223 -0.18169 0.5184 -3.35831
ILE_93 -9.49001 1.24863 1.76318 0.03178 0.07542 -0.12006 -2.26407 0 0 0 0 0 0.95273 0.16194 -0.25613 0 2.30374 -0.05868 0.71141 -4.94012
MET_94 -8.26248 1.64734 5.46994 0.00828 0.05419 -0.3025 -2.20729 0 0 0 0 0 2.19316 1.2548 0.57838 0 1.65735 0.20539 16.3348 18.6314
THR_95 -3.90137 0.40443 3.49364 0.01069 0.05293 -0.23625 -0.94502 0 0 -0.48146 -0.34831 0 0.30578 0.01381 0.29441 0 1.15175 1.70365 16.9367 18.4554
LYS_96 -4.83845 0.86042 3.2559 0.01615 0.36115 -0.11567 -1.60778 0 0 0 0 0 0.10212 1.39425 -0.1527 0 -0.71458 1.25551 1.28028 1.09662
ARG_97 -3.71575 0.28155 3.88458 0.01908 0.50971 -0.03061 -1.16221 0 0 0 -0.79054 0 -0.0688 1.66848 -0.20492 0 -0.09474 0.12584 0.43968 0.86135
LEU_98 -6.86458 0.44527 2.41288 0.01344 0.09662 0.15855 -2.30029 0 0 0 0 0 -0.05622 0.0562 -0.15719 0 1.66147 0.06088 0.41048 -4.06249
TYR_99 -7.88079 0.64082 2.83487 0.02258 0.48472 -0.21353 -0.16349 0 0 0 0 0 0.05853 2.58906 -0.26439 0.01253 0.58223 -0.3474 0.5576 -1.08667
ASP_100 -6.2015 0.54587 6.80432 0.00422 0.50262 0.16811 -5.16167 0 0 -0.75244 -0.75659 0 -0.0578 2.59828 -0.44718 0 -2.14574 -0.12601 0.40036 -4.62514
GLU_101 -3.62524 0.10778 3.88118 0.00598 0.2832 0.40514 -1.80522 0 0 -0.78196 -0.79054 0 -0.05991 2.80677 -0.30227 0 -2.72453 -0.37705 0.32639 -2.65029
LYS_102 -2.19226 0.17766 2.46899 0.00679 0.11835 -0.0296 -1.34086 0 0 -0.75244 0 0 0.02684 1.04732 -0.15936 0 -0.71458 -0.39012 0.26674 -1.46652
GLN_103 -5.96529 0.60495 4.82675 0.00689 0.21664 -0.17903 -1.78373 0 0 0 -0.96824 0 0.0541 2.8129 -0.04485 0 -1.45095 0.78823 0.40817 -0.67346
GLN_104 -6.70258 0.67836 3.8155 0.01912 0.91673 -0.51118 -0.45414 0 0 0 0 0 -0.09931 3.60991 -0.04546 0 -1.45095 0.74733 0.48072 1.00406
HIS_105 -7.56463 1.01481 5.47749 0.00492 0.71898 0.19349 -2.56287 0 0 0 -1.73867 0 -0.03477 3.07275 -0.11501 0 -0.30065 -0.33616 0.36071 -1.80961
ILE_106 -7.49701 0.61862 4.08743 0.03084 0.08307 -0.377 -2.32386 0 0 0 0 0 -0.04112 0.26143 -0.66435 0 2.30374 -0.47656 0.33566 -3.65911
VAL_107 -8.6085 0.63252 0.67628 0.01713 0.0429 -0.07395 -2.33475 0 0 0 0 0 -0.04191 0.0365 -0.7045 0 2.64269 -0.42531 0.21479 -7.92612
TYR_108 -5.94434 0.43696 2.83578 0.02189 0.25776 0.05222 -2.27189 0 0 0 -0.75659 0 0.1628 2.03724 -0.11369 0.02533 0.58223 -0.2945 0.26351 -2.70528
CYS_109 -7.61502 0.89525 3.27514 0.00411 0.01332 -0.05776 -1.7611 0 0 0 0 0 0.05751 0.36665 -0.12901 0 3.25479 0.47852 0.6101 -0.60751
SER_110 -2.68063 0.15577 2.77157 0.00279 0.05598 -0.1358 -0.18289 0 0 0 0 0 -0.1225 0.12069 -0.27603 0 -0.28969 0.45397 0.65033 0.52356
ASN_111 -1.59113 0.21972 1.99618 0.00657 0.3178 -0.17189 0.13716 0 0 0 0 0 -0.045 1.63499 -0.6082 0 -1.34026 -0.39314 0.34688 0.50966
ASP_112 -4.18622 0.32803 5.41662 0.00331 0.27787 0.26251 -4.36779 0 0 -0.78242 -0.71426 0 0.01238 2.32861 -0.06999 0 -2.14574 -0.22972 0.37947 -3.48734
LEU_113 -7.64143 0.94293 2.63286 0.01527 0.22646 0.042 -1.18513 0 0 -0.78242 0 0 0.02633 0.98378 -0.21189 0 1.66147 -0.05268 0.4631 -2.87935
LEU_114 -8.30766 0.78234 1.09035 0.01945 0.18199 -0.19227 -1.19475 0 0 0 0 0 0.10875 0.79888 -0.22139 0 1.66147 -0.17748 0.40889 -5.04142
GLY_115 -4.3239 0.83227 4.263 0.00013 0 -0.09999 -2.92595 0 0 0 0 0 -0.03314 0 0.32923 0 0.79816 0.40215 0.44201 -0.31603
ASP_116 -3.88749 0.4125 3.07052 0.00802 0.85099 -0.06261 -0.68655 0 0 0 0 0 0.14608 2.00549 -0.47261 0 -2.14574 0.83439 1.01331 1.0863
LEU_117 -9.48958 2.02151 2.05782 0.04078 0.07047 -0.16949 -0.62385 0 0 -0.42125 0 0 0.05744 3.27223 0.14655 0 1.66147 2.02785 1.62455 2.27649
PHE_118 -9.13177 0.91316 0.96545 0.04085 0.21506 -0.08865 -0.69094 0 0 0 0 0 0.01708 3.46739 0.00819 0 1.21829 1.63279 1.04971 -0.38338
GLY_119 -1.67665 0.11897 1.48315 6e-05 0 -0.03021 -0.7051 0 0 0 0 0 -0.15352 0 -1.43316 0 0.79816 -0.51246 0.25226 -1.85851
VAL_120 -5.40072 0.70569 1.38191 0.03776 0.05727 -0.32678 0.13691 0 0 0 0 0 0.02064 0.23065 -0.44821 0 2.64269 -0.51282 0.74565 -0.72937
PRO_121 -3.82115 0.41322 2.25668 0.00254 0.04594 0.10223 -1.88816 0 0 0 0 0 -0.02719 0.10183 0.05726 0 -1.64321 -0.08468 0.84632 -3.63837
SER_122 -4.48728 0.33326 2.26343 0.00231 0.07878 -0.19222 -0.73007 0 0 0 0 0 0.10136 0.07542 -0.50421 0 -0.28969 -0.04346 0.27116 -3.12122
PHE_123 -8.79475 1.01781 0.20771 0.02834 0.5083 0.06148 -1.93347 0 0 0 0 0 0.03556 1.03595 -0.49054 0 1.21829 -0.15697 0.27604 -6.98624
SER_124 -5.03616 0.53618 4.63807 0.00203 0.06334 0.10734 -1.9023 0 0 0 -0.77043 0 -0.02977 0.39057 0.49534 0 -0.28969 -0.03572 0.38704 -1.44417
VAL_125 -7.13034 0.9594 0.78286 0.02618 0.05726 0.12292 -0.79901 0 0 0 0 0 -0.06918 0.26683 0.08876 0 2.64269 -0.02421 0.45999 -2.61584
LYS_126 -5.03598 0.42137 5.79634 0.00813 0.20065 0.30933 -5.41168 0 0 0 -0.99469 0 -0.07174 1.43237 -0.08503 0 -0.71458 -0.31274 0.51183 -3.94641
GLU_127 -5.62356 0.39915 6.64044 0.00662 0.3239 0.02342 -4.53435 0 0 0 -0.60974 0 0.07019 3.00612 0.25524 0 -2.72453 0.07214 0.50859 -2.18636
HIS_D_128 -6.91413 0.43114 4.47251 0.00431 0.53787 -0.44128 -2.04536 0 0 0 0 0 -0.03174 1.54543 0.09934 0 -0.30065 0.11943 0.44902 -2.07411
ARG_129 -4.5654 0.30551 5.18722 0.01364 0.37763 -0.07058 -2.75921 0 0 0 -0.67314 0 -0.04042 1.91974 -0.14298 0 -0.09474 -0.25362 0.41169 -0.38467
LYS_130 -5.48695 0.39638 5.87411 0.00687 0.11045 -0.09473 -3.85709 0 0 0 -0.60974 0 -0.0306 1.04104 -0.10943 0 -0.71458 -0.19782 0.35003 -3.32206
ILE_131 -9.63213 1.18988 2.21967 0.04841 0.07975 -0.2389 -1.42692 0 0 0 0 0 -0.00041 0.12169 -0.45513 0 2.30374 -0.08232 0.72329 -5.14938
TYR_132 -6.38903 0.29359 4.1966 0.02061 0.26007 -0.32381 -2.31609 0 0 0 0 0 -0.00317 1.41682 -0.40247 0.00386 0.58223 0.02345 0.64202 -1.99531
THR_133 -5.89338 0.41173 5.2315 0.01472 0.0642 -0.39943 -2.66596 0 0 0 0 0 -0.02273 0.00469 -0.00645 0 1.15175 0.05499 0.23461 -1.81976
MET_134 -9.44708 0.79453 3.33113 0.00565 0.05995 -0.1335 -1.77222 0 0 -0.42551 0 0 0.11269 1.52194 -0.09767 0 1.65735 -0.06757 0.25332 -4.20701
ILE_135 -8.18162 0.94864 2.34316 0.02969 0.07133 -0.23402 -1.61039 0 0 0 0 0 -0.02732 0.14197 -0.48991 0 2.30374 -0.07693 0.27172 -4.50995
TYR_136 -4.85066 0.34808 3.83795 0.02302 0.32185 -0.06113 -1.51491 0 0 0 0 0 -0.02066 1.38996 -0.32856 0.00256 0.58223 0.04089 0.21692 -0.01244
ARG_137 -4.8697 0.28041 4.46152 0.01166 0.21791 -0.21871 -2.76509 0 0 -0.41599 0 0 -0.07572 1.66359 -0.10119 0 -0.09474 -0.18641 0.1565 -1.93596
ASN_138 -7.36639 0.711 5.58779 0.007 0.3362 -0.33536 -3.48377 0 0 -0.84677 0 0 -0.04355 2.01363 -0.5072 0 -1.34026 -0.5693 0.32311 -5.51388
LEU_139 -8.4222 1.09612 1.37025 0.01532 0.05204 -0.48507 -0.77935 0 0 0 0 0 0.08488 0.09621 -0.26511 0 1.66147 -0.4747 0.4453 -5.60483
VAL_140 -5.04012 0.57645 2.85511 0.01968 0.04236 -0.16524 -1.7861 0 0 0 0 0 -0.03503 0.04351 -0.6692 0 2.64269 -0.29229 0.39566 -1.41252
VAL:CtermProteinFull_141 -1.99026 0.20632 1.44516 0.10842 0.12769 -0.04417 -0.26449 0 0 0 0 0 0 0.01331 0 0 2.64269 -0.18186 0.44762 2.51043
#END_POSE_ENERGIES_TABLE ./trf_relax/r17_ma2_1333_r20_9_r24_31.pdb
