# Supplementary material for: Scaffolding protein functional sites using deep learning
Source: Science. Author manuscript; Available in PMC 2022 Oct 31. (PMC9621694; doi:10.1126/science.abn2100)
Supplement: Data S1 [file NIHMS1830590-supplement-Data_S1.zip › mdm2_hal_3_AF.pdb]

HEADER                                            22-DEC-21   XXXX              
EXPDTA    THEORETICAL MODEL                                                     
REMARK 220                                                                      
REMARK 220 EXPERIMENTAL DETAILS                                                 
REMARK 220  EXPERIMENT TYPE                : THEORETICAL MODELLING              
REMARK 220  DATE OF DATA COLLECTION        : 22-DEC-21                          
REMARK 220                                                                      
REMARK 220 REMARK: MODEL GENERATED BY ROSETTA                                   
REMARK 220  VERSION 2021.50+HEAD.4ff291ed825                                    
ATOM      1  N   GLU A   1      -6.181   2.707  23.680  1.00  0.00           N  
ATOM      2  CA  GLU A   1      -4.871   2.207  24.087  1.00  0.00           C  
ATOM      3  C   GLU A   1      -4.175   1.482  22.939  1.00  0.00           C  
ATOM      4  O   GLU A   1      -2.972   1.651  22.730  1.00  0.00           O  
ATOM      5  CB  GLU A   1      -5.003   1.275  25.295  1.00  0.00           C  
ATOM      6  CG  GLU A   1      -3.670   0.867  25.905  1.00  0.00           C  
ATOM      7  CD  GLU A   1      -3.816  -0.071  27.093  1.00  0.00           C  
ATOM      8  OE1 GLU A   1      -2.786  -0.555  27.614  1.00  0.00           O  
ATOM      9  OE2 GLU A   1      -4.970  -0.324  27.505  1.00  0.00           O  
ATOM     10 1H   GLU A   1      -6.613   3.176  24.450  1.00  0.00           H  
ATOM     11 2H   GLU A   1      -6.073   3.346  22.919  1.00  0.00           H  
ATOM     12 3H   GLU A   1      -6.756   1.941  23.392  1.00  0.00           H  
ATOM     13  HA  GLU A   1      -4.249   3.057  24.369  1.00  0.00           H  
ATOM     14 1HB  GLU A   1      -5.596   1.764  26.069  1.00  0.00           H  
ATOM     15 2HB  GLU A   1      -5.533   0.369  25.000  1.00  0.00           H  
ATOM     16 1HG  GLU A   1      -3.069   0.373  25.142  1.00  0.00           H  
ATOM     17 2HG  GLU A   1      -3.138   1.763  26.223  1.00  0.00           H  
ATOM     18  N   LYS A   2      -4.858   0.782  21.993  1.00  0.00           N  
ATOM     19  CA  LYS A   2      -4.351   0.053  20.834  1.00  0.00           C  
ATOM     20  C   LYS A   2      -4.001   1.006  19.695  1.00  0.00           C  
ATOM     21  O   LYS A   2      -2.981   0.832  19.024  1.00  0.00           O  
ATOM     22  CB  LYS A   2      -5.375  -0.979  20.359  1.00  0.00           C  
ATOM     23  CG  LYS A   2      -5.451  -2.224  21.230  1.00  0.00           C  
ATOM     24  CD  LYS A   2      -6.420  -3.250  20.656  1.00  0.00           C  
ATOM     25  CE  LYS A   2      -6.646  -4.407  21.620  1.00  0.00           C  
ATOM     26  NZ  LYS A   2      -7.637  -5.388  21.084  1.00  0.00           N  
ATOM     27  H   LYS A   2      -5.853   0.802  22.165  1.00  0.00           H  
ATOM     28  HA  LYS A   2      -3.440  -0.470  21.126  1.00  0.00           H  
ATOM     29 1HB  LYS A   2      -6.365  -0.524  20.333  1.00  0.00           H  
ATOM     30 2HB  LYS A   2      -5.132  -1.292  19.343  1.00  0.00           H  
ATOM     31 1HG  LYS A   2      -4.462  -2.677  21.305  1.00  0.00           H  
ATOM     32 2HG  LYS A   2      -5.782  -1.948  22.231  1.00  0.00           H  
ATOM     33 1HD  LYS A   2      -7.378  -2.770  20.449  1.00  0.00           H  
ATOM     34 2HD  LYS A   2      -6.021  -3.644  19.721  1.00  0.00           H  
ATOM     35 1HE  LYS A   2      -5.702  -4.920  21.799  1.00  0.00           H  
ATOM     36 2HE  LYS A   2      -7.011  -4.021  22.572  1.00  0.00           H  
ATOM     37 1HZ  LYS A   2      -7.761  -6.139  21.748  1.00  0.00           H  
ATOM     38 2HZ  LYS A   2      -8.522  -4.924  20.931  1.00  0.00           H  
ATOM     39 3HZ  LYS A   2      -7.299  -5.765  20.210  1.00  0.00           H  
ATOM     40  N   ALA A   3      -4.830   2.026  19.573  1.00  0.00           N  
ATOM     41  CA  ALA A   3      -4.563   3.062  18.579  1.00  0.00           C  
ATOM     42  C   ALA A   3      -3.284   3.824  18.912  1.00  0.00           C  
ATOM     43  O   ALA A   3      -2.472   4.103  18.027  1.00  0.00           O  
ATOM     44  CB  ALA A   3      -5.744   4.026  18.485  1.00  0.00           C  
ATOM     45  H   ALA A   3      -5.650   2.104  20.157  1.00  0.00           H  
ATOM     46  HA  ALA A   3      -4.426   2.577  17.613  1.00  0.00           H  
ATOM     47 1HB  ALA A   3      -5.530   4.792  17.740  1.00  0.00           H  
ATOM     48 2HB  ALA A   3      -6.640   3.477  18.194  1.00  0.00           H  
ATOM     49 3HB  ALA A   3      -5.907   4.497  19.453  1.00  0.00           H  
ATOM     50  N   GLU A   4      -3.151   4.233  20.142  1.00  0.00           N  
ATOM     51  CA  GLU A   4      -1.964   4.932  20.624  1.00  0.00           C  
ATOM     52  C   GLU A   4      -0.716   4.065  20.478  1.00  0.00           C  
ATOM     53  O   GLU A   4       0.344   4.555  20.082  1.00  0.00           O  
ATOM     54  CB  GLU A   4      -2.143   5.353  22.085  1.00  0.00           C  
ATOM     55  CG  GLU A   4      -1.052   6.284  22.595  1.00  0.00           C  
ATOM     56  CD  GLU A   4      -1.252   6.706  24.042  1.00  0.00           C  
ATOM     57  OE1 GLU A   4      -0.439   7.506  24.559  1.00  0.00           O  
ATOM     58  OE2 GLU A   4      -2.228   6.231  24.665  1.00  0.00           O  
ATOM     59  H   GLU A   4      -3.910   4.053  20.783  1.00  0.00           H  
ATOM     60  HA  GLU A   4      -1.821   5.828  20.019  1.00  0.00           H  
ATOM     61 1HB  GLU A   4      -3.102   5.857  22.204  1.00  0.00           H  
ATOM     62 2HB  GLU A   4      -2.158   4.467  22.720  1.00  0.00           H  
ATOM     63 1HG  GLU A   4      -0.089   5.781  22.508  1.00  0.00           H  
ATOM     64 2HG  GLU A   4      -1.024   7.173  21.966  1.00  0.00           H  
ATOM     65  N   ARG A   5      -0.777   2.810  20.740  1.00  0.00           N  
ATOM     66  CA  ARG A   5       0.306   1.841  20.607  1.00  0.00           C  
ATOM     67  C   ARG A   5       0.709   1.667  19.147  1.00  0.00           C  
ATOM     68  O   ARG A   5       1.898   1.590  18.830  1.00  0.00           O  
ATOM     69  CB  ARG A   5      -0.103   0.491  21.202  1.00  0.00           C  
ATOM     70  CG  ARG A   5       1.046  -0.494  21.343  1.00  0.00           C  
ATOM     71  CD  ARG A   5       0.657  -1.696  22.191  1.00  0.00           C  
ATOM     72  NE  ARG A   5       1.733  -2.681  22.256  1.00  0.00           N  
ATOM     73  CZ  ARG A   5       1.664  -3.838  22.909  1.00  0.00           C  
ATOM     74  NH1 ARG A   5       0.563  -4.179  23.569  1.00  0.00           N  
ATOM     75  NH2 ARG A   5       2.703  -4.660  22.903  1.00  0.00           N  
ATOM     76  H   ARG A   5      -1.679   2.497  21.069  1.00  0.00           H  
ATOM     77  HA  ARG A   5       1.173   2.214  21.154  1.00  0.00           H  
ATOM     78 1HB  ARG A   5      -0.540   0.645  22.188  1.00  0.00           H  
ATOM     79 2HB  ARG A   5      -0.867   0.033  20.574  1.00  0.00           H  
ATOM     80 1HG  ARG A   5       1.342  -0.852  20.357  1.00  0.00           H  
ATOM     81 2HG  ARG A   5       1.894   0.001  21.819  1.00  0.00           H  
ATOM     82 1HD  ARG A   5       0.431  -1.368  23.205  1.00  0.00           H  
ATOM     83 2HD  ARG A   5      -0.221  -2.176  21.761  1.00  0.00           H  
ATOM     84  HE  ARG A   5       2.594  -2.469  21.770  1.00  0.00           H  
ATOM     85 1HH1 ARG A   5      -0.233  -3.557  23.579  1.00  0.00           H  
ATOM     86 2HH1 ARG A   5       0.522  -5.060  24.061  1.00  0.00           H  
ATOM     87 1HH2 ARG A   5       3.545  -4.407  22.403  1.00  0.00           H  
ATOM     88 2HH2 ARG A   5       2.654  -5.538  23.397  1.00  0.00           H  
ATOM     89  N   ILE A   6      -0.300   1.577  18.209  1.00  0.00           N  
ATOM     90  CA  ILE A   6      -0.053   1.479  16.775  1.00  0.00           C  
ATOM     91  C   ILE A   6       0.649   2.743  16.284  1.00  0.00           C  
ATOM     92  O   ILE A   6       1.618   2.667  15.524  1.00  0.00           O  
ATOM     93  CB  ILE A   6      -1.364   1.255  15.990  1.00  0.00           C  
ATOM     94  CG1 ILE A   6      -1.949  -0.126  16.310  1.00  0.00           C  
ATOM     95  CG2 ILE A   6      -1.127   1.413  14.485  1.00  0.00           C  
ATOM     96  CD1 ILE A   6      -3.331  -0.366  15.715  1.00  0.00           C  
ATOM     97  H   ILE A   6      -1.252   1.580  18.545  1.00  0.00           H  
ATOM     98  HA  ILE A   6       0.601   0.627  16.594  1.00  0.00           H  
ATOM     99  HB  ILE A   6      -2.108   1.985  16.308  1.00  0.00           H  
ATOM    100 1HG1 ILE A   6      -1.279  -0.900  15.937  1.00  0.00           H  
ATOM    101 2HG1 ILE A   6      -2.020  -0.250  17.391  1.00  0.00           H  
ATOM    102 1HG2 ILE A   6      -2.063   1.251  13.950  1.00  0.00           H  
ATOM    103 2HG2 ILE A   6      -0.761   2.418  14.278  1.00  0.00           H  
ATOM    104 3HG2 ILE A   6      -0.389   0.682  14.154  1.00  0.00           H  
ATOM    105 1HD1 ILE A   6      -3.676  -1.364  15.986  1.00  0.00           H  
ATOM    106 2HD1 ILE A   6      -4.029   0.377  16.103  1.00  0.00           H  
ATOM    107 3HD1 ILE A   6      -3.279  -0.283  14.630  1.00  0.00           H  
ATOM    108  N   GLU A   7       0.227   3.819  16.794  1.00  0.00           N  
ATOM    109  CA  GLU A   7       0.832   5.099  16.440  1.00  0.00           C  
ATOM    110  C   GLU A   7       2.273   5.185  16.937  1.00  0.00           C  
ATOM    111  O   GLU A   7       3.157   5.649  16.214  1.00  0.00           O  
ATOM    112  CB  GLU A   7       0.009   6.258  17.007  1.00  0.00           C  
ATOM    113  CG  GLU A   7      -1.302   6.499  16.274  1.00  0.00           C  
ATOM    114  CD  GLU A   7      -2.093   7.673  16.828  1.00  0.00           C  
ATOM    115  OE1 GLU A   7      -3.207   7.946  16.325  1.00  0.00           O  
ATOM    116  OE2 GLU A   7      -1.595   8.325  17.773  1.00  0.00           O  
ATOM    117  H   GLU A   7      -0.537   3.802  17.455  1.00  0.00           H  
ATOM    118  HA  GLU A   7       0.850   5.184  15.353  1.00  0.00           H  
ATOM    119 1HB  GLU A   7      -0.219   6.064  18.055  1.00  0.00           H  
ATOM    120 2HB  GLU A   7       0.595   7.176  16.964  1.00  0.00           H  
ATOM    121 1HG  GLU A   7      -1.089   6.688  15.222  1.00  0.00           H  
ATOM    122 2HG  GLU A   7      -1.912   5.599  16.337  1.00  0.00           H  
ATOM    123  N   ASN A   8       2.568   4.766  18.178  1.00  0.00           N  
ATOM    124  CA  ASN A   8       3.921   4.736  18.724  1.00  0.00           C  
ATOM    125  C   ASN A   8       4.828   3.807  17.922  1.00  0.00           C  
ATOM    126  O   ASN A   8       5.989   4.133  17.668  1.00  0.00           O  
ATOM    127  CB  ASN A   8       3.897   4.315  20.195  1.00  0.00           C  
ATOM    128  CG  ASN A   8       3.386   5.411  21.108  1.00  0.00           C  
ATOM    129  OD1 ASN A   8       3.412   6.593  20.755  1.00  0.00           O  
ATOM    130  ND2 ASN A   8       2.915   5.028  22.289  1.00  0.00           N  
ATOM    131  H   ASN A   8       1.798   4.457  18.754  1.00  0.00           H  
ATOM    132  HA  ASN A   8       4.344   5.739  18.656  1.00  0.00           H  
ATOM    133 1HB  ASN A   8       3.262   3.436  20.312  1.00  0.00           H  
ATOM    134 2HB  ASN A   8       4.903   4.036  20.510  1.00  0.00           H  
ATOM    135 1HD2 ASN A   8       2.564   5.709  22.933  1.00  0.00           H  
ATOM    136 2HD2 ASN A   8       2.911   4.059  22.535  1.00  0.00           H  
ATOM    137  N   MET A   9       4.193   2.643  17.487  1.00  0.00           N  
ATOM    138  CA  MET A   9       4.932   1.666  16.693  1.00  0.00           C  
ATOM    139  C   MET A   9       5.225   2.208  15.298  1.00  0.00           C  
ATOM    140  O   MET A   9       6.306   1.978  14.753  1.00  0.00           O  
ATOM    141  CB  MET A   9       4.150   0.355  16.590  1.00  0.00           C  
ATOM    142  CG  MET A   9       4.116  -0.442  17.884  1.00  0.00           C  
ATOM    143  SD  MET A   9       3.190  -2.017  17.716  1.00  0.00           S  
ATOM    144  CE  MET A   9       4.337  -2.951  16.665  1.00  0.00           C  
ATOM    145  H   MET A   9       3.225   2.463  17.713  1.00  0.00           H  
ATOM    146  HA  MET A   9       5.882   1.466  17.188  1.00  0.00           H  
ATOM    147 1HB  MET A   9       3.124   0.566  16.294  1.00  0.00           H  
ATOM    148 2HB  MET A   9       4.592  -0.273  15.815  1.00  0.00           H  
ATOM    149 1HG  MET A   9       5.134  -0.671  18.197  1.00  0.00           H  
ATOM    150 2HG  MET A   9       3.645   0.154  18.666  1.00  0.00           H  
ATOM    151 1HE  MET A   9       3.924  -3.940  16.465  1.00  0.00           H  
ATOM    152 2HE  MET A   9       4.482  -2.420  15.723  1.00  0.00           H  
ATOM    153 3HE  MET A   9       5.296  -3.054  17.175  1.00  0.00           H  
ATOM    154  N   MET A  10       4.299   2.971  14.730  1.00  0.00           N  
ATOM    155  CA  MET A  10       4.489   3.597  13.424  1.00  0.00           C  
ATOM    156  C   MET A  10       5.582   4.659  13.484  1.00  0.00           C  
ATOM    157  O   MET A  10       6.395   4.770  12.565  1.00  0.00           O  
ATOM    158  CB  MET A  10       3.191   4.262  12.934  1.00  0.00           C  
ATOM    159  CG  MET A  10       2.041   3.348  12.415  1.00  0.00           C  
ATOM    160  SD  MET A  10       2.392   2.507  10.848  1.00  0.00           S  
ATOM    161  CE  MET A  10       2.393   3.873   9.697  1.00  0.00           C  
ATOM    162  H   MET A  10       3.432   3.120  15.226  1.00  0.00           H  
ATOM    163  HA  MET A  10       4.798   2.830  12.714  1.00  0.00           H  
ATOM    164 1HB  MET A  10       2.769   4.823  13.762  1.00  0.00           H  
ATOM    165 2HB  MET A  10       3.432   4.990  12.173  1.00  0.00           H  
ATOM    166 1HG  MET A  10       1.854   2.576  13.147  1.00  0.00           H  
ATOM    167 2HG  MET A  10       1.129   3.930  12.301  1.00  0.00           H  
ATOM    168 1HE  MET A  10       2.567   3.516   8.693  1.00  0.00           H  
ATOM    169 2HE  MET A  10       1.426   4.382   9.739  1.00  0.00           H  
ATOM    170 3HE  MET A  10       3.178   4.569   9.963  1.00  0.00           H  
ATOM    171  N   ASP A  11       5.617   5.425  14.569  1.00  0.00           N  
ATOM    172  CA  ASP A  11       6.654   6.430  14.779  1.00  0.00           C  
ATOM    173  C   ASP A  11       8.030   5.780  14.913  1.00  0.00           C  
ATOM    174  O   ASP A  11       9.012   6.272  14.354  1.00  0.00           O  
ATOM    175  CB  ASP A  11       6.346   7.269  16.020  1.00  0.00           C  
ATOM    176  CG  ASP A  11       5.217   8.261  15.801  1.00  0.00           C  
ATOM    177  OD1 ASP A  11       4.907   8.583  14.633  1.00  0.00           O  
ATOM    178  OD2 ASP A  11       4.635   8.727  16.804  1.00  0.00           O  
ATOM    179  H   ASP A  11       4.900   5.304  15.270  1.00  0.00           H  
ATOM    180  HA  ASP A  11       6.678   7.089  13.911  1.00  0.00           H  
ATOM    181 1HB  ASP A  11       6.075   6.611  16.846  1.00  0.00           H  
ATOM    182 2HB  ASP A  11       7.239   7.819  16.318  1.00  0.00           H  
ATOM    183  N   SER A  12       8.096   4.715  15.644  1.00  0.00           N  
ATOM    184  CA  SER A  12       9.334   3.963  15.814  1.00  0.00           C  
ATOM    185  C   SER A  12       9.774   3.319  14.503  1.00  0.00           C  
ATOM    186  O   SER A  12      10.966   3.281  14.193  1.00  0.00           O  
ATOM    187  CB  SER A  12       9.166   2.887  16.888  1.00  0.00           C  
ATOM    188  OG  SER A  12       8.928   3.475  18.155  1.00  0.00           O  
ATOM    189  H   SER A  12       7.259   4.397  16.111  1.00  0.00           H  
ATOM    190  HA  SER A  12      10.117   4.653  16.132  1.00  0.00           H  
ATOM    191 1HB  SER A  12       8.335   2.235  16.622  1.00  0.00           H  
ATOM    192 2HB  SER A  12      10.064   2.272  16.930  1.00  0.00           H  
ATOM    193  HG  SER A  12       8.933   4.424  18.011  1.00  0.00           H  
ATOM    194  N   TYR A  13       8.742   2.756  13.798  1.00  0.00           N  
ATOM    195  CA  TYR A  13       9.002   2.166  12.490  1.00  0.00           C  
ATOM    196  C   TYR A  13       9.652   3.178  11.554  1.00  0.00           C  
ATOM    197  O   TYR A  13      10.658   2.878  10.907  1.00  0.00           O  
ATOM    198  CB  TYR A  13       7.700   1.658  11.844  1.00  0.00           C  
ATOM    199  CG  TYR A  13       7.917   1.113  10.468  1.00  0.00           C  
ATOM    200  CD1 TYR A  13       7.869   1.964   9.376  1.00  0.00           C  
ATOM    201  CD2 TYR A  13       8.175  -0.233  10.270  1.00  0.00           C  
ATOM    202  CE1 TYR A  13       8.137   1.508   8.122  1.00  0.00           C  
ATOM    203  CE2 TYR A  13       8.404  -0.684   8.990  1.00  0.00           C  
ATOM    204  CZ  TYR A  13       8.413   0.176   7.937  1.00  0.00           C  
ATOM    205  OH  TYR A  13       8.712  -0.269   6.674  1.00  0.00           O  
ATOM    206  H   TYR A  13       7.802   2.741  14.166  1.00  0.00           H  
ATOM    207  HA  TYR A  13       9.689   1.329  12.618  1.00  0.00           H  
ATOM    208 1HB  TYR A  13       7.261   0.875  12.470  1.00  0.00           H  
ATOM    209 2HB  TYR A  13       6.985   2.461  11.774  1.00  0.00           H  
ATOM    210  HD1 TYR A  13       7.668   3.020   9.511  1.00  0.00           H  
ATOM    211  HD2 TYR A  13       8.191  -0.922  11.114  1.00  0.00           H  
ATOM    212  HE1 TYR A  13       8.125   2.189   7.273  1.00  0.00           H  
ATOM    213  HE2 TYR A  13       8.622  -1.737   8.821  1.00  0.00           H  
ATOM    214  HH  TYR A  13       8.941  -1.207   6.719  1.00  0.00           H  
ATOM    215  N   ARG A  14       9.190   4.354  11.448  1.00  0.00           N  
ATOM    216  CA  ARG A  14       9.648   5.409  10.549  1.00  0.00           C  
ATOM    217  C   ARG A  14      11.021   5.925  10.965  1.00  0.00           C  
ATOM    218  O   ARG A  14      11.795   6.392  10.127  1.00  0.00           O  
ATOM    219  CB  ARG A  14       8.616   6.522  10.522  1.00  0.00           C  
ATOM    220  CG  ARG A  14       7.314   6.152   9.792  1.00  0.00           C  
ATOM    221  CD  ARG A  14       6.257   7.179   9.961  1.00  0.00           C  
ATOM    222  NE  ARG A  14       5.055   6.855   9.194  1.00  0.00           N  
ATOM    223  CZ  ARG A  14       3.854   7.457   9.336  1.00  0.00           C  
ATOM    224  NH1 ARG A  14       3.685   8.389  10.244  1.00  0.00           N  
ATOM    225  NH2 ARG A  14       2.845   7.104   8.551  1.00  0.00           N  
ATOM    226  H   ARG A  14       8.419   4.541  12.074  1.00  0.00           H  
ATOM    227  HA  ARG A  14       9.733   4.994   9.544  1.00  0.00           H  
ATOM    228 1HB  ARG A  14       8.354   6.789  11.550  1.00  0.00           H  
ATOM    229 2HB  ARG A  14       9.039   7.404  10.046  1.00  0.00           H  
ATOM    230 1HG  ARG A  14       7.519   6.049   8.729  1.00  0.00           H  
ATOM    231 2HG  ARG A  14       6.932   5.210  10.173  1.00  0.00           H  
ATOM    232 1HD  ARG A  14       5.992   7.225  11.018  1.00  0.00           H  
ATOM    233 2HD  ARG A  14       6.631   8.146   9.630  1.00  0.00           H  
ATOM    234  HE  ARG A  14       5.144   6.140   8.485  1.00  0.00           H  
ATOM    235 1HH1 ARG A  14       4.454   8.631  10.854  1.00  0.00           H  
ATOM    236 2HH1 ARG A  14       2.791   8.843  10.359  1.00  0.00           H  
ATOM    237 1HH2 ARG A  14       2.978   6.382   7.854  1.00  0.00           H  
ATOM    238 2HH2 ARG A  14       1.943   7.552   8.646  1.00  0.00           H  
ATOM    239  N   SER A  15      11.397   5.771  12.196  1.00  0.00           N  
ATOM    240  CA  SER A  15      12.629   6.342  12.730  1.00  0.00           C  
ATOM    241  C   SER A  15      13.732   5.292  12.820  1.00  0.00           C  
ATOM    242  O   SER A  15      14.896   5.625  13.049  1.00  0.00           O  
ATOM    243  CB  SER A  15      12.383   6.954  14.110  1.00  0.00           C  
ATOM    244  OG  SER A  15      11.940   5.967  15.026  1.00  0.00           O  
ATOM    245  H   SER A  15      10.802   5.228  12.805  1.00  0.00           H  
ATOM    246  HA  SER A  15      12.966   7.130  12.055  1.00  0.00           H  
ATOM    247 1HB  SER A  15      13.303   7.409  14.475  1.00  0.00           H  
ATOM    248 2HB  SER A  15      11.637   7.743  14.030  1.00  0.00           H  
ATOM    249  HG  SER A  15      11.907   5.144  14.533  1.00  0.00           H  
ATOM    250  N   SER A  16      13.348   4.009  12.590  1.00  0.00           N  
ATOM    251  CA  SER A  16      14.310   2.918  12.710  1.00  0.00           C  
ATOM    252  C   SER A  16      15.115   2.749  11.426  1.00  0.00           C  
ATOM    253  O   SER A  16      14.567   2.847  10.326  1.00  0.00           O  
ATOM    254  CB  SER A  16      13.721   1.593  13.071  1.00  0.00           C  
ATOM    255  OG  SER A  16      14.761   0.616  13.033  1.00  0.00           O  
ATOM    256  H   SER A  16      12.394   3.798  12.334  1.00  0.00           H  
ATOM    257  HA  SER A  16      15.005   3.156  13.517  1.00  0.00           H  
ATOM    258 1HB  SER A  16      13.291   1.648  14.073  1.00  0.00           H  
ATOM    259 2HB  SER A  16      12.939   1.348  12.372  1.00  0.00           H  
ATOM    260  HG  SER A  16      14.345  -0.231  13.258  1.00  0.00           H  
ATOM    261  N   GLU A  17      16.393   2.541  11.456  1.00  0.00           N  
ATOM    262  CA  GLU A  17      17.259   2.269  10.314  1.00  0.00           C  
ATOM    263  C   GLU A  17      17.566   0.779  10.196  1.00  0.00           C  
ATOM    264  O   GLU A  17      18.110   0.330   9.185  1.00  0.00           O  
ATOM    265  CB  GLU A  17      18.562   3.066  10.423  1.00  0.00           C  
ATOM    266  CG  GLU A  17      18.381   4.584  10.363  1.00  0.00           C  
ATOM    267  CD  GLU A  17      19.685   5.346  10.487  1.00  0.00           C  
ATOM    268  OE1 GLU A  17      19.666   6.549  10.367  1.00  0.00           O  
ATOM    269  OE2 GLU A  17      20.697   4.719  10.704  1.00  0.00           O  
ATOM    270  H   GLU A  17      16.796   2.579  12.381  1.00  0.00           H  
ATOM    271  HA  GLU A  17      16.739   2.575   9.405  1.00  0.00           H  
ATOM    272 1HB  GLU A  17      19.058   2.821  11.362  1.00  0.00           H  
ATOM    273 2HB  GLU A  17      19.233   2.776   9.614  1.00  0.00           H  
ATOM    274 1HG  GLU A  17      17.908   4.842   9.416  1.00  0.00           H  
ATOM    275 2HG  GLU A  17      17.707   4.891  11.165  1.00  0.00           H  
ATOM    276  N   ASP A  18      17.141   0.105  11.259  1.00  0.00           N  
ATOM    277  CA  ASP A  18      17.351  -1.339  11.311  1.00  0.00           C  
ATOM    278  C   ASP A  18      16.215  -2.084  10.613  1.00  0.00           C  
ATOM    279  O   ASP A  18      15.082  -2.094  11.097  1.00  0.00           O  
ATOM    280  CB  ASP A  18      17.476  -1.812  12.761  1.00  0.00           C  
ATOM    281  CG  ASP A  18      17.834  -3.283  12.876  1.00  0.00           C  
ATOM    282  OD1 ASP A  18      17.812  -3.998  11.851  1.00  0.00           O  
ATOM    283  OD2 ASP A  18      18.139  -3.732  14.002  1.00  0.00           O  
ATOM    284  H   ASP A  18      16.678   0.563  12.031  1.00  0.00           H  
ATOM    285  HA  ASP A  18      18.279  -1.573  10.788  1.00  0.00           H  
ATOM    286 1HB  ASP A  18      18.242  -1.227  13.270  1.00  0.00           H  
ATOM    287 2HB  ASP A  18      16.533  -1.641  13.282  1.00  0.00           H  
ATOM    288  N   GLU A  19      16.481  -2.766   9.491  1.00  0.00           N  
ATOM    289  CA  GLU A  19      15.507  -3.435   8.634  1.00  0.00           C  
ATOM    290  C   GLU A  19      14.827  -4.588   9.366  1.00  0.00           C  
ATOM    291  O   GLU A  19      13.620  -4.796   9.223  1.00  0.00           O  
ATOM    292  CB  GLU A  19      16.197  -3.922   7.364  1.00  0.00           C  
ATOM    293  CG  GLU A  19      16.623  -2.782   6.444  1.00  0.00           C  
ATOM    294  CD  GLU A  19      17.464  -3.227   5.295  1.00  0.00           C  
ATOM    295  OE1 GLU A  19      17.621  -2.473   4.368  1.00  0.00           O  
ATOM    296  OE2 GLU A  19      17.980  -4.319   5.356  1.00  0.00           O  
ATOM    297  H   GLU A  19      17.460  -2.801   9.244  1.00  0.00           H  
ATOM    298  HA  GLU A  19      14.735  -2.715   8.359  1.00  0.00           H  
ATOM    299 1HB  GLU A  19      17.080  -4.501   7.629  1.00  0.00           H  
ATOM    300 2HB  GLU A  19      15.523  -4.577   6.809  1.00  0.00           H  
ATOM    301 1HG  GLU A  19      15.728  -2.299   6.057  1.00  0.00           H  
ATOM    302 2HG  GLU A  19      17.172  -2.042   7.028  1.00  0.00           H  
ATOM    303  N   GLU A  20      15.579  -5.294  10.186  1.00  0.00           N  
ATOM    304  CA  GLU A  20      15.026  -6.393  10.971  1.00  0.00           C  
ATOM    305  C   GLU A  20      14.027  -5.883  12.006  1.00  0.00           C  
ATOM    306  O   GLU A  20      12.966  -6.481  12.201  1.00  0.00           O  
ATOM    307  CB  GLU A  20      16.144  -7.177  11.662  1.00  0.00           C  
ATOM    308  CG  GLU A  20      15.689  -8.502  12.257  1.00  0.00           C  
ATOM    309  CD  GLU A  20      16.825  -9.305  12.871  1.00  0.00           C  
ATOM    310  OE1 GLU A  20      16.566 -10.398  13.424  1.00  0.00           O  
ATOM    311  OE2 GLU A  20      17.983  -8.837  12.800  1.00  0.00           O  
ATOM    312  H   GLU A  20      16.560  -5.071  10.275  1.00  0.00           H  
ATOM    313  HA  GLU A  20      14.494  -7.066  10.297  1.00  0.00           H  
ATOM    314 1HB  GLU A  20      16.941  -7.381  10.947  1.00  0.00           H  
ATOM    315 2HB  GLU A  20      16.570  -6.573  12.463  1.00  0.00           H  
ATOM    316 1HG  GLU A  20      14.944  -8.306  13.028  1.00  0.00           H  
ATOM    317 2HG  GLU A  20      15.216  -9.095  11.476  1.00  0.00           H  
ATOM    318  N   GLN A  21      14.362  -4.845  12.681  1.00  0.00           N  
ATOM    319  CA  GLN A  21      13.485  -4.192  13.648  1.00  0.00           C  
ATOM    320  C   GLN A  21      12.248  -3.615  12.966  1.00  0.00           C  
ATOM    321  O   GLN A  21      11.140  -3.704  13.500  1.00  0.00           O  
ATOM    322  CB  GLN A  21      14.236  -3.088  14.394  1.00  0.00           C  
ATOM    323  CG  GLN A  21      13.444  -2.470  15.538  1.00  0.00           C  
ATOM    324  CD  GLN A  21      14.242  -1.442  16.317  1.00  0.00           C  
ATOM    325  OE1 GLN A  21      15.255  -0.926  15.833  1.00  0.00           O  
ATOM    326  NE2 GLN A  21      13.793  -1.138  17.530  1.00  0.00           N  
ATOM    327  H   GLN A  21      15.287  -4.470  12.524  1.00  0.00           H  
ATOM    328  HA  GLN A  21      13.153  -4.936  14.371  1.00  0.00           H  
ATOM    329 1HB  GLN A  21      15.164  -3.490  14.801  1.00  0.00           H  
ATOM    330 2HB  GLN A  21      14.502  -2.294  13.697  1.00  0.00           H  
ATOM    331 1HG  GLN A  21      12.562  -1.976  15.130  1.00  0.00           H  
ATOM    332 2HG  GLN A  21      13.145  -3.260  16.227  1.00  0.00           H  
ATOM    333 1HE2 GLN A  21      14.279  -0.466  18.090  1.00  0.00           H  
ATOM    334 2HE2 GLN A  21      12.969  -1.580  17.884  1.00  0.00           H  
ATOM    335  N   GLN A  22      12.299  -3.004  11.782  1.00  0.00           N  
ATOM    336  CA  GLN A  22      11.192  -2.453  11.007  1.00  0.00           C  
ATOM    337  C   GLN A  22      10.219  -3.549  10.581  1.00  0.00           C  
ATOM    338  O   GLN A  22       9.002  -3.361  10.635  1.00  0.00           O  
ATOM    339  CB  GLN A  22      11.680  -1.682   9.793  1.00  0.00           C  
ATOM    340  CG  GLN A  22      12.285  -0.372  10.124  1.00  0.00           C  
ATOM    341  CD  GLN A  22      12.714   0.371   8.918  1.00  0.00           C  
ATOM    342  OE1 GLN A  22      13.332  -0.166   7.984  1.00  0.00           O  
ATOM    343  NE2 GLN A  22      12.353   1.647   8.902  1.00  0.00           N  
ATOM    344  H   GLN A  22      13.238  -2.937  11.415  1.00  0.00           H  
ATOM    345  HA  GLN A  22      10.648  -1.748  11.635  1.00  0.00           H  
ATOM    346 1HB  GLN A  22      12.451  -2.273   9.301  1.00  0.00           H  
ATOM    347 2HB  GLN A  22      10.906  -1.543   9.082  1.00  0.00           H  
ATOM    348 1HG  GLN A  22      11.541   0.239  10.643  1.00  0.00           H  
ATOM    349 2HG  GLN A  22      13.152  -0.524  10.759  1.00  0.00           H  
ATOM    350 1HE2 GLN A  22      12.600   2.234   8.137  1.00  0.00           H  
ATOM    351 2HE2 GLN A  22      11.835   2.052   9.696  1.00  0.00           H  
ATOM    352  N   HIS A  23      10.823  -4.720  10.167  1.00  0.00           N  
ATOM    353  CA  HIS A  23       9.997  -5.861   9.788  1.00  0.00           C  
ATOM    354  C   HIS A  23       9.227  -6.405  10.987  1.00  0.00           C  
ATOM    355  O   HIS A  23       8.051  -6.755  10.867  1.00  0.00           O  
ATOM    356  CB  HIS A  23      10.823  -6.943   9.106  1.00  0.00           C  
ATOM    357  CG  HIS A  23      11.197  -6.574   7.688  1.00  0.00           C  
ATOM    358  ND1 HIS A  23      11.893  -7.420   6.844  1.00  0.00           N  
ATOM    359  CD2 HIS A  23      10.956  -5.443   6.953  1.00  0.00           C  
ATOM    360  CE1 HIS A  23      12.067  -6.840   5.664  1.00  0.00           C  
ATOM    361  NE2 HIS A  23      11.509  -5.639   5.717  1.00  0.00           N  
ATOM    362  H   HIS A  23      11.828  -4.804  10.121  1.00  0.00           H  
ATOM    363  HA  HIS A  23       9.264  -5.549   9.044  1.00  0.00           H  
ATOM    364 1HB  HIS A  23      11.748  -7.104   9.672  1.00  0.00           H  
ATOM    365 2HB  HIS A  23      10.270  -7.882   9.090  1.00  0.00           H  
ATOM    366  HD2 HIS A  23      10.422  -4.532   7.278  1.00  0.00           H  
ATOM    367  HE1 HIS A  23      12.571  -7.268   4.797  1.00  0.00           H  
ATOM    368  HE2 HIS A  23      11.473  -4.966   4.958  1.00  0.00           H  
ATOM    369  N   ALA A  24       9.988  -6.501  12.111  1.00  0.00           N  
ATOM    370  CA  ALA A  24       9.366  -6.960  13.351  1.00  0.00           C  
ATOM    371  C   ALA A  24       8.240  -6.024  13.779  1.00  0.00           C  
ATOM    372  O   ALA A  24       7.167  -6.478  14.184  1.00  0.00           O  
ATOM    373  CB  ALA A  24      10.410  -7.074  14.459  1.00  0.00           C  
ATOM    374  H   ALA A  24      10.970  -6.264  12.111  1.00  0.00           H  
ATOM    375  HA  ALA A  24       8.935  -7.945  13.169  1.00  0.00           H  
ATOM    376 1HB  ALA A  24       9.931  -7.417  15.376  1.00  0.00           H  
ATOM    377 2HB  ALA A  24      11.179  -7.787  14.162  1.00  0.00           H  
ATOM    378 3HB  ALA A  24      10.866  -6.100  14.630  1.00  0.00           H  
ATOM    379  N   MET A  25       8.425  -4.766  13.670  1.00  0.00           N  
ATOM    380  CA  MET A  25       7.421  -3.768  14.024  1.00  0.00           C  
ATOM    381  C   MET A  25       6.232  -3.831  13.071  1.00  0.00           C  
ATOM    382  O   MET A  25       5.082  -3.707  13.497  1.00  0.00           O  
ATOM    383  CB  MET A  25       8.028  -2.364  14.009  1.00  0.00           C  
ATOM    384  CG  MET A  25       8.972  -2.093  15.169  1.00  0.00           C  
ATOM    385  SD  MET A  25       9.528  -0.345  15.229  1.00  0.00           S  
ATOM    386  CE  MET A  25      10.759  -0.354  13.896  1.00  0.00           C  
ATOM    387  H   MET A  25       9.321  -4.459  13.318  1.00  0.00           H  
ATOM    388  HA  MET A  25       7.062  -3.980  15.031  1.00  0.00           H  
ATOM    389 1HB  MET A  25       8.578  -2.216  13.081  1.00  0.00           H  
ATOM    390 2HB  MET A  25       7.229  -1.622  14.039  1.00  0.00           H  
ATOM    391 1HG  MET A  25       8.472  -2.330  16.108  1.00  0.00           H  
ATOM    392 2HG  MET A  25       9.850  -2.732  15.080  1.00  0.00           H  
ATOM    393 1HE  MET A  25      11.197   0.640  13.798  1.00  0.00           H  
ATOM    394 2HE  MET A  25      11.543  -1.076  14.129  1.00  0.00           H  
ATOM    395 3HE  MET A  25      10.278  -0.632  12.958  1.00  0.00           H  
ATOM    396  N   ALA A  26       6.548  -3.988  11.779  1.00  0.00           N  
ATOM    397  CA  ALA A  26       5.500  -4.136  10.773  1.00  0.00           C  
ATOM    398  C   ALA A  26       4.615  -5.342  11.076  1.00  0.00           C  
ATOM    399  O   ALA A  26       3.394  -5.280  10.915  1.00  0.00           O  
ATOM    400  CB  ALA A  26       6.098  -4.256   9.382  1.00  0.00           C  
ATOM    401  H   ALA A  26       7.515  -4.006  11.488  1.00  0.00           H  
ATOM    402  HA  ALA A  26       4.876  -3.243  10.800  1.00  0.00           H  
ATOM    403 1HB  ALA A  26       5.299  -4.335   8.646  1.00  0.00           H  
ATOM    404 2HB  ALA A  26       6.703  -3.378   9.171  1.00  0.00           H  
ATOM    405 3HB  ALA A  26       6.717  -5.141   9.340  1.00  0.00           H  
ATOM    406  N   ASP A  27       5.193  -6.487  11.538  1.00  0.00           N  
ATOM    407  CA  ASP A  27       4.442  -7.671  11.943  1.00  0.00           C  
ATOM    408  C   ASP A  27       3.523  -7.361  13.122  1.00  0.00           C  
ATOM    409  O   ASP A  27       2.358  -7.764  13.131  1.00  0.00           O  
ATOM    410  CB  ASP A  27       5.351  -8.837  12.368  1.00  0.00           C  
ATOM    411  CG  ASP A  27       6.082  -9.575  11.238  1.00  0.00           C  
ATOM    412  OD1 ASP A  27       5.736  -9.405  10.091  1.00  0.00           O  
ATOM    413  OD2 ASP A  27       6.960 -10.347  11.552  1.00  0.00           O  
ATOM    414  H   ASP A  27       6.201  -6.500  11.597  1.00  0.00           H  
ATOM    415  HA  ASP A  27       3.818  -7.988  11.107  1.00  0.00           H  
ATOM    416 1HB  ASP A  27       6.097  -8.465  13.069  1.00  0.00           H  
ATOM    417 2HB  ASP A  27       4.752  -9.566  12.914  1.00  0.00           H  
ATOM    418  N   GLN A  28       4.094  -6.640  14.070  1.00  0.00           N  
ATOM    419  CA  GLN A  28       3.343  -6.284  15.270  1.00  0.00           C  
ATOM    420  C   GLN A  28       2.213  -5.312  14.943  1.00  0.00           C  
ATOM    421  O   GLN A  28       1.104  -5.443  15.466  1.00  0.00           O  
ATOM    422  CB  GLN A  28       4.270  -5.677  16.324  1.00  0.00           C  
ATOM    423  CG  GLN A  28       5.221  -6.682  16.960  1.00  0.00           C  
ATOM    424  CD  GLN A  28       6.127  -6.054  18.002  1.00  0.00           C  
ATOM    425  OE1 GLN A  28       5.975  -4.879  18.349  1.00  0.00           O  
ATOM    426  NE2 GLN A  28       7.078  -6.833  18.507  1.00  0.00           N  
ATOM    427  H   GLN A  28       5.050  -6.328  13.977  1.00  0.00           H  
ATOM    428  HA  GLN A  28       2.897  -7.190  15.680  1.00  0.00           H  
ATOM    429 1HB  GLN A  28       4.866  -4.885  15.871  1.00  0.00           H  
ATOM    430 2HB  GLN A  28       3.673  -5.225  17.117  1.00  0.00           H  
ATOM    431 1HG  GLN A  28       4.636  -7.463  17.446  1.00  0.00           H  
ATOM    432 2HG  GLN A  28       5.849  -7.115  16.182  1.00  0.00           H  
ATOM    433 1HE2 GLN A  28       7.706  -6.473  19.198  1.00  0.00           H  
ATOM    434 2HE2 GLN A  28       7.167  -7.780  18.197  1.00  0.00           H  
ATOM    435  N   ILE A  29       2.450  -4.291  14.065  1.00  0.00           N  
ATOM    436  CA  ILE A  29       1.457  -3.321  13.617  1.00  0.00           C  
ATOM    437  C   ILE A  29       0.328  -4.041  12.883  1.00  0.00           C  
ATOM    438  O   ILE A  29      -0.850  -3.744  13.099  1.00  0.00           O  
ATOM    439  CB  ILE A  29       2.044  -2.269  12.621  1.00  0.00           C  
ATOM    440  CG1 ILE A  29       3.016  -1.350  13.359  1.00  0.00           C  
ATOM    441  CG2 ILE A  29       0.867  -1.435  11.927  1.00  0.00           C  
ATOM    442  CD1 ILE A  29       3.941  -0.516  12.488  1.00  0.00           C  
ATOM    443  H   ILE A  29       3.395  -4.226  13.714  1.00  0.00           H  
ATOM    444  HA  ILE A  29       1.041  -2.823  14.492  1.00  0.00           H  
ATOM    445  HB  ILE A  29       2.612  -2.790  11.851  1.00  0.00           H  
ATOM    446 1HG1 ILE A  29       2.439  -0.675  13.986  1.00  0.00           H  
ATOM    447 2HG1 ILE A  29       3.598  -1.937  13.958  1.00  0.00           H  
ATOM    448 1HG2 ILE A  29       1.286  -0.717  11.228  1.00  0.00           H  
ATOM    449 2HG2 ILE A  29       0.193  -2.091  11.374  1.00  0.00           H  
ATOM    450 3HG2 ILE A  29       0.300  -0.911  12.683  1.00  0.00           H  
ATOM    451 1HD1 ILE A  29       4.586   0.091  13.130  1.00  0.00           H  
ATOM    452 2HD1 ILE A  29       4.558  -1.165  11.877  1.00  0.00           H  
ATOM    453 3HD1 ILE A  29       3.373   0.121  11.864  1.00  0.00           H  
ATOM    454  N   GLU A  30       0.718  -5.007  12.068  1.00  0.00           N  
ATOM    455  CA  GLU A  30      -0.277  -5.769  11.319  1.00  0.00           C  
ATOM    456  C   GLU A  30      -1.213  -6.525  12.257  1.00  0.00           C  
ATOM    457  O   GLU A  30      -2.432  -6.505  12.075  1.00  0.00           O  
ATOM    458  CB  GLU A  30       0.322  -6.832  10.390  1.00  0.00           C  
ATOM    459  CG  GLU A  30      -0.772  -7.611   9.590  1.00  0.00           C  
ATOM    460  CD  GLU A  30      -0.267  -8.757   8.765  1.00  0.00           C  
ATOM    461  OE1 GLU A  30      -1.090  -9.473   8.245  1.00  0.00           O  
ATOM    462  OE2 GLU A  30       0.917  -8.941   8.664  1.00  0.00           O  
ATOM    463  H   GLU A  30       1.697  -5.229  11.953  1.00  0.00           H  
ATOM    464  HA  GLU A  30      -0.881  -5.072  10.737  1.00  0.00           H  
ATOM    465 1HB  GLU A  30       1.017  -6.388   9.698  1.00  0.00           H  
ATOM    466 2HB  GLU A  30       0.881  -7.560  10.988  1.00  0.00           H  
ATOM    467 1HG  GLU A  30      -1.538  -7.994  10.249  1.00  0.00           H  
ATOM    468 2HG  GLU A  30      -1.250  -6.887   8.919  1.00  0.00           H  
ATOM    469  N   GLN A  31      -0.635  -7.247  13.217  1.00  0.00           N  
ATOM    470  CA  GLN A  31      -1.398  -8.026  14.186  1.00  0.00           C  
ATOM    471  C   GLN A  31      -2.312  -7.129  15.016  1.00  0.00           C  
ATOM    472  O   GLN A  31      -3.486  -7.448  15.218  1.00  0.00           O  
ATOM    473  CB  GLN A  31      -0.511  -8.812  15.149  1.00  0.00           C  
ATOM    474  CG  GLN A  31      -1.323  -9.718  16.162  1.00  0.00           C  
ATOM    475  CD  GLN A  31      -2.081 -10.862  15.493  1.00  0.00           C  
ATOM    476  OE1 GLN A  31      -1.455 -11.659  14.779  1.00  0.00           O  
ATOM    477  NE2 GLN A  31      -3.406 -10.977  15.710  1.00  0.00           N  
ATOM    478  H   GLN A  31       0.374  -7.249  13.269  1.00  0.00           H  
ATOM    479  HA  GLN A  31      -2.025  -8.734  13.644  1.00  0.00           H  
ATOM    480 1HB  GLN A  31       0.163  -9.452  14.578  1.00  0.00           H  
ATOM    481 2HB  GLN A  31       0.107  -8.117  15.720  1.00  0.00           H  
ATOM    482 1HG  GLN A  31      -0.629 -10.158  16.872  1.00  0.00           H  
ATOM    483 2HG  GLN A  31      -2.055  -9.105  16.703  1.00  0.00           H  
ATOM    484 1HE2 GLN A  31      -3.909 -11.720  15.282  1.00  0.00           H  
ATOM    485 2HE2 GLN A  31      -3.944 -10.302  16.303  1.00  0.00           H  
ATOM    486  N   MET A  32      -1.809  -5.967  15.423  1.00  0.00           N  
ATOM    487  CA  MET A  32      -2.577  -5.028  16.237  1.00  0.00           C  
ATOM    488  C   MET A  32      -3.680  -4.371  15.414  1.00  0.00           C  
ATOM    489  O   MET A  32      -4.795  -4.181  15.903  1.00  0.00           O  
ATOM    490  CB  MET A  32      -1.571  -4.155  16.865  1.00  0.00           C  
ATOM    491  CG  MET A  32      -0.814  -5.029  17.854  1.00  0.00           C  
ATOM    492  SD  MET A  32       0.638  -4.415  18.410  1.00  0.00           S  
ATOM    493  CE  MET A  32       0.065  -3.033  19.136  1.00  0.00           C  
ATOM    494  H   MET A  32      -0.864  -5.730  15.158  1.00  0.00           H  
ATOM    495  HA  MET A  32      -3.044  -5.579  17.053  1.00  0.00           H  
ATOM    496 1HB  MET A  32      -0.880  -3.757  16.118  1.00  0.00           H  
ATOM    497 2HB  MET A  32      -2.066  -3.340  17.371  1.00  0.00           H  
ATOM    498 1HG  MET A  32      -1.462  -5.199  18.714  1.00  0.00           H  
ATOM    499 2HG  MET A  32      -0.606  -5.988  17.413  1.00  0.00           H  
ATOM    500 1HE  MET A  32       0.878  -2.620  19.580  1.00  0.00           H  
ATOM    501 2HE  MET A  32      -0.359  -2.338  18.409  1.00  0.00           H  
ATOM    502 3HE  MET A  32      -0.692  -3.294  19.879  1.00  0.00           H  
ATOM    503  N   ALA A  33      -3.386  -3.996  14.231  1.00  0.00           N  
ATOM    504  CA  ALA A  33      -4.365  -3.392  13.330  1.00  0.00           C  
ATOM    505  C   ALA A  33      -5.484  -4.375  12.999  1.00  0.00           C  
ATOM    506  O   ALA A  33      -6.649  -3.985  12.889  1.00  0.00           O  
ATOM    507  CB  ALA A  33      -3.649  -2.869  12.106  1.00  0.00           C  
ATOM    508  H   ALA A  33      -2.437  -4.125  13.911  1.00  0.00           H  
ATOM    509  HA  ALA A  33      -4.808  -2.534  13.837  1.00  0.00           H  
ATOM    510 1HB  ALA A  33      -4.342  -2.380  11.469  1.00  0.00           H  
ATOM    511 2HB  ALA A  33      -2.880  -2.157  12.416  1.00  0.00           H  
ATOM    512 3HB  ALA A  33      -3.177  -3.697  11.580  1.00  0.00           H  
ATOM    513  N   GLN A  34      -5.105  -5.630  12.842  1.00  0.00           N  
ATOM    514  CA  GLN A  34      -6.090  -6.680  12.607  1.00  0.00           C  
ATOM    515  C   GLN A  34      -7.052  -6.806  13.785  1.00  0.00           C  
ATOM    516  O   GLN A  34      -8.266  -6.894  13.594  1.00  0.00           O  
ATOM    517  CB  GLN A  34      -5.454  -8.051  12.370  1.00  0.00           C  
ATOM    518  CG  GLN A  34      -6.507  -9.154  12.104  1.00  0.00           C  
ATOM    519  CD  GLN A  34      -5.929 -10.533  11.993  1.00  0.00           C  
ATOM    520  OE1 GLN A  34      -4.734 -10.727  11.750  1.00  0.00           O  
ATOM    521  NE2 GLN A  34      -6.789 -11.532  12.186  1.00  0.00           N  
ATOM    522  H   GLN A  34      -4.126  -5.874  12.884  1.00  0.00           H  
ATOM    523  HA  GLN A  34      -6.674  -6.415  11.726  1.00  0.00           H  
ATOM    524 1HB  GLN A  34      -4.769  -7.997  11.518  1.00  0.00           H  
ATOM    525 2HB  GLN A  34      -4.871  -8.346  13.242  1.00  0.00           H  
ATOM    526 1HG  GLN A  34      -7.220  -9.183  12.926  1.00  0.00           H  
ATOM    527 2HG  GLN A  34      -7.029  -8.921  11.174  1.00  0.00           H  
ATOM    528 1HE2 GLN A  34      -6.478 -12.479  12.132  1.00  0.00           H  
ATOM    529 2HE2 GLN A  34      -7.779 -11.334  12.402  1.00  0.00           H  
ATOM    530  N   ASP A  35      -6.469  -6.894  14.913  1.00  0.00           N  
ATOM    531  CA  ASP A  35      -7.272  -6.982  16.128  1.00  0.00           C  
ATOM    532  C   ASP A  35      -8.190  -5.770  16.268  1.00  0.00           C  
ATOM    533  O   ASP A  35      -9.368  -5.913  16.602  1.00  0.00           O  
ATOM    534  CB  ASP A  35      -6.383  -7.025  17.381  1.00  0.00           C  
ATOM    535  CG  ASP A  35      -5.508  -8.315  17.617  1.00  0.00           C  
ATOM    536  OD1 ASP A  35      -5.681  -9.322  16.970  1.00  0.00           O  
ATOM    537  OD2 ASP A  35      -4.679  -8.246  18.493  1.00  0.00           O  
ATOM    538  H   ASP A  35      -5.462  -6.904  14.987  1.00  0.00           H  
ATOM    539  HA  ASP A  35      -7.898  -7.872  16.065  1.00  0.00           H  
ATOM    540 1HB  ASP A  35      -5.702  -6.174  17.345  1.00  0.00           H  
ATOM    541 2HB  ASP A  35      -7.016  -6.885  18.250  1.00  0.00           H  
ATOM    542  N   ALA A  36      -7.627  -4.559  16.024  1.00  0.00           N  
ATOM    543  CA  ALA A  36      -8.390  -3.318  16.123  1.00  0.00           C  
ATOM    544  C   ALA A  36      -9.497  -3.269  15.074  1.00  0.00           C  
ATOM    545  O   ALA A  36     -10.600  -2.790  15.347  1.00  0.00           O  
ATOM    546  CB  ALA A  36      -7.448  -2.151  15.998  1.00  0.00           C  
ATOM    547  H   ALA A  36      -6.651  -4.517  15.766  1.00  0.00           H  
ATOM    548  HA  ALA A  36      -8.857  -3.285  17.107  1.00  0.00           H  
ATOM    549 1HB  ALA A  36      -8.004  -1.241  16.113  1.00  0.00           H  
ATOM    550 2HB  ALA A  36      -6.681  -2.211  16.772  1.00  0.00           H  
ATOM    551 3HB  ALA A  36      -6.977  -2.185  15.026  1.00  0.00           H  
ATOM    552  N   SER A  37      -9.128  -3.759  13.894  1.00  0.00           N  
ATOM    553  CA  SER A  37     -10.108  -3.799  12.813  1.00  0.00           C  
ATOM    554  C   SER A  37     -11.278  -4.712  13.161  1.00  0.00           C  
ATOM    555  O   SER A  37     -12.433  -4.385  12.879  1.00  0.00           O  
ATOM    556  CB  SER A  37      -9.487  -4.324  11.530  1.00  0.00           C  
ATOM    557  OG  SER A  37     -10.429  -4.362  10.481  1.00  0.00           O  
ATOM    558  H   SER A  37      -8.194  -4.103  13.724  1.00  0.00           H  
ATOM    559  HA  SER A  37     -10.499  -2.792  12.663  1.00  0.00           H  
ATOM    560 1HB  SER A  37      -8.652  -3.704  11.250  1.00  0.00           H  
ATOM    561 2HB  SER A  37      -9.105  -5.331  11.708  1.00  0.00           H  
ATOM    562  HG  SER A  37     -11.086  -5.028  10.729  1.00  0.00           H  
ATOM    563  N   GLU A  38     -11.028  -5.882  13.747  1.00  0.00           N  
ATOM    564  CA  GLU A  38     -12.039  -6.865  14.124  1.00  0.00           C  
ATOM    565  C   GLU A  38     -12.953  -6.324  15.220  1.00  0.00           C  
ATOM    566  O   GLU A  38     -14.156  -6.593  15.220  1.00  0.00           O  
ATOM    567  CB  GLU A  38     -11.391  -8.191  14.527  1.00  0.00           C  
ATOM    568  CG  GLU A  38     -10.779  -8.946  13.335  1.00  0.00           C  
ATOM    569  CD  GLU A  38     -10.079 -10.212  13.707  1.00  0.00           C  
ATOM    570  OE1 GLU A  38      -9.575 -10.869  12.816  1.00  0.00           O  
ATOM    571  OE2 GLU A  38     -10.057 -10.536  14.870  1.00  0.00           O  
ATOM    572  H   GLU A  38     -10.055  -6.080  13.934  1.00  0.00           H  
ATOM    573  HA  GLU A  38     -12.656  -7.079  13.251  1.00  0.00           H  
ATOM    574 1HB  GLU A  38     -10.590  -7.995  15.247  1.00  0.00           H  
ATOM    575 2HB  GLU A  38     -12.125  -8.833  15.012  1.00  0.00           H  
ATOM    576 1HG  GLU A  38     -11.576  -9.189  12.638  1.00  0.00           H  
ATOM    577 2HG  GLU A  38     -10.087  -8.294  12.819  1.00  0.00           H  
ATOM    578  N   GLU A  39     -12.446  -5.467  16.023  1.00  0.00           N  
ATOM    579  CA  GLU A  39     -13.180  -4.919  17.159  1.00  0.00           C  
ATOM    580  C   GLU A  39     -13.968  -3.675  16.760  1.00  0.00           C  
ATOM    581  O   GLU A  39     -15.119  -3.505  17.169  1.00  0.00           O  
ATOM    582  CB  GLU A  39     -12.225  -4.591  18.309  1.00  0.00           C  
ATOM    583  CG  GLU A  39     -11.618  -5.817  18.975  1.00  0.00           C  
ATOM    584  CD  GLU A  39     -10.591  -5.475  20.042  1.00  0.00           C  
ATOM    585  OE1 GLU A  39      -9.927  -6.399  20.564  1.00  0.00           O  
ATOM    586  OE2 GLU A  39     -10.450  -4.273  20.360  1.00  0.00           O  
ATOM    587  H   GLU A  39     -11.498  -5.162  15.857  1.00  0.00           H  
ATOM    588  HA  GLU A  39     -13.894  -5.668  17.503  1.00  0.00           H  
ATOM    589 1HB  GLU A  39     -11.411  -3.968  17.939  1.00  0.00           H  
ATOM    590 2HB  GLU A  39     -12.755  -4.019  19.070  1.00  0.00           H  
ATOM    591 1HG  GLU A  39     -12.416  -6.401  19.434  1.00  0.00           H  
ATOM    592 2HG  GLU A  39     -11.146  -6.435  18.213  1.00  0.00           H  
ATOM    593  N   SER A  40     -13.403  -2.805  15.938  1.00  0.00           N  
ATOM    594  CA  SER A  40     -13.963  -1.479  15.697  1.00  0.00           C  
ATOM    595  C   SER A  40     -14.599  -1.391  14.314  1.00  0.00           C  
ATOM    596  O   SER A  40     -15.515  -0.595  14.096  1.00  0.00           O  
ATOM    597  CB  SER A  40     -12.894  -0.409  15.748  1.00  0.00           C  
ATOM    598  OG  SER A  40     -11.985  -0.592  14.694  1.00  0.00           O  
ATOM    599  H   SER A  40     -12.553  -3.074  15.463  1.00  0.00           H  
ATOM    600  HA  SER A  40     -14.740  -1.291  16.440  1.00  0.00           H  
ATOM    601 1HB  SER A  40     -13.355   0.571  15.678  1.00  0.00           H  
ATOM    602 2HB  SER A  40     -12.363  -0.463  16.700  1.00  0.00           H  
ATOM    603  HG  SER A  40     -11.332  -1.262  15.008  1.00  0.00           H  
ATOM    604  N   GLY A  41     -14.157  -2.221  13.347  1.00  0.00           N  
ATOM    605  CA  GLY A  41     -14.592  -2.134  11.963  1.00  0.00           C  
ATOM    606  C   GLY A  41     -14.120  -0.872  11.267  1.00  0.00           C  
ATOM    607  O   GLY A  41     -14.595  -0.542  10.178  1.00  0.00           O  
ATOM    608  H   GLY A  41     -13.491  -2.934  13.610  1.00  0.00           H  
ATOM    609 1HA  GLY A  41     -14.221  -2.997  11.410  1.00  0.00           H  
ATOM    610 2HA  GLY A  41     -15.680  -2.169  11.921  1.00  0.00           H  
ATOM    611  N   ASP A  42     -13.229  -0.024  11.977  1.00  0.00           N  
ATOM    612  CA  ASP A  42     -12.704   1.209  11.399  1.00  0.00           C  
ATOM    613  C   ASP A  42     -11.780   0.913  10.219  1.00  0.00           C  
ATOM    614  O   ASP A  42     -10.819   0.153  10.353  1.00  0.00           O  
ATOM    615  CB  ASP A  42     -12.036   2.065  12.486  1.00  0.00           C  
ATOM    616  CG  ASP A  42     -11.611   3.485  12.034  1.00  0.00           C  
ATOM    617  OD1 ASP A  42     -11.360   3.685  10.849  1.00  0.00           O  
ATOM    618  OD2 ASP A  42     -11.514   4.352  12.890  1.00  0.00           O  
ATOM    619  H   ASP A  42     -12.952  -0.286  12.912  1.00  0.00           H  
ATOM    620  HA  ASP A  42     -13.541   1.801  11.029  1.00  0.00           H  
ATOM    621 1HB  ASP A  42     -12.726   2.161  13.329  1.00  0.00           H  
ATOM    622 2HB  ASP A  42     -11.174   1.558  12.851  1.00  0.00           H  
ATOM    623  N   PRO A  43     -12.107   1.443   9.104  1.00  0.00           N  
ATOM    624  CA  PRO A  43     -11.355   1.184   7.874  1.00  0.00           C  
ATOM    625  C   PRO A  43      -9.890   1.601   7.978  1.00  0.00           C  
ATOM    626  O   PRO A  43      -9.049   1.110   7.221  1.00  0.00           O  
ATOM    627  CB  PRO A  43     -12.064   2.059   6.830  1.00  0.00           C  
ATOM    628  CG  PRO A  43     -13.466   2.236   7.342  1.00  0.00           C  
ATOM    629  CD  PRO A  43     -13.354   2.270   8.852  1.00  0.00           C  
ATOM    630  HA  PRO A  43     -11.420   0.114   7.629  1.00  0.00           H  
ATOM    631 1HB  PRO A  43     -11.526   3.011   6.715  1.00  0.00           H  
ATOM    632 2HB  PRO A  43     -12.034   1.555   5.848  1.00  0.00           H  
ATOM    633 1HG  PRO A  43     -13.906   3.159   6.936  1.00  0.00           H  
ATOM    634 2HG  PRO A  43     -14.098   1.405   6.997  1.00  0.00           H  
ATOM    635 1HD  PRO A  43     -13.253   3.301   9.239  1.00  0.00           H  
ATOM    636 2HD  PRO A  43     -14.286   1.768   9.162  1.00  0.00           H  
ATOM    637  N   LYS A  44      -9.499   2.476   8.895  1.00  0.00           N  
ATOM    638  CA  LYS A  44      -8.123   2.934   9.062  1.00  0.00           C  
ATOM    639  C   LYS A  44      -7.206   1.784   9.468  1.00  0.00           C  
ATOM    640  O   LYS A  44      -6.037   1.749   9.080  1.00  0.00           O  
ATOM    641  CB  LYS A  44      -7.997   4.060  10.087  1.00  0.00           C  
ATOM    642  CG  LYS A  44      -8.130   3.681  11.552  1.00  0.00           C  
ATOM    643  CD  LYS A  44      -8.182   4.949  12.393  1.00  0.00           C  
ATOM    644  CE  LYS A  44      -8.304   4.662  13.864  1.00  0.00           C  
ATOM    645  NZ  LYS A  44      -8.489   5.905  14.650  1.00  0.00           N  
ATOM    646  H   LYS A  44     -10.216   2.837   9.508  1.00  0.00           H  
ATOM    647  HA  LYS A  44      -7.770   3.324   8.107  1.00  0.00           H  
ATOM    648 1HB  LYS A  44      -7.037   4.558   9.959  1.00  0.00           H  
ATOM    649 2HB  LYS A  44      -8.776   4.796   9.889  1.00  0.00           H  
ATOM    650 1HG  LYS A  44      -8.998   3.071  11.716  1.00  0.00           H  
ATOM    651 2HG  LYS A  44      -7.254   3.111  11.864  1.00  0.00           H  
ATOM    652 1HD  LYS A  44      -7.285   5.540  12.220  1.00  0.00           H  
ATOM    653 2HD  LYS A  44      -9.053   5.534  12.088  1.00  0.00           H  
ATOM    654 1HE  LYS A  44      -9.158   4.008  14.028  1.00  0.00           H  
ATOM    655 2HE  LYS A  44      -7.402   4.163  14.204  1.00  0.00           H  
ATOM    656 1HZ  LYS A  44      -8.572   5.678  15.629  1.00  0.00           H  
ATOM    657 2HZ  LYS A  44      -7.701   6.521  14.511  1.00  0.00           H  
ATOM    658 3HZ  LYS A  44      -9.341   6.360  14.333  1.00  0.00           H  
ATOM    659  N   TYR A  45      -7.685   0.773  10.290  1.00  0.00           N  
ATOM    660  CA  TYR A  45      -6.891  -0.365  10.738  1.00  0.00           C  
ATOM    661  C   TYR A  45      -6.687  -1.367   9.607  1.00  0.00           C  
ATOM    662  O   TYR A  45      -5.708  -2.116   9.602  1.00  0.00           O  
ATOM    663  CB  TYR A  45      -7.560  -1.004  11.919  1.00  0.00           C  
ATOM    664  CG  TYR A  45      -7.636  -0.122  13.098  1.00  0.00           C  
ATOM    665  CD1 TYR A  45      -6.491   0.365  13.721  1.00  0.00           C  
ATOM    666  CD2 TYR A  45      -8.872   0.195  13.584  1.00  0.00           C  
ATOM    667  CE1 TYR A  45      -6.619   1.180  14.825  1.00  0.00           C  
ATOM    668  CE2 TYR A  45      -9.000   0.994  14.684  1.00  0.00           C  
ATOM    669  CZ  TYR A  45      -7.885   1.487  15.305  1.00  0.00           C  
ATOM    670  OH  TYR A  45      -8.028   2.281  16.407  1.00  0.00           O  
ATOM    671  H   TYR A  45      -8.648   0.848  10.586  1.00  0.00           H  
ATOM    672  HA  TYR A  45      -5.912  -0.002  11.052  1.00  0.00           H  
ATOM    673 1HB  TYR A  45      -8.569  -1.311  11.648  1.00  0.00           H  
ATOM    674 2HB  TYR A  45      -7.016  -1.854  12.190  1.00  0.00           H  
ATOM    675  HD1 TYR A  45      -5.502   0.112  13.341  1.00  0.00           H  
ATOM    676  HD2 TYR A  45      -9.761  -0.204  13.092  1.00  0.00           H  
ATOM    677  HE1 TYR A  45      -5.740   1.575  15.324  1.00  0.00           H  
ATOM    678  HE2 TYR A  45      -9.991   1.239  15.067  1.00  0.00           H  
ATOM    679  HH  TYR A  45      -8.962   2.339  16.636  1.00  0.00           H  
ATOM    680  N   GLN A  46      -7.690  -1.400   8.737  1.00  0.00           N  
ATOM    681  CA  GLN A  46      -7.497  -2.175   7.516  1.00  0.00           C  
ATOM    682  C   GLN A  46      -6.390  -1.575   6.654  1.00  0.00           C  
ATOM    683  O   GLN A  46      -5.599  -2.306   6.053  1.00  0.00           O  
ATOM    684  CB  GLN A  46      -8.807  -2.226   6.728  1.00  0.00           C  
ATOM    685  CG  GLN A  46      -9.912  -3.019   7.414  1.00  0.00           C  
ATOM    686  CD  GLN A  46     -11.243  -2.869   6.706  1.00  0.00           C  
ATOM    687  OE1 GLN A  46     -11.356  -2.046   5.789  1.00  0.00           O  
ATOM    688  NE2 GLN A  46     -12.248  -3.630   7.123  1.00  0.00           N  
ATOM    689  H   GLN A  46      -8.567  -0.920   8.881  1.00  0.00           H  
ATOM    690  HA  GLN A  46      -7.195  -3.185   7.792  1.00  0.00           H  
ATOM    691 1HB  GLN A  46      -9.169  -1.226   6.545  1.00  0.00           H  
ATOM    692 2HB  GLN A  46      -8.626  -2.689   5.757  1.00  0.00           H  
ATOM    693 1HG  GLN A  46      -9.643  -4.073   7.431  1.00  0.00           H  
ATOM    694 2HG  GLN A  46     -10.030  -2.648   8.433  1.00  0.00           H  
ATOM    695 1HE2 GLN A  46     -13.147  -3.558   6.689  1.00  0.00           H  
ATOM    696 2HE2 GLN A  46     -12.108  -4.275   7.876  1.00  0.00           H  
ATOM    697  N   HIS A  47      -6.353  -0.245   6.600  1.00  0.00           N  
ATOM    698  CA  HIS A  47      -5.311   0.505   5.908  1.00  0.00           C  
ATOM    699  C   HIS A  47      -3.944   0.260   6.539  1.00  0.00           C  
ATOM    700  O   HIS A  47      -2.959   0.042   5.830  1.00  0.00           O  
ATOM    701  CB  HIS A  47      -5.645   2.017   5.946  1.00  0.00           C  
ATOM    702  CG  HIS A  47      -4.672   2.996   5.350  1.00  0.00           C  
ATOM    703  ND1 HIS A  47      -4.656   3.363   4.019  1.00  0.00           N  
ATOM    704  CD2 HIS A  47      -3.692   3.712   5.933  1.00  0.00           C  
ATOM    705  CE1 HIS A  47      -3.712   4.280   3.839  1.00  0.00           C  
ATOM    706  NE2 HIS A  47      -3.118   4.491   4.979  1.00  0.00           N  
ATOM    707  H   HIS A  47      -7.093   0.258   7.068  1.00  0.00           H  
ATOM    708  HA  HIS A  47      -5.254   0.176   4.871  1.00  0.00           H  
ATOM    709 1HB  HIS A  47      -6.607   2.169   5.468  1.00  0.00           H  
ATOM    710 2HB  HIS A  47      -5.760   2.327   6.938  1.00  0.00           H  
ATOM    711  HD2 HIS A  47      -3.418   3.676   6.989  1.00  0.00           H  
ATOM    712  HE1 HIS A  47      -3.450   4.781   2.921  1.00  0.00           H  
ATOM    713  HE2 HIS A  47      -2.354   5.134   5.129  1.00  0.00           H  
ATOM    714  N   LEU A  48      -3.919   0.179   7.729  1.00  0.00           N  
ATOM    715  CA  LEU A  48      -2.694  -0.037   8.491  1.00  0.00           C  
ATOM    716  C   LEU A  48      -2.211  -1.477   8.348  1.00  0.00           C  
ATOM    717  O   LEU A  48      -1.006  -1.729   8.299  1.00  0.00           O  
ATOM    718  CB  LEU A  48      -2.930   0.378   9.939  1.00  0.00           C  
ATOM    719  CG  LEU A  48      -3.083   1.934  10.149  1.00  0.00           C  
ATOM    720  CD1 LEU A  48      -3.681   2.219  11.504  1.00  0.00           C  
ATOM    721  CD2 LEU A  48      -1.671   2.595  10.083  1.00  0.00           C  
ATOM    722  H   LEU A  48      -4.796   0.266   8.222  1.00  0.00           H  
ATOM    723  HA  LEU A  48      -1.922   0.623   8.098  1.00  0.00           H  
ATOM    724 1HB  LEU A  48      -3.822  -0.102  10.286  1.00  0.00           H  
ATOM    725 2HB  LEU A  48      -2.093   0.030  10.550  1.00  0.00           H  
ATOM    726  HG  LEU A  48      -3.715   2.357   9.380  1.00  0.00           H  
ATOM    727 1HD1 LEU A  48      -3.767   3.296  11.651  1.00  0.00           H  
ATOM    728 2HD1 LEU A  48      -4.664   1.779  11.574  1.00  0.00           H  
ATOM    729 3HD1 LEU A  48      -3.062   1.812  12.237  1.00  0.00           H  
ATOM    730 1HD2 LEU A  48      -1.774   3.669  10.238  1.00  0.00           H  
ATOM    731 2HD2 LEU A  48      -1.032   2.181  10.867  1.00  0.00           H  
ATOM    732 3HD2 LEU A  48      -1.206   2.426   9.121  1.00  0.00           H  
ATOM    733  N   GLN A  49      -3.185  -2.345   8.290  1.00  0.00           N  
ATOM    734  CA  GLN A  49      -2.854  -3.745   8.051  1.00  0.00           C  
ATOM    735  C   GLN A  49      -2.166  -3.925   6.701  1.00  0.00           C  
ATOM    736  O   GLN A  49      -1.160  -4.631   6.600  1.00  0.00           O  
ATOM    737  CB  GLN A  49      -4.052  -4.717   8.051  1.00  0.00           C  
ATOM    738  CG  GLN A  49      -4.689  -5.070   9.357  1.00  0.00           C  
ATOM    739  CD  GLN A  49      -5.941  -5.899   9.160  1.00  0.00           C  
ATOM    740  OE1 GLN A  49      -5.878  -7.063   8.821  1.00  0.00           O  
ATOM    741  NE2 GLN A  49      -7.091  -5.287   9.373  1.00  0.00           N  
ATOM    742  H   GLN A  49      -4.153  -2.081   8.404  1.00  0.00           H  
ATOM    743  HA  GLN A  49      -2.161  -4.074   8.826  1.00  0.00           H  
ATOM    744 1HB  GLN A  49      -4.826  -4.300   7.440  1.00  0.00           H  
ATOM    745 2HB  GLN A  49      -3.741  -5.660   7.595  1.00  0.00           H  
ATOM    746 1HG  GLN A  49      -3.987  -5.682   9.934  1.00  0.00           H  
ATOM    747 2HG  GLN A  49      -4.939  -4.215   9.915  1.00  0.00           H  
ATOM    748 1HE2 GLN A  49      -7.947  -5.771   9.238  1.00  0.00           H  
ATOM    749 2HE2 GLN A  49      -7.087  -4.302   9.650  1.00  0.00           H  
ATOM    750  N   PHE A  50      -2.739  -3.366   5.675  1.00  0.00           N  
ATOM    751  CA  PHE A  50      -2.117  -3.428   4.358  1.00  0.00           C  
ATOM    752  C   PHE A  50      -0.740  -2.775   4.378  1.00  0.00           C  
ATOM    753  O   PHE A  50       0.225  -3.334   3.854  1.00  0.00           O  
ATOM    754  CB  PHE A  50      -2.909  -2.711   3.257  1.00  0.00           C  
ATOM    755  CG  PHE A  50      -2.088  -2.649   1.928  1.00  0.00           C  
ATOM    756  CD1 PHE A  50      -1.333  -1.525   1.616  1.00  0.00           C  
ATOM    757  CD2 PHE A  50      -2.067  -3.680   1.027  1.00  0.00           C  
ATOM    758  CE1 PHE A  50      -0.572  -1.460   0.464  1.00  0.00           C  
ATOM    759  CE2 PHE A  50      -1.312  -3.617  -0.120  1.00  0.00           C  
ATOM    760  CZ  PHE A  50      -0.569  -2.497  -0.399  1.00  0.00           C  
ATOM    761  H   PHE A  50      -3.620  -2.884   5.781  1.00  0.00           H  
ATOM    762  HA  PHE A  50      -1.994  -4.476   4.082  1.00  0.00           H  
ATOM    763 1HB  PHE A  50      -3.841  -3.247   3.064  1.00  0.00           H  
ATOM    764 2HB  PHE A  50      -3.167  -1.698   3.570  1.00  0.00           H  
ATOM    765  HD1 PHE A  50      -1.326  -0.704   2.311  1.00  0.00           H  
ATOM    766  HD2 PHE A  50      -2.636  -4.559   1.234  1.00  0.00           H  
ATOM    767  HE1 PHE A  50       0.025  -0.571   0.242  1.00  0.00           H  
ATOM    768  HE2 PHE A  50      -1.314  -4.453  -0.814  1.00  0.00           H  
ATOM    769  HZ  PHE A  50       0.034  -2.444  -1.305  1.00  0.00           H  
ATOM    770  N   TYR A  51      -0.709  -1.527   4.894  1.00  0.00           N  
ATOM    771  CA  TYR A  51       0.551  -0.798   4.987  1.00  0.00           C  
ATOM    772  C   TYR A  51       1.639  -1.667   5.608  1.00  0.00           C  
ATOM    773  O   TYR A  51       2.759  -1.731   5.096  1.00  0.00           O  
ATOM    774  CB  TYR A  51       0.466   0.445   5.867  1.00  0.00           C  
ATOM    775  CG  TYR A  51       1.851   1.032   6.069  1.00  0.00           C  
ATOM    776  CD1 TYR A  51       2.566   0.824   7.264  1.00  0.00           C  
ATOM    777  CD2 TYR A  51       2.424   1.737   5.046  1.00  0.00           C  
ATOM    778  CE1 TYR A  51       3.846   1.343   7.396  1.00  0.00           C  
ATOM    779  CE2 TYR A  51       3.685   2.238   5.168  1.00  0.00           C  
ATOM    780  CZ  TYR A  51       4.391   2.068   6.331  1.00  0.00           C  
ATOM    781  OH  TYR A  51       5.648   2.604   6.432  1.00  0.00           O  
ATOM    782  H   TYR A  51      -1.557  -1.087   5.220  1.00  0.00           H  
ATOM    783  HA  TYR A  51       0.867  -0.524   3.980  1.00  0.00           H  
ATOM    784 1HB  TYR A  51      -0.186   1.187   5.422  1.00  0.00           H  
ATOM    785 2HB  TYR A  51       0.068   0.175   6.836  1.00  0.00           H  
ATOM    786  HD1 TYR A  51       2.123   0.257   8.088  1.00  0.00           H  
ATOM    787  HD2 TYR A  51       1.884   1.860   4.121  1.00  0.00           H  
ATOM    788  HE1 TYR A  51       4.410   1.201   8.314  1.00  0.00           H  
ATOM    789  HE2 TYR A  51       4.122   2.798   4.342  1.00  0.00           H  
ATOM    790  HH  TYR A  51       5.904   2.965   5.577  1.00  0.00           H  
ATOM    791  N   ALA A  52       1.351  -2.347   6.702  1.00  0.00           N  
ATOM    792  CA  ALA A  52       2.295  -3.204   7.414  1.00  0.00           C  
ATOM    793  C   ALA A  52       2.742  -4.372   6.540  1.00  0.00           C  
ATOM    794  O   ALA A  52       3.925  -4.722   6.518  1.00  0.00           O  
ATOM    795  CB  ALA A  52       1.650  -3.704   8.675  1.00  0.00           C  
ATOM    796  H   ALA A  52       0.409  -2.254   7.054  1.00  0.00           H  
ATOM    797  HA  ALA A  52       3.175  -2.609   7.658  1.00  0.00           H  
ATOM    798 1HB  ALA A  52       2.341  -4.303   9.180  1.00  0.00           H  
ATOM    799 2HB  ALA A  52       1.354  -2.865   9.298  1.00  0.00           H  
ATOM    800 3HB  ALA A  52       0.767  -4.292   8.421  1.00  0.00           H  
ATOM    801  N   LEU A  53       1.797  -4.959   5.809  1.00  0.00           N  
ATOM    802  CA  LEU A  53       2.083  -6.069   4.906  1.00  0.00           C  
ATOM    803  C   LEU A  53       3.004  -5.625   3.774  1.00  0.00           C  
ATOM    804  O   LEU A  53       3.976  -6.314   3.453  1.00  0.00           O  
ATOM    805  CB  LEU A  53       0.791  -6.621   4.262  1.00  0.00           C  
ATOM    806  CG  LEU A  53      -0.165  -7.444   5.120  1.00  0.00           C  
ATOM    807  CD1 LEU A  53      -1.500  -7.624   4.373  1.00  0.00           C  
ATOM    808  CD2 LEU A  53       0.465  -8.808   5.377  1.00  0.00           C  
ATOM    809  H   LEU A  53       0.849  -4.619   5.886  1.00  0.00           H  
ATOM    810  HA  LEU A  53       2.587  -6.853   5.470  1.00  0.00           H  
ATOM    811 1HB  LEU A  53       0.226  -5.800   3.858  1.00  0.00           H  
ATOM    812 2HB  LEU A  53       1.080  -7.257   3.434  1.00  0.00           H  
ATOM    813  HG  LEU A  53      -0.365  -6.945   6.062  1.00  0.00           H  
ATOM    814 1HD1 LEU A  53      -2.174  -8.223   4.974  1.00  0.00           H  
ATOM    815 2HD1 LEU A  53      -1.957  -6.669   4.163  1.00  0.00           H  
ATOM    816 3HD1 LEU A  53      -1.281  -8.107   3.455  1.00  0.00           H  
ATOM    817 1HD2 LEU A  53      -0.208  -9.421   5.974  1.00  0.00           H  
ATOM    818 2HD2 LEU A  53       0.671  -9.327   4.434  1.00  0.00           H  
ATOM    819 3HD2 LEU A  53       1.393  -8.671   5.925  1.00  0.00           H  
ATOM    820  N   TRP A  54       2.677  -4.551   3.218  1.00  0.00           N  
ATOM    821  CA  TRP A  54       3.438  -4.017   2.093  1.00  0.00           C  
ATOM    822  C   TRP A  54       4.830  -3.581   2.536  1.00  0.00           C  
ATOM    823  O   TRP A  54       5.808  -3.776   1.810  1.00  0.00           O  
ATOM    824  CB  TRP A  54       2.726  -2.835   1.461  1.00  0.00           C  
ATOM    825  CG  TRP A  54       3.364  -2.392   0.195  1.00  0.00           C  
ATOM    826  CD1 TRP A  54       4.250  -1.387   0.031  1.00  0.00           C  
ATOM    827  CD2 TRP A  54       3.171  -2.969  -1.118  1.00  0.00           C  
ATOM    828  NE1 TRP A  54       4.608  -1.286  -1.287  1.00  0.00           N  
ATOM    829  CE2 TRP A  54       3.968  -2.242  -2.000  1.00  0.00           C  
ATOM    830  CE3 TRP A  54       2.381  -3.992  -1.600  1.00  0.00           C  
ATOM    831  CZ2 TRP A  54       4.011  -2.530  -3.362  1.00  0.00           C  
ATOM    832  CZ3 TRP A  54       2.429  -4.290  -2.946  1.00  0.00           C  
ATOM    833  CH2 TRP A  54       3.224  -3.585  -3.815  1.00  0.00           C  
ATOM    834  H   TRP A  54       1.871  -4.042   3.553  1.00  0.00           H  
ATOM    835  HA  TRP A  54       3.549  -4.803   1.346  1.00  0.00           H  
ATOM    836 1HB  TRP A  54       1.695  -3.111   1.265  1.00  0.00           H  
ATOM    837 2HB  TRP A  54       2.704  -1.996   2.163  1.00  0.00           H  
ATOM    838  HD1 TRP A  54       4.612  -0.741   0.830  1.00  0.00           H  
ATOM    839  HE1 TRP A  54       5.276  -0.605  -1.678  1.00  0.00           H  
ATOM    840  HE3 TRP A  54       1.764  -4.563  -0.919  1.00  0.00           H  
ATOM    841  HZ2 TRP A  54       4.646  -1.965  -4.050  1.00  0.00           H  
ATOM    842  HZ3 TRP A  54       1.824  -5.090  -3.291  1.00  0.00           H  
ATOM    843  HH2 TRP A  54       3.228  -3.847  -4.873  1.00  0.00           H  
ATOM    844  N   ALA A  55       4.999  -2.956   3.653  1.00  0.00           N  
ATOM    845  CA  ALA A  55       6.260  -2.465   4.202  1.00  0.00           C  
ATOM    846  C   ALA A  55       7.241  -3.612   4.433  1.00  0.00           C  
ATOM    847  O   ALA A  55       8.452  -3.395   4.511  1.00  0.00           O  
ATOM    848  CB  ALA A  55       5.944  -1.735   5.502  1.00  0.00           C  
ATOM    849  H   ALA A  55       4.146  -2.810   4.174  1.00  0.00           H  
ATOM    850  HA  ALA A  55       6.703  -1.783   3.476  1.00  0.00           H  
ATOM    851 1HB  ALA A  55       6.819  -1.349   5.921  1.00  0.00           H  
ATOM    852 2HB  ALA A  55       5.251  -0.922   5.302  1.00  0.00           H  
ATOM    853 3HB  ALA A  55       5.491  -2.435   6.198  1.00  0.00           H  
ATOM    854  N   ARG A  56       6.778  -4.863   4.470  1.00  0.00           N  
ATOM    855  CA  ARG A  56       7.615  -6.028   4.740  1.00  0.00           C  
ATOM    856  C   ARG A  56       8.232  -6.569   3.454  1.00  0.00           C  
ATOM    857  O   ARG A  56       9.019  -7.517   3.488  1.00  0.00           O  
ATOM    858  CB  ARG A  56       6.923  -7.187   5.406  1.00  0.00           C  
ATOM    859  CG  ARG A  56       6.381  -6.950   6.796  1.00  0.00           C  
ATOM    860  CD  ARG A  56       5.866  -8.184   7.358  1.00  0.00           C  
ATOM    861  NE  ARG A  56       4.887  -8.842   6.480  1.00  0.00           N  
ATOM    862  CZ  ARG A  56       4.278 -10.028   6.722  1.00  0.00           C  
ATOM    863  NH1 ARG A  56       4.503 -10.654   7.867  1.00  0.00           N  
ATOM    864  NH2 ARG A  56       3.477 -10.571   5.824  1.00  0.00           N  
ATOM    865  H   ARG A  56       5.791  -4.995   4.300  1.00  0.00           H  
ATOM    866  HA  ARG A  56       8.426  -5.725   5.402  1.00  0.00           H  
ATOM    867 1HB  ARG A  56       6.105  -7.496   4.761  1.00  0.00           H  
ATOM    868 2HB  ARG A  56       7.612  -8.026   5.483  1.00  0.00           H  
ATOM    869 1HG  ARG A  56       7.197  -6.610   7.429  1.00  0.00           H  
ATOM    870 2HG  ARG A  56       5.614  -6.226   6.785  1.00  0.00           H  
ATOM    871 1HD  ARG A  56       6.681  -8.884   7.557  1.00  0.00           H  
ATOM    872 2HD  ARG A  56       5.367  -7.931   8.295  1.00  0.00           H  
ATOM    873  HE  ARG A  56       4.697  -8.393   5.608  1.00  0.00           H  
ATOM    874 1HH1 ARG A  56       5.104 -10.222   8.606  1.00  0.00           H  
ATOM    875 2HH1 ARG A  56       4.046 -11.538   8.060  1.00  0.00           H  
ATOM    876 1HH2 ARG A  56       3.329 -10.107   4.936  1.00  0.00           H  
ATOM    877 2HH2 ARG A  56       3.019 -11.452   6.009  1.00  0.00           H  
ATOM    878  N   LEU A  57       7.778  -6.090   2.344  1.00  0.00           N  
ATOM    879  CA  LEU A  57       8.391  -6.569   1.110  1.00  0.00           C  
ATOM    880  C   LEU A  57       9.890  -6.289   1.103  1.00  0.00           C  
ATOM    881  O   LEU A  57      10.321  -5.184   1.441  1.00  0.00           O  
ATOM    882  CB  LEU A  57       7.737  -5.911  -0.124  1.00  0.00           C  
ATOM    883  CG  LEU A  57       6.248  -6.325  -0.456  1.00  0.00           C  
ATOM    884  CD1 LEU A  57       5.729  -5.436  -1.548  1.00  0.00           C  
ATOM    885  CD2 LEU A  57       6.169  -7.773  -0.934  1.00  0.00           C  
ATOM    886  H   LEU A  57       7.032  -5.411   2.291  1.00  0.00           H  
ATOM    887  HA  LEU A  57       8.244  -7.647   1.047  1.00  0.00           H  
ATOM    888 1HB  LEU A  57       7.734  -4.831   0.040  1.00  0.00           H  
ATOM    889 2HB  LEU A  57       8.353  -6.118  -0.998  1.00  0.00           H  
ATOM    890  HG  LEU A  57       5.628  -6.187   0.436  1.00  0.00           H  
ATOM    891 1HD1 LEU A  57       4.705  -5.707  -1.765  1.00  0.00           H  
ATOM    892 2HD1 LEU A  57       5.774  -4.398  -1.211  1.00  0.00           H  
ATOM    893 3HD1 LEU A  57       6.329  -5.557  -2.442  1.00  0.00           H  
ATOM    894 1HD2 LEU A  57       5.130  -8.029  -1.167  1.00  0.00           H  
ATOM    895 2HD2 LEU A  57       6.776  -7.884  -1.829  1.00  0.00           H  
ATOM    896 3HD2 LEU A  57       6.525  -8.440  -0.159  1.00  0.00           H  
ATOM    897  N   PRO A  58      10.659  -7.345   0.925  1.00  0.00           N  
ATOM    898  CA  PRO A  58      12.111  -7.156   0.900  1.00  0.00           C  
ATOM    899  C   PRO A  58      12.564  -6.207  -0.207  1.00  0.00           C  
ATOM    900  O   PRO A  58      12.048  -6.268  -1.326  1.00  0.00           O  
ATOM    901  CB  PRO A  58      12.624  -8.584   0.659  1.00  0.00           C  
ATOM    902  CG  PRO A  58      11.466  -9.321  -0.004  1.00  0.00           C  
ATOM    903  CD  PRO A  58      10.197  -8.699   0.555  1.00  0.00           C  
ATOM    904  HA  PRO A  58      12.443  -6.772   1.876  1.00  0.00           H  
ATOM    905 1HB  PRO A  58      13.513  -8.559   0.007  1.00  0.00           H  
ATOM    906 2HB  PRO A  58      12.935  -9.037   1.609  1.00  0.00           H  
ATOM    907 1HG  PRO A  58      11.544  -9.209  -1.097  1.00  0.00           H  
ATOM    908 2HG  PRO A  58      11.536 -10.397   0.208  1.00  0.00           H  
ATOM    909 1HD  PRO A  58       9.482  -8.673  -0.286  1.00  0.00           H  
ATOM    910 2HD  PRO A  58       9.826  -9.262   1.443  1.00  0.00           H  
ATOM    911  N   ALA A  59      13.209  -5.127   0.112  1.00  0.00           N  
ATOM    912  CA  ALA A  59      13.745  -4.208  -0.888  1.00  0.00           C  
ATOM    913  C   ALA A  59      15.089  -4.698  -1.419  1.00  0.00           C  
ATOM    914  O   ALA A  59      15.678  -4.075  -2.305  1.00  0.00           O  
ATOM    915  CB  ALA A  59      13.885  -2.803  -0.323  1.00  0.00           C  
ATOM    916  H   ALA A  59      13.342  -4.920   1.092  1.00  0.00           H  
ATOM    917  HA  ALA A  59      13.046  -4.171  -1.724  1.00  0.00           H  
ATOM    918 1HB  ALA A  59      14.257  -2.141  -1.106  1.00  0.00           H  
ATOM    919 2HB  ALA A  59      12.911  -2.451   0.020  1.00  0.00           H  
ATOM    920 3HB  ALA A  59      14.585  -2.808   0.511  1.00  0.00           H  
ATOM    921  N   LYS A  60      15.530  -6.094  -1.074  1.00  0.00           N  
ATOM    922  CA  LYS A  60      16.763  -6.725  -1.534  1.00  0.00           C  
ATOM    923  C   LYS A  60      16.473  -8.032  -2.267  1.00  0.00           C  
ATOM    924  O   LYS A  60      15.547  -8.760  -1.904  1.00  0.00           O  
ATOM    925  CB  LYS A  60      17.675  -6.992  -0.343  1.00  0.00           C  
ATOM    926  CG  LYS A  60      18.104  -5.743   0.387  1.00  0.00           C  
ATOM    927  CD  LYS A  60      19.009  -6.073   1.554  1.00  0.00           C  
ATOM    928  CE  LYS A  60      19.351  -4.825   2.344  1.00  0.00           C  
ATOM    929  NZ  LYS A  60      20.189  -5.131   3.535  1.00  0.00           N  
ATOM    930  H   LYS A  60      14.905  -6.614  -0.475  1.00  0.00           H  
ATOM    931  HA  LYS A  60      17.257  -6.050  -2.234  1.00  0.00           H  
ATOM    932 1HB  LYS A  60      17.165  -7.642   0.368  1.00  0.00           H  
ATOM    933 2HB  LYS A  60      18.573  -7.511  -0.679  1.00  0.00           H  
ATOM    934 1HG  LYS A  60      18.624  -5.079  -0.304  1.00  0.00           H  
ATOM    935 2HG  LYS A  60      17.224  -5.223   0.763  1.00  0.00           H  
ATOM    936 1HD  LYS A  60      18.506  -6.780   2.215  1.00  0.00           H  
ATOM    937 2HD  LYS A  60      19.929  -6.529   1.190  1.00  0.00           H  
ATOM    938 1HE  LYS A  60      19.880  -4.122   1.706  1.00  0.00           H  
ATOM    939 2HE  LYS A  60      18.424  -4.365   2.682  1.00  0.00           H  
ATOM    940 1HZ  LYS A  60      20.373  -4.270   4.043  1.00  0.00           H  
ATOM    941 2HZ  LYS A  60      19.698  -5.781   4.143  1.00  0.00           H  
ATOM    942 3HZ  LYS A  60      21.061  -5.542   3.243  1.00  0.00           H  
TER                                                                             
ATOM    944  N   GLU B  61      22.046   1.087  -2.613  1.00  0.00           N  
ATOM    945  CA  GLU B  61      20.911   0.745  -3.466  1.00  0.00           C  
ATOM    946  C   GLU B  61      21.078   1.327  -4.867  1.00  0.00           C  
ATOM    947  O   GLU B  61      21.507   2.473  -5.022  1.00  0.00           O  
ATOM    948  CB  GLU B  61      19.618   1.289  -2.845  1.00  0.00           C  
ATOM    949  CG  GLU B  61      19.222   0.682  -1.494  1.00  0.00           C  
ATOM    950  CD  GLU B  61      17.986   1.344  -0.857  1.00  0.00           C  
ATOM    951  OE1 GLU B  61      17.550   0.860   0.161  1.00  0.00           O  
ATOM    952  OE2 GLU B  61      17.515   2.342  -1.377  1.00  0.00           O  
ATOM    953  H   GLU B  61      22.500   1.981  -2.733  1.00  0.00           H  
ATOM    954  HA  GLU B  61      20.863  -0.340  -3.559  1.00  0.00           H  
ATOM    955 1HB  GLU B  61      19.710   2.365  -2.713  1.00  0.00           H  
ATOM    956 2HB  GLU B  61      18.805   1.111  -3.534  1.00  0.00           H  
ATOM    957 1HG  GLU B  61      19.016  -0.379  -1.636  1.00  0.00           H  
ATOM    958 2HG  GLU B  61      20.066   0.765  -0.808  1.00  0.00           H  
ATOM    959  N   THR B  62      21.121   0.506  -6.015  1.00  0.00           N  
ATOM    960  CA  THR B  62      21.231   0.827  -7.434  1.00  0.00           C  
ATOM    961  C   THR B  62      20.039   1.663  -7.893  1.00  0.00           C  
ATOM    962  O   THR B  62      18.891   1.340  -7.582  1.00  0.00           O  
ATOM    963  CB  THR B  62      21.331  -0.463  -8.286  1.00  0.00           C  
ATOM    964  OG1 THR B  62      22.494  -1.207  -7.887  1.00  0.00           O  
ATOM    965  CG2 THR B  62      21.431  -0.130  -9.773  1.00  0.00           C  
ATOM    966  H   THR B  62      21.061  -0.462  -5.733  1.00  0.00           H  
ATOM    967  HA  THR B  62      22.140   1.410  -7.587  1.00  0.00           H  
ATOM    968  HB  THR B  62      20.446  -1.075  -8.113  1.00  0.00           H  
ATOM    969  HG1 THR B  62      22.377  -1.550  -6.998  1.00  0.00           H  
ATOM    970 1HG2 THR B  62      21.502  -1.054 -10.344  1.00  0.00           H  
ATOM    971 2HG2 THR B  62      20.547   0.418 -10.097  1.00  0.00           H  
ATOM    972 3HG2 THR B  62      22.316   0.475  -9.950  1.00  0.00           H  
ATOM    973  N   LEU B  63      20.363   2.868  -8.535  1.00  0.00           N  
ATOM    974  CA  LEU B  63      19.312   3.694  -9.118  1.00  0.00           C  
ATOM    975  C   LEU B  63      18.756   3.051 -10.385  1.00  0.00           C  
ATOM    976  O   LEU B  63      19.513   2.512 -11.196  1.00  0.00           O  
ATOM    977  CB  LEU B  63      19.791   5.105  -9.457  1.00  0.00           C  
ATOM    978  CG  LEU B  63      20.114   6.048  -8.285  1.00  0.00           C  
ATOM    979  CD1 LEU B  63      20.707   7.333  -8.852  1.00  0.00           C  
ATOM    980  CD2 LEU B  63      18.813   6.371  -7.494  1.00  0.00           C  
ATOM    981  H   LEU B  63      21.323   3.175  -8.600  1.00  0.00           H  
ATOM    982  HA  LEU B  63      18.502   3.783  -8.395  1.00  0.00           H  
ATOM    983 1HB  LEU B  63      20.688   5.020 -10.068  1.00  0.00           H  
ATOM    984 2HB  LEU B  63      19.026   5.579 -10.057  1.00  0.00           H  
ATOM    985  HG  LEU B  63      20.846   5.584  -7.622  1.00  0.00           H  
ATOM    986 1HD1 LEU B  63      20.946   8.014  -8.035  1.00  0.00           H  
ATOM    987 2HD1 LEU B  63      21.617   7.104  -9.406  1.00  0.00           H  
ATOM    988 3HD1 LEU B  63      19.985   7.808  -9.521  1.00  0.00           H  
ATOM    989 1HD2 LEU B  63      19.053   7.056  -6.681  1.00  0.00           H  
ATOM    990 2HD2 LEU B  63      18.084   6.843  -8.160  1.00  0.00           H  
ATOM    991 3HD2 LEU B  63      18.378   5.476  -7.069  1.00  0.00           H  
ATOM    992  N   VAL B  64      17.364   3.005 -10.459  1.00  0.00           N  
ATOM    993  CA  VAL B  64      16.701   2.414 -11.617  1.00  0.00           C  
ATOM    994  C   VAL B  64      15.849   3.470 -12.319  1.00  0.00           C  
ATOM    995  O   VAL B  64      15.352   4.400 -11.680  1.00  0.00           O  
ATOM    996  CB  VAL B  64      15.895   1.129 -11.284  1.00  0.00           C  
ATOM    997  CG1 VAL B  64      16.871   0.044 -10.794  1.00  0.00           C  
ATOM    998  CG2 VAL B  64      14.798   1.344 -10.229  1.00  0.00           C  
ATOM    999  H   VAL B  64      16.802   3.382  -9.709  1.00  0.00           H  
ATOM   1000  HA  VAL B  64      17.465   2.064 -12.312  1.00  0.00           H  
ATOM   1001  HB  VAL B  64      15.429   0.780 -12.207  1.00  0.00           H  
ATOM   1002 1HG1 VAL B  64      16.342  -0.879 -10.595  1.00  0.00           H  
ATOM   1003 2HG1 VAL B  64      17.628  -0.124 -11.558  1.00  0.00           H  
ATOM   1004 3HG1 VAL B  64      17.358   0.386  -9.874  1.00  0.00           H  
ATOM   1005 1HG2 VAL B  64      14.259   0.437 -10.038  1.00  0.00           H  
ATOM   1006 2HG2 VAL B  64      15.252   1.618  -9.338  1.00  0.00           H  
ATOM   1007 3HG2 VAL B  64      14.100   2.123 -10.552  1.00  0.00           H  
ATOM   1008  N   ARG B  65      15.787   3.379 -13.562  1.00  0.00           N  
ATOM   1009  CA  ARG B  65      14.895   4.216 -14.357  1.00  0.00           C  
ATOM   1010  C   ARG B  65      13.613   3.469 -14.709  1.00  0.00           C  
ATOM   1011  O   ARG B  65      13.658   2.416 -15.349  1.00  0.00           O  
ATOM   1012  CB  ARG B  65      15.594   4.688 -15.633  1.00  0.00           C  
ATOM   1013  CG  ARG B  65      14.826   5.754 -16.398  1.00  0.00           C  
ATOM   1014  CD  ARG B  65      15.551   6.166 -17.672  1.00  0.00           C  
ATOM   1015  NE  ARG B  65      16.786   6.888 -17.381  1.00  0.00           N  
ATOM   1016  CZ  ARG B  65      17.656   7.303 -18.297  1.00  0.00           C  
ATOM   1017  NH1 ARG B  65      17.441   7.076 -19.588  1.00  0.00           N  
ATOM   1018  NH2 ARG B  65      18.749   7.951 -17.921  1.00  0.00           N  
ATOM   1019  H   ARG B  65      16.374   2.703 -14.030  1.00  0.00           H  
ATOM   1020  HA  ARG B  65      14.623   5.091 -13.766  1.00  0.00           H  
ATOM   1021 1HB  ARG B  65      16.574   5.091 -15.383  1.00  0.00           H  
ATOM   1022 2HB  ARG B  65      15.749   3.839 -16.298  1.00  0.00           H  
ATOM   1023 1HG  ARG B  65      13.844   5.369 -16.672  1.00  0.00           H  
ATOM   1024 2HG  ARG B  65      14.707   6.638 -15.770  1.00  0.00           H  
ATOM   1025 1HD  ARG B  65      15.802   5.278 -18.251  1.00  0.00           H  
ATOM   1026 2HD  ARG B  65      14.906   6.815 -18.264  1.00  0.00           H  
ATOM   1027  HE  ARG B  65      16.997   7.088 -16.412  1.00  0.00           H  
ATOM   1028 1HH1 ARG B  65      16.610   6.583 -19.883  1.00  0.00           H  
ATOM   1029 2HH1 ARG B  65      18.108   7.396 -20.275  1.00  0.00           H  
ATOM   1030 1HH2 ARG B  65      18.919   8.128 -16.940  1.00  0.00           H  
ATOM   1031 2HH2 ARG B  65      19.411   8.267 -18.613  1.00  0.00           H  
ATOM   1032  N   PRO B  66      12.393   3.995 -14.287  1.00  0.00           N  
ATOM   1033  CA  PRO B  66      11.113   3.355 -14.602  1.00  0.00           C  
ATOM   1034  C   PRO B  66      10.698   3.551 -16.058  1.00  0.00           C  
ATOM   1035  O   PRO B  66      10.966   4.603 -16.644  1.00  0.00           O  
ATOM   1036  CB  PRO B  66      10.130   4.049 -13.655  1.00  0.00           C  
ATOM   1037  CG  PRO B  66      10.990   4.684 -12.611  1.00  0.00           C  
ATOM   1038  CD  PRO B  66      12.328   4.994 -13.218  1.00  0.00           C  
ATOM   1039  HA  PRO B  66      11.181   2.280 -14.377  1.00  0.00           H  
ATOM   1040 1HB  PRO B  66       9.528   4.784 -14.210  1.00  0.00           H  
ATOM   1041 2HB  PRO B  66       9.430   3.313 -13.234  1.00  0.00           H  
ATOM   1042 1HG  PRO B  66      10.515   5.602 -12.234  1.00  0.00           H  
ATOM   1043 2HG  PRO B  66      11.104   4.009 -11.750  1.00  0.00           H  
ATOM   1044 1HD  PRO B  66      12.327   6.024 -13.603  1.00  0.00           H  
ATOM   1045 2HD  PRO B  66      13.114   4.864 -12.460  1.00  0.00           H  
ATOM   1046  N   LYS B  67      10.164   2.617 -16.685  1.00  0.00           N  
ATOM   1047  CA  LYS B  67       9.462   2.815 -17.949  1.00  0.00           C  
ATOM   1048  C   LYS B  67       8.293   3.782 -17.783  1.00  0.00           C  
ATOM   1049  O   LYS B  67       7.840   4.029 -16.663  1.00  0.00           O  
ATOM   1050  CB  LYS B  67       8.963   1.480 -18.502  1.00  0.00           C  
ATOM   1051  CG  LYS B  67      10.073   0.545 -18.959  1.00  0.00           C  
ATOM   1052  CD  LYS B  67       9.512  -0.723 -19.589  1.00  0.00           C  
ATOM   1053  CE  LYS B  67      10.622  -1.645 -20.077  1.00  0.00           C  
ATOM   1054  NZ  LYS B  67      10.077  -2.901 -20.673  1.00  0.00           N  
ATOM   1055  H   LYS B  67      10.224   1.687 -16.296  1.00  0.00           H  
ATOM   1056  HA  LYS B  67      10.158   3.250 -18.667  1.00  0.00           H  
ATOM   1057 1HB  LYS B  67       8.380   0.965 -17.738  1.00  0.00           H  
ATOM   1058 2HB  LYS B  67       8.303   1.661 -19.351  1.00  0.00           H  
ATOM   1059 1HG  LYS B  67      10.700   1.055 -19.691  1.00  0.00           H  
ATOM   1060 2HG  LYS B  67      10.692   0.271 -18.105  1.00  0.00           H  
ATOM   1061 1HD  LYS B  67       8.906  -1.257 -18.855  1.00  0.00           H  
ATOM   1062 2HD  LYS B  67       8.877  -0.459 -20.435  1.00  0.00           H  
ATOM   1063 1HE  LYS B  67      11.220  -1.129 -20.827  1.00  0.00           H  
ATOM   1064 2HE  LYS B  67      11.272  -1.905 -19.242  1.00  0.00           H  
ATOM   1065 1HZ  LYS B  67      10.840  -3.485 -20.984  1.00  0.00           H  
ATOM   1066 2HZ  LYS B  67       9.535  -3.396 -19.979  1.00  0.00           H  
ATOM   1067 3HZ  LYS B  67       9.487  -2.672 -21.460  1.00  0.00           H  
ATOM   1068  N   PRO B  68       7.856   4.367 -18.865  1.00  0.00           N  
ATOM   1069  CA  PRO B  68       6.891   5.469 -18.844  1.00  0.00           C  
ATOM   1070  C   PRO B  68       5.642   5.145 -18.028  1.00  0.00           C  
ATOM   1071  O   PRO B  68       5.166   5.985 -17.260  1.00  0.00           O  
ATOM   1072  CB  PRO B  68       6.543   5.662 -20.322  1.00  0.00           C  
ATOM   1073  CG  PRO B  68       7.785   5.278 -21.060  1.00  0.00           C  
ATOM   1074  CD  PRO B  68       8.424   4.120 -20.348  1.00  0.00           C  
ATOM   1075  HA  PRO B  68       7.377   6.368 -18.436  1.00  0.00           H  
ATOM   1076 1HB  PRO B  68       5.681   5.033 -20.591  1.00  0.00           H  
ATOM   1077 2HB  PRO B  68       6.249   6.706 -20.506  1.00  0.00           H  
ATOM   1078 1HG  PRO B  68       7.542   5.007 -22.098  1.00  0.00           H  
ATOM   1079 2HG  PRO B  68       8.477   6.132 -21.109  1.00  0.00           H  
ATOM   1080 1HD  PRO B  68       8.075   3.177 -20.794  1.00  0.00           H  
ATOM   1081 2HD  PRO B  68       9.518   4.203 -20.421  1.00  0.00           H  
ATOM   1082  N   LEU B  69       5.062   3.986 -18.180  1.00  0.00           N  
ATOM   1083  CA  LEU B  69       3.841   3.644 -17.457  1.00  0.00           C  
ATOM   1084  C   LEU B  69       4.095   3.595 -15.954  1.00  0.00           C  
ATOM   1085  O   LEU B  69       3.287   4.095 -15.168  1.00  0.00           O  
ATOM   1086  CB  LEU B  69       3.293   2.297 -17.938  1.00  0.00           C  
ATOM   1087  CG  LEU B  69       1.929   1.884 -17.383  1.00  0.00           C  
ATOM   1088  CD1 LEU B  69       0.886   2.953 -17.691  1.00  0.00           C  
ATOM   1089  CD2 LEU B  69       1.505   0.535 -17.955  1.00  0.00           C  
ATOM   1090  H   LEU B  69       5.466   3.309 -18.812  1.00  0.00           H  
ATOM   1091  HA  LEU B  69       3.096   4.414 -17.654  1.00  0.00           H  
ATOM   1092 1HB  LEU B  69       3.208   2.324 -19.023  1.00  0.00           H  
ATOM   1093 2HB  LEU B  69       4.004   1.516 -17.669  1.00  0.00           H  
ATOM   1094  HG  LEU B  69       1.987   1.805 -16.297  1.00  0.00           H  
ATOM   1095 1HD1 LEU B  69      -0.080   2.645 -17.290  1.00  0.00           H  
ATOM   1096 2HD1 LEU B  69       1.185   3.896 -17.232  1.00  0.00           H  
ATOM   1097 3HD1 LEU B  69       0.806   3.083 -18.770  1.00  0.00           H  
ATOM   1098 1HD2 LEU B  69       0.532   0.257 -17.548  1.00  0.00           H  
ATOM   1099 2HD2 LEU B  69       1.438   0.605 -19.041  1.00  0.00           H  
ATOM   1100 3HD2 LEU B  69       2.241  -0.222 -17.685  1.00  0.00           H  
ATOM   1101  N   LEU B  70       5.259   2.916 -15.466  1.00  0.00           N  
ATOM   1102  CA  LEU B  70       5.648   2.911 -14.060  1.00  0.00           C  
ATOM   1103  C   LEU B  70       5.951   4.324 -13.575  1.00  0.00           C  
ATOM   1104  O   LEU B  70       5.543   4.709 -12.476  1.00  0.00           O  
ATOM   1105  CB  LEU B  70       6.868   2.012 -13.844  1.00  0.00           C  
ATOM   1106  CG  LEU B  70       7.406   1.932 -12.415  1.00  0.00           C  
ATOM   1107  CD1 LEU B  70       6.304   1.491 -11.457  1.00  0.00           C  
ATOM   1108  CD2 LEU B  70       8.595   0.980 -12.344  1.00  0.00           C  
ATOM   1109  H   LEU B  70       5.830   2.421 -16.136  1.00  0.00           H  
ATOM   1110  HA  LEU B  70       4.818   2.518 -13.473  1.00  0.00           H  
ATOM   1111 1HB  LEU B  70       6.612   1.000 -14.153  1.00  0.00           H  
ATOM   1112 2HB  LEU B  70       7.679   2.369 -14.478  1.00  0.00           H  
ATOM   1113  HG  LEU B  70       7.726   2.923 -12.091  1.00  0.00           H  
ATOM   1114 1HD1 LEU B  70       6.702   1.439 -10.444  1.00  0.00           H  
ATOM   1115 2HD1 LEU B  70       5.486   2.210 -11.488  1.00  0.00           H  
ATOM   1116 3HD1 LEU B  70       5.936   0.509 -11.753  1.00  0.00           H  
ATOM   1117 1HD2 LEU B  70       8.966   0.936 -11.319  1.00  0.00           H  
ATOM   1118 2HD2 LEU B  70       8.283  -0.016 -12.660  1.00  0.00           H  
ATOM   1119 3HD2 LEU B  70       9.387   1.338 -13.001  1.00  0.00           H  
ATOM   1120  N   LEU B  71       6.580   5.159 -14.330  1.00  0.00           N  
ATOM   1121  CA  LEU B  71       6.864   6.552 -14.004  1.00  0.00           C  
ATOM   1122  C   LEU B  71       5.573   7.340 -13.813  1.00  0.00           C  
ATOM   1123  O   LEU B  71       5.459   8.137 -12.879  1.00  0.00           O  
ATOM   1124  CB  LEU B  71       7.713   7.197 -15.102  1.00  0.00           C  
ATOM   1125  CG  LEU B  71       8.182   8.630 -14.843  1.00  0.00           C  
ATOM   1126  CD1 LEU B  71       8.991   8.697 -13.551  1.00  0.00           C  
ATOM   1127  CD2 LEU B  71       9.003   9.145 -16.020  1.00  0.00           C  
ATOM   1128  H   LEU B  71       6.890   4.788 -15.217  1.00  0.00           H  
ATOM   1129  HA  LEU B  71       7.423   6.581 -13.069  1.00  0.00           H  
ATOM   1130 1HB  LEU B  71       8.601   6.587 -15.257  1.00  0.00           H  
ATOM   1131 2HB  LEU B  71       7.137   7.205 -16.027  1.00  0.00           H  
ATOM   1132  HG  LEU B  71       7.315   9.277 -14.706  1.00  0.00           H  
ATOM   1133 1HD1 LEU B  71       9.318   9.723 -13.379  1.00  0.00           H  
ATOM   1134 2HD1 LEU B  71       8.371   8.370 -12.716  1.00  0.00           H  
ATOM   1135 3HD1 LEU B  71       9.862   8.048 -13.633  1.00  0.00           H  
ATOM   1136 1HD2 LEU B  71       9.328  10.166 -15.818  1.00  0.00           H  
ATOM   1137 2HD2 LEU B  71       9.876   8.508 -16.161  1.00  0.00           H  
ATOM   1138 3HD2 LEU B  71       8.393   9.130 -16.923  1.00  0.00           H  
ATOM   1139  N   LYS B  72       4.605   7.210 -14.742  1.00  0.00           N  
ATOM   1140  CA  LYS B  72       3.303   7.861 -14.641  1.00  0.00           C  
ATOM   1141  C   LYS B  72       2.619   7.521 -13.320  1.00  0.00           C  
ATOM   1142  O   LYS B  72       2.049   8.398 -12.667  1.00  0.00           O  
ATOM   1143  CB  LYS B  72       2.408   7.456 -15.813  1.00  0.00           C  
ATOM   1144  CG  LYS B  72       1.076   8.191 -15.859  1.00  0.00           C  
ATOM   1145  CD  LYS B  72       0.254   7.785 -17.075  1.00  0.00           C  
ATOM   1146  CE  LYS B  72      -1.094   8.492 -17.102  1.00  0.00           C  
ATOM   1147  NZ  LYS B  72      -1.901   8.102 -18.297  1.00  0.00           N  
ATOM   1148  H   LYS B  72       4.804   6.629 -15.544  1.00  0.00           H  
ATOM   1149  HA  LYS B  72       3.452   8.941 -14.674  1.00  0.00           H  
ATOM   1150 1HB  LYS B  72       2.930   7.644 -16.752  1.00  0.00           H  
ATOM   1151 2HB  LYS B  72       2.202   6.387 -15.761  1.00  0.00           H  
ATOM   1152 1HG  LYS B  72       0.505   7.967 -14.957  1.00  0.00           H  
ATOM   1153 2HG  LYS B  72       1.254   9.265 -15.897  1.00  0.00           H  
ATOM   1154 1HD  LYS B  72       0.802   8.035 -17.985  1.00  0.00           H  
ATOM   1155 2HD  LYS B  72       0.086   6.708 -17.057  1.00  0.00           H  
ATOM   1156 1HE  LYS B  72      -1.654   8.242 -16.202  1.00  0.00           H  
ATOM   1157 2HE  LYS B  72      -0.939   9.571 -17.119  1.00  0.00           H  
ATOM   1158 1HZ  LYS B  72      -2.785   8.590 -18.281  1.00  0.00           H  
ATOM   1159 2HZ  LYS B  72      -1.398   8.346 -19.138  1.00  0.00           H  
ATOM   1160 3HZ  LYS B  72      -2.067   7.106 -18.282  1.00  0.00           H  
ATOM   1161  N   LEU B  73       2.648   6.247 -12.915  1.00  0.00           N  
ATOM   1162  CA  LEU B  73       2.039   5.783 -11.673  1.00  0.00           C  
ATOM   1163  C   LEU B  73       2.732   6.402 -10.464  1.00  0.00           C  
ATOM   1164  O   LEU B  73       2.069   6.892  -9.547  1.00  0.00           O  
ATOM   1165  CB  LEU B  73       2.099   4.256 -11.585  1.00  0.00           C  
ATOM   1166  CG  LEU B  73       0.971   3.491 -12.280  1.00  0.00           C  
ATOM   1167  CD1 LEU B  73       1.338   2.018 -12.420  1.00  0.00           C  
ATOM   1168  CD2 LEU B  73      -0.337   3.652 -11.513  1.00  0.00           C  
ATOM   1169  H   LEU B  73       3.120   5.581 -13.510  1.00  0.00           H  
ATOM   1170  HA  LEU B  73       0.994   6.092 -11.664  1.00  0.00           H  
ATOM   1171 1HB  LEU B  73       3.037   3.920 -12.023  1.00  0.00           H  
ATOM   1172 2HB  LEU B  73       2.088   3.968 -10.534  1.00  0.00           H  
ATOM   1173  HG  LEU B  73       0.838   3.878 -13.291  1.00  0.00           H  
ATOM   1174 1HD1 LEU B  73       0.526   1.486 -12.916  1.00  0.00           H  
ATOM   1175 2HD1 LEU B  73       2.248   1.924 -13.013  1.00  0.00           H  
ATOM   1176 3HD1 LEU B  73       1.502   1.589 -11.432  1.00  0.00           H  
ATOM   1177 1HD2 LEU B  73      -1.128   3.101 -12.023  1.00  0.00           H  
ATOM   1178 2HD2 LEU B  73      -0.217   3.262 -10.502  1.00  0.00           H  
ATOM   1179 3HD2 LEU B  73      -0.603   4.708 -11.465  1.00  0.00           H  
ATOM   1180  N   LEU B  74       4.075   6.432 -10.418  1.00  0.00           N  
ATOM   1181  CA  LEU B  74       4.841   7.008  -9.317  1.00  0.00           C  
ATOM   1182  C   LEU B  74       4.572   8.504  -9.192  1.00  0.00           C  
ATOM   1183  O   LEU B  74       4.389   9.015  -8.085  1.00  0.00           O  
ATOM   1184  CB  LEU B  74       6.338   6.763  -9.520  1.00  0.00           C  
ATOM   1185  CG  LEU B  74       6.783   5.301  -9.585  1.00  0.00           C  
ATOM   1186  CD1 LEU B  74       8.299   5.214  -9.731  1.00  0.00           C  
ATOM   1187  CD2 LEU B  74       6.316   4.544  -8.347  1.00  0.00           C  
ATOM   1188  H   LEU B  74       4.568   6.027 -11.201  1.00  0.00           H  
ATOM   1189  HA  LEU B  74       4.532   6.525  -8.391  1.00  0.00           H  
ATOM   1190 1HB  LEU B  74       6.645   7.238 -10.450  1.00  0.00           H  
ATOM   1191 2HB  LEU B  74       6.881   7.233  -8.700  1.00  0.00           H  
ATOM   1192  HG  LEU B  74       6.355   4.829 -10.470  1.00  0.00           H  
ATOM   1193 1HD1 LEU B  74       8.601   4.167  -9.776  1.00  0.00           H  
ATOM   1194 2HD1 LEU B  74       8.606   5.719 -10.647  1.00  0.00           H  
ATOM   1195 3HD1 LEU B  74       8.775   5.692  -8.875  1.00  0.00           H  
ATOM   1196 1HD2 LEU B  74       6.641   3.505  -8.411  1.00  0.00           H  
ATOM   1197 2HD2 LEU B  74       6.744   5.004  -7.456  1.00  0.00           H  
ATOM   1198 3HD2 LEU B  74       5.228   4.581  -8.287  1.00  0.00           H  
ATOM   1199  N   LYS B  75       4.474   9.231 -10.261  1.00  0.00           N  
ATOM   1200  CA  LYS B  75       4.225  10.669 -10.275  1.00  0.00           C  
ATOM   1201  C   LYS B  75       2.809  10.987  -9.804  1.00  0.00           C  
ATOM   1202  O   LYS B  75       2.554  12.072  -9.275  1.00  0.00           O  
ATOM   1203  CB  LYS B  75       4.451  11.239 -11.677  1.00  0.00           C  
ATOM   1204  CG  LYS B  75       5.915  11.319 -12.083  1.00  0.00           C  
ATOM   1205  CD  LYS B  75       6.090  12.062 -13.402  1.00  0.00           C  
ATOM   1206  CE  LYS B  75       7.560  12.236 -13.757  1.00  0.00           C  
ATOM   1207  NZ  LYS B  75       7.736  12.958 -15.052  1.00  0.00           N  
ATOM   1208  H   LYS B  75       4.582   8.742 -11.138  1.00  0.00           H  
ATOM   1209  HA  LYS B  75       4.923  11.148  -9.588  1.00  0.00           H  
ATOM   1210 1HB  LYS B  75       3.930  10.622 -12.409  1.00  0.00           H  
ATOM   1211 2HB  LYS B  75       4.028  12.242 -11.734  1.00  0.00           H  
ATOM   1212 1HG  LYS B  75       6.480  11.838 -11.308  1.00  0.00           H  
ATOM   1213 2HG  LYS B  75       6.319  10.313 -12.189  1.00  0.00           H  
ATOM   1214 1HD  LYS B  75       5.597  11.506 -14.201  1.00  0.00           H  
ATOM   1215 2HD  LYS B  75       5.627  13.046 -13.329  1.00  0.00           H  
ATOM   1216 1HE  LYS B  75       8.060  12.798 -12.969  1.00  0.00           H  
ATOM   1217 2HE  LYS B  75       8.034  11.258 -13.832  1.00  0.00           H  
ATOM   1218 1HZ  LYS B  75       8.721  13.054 -15.254  1.00  0.00           H  
ATOM   1219 2HZ  LYS B  75       7.290  12.435 -15.793  1.00  0.00           H  
ATOM   1220 3HZ  LYS B  75       7.316  13.874 -14.987  1.00  0.00           H  
ATOM   1221  N   SER B  76       1.834  10.082 -10.003  1.00  0.00           N  
ATOM   1222  CA  SER B  76       0.453  10.299  -9.583  1.00  0.00           C  
ATOM   1223  C   SER B  76       0.343  10.377  -8.064  1.00  0.00           C  
ATOM   1224  O   SER B  76      -0.647  10.884  -7.533  1.00  0.00           O  
ATOM   1225  CB  SER B  76      -0.449   9.183 -10.111  1.00  0.00           C  
ATOM   1226  OG  SER B  76      -0.265   7.992  -9.366  1.00  0.00           O  
ATOM   1227  H   SER B  76       2.078   9.217 -10.464  1.00  0.00           H  
ATOM   1228  HA  SER B  76       0.111  11.249  -9.996  1.00  0.00           H  
ATOM   1229 1HB  SER B  76      -1.490   9.498 -10.051  1.00  0.00           H  
ATOM   1230 2HB  SER B  76      -0.223   8.999 -11.161  1.00  0.00           H  
ATOM   1231  HG  SER B  76       0.397   8.195  -8.701  1.00  0.00           H  
ATOM   1232  N   VAL B  77       1.379   9.866  -7.314  1.00  0.00           N  
ATOM   1233  CA  VAL B  77       1.320   9.852  -5.856  1.00  0.00           C  
ATOM   1234  C   VAL B  77       2.441  10.718  -5.285  1.00  0.00           C  
ATOM   1235  O   VAL B  77       2.825  10.561  -4.124  1.00  0.00           O  
ATOM   1236  CB  VAL B  77       1.432   8.442  -5.279  1.00  0.00           C  
ATOM   1237  CG1 VAL B  77       0.281   7.682  -5.645  1.00  0.00           C  
ATOM   1238  CG2 VAL B  77       2.668   7.740  -5.810  1.00  0.00           C  
ATOM   1239  H   VAL B  77       2.196   9.493  -7.777  1.00  0.00           H  
ATOM   1240  HA  VAL B  77       0.362  10.271  -5.544  1.00  0.00           H  
ATOM   1241  HB  VAL B  77       1.477   8.505  -4.184  1.00  0.00           H  
ATOM   1242 1HG1 VAL B  77       0.422   6.732  -5.227  1.00  0.00           H  
ATOM   1243 2HG1 VAL B  77      -0.627   8.146  -5.269  1.00  0.00           H  
ATOM   1244 3HG1 VAL B  77       0.244   7.618  -6.723  1.00  0.00           H  
ATOM   1245 1HG2 VAL B  77       2.734   6.746  -5.381  1.00  0.00           H  
ATOM   1246 2HG2 VAL B  77       2.604   7.658  -6.890  1.00  0.00           H  
ATOM   1247 3HG2 VAL B  77       3.546   8.305  -5.551  1.00  0.00           H  
ATOM   1248  N   GLY B  78       3.002  11.640  -6.120  1.00  0.00           N  
ATOM   1249  CA  GLY B  78       3.820  12.722  -5.595  1.00  0.00           C  
ATOM   1250  C   GLY B  78       5.305  12.514  -5.827  1.00  0.00           C  
ATOM   1251  O   GLY B  78       6.133  13.226  -5.256  1.00  0.00           O  
ATOM   1252  H   GLY B  78       2.851  11.576  -7.117  1.00  0.00           H  
ATOM   1253 1HA  GLY B  78       3.522  13.662  -6.060  1.00  0.00           H  
ATOM   1254 2HA  GLY B  78       3.645  12.824  -4.525  1.00  0.00           H  
ATOM   1255  N   ALA B  79       5.774  11.402  -6.587  1.00  0.00           N  
ATOM   1256  CA  ALA B  79       7.180  11.217  -6.939  1.00  0.00           C  
ATOM   1257  C   ALA B  79       7.650  12.299  -7.907  1.00  0.00           C  
ATOM   1258  O   ALA B  79       6.940  12.643  -8.855  1.00  0.00           O  
ATOM   1259  CB  ALA B  79       7.400   9.834  -7.545  1.00  0.00           C  
ATOM   1260  H   ALA B  79       5.097  10.717  -6.891  1.00  0.00           H  
ATOM   1261  HA  ALA B  79       7.771  11.300  -6.027  1.00  0.00           H  
ATOM   1262 1HB  ALA B  79       8.452   9.712  -7.802  1.00  0.00           H  
ATOM   1263 2HB  ALA B  79       7.112   9.070  -6.823  1.00  0.00           H  
ATOM   1264 3HB  ALA B  79       6.794   9.730  -8.443  1.00  0.00           H  
ATOM   1265  N   GLN B  80       8.762  13.071  -7.757  1.00  0.00           N  
ATOM   1266  CA  GLN B  80       9.188  14.240  -8.520  1.00  0.00           C  
ATOM   1267  C   GLN B  80      10.483  13.960  -9.278  1.00  0.00           C  
ATOM   1268  O   GLN B  80      10.900  14.758 -10.120  1.00  0.00           O  
ATOM   1269  CB  GLN B  80       9.370  15.447  -7.599  1.00  0.00           C  
ATOM   1270  CG  GLN B  80       8.076  15.933  -6.959  1.00  0.00           C  
ATOM   1271  CD  GLN B  80       8.265  17.193  -6.136  1.00  0.00           C  
ATOM   1272  OE1 GLN B  80       9.394  17.571  -5.806  1.00  0.00           O  
ATOM   1273  NE2 GLN B  80       7.162  17.850  -5.796  1.00  0.00           N  
ATOM   1274  H   GLN B  80       9.339  12.744  -6.995  1.00  0.00           H  
ATOM   1275  HA  GLN B  80       8.416  14.475  -9.252  1.00  0.00           H  
ATOM   1276 1HB  GLN B  80      10.070  15.194  -6.802  1.00  0.00           H  
ATOM   1277 2HB  GLN B  80       9.801  16.274  -8.163  1.00  0.00           H  
ATOM   1278 1HG  GLN B  80       7.352  16.147  -7.745  1.00  0.00           H  
ATOM   1279 2HG  GLN B  80       7.693  15.153  -6.301  1.00  0.00           H  
ATOM   1280 1HE2 GLN B  80       7.226  18.688  -5.253  1.00  0.00           H  
ATOM   1281 2HE2 GLN B  80       6.267  17.507  -6.082  1.00  0.00           H  
ATOM   1282  N   LYS B  81      11.136  12.771  -9.085  1.00  0.00           N  
ATOM   1283  CA  LYS B  81      12.392  12.471  -9.766  1.00  0.00           C  
ATOM   1284  C   LYS B  81      12.193  11.411 -10.845  1.00  0.00           C  
ATOM   1285  O   LYS B  81      11.118  10.816 -10.948  1.00  0.00           O  
ATOM   1286  CB  LYS B  81      13.449  12.006  -8.763  1.00  0.00           C  
ATOM   1287  CG  LYS B  81      13.072  10.740  -8.008  1.00  0.00           C  
ATOM   1288  CD  LYS B  81      14.106  10.395  -6.944  1.00  0.00           C  
ATOM   1289  CE  LYS B  81      13.770   9.086  -6.241  1.00  0.00           C  
ATOM   1290  NZ  LYS B  81      14.754   8.768  -5.164  1.00  0.00           N  
ATOM   1291  H   LYS B  81      10.741  12.085  -8.458  1.00  0.00           H  
ATOM   1292  HA  LYS B  81      12.749  13.380 -10.251  1.00  0.00           H  
ATOM   1293 1HB  LYS B  81      14.389  11.822  -9.284  1.00  0.00           H  
ATOM   1294 2HB  LYS B  81      13.629  12.795  -8.032  1.00  0.00           H  
ATOM   1295 1HG  LYS B  81      12.103  10.878  -7.527  1.00  0.00           H  
ATOM   1296 2HG  LYS B  81      12.995   9.908  -8.708  1.00  0.00           H  
ATOM   1297 1HD  LYS B  81      15.089  10.305  -7.407  1.00  0.00           H  
ATOM   1298 2HD  LYS B  81      14.145  11.193  -6.202  1.00  0.00           H  
ATOM   1299 1HE  LYS B  81      12.776   9.154  -5.802  1.00  0.00           H  
ATOM   1300 2HE  LYS B  81      13.768   8.273  -6.967  1.00  0.00           H  
ATOM   1301 1HZ  LYS B  81      14.500   7.896  -4.722  1.00  0.00           H  
ATOM   1302 2HZ  LYS B  81      15.678   8.685  -5.565  1.00  0.00           H  
ATOM   1303 3HZ  LYS B  81      14.751   9.507  -4.476  1.00  0.00           H  
ATOM   1304  N   ASP B  82      13.222  11.210 -11.715  1.00  0.00           N  
ATOM   1305  CA  ASP B  82      13.123  10.343 -12.885  1.00  0.00           C  
ATOM   1306  C   ASP B  82      13.873   9.032 -12.661  1.00  0.00           C  
ATOM   1307  O   ASP B  82      13.777   8.110 -13.474  1.00  0.00           O  
ATOM   1308  CB  ASP B  82      13.663  11.053 -14.128  1.00  0.00           C  
ATOM   1309  CG  ASP B  82      12.804  12.229 -14.559  1.00  0.00           C  
ATOM   1310  OD1 ASP B  82      11.564  12.161 -14.422  1.00  0.00           O  
ATOM   1311  OD2 ASP B  82      13.373  13.232 -15.042  1.00  0.00           O  
ATOM   1312  H   ASP B  82      14.091  11.690 -11.531  1.00  0.00           H  
ATOM   1313  HA  ASP B  82      12.072  10.104 -13.050  1.00  0.00           H  
ATOM   1314 1HB  ASP B  82      14.673  11.413 -13.931  1.00  0.00           H  
ATOM   1315 2HB  ASP B  82      13.723  10.344 -14.955  1.00  0.00           H  
ATOM   1316  N   THR B  83      14.678   8.919 -11.559  1.00  0.00           N  
ATOM   1317  CA  THR B  83      15.344   7.688 -11.148  1.00  0.00           C  
ATOM   1318  C   THR B  83      15.004   7.347  -9.700  1.00  0.00           C  
ATOM   1319  O   THR B  83      14.792   8.243  -8.879  1.00  0.00           O  
ATOM   1320  CB  THR B  83      16.872   7.801 -11.306  1.00  0.00           C  
ATOM   1321  OG1 THR B  83      17.344   8.921 -10.547  1.00  0.00           O  
ATOM   1322  CG2 THR B  83      17.260   7.992 -12.768  1.00  0.00           C  
ATOM   1323  H   THR B  83      14.806   9.755 -11.008  1.00  0.00           H  
ATOM   1324  HA  THR B  83      14.993   6.876 -11.785  1.00  0.00           H  
ATOM   1325  HB  THR B  83      17.345   6.893 -10.932  1.00  0.00           H  
ATOM   1326  HG1 THR B  83      16.602   9.348 -10.112  1.00  0.00           H  
ATOM   1327 1HG2 THR B  83      18.344   8.068 -12.850  1.00  0.00           H  
ATOM   1328 2HG2 THR B  83      16.911   7.140 -13.351  1.00  0.00           H  
ATOM   1329 3HG2 THR B  83      16.803   8.904 -13.149  1.00  0.00           H  
ATOM   1330  N   TYR B  84      14.935   5.932  -9.318  1.00  0.00           N  
ATOM   1331  CA  TYR B  84      14.467   5.492  -8.009  1.00  0.00           C  
ATOM   1332  C   TYR B  84      15.244   4.270  -7.534  1.00  0.00           C  
ATOM   1333  O   TYR B  84      15.762   3.502  -8.348  1.00  0.00           O  
ATOM   1334  CB  TYR B  84      12.991   5.080  -8.094  1.00  0.00           C  
ATOM   1335  CG  TYR B  84      12.063   6.147  -8.490  1.00  0.00           C  
ATOM   1336  CD1 TYR B  84      11.341   6.798  -7.545  1.00  0.00           C  
ATOM   1337  CD2 TYR B  84      11.967   6.506  -9.811  1.00  0.00           C  
ATOM   1338  CE1 TYR B  84      10.520   7.801  -7.920  1.00  0.00           C  
ATOM   1339  CE2 TYR B  84      11.162   7.511 -10.190  1.00  0.00           C  
ATOM   1340  CZ  TYR B  84      10.438   8.156  -9.269  1.00  0.00           C  
ATOM   1341  OH  TYR B  84       9.650   9.180  -9.660  1.00  0.00           O  
ATOM   1342  H   TYR B  84      15.225   5.241  -9.995  1.00  0.00           H  
ATOM   1343  HA  TYR B  84      14.632   6.298  -7.294  1.00  0.00           H  
ATOM   1344 1HB  TYR B  84      12.902   4.273  -8.814  1.00  0.00           H  
ATOM   1345 2HB  TYR B  84      12.675   4.697  -7.123  1.00  0.00           H  
ATOM   1346  HD1 TYR B  84      11.425   6.522  -6.503  1.00  0.00           H  
ATOM   1347  HD2 TYR B  84      12.551   5.987 -10.548  1.00  0.00           H  
ATOM   1348  HE1 TYR B  84       9.954   8.316  -7.166  1.00  0.00           H  
ATOM   1349  HE2 TYR B  84      11.104   7.811 -11.238  1.00  0.00           H  
ATOM   1350  HH  TYR B  84      10.081   9.657 -10.388  1.00  0.00           H  
ATOM   1351  N   THR B  85      15.404   4.237  -6.279  1.00  0.00           N  
ATOM   1352  CA  THR B  85      15.794   2.945  -5.728  1.00  0.00           C  
ATOM   1353  C   THR B  85      14.601   1.994  -5.681  1.00  0.00           C  
ATOM   1354  O   THR B  85      13.450   2.430  -5.756  1.00  0.00           O  
ATOM   1355  CB  THR B  85      16.398   3.042  -4.330  1.00  0.00           C  
ATOM   1356  OG1 THR B  85      15.411   3.493  -3.384  1.00  0.00           O  
ATOM   1357  CG2 THR B  85      17.582   4.020  -4.375  1.00  0.00           C  
ATOM   1358  H   THR B  85      15.283   5.022  -5.655  1.00  0.00           H  
ATOM   1359  HA  THR B  85      16.556   2.509  -6.374  1.00  0.00           H  
ATOM   1360  HB  THR B  85      16.738   2.071  -4.013  1.00  0.00           H  
ATOM   1361  HG1 THR B  85      15.798   3.460  -2.471  1.00  0.00           H  
ATOM   1362 1HG2 THR B  85      18.049   4.093  -3.388  1.00  0.00           H  
ATOM   1363 2HG2 THR B  85      18.314   3.644  -5.090  1.00  0.00           H  
ATOM   1364 3HG2 THR B  85      17.240   5.000  -4.693  1.00  0.00           H  
ATOM   1365  N   MET B  86      14.790   0.610  -5.620  1.00  0.00           N  
ATOM   1366  CA  MET B  86      13.707  -0.361  -5.491  1.00  0.00           C  
ATOM   1367  C   MET B  86      12.855  -0.065  -4.261  1.00  0.00           C  
ATOM   1368  O   MET B  86      11.630  -0.191  -4.304  1.00  0.00           O  
ATOM   1369  CB  MET B  86      14.227  -1.767  -5.452  1.00  0.00           C  
ATOM   1370  CG  MET B  86      13.152  -2.792  -5.359  1.00  0.00           C  
ATOM   1371  SD  MET B  86      11.937  -2.816  -6.777  1.00  0.00           S  
ATOM   1372  CE  MET B  86      12.817  -3.494  -8.182  1.00  0.00           C  
ATOM   1373  H   MET B  86      15.743   0.280  -5.670  1.00  0.00           H  
ATOM   1374  HA  MET B  86      13.070  -0.287  -6.372  1.00  0.00           H  
ATOM   1375 1HB  MET B  86      14.838  -1.967  -6.323  1.00  0.00           H  
ATOM   1376 2HB  MET B  86      14.848  -1.899  -4.568  1.00  0.00           H  
ATOM   1377 1HG  MET B  86      13.677  -3.710  -5.310  1.00  0.00           H  
ATOM   1378 2HG  MET B  86      12.598  -2.688  -4.432  1.00  0.00           H  
ATOM   1379 1HE  MET B  86      12.160  -3.541  -9.041  1.00  0.00           H  
ATOM   1380 2HE  MET B  86      13.671  -2.864  -8.412  1.00  0.00           H  
ATOM   1381 3HE  MET B  86      13.159  -4.487  -7.962  1.00  0.00           H  
ATOM   1382  N   LYS B  87      13.470   0.410  -3.260  1.00  0.00           N  
ATOM   1383  CA  LYS B  87      12.756   0.784  -2.043  1.00  0.00           C  
ATOM   1384  C   LYS B  87      11.793   1.939  -2.303  1.00  0.00           C  
ATOM   1385  O   LYS B  87      10.651   1.919  -1.839  1.00  0.00           O  
ATOM   1386  CB  LYS B  87      13.748   1.137  -0.943  1.00  0.00           C  
ATOM   1387  CG  LYS B  87      13.123   1.463   0.406  1.00  0.00           C  
ATOM   1388  CD  LYS B  87      14.208   1.682   1.456  1.00  0.00           C  
ATOM   1389  CE  LYS B  87      13.624   2.031   2.816  1.00  0.00           C  
ATOM   1390  NZ  LYS B  87      14.692   2.229   3.837  1.00  0.00           N  
ATOM   1391  H   LYS B  87      14.472   0.534  -3.300  1.00  0.00           H  
ATOM   1392  HA  LYS B  87      12.170  -0.073  -1.708  1.00  0.00           H  
ATOM   1393 1HB  LYS B  87      14.449   0.316  -0.800  1.00  0.00           H  
ATOM   1394 2HB  LYS B  87      14.334   2.005  -1.250  1.00  0.00           H  
ATOM   1395 1HG  LYS B  87      12.514   2.365   0.322  1.00  0.00           H  
ATOM   1396 2HG  LYS B  87      12.481   0.637   0.714  1.00  0.00           H  
ATOM   1397 1HD  LYS B  87      14.811   0.774   1.550  1.00  0.00           H  
ATOM   1398 2HD  LYS B  87      14.867   2.491   1.130  1.00  0.00           H  
ATOM   1399 1HE  LYS B  87      13.042   2.949   2.730  1.00  0.00           H  
ATOM   1400 2HE  LYS B  87      12.968   1.226   3.144  1.00  0.00           H  
ATOM   1401 1HZ  LYS B  87      14.273   2.460   4.727  1.00  0.00           H  
ATOM   1402 2HZ  LYS B  87      15.233   1.375   3.929  1.00  0.00           H  
ATOM   1403 3HZ  LYS B  87      15.302   2.981   3.545  1.00  0.00           H  
ATOM   1404  N   GLU B  88      12.225   2.940  -3.040  1.00  0.00           N  
ATOM   1405  CA  GLU B  88      11.392   4.089  -3.385  1.00  0.00           C  
ATOM   1406  C   GLU B  88      10.234   3.678  -4.289  1.00  0.00           C  
ATOM   1407  O   GLU B  88       9.106   4.145  -4.113  1.00  0.00           O  
ATOM   1408  CB  GLU B  88      12.292   5.152  -3.916  1.00  0.00           C  
ATOM   1409  CG  GLU B  88      13.147   5.703  -2.750  1.00  0.00           C  
ATOM   1410  CD  GLU B  88      14.279   6.528  -3.150  1.00  0.00           C  
ATOM   1411  OE1 GLU B  88      14.682   7.344  -2.378  1.00  0.00           O  
ATOM   1412  OE2 GLU B  88      14.792   6.368  -4.260  1.00  0.00           O  
ATOM   1413  H   GLU B  88      13.176   2.903  -3.377  1.00  0.00           H  
ATOM   1414  HA  GLU B  88      10.969   4.498  -2.467  1.00  0.00           H  
ATOM   1415 1HB  GLU B  88      12.936   4.744  -4.687  1.00  0.00           H  
ATOM   1416 2HB  GLU B  88      11.695   5.955  -4.351  1.00  0.00           H  
ATOM   1417 1HG  GLU B  88      12.476   6.301  -2.094  1.00  0.00           H  
ATOM   1418 2HG  GLU B  88      13.525   4.885  -2.147  1.00  0.00           H  
ATOM   1419  N   VAL B  89      10.576   2.800  -5.248  1.00  0.00           N  
ATOM   1420  CA  VAL B  89       9.539   2.300  -6.145  1.00  0.00           C  
ATOM   1421  C   VAL B  89       8.473   1.560  -5.340  1.00  0.00           C  
ATOM   1422  O   VAL B  89       7.277   1.804  -5.512  1.00  0.00           O  
ATOM   1423  CB  VAL B  89      10.091   1.372  -7.262  1.00  0.00           C  
ATOM   1424  CG1 VAL B  89       8.931   0.734  -8.042  1.00  0.00           C  
ATOM   1425  CG2 VAL B  89      10.970   2.161  -8.212  1.00  0.00           C  
ATOM   1426  H   VAL B  89      11.526   2.477  -5.366  1.00  0.00           H  
ATOM   1427  HA  VAL B  89       9.072   3.151  -6.643  1.00  0.00           H  
ATOM   1428  HB  VAL B  89      10.675   0.565  -6.809  1.00  0.00           H  
ATOM   1429 1HG1 VAL B  89       9.332   0.099  -8.811  1.00  0.00           H  
ATOM   1430 2HG1 VAL B  89       8.318   0.145  -7.380  1.00  0.00           H  
ATOM   1431 3HG1 VAL B  89       8.324   1.516  -8.500  1.00  0.00           H  
ATOM   1432 1HG2 VAL B  89      11.363   1.504  -8.988  1.00  0.00           H  
ATOM   1433 2HG2 VAL B  89      10.396   2.965  -8.670  1.00  0.00           H  
ATOM   1434 3HG2 VAL B  89      11.786   2.571  -7.645  1.00  0.00           H  
ATOM   1435  N   LEU B  90       8.889   0.666  -4.474  1.00  0.00           N  
ATOM   1436  CA  LEU B  90       7.974  -0.087  -3.624  1.00  0.00           C  
ATOM   1437  C   LEU B  90       7.174   0.848  -2.723  1.00  0.00           C  
ATOM   1438  O   LEU B  90       5.971   0.656  -2.535  1.00  0.00           O  
ATOM   1439  CB  LEU B  90       8.714  -1.111  -2.729  1.00  0.00           C  
ATOM   1440  CG  LEU B  90       9.324  -2.398  -3.404  1.00  0.00           C  
ATOM   1441  CD1 LEU B  90      10.229  -3.146  -2.365  1.00  0.00           C  
ATOM   1442  CD2 LEU B  90       8.172  -3.328  -3.869  1.00  0.00           C  
ATOM   1443  H   LEU B  90       9.882   0.498  -4.398  1.00  0.00           H  
ATOM   1444  HA  LEU B  90       7.276  -0.628  -4.262  1.00  0.00           H  
ATOM   1445 1HB  LEU B  90       9.539  -0.580  -2.248  1.00  0.00           H  
ATOM   1446 2HB  LEU B  90       8.028  -1.437  -1.950  1.00  0.00           H  
ATOM   1447  HG  LEU B  90       9.938  -2.116  -4.259  1.00  0.00           H  
ATOM   1448 1HD1 LEU B  90      10.661  -4.046  -2.829  1.00  0.00           H  
ATOM   1449 2HD1 LEU B  90      11.041  -2.474  -2.057  1.00  0.00           H  
ATOM   1450 3HD1 LEU B  90       9.644  -3.438  -1.489  1.00  0.00           H  
ATOM   1451 1HD2 LEU B  90       8.597  -4.231  -4.329  1.00  0.00           H  
ATOM   1452 2HD2 LEU B  90       7.558  -3.609  -3.013  1.00  0.00           H  
ATOM   1453 3HD2 LEU B  90       7.553  -2.817  -4.596  1.00  0.00           H  
ATOM   1454  N   PHE B  91       7.829   1.838  -2.195  1.00  0.00           N  
ATOM   1455  CA  PHE B  91       7.156   2.822  -1.355  1.00  0.00           C  
ATOM   1456  C   PHE B  91       6.037   3.514  -2.123  1.00  0.00           C  
ATOM   1457  O   PHE B  91       4.896   3.561  -1.659  1.00  0.00           O  
ATOM   1458  CB  PHE B  91       8.166   3.851  -0.865  1.00  0.00           C  
ATOM   1459  CG  PHE B  91       7.599   5.011  -0.167  1.00  0.00           C  
ATOM   1460  CD1 PHE B  91       7.481   6.216  -0.844  1.00  0.00           C  
ATOM   1461  CD2 PHE B  91       7.189   4.933   1.148  1.00  0.00           C  
ATOM   1462  CE1 PHE B  91       6.972   7.313  -0.224  1.00  0.00           C  
ATOM   1463  CE2 PHE B  91       6.673   6.036   1.777  1.00  0.00           C  
ATOM   1464  CZ  PHE B  91       6.570   7.231   1.090  1.00  0.00           C  
ATOM   1465  H   PHE B  91       8.820   1.932  -2.366  1.00  0.00           H  
ATOM   1466  HA  PHE B  91       6.716   2.305  -0.501  1.00  0.00           H  
ATOM   1467 1HB  PHE B  91       8.880   3.363  -0.203  1.00  0.00           H  
ATOM   1468 2HB  PHE B  91       8.722   4.219  -1.702  1.00  0.00           H  
ATOM   1469  HD1 PHE B  91       7.802   6.280  -1.883  1.00  0.00           H  
ATOM   1470  HD2 PHE B  91       7.281   3.987   1.680  1.00  0.00           H  
ATOM   1471  HE1 PHE B  91       6.886   8.251  -0.771  1.00  0.00           H  
ATOM   1472  HE2 PHE B  91       6.356   5.976   2.819  1.00  0.00           H  
ATOM   1473  HZ  PHE B  91       6.165   8.108   1.591  1.00  0.00           H  
ATOM   1474  N   TYR B  92       6.236   4.106  -3.279  1.00  0.00           N  
ATOM   1475  CA  TYR B  92       5.265   4.862  -4.062  1.00  0.00           C  
ATOM   1476  C   TYR B  92       4.166   3.951  -4.595  1.00  0.00           C  
ATOM   1477  O   TYR B  92       3.003   4.352  -4.674  1.00  0.00           O  
ATOM   1478  CB  TYR B  92       5.981   5.628  -5.133  1.00  0.00           C  
ATOM   1479  CG  TYR B  92       6.758   6.883  -4.706  1.00  0.00           C  
ATOM   1480  CD1 TYR B  92       6.103   7.977  -4.173  1.00  0.00           C  
ATOM   1481  CD2 TYR B  92       8.134   6.935  -4.877  1.00  0.00           C  
ATOM   1482  CE1 TYR B  92       6.805   9.101  -3.798  1.00  0.00           C  
ATOM   1483  CE2 TYR B  92       8.844   8.054  -4.498  1.00  0.00           C  
ATOM   1484  CZ  TYR B  92       8.182   9.135  -3.955  1.00  0.00           C  
ATOM   1485  OH  TYR B  92       8.893  10.248  -3.563  1.00  0.00           O  
ATOM   1486  H   TYR B  92       7.177   4.003  -3.630  1.00  0.00           H  
ATOM   1487  HA  TYR B  92       4.804   5.608  -3.414  1.00  0.00           H  
ATOM   1488 1HB  TYR B  92       6.727   4.934  -5.462  1.00  0.00           H  
ATOM   1489 2HB  TYR B  92       5.305   5.875  -5.942  1.00  0.00           H  
ATOM   1490  HD1 TYR B  92       5.038   7.956  -4.044  1.00  0.00           H  
ATOM   1491  HD2 TYR B  92       8.662   6.097  -5.312  1.00  0.00           H  
ATOM   1492  HE1 TYR B  92       6.274   9.952  -3.373  1.00  0.00           H  
ATOM   1493  HE2 TYR B  92       9.927   8.084  -4.627  1.00  0.00           H  
ATOM   1494  HH  TYR B  92       9.831  10.074  -3.631  1.00  0.00           H  
ATOM   1495  N   LEU B  93       4.569   2.718  -4.976  1.00  0.00           N  
ATOM   1496  CA  LEU B  93       3.541   1.776  -5.405  1.00  0.00           C  
ATOM   1497  C   LEU B  93       2.601   1.435  -4.253  1.00  0.00           C  
ATOM   1498  O   LEU B  93       1.389   1.321  -4.448  1.00  0.00           O  
ATOM   1499  CB  LEU B  93       4.149   0.502  -5.999  1.00  0.00           C  
ATOM   1500  CG  LEU B  93       4.840   0.630  -7.404  1.00  0.00           C  
ATOM   1501  CD1 LEU B  93       5.560  -0.659  -7.690  1.00  0.00           C  
ATOM   1502  CD2 LEU B  93       3.787   0.904  -8.522  1.00  0.00           C  
ATOM   1503  H   LEU B  93       5.536   2.425  -4.977  1.00  0.00           H  
ATOM   1504  HA  LEU B  93       2.957   2.240  -6.199  1.00  0.00           H  
ATOM   1505 1HB  LEU B  93       4.911   0.150  -5.303  1.00  0.00           H  
ATOM   1506 2HB  LEU B  93       3.370  -0.258  -6.066  1.00  0.00           H  
ATOM   1507  HG  LEU B  93       5.566   1.439  -7.381  1.00  0.00           H  
ATOM   1508 1HD1 LEU B  93       6.062  -0.591  -8.656  1.00  0.00           H  
ATOM   1509 2HD1 LEU B  93       6.295  -0.842  -6.908  1.00  0.00           H  
ATOM   1510 3HD1 LEU B  93       4.852  -1.468  -7.706  1.00  0.00           H  
ATOM   1511 1HD2 LEU B  93       4.292   0.969  -9.480  1.00  0.00           H  
ATOM   1512 2HD2 LEU B  93       3.067   0.087  -8.554  1.00  0.00           H  
ATOM   1513 3HD2 LEU B  93       3.264   1.837  -8.344  1.00  0.00           H  
ATOM   1514  N   GLY B  94       3.162   1.203  -3.092  1.00  0.00           N  
ATOM   1515  CA  GLY B  94       2.344   1.003  -1.907  1.00  0.00           C  
ATOM   1516  C   GLY B  94       1.403   2.160  -1.628  1.00  0.00           C  
ATOM   1517  O   GLY B  94       0.229   1.951  -1.318  1.00  0.00           O  
ATOM   1518  H   GLY B  94       4.168   1.161  -3.008  1.00  0.00           H  
ATOM   1519 1HA  GLY B  94       1.754   0.093  -2.021  1.00  0.00           H  
ATOM   1520 2HA  GLY B  94       2.988   0.861  -1.040  1.00  0.00           H  
ATOM   1521  N   GLN B  95       1.863   3.433  -1.767  1.00  0.00           N  
ATOM   1522  CA  GLN B  95       1.039   4.626  -1.598  1.00  0.00           C  
ATOM   1523  C   GLN B  95      -0.105   4.651  -2.607  1.00  0.00           C  
ATOM   1524  O   GLN B  95      -1.233   5.015  -2.266  1.00  0.00           O  
ATOM   1525  CB  GLN B  95       1.840   5.915  -1.728  1.00  0.00           C  
ATOM   1526  CG  GLN B  95       2.777   6.198  -0.591  1.00  0.00           C  
ATOM   1527  CD  GLN B  95       3.506   7.468  -0.817  1.00  0.00           C  
ATOM   1528  OE1 GLN B  95       4.000   7.719  -1.909  1.00  0.00           O  
ATOM   1529  NE2 GLN B  95       3.553   8.317   0.202  1.00  0.00           N  
ATOM   1530  H   GLN B  95       2.839   3.539  -2.002  1.00  0.00           H  
ATOM   1531  HA  GLN B  95       0.603   4.607  -0.599  1.00  0.00           H  
ATOM   1532 1HB  GLN B  95       2.428   5.879  -2.642  1.00  0.00           H  
ATOM   1533 2HB  GLN B  95       1.158   6.760  -1.821  1.00  0.00           H  
ATOM   1534 1HG  GLN B  95       2.216   6.265   0.339  1.00  0.00           H  
ATOM   1535 2HG  GLN B  95       3.515   5.392  -0.523  1.00  0.00           H  
ATOM   1536 1HE2 GLN B  95       4.016   9.202   0.096  1.00  0.00           H  
ATOM   1537 2HE2 GLN B  95       3.129   8.081   1.076  1.00  0.00           H  
ATOM   1538  N   TYR B  96       0.296   4.360  -3.829  1.00  0.00           N  
ATOM   1539  CA  TYR B  96      -0.709   4.315  -4.885  1.00  0.00           C  
ATOM   1540  C   TYR B  96      -1.817   3.325  -4.543  1.00  0.00           C  
ATOM   1541  O   TYR B  96      -3.002   3.655  -4.633  1.00  0.00           O  
ATOM   1542  CB  TYR B  96      -0.087   3.924  -6.229  1.00  0.00           C  
ATOM   1543  CG  TYR B  96      -1.083   3.935  -7.359  1.00  0.00           C  
ATOM   1544  CD1 TYR B  96      -1.713   2.778  -7.799  1.00  0.00           C  
ATOM   1545  CD2 TYR B  96      -1.361   5.141  -7.964  1.00  0.00           C  
ATOM   1546  CE1 TYR B  96      -2.622   2.868  -8.834  1.00  0.00           C  
ATOM   1547  CE2 TYR B  96      -2.243   5.229  -8.985  1.00  0.00           C  
ATOM   1548  CZ  TYR B  96      -2.883   4.113  -9.430  1.00  0.00           C  
ATOM   1549  OH  TYR B  96      -3.774   4.237 -10.472  1.00  0.00           O  
ATOM   1550  H   TYR B  96       1.261   4.169  -4.059  1.00  0.00           H  
ATOM   1551  HA  TYR B  96      -1.154   5.306  -4.982  1.00  0.00           H  
ATOM   1552 1HB  TYR B  96       0.729   4.606  -6.475  1.00  0.00           H  
ATOM   1553 2HB  TYR B  96       0.335   2.925  -6.158  1.00  0.00           H  
ATOM   1554  HD1 TYR B  96      -1.509   1.815  -7.328  1.00  0.00           H  
ATOM   1555  HD2 TYR B  96      -0.870   6.028  -7.630  1.00  0.00           H  
ATOM   1556  HE1 TYR B  96      -3.120   1.981  -9.185  1.00  0.00           H  
ATOM   1557  HE2 TYR B  96      -2.443   6.196  -9.447  1.00  0.00           H  
ATOM   1558  HH  TYR B  96      -3.764   5.136 -10.799  1.00  0.00           H  
ATOM   1559  N   ILE B  97      -1.528   2.054  -4.180  1.00  0.00           N  
ATOM   1560  CA  ILE B  97      -2.473   0.993  -3.847  1.00  0.00           C  
ATOM   1561  C   ILE B  97      -3.352   1.433  -2.679  1.00  0.00           C  
ATOM   1562  O   ILE B  97      -4.571   1.248  -2.706  1.00  0.00           O  
ATOM   1563  CB  ILE B  97      -1.744  -0.330  -3.459  1.00  0.00           C  
ATOM   1564  CG1 ILE B  97      -1.059  -0.923  -4.690  1.00  0.00           C  
ATOM   1565  CG2 ILE B  97      -2.737  -1.355  -2.810  1.00  0.00           C  
ATOM   1566  CD1 ILE B  97      -0.053  -2.041  -4.400  1.00  0.00           C  
ATOM   1567  H   ILE B  97      -0.538   1.859  -4.148  1.00  0.00           H  
ATOM   1568  HA  ILE B  97      -3.110   0.813  -4.712  1.00  0.00           H  
ATOM   1569  HB  ILE B  97      -0.951  -0.097  -2.740  1.00  0.00           H  
ATOM   1570 1HG1 ILE B  97      -1.833  -1.326  -5.335  1.00  0.00           H  
ATOM   1571 2HG1 ILE B  97      -0.548  -0.127  -5.224  1.00  0.00           H  
ATOM   1572 1HG2 ILE B  97      -2.223  -2.251  -2.545  1.00  0.00           H  
ATOM   1573 2HG2 ILE B  97      -3.172  -0.935  -1.917  1.00  0.00           H  
ATOM   1574 3HG2 ILE B  97      -3.506  -1.605  -3.489  1.00  0.00           H  
ATOM   1575 1HD1 ILE B  97       0.377  -2.383  -5.332  1.00  0.00           H  
ATOM   1576 2HD1 ILE B  97       0.745  -1.641  -3.766  1.00  0.00           H  
ATOM   1577 3HD1 ILE B  97      -0.525  -2.872  -3.899  1.00  0.00           H  
ATOM   1578  N   MET B  98      -2.795   2.064  -1.755  1.00  0.00           N  
ATOM   1579  CA  MET B  98      -3.520   2.508  -0.568  1.00  0.00           C  
ATOM   1580  C   MET B  98      -4.445   3.675  -0.900  1.00  0.00           C  
ATOM   1581  O   MET B  98      -5.587   3.717  -0.439  1.00  0.00           O  
ATOM   1582  CB  MET B  98      -2.594   2.913   0.546  1.00  0.00           C  
ATOM   1583  CG  MET B  98      -1.882   1.788   1.184  1.00  0.00           C  
ATOM   1584  SD  MET B  98      -0.941   2.234   2.665  1.00  0.00           S  
ATOM   1585  CE  MET B  98       0.436   3.130   1.981  1.00  0.00           C  
ATOM   1586  H   MET B  98      -1.810   2.272  -1.836  1.00  0.00           H  
ATOM   1587  HA  MET B  98      -4.132   1.681  -0.207  1.00  0.00           H  
ATOM   1588 1HB  MET B  98      -1.874   3.645   0.163  1.00  0.00           H  
ATOM   1589 2HB  MET B  98      -3.182   3.373   1.297  1.00  0.00           H  
ATOM   1590 1HG  MET B  98      -2.624   1.048   1.458  1.00  0.00           H  
ATOM   1591 2HG  MET B  98      -1.216   1.344   0.473  1.00  0.00           H  
ATOM   1592 1HE  MET B  98       1.097   3.457   2.781  1.00  0.00           H  
ATOM   1593 2HE  MET B  98       0.988   2.485   1.294  1.00  0.00           H  
ATOM   1594 3HE  MET B  98       0.072   3.994   1.464  1.00  0.00           H  
ATOM   1595  N   THR B  99      -3.949   4.634  -1.622  1.00  0.00           N  
ATOM   1596  CA  THR B  99      -4.727   5.807  -2.006  1.00  0.00           C  
ATOM   1597  C   THR B  99      -5.949   5.400  -2.824  1.00  0.00           C  
ATOM   1598  O   THR B  99      -7.045   5.924  -2.615  1.00  0.00           O  
ATOM   1599  CB  THR B  99      -3.868   6.786  -2.847  1.00  0.00           C  
ATOM   1600  OG1 THR B  99      -2.755   7.233  -2.066  1.00  0.00           O  
ATOM   1601  CG2 THR B  99      -4.688   7.994  -3.290  1.00  0.00           C  
ATOM   1602  H   THR B  99      -2.989   4.559  -1.926  1.00  0.00           H  
ATOM   1603  HA  THR B  99      -5.071   6.306  -1.100  1.00  0.00           H  
ATOM   1604  HB  THR B  99      -3.494   6.259  -3.730  1.00  0.00           H  
ATOM   1605  HG1 THR B  99      -2.120   6.487  -1.962  1.00  0.00           H  
ATOM   1606 1HG2 THR B  99      -4.051   8.654  -3.876  1.00  0.00           H  
ATOM   1607 2HG2 THR B  99      -5.535   7.679  -3.898  1.00  0.00           H  
ATOM   1608 3HG2 THR B  99      -5.048   8.517  -2.409  1.00  0.00           H  
ATOM   1609  N   LYS B 100      -5.793   4.402  -3.699  1.00  0.00           N  
ATOM   1610  CA  LYS B 100      -6.863   3.965  -4.592  1.00  0.00           C  
ATOM   1611  C   LYS B 100      -7.676   2.836  -3.965  1.00  0.00           C  
ATOM   1612  O   LYS B 100      -8.648   2.361  -4.556  1.00  0.00           O  
ATOM   1613  CB  LYS B 100      -6.258   3.568  -5.933  1.00  0.00           C  
ATOM   1614  CG  LYS B 100      -5.512   4.695  -6.686  1.00  0.00           C  
ATOM   1615  CD  LYS B 100      -6.419   5.864  -7.086  1.00  0.00           C  
ATOM   1616  CE  LYS B 100      -5.668   6.870  -7.950  1.00  0.00           C  
ATOM   1617  NZ  LYS B 100      -6.524   8.045  -8.315  1.00  0.00           N  
ATOM   1618  H   LYS B 100      -4.898   3.936  -3.739  1.00  0.00           H  
ATOM   1619  HA  LYS B 100      -7.535   4.806  -4.765  1.00  0.00           H  
ATOM   1620 1HB  LYS B 100      -5.490   2.835  -5.747  1.00  0.00           H  
ATOM   1621 2HB  LYS B 100      -7.008   3.121  -6.583  1.00  0.00           H  
ATOM   1622 1HG  LYS B 100      -4.695   5.067  -6.064  1.00  0.00           H  
ATOM   1623 2HG  LYS B 100      -5.083   4.266  -7.587  1.00  0.00           H  
ATOM   1624 1HD  LYS B 100      -7.282   5.488  -7.637  1.00  0.00           H  
ATOM   1625 2HD  LYS B 100      -6.765   6.386  -6.199  1.00  0.00           H  
ATOM   1626 1HE  LYS B 100      -4.792   7.221  -7.404  1.00  0.00           H  
ATOM   1627 2HE  LYS B 100      -5.338   6.374  -8.864  1.00  0.00           H  
ATOM   1628 1HZ  LYS B 100      -5.993   8.687  -8.886  1.00  0.00           H  
ATOM   1629 2HZ  LYS B 100      -7.334   7.727  -8.832  1.00  0.00           H  
ATOM   1630 3HZ  LYS B 100      -6.827   8.518  -7.475  1.00  0.00           H  
ATOM   1631  N   ARG B 101      -7.251   2.459  -2.778  1.00  0.00           N  
ATOM   1632  CA  ARG B 101      -7.903   1.384  -2.037  1.00  0.00           C  
ATOM   1633  C   ARG B 101      -8.075   0.144  -2.907  1.00  0.00           C  
ATOM   1634  O   ARG B 101      -9.164  -0.429  -2.972  1.00  0.00           O  
ATOM   1635  CB  ARG B 101      -9.249   1.834  -1.498  1.00  0.00           C  
ATOM   1636  CG  ARG B 101      -9.177   2.994  -0.526  1.00  0.00           C  
ATOM   1637  CD  ARG B 101     -10.505   3.315   0.039  1.00  0.00           C  
ATOM   1638  NE  ARG B 101     -10.443   4.432   0.976  1.00  0.00           N  
ATOM   1639  CZ  ARG B 101     -11.496   4.955   1.640  1.00  0.00           C  
ATOM   1640  NH1 ARG B 101     -12.703   4.445   1.493  1.00  0.00           N  
ATOM   1641  NH2 ARG B 101     -11.309   5.979   2.460  1.00  0.00           N  
ATOM   1642  H   ARG B 101      -6.454   2.925  -2.369  1.00  0.00           H  
ATOM   1643  HA  ARG B 101      -7.272   1.116  -1.189  1.00  0.00           H  
ATOM   1644 1HB  ARG B 101      -9.900   2.126  -2.318  1.00  0.00           H  
ATOM   1645 2HB  ARG B 101      -9.726   1.000  -0.981  1.00  0.00           H  
ATOM   1646 1HG  ARG B 101      -8.498   2.742   0.289  1.00  0.00           H  
ATOM   1647 2HG  ARG B 101      -8.798   3.879  -1.048  1.00  0.00           H  
ATOM   1648 1HD  ARG B 101     -11.179   3.581  -0.775  1.00  0.00           H  
ATOM   1649 2HD  ARG B 101     -10.890   2.441   0.567  1.00  0.00           H  
ATOM   1650  HE  ARG B 101      -9.533   4.859   1.120  1.00  0.00           H  
ATOM   1651 1HH1 ARG B 101     -12.852   3.659   0.874  1.00  0.00           H  
ATOM   1652 2HH1 ARG B 101     -13.487   4.840   1.993  1.00  0.00           H  
ATOM   1653 1HH2 ARG B 101     -10.383   6.370   2.578  1.00  0.00           H  
ATOM   1654 2HH2 ARG B 101     -12.088   6.378   2.963  1.00  0.00           H  
ATOM   1655  N   LEU B 102      -6.987  -0.281  -3.514  1.00  0.00           N  
ATOM   1656  CA  LEU B 102      -7.023  -1.411  -4.437  1.00  0.00           C  
ATOM   1657  C   LEU B 102      -6.923  -2.732  -3.682  1.00  0.00           C  
ATOM   1658  O   LEU B 102      -7.148  -3.799  -4.257  1.00  0.00           O  
ATOM   1659  CB  LEU B 102      -5.891  -1.351  -5.478  1.00  0.00           C  
ATOM   1660  CG  LEU B 102      -5.869  -0.167  -6.456  1.00  0.00           C  
ATOM   1661  CD1 LEU B 102      -4.627  -0.286  -7.330  1.00  0.00           C  
ATOM   1662  CD2 LEU B 102      -7.119  -0.126  -7.328  1.00  0.00           C  
ATOM   1663  H   LEU B 102      -6.107   0.183  -3.339  1.00  0.00           H  
ATOM   1664  HA  LEU B 102      -7.973  -1.392  -4.970  1.00  0.00           H  
ATOM   1665 1HB  LEU B 102      -4.975  -1.306  -4.960  1.00  0.00           H  
ATOM   1666 2HB  LEU B 102      -5.902  -2.268  -6.056  1.00  0.00           H  
ATOM   1667  HG  LEU B 102      -5.800   0.729  -5.893  1.00  0.00           H  
ATOM   1668 1HD1 LEU B 102      -4.585   0.567  -8.012  1.00  0.00           H  
ATOM   1669 2HD1 LEU B 102      -3.742  -0.295  -6.713  1.00  0.00           H  
ATOM   1670 3HD1 LEU B 102      -4.683  -1.209  -7.910  1.00  0.00           H  
ATOM   1671 1HD2 LEU B 102      -7.051   0.732  -8.009  1.00  0.00           H  
ATOM   1672 2HD2 LEU B 102      -7.191  -1.042  -7.912  1.00  0.00           H  
ATOM   1673 3HD2 LEU B 102      -8.006  -0.012  -6.711  1.00  0.00           H  
ATOM   1674  N   TYR B 103      -6.583  -2.767  -2.437  1.00  0.00           N  
ATOM   1675  CA  TYR B 103      -6.481  -3.985  -1.641  1.00  0.00           C  
ATOM   1676  C   TYR B 103      -7.850  -4.422  -1.135  1.00  0.00           C  
ATOM   1677  O   TYR B 103      -8.762  -3.602  -1.005  1.00  0.00           O  
ATOM   1678  CB  TYR B 103      -5.488  -3.781  -0.485  1.00  0.00           C  
ATOM   1679  CG  TYR B 103      -5.908  -2.733   0.506  1.00  0.00           C  
ATOM   1680  CD1 TYR B 103      -5.494  -1.413   0.358  1.00  0.00           C  
ATOM   1681  CD2 TYR B 103      -6.717  -3.092   1.578  1.00  0.00           C  
ATOM   1682  CE1 TYR B 103      -5.905  -0.471   1.267  1.00  0.00           C  
ATOM   1683  CE2 TYR B 103      -7.137  -2.149   2.475  1.00  0.00           C  
ATOM   1684  CZ  TYR B 103      -6.740  -0.841   2.318  1.00  0.00           C  
ATOM   1685  OH  TYR B 103      -7.175   0.112   3.194  1.00  0.00           O  
ATOM   1686  H   TYR B 103      -6.378  -1.878  -2.004  1.00  0.00           H  
ATOM   1687  HA  TYR B 103      -6.082  -4.779  -2.273  1.00  0.00           H  
ATOM   1688 1HB  TYR B 103      -5.361  -4.730   0.048  1.00  0.00           H  
ATOM   1689 2HB  TYR B 103      -4.517  -3.503  -0.890  1.00  0.00           H  
ATOM   1690  HD1 TYR B 103      -4.854  -1.126  -0.465  1.00  0.00           H  
ATOM   1691  HD2 TYR B 103      -7.036  -4.119   1.688  1.00  0.00           H  
ATOM   1692  HE1 TYR B 103      -5.605   0.569   1.155  1.00  0.00           H  
ATOM   1693  HE2 TYR B 103      -7.782  -2.434   3.307  1.00  0.00           H  
ATOM   1694  HH  TYR B 103      -7.768  -0.288   3.838  1.00  0.00           H  
ATOM   1695  N   ASP B 104      -8.043  -5.666  -0.960  1.00  0.00           N  
ATOM   1696  CA  ASP B 104      -9.269  -6.251  -0.426  1.00  0.00           C  
ATOM   1697  C   ASP B 104      -9.453  -5.893   1.047  1.00  0.00           C  
ATOM   1698  O   ASP B 104      -8.531  -6.054   1.850  1.00  0.00           O  
ATOM   1699  CB  ASP B 104      -9.335  -7.757  -0.622  1.00  0.00           C  
ATOM   1700  CG  ASP B 104     -10.734  -8.330  -0.335  1.00  0.00           C  
ATOM   1701  OD1 ASP B 104     -11.099  -8.456   0.838  1.00  0.00           O  
ATOM   1702  OD2 ASP B 104     -11.431  -8.685  -1.279  1.00  0.00           O  
ATOM   1703  H   ASP B 104      -7.279  -6.274  -1.216  1.00  0.00           H  
ATOM   1704  HA  ASP B 104     -10.116  -5.843  -0.978  1.00  0.00           H  
ATOM   1705 1HB  ASP B 104      -8.988  -8.037  -1.626  1.00  0.00           H  
ATOM   1706 2HB  ASP B 104      -8.689  -8.219   0.043  1.00  0.00           H  
ATOM   1707  N   GLU B 105     -10.625  -5.421   1.481  1.00  0.00           N  
ATOM   1708  CA  GLU B 105     -10.902  -4.951   2.835  1.00  0.00           C  
ATOM   1709  C   GLU B 105     -10.973  -6.115   3.820  1.00  0.00           C  
ATOM   1710  O   GLU B 105     -10.687  -5.949   5.007  1.00  0.00           O  
ATOM   1711  CB  GLU B 105     -12.212  -4.158   2.844  1.00  0.00           C  
ATOM   1712  CG  GLU B 105     -12.139  -2.834   2.067  1.00  0.00           C  
ATOM   1713  CD  GLU B 105     -13.467  -2.102   1.981  1.00  0.00           C  
ATOM   1714  OE1 GLU B 105     -13.488  -0.998   1.480  1.00  0.00           O  
ATOM   1715  OE2 GLU B 105     -14.457  -2.656   2.407  1.00  0.00           O  
ATOM   1716  H   GLU B 105     -11.363  -5.399   0.792  1.00  0.00           H  
ATOM   1717  HA  GLU B 105     -10.087  -4.298   3.148  1.00  0.00           H  
ATOM   1718 1HB  GLU B 105     -13.009  -4.765   2.416  1.00  0.00           H  
ATOM   1719 2HB  GLU B 105     -12.489  -3.928   3.873  1.00  0.00           H  
ATOM   1720 1HG  GLU B 105     -11.416  -2.188   2.568  1.00  0.00           H  
ATOM   1721 2HG  GLU B 105     -11.767  -3.029   1.062  1.00  0.00           H  
ATOM   1722  N   LYS B 106     -11.291  -7.285   3.311  1.00  0.00           N  
ATOM   1723  CA  LYS B 106     -11.381  -8.465   4.166  1.00  0.00           C  
ATOM   1724  C   LYS B 106     -10.067  -9.242   4.171  1.00  0.00           C  
ATOM   1725  O   LYS B 106      -9.641  -9.746   5.212  1.00  0.00           O  
ATOM   1726  CB  LYS B 106     -12.536  -9.368   3.733  1.00  0.00           C  
ATOM   1727  CG  LYS B 106     -13.918  -8.767   3.977  1.00  0.00           C  
ATOM   1728  CD  LYS B 106     -15.032  -9.717   3.537  1.00  0.00           C  
ATOM   1729  CE  LYS B 106     -16.414  -9.117   3.788  1.00  0.00           C  
ATOM   1730  NZ  LYS B 106     -17.505 -10.024   3.325  1.00  0.00           N  
ATOM   1731  H   LYS B 106     -11.476  -7.378   2.323  1.00  0.00           H  
ATOM   1732  HA  LYS B 106     -11.582  -8.138   5.187  1.00  0.00           H  
ATOM   1733 1HB  LYS B 106     -12.441  -9.584   2.665  1.00  0.00           H  
ATOM   1734 2HB  LYS B 106     -12.473 -10.317   4.264  1.00  0.00           H  
ATOM   1735 1HG  LYS B 106     -14.029  -8.546   5.038  1.00  0.00           H  
ATOM   1736 2HG  LYS B 106     -14.000  -7.832   3.421  1.00  0.00           H  
ATOM   1737 1HD  LYS B 106     -14.925  -9.929   2.472  1.00  0.00           H  
ATOM   1738 2HD  LYS B 106     -14.949 -10.654   4.088  1.00  0.00           H  
ATOM   1739 1HE  LYS B 106     -16.535  -8.936   4.856  1.00  0.00           H  
ATOM   1740 2HE  LYS B 106     -16.493  -8.169   3.258  1.00  0.00           H  
ATOM   1741 1HZ  LYS B 106     -18.403  -9.594   3.508  1.00  0.00           H  
ATOM   1742 2HZ  LYS B 106     -17.410 -10.190   2.333  1.00  0.00           H  
ATOM   1743 3HZ  LYS B 106     -17.449 -10.903   3.820  1.00  0.00           H  
ATOM   1744  N   GLN B 107      -9.458  -9.285   3.105  1.00  0.00           N  
ATOM   1745  CA  GLN B 107      -8.156  -9.915   2.919  1.00  0.00           C  
ATOM   1746  C   GLN B 107      -7.126  -8.911   2.408  1.00  0.00           C  
ATOM   1747  O   GLN B 107      -6.849  -8.855   1.208  1.00  0.00           O  
ATOM   1748  CB  GLN B 107      -8.275 -11.061   1.907  1.00  0.00           C  
ATOM   1749  CG  GLN B 107      -9.137 -12.214   2.339  1.00  0.00           C  
ATOM   1750  CD  GLN B 107      -9.097 -13.355   1.331  1.00  0.00           C  
ATOM   1751  OE1 GLN B 107      -8.017 -13.812   0.934  1.00  0.00           O  
ATOM   1752  NE2 GLN B 107     -10.268 -13.814   0.907  1.00  0.00           N  
ATOM   1753  H   GLN B 107      -9.910  -8.847   2.315  1.00  0.00           H  
ATOM   1754  HA  GLN B 107      -7.811 -10.286   3.884  1.00  0.00           H  
ATOM   1755 1HB  GLN B 107      -8.717 -10.669   0.990  1.00  0.00           H  
ATOM   1756 2HB  GLN B 107      -7.308 -11.424   1.644  1.00  0.00           H  
ATOM   1757 1HG  GLN B 107      -8.784 -12.582   3.301  1.00  0.00           H  
ATOM   1758 2HG  GLN B 107     -10.166 -11.864   2.426  1.00  0.00           H  
ATOM   1759 1HE2 GLN B 107     -10.302 -14.564   0.244  1.00  0.00           H  
ATOM   1760 2HE2 GLN B 107     -11.119 -13.415   1.250  1.00  0.00           H  
ATOM   1761  N   GLN B 108      -6.459  -8.116   3.318  1.00  0.00           N  
ATOM   1762  CA  GLN B 108      -5.663  -6.928   3.028  1.00  0.00           C  
ATOM   1763  C   GLN B 108      -4.424  -7.281   2.211  1.00  0.00           C  
ATOM   1764  O   GLN B 108      -3.815  -6.409   1.588  1.00  0.00           O  
ATOM   1765  CB  GLN B 108      -5.310  -6.212   4.333  1.00  0.00           C  
ATOM   1766  CG  GLN B 108      -6.561  -5.705   5.064  1.00  0.00           C  
ATOM   1767  CD  GLN B 108      -7.267  -6.835   5.808  1.00  0.00           C  
ATOM   1768  OE1 GLN B 108      -6.711  -7.938   5.920  1.00  0.00           O  
ATOM   1769  NE2 GLN B 108      -8.462  -6.598   6.285  1.00  0.00           N  
ATOM   1770  H   GLN B 108      -6.556  -8.421   4.276  1.00  0.00           H  
ATOM   1771  HA  GLN B 108      -6.269  -6.242   2.437  1.00  0.00           H  
ATOM   1772 1HB  GLN B 108      -4.758  -6.875   4.993  1.00  0.00           H  
ATOM   1773 2HB  GLN B 108      -4.676  -5.355   4.119  1.00  0.00           H  
ATOM   1774 1HG  GLN B 108      -6.293  -4.930   5.770  1.00  0.00           H  
ATOM   1775 2HG  GLN B 108      -7.262  -5.306   4.319  1.00  0.00           H  
ATOM   1776 1HE2 GLN B 108      -8.964  -7.314   6.774  1.00  0.00           H  
ATOM   1777 2HE2 GLN B 108      -8.895  -5.700   6.145  1.00  0.00           H  
ATOM   1778  N   HIS B 109      -4.075  -8.619   2.077  1.00  0.00           N  
ATOM   1779  CA  HIS B 109      -2.909  -9.022   1.298  1.00  0.00           C  
ATOM   1780  C   HIS B 109      -3.253  -9.151  -0.182  1.00  0.00           C  
ATOM   1781  O   HIS B 109      -2.361  -9.294  -1.021  1.00  0.00           O  
ATOM   1782  CB  HIS B 109      -2.353 -10.323   1.876  1.00  0.00           C  
ATOM   1783  CG  HIS B 109      -3.355 -11.411   1.963  1.00  0.00           C  
ATOM   1784  ND1 HIS B 109      -4.384 -11.369   2.896  1.00  0.00           N  
ATOM   1785  CD2 HIS B 109      -3.517 -12.557   1.283  1.00  0.00           C  
ATOM   1786  CE1 HIS B 109      -5.118 -12.461   2.765  1.00  0.00           C  
ATOM   1787  NE2 HIS B 109      -4.618 -13.193   1.797  1.00  0.00           N  
ATOM   1788  H   HIS B 109      -4.636  -9.329   2.526  1.00  0.00           H  
ATOM   1789  HA  HIS B 109      -2.133  -8.263   1.386  1.00  0.00           H  
ATOM   1790 1HB  HIS B 109      -1.531 -10.675   1.249  1.00  0.00           H  
ATOM   1791 2HB  HIS B 109      -1.958 -10.165   2.867  1.00  0.00           H  
ATOM   1792  HD2 HIS B 109      -2.888 -12.925   0.480  1.00  0.00           H  
ATOM   1793  HE1 HIS B 109      -5.999 -12.714   3.358  1.00  0.00           H  
ATOM   1794  HE2 HIS B 109      -4.989 -14.082   1.478  1.00  0.00           H  
ATOM   1795  N   ILE B 110      -4.536  -9.121  -0.531  1.00  0.00           N  
ATOM   1796  CA  ILE B 110      -4.968  -9.243  -1.919  1.00  0.00           C  
ATOM   1797  C   ILE B 110      -5.172  -7.854  -2.520  1.00  0.00           C  
ATOM   1798  O   ILE B 110      -5.909  -7.034  -1.968  1.00  0.00           O  
ATOM   1799  CB  ILE B 110      -6.285 -10.047  -2.040  1.00  0.00           C  
ATOM   1800  CG1 ILE B 110      -6.120 -11.468  -1.389  1.00  0.00           C  
ATOM   1801  CG2 ILE B 110      -6.771 -10.110  -3.529  1.00  0.00           C  
ATOM   1802  CD1 ILE B 110      -5.008 -12.344  -1.955  1.00  0.00           C  
ATOM   1803  H   ILE B 110      -5.232  -9.010   0.193  1.00  0.00           H  
ATOM   1804  HA  ILE B 110      -4.187  -9.754  -2.481  1.00  0.00           H  
ATOM   1805  HB  ILE B 110      -7.045  -9.545  -1.450  1.00  0.00           H  
ATOM   1806 1HG1 ILE B 110      -5.932 -11.332  -0.325  1.00  0.00           H  
ATOM   1807 2HG1 ILE B 110      -7.064 -12.005  -1.502  1.00  0.00           H  
ATOM   1808 1HG2 ILE B 110      -7.715 -10.655  -3.576  1.00  0.00           H  
ATOM   1809 2HG2 ILE B 110      -6.933  -9.102  -3.919  1.00  0.00           H  
ATOM   1810 3HG2 ILE B 110      -6.030 -10.613  -4.147  1.00  0.00           H  
ATOM   1811 1HD1 ILE B 110      -5.004 -13.295  -1.421  1.00  0.00           H  
ATOM   1812 2HD1 ILE B 110      -5.175 -12.532  -3.013  1.00  0.00           H  
ATOM   1813 3HD1 ILE B 110      -4.052 -11.862  -1.819  1.00  0.00           H  
ATOM   1814  N   VAL B 111      -4.599  -7.581  -3.694  1.00  0.00           N  
ATOM   1815  CA  VAL B 111      -4.715  -6.322  -4.422  1.00  0.00           C  
ATOM   1816  C   VAL B 111      -5.419  -6.559  -5.756  1.00  0.00           C  
ATOM   1817  O   VAL B 111      -4.985  -7.391  -6.556  1.00  0.00           O  
ATOM   1818  CB  VAL B 111      -3.326  -5.687  -4.639  1.00  0.00           C  
ATOM   1819  CG1 VAL B 111      -3.466  -4.354  -5.384  1.00  0.00           C  
ATOM   1820  CG2 VAL B 111      -2.623  -5.490  -3.296  1.00  0.00           C  
ATOM   1821  H   VAL B 111      -4.044  -8.328  -4.088  1.00  0.00           H  
ATOM   1822  HA  VAL B 111      -5.316  -5.633  -3.828  1.00  0.00           H  
ATOM   1823  HB  VAL B 111      -2.729  -6.355  -5.263  1.00  0.00           H  
ATOM   1824 1HG1 VAL B 111      -2.487  -3.920  -5.559  1.00  0.00           H  
ATOM   1825 2HG1 VAL B 111      -3.959  -4.511  -6.319  1.00  0.00           H  
ATOM   1826 3HG1 VAL B 111      -4.062  -3.675  -4.782  1.00  0.00           H  
ATOM   1827 1HG2 VAL B 111      -1.641  -5.059  -3.458  1.00  0.00           H  
ATOM   1828 2HG2 VAL B 111      -3.219  -4.825  -2.673  1.00  0.00           H  
ATOM   1829 3HG2 VAL B 111      -2.516  -6.451  -2.796  1.00  0.00           H  
ATOM   1830  N   TYR B 112      -6.517  -5.806  -5.966  1.00  0.00           N  
ATOM   1831  CA  TYR B 112      -7.252  -5.887  -7.224  1.00  0.00           C  
ATOM   1832  C   TYR B 112      -6.827  -4.776  -8.176  1.00  0.00           C  
ATOM   1833  O   TYR B 112      -6.916  -3.593  -7.838  1.00  0.00           O  
ATOM   1834  CB  TYR B 112      -8.739  -5.765  -6.982  1.00  0.00           C  
ATOM   1835  CG  TYR B 112      -9.269  -6.838  -6.141  1.00  0.00           C  
ATOM   1836  CD1 TYR B 112      -9.436  -8.118  -6.638  1.00  0.00           C  
ATOM   1837  CD2 TYR B 112      -9.654  -6.526  -4.866  1.00  0.00           C  
ATOM   1838  CE1 TYR B 112      -9.948  -9.095  -5.820  1.00  0.00           C  
ATOM   1839  CE2 TYR B 112     -10.174  -7.478  -4.073  1.00  0.00           C  
ATOM   1840  CZ  TYR B 112     -10.337  -8.760  -4.530  1.00  0.00           C  
ATOM   1841  OH  TYR B 112     -10.869  -9.717  -3.700  1.00  0.00           O  
ATOM   1842  H   TYR B 112      -6.841  -5.175  -5.247  1.00  0.00           H  
ATOM   1843  HA  TYR B 112      -7.027  -6.844  -7.695  1.00  0.00           H  
ATOM   1844 1HB  TYR B 112      -8.947  -4.810  -6.498  1.00  0.00           H  
ATOM   1845 2HB  TYR B 112      -9.264  -5.778  -7.934  1.00  0.00           H  
ATOM   1846  HD1 TYR B 112      -9.130  -8.358  -7.657  1.00  0.00           H  
ATOM   1847  HD2 TYR B 112      -9.534  -5.506  -4.486  1.00  0.00           H  
ATOM   1848  HE1 TYR B 112     -10.080 -10.110  -6.193  1.00  0.00           H  
ATOM   1849  HE2 TYR B 112     -10.486  -7.217  -3.075  1.00  0.00           H  
ATOM   1850  HH  TYR B 112     -11.097  -9.308  -2.827  1.00  0.00           H  
ATOM   1851  N   CYS B 113      -6.401  -5.163  -9.369  1.00  0.00           N  
ATOM   1852  CA  CYS B 113      -5.848  -4.164 -10.276  1.00  0.00           C  
ATOM   1853  C   CYS B 113      -6.609  -4.144 -11.596  1.00  0.00           C  
ATOM   1854  O   CYS B 113      -6.244  -3.412 -12.518  1.00  0.00           O  
ATOM   1855  CB  CYS B 113      -4.366  -4.437 -10.536  1.00  0.00           C  
ATOM   1856  SG  CYS B 113      -3.387  -4.632  -9.031  1.00  0.00           S  
ATOM   1857  H   CYS B 113      -6.448  -6.127  -9.668  1.00  0.00           H  
ATOM   1858  HA  CYS B 113      -5.945  -3.183  -9.811  1.00  0.00           H  
ATOM   1859 1HB  CYS B 113      -4.262  -5.345 -11.130  1.00  0.00           H  
ATOM   1860 2HB  CYS B 113      -3.941  -3.617 -11.115  1.00  0.00           H  
ATOM   1861  HG  CYS B 113      -2.227  -4.842  -9.646  1.00  0.00           H  
ATOM   1862  N   SER B 114      -7.761  -4.959 -11.711  1.00  0.00           N  
ATOM   1863  CA  SER B 114      -8.526  -4.986 -12.954  1.00  0.00           C  
ATOM   1864  C   SER B 114      -9.062  -3.602 -13.303  1.00  0.00           C  
ATOM   1865  O   SER B 114      -9.593  -2.900 -12.439  1.00  0.00           O  
ATOM   1866  CB  SER B 114      -9.684  -5.979 -12.848  1.00  0.00           C  
ATOM   1867  OG  SER B 114     -10.355  -6.104 -14.091  1.00  0.00           O  
ATOM   1868  H   SER B 114      -8.064  -5.529 -10.934  1.00  0.00           H  
ATOM   1869  HA  SER B 114      -7.865  -5.306 -13.761  1.00  0.00           H  
ATOM   1870 1HB  SER B 114      -9.302  -6.951 -12.536  1.00  0.00           H  
ATOM   1871 2HB  SER B 114     -10.383  -5.642 -12.084  1.00  0.00           H  
ATOM   1872  HG  SER B 114      -9.898  -5.517 -14.698  1.00  0.00           H  
ATOM   1873  N   ASN B 115      -8.723  -3.072 -14.501  1.00  0.00           N  
ATOM   1874  CA  ASN B 115      -9.226  -1.810 -15.034  1.00  0.00           C  
ATOM   1875  C   ASN B 115      -8.527  -0.613 -14.395  1.00  0.00           C  
ATOM   1876  O   ASN B 115      -9.089   0.482 -14.339  1.00  0.00           O  
ATOM   1877  CB  ASN B 115     -10.740  -1.709 -14.837  1.00  0.00           C  
ATOM   1878  CG  ASN B 115     -11.503  -2.752 -15.630  1.00  0.00           C  
ATOM   1879  OD1 ASN B 115     -11.170  -3.039 -16.783  1.00  0.00           O  
ATOM   1880  ND2 ASN B 115     -12.531  -3.326 -15.018  1.00  0.00           N  
ATOM   1881  H   ASN B 115      -8.069  -3.612 -15.050  1.00  0.00           H  
ATOM   1882  HA  ASN B 115      -9.011  -1.775 -16.103  1.00  0.00           H  
ATOM   1883 1HB  ASN B 115     -10.978  -1.828 -13.779  1.00  0.00           H  
ATOM   1884 2HB  ASN B 115     -11.081  -0.719 -15.140  1.00  0.00           H  
ATOM   1885 1HD2 ASN B 115     -13.071  -4.022 -15.493  1.00  0.00           H  
ATOM   1886 2HD2 ASN B 115     -12.766  -3.064 -14.083  1.00  0.00           H  
ATOM   1887  N   ASP B 116      -7.426  -0.892 -13.693  1.00  0.00           N  
ATOM   1888  CA  ASP B 116      -6.573   0.139 -13.108  1.00  0.00           C  
ATOM   1889  C   ASP B 116      -5.226   0.209 -13.825  1.00  0.00           C  
ATOM   1890  O   ASP B 116      -4.794  -0.767 -14.442  1.00  0.00           O  
ATOM   1891  CB  ASP B 116      -6.362  -0.123 -11.616  1.00  0.00           C  
ATOM   1892  CG  ASP B 116      -5.800   1.080 -10.877  1.00  0.00           C  
ATOM   1893  OD1 ASP B 116      -6.587   1.935 -10.417  1.00  0.00           O  
ATOM   1894  OD2 ASP B 116      -4.560   1.174 -10.756  1.00  0.00           O  
ATOM   1895  H   ASP B 116      -7.181  -1.864 -13.567  1.00  0.00           H  
ATOM   1896  HA  ASP B 116      -7.066   1.104 -13.226  1.00  0.00           H  
ATOM   1897 1HB  ASP B 116      -7.311  -0.401 -11.158  1.00  0.00           H  
ATOM   1898 2HB  ASP B 116      -5.678  -0.962 -11.487  1.00  0.00           H  
ATOM   1899  N   LEU B 117      -4.589   1.355 -13.795  1.00  0.00           N  
ATOM   1900  CA  LEU B 117      -3.262   1.550 -14.368  1.00  0.00           C  
ATOM   1901  C   LEU B 117      -2.275   0.529 -13.814  1.00  0.00           C  
ATOM   1902  O   LEU B 117      -1.400   0.048 -14.538  1.00  0.00           O  
ATOM   1903  CB  LEU B 117      -2.759   2.969 -14.085  1.00  0.00           C  
ATOM   1904  CG  LEU B 117      -1.433   3.361 -14.740  1.00  0.00           C  
ATOM   1905  CD1 LEU B 117      -1.538   3.250 -16.257  1.00  0.00           C  
ATOM   1906  CD2 LEU B 117      -1.031   4.773 -14.329  1.00  0.00           C  
ATOM   1907  H   LEU B 117      -5.052   2.134 -13.349  1.00  0.00           H  
ATOM   1908  HA  LEU B 117      -3.328   1.413 -15.447  1.00  0.00           H  
ATOM   1909 1HB  LEU B 117      -3.512   3.678 -14.424  1.00  0.00           H  
ATOM   1910 2HB  LEU B 117      -2.638   3.087 -13.008  1.00  0.00           H  
ATOM   1911  HG  LEU B 117      -0.653   2.666 -14.427  1.00  0.00           H  
ATOM   1912 1HD1 LEU B 117      -0.587   3.532 -16.709  1.00  0.00           H  
ATOM   1913 2HD1 LEU B 117      -1.779   2.223 -16.531  1.00  0.00           H  
ATOM   1914 3HD1 LEU B 117      -2.322   3.915 -16.617  1.00  0.00           H  
ATOM   1915 1HD2 LEU B 117      -0.085   5.035 -14.804  1.00  0.00           H  
ATOM   1916 2HD2 LEU B 117      -1.802   5.477 -14.643  1.00  0.00           H  
ATOM   1917 3HD2 LEU B 117      -0.918   4.818 -13.246  1.00  0.00           H  
ATOM   1918  N   LEU B 118      -2.454   0.100 -12.545  1.00  0.00           N  
ATOM   1919  CA  LEU B 118      -1.621  -0.904 -11.894  1.00  0.00           C  
ATOM   1920  C   LEU B 118      -1.757  -2.256 -12.587  1.00  0.00           C  
ATOM   1921  O   LEU B 118      -0.770  -2.977 -12.751  1.00  0.00           O  
ATOM   1922  CB  LEU B 118      -1.964  -0.982 -10.397  1.00  0.00           C  
ATOM   1923  CG  LEU B 118      -0.985  -1.792  -9.471  1.00  0.00           C  
ATOM   1924  CD1 LEU B 118       0.423  -1.163  -9.503  1.00  0.00           C  
ATOM   1925  CD2 LEU B 118      -1.488  -1.757  -8.060  1.00  0.00           C  
ATOM   1926  H   LEU B 118      -3.219   0.513 -12.031  1.00  0.00           H  
ATOM   1927  HA  LEU B 118      -0.581  -0.587 -11.962  1.00  0.00           H  
ATOM   1928 1HB  LEU B 118      -2.006   0.037 -10.016  1.00  0.00           H  
ATOM   1929 2HB  LEU B 118      -2.962  -1.410 -10.292  1.00  0.00           H  
ATOM   1930  HG  LEU B 118      -0.918  -2.826  -9.817  1.00  0.00           H  
ATOM   1931 1HD1 LEU B 118       1.077  -1.710  -8.842  1.00  0.00           H  
ATOM   1932 2HD1 LEU B 118       0.837  -1.192 -10.495  1.00  0.00           H  
ATOM   1933 3HD1 LEU B 118       0.364  -0.126  -9.161  1.00  0.00           H  
ATOM   1934 1HD2 LEU B 118      -0.806  -2.321  -7.427  1.00  0.00           H  
ATOM   1935 2HD2 LEU B 118      -1.528  -0.721  -7.727  1.00  0.00           H  
ATOM   1936 3HD2 LEU B 118      -2.469  -2.186  -7.996  1.00  0.00           H  
ATOM   1937  N   GLY B 119      -2.987  -2.576 -13.068  1.00  0.00           N  
ATOM   1938  CA  GLY B 119      -3.218  -3.783 -13.845  1.00  0.00           C  
ATOM   1939  C   GLY B 119      -2.516  -3.770 -15.190  1.00  0.00           C  
ATOM   1940  O   GLY B 119      -1.974  -4.789 -15.623  1.00  0.00           O  
ATOM   1941  H   GLY B 119      -3.762  -1.956 -12.879  1.00  0.00           H  
ATOM   1942 1HA  GLY B 119      -2.875  -4.650 -13.280  1.00  0.00           H  
ATOM   1943 2HA  GLY B 119      -4.287  -3.910 -14.011  1.00  0.00           H  
ATOM   1944  N   ASP B 120      -2.592  -2.588 -15.867  1.00  0.00           N  
ATOM   1945  CA  ASP B 120      -1.869  -2.411 -17.122  1.00  0.00           C  
ATOM   1946  C   ASP B 120      -0.363  -2.564 -16.915  1.00  0.00           C  
ATOM   1947  O   ASP B 120       0.324  -3.167 -17.741  1.00  0.00           O  
ATOM   1948  CB  ASP B 120      -2.179  -1.042 -17.732  1.00  0.00           C  
ATOM   1949  CG  ASP B 120      -3.613  -0.920 -18.216  1.00  0.00           C  
ATOM   1950  OD1 ASP B 120      -4.268  -1.959 -18.451  1.00  0.00           O  
ATOM   1951  OD2 ASP B 120      -4.092   0.224 -18.366  1.00  0.00           O  
ATOM   1952  H   ASP B 120      -3.148  -1.825 -15.508  1.00  0.00           H  
ATOM   1953  HA  ASP B 120      -2.192  -3.184 -17.820  1.00  0.00           H  
ATOM   1954 1HB  ASP B 120      -1.994  -0.263 -16.992  1.00  0.00           H  
ATOM   1955 2HB  ASP B 120      -1.511  -0.859 -18.574  1.00  0.00           H  
ATOM   1956  N   LEU B 121       0.126  -2.020 -15.806  1.00  0.00           N  
ATOM   1957  CA  LEU B 121       1.543  -2.082 -15.466  1.00  0.00           C  
ATOM   1958  C   LEU B 121       1.980  -3.521 -15.213  1.00  0.00           C  
ATOM   1959  O   LEU B 121       2.962  -3.988 -15.794  1.00  0.00           O  
ATOM   1960  CB  LEU B 121       1.837  -1.222 -14.234  1.00  0.00           C  
ATOM   1961  CG  LEU B 121       3.293  -1.183 -13.766  1.00  0.00           C  
ATOM   1962  CD1 LEU B 121       4.154  -0.431 -14.775  1.00  0.00           C  
ATOM   1963  CD2 LEU B 121       3.394  -0.542 -12.386  1.00  0.00           C  
ATOM   1964  H   LEU B 121      -0.510  -1.548 -15.179  1.00  0.00           H  
ATOM   1965  HA  LEU B 121       2.117  -1.694 -16.306  1.00  0.00           H  
ATOM   1966 1HB  LEU B 121       1.536  -0.197 -14.446  1.00  0.00           H  
ATOM   1967 2HB  LEU B 121       1.237  -1.590 -13.402  1.00  0.00           H  
ATOM   1968  HG  LEU B 121       3.686  -2.199 -13.714  1.00  0.00           H  
ATOM   1969 1HD1 LEU B 121       5.187  -0.412 -14.429  1.00  0.00           H  
ATOM   1970 2HD1 LEU B 121       4.105  -0.934 -15.741  1.00  0.00           H  
ATOM   1971 3HD1 LEU B 121       3.787   0.589 -14.877  1.00  0.00           H  
ATOM   1972 1HD2 LEU B 121       4.437  -0.523 -12.069  1.00  0.00           H  
ATOM   1973 2HD2 LEU B 121       3.010   0.477 -12.429  1.00  0.00           H  
ATOM   1974 3HD2 LEU B 121       2.808  -1.121 -11.672  1.00  0.00           H  
ATOM   1975  N   PHE B 122       1.238  -4.300 -14.410  1.00  0.00           N  
ATOM   1976  CA  PHE B 122       1.648  -5.616 -13.935  1.00  0.00           C  
ATOM   1977  C   PHE B 122       1.118  -6.713 -14.852  1.00  0.00           C  
ATOM   1978  O   PHE B 122       1.638  -7.830 -14.856  1.00  0.00           O  
ATOM   1979  CB  PHE B 122       1.159  -5.848 -12.502  1.00  0.00           C  
ATOM   1980  CG  PHE B 122       1.946  -5.096 -11.463  1.00  0.00           C  
ATOM   1981  CD1 PHE B 122       3.211  -4.600 -11.753  1.00  0.00           C  
ATOM   1982  CD2 PHE B 122       1.419  -4.884 -10.195  1.00  0.00           C  
ATOM   1983  CE1 PHE B 122       3.941  -3.903 -10.793  1.00  0.00           C  
ATOM   1984  CE2 PHE B 122       2.143  -4.189  -9.231  1.00  0.00           C  
ATOM   1985  CZ  PHE B 122       3.404  -3.700  -9.531  1.00  0.00           C  
ATOM   1986  H   PHE B 122       0.341  -3.933 -14.128  1.00  0.00           H  
ATOM   1987  HA  PHE B 122       2.738  -5.663 -13.942  1.00  0.00           H  
ATOM   1988 1HB  PHE B 122       0.115  -5.548 -12.421  1.00  0.00           H  
ATOM   1989 2HB  PHE B 122       1.213  -6.910 -12.267  1.00  0.00           H  
ATOM   1990  HD1 PHE B 122       3.631  -4.761 -12.746  1.00  0.00           H  
ATOM   1991  HD2 PHE B 122       0.426  -5.269  -9.958  1.00  0.00           H  
ATOM   1992  HE1 PHE B 122       4.932  -3.519 -11.035  1.00  0.00           H  
ATOM   1993  HE2 PHE B 122       1.719  -4.030  -8.240  1.00  0.00           H  
ATOM   1994  HZ  PHE B 122       3.973  -3.159  -8.776  1.00  0.00           H  
ATOM   1995  N   GLY B 123       0.178  -6.432 -15.667  1.00  0.00           N  
ATOM   1996  CA  GLY B 123      -0.380  -7.402 -16.596  1.00  0.00           C  
ATOM   1997  C   GLY B 123      -1.187  -8.488 -15.909  1.00  0.00           C  
ATOM   1998  O   GLY B 123      -1.247  -9.622 -16.390  1.00  0.00           O  
ATOM   1999  H   GLY B 123      -0.189  -5.491 -15.659  1.00  0.00           H  
ATOM   2000 1HA  GLY B 123      -1.021  -6.891 -17.314  1.00  0.00           H  
ATOM   2001 2HA  GLY B 123       0.426  -7.870 -17.161  1.00  0.00           H  
ATOM   2002  N   VAL B 124      -1.627  -8.264 -14.680  1.00  0.00           N  
ATOM   2003  CA  VAL B 124      -2.428  -9.219 -13.923  1.00  0.00           C  
ATOM   2004  C   VAL B 124      -3.654  -8.519 -13.340  1.00  0.00           C  
ATOM   2005  O   VAL B 124      -3.617  -7.318 -13.063  1.00  0.00           O  
ATOM   2006  CB  VAL B 124      -1.606  -9.881 -12.794  1.00  0.00           C  
ATOM   2007  CG1 VAL B 124      -0.420 -10.652 -13.372  1.00  0.00           C  
ATOM   2008  CG2 VAL B 124      -1.128  -8.829 -11.795  1.00  0.00           C  
ATOM   2009  H   VAL B 124      -1.387  -7.379 -14.257  1.00  0.00           H  
ATOM   2010  HA  VAL B 124      -2.765 -10.003 -14.602  1.00  0.00           H  
ATOM   2011  HB  VAL B 124      -2.234 -10.607 -12.278  1.00  0.00           H  
ATOM   2012 1HG1 VAL B 124       0.146 -11.111 -12.561  1.00  0.00           H  
ATOM   2013 2HG1 VAL B 124      -0.784 -11.429 -14.045  1.00  0.00           H  
ATOM   2014 3HG1 VAL B 124       0.226  -9.968 -13.922  1.00  0.00           H  
ATOM   2015 1HG2 VAL B 124      -0.552  -9.312 -11.006  1.00  0.00           H  
ATOM   2016 2HG2 VAL B 124      -0.502  -8.098 -12.307  1.00  0.00           H  
ATOM   2017 3HG2 VAL B 124      -1.990  -8.325 -11.357  1.00  0.00           H  
ATOM   2018  N   PRO B 125      -4.797  -9.229 -13.226  1.00  0.00           N  
ATOM   2019  CA  PRO B 125      -6.039  -8.672 -12.687  1.00  0.00           C  
ATOM   2020  C   PRO B 125      -5.998  -8.495 -11.170  1.00  0.00           C  
ATOM   2021  O   PRO B 125      -6.735  -7.674 -10.620  1.00  0.00           O  
ATOM   2022  CB  PRO B 125      -7.093  -9.707 -13.088  1.00  0.00           C  
ATOM   2023  CG  PRO B 125      -6.337 -10.989 -13.222  1.00  0.00           C  
ATOM   2024  CD  PRO B 125      -4.970 -10.683 -13.764  1.00  0.00           C  
ATOM   2025  HA  PRO B 125      -6.239  -7.703 -13.168  1.00  0.00           H  
ATOM   2026 1HB  PRO B 125      -7.880  -9.760 -12.321  1.00  0.00           H  
ATOM   2027 2HB  PRO B 125      -7.579  -9.404 -14.027  1.00  0.00           H  
ATOM   2028 1HG  PRO B 125      -6.262 -11.490 -12.245  1.00  0.00           H  
ATOM   2029 2HG  PRO B 125      -6.873 -11.678 -13.892  1.00  0.00           H  
ATOM   2030 1HD  PRO B 125      -4.241 -11.392 -13.344  1.00  0.00           H  
ATOM   2031 2HD  PRO B 125      -4.987 -10.749 -14.862  1.00  0.00           H  
ATOM   2032  N   SER B 126      -5.109  -9.285 -10.482  1.00  0.00           N  
ATOM   2033  CA  SER B 126      -4.920  -9.232  -9.036  1.00  0.00           C  
ATOM   2034  C   SER B 126      -3.624  -9.920  -8.622  1.00  0.00           C  
ATOM   2035  O   SER B 126      -3.068 -10.717  -9.381  1.00  0.00           O  
ATOM   2036  CB  SER B 126      -6.093  -9.887  -8.315  1.00  0.00           C  
ATOM   2037  OG  SER B 126      -6.123 -11.271  -8.537  1.00  0.00           O  
ATOM   2038  H   SER B 126      -4.561  -9.936 -11.026  1.00  0.00           H  
ATOM   2039  HA  SER B 126      -4.859  -8.186  -8.733  1.00  0.00           H  
ATOM   2040 1HB  SER B 126      -6.009  -9.693  -7.238  1.00  0.00           H  
ATOM   2041 2HB  SER B 126      -7.013  -9.444  -8.648  1.00  0.00           H  
ATOM   2042  HG  SER B 126      -5.441 -11.659  -7.990  1.00  0.00           H  
ATOM   2043  N   PHE B 127      -3.117  -9.561  -7.452  1.00  0.00           N  
ATOM   2044  CA  PHE B 127      -1.958 -10.242  -6.887  1.00  0.00           C  
ATOM   2045  C   PHE B 127      -2.003 -10.215  -5.364  1.00  0.00           C  
ATOM   2046  O   PHE B 127      -2.733  -9.416  -4.774  1.00  0.00           O  
ATOM   2047  CB  PHE B 127      -0.645  -9.626  -7.385  1.00  0.00           C  
ATOM   2048  CG  PHE B 127      -0.394  -8.210  -6.958  1.00  0.00           C  
ATOM   2049  CD1 PHE B 127      -0.790  -7.112  -7.715  1.00  0.00           C  
ATOM   2050  CD2 PHE B 127       0.269  -7.989  -5.781  1.00  0.00           C  
ATOM   2051  CE1 PHE B 127      -0.515  -5.829  -7.257  1.00  0.00           C  
ATOM   2052  CE2 PHE B 127       0.531  -6.741  -5.339  1.00  0.00           C  
ATOM   2053  CZ  PHE B 127       0.156  -5.652  -6.075  1.00  0.00           C  
ATOM   2054  H   PHE B 127      -3.539  -8.801  -6.939  1.00  0.00           H  
ATOM   2055  HA  PHE B 127      -1.977 -11.284  -7.210  1.00  0.00           H  
ATOM   2056 1HB  PHE B 127       0.189 -10.235  -7.030  1.00  0.00           H  
ATOM   2057 2HB  PHE B 127      -0.629  -9.664  -8.471  1.00  0.00           H  
ATOM   2058  HD1 PHE B 127      -1.323  -7.270  -8.656  1.00  0.00           H  
ATOM   2059  HD2 PHE B 127       0.581  -8.845  -5.186  1.00  0.00           H  
ATOM   2060  HE1 PHE B 127      -0.812  -4.961  -7.834  1.00  0.00           H  
ATOM   2061  HE2 PHE B 127       1.050  -6.630  -4.408  1.00  0.00           H  
ATOM   2062  HZ  PHE B 127       0.372  -4.654  -5.718  1.00  0.00           H  
ATOM   2063  N   SER B 128      -1.296 -11.240  -4.814  1.00  0.00           N  
ATOM   2064  CA  SER B 128      -1.139 -11.305  -3.364  1.00  0.00           C  
ATOM   2065  C   SER B 128       0.197 -10.714  -2.926  1.00  0.00           C  
ATOM   2066  O   SER B 128       1.243 -11.050  -3.484  1.00  0.00           O  
ATOM   2067  CB  SER B 128      -1.226 -12.716  -2.844  1.00  0.00           C  
ATOM   2068  OG  SER B 128      -0.994 -12.726  -1.455  1.00  0.00           O  
ATOM   2069  H   SER B 128      -0.877 -11.958  -5.387  1.00  0.00           H  
ATOM   2070  HA  SER B 128      -1.936 -10.720  -2.903  1.00  0.00           H  
ATOM   2071 1HB  SER B 128      -2.208 -13.145  -3.062  1.00  0.00           H  
ATOM   2072 2HB  SER B 128      -0.490 -13.322  -3.338  1.00  0.00           H  
ATOM   2073  HG  SER B 128      -1.873 -12.598  -1.060  1.00  0.00           H  
ATOM   2074  N   VAL B 129       0.146  -9.832  -1.904  1.00  0.00           N  
ATOM   2075  CA  VAL B 129       1.355  -9.230  -1.351  1.00  0.00           C  
ATOM   2076  C   VAL B 129       2.269 -10.321  -0.797  1.00  0.00           C  
ATOM   2077  O   VAL B 129       3.482 -10.128  -0.688  1.00  0.00           O  
ATOM   2078  CB  VAL B 129       0.993  -8.177  -0.268  1.00  0.00           C  
ATOM   2079  CG1 VAL B 129       2.257  -7.626   0.458  1.00  0.00           C  
ATOM   2080  CG2 VAL B 129       0.252  -7.039  -0.934  1.00  0.00           C  
ATOM   2081  H   VAL B 129      -0.751  -9.583  -1.513  1.00  0.00           H  
ATOM   2082  HA  VAL B 129       1.881  -8.710  -2.153  1.00  0.00           H  
ATOM   2083  HB  VAL B 129       0.354  -8.641   0.485  1.00  0.00           H  
ATOM   2084 1HG1 VAL B 129       1.952  -6.890   1.197  1.00  0.00           H  
ATOM   2085 2HG1 VAL B 129       2.795  -8.424   0.962  1.00  0.00           H  
ATOM   2086 3HG1 VAL B 129       2.917  -7.151  -0.268  1.00  0.00           H  
ATOM   2087 1HG2 VAL B 129      -0.021  -6.306  -0.178  1.00  0.00           H  
ATOM   2088 2HG2 VAL B 129       0.890  -6.586  -1.678  1.00  0.00           H  
ATOM   2089 3HG2 VAL B 129      -0.647  -7.414  -1.416  1.00  0.00           H  
ATOM   2090  N   LYS B 130       1.733 -11.438  -0.480  1.00  0.00           N  
ATOM   2091  CA  LYS B 130       2.495 -12.573   0.031  1.00  0.00           C  
ATOM   2092  C   LYS B 130       3.365 -13.188  -1.062  1.00  0.00           C  
ATOM   2093  O   LYS B 130       4.334 -13.891  -0.769  1.00  0.00           O  
ATOM   2094  CB  LYS B 130       1.574 -13.633   0.635  1.00  0.00           C  
ATOM   2095  CG  LYS B 130       0.872 -13.197   1.928  1.00  0.00           C  
ATOM   2096  CD  LYS B 130       0.008 -14.322   2.499  1.00  0.00           C  
ATOM   2097  CE  LYS B 130      -0.690 -13.901   3.794  1.00  0.00           C  
ATOM   2098  NZ  LYS B 130      -1.494 -15.017   4.384  1.00  0.00           N  
ATOM   2099  H   LYS B 130       0.733 -11.527  -0.593  1.00  0.00           H  
ATOM   2100  HA  LYS B 130       3.152 -12.219   0.826  1.00  0.00           H  
ATOM   2101 1HB  LYS B 130       0.814 -13.907  -0.092  1.00  0.00           H  
ATOM   2102 2HB  LYS B 130       2.153 -14.531   0.851  1.00  0.00           H  
ATOM   2103 1HG  LYS B 130       1.621 -12.904   2.664  1.00  0.00           H  
ATOM   2104 2HG  LYS B 130       0.241 -12.337   1.719  1.00  0.00           H  
ATOM   2105 1HD  LYS B 130      -0.752 -14.597   1.764  1.00  0.00           H  
ATOM   2106 2HD  LYS B 130       0.630 -15.193   2.697  1.00  0.00           H  
ATOM   2107 1HE  LYS B 130       0.056 -13.580   4.517  1.00  0.00           H  
ATOM   2108 2HE  LYS B 130      -1.355 -13.065   3.579  1.00  0.00           H  
ATOM   2109 1HZ  LYS B 130      -1.941 -14.694   5.232  1.00  0.00           H  
ATOM   2110 2HZ  LYS B 130      -2.200 -15.326   3.731  1.00  0.00           H  
ATOM   2111 3HZ  LYS B 130      -0.885 -15.792   4.601  1.00  0.00           H  
ATOM   2112  N   GLU B 131       3.073 -12.900  -2.285  1.00  0.00           N  
ATOM   2113  CA  GLU B 131       3.869 -13.366  -3.416  1.00  0.00           C  
ATOM   2114  C   GLU B 131       4.926 -12.337  -3.808  1.00  0.00           C  
ATOM   2115  O   GLU B 131       4.864 -11.759  -4.896  1.00  0.00           O  
ATOM   2116  CB  GLU B 131       2.971 -13.656  -4.618  1.00  0.00           C  
ATOM   2117  CG  GLU B 131       1.960 -14.781  -4.413  1.00  0.00           C  
ATOM   2118  CD  GLU B 131       0.971 -14.918  -5.575  1.00  0.00           C  
ATOM   2119  OE1 GLU B 131       0.575 -16.029  -5.871  1.00  0.00           O  
ATOM   2120  OE2 GLU B 131       0.666 -13.921  -6.211  1.00  0.00           O  
ATOM   2121  H   GLU B 131       2.259 -12.328  -2.459  1.00  0.00           H  
ATOM   2122  HA  GLU B 131       4.386 -14.280  -3.122  1.00  0.00           H  
ATOM   2123 1HB  GLU B 131       2.436 -12.753  -4.905  1.00  0.00           H  
ATOM   2124 2HB  GLU B 131       3.601 -13.936  -5.450  1.00  0.00           H  
ATOM   2125 1HG  GLU B 131       2.509 -15.715  -4.309  1.00  0.00           H  
ATOM   2126 2HG  GLU B 131       1.423 -14.609  -3.486  1.00  0.00           H  
ATOM   2127  N   HIS B 132       5.839 -12.078  -2.931  1.00  0.00           N  
ATOM   2128  CA  HIS B 132       6.771 -10.965  -3.073  1.00  0.00           C  
ATOM   2129  C   HIS B 132       7.703 -11.175  -4.262  1.00  0.00           C  
ATOM   2130  O   HIS B 132       8.059 -10.219  -4.954  1.00  0.00           O  
ATOM   2131  CB  HIS B 132       7.601 -10.775  -1.809  1.00  0.00           C  
ATOM   2132  CG  HIS B 132       8.523 -11.872  -1.512  1.00  0.00           C  
ATOM   2133  ND1 HIS B 132       8.137 -13.053  -0.933  1.00  0.00           N  
ATOM   2134  CD2 HIS B 132       9.867 -11.996  -1.700  1.00  0.00           C  
ATOM   2135  CE1 HIS B 132       9.171 -13.849  -0.758  1.00  0.00           C  
ATOM   2136  NE2 HIS B 132      10.243 -13.218  -1.228  1.00  0.00           N  
ATOM   2137  H   HIS B 132       5.904 -12.674  -2.118  1.00  0.00           H  
ATOM   2138  HA  HIS B 132       6.215 -10.046  -3.254  1.00  0.00           H  
ATOM   2139 1HB  HIS B 132       8.179  -9.863  -1.895  1.00  0.00           H  
ATOM   2140 2HB  HIS B 132       6.931 -10.668  -0.958  1.00  0.00           H  
ATOM   2141  HD2 HIS B 132      10.517 -11.241  -2.152  1.00  0.00           H  
ATOM   2142  HE1 HIS B 132       9.155 -14.839  -0.324  1.00  0.00           H  
ATOM   2143  HE2 HIS B 132      11.185 -13.584  -1.228  1.00  0.00           H  
ATOM   2144  N   ARG B 133       8.082 -12.424  -4.584  1.00  0.00           N  
ATOM   2145  CA  ARG B 133       8.951 -12.698  -5.723  1.00  0.00           C  
ATOM   2146  C   ARG B 133       8.274 -12.314  -7.034  1.00  0.00           C  
ATOM   2147  O   ARG B 133       8.914 -11.759  -7.930  1.00  0.00           O  
ATOM   2148  CB  ARG B 133       9.349 -14.164  -5.771  1.00  0.00           C  
ATOM   2149  CG  ARG B 133      10.312 -14.595  -4.683  1.00  0.00           C  
ATOM   2150  CD  ARG B 133      10.634 -16.038  -4.756  1.00  0.00           C  
ATOM   2151  NE  ARG B 133      11.577 -16.434  -3.711  1.00  0.00           N  
ATOM   2152  CZ  ARG B 133      11.958 -17.701  -3.442  1.00  0.00           C  
ATOM   2153  NH1 ARG B 133      11.474 -18.712  -4.136  1.00  0.00           N  
ATOM   2154  NH2 ARG B 133      12.825 -17.927  -2.465  1.00  0.00           N  
ATOM   2155  H   ARG B 133       7.754 -13.194  -4.019  1.00  0.00           H  
ATOM   2156  HA  ARG B 133       9.855 -12.096  -5.621  1.00  0.00           H  
ATOM   2157 1HB  ARG B 133       8.459 -14.783  -5.687  1.00  0.00           H  
ATOM   2158 2HB  ARG B 133       9.812 -14.383  -6.733  1.00  0.00           H  
ATOM   2159 1HG  ARG B 133      11.238 -14.026  -4.766  1.00  0.00           H  
ATOM   2160 2HG  ARG B 133       9.857 -14.406  -3.721  1.00  0.00           H  
ATOM   2161 1HD  ARG B 133       9.717 -16.614  -4.629  1.00  0.00           H  
ATOM   2162 2HD  ARG B 133      11.079 -16.262  -5.726  1.00  0.00           H  
ATOM   2163  HE  ARG B 133      11.983 -15.697  -3.150  1.00  0.00           H  
ATOM   2164 1HH1 ARG B 133      10.815 -18.546  -4.882  1.00  0.00           H  
ATOM   2165 2HH1 ARG B 133      11.765 -19.656  -3.928  1.00  0.00           H  
ATOM   2166 1HH2 ARG B 133      13.199 -17.154  -1.932  1.00  0.00           H  
ATOM   2167 2HH2 ARG B 133      13.118 -18.870  -2.253  1.00  0.00           H  
ATOM   2168  N   LYS B 134       7.016 -12.537  -7.187  1.00  0.00           N  
ATOM   2169  CA  LYS B 134       6.227 -12.187  -8.364  1.00  0.00           C  
ATOM   2170  C   LYS B 134       6.098 -10.673  -8.509  1.00  0.00           C  
ATOM   2171  O   LYS B 134       6.175 -10.142  -9.618  1.00  0.00           O  
ATOM   2172  CB  LYS B 134       4.833 -12.812  -8.321  1.00  0.00           C  
ATOM   2173  CG  LYS B 134       4.798 -14.336  -8.499  1.00  0.00           C  
ATOM   2174  CD  LYS B 134       3.352 -14.853  -8.460  1.00  0.00           C  
ATOM   2175  CE  LYS B 134       3.266 -16.381  -8.504  1.00  0.00           C  
ATOM   2176  NZ  LYS B 134       1.846 -16.867  -8.405  1.00  0.00           N  
ATOM   2177  H   LYS B 134       6.563 -12.995  -6.409  1.00  0.00           H  
ATOM   2178  HA  LYS B 134       6.739 -12.566  -9.249  1.00  0.00           H  
ATOM   2179 1HB  LYS B 134       4.363 -12.574  -7.366  1.00  0.00           H  
ATOM   2180 2HB  LYS B 134       4.215 -12.368  -9.102  1.00  0.00           H  
ATOM   2181 1HG  LYS B 134       5.255 -14.602  -9.453  1.00  0.00           H  
ATOM   2182 2HG  LYS B 134       5.367 -14.804  -7.698  1.00  0.00           H  
ATOM   2183 1HD  LYS B 134       2.865 -14.498  -7.572  1.00  0.00           H  
ATOM   2184 2HD  LYS B 134       2.809 -14.457  -9.318  1.00  0.00           H  
ATOM   2185 1HE  LYS B 134       3.696 -16.736  -9.437  1.00  0.00           H  
ATOM   2186 2HE  LYS B 134       3.835 -16.792  -7.670  1.00  0.00           H  
ATOM   2187 1HZ  LYS B 134       1.828 -17.871  -8.433  1.00  0.00           H  
ATOM   2188 2HZ  LYS B 134       1.409 -16.550  -7.508  1.00  0.00           H  
ATOM   2189 3HZ  LYS B 134       1.307 -16.500  -9.171  1.00  0.00           H  
ATOM   2190  N   ILE B 135       5.857 -10.029  -7.404  1.00  0.00           N  
ATOM   2191  CA  ILE B 135       5.740  -8.575  -7.381  1.00  0.00           C  
ATOM   2192  C   ILE B 135       7.036  -7.946  -7.886  1.00  0.00           C  
ATOM   2193  O   ILE B 135       7.010  -7.054  -8.737  1.00  0.00           O  
ATOM   2194  CB  ILE B 135       5.394  -8.035  -5.982  1.00  0.00           C  
ATOM   2195  CG1 ILE B 135       3.986  -8.481  -5.642  1.00  0.00           C  
ATOM   2196  CG2 ILE B 135       5.517  -6.475  -5.940  1.00  0.00           C  
ATOM   2197  CD1 ILE B 135       3.597  -8.311  -4.221  1.00  0.00           C  
ATOM   2198  H   ILE B 135       5.748 -10.545  -6.543  1.00  0.00           H  
ATOM   2199  HA  ILE B 135       4.929  -8.283  -8.047  1.00  0.00           H  
ATOM   2200  HB  ILE B 135       6.070  -8.478  -5.246  1.00  0.00           H  
ATOM   2201 1HG1 ILE B 135       3.288  -7.914  -6.262  1.00  0.00           H  
ATOM   2202 2HG1 ILE B 135       3.882  -9.537  -5.889  1.00  0.00           H  
ATOM   2203 1HG2 ILE B 135       5.270  -6.098  -4.955  1.00  0.00           H  
ATOM   2204 2HG2 ILE B 135       6.535  -6.173  -6.177  1.00  0.00           H  
ATOM   2205 3HG2 ILE B 135       4.834  -6.038  -6.677  1.00  0.00           H  
ATOM   2206 1HD1 ILE B 135       2.601  -8.680  -4.139  1.00  0.00           H  
ATOM   2207 2HD1 ILE B 135       4.249  -8.904  -3.582  1.00  0.00           H  
ATOM   2208 3HD1 ILE B 135       3.637  -7.275  -3.913  1.00  0.00           H  
ATOM   2209  N   TYR B 136       8.143  -8.475  -7.420  1.00  0.00           N  
ATOM   2210  CA  TYR B 136       9.439  -7.956  -7.841  1.00  0.00           C  
ATOM   2211  C   TYR B 136       9.656  -8.176  -9.334  1.00  0.00           C  
ATOM   2212  O   TYR B 136      10.167  -7.296 -10.029  1.00  0.00           O  
ATOM   2213  CB  TYR B 136      10.552  -8.687  -7.162  1.00  0.00           C  
ATOM   2214  CG  TYR B 136      11.055  -8.007  -6.135  1.00  0.00           C  
ATOM   2215  CD1 TYR B 136      11.853  -7.024  -6.540  1.00  0.00           C  
ATOM   2216  CD2 TYR B 136      10.833  -8.282  -4.842  1.00  0.00           C  
ATOM   2217  CE1 TYR B 136      12.466  -6.297  -5.714  1.00  0.00           C  
ATOM   2218  CE2 TYR B 136      11.468  -7.501  -3.932  1.00  0.00           C  
ATOM   2219  CZ  TYR B 136      12.317  -6.484  -4.414  1.00  0.00           C  
ATOM   2220  OH  TYR B 136      12.998  -5.688  -3.633  1.00  0.00           O  
ATOM   2221  H   TYR B 136       8.110  -9.245  -6.767  1.00  0.00           H  
ATOM   2222  HA  TYR B 136       9.462  -6.883  -7.647  1.00  0.00           H  
ATOM   2223 1HB  TYR B 136      10.168  -9.648  -6.783  1.00  0.00           H  
ATOM   2224 2HB  TYR B 136      11.349  -8.914  -7.850  1.00  0.00           H  
ATOM   2225  HD1 TYR B 136      11.979  -6.850  -7.607  1.00  0.00           H  
ATOM   2226  HD2 TYR B 136      10.191  -9.098  -4.544  1.00  0.00           H  
ATOM   2227  HE1 TYR B 136      13.116  -5.535  -6.069  1.00  0.00           H  
ATOM   2228  HE2 TYR B 136      11.317  -7.714  -2.875  1.00  0.00           H  
ATOM   2229  HH  TYR B 136      12.668  -5.796  -2.756  1.00  0.00           H  
ATOM   2230  N   THR B 137       9.400  -9.351  -9.683  1.00  0.00           N  
ATOM   2231  CA  THR B 137       9.521  -9.669 -11.102  1.00  0.00           C  
ATOM   2232  C   THR B 137       8.697  -8.700 -11.945  1.00  0.00           C  
ATOM   2233  O   THR B 137       9.169  -8.204 -12.970  1.00  0.00           O  
ATOM   2234  CB  THR B 137       9.049 -11.115 -11.372  1.00  0.00           C  
ATOM   2235  OG1 THR B 137       9.855 -12.037 -10.608  1.00  0.00           O  
ATOM   2236  CG2 THR B 137       9.167 -11.434 -12.866  1.00  0.00           C  
ATOM   2237  H   THR B 137       9.119 -10.076  -9.039  1.00  0.00           H  
ATOM   2238  HA  THR B 137      10.568  -9.571 -11.390  1.00  0.00           H  
ATOM   2239  HB  THR B 137       8.009 -11.220 -11.061  1.00  0.00           H  
ATOM   2240  HG1 THR B 137       9.636 -11.955  -9.640  1.00  0.00           H  
ATOM   2241 1HG2 THR B 137       8.831 -12.453 -13.047  1.00  0.00           H  
ATOM   2242 2HG2 THR B 137       8.550 -10.749 -13.441  1.00  0.00           H  
ATOM   2243 3HG2 THR B 137      10.205 -11.332 -13.173  1.00  0.00           H  
ATOM   2244  N   MET B 138       7.462  -8.442 -11.566  1.00  0.00           N  
ATOM   2245  CA  MET B 138       6.576  -7.532 -12.286  1.00  0.00           C  
ATOM   2246  C   MET B 138       7.146  -6.117 -12.303  1.00  0.00           C  
ATOM   2247  O   MET B 138       7.061  -5.421 -13.316  1.00  0.00           O  
ATOM   2248  CB  MET B 138       5.172  -7.593 -11.687  1.00  0.00           C  
ATOM   2249  CG  MET B 138       4.433  -8.932 -11.953  1.00  0.00           C  
ATOM   2250  SD  MET B 138       2.692  -8.977 -11.436  1.00  0.00           S  
ATOM   2251  CE  MET B 138       2.669  -8.799  -9.645  1.00  0.00           C  
ATOM   2252  H   MET B 138       7.123  -8.903 -10.734  1.00  0.00           H  
ATOM   2253  HA  MET B 138       6.490  -7.876 -13.316  1.00  0.00           H  
ATOM   2254 1HB  MET B 138       5.219  -7.410 -10.614  1.00  0.00           H  
ATOM   2255 2HB  MET B 138       4.581  -6.834 -12.131  1.00  0.00           H  
ATOM   2256 1HG  MET B 138       4.451  -9.095 -13.027  1.00  0.00           H  
ATOM   2257 2HG  MET B 138       4.944  -9.756 -11.512  1.00  0.00           H  
ATOM   2258 1HE  MET B 138       1.640  -8.834  -9.294  1.00  0.00           H  
ATOM   2259 2HE  MET B 138       3.240  -9.608  -9.183  1.00  0.00           H  
ATOM   2260 3HE  MET B 138       3.100  -7.839  -9.372  1.00  0.00           H  
ATOM   2261  N   ILE B 139       7.741  -5.680 -11.216  1.00  0.00           N  
ATOM   2262  CA  ILE B 139       8.353  -4.359 -11.126  1.00  0.00           C  
ATOM   2263  C   ILE B 139       9.591  -4.302 -12.018  1.00  0.00           C  
ATOM   2264  O   ILE B 139       9.776  -3.346 -12.774  1.00  0.00           O  
ATOM   2265  CB  ILE B 139       8.756  -3.926  -9.710  1.00  0.00           C  
ATOM   2266  CG1 ILE B 139       7.508  -3.752  -8.839  1.00  0.00           C  
ATOM   2267  CG2 ILE B 139       9.530  -2.559  -9.822  1.00  0.00           C  
ATOM   2268  CD1 ILE B 139       7.797  -3.629  -7.363  1.00  0.00           C  
ATOM   2269  H   ILE B 139       7.771  -6.292 -10.413  1.00  0.00           H  
ATOM   2270  HA  ILE B 139       7.635  -3.621 -11.480  1.00  0.00           H  
ATOM   2271  HB  ILE B 139       9.394  -4.694  -9.248  1.00  0.00           H  
ATOM   2272 1HG1 ILE B 139       6.987  -2.856  -9.168  1.00  0.00           H  
ATOM   2273 2HG1 ILE B 139       6.850  -4.599  -8.988  1.00  0.00           H  
ATOM   2274 1HG2 ILE B 139       9.825  -2.215  -8.845  1.00  0.00           H  
ATOM   2275 2HG2 ILE B 139      10.421  -2.657 -10.428  1.00  0.00           H  
ATOM   2276 3HG2 ILE B 139       8.875  -1.814 -10.282  1.00  0.00           H  
ATOM   2277 1HD1 ILE B 139       6.856  -3.513  -6.832  1.00  0.00           H  
ATOM   2278 2HD1 ILE B 139       8.294  -4.536  -7.025  1.00  0.00           H  
ATOM   2279 3HD1 ILE B 139       8.431  -2.773  -7.153  1.00  0.00           H  
ATOM   2280  N   TYR B 140      10.467  -5.329 -11.908  1.00  0.00           N  
ATOM   2281  CA  TYR B 140      11.712  -5.366 -12.666  1.00  0.00           C  
ATOM   2282  C   TYR B 140      11.441  -5.291 -14.164  1.00  0.00           C  
ATOM   2283  O   TYR B 140      12.197  -4.660 -14.907  1.00  0.00           O  
ATOM   2284  CB  TYR B 140      12.551  -6.617 -12.382  1.00  0.00           C  
ATOM   2285  CG  TYR B 140      13.398  -6.591 -11.112  1.00  0.00           C  
ATOM   2286  CD1 TYR B 140      14.365  -5.605 -10.945  1.00  0.00           C  
ATOM   2287  CD2 TYR B 140      13.254  -7.574 -10.153  1.00  0.00           C  
ATOM   2288  CE1 TYR B 140      15.156  -5.593  -9.822  1.00  0.00           C  
ATOM   2289  CE2 TYR B 140      14.057  -7.568  -9.040  1.00  0.00           C  
ATOM   2290  CZ  TYR B 140      14.996  -6.582  -8.868  1.00  0.00           C  
ATOM   2291  OH  TYR B 140      15.786  -6.588  -7.744  1.00  0.00           O  
ATOM   2292  H   TYR B 140      10.250  -6.091 -11.282  1.00  0.00           H  
ATOM   2293  HA  TYR B 140      12.314  -4.501 -12.385  1.00  0.00           H  
ATOM   2294 1HB  TYR B 140      11.882  -7.476 -12.317  1.00  0.00           H  
ATOM   2295 2HB  TYR B 140      13.217  -6.795 -13.223  1.00  0.00           H  
ATOM   2296  HD1 TYR B 140      14.502  -4.838 -11.702  1.00  0.00           H  
ATOM   2297  HD2 TYR B 140      12.517  -8.362 -10.280  1.00  0.00           H  
ATOM   2298  HE1 TYR B 140      15.912  -4.819  -9.692  1.00  0.00           H  
ATOM   2299  HE2 TYR B 140      13.942  -8.346  -8.285  1.00  0.00           H  
ATOM   2300  HH  TYR B 140      15.515  -7.306  -7.170  1.00  0.00           H  
ATOM   2301  N   ARG B 141      10.379  -5.853 -14.630  1.00  0.00           N  
ATOM   2302  CA  ARG B 141      10.003  -5.853 -16.040  1.00  0.00           C  
ATOM   2303  C   ARG B 141       9.634  -4.450 -16.509  1.00  0.00           C  
ATOM   2304  O   ARG B 141       9.631  -4.172 -17.710  1.00  0.00           O  
ATOM   2305  CB  ARG B 141       8.835  -6.811 -16.285  1.00  0.00           C  
ATOM   2306  CG  ARG B 141       9.214  -8.281 -16.193  1.00  0.00           C  
ATOM   2307  CD  ARG B 141       8.015  -9.189 -16.432  1.00  0.00           C  
ATOM   2308  NE  ARG B 141       8.378 -10.599 -16.327  1.00  0.00           N  
ATOM   2309  CZ  ARG B 141       7.507 -11.601 -16.239  1.00  0.00           C  
ATOM   2310  NH1 ARG B 141       6.200 -11.366 -16.242  1.00  0.00           N  
ATOM   2311  NH2 ARG B 141       7.947 -12.848 -16.147  1.00  0.00           N  
ATOM   2312  H   ARG B 141       9.781  -6.318 -13.962  1.00  0.00           H  
ATOM   2313  HA  ARG B 141      10.858  -6.190 -16.626  1.00  0.00           H  
ATOM   2314 1HB  ARG B 141       8.048  -6.618 -15.558  1.00  0.00           H  
ATOM   2315 2HB  ARG B 141       8.417  -6.630 -17.275  1.00  0.00           H  
ATOM   2316 1HG  ARG B 141       9.971  -8.509 -16.943  1.00  0.00           H  
ATOM   2317 2HG  ARG B 141       9.612  -8.493 -15.200  1.00  0.00           H  
ATOM   2318 1HD  ARG B 141       7.245  -8.977 -15.691  1.00  0.00           H  
ATOM   2319 2HD  ARG B 141       7.617  -9.011 -17.430  1.00  0.00           H  
ATOM   2320  HE  ARG B 141       9.362 -10.832 -16.321  1.00  0.00           H  
ATOM   2321 1HH1 ARG B 141       5.857 -10.418 -16.312  1.00  0.00           H  
ATOM   2322 2HH1 ARG B 141       5.549 -12.135 -16.175  1.00  0.00           H  
ATOM   2323 1HH2 ARG B 141       8.941 -13.034 -16.144  1.00  0.00           H  
ATOM   2324 2HH2 ARG B 141       7.290 -13.611 -16.080  1.00  0.00           H  
ATOM   2325  N   ASN B 142       9.364  -3.587 -15.455  1.00  0.00           N  
ATOM   2326  CA  ASN B 142       8.915  -2.241 -15.793  1.00  0.00           C  
ATOM   2327  C   ASN B 142      10.004  -1.204 -15.529  1.00  0.00           C  
ATOM   2328  O   ASN B 142       9.713  -0.016 -15.380  1.00  0.00           O  
ATOM   2329  CB  ASN B 142       7.645  -1.887 -15.015  1.00  0.00           C  
ATOM   2330  CG  ASN B 142       6.404  -2.531 -15.600  1.00  0.00           C  
ATOM   2331  OD1 ASN B 142       5.832  -2.034 -16.574  1.00  0.00           O  
ATOM   2332  ND2 ASN B 142       5.979  -3.642 -15.012  1.00  0.00           N  
ATOM   2333  H   ASN B 142       9.462  -3.843 -14.483  1.00  0.00           H  
ATOM   2334  HA  ASN B 142       8.690  -2.209 -16.860  1.00  0.00           H  
ATOM   2335 1HB  ASN B 142       7.752  -2.208 -13.978  1.00  0.00           H  
ATOM   2336 2HB  ASN B 142       7.511  -0.805 -15.011  1.00  0.00           H  
ATOM   2337 1HD2 ASN B 142       5.164  -4.110 -15.356  1.00  0.00           H  
ATOM   2338 2HD2 ASN B 142       6.473  -4.011 -14.225  1.00  0.00           H  
ATOM   2339  N   LEU B 143      11.205  -1.710 -15.413  1.00  0.00           N  
ATOM   2340  CA  LEU B 143      12.386  -0.873 -15.239  1.00  0.00           C  
ATOM   2341  C   LEU B 143      13.314  -0.983 -16.444  1.00  0.00           C  
ATOM   2342  O   LEU B 143      13.409  -2.045 -17.064  1.00  0.00           O  
ATOM   2343  CB  LEU B 143      13.165  -1.292 -13.986  1.00  0.00           C  
ATOM   2344  CG  LEU B 143      12.424  -1.216 -12.639  1.00  0.00           C  
ATOM   2345  CD1 LEU B 143      13.293  -1.798 -11.581  1.00  0.00           C  
ATOM   2346  CD2 LEU B 143      12.077   0.209 -12.311  1.00  0.00           C  
ATOM   2347  H   LEU B 143      11.314  -2.714 -15.446  1.00  0.00           H  
ATOM   2348  HA  LEU B 143      12.064   0.164 -15.149  1.00  0.00           H  
ATOM   2349 1HB  LEU B 143      13.480  -2.327 -14.124  1.00  0.00           H  
ATOM   2350 2HB  LEU B 143      14.056  -0.668 -13.919  1.00  0.00           H  
ATOM   2351  HG  LEU B 143      11.526  -1.791 -12.691  1.00  0.00           H  
ATOM   2352 1HD1 LEU B 143      12.775  -1.757 -10.628  1.00  0.00           H  
ATOM   2353 2HD1 LEU B 143      13.528  -2.807 -11.817  1.00  0.00           H  
ATOM   2354 3HD1 LEU B 143      14.197  -1.246 -11.525  1.00  0.00           H  
ATOM   2355 1HD2 LEU B 143      11.555   0.249 -11.355  1.00  0.00           H  
ATOM   2356 2HD2 LEU B 143      12.968   0.812 -12.265  1.00  0.00           H  
ATOM   2357 3HD2 LEU B 143      11.446   0.578 -13.066  1.00  0.00           H  
ATOM   2358  N   VAL B 144      13.868   0.181 -16.857  1.00  0.00           N  
ATOM   2359  CA  VAL B 144      14.847   0.216 -17.939  1.00  0.00           C  
ATOM   2360  C   VAL B 144      16.253   0.036 -17.369  1.00  0.00           C  
ATOM   2361  O   VAL B 144      16.621   0.688 -16.389  1.00  0.00           O  
ATOM   2362  CB  VAL B 144      14.762   1.535 -18.739  1.00  0.00           C  
ATOM   2363  CG1 VAL B 144      15.774   1.538 -19.884  1.00  0.00           C  
ATOM   2364  CG2 VAL B 144      13.346   1.743 -19.274  1.00  0.00           C  
ATOM   2365  H   VAL B 144      13.600   1.045 -16.408  1.00  0.00           H  
ATOM   2366  HA  VAL B 144      14.638  -0.609 -18.621  1.00  0.00           H  
ATOM   2367  HB  VAL B 144      15.024   2.365 -18.083  1.00  0.00           H  
ATOM   2368 1HG1 VAL B 144      15.698   2.476 -20.435  1.00  0.00           H  
ATOM   2369 2HG1 VAL B 144      16.781   1.436 -19.480  1.00  0.00           H  
ATOM   2370 3HG1 VAL B 144      15.565   0.706 -20.556  1.00  0.00           H  
ATOM   2371 1HG2 VAL B 144      13.302   2.676 -19.834  1.00  0.00           H  
ATOM   2372 2HG2 VAL B 144      13.079   0.913 -19.929  1.00  0.00           H  
ATOM   2373 3HG2 VAL B 144      12.645   1.788 -18.440  1.00  0.00           H  
ATOM   2374  N   VAL B 145      16.960  -1.063 -17.570  1.00  0.00           N  
ATOM   2375  CA  VAL B 145      18.376  -1.154 -17.230  1.00  0.00           C  
ATOM   2376  C   VAL B 145      19.161  -0.090 -17.995  1.00  0.00           C  
ATOM   2377  O   VAL B 145      18.918   0.135 -19.183  1.00  0.00           O  
ATOM   2378  OXT VAL B 145      20.022   0.535 -17.440  1.00  0.00           O  
ATOM   2379  CB  VAL B 145      18.944  -2.558 -17.535  1.00  0.00           C  
ATOM   2380  CG1 VAL B 145      20.247  -2.791 -16.772  1.00  0.00           C  
ATOM   2381  CG2 VAL B 145      17.918  -3.635 -17.189  1.00  0.00           C  
ATOM   2382  H   VAL B 145      16.498  -1.866 -17.974  1.00  0.00           H  
ATOM   2383  HA  VAL B 145      18.488  -0.968 -16.161  1.00  0.00           H  
ATOM   2384  HB  VAL B 145      19.186  -2.619 -18.596  1.00  0.00           H  
ATOM   2385 1HG1 VAL B 145      20.630  -3.786 -17.001  1.00  0.00           H  
ATOM   2386 2HG1 VAL B 145      20.981  -2.042 -17.069  1.00  0.00           H  
ATOM   2387 3HG1 VAL B 145      20.060  -2.713 -15.701  1.00  0.00           H  
ATOM   2388 1HG2 VAL B 145      18.333  -4.618 -17.410  1.00  0.00           H  
ATOM   2389 2HG2 VAL B 145      17.671  -3.575 -16.129  1.00  0.00           H  
ATOM   2390 3HG2 VAL B 145      17.015  -3.481 -17.781  1.00  0.00           H  
TER                                                                             
ddg -53.773
sap_score 33.758
score 8371.29
silent_score 8371.29
time 12
        
