# Supplementary material for: Scaffolding protein functional sites using deep learning
Source: Science. Author manuscript; Available in PMC 2022 Oct 31. (PMC9621694; doi:10.1126/science.abn2100)
Supplement: Data S1 [file NIHMS1830590-supplement-Data_S1.zip › mdm2_hal_3_RF.pdb]

HEADER                                            22-DEC-21   XXXX              
EXPDTA    THEORETICAL MODEL                                                     
REMARK 220                                                                      
REMARK 220 EXPERIMENTAL DETAILS                                                 
REMARK 220  EXPERIMENT TYPE                : THEORETICAL MODELLING              
REMARK 220  DATE OF DATA COLLECTION        : 22-DEC-21                          
REMARK 220                                                                      
REMARK 220 REMARK: MODEL GENERATED BY ROSETTA                                   
REMARK 220  VERSION 2021.38+release.4d5a969                                     
ATOM      1  N   GLU A   1     -16.291 -16.907  16.401  1.00  0.00           N  
ATOM      2  CA  GLU A   1     -16.703 -17.464  15.118  1.00  0.00           C  
ATOM      3  C   GLU A   1     -16.340 -16.595  13.921  1.00  0.00           C  
ATOM      4  O   GLU A   1     -15.538 -16.995  13.071  1.00  0.00           O  
ATOM      5  CB  GLU A   1     -18.211 -17.728  15.076  1.00  0.00           C  
ATOM      6  CG  GLU A   1     -18.678 -18.340  13.745  1.00  0.00           C  
ATOM      7  CD  GLU A   1     -20.150 -18.652  13.679  1.00  0.00           C  
ATOM      8  OE1 GLU A   1     -20.848 -18.446  14.645  1.00  0.00           O  
ATOM      9  OE2 GLU A   1     -20.576 -19.089  12.626  1.00  0.00           O  
ATOM     10 1H   GLU A   1     -16.785 -17.359  17.155  1.00  0.00           H  
ATOM     11 2H   GLU A   1     -15.297 -17.094  16.487  1.00  0.00           H  
ATOM     12 3H   GLU A   1     -16.447 -15.914  16.427  1.00  0.00           H  
ATOM     13  HA  GLU A   1     -16.187 -18.418  14.994  1.00  0.00           H  
ATOM     14 1HB  GLU A   1     -18.483 -18.414  15.878  1.00  0.00           H  
ATOM     15 2HB  GLU A   1     -18.756 -16.799  15.236  1.00  0.00           H  
ATOM     16 1HG  GLU A   1     -18.439 -17.647  12.939  1.00  0.00           H  
ATOM     17 2HG  GLU A   1     -18.114 -19.254  13.568  1.00  0.00           H  
ATOM     18  N   LYS A   2     -16.949 -15.412  13.806  1.00  0.00           N  
ATOM     19  CA  LYS A   2     -16.711 -14.632  12.596  1.00  0.00           C  
ATOM     20  C   LYS A   2     -15.241 -14.255  12.438  1.00  0.00           C  
ATOM     21  O   LYS A   2     -14.688 -14.438  11.360  1.00  0.00           O  
ATOM     22  CB  LYS A   2     -17.635 -13.416  12.562  1.00  0.00           C  
ATOM     23  CG  LYS A   2     -19.106 -13.809  12.323  1.00  0.00           C  
ATOM     24  CD  LYS A   2     -20.077 -12.613  12.309  1.00  0.00           C  
ATOM     25  CE  LYS A   2     -21.527 -13.111  12.123  1.00  0.00           C  
ATOM     26  NZ  LYS A   2     -22.542 -12.002  12.158  1.00  0.00           N  
ATOM     27  H   LYS A   2     -17.598 -15.077  14.502  1.00  0.00           H  
ATOM     28  HA  LYS A   2     -16.977 -15.251  11.741  1.00  0.00           H  
ATOM     29 1HB  LYS A   2     -17.562 -12.861  13.496  1.00  0.00           H  
ATOM     30 2HB  LYS A   2     -17.325 -12.753  11.754  1.00  0.00           H  
ATOM     31 1HG  LYS A   2     -19.179 -14.324  11.363  1.00  0.00           H  
ATOM     32 2HG  LYS A   2     -19.419 -14.505  13.103  1.00  0.00           H  
ATOM     33 1HD  LYS A   2     -20.009 -12.054  13.247  1.00  0.00           H  
ATOM     34 2HD  LYS A   2     -19.835 -11.938  11.483  1.00  0.00           H  
ATOM     35 1HE  LYS A   2     -21.600 -13.622  11.165  1.00  0.00           H  
ATOM     36 2HE  LYS A   2     -21.757 -13.818  12.920  1.00  0.00           H  
ATOM     37 1HZ  LYS A   2     -23.460 -12.374  12.034  1.00  0.00           H  
ATOM     38 2HZ  LYS A   2     -22.506 -11.504  13.059  1.00  0.00           H  
ATOM     39 3HZ  LYS A   2     -22.363 -11.324  11.406  1.00  0.00           H  
ATOM     40  N   ALA A   3     -14.553 -13.882  13.521  1.00  0.00           N  
ATOM     41  CA  ALA A   3     -13.126 -13.567  13.407  1.00  0.00           C  
ATOM     42  C   ALA A   3     -12.328 -14.717  12.838  1.00  0.00           C  
ATOM     43  O   ALA A   3     -11.384 -14.493  12.080  1.00  0.00           O  
ATOM     44  CB  ALA A   3     -12.558 -13.208  14.761  1.00  0.00           C  
ATOM     45  H   ALA A   3     -15.037 -13.669  14.387  1.00  0.00           H  
ATOM     46  HA  ALA A   3     -13.007 -12.729  12.732  1.00  0.00           H  
ATOM     47 1HB  ALA A   3     -11.535 -12.964  14.633  1.00  0.00           H  
ATOM     48 2HB  ALA A   3     -13.064 -12.372  15.191  1.00  0.00           H  
ATOM     49 3HB  ALA A   3     -12.653 -14.066  15.431  1.00  0.00           H  
ATOM     50  N   GLU A   4     -12.681 -15.944  13.201  1.00  0.00           N  
ATOM     51  CA  GLU A   4     -11.960 -17.095  12.695  1.00  0.00           C  
ATOM     52  C   GLU A   4     -12.284 -17.297  11.219  1.00  0.00           C  
ATOM     53  O   GLU A   4     -11.401 -17.577  10.408  1.00  0.00           O  
ATOM     54  CB  GLU A   4     -12.259 -18.335  13.536  1.00  0.00           C  
ATOM     55  CG  GLU A   4     -11.725 -18.230  14.990  1.00  0.00           C  
ATOM     56  CD  GLU A   4     -12.664 -17.492  15.928  1.00  0.00           C  
ATOM     57  OE1 GLU A   4     -13.846 -17.731  15.838  1.00  0.00           O  
ATOM     58  OE2 GLU A   4     -12.214 -16.697  16.717  1.00  0.00           O  
ATOM     59  H   GLU A   4     -13.477 -16.076  13.806  1.00  0.00           H  
ATOM     60  HA  GLU A   4     -10.891 -16.894  12.776  1.00  0.00           H  
ATOM     61 1HB  GLU A   4     -13.337 -18.496  13.578  1.00  0.00           H  
ATOM     62 2HB  GLU A   4     -11.811 -19.211  13.068  1.00  0.00           H  
ATOM     63 1HG  GLU A   4     -11.560 -19.234  15.377  1.00  0.00           H  
ATOM     64 2HG  GLU A   4     -10.765 -17.714  14.969  1.00  0.00           H  
ATOM     65  N   ARG A   5     -13.554 -17.113  10.844  1.00  0.00           N  
ATOM     66  CA  ARG A   5     -13.929 -17.275   9.443  1.00  0.00           C  
ATOM     67  C   ARG A   5     -13.190 -16.252   8.588  1.00  0.00           C  
ATOM     68  O   ARG A   5     -12.696 -16.567   7.503  1.00  0.00           O  
ATOM     69  CB  ARG A   5     -15.430 -17.069   9.245  1.00  0.00           C  
ATOM     70  CG  ARG A   5     -16.343 -18.170   9.807  1.00  0.00           C  
ATOM     71  CD  ARG A   5     -17.795 -17.882   9.527  1.00  0.00           C  
ATOM     72  NE  ARG A   5     -18.696 -18.885  10.114  1.00  0.00           N  
ATOM     73  CZ  ARG A   5     -18.997 -20.070   9.573  1.00  0.00           C  
ATOM     74  NH1 ARG A   5     -18.474 -20.456   8.426  1.00  0.00           N  
ATOM     75  NH2 ARG A   5     -19.834 -20.835  10.229  1.00  0.00           N  
ATOM     76  H   ARG A   5     -14.259 -16.881  11.546  1.00  0.00           H  
ATOM     77  HA  ARG A   5     -13.655 -18.278   9.119  1.00  0.00           H  
ATOM     78 1HB  ARG A   5     -15.727 -16.133   9.712  1.00  0.00           H  
ATOM     79 2HB  ARG A   5     -15.642 -16.974   8.180  1.00  0.00           H  
ATOM     80 1HG  ARG A   5     -16.083 -19.126   9.357  1.00  0.00           H  
ATOM     81 2HG  ARG A   5     -16.209 -18.229  10.890  1.00  0.00           H  
ATOM     82 1HD  ARG A   5     -18.052 -16.909   9.950  1.00  0.00           H  
ATOM     83 2HD  ARG A   5     -17.961 -17.864   8.452  1.00  0.00           H  
ATOM     84  HE  ARG A   5     -19.169 -18.682  11.010  1.00  0.00           H  
ATOM     85 1HH1 ARG A   5     -17.829 -19.852   7.935  1.00  0.00           H  
ATOM     86 2HH1 ARG A   5     -18.716 -21.356   8.038  1.00  0.00           H  
ATOM     87 1HH2 ARG A   5     -20.214 -20.474  11.119  1.00  0.00           H  
ATOM     88 2HH2 ARG A   5     -20.099 -21.738   9.871  1.00  0.00           H  
ATOM     89  N   ILE A   6     -13.069 -15.039   9.111  1.00  0.00           N  
ATOM     90  CA  ILE A   6     -12.420 -13.958   8.405  1.00  0.00           C  
ATOM     91  C   ILE A   6     -10.931 -14.212   8.288  1.00  0.00           C  
ATOM     92  O   ILE A   6     -10.356 -14.052   7.210  1.00  0.00           O  
ATOM     93  CB  ILE A   6     -12.637 -12.648   9.122  1.00  0.00           C  
ATOM     94  CG1 ILE A   6     -14.012 -12.271   9.130  1.00  0.00           C  
ATOM     95  CG2 ILE A   6     -11.953 -11.588   8.362  1.00  0.00           C  
ATOM     96  CD1 ILE A   6     -14.245 -11.194  10.086  1.00  0.00           C  
ATOM     97  H   ILE A   6     -13.491 -14.855  10.021  1.00  0.00           H  
ATOM     98  HA  ILE A   6     -12.835 -13.890   7.412  1.00  0.00           H  
ATOM     99  HB  ILE A   6     -12.294 -12.733  10.141  1.00  0.00           H  
ATOM    100 1HG1 ILE A   6     -14.283 -11.926   8.145  1.00  0.00           H  
ATOM    101 2HG1 ILE A   6     -14.620 -13.122   9.381  1.00  0.00           H  
ATOM    102 1HG2 ILE A   6     -12.120 -10.639   8.854  1.00  0.00           H  
ATOM    103 2HG2 ILE A   6     -10.890 -11.794   8.297  1.00  0.00           H  
ATOM    104 3HG2 ILE A   6     -12.390 -11.566   7.378  1.00  0.00           H  
ATOM    105 1HD1 ILE A   6     -15.287 -10.897  10.098  1.00  0.00           H  
ATOM    106 2HD1 ILE A   6     -13.965 -11.555  11.039  1.00  0.00           H  
ATOM    107 3HD1 ILE A   6     -13.625 -10.347   9.822  1.00  0.00           H  
ATOM    108  N   GLU A   7     -10.296 -14.602   9.398  1.00  0.00           N  
ATOM    109  CA  GLU A   7      -8.873 -14.894   9.389  1.00  0.00           C  
ATOM    110  C   GLU A   7      -8.589 -16.021   8.385  1.00  0.00           C  
ATOM    111  O   GLU A   7      -7.607 -15.967   7.645  1.00  0.00           O  
ATOM    112  CB  GLU A   7      -8.396 -15.238  10.808  1.00  0.00           C  
ATOM    113  CG  GLU A   7      -6.888 -15.428  10.966  1.00  0.00           C  
ATOM    114  CD  GLU A   7      -6.425 -15.599  12.409  1.00  0.00           C  
ATOM    115  OE1 GLU A   7      -7.241 -15.546  13.305  1.00  0.00           O  
ATOM    116  OE2 GLU A   7      -5.249 -15.753  12.613  1.00  0.00           O  
ATOM    117  H   GLU A   7     -10.807 -14.696  10.276  1.00  0.00           H  
ATOM    118  HA  GLU A   7      -8.342 -14.002   9.063  1.00  0.00           H  
ATOM    119 1HB  GLU A   7      -8.707 -14.445  11.491  1.00  0.00           H  
ATOM    120 2HB  GLU A   7      -8.888 -16.156  11.137  1.00  0.00           H  
ATOM    121 1HG  GLU A   7      -6.569 -16.290  10.375  1.00  0.00           H  
ATOM    122 2HG  GLU A   7      -6.408 -14.557  10.573  1.00  0.00           H  
ATOM    123  N   ASN A   8      -9.472 -17.025   8.318  1.00  0.00           N  
ATOM    124  CA  ASN A   8      -9.292 -18.106   7.357  1.00  0.00           C  
ATOM    125  C   ASN A   8      -9.377 -17.568   5.923  1.00  0.00           C  
ATOM    126  O   ASN A   8      -8.583 -17.961   5.054  1.00  0.00           O  
ATOM    127  CB  ASN A   8     -10.334 -19.186   7.577  1.00  0.00           C  
ATOM    128  CG  ASN A   8     -10.093 -20.003   8.826  1.00  0.00           C  
ATOM    129  OD1 ASN A   8      -8.978 -20.064   9.361  1.00  0.00           O  
ATOM    130  ND2 ASN A   8     -11.134 -20.634   9.307  1.00  0.00           N  
ATOM    131  H   ASN A   8     -10.263 -17.058   8.962  1.00  0.00           H  
ATOM    132  HA  ASN A   8      -8.297 -18.531   7.495  1.00  0.00           H  
ATOM    133 1HB  ASN A   8     -11.316 -18.724   7.654  1.00  0.00           H  
ATOM    134 2HB  ASN A   8     -10.355 -19.852   6.717  1.00  0.00           H  
ATOM    135 1HD2 ASN A   8     -11.045 -21.186  10.134  1.00  0.00           H  
ATOM    136 2HD2 ASN A   8     -12.017 -20.555   8.849  1.00  0.00           H  
ATOM    137  N   MET A   9     -10.302 -16.628   5.676  1.00  0.00           N  
ATOM    138  CA  MET A   9     -10.422 -16.040   4.347  1.00  0.00           C  
ATOM    139  C   MET A   9      -9.176 -15.212   4.017  1.00  0.00           C  
ATOM    140  O   MET A   9      -8.716 -15.216   2.872  1.00  0.00           O  
ATOM    141  CB  MET A   9     -11.707 -15.225   4.222  1.00  0.00           C  
ATOM    142  CG  MET A   9     -12.973 -16.056   4.189  1.00  0.00           C  
ATOM    143  SD  MET A   9     -14.429 -15.084   3.797  1.00  0.00           S  
ATOM    144  CE  MET A   9     -14.674 -14.147   5.280  1.00  0.00           C  
ATOM    145  H   MET A   9     -10.956 -16.351   6.413  1.00  0.00           H  
ATOM    146  HA  MET A   9     -10.478 -16.849   3.623  1.00  0.00           H  
ATOM    147 1HB  MET A   9     -11.782 -14.534   5.059  1.00  0.00           H  
ATOM    148 2HB  MET A   9     -11.680 -14.647   3.306  1.00  0.00           H  
ATOM    149 1HG  MET A   9     -12.867 -16.833   3.434  1.00  0.00           H  
ATOM    150 2HG  MET A   9     -13.126 -16.537   5.142  1.00  0.00           H  
ATOM    151 1HE  MET A   9     -15.536 -13.519   5.148  1.00  0.00           H  
ATOM    152 2HE  MET A   9     -14.831 -14.822   6.126  1.00  0.00           H  
ATOM    153 3HE  MET A   9     -13.806 -13.534   5.458  1.00  0.00           H  
ATOM    154  N   MET A  10      -8.604 -14.543   5.023  1.00  0.00           N  
ATOM    155  CA  MET A  10      -7.364 -13.785   4.851  1.00  0.00           C  
ATOM    156  C   MET A  10      -6.253 -14.713   4.382  1.00  0.00           C  
ATOM    157  O   MET A  10      -5.564 -14.429   3.395  1.00  0.00           O  
ATOM    158  CB  MET A  10      -6.992 -13.081   6.150  1.00  0.00           C  
ATOM    159  CG  MET A  10      -5.688 -12.366   6.138  1.00  0.00           C  
ATOM    160  SD  MET A  10      -5.297 -11.684   7.718  1.00  0.00           S  
ATOM    161  CE  MET A  10      -4.988 -13.236   8.534  1.00  0.00           C  
ATOM    162  H   MET A  10      -9.058 -14.551   5.936  1.00  0.00           H  
ATOM    163  HA  MET A  10      -7.502 -13.037   4.083  1.00  0.00           H  
ATOM    164 1HB  MET A  10      -7.775 -12.370   6.413  1.00  0.00           H  
ATOM    165 2HB  MET A  10      -6.934 -13.798   6.944  1.00  0.00           H  
ATOM    166 1HG  MET A  10      -4.901 -13.070   5.864  1.00  0.00           H  
ATOM    167 2HG  MET A  10      -5.697 -11.605   5.441  1.00  0.00           H  
ATOM    168 1HE  MET A  10      -4.723 -13.061   9.576  1.00  0.00           H  
ATOM    169 2HE  MET A  10      -5.884 -13.853   8.478  1.00  0.00           H  
ATOM    170 3HE  MET A  10      -4.177 -13.764   8.034  1.00  0.00           H  
ATOM    171  N   ASP A  11      -6.098 -15.851   5.060  1.00  0.00           N  
ATOM    172  CA  ASP A  11      -5.089 -16.811   4.644  1.00  0.00           C  
ATOM    173  C   ASP A  11      -5.362 -17.352   3.230  1.00  0.00           C  
ATOM    174  O   ASP A  11      -4.422 -17.539   2.442  1.00  0.00           O  
ATOM    175  CB  ASP A  11      -4.962 -17.945   5.663  1.00  0.00           C  
ATOM    176  CG  ASP A  11      -4.236 -17.515   6.963  1.00  0.00           C  
ATOM    177  OD1 ASP A  11      -3.649 -16.451   6.982  1.00  0.00           O  
ATOM    178  OD2 ASP A  11      -4.242 -18.276   7.901  1.00  0.00           O  
ATOM    179  H   ASP A  11      -6.686 -16.034   5.876  1.00  0.00           H  
ATOM    180  HA  ASP A  11      -4.131 -16.298   4.621  1.00  0.00           H  
ATOM    181 1HB  ASP A  11      -5.965 -18.296   5.928  1.00  0.00           H  
ATOM    182 2HB  ASP A  11      -4.429 -18.782   5.216  1.00  0.00           H  
ATOM    183  N   SER A  12      -6.642 -17.562   2.880  1.00  0.00           N  
ATOM    184  CA  SER A  12      -6.983 -18.045   1.544  1.00  0.00           C  
ATOM    185  C   SER A  12      -6.577 -17.012   0.489  1.00  0.00           C  
ATOM    186  O   SER A  12      -6.014 -17.365  -0.556  1.00  0.00           O  
ATOM    187  CB  SER A  12      -8.469 -18.335   1.443  1.00  0.00           C  
ATOM    188  OG  SER A  12      -8.834 -19.393   2.291  1.00  0.00           O  
ATOM    189  H   SER A  12      -7.384 -17.420   3.568  1.00  0.00           H  
ATOM    190  HA  SER A  12      -6.434 -18.966   1.357  1.00  0.00           H  
ATOM    191 1HB  SER A  12      -9.033 -17.446   1.698  1.00  0.00           H  
ATOM    192 2HB  SER A  12      -8.716 -18.590   0.415  1.00  0.00           H  
ATOM    193  HG  SER A  12      -8.624 -19.091   3.197  1.00  0.00           H  
ATOM    194  N   TYR A  13      -6.817 -15.727   0.784  1.00  0.00           N  
ATOM    195  CA  TYR A  13      -6.434 -14.642  -0.117  1.00  0.00           C  
ATOM    196  C   TYR A  13      -4.942 -14.704  -0.387  1.00  0.00           C  
ATOM    197  O   TYR A  13      -4.501 -14.622  -1.532  1.00  0.00           O  
ATOM    198  CB  TYR A  13      -6.746 -13.263   0.469  1.00  0.00           C  
ATOM    199  CG  TYR A  13      -6.288 -12.129  -0.437  1.00  0.00           C  
ATOM    200  CD1 TYR A  13      -7.156 -11.516  -1.293  1.00  0.00           C  
ATOM    201  CD2 TYR A  13      -4.958 -11.747  -0.436  1.00  0.00           C  
ATOM    202  CE1 TYR A  13      -6.693 -10.499  -2.117  1.00  0.00           C  
ATOM    203  CE2 TYR A  13      -4.504 -10.752  -1.248  1.00  0.00           C  
ATOM    204  CZ  TYR A  13      -5.363 -10.123  -2.082  1.00  0.00           C  
ATOM    205  OH  TYR A  13      -4.911  -9.108  -2.890  1.00  0.00           O  
ATOM    206  H   TYR A  13      -7.304 -15.502   1.652  1.00  0.00           H  
ATOM    207  HA  TYR A  13      -6.956 -14.763  -1.065  1.00  0.00           H  
ATOM    208 1HB  TYR A  13      -7.819 -13.172   0.619  1.00  0.00           H  
ATOM    209 2HB  TYR A  13      -6.267 -13.144   1.432  1.00  0.00           H  
ATOM    210  HD1 TYR A  13      -8.202 -11.815  -1.319  1.00  0.00           H  
ATOM    211  HD2 TYR A  13      -4.259 -12.241   0.221  1.00  0.00           H  
ATOM    212  HE1 TYR A  13      -7.371  -9.990  -2.797  1.00  0.00           H  
ATOM    213  HE2 TYR A  13      -3.453 -10.465  -1.223  1.00  0.00           H  
ATOM    214  HH  TYR A  13      -5.650  -8.481  -3.081  1.00  0.00           H  
ATOM    215  N   ARG A  14      -4.164 -14.814   0.698  1.00  0.00           N  
ATOM    216  CA  ARG A  14      -2.708 -14.833   0.634  1.00  0.00           C  
ATOM    217  C   ARG A  14      -2.170 -16.051  -0.115  1.00  0.00           C  
ATOM    218  O   ARG A  14      -1.170 -15.957  -0.831  1.00  0.00           O  
ATOM    219  CB  ARG A  14      -2.143 -14.833   2.045  1.00  0.00           C  
ATOM    220  CG  ARG A  14      -2.316 -13.540   2.821  1.00  0.00           C  
ATOM    221  CD  ARG A  14      -1.876 -13.703   4.228  1.00  0.00           C  
ATOM    222  NE  ARG A  14      -1.971 -12.475   4.994  1.00  0.00           N  
ATOM    223  CZ  ARG A  14      -1.805 -12.415   6.324  1.00  0.00           C  
ATOM    224  NH1 ARG A  14      -1.561 -13.517   6.997  1.00  0.00           N  
ATOM    225  NH2 ARG A  14      -1.885 -11.263   6.953  1.00  0.00           N  
ATOM    226  H   ARG A  14      -4.615 -14.868   1.615  1.00  0.00           H  
ATOM    227  HA  ARG A  14      -2.377 -13.934   0.117  1.00  0.00           H  
ATOM    228 1HB  ARG A  14      -2.623 -15.619   2.621  1.00  0.00           H  
ATOM    229 2HB  ARG A  14      -1.079 -15.059   2.009  1.00  0.00           H  
ATOM    230 1HG  ARG A  14      -1.739 -12.739   2.357  1.00  0.00           H  
ATOM    231 2HG  ARG A  14      -3.370 -13.275   2.830  1.00  0.00           H  
ATOM    232 1HD  ARG A  14      -2.511 -14.448   4.713  1.00  0.00           H  
ATOM    233 2HD  ARG A  14      -0.844 -14.042   4.251  1.00  0.00           H  
ATOM    234  HE  ARG A  14      -2.164 -11.614   4.497  1.00  0.00           H  
ATOM    235 1HH1 ARG A  14      -1.506 -14.408   6.511  1.00  0.00           H  
ATOM    236 2HH1 ARG A  14      -1.438 -13.482   7.998  1.00  0.00           H  
ATOM    237 1HH2 ARG A  14      -2.062 -10.413   6.432  1.00  0.00           H  
ATOM    238 2HH2 ARG A  14      -1.758 -11.222   7.949  1.00  0.00           H  
ATOM    239  N   SER A  15      -2.833 -17.197   0.059  1.00  0.00           N  
ATOM    240  CA  SER A  15      -2.436 -18.444  -0.581  1.00  0.00           C  
ATOM    241  C   SER A  15      -2.733 -18.464  -2.083  1.00  0.00           C  
ATOM    242  O   SER A  15      -1.951 -18.995  -2.874  1.00  0.00           O  
ATOM    243  CB  SER A  15      -3.170 -19.594   0.073  1.00  0.00           C  
ATOM    244  OG  SER A  15      -2.797 -19.726   1.419  1.00  0.00           O  
ATOM    245  H   SER A  15      -3.630 -17.213   0.692  1.00  0.00           H  
ATOM    246  HA  SER A  15      -1.364 -18.573  -0.440  1.00  0.00           H  
ATOM    247 1HB  SER A  15      -4.244 -19.422   0.005  1.00  0.00           H  
ATOM    248 2HB  SER A  15      -2.949 -20.513  -0.463  1.00  0.00           H  
ATOM    249  HG  SER A  15      -3.187 -18.947   1.875  1.00  0.00           H  
ATOM    250  N   SER A  16      -3.886 -17.917  -2.463  1.00  0.00           N  
ATOM    251  CA  SER A  16      -4.346 -17.902  -3.846  1.00  0.00           C  
ATOM    252  C   SER A  16      -3.416 -17.108  -4.755  1.00  0.00           C  
ATOM    253  O   SER A  16      -2.893 -16.071  -4.353  1.00  0.00           O  
ATOM    254  CB  SER A  16      -5.736 -17.308  -3.888  1.00  0.00           C  
ATOM    255  OG  SER A  16      -6.611 -18.103  -3.150  1.00  0.00           O  
ATOM    256  H   SER A  16      -4.495 -17.511  -1.752  1.00  0.00           H  
ATOM    257  HA  SER A  16      -4.385 -18.930  -4.205  1.00  0.00           H  
ATOM    258 1HB  SER A  16      -5.719 -16.299  -3.469  1.00  0.00           H  
ATOM    259 2HB  SER A  16      -6.079 -17.235  -4.920  1.00  0.00           H  
ATOM    260  HG  SER A  16      -6.380 -17.946  -2.204  1.00  0.00           H  
ATOM    261  N   GLU A  17      -3.253 -17.569  -6.002  1.00  0.00           N  
ATOM    262  CA  GLU A  17      -2.411 -16.873  -6.984  1.00  0.00           C  
ATOM    263  C   GLU A  17      -3.205 -16.099  -8.045  1.00  0.00           C  
ATOM    264  O   GLU A  17      -2.708 -15.125  -8.628  1.00  0.00           O  
ATOM    265  CB  GLU A  17      -1.484 -17.874  -7.683  1.00  0.00           C  
ATOM    266  CG  GLU A  17      -0.479 -18.567  -6.757  1.00  0.00           C  
ATOM    267  CD  GLU A  17       0.428 -19.550  -7.484  1.00  0.00           C  
ATOM    268  OE1 GLU A  17       0.205 -19.789  -8.647  1.00  0.00           O  
ATOM    269  OE2 GLU A  17       1.345 -20.050  -6.873  1.00  0.00           O  
ATOM    270  H   GLU A  17      -3.707 -18.432  -6.261  1.00  0.00           H  
ATOM    271  HA  GLU A  17      -1.791 -16.158  -6.444  1.00  0.00           H  
ATOM    272 1HB  GLU A  17      -2.083 -18.646  -8.164  1.00  0.00           H  
ATOM    273 2HB  GLU A  17      -0.922 -17.362  -8.465  1.00  0.00           H  
ATOM    274 1HG  GLU A  17       0.137 -17.807  -6.277  1.00  0.00           H  
ATOM    275 2HG  GLU A  17      -1.027 -19.093  -5.973  1.00  0.00           H  
ATOM    276  N   ASP A  18      -4.413 -16.571  -8.350  1.00  0.00           N  
ATOM    277  CA  ASP A  18      -5.236 -15.954  -9.390  1.00  0.00           C  
ATOM    278  C   ASP A  18      -5.813 -14.618  -8.956  1.00  0.00           C  
ATOM    279  O   ASP A  18      -6.515 -14.545  -7.946  1.00  0.00           O  
ATOM    280  CB  ASP A  18      -6.382 -16.867  -9.793  1.00  0.00           C  
ATOM    281  CG  ASP A  18      -7.193 -16.280 -10.913  1.00  0.00           C  
ATOM    282  OD1 ASP A  18      -6.778 -16.387 -12.042  1.00  0.00           O  
ATOM    283  OD2 ASP A  18      -8.215 -15.665 -10.633  1.00  0.00           O  
ATOM    284  H   ASP A  18      -4.769 -17.369  -7.848  1.00  0.00           H  
ATOM    285  HA  ASP A  18      -4.607 -15.783 -10.264  1.00  0.00           H  
ATOM    286 1HB  ASP A  18      -5.987 -17.831 -10.112  1.00  0.00           H  
ATOM    287 2HB  ASP A  18      -7.025 -17.050  -8.939  1.00  0.00           H  
ATOM    288  N   GLU A  19      -5.580 -13.575  -9.746  1.00  0.00           N  
ATOM    289  CA  GLU A  19      -6.065 -12.251  -9.379  1.00  0.00           C  
ATOM    290  C   GLU A  19      -7.586 -12.161  -9.202  1.00  0.00           C  
ATOM    291  O   GLU A  19      -8.061 -11.491  -8.280  1.00  0.00           O  
ATOM    292  CB  GLU A  19      -5.613 -11.201 -10.395  1.00  0.00           C  
ATOM    293  CG  GLU A  19      -6.056  -9.811 -10.016  1.00  0.00           C  
ATOM    294  CD  GLU A  19      -5.607  -8.690 -10.921  1.00  0.00           C  
ATOM    295  OE1 GLU A  19      -4.976  -8.956 -11.915  1.00  0.00           O  
ATOM    296  OE2 GLU A  19      -5.920  -7.545 -10.601  1.00  0.00           O  
ATOM    297  H   GLU A  19      -5.029 -13.700 -10.584  1.00  0.00           H  
ATOM    298  HA  GLU A  19      -5.610 -11.992  -8.423  1.00  0.00           H  
ATOM    299 1HB  GLU A  19      -4.525 -11.206 -10.473  1.00  0.00           H  
ATOM    300 2HB  GLU A  19      -6.023 -11.437 -11.377  1.00  0.00           H  
ATOM    301 1HG  GLU A  19      -7.123  -9.841 -10.045  1.00  0.00           H  
ATOM    302 2HG  GLU A  19      -5.748  -9.603  -8.990  1.00  0.00           H  
ATOM    303  N   GLU A  20      -8.372 -12.800 -10.074  1.00  0.00           N  
ATOM    304  CA  GLU A  20      -9.818 -12.672  -9.922  1.00  0.00           C  
ATOM    305  C   GLU A  20     -10.261 -13.301  -8.613  1.00  0.00           C  
ATOM    306  O   GLU A  20     -11.044 -12.702  -7.863  1.00  0.00           O  
ATOM    307  CB  GLU A  20     -10.583 -13.288 -11.096  1.00  0.00           C  
ATOM    308  CG  GLU A  20     -12.113 -13.112 -10.997  1.00  0.00           C  
ATOM    309  CD  GLU A  20     -12.883 -13.616 -12.211  1.00  0.00           C  
ATOM    310  OE1 GLU A  20     -12.274 -14.084 -13.143  1.00  0.00           O  
ATOM    311  OE2 GLU A  20     -14.089 -13.525 -12.192  1.00  0.00           O  
ATOM    312  H   GLU A  20      -7.980 -13.390 -10.804  1.00  0.00           H  
ATOM    313  HA  GLU A  20     -10.065 -11.612  -9.883  1.00  0.00           H  
ATOM    314 1HB  GLU A  20     -10.245 -12.839 -12.029  1.00  0.00           H  
ATOM    315 2HB  GLU A  20     -10.369 -14.356 -11.149  1.00  0.00           H  
ATOM    316 1HG  GLU A  20     -12.461 -13.650 -10.114  1.00  0.00           H  
ATOM    317 2HG  GLU A  20     -12.331 -12.056 -10.850  1.00  0.00           H  
ATOM    318  N   GLN A  21      -9.729 -14.495  -8.313  1.00  0.00           N  
ATOM    319  CA  GLN A  21     -10.111 -15.149  -7.065  1.00  0.00           C  
ATOM    320  C   GLN A  21      -9.669 -14.316  -5.873  1.00  0.00           C  
ATOM    321  O   GLN A  21     -10.404 -14.193  -4.895  1.00  0.00           O  
ATOM    322  CB  GLN A  21      -9.518 -16.549  -6.947  1.00  0.00           C  
ATOM    323  CG  GLN A  21     -10.108 -17.562  -7.912  1.00  0.00           C  
ATOM    324  CD  GLN A  21      -9.475 -18.949  -7.786  1.00  0.00           C  
ATOM    325  OE1 GLN A  21      -8.336 -19.106  -7.331  1.00  0.00           O  
ATOM    326  NE2 GLN A  21     -10.227 -19.973  -8.187  1.00  0.00           N  
ATOM    327  H   GLN A  21      -9.086 -14.943  -8.984  1.00  0.00           H  
ATOM    328  HA  GLN A  21     -11.196 -15.231  -7.038  1.00  0.00           H  
ATOM    329 1HB  GLN A  21      -8.444 -16.490  -7.121  1.00  0.00           H  
ATOM    330 2HB  GLN A  21      -9.658 -16.917  -5.938  1.00  0.00           H  
ATOM    331 1HG  GLN A  21     -11.175 -17.650  -7.722  1.00  0.00           H  
ATOM    332 2HG  GLN A  21      -9.936 -17.197  -8.932  1.00  0.00           H  
ATOM    333 1HE2 GLN A  21      -9.874 -20.908  -8.127  1.00  0.00           H  
ATOM    334 2HE2 GLN A  21     -11.146 -19.809  -8.547  1.00  0.00           H  
ATOM    335  N   GLN A  22      -8.490 -13.696  -5.962  1.00  0.00           N  
ATOM    336  CA  GLN A  22      -8.016 -12.868  -4.866  1.00  0.00           C  
ATOM    337  C   GLN A  22      -8.955 -11.691  -4.629  1.00  0.00           C  
ATOM    338  O   GLN A  22      -9.315 -11.414  -3.484  1.00  0.00           O  
ATOM    339  CB  GLN A  22      -6.599 -12.367  -5.161  1.00  0.00           C  
ATOM    340  CG  GLN A  22      -5.492 -13.419  -5.073  1.00  0.00           C  
ATOM    341  CD  GLN A  22      -4.176 -12.863  -5.588  1.00  0.00           C  
ATOM    342  OE1 GLN A  22      -4.158 -11.791  -6.218  1.00  0.00           O  
ATOM    343  NE2 GLN A  22      -3.075 -13.557  -5.342  1.00  0.00           N  
ATOM    344  H   GLN A  22      -7.903 -13.827  -6.787  1.00  0.00           H  
ATOM    345  HA  GLN A  22      -7.990 -13.475  -3.961  1.00  0.00           H  
ATOM    346 1HB  GLN A  22      -6.581 -11.975  -6.173  1.00  0.00           H  
ATOM    347 2HB  GLN A  22      -6.346 -11.559  -4.521  1.00  0.00           H  
ATOM    348 1HG  GLN A  22      -5.351 -13.701  -4.021  1.00  0.00           H  
ATOM    349 2HG  GLN A  22      -5.756 -14.294  -5.652  1.00  0.00           H  
ATOM    350 1HE2 GLN A  22      -2.194 -13.254  -5.663  1.00  0.00           H  
ATOM    351 2HE2 GLN A  22      -3.113 -14.426  -4.824  1.00  0.00           H  
ATOM    352  N   HIS A  23      -9.454 -11.058  -5.691  1.00  0.00           N  
ATOM    353  CA  HIS A  23     -10.369  -9.943  -5.474  1.00  0.00           C  
ATOM    354  C   HIS A  23     -11.681 -10.438  -4.885  1.00  0.00           C  
ATOM    355  O   HIS A  23     -12.259  -9.792  -4.001  1.00  0.00           O  
ATOM    356  CB  HIS A  23     -10.655  -9.172  -6.761  1.00  0.00           C  
ATOM    357  CG  HIS A  23      -9.510  -8.352  -7.242  1.00  0.00           C  
ATOM    358  ND1 HIS A  23      -8.952  -7.319  -6.502  1.00  0.00           N  
ATOM    359  CD2 HIS A  23      -8.833  -8.401  -8.393  1.00  0.00           C  
ATOM    360  CE1 HIS A  23      -7.948  -6.784  -7.194  1.00  0.00           C  
ATOM    361  NE2 HIS A  23      -7.856  -7.428  -8.348  1.00  0.00           N  
ATOM    362  H   HIS A  23      -9.151 -11.314  -6.634  1.00  0.00           H  
ATOM    363  HA  HIS A  23      -9.927  -9.247  -4.763  1.00  0.00           H  
ATOM    364 1HB  HIS A  23     -10.912  -9.886  -7.551  1.00  0.00           H  
ATOM    365 2HB  HIS A  23     -11.514  -8.520  -6.616  1.00  0.00           H  
ATOM    366  HD2 HIS A  23      -9.027  -9.097  -9.204  1.00  0.00           H  
ATOM    367  HE1 HIS A  23      -7.308  -5.960  -6.867  1.00  0.00           H  
ATOM    368  HE2 HIS A  23      -7.173  -7.264  -9.113  1.00  0.00           H  
ATOM    369  N   ALA A  24     -12.161 -11.592  -5.356  1.00  0.00           N  
ATOM    370  CA  ALA A  24     -13.400 -12.122  -4.813  1.00  0.00           C  
ATOM    371  C   ALA A  24     -13.241 -12.375  -3.322  1.00  0.00           C  
ATOM    372  O   ALA A  24     -14.110 -12.012  -2.526  1.00  0.00           O  
ATOM    373  CB  ALA A  24     -13.772 -13.412  -5.520  1.00  0.00           C  
ATOM    374  H   ALA A  24     -11.670 -12.092  -6.100  1.00  0.00           H  
ATOM    375  HA  ALA A  24     -14.185 -11.381  -4.958  1.00  0.00           H  
ATOM    376 1HB  ALA A  24     -14.705 -13.794  -5.112  1.00  0.00           H  
ATOM    377 2HB  ALA A  24     -13.888 -13.220  -6.588  1.00  0.00           H  
ATOM    378 3HB  ALA A  24     -12.982 -14.145  -5.369  1.00  0.00           H  
ATOM    379  N   MET A  25     -12.096 -12.938  -2.939  1.00  0.00           N  
ATOM    380  CA  MET A  25     -11.813 -13.208  -1.546  1.00  0.00           C  
ATOM    381  C   MET A  25     -11.691 -11.921  -0.761  1.00  0.00           C  
ATOM    382  O   MET A  25     -12.211 -11.827   0.343  1.00  0.00           O  
ATOM    383  CB  MET A  25     -10.572 -14.067  -1.430  1.00  0.00           C  
ATOM    384  CG  MET A  25     -10.787 -15.472  -1.935  1.00  0.00           C  
ATOM    385  SD  MET A  25      -9.301 -16.447  -1.922  1.00  0.00           S  
ATOM    386  CE  MET A  25      -9.897 -17.907  -2.750  1.00  0.00           C  
ATOM    387  H   MET A  25     -11.413 -13.217  -3.643  1.00  0.00           H  
ATOM    388  HA  MET A  25     -12.649 -13.769  -1.132  1.00  0.00           H  
ATOM    389 1HB  MET A  25      -9.769 -13.621  -2.013  1.00  0.00           H  
ATOM    390 2HB  MET A  25     -10.245 -14.112  -0.390  1.00  0.00           H  
ATOM    391 1HG  MET A  25     -11.528 -15.964  -1.303  1.00  0.00           H  
ATOM    392 2HG  MET A  25     -11.178 -15.447  -2.946  1.00  0.00           H  
ATOM    393 1HE  MET A  25      -9.093 -18.635  -2.831  1.00  0.00           H  
ATOM    394 2HE  MET A  25     -10.720 -18.335  -2.180  1.00  0.00           H  
ATOM    395 3HE  MET A  25     -10.245 -17.641  -3.745  1.00  0.00           H  
ATOM    396  N   ALA A  26     -11.033 -10.907  -1.327  1.00  0.00           N  
ATOM    397  CA  ALA A  26     -10.866  -9.647  -0.618  1.00  0.00           C  
ATOM    398  C   ALA A  26     -12.216  -9.052  -0.275  1.00  0.00           C  
ATOM    399  O   ALA A  26     -12.402  -8.512   0.819  1.00  0.00           O  
ATOM    400  CB  ALA A  26     -10.074  -8.676  -1.450  1.00  0.00           C  
ATOM    401  H   ALA A  26     -10.612 -11.026  -2.245  1.00  0.00           H  
ATOM    402  HA  ALA A  26     -10.330  -9.836   0.300  1.00  0.00           H  
ATOM    403 1HB  ALA A  26      -9.942  -7.762  -0.892  1.00  0.00           H  
ATOM    404 2HB  ALA A  26      -9.116  -9.095  -1.676  1.00  0.00           H  
ATOM    405 3HB  ALA A  26     -10.605  -8.471  -2.375  1.00  0.00           H  
ATOM    406  N   ASP A  27     -13.178  -9.196  -1.195  1.00  0.00           N  
ATOM    407  CA  ASP A  27     -14.525  -8.695  -0.982  1.00  0.00           C  
ATOM    408  C   ASP A  27     -15.227  -9.509   0.101  1.00  0.00           C  
ATOM    409  O   ASP A  27     -15.892  -8.950   0.973  1.00  0.00           O  
ATOM    410  CB  ASP A  27     -15.335  -8.741  -2.282  1.00  0.00           C  
ATOM    411  CG  ASP A  27     -16.698  -8.054  -2.153  1.00  0.00           C  
ATOM    412  OD1 ASP A  27     -16.732  -6.874  -1.933  1.00  0.00           O  
ATOM    413  OD2 ASP A  27     -17.698  -8.724  -2.257  1.00  0.00           O  
ATOM    414  H   ASP A  27     -12.948  -9.640  -2.088  1.00  0.00           H  
ATOM    415  HA  ASP A  27     -14.460  -7.660  -0.648  1.00  0.00           H  
ATOM    416 1HB  ASP A  27     -14.764  -8.267  -3.083  1.00  0.00           H  
ATOM    417 2HB  ASP A  27     -15.491  -9.783  -2.571  1.00  0.00           H  
ATOM    418  N   GLN A  28     -15.056 -10.833   0.080  1.00  0.00           N  
ATOM    419  CA  GLN A  28     -15.687 -11.683   1.088  1.00  0.00           C  
ATOM    420  C   GLN A  28     -15.125 -11.359   2.476  1.00  0.00           C  
ATOM    421  O   GLN A  28     -15.858 -11.329   3.475  1.00  0.00           O  
ATOM    422  CB  GLN A  28     -15.439 -13.154   0.752  1.00  0.00           C  
ATOM    423  CG  GLN A  28     -16.154 -13.641  -0.491  1.00  0.00           C  
ATOM    424  CD  GLN A  28     -15.706 -15.033  -0.921  1.00  0.00           C  
ATOM    425  OE1 GLN A  28     -14.617 -15.508  -0.569  1.00  0.00           O  
ATOM    426  NE2 GLN A  28     -16.551 -15.699  -1.700  1.00  0.00           N  
ATOM    427  H   GLN A  28     -14.510 -11.257  -0.672  1.00  0.00           H  
ATOM    428  HA  GLN A  28     -16.758 -11.487   1.092  1.00  0.00           H  
ATOM    429 1HB  GLN A  28     -14.372 -13.329   0.636  1.00  0.00           H  
ATOM    430 2HB  GLN A  28     -15.783 -13.763   1.573  1.00  0.00           H  
ATOM    431 1HG  GLN A  28     -17.220 -13.681  -0.277  1.00  0.00           H  
ATOM    432 2HG  GLN A  28     -15.972 -12.948  -1.301  1.00  0.00           H  
ATOM    433 1HE2 GLN A  28     -16.319 -16.617  -2.022  1.00  0.00           H  
ATOM    434 2HE2 GLN A  28     -17.419 -15.280  -1.967  1.00  0.00           H  
ATOM    435  N   ILE A  29     -13.819 -11.072   2.532  1.00  0.00           N  
ATOM    436  CA  ILE A  29     -13.168 -10.736   3.787  1.00  0.00           C  
ATOM    437  C   ILE A  29     -13.740  -9.417   4.277  1.00  0.00           C  
ATOM    438  O   ILE A  29     -14.117  -9.309   5.443  1.00  0.00           O  
ATOM    439  CB  ILE A  29     -11.642 -10.560   3.634  1.00  0.00           C  
ATOM    440  CG1 ILE A  29     -10.962 -11.841   3.264  1.00  0.00           C  
ATOM    441  CG2 ILE A  29     -11.061 -10.158   4.988  1.00  0.00           C  
ATOM    442  CD1 ILE A  29      -9.545 -11.656   2.786  1.00  0.00           C  
ATOM    443  H   ILE A  29     -13.263 -11.127   1.681  1.00  0.00           H  
ATOM    444  HA  ILE A  29     -13.375 -11.506   4.520  1.00  0.00           H  
ATOM    445  HB  ILE A  29     -11.433  -9.798   2.884  1.00  0.00           H  
ATOM    446 1HG1 ILE A  29     -10.931 -12.471   4.143  1.00  0.00           H  
ATOM    447 2HG1 ILE A  29     -11.533 -12.343   2.510  1.00  0.00           H  
ATOM    448 1HG2 ILE A  29      -9.984 -10.017   4.901  1.00  0.00           H  
ATOM    449 2HG2 ILE A  29     -11.523  -9.252   5.345  1.00  0.00           H  
ATOM    450 3HG2 ILE A  29     -11.253 -10.942   5.677  1.00  0.00           H  
ATOM    451 1HD1 ILE A  29      -9.128 -12.625   2.551  1.00  0.00           H  
ATOM    452 2HD1 ILE A  29      -9.528 -11.047   1.908  1.00  0.00           H  
ATOM    453 3HD1 ILE A  29      -8.962 -11.180   3.567  1.00  0.00           H  
ATOM    454  N   GLU A  30     -13.817  -8.410   3.385  1.00  0.00           N  
ATOM    455  CA  GLU A  30     -14.333  -7.103   3.777  1.00  0.00           C  
ATOM    456  C   GLU A  30     -15.785  -7.165   4.229  1.00  0.00           C  
ATOM    457  O   GLU A  30     -16.140  -6.554   5.238  1.00  0.00           O  
ATOM    458  CB  GLU A  30     -14.226  -6.057   2.647  1.00  0.00           C  
ATOM    459  CG  GLU A  30     -14.639  -4.629   3.118  1.00  0.00           C  
ATOM    460  CD  GLU A  30     -14.421  -3.513   2.093  1.00  0.00           C  
ATOM    461  OE1 GLU A  30     -13.943  -3.787   1.017  1.00  0.00           O  
ATOM    462  OE2 GLU A  30     -14.728  -2.384   2.407  1.00  0.00           O  
ATOM    463  H   GLU A  30     -13.487  -8.549   2.429  1.00  0.00           H  
ATOM    464  HA  GLU A  30     -13.737  -6.747   4.616  1.00  0.00           H  
ATOM    465 1HB  GLU A  30     -13.226  -6.017   2.246  1.00  0.00           H  
ATOM    466 2HB  GLU A  30     -14.889  -6.348   1.828  1.00  0.00           H  
ATOM    467 1HG  GLU A  30     -15.697  -4.652   3.387  1.00  0.00           H  
ATOM    468 2HG  GLU A  30     -14.075  -4.393   4.022  1.00  0.00           H  
ATOM    469  N   GLN A  31     -16.645  -7.898   3.510  1.00  0.00           N  
ATOM    470  CA  GLN A  31     -18.044  -7.923   3.922  1.00  0.00           C  
ATOM    471  C   GLN A  31     -18.212  -8.576   5.287  1.00  0.00           C  
ATOM    472  O   GLN A  31     -18.969  -8.082   6.132  1.00  0.00           O  
ATOM    473  CB  GLN A  31     -18.934  -8.685   2.924  1.00  0.00           C  
ATOM    474  CG  GLN A  31     -19.162  -8.022   1.553  1.00  0.00           C  
ATOM    475  CD  GLN A  31     -20.150  -8.845   0.701  1.00  0.00           C  
ATOM    476  OE1 GLN A  31     -21.151  -9.328   1.252  1.00  0.00           O  
ATOM    477  NE2 GLN A  31     -19.904  -9.017  -0.595  1.00  0.00           N  
ATOM    478  H   GLN A  31     -16.337  -8.394   2.672  1.00  0.00           H  
ATOM    479  HA  GLN A  31     -18.397  -6.895   3.993  1.00  0.00           H  
ATOM    480 1HB  GLN A  31     -18.477  -9.659   2.728  1.00  0.00           H  
ATOM    481 2HB  GLN A  31     -19.906  -8.869   3.375  1.00  0.00           H  
ATOM    482 1HG  GLN A  31     -19.572  -7.025   1.697  1.00  0.00           H  
ATOM    483 2HG  GLN A  31     -18.213  -7.962   1.015  1.00  0.00           H  
ATOM    484 1HE2 GLN A  31     -20.528  -9.547  -1.156  1.00  0.00           H  
ATOM    485 2HE2 GLN A  31     -19.064  -8.634  -1.050  1.00  0.00           H  
ATOM    486  N   MET A  32     -17.491  -9.675   5.528  1.00  0.00           N  
ATOM    487  CA  MET A  32     -17.607 -10.342   6.812  1.00  0.00           C  
ATOM    488  C   MET A  32     -16.993  -9.481   7.908  1.00  0.00           C  
ATOM    489  O   MET A  32     -17.550  -9.367   9.002  1.00  0.00           O  
ATOM    490  CB  MET A  32     -16.935 -11.704   6.763  1.00  0.00           C  
ATOM    491  CG  MET A  32     -17.124 -12.564   8.030  1.00  0.00           C  
ATOM    492  SD  MET A  32     -18.799 -13.030   8.372  1.00  0.00           S  
ATOM    493  CE  MET A  32     -18.931 -14.399   7.236  1.00  0.00           C  
ATOM    494  H   MET A  32     -16.872 -10.068   4.814  1.00  0.00           H  
ATOM    495  HA  MET A  32     -18.662 -10.478   7.041  1.00  0.00           H  
ATOM    496 1HB  MET A  32     -17.342 -12.259   5.923  1.00  0.00           H  
ATOM    497 2HB  MET A  32     -15.872 -11.564   6.570  1.00  0.00           H  
ATOM    498 1HG  MET A  32     -16.525 -13.470   7.946  1.00  0.00           H  
ATOM    499 2HG  MET A  32     -16.786 -12.006   8.876  1.00  0.00           H  
ATOM    500 1HE  MET A  32     -19.929 -14.834   7.302  1.00  0.00           H  
ATOM    501 2HE  MET A  32     -18.753 -14.045   6.217  1.00  0.00           H  
ATOM    502 3HE  MET A  32     -18.187 -15.155   7.491  1.00  0.00           H  
ATOM    503  N   ALA A  33     -15.837  -8.870   7.622  1.00  0.00           N  
ATOM    504  CA  ALA A  33     -15.155  -8.026   8.589  1.00  0.00           C  
ATOM    505  C   ALA A  33     -16.001  -6.819   8.960  1.00  0.00           C  
ATOM    506  O   ALA A  33     -16.059  -6.444  10.127  1.00  0.00           O  
ATOM    507  CB  ALA A  33     -13.806  -7.609   8.039  1.00  0.00           C  
ATOM    508  H   ALA A  33     -15.402  -8.996   6.711  1.00  0.00           H  
ATOM    509  HA  ALA A  33     -15.005  -8.598   9.494  1.00  0.00           H  
ATOM    510 1HB  ALA A  33     -13.283  -7.027   8.773  1.00  0.00           H  
ATOM    511 2HB  ALA A  33     -13.218  -8.496   7.808  1.00  0.00           H  
ATOM    512 3HB  ALA A  33     -13.947  -7.025   7.132  1.00  0.00           H  
ATOM    513  N   GLN A  34     -16.703  -6.227   7.987  1.00  0.00           N  
ATOM    514  CA  GLN A  34     -17.565  -5.085   8.274  1.00  0.00           C  
ATOM    515  C   GLN A  34     -18.725  -5.520   9.141  1.00  0.00           C  
ATOM    516  O   GLN A  34     -19.024  -4.896  10.157  1.00  0.00           O  
ATOM    517  CB  GLN A  34     -18.119  -4.480   6.981  1.00  0.00           C  
ATOM    518  CG  GLN A  34     -19.001  -3.219   7.151  1.00  0.00           C  
ATOM    519  CD  GLN A  34     -18.260  -1.984   7.673  1.00  0.00           C  
ATOM    520  OE1 GLN A  34     -17.071  -1.786   7.394  1.00  0.00           O  
ATOM    521  NE2 GLN A  34     -18.961  -1.133   8.423  1.00  0.00           N  
ATOM    522  H   GLN A  34     -16.617  -6.549   7.024  1.00  0.00           H  
ATOM    523  HA  GLN A  34     -16.992  -4.336   8.813  1.00  0.00           H  
ATOM    524 1HB  GLN A  34     -17.287  -4.227   6.320  1.00  0.00           H  
ATOM    525 2HB  GLN A  34     -18.711  -5.238   6.462  1.00  0.00           H  
ATOM    526 1HG  GLN A  34     -19.432  -2.971   6.183  1.00  0.00           H  
ATOM    527 2HG  GLN A  34     -19.802  -3.451   7.861  1.00  0.00           H  
ATOM    528 1HE2 GLN A  34     -18.532  -0.308   8.782  1.00  0.00           H  
ATOM    529 2HE2 GLN A  34     -19.951  -1.316   8.640  1.00  0.00           H  
ATOM    530  N   ASP A  35     -19.342  -6.646   8.792  1.00  0.00           N  
ATOM    531  CA  ASP A  35     -20.474  -7.137   9.557  1.00  0.00           C  
ATOM    532  C   ASP A  35     -20.061  -7.393  10.996  1.00  0.00           C  
ATOM    533  O   ASP A  35     -20.672  -6.883  11.941  1.00  0.00           O  
ATOM    534  CB  ASP A  35     -20.995  -8.438   8.919  1.00  0.00           C  
ATOM    535  CG  ASP A  35     -22.218  -9.049   9.604  1.00  0.00           C  
ATOM    536  OD1 ASP A  35     -23.254  -8.431   9.614  1.00  0.00           O  
ATOM    537  OD2 ASP A  35     -22.104 -10.167  10.091  1.00  0.00           O  
ATOM    538  H   ASP A  35     -19.055  -7.158   7.954  1.00  0.00           H  
ATOM    539  HA  ASP A  35     -21.260  -6.382   9.546  1.00  0.00           H  
ATOM    540 1HB  ASP A  35     -21.237  -8.247   7.872  1.00  0.00           H  
ATOM    541 2HB  ASP A  35     -20.195  -9.182   8.921  1.00  0.00           H  
ATOM    542  N   ALA A  36     -19.013  -8.186  11.157  1.00  0.00           N  
ATOM    543  CA  ALA A  36     -18.516  -8.551  12.461  1.00  0.00           C  
ATOM    544  C   ALA A  36     -18.032  -7.340  13.265  1.00  0.00           C  
ATOM    545  O   ALA A  36     -18.198  -7.280  14.493  1.00  0.00           O  
ATOM    546  CB  ALA A  36     -17.426  -9.546  12.284  1.00  0.00           C  
ATOM    547  H   ALA A  36     -18.539  -8.561  10.336  1.00  0.00           H  
ATOM    548  HA  ALA A  36     -19.334  -9.017  13.010  1.00  0.00           H  
ATOM    549 1HB  ALA A  36     -17.133  -9.835  13.251  1.00  0.00           H  
ATOM    550 2HB  ALA A  36     -17.799 -10.401  11.733  1.00  0.00           H  
ATOM    551 3HB  ALA A  36     -16.605  -9.090  11.734  1.00  0.00           H  
ATOM    552  N   SER A  37     -17.428  -6.366  12.581  1.00  0.00           N  
ATOM    553  CA  SER A  37     -16.958  -5.163  13.239  1.00  0.00           C  
ATOM    554  C   SER A  37     -18.141  -4.411  13.827  1.00  0.00           C  
ATOM    555  O   SER A  37     -18.125  -4.050  15.005  1.00  0.00           O  
ATOM    556  CB  SER A  37     -16.203  -4.292  12.254  1.00  0.00           C  
ATOM    557  OG  SER A  37     -15.719  -3.114  12.833  1.00  0.00           O  
ATOM    558  H   SER A  37     -17.269  -6.452  11.578  1.00  0.00           H  
ATOM    559  HA  SER A  37     -16.284  -5.447  14.047  1.00  0.00           H  
ATOM    560 1HB  SER A  37     -15.362  -4.859  11.870  1.00  0.00           H  
ATOM    561 2HB  SER A  37     -16.842  -4.051  11.407  1.00  0.00           H  
ATOM    562  HG  SER A  37     -15.035  -2.794  12.200  1.00  0.00           H  
ATOM    563  N   GLU A  38     -19.204  -4.227  13.034  1.00  0.00           N  
ATOM    564  CA  GLU A  38     -20.384  -3.514  13.516  1.00  0.00           C  
ATOM    565  C   GLU A  38     -21.040  -4.243  14.690  1.00  0.00           C  
ATOM    566  O   GLU A  38     -21.524  -3.610  15.630  1.00  0.00           O  
ATOM    567  CB  GLU A  38     -21.424  -3.339  12.395  1.00  0.00           C  
ATOM    568  CG  GLU A  38     -21.023  -2.374  11.273  1.00  0.00           C  
ATOM    569  CD  GLU A  38     -22.074  -2.246  10.175  1.00  0.00           C  
ATOM    570  OE1 GLU A  38     -23.139  -2.811  10.305  1.00  0.00           O  
ATOM    571  OE2 GLU A  38     -21.784  -1.600   9.185  1.00  0.00           O  
ATOM    572  H   GLU A  38     -19.179  -4.562  12.068  1.00  0.00           H  
ATOM    573  HA  GLU A  38     -20.070  -2.528  13.860  1.00  0.00           H  
ATOM    574 1HB  GLU A  38     -21.615  -4.312  11.934  1.00  0.00           H  
ATOM    575 2HB  GLU A  38     -22.363  -2.991  12.822  1.00  0.00           H  
ATOM    576 1HG  GLU A  38     -20.848  -1.391  11.707  1.00  0.00           H  
ATOM    577 2HG  GLU A  38     -20.087  -2.713  10.837  1.00  0.00           H  
ATOM    578  N   GLU A  39     -21.044  -5.577  14.641  1.00  0.00           N  
ATOM    579  CA  GLU A  39     -21.655  -6.380  15.692  1.00  0.00           C  
ATOM    580  C   GLU A  39     -20.887  -6.367  17.018  1.00  0.00           C  
ATOM    581  O   GLU A  39     -21.501  -6.230  18.081  1.00  0.00           O  
ATOM    582  CB  GLU A  39     -21.829  -7.831  15.215  1.00  0.00           C  
ATOM    583  CG  GLU A  39     -22.534  -8.765  16.223  1.00  0.00           C  
ATOM    584  CD  GLU A  39     -22.823 -10.158  15.661  1.00  0.00           C  
ATOM    585  OE1 GLU A  39     -22.495 -10.399  14.518  1.00  0.00           O  
ATOM    586  OE2 GLU A  39     -23.367 -10.968  16.368  1.00  0.00           O  
ATOM    587  H   GLU A  39     -20.651  -6.042  13.822  1.00  0.00           H  
ATOM    588  HA  GLU A  39     -22.646  -5.971  15.883  1.00  0.00           H  
ATOM    589 1HB  GLU A  39     -22.396  -7.841  14.283  1.00  0.00           H  
ATOM    590 2HB  GLU A  39     -20.848  -8.255  14.998  1.00  0.00           H  
ATOM    591 1HG  GLU A  39     -21.899  -8.866  17.104  1.00  0.00           H  
ATOM    592 2HG  GLU A  39     -23.469  -8.302  16.537  1.00  0.00           H  
ATOM    593  N   SER A  40     -19.558  -6.544  16.975  1.00  0.00           N  
ATOM    594  CA  SER A  40     -18.797  -6.634  18.222  1.00  0.00           C  
ATOM    595  C   SER A  40     -17.953  -5.415  18.603  1.00  0.00           C  
ATOM    596  O   SER A  40     -17.727  -5.170  19.788  1.00  0.00           O  
ATOM    597  CB  SER A  40     -17.808  -7.766  18.118  1.00  0.00           C  
ATOM    598  OG  SER A  40     -16.854  -7.463  17.149  1.00  0.00           O  
ATOM    599  H   SER A  40     -19.091  -6.657  16.076  1.00  0.00           H  
ATOM    600  HA  SER A  40     -19.499  -6.828  19.031  1.00  0.00           H  
ATOM    601 1HB  SER A  40     -17.321  -7.918  19.080  1.00  0.00           H  
ATOM    602 2HB  SER A  40     -18.324  -8.686  17.853  1.00  0.00           H  
ATOM    603  HG  SER A  40     -17.334  -7.477  16.286  1.00  0.00           H  
ATOM    604  N   GLY A  41     -17.395  -4.709  17.617  1.00  0.00           N  
ATOM    605  CA  GLY A  41     -16.471  -3.610  17.881  1.00  0.00           C  
ATOM    606  C   GLY A  41     -15.041  -4.089  18.215  1.00  0.00           C  
ATOM    607  O   GLY A  41     -14.174  -3.278  18.542  1.00  0.00           O  
ATOM    608  H   GLY A  41     -17.628  -4.891  16.646  1.00  0.00           H  
ATOM    609 1HA  GLY A  41     -16.440  -2.965  17.002  1.00  0.00           H  
ATOM    610 2HA  GLY A  41     -16.856  -3.007  18.701  1.00  0.00           H  
ATOM    611  N   ASP A  42     -14.800  -5.408  18.173  1.00  0.00           N  
ATOM    612  CA  ASP A  42     -13.502  -5.978  18.548  1.00  0.00           C  
ATOM    613  C   ASP A  42     -12.366  -5.539  17.591  1.00  0.00           C  
ATOM    614  O   ASP A  42     -12.494  -5.706  16.370  1.00  0.00           O  
ATOM    615  CB  ASP A  42     -13.571  -7.512  18.621  1.00  0.00           C  
ATOM    616  CG  ASP A  42     -12.349  -8.193  19.270  1.00  0.00           C  
ATOM    617  OD1 ASP A  42     -12.546  -8.848  20.266  1.00  0.00           O  
ATOM    618  OD2 ASP A  42     -11.238  -8.032  18.798  1.00  0.00           O  
ATOM    619  H   ASP A  42     -15.547  -6.038  17.876  1.00  0.00           H  
ATOM    620  HA  ASP A  42     -13.310  -5.652  19.560  1.00  0.00           H  
ATOM    621 1HB  ASP A  42     -14.472  -7.807  19.165  1.00  0.00           H  
ATOM    622 2HB  ASP A  42     -13.648  -7.909  17.655  1.00  0.00           H  
ATOM    623  N   PRO A  43     -11.229  -5.014  18.100  1.00  0.00           N  
ATOM    624  CA  PRO A  43     -10.047  -4.623  17.345  1.00  0.00           C  
ATOM    625  C   PRO A  43      -9.569  -5.701  16.363  1.00  0.00           C  
ATOM    626  O   PRO A  43      -8.972  -5.377  15.334  1.00  0.00           O  
ATOM    627  CB  PRO A  43      -9.016  -4.381  18.452  1.00  0.00           C  
ATOM    628  CG  PRO A  43      -9.838  -3.924  19.624  1.00  0.00           C  
ATOM    629  CD  PRO A  43     -11.109  -4.740  19.553  1.00  0.00           C  
ATOM    630  HA  PRO A  43     -10.262  -3.690  16.816  1.00  0.00           H  
ATOM    631 1HB  PRO A  43      -8.456  -5.307  18.653  1.00  0.00           H  
ATOM    632 2HB  PRO A  43      -8.286  -3.623  18.125  1.00  0.00           H  
ATOM    633 1HG  PRO A  43      -9.284  -4.083  20.560  1.00  0.00           H  
ATOM    634 2HG  PRO A  43     -10.029  -2.842  19.544  1.00  0.00           H  
ATOM    635 1HD  PRO A  43     -11.016  -5.677  20.128  1.00  0.00           H  
ATOM    636 2HD  PRO A  43     -11.928  -4.091  19.901  1.00  0.00           H  
ATOM    637  N   LYS A  44      -9.792  -6.987  16.669  1.00  0.00           N  
ATOM    638  CA  LYS A  44      -9.359  -8.038  15.751  1.00  0.00           C  
ATOM    639  C   LYS A  44     -10.062  -7.864  14.412  1.00  0.00           C  
ATOM    640  O   LYS A  44      -9.477  -8.109  13.355  1.00  0.00           O  
ATOM    641  CB  LYS A  44      -9.615  -9.438  16.320  1.00  0.00           C  
ATOM    642  CG  LYS A  44      -9.058 -10.606  15.458  1.00  0.00           C  
ATOM    643  CD  LYS A  44      -9.221 -11.954  16.181  1.00  0.00           C  
ATOM    644  CE  LYS A  44      -8.809 -13.169  15.307  1.00  0.00           C  
ATOM    645  NZ  LYS A  44      -7.346 -13.265  15.092  1.00  0.00           N  
ATOM    646  H   LYS A  44     -10.292  -7.258  17.520  1.00  0.00           H  
ATOM    647  HA  LYS A  44      -8.288  -7.932  15.583  1.00  0.00           H  
ATOM    648 1HB  LYS A  44      -9.183  -9.506  17.319  1.00  0.00           H  
ATOM    649 2HB  LYS A  44     -10.693  -9.584  16.430  1.00  0.00           H  
ATOM    650 1HG  LYS A  44      -9.600 -10.642  14.513  1.00  0.00           H  
ATOM    651 2HG  LYS A  44      -8.004 -10.436  15.246  1.00  0.00           H  
ATOM    652 1HD  LYS A  44      -8.602 -11.948  17.079  1.00  0.00           H  
ATOM    653 2HD  LYS A  44     -10.258 -12.071  16.491  1.00  0.00           H  
ATOM    654 1HE  LYS A  44      -9.153 -14.082  15.792  1.00  0.00           H  
ATOM    655 2HE  LYS A  44      -9.282 -13.089  14.328  1.00  0.00           H  
ATOM    656 1HZ  LYS A  44      -7.173 -14.107  14.503  1.00  0.00           H  
ATOM    657 2HZ  LYS A  44      -7.007 -12.447  14.617  1.00  0.00           H  
ATOM    658 3HZ  LYS A  44      -6.869 -13.368  15.972  1.00  0.00           H  
ATOM    659  N   TYR A  45     -11.325  -7.431  14.443  1.00  0.00           N  
ATOM    660  CA  TYR A  45     -12.072  -7.293  13.210  1.00  0.00           C  
ATOM    661  C   TYR A  45     -11.592  -6.070  12.487  1.00  0.00           C  
ATOM    662  O   TYR A  45     -11.513  -6.074  11.264  1.00  0.00           O  
ATOM    663  CB  TYR A  45     -13.562  -7.175  13.468  1.00  0.00           C  
ATOM    664  CG  TYR A  45     -14.146  -8.405  13.976  1.00  0.00           C  
ATOM    665  CD1 TYR A  45     -14.658  -8.452  15.228  1.00  0.00           C  
ATOM    666  CD2 TYR A  45     -14.158  -9.485  13.201  1.00  0.00           C  
ATOM    667  CE1 TYR A  45     -15.195  -9.632  15.731  1.00  0.00           C  
ATOM    668  CE2 TYR A  45     -14.693 -10.633  13.666  1.00  0.00           C  
ATOM    669  CZ  TYR A  45     -15.210 -10.739  14.930  1.00  0.00           C  
ATOM    670  OH  TYR A  45     -15.745 -11.962  15.386  1.00  0.00           O  
ATOM    671  H   TYR A  45     -11.758  -7.164  15.325  1.00  0.00           H  
ATOM    672  HA  TYR A  45     -11.887  -8.161  12.581  1.00  0.00           H  
ATOM    673 1HB  TYR A  45     -13.754  -6.376  14.187  1.00  0.00           H  
ATOM    674 2HB  TYR A  45     -14.074  -6.914  12.540  1.00  0.00           H  
ATOM    675  HD1 TYR A  45     -14.638  -7.548  15.827  1.00  0.00           H  
ATOM    676  HD2 TYR A  45     -13.753  -9.428  12.195  1.00  0.00           H  
ATOM    677  HE1 TYR A  45     -15.600  -9.669  16.741  1.00  0.00           H  
ATOM    678  HE2 TYR A  45     -14.722 -11.456  13.031  1.00  0.00           H  
ATOM    679  HH  TYR A  45     -16.060 -11.846  16.291  1.00  0.00           H  
ATOM    680  N   GLN A  46     -11.211  -5.042  13.248  1.00  0.00           N  
ATOM    681  CA  GLN A  46     -10.719  -3.801  12.646  1.00  0.00           C  
ATOM    682  C   GLN A  46      -9.416  -4.099  11.898  1.00  0.00           C  
ATOM    683  O   GLN A  46      -9.171  -3.592  10.799  1.00  0.00           O  
ATOM    684  CB  GLN A  46     -10.478  -2.747  13.726  1.00  0.00           C  
ATOM    685  CG  GLN A  46     -11.750  -2.264  14.400  1.00  0.00           C  
ATOM    686  CD  GLN A  46     -11.488  -1.317  15.567  1.00  0.00           C  
ATOM    687  OE1 GLN A  46     -10.380  -1.256  16.117  1.00  0.00           O  
ATOM    688  NE2 GLN A  46     -12.517  -0.575  15.956  1.00  0.00           N  
ATOM    689  H   GLN A  46     -11.321  -5.130  14.262  1.00  0.00           H  
ATOM    690  HA  GLN A  46     -11.456  -3.431  11.937  1.00  0.00           H  
ATOM    691 1HB  GLN A  46      -9.807  -3.137  14.479  1.00  0.00           H  
ATOM    692 2HB  GLN A  46      -9.991  -1.878  13.281  1.00  0.00           H  
ATOM    693 1HG  GLN A  46     -12.367  -1.749  13.663  1.00  0.00           H  
ATOM    694 2HG  GLN A  46     -12.285  -3.137  14.789  1.00  0.00           H  
ATOM    695 1HE2 GLN A  46     -12.412   0.068  16.714  1.00  0.00           H  
ATOM    696 2HE2 GLN A  46     -13.397  -0.658  15.487  1.00  0.00           H  
ATOM    697  N   HIS A  47      -8.599  -4.967  12.490  1.00  0.00           N  
ATOM    698  CA  HIS A  47      -7.335  -5.387  11.905  1.00  0.00           C  
ATOM    699  C   HIS A  47      -7.626  -6.093  10.584  1.00  0.00           C  
ATOM    700  O   HIS A  47      -7.028  -5.791   9.546  1.00  0.00           O  
ATOM    701  CB  HIS A  47      -6.602  -6.331  12.859  1.00  0.00           C  
ATOM    702  CG  HIS A  47      -5.202  -6.668  12.490  1.00  0.00           C  
ATOM    703  ND1 HIS A  47      -4.152  -5.791  12.705  1.00  0.00           N  
ATOM    704  CD2 HIS A  47      -4.659  -7.776  11.934  1.00  0.00           C  
ATOM    705  CE1 HIS A  47      -3.030  -6.351  12.317  1.00  0.00           C  
ATOM    706  NE2 HIS A  47      -3.304  -7.556  11.840  1.00  0.00           N  
ATOM    707  H   HIS A  47      -8.853  -5.324  13.413  1.00  0.00           H  
ATOM    708  HA  HIS A  47      -6.709  -4.523  11.699  1.00  0.00           H  
ATOM    709 1HB  HIS A  47      -6.598  -5.891  13.859  1.00  0.00           H  
ATOM    710 2HB  HIS A  47      -7.152  -7.264  12.928  1.00  0.00           H  
ATOM    711  HD2 HIS A  47      -5.197  -8.676  11.629  1.00  0.00           H  
ATOM    712  HE1 HIS A  47      -2.050  -5.891  12.390  1.00  0.00           H  
ATOM    713  HE2 HIS A  47      -2.632  -8.214  11.469  1.00  0.00           H  
ATOM    714  N   LEU A  48      -8.566  -7.035  10.628  1.00  0.00           N  
ATOM    715  CA  LEU A  48      -8.966  -7.787   9.455  1.00  0.00           C  
ATOM    716  C   LEU A  48      -9.608  -6.858   8.394  1.00  0.00           C  
ATOM    717  O   LEU A  48      -9.410  -7.070   7.194  1.00  0.00           O  
ATOM    718  CB  LEU A  48      -9.870  -8.929   9.917  1.00  0.00           C  
ATOM    719  CG  LEU A  48      -9.107 -10.027  10.788  1.00  0.00           C  
ATOM    720  CD1 LEU A  48     -10.095 -10.998  11.464  1.00  0.00           C  
ATOM    721  CD2 LEU A  48      -8.147 -10.809   9.877  1.00  0.00           C  
ATOM    722  H   LEU A  48      -9.012  -7.251  11.523  1.00  0.00           H  
ATOM    723  HA  LEU A  48      -8.073  -8.231   9.017  1.00  0.00           H  
ATOM    724 1HB  LEU A  48     -10.689  -8.522  10.501  1.00  0.00           H  
ATOM    725 2HB  LEU A  48     -10.264  -9.404   9.039  1.00  0.00           H  
ATOM    726  HG  LEU A  48      -8.538  -9.527  11.568  1.00  0.00           H  
ATOM    727 1HD1 LEU A  48      -9.545 -11.727  12.055  1.00  0.00           H  
ATOM    728 2HD1 LEU A  48     -10.772 -10.441  12.114  1.00  0.00           H  
ATOM    729 3HD1 LEU A  48     -10.641 -11.498  10.734  1.00  0.00           H  
ATOM    730 1HD2 LEU A  48      -7.605 -11.551  10.467  1.00  0.00           H  
ATOM    731 2HD2 LEU A  48      -8.705 -11.316   9.093  1.00  0.00           H  
ATOM    732 3HD2 LEU A  48      -7.438 -10.117   9.425  1.00  0.00           H  
ATOM    733  N   GLN A  49     -10.338  -5.805   8.826  1.00  0.00           N  
ATOM    734  CA  GLN A  49     -10.885  -4.829   7.875  1.00  0.00           C  
ATOM    735  C   GLN A  49      -9.739  -4.115   7.163  1.00  0.00           C  
ATOM    736  O   GLN A  49      -9.785  -3.939   5.943  1.00  0.00           O  
ATOM    737  CB  GLN A  49     -11.781  -3.764   8.548  1.00  0.00           C  
ATOM    738  CG  GLN A  49     -13.143  -4.222   9.039  1.00  0.00           C  
ATOM    739  CD  GLN A  49     -13.927  -3.138   9.766  1.00  0.00           C  
ATOM    740  OE1 GLN A  49     -13.718  -2.800  10.951  1.00  0.00           O  
ATOM    741  NE2 GLN A  49     -14.840  -2.550   9.020  1.00  0.00           N  
ATOM    742  H   GLN A  49     -10.518  -5.691   9.816  1.00  0.00           H  
ATOM    743  HA  GLN A  49     -11.474  -5.361   7.129  1.00  0.00           H  
ATOM    744 1HB  GLN A  49     -11.260  -3.356   9.402  1.00  0.00           H  
ATOM    745 2HB  GLN A  49     -11.941  -2.939   7.855  1.00  0.00           H  
ATOM    746 1HG  GLN A  49     -13.735  -4.548   8.185  1.00  0.00           H  
ATOM    747 2HG  GLN A  49     -13.015  -5.028   9.731  1.00  0.00           H  
ATOM    748 1HE2 GLN A  49     -15.395  -1.804   9.392  1.00  0.00           H  
ATOM    749 2HE2 GLN A  49     -14.953  -2.831   8.061  1.00  0.00           H  
ATOM    750  N   PHE A  50      -8.677  -3.755   7.906  1.00  0.00           N  
ATOM    751  CA  PHE A  50      -7.522  -3.128   7.267  1.00  0.00           C  
ATOM    752  C   PHE A  50      -6.990  -4.045   6.202  1.00  0.00           C  
ATOM    753  O   PHE A  50      -6.742  -3.620   5.066  1.00  0.00           O  
ATOM    754  CB  PHE A  50      -6.346  -2.838   8.203  1.00  0.00           C  
ATOM    755  CG  PHE A  50      -5.138  -2.369   7.365  1.00  0.00           C  
ATOM    756  CD1 PHE A  50      -4.982  -1.060   6.971  1.00  0.00           C  
ATOM    757  CD2 PHE A  50      -4.197  -3.291   6.911  1.00  0.00           C  
ATOM    758  CE1 PHE A  50      -3.924  -0.690   6.164  1.00  0.00           C  
ATOM    759  CE2 PHE A  50      -3.142  -2.919   6.100  1.00  0.00           C  
ATOM    760  CZ  PHE A  50      -3.011  -1.623   5.724  1.00  0.00           C  
ATOM    761  H   PHE A  50      -8.688  -3.901   8.917  1.00  0.00           H  
ATOM    762  HA  PHE A  50      -7.840  -2.195   6.802  1.00  0.00           H  
ATOM    763 1HB  PHE A  50      -6.611  -2.055   8.914  1.00  0.00           H  
ATOM    764 2HB  PHE A  50      -6.060  -3.718   8.760  1.00  0.00           H  
ATOM    765  HD1 PHE A  50      -5.700  -0.323   7.297  1.00  0.00           H  
ATOM    766  HD2 PHE A  50      -4.311  -4.332   7.198  1.00  0.00           H  
ATOM    767  HE1 PHE A  50      -3.818   0.342   5.868  1.00  0.00           H  
ATOM    768  HE2 PHE A  50      -2.420  -3.664   5.752  1.00  0.00           H  
ATOM    769  HZ  PHE A  50      -2.184  -1.326   5.079  1.00  0.00           H  
ATOM    770  N   TYR A  51      -6.782  -5.306   6.582  1.00  0.00           N  
ATOM    771  CA  TYR A  51      -6.233  -6.265   5.656  1.00  0.00           C  
ATOM    772  C   TYR A  51      -7.056  -6.311   4.392  1.00  0.00           C  
ATOM    773  O   TYR A  51      -6.503  -6.258   3.297  1.00  0.00           O  
ATOM    774  CB  TYR A  51      -6.176  -7.675   6.215  1.00  0.00           C  
ATOM    775  CG  TYR A  51      -5.621  -8.569   5.170  1.00  0.00           C  
ATOM    776  CD1 TYR A  51      -4.262  -8.629   5.033  1.00  0.00           C  
ATOM    777  CD2 TYR A  51      -6.455  -9.278   4.301  1.00  0.00           C  
ATOM    778  CE1 TYR A  51      -3.697  -9.394   4.064  1.00  0.00           C  
ATOM    779  CE2 TYR A  51      -5.881 -10.056   3.309  1.00  0.00           C  
ATOM    780  CZ  TYR A  51      -4.500 -10.104   3.206  1.00  0.00           C  
ATOM    781  OH  TYR A  51      -3.923 -10.845   2.256  1.00  0.00           O  
ATOM    782  H   TYR A  51      -7.006  -5.584   7.540  1.00  0.00           H  
ATOM    783  HA  TYR A  51      -5.224  -5.948   5.389  1.00  0.00           H  
ATOM    784 1HB  TYR A  51      -5.541  -7.715   7.102  1.00  0.00           H  
ATOM    785 2HB  TYR A  51      -7.168  -8.024   6.485  1.00  0.00           H  
ATOM    786  HD1 TYR A  51      -3.639  -8.057   5.703  1.00  0.00           H  
ATOM    787  HD2 TYR A  51      -7.537  -9.217   4.400  1.00  0.00           H  
ATOM    788  HE1 TYR A  51      -2.612  -9.434   3.966  1.00  0.00           H  
ATOM    789  HE2 TYR A  51      -6.508 -10.621   2.617  1.00  0.00           H  
ATOM    790  HH  TYR A  51      -4.611 -11.262   1.741  1.00  0.00           H  
ATOM    791  N   ALA A  52      -8.376  -6.436   4.539  1.00  0.00           N  
ATOM    792  CA  ALA A  52      -9.251  -6.542   3.387  1.00  0.00           C  
ATOM    793  C   ALA A  52      -9.133  -5.342   2.466  1.00  0.00           C  
ATOM    794  O   ALA A  52      -9.077  -5.480   1.239  1.00  0.00           O  
ATOM    795  CB  ALA A  52     -10.672  -6.648   3.851  1.00  0.00           C  
ATOM    796  H   ALA A  52      -8.774  -6.478   5.479  1.00  0.00           H  
ATOM    797  HA  ALA A  52      -8.973  -7.442   2.839  1.00  0.00           H  
ATOM    798 1HB  ALA A  52     -11.303  -6.772   2.990  1.00  0.00           H  
ATOM    799 2HB  ALA A  52     -10.762  -7.474   4.486  1.00  0.00           H  
ATOM    800 3HB  ALA A  52     -10.952  -5.747   4.394  1.00  0.00           H  
ATOM    801  N   LEU A  53      -9.040  -4.152   3.053  1.00  0.00           N  
ATOM    802  CA  LEU A  53      -8.924  -2.967   2.232  1.00  0.00           C  
ATOM    803  C   LEU A  53      -7.606  -2.976   1.482  1.00  0.00           C  
ATOM    804  O   LEU A  53      -7.549  -2.620   0.307  1.00  0.00           O  
ATOM    805  CB  LEU A  53      -9.018  -1.721   3.103  1.00  0.00           C  
ATOM    806  CG  LEU A  53     -10.359  -1.453   3.732  1.00  0.00           C  
ATOM    807  CD1 LEU A  53     -10.206  -0.297   4.695  1.00  0.00           C  
ATOM    808  CD2 LEU A  53     -11.366  -1.152   2.640  1.00  0.00           C  
ATOM    809  H   LEU A  53      -9.086  -4.072   4.072  1.00  0.00           H  
ATOM    810  HA  LEU A  53      -9.739  -2.961   1.510  1.00  0.00           H  
ATOM    811 1HB  LEU A  53      -8.285  -1.807   3.910  1.00  0.00           H  
ATOM    812 2HB  LEU A  53      -8.763  -0.857   2.498  1.00  0.00           H  
ATOM    813  HG  LEU A  53     -10.692  -2.325   4.290  1.00  0.00           H  
ATOM    814 1HD1 LEU A  53     -11.162  -0.078   5.170  1.00  0.00           H  
ATOM    815 2HD1 LEU A  53      -9.471  -0.555   5.463  1.00  0.00           H  
ATOM    816 3HD1 LEU A  53      -9.867   0.557   4.134  1.00  0.00           H  
ATOM    817 1HD2 LEU A  53     -12.343  -0.958   3.086  1.00  0.00           H  
ATOM    818 2HD2 LEU A  53     -11.042  -0.282   2.075  1.00  0.00           H  
ATOM    819 3HD2 LEU A  53     -11.446  -2.012   1.970  1.00  0.00           H  
ATOM    820  N   TRP A  54      -6.541  -3.417   2.156  1.00  0.00           N  
ATOM    821  CA  TRP A  54      -5.220  -3.481   1.547  1.00  0.00           C  
ATOM    822  C   TRP A  54      -5.202  -4.539   0.452  1.00  0.00           C  
ATOM    823  O   TRP A  54      -4.512  -4.407  -0.555  1.00  0.00           O  
ATOM    824  CB  TRP A  54      -4.143  -3.802   2.568  1.00  0.00           C  
ATOM    825  CG  TRP A  54      -2.774  -3.606   1.976  1.00  0.00           C  
ATOM    826  CD1 TRP A  54      -1.917  -4.563   1.544  1.00  0.00           C  
ATOM    827  CD2 TRP A  54      -2.108  -2.338   1.739  1.00  0.00           C  
ATOM    828  NE1 TRP A  54      -0.773  -3.982   1.048  1.00  0.00           N  
ATOM    829  CE2 TRP A  54      -0.873  -2.628   1.154  1.00  0.00           C  
ATOM    830  CE3 TRP A  54      -2.460  -1.014   1.965  1.00  0.00           C  
ATOM    831  CZ2 TRP A  54       0.021  -1.630   0.778  1.00  0.00           C  
ATOM    832  CZ3 TRP A  54      -1.579  -0.015   1.592  1.00  0.00           C  
ATOM    833  CH2 TRP A  54      -0.365  -0.308   1.010  1.00  0.00           C  
ATOM    834  H   TRP A  54      -6.649  -3.694   3.134  1.00  0.00           H  
ATOM    835  HA  TRP A  54      -4.996  -2.518   1.094  1.00  0.00           H  
ATOM    836 1HB  TRP A  54      -4.263  -3.154   3.431  1.00  0.00           H  
ATOM    837 2HB  TRP A  54      -4.247  -4.834   2.907  1.00  0.00           H  
ATOM    838  HD1 TRP A  54      -2.109  -5.634   1.578  1.00  0.00           H  
ATOM    839  HE1 TRP A  54       0.032  -4.487   0.659  1.00  0.00           H  
ATOM    840  HE3 TRP A  54      -3.415  -0.778   2.421  1.00  0.00           H  
ATOM    841  HZ2 TRP A  54       0.984  -1.857   0.318  1.00  0.00           H  
ATOM    842  HZ3 TRP A  54      -1.871   0.998   1.771  1.00  0.00           H  
ATOM    843  HH2 TRP A  54       0.303   0.509   0.728  1.00  0.00           H  
ATOM    844  N   ALA A  55      -5.917  -5.637   0.697  1.00  0.00           N  
ATOM    845  CA  ALA A  55      -6.018  -6.744  -0.236  1.00  0.00           C  
ATOM    846  C   ALA A  55      -6.620  -6.252  -1.553  1.00  0.00           C  
ATOM    847  O   ALA A  55      -6.194  -6.667  -2.639  1.00  0.00           O  
ATOM    848  CB  ALA A  55      -6.853  -7.854   0.378  1.00  0.00           C  
ATOM    849  H   ALA A  55      -6.417  -5.706   1.577  1.00  0.00           H  
ATOM    850  HA  ALA A  55      -5.016  -7.120  -0.437  1.00  0.00           H  
ATOM    851 1HB  ALA A  55      -6.924  -8.667  -0.272  1.00  0.00           H  
ATOM    852 2HB  ALA A  55      -6.386  -8.168   1.299  1.00  0.00           H  
ATOM    853 3HB  ALA A  55      -7.842  -7.488   0.585  1.00  0.00           H  
ATOM    854  N   ARG A  56      -7.556  -5.290  -1.473  1.00  0.00           N  
ATOM    855  CA  ARG A  56      -8.192  -4.733  -2.669  1.00  0.00           C  
ATOM    856  C   ARG A  56      -7.359  -3.647  -3.370  1.00  0.00           C  
ATOM    857  O   ARG A  56      -7.807  -2.509  -3.524  1.00  0.00           O  
ATOM    858  CB  ARG A  56      -9.535  -4.097  -2.323  1.00  0.00           C  
ATOM    859  CG  ARG A  56     -10.626  -5.047  -1.850  1.00  0.00           C  
ATOM    860  CD  ARG A  56     -11.895  -4.326  -1.532  1.00  0.00           C  
ATOM    861  NE  ARG A  56     -12.468  -3.697  -2.724  1.00  0.00           N  
ATOM    862  CZ  ARG A  56     -13.520  -2.842  -2.733  1.00  0.00           C  
ATOM    863  NH1 ARG A  56     -14.141  -2.516  -1.617  1.00  0.00           N  
ATOM    864  NH2 ARG A  56     -13.932  -2.326  -3.883  1.00  0.00           N  
ATOM    865  H   ARG A  56      -7.875  -4.989  -0.550  1.00  0.00           H  
ATOM    866  HA  ARG A  56      -8.359  -5.548  -3.374  1.00  0.00           H  
ATOM    867 1HB  ARG A  56      -9.381  -3.366  -1.526  1.00  0.00           H  
ATOM    868 2HB  ARG A  56      -9.914  -3.561  -3.190  1.00  0.00           H  
ATOM    869 1HG  ARG A  56     -10.826  -5.800  -2.612  1.00  0.00           H  
ATOM    870 2HG  ARG A  56     -10.298  -5.526  -0.937  1.00  0.00           H  
ATOM    871 1HD  ARG A  56     -12.628  -5.033  -1.129  1.00  0.00           H  
ATOM    872 2HD  ARG A  56     -11.702  -3.551  -0.787  1.00  0.00           H  
ATOM    873  HE  ARG A  56     -12.034  -3.907  -3.611  1.00  0.00           H  
ATOM    874 1HH1 ARG A  56     -13.855  -2.920  -0.712  1.00  0.00           H  
ATOM    875 2HH1 ARG A  56     -14.922  -1.884  -1.639  1.00  0.00           H  
ATOM    876 1HH2 ARG A  56     -13.462  -2.570  -4.744  1.00  0.00           H  
ATOM    877 2HH2 ARG A  56     -14.714  -1.689  -3.898  1.00  0.00           H  
ATOM    878  N   LEU A  57      -6.181  -4.031  -3.845  1.00  0.00           N  
ATOM    879  CA  LEU A  57      -5.289  -3.149  -4.599  1.00  0.00           C  
ATOM    880  C   LEU A  57      -4.906  -3.849  -5.917  1.00  0.00           C  
ATOM    881  O   LEU A  57      -4.817  -5.077  -5.942  1.00  0.00           O  
ATOM    882  CB  LEU A  57      -4.029  -2.759  -3.776  1.00  0.00           C  
ATOM    883  CG  LEU A  57      -4.264  -1.895  -2.502  1.00  0.00           C  
ATOM    884  CD1 LEU A  57      -2.970  -1.789  -1.724  1.00  0.00           C  
ATOM    885  CD2 LEU A  57      -4.754  -0.503  -2.903  1.00  0.00           C  
ATOM    886  H   LEU A  57      -5.919  -4.995  -3.646  1.00  0.00           H  
ATOM    887  HA  LEU A  57      -5.832  -2.236  -4.788  1.00  0.00           H  
ATOM    888 1HB  LEU A  57      -3.543  -3.679  -3.445  1.00  0.00           H  
ATOM    889 2HB  LEU A  57      -3.335  -2.224  -4.422  1.00  0.00           H  
ATOM    890  HG  LEU A  57      -5.014  -2.366  -1.867  1.00  0.00           H  
ATOM    891 1HD1 LEU A  57      -3.148  -1.190  -0.840  1.00  0.00           H  
ATOM    892 2HD1 LEU A  57      -2.637  -2.787  -1.430  1.00  0.00           H  
ATOM    893 3HD1 LEU A  57      -2.208  -1.318  -2.338  1.00  0.00           H  
ATOM    894 1HD2 LEU A  57      -4.920   0.099  -2.004  1.00  0.00           H  
ATOM    895 2HD2 LEU A  57      -4.010  -0.018  -3.534  1.00  0.00           H  
ATOM    896 3HD2 LEU A  57      -5.690  -0.604  -3.449  1.00  0.00           H  
ATOM    897  N   PRO A  58      -4.701  -3.120  -7.032  1.00  0.00           N  
ATOM    898  CA  PRO A  58      -4.253  -3.653  -8.309  1.00  0.00           C  
ATOM    899  C   PRO A  58      -2.945  -4.378  -8.133  1.00  0.00           C  
ATOM    900  O   PRO A  58      -2.107  -3.952  -7.338  1.00  0.00           O  
ATOM    901  CB  PRO A  58      -4.063  -2.405  -9.156  1.00  0.00           C  
ATOM    902  CG  PRO A  58      -4.997  -1.377  -8.545  1.00  0.00           C  
ATOM    903  CD  PRO A  58      -4.988  -1.667  -7.060  1.00  0.00           C  
ATOM    904  HA  PRO A  58      -5.024  -4.321  -8.726  1.00  0.00           H  
ATOM    905 1HB  PRO A  58      -3.011  -2.095  -9.130  1.00  0.00           H  
ATOM    906 2HB  PRO A  58      -4.301  -2.629 -10.205  1.00  0.00           H  
ATOM    907 1HG  PRO A  58      -4.638  -0.358  -8.774  1.00  0.00           H  
ATOM    908 2HG  PRO A  58      -6.001  -1.463  -8.987  1.00  0.00           H  
ATOM    909 1HD  PRO A  58      -4.213  -1.087  -6.532  1.00  0.00           H  
ATOM    910 2HD  PRO A  58      -6.003  -1.451  -6.711  1.00  0.00           H  
ATOM    911  N   ALA A  59      -2.740  -5.451  -8.882  1.00  0.00           N  
ATOM    912  CA  ALA A  59      -1.507  -6.198  -8.718  1.00  0.00           C  
ATOM    913  C   ALA A  59      -1.094  -6.976  -9.944  1.00  0.00           C  
ATOM    914  O   ALA A  59      -1.912  -7.313 -10.790  1.00  0.00           O  
ATOM    915  CB  ALA A  59      -1.656  -7.178  -7.580  1.00  0.00           C  
ATOM    916  H   ALA A  59      -3.444  -5.770  -9.539  1.00  0.00           H  
ATOM    917  HA  ALA A  59      -0.713  -5.486  -8.488  1.00  0.00           H  
ATOM    918 1HB  ALA A  59      -0.712  -7.698  -7.444  1.00  0.00           H  
ATOM    919 2HB  ALA A  59      -1.914  -6.637  -6.670  1.00  0.00           H  
ATOM    920 3HB  ALA A  59      -2.443  -7.892  -7.824  1.00  0.00           H  
ATOM    921  N   LYS A  60       0.189  -7.286  -9.966  1.00  0.00           N  
ATOM    922  CA  LYS A  60       0.845  -8.144 -10.938  1.00  0.00           C  
ATOM    923  C   LYS A  60       0.591  -7.753 -12.381  1.00  0.00           C  
ATOM    924  O   LYS A  60       1.063  -6.702 -12.822  1.00  0.00           O  
ATOM    925  OXT LYS A  60       0.293  -8.654 -13.162  1.00  0.00           O  
ATOM    926  CB  LYS A  60       0.448  -9.599 -10.684  1.00  0.00           C  
ATOM    927  CG  LYS A  60       0.970 -10.121  -9.343  1.00  0.00           C  
ATOM    928  CD  LYS A  60       0.976 -11.652  -9.261  1.00  0.00           C  
ATOM    929  CE  LYS A  60      -0.379 -12.309  -9.138  1.00  0.00           C  
ATOM    930  NZ  LYS A  60      -0.214 -13.805  -9.096  1.00  0.00           N  
ATOM    931  H   LYS A  60       0.755  -6.912  -9.222  1.00  0.00           H  
ATOM    932  HA  LYS A  60       1.921  -8.070 -10.780  1.00  0.00           H  
ATOM    933 1HB  LYS A  60      -0.641  -9.687 -10.676  1.00  0.00           H  
ATOM    934 2HB  LYS A  60       0.812 -10.229 -11.478  1.00  0.00           H  
ATOM    935 1HG  LYS A  60       1.991  -9.761  -9.193  1.00  0.00           H  
ATOM    936 2HG  LYS A  60       0.345  -9.722  -8.556  1.00  0.00           H  
ATOM    937 1HD  LYS A  60       1.421 -12.051 -10.142  1.00  0.00           H  
ATOM    938 2HD  LYS A  60       1.590 -11.964  -8.416  1.00  0.00           H  
ATOM    939 1HE  LYS A  60      -0.870 -11.979  -8.222  1.00  0.00           H  
ATOM    940 2HE  LYS A  60      -1.002 -12.044  -9.991  1.00  0.00           H  
ATOM    941 1HZ  LYS A  60      -1.139 -14.267  -9.004  1.00  0.00           H  
ATOM    942 2HZ  LYS A  60       0.262 -14.117  -9.976  1.00  0.00           H  
ATOM    943 3HZ  LYS A  60       0.359 -14.061  -8.315  1.00  0.00           H  
TER                                                                             
ATOM    945  N   GLU B  25       2.769 -11.082 -13.733  1.00  0.00           N  
ATOM    946  CA  GLU B  25       3.508 -11.242 -12.481  1.00  0.00           C  
ATOM    947  C   GLU B  25       4.330  -9.994 -12.193  1.00  0.00           C  
ATOM    948  O   GLU B  25       4.416  -9.544 -11.035  1.00  0.00           O  
ATOM    949  CB  GLU B  25       4.378 -12.503 -12.517  1.00  0.00           C  
ATOM    950  CG  GLU B  25       3.578 -13.842 -12.607  1.00  0.00           C  
ATOM    951  CD  GLU B  25       2.766 -14.177 -11.336  1.00  0.00           C  
ATOM    952  OE1 GLU B  25       3.352 -14.232 -10.281  1.00  0.00           O  
ATOM    953  OE2 GLU B  25       1.554 -14.361 -11.429  1.00  0.00           O  
ATOM    954 1H   GLU B  25       1.796 -11.309 -13.586  1.00  0.00           H  
ATOM    955 2H   GLU B  25       2.830 -10.115 -14.032  1.00  0.00           H  
ATOM    956 3H   GLU B  25       3.151 -11.687 -14.443  1.00  0.00           H  
ATOM    957  HA  GLU B  25       2.799 -11.356 -11.677  1.00  0.00           H  
ATOM    958 1HB  GLU B  25       5.053 -12.456 -13.370  1.00  0.00           H  
ATOM    959 2HB  GLU B  25       4.993 -12.542 -11.617  1.00  0.00           H  
ATOM    960 1HG  GLU B  25       2.892 -13.780 -13.451  1.00  0.00           H  
ATOM    961 2HG  GLU B  25       4.278 -14.652 -12.805  1.00  0.00           H  
ATOM    962  N   THR B  26       4.919  -9.427 -13.254  1.00  0.00           N  
ATOM    963  CA  THR B  26       5.639  -8.169 -13.136  1.00  0.00           C  
ATOM    964  C   THR B  26       6.752  -8.193 -12.094  1.00  0.00           C  
ATOM    965  O   THR B  26       6.696  -7.482 -11.096  1.00  0.00           O  
ATOM    966  CB  THR B  26       4.632  -7.041 -12.875  1.00  0.00           C  
ATOM    967  OG1 THR B  26       3.517  -7.220 -13.770  1.00  0.00           O  
ATOM    968  CG2 THR B  26       5.259  -5.688 -13.105  1.00  0.00           C  
ATOM    969  H   THR B  26       4.865  -9.852 -14.166  1.00  0.00           H  
ATOM    970  HA  THR B  26       6.109  -7.963 -14.097  1.00  0.00           H  
ATOM    971  HB  THR B  26       4.274  -7.100 -11.846  1.00  0.00           H  
ATOM    972  HG1 THR B  26       2.687  -6.817 -13.393  1.00  0.00           H  
ATOM    973 1HG2 THR B  26       4.517  -4.911 -12.920  1.00  0.00           H  
ATOM    974 2HG2 THR B  26       6.093  -5.560 -12.429  1.00  0.00           H  
ATOM    975 3HG2 THR B  26       5.610  -5.620 -14.132  1.00  0.00           H  
ATOM    976  N   LEU B  27       7.730  -9.078 -12.288  1.00  0.00           N  
ATOM    977  CA  LEU B  27       8.847  -9.142 -11.357  1.00  0.00           C  
ATOM    978  C   LEU B  27       9.563  -7.797 -11.362  1.00  0.00           C  
ATOM    979  O   LEU B  27       9.939  -7.306 -12.429  1.00  0.00           O  
ATOM    980  CB  LEU B  27       9.852 -10.228 -11.776  1.00  0.00           C  
ATOM    981  CG  LEU B  27      10.985 -10.486 -10.780  1.00  0.00           C  
ATOM    982  CD1 LEU B  27      10.392 -11.110  -9.540  1.00  0.00           C  
ATOM    983  CD2 LEU B  27      12.044 -11.381 -11.399  1.00  0.00           C  
ATOM    984  H   LEU B  27       7.714  -9.669 -13.105  1.00  0.00           H  
ATOM    985  HA  LEU B  27       8.479  -9.341 -10.355  1.00  0.00           H  
ATOM    986 1HB  LEU B  27       9.314 -11.162 -11.918  1.00  0.00           H  
ATOM    987 2HB  LEU B  27      10.303  -9.939 -12.725  1.00  0.00           H  
ATOM    988  HG  LEU B  27      11.435  -9.536 -10.498  1.00  0.00           H  
ATOM    989 1HD1 LEU B  27      11.164 -11.281  -8.792  1.00  0.00           H  
ATOM    990 2HD1 LEU B  27       9.660 -10.447  -9.155  1.00  0.00           H  
ATOM    991 3HD1 LEU B  27       9.922 -12.056  -9.795  1.00  0.00           H  
ATOM    992 1HD2 LEU B  27      12.842 -11.553 -10.677  1.00  0.00           H  
ATOM    993 2HD2 LEU B  27      11.597 -12.335 -11.679  1.00  0.00           H  
ATOM    994 3HD2 LEU B  27      12.454 -10.898 -12.285  1.00  0.00           H  
ATOM    995  N   VAL B  28       9.756  -7.223 -10.180  1.00  0.00           N  
ATOM    996  CA  VAL B  28      10.412  -5.936 -10.008  1.00  0.00           C  
ATOM    997  C   VAL B  28      11.495  -5.916  -8.953  1.00  0.00           C  
ATOM    998  O   VAL B  28      11.451  -6.646  -7.962  1.00  0.00           O  
ATOM    999  CB  VAL B  28       9.375  -4.855  -9.605  1.00  0.00           C  
ATOM   1000  CG1 VAL B  28       8.409  -4.582 -10.736  1.00  0.00           C  
ATOM   1001  CG2 VAL B  28       8.585  -5.371  -8.385  1.00  0.00           C  
ATOM   1002  H   VAL B  28       9.401  -7.695  -9.357  1.00  0.00           H  
ATOM   1003  HA  VAL B  28      10.855  -5.654 -10.964  1.00  0.00           H  
ATOM   1004  HB  VAL B  28       9.894  -3.930  -9.361  1.00  0.00           H  
ATOM   1005 1HG1 VAL B  28       7.688  -3.835 -10.449  1.00  0.00           H  
ATOM   1006 2HG1 VAL B  28       8.966  -4.226 -11.611  1.00  0.00           H  
ATOM   1007 3HG1 VAL B  28       7.901  -5.474 -10.984  1.00  0.00           H  
ATOM   1008 1HG2 VAL B  28       7.852  -4.650  -8.067  1.00  0.00           H  
ATOM   1009 2HG2 VAL B  28       8.070  -6.293  -8.661  1.00  0.00           H  
ATOM   1010 3HG2 VAL B  28       9.271  -5.570  -7.562  1.00  0.00           H  
ATOM   1011  N   ARG B  29      12.470  -5.042  -9.164  1.00  0.00           N  
ATOM   1012  CA  ARG B  29      13.475  -4.764  -8.152  1.00  0.00           C  
ATOM   1013  C   ARG B  29      13.104  -3.439  -7.487  1.00  0.00           C  
ATOM   1014  O   ARG B  29      12.961  -2.463  -8.216  1.00  0.00           O  
ATOM   1015  CB  ARG B  29      14.854  -4.619  -8.758  1.00  0.00           C  
ATOM   1016  CG  ARG B  29      15.934  -4.317  -7.740  1.00  0.00           C  
ATOM   1017  CD  ARG B  29      17.264  -4.177  -8.369  1.00  0.00           C  
ATOM   1018  NE  ARG B  29      18.301  -3.901  -7.385  1.00  0.00           N  
ATOM   1019  CZ  ARG B  29      19.591  -3.646  -7.679  1.00  0.00           C  
ATOM   1020  NH1 ARG B  29      19.991  -3.627  -8.932  1.00  0.00           N  
ATOM   1021  NH2 ARG B  29      20.456  -3.416  -6.706  1.00  0.00           N  
ATOM   1022  H   ARG B  29      12.481  -4.524 -10.033  1.00  0.00           H  
ATOM   1023  HA  ARG B  29      13.514  -5.582  -7.440  1.00  0.00           H  
ATOM   1024 1HB  ARG B  29      15.130  -5.536  -9.271  1.00  0.00           H  
ATOM   1025 2HB  ARG B  29      14.855  -3.816  -9.491  1.00  0.00           H  
ATOM   1026 1HG  ARG B  29      15.693  -3.381  -7.226  1.00  0.00           H  
ATOM   1027 2HG  ARG B  29      15.976  -5.125  -7.008  1.00  0.00           H  
ATOM   1028 1HD  ARG B  29      17.520  -5.102  -8.884  1.00  0.00           H  
ATOM   1029 2HD  ARG B  29      17.242  -3.354  -9.083  1.00  0.00           H  
ATOM   1030  HE  ARG B  29      18.031  -3.905  -6.408  1.00  0.00           H  
ATOM   1031 1HH1 ARG B  29      19.330  -3.803  -9.675  1.00  0.00           H  
ATOM   1032 2HH1 ARG B  29      20.958  -3.436  -9.150  1.00  0.00           H  
ATOM   1033 1HH2 ARG B  29      20.153  -3.436  -5.741  1.00  0.00           H  
ATOM   1034 2HH2 ARG B  29      21.423  -3.226  -6.926  1.00  0.00           H  
ATOM   1035  N   PRO B  30      12.771  -3.388  -6.197  1.00  0.00           N  
ATOM   1036  CA  PRO B  30      12.510  -2.190  -5.419  1.00  0.00           C  
ATOM   1037  C   PRO B  30      13.716  -1.257  -5.288  1.00  0.00           C  
ATOM   1038  O   PRO B  30      14.865  -1.706  -5.289  1.00  0.00           O  
ATOM   1039  CB  PRO B  30      12.086  -2.762  -4.076  1.00  0.00           C  
ATOM   1040  CG  PRO B  30      11.627  -4.147  -4.361  1.00  0.00           C  
ATOM   1041  CD  PRO B  30      12.478  -4.619  -5.475  1.00  0.00           C  
ATOM   1042  HA  PRO B  30      11.685  -1.649  -5.870  1.00  0.00           H  
ATOM   1043 1HB  PRO B  30      12.874  -2.690  -3.369  1.00  0.00           H  
ATOM   1044 2HB  PRO B  30      11.318  -2.181  -3.701  1.00  0.00           H  
ATOM   1045 1HG  PRO B  30      11.755  -4.766  -3.480  1.00  0.00           H  
ATOM   1046 2HG  PRO B  30      10.553  -4.157  -4.607  1.00  0.00           H  
ATOM   1047 1HD  PRO B  30      13.382  -5.077  -5.099  1.00  0.00           H  
ATOM   1048 2HD  PRO B  30      11.872  -5.299  -6.057  1.00  0.00           H  
ATOM   1049  N   LYS B  31      13.453   0.040  -5.147  1.00  0.00           N  
ATOM   1050  CA  LYS B  31      14.504   1.019  -4.867  1.00  0.00           C  
ATOM   1051  C   LYS B  31      14.885   0.902  -3.379  1.00  0.00           C  
ATOM   1052  O   LYS B  31      14.027   0.533  -2.579  1.00  0.00           O  
ATOM   1053  CB  LYS B  31      14.026   2.427  -5.237  1.00  0.00           C  
ATOM   1054  CG  LYS B  31      13.849   2.627  -6.740  1.00  0.00           C  
ATOM   1055  CD  LYS B  31      13.354   4.023  -7.082  1.00  0.00           C  
ATOM   1056  CE  LYS B  31      13.186   4.200  -8.584  1.00  0.00           C  
ATOM   1057  NZ  LYS B  31      12.469   5.458  -8.925  1.00  0.00           N  
ATOM   1058  H   LYS B  31      12.490   0.372  -5.219  1.00  0.00           H  
ATOM   1059  HA  LYS B  31      15.354   0.768  -5.493  1.00  0.00           H  
ATOM   1060 1HB  LYS B  31      13.057   2.613  -4.768  1.00  0.00           H  
ATOM   1061 2HB  LYS B  31      14.703   3.182  -4.874  1.00  0.00           H  
ATOM   1062 1HG  LYS B  31      14.800   2.464  -7.237  1.00  0.00           H  
ATOM   1063 2HG  LYS B  31      13.133   1.900  -7.116  1.00  0.00           H  
ATOM   1064 1HD  LYS B  31      12.416   4.209  -6.603  1.00  0.00           H  
ATOM   1065 2HD  LYS B  31      14.070   4.758  -6.722  1.00  0.00           H  
ATOM   1066 1HE  LYS B  31      14.170   4.219  -9.045  1.00  0.00           H  
ATOM   1067 2HE  LYS B  31      12.632   3.371  -8.981  1.00  0.00           H  
ATOM   1068 1HZ  LYS B  31      12.383   5.532  -9.926  1.00  0.00           H  
ATOM   1069 2HZ  LYS B  31      11.513   5.415  -8.501  1.00  0.00           H  
ATOM   1070 3HZ  LYS B  31      12.967   6.253  -8.569  1.00  0.00           H  
ATOM   1071  N   PRO B  32      16.116   1.262  -2.952  1.00  0.00           N  
ATOM   1072  CA  PRO B  32      16.630   1.123  -1.584  1.00  0.00           C  
ATOM   1073  C   PRO B  32      15.710   1.548  -0.429  1.00  0.00           C  
ATOM   1074  O   PRO B  32      15.701   0.876   0.605  1.00  0.00           O  
ATOM   1075  CB  PRO B  32      17.877   2.015  -1.638  1.00  0.00           C  
ATOM   1076  CG  PRO B  32      18.353   1.897  -3.065  1.00  0.00           C  
ATOM   1077  CD  PRO B  32      17.098   1.863  -3.896  1.00  0.00           C  
ATOM   1078  HA  PRO B  32      16.944   0.086  -1.438  1.00  0.00           H  
ATOM   1079 1HB  PRO B  32      17.617   3.046  -1.353  1.00  0.00           H  
ATOM   1080 2HB  PRO B  32      18.622   1.661  -0.911  1.00  0.00           H  
ATOM   1081 1HG  PRO B  32      19.006   2.749  -3.315  1.00  0.00           H  
ATOM   1082 2HG  PRO B  32      18.962   0.988  -3.183  1.00  0.00           H  
ATOM   1083 1HD  PRO B  32      16.817   2.878  -4.186  1.00  0.00           H  
ATOM   1084 2HD  PRO B  32      17.294   1.213  -4.754  1.00  0.00           H  
ATOM   1085  N   LEU B  33      14.902   2.604  -0.565  1.00  0.00           N  
ATOM   1086  CA  LEU B  33      14.026   2.926   0.570  1.00  0.00           C  
ATOM   1087  C   LEU B  33      12.989   1.819   0.756  1.00  0.00           C  
ATOM   1088  O   LEU B  33      12.584   1.497   1.878  1.00  0.00           O  
ATOM   1089  CB  LEU B  33      13.293   4.256   0.383  1.00  0.00           C  
ATOM   1090  CG  LEU B  33      14.101   5.527   0.429  1.00  0.00           C  
ATOM   1091  CD1 LEU B  33      13.172   6.698   0.094  1.00  0.00           C  
ATOM   1092  CD2 LEU B  33      14.704   5.696   1.808  1.00  0.00           C  
ATOM   1093  H   LEU B  33      14.893   3.165  -1.404  1.00  0.00           H  
ATOM   1094  HA  LEU B  33      14.631   2.984   1.475  1.00  0.00           H  
ATOM   1095 1HB  LEU B  33      12.801   4.233  -0.585  1.00  0.00           H  
ATOM   1096 2HB  LEU B  33      12.522   4.334   1.153  1.00  0.00           H  
ATOM   1097  HG  LEU B  33      14.896   5.487  -0.317  1.00  0.00           H  
ATOM   1098 1HD1 LEU B  33      13.734   7.631   0.115  1.00  0.00           H  
ATOM   1099 2HD1 LEU B  33      12.744   6.556  -0.900  1.00  0.00           H  
ATOM   1100 3HD1 LEU B  33      12.369   6.746   0.831  1.00  0.00           H  
ATOM   1101 1HD2 LEU B  33      15.284   6.618   1.841  1.00  0.00           H  
ATOM   1102 2HD2 LEU B  33      13.908   5.745   2.546  1.00  0.00           H  
ATOM   1103 3HD2 LEU B  33      15.355   4.848   2.028  1.00  0.00           H  
ATOM   1104  N   LEU B  34      12.529   1.271  -0.369  1.00  0.00           N  
ATOM   1105  CA  LEU B  34      11.537   0.217  -0.379  1.00  0.00           C  
ATOM   1106  C   LEU B  34      12.195  -1.069   0.059  1.00  0.00           C  
ATOM   1107  O   LEU B  34      11.624  -1.807   0.852  1.00  0.00           O  
ATOM   1108  CB  LEU B  34      10.817   0.132  -1.730  1.00  0.00           C  
ATOM   1109  CG  LEU B  34       9.739  -0.967  -1.859  1.00  0.00           C  
ATOM   1110  CD1 LEU B  34       8.746  -0.883  -0.793  1.00  0.00           C  
ATOM   1111  CD2 LEU B  34       8.993  -0.748  -3.174  1.00  0.00           C  
ATOM   1112  H   LEU B  34      12.937   1.542  -1.256  1.00  0.00           H  
ATOM   1113  HA  LEU B  34      10.774   0.464   0.357  1.00  0.00           H  
ATOM   1114 1HB  LEU B  34      10.347   1.071  -1.935  1.00  0.00           H  
ATOM   1115 2HB  LEU B  34      11.561  -0.044  -2.504  1.00  0.00           H  
ATOM   1116  HG  LEU B  34      10.211  -1.933  -1.817  1.00  0.00           H  
ATOM   1117 1HD1 LEU B  34       8.011  -1.675  -0.938  1.00  0.00           H  
ATOM   1118 2HD1 LEU B  34       9.231  -1.010   0.170  1.00  0.00           H  
ATOM   1119 3HD1 LEU B  34       8.262   0.051  -0.829  1.00  0.00           H  
ATOM   1120 1HD2 LEU B  34       8.232  -1.510  -3.296  1.00  0.00           H  
ATOM   1121 2HD2 LEU B  34       8.521   0.235  -3.163  1.00  0.00           H  
ATOM   1122 3HD2 LEU B  34       9.678  -0.785  -3.994  1.00  0.00           H  
ATOM   1123  N   LEU B  35      13.414  -1.327  -0.412  1.00  0.00           N  
ATOM   1124  CA  LEU B  35      14.072  -2.562  -0.004  1.00  0.00           C  
ATOM   1125  C   LEU B  35      14.233  -2.573   1.506  1.00  0.00           C  
ATOM   1126  O   LEU B  35      13.981  -3.587   2.146  1.00  0.00           O  
ATOM   1127  CB  LEU B  35      15.452  -2.700  -0.651  1.00  0.00           C  
ATOM   1128  CG  LEU B  35      15.453  -2.960  -2.141  1.00  0.00           C  
ATOM   1129  CD1 LEU B  35      16.850  -2.867  -2.700  1.00  0.00           C  
ATOM   1130  CD2 LEU B  35      14.877  -4.367  -2.394  1.00  0.00           C  
ATOM   1131  H   LEU B  35      13.846  -0.674  -1.066  1.00  0.00           H  
ATOM   1132  HA  LEU B  35      13.450  -3.405  -0.300  1.00  0.00           H  
ATOM   1133 1HB  LEU B  35      16.004  -1.789  -0.469  1.00  0.00           H  
ATOM   1134 2HB  LEU B  35      15.979  -3.520  -0.170  1.00  0.00           H  
ATOM   1135  HG  LEU B  35      14.861  -2.203  -2.634  1.00  0.00           H  
ATOM   1136 1HD1 LEU B  35      16.811  -3.053  -3.777  1.00  0.00           H  
ATOM   1137 2HD1 LEU B  35      17.254  -1.880  -2.524  1.00  0.00           H  
ATOM   1138 3HD1 LEU B  35      17.486  -3.611  -2.224  1.00  0.00           H  
ATOM   1139 1HD2 LEU B  35      14.873  -4.560  -3.462  1.00  0.00           H  
ATOM   1140 2HD2 LEU B  35      15.496  -5.116  -1.898  1.00  0.00           H  
ATOM   1141 3HD2 LEU B  35      13.864  -4.427  -2.005  1.00  0.00           H  
ATOM   1142  N   LYS B  36      14.586  -1.434   2.098  1.00  0.00           N  
ATOM   1143  CA  LYS B  36      14.702  -1.362   3.546  1.00  0.00           C  
ATOM   1144  C   LYS B  36      13.345  -1.661   4.206  1.00  0.00           C  
ATOM   1145  O   LYS B  36      13.256  -2.459   5.153  1.00  0.00           O  
ATOM   1146  CB  LYS B  36      15.245   0.009   3.949  1.00  0.00           C  
ATOM   1147  CG  LYS B  36      15.450   0.208   5.445  1.00  0.00           C  
ATOM   1148  CD  LYS B  36      16.052   1.583   5.741  1.00  0.00           C  
ATOM   1149  CE  LYS B  36      16.212   1.807   7.239  1.00  0.00           C  
ATOM   1150  NZ  LYS B  36      16.825   3.133   7.544  1.00  0.00           N  
ATOM   1151  H   LYS B  36      14.807  -0.610   1.536  1.00  0.00           H  
ATOM   1152  HA  LYS B  36      15.410  -2.122   3.874  1.00  0.00           H  
ATOM   1153 1HB  LYS B  36      16.206   0.166   3.459  1.00  0.00           H  
ATOM   1154 2HB  LYS B  36      14.580   0.785   3.578  1.00  0.00           H  
ATOM   1155 1HG  LYS B  36      14.494   0.110   5.959  1.00  0.00           H  
ATOM   1156 2HG  LYS B  36      16.122  -0.560   5.823  1.00  0.00           H  
ATOM   1157 1HD  LYS B  36      17.028   1.661   5.262  1.00  0.00           H  
ATOM   1158 2HD  LYS B  36      15.402   2.358   5.329  1.00  0.00           H  
ATOM   1159 1HE  LYS B  36      15.232   1.753   7.712  1.00  0.00           H  
ATOM   1160 2HE  LYS B  36      16.847   1.022   7.650  1.00  0.00           H  
ATOM   1161 1HZ  LYS B  36      16.913   3.240   8.545  1.00  0.00           H  
ATOM   1162 2HZ  LYS B  36      17.740   3.188   7.118  1.00  0.00           H  
ATOM   1163 3HZ  LYS B  36      16.238   3.868   7.177  1.00  0.00           H  
ATOM   1164  N   LEU B  37      12.280  -1.030   3.694  1.00  0.00           N  
ATOM   1165  CA  LEU B  37      10.928  -1.216   4.218  1.00  0.00           C  
ATOM   1166  C   LEU B  37      10.473  -2.679   4.095  1.00  0.00           C  
ATOM   1167  O   LEU B  37       9.736  -3.190   4.938  1.00  0.00           O  
ATOM   1168  CB  LEU B  37       9.976  -0.278   3.473  1.00  0.00           C  
ATOM   1169  CG  LEU B  37       8.603  -0.089   4.050  1.00  0.00           C  
ATOM   1170  CD1 LEU B  37       8.715   0.438   5.390  1.00  0.00           C  
ATOM   1171  CD2 LEU B  37       7.875   0.907   3.269  1.00  0.00           C  
ATOM   1172  H   LEU B  37      12.410  -0.368   2.926  1.00  0.00           H  
ATOM   1173  HA  LEU B  37      10.927  -0.954   5.273  1.00  0.00           H  
ATOM   1174 1HB  LEU B  37      10.444   0.699   3.380  1.00  0.00           H  
ATOM   1175 2HB  LEU B  37       9.845  -0.677   2.472  1.00  0.00           H  
ATOM   1176  HG  LEU B  37       8.069  -1.041   4.066  1.00  0.00           H  
ATOM   1177 1HD1 LEU B  37       7.735   0.591   5.757  1.00  0.00           H  
ATOM   1178 2HD1 LEU B  37       9.258  -0.259   6.022  1.00  0.00           H  
ATOM   1179 3HD1 LEU B  37       9.226   1.379   5.358  1.00  0.00           H  
ATOM   1180 1HD2 LEU B  37       6.902   1.045   3.704  1.00  0.00           H  
ATOM   1181 2HD2 LEU B  37       8.425   1.848   3.294  1.00  0.00           H  
ATOM   1182 3HD2 LEU B  37       7.783   0.569   2.258  1.00  0.00           H  
ATOM   1183  N   LEU B  38      10.915  -3.361   3.036  1.00  0.00           N  
ATOM   1184  CA  LEU B  38      10.573  -4.761   2.831  1.00  0.00           C  
ATOM   1185  C   LEU B  38      11.433  -5.661   3.750  1.00  0.00           C  
ATOM   1186  O   LEU B  38      10.932  -6.591   4.391  1.00  0.00           O  
ATOM   1187  CB  LEU B  38      10.779  -5.121   1.345  1.00  0.00           C  
ATOM   1188  CG  LEU B  38       9.829  -4.413   0.311  1.00  0.00           C  
ATOM   1189  CD1 LEU B  38      10.277  -4.759  -1.081  1.00  0.00           C  
ATOM   1190  CD2 LEU B  38       8.425  -4.849   0.507  1.00  0.00           C  
ATOM   1191  H   LEU B  38      11.484  -2.880   2.341  1.00  0.00           H  
ATOM   1192  HA  LEU B  38       9.524  -4.903   3.084  1.00  0.00           H  
ATOM   1193 1HB  LEU B  38      11.805  -4.873   1.074  1.00  0.00           H  
ATOM   1194 2HB  LEU B  38      10.643  -6.176   1.212  1.00  0.00           H  
ATOM   1195  HG  LEU B  38       9.883  -3.353   0.442  1.00  0.00           H  
ATOM   1196 1HD1 LEU B  38       9.633  -4.266  -1.807  1.00  0.00           H  
ATOM   1197 2HD1 LEU B  38      11.302  -4.420  -1.211  1.00  0.00           H  
ATOM   1198 3HD1 LEU B  38      10.223  -5.836  -1.222  1.00  0.00           H  
ATOM   1199 1HD2 LEU B  38       7.775  -4.355  -0.219  1.00  0.00           H  
ATOM   1200 2HD2 LEU B  38       8.389  -5.921   0.357  1.00  0.00           H  
ATOM   1201 3HD2 LEU B  38       8.098  -4.595   1.517  1.00  0.00           H  
ATOM   1202  N   LYS B  39      12.715  -5.343   3.908  1.00  0.00           N  
ATOM   1203  CA  LYS B  39      13.573  -6.136   4.789  1.00  0.00           C  
ATOM   1204  C   LYS B  39      13.090  -6.050   6.233  1.00  0.00           C  
ATOM   1205  O   LYS B  39      13.173  -7.027   6.987  1.00  0.00           O  
ATOM   1206  CB  LYS B  39      15.037  -5.729   4.638  1.00  0.00           C  
ATOM   1207  CG  LYS B  39      15.647  -6.195   3.308  1.00  0.00           C  
ATOM   1208  CD  LYS B  39      17.088  -5.780   3.143  1.00  0.00           C  
ATOM   1209  CE  LYS B  39      17.635  -6.292   1.815  1.00  0.00           C  
ATOM   1210  NZ  LYS B  39      19.061  -5.905   1.610  1.00  0.00           N  
ATOM   1211  H   LYS B  39      13.117  -4.573   3.384  1.00  0.00           H  
ATOM   1212  HA  LYS B  39      13.499  -7.177   4.491  1.00  0.00           H  
ATOM   1213 1HB  LYS B  39      15.117  -4.643   4.686  1.00  0.00           H  
ATOM   1214 2HB  LYS B  39      15.625  -6.147   5.452  1.00  0.00           H  
ATOM   1215 1HG  LYS B  39      15.610  -7.284   3.278  1.00  0.00           H  
ATOM   1216 2HG  LYS B  39      15.057  -5.818   2.477  1.00  0.00           H  
ATOM   1217 1HD  LYS B  39      17.159  -4.693   3.171  1.00  0.00           H  
ATOM   1218 2HD  LYS B  39      17.681  -6.196   3.958  1.00  0.00           H  
ATOM   1219 1HE  LYS B  39      17.554  -7.382   1.795  1.00  0.00           H  
ATOM   1220 2HE  LYS B  39      17.035  -5.878   1.001  1.00  0.00           H  
ATOM   1221 1HZ  LYS B  39      19.383  -6.265   0.719  1.00  0.00           H  
ATOM   1222 2HZ  LYS B  39      19.144  -4.898   1.618  1.00  0.00           H  
ATOM   1223 3HZ  LYS B  39      19.621  -6.297   2.355  1.00  0.00           H  
ATOM   1224  N   SER B  40      12.496  -4.910   6.588  1.00  0.00           N  
ATOM   1225  CA  SER B  40      11.947  -4.654   7.914  1.00  0.00           C  
ATOM   1226  C   SER B  40      10.820  -5.633   8.287  1.00  0.00           C  
ATOM   1227  O   SER B  40      10.479  -5.759   9.466  1.00  0.00           O  
ATOM   1228  CB  SER B  40      11.443  -3.228   7.998  1.00  0.00           C  
ATOM   1229  OG  SER B  40      12.503  -2.310   7.858  1.00  0.00           O  
ATOM   1230  H   SER B  40      12.485  -4.142   5.916  1.00  0.00           H  
ATOM   1231  HA  SER B  40      12.752  -4.774   8.639  1.00  0.00           H  
ATOM   1232 1HB  SER B  40      10.704  -3.056   7.224  1.00  0.00           H  
ATOM   1233 2HB  SER B  40      10.952  -3.077   8.955  1.00  0.00           H  
ATOM   1234  HG  SER B  40      12.858  -2.444   6.943  1.00  0.00           H  
ATOM   1235  N   VAL B  41      10.226  -6.311   7.290  1.00  0.00           N  
ATOM   1236  CA  VAL B  41       9.168  -7.287   7.532  1.00  0.00           C  
ATOM   1237  C   VAL B  41       9.604  -8.707   7.172  1.00  0.00           C  
ATOM   1238  O   VAL B  41       8.766  -9.600   7.021  1.00  0.00           O  
ATOM   1239  CB  VAL B  41       7.879  -6.954   6.763  1.00  0.00           C  
ATOM   1240  CG1 VAL B  41       7.313  -5.707   7.238  1.00  0.00           C  
ATOM   1241  CG2 VAL B  41       8.144  -6.807   5.323  1.00  0.00           C  
ATOM   1242  H   VAL B  41      10.535  -6.178   6.328  1.00  0.00           H  
ATOM   1243  HA  VAL B  41       8.928  -7.270   8.594  1.00  0.00           H  
ATOM   1244  HB  VAL B  41       7.159  -7.754   6.930  1.00  0.00           H  
ATOM   1245 1HG1 VAL B  41       6.413  -5.525   6.676  1.00  0.00           H  
ATOM   1246 2HG1 VAL B  41       7.086  -5.774   8.301  1.00  0.00           H  
ATOM   1247 3HG1 VAL B  41       8.032  -4.922   7.055  1.00  0.00           H  
ATOM   1248 1HG2 VAL B  41       7.214  -6.580   4.826  1.00  0.00           H  
ATOM   1249 2HG2 VAL B  41       8.826  -5.985   5.194  1.00  0.00           H  
ATOM   1250 3HG2 VAL B  41       8.574  -7.722   4.918  1.00  0.00           H  
ATOM   1251  N   GLY B  42      10.917  -8.923   7.059  1.00  0.00           N  
ATOM   1252  CA  GLY B  42      11.464 -10.246   6.780  1.00  0.00           C  
ATOM   1253  C   GLY B  42      11.641 -10.581   5.300  1.00  0.00           C  
ATOM   1254  O   GLY B  42      11.958 -11.722   4.957  1.00  0.00           O  
ATOM   1255  H   GLY B  42      11.572  -8.151   7.175  1.00  0.00           H  
ATOM   1256 1HA  GLY B  42      12.430 -10.328   7.276  1.00  0.00           H  
ATOM   1257 2HA  GLY B  42      10.821 -10.995   7.239  1.00  0.00           H  
ATOM   1258  N   ALA B  43      11.452  -9.612   4.413  1.00  0.00           N  
ATOM   1259  CA  ALA B  43      11.615  -9.879   2.992  1.00  0.00           C  
ATOM   1260  C   ALA B  43      13.083  -9.738   2.613  1.00  0.00           C  
ATOM   1261  O   ALA B  43      13.609  -8.636   2.598  1.00  0.00           O  
ATOM   1262  CB  ALA B  43      10.782  -8.922   2.200  1.00  0.00           C  
ATOM   1263  H   ALA B  43      11.204  -8.668   4.701  1.00  0.00           H  
ATOM   1264  HA  ALA B  43      11.290 -10.899   2.790  1.00  0.00           H  
ATOM   1265 1HB  ALA B  43      10.884  -9.118   1.177  1.00  0.00           H  
ATOM   1266 2HB  ALA B  43       9.760  -9.013   2.488  1.00  0.00           H  
ATOM   1267 3HB  ALA B  43      11.120  -7.956   2.401  1.00  0.00           H  
ATOM   1268  N   GLN B  44      13.749 -10.837   2.291  1.00  0.00           N  
ATOM   1269  CA  GLN B  44      15.194 -10.778   2.061  1.00  0.00           C  
ATOM   1270  C   GLN B  44      15.639 -11.080   0.629  1.00  0.00           C  
ATOM   1271  O   GLN B  44      16.667 -11.726   0.419  1.00  0.00           O  
ATOM   1272  CB  GLN B  44      15.904 -11.716   3.028  1.00  0.00           C  
ATOM   1273  CG  GLN B  44      15.674 -11.388   4.517  1.00  0.00           C  
ATOM   1274  CD  GLN B  44      16.263 -10.035   4.967  1.00  0.00           C  
ATOM   1275  OE1 GLN B  44      17.249  -9.537   4.409  1.00  0.00           O  
ATOM   1276  NE2 GLN B  44      15.665  -9.457   6.007  1.00  0.00           N  
ATOM   1277  H   GLN B  44      13.269 -11.727   2.279  1.00  0.00           H  
ATOM   1278  HA  GLN B  44      15.526  -9.766   2.286  1.00  0.00           H  
ATOM   1279 1HB  GLN B  44      15.569 -12.738   2.853  1.00  0.00           H  
ATOM   1280 2HB  GLN B  44      16.977 -11.687   2.838  1.00  0.00           H  
ATOM   1281 1HG  GLN B  44      14.602 -11.366   4.706  1.00  0.00           H  
ATOM   1282 2HG  GLN B  44      16.134 -12.171   5.117  1.00  0.00           H  
ATOM   1283 1HE2 GLN B  44      16.010  -8.591   6.377  1.00  0.00           H  
ATOM   1284 2HE2 GLN B  44      14.881  -9.897   6.439  1.00  0.00           H  
ATOM   1285  N   LYS B  45      14.857 -10.648  -0.352  1.00  0.00           N  
ATOM   1286  CA  LYS B  45      15.204 -10.847  -1.753  1.00  0.00           C  
ATOM   1287  C   LYS B  45      15.458  -9.501  -2.414  1.00  0.00           C  
ATOM   1288  O   LYS B  45      15.043  -8.456  -1.901  1.00  0.00           O  
ATOM   1289  CB  LYS B  45      14.108 -11.603  -2.506  1.00  0.00           C  
ATOM   1290  CG  LYS B  45      13.860 -13.013  -2.010  1.00  0.00           C  
ATOM   1291  CD  LYS B  45      12.928 -13.775  -2.946  1.00  0.00           C  
ATOM   1292  CE  LYS B  45      11.484 -13.285  -2.867  1.00  0.00           C  
ATOM   1293  NZ  LYS B  45      10.576 -14.158  -3.666  1.00  0.00           N  
ATOM   1294  H   LYS B  45      14.024 -10.114  -0.138  1.00  0.00           H  
ATOM   1295  HA  LYS B  45      16.128 -11.424  -1.814  1.00  0.00           H  
ATOM   1296 1HB  LYS B  45      13.175 -11.059  -2.441  1.00  0.00           H  
ATOM   1297 2HB  LYS B  45      14.362 -11.660  -3.565  1.00  0.00           H  
ATOM   1298 1HG  LYS B  45      14.810 -13.544  -1.935  1.00  0.00           H  
ATOM   1299 2HG  LYS B  45      13.409 -12.971  -1.021  1.00  0.00           H  
ATOM   1300 1HD  LYS B  45      13.275 -13.644  -3.975  1.00  0.00           H  
ATOM   1301 2HD  LYS B  45      12.955 -14.836  -2.705  1.00  0.00           H  
ATOM   1302 1HE  LYS B  45      11.156 -13.287  -1.829  1.00  0.00           H  
ATOM   1303 2HE  LYS B  45      11.424 -12.264  -3.256  1.00  0.00           H  
ATOM   1304 1HZ  LYS B  45       9.604 -13.814  -3.602  1.00  0.00           H  
ATOM   1305 2HZ  LYS B  45      10.864 -14.147  -4.630  1.00  0.00           H  
ATOM   1306 3HZ  LYS B  45      10.610 -15.096  -3.316  1.00  0.00           H  
ATOM   1307  N   ASP B  46      16.129  -9.519  -3.560  1.00  0.00           N  
ATOM   1308  CA  ASP B  46      16.313  -8.288  -4.318  1.00  0.00           C  
ATOM   1309  C   ASP B  46      15.145  -8.078  -5.271  1.00  0.00           C  
ATOM   1310  O   ASP B  46      14.777  -6.943  -5.560  1.00  0.00           O  
ATOM   1311  CB  ASP B  46      17.611  -8.327  -5.107  1.00  0.00           C  
ATOM   1312  CG  ASP B  46      18.846  -8.408  -4.215  1.00  0.00           C  
ATOM   1313  OD1 ASP B  46      19.021  -7.546  -3.386  1.00  0.00           O  
ATOM   1314  OD2 ASP B  46      19.590  -9.348  -4.358  1.00  0.00           O  
ATOM   1315  H   ASP B  46      16.491 -10.390  -3.919  1.00  0.00           H  
ATOM   1316  HA  ASP B  46      16.348  -7.447  -3.624  1.00  0.00           H  
ATOM   1317 1HB  ASP B  46      17.603  -9.185  -5.779  1.00  0.00           H  
ATOM   1318 2HB  ASP B  46      17.684  -7.432  -5.725  1.00  0.00           H  
ATOM   1319  N   THR B  47      14.560  -9.174  -5.756  1.00  0.00           N  
ATOM   1320  CA  THR B  47      13.436  -9.059  -6.674  1.00  0.00           C  
ATOM   1321  C   THR B  47      12.193  -9.703  -6.090  1.00  0.00           C  
ATOM   1322  O   THR B  47      12.267 -10.749  -5.436  1.00  0.00           O  
ATOM   1323  CB  THR B  47      13.762  -9.684  -8.041  1.00  0.00           C  
ATOM   1324  OG1 THR B  47      14.113 -11.073  -7.879  1.00  0.00           O  
ATOM   1325  CG2 THR B  47      14.889  -8.933  -8.708  1.00  0.00           C  
ATOM   1326  H   THR B  47      14.896 -10.082  -5.482  1.00  0.00           H  
ATOM   1327  HA  THR B  47      13.216  -8.005  -6.830  1.00  0.00           H  
ATOM   1328  HB  THR B  47      12.889  -9.615  -8.665  1.00  0.00           H  
ATOM   1329  HG1 THR B  47      14.226 -11.479  -8.744  1.00  0.00           H  
ATOM   1330 1HG2 THR B  47      15.091  -9.374  -9.683  1.00  0.00           H  
ATOM   1331 2HG2 THR B  47      14.594  -7.894  -8.833  1.00  0.00           H  
ATOM   1332 3HG2 THR B  47      15.783  -8.986  -8.094  1.00  0.00           H  
ATOM   1333  N   TYR B  48      11.060  -9.065  -6.362  1.00  0.00           N  
ATOM   1334  CA  TYR B  48       9.741  -9.469  -5.889  1.00  0.00           C  
ATOM   1335  C   TYR B  48       8.687  -9.314  -6.964  1.00  0.00           C  
ATOM   1336  O   TYR B  48       8.849  -8.489  -7.852  1.00  0.00           O  
ATOM   1337  CB  TYR B  48       9.347  -8.569  -4.730  1.00  0.00           C  
ATOM   1338  CG  TYR B  48      10.259  -8.590  -3.586  1.00  0.00           C  
ATOM   1339  CD1 TYR B  48      11.313  -7.715  -3.566  1.00  0.00           C  
ATOM   1340  CD2 TYR B  48      10.057  -9.471  -2.558  1.00  0.00           C  
ATOM   1341  CE1 TYR B  48      12.171  -7.711  -2.525  1.00  0.00           C  
ATOM   1342  CE2 TYR B  48      10.917  -9.479  -1.508  1.00  0.00           C  
ATOM   1343  CZ  TYR B  48      11.978  -8.596  -1.486  1.00  0.00           C  
ATOM   1344  OH  TYR B  48      12.856  -8.581  -0.442  1.00  0.00           O  
ATOM   1345  H   TYR B  48      11.129  -8.217  -6.924  1.00  0.00           H  
ATOM   1346  HA  TYR B  48       9.770 -10.515  -5.581  1.00  0.00           H  
ATOM   1347 1HB  TYR B  48       9.311  -7.550  -5.098  1.00  0.00           H  
ATOM   1348 2HB  TYR B  48       8.354  -8.824  -4.384  1.00  0.00           H  
ATOM   1349  HD1 TYR B  48      11.455  -7.032  -4.391  1.00  0.00           H  
ATOM   1350  HD2 TYR B  48       9.217 -10.166  -2.589  1.00  0.00           H  
ATOM   1351  HE1 TYR B  48      13.013  -7.016  -2.512  1.00  0.00           H  
ATOM   1352  HE2 TYR B  48      10.764 -10.186  -0.699  1.00  0.00           H  
ATOM   1353  HH  TYR B  48      13.728  -8.275  -0.779  1.00  0.00           H  
ATOM   1354  N   THR B  49       7.602 -10.061  -6.895  1.00  0.00           N  
ATOM   1355  CA  THR B  49       6.492  -9.768  -7.791  1.00  0.00           C  
ATOM   1356  C   THR B  49       5.735  -8.588  -7.238  1.00  0.00           C  
ATOM   1357  O   THR B  49       5.922  -8.231  -6.071  1.00  0.00           O  
ATOM   1358  CB  THR B  49       5.561 -10.966  -7.916  1.00  0.00           C  
ATOM   1359  OG1 THR B  49       5.072 -11.308  -6.590  1.00  0.00           O  
ATOM   1360  CG2 THR B  49       6.282 -12.135  -8.546  1.00  0.00           C  
ATOM   1361  H   THR B  49       7.511 -10.807  -6.197  1.00  0.00           H  
ATOM   1362  HA  THR B  49       6.868  -9.504  -8.777  1.00  0.00           H  
ATOM   1363  HB  THR B  49       4.712 -10.696  -8.546  1.00  0.00           H  
ATOM   1364  HG1 THR B  49       5.831 -11.724  -6.088  1.00  0.00           H  
ATOM   1365 1HG2 THR B  49       5.597 -12.983  -8.634  1.00  0.00           H  
ATOM   1366 2HG2 THR B  49       6.633 -11.847  -9.540  1.00  0.00           H  
ATOM   1367 3HG2 THR B  49       7.132 -12.415  -7.924  1.00  0.00           H  
ATOM   1368  N   MET B  50       4.848  -7.993  -8.028  1.00  0.00           N  
ATOM   1369  CA  MET B  50       4.092  -6.874  -7.465  1.00  0.00           C  
ATOM   1370  C   MET B  50       3.204  -7.312  -6.301  1.00  0.00           C  
ATOM   1371  O   MET B  50       2.943  -6.531  -5.385  1.00  0.00           O  
ATOM   1372  CB  MET B  50       3.266  -6.180  -8.521  1.00  0.00           C  
ATOM   1373  CG  MET B  50       2.553  -4.898  -8.037  1.00  0.00           C  
ATOM   1374  SD  MET B  50       3.707  -3.573  -7.582  1.00  0.00           S  
ATOM   1375  CE  MET B  50       2.597  -2.293  -6.986  1.00  0.00           C  
ATOM   1376  H   MET B  50       4.721  -8.311  -8.996  1.00  0.00           H  
ATOM   1377  HA  MET B  50       4.808  -6.150  -7.074  1.00  0.00           H  
ATOM   1378 1HB  MET B  50       3.908  -5.914  -9.365  1.00  0.00           H  
ATOM   1379 2HB  MET B  50       2.549  -6.867  -8.877  1.00  0.00           H  
ATOM   1380 1HG  MET B  50       1.894  -4.526  -8.824  1.00  0.00           H  
ATOM   1381 2HG  MET B  50       1.940  -5.132  -7.165  1.00  0.00           H  
ATOM   1382 1HE  MET B  50       3.165  -1.423  -6.709  1.00  0.00           H  
ATOM   1383 2HE  MET B  50       1.910  -2.023  -7.771  1.00  0.00           H  
ATOM   1384 3HE  MET B  50       2.041  -2.655  -6.131  1.00  0.00           H  
ATOM   1385  N   LYS B  51       2.744  -8.567  -6.313  1.00  0.00           N  
ATOM   1386  CA  LYS B  51       1.912  -9.026  -5.212  1.00  0.00           C  
ATOM   1387  C   LYS B  51       2.755  -9.144  -3.963  1.00  0.00           C  
ATOM   1388  O   LYS B  51       2.322  -8.739  -2.885  1.00  0.00           O  
ATOM   1389  CB  LYS B  51       1.245 -10.371  -5.490  1.00  0.00           C  
ATOM   1390  CG  LYS B  51       0.344 -10.854  -4.327  1.00  0.00           C  
ATOM   1391  CD  LYS B  51      -0.801  -9.864  -4.019  1.00  0.00           C  
ATOM   1392  CE  LYS B  51      -1.776  -9.819  -5.151  1.00  0.00           C  
ATOM   1393  NZ  LYS B  51      -2.985  -8.971  -4.867  1.00  0.00           N  
ATOM   1394  H   LYS B  51       2.984  -9.188  -7.071  1.00  0.00           H  
ATOM   1395  HA  LYS B  51       1.135  -8.284  -5.027  1.00  0.00           H  
ATOM   1396 1HB  LYS B  51       0.624 -10.296  -6.365  1.00  0.00           H  
ATOM   1397 2HB  LYS B  51       2.009 -11.128  -5.680  1.00  0.00           H  
ATOM   1398 1HG  LYS B  51      -0.090 -11.821  -4.582  1.00  0.00           H  
ATOM   1399 2HG  LYS B  51       0.954 -10.976  -3.431  1.00  0.00           H  
ATOM   1400 1HD  LYS B  51      -1.325 -10.175  -3.112  1.00  0.00           H  
ATOM   1401 2HD  LYS B  51      -0.393  -8.864  -3.859  1.00  0.00           H  
ATOM   1402 1HE  LYS B  51      -1.266  -9.439  -6.015  1.00  0.00           H  
ATOM   1403 2HE  LYS B  51      -2.085 -10.820  -5.360  1.00  0.00           H  
ATOM   1404 1HZ  LYS B  51      -3.600  -8.987  -5.670  1.00  0.00           H  
ATOM   1405 2HZ  LYS B  51      -3.513  -9.305  -4.070  1.00  0.00           H  
ATOM   1406 3HZ  LYS B  51      -2.710  -8.017  -4.669  1.00  0.00           H  
ATOM   1407  N   GLU B  52       3.975  -9.669  -4.097  1.00  0.00           N  
ATOM   1408  CA  GLU B  52       4.829  -9.776  -2.923  1.00  0.00           C  
ATOM   1409  C   GLU B  52       5.163  -8.403  -2.346  1.00  0.00           C  
ATOM   1410  O   GLU B  52       5.118  -8.224  -1.128  1.00  0.00           O  
ATOM   1411  CB  GLU B  52       6.098 -10.536  -3.262  1.00  0.00           C  
ATOM   1412  CG  GLU B  52       5.924 -12.017  -3.468  1.00  0.00           C  
ATOM   1413  CD  GLU B  52       7.145 -12.627  -4.056  1.00  0.00           C  
ATOM   1414  OE1 GLU B  52       7.395 -12.344  -5.208  1.00  0.00           O  
ATOM   1415  OE2 GLU B  52       7.853 -13.343  -3.375  1.00  0.00           O  
ATOM   1416  H   GLU B  52       4.307 -10.010  -5.003  1.00  0.00           H  
ATOM   1417  HA  GLU B  52       4.292 -10.341  -2.163  1.00  0.00           H  
ATOM   1418 1HB  GLU B  52       6.506 -10.134  -4.180  1.00  0.00           H  
ATOM   1419 2HB  GLU B  52       6.833 -10.382  -2.477  1.00  0.00           H  
ATOM   1420 1HG  GLU B  52       5.722 -12.484  -2.505  1.00  0.00           H  
ATOM   1421 2HG  GLU B  52       5.067 -12.194  -4.116  1.00  0.00           H  
ATOM   1422  N   VAL B  53       5.403  -7.404  -3.207  1.00  0.00           N  
ATOM   1423  CA  VAL B  53       5.695  -6.067  -2.694  1.00  0.00           C  
ATOM   1424  C   VAL B  53       4.490  -5.537  -1.918  1.00  0.00           C  
ATOM   1425  O   VAL B  53       4.636  -5.044  -0.797  1.00  0.00           O  
ATOM   1426  CB  VAL B  53       6.048  -5.076  -3.832  1.00  0.00           C  
ATOM   1427  CG1 VAL B  53       6.133  -3.649  -3.271  1.00  0.00           C  
ATOM   1428  CG2 VAL B  53       7.380  -5.460  -4.467  1.00  0.00           C  
ATOM   1429  H   VAL B  53       5.425  -7.594  -4.212  1.00  0.00           H  
ATOM   1430  HA  VAL B  53       6.547  -6.135  -2.016  1.00  0.00           H  
ATOM   1431  HB  VAL B  53       5.256  -5.098  -4.588  1.00  0.00           H  
ATOM   1432 1HG1 VAL B  53       6.365  -2.957  -4.078  1.00  0.00           H  
ATOM   1433 2HG1 VAL B  53       5.176  -3.380  -2.830  1.00  0.00           H  
ATOM   1434 3HG1 VAL B  53       6.913  -3.598  -2.511  1.00  0.00           H  
ATOM   1435 1HG2 VAL B  53       7.620  -4.766  -5.270  1.00  0.00           H  
ATOM   1436 2HG2 VAL B  53       8.170  -5.436  -3.715  1.00  0.00           H  
ATOM   1437 3HG2 VAL B  53       7.289  -6.462  -4.872  1.00  0.00           H  
ATOM   1438  N   LEU B  54       3.286  -5.673  -2.488  1.00  0.00           N  
ATOM   1439  CA  LEU B  54       2.087  -5.214  -1.797  1.00  0.00           C  
ATOM   1440  C   LEU B  54       1.840  -5.978  -0.504  1.00  0.00           C  
ATOM   1441  O   LEU B  54       1.465  -5.375   0.508  1.00  0.00           O  
ATOM   1442  CB  LEU B  54       0.882  -5.349  -2.725  1.00  0.00           C  
ATOM   1443  CG  LEU B  54       0.868  -4.360  -3.872  1.00  0.00           C  
ATOM   1444  CD1 LEU B  54      -0.209  -4.712  -4.874  1.00  0.00           C  
ATOM   1445  CD2 LEU B  54       0.610  -3.006  -3.292  1.00  0.00           C  
ATOM   1446  H   LEU B  54       3.203  -6.086  -3.420  1.00  0.00           H  
ATOM   1447  HA  LEU B  54       2.220  -4.163  -1.551  1.00  0.00           H  
ATOM   1448 1HB  LEU B  54       0.885  -6.354  -3.150  1.00  0.00           H  
ATOM   1449 2HB  LEU B  54      -0.032  -5.214  -2.144  1.00  0.00           H  
ATOM   1450  HG  LEU B  54       1.834  -4.376  -4.381  1.00  0.00           H  
ATOM   1451 1HD1 LEU B  54      -0.201  -3.982  -5.683  1.00  0.00           H  
ATOM   1452 2HD1 LEU B  54      -0.009  -5.701  -5.280  1.00  0.00           H  
ATOM   1453 3HD1 LEU B  54      -1.187  -4.704  -4.395  1.00  0.00           H  
ATOM   1454 1HD2 LEU B  54       0.602  -2.267  -4.091  1.00  0.00           H  
ATOM   1455 2HD2 LEU B  54      -0.356  -3.007  -2.788  1.00  0.00           H  
ATOM   1456 3HD2 LEU B  54       1.389  -2.782  -2.576  1.00  0.00           H  
ATOM   1457  N   PHE B  55       2.075  -7.288  -0.511  1.00  0.00           N  
ATOM   1458  CA  PHE B  55       1.904  -8.091   0.687  1.00  0.00           C  
ATOM   1459  C   PHE B  55       2.795  -7.600   1.802  1.00  0.00           C  
ATOM   1460  O   PHE B  55       2.322  -7.309   2.903  1.00  0.00           O  
ATOM   1461  CB  PHE B  55       2.207  -9.564   0.405  1.00  0.00           C  
ATOM   1462  CG  PHE B  55       2.292 -10.402   1.643  1.00  0.00           C  
ATOM   1463  CD1 PHE B  55       1.164 -10.814   2.331  1.00  0.00           C  
ATOM   1464  CD2 PHE B  55       3.540 -10.783   2.120  1.00  0.00           C  
ATOM   1465  CE1 PHE B  55       1.289 -11.581   3.472  1.00  0.00           C  
ATOM   1466  CE2 PHE B  55       3.663 -11.549   3.252  1.00  0.00           C  
ATOM   1467  CZ  PHE B  55       2.533 -11.949   3.932  1.00  0.00           C  
ATOM   1468  H   PHE B  55       2.368  -7.746  -1.370  1.00  0.00           H  
ATOM   1469  HA  PHE B  55       0.868  -8.005   1.013  1.00  0.00           H  
ATOM   1470 1HB  PHE B  55       1.442  -9.978  -0.249  1.00  0.00           H  
ATOM   1471 2HB  PHE B  55       3.155  -9.639  -0.119  1.00  0.00           H  
ATOM   1472  HD1 PHE B  55       0.178 -10.522   1.969  1.00  0.00           H  
ATOM   1473  HD2 PHE B  55       4.433 -10.461   1.577  1.00  0.00           H  
ATOM   1474  HE1 PHE B  55       0.413 -11.889   4.008  1.00  0.00           H  
ATOM   1475  HE2 PHE B  55       4.650 -11.837   3.612  1.00  0.00           H  
ATOM   1476  HZ  PHE B  55       2.622 -12.553   4.834  1.00  0.00           H  
ATOM   1477  N   TYR B  56       4.082  -7.479   1.515  1.00  0.00           N  
ATOM   1478  CA  TYR B  56       5.029  -7.068   2.527  1.00  0.00           C  
ATOM   1479  C   TYR B  56       4.742  -5.662   3.034  1.00  0.00           C  
ATOM   1480  O   TYR B  56       4.851  -5.405   4.237  1.00  0.00           O  
ATOM   1481  CB  TYR B  56       6.429  -7.188   1.980  1.00  0.00           C  
ATOM   1482  CG  TYR B  56       6.939  -8.592   1.899  1.00  0.00           C  
ATOM   1483  CD1 TYR B  56       7.404  -9.093   0.690  1.00  0.00           C  
ATOM   1484  CD2 TYR B  56       6.936  -9.394   3.034  1.00  0.00           C  
ATOM   1485  CE1 TYR B  56       7.862 -10.391   0.614  1.00  0.00           C  
ATOM   1486  CE2 TYR B  56       7.402 -10.689   2.961  1.00  0.00           C  
ATOM   1487  CZ  TYR B  56       7.862 -11.189   1.755  1.00  0.00           C  
ATOM   1488  OH  TYR B  56       8.325 -12.482   1.683  1.00  0.00           O  
ATOM   1489  H   TYR B  56       4.415  -7.702   0.575  1.00  0.00           H  
ATOM   1490  HA  TYR B  56       4.935  -7.749   3.372  1.00  0.00           H  
ATOM   1491 1HB  TYR B  56       6.407  -6.795   0.967  1.00  0.00           H  
ATOM   1492 2HB  TYR B  56       7.121  -6.591   2.554  1.00  0.00           H  
ATOM   1493  HD1 TYR B  56       7.407  -8.463  -0.200  1.00  0.00           H  
ATOM   1494  HD2 TYR B  56       6.570  -9.002   3.982  1.00  0.00           H  
ATOM   1495  HE1 TYR B  56       8.224 -10.786  -0.334  1.00  0.00           H  
ATOM   1496  HE2 TYR B  56       7.404 -11.318   3.852  1.00  0.00           H  
ATOM   1497  HH  TYR B  56       8.280 -12.886   2.554  1.00  0.00           H  
ATOM   1498  N   LEU B  57       4.348  -4.747   2.143  1.00  0.00           N  
ATOM   1499  CA  LEU B  57       4.022  -3.407   2.600  1.00  0.00           C  
ATOM   1500  C   LEU B  57       2.807  -3.431   3.523  1.00  0.00           C  
ATOM   1501  O   LEU B  57       2.780  -2.728   4.538  1.00  0.00           O  
ATOM   1502  CB  LEU B  57       3.806  -2.474   1.412  1.00  0.00           C  
ATOM   1503  CG  LEU B  57       5.061  -2.132   0.646  1.00  0.00           C  
ATOM   1504  CD1 LEU B  57       4.706  -1.311  -0.585  1.00  0.00           C  
ATOM   1505  CD2 LEU B  57       5.970  -1.398   1.573  1.00  0.00           C  
ATOM   1506  H   LEU B  57       4.289  -4.974   1.149  1.00  0.00           H  
ATOM   1507  HA  LEU B  57       4.869  -3.028   3.169  1.00  0.00           H  
ATOM   1508 1HB  LEU B  57       3.122  -2.966   0.717  1.00  0.00           H  
ATOM   1509 2HB  LEU B  57       3.346  -1.550   1.761  1.00  0.00           H  
ATOM   1510  HG  LEU B  57       5.552  -3.043   0.314  1.00  0.00           H  
ATOM   1511 1HD1 LEU B  57       5.608  -1.064  -1.140  1.00  0.00           H  
ATOM   1512 2HD1 LEU B  57       4.039  -1.893  -1.219  1.00  0.00           H  
ATOM   1513 3HD1 LEU B  57       4.208  -0.393  -0.278  1.00  0.00           H  
ATOM   1514 1HD2 LEU B  57       6.869  -1.155   1.069  1.00  0.00           H  
ATOM   1515 2HD2 LEU B  57       5.481  -0.484   1.911  1.00  0.00           H  
ATOM   1516 3HD2 LEU B  57       6.201  -2.027   2.433  1.00  0.00           H  
ATOM   1517  N   GLY B  58       1.823  -4.278   3.211  1.00  0.00           N  
ATOM   1518  CA  GLY B  58       0.646  -4.413   4.054  1.00  0.00           C  
ATOM   1519  C   GLY B  58       1.061  -4.916   5.425  1.00  0.00           C  
ATOM   1520  O   GLY B  58       0.613  -4.399   6.453  1.00  0.00           O  
ATOM   1521  H   GLY B  58       1.874  -4.830   2.354  1.00  0.00           H  
ATOM   1522 1HA  GLY B  58       0.130  -3.457   4.136  1.00  0.00           H  
ATOM   1523 2HA  GLY B  58      -0.038  -5.126   3.601  1.00  0.00           H  
ATOM   1524  N   GLN B  59       1.965  -5.904   5.443  1.00  0.00           N  
ATOM   1525  CA  GLN B  59       2.431  -6.464   6.701  1.00  0.00           C  
ATOM   1526  C   GLN B  59       3.169  -5.405   7.510  1.00  0.00           C  
ATOM   1527  O   GLN B  59       3.022  -5.350   8.731  1.00  0.00           O  
ATOM   1528  CB  GLN B  59       3.347  -7.677   6.459  1.00  0.00           C  
ATOM   1529  CG  GLN B  59       2.655  -8.913   5.838  1.00  0.00           C  
ATOM   1530  CD  GLN B  59       1.594  -9.560   6.717  1.00  0.00           C  
ATOM   1531  OE1 GLN B  59       0.405  -9.601   6.377  1.00  0.00           O  
ATOM   1532  NE2 GLN B  59       2.021 -10.083   7.861  1.00  0.00           N  
ATOM   1533  H   GLN B  59       2.293  -6.294   4.558  1.00  0.00           H  
ATOM   1534  HA  GLN B  59       1.576  -6.789   7.277  1.00  0.00           H  
ATOM   1535 1HB  GLN B  59       4.157  -7.385   5.792  1.00  0.00           H  
ATOM   1536 2HB  GLN B  59       3.802  -7.981   7.399  1.00  0.00           H  
ATOM   1537 1HG  GLN B  59       2.173  -8.615   4.920  1.00  0.00           H  
ATOM   1538 2HG  GLN B  59       3.420  -9.653   5.624  1.00  0.00           H  
ATOM   1539 1HE2 GLN B  59       1.377 -10.527   8.483  1.00  0.00           H  
ATOM   1540 2HE2 GLN B  59       2.991 -10.033   8.103  1.00  0.00           H  
ATOM   1541  N   TYR B  60       3.924  -4.524   6.845  1.00  0.00           N  
ATOM   1542  CA  TYR B  60       4.634  -3.459   7.554  1.00  0.00           C  
ATOM   1543  C   TYR B  60       3.625  -2.548   8.242  1.00  0.00           C  
ATOM   1544  O   TYR B  60       3.729  -2.249   9.436  1.00  0.00           O  
ATOM   1545  CB  TYR B  60       5.506  -2.617   6.618  1.00  0.00           C  
ATOM   1546  CG  TYR B  60       6.308  -1.580   7.373  1.00  0.00           C  
ATOM   1547  CD1 TYR B  60       7.505  -1.954   7.980  1.00  0.00           C  
ATOM   1548  CD2 TYR B  60       5.853  -0.278   7.495  1.00  0.00           C  
ATOM   1549  CE1 TYR B  60       8.253  -1.046   8.675  1.00  0.00           C  
ATOM   1550  CE2 TYR B  60       6.612   0.641   8.203  1.00  0.00           C  
ATOM   1551  CZ  TYR B  60       7.818   0.260   8.790  1.00  0.00           C  
ATOM   1552  OH  TYR B  60       8.606   1.163   9.498  1.00  0.00           O  
ATOM   1553  H   TYR B  60       4.038  -4.623   5.836  1.00  0.00           H  
ATOM   1554  HA  TYR B  60       5.260  -3.903   8.325  1.00  0.00           H  
ATOM   1555 1HB  TYR B  60       6.190  -3.249   6.056  1.00  0.00           H  
ATOM   1556 2HB  TYR B  60       4.878  -2.101   5.896  1.00  0.00           H  
ATOM   1557  HD1 TYR B  60       7.860  -2.963   7.899  1.00  0.00           H  
ATOM   1558  HD2 TYR B  60       4.910   0.025   7.032  1.00  0.00           H  
ATOM   1559  HE1 TYR B  60       9.190  -1.352   9.134  1.00  0.00           H  
ATOM   1560  HE2 TYR B  60       6.268   1.648   8.290  1.00  0.00           H  
ATOM   1561  HH  TYR B  60       8.246   2.085   9.424  1.00  0.00           H  
ATOM   1562  N   ILE B  61       2.614  -2.125   7.486  1.00  0.00           N  
ATOM   1563  CA  ILE B  61       1.604  -1.213   8.001  1.00  0.00           C  
ATOM   1564  C   ILE B  61       0.873  -1.817   9.194  1.00  0.00           C  
ATOM   1565  O   ILE B  61       0.638  -1.145  10.209  1.00  0.00           O  
ATOM   1566  CB  ILE B  61       0.600  -0.835   6.897  1.00  0.00           C  
ATOM   1567  CG1 ILE B  61       1.280   0.027   5.836  1.00  0.00           C  
ATOM   1568  CG2 ILE B  61      -0.572  -0.074   7.508  1.00  0.00           C  
ATOM   1569  CD1 ILE B  61       0.464   0.201   4.574  1.00  0.00           C  
ATOM   1570  H   ILE B  61       2.568  -2.425   6.509  1.00  0.00           H  
ATOM   1571  HA  ILE B  61       2.103  -0.310   8.336  1.00  0.00           H  
ATOM   1572  HB  ILE B  61       0.237  -1.741   6.405  1.00  0.00           H  
ATOM   1573 1HG1 ILE B  61       1.465   1.005   6.259  1.00  0.00           H  
ATOM   1574 2HG1 ILE B  61       2.238  -0.426   5.571  1.00  0.00           H  
ATOM   1575 1HG2 ILE B  61      -1.261   0.200   6.736  1.00  0.00           H  
ATOM   1576 2HG2 ILE B  61      -1.071  -0.698   8.244  1.00  0.00           H  
ATOM   1577 3HG2 ILE B  61      -0.219   0.806   7.969  1.00  0.00           H  
ATOM   1578 1HD1 ILE B  61       1.012   0.825   3.871  1.00  0.00           H  
ATOM   1579 2HD1 ILE B  61       0.285  -0.780   4.126  1.00  0.00           H  
ATOM   1580 3HD1 ILE B  61      -0.486   0.669   4.813  1.00  0.00           H  
ATOM   1581  N   MET B  62       0.505  -3.094   9.081  1.00  0.00           N  
ATOM   1582  CA  MET B  62      -0.157  -3.776  10.182  1.00  0.00           C  
ATOM   1583  C   MET B  62       0.762  -3.991  11.390  1.00  0.00           C  
ATOM   1584  O   MET B  62       0.371  -3.720  12.527  1.00  0.00           O  
ATOM   1585  CB  MET B  62      -0.700  -5.108   9.683  1.00  0.00           C  
ATOM   1586  CG  MET B  62      -1.883  -4.965   8.765  1.00  0.00           C  
ATOM   1587  SD  MET B  62      -2.679  -6.528   8.357  1.00  0.00           S  
ATOM   1588  CE  MET B  62      -1.440  -7.207   7.284  1.00  0.00           C  
ATOM   1589  H   MET B  62       0.693  -3.598   8.213  1.00  0.00           H  
ATOM   1590  HA  MET B  62      -0.989  -3.158  10.506  1.00  0.00           H  
ATOM   1591 1HB  MET B  62       0.084  -5.604   9.106  1.00  0.00           H  
ATOM   1592 2HB  MET B  62      -0.938  -5.751  10.496  1.00  0.00           H  
ATOM   1593 1HG  MET B  62      -2.621  -4.309   9.228  1.00  0.00           H  
ATOM   1594 2HG  MET B  62      -1.538  -4.504   7.849  1.00  0.00           H  
ATOM   1595 1HE  MET B  62      -1.751  -8.184   6.935  1.00  0.00           H  
ATOM   1596 2HE  MET B  62      -1.283  -6.546   6.432  1.00  0.00           H  
ATOM   1597 3HE  MET B  62      -0.518  -7.310   7.837  1.00  0.00           H  
ATOM   1598  N   THR B  63       2.014  -4.376  11.144  1.00  0.00           N  
ATOM   1599  CA  THR B  63       2.991  -4.659  12.196  1.00  0.00           C  
ATOM   1600  C   THR B  63       3.262  -3.446  13.054  1.00  0.00           C  
ATOM   1601  O   THR B  63       3.341  -3.531  14.280  1.00  0.00           O  
ATOM   1602  CB  THR B  63       4.330  -5.136  11.600  1.00  0.00           C  
ATOM   1603  OG1 THR B  63       4.130  -6.356  10.882  1.00  0.00           O  
ATOM   1604  CG2 THR B  63       5.362  -5.338  12.686  1.00  0.00           C  
ATOM   1605  H   THR B  63       2.304  -4.543  10.186  1.00  0.00           H  
ATOM   1606  HA  THR B  63       2.590  -5.446  12.834  1.00  0.00           H  
ATOM   1607  HB  THR B  63       4.694  -4.380  10.902  1.00  0.00           H  
ATOM   1608  HG1 THR B  63       3.564  -6.164  10.107  1.00  0.00           H  
ATOM   1609 1HG2 THR B  63       6.299  -5.662  12.235  1.00  0.00           H  
ATOM   1610 2HG2 THR B  63       5.516  -4.398  13.213  1.00  0.00           H  
ATOM   1611 3HG2 THR B  63       5.010  -6.095  13.384  1.00  0.00           H  
ATOM   1612  N   LYS B  64       3.398  -2.307  12.399  1.00  0.00           N  
ATOM   1613  CA  LYS B  64       3.708  -1.066  13.071  1.00  0.00           C  
ATOM   1614  C   LYS B  64       2.455  -0.324  13.533  1.00  0.00           C  
ATOM   1615  O   LYS B  64       2.557   0.781  14.068  1.00  0.00           O  
ATOM   1616  CB  LYS B  64       4.551  -0.190  12.151  1.00  0.00           C  
ATOM   1617  CG  LYS B  64       5.866  -0.821  11.742  1.00  0.00           C  
ATOM   1618  CD  LYS B  64       6.773  -1.109  12.929  1.00  0.00           C  
ATOM   1619  CE  LYS B  64       8.118  -1.664  12.464  1.00  0.00           C  
ATOM   1620  NZ  LYS B  64       9.013  -2.008  13.613  1.00  0.00           N  
ATOM   1621  H   LYS B  64       3.327  -2.309  11.380  1.00  0.00           H  
ATOM   1622  HA  LYS B  64       4.298  -1.297  13.958  1.00  0.00           H  
ATOM   1623 1HB  LYS B  64       4.009  -0.033  11.226  1.00  0.00           H  
ATOM   1624 2HB  LYS B  64       4.736   0.782  12.604  1.00  0.00           H  
ATOM   1625 1HG  LYS B  64       5.677  -1.744  11.184  1.00  0.00           H  
ATOM   1626 2HG  LYS B  64       6.376  -0.128  11.094  1.00  0.00           H  
ATOM   1627 1HD  LYS B  64       6.940  -0.192  13.493  1.00  0.00           H  
ATOM   1628 2HD  LYS B  64       6.292  -1.838  13.583  1.00  0.00           H  
ATOM   1629 1HE  LYS B  64       7.943  -2.562  11.868  1.00  0.00           H  
ATOM   1630 2HE  LYS B  64       8.614  -0.919  11.840  1.00  0.00           H  
ATOM   1631 1HZ  LYS B  64       9.888  -2.371  13.259  1.00  0.00           H  
ATOM   1632 2HZ  LYS B  64       9.190  -1.178  14.162  1.00  0.00           H  
ATOM   1633 3HZ  LYS B  64       8.567  -2.706  14.191  1.00  0.00           H  
ATOM   1634  N   ARG B  65       1.270  -0.911  13.299  1.00  0.00           N  
ATOM   1635  CA  ARG B  65       0.001  -0.297  13.664  1.00  0.00           C  
ATOM   1636  C   ARG B  65      -0.114   1.127  13.141  1.00  0.00           C  
ATOM   1637  O   ARG B  65      -0.453   2.043  13.891  1.00  0.00           O  
ATOM   1638  CB  ARG B  65      -0.184  -0.324  15.174  1.00  0.00           C  
ATOM   1639  CG  ARG B  65      -0.171  -1.737  15.765  1.00  0.00           C  
ATOM   1640  CD  ARG B  65      -0.303  -1.760  17.263  1.00  0.00           C  
ATOM   1641  NE  ARG B  65      -1.622  -1.325  17.752  1.00  0.00           N  
ATOM   1642  CZ  ARG B  65      -1.916  -1.134  19.061  1.00  0.00           C  
ATOM   1643  NH1 ARG B  65      -0.990  -1.334  19.979  1.00  0.00           N  
ATOM   1644  NH2 ARG B  65      -3.128  -0.751  19.426  1.00  0.00           N  
ATOM   1645  H   ARG B  65       1.228  -1.841  12.889  1.00  0.00           H  
ATOM   1646  HA  ARG B  65      -0.797  -0.891  13.214  1.00  0.00           H  
ATOM   1647 1HB  ARG B  65       0.600   0.254  15.660  1.00  0.00           H  
ATOM   1648 2HB  ARG B  65      -1.140   0.136  15.429  1.00  0.00           H  
ATOM   1649 1HG  ARG B  65      -1.001  -2.304  15.342  1.00  0.00           H  
ATOM   1650 2HG  ARG B  65       0.770  -2.230  15.495  1.00  0.00           H  
ATOM   1651 1HD  ARG B  65      -0.131  -2.777  17.614  1.00  0.00           H  
ATOM   1652 2HD  ARG B  65       0.451  -1.102  17.693  1.00  0.00           H  
ATOM   1653  HE  ARG B  65      -2.366  -1.161  17.074  1.00  0.00           H  
ATOM   1654 1HH1 ARG B  65      -0.063  -1.627  19.706  1.00  0.00           H  
ATOM   1655 2HH1 ARG B  65      -1.208  -1.193  20.954  1.00  0.00           H  
ATOM   1656 1HH2 ARG B  65      -3.862  -0.595  18.714  1.00  0.00           H  
ATOM   1657 2HH2 ARG B  65      -3.346  -0.611  20.397  1.00  0.00           H  
ATOM   1658  N   LEU B  66       0.153   1.324  11.847  1.00  0.00           N  
ATOM   1659  CA  LEU B  66       0.108   2.676  11.301  1.00  0.00           C  
ATOM   1660  C   LEU B  66      -1.297   3.073  10.873  1.00  0.00           C  
ATOM   1661  O   LEU B  66      -1.529   4.207  10.459  1.00  0.00           O  
ATOM   1662  CB  LEU B  66       1.007   2.797  10.083  1.00  0.00           C  
ATOM   1663  CG  LEU B  66       2.447   2.531  10.276  1.00  0.00           C  
ATOM   1664  CD1 LEU B  66       3.118   2.608   8.929  1.00  0.00           C  
ATOM   1665  CD2 LEU B  66       3.039   3.517  11.253  1.00  0.00           C  
ATOM   1666  H   LEU B  66       0.412   0.531  11.256  1.00  0.00           H  
ATOM   1667  HA  LEU B  66       0.447   3.371  12.068  1.00  0.00           H  
ATOM   1668 1HB  LEU B  66       0.671   2.109   9.360  1.00  0.00           H  
ATOM   1669 2HB  LEU B  66       0.903   3.791   9.676  1.00  0.00           H  
ATOM   1670  HG  LEU B  66       2.568   1.531  10.654  1.00  0.00           H  
ATOM   1671 1HD1 LEU B  66       4.170   2.387   9.044  1.00  0.00           H  
ATOM   1672 2HD1 LEU B  66       2.675   1.896   8.252  1.00  0.00           H  
ATOM   1673 3HD1 LEU B  66       2.999   3.616   8.526  1.00  0.00           H  
ATOM   1674 1HD2 LEU B  66       4.104   3.306  11.378  1.00  0.00           H  
ATOM   1675 2HD2 LEU B  66       2.912   4.531  10.864  1.00  0.00           H  
ATOM   1676 3HD2 LEU B  66       2.530   3.425  12.215  1.00  0.00           H  
ATOM   1677  N   TYR B  67      -2.244   2.149  10.933  1.00  0.00           N  
ATOM   1678  CA  TYR B  67      -3.573   2.512  10.486  1.00  0.00           C  
ATOM   1679  C   TYR B  67      -4.387   3.051  11.650  1.00  0.00           C  
ATOM   1680  O   TYR B  67      -4.182   2.672  12.804  1.00  0.00           O  
ATOM   1681  CB  TYR B  67      -4.270   1.337   9.802  1.00  0.00           C  
ATOM   1682  CG  TYR B  67      -4.481   0.120  10.671  1.00  0.00           C  
ATOM   1683  CD1 TYR B  67      -5.625   0.045  11.456  1.00  0.00           C  
ATOM   1684  CD2 TYR B  67      -3.541  -0.922  10.691  1.00  0.00           C  
ATOM   1685  CE1 TYR B  67      -5.836  -1.046  12.269  1.00  0.00           C  
ATOM   1686  CE2 TYR B  67      -3.759  -2.025  11.512  1.00  0.00           C  
ATOM   1687  CZ  TYR B  67      -4.898  -2.081  12.304  1.00  0.00           C  
ATOM   1688  OH  TYR B  67      -5.123  -3.152  13.146  1.00  0.00           O  
ATOM   1689  H   TYR B  67      -2.043   1.227  11.286  1.00  0.00           H  
ATOM   1690  HA  TYR B  67      -3.485   3.302   9.764  1.00  0.00           H  
ATOM   1691 1HB  TYR B  67      -5.250   1.667   9.434  1.00  0.00           H  
ATOM   1692 2HB  TYR B  67      -3.686   1.034   8.933  1.00  0.00           H  
ATOM   1693  HD1 TYR B  67      -6.353   0.857  11.431  1.00  0.00           H  
ATOM   1694  HD2 TYR B  67      -2.644  -0.867  10.073  1.00  0.00           H  
ATOM   1695  HE1 TYR B  67      -6.732  -1.097  12.890  1.00  0.00           H  
ATOM   1696  HE2 TYR B  67      -3.038  -2.841  11.548  1.00  0.00           H  
ATOM   1697  HH  TYR B  67      -4.591  -3.929  12.889  1.00  0.00           H  
ATOM   1698  N   ASP B  68      -5.333   3.921  11.345  1.00  0.00           N  
ATOM   1699  CA  ASP B  68      -6.211   4.463  12.364  1.00  0.00           C  
ATOM   1700  C   ASP B  68      -7.238   3.403  12.706  1.00  0.00           C  
ATOM   1701  O   ASP B  68      -8.003   2.983  11.852  1.00  0.00           O  
ATOM   1702  CB  ASP B  68      -6.893   5.745  11.886  1.00  0.00           C  
ATOM   1703  CG  ASP B  68      -7.660   6.504  12.990  1.00  0.00           C  
ATOM   1704  OD1 ASP B  68      -8.353   5.881  13.796  1.00  0.00           O  
ATOM   1705  OD2 ASP B  68      -7.488   7.715  13.055  1.00  0.00           O  
ATOM   1706  H   ASP B  68      -5.424   4.215  10.373  1.00  0.00           H  
ATOM   1707  HA  ASP B  68      -5.625   4.685  13.255  1.00  0.00           H  
ATOM   1708 1HB  ASP B  68      -6.198   6.387  11.384  1.00  0.00           H  
ATOM   1709 2HB  ASP B  68      -7.624   5.469  11.126  1.00  0.00           H  
ATOM   1710  N   GLU B  69      -7.259   2.947  13.937  1.00  0.00           N  
ATOM   1711  CA  GLU B  69      -8.178   1.885  14.314  1.00  0.00           C  
ATOM   1712  C   GLU B  69      -9.656   2.277  14.131  1.00  0.00           C  
ATOM   1713  O   GLU B  69     -10.495   1.400  13.900  1.00  0.00           O  
ATOM   1714  CB  GLU B  69      -7.868   1.445  15.744  1.00  0.00           C  
ATOM   1715  CG  GLU B  69      -6.516   0.716  15.833  1.00  0.00           C  
ATOM   1716  CD  GLU B  69      -6.053   0.362  17.227  1.00  0.00           C  
ATOM   1717  OE1 GLU B  69      -6.669   0.769  18.181  1.00  0.00           O  
ATOM   1718  OE2 GLU B  69      -5.050  -0.318  17.326  1.00  0.00           O  
ATOM   1719  H   GLU B  69      -6.616   3.330  14.616  1.00  0.00           H  
ATOM   1720  HA  GLU B  69      -7.986   1.033  13.662  1.00  0.00           H  
ATOM   1721 1HB  GLU B  69      -7.841   2.314  16.401  1.00  0.00           H  
ATOM   1722 2HB  GLU B  69      -8.650   0.778  16.103  1.00  0.00           H  
ATOM   1723 1HG  GLU B  69      -6.594  -0.206  15.257  1.00  0.00           H  
ATOM   1724 2HG  GLU B  69      -5.758   1.337  15.351  1.00  0.00           H  
ATOM   1725  N   LYS B  70      -9.989   3.579  14.262  1.00  0.00           N  
ATOM   1726  CA  LYS B  70     -11.383   4.018  14.126  1.00  0.00           C  
ATOM   1727  C   LYS B  70     -11.801   4.022  12.657  1.00  0.00           C  
ATOM   1728  O   LYS B  70     -12.930   3.664  12.311  1.00  0.00           O  
ATOM   1729  CB  LYS B  70     -11.577   5.413  14.723  1.00  0.00           C  
ATOM   1730  CG  LYS B  70     -11.461   5.478  16.245  1.00  0.00           C  
ATOM   1731  CD  LYS B  70     -11.656   6.905  16.757  1.00  0.00           C  
ATOM   1732  CE  LYS B  70     -11.537   6.981  18.275  1.00  0.00           C  
ATOM   1733  NZ  LYS B  70     -11.682   8.378  18.774  1.00  0.00           N  
ATOM   1734  H   LYS B  70      -9.256   4.288  14.383  1.00  0.00           H  
ATOM   1735  HA  LYS B  70     -12.023   3.316  14.660  1.00  0.00           H  
ATOM   1736 1HB  LYS B  70     -10.829   6.090  14.302  1.00  0.00           H  
ATOM   1737 2HB  LYS B  70     -12.557   5.793  14.440  1.00  0.00           H  
ATOM   1738 1HG  LYS B  70     -12.208   4.827  16.697  1.00  0.00           H  
ATOM   1739 2HG  LYS B  70     -10.470   5.128  16.538  1.00  0.00           H  
ATOM   1740 1HD  LYS B  70     -10.897   7.552  16.308  1.00  0.00           H  
ATOM   1741 2HD  LYS B  70     -12.639   7.268  16.458  1.00  0.00           H  
ATOM   1742 1HE  LYS B  70     -12.313   6.363  18.725  1.00  0.00           H  
ATOM   1743 2HE  LYS B  70     -10.562   6.598  18.576  1.00  0.00           H  
ATOM   1744 1HZ  LYS B  70     -11.598   8.388  19.780  1.00  0.00           H  
ATOM   1745 2HZ  LYS B  70     -10.959   8.957  18.370  1.00  0.00           H  
ATOM   1746 3HZ  LYS B  70     -12.588   8.738  18.509  1.00  0.00           H  
ATOM   1747  N   GLN B  71     -10.879   4.456  11.802  1.00  0.00           N  
ATOM   1748  CA  GLN B  71     -11.076   4.506  10.357  1.00  0.00           C  
ATOM   1749  C   GLN B  71      -9.956   3.737   9.694  1.00  0.00           C  
ATOM   1750  O   GLN B  71      -8.963   4.312   9.251  1.00  0.00           O  
ATOM   1751  CB  GLN B  71     -11.117   5.935   9.821  1.00  0.00           C  
ATOM   1752  CG  GLN B  71     -12.294   6.764  10.271  1.00  0.00           C  
ATOM   1753  CD  GLN B  71     -12.416   8.088   9.488  1.00  0.00           C  
ATOM   1754  OE1 GLN B  71     -12.331   8.140   8.241  1.00  0.00           O  
ATOM   1755  NE2 GLN B  71     -12.615   9.179  10.226  1.00  0.00           N  
ATOM   1756  H   GLN B  71      -9.979   4.732  12.185  1.00  0.00           H  
ATOM   1757  HA  GLN B  71     -12.016   4.012  10.110  1.00  0.00           H  
ATOM   1758 1HB  GLN B  71     -10.224   6.444  10.169  1.00  0.00           H  
ATOM   1759 2HB  GLN B  71     -11.081   5.931   8.763  1.00  0.00           H  
ATOM   1760 1HG  GLN B  71     -13.208   6.186  10.124  1.00  0.00           H  
ATOM   1761 2HG  GLN B  71     -12.169   7.001  11.329  1.00  0.00           H  
ATOM   1762 1HE2 GLN B  71     -12.702  10.074   9.785  1.00  0.00           H  
ATOM   1763 2HE2 GLN B  71     -12.677   9.108  11.221  1.00  0.00           H  
ATOM   1764  N   GLN B  72     -10.163   2.439   9.559  1.00  0.00           N  
ATOM   1765  CA  GLN B  72      -9.138   1.473   9.167  1.00  0.00           C  
ATOM   1766  C   GLN B  72      -8.465   1.764   7.829  1.00  0.00           C  
ATOM   1767  O   GLN B  72      -7.371   1.283   7.550  1.00  0.00           O  
ATOM   1768  CB  GLN B  72      -9.779   0.100   9.135  1.00  0.00           C  
ATOM   1769  CG  GLN B  72     -10.364  -0.304  10.478  1.00  0.00           C  
ATOM   1770  CD  GLN B  72     -11.828   0.166  10.611  1.00  0.00           C  
ATOM   1771  OE1 GLN B  72     -12.583   0.109   9.627  1.00  0.00           O  
ATOM   1772  NE2 GLN B  72     -12.227   0.644  11.786  1.00  0.00           N  
ATOM   1773  H   GLN B  72     -11.056   2.080   9.873  1.00  0.00           H  
ATOM   1774  HA  GLN B  72      -8.362   1.476   9.933  1.00  0.00           H  
ATOM   1775 1HB  GLN B  72     -10.568   0.071   8.384  1.00  0.00           H  
ATOM   1776 2HB  GLN B  72      -9.033  -0.646   8.857  1.00  0.00           H  
ATOM   1777 1HG  GLN B  72     -10.345  -1.381  10.563  1.00  0.00           H  
ATOM   1778 2HG  GLN B  72      -9.779   0.153  11.283  1.00  0.00           H  
ATOM   1779 1HE2 GLN B  72     -13.173   0.962  11.903  1.00  0.00           H  
ATOM   1780 2HE2 GLN B  72     -11.574   0.724  12.568  1.00  0.00           H  
ATOM   1781  N   HIS B  73      -9.130   2.534   6.988  1.00  0.00           N  
ATOM   1782  CA  HIS B  73      -8.606   2.886   5.687  1.00  0.00           C  
ATOM   1783  C   HIS B  73      -7.505   3.955   5.773  1.00  0.00           C  
ATOM   1784  O   HIS B  73      -6.795   4.188   4.805  1.00  0.00           O  
ATOM   1785  CB  HIS B  73      -9.753   3.368   4.789  1.00  0.00           C  
ATOM   1786  CG  HIS B  73     -10.357   4.687   5.182  1.00  0.00           C  
ATOM   1787  ND1 HIS B  73     -10.069   5.868   4.520  1.00  0.00           N  
ATOM   1788  CD2 HIS B  73     -11.203   5.014   6.185  1.00  0.00           C  
ATOM   1789  CE1 HIS B  73     -10.727   6.866   5.100  1.00  0.00           C  
ATOM   1790  NE2 HIS B  73     -11.414   6.379   6.116  1.00  0.00           N  
ATOM   1791  H   HIS B  73     -10.022   2.901   7.282  1.00  0.00           H  
ATOM   1792  HA  HIS B  73      -8.165   2.003   5.227  1.00  0.00           H  
ATOM   1793 1HB  HIS B  73      -9.396   3.447   3.765  1.00  0.00           H  
ATOM   1794 2HB  HIS B  73     -10.549   2.640   4.804  1.00  0.00           H  
ATOM   1795  HD2 HIS B  73     -11.624   4.329   6.922  1.00  0.00           H  
ATOM   1796  HE1 HIS B  73     -10.690   7.914   4.805  1.00  0.00           H  
ATOM   1797  HE2 HIS B  73     -11.993   6.939   6.766  1.00  0.00           H  
ATOM   1798  N   ILE B  74      -7.342   4.624   6.913  1.00  0.00           N  
ATOM   1799  CA  ILE B  74      -6.341   5.694   6.972  1.00  0.00           C  
ATOM   1800  C   ILE B  74      -5.018   5.229   7.538  1.00  0.00           C  
ATOM   1801  O   ILE B  74      -4.945   4.744   8.667  1.00  0.00           O  
ATOM   1802  CB  ILE B  74      -6.811   6.877   7.830  1.00  0.00           C  
ATOM   1803  CG1 ILE B  74      -8.060   7.460   7.244  1.00  0.00           C  
ATOM   1804  CG2 ILE B  74      -5.676   7.926   7.964  1.00  0.00           C  
ATOM   1805  CD1 ILE B  74      -8.733   8.473   8.127  1.00  0.00           C  
ATOM   1806  H   ILE B  74      -7.916   4.410   7.729  1.00  0.00           H  
ATOM   1807  HA  ILE B  74      -6.163   6.058   5.962  1.00  0.00           H  
ATOM   1808  HB  ILE B  74      -7.077   6.511   8.821  1.00  0.00           H  
ATOM   1809 1HG1 ILE B  74      -7.830   7.915   6.282  1.00  0.00           H  
ATOM   1810 2HG1 ILE B  74      -8.753   6.647   7.088  1.00  0.00           H  
ATOM   1811 1HG2 ILE B  74      -6.013   8.753   8.588  1.00  0.00           H  
ATOM   1812 2HG2 ILE B  74      -4.800   7.466   8.427  1.00  0.00           H  
ATOM   1813 3HG2 ILE B  74      -5.405   8.302   6.975  1.00  0.00           H  
ATOM   1814 1HD1 ILE B  74      -9.644   8.826   7.643  1.00  0.00           H  
ATOM   1815 2HD1 ILE B  74      -8.983   8.016   9.076  1.00  0.00           H  
ATOM   1816 3HD1 ILE B  74      -8.062   9.311   8.299  1.00  0.00           H  
ATOM   1817  N   VAL B  75      -3.957   5.413   6.759  1.00  0.00           N  
ATOM   1818  CA  VAL B  75      -2.622   5.021   7.179  1.00  0.00           C  
ATOM   1819  C   VAL B  75      -1.787   6.252   7.448  1.00  0.00           C  
ATOM   1820  O   VAL B  75      -1.684   7.143   6.600  1.00  0.00           O  
ATOM   1821  CB  VAL B  75      -1.939   4.166   6.100  1.00  0.00           C  
ATOM   1822  CG1 VAL B  75      -0.521   3.791   6.544  1.00  0.00           C  
ATOM   1823  CG2 VAL B  75      -2.757   2.938   5.853  1.00  0.00           C  
ATOM   1824  H   VAL B  75      -4.077   5.824   5.833  1.00  0.00           H  
ATOM   1825  HA  VAL B  75      -2.686   4.445   8.092  1.00  0.00           H  
ATOM   1826  HB  VAL B  75      -1.865   4.747   5.181  1.00  0.00           H  
ATOM   1827 1HG1 VAL B  75      -0.042   3.195   5.775  1.00  0.00           H  
ATOM   1828 2HG1 VAL B  75       0.058   4.690   6.717  1.00  0.00           H  
ATOM   1829 3HG1 VAL B  75      -0.576   3.219   7.466  1.00  0.00           H  
ATOM   1830 1HG2 VAL B  75      -2.291   2.336   5.078  1.00  0.00           H  
ATOM   1831 2HG2 VAL B  75      -2.829   2.363   6.776  1.00  0.00           H  
ATOM   1832 3HG2 VAL B  75      -3.747   3.239   5.536  1.00  0.00           H  
ATOM   1833  N   TYR B  76      -1.222   6.335   8.645  1.00  0.00           N  
ATOM   1834  CA  TYR B  76      -0.403   7.480   8.983  1.00  0.00           C  
ATOM   1835  C   TYR B  76       1.016   7.121   8.612  1.00  0.00           C  
ATOM   1836  O   TYR B  76       1.457   6.003   8.858  1.00  0.00           O  
ATOM   1837  CB  TYR B  76      -0.524   7.824  10.460  1.00  0.00           C  
ATOM   1838  CG  TYR B  76      -1.903   8.278  10.851  1.00  0.00           C  
ATOM   1839  CD1 TYR B  76      -2.708   7.435  11.593  1.00  0.00           C  
ATOM   1840  CD2 TYR B  76      -2.373   9.520  10.453  1.00  0.00           C  
ATOM   1841  CE1 TYR B  76      -3.966   7.840  11.962  1.00  0.00           C  
ATOM   1842  CE2 TYR B  76      -3.646   9.923  10.812  1.00  0.00           C  
ATOM   1843  CZ  TYR B  76      -4.448   9.087  11.569  1.00  0.00           C  
ATOM   1844  OH  TYR B  76      -5.725   9.507  11.937  1.00  0.00           O  
ATOM   1845  H   TYR B  76      -1.345   5.584   9.319  1.00  0.00           H  
ATOM   1846  HA  TYR B  76      -0.704   8.339   8.387  1.00  0.00           H  
ATOM   1847 1HB  TYR B  76      -0.271   6.944  11.058  1.00  0.00           H  
ATOM   1848 2HB  TYR B  76       0.184   8.612  10.711  1.00  0.00           H  
ATOM   1849  HD1 TYR B  76      -2.338   6.452  11.903  1.00  0.00           H  
ATOM   1850  HD2 TYR B  76      -1.739  10.179   9.858  1.00  0.00           H  
ATOM   1851  HE1 TYR B  76      -4.577   7.183  12.563  1.00  0.00           H  
ATOM   1852  HE2 TYR B  76      -4.016  10.899  10.501  1.00  0.00           H  
ATOM   1853  HH  TYR B  76      -6.253   8.757  12.322  1.00  0.00           H  
ATOM   1854  N   CYS B  77       1.723   8.037   7.984  1.00  0.00           N  
ATOM   1855  CA  CYS B  77       3.070   7.727   7.550  1.00  0.00           C  
ATOM   1856  C   CYS B  77       4.146   8.683   8.076  1.00  0.00           C  
ATOM   1857  O   CYS B  77       5.335   8.353   8.031  1.00  0.00           O  
ATOM   1858  CB  CYS B  77       3.086   7.703   6.049  1.00  0.00           C  
ATOM   1859  SG  CYS B  77       1.900   6.610   5.349  1.00  0.00           S  
ATOM   1860  H   CYS B  77       1.334   8.951   7.792  1.00  0.00           H  
ATOM   1861  HA  CYS B  77       3.320   6.726   7.902  1.00  0.00           H  
ATOM   1862 1HB  CYS B  77       2.935   8.703   5.645  1.00  0.00           H  
ATOM   1863 2HB  CYS B  77       4.024   7.349   5.742  1.00  0.00           H  
ATOM   1864  HG  CYS B  77       2.328   5.519   5.989  1.00  0.00           H  
ATOM   1865  N   SER B  78       3.740   9.857   8.554  1.00  0.00           N  
ATOM   1866  CA  SER B  78       4.685  10.870   8.999  1.00  0.00           C  
ATOM   1867  C   SER B  78       5.675  10.304  10.007  1.00  0.00           C  
ATOM   1868  O   SER B  78       5.303   9.556  10.911  1.00  0.00           O  
ATOM   1869  CB  SER B  78       3.946  12.030   9.630  1.00  0.00           C  
ATOM   1870  OG  SER B  78       4.843  12.992  10.116  1.00  0.00           O  
ATOM   1871  H   SER B  78       2.752  10.084   8.535  1.00  0.00           H  
ATOM   1872  HA  SER B  78       5.240  11.229   8.132  1.00  0.00           H  
ATOM   1873 1HB  SER B  78       3.280  12.481   8.896  1.00  0.00           H  
ATOM   1874 2HB  SER B  78       3.329  11.660  10.446  1.00  0.00           H  
ATOM   1875  HG  SER B  78       5.449  12.519  10.698  1.00  0.00           H  
ATOM   1876  N   ASN B  79       6.944  10.679   9.822  1.00  0.00           N  
ATOM   1877  CA  ASN B  79       8.113  10.281  10.624  1.00  0.00           C  
ATOM   1878  C   ASN B  79       8.524   8.808  10.462  1.00  0.00           C  
ATOM   1879  O   ASN B  79       9.466   8.350  11.112  1.00  0.00           O  
ATOM   1880  CB  ASN B  79       7.882  10.571  12.101  1.00  0.00           C  
ATOM   1881  CG  ASN B  79       7.621  12.024  12.375  1.00  0.00           C  
ATOM   1882  OD1 ASN B  79       8.241  12.906  11.771  1.00  0.00           O  
ATOM   1883  ND2 ASN B  79       6.707  12.292  13.272  1.00  0.00           N  
ATOM   1884  H   ASN B  79       7.122  11.294   9.040  1.00  0.00           H  
ATOM   1885  HA  ASN B  79       8.963  10.879  10.290  1.00  0.00           H  
ATOM   1886 1HB  ASN B  79       7.065   9.976  12.493  1.00  0.00           H  
ATOM   1887 2HB  ASN B  79       8.773  10.279  12.655  1.00  0.00           H  
ATOM   1888 1HD2 ASN B  79       6.488  13.242  13.499  1.00  0.00           H  
ATOM   1889 2HD2 ASN B  79       6.227  11.544  13.735  1.00  0.00           H  
ATOM   1890  N   ASP B  80       7.863   8.090   9.558  1.00  0.00           N  
ATOM   1891  CA  ASP B  80       8.196   6.710   9.239  1.00  0.00           C  
ATOM   1892  C   ASP B  80       8.924   6.585   7.910  1.00  0.00           C  
ATOM   1893  O   ASP B  80       8.912   7.501   7.081  1.00  0.00           O  
ATOM   1894  CB  ASP B  80       6.912   5.873   9.186  1.00  0.00           C  
ATOM   1895  CG  ASP B  80       7.091   4.374   9.245  1.00  0.00           C  
ATOM   1896  OD1 ASP B  80       8.185   3.868   9.408  1.00  0.00           O  
ATOM   1897  OD2 ASP B  80       6.128   3.739   9.018  1.00  0.00           O  
ATOM   1898  H   ASP B  80       7.067   8.498   9.071  1.00  0.00           H  
ATOM   1899  HA  ASP B  80       8.842   6.320  10.025  1.00  0.00           H  
ATOM   1900 1HB  ASP B  80       6.250   6.182   9.998  1.00  0.00           H  
ATOM   1901 2HB  ASP B  80       6.386   6.102   8.262  1.00  0.00           H  
ATOM   1902  N   LEU B  81       9.490   5.401   7.688  1.00  0.00           N  
ATOM   1903  CA  LEU B  81      10.117   5.056   6.419  1.00  0.00           C  
ATOM   1904  C   LEU B  81       9.072   5.062   5.323  1.00  0.00           C  
ATOM   1905  O   LEU B  81       9.328   5.560   4.232  1.00  0.00           O  
ATOM   1906  CB  LEU B  81      10.843   3.721   6.501  1.00  0.00           C  
ATOM   1907  CG  LEU B  81      11.495   3.230   5.184  1.00  0.00           C  
ATOM   1908  CD1 LEU B  81      12.482   4.238   4.654  1.00  0.00           C  
ATOM   1909  CD2 LEU B  81      12.213   1.952   5.461  1.00  0.00           C  
ATOM   1910  H   LEU B  81       9.426   4.707   8.435  1.00  0.00           H  
ATOM   1911  HA  LEU B  81      10.857   5.822   6.184  1.00  0.00           H  
ATOM   1912 1HB  LEU B  81      11.630   3.804   7.247  1.00  0.00           H  
ATOM   1913 2HB  LEU B  81      10.136   2.964   6.841  1.00  0.00           H  
ATOM   1914  HG  LEU B  81      10.723   3.072   4.428  1.00  0.00           H  
ATOM   1915 1HD1 LEU B  81      12.921   3.846   3.732  1.00  0.00           H  
ATOM   1916 2HD1 LEU B  81      11.969   5.179   4.445  1.00  0.00           H  
ATOM   1917 3HD1 LEU B  81      13.265   4.408   5.389  1.00  0.00           H  
ATOM   1918 1HD2 LEU B  81      12.660   1.604   4.542  1.00  0.00           H  
ATOM   1919 2HD2 LEU B  81      12.982   2.125   6.203  1.00  0.00           H  
ATOM   1920 3HD2 LEU B  81      11.526   1.215   5.836  1.00  0.00           H  
ATOM   1921  N   LEU B  82       7.892   4.512   5.614  1.00  0.00           N  
ATOM   1922  CA  LEU B  82       6.788   4.500   4.659  1.00  0.00           C  
ATOM   1923  C   LEU B  82       6.508   5.936   4.192  1.00  0.00           C  
ATOM   1924  O   LEU B  82       6.230   6.184   3.020  1.00  0.00           O  
ATOM   1925  CB  LEU B  82       5.537   3.890   5.309  1.00  0.00           C  
ATOM   1926  CG  LEU B  82       4.273   3.746   4.416  1.00  0.00           C  
ATOM   1927  CD1 LEU B  82       4.552   2.820   3.239  1.00  0.00           C  
ATOM   1928  CD2 LEU B  82       3.147   3.185   5.262  1.00  0.00           C  
ATOM   1929  H   LEU B  82       7.756   4.110   6.536  1.00  0.00           H  
ATOM   1930  HA  LEU B  82       7.072   3.899   3.797  1.00  0.00           H  
ATOM   1931 1HB  LEU B  82       5.795   2.898   5.684  1.00  0.00           H  
ATOM   1932 2HB  LEU B  82       5.261   4.508   6.170  1.00  0.00           H  
ATOM   1933  HG  LEU B  82       3.993   4.723   4.015  1.00  0.00           H  
ATOM   1934 1HD1 LEU B  82       3.657   2.734   2.633  1.00  0.00           H  
ATOM   1935 2HD1 LEU B  82       5.363   3.226   2.633  1.00  0.00           H  
ATOM   1936 3HD1 LEU B  82       4.822   1.840   3.609  1.00  0.00           H  
ATOM   1937 1HD2 LEU B  82       2.252   3.075   4.660  1.00  0.00           H  
ATOM   1938 2HD2 LEU B  82       3.449   2.211   5.647  1.00  0.00           H  
ATOM   1939 3HD2 LEU B  82       2.944   3.853   6.094  1.00  0.00           H  
ATOM   1940  N   GLY B  83       6.583   6.892   5.122  1.00  0.00           N  
ATOM   1941  CA  GLY B  83       6.373   8.309   4.827  1.00  0.00           C  
ATOM   1942  C   GLY B  83       7.388   8.797   3.824  1.00  0.00           C  
ATOM   1943  O   GLY B  83       7.017   9.336   2.774  1.00  0.00           O  
ATOM   1944  H   GLY B  83       6.821   6.636   6.070  1.00  0.00           H  
ATOM   1945 1HA  GLY B  83       5.376   8.469   4.425  1.00  0.00           H  
ATOM   1946 2HA  GLY B  83       6.455   8.887   5.747  1.00  0.00           H  
ATOM   1947  N   ASP B  84       8.677   8.603   4.143  1.00  0.00           N  
ATOM   1948  CA  ASP B  84       9.760   9.031   3.252  1.00  0.00           C  
ATOM   1949  C   ASP B  84       9.679   8.349   1.891  1.00  0.00           C  
ATOM   1950  O   ASP B  84       9.958   8.959   0.858  1.00  0.00           O  
ATOM   1951  CB  ASP B  84      11.134   8.732   3.869  1.00  0.00           C  
ATOM   1952  CG  ASP B  84      11.521   9.669   5.034  1.00  0.00           C  
ATOM   1953  OD1 ASP B  84      10.876  10.680   5.216  1.00  0.00           O  
ATOM   1954  OD2 ASP B  84      12.484   9.373   5.708  1.00  0.00           O  
ATOM   1955  H   ASP B  84       8.891   8.150   5.037  1.00  0.00           H  
ATOM   1956  HA  ASP B  84       9.675  10.106   3.101  1.00  0.00           H  
ATOM   1957 1HB  ASP B  84      11.134   7.704   4.240  1.00  0.00           H  
ATOM   1958 2HB  ASP B  84      11.899   8.795   3.096  1.00  0.00           H  
ATOM   1959  N   LEU B  85       9.276   7.086   1.897  1.00  0.00           N  
ATOM   1960  CA  LEU B  85       9.149   6.299   0.691  1.00  0.00           C  
ATOM   1961  C   LEU B  85       8.067   6.851  -0.234  1.00  0.00           C  
ATOM   1962  O   LEU B  85       8.314   7.129  -1.409  1.00  0.00           O  
ATOM   1963  CB  LEU B  85       8.761   4.868   1.065  1.00  0.00           C  
ATOM   1964  CG  LEU B  85       8.568   3.978  -0.060  1.00  0.00           C  
ATOM   1965  CD1 LEU B  85       9.864   3.818  -0.751  1.00  0.00           C  
ATOM   1966  CD2 LEU B  85       8.041   2.706   0.372  1.00  0.00           C  
ATOM   1967  H   LEU B  85       9.074   6.640   2.788  1.00  0.00           H  
ATOM   1968  HA  LEU B  85      10.099   6.305   0.165  1.00  0.00           H  
ATOM   1969 1HB  LEU B  85       9.539   4.450   1.707  1.00  0.00           H  
ATOM   1970 2HB  LEU B  85       7.836   4.891   1.621  1.00  0.00           H  
ATOM   1971  HG  LEU B  85       7.870   4.420  -0.721  1.00  0.00           H  
ATOM   1972 1HD1 LEU B  85       9.738   3.181  -1.591  1.00  0.00           H  
ATOM   1973 2HD1 LEU B  85      10.234   4.791  -1.078  1.00  0.00           H  
ATOM   1974 3HD1 LEU B  85      10.562   3.372  -0.062  1.00  0.00           H  
ATOM   1975 1HD2 LEU B  85       7.893   2.102  -0.496  1.00  0.00           H  
ATOM   1976 2HD2 LEU B  85       8.765   2.253   1.030  1.00  0.00           H  
ATOM   1977 3HD2 LEU B  85       7.092   2.852   0.887  1.00  0.00           H  
ATOM   1978  N   PHE B  86       6.861   7.021   0.311  1.00  0.00           N  
ATOM   1979  CA  PHE B  86       5.717   7.526  -0.439  1.00  0.00           C  
ATOM   1980  C   PHE B  86       5.715   9.037  -0.663  1.00  0.00           C  
ATOM   1981  O   PHE B  86       5.094   9.524  -1.609  1.00  0.00           O  
ATOM   1982  CB  PHE B  86       4.428   7.121   0.260  1.00  0.00           C  
ATOM   1983  CG  PHE B  86       4.024   5.677   0.055  1.00  0.00           C  
ATOM   1984  CD1 PHE B  86       4.845   4.798  -0.628  1.00  0.00           C  
ATOM   1985  CD2 PHE B  86       2.808   5.213   0.521  1.00  0.00           C  
ATOM   1986  CE1 PHE B  86       4.468   3.484  -0.835  1.00  0.00           C  
ATOM   1987  CE2 PHE B  86       2.420   3.899   0.309  1.00  0.00           C  
ATOM   1988  CZ  PHE B  86       3.250   3.038  -0.364  1.00  0.00           C  
ATOM   1989  H   PHE B  86       6.722   6.780   1.292  1.00  0.00           H  
ATOM   1990  HA  PHE B  86       5.731   7.049  -1.419  1.00  0.00           H  
ATOM   1991 1HB  PHE B  86       4.557   7.274   1.332  1.00  0.00           H  
ATOM   1992 2HB  PHE B  86       3.639   7.757  -0.057  1.00  0.00           H  
ATOM   1993  HD1 PHE B  86       5.790   5.156  -1.008  1.00  0.00           H  
ATOM   1994  HD2 PHE B  86       2.152   5.901   1.050  1.00  0.00           H  
ATOM   1995  HE1 PHE B  86       5.129   2.807  -1.375  1.00  0.00           H  
ATOM   1996  HE2 PHE B  86       1.461   3.546   0.671  1.00  0.00           H  
ATOM   1997  HZ  PHE B  86       2.944   2.007  -0.524  1.00  0.00           H  
ATOM   1998  N   GLY B  87       6.403   9.781   0.201  1.00  0.00           N  
ATOM   1999  CA  GLY B  87       6.419  11.234   0.126  1.00  0.00           C  
ATOM   2000  C   GLY B  87       5.150  11.855   0.713  1.00  0.00           C  
ATOM   2001  O   GLY B  87       4.752  12.954   0.314  1.00  0.00           O  
ATOM   2002  H   GLY B  87       6.904   9.342   0.965  1.00  0.00           H  
ATOM   2003 1HA  GLY B  87       7.289  11.602   0.670  1.00  0.00           H  
ATOM   2004 2HA  GLY B  87       6.535  11.542  -0.911  1.00  0.00           H  
ATOM   2005  N   VAL B  88       4.480  11.130   1.618  1.00  0.00           N  
ATOM   2006  CA  VAL B  88       3.229  11.649   2.182  1.00  0.00           C  
ATOM   2007  C   VAL B  88       3.226  11.523   3.705  1.00  0.00           C  
ATOM   2008  O   VAL B  88       3.875  10.633   4.242  1.00  0.00           O  
ATOM   2009  CB  VAL B  88       2.023  10.834   1.650  1.00  0.00           C  
ATOM   2010  CG1 VAL B  88       1.954  10.903   0.141  1.00  0.00           C  
ATOM   2011  CG2 VAL B  88       2.117   9.402   2.162  1.00  0.00           C  
ATOM   2012  H   VAL B  88       4.904  10.257   1.933  1.00  0.00           H  
ATOM   2013  HA  VAL B  88       3.132  12.687   1.881  1.00  0.00           H  
ATOM   2014  HB  VAL B  88       1.102  11.275   2.019  1.00  0.00           H  
ATOM   2015 1HG1 VAL B  88       1.083  10.351  -0.203  1.00  0.00           H  
ATOM   2016 2HG1 VAL B  88       1.870  11.944  -0.170  1.00  0.00           H  
ATOM   2017 3HG1 VAL B  88       2.852  10.467  -0.297  1.00  0.00           H  
ATOM   2018 1HG2 VAL B  88       1.260   8.832   1.805  1.00  0.00           H  
ATOM   2019 2HG2 VAL B  88       3.021   8.963   1.804  1.00  0.00           H  
ATOM   2020 3HG2 VAL B  88       2.123   9.401   3.251  1.00  0.00           H  
ATOM   2021  N   PRO B  89       2.518  12.393   4.447  1.00  0.00           N  
ATOM   2022  CA  PRO B  89       2.307  12.270   5.881  1.00  0.00           C  
ATOM   2023  C   PRO B  89       1.279  11.197   6.242  1.00  0.00           C  
ATOM   2024  O   PRO B  89       1.256  10.694   7.375  1.00  0.00           O  
ATOM   2025  CB  PRO B  89       1.797  13.665   6.245  1.00  0.00           C  
ATOM   2026  CG  PRO B  89       1.118  14.170   4.981  1.00  0.00           C  
ATOM   2027  CD  PRO B  89       1.937  13.604   3.838  1.00  0.00           C  
ATOM   2028  HA  PRO B  89       3.271  12.061   6.365  1.00  0.00           H  
ATOM   2029 1HB  PRO B  89       1.104  13.595   7.096  1.00  0.00           H  
ATOM   2030 2HB  PRO B  89       2.636  14.300   6.568  1.00  0.00           H  
ATOM   2031 1HG  PRO B  89       0.069  13.829   4.960  1.00  0.00           H  
ATOM   2032 2HG  PRO B  89       1.091  15.270   4.981  1.00  0.00           H  
ATOM   2033 1HD  PRO B  89       1.261  13.362   3.010  1.00  0.00           H  
ATOM   2034 2HD  PRO B  89       2.730  14.309   3.542  1.00  0.00           H  
ATOM   2035  N   SER B  90       0.433  10.860   5.267  1.00  0.00           N  
ATOM   2036  CA  SER B  90      -0.650   9.896   5.418  1.00  0.00           C  
ATOM   2037  C   SER B  90      -1.276   9.594   4.056  1.00  0.00           C  
ATOM   2038  O   SER B  90      -1.128  10.374   3.110  1.00  0.00           O  
ATOM   2039  CB  SER B  90      -1.733  10.442   6.349  1.00  0.00           C  
ATOM   2040  OG  SER B  90      -2.404  11.516   5.758  1.00  0.00           O  
ATOM   2041  H   SER B  90       0.528  11.304   4.369  1.00  0.00           H  
ATOM   2042  HA  SER B  90      -0.243   8.971   5.823  1.00  0.00           H  
ATOM   2043 1HB  SER B  90      -2.446   9.648   6.575  1.00  0.00           H  
ATOM   2044 2HB  SER B  90      -1.294  10.756   7.291  1.00  0.00           H  
ATOM   2045  HG  SER B  90      -2.790  11.160   4.951  1.00  0.00           H  
ATOM   2046  N   PHE B  91      -2.058   8.523   3.980  1.00  0.00           N  
ATOM   2047  CA  PHE B  91      -2.866   8.256   2.780  1.00  0.00           C  
ATOM   2048  C   PHE B  91      -4.059   7.350   3.107  1.00  0.00           C  
ATOM   2049  O   PHE B  91      -4.040   6.661   4.131  1.00  0.00           O  
ATOM   2050  CB  PHE B  91      -2.020   7.598   1.684  1.00  0.00           C  
ATOM   2051  CG  PHE B  91      -1.504   6.222   2.032  1.00  0.00           C  
ATOM   2052  CD1 PHE B  91      -2.251   5.124   1.707  1.00  0.00           C  
ATOM   2053  CD2 PHE B  91      -0.293   6.023   2.647  1.00  0.00           C  
ATOM   2054  CE1 PHE B  91      -1.832   3.857   1.991  1.00  0.00           C  
ATOM   2055  CE2 PHE B  91       0.144   4.740   2.934  1.00  0.00           C  
ATOM   2056  CZ  PHE B  91      -0.630   3.655   2.606  1.00  0.00           C  
ATOM   2057  H   PHE B  91      -2.096   7.902   4.790  1.00  0.00           H  
ATOM   2058  HA  PHE B  91      -3.252   9.203   2.400  1.00  0.00           H  
ATOM   2059 1HB  PHE B  91      -2.621   7.510   0.776  1.00  0.00           H  
ATOM   2060 2HB  PHE B  91      -1.169   8.235   1.448  1.00  0.00           H  
ATOM   2061  HD1 PHE B  91      -3.200   5.282   1.211  1.00  0.00           H  
ATOM   2062  HD2 PHE B  91       0.319   6.884   2.904  1.00  0.00           H  
ATOM   2063  HE1 PHE B  91      -2.463   3.025   1.720  1.00  0.00           H  
ATOM   2064  HE2 PHE B  91       1.101   4.590   3.415  1.00  0.00           H  
ATOM   2065  HZ  PHE B  91      -0.287   2.650   2.833  1.00  0.00           H  
ATOM   2066  N   SER B  92      -5.092   7.313   2.245  1.00  0.00           N  
ATOM   2067  CA  SER B  92      -6.140   6.315   2.460  1.00  0.00           C  
ATOM   2068  C   SER B  92      -5.895   5.091   1.606  1.00  0.00           C  
ATOM   2069  O   SER B  92      -5.611   5.198   0.419  1.00  0.00           O  
ATOM   2070  CB  SER B  92      -7.523   6.839   2.164  1.00  0.00           C  
ATOM   2071  OG  SER B  92      -8.482   5.768   2.205  1.00  0.00           O  
ATOM   2072  H   SER B  92      -5.155   7.920   1.415  1.00  0.00           H  
ATOM   2073  HA  SER B  92      -6.114   6.019   3.501  1.00  0.00           H  
ATOM   2074 1HB  SER B  92      -7.796   7.599   2.894  1.00  0.00           H  
ATOM   2075 2HB  SER B  92      -7.525   7.301   1.210  1.00  0.00           H  
ATOM   2076  HG  SER B  92      -8.915   5.822   3.083  1.00  0.00           H  
ATOM   2077  N   VAL B  93      -6.106   3.925   2.177  1.00  0.00           N  
ATOM   2078  CA  VAL B  93      -5.947   2.658   1.494  1.00  0.00           C  
ATOM   2079  C   VAL B  93      -6.887   2.556   0.310  1.00  0.00           C  
ATOM   2080  O   VAL B  93      -6.622   1.840  -0.651  1.00  0.00           O  
ATOM   2081  CB  VAL B  93      -6.155   1.481   2.407  1.00  0.00           C  
ATOM   2082  CG1 VAL B  93      -6.131   0.210   1.600  1.00  0.00           C  
ATOM   2083  CG2 VAL B  93      -5.099   1.470   3.439  1.00  0.00           C  
ATOM   2084  H   VAL B  93      -6.370   3.920   3.151  1.00  0.00           H  
ATOM   2085  HA  VAL B  93      -4.928   2.578   1.169  1.00  0.00           H  
ATOM   2086  HB  VAL B  93      -7.133   1.555   2.887  1.00  0.00           H  
ATOM   2087 1HG1 VAL B  93      -6.277  -0.621   2.271  1.00  0.00           H  
ATOM   2088 2HG1 VAL B  93      -6.927   0.226   0.852  1.00  0.00           H  
ATOM   2089 3HG1 VAL B  93      -5.171   0.110   1.098  1.00  0.00           H  
ATOM   2090 1HG2 VAL B  93      -5.268   0.623   4.089  1.00  0.00           H  
ATOM   2091 2HG2 VAL B  93      -4.123   1.395   2.975  1.00  0.00           H  
ATOM   2092 3HG2 VAL B  93      -5.162   2.389   4.005  1.00  0.00           H  
ATOM   2093  N   LYS B  94      -8.052   3.193   0.431  1.00  0.00           N  
ATOM   2094  CA  LYS B  94      -9.059   3.145  -0.612  1.00  0.00           C  
ATOM   2095  C   LYS B  94      -8.612   3.896  -1.876  1.00  0.00           C  
ATOM   2096  O   LYS B  94      -9.126   3.651  -2.976  1.00  0.00           O  
ATOM   2097  CB  LYS B  94     -10.393   3.662  -0.072  1.00  0.00           C  
ATOM   2098  CG  LYS B  94     -11.042   2.718   0.960  1.00  0.00           C  
ATOM   2099  CD  LYS B  94     -12.363   3.272   1.484  1.00  0.00           C  
ATOM   2100  CE  LYS B  94     -13.034   2.303   2.457  1.00  0.00           C  
ATOM   2101  NZ  LYS B  94     -14.335   2.835   2.965  1.00  0.00           N  
ATOM   2102  H   LYS B  94      -8.201   3.824   1.222  1.00  0.00           H  
ATOM   2103  HA  LYS B  94      -9.203   2.100  -0.890  1.00  0.00           H  
ATOM   2104 1HB  LYS B  94     -10.238   4.633   0.405  1.00  0.00           H  
ATOM   2105 2HB  LYS B  94     -11.092   3.806  -0.895  1.00  0.00           H  
ATOM   2106 1HG  LYS B  94     -11.227   1.752   0.492  1.00  0.00           H  
ATOM   2107 2HG  LYS B  94     -10.360   2.568   1.791  1.00  0.00           H  
ATOM   2108 1HD  LYS B  94     -12.173   4.217   2.003  1.00  0.00           H  
ATOM   2109 2HD  LYS B  94     -13.036   3.464   0.649  1.00  0.00           H  
ATOM   2110 1HE  LYS B  94     -13.216   1.357   1.949  1.00  0.00           H  
ATOM   2111 2HE  LYS B  94     -12.372   2.127   3.301  1.00  0.00           H  
ATOM   2112 1HZ  LYS B  94     -14.745   2.162   3.600  1.00  0.00           H  
ATOM   2113 2HZ  LYS B  94     -14.182   3.711   3.449  1.00  0.00           H  
ATOM   2114 3HZ  LYS B  94     -14.962   2.988   2.187  1.00  0.00           H  
ATOM   2115  N   GLU B  95      -7.624   4.794  -1.758  1.00  0.00           N  
ATOM   2116  CA  GLU B  95      -7.157   5.559  -2.909  1.00  0.00           C  
ATOM   2117  C   GLU B  95      -6.155   4.699  -3.662  1.00  0.00           C  
ATOM   2118  O   GLU B  95      -4.966   5.019  -3.750  1.00  0.00           O  
ATOM   2119  CB  GLU B  95      -6.479   6.852  -2.449  1.00  0.00           C  
ATOM   2120  CG  GLU B  95      -7.374   7.833  -1.694  1.00  0.00           C  
ATOM   2121  CD  GLU B  95      -6.608   9.072  -1.131  1.00  0.00           C  
ATOM   2122  OE1 GLU B  95      -5.799   8.964  -0.196  1.00  0.00           O  
ATOM   2123  OE2 GLU B  95      -6.844  10.138  -1.671  1.00  0.00           O  
ATOM   2124  H   GLU B  95      -7.157   4.940  -0.865  1.00  0.00           H  
ATOM   2125  HA  GLU B  95      -8.000   5.787  -3.562  1.00  0.00           H  
ATOM   2126 1HB  GLU B  95      -5.632   6.606  -1.805  1.00  0.00           H  
ATOM   2127 2HB  GLU B  95      -6.083   7.372  -3.319  1.00  0.00           H  
ATOM   2128 1HG  GLU B  95      -8.133   8.191  -2.387  1.00  0.00           H  
ATOM   2129 2HG  GLU B  95      -7.883   7.301  -0.913  1.00  0.00           H  
ATOM   2130  N   HIS B  96      -6.669   3.634  -4.263  1.00  0.00           N  
ATOM   2131  CA  HIS B  96      -5.860   2.614  -4.909  1.00  0.00           C  
ATOM   2132  C   HIS B  96      -5.023   3.127  -6.064  1.00  0.00           C  
ATOM   2133  O   HIS B  96      -3.959   2.583  -6.360  1.00  0.00           O  
ATOM   2134  CB  HIS B  96      -6.772   1.488  -5.394  1.00  0.00           C  
ATOM   2135  CG  HIS B  96      -7.736   1.883  -6.467  1.00  0.00           C  
ATOM   2136  ND1 HIS B  96      -8.895   2.582  -6.196  1.00  0.00           N  
ATOM   2137  CD2 HIS B  96      -7.730   1.664  -7.805  1.00  0.00           C  
ATOM   2138  CE1 HIS B  96      -9.560   2.781  -7.322  1.00  0.00           C  
ATOM   2139  NE2 HIS B  96      -8.877   2.233  -8.316  1.00  0.00           N  
ATOM   2140  H   HIS B  96      -7.675   3.500  -4.156  1.00  0.00           H  
ATOM   2141  HA  HIS B  96      -5.179   2.193  -4.173  1.00  0.00           H  
ATOM   2142 1HB  HIS B  96      -6.164   0.680  -5.765  1.00  0.00           H  
ATOM   2143 2HB  HIS B  96      -7.346   1.102  -4.549  1.00  0.00           H  
ATOM   2144  HD1 HIS B  96      -9.204   2.891  -5.283  1.00  0.00           H  
ATOM   2145  HD2 HIS B  96      -7.029   1.157  -8.468  1.00  0.00           H  
ATOM   2146  HE1 HIS B  96     -10.506   3.320  -7.315  1.00  0.00           H  
ATOM   2147  N   ARG B  97      -5.464   4.209  -6.693  1.00  0.00           N  
ATOM   2148  CA  ARG B  97      -4.717   4.773  -7.801  1.00  0.00           C  
ATOM   2149  C   ARG B  97      -3.482   5.495  -7.280  1.00  0.00           C  
ATOM   2150  O   ARG B  97      -2.419   5.492  -7.916  1.00  0.00           O  
ATOM   2151  CB  ARG B  97      -5.588   5.733  -8.591  1.00  0.00           C  
ATOM   2152  CG  ARG B  97      -6.716   5.049  -9.334  1.00  0.00           C  
ATOM   2153  CD  ARG B  97      -7.586   5.991 -10.070  1.00  0.00           C  
ATOM   2154  NE  ARG B  97      -8.679   5.290 -10.732  1.00  0.00           N  
ATOM   2155  CZ  ARG B  97      -9.665   5.883 -11.434  1.00  0.00           C  
ATOM   2156  NH1 ARG B  97      -9.685   7.191 -11.568  1.00  0.00           N  
ATOM   2157  NH2 ARG B  97     -10.613   5.149 -11.989  1.00  0.00           N  
ATOM   2158  H   ARG B  97      -6.340   4.621  -6.406  1.00  0.00           H  
ATOM   2159  HA  ARG B  97      -4.401   3.962  -8.458  1.00  0.00           H  
ATOM   2160 1HB  ARG B  97      -6.026   6.467  -7.917  1.00  0.00           H  
ATOM   2161 2HB  ARG B  97      -4.978   6.271  -9.317  1.00  0.00           H  
ATOM   2162 1HG  ARG B  97      -6.309   4.324 -10.038  1.00  0.00           H  
ATOM   2163 2HG  ARG B  97      -7.335   4.535  -8.609  1.00  0.00           H  
ATOM   2164 1HD  ARG B  97      -8.015   6.711  -9.375  1.00  0.00           H  
ATOM   2165 2HD  ARG B  97      -7.005   6.514 -10.828  1.00  0.00           H  
ATOM   2166  HE  ARG B  97      -8.704   4.278 -10.647  1.00  0.00           H  
ATOM   2167 1HH1 ARG B  97      -8.960   7.754 -11.145  1.00  0.00           H  
ATOM   2168 2HH1 ARG B  97     -10.425   7.634 -12.094  1.00  0.00           H  
ATOM   2169 1HH2 ARG B  97     -10.597   4.142 -11.885  1.00  0.00           H  
ATOM   2170 2HH2 ARG B  97     -11.352   5.591 -12.515  1.00  0.00           H  
ATOM   2171  N   LYS B  98      -3.610   6.123  -6.103  1.00  0.00           N  
ATOM   2172  CA  LYS B  98      -2.488   6.857  -5.555  1.00  0.00           C  
ATOM   2173  C   LYS B  98      -1.514   5.865  -4.979  1.00  0.00           C  
ATOM   2174  O   LYS B  98      -0.314   5.983  -5.176  1.00  0.00           O  
ATOM   2175  CB  LYS B  98      -2.920   7.856  -4.481  1.00  0.00           C  
ATOM   2176  CG  LYS B  98      -3.708   9.053  -4.986  1.00  0.00           C  
ATOM   2177  CD  LYS B  98      -4.054   9.974  -3.826  1.00  0.00           C  
ATOM   2178  CE  LYS B  98      -4.869  11.180  -4.258  1.00  0.00           C  
ATOM   2179  NZ  LYS B  98      -5.265  12.007  -3.086  1.00  0.00           N  
ATOM   2180  H   LYS B  98      -4.463   6.045  -5.558  1.00  0.00           H  
ATOM   2181  HA  LYS B  98      -1.989   7.400  -6.357  1.00  0.00           H  
ATOM   2182 1HB  LYS B  98      -3.538   7.340  -3.739  1.00  0.00           H  
ATOM   2183 2HB  LYS B  98      -2.039   8.229  -3.961  1.00  0.00           H  
ATOM   2184 1HG  LYS B  98      -3.120   9.598  -5.724  1.00  0.00           H  
ATOM   2185 2HG  LYS B  98      -4.628   8.707  -5.455  1.00  0.00           H  
ATOM   2186 1HD  LYS B  98      -4.620   9.417  -3.088  1.00  0.00           H  
ATOM   2187 2HD  LYS B  98      -3.138  10.323  -3.355  1.00  0.00           H  
ATOM   2188 1HE  LYS B  98      -4.280  11.789  -4.942  1.00  0.00           H  
ATOM   2189 2HE  LYS B  98      -5.770  10.840  -4.768  1.00  0.00           H  
ATOM   2190 1HZ  LYS B  98      -5.814  12.794  -3.385  1.00  0.00           H  
ATOM   2191 2HZ  LYS B  98      -5.829  11.410  -2.461  1.00  0.00           H  
ATOM   2192 3HZ  LYS B  98      -4.450  12.330  -2.597  1.00  0.00           H  
ATOM   2193  N   ILE B  99      -2.037   4.840  -4.321  1.00  0.00           N  
ATOM   2194  CA  ILE B  99      -1.184   3.846  -3.695  1.00  0.00           C  
ATOM   2195  C   ILE B  99      -0.409   3.085  -4.734  1.00  0.00           C  
ATOM   2196  O   ILE B  99       0.807   2.941  -4.623  1.00  0.00           O  
ATOM   2197  CB  ILE B  99      -2.014   2.907  -2.844  1.00  0.00           C  
ATOM   2198  CG1 ILE B  99      -2.548   3.671  -1.756  1.00  0.00           C  
ATOM   2199  CG2 ILE B  99      -1.171   1.741  -2.322  1.00  0.00           C  
ATOM   2200  CD1 ILE B  99      -3.565   2.979  -1.067  1.00  0.00           C  
ATOM   2201  H   ILE B  99      -3.051   4.782  -4.210  1.00  0.00           H  
ATOM   2202  HA  ILE B  99      -0.474   4.349  -3.053  1.00  0.00           H  
ATOM   2203  HB  ILE B  99      -2.850   2.526  -3.429  1.00  0.00           H  
ATOM   2204 1HG1 ILE B  99      -1.748   3.917  -1.061  1.00  0.00           H  
ATOM   2205 2HG1 ILE B  99      -2.971   4.601  -2.143  1.00  0.00           H  
ATOM   2206 1HG2 ILE B  99      -1.793   1.095  -1.705  1.00  0.00           H  
ATOM   2207 2HG2 ILE B  99      -0.783   1.173  -3.164  1.00  0.00           H  
ATOM   2208 3HG2 ILE B  99      -0.341   2.124  -1.726  1.00  0.00           H  
ATOM   2209 1HD1 ILE B  99      -3.895   3.634  -0.311  1.00  0.00           H  
ATOM   2210 2HD1 ILE B  99      -4.387   2.756  -1.749  1.00  0.00           H  
ATOM   2211 3HD1 ILE B  99      -3.182   2.055  -0.640  1.00  0.00           H  
ATOM   2212  N   TYR B 100      -1.094   2.634  -5.784  1.00  0.00           N  
ATOM   2213  CA  TYR B 100      -0.407   1.932  -6.841  1.00  0.00           C  
ATOM   2214  C   TYR B 100       0.714   2.808  -7.377  1.00  0.00           C  
ATOM   2215  O   TYR B 100       1.844   2.342  -7.517  1.00  0.00           O  
ATOM   2216  CB  TYR B 100      -1.345   1.571  -7.984  1.00  0.00           C  
ATOM   2217  CG  TYR B 100      -0.620   0.807  -9.079  1.00  0.00           C  
ATOM   2218  CD1 TYR B 100      -0.445  -0.573  -8.959  1.00  0.00           C  
ATOM   2219  CD2 TYR B 100      -0.089   1.479 -10.174  1.00  0.00           C  
ATOM   2220  CE1 TYR B 100       0.242  -1.270  -9.936  1.00  0.00           C  
ATOM   2221  CE2 TYR B 100       0.604   0.780 -11.146  1.00  0.00           C  
ATOM   2222  CZ  TYR B 100       0.769  -0.588 -11.030  1.00  0.00           C  
ATOM   2223  OH  TYR B 100       1.457  -1.280 -12.001  1.00  0.00           O  
ATOM   2224  H   TYR B 100      -2.102   2.762  -5.854  1.00  0.00           H  
ATOM   2225  HA  TYR B 100       0.036   1.023  -6.434  1.00  0.00           H  
ATOM   2226 1HB  TYR B 100      -2.166   0.953  -7.611  1.00  0.00           H  
ATOM   2227 2HB  TYR B 100      -1.777   2.479  -8.411  1.00  0.00           H  
ATOM   2228  HD1 TYR B 100      -0.853  -1.105  -8.094  1.00  0.00           H  
ATOM   2229  HD2 TYR B 100      -0.214   2.560 -10.262  1.00  0.00           H  
ATOM   2230  HE1 TYR B 100       0.374  -2.349  -9.843  1.00  0.00           H  
ATOM   2231  HE2 TYR B 100       1.024   1.309 -12.004  1.00  0.00           H  
ATOM   2232  HH  TYR B 100       1.677  -0.683 -12.720  1.00  0.00           H  
ATOM   2233  N   THR B 101       0.401   4.081  -7.678  1.00  0.00           N  
ATOM   2234  CA  THR B 101       1.374   5.017  -8.223  1.00  0.00           C  
ATOM   2235  C   THR B 101       2.556   5.259  -7.282  1.00  0.00           C  
ATOM   2236  O   THR B 101       3.715   5.239  -7.709  1.00  0.00           O  
ATOM   2237  CB  THR B 101       0.705   6.371  -8.529  1.00  0.00           C  
ATOM   2238  OG1 THR B 101      -0.327   6.191  -9.513  1.00  0.00           O  
ATOM   2239  CG2 THR B 101       1.739   7.346  -9.034  1.00  0.00           C  
ATOM   2240  H   THR B 101      -0.553   4.422  -7.547  1.00  0.00           H  
ATOM   2241  HA  THR B 101       1.757   4.602  -9.153  1.00  0.00           H  
ATOM   2242  HB  THR B 101       0.256   6.767  -7.621  1.00  0.00           H  
ATOM   2243  HG1 THR B 101      -1.110   5.778  -9.076  1.00  0.00           H  
ATOM   2244 1HG2 THR B 101       1.264   8.302  -9.241  1.00  0.00           H  
ATOM   2245 2HG2 THR B 101       2.503   7.475  -8.270  1.00  0.00           H  
ATOM   2246 3HG2 THR B 101       2.195   6.960  -9.943  1.00  0.00           H  
ATOM   2247  N   MET B 102       2.284   5.466  -5.994  1.00  0.00           N  
ATOM   2248  CA  MET B 102       3.347   5.727  -5.033  1.00  0.00           C  
ATOM   2249  C   MET B 102       4.267   4.526  -4.925  1.00  0.00           C  
ATOM   2250  O   MET B 102       5.484   4.674  -4.819  1.00  0.00           O  
ATOM   2251  CB  MET B 102       2.756   6.048  -3.664  1.00  0.00           C  
ATOM   2252  CG  MET B 102       2.048   7.412  -3.550  1.00  0.00           C  
ATOM   2253  SD  MET B 102       1.537   7.818  -1.862  1.00  0.00           S  
ATOM   2254  CE  MET B 102       0.233   6.643  -1.508  1.00  0.00           C  
ATOM   2255  H   MET B 102       1.319   5.470  -5.680  1.00  0.00           H  
ATOM   2256  HA  MET B 102       3.934   6.575  -5.380  1.00  0.00           H  
ATOM   2257 1HB  MET B 102       2.035   5.272  -3.396  1.00  0.00           H  
ATOM   2258 2HB  MET B 102       3.546   6.027  -2.924  1.00  0.00           H  
ATOM   2259 1HG  MET B 102       2.746   8.181  -3.877  1.00  0.00           H  
ATOM   2260 2HG  MET B 102       1.193   7.463  -4.188  1.00  0.00           H  
ATOM   2261 1HE  MET B 102      -0.138   6.810  -0.507  1.00  0.00           H  
ATOM   2262 2HE  MET B 102      -0.578   6.764  -2.225  1.00  0.00           H  
ATOM   2263 3HE  MET B 102       0.636   5.637  -1.575  1.00  0.00           H  
ATOM   2264  N   ILE B 103       3.707   3.323  -4.996  1.00  0.00           N  
ATOM   2265  CA  ILE B 103       4.543   2.142  -4.930  1.00  0.00           C  
ATOM   2266  C   ILE B 103       5.313   1.968  -6.230  1.00  0.00           C  
ATOM   2267  O   ILE B 103       6.517   1.745  -6.210  1.00  0.00           O  
ATOM   2268  CB  ILE B 103       3.738   0.883  -4.631  1.00  0.00           C  
ATOM   2269  CG1 ILE B 103       3.145   1.000  -3.251  1.00  0.00           C  
ATOM   2270  CG2 ILE B 103       4.695  -0.340  -4.678  1.00  0.00           C  
ATOM   2271  CD1 ILE B 103       2.149  -0.026  -2.953  1.00  0.00           C  
ATOM   2272  H   ILE B 103       2.692   3.226  -5.066  1.00  0.00           H  
ATOM   2273  HA  ILE B 103       5.262   2.276  -4.124  1.00  0.00           H  
ATOM   2274  HB  ILE B 103       2.923   0.775  -5.354  1.00  0.00           H  
ATOM   2275 1HG1 ILE B 103       3.944   0.926  -2.526  1.00  0.00           H  
ATOM   2276 2HG1 ILE B 103       2.671   1.978  -3.154  1.00  0.00           H  
ATOM   2277 1HG2 ILE B 103       4.141  -1.250  -4.449  1.00  0.00           H  
ATOM   2278 2HG2 ILE B 103       5.134  -0.420  -5.672  1.00  0.00           H  
ATOM   2279 3HG2 ILE B 103       5.491  -0.210  -3.943  1.00  0.00           H  
ATOM   2280 1HD1 ILE B 103       1.762   0.111  -1.943  1.00  0.00           H  
ATOM   2281 2HD1 ILE B 103       1.334   0.050  -3.672  1.00  0.00           H  
ATOM   2282 3HD1 ILE B 103       2.632  -0.987  -3.037  1.00  0.00           H  
ATOM   2283  N   TYR B 104       4.629   2.120  -7.364  1.00  0.00           N  
ATOM   2284  CA  TYR B 104       5.222   1.975  -8.690  1.00  0.00           C  
ATOM   2285  C   TYR B 104       6.466   2.848  -8.836  1.00  0.00           C  
ATOM   2286  O   TYR B 104       7.515   2.389  -9.286  1.00  0.00           O  
ATOM   2287  CB  TYR B 104       4.195   2.317  -9.769  1.00  0.00           C  
ATOM   2288  CG  TYR B 104       4.700   2.187 -11.159  1.00  0.00           C  
ATOM   2289  CD1 TYR B 104       4.749   0.935 -11.751  1.00  0.00           C  
ATOM   2290  CD2 TYR B 104       5.115   3.310 -11.854  1.00  0.00           C  
ATOM   2291  CE1 TYR B 104       5.219   0.804 -13.041  1.00  0.00           C  
ATOM   2292  CE2 TYR B 104       5.584   3.182 -13.146  1.00  0.00           C  
ATOM   2293  CZ  TYR B 104       5.639   1.934 -13.740  1.00  0.00           C  
ATOM   2294  OH  TYR B 104       6.111   1.805 -15.027  1.00  0.00           O  
ATOM   2295  H   TYR B 104       3.636   2.324  -7.314  1.00  0.00           H  
ATOM   2296  HA  TYR B 104       5.522   0.944  -8.818  1.00  0.00           H  
ATOM   2297 1HB  TYR B 104       3.325   1.667  -9.658  1.00  0.00           H  
ATOM   2298 2HB  TYR B 104       3.853   3.339  -9.627  1.00  0.00           H  
ATOM   2299  HD1 TYR B 104       4.417   0.056 -11.194  1.00  0.00           H  
ATOM   2300  HD2 TYR B 104       5.071   4.291 -11.380  1.00  0.00           H  
ATOM   2301  HE1 TYR B 104       5.262  -0.180 -13.509  1.00  0.00           H  
ATOM   2302  HE2 TYR B 104       5.914   4.063 -13.697  1.00  0.00           H  
ATOM   2303  HH  TYR B 104       6.155   0.873 -15.259  1.00  0.00           H  
ATOM   2304  N   ARG B 105       6.362   4.106  -8.416  1.00  0.00           N  
ATOM   2305  CA  ARG B 105       7.464   5.061  -8.492  1.00  0.00           C  
ATOM   2306  C   ARG B 105       8.697   4.639  -7.686  1.00  0.00           C  
ATOM   2307  O   ARG B 105       9.809   5.136  -7.932  1.00  0.00           O  
ATOM   2308  CB  ARG B 105       7.005   6.419  -7.997  1.00  0.00           C  
ATOM   2309  CG  ARG B 105       6.062   7.163  -8.935  1.00  0.00           C  
ATOM   2310  CD  ARG B 105       5.564   8.414  -8.314  1.00  0.00           C  
ATOM   2311  NE  ARG B 105       4.696   9.163  -9.209  1.00  0.00           N  
ATOM   2312  CZ  ARG B 105       3.939  10.214  -8.838  1.00  0.00           C  
ATOM   2313  NH1 ARG B 105       3.946  10.622  -7.588  1.00  0.00           N  
ATOM   2314  NH2 ARG B 105       3.186  10.833  -9.730  1.00  0.00           N  
ATOM   2315  H   ARG B 105       5.464   4.428  -8.051  1.00  0.00           H  
ATOM   2316  HA  ARG B 105       7.753   5.153  -9.538  1.00  0.00           H  
ATOM   2317 1HB  ARG B 105       6.478   6.287  -7.046  1.00  0.00           H  
ATOM   2318 2HB  ARG B 105       7.868   7.053  -7.807  1.00  0.00           H  
ATOM   2319 1HG  ARG B 105       6.595   7.425  -9.847  1.00  0.00           H  
ATOM   2320 2HG  ARG B 105       5.214   6.532  -9.185  1.00  0.00           H  
ATOM   2321 1HD  ARG B 105       4.993   8.160  -7.419  1.00  0.00           H  
ATOM   2322 2HD  ARG B 105       6.405   9.047  -8.042  1.00  0.00           H  
ATOM   2323  HE  ARG B 105       4.664   8.878 -10.178  1.00  0.00           H  
ATOM   2324 1HH1 ARG B 105       4.521  10.148  -6.905  1.00  0.00           H  
ATOM   2325 2HH1 ARG B 105       3.378  11.410  -7.311  1.00  0.00           H  
ATOM   2326 1HH2 ARG B 105       3.179  10.519 -10.691  1.00  0.00           H  
ATOM   2327 2HH2 ARG B 105       2.618  11.619  -9.452  1.00  0.00           H  
ATOM   2328  N   ASN B 106       8.501   3.755  -6.704  1.00  0.00           N  
ATOM   2329  CA  ASN B 106       9.564   3.280  -5.850  1.00  0.00           C  
ATOM   2330  C   ASN B 106      10.132   1.934  -6.282  1.00  0.00           C  
ATOM   2331  O   ASN B 106      10.910   1.321  -5.538  1.00  0.00           O  
ATOM   2332  CB  ASN B 106       9.112   3.282  -4.429  1.00  0.00           C  
ATOM   2333  CG  ASN B 106       9.010   4.700  -3.941  1.00  0.00           C  
ATOM   2334  OD1 ASN B 106       9.893   5.512  -4.252  1.00  0.00           O  
ATOM   2335  ND2 ASN B 106       7.998   5.016  -3.205  1.00  0.00           N  
ATOM   2336  H   ASN B 106       7.581   3.347  -6.561  1.00  0.00           H  
ATOM   2337  HA  ASN B 106      10.372   3.997  -5.909  1.00  0.00           H  
ATOM   2338 1HB  ASN B 106       8.135   2.798  -4.343  1.00  0.00           H  
ATOM   2339 2HB  ASN B 106       9.821   2.726  -3.825  1.00  0.00           H  
ATOM   2340 1HD2 ASN B 106       7.931   5.953  -2.822  1.00  0.00           H  
ATOM   2341 2HD2 ASN B 106       7.318   4.323  -2.966  1.00  0.00           H  
ATOM   2342  N   LEU B 107       9.737   1.483  -7.472  1.00  0.00           N  
ATOM   2343  CA  LEU B 107      10.258   0.268  -8.069  1.00  0.00           C  
ATOM   2344  C   LEU B 107      11.241   0.727  -9.149  1.00  0.00           C  
ATOM   2345  O   LEU B 107      11.015   1.746  -9.797  1.00  0.00           O  
ATOM   2346  CB  LEU B 107       9.095  -0.587  -8.608  1.00  0.00           C  
ATOM   2347  CG  LEU B 107       8.059  -1.028  -7.523  1.00  0.00           C  
ATOM   2348  CD1 LEU B 107       6.889  -1.727  -8.144  1.00  0.00           C  
ATOM   2349  CD2 LEU B 107       8.736  -1.941  -6.543  1.00  0.00           C  
ATOM   2350  H   LEU B 107       9.048   2.009  -8.012  1.00  0.00           H  
ATOM   2351  HA  LEU B 107      10.802  -0.300  -7.329  1.00  0.00           H  
ATOM   2352 1HB  LEU B 107       8.561  -0.013  -9.366  1.00  0.00           H  
ATOM   2353 2HB  LEU B 107       9.504  -1.481  -9.073  1.00  0.00           H  
ATOM   2354  HG  LEU B 107       7.694  -0.159  -7.011  1.00  0.00           H  
ATOM   2355 1HD1 LEU B 107       6.197  -2.008  -7.360  1.00  0.00           H  
ATOM   2356 2HD1 LEU B 107       6.398  -1.075  -8.847  1.00  0.00           H  
ATOM   2357 3HD1 LEU B 107       7.222  -2.593  -8.654  1.00  0.00           H  
ATOM   2358 1HD2 LEU B 107       8.032  -2.240  -5.773  1.00  0.00           H  
ATOM   2359 2HD2 LEU B 107       9.116  -2.821  -7.049  1.00  0.00           H  
ATOM   2360 3HD2 LEU B 107       9.543  -1.406  -6.107  1.00  0.00           H  
ATOM   2361  N   VAL B 108      12.335   0.002  -9.339  1.00  0.00           N  
ATOM   2362  CA  VAL B 108      13.365   0.404 -10.300  1.00  0.00           C  
ATOM   2363  C   VAL B 108      12.926   0.398 -11.764  1.00  0.00           C  
ATOM   2364  O   VAL B 108      13.254   1.325 -12.508  1.00  0.00           O  
ATOM   2365  CB  VAL B 108      14.593  -0.510 -10.163  1.00  0.00           C  
ATOM   2366  CG1 VAL B 108      15.595  -0.222 -11.258  1.00  0.00           C  
ATOM   2367  CG2 VAL B 108      15.234  -0.303  -8.788  1.00  0.00           C  
ATOM   2368  H   VAL B 108      12.485  -0.840  -8.792  1.00  0.00           H  
ATOM   2369  HA  VAL B 108      13.675   1.415 -10.045  1.00  0.00           H  
ATOM   2370  HB  VAL B 108      14.273  -1.544 -10.268  1.00  0.00           H  
ATOM   2371 1HG1 VAL B 108      16.447  -0.891 -11.150  1.00  0.00           H  
ATOM   2372 2HG1 VAL B 108      15.137  -0.374 -12.226  1.00  0.00           H  
ATOM   2373 3HG1 VAL B 108      15.929   0.810 -11.178  1.00  0.00           H  
ATOM   2374 1HG2 VAL B 108      16.092  -0.963  -8.679  1.00  0.00           H  
ATOM   2375 2HG2 VAL B 108      15.558   0.728  -8.696  1.00  0.00           H  
ATOM   2376 3HG2 VAL B 108      14.512  -0.524  -8.011  1.00  0.00           H  
ATOM   2377  N   VAL B 109      12.222  -0.653 -12.176  1.00  0.00           N  
ATOM   2378  CA  VAL B 109      11.797  -0.799 -13.562  1.00  0.00           C  
ATOM   2379  C   VAL B 109      10.808  -1.945 -13.738  1.00  0.00           C  
ATOM   2380  O   VAL B 109       9.599  -1.768 -13.579  1.00  0.00           O  
ATOM   2381  OXT VAL B 109      11.236  -3.076 -13.960  1.00  0.00           O  
ATOM   2382  CB  VAL B 109      13.022  -1.051 -14.470  1.00  0.00           C  
ATOM   2383  CG1 VAL B 109      13.721  -2.352 -14.058  1.00  0.00           C  
ATOM   2384  CG2 VAL B 109      12.575  -1.120 -15.916  1.00  0.00           C  
ATOM   2385  H   VAL B 109      11.980  -1.361 -11.503  1.00  0.00           H  
ATOM   2386  HA  VAL B 109      11.315   0.130 -13.872  1.00  0.00           H  
ATOM   2387  HB  VAL B 109      13.735  -0.239 -14.354  1.00  0.00           H  
ATOM   2388 1HG1 VAL B 109      14.590  -2.511 -14.697  1.00  0.00           H  
ATOM   2389 2HG1 VAL B 109      14.042  -2.291 -13.022  1.00  0.00           H  
ATOM   2390 3HG1 VAL B 109      13.038  -3.188 -14.170  1.00  0.00           H  
ATOM   2391 1HG2 VAL B 109      13.440  -1.289 -16.556  1.00  0.00           H  
ATOM   2392 2HG2 VAL B 109      11.866  -1.938 -16.041  1.00  0.00           H  
ATOM   2393 3HG2 VAL B 109      12.097  -0.180 -16.192  1.00  0.00           H  
TER                                                                             
# All scores below are weighted scores, not raw scores.
#BEGIN_POSE_ENERGIES_TABLE ./trf_relax/r17_ma2_2089_r20_3_r24_93.pdb
label fa_atr fa_rep fa_sol fa_intra_rep fa_intra_sol_xover4 lk_ball_wtd fa_elec hbond_sr_bb hbond_lr_bb hbond_bb_sc hbond_sc dslf_fa13 omega fa_dun p_aa_pp yhh_planarity ref rama_prepro cart_bonded total
weights 1 0.55 1 0.005 1 1 1 1 1 1 1 1.25 0.4 0.7 0.6 0.625 1 0.45 0.5 NA
pose -903.291 86.3238 566.909 1.89718 30.8864 -24.4484 -310.327 -88.3408 -16.9167 -26.5462 -30.3147 0 2.93021 187.512 -24.4205 0.38964 15.0561 -14.5497 64.8391 -482.411
GLU:NtermProteinFull_1 -4.02113 0.30801 5.54605 0.01021 0.34166 0.18287 -4.85668 0 0 -0.82022 -1.22916 0 0.16235 2.72068 0 0 -2.72453 0 0.25857 -4.12133
LYS_2 -6.78104 0.50195 6.33614 0.00711 0.11174 0.30254 -5.76367 0 0 0 -1.12625 0 0.09299 0.96559 -0.01054 0 -0.71458 -0.20725 0.83192 -5.45336
ALA_3 -5.56995 1.11408 3.37408 0.00175 0 -0.28132 -1.11523 0 0 -0.6138 0 0 -0.03727 0 -0.38708 0 1.32468 -0.45461 0.7065 -1.93817
GLU_4 -5.1892 0.42723 6.59762 0.00796 0.95216 -0.46513 -3.88803 0 0 -0.82022 0 0 0.03317 4.15226 -0.24208 0 -2.72453 -0.37705 0.26026 -1.27561
ARG_5 -6.56243 0.28974 5.79234 0.01063 0.3018 0.16603 -3.20868 0 0 0 -1.22916 0 -0.04187 1.9658 -0.1128 0 -0.09474 -0.3424 0.35664 -2.70909
ILE_6 -10.711 2.08417 2.70627 0.0716 0.07653 -0.25287 -2.02119 0 0 0 0 0 -0.02138 0.18487 -0.4833 0 2.30374 -0.19096 0.80914 -5.44441
GLU_7 -6.34015 0.41952 6.0166 0.00489 0.28759 0.01457 -3.29728 0 0 0 -0.47592 0 0.06086 2.96753 -0.24572 0 -2.72453 -0.24967 0.73956 -2.82215
ASN_8 -4.91163 0.27533 5.26586 0.00529 0.2428 -0.37826 -2.52352 0 0 0 0 0 0.05672 1.02469 0.44088 0 -1.34026 -0.21746 0.24382 -1.81574
MET_9 -8.61181 0.86747 4.51097 0.00614 0.0645 -0.36494 -1.98066 0 0 0 0 0 0.21493 1.36059 -0.06576 0 1.65735 -0.02455 0.19774 -2.16805
MET_10 -9.77575 1.11983 5.51085 0.03087 0.00906 -0.40671 -2.54146 0 0 0 0 0 0.07738 1.43316 0.08482 0 1.65735 0.0938 0.32008 -2.38671
ASP_11 -5.17041 0.18502 5.91826 0.00413 0.29575 -0.36659 -3.1102 0 0 0 0 0 0.03371 1.33313 0.13411 0 -2.14574 0.00626 0.35044 -2.53213
SER_12 -5.15919 0.2568 5.32337 0.00133 0.02314 -0.26388 -3.15076 0 0 0 0 0 0.08472 0.41449 0.29711 0 -0.28969 -0.1805 0.2011 -2.44196
TYR_13 -10.4607 1.38118 5.85164 0.03583 0.37562 0.06357 -2.34306 0 0 0 -0.73516 0 -0.00743 1.95114 -0.39585 0.13629 0.58223 0.00925 0.33459 -3.22083
ARG_14 -7.74595 0.47591 6.32243 0.0128 0.21106 -0.54759 -1.4851 0 0 0 0 0 -0.02845 1.48228 -0.13834 0 -0.09474 -0.19763 0.37017 -1.36315
SER_15 -2.73511 0.08175 3.43928 0.00155 0.02433 -0.14162 -1.444 0 0 0 0 0 -0.03645 0.42114 0.32342 0 -0.28969 -0.15431 0.183 -0.3267
SER_16 -4.19642 0.14059 4.4716 0.00138 0.02506 0.00978 -1.73579 0 0 -0.46531 0 0 -0.04098 0.76375 -0.04553 0 -0.28969 -0.19847 0.19916 -1.36088
GLU_17 -2.18077 0.04195 2.8262 0.00584 0.27416 0.03786 -0.9114 0 0 -0.70254 0 0 -0.0374 2.32549 -0.15279 0 -2.72453 -0.19974 0.18921 -1.20847
ASP_18 -4.58885 0.22107 5.91206 0.00471 0.62112 -0.34802 -3.34879 0 0 -0.98041 0 0 -0.04355 2.71937 -0.28363 0 -2.14574 0.02226 0.1916 -2.0468
GLU_19 -4.80425 0.41066 5.31272 0.01258 0.39916 -0.21158 -1.53555 0 0 0 -1.10328 0 -0.04083 2.8134 -0.19409 0 -2.72453 -0.27684 0.45864 -1.48378
GLU_20 -3.61436 0.21015 3.88932 0.00674 0.31744 -0.17595 -1.50815 0 0 0 0 0 0.00683 2.82406 -0.13045 0 -2.72453 -0.3638 0.46809 -0.79462
GLN_21 -5.45616 0.32394 4.82553 0.00607 0.16896 -0.19531 -2.38063 0 0 -0.98041 0 0 0.0117 2.21199 -0.18269 0 -1.45095 -0.28113 0.24586 -3.13324
GLN_22 -9.69418 0.91709 8.45092 0.00804 0.19939 -0.64044 -4.23643 0 0 -0.46531 0 0 0.01841 2.43742 -0.08384 0 -1.45095 -0.25917 0.38505 -4.414
HIS_23 -6.07789 0.47555 5.41437 0.00432 0.38812 -0.06709 -2.84278 0 0 0 -1.10328 0 0.03546 1.93856 0.03971 0 -0.30065 -0.19698 0.41238 -1.88021
ALA_24 -4.30428 0.28415 3.87303 0.00145 0 -0.12645 -1.97791 0 0 0 0 0 0.02704 0 -0.19374 0 1.32468 -0.22501 0.21587 -1.10118
MET_25 -8.74167 0.73782 5.7726 0.0062 0.05542 -0.24682 -2.32738 0 0 0 0 0 -0.02299 1.68663 0.04933 0 1.65735 -0.13842 0.18708 -1.32485
ALA_26 -6.32842 0.46817 3.25449 0.0016 0 -0.04286 -1.84574 0 0 0 0 0 0.01182 0 -0.35008 0 1.32468 -0.26214 0.19684 -3.57166
ASP_27 -5.0055 0.33328 5.84227 0.00297 0.6642 -0.13048 -3.61736 0 0 0 -0.59456 0 0.01798 2.75095 0.1594 0 -2.14574 -0.32158 0.13919 -1.90499
GLN_28 -5.96227 0.30992 5.02398 0.00736 0.20295 -0.39721 -2.00855 0 0 0 0 0 0.0027 2.34408 -0.19335 0 -1.45095 -0.21427 0.13839 -2.19722
ILE_29 -9.73763 1.35178 3.07266 0.03128 0.06985 -0.18953 -2.25078 0 0 0 0 0 -0.05994 0.14439 -0.47427 0 2.30374 -0.11525 0.45541 -5.3983
GLU_30 -6.04241 0.29382 5.49564 0.00767 0.33976 -0.00363 -3.4007 0 0 0 -0.74882 0 -0.03056 2.88842 -0.14208 0 -2.72453 -0.13122 0.64744 -3.55121
GLN_31 -4.50393 0.17934 5.06035 0.00578 0.16643 -0.04153 -3.79598 0 0 0 -0.59456 0 -0.0046 2.95908 -0.05783 0 -1.45095 -0.25984 0.51296 -1.82528
MET_32 -7.15059 0.71006 3.96422 0.00946 0.22738 -0.17654 -1.94195 0 0 0 0 0 -0.00361 1.72362 0.08745 0 1.65735 -0.04067 0.36262 -0.57119
ALA_33 -6.70197 0.64146 3.16292 0.00145 0 -0.17442 -2.0277 0 0 0 0 0 0.04716 0 -0.24424 0 1.32468 -0.1661 0.22114 -3.91562
GLN_34 -5.90924 0.26547 6.41583 0.00792 0.66718 -0.31016 -3.08104 0 0 0 -0.9776 0 -0.00908 2.72669 0.06873 0 -1.45095 -0.21803 0.27846 -1.52582
ASP_35 -4.74842 0.20807 6.07334 0.00271 0.56244 0.04663 -3.82996 0 0 0 -0.49258 0 0.00484 2.32323 0.24874 0 -2.14574 0.28898 0.25951 -1.19821
ALA_36 -6.28729 0.73231 3.46599 0.00192 0 -0.32736 -2.80276 0 0 0 0 0 0.02729 0 -0.29671 0 1.32468 0.01058 0.31378 -3.83757
SER_37 -5.63412 0.43964 5.77175 0.00159 0.06342 -0.32674 -3.03357 0 0 0 -0.52096 0 0.00454 0.55518 0.33762 0 -0.28969 -0.12954 0.39278 -2.36811
GLU_38 -3.54402 0.12492 4.1658 0.00477 0.2388 -0.04747 -1.34014 0 0 0 -0.9776 0 -0.04104 2.68137 -0.30673 0 -2.72453 -0.14014 0.24153 -1.66449
GLU_39 -2.96249 0.13156 4.04642 0.00694 0.33285 0.10557 -2.1407 0 0 0 -0.63367 0 -0.00379 2.82232 -0.12389 0 -2.72453 -0.31105 0.21628 -1.23819
SER_40 -3.23114 0.30374 3.81342 0.0028 0.05169 -0.15305 -1.60512 0 0 -1.15134 0 0 -0.0102 0.59957 0.22072 0 -0.28969 0.30224 0.58275 -0.56362
GLY_41 -1.93063 0.04597 2.06583 5e-05 0 0.01192 -0.88719 0 0 0 0 0 -0.10821 0 -1.38047 0 0.79816 -0.15443 0.53179 -1.00723
ASP_42 -4.87483 0.96831 5.46338 0.00333 0.48318 0.09289 -3.90749 0 0 -2.04572 0 0 0.06031 2.76367 -0.22727 0 -2.14574 -0.71483 0.88363 -3.19718
PRO_43 -4.13185 0.68722 3.28616 0.00222 0.03558 -0.13506 -1.20712 0 0 0 0 0 -0.15682 0.10577 -0.72272 0 -1.64321 -0.08941 0.99764 -2.9716
LYS_44 -5.59788 0.59152 5.36944 0.00695 0.23845 0.02526 -4.59056 0 0 -0.89438 -0.47592 0 -0.05589 2.29998 -0.05853 0 -0.71458 -0.10694 0.42472 -3.53835
TYR_45 -10.9536 2.45603 5.08257 0.0301 0.27786 -0.09583 -2.44005 0 0 -0.6138 0 0 0.02293 1.84767 0.02619 0 0.58223 -0.29692 0.6284 -3.44624
GLN_46 -7.95658 0.43933 6.65387 0.00694 0.19278 -0.59926 -1.63564 0 0 0 0 0 0.04352 2.29436 -0.16595 0 -1.45095 -0.1829 0.52063 -1.83987
HIS_47 -6.78378 0.54486 5.75519 0.00347 0.48205 -0.03091 -2.78804 0 0 0 -0.75031 0 0.02383 1.59019 -0.18323 0 -0.30065 -0.1008 0.23349 -2.30464
LEU_48 -8.88616 0.78302 2.76992 0.01574 0.07502 -0.20352 -1.609 0 0 0 0 0 0.28458 0.27256 -0.30619 0 1.66147 -0.13742 0.54792 -4.73206
GLN_49 -9.10246 0.76053 7.42415 0.00472 0.14283 -0.77539 -3.2444 0 0 0 -0.52096 0 0.13781 3.43545 -0.06535 0 -1.45095 -0.27595 0.68443 -2.84555
PHE_50 -10.4874 1.21975 3.26058 0.03573 0.42978 -0.06171 -2.40403 0 0 0 0 0 -0.00842 1.4879 -0.45149 0 1.21829 -0.07894 0.72777 -5.11223
TYR_51 -10.3019 1.1939 4.94934 0.03456 0.45761 0.01964 -2.03152 0 0 0 0 0 -0.00997 1.33092 -0.44268 4e-05 0.58223 0.07162 0.88831 -3.25788
ALA_52 -6.45266 0.7614 3.10935 0.00189 0 -0.04241 -1.79648 0 0 0 0 0 -0.01931 0 -0.27685 0 1.32468 -0.13253 0.60076 -2.92217
LEU_53 -7.49117 0.53594 3.75942 0.02033 0.07629 -0.58648 -0.79526 0 0 0 0 0 0.00253 0.23908 -0.27556 0 1.66147 -0.31375 0.26488 -2.90228
TRP_54 -11.1883 0.96549 2.14876 0.02092 0.54033 -0.00903 -1.73943 0 0 0 0 0 0.0032 2.42044 0.10632 0 2.26099 -0.25114 0.26511 -4.45633
ALA_55 -5.41479 0.66673 2.19744 0.00138 0 0.00782 -2.41882 0 0 0 0 0 -0.01633 0 -0.35889 0 1.32468 -0.43022 0.34572 -4.09528
ARG_56 -4.70543 0.33008 3.94056 0.01623 0.45016 0.10843 -2.51518 0 0 0 -0.74882 0 0.13261 1.72134 0.15453 0 -0.09474 0.0326 0.37314 -0.80451
LEU_57 -6.66199 0.69738 0.87116 0.01242 0.03727 -0.00532 -0.83681 0 0 0 0 0 0.0063 0.23457 0.04959 0 1.66147 0.31948 0.9936 -2.62088
PRO_58 -3.09749 0.47476 1.02258 0.00351 0.07717 -0.11891 -0.46122 0 0 0 0 0 -0.03215 0.08597 -1.07388 0 -1.64321 -0.35143 1.01228 -4.10202
ALA_59 -3.03494 0.23259 1.35286 0.00175 0 -0.28383 0.6501 0 0 0 0 0 0.06475 0 -0.53642 0 1.32468 -0.3652 0.54267 -0.05099
LYS:CtermProteinFull_60 -6.41447 0.5556 7.70741 0.01174 0.29389 -0.36803 -4.93289 0 0 -1.03294 -0.7619 0 0 1.62851 0 0 -0.71458 -0.03468 1.01898 -3.04337
GLU:NtermProteinFull_61 -3.91973 0.32343 5.09411 0.00517 0.85548 -0.35705 -4.07718 0 0 0 -0.7619 0 0.16845 2.80747 0 0 -2.72453 0 0.16025 -2.42604
THR_62 -3.20232 0.31285 3.0846 0.00907 0.07552 -0.16205 -1.28731 0 0 -0.3304 0 0 -0.01189 0.23304 1.14585 0 1.15175 1.72412 0.48932 3.23214
LEU_63 -4.24714 0.46756 1.15692 0.0201 0.08088 -0.37889 0.03151 0 0 0 0 0 -0.06854 0.3175 -0.15221 0 1.66147 1.52856 0.47093 0.88863
VAL_64 -6.56505 0.79657 2.06251 0.02022 0.05349 0.09967 -1.93726 0 0 0 0 0 0.28301 0.29914 -0.38413 0 2.64269 -0.33283 0.3813 -2.58068
ARG_65 -4.79778 0.48111 2.53182 0.01454 0.28296 -0.14871 -2.44034 0 0 0 0 0 0.45752 1.58632 0.19588 0 -0.09474 0.29572 1.24054 -0.39515
PRO_66 -7.99011 1.6974 1.47744 0.00304 0.07105 -0.15551 -0.76982 0 0 0 0 0 0.10223 0.2899 -1.06858 0 -1.64321 0.08137 1.33467 -6.57014
LYS_67 -7.32808 0.75263 6.71404 0.00745 0.11559 0.20167 -4.92298 0 0 -0.43197 0 0 0.29188 1.09013 -0.00054 0 -0.71458 -0.56824 1.17488 -3.61811
PRO_68 -3.41344 0.55905 1.97324 0.00228 0.0341 -0.14024 -0.74828 0 0 0 0 0 -0.0451 0.07705 -0.69655 0 -1.64321 0.08539 1.42962 -2.52609
LEU_69 -5.25771 0.31751 2.0844 0.01571 0.07593 -0.02853 -0.78965 0 0 0 0 0 -0.02053 0.18859 -0.29949 0 1.66147 0.15368 0.78438 -1.11423
LEU_70 -9.98324 1.64656 1.97749 0.01857 0.19923 -0.01837 -1.42105 0 0 0 0 0 0.01235 1.12448 -0.22118 0 1.66147 -0.17983 0.69849 -4.48503
LEU_71 -8.32221 0.657 4.41152 0.01742 0.07339 -0.29611 -1.90034 0 0 0 0 0 0.09737 0.31072 -0.25306 0 1.66147 -0.1662 0.66843 -3.04059
LYS_72 -5.48878 0.36998 4.47313 0.00771 0.16627 -0.26289 -2.43547 0 0 0 0 0 0.00363 1.04241 0.05836 0 -0.71458 -0.21722 0.24897 -2.74849
LEU_73 -9.26383 1.37306 1.98538 0.02926 0.17018 -0.16274 -0.86533 0 0 0 0 0 0.01613 1.31626 -0.28355 0 1.66147 -0.25513 0.45172 -3.82713
LEU_74 -10.0741 1.56718 2.57453 0.01349 0.06168 -0.22329 -2.71582 0 0 0 0 0 0.09051 0.25182 -0.22777 0 1.66147 -0.18959 0.62161 -6.58828
LYS_75 -6.26417 0.50316 5.68947 0.00738 0.11883 -0.37597 -2.72946 0 0 0 0 0 0.01715 0.90072 -0.05276 0 -0.71458 -0.29547 0.46124 -2.73446
SER_76 -3.52698 0.26939 3.31894 0.00153 0.02733 -0.24552 -1.72039 0 0 0 0 0 -0.05525 1.50008 -0.28095 0 -0.28969 -0.52878 0.31778 -1.21252
VAL_77 -5.75219 1.0644 1.25395 0.02247 0.0551 -0.18637 -0.46755 0 0 0 0 0 -0.00186 0.01187 0.17668 0 2.64269 -0.2338 0.36273 -1.05189
GLY_78 -2.17641 0.05827 1.97236 7e-05 0 -0.10936 -0.79202 0 0 0 0 0 -0.14719 0 -1.47363 0 0.79816 -0.34801 0.41021 -1.80756
ALA_79 -5.49041 1.04073 2.39179 0.00271 0 -0.32392 -0.3274 0 0 0 0 0 0.00165 0 0.42645 0 1.32468 -0.0793 0.39773 -0.63527
GLN_80 -3.29246 0.11658 2.76679 0.01108 0.60269 -0.41935 -0.21839 0 0 0 0 0 -0.01445 2.28538 -0.06768 0 -1.45095 0.57636 0.41908 1.31469
LYS_81 -4.44401 0.2955 4.59869 0.01034 0.18477 0.00583 -3.24973 0 0 -1.60419 -0.80148 0 0.04219 2.18434 0.00764 0 -0.71458 0.28234 0.27333 -2.92902
ASP_82 -2.82502 0.25155 2.02107 0.00304 0.29226 -0.26694 -0.85856 0 0 0 0 0 0.03166 1.62739 -0.30806 0 -2.14574 -0.11952 0.12945 -2.16743
THR_83 -4.779 0.33333 2.03198 0.00521 0.09377 -0.46201 -0.73133 0 0 0 0 0 0.06294 0.6009 -0.20547 0 1.15175 -0.07452 0.16087 -1.8116
TYR_84 -11.2403 1.21277 4.86646 0.02775 0.30397 -0.19348 -3.13453 0 0 -1.60419 0 0 0.25421 1.55732 -0.27774 0.14418 0.58223 -0.10005 0.62635 -6.97502
THR_85 -6.65782 0.36553 5.77631 0.006 0.08228 0.12332 -4.24966 0 0 -1.66489 -0.70095 0 -0.02084 0.1786 -0.39733 0 1.15175 -0.3781 0.80405 -5.58174
MET_86 -7.80604 0.59862 2.57407 0.00988 0.26854 -0.16933 -1.02974 0 0 0 0 0 -0.0045 2.7141 -0.17442 0 1.65735 -0.37818 0.49667 -1.24298
LYS_87 -6.84715 0.60327 7.05726 0.02721 0.68152 -0.44471 -2.59449 0 0 0 -0.73516 0 0.05052 2.8544 -0.04655 0 -0.71458 -0.25091 0.44246 0.08309
GLU_88 -7.27889 0.42117 7.70258 0.00571 0.29392 0.21405 -6.03045 0 0 -1.66489 -1.50244 0 0.04112 4.06653 -0.26674 0 -2.72453 -0.37949 0.4286 -6.67375
VAL_89 -8.1443 0.45546 1.79068 0.01877 0.05257 -0.17331 -1.85533 0 0 0 0 0 -0.02134 -0.01615 -0.30642 0 2.64269 -0.28777 0.27845 -5.56602
LEU_90 -8.32057 0.55612 3.11023 0.02749 0.08319 0.05376 -2.54496 0 0 0 0 0 0.06025 0.31869 -0.27397 0 1.66147 -0.16754 0.21401 -5.22182
PHE_91 -7.32327 0.50492 4.5227 0.02514 0.25809 -0.25073 -2.21009 0 0 0 0 0 0.00515 1.55678 -0.46252 0 1.21829 -0.07445 0.17817 -2.05181
TYR_92 -9.57641 0.90579 3.07198 0.02664 0.23927 -0.2798 -2.1164 0 0 0 0 0 0.07419 2.3089 0.16044 0.00035 0.58223 -0.05182 0.22695 -4.4277
LEU_93 -8.43388 0.75242 2.21664 0.03897 0.08519 -0.23381 -1.95487 0 0 0 0 0 0.09649 0.23519 -0.28813 0 1.66147 -0.27699 0.3033 -5.79801
GLY_94 -5.47173 0.38453 4.30988 0.00012 0 -0.29851 -2.13299 0 0 0 0 0 -0.00967 0 0.55744 0 0.79816 0.13065 0.20266 -1.52944
GLN_95 -7.41943 0.51612 5.60974 0.00635 0.55343 -0.53706 -3.57095 0 0 0 0 0 0.04571 3.70455 -0.21594 0 -1.45095 0.12272 0.18733 -2.44837
TYR_96 -9.93 1.28956 5.39584 0.02266 0.29609 0.00674 -3.5126 0 0 0 -0.79768 0 -0.0118 1.55134 -0.25546 0.00823 0.58223 -0.1494 0.33006 -5.17419
ILE_97 -9.58958 0.74143 1.95106 0.02808 0.07337 -0.14937 -2.1375 0 0 0 0 0 0.01578 0.09124 -0.353 0 2.30374 0.00761 0.30554 -6.71161
MET_98 -8.62143 0.76408 4.13515 0.00887 0.06973 -0.59818 -1.44231 0 0 0 0 0 -0.03373 1.42394 0.0757 0 1.65735 0.02447 0.31833 -2.21804
THR_99 -3.85265 0.18111 3.69286 0.01422 0.06627 -0.28056 -1.89987 0 0 0 0 0 -0.03335 0.02716 0.03722 0 1.15175 0.02209 0.30775 -0.56599
LYS_100 -5.36614 0.42768 3.29714 0.01581 0.35228 -0.3432 -0.87414 0 0 0 0 0 -0.06539 1.32142 -0.05455 0 -0.71458 -0.23174 0.23818 -1.99721
ARG_101 -3.5013 0.25204 3.74886 0.01454 0.36507 -0.04086 -1.81335 0 0 0 -0.77471 0 -0.00663 1.84653 -0.18663 0 -0.09474 -0.27247 0.29773 -0.16593
LEU_102 -7.38182 0.70454 2.77627 0.01976 0.10398 0.09589 -2.11456 0 0 0 0 0 -0.05716 0.09921 -0.155 0 1.66147 -0.31922 0.41006 -4.15658
TYR_103 -8.32975 0.54474 3.07303 0.02224 0.55189 -0.00586 -0.8259 0 0 0 -0.75031 0 -0.01043 2.66856 -0.2336 0.06801 0.58223 -0.36906 0.45044 -2.56378
ASP_104 -6.25648 0.60197 6.85238 0.00452 0.51859 0.17209 -4.73283 0 0 -0.66936 -0.7758 0 -0.06343 2.52978 -0.57467 0 -2.14574 -0.18053 0.44013 -4.27939
GLU_105 -4.18658 0.09506 4.40435 0.00666 0.27313 0.23559 -1.94556 0 0 -0.474 -0.77471 0 -0.07112 2.67066 -0.34358 0 -2.72453 -0.40796 0.56047 -2.68212
LYS_106 -2.63943 0.17745 2.99364 0.00668 0.11175 -0.20461 -1.21216 0 0 -0.66936 0 0 0.08136 1.01658 -0.12049 0 -0.71458 -0.40148 0.38526 -1.18937
GLN_107 -5.99036 0.57665 4.92028 0.00716 0.20649 -0.22038 -1.75154 0 0 0 -1.02152 0 0.22595 2.72346 -0.05783 0 -1.45095 0.74133 0.46359 -0.62767
GLN_108 -7.5052 0.37632 5.37026 0.01742 0.93713 -0.59008 -1.53535 0 0 -0.474 0 0 -0.11318 4.08469 -0.07212 0 -1.45095 0.69928 0.59262 0.33685
HIS_109 -7.82634 0.95752 5.49846 0.0054 0.71939 0.19274 -2.62086 0 0 0 -1.77621 0 -0.02449 3.07483 -0.11274 0 -0.30065 -0.32828 0.42762 -2.1136
ILE_110 -7.28043 0.62789 4.01078 0.03119 0.08386 -0.30327 -2.28686 0 0 0 0 0 -0.0199 0.28266 -0.6424 0 2.30374 -0.46137 0.37883 -3.27527
VAL_111 -8.50934 0.63585 0.65743 0.01826 0.0441 -0.07526 -2.16121 0 0 0 0 0 -0.03133 0.03198 -0.69816 0 2.64269 -0.43638 0.23976 -7.64162
TYR_112 -5.92758 0.47743 2.86487 0.02133 0.25733 0.03523 -2.35364 0 0 0 -0.7758 0 0.06826 2.0635 -0.13101 0.02232 0.58223 -0.30432 0.34691 -2.75293
CYS_113 -7.74203 0.92218 3.16679 0.00393 0.01386 -0.12739 -2.25213 0 0 0 0 0 -0.05637 0.41732 -0.13722 0 3.25479 0.43365 0.53921 -1.56342
SER_114 -2.94535 0.33459 3.00392 0.00265 0.05391 -0.24017 -0.25444 0 0 0 0 0 -0.06568 0.35154 0.07634 0 -0.28969 0.41123 0.43686 0.8757
ASN_115 -1.44463 0.14922 1.735 0.00584 0.29882 -0.17028 -0.1643 0 0 0 0 0 0.04382 1.29911 -0.41794 0 -1.34026 -0.11568 0.32008 0.1988
ASP_116 -5.41221 0.66227 6.73858 0.0034 0.33021 -0.04881 -4.74457 0 0 -0.52297 -0.79768 0 0.07566 3.01522 0.26138 0 -2.14574 0.16593 0.47187 -1.94746
LEU_117 -6.95664 0.78499 2.97278 0.01717 0.20703 -0.13322 -2.22708 0 0 -0.52297 0 0 0.09031 0.88099 -0.25214 0 1.66147 0.02895 0.47053 -2.97783
LEU_118 -8.81782 0.5938 1.62388 0.01291 0.16346 -0.22181 -1.34801 0 0 0 0 0 0.02218 0.60262 -0.19891 0 1.66147 -0.16928 0.25048 -5.82504
GLY_119 -4.92414 0.69855 4.63867 0.0002 0 -0.13509 -2.22688 0 0 0 0 0 -0.06746 0 0.13207 0 0.79816 0.49859 0.1324 -0.45494
ASP_120 -3.33639 0.05957 3.25309 0.00356 0.28939 -0.27144 -0.29441 0 0 0 0 0 -0.03497 1.29526 0.10758 0 -2.14574 0.39104 0.10695 -0.57651
LEU_121 -8.77167 1.41364 2.21466 0.03689 0.16263 -0.32028 -0.9402 0 0 -0.31478 0 0 0.009 0.38118 -0.15343 0 1.66147 -0.00397 0.41422 -4.21064
PHE_122 -9.64932 0.8838 1.07116 0.04442 0.2162 -0.02621 -0.74136 0 0 0 0 0 -0.03826 3.44659 0.02267 0 1.21829 0.10402 0.49708 -2.95092
GLY_123 -1.99205 0.1701 1.82937 9e-05 0 -0.05285 -0.92741 0 0 0 0 0 -0.11498 0 -1.31227 0 0.79816 -0.36543 0.25399 -1.71329
VAL_124 -5.80866 0.69796 1.5274 0.02623 0.05624 -0.18684 -0.19079 0 0 0 0 0 0.18432 0.17512 -0.35977 0 2.64269 -0.45244 0.81878 -0.86977
PRO_125 -3.73175 0.35087 2.1507 0.00257 0.04689 0.07162 -1.9651 0 0 0 0 0 0.00531 0.05868 0.29762 0 -1.64321 -0.03724 0.87321 -3.51983
SER_126 -4.45872 0.30419 2.2342 0.00224 0.07722 -0.16945 -0.85649 0 0 0 0 0 0.14395 0.07833 -0.46631 0 -0.28969 0.16634 0.27235 -2.96183
PHE_127 -8.64182 0.87475 0.33695 0.02717 0.5243 0.04218 -2.32982 0 0 0 0 0 0.13164 1.01897 -0.43991 0 1.21829 -0.06198 0.40264 -6.89663
SER_128 -5.64797 0.75442 5.44216 0.00239 0.06041 0.07508 -2.82655 0 0 -1.63253 -0.75469 0 -0.03225 0.57271 0.30573 0 -0.28969 -0.05417 0.74492 -3.28004
VAL_129 -7.29162 1.08289 0.94844 0.03705 0.05839 0.06431 -0.72213 0 0 0 0 0 -0.06536 0.58449 0.1977 0 2.64269 -0.07294 0.81487 -1.72122
LYS_130 -4.1656 0.45177 3.27453 0.00693 0.12366 -0.26071 -1.7346 0 0 -0.86233 0 0 -0.0505 0.87936 -0.03714 0 -0.71458 -0.39656 0.55143 -2.93433
GLU_131 -6.16215 0.55953 7.19597 0.00687 0.30594 0.03796 -5.52425 0 0 -0.7702 -0.50658 0 0.08474 3.08952 0.2413 0 -2.72453 0.01185 0.57575 -3.57826
HIS_D_132 -5.87319 0.47884 4.44389 0.0062 0.58905 -0.31929 -2.22071 0 0 0 0 0 -0.04636 1.5539 0.07857 0 -0.30065 0.12289 0.49757 -0.98931
ARG_133 -3.94091 0.27493 3.9593 0.01072 0.20324 -0.24964 -1.56819 0 0 0 0 0 -0.02704 1.32995 -0.14689 0 -0.09474 -0.24642 0.28376 -0.21194
LYS_134 -5.635 0.42148 5.84293 0.00696 0.11065 -0.10029 -3.70016 0 0 0 -0.50658 0 -0.02847 1.07701 -0.12244 0 -0.71458 -0.15318 0.35047 -3.15122
ILE_135 -9.61147 1.02533 2.31243 0.04244 0.07638 -0.21082 -1.55199 0 0 0 0 0 0.00349 0.09654 -0.46435 0 2.30374 -0.02892 0.63698 -5.37023
TYR_136 -6.49937 0.29728 4.10295 0.02344 0.33473 -0.34189 -2.28359 0 0 0 0 0 -0.01335 1.42955 -0.40242 0.00564 0.58223 0.04302 0.59459 -2.12719
THR_137 -5.97895 0.38657 5.26227 0.01544 0.06482 -0.408 -2.67464 0 0 0 0 0 -0.02093 0.00338 0.00048 0 1.15175 0.04715 0.27703 -1.87363
MET_138 -9.10112 0.7565 3.30023 0.00512 0.05806 -0.32672 -1.50506 0 0 0 0 0 0.03985 1.49901 -0.05311 0 1.65735 -0.05054 0.26402 -3.4564
ILE_139 -8.53192 0.90359 2.14471 0.03105 0.0744 -0.30034 -1.48099 0 0 0 0 0 -0.03473 0.16733 -0.47143 0 2.30374 -0.072 0.33331 -4.93328
TYR_140 -5.44017 0.41822 3.86803 0.02233 0.27971 -0.08835 -1.53836 0 0 0 0 0 -0.00654 1.38929 -0.36087 0.00458 0.58223 0.0281 0.2624 -0.57941
ARG_141 -4.88308 0.27854 4.44153 0.01149 0.21759 -0.21149 -2.78722 0 0 -0.43197 0 0 -0.09166 1.60925 -0.10916 0 -0.09474 -0.19708 0.1632 -2.0848
ASN_142 -7.31307 0.82587 5.67249 0.01211 0.32622 -0.54866 -2.85139 0 0 -0.31478 0 0 0.12591 1.64882 -0.50688 0 -1.34026 -0.58647 0.38559 -4.46451
LEU_143 -8.23908 1.05091 1.83478 0.0169 0.05101 -0.34099 -0.55388 0 0 0 0 0 0.17813 0.13308 -0.35015 0 1.66147 -0.48611 0.64886 -4.39508
VAL_144 -4.54228 0.37254 1.52851 0.02583 0.05588 -0.15969 -1.14744 0 0 0 0 0 -0.03416 -0.02317 -0.31001 0 2.64269 -0.17241 0.49136 -1.27235
VAL:CtermProteinFull_145 -1.56016 0.16647 0.86031 0.09236 0.18947 -0.16728 -0.32671 0 0 0 0 0 0 0.04362 0 0 2.64269 -0.05322 0.17111 2.05866
#END_POSE_ENERGIES_TABLE ./trf_relax/r17_ma2_2089_r20_3_r24_93.pdb
