# Supplementary material for: Scaffolding protein functional sites using deep learning
Source: Science. Author manuscript; Available in PMC 2022 Oct 31. (PMC9621694; doi:10.1126/science.abn2100)
Supplement: Data S1 [file NIHMS1830590-supplement-Data_S1.zip › pdl1_freehal_1_AF.pdb]

ATOM      1  N   GLY A   1     -13.279  11.500 -14.770  1.00  0.00           N  
ATOM      2  CA  GLY A   1     -13.730  12.124 -13.531  1.00  0.00           C  
ATOM      3  C   GLY A   1     -13.688  11.184 -12.322  1.00  0.00           C  
ATOM      4  O   GLY A   1     -13.401  11.626 -11.206  1.00  0.00           O  
ATOM      5 1H   GLY A   1     -13.037  12.225 -15.432  1.00  0.00           H  
ATOM      6 2H   GLY A   1     -12.468  10.926 -14.599  1.00  0.00           H  
ATOM      7 3H   GLY A   1     -14.022  10.938 -15.157  1.00  0.00           H  
ATOM      8 1HA  GLY A   1     -13.111  13.001 -13.327  1.00  0.00           H  
ATOM      9 2HA  GLY A   1     -14.747  12.490 -13.667  1.00  0.00           H  
ATOM     10  N   ALA A   2     -13.894   9.874 -12.529  1.00  0.00           N  
ATOM     11  CA  ALA A   2     -13.907   8.928 -11.396  1.00  0.00           C  
ATOM     12  C   ALA A   2     -12.601   8.982 -10.600  1.00  0.00           C  
ATOM     13  O   ALA A   2     -12.600   8.786  -9.388  1.00  0.00           O  
ATOM     14  CB  ALA A   2     -14.154   7.507 -11.887  1.00  0.00           C  
ATOM     15  H   ALA A   2     -14.108   9.513 -13.446  1.00  0.00           H  
ATOM     16  HA  ALA A   2     -14.724   9.214 -10.728  1.00  0.00           H  
ATOM     17 1HB  ALA A   2     -14.205   6.832 -11.032  1.00  0.00           H  
ATOM     18 2HB  ALA A   2     -15.101   7.467 -12.423  1.00  0.00           H  
ATOM     19 3HB  ALA A   2     -13.349   7.195 -12.549  1.00  0.00           H  
ATOM     20  N   GLN A   3     -11.488   9.246 -11.280  1.00  0.00           N  
ATOM     21  CA  GLN A   3     -10.187   9.335 -10.628  1.00  0.00           C  
ATOM     22  C   GLN A   3     -10.159  10.463  -9.591  1.00  0.00           C  
ATOM     23  O   GLN A   3      -9.509  10.354  -8.551  1.00  0.00           O  
ATOM     24  CB  GLN A   3      -9.113   9.607 -11.676  1.00  0.00           C  
ATOM     25  CG  GLN A   3      -7.680   9.621 -11.184  1.00  0.00           C  
ATOM     26  CD  GLN A   3      -7.155   8.278 -10.724  1.00  0.00           C  
ATOM     27  NE2 GLN A   3      -6.592   8.257  -9.533  1.00  0.00           N  
ATOM     28  OE1 GLN A   3      -7.216   7.264 -11.438  1.00  0.00           O  
ATOM     29  H   GLN A   3     -11.547   9.389 -12.273  1.00  0.00           H  
ATOM     30  HA  GLN A   3      -9.983   8.392 -10.124  1.00  0.00           H  
ATOM     31 1HB  GLN A   3      -9.186   8.858 -12.462  1.00  0.00           H  
ATOM     32 2HB  GLN A   3      -9.305  10.578 -12.135  1.00  0.00           H  
ATOM     33 1HG  GLN A   3      -7.042   9.971 -11.994  1.00  0.00           H  
ATOM     34 2HG  GLN A   3      -7.616  10.314 -10.341  1.00  0.00           H  
ATOM     35 1HE2 GLN A   3      -6.189   7.401  -9.200  1.00  0.00           H  
ATOM     36 2HE2 GLN A   3      -6.546   9.090  -8.987  1.00  0.00           H  
ATOM     37  N   GLU A   4     -10.851  11.565  -9.871  1.00  0.00           N  
ATOM     38  CA  GLU A   4     -10.838  12.681  -8.940  1.00  0.00           C  
ATOM     39  C   GLU A   4     -11.651  12.285  -7.727  1.00  0.00           C  
ATOM     40  O   GLU A   4     -11.272  12.557  -6.581  1.00  0.00           O  
ATOM     41  CB  GLU A   4     -11.421  13.932  -9.596  1.00  0.00           C  
ATOM     42  CG  GLU A   4     -10.568  14.493 -10.737  1.00  0.00           C  
ATOM     43  CD  GLU A   4     -11.198  15.675 -11.440  1.00  0.00           C  
ATOM     44  OE1 GLU A   4     -12.332  15.983 -11.157  1.00  0.00           O  
ATOM     45  OE2 GLU A   4     -10.541  16.264 -12.266  1.00  0.00           O1-
ATOM     46  H   GLU A   4     -11.440  11.616 -10.693  1.00  0.00           H  
ATOM     47  HA  GLU A   4      -9.811  12.878  -8.628  1.00  0.00           H  
ATOM     48 1HB  GLU A   4     -12.411  13.710  -9.992  1.00  0.00           H  
ATOM     49 2HB  GLU A   4     -11.537  14.713  -8.847  1.00  0.00           H  
ATOM     50 1HG  GLU A   4      -9.601  14.793 -10.336  1.00  0.00           H  
ATOM     51 2HG  GLU A   4     -10.397  13.695 -11.460  1.00  0.00           H  
ATOM     52  N   GLU A   5     -12.767  11.595  -7.990  1.00  0.00           N  
ATOM     53  CA  GLU A   5     -13.625  11.137  -6.910  1.00  0.00           C  
ATOM     54  C   GLU A   5     -12.857  10.140  -6.062  1.00  0.00           C  
ATOM     55  O   GLU A   5     -12.962  10.141  -4.839  1.00  0.00           O  
ATOM     56  CB  GLU A   5     -14.918  10.509  -7.443  1.00  0.00           C  
ATOM     57  CG  GLU A   5     -15.880  11.515  -8.089  1.00  0.00           C  
ATOM     58  CD  GLU A   5     -17.156  10.891  -8.591  1.00  0.00           C  
ATOM     59  OE1 GLU A   5     -17.246   9.690  -8.583  1.00  0.00           O  
ATOM     60  OE2 GLU A   5     -18.049  11.617  -8.962  1.00  0.00           O1-
ATOM     61  H   GLU A   5     -13.014  11.414  -8.965  1.00  0.00           H  
ATOM     62  HA  GLU A   5     -13.885  11.990  -6.282  1.00  0.00           H  
ATOM     63 1HB  GLU A   5     -14.677   9.752  -8.184  1.00  0.00           H  
ATOM     64 2HB  GLU A   5     -15.443  10.009  -6.628  1.00  0.00           H  
ATOM     65 1HG  GLU A   5     -16.124  12.288  -7.362  1.00  0.00           H  
ATOM     66 2HG  GLU A   5     -15.362  11.990  -8.926  1.00  0.00           H  
ATOM     67  N   ALA A   6     -12.048   9.311  -6.713  1.00  0.00           N  
ATOM     68  CA  ALA A   6     -11.269   8.311  -6.020  1.00  0.00           C  
ATOM     69  C   ALA A   6     -10.326   8.922  -5.018  1.00  0.00           C  
ATOM     70  O   ALA A   6     -10.187   8.442  -3.888  1.00  0.00           O  
ATOM     71  CB  ALA A   6     -10.457   7.548  -6.998  1.00  0.00           C  
ATOM     72  H   ALA A   6     -12.021   9.342  -7.730  1.00  0.00           H  
ATOM     73  HA  ALA A   6     -11.957   7.644  -5.517  1.00  0.00           H  
ATOM     74 1HB  ALA A   6      -9.973   6.810  -6.463  1.00  0.00           H  
ATOM     75 2HB  ALA A   6     -11.061   7.147  -7.711  1.00  0.00           H  
ATOM     76 3HB  ALA A   6      -9.746   8.193  -7.484  1.00  0.00           H  
ATOM     77  N   GLN A   7      -9.698  10.019  -5.423  1.00  0.00           N  
ATOM     78  CA  GLN A   7      -8.781  10.709  -4.547  1.00  0.00           C  
ATOM     79  C   GLN A   7      -9.548  11.304  -3.373  1.00  0.00           C  
ATOM     80  O   GLN A   7      -9.092  11.219  -2.230  1.00  0.00           O  
ATOM     81  CB  GLN A   7      -8.023  11.762  -5.338  1.00  0.00           C  
ATOM     82  CG  GLN A   7      -7.060  11.151  -6.357  1.00  0.00           C  
ATOM     83  CD  GLN A   7      -6.398  12.173  -7.261  1.00  0.00           C  
ATOM     84  NE2 GLN A   7      -5.307  11.769  -7.910  1.00  0.00           N  
ATOM     85  OE1 GLN A   7      -6.857  13.311  -7.393  1.00  0.00           O  
ATOM     86  H   GLN A   7      -9.836  10.354  -6.381  1.00  0.00           H  
ATOM     87  HA  GLN A   7      -8.063   9.989  -4.155  1.00  0.00           H  
ATOM     88 1HB  GLN A   7      -8.735  12.389  -5.879  1.00  0.00           H  
ATOM     89 2HB  GLN A   7      -7.461  12.402  -4.661  1.00  0.00           H  
ATOM     90 1HG  GLN A   7      -6.282  10.623  -5.813  1.00  0.00           H  
ATOM     91 2HG  GLN A   7      -7.611  10.451  -6.975  1.00  0.00           H  
ATOM     92 1HE2 GLN A   7      -4.830  12.401  -8.522  1.00  0.00           H  
ATOM     93 2HE2 GLN A   7      -4.958  10.846  -7.785  1.00  0.00           H  
ATOM     94  N   GLU A   8     -10.744  11.855  -3.641  1.00  0.00           N  
ATOM     95  CA  GLU A   8     -11.559  12.406  -2.557  1.00  0.00           C  
ATOM     96  C   GLU A   8     -11.894  11.295  -1.558  1.00  0.00           C  
ATOM     97  O   GLU A   8     -11.800  11.493  -0.346  1.00  0.00           O  
ATOM     98  CB  GLU A   8     -12.847  13.063  -3.082  1.00  0.00           C  
ATOM     99  CG  GLU A   8     -13.672  13.747  -1.971  1.00  0.00           C  
ATOM    100  CD  GLU A   8     -14.920  14.483  -2.447  1.00  0.00           C  
ATOM    101  OE1 GLU A   8     -15.223  14.445  -3.616  1.00  0.00           O  
ATOM    102  OE2 GLU A   8     -15.550  15.111  -1.625  1.00  0.00           O1-
ATOM    103  H   GLU A   8     -11.070  11.915  -4.608  1.00  0.00           H  
ATOM    104  HA  GLU A   8     -10.977  13.168  -2.038  1.00  0.00           H  
ATOM    105 1HB  GLU A   8     -12.597  13.802  -3.844  1.00  0.00           H  
ATOM    106 2HB  GLU A   8     -13.477  12.309  -3.551  1.00  0.00           H  
ATOM    107 1HG  GLU A   8     -13.972  12.979  -1.264  1.00  0.00           H  
ATOM    108 2HG  GLU A   8     -13.025  14.446  -1.443  1.00  0.00           H  
ATOM    109  N   ILE A   9     -12.232  10.108  -2.070  1.00  0.00           N  
ATOM    110  CA  ILE A   9     -12.549   8.955  -1.231  1.00  0.00           C  
ATOM    111  C   ILE A   9     -11.353   8.591  -0.364  1.00  0.00           C  
ATOM    112  O   ILE A   9     -11.473   8.416   0.850  1.00  0.00           O  
ATOM    113  CB  ILE A   9     -12.954   7.752  -2.119  1.00  0.00           C  
ATOM    114  CG1 ILE A   9     -14.311   8.015  -2.786  1.00  0.00           C  
ATOM    115  CG2 ILE A   9     -12.960   6.463  -1.359  1.00  0.00           C  
ATOM    116  CD1 ILE A   9     -14.642   7.050  -3.920  1.00  0.00           C  
ATOM    117  H   ILE A   9     -12.302  10.019  -3.083  1.00  0.00           H  
ATOM    118  HA  ILE A   9     -13.385   9.216  -0.581  1.00  0.00           H  
ATOM    119  HB  ILE A   9     -12.236   7.659  -2.911  1.00  0.00           H  
ATOM    120 1HG1 ILE A   9     -15.084   7.916  -2.023  1.00  0.00           H  
ATOM    121 2HG1 ILE A   9     -14.336   9.031  -3.165  1.00  0.00           H  
ATOM    122 1HG2 ILE A   9     -13.210   5.645  -2.034  1.00  0.00           H  
ATOM    123 2HG2 ILE A   9     -11.985   6.300  -0.947  1.00  0.00           H  
ATOM    124 3HG2 ILE A   9     -13.690   6.515  -0.568  1.00  0.00           H  
ATOM    125 1HD1 ILE A   9     -15.621   7.292  -4.311  1.00  0.00           H  
ATOM    126 2HD1 ILE A   9     -13.916   7.138  -4.704  1.00  0.00           H  
ATOM    127 3HD1 ILE A   9     -14.639   6.036  -3.554  1.00  0.00           H  
ATOM    128  N   ALA A  10     -10.169   8.534  -0.965  1.00  0.00           N  
ATOM    129  CA  ALA A  10      -8.991   8.210  -0.182  1.00  0.00           C  
ATOM    130  C   ALA A  10      -8.793   9.209   0.953  1.00  0.00           C  
ATOM    131  O   ALA A  10      -8.508   8.811   2.088  1.00  0.00           O  
ATOM    132  CB  ALA A  10      -7.771   8.216  -1.074  1.00  0.00           C  
ATOM    133  H   ALA A  10     -10.099   8.684  -1.972  1.00  0.00           H  
ATOM    134  HA  ALA A  10      -9.125   7.225   0.250  1.00  0.00           H  
ATOM    135 1HB  ALA A  10      -6.889   7.960  -0.499  1.00  0.00           H  
ATOM    136 2HB  ALA A  10      -7.905   7.503  -1.841  1.00  0.00           H  
ATOM    137 3HB  ALA A  10      -7.640   9.204  -1.512  1.00  0.00           H  
ATOM    138  N   GLN A  11      -9.014  10.496   0.665  1.00  0.00           N  
ATOM    139  CA  GLN A  11      -8.851  11.554   1.656  1.00  0.00           C  
ATOM    140  C   GLN A  11      -9.891  11.479   2.766  1.00  0.00           C  
ATOM    141  O   GLN A  11      -9.561  11.606   3.944  1.00  0.00           O  
ATOM    142  CB  GLN A  11      -8.934  12.920   0.966  1.00  0.00           C  
ATOM    143  CG  GLN A  11      -7.764  13.224   0.044  1.00  0.00           C  
ATOM    144  CD  GLN A  11      -7.973  14.493  -0.764  1.00  0.00           C  
ATOM    145  NE2 GLN A  11      -6.901  14.997  -1.366  1.00  0.00           N  
ATOM    146  OE1 GLN A  11      -9.088  15.019  -0.856  1.00  0.00           O  
ATOM    147  H   GLN A  11      -9.257  10.754  -0.294  1.00  0.00           H  
ATOM    148  HA  GLN A  11      -7.868  11.448   2.108  1.00  0.00           H  
ATOM    149 1HB  GLN A  11      -9.843  12.968   0.372  1.00  0.00           H  
ATOM    150 2HB  GLN A  11      -8.992  13.706   1.719  1.00  0.00           H  
ATOM    151 1HG  GLN A  11      -6.870  13.354   0.655  1.00  0.00           H  
ATOM    152 2HG  GLN A  11      -7.624  12.394  -0.640  1.00  0.00           H  
ATOM    153 1HE2 GLN A  11      -6.980  15.831  -1.915  1.00  0.00           H  
ATOM    154 2HE2 GLN A  11      -6.016  14.545  -1.270  1.00  0.00           H  
ATOM    155  N   GLN A  12     -11.147  11.194   2.416  1.00  0.00           N  
ATOM    156  CA  GLN A  12     -12.197  11.142   3.432  1.00  0.00           C  
ATOM    157  C   GLN A  12     -11.909  10.051   4.438  1.00  0.00           C  
ATOM    158  O   GLN A  12     -12.091  10.221   5.649  1.00  0.00           O  
ATOM    159  CB  GLN A  12     -13.548  10.843   2.777  1.00  0.00           C  
ATOM    160  CG  GLN A  12     -14.125  11.976   1.935  1.00  0.00           C  
ATOM    161  CD  GLN A  12     -15.353  11.538   1.137  1.00  0.00           C  
ATOM    162  NE2 GLN A  12     -16.154  12.506   0.709  1.00  0.00           N  
ATOM    163  OE1 GLN A  12     -15.576  10.343   0.903  1.00  0.00           O  
ATOM    164  H   GLN A  12     -11.381  11.077   1.429  1.00  0.00           H  
ATOM    165  HA  GLN A  12     -12.232  12.098   3.953  1.00  0.00           H  
ATOM    166 1HB  GLN A  12     -13.438   9.973   2.123  1.00  0.00           H  
ATOM    167 2HB  GLN A  12     -14.273  10.578   3.544  1.00  0.00           H  
ATOM    168 1HG  GLN A  12     -14.427  12.783   2.602  1.00  0.00           H  
ATOM    169 2HG  GLN A  12     -13.375  12.337   1.249  1.00  0.00           H  
ATOM    170 1HE2 GLN A  12     -16.966  12.287   0.169  1.00  0.00           H  
ATOM    171 2HE2 GLN A  12     -15.933  13.465   0.904  1.00  0.00           H  
ATOM    172  N   TYR A  13     -11.431   8.928   3.939  1.00  0.00           N  
ATOM    173  CA  TYR A  13     -11.174   7.818   4.814  1.00  0.00           C  
ATOM    174  C   TYR A  13      -9.873   7.986   5.557  1.00  0.00           C  
ATOM    175  O   TYR A  13      -9.779   7.601   6.728  1.00  0.00           O  
ATOM    176  CB  TYR A  13     -11.318   6.556   4.012  1.00  0.00           C  
ATOM    177  CG  TYR A  13     -12.785   6.426   3.733  1.00  0.00           C  
ATOM    178  CD1 TYR A  13     -13.306   6.490   2.458  1.00  0.00           C  
ATOM    179  CD2 TYR A  13     -13.628   6.351   4.814  1.00  0.00           C  
ATOM    180  CE1 TYR A  13     -14.671   6.480   2.267  1.00  0.00           C  
ATOM    181  CE2 TYR A  13     -14.985   6.342   4.635  1.00  0.00           C  
ATOM    182  CZ  TYR A  13     -15.513   6.412   3.367  1.00  0.00           C  
ATOM    183  OH  TYR A  13     -16.880   6.423   3.194  1.00  0.00           O  
ATOM    184  H   TYR A  13     -11.291   8.832   2.928  1.00  0.00           H  
ATOM    185  HA  TYR A  13     -11.960   7.798   5.565  1.00  0.00           H  
ATOM    186 1HB  TYR A  13     -10.780   6.663   3.077  1.00  0.00           H  
ATOM    187 2HB  TYR A  13     -10.967   5.686   4.540  1.00  0.00           H  
ATOM    188  HD1 TYR A  13     -12.654   6.562   1.614  1.00  0.00           H  
ATOM    189  HD2 TYR A  13     -13.213   6.315   5.821  1.00  0.00           H  
ATOM    190  HE1 TYR A  13     -15.086   6.541   1.265  1.00  0.00           H  
ATOM    191  HE2 TYR A  13     -15.645   6.289   5.498  1.00  0.00           H  
ATOM    192  HH  TYR A  13     -17.089   6.250   2.267  1.00  0.00           H  
ATOM    193  N   ALA A  14      -8.879   8.606   4.924  1.00  0.00           N  
ATOM    194  CA  ALA A  14      -7.639   8.862   5.620  1.00  0.00           C  
ATOM    195  C   ALA A  14      -7.880   9.791   6.805  1.00  0.00           C  
ATOM    196  O   ALA A  14      -7.312   9.584   7.877  1.00  0.00           O  
ATOM    197  CB  ALA A  14      -6.630   9.481   4.700  1.00  0.00           C  
ATOM    198  H   ALA A  14      -8.965   8.887   3.947  1.00  0.00           H  
ATOM    199  HA  ALA A  14      -7.255   7.915   5.993  1.00  0.00           H  
ATOM    200 1HB  ALA A  14      -5.737   9.633   5.273  1.00  0.00           H  
ATOM    201 2HB  ALA A  14      -6.435   8.813   3.861  1.00  0.00           H  
ATOM    202 3HB  ALA A  14      -7.005  10.435   4.327  1.00  0.00           H  
ATOM    203  N   GLU A  15      -8.742  10.805   6.633  1.00  0.00           N  
ATOM    204  CA  GLU A  15      -9.029  11.713   7.738  1.00  0.00           C  
ATOM    205  C   GLU A  15      -9.714  10.978   8.882  1.00  0.00           C  
ATOM    206  O   GLU A  15      -9.367  11.170  10.051  1.00  0.00           O  
ATOM    207  CB  GLU A  15      -9.899  12.891   7.278  1.00  0.00           C  
ATOM    208  CG  GLU A  15      -9.182  13.908   6.376  1.00  0.00           C  
ATOM    209  CD  GLU A  15     -10.095  15.012   5.866  1.00  0.00           C  
ATOM    210  OE1 GLU A  15     -11.279  14.947   6.104  1.00  0.00           O  
ATOM    211  OE2 GLU A  15      -9.597  15.921   5.239  1.00  0.00           O1-
ATOM    212  H   GLU A  15      -9.174  10.960   5.720  1.00  0.00           H  
ATOM    213  HA  GLU A  15      -8.085  12.112   8.107  1.00  0.00           H  
ATOM    214 1HB  GLU A  15     -10.756  12.504   6.719  1.00  0.00           H  
ATOM    215 2HB  GLU A  15     -10.286  13.419   8.148  1.00  0.00           H  
ATOM    216 1HG  GLU A  15      -8.370  14.361   6.943  1.00  0.00           H  
ATOM    217 2HG  GLU A  15      -8.743  13.385   5.532  1.00  0.00           H  
ATOM    218  N   LYS A  16     -10.646  10.076   8.563  1.00  0.00           N  
ATOM    219  CA  LYS A  16     -11.308   9.343   9.633  1.00  0.00           C  
ATOM    220  C   LYS A  16     -10.293   8.475  10.369  1.00  0.00           C  
ATOM    221  O   LYS A  16     -10.278   8.408  11.604  1.00  0.00           O  
ATOM    222  CB  LYS A  16     -12.458   8.510   9.057  1.00  0.00           C  
ATOM    223  CG  LYS A  16     -13.640   9.381   8.604  1.00  0.00           C  
ATOM    224  CD  LYS A  16     -14.791   8.579   8.008  1.00  0.00           C  
ATOM    225  CE  LYS A  16     -15.934   9.512   7.598  1.00  0.00           C  
ATOM    226  NZ  LYS A  16     -17.087   8.777   7.003  1.00  0.00           N1+
ATOM    227  H   LYS A  16     -10.930   9.945   7.588  1.00  0.00           H  
ATOM    228  HA  LYS A  16     -11.716  10.060  10.347  1.00  0.00           H  
ATOM    229 1HB  LYS A  16     -12.100   7.945   8.193  1.00  0.00           H  
ATOM    230 2HB  LYS A  16     -12.810   7.798   9.801  1.00  0.00           H  
ATOM    231 1HG  LYS A  16     -14.012   9.949   9.457  1.00  0.00           H  
ATOM    232 2HG  LYS A  16     -13.287  10.088   7.856  1.00  0.00           H  
ATOM    233 1HD  LYS A  16     -14.436   8.052   7.129  1.00  0.00           H  
ATOM    234 2HD  LYS A  16     -15.155   7.852   8.732  1.00  0.00           H  
ATOM    235 1HE  LYS A  16     -16.277  10.054   8.477  1.00  0.00           H  
ATOM    236 2HE  LYS A  16     -15.557  10.227   6.865  1.00  0.00           H  
ATOM    237 1HZ  LYS A  16     -17.811   9.434   6.748  1.00  0.00           H  
ATOM    238 2HZ  LYS A  16     -16.782   8.282   6.175  1.00  0.00           H  
ATOM    239 3HZ  LYS A  16     -17.453   8.118   7.673  1.00  0.00           H  
ATOM    240  N   ALA A  17      -9.413   7.844   9.603  1.00  0.00           N  
ATOM    241  CA  ALA A  17      -8.345   7.035  10.154  1.00  0.00           C  
ATOM    242  C   ALA A  17      -7.380   7.873  10.978  1.00  0.00           C  
ATOM    243  O   ALA A  17      -6.861   7.413  11.981  1.00  0.00           O  
ATOM    244  CB  ALA A  17      -7.610   6.372   9.047  1.00  0.00           C  
ATOM    245  H   ALA A  17      -9.486   7.923   8.588  1.00  0.00           H  
ATOM    246  HA  ALA A  17      -8.785   6.278  10.805  1.00  0.00           H  
ATOM    247 1HB  ALA A  17      -6.810   5.751   9.447  1.00  0.00           H  
ATOM    248 2HB  ALA A  17      -8.288   5.768   8.468  1.00  0.00           H  
ATOM    249 3HB  ALA A  17      -7.217   7.155   8.438  1.00  0.00           H  
ATOM    250  N   ALA A  18      -7.111   9.110  10.563  1.00  0.00           N  
ATOM    251  CA  ALA A  18      -6.199   9.952  11.320  1.00  0.00           C  
ATOM    252  C   ALA A  18      -6.731  10.180  12.723  1.00  0.00           C  
ATOM    253  O   ALA A  18      -5.979  10.150  13.699  1.00  0.00           O  
ATOM    254  CB  ALA A  18      -6.017  11.290  10.628  1.00  0.00           C  
ATOM    255  H   ALA A  18      -7.523   9.460   9.702  1.00  0.00           H  
ATOM    256  HA  ALA A  18      -5.242   9.439  11.392  1.00  0.00           H  
ATOM    257 1HB  ALA A  18      -5.325  11.902  11.198  1.00  0.00           H  
ATOM    258 2HB  ALA A  18      -5.627  11.125   9.623  1.00  0.00           H  
ATOM    259 3HB  ALA A  18      -6.975  11.796  10.563  1.00  0.00           H  
ATOM    260  N   GLU A  19      -8.046  10.382  12.827  1.00  0.00           N  
ATOM    261  CA  GLU A  19      -8.674  10.575  14.127  1.00  0.00           C  
ATOM    262  C   GLU A  19      -8.703   9.276  14.938  1.00  0.00           C  
ATOM    263  O   GLU A  19      -8.558   9.291  16.163  1.00  0.00           O  
ATOM    264  CB  GLU A  19     -10.097  11.140  13.970  1.00  0.00           C  
ATOM    265  CG  GLU A  19     -10.154  12.589  13.444  1.00  0.00           C  
ATOM    266  CD  GLU A  19     -11.568  13.179  13.385  1.00  0.00           C  
ATOM    267  OE1 GLU A  19     -12.517  12.469  13.637  1.00  0.00           O  
ATOM    268  OE2 GLU A  19     -11.684  14.351  13.099  1.00  0.00           O1-
ATOM    269  H   GLU A  19      -8.608  10.423  11.972  1.00  0.00           H  
ATOM    270  HA  GLU A  19      -8.083  11.301  14.682  1.00  0.00           H  
ATOM    271 1HB  GLU A  19     -10.654  10.514  13.270  1.00  0.00           H  
ATOM    272 2HB  GLU A  19     -10.613  11.100  14.928  1.00  0.00           H  
ATOM    273 1HG  GLU A  19      -9.536  13.218  14.083  1.00  0.00           H  
ATOM    274 2HG  GLU A  19      -9.720  12.603  12.442  1.00  0.00           H  
ATOM    275  N   ASN A  20      -8.886   8.154  14.239  1.00  0.00           N  
ATOM    276  CA  ASN A  20      -9.000   6.840  14.851  1.00  0.00           C  
ATOM    277  C   ASN A  20      -8.120   5.786  14.142  1.00  0.00           C  
ATOM    278  O   ASN A  20      -8.661   4.936  13.440  1.00  0.00           O  
ATOM    279  CB  ASN A  20     -10.451   6.402  14.814  1.00  0.00           C  
ATOM    280  CG  ASN A  20     -11.362   7.334  15.566  1.00  0.00           C  
ATOM    281  ND2 ASN A  20     -12.054   8.173  14.831  1.00  0.00           N  
ATOM    282  OD1 ASN A  20     -11.444   7.307  16.800  1.00  0.00           O  
ATOM    283  H   ASN A  20      -9.015   8.232  13.229  1.00  0.00           H  
ATOM    284  HA  ASN A  20      -8.707   6.918  15.893  1.00  0.00           H  
ATOM    285 1HB  ASN A  20     -10.782   6.355  13.773  1.00  0.00           H  
ATOM    286 2HB  ASN A  20     -10.546   5.395  15.230  1.00  0.00           H  
ATOM    287 1HD2 ASN A  20     -12.676   8.826  15.263  1.00  0.00           H  
ATOM    288 2HD2 ASN A  20     -11.950   8.163  13.832  1.00  0.00           H  
ATOM    289  N   PRO A  21      -6.778   5.765  14.330  1.00  0.00           N  
ATOM    290  CA  PRO A  21      -5.822   4.940  13.580  1.00  0.00           C  
ATOM    291  C   PRO A  21      -6.050   3.447  13.754  1.00  0.00           C  
ATOM    292  O   PRO A  21      -5.673   2.640  12.904  1.00  0.00           O  
ATOM    293  CB  PRO A  21      -4.466   5.371  14.154  1.00  0.00           C  
ATOM    294  CG  PRO A  21      -4.783   5.940  15.522  1.00  0.00           C  
ATOM    295  CD  PRO A  21      -6.153   6.600  15.371  1.00  0.00           C  
ATOM    296  HA  PRO A  21      -5.883   5.207  12.515  1.00  0.00           H  
ATOM    297 1HB  PRO A  21      -3.790   4.503  14.200  1.00  0.00           H  
ATOM    298 2HB  PRO A  21      -3.999   6.111  13.483  1.00  0.00           H  
ATOM    299 1HG  PRO A  21      -4.775   5.137  16.276  1.00  0.00           H  
ATOM    300 2HG  PRO A  21      -4.006   6.662  15.816  1.00  0.00           H  
ATOM    301 1HD  PRO A  21      -6.668   6.527  16.329  1.00  0.00           H  
ATOM    302 2HD  PRO A  21      -6.061   7.646  15.018  1.00  0.00           H  
ATOM    303  N   THR A  22      -6.739   3.066  14.819  1.00  0.00           N  
ATOM    304  CA  THR A  22      -6.998   1.660  15.074  1.00  0.00           C  
ATOM    305  C   THR A  22      -8.019   1.112  14.075  1.00  0.00           C  
ATOM    306  O   THR A  22      -8.142  -0.102  13.901  1.00  0.00           O  
ATOM    307  CB  THR A  22      -7.493   1.468  16.512  1.00  0.00           C  
ATOM    308  CG2 THR A  22      -6.461   2.019  17.473  1.00  0.00           C  
ATOM    309  OG1 THR A  22      -8.720   2.182  16.700  1.00  0.00           O  
ATOM    310  H   THR A  22      -7.062   3.752  15.483  1.00  0.00           H  
ATOM    311  HA  THR A  22      -6.069   1.106  14.950  1.00  0.00           H  
ATOM    312  HB  THR A  22      -7.656   0.409  16.708  1.00  0.00           H  
ATOM    313  HG1 THR A  22      -9.374   1.883  16.042  1.00  0.00           H  
ATOM    314 1HG2 THR A  22      -6.810   1.889  18.498  1.00  0.00           H  
ATOM    315 2HG2 THR A  22      -5.528   1.488  17.342  1.00  0.00           H  
ATOM    316 3HG2 THR A  22      -6.306   3.079  17.273  1.00  0.00           H  
ATOM    317  N   ASP A  23      -8.715   2.026  13.391  1.00  0.00           N  
ATOM    318  CA  ASP A  23      -9.706   1.699  12.388  1.00  0.00           C  
ATOM    319  C   ASP A  23      -9.143   1.918  10.983  1.00  0.00           C  
ATOM    320  O   ASP A  23      -9.901   1.944  10.006  1.00  0.00           O  
ATOM    321  CB  ASP A  23     -10.976   2.523  12.589  1.00  0.00           C  
ATOM    322  CG  ASP A  23     -11.700   2.174  13.899  1.00  0.00           C  
ATOM    323  OD1 ASP A  23     -11.791   1.011  14.219  1.00  0.00           O  
ATOM    324  OD2 ASP A  23     -12.150   3.074  14.562  1.00  0.00           O1-
ATOM    325  H   ASP A  23      -8.548   3.018  13.563  1.00  0.00           H  
ATOM    326  HA  ASP A  23      -9.967   0.647  12.489  1.00  0.00           H  
ATOM    327 1HB  ASP A  23     -10.718   3.586  12.603  1.00  0.00           H  
ATOM    328 2HB  ASP A  23     -11.656   2.358  11.753  1.00  0.00           H  
ATOM    329  N   ALA A  24      -7.802   2.000  10.871  1.00  0.00           N  
ATOM    330  CA  ALA A  24      -7.144   2.173   9.580  1.00  0.00           C  
ATOM    331  C   ALA A  24      -7.571   1.073   8.637  1.00  0.00           C  
ATOM    332  O   ALA A  24      -7.750   1.294   7.444  1.00  0.00           O  
ATOM    333  CB  ALA A  24      -5.639   2.130   9.741  1.00  0.00           C  
ATOM    334  H   ALA A  24      -7.211   1.986  11.703  1.00  0.00           H  
ATOM    335  HA  ALA A  24      -7.446   3.133   9.159  1.00  0.00           H  
ATOM    336 1HB  ALA A  24      -5.186   2.253   8.778  1.00  0.00           H  
ATOM    337 2HB  ALA A  24      -5.321   2.934  10.407  1.00  0.00           H  
ATOM    338 3HB  ALA A  24      -5.342   1.176  10.162  1.00  0.00           H  
ATOM    339  N   TYR A  25      -7.770  -0.115   9.181  1.00  0.00           N  
ATOM    340  CA  TYR A  25      -8.227  -1.231   8.393  1.00  0.00           C  
ATOM    341  C   TYR A  25      -9.535  -0.960   7.697  1.00  0.00           C  
ATOM    342  O   TYR A  25      -9.661  -1.185   6.488  1.00  0.00           O  
ATOM    343  CB  TYR A  25      -8.397  -2.461   9.261  1.00  0.00           C  
ATOM    344  CG  TYR A  25      -9.133  -3.473   8.551  1.00  0.00           C  
ATOM    345  CD1 TYR A  25      -8.559  -4.223   7.572  1.00  0.00           C  
ATOM    346  CD2 TYR A  25     -10.439  -3.650   8.888  1.00  0.00           C  
ATOM    347  CE1 TYR A  25      -9.324  -5.141   6.930  1.00  0.00           C  
ATOM    348  CE2 TYR A  25     -11.178  -4.552   8.252  1.00  0.00           C  
ATOM    349  CZ  TYR A  25     -10.635  -5.285   7.291  1.00  0.00           C  
ATOM    350  OH  TYR A  25     -11.382  -6.161   6.680  1.00  0.00           O  
ATOM    351  H   TYR A  25      -7.606  -0.233  10.170  1.00  0.00           H  
ATOM    352  HA  TYR A  25      -7.490  -1.431   7.622  1.00  0.00           H  
ATOM    353 1HB  TYR A  25      -7.450  -2.870   9.548  1.00  0.00           H  
ATOM    354 2HB  TYR A  25      -8.943  -2.206  10.168  1.00  0.00           H  
ATOM    355  HD1 TYR A  25      -7.515  -4.086   7.311  1.00  0.00           H  
ATOM    356  HD2 TYR A  25     -10.883  -3.049   9.674  1.00  0.00           H  
ATOM    357  HE1 TYR A  25      -8.911  -5.757   6.145  1.00  0.00           H  
ATOM    358  HE2 TYR A  25     -12.221  -4.685   8.517  1.00  0.00           H  
ATOM    359  HH  TYR A  25     -10.893  -6.535   5.948  1.00  0.00           H  
ATOM    360  N   GLU A  26     -10.519  -0.486   8.454  1.00  0.00           N  
ATOM    361  CA  GLU A  26     -11.822  -0.276   7.877  1.00  0.00           C  
ATOM    362  C   GLU A  26     -11.715   0.843   6.857  1.00  0.00           C  
ATOM    363  O   GLU A  26     -12.370   0.806   5.813  1.00  0.00           O  
ATOM    364  CB  GLU A  26     -12.846   0.077   8.962  1.00  0.00           C  
ATOM    365  CG  GLU A  26     -13.195  -1.051   9.993  1.00  0.00           C  
ATOM    366  CD  GLU A  26     -13.898  -2.308   9.426  1.00  0.00           C  
ATOM    367  OE1 GLU A  26     -14.646  -2.181   8.487  1.00  0.00           O  
ATOM    368  OE2 GLU A  26     -13.692  -3.389   9.976  1.00  0.00           O1-
ATOM    369  H   GLU A  26     -10.353  -0.269   9.429  1.00  0.00           H  
ATOM    370  HA  GLU A  26     -12.137  -1.187   7.369  1.00  0.00           H  
ATOM    371 1HB  GLU A  26     -12.470   0.928   9.534  1.00  0.00           H  
ATOM    372 2HB  GLU A  26     -13.775   0.393   8.490  1.00  0.00           H  
ATOM    373 1HG  GLU A  26     -12.270  -1.358  10.476  1.00  0.00           H  
ATOM    374 2HG  GLU A  26     -13.831  -0.614  10.762  1.00  0.00           H  
ATOM    375  N   ALA A  27     -10.866   1.840   7.143  1.00  0.00           N  
ATOM    376  CA  ALA A  27     -10.688   2.952   6.223  1.00  0.00           C  
ATOM    377  C   ALA A  27     -10.144   2.473   4.879  1.00  0.00           C  
ATOM    378  O   ALA A  27     -10.674   2.843   3.835  1.00  0.00           O  
ATOM    379  CB  ALA A  27      -9.744   3.966   6.829  1.00  0.00           C  
ATOM    380  H   ALA A  27     -10.360   1.825   8.030  1.00  0.00           H  
ATOM    381  HA  ALA A  27     -11.659   3.416   6.054  1.00  0.00           H  
ATOM    382 1HB  ALA A  27      -9.619   4.809   6.163  1.00  0.00           H  
ATOM    383 2HB  ALA A  27     -10.151   4.311   7.778  1.00  0.00           H  
ATOM    384 3HB  ALA A  27      -8.780   3.509   6.997  1.00  0.00           H  
ATOM    385  N   ILE A  28      -9.154   1.579   4.899  1.00  0.00           N  
ATOM    386  CA  ILE A  28      -8.585   1.058   3.657  1.00  0.00           C  
ATOM    387  C   ILE A  28      -9.572   0.202   2.879  1.00  0.00           C  
ATOM    388  O   ILE A  28      -9.689   0.329   1.651  1.00  0.00           O  
ATOM    389  CB  ILE A  28      -7.289   0.260   3.922  1.00  0.00           C  
ATOM    390  CG1 ILE A  28      -6.186   1.170   4.429  1.00  0.00           C  
ATOM    391  CG2 ILE A  28      -6.847  -0.450   2.702  1.00  0.00           C  
ATOM    392  CD1 ILE A  28      -5.811   2.239   3.433  1.00  0.00           C  
ATOM    393  H   ILE A  28      -8.756   1.293   5.796  1.00  0.00           H  
ATOM    394  HA  ILE A  28      -8.320   1.907   3.030  1.00  0.00           H  
ATOM    395  HB  ILE A  28      -7.487  -0.472   4.713  1.00  0.00           H  
ATOM    396 1HG1 ILE A  28      -6.506   1.652   5.348  1.00  0.00           H  
ATOM    397 2HG1 ILE A  28      -5.311   0.567   4.641  1.00  0.00           H  
ATOM    398 1HG2 ILE A  28      -5.945  -1.028   2.914  1.00  0.00           H  
ATOM    399 2HG2 ILE A  28      -7.644  -1.122   2.396  1.00  0.00           H  
ATOM    400 3HG2 ILE A  28      -6.642   0.274   1.916  1.00  0.00           H  
ATOM    401 1HD1 ILE A  28      -5.022   2.842   3.838  1.00  0.00           H  
ATOM    402 2HD1 ILE A  28      -5.465   1.778   2.502  1.00  0.00           H  
ATOM    403 3HD1 ILE A  28      -6.676   2.864   3.228  1.00  0.00           H  
ATOM    404  N   GLN A  29     -10.311  -0.655   3.584  1.00  0.00           N  
ATOM    405  CA  GLN A  29     -11.261  -1.496   2.882  1.00  0.00           C  
ATOM    406  C   GLN A  29     -12.433  -0.670   2.361  1.00  0.00           C  
ATOM    407  O   GLN A  29     -12.954  -0.948   1.274  1.00  0.00           O  
ATOM    408  CB  GLN A  29     -11.728  -2.635   3.777  1.00  0.00           C  
ATOM    409  CG  GLN A  29     -10.610  -3.571   4.133  1.00  0.00           C  
ATOM    410  CD  GLN A  29      -9.892  -4.151   2.929  1.00  0.00           C  
ATOM    411  NE2 GLN A  29      -8.578  -3.996   2.943  1.00  0.00           N  
ATOM    412  OE1 GLN A  29     -10.490  -4.700   2.000  1.00  0.00           O  
ATOM    413  H   GLN A  29     -10.189  -0.735   4.597  1.00  0.00           H  
ATOM    414  HA  GLN A  29     -10.756  -1.936   2.024  1.00  0.00           H  
ATOM    415 1HB  GLN A  29     -12.130  -2.222   4.709  1.00  0.00           H  
ATOM    416 2HB  GLN A  29     -12.521  -3.198   3.290  1.00  0.00           H  
ATOM    417 1HG  GLN A  29      -9.882  -3.035   4.742  1.00  0.00           H  
ATOM    418 2HG  GLN A  29     -11.033  -4.382   4.687  1.00  0.00           H  
ATOM    419 1HE2 GLN A  29      -8.003  -4.316   2.180  1.00  0.00           H  
ATOM    420 2HE2 GLN A  29      -8.161  -3.523   3.720  1.00  0.00           H  
ATOM    421  N   THR A  30     -12.813   0.381   3.094  1.00  0.00           N  
ATOM    422  CA  THR A  30     -13.895   1.245   2.663  1.00  0.00           C  
ATOM    423  C   THR A  30     -13.489   1.956   1.386  1.00  0.00           C  
ATOM    424  O   THR A  30     -14.274   2.019   0.444  1.00  0.00           O  
ATOM    425  CB  THR A  30     -14.301   2.263   3.724  1.00  0.00           C  
ATOM    426  CG2 THR A  30     -15.451   3.033   3.182  1.00  0.00           C  
ATOM    427  OG1 THR A  30     -14.727   1.585   4.910  1.00  0.00           O  
ATOM    428  H   THR A  30     -12.374   0.572   3.992  1.00  0.00           H  
ATOM    429  HA  THR A  30     -14.765   0.627   2.445  1.00  0.00           H  
ATOM    430  HB  THR A  30     -13.468   2.930   3.961  1.00  0.00           H  
ATOM    431  HG1 THR A  30     -13.958   1.109   5.293  1.00  0.00           H  
ATOM    432 1HG2 THR A  30     -15.780   3.739   3.922  1.00  0.00           H  
ATOM    433 2HG2 THR A  30     -15.145   3.552   2.275  1.00  0.00           H  
ATOM    434 3HG2 THR A  30     -16.268   2.353   2.951  1.00  0.00           H  
ATOM    435  N   VAL A  31     -12.242   2.439   1.327  1.00  0.00           N  
ATOM    436  CA  VAL A  31     -11.735   3.088   0.123  1.00  0.00           C  
ATOM    437  C   VAL A  31     -11.785   2.143  -1.057  1.00  0.00           C  
ATOM    438  O   VAL A  31     -12.189   2.536  -2.152  1.00  0.00           O  
ATOM    439  CB  VAL A  31     -10.277   3.548   0.316  1.00  0.00           C  
ATOM    440  CG1 VAL A  31      -9.664   3.986  -0.982  1.00  0.00           C  
ATOM    441  CG2 VAL A  31     -10.248   4.698   1.242  1.00  0.00           C  
ATOM    442  H   VAL A  31     -11.642   2.380   2.152  1.00  0.00           H  
ATOM    443  HA  VAL A  31     -12.359   3.953  -0.085  1.00  0.00           H  
ATOM    444  HB  VAL A  31      -9.694   2.722   0.719  1.00  0.00           H  
ATOM    445 1HG1 VAL A  31      -8.636   4.306  -0.798  1.00  0.00           H  
ATOM    446 2HG1 VAL A  31      -9.665   3.154  -1.689  1.00  0.00           H  
ATOM    447 3HG1 VAL A  31     -10.232   4.813  -1.395  1.00  0.00           H  
ATOM    448 1HG2 VAL A  31      -9.231   5.012   1.398  1.00  0.00           H  
ATOM    449 2HG2 VAL A  31     -10.814   5.511   0.826  1.00  0.00           H  
ATOM    450 3HG2 VAL A  31     -10.677   4.416   2.167  1.00  0.00           H  
ATOM    451  N   THR A  32     -11.388   0.887  -0.848  1.00  0.00           N  
ATOM    452  CA  THR A  32     -11.421  -0.073  -1.937  1.00  0.00           C  
ATOM    453  C   THR A  32     -12.848  -0.250  -2.443  1.00  0.00           C  
ATOM    454  O   THR A  32     -13.110  -0.176  -3.646  1.00  0.00           O  
ATOM    455  CB  THR A  32     -10.949  -1.450  -1.472  1.00  0.00           C  
ATOM    456  CG2 THR A  32     -10.966  -2.409  -2.648  1.00  0.00           C  
ATOM    457  OG1 THR A  32      -9.653  -1.364  -0.985  1.00  0.00           O  
ATOM    458  H   THR A  32     -11.033   0.609   0.070  1.00  0.00           H  
ATOM    459  HA  THR A  32     -10.793   0.286  -2.752  1.00  0.00           H  
ATOM    460  HB  THR A  32     -11.602  -1.822  -0.687  1.00  0.00           H  
ATOM    461  HG1 THR A  32      -9.635  -0.737  -0.238  1.00  0.00           H  
ATOM    462 1HG2 THR A  32     -10.625  -3.389  -2.321  1.00  0.00           H  
ATOM    463 2HG2 THR A  32     -11.981  -2.487  -3.041  1.00  0.00           H  
ATOM    464 3HG2 THR A  32     -10.303  -2.036  -3.433  1.00  0.00           H  
ATOM    465  N   HIS A  33     -13.779  -0.445  -1.507  1.00  0.00           N  
ATOM    466  CA  HIS A  33     -15.178  -0.659  -1.833  1.00  0.00           C  
ATOM    467  C   HIS A  33     -15.771   0.528  -2.573  1.00  0.00           C  
ATOM    468  O   HIS A  33     -16.374   0.369  -3.639  1.00  0.00           O  
ATOM    469  CB  HIS A  33     -15.992  -0.918  -0.563  1.00  0.00           C  
ATOM    470  CG  HIS A  33     -17.442  -1.157  -0.824  1.00  0.00           C  
ATOM    471  CD2 HIS A  33     -18.513  -0.349  -0.671  1.00  0.00           C  
ATOM    472  ND1 HIS A  33     -17.924  -2.351  -1.329  1.00  0.00           N  
ATOM    473  CE1 HIS A  33     -19.237  -2.266  -1.479  1.00  0.00           C  
ATOM    474  NE2 HIS A  33     -19.622  -1.056  -1.102  1.00  0.00           N  
ATOM    475  H   HIS A  33     -13.494  -0.479  -0.528  1.00  0.00           H  
ATOM    476  HA  HIS A  33     -15.271  -1.531  -2.478  1.00  0.00           H  
ATOM    477 1HB  HIS A  33     -15.581  -1.778  -0.034  1.00  0.00           H  
ATOM    478 2HB  HIS A  33     -15.903  -0.058   0.103  1.00  0.00           H  
ATOM    479  HD1 HIS A  33     -17.380  -3.155  -1.562  1.00  0.00           H  
ATOM    480  HD2 HIS A  33     -18.617   0.682  -0.316  1.00  0.00           H  
ATOM    481  HE1 HIS A  33     -19.805  -3.108  -1.872  1.00  0.00           H  
ATOM    482  N   GLU A  34     -15.600   1.723  -2.020  1.00  0.00           N  
ATOM    483  CA  GLU A  34     -16.172   2.894  -2.645  1.00  0.00           C  
ATOM    484  C   GLU A  34     -15.539   3.124  -4.013  1.00  0.00           C  
ATOM    485  O   GLU A  34     -16.239   3.459  -4.969  1.00  0.00           O  
ATOM    486  CB  GLU A  34     -15.977   4.108  -1.735  1.00  0.00           C  
ATOM    487  CG  GLU A  34     -16.816   4.110  -0.450  1.00  0.00           C  
ATOM    488  CD  GLU A  34     -18.297   4.294  -0.692  1.00  0.00           C  
ATOM    489  OE1 GLU A  34     -18.658   5.249  -1.346  1.00  0.00           O  
ATOM    490  OE2 GLU A  34     -19.067   3.488  -0.222  1.00  0.00           O1-
ATOM    491  H   GLU A  34     -15.078   1.812  -1.154  1.00  0.00           H  
ATOM    492  HA  GLU A  34     -17.239   2.726  -2.780  1.00  0.00           H  
ATOM    493 1HB  GLU A  34     -14.932   4.164  -1.439  1.00  0.00           H  
ATOM    494 2HB  GLU A  34     -16.222   5.012  -2.278  1.00  0.00           H  
ATOM    495 1HG  GLU A  34     -16.663   3.157   0.059  1.00  0.00           H  
ATOM    496 2HG  GLU A  34     -16.455   4.898   0.204  1.00  0.00           H  
ATOM    497  N   ALA A  35     -14.230   2.897  -4.138  1.00  0.00           N  
ATOM    498  CA  ALA A  35     -13.587   3.082  -5.423  1.00  0.00           C  
ATOM    499  C   ALA A  35     -14.175   2.111  -6.463  1.00  0.00           C  
ATOM    500  O   ALA A  35     -14.458   2.497  -7.608  1.00  0.00           O  
ATOM    501  CB  ALA A  35     -12.087   2.889  -5.273  1.00  0.00           C  
ATOM    502  H   ALA A  35     -13.662   2.622  -3.338  1.00  0.00           H  
ATOM    503  HA  ALA A  35     -13.790   4.098  -5.753  1.00  0.00           H  
ATOM    504 1HB  ALA A  35     -11.584   3.044  -6.220  1.00  0.00           H  
ATOM    505 2HB  ALA A  35     -11.703   3.600  -4.539  1.00  0.00           H  
ATOM    506 3HB  ALA A  35     -11.892   1.875  -4.923  1.00  0.00           H  
ATOM    507  N   LYS A  36     -14.433   0.869  -6.042  1.00  0.00           N  
ATOM    508  CA  LYS A  36     -15.038  -0.121  -6.920  1.00  0.00           C  
ATOM    509  C   LYS A  36     -16.422   0.349  -7.365  1.00  0.00           C  
ATOM    510  O   LYS A  36     -16.774   0.274  -8.546  1.00  0.00           O  
ATOM    511  CB  LYS A  36     -15.125  -1.480  -6.221  1.00  0.00           C  
ATOM    512  CG  LYS A  36     -15.697  -2.604  -7.077  1.00  0.00           C  
ATOM    513  CD  LYS A  36     -15.679  -3.939  -6.327  1.00  0.00           C  
ATOM    514  CE  LYS A  36     -16.273  -5.064  -7.172  1.00  0.00           C  
ATOM    515  NZ  LYS A  36     -16.258  -6.368  -6.452  1.00  0.00           N1+
ATOM    516  H   LYS A  36     -14.174   0.591  -5.094  1.00  0.00           H  
ATOM    517  HA  LYS A  36     -14.415  -0.225  -7.807  1.00  0.00           H  
ATOM    518 1HB  LYS A  36     -14.129  -1.773  -5.878  1.00  0.00           H  
ATOM    519 2HB  LYS A  36     -15.753  -1.389  -5.337  1.00  0.00           H  
ATOM    520 1HG  LYS A  36     -16.725  -2.360  -7.345  1.00  0.00           H  
ATOM    521 2HG  LYS A  36     -15.111  -2.697  -7.991  1.00  0.00           H  
ATOM    522 1HD  LYS A  36     -14.650  -4.190  -6.061  1.00  0.00           H  
ATOM    523 2HD  LYS A  36     -16.259  -3.839  -5.408  1.00  0.00           H  
ATOM    524 1HE  LYS A  36     -17.301  -4.813  -7.427  1.00  0.00           H  
ATOM    525 2HE  LYS A  36     -15.694  -5.162  -8.091  1.00  0.00           H  
ATOM    526 1HZ  LYS A  36     -16.657  -7.084  -7.044  1.00  0.00           H  
ATOM    527 2HZ  LYS A  36     -15.306  -6.616  -6.221  1.00  0.00           H  
ATOM    528 3HZ  LYS A  36     -16.800  -6.292  -5.605  1.00  0.00           H  
ATOM    529  N   ASN A  37     -17.198   0.892  -6.420  1.00  0.00           N  
ATOM    530  CA  ASN A  37     -18.552   1.369  -6.692  1.00  0.00           C  
ATOM    531  C   ASN A  37     -18.550   2.532  -7.692  1.00  0.00           C  
ATOM    532  O   ASN A  37     -19.524   2.729  -8.423  1.00  0.00           O  
ATOM    533  CB  ASN A  37     -19.249   1.780  -5.409  1.00  0.00           C  
ATOM    534  CG  ASN A  37     -19.618   0.610  -4.526  1.00  0.00           C  
ATOM    535  ND2 ASN A  37     -19.868   0.913  -3.281  1.00  0.00           N  
ATOM    536  OD1 ASN A  37     -19.677  -0.552  -4.960  1.00  0.00           O  
ATOM    537  H   ASN A  37     -16.844   0.931  -5.462  1.00  0.00           H  
ATOM    538  HA  ASN A  37     -19.115   0.554  -7.145  1.00  0.00           H  
ATOM    539 1HB  ASN A  37     -18.600   2.447  -4.845  1.00  0.00           H  
ATOM    540 2HB  ASN A  37     -20.151   2.337  -5.652  1.00  0.00           H  
ATOM    541 1HD2 ASN A  37     -20.089   0.191  -2.601  1.00  0.00           H  
ATOM    542 2HD2 ASN A  37     -19.805   1.865  -2.981  1.00  0.00           H  
ATOM    543  N   LYS A  38     -17.435   3.268  -7.765  1.00  0.00           N  
ATOM    544  CA  LYS A  38     -17.308   4.386  -8.696  1.00  0.00           C  
ATOM    545  C   LYS A  38     -16.871   3.947 -10.100  1.00  0.00           C  
ATOM    546  O   LYS A  38     -16.731   4.788 -10.992  1.00  0.00           O  
ATOM    547  CB  LYS A  38     -16.335   5.452  -8.181  1.00  0.00           C  
ATOM    548  CG  LYS A  38     -16.735   6.134  -6.889  1.00  0.00           C  
ATOM    549  CD  LYS A  38     -18.078   6.819  -7.001  1.00  0.00           C  
ATOM    550  CE  LYS A  38     -18.388   7.627  -5.754  1.00  0.00           C  
ATOM    551  NZ  LYS A  38     -19.754   8.226  -5.801  1.00  0.00           N1+
ATOM    552  H   LYS A  38     -16.677   3.078  -7.107  1.00  0.00           H  
ATOM    553  HA  LYS A  38     -18.288   4.853  -8.792  1.00  0.00           H  
ATOM    554 1HB  LYS A  38     -15.362   4.990  -8.014  1.00  0.00           H  
ATOM    555 2HB  LYS A  38     -16.202   6.223  -8.940  1.00  0.00           H  
ATOM    556 1HG  LYS A  38     -16.778   5.430  -6.087  1.00  0.00           H  
ATOM    557 2HG  LYS A  38     -15.982   6.885  -6.654  1.00  0.00           H  
ATOM    558 1HD  LYS A  38     -18.076   7.485  -7.865  1.00  0.00           H  
ATOM    559 2HD  LYS A  38     -18.856   6.069  -7.144  1.00  0.00           H  
ATOM    560 1HE  LYS A  38     -18.312   6.980  -4.879  1.00  0.00           H  
ATOM    561 2HE  LYS A  38     -17.654   8.432  -5.666  1.00  0.00           H  
ATOM    562 1HZ  LYS A  38     -19.916   8.755  -4.957  1.00  0.00           H  
ATOM    563 2HZ  LYS A  38     -19.842   8.840  -6.606  1.00  0.00           H  
ATOM    564 3HZ  LYS A  38     -20.437   7.488  -5.871  1.00  0.00           H  
ATOM    565  N   GLY A  39     -16.665   2.639 -10.305  1.00  0.00           N  
ATOM    566  CA  GLY A  39     -16.280   2.107 -11.610  1.00  0.00           C  
ATOM    567  C   GLY A  39     -14.788   2.169 -11.912  1.00  0.00           C  
ATOM    568  O   GLY A  39     -14.384   2.079 -13.072  1.00  0.00           O  
ATOM    569  H   GLY A  39     -16.789   1.972  -9.543  1.00  0.00           H  
ATOM    570 1HA  GLY A  39     -16.609   1.070 -11.664  1.00  0.00           H  
ATOM    571 2HA  GLY A  39     -16.826   2.644 -12.384  1.00  0.00           H  
ATOM    572  N   LEU A  40     -13.969   2.337 -10.888  1.00  0.00           N  
ATOM    573  CA  LEU A  40     -12.524   2.428 -11.066  1.00  0.00           C  
ATOM    574  C   LEU A  40     -11.877   1.090 -11.392  1.00  0.00           C  
ATOM    575  O   LEU A  40     -12.302   0.037 -10.899  1.00  0.00           O  
ATOM    576  CB  LEU A  40     -11.977   3.060  -9.813  1.00  0.00           C  
ATOM    577  CG  LEU A  40     -12.448   4.465  -9.692  1.00  0.00           C  
ATOM    578  CD1 LEU A  40     -12.240   4.942  -8.401  1.00  0.00           C  
ATOM    579  CD2 LEU A  40     -11.641   5.313 -10.649  1.00  0.00           C  
ATOM    580  H   LEU A  40     -14.339   2.395  -9.936  1.00  0.00           H  
ATOM    581  HA  LEU A  40     -12.327   3.105 -11.898  1.00  0.00           H  
ATOM    582 1HB  LEU A  40     -12.311   2.497  -8.949  1.00  0.00           H  
ATOM    583 2HB  LEU A  40     -10.892   3.049  -9.846  1.00  0.00           H  
ATOM    584  HG  LEU A  40     -13.514   4.523  -9.920  1.00  0.00           H  
ATOM    585 1HD1 LEU A  40     -12.617   5.955  -8.376  1.00  0.00           H  
ATOM    586 2HD1 LEU A  40     -12.792   4.353  -7.739  1.00  0.00           H  
ATOM    587 3HD1 LEU A  40     -11.181   4.897  -8.152  1.00  0.00           H  
ATOM    588 1HD2 LEU A  40     -11.945   6.328 -10.566  1.00  0.00           H  
ATOM    589 2HD2 LEU A  40     -10.587   5.241 -10.396  1.00  0.00           H  
ATOM    590 3HD2 LEU A  40     -11.794   4.964 -11.670  1.00  0.00           H  
ATOM    591  N   ASP A  41     -10.844   1.134 -12.236  1.00  0.00           N  
ATOM    592  CA  ASP A  41     -10.132  -0.066 -12.643  1.00  0.00           C  
ATOM    593  C   ASP A  41      -9.253  -0.565 -11.511  1.00  0.00           C  
ATOM    594  O   ASP A  41      -9.051   0.130 -10.518  1.00  0.00           O  
ATOM    595  CB  ASP A  41      -9.303   0.200 -13.921  1.00  0.00           C  
ATOM    596  CG  ASP A  41      -8.894  -1.094 -14.745  1.00  0.00           C  
ATOM    597  OD1 ASP A  41      -9.150  -2.201 -14.273  1.00  0.00           O  
ATOM    598  OD2 ASP A  41      -8.329  -0.951 -15.799  1.00  0.00           O1-
ATOM    599  H   ASP A  41     -10.535   2.033 -12.605  1.00  0.00           H  
ATOM    600  HA  ASP A  41     -10.865  -0.841 -12.871  1.00  0.00           H  
ATOM    601 1HB  ASP A  41      -9.874   0.863 -14.577  1.00  0.00           H  
ATOM    602 2HB  ASP A  41      -8.394   0.738 -13.648  1.00  0.00           H  
ATOM    603  N   LYS A  42      -8.722  -1.756 -11.693  1.00  0.00           N  
ATOM    604  CA  LYS A  42      -7.889  -2.462 -10.732  1.00  0.00           C  
ATOM    605  C   LYS A  42      -6.727  -1.592 -10.276  1.00  0.00           C  
ATOM    606  O   LYS A  42      -6.571  -1.324  -9.084  1.00  0.00           O  
ATOM    607  CB  LYS A  42      -7.361  -3.701 -11.444  1.00  0.00           C  
ATOM    608  CG  LYS A  42      -8.484  -4.626 -11.932  1.00  0.00           C  
ATOM    609  CD  LYS A  42      -7.973  -5.850 -12.677  1.00  0.00           C  
ATOM    610  CE  LYS A  42      -7.310  -5.462 -14.016  1.00  0.00           C  
ATOM    611  NZ  LYS A  42      -8.272  -4.823 -14.999  1.00  0.00           N1+
ATOM    612  H   LYS A  42      -8.944  -2.218 -12.574  1.00  0.00           H  
ATOM    613  HA  LYS A  42      -8.492  -2.735  -9.864  1.00  0.00           H  
ATOM    614 1HB  LYS A  42      -6.763  -3.410 -12.307  1.00  0.00           H  
ATOM    615 2HB  LYS A  42      -6.719  -4.271 -10.766  1.00  0.00           H  
ATOM    616 1HG  LYS A  42      -9.061  -4.960 -11.072  1.00  0.00           H  
ATOM    617 2HG  LYS A  42      -9.146  -4.066 -12.593  1.00  0.00           H  
ATOM    618 1HD  LYS A  42      -7.239  -6.366 -12.087  1.00  0.00           H  
ATOM    619 2HD  LYS A  42      -8.801  -6.532 -12.866  1.00  0.00           H  
ATOM    620 1HE  LYS A  42      -6.492  -4.766 -13.822  1.00  0.00           H  
ATOM    621 2HE  LYS A  42      -6.904  -6.366 -14.466  1.00  0.00           H  
ATOM    622 1HZ  LYS A  42      -7.786  -4.601 -15.852  1.00  0.00           H  
ATOM    623 2HZ  LYS A  42      -9.029  -5.448 -15.201  1.00  0.00           H  
ATOM    624 3HZ  LYS A  42      -8.659  -3.937 -14.618  1.00  0.00           H  
ATOM    625  N   ASP A  43      -5.930  -1.111 -11.228  1.00  0.00           N  
ATOM    626  CA  ASP A  43      -4.779  -0.277 -10.897  1.00  0.00           C  
ATOM    627  C   ASP A  43      -5.189   1.005 -10.188  1.00  0.00           C  
ATOM    628  O   ASP A  43      -4.478   1.497  -9.306  1.00  0.00           O  
ATOM    629  CB  ASP A  43      -3.991   0.053 -12.162  1.00  0.00           C  
ATOM    630  CG  ASP A  43      -3.212  -1.141 -12.694  1.00  0.00           C  
ATOM    631  OD1 ASP A  43      -3.073  -2.101 -11.962  1.00  0.00           O  
ATOM    632  OD2 ASP A  43      -2.767  -1.099 -13.810  1.00  0.00           O1-
ATOM    633  H   ASP A  43      -6.123  -1.340 -12.194  1.00  0.00           H  
ATOM    634  HA  ASP A  43      -4.131  -0.838 -10.228  1.00  0.00           H  
ATOM    635 1HB  ASP A  43      -4.677   0.401 -12.938  1.00  0.00           H  
ATOM    636 2HB  ASP A  43      -3.293   0.866 -11.955  1.00  0.00           H  
ATOM    637  N   GLN A  44      -6.333   1.562 -10.579  1.00  0.00           N  
ATOM    638  CA  GLN A  44      -6.798   2.784  -9.952  1.00  0.00           C  
ATOM    639  C   GLN A  44      -7.199   2.513  -8.516  1.00  0.00           C  
ATOM    640  O   GLN A  44      -6.831   3.261  -7.617  1.00  0.00           O  
ATOM    641  CB  GLN A  44      -7.984   3.378 -10.703  1.00  0.00           C  
ATOM    642  CG  GLN A  44      -7.663   3.928 -12.061  1.00  0.00           C  
ATOM    643  CD  GLN A  44      -8.901   4.403 -12.834  1.00  0.00           C  
ATOM    644  NE2 GLN A  44      -8.907   5.695 -13.148  1.00  0.00           N  
ATOM    645  OE1 GLN A  44      -9.856   3.650 -13.119  1.00  0.00           O  
ATOM    646  H   GLN A  44      -6.888   1.114 -11.294  1.00  0.00           H  
ATOM    647  HA  GLN A  44      -5.984   3.509  -9.949  1.00  0.00           H  
ATOM    648 1HB  GLN A  44      -8.749   2.623 -10.819  1.00  0.00           H  
ATOM    649 2HB  GLN A  44      -8.409   4.186 -10.113  1.00  0.00           H  
ATOM    650 1HG  GLN A  44      -6.986   4.770 -11.945  1.00  0.00           H  
ATOM    651 2HG  GLN A  44      -7.181   3.143 -12.642  1.00  0.00           H  
ATOM    652 1HE2 GLN A  44      -9.679   6.090 -13.641  1.00  0.00           H  
ATOM    653 2HE2 GLN A  44      -8.135   6.291 -12.840  1.00  0.00           H  
ATOM    654  N   GLN A  45      -7.882   1.395  -8.266  1.00  0.00           N  
ATOM    655  CA  GLN A  45      -8.296   1.109  -6.902  1.00  0.00           C  
ATOM    656  C   GLN A  45      -7.063   0.943  -6.026  1.00  0.00           C  
ATOM    657  O   GLN A  45      -7.014   1.463  -4.911  1.00  0.00           O  
ATOM    658  CB  GLN A  45      -9.157  -0.161  -6.837  1.00  0.00           C  
ATOM    659  CG  GLN A  45     -10.570  -0.049  -7.460  1.00  0.00           C  
ATOM    660  CD  GLN A  45     -11.290  -1.392  -7.438  1.00  0.00           C  
ATOM    661  NE2 GLN A  45     -11.990  -1.731  -8.522  1.00  0.00           N  
ATOM    662  OE1 GLN A  45     -11.195  -2.134  -6.449  1.00  0.00           O  
ATOM    663  H   GLN A  45      -8.154   0.776  -9.030  1.00  0.00           H  
ATOM    664  HA  GLN A  45      -8.875   1.951  -6.526  1.00  0.00           H  
ATOM    665 1HB  GLN A  45      -8.635  -0.967  -7.363  1.00  0.00           H  
ATOM    666 2HB  GLN A  45      -9.269  -0.470  -5.799  1.00  0.00           H  
ATOM    667 1HG  GLN A  45     -11.160   0.655  -6.894  1.00  0.00           H  
ATOM    668 2HG  GLN A  45     -10.489   0.284  -8.492  1.00  0.00           H  
ATOM    669 1HE2 GLN A  45     -12.449  -2.615  -8.565  1.00  0.00           H  
ATOM    670 2HE2 GLN A  45     -12.054  -1.099  -9.329  1.00  0.00           H  
ATOM    671  N   ILE A  46      -6.035   0.289  -6.567  1.00  0.00           N  
ATOM    672  CA  ILE A  46      -4.789   0.068  -5.849  1.00  0.00           C  
ATOM    673  C   ILE A  46      -4.060   1.361  -5.529  1.00  0.00           C  
ATOM    674  O   ILE A  46      -3.607   1.562  -4.396  1.00  0.00           O  
ATOM    675  CB  ILE A  46      -3.862  -0.815  -6.679  1.00  0.00           C  
ATOM    676  CG1 ILE A  46      -4.460  -2.246  -6.754  1.00  0.00           C  
ATOM    677  CG2 ILE A  46      -2.460  -0.742  -6.103  1.00  0.00           C  
ATOM    678  CD1 ILE A  46      -3.851  -3.149  -7.793  1.00  0.00           C  
ATOM    679  H   ILE A  46      -6.143  -0.111  -7.501  1.00  0.00           H  
ATOM    680  HA  ILE A  46      -5.018  -0.442  -4.915  1.00  0.00           H  
ATOM    681  HB  ILE A  46      -3.838  -0.434  -7.695  1.00  0.00           H  
ATOM    682 1HG1 ILE A  46      -4.338  -2.724  -5.778  1.00  0.00           H  
ATOM    683 2HG1 ILE A  46      -5.526  -2.165  -6.959  1.00  0.00           H  
ATOM    684 1HG2 ILE A  46      -1.821  -1.307  -6.716  1.00  0.00           H  
ATOM    685 2HG2 ILE A  46      -2.111   0.289  -6.100  1.00  0.00           H  
ATOM    686 3HG2 ILE A  46      -2.453  -1.127  -5.084  1.00  0.00           H  
ATOM    687 1HD1 ILE A  46      -4.349  -4.121  -7.755  1.00  0.00           H  
ATOM    688 2HD1 ILE A  46      -3.989  -2.715  -8.780  1.00  0.00           H  
ATOM    689 3HD1 ILE A  46      -2.818  -3.277  -7.604  1.00  0.00           H  
ATOM    690  N   ASP A  47      -3.948   2.254  -6.517  1.00  0.00           N  
ATOM    691  CA  ASP A  47      -3.245   3.508  -6.296  1.00  0.00           C  
ATOM    692  C   ASP A  47      -3.942   4.323  -5.217  1.00  0.00           C  
ATOM    693  O   ASP A  47      -3.292   4.946  -4.380  1.00  0.00           O  
ATOM    694  CB  ASP A  47      -3.207   4.334  -7.585  1.00  0.00           C  
ATOM    695  CG  ASP A  47      -2.243   5.546  -7.518  1.00  0.00           C  
ATOM    696  OD1 ASP A  47      -1.044   5.345  -7.556  1.00  0.00           O  
ATOM    697  OD2 ASP A  47      -2.720   6.659  -7.402  1.00  0.00           O1-
ATOM    698  H   ASP A  47      -4.329   2.045  -7.442  1.00  0.00           H  
ATOM    699  HA  ASP A  47      -2.233   3.287  -5.971  1.00  0.00           H  
ATOM    700 1HB  ASP A  47      -2.909   3.685  -8.413  1.00  0.00           H  
ATOM    701 2HB  ASP A  47      -4.217   4.692  -7.809  1.00  0.00           H  
ATOM    702  N   ILE A  48      -5.266   4.276  -5.212  1.00  0.00           N  
ATOM    703  CA  ILE A  48      -6.093   5.007  -4.271  1.00  0.00           C  
ATOM    704  C   ILE A  48      -5.988   4.434  -2.871  1.00  0.00           C  
ATOM    705  O   ILE A  48      -5.887   5.190  -1.899  1.00  0.00           O  
ATOM    706  CB  ILE A  48      -7.496   5.023  -4.831  1.00  0.00           C  
ATOM    707  CG1 ILE A  48      -7.407   5.781  -6.122  1.00  0.00           C  
ATOM    708  CG2 ILE A  48      -8.439   5.694  -3.940  1.00  0.00           C  
ATOM    709  CD1 ILE A  48      -7.024   7.243  -5.908  1.00  0.00           C  
ATOM    710  H   ILE A  48      -5.740   3.734  -5.939  1.00  0.00           H  
ATOM    711  HA  ILE A  48      -5.740   6.035  -4.237  1.00  0.00           H  
ATOM    712  HB  ILE A  48      -7.819   4.001  -5.032  1.00  0.00           H  
ATOM    713 1HG1 ILE A  48      -6.609   5.371  -6.712  1.00  0.00           H  
ATOM    714 2HG1 ILE A  48      -8.300   5.657  -6.669  1.00  0.00           H  
ATOM    715 1HG2 ILE A  48      -9.431   5.705  -4.382  1.00  0.00           H  
ATOM    716 2HG2 ILE A  48      -8.463   5.177  -3.017  1.00  0.00           H  
ATOM    717 3HG2 ILE A  48      -8.101   6.704  -3.797  1.00  0.00           H  
ATOM    718 1HD1 ILE A  48      -6.934   7.742  -6.860  1.00  0.00           H  
ATOM    719 2HD1 ILE A  48      -7.781   7.734  -5.315  1.00  0.00           H  
ATOM    720 3HD1 ILE A  48      -6.077   7.291  -5.386  1.00  0.00           H  
ATOM    721  N   MET A  49      -5.985   3.104  -2.752  1.00  0.00           N  
ATOM    722  CA  MET A  49      -5.791   2.501  -1.444  1.00  0.00           C  
ATOM    723  C   MET A  49      -4.437   2.926  -0.918  1.00  0.00           C  
ATOM    724  O   MET A  49      -4.311   3.284   0.255  1.00  0.00           O  
ATOM    725  CB  MET A  49      -5.788   0.985  -1.524  1.00  0.00           C  
ATOM    726  CG  MET A  49      -7.076   0.350  -1.844  1.00  0.00           C  
ATOM    727  SD  MET A  49      -6.839  -1.389  -2.069  1.00  0.00           S  
ATOM    728  CE  MET A  49      -6.577  -1.721  -0.345  1.00  0.00           C  
ATOM    729  H   MET A  49      -6.120   2.513  -3.574  1.00  0.00           H  
ATOM    730  HA  MET A  49      -6.563   2.848  -0.761  1.00  0.00           H  
ATOM    731 1HB  MET A  49      -5.069   0.668  -2.282  1.00  0.00           H  
ATOM    732 2HB  MET A  49      -5.460   0.580  -0.574  1.00  0.00           H  
ATOM    733 1HG  MET A  49      -7.764   0.500  -1.012  1.00  0.00           H  
ATOM    734 2HG  MET A  49      -7.524   0.767  -2.724  1.00  0.00           H  
ATOM    735 1HE  MET A  49      -6.431  -2.757  -0.178  1.00  0.00           H  
ATOM    736 2HE  MET A  49      -5.710  -1.169   0.009  1.00  0.00           H  
ATOM    737 3HE  MET A  49      -7.454  -1.411   0.190  1.00  0.00           H  
ATOM    738  N   ALA A  50      -3.421   2.908  -1.795  1.00  0.00           N  
ATOM    739  CA  ALA A  50      -2.085   3.309  -1.401  1.00  0.00           C  
ATOM    740  C   ALA A  50      -2.064   4.757  -0.949  1.00  0.00           C  
ATOM    741  O   ALA A  50      -1.434   5.060   0.061  1.00  0.00           O  
ATOM    742  CB  ALA A  50      -1.106   3.110  -2.541  1.00  0.00           C  
ATOM    743  H   ALA A  50      -3.578   2.591  -2.754  1.00  0.00           H  
ATOM    744  HA  ALA A  50      -1.782   2.688  -0.563  1.00  0.00           H  
ATOM    745 1HB  ALA A  50      -0.109   3.390  -2.208  1.00  0.00           H  
ATOM    746 2HB  ALA A  50      -1.111   2.065  -2.848  1.00  0.00           H  
ATOM    747 3HB  ALA A  50      -1.392   3.727  -3.382  1.00  0.00           H  
ATOM    748  N   GLN A  51      -2.784   5.650  -1.651  1.00  0.00           N  
ATOM    749  CA  GLN A  51      -2.814   7.049  -1.240  1.00  0.00           C  
ATOM    750  C   GLN A  51      -3.466   7.189   0.120  1.00  0.00           C  
ATOM    751  O   GLN A  51      -2.993   7.955   0.967  1.00  0.00           O  
ATOM    752  CB  GLN A  51      -3.572   7.932  -2.239  1.00  0.00           C  
ATOM    753  CG  GLN A  51      -2.892   8.170  -3.579  1.00  0.00           C  
ATOM    754  CD  GLN A  51      -3.743   9.042  -4.495  1.00  0.00           C  
ATOM    755  NE2 GLN A  51      -3.726   8.782  -5.795  1.00  0.00           N  
ATOM    756  OE1 GLN A  51      -4.424   9.962  -4.017  1.00  0.00           O  
ATOM    757  H   GLN A  51      -3.268   5.357  -2.499  1.00  0.00           H  
ATOM    758  HA  GLN A  51      -1.791   7.412  -1.168  1.00  0.00           H  
ATOM    759 1HB  GLN A  51      -4.541   7.474  -2.447  1.00  0.00           H  
ATOM    760 2HB  GLN A  51      -3.767   8.900  -1.787  1.00  0.00           H  
ATOM    761 1HG  GLN A  51      -1.946   8.680  -3.406  1.00  0.00           H  
ATOM    762 2HG  GLN A  51      -2.713   7.230  -4.078  1.00  0.00           H  
ATOM    763 1HE2 GLN A  51      -4.263   9.326  -6.415  1.00  0.00           H  
ATOM    764 2HE2 GLN A  51      -3.174   8.003  -6.190  1.00  0.00           H  
ATOM    765  N   ALA A  52      -4.540   6.434   0.357  1.00  0.00           N  
ATOM    766  CA  ALA A  52      -5.182   6.504   1.656  1.00  0.00           C  
ATOM    767  C   ALA A  52      -4.194   6.053   2.704  1.00  0.00           C  
ATOM    768  O   ALA A  52      -4.013   6.697   3.736  1.00  0.00           O  
ATOM    769  CB  ALA A  52      -6.413   5.617   1.690  1.00  0.00           C  
ATOM    770  H   ALA A  52      -4.914   5.824  -0.371  1.00  0.00           H  
ATOM    771  HA  ALA A  52      -5.464   7.539   1.854  1.00  0.00           H  
ATOM    772 1HB  ALA A  52      -6.883   5.680   2.670  1.00  0.00           H  
ATOM    773 2HB  ALA A  52      -7.107   5.949   0.930  1.00  0.00           H  
ATOM    774 3HB  ALA A  52      -6.128   4.591   1.490  1.00  0.00           H  
ATOM    775  N   ALA A  53      -3.499   4.963   2.402  1.00  0.00           N  
ATOM    776  CA  ALA A  53      -2.520   4.389   3.288  1.00  0.00           C  
ATOM    777  C   ALA A  53      -1.360   5.363   3.545  1.00  0.00           C  
ATOM    778  O   ALA A  53      -0.830   5.399   4.659  1.00  0.00           O  
ATOM    779  CB  ALA A  53      -2.072   3.061   2.731  1.00  0.00           C  
ATOM    780  H   ALA A  53      -3.686   4.482   1.522  1.00  0.00           H  
ATOM    781  HA  ALA A  53      -3.008   4.201   4.242  1.00  0.00           H  
ATOM    782 1HB  ALA A  53      -1.412   2.584   3.401  1.00  0.00           H  
ATOM    783 2HB  ALA A  53      -2.940   2.427   2.590  1.00  0.00           H  
ATOM    784 3HB  ALA A  53      -1.583   3.215   1.779  1.00  0.00           H  
ATOM    785  N   VAL A  54      -0.975   6.186   2.543  1.00  0.00           N  
ATOM    786  CA  VAL A  54       0.102   7.165   2.750  1.00  0.00           C  
ATOM    787  C   VAL A  54      -0.313   8.129   3.816  1.00  0.00           C  
ATOM    788  O   VAL A  54       0.435   8.417   4.756  1.00  0.00           O  
ATOM    789  CB  VAL A  54       0.360   8.115   1.533  1.00  0.00           C  
ATOM    790  CG1 VAL A  54       1.339   9.194   1.979  1.00  0.00           C  
ATOM    791  CG2 VAL A  54       0.915   7.439   0.314  1.00  0.00           C  
ATOM    792  H   VAL A  54      -1.411   6.096   1.627  1.00  0.00           H  
ATOM    793  HA  VAL A  54       1.006   6.654   3.060  1.00  0.00           H  
ATOM    794  HB  VAL A  54      -0.578   8.591   1.269  1.00  0.00           H  
ATOM    795 1HG1 VAL A  54       1.496   9.896   1.161  1.00  0.00           H  
ATOM    796 2HG1 VAL A  54       0.933   9.729   2.838  1.00  0.00           H  
ATOM    797 3HG1 VAL A  54       2.285   8.740   2.253  1.00  0.00           H  
ATOM    798 1HG2 VAL A  54       1.053   8.180  -0.468  1.00  0.00           H  
ATOM    799 2HG2 VAL A  54       1.861   6.999   0.536  1.00  0.00           H  
ATOM    800 3HG2 VAL A  54       0.243   6.691  -0.033  1.00  0.00           H  
ATOM    801  N   GLN A  55      -1.529   8.632   3.652  1.00  0.00           N  
ATOM    802  CA  GLN A  55      -2.090   9.628   4.531  1.00  0.00           C  
ATOM    803  C   GLN A  55      -2.282   9.084   5.940  1.00  0.00           C  
ATOM    804  O   GLN A  55      -2.031   9.794   6.917  1.00  0.00           O  
ATOM    805  CB  GLN A  55      -3.393  10.113   3.915  1.00  0.00           C  
ATOM    806  CG  GLN A  55      -3.195  10.900   2.648  1.00  0.00           C  
ATOM    807  CD  GLN A  55      -4.490  11.254   1.934  1.00  0.00           C  
ATOM    808  NE2 GLN A  55      -4.566  10.823   0.682  1.00  0.00           N  
ATOM    809  OE1 GLN A  55      -5.393  11.903   2.474  1.00  0.00           O  
ATOM    810  H   GLN A  55      -2.084   8.317   2.851  1.00  0.00           H  
ATOM    811  HA  GLN A  55      -1.398  10.465   4.584  1.00  0.00           H  
ATOM    812 1HB  GLN A  55      -4.011   9.256   3.674  1.00  0.00           H  
ATOM    813 2HB  GLN A  55      -3.916  10.744   4.624  1.00  0.00           H  
ATOM    814 1HG  GLN A  55      -2.674  11.823   2.890  1.00  0.00           H  
ATOM    815 2HG  GLN A  55      -2.590  10.300   1.968  1.00  0.00           H  
ATOM    816 1HE2 GLN A  55      -5.358  11.024   0.112  1.00  0.00           H  
ATOM    817 2HE2 GLN A  55      -3.802  10.293   0.299  1.00  0.00           H  
ATOM    818  N   ILE A  56      -2.694   7.819   6.052  1.00  0.00           N  
ATOM    819  CA  ILE A  56      -2.893   7.203   7.357  1.00  0.00           C  
ATOM    820  C   ILE A  56      -1.566   7.017   8.061  1.00  0.00           C  
ATOM    821  O   ILE A  56      -1.422   7.333   9.246  1.00  0.00           O  
ATOM    822  CB  ILE A  56      -3.571   5.843   7.250  1.00  0.00           C  
ATOM    823  CG1 ILE A  56      -4.957   6.021   6.731  1.00  0.00           C  
ATOM    824  CG2 ILE A  56      -3.608   5.207   8.627  1.00  0.00           C  
ATOM    825  CD1 ILE A  56      -5.654   4.745   6.321  1.00  0.00           C  
ATOM    826  H   ILE A  56      -2.911   7.289   5.207  1.00  0.00           H  
ATOM    827  HA  ILE A  56      -3.519   7.861   7.959  1.00  0.00           H  
ATOM    828  HB  ILE A  56      -3.024   5.205   6.554  1.00  0.00           H  
ATOM    829 1HG1 ILE A  56      -5.490   6.499   7.472  1.00  0.00           H  
ATOM    830 2HG1 ILE A  56      -4.924   6.682   5.888  1.00  0.00           H  
ATOM    831 1HG2 ILE A  56      -4.089   4.254   8.561  1.00  0.00           H  
ATOM    832 2HG2 ILE A  56      -2.590   5.075   8.996  1.00  0.00           H  
ATOM    833 3HG2 ILE A  56      -4.163   5.850   9.312  1.00  0.00           H  
ATOM    834 1HD1 ILE A  56      -6.657   4.976   5.959  1.00  0.00           H  
ATOM    835 2HD1 ILE A  56      -5.086   4.281   5.537  1.00  0.00           H  
ATOM    836 3HD1 ILE A  56      -5.724   4.070   7.168  1.00  0.00           H  
ATOM    837  N   GLY A  57      -0.592   6.496   7.318  1.00  0.00           N  
ATOM    838  CA  GLY A  57       0.741   6.268   7.831  1.00  0.00           C  
ATOM    839  C   GLY A  57       1.287   7.573   8.366  1.00  0.00           C  
ATOM    840  O   GLY A  57       1.717   7.648   9.519  1.00  0.00           O  
ATOM    841  H   GLY A  57      -0.780   6.247   6.350  1.00  0.00           H  
ATOM    842 1HA  GLY A  57       0.715   5.514   8.617  1.00  0.00           H  
ATOM    843 2HA  GLY A  57       1.380   5.896   7.029  1.00  0.00           H  
ATOM    844  N   ALA A  58       1.264   8.607   7.525  1.00  0.00           N  
ATOM    845  CA  ALA A  58       1.764   9.912   7.901  1.00  0.00           C  
ATOM    846  C   ALA A  58       1.021  10.481   9.108  1.00  0.00           C  
ATOM    847  O   ALA A  58       1.633  11.096   9.980  1.00  0.00           O  
ATOM    848  CB  ALA A  58       1.631  10.854   6.724  1.00  0.00           C  
ATOM    849  H   ALA A  58       0.890   8.485   6.584  1.00  0.00           H  
ATOM    850  HA  ALA A  58       2.818   9.808   8.168  1.00  0.00           H  
ATOM    851 1HB  ALA A  58       2.030  11.830   6.990  1.00  0.00           H  
ATOM    852 2HB  ALA A  58       2.184  10.447   5.875  1.00  0.00           H  
ATOM    853 3HB  ALA A  58       0.578  10.947   6.460  1.00  0.00           H  
ATOM    854  N   ALA A  59      -0.303  10.269   9.172  1.00  0.00           N  
ATOM    855  CA  ALA A  59      -1.096  10.755  10.295  1.00  0.00           C  
ATOM    856  C   ALA A  59      -0.666  10.122  11.609  1.00  0.00           C  
ATOM    857  O   ALA A  59      -0.616  10.796  12.640  1.00  0.00           O  
ATOM    858  CB  ALA A  59      -2.564  10.457  10.071  1.00  0.00           C  
ATOM    859  H   ALA A  59      -0.786   9.788   8.417  1.00  0.00           H  
ATOM    860  HA  ALA A  59      -0.951  11.831  10.369  1.00  0.00           H  
ATOM    861 1HB  ALA A  59      -3.129  10.848  10.908  1.00  0.00           H  
ATOM    862 2HB  ALA A  59      -2.897  10.927   9.146  1.00  0.00           H  
ATOM    863 3HB  ALA A  59      -2.714   9.384  10.002  1.00  0.00           H  
ATOM    864  N   TYR A  60      -0.366   8.820  11.581  1.00  0.00           N  
ATOM    865  CA  TYR A  60       0.077   8.125  12.782  1.00  0.00           C  
ATOM    866  C   TYR A  60       1.429   8.679  13.237  1.00  0.00           C  
ATOM    867  O   TYR A  60       1.627   8.980  14.419  1.00  0.00           O  
ATOM    868  CB  TYR A  60       0.213   6.623  12.559  1.00  0.00           C  
ATOM    869  CG  TYR A  60       0.595   5.868  13.843  1.00  0.00           C  
ATOM    870  CD1 TYR A  60      -0.387   5.302  14.653  1.00  0.00           C  
ATOM    871  CD2 TYR A  60       1.919   5.799  14.236  1.00  0.00           C  
ATOM    872  CE1 TYR A  60      -0.031   4.646  15.824  1.00  0.00           C  
ATOM    873  CE2 TYR A  60       2.273   5.144  15.407  1.00  0.00           C  
ATOM    874  CZ  TYR A  60       1.314   4.569  16.194  1.00  0.00           C  
ATOM    875  OH  TYR A  60       1.685   3.915  17.359  1.00  0.00           O  
ATOM    876  H   TYR A  60      -0.456   8.306  10.703  1.00  0.00           H  
ATOM    877  HA  TYR A  60      -0.646   8.304  13.577  1.00  0.00           H  
ATOM    878 1HB  TYR A  60      -0.726   6.217  12.178  1.00  0.00           H  
ATOM    879 2HB  TYR A  60       0.983   6.433  11.806  1.00  0.00           H  
ATOM    880  HD1 TYR A  60      -1.432   5.366  14.364  1.00  0.00           H  
ATOM    881  HD2 TYR A  60       2.695   6.255  13.614  1.00  0.00           H  
ATOM    882  HE1 TYR A  60      -0.798   4.194  16.451  1.00  0.00           H  
ATOM    883  HE2 TYR A  60       3.323   5.082  15.703  1.00  0.00           H  
ATOM    884  HH  TYR A  60       2.624   3.590  17.276  1.00  0.00           H  
ATOM    885  N   GLY A  61       2.362   8.774  12.280  1.00  0.00           N  
ATOM    886  CA  GLY A  61       3.715   9.243  12.537  1.00  0.00           C  
ATOM    887  C   GLY A  61       4.772   8.241  12.068  1.00  0.00           C  
ATOM    888  O   GLY A  61       5.965   8.549  12.072  1.00  0.00           O  
ATOM    889  OXT GLY A  61       4.448   7.080  11.810  1.00  0.00           O1-
ATOM    890  H   GLY A  61       2.106   8.510  11.326  1.00  0.00           H  
ATOM    891 1HA  GLY A  61       3.860  10.194  12.023  1.00  0.00           H  
ATOM    892 2HA  GLY A  61       3.837   9.434  13.602  1.00  0.00           H  
TER   
ATOM    893  N   ALA B  62      11.813   9.663   2.968  1.00  0.00           N  
ATOM    894  CA  ALA B  62      10.383   9.422   2.847  1.00  0.00           C  
ATOM    895  C   ALA B  62      10.087   7.936   3.028  1.00  0.00           C  
ATOM    896  O   ALA B  62      10.444   7.347   4.049  1.00  0.00           O  
ATOM    897  CB  ALA B  62       9.878   9.926   1.502  1.00  0.00           C  
ATOM    898 1H   ALA B  62      12.128  10.226   2.191  1.00  0.00           H  
ATOM    899 2H   ALA B  62      12.002  10.146   3.834  1.00  0.00           H  
ATOM    900 3H   ALA B  62      12.302   8.779   2.962  1.00  0.00           H  
ATOM    901  HA  ALA B  62       9.874   9.966   3.644  1.00  0.00           H  
ATOM    902 1HB  ALA B  62       8.802   9.769   1.428  1.00  0.00           H  
ATOM    903 2HB  ALA B  62      10.092  10.992   1.417  1.00  0.00           H  
ATOM    904 3HB  ALA B  62      10.385   9.393   0.697  1.00  0.00           H  
ATOM    905  N   PHE B  63       9.432   7.328   2.043  1.00  0.00           N  
ATOM    906  CA  PHE B  63       9.094   5.910   2.104  1.00  0.00           C  
ATOM    907  C   PHE B  63       9.020   5.325   0.703  1.00  0.00           C  
ATOM    908  O   PHE B  63       8.452   5.942  -0.200  1.00  0.00           O  
ATOM    909  CB  PHE B  63       7.744   5.703   2.785  1.00  0.00           C  
ATOM    910  CG  PHE B  63       7.373   4.266   2.969  1.00  0.00           C  
ATOM    911  CD1 PHE B  63       7.772   3.563   4.088  1.00  0.00           C  
ATOM    912  CD2 PHE B  63       6.645   3.614   2.013  1.00  0.00           C  
ATOM    913  CE1 PHE B  63       7.431   2.245   4.234  1.00  0.00           C  
ATOM    914  CE2 PHE B  63       6.301   2.301   2.159  1.00  0.00           C  
ATOM    915  CZ  PHE B  63       6.692   1.621   3.265  1.00  0.00           C  
ATOM    916  H   PHE B  63       9.150   7.841   1.222  1.00  0.00           H  
ATOM    917  HA  PHE B  63       9.869   5.383   2.661  1.00  0.00           H  
ATOM    918 1HB  PHE B  63       7.753   6.177   3.769  1.00  0.00           H  
ATOM    919 2HB  PHE B  63       6.961   6.179   2.196  1.00  0.00           H  
ATOM    920  HD1 PHE B  63       8.358   4.065   4.862  1.00  0.00           H  
ATOM    921  HD2 PHE B  63       6.344   4.165   1.132  1.00  0.00           H  
ATOM    922  HE1 PHE B  63       7.753   1.704   5.116  1.00  0.00           H  
ATOM    923  HE2 PHE B  63       5.713   1.801   1.393  1.00  0.00           H  
ATOM    924  HZ  PHE B  63       6.427   0.589   3.374  1.00  0.00           H  
ATOM    925  N   THR B  64       9.582   4.137   0.526  1.00  0.00           N  
ATOM    926  CA  THR B  64       9.507   3.453  -0.756  1.00  0.00           C  
ATOM    927  C   THR B  64       9.562   1.940  -0.562  1.00  0.00           C  
ATOM    928  O   THR B  64      10.093   1.457   0.436  1.00  0.00           O  
ATOM    929  CB  THR B  64      10.632   3.911  -1.705  1.00  0.00           C  
ATOM    930  CG2 THR B  64      11.982   3.442  -1.182  1.00  0.00           C  
ATOM    931  OG1 THR B  64      10.402   3.363  -3.016  1.00  0.00           O  
ATOM    932  H   THR B  64      10.047   3.692   1.300  1.00  0.00           H  
ATOM    933  HA  THR B  64       8.559   3.699  -1.221  1.00  0.00           H  
ATOM    934  HB  THR B  64      10.620   4.998  -1.774  1.00  0.00           H  
ATOM    935  HG1 THR B  64       9.417   3.292  -3.174  1.00  0.00           H  
ATOM    936 1HG2 THR B  64      12.769   3.770  -1.860  1.00  0.00           H  
ATOM    937 2HG2 THR B  64      12.153   3.864  -0.191  1.00  0.00           H  
ATOM    938 3HG2 THR B  64      11.984   2.353  -1.121  1.00  0.00           H  
ATOM    939  N   VAL B  65       9.029   1.206  -1.529  1.00  0.00           N  
ATOM    940  CA  VAL B  65       9.067  -0.265  -1.512  1.00  0.00           C  
ATOM    941  C   VAL B  65       9.885  -0.870  -2.656  1.00  0.00           C  
ATOM    942  O   VAL B  65       9.788  -0.441  -3.808  1.00  0.00           O  
ATOM    943  CB  VAL B  65       7.637  -0.839  -1.513  1.00  0.00           C  
ATOM    944  CG1 VAL B  65       7.629  -2.378  -1.616  1.00  0.00           C  
ATOM    945  CG2 VAL B  65       6.970  -0.470  -0.220  1.00  0.00           C  
ATOM    946  H   VAL B  65       8.578   1.709  -2.301  1.00  0.00           H  
ATOM    947  HA  VAL B  65       9.528  -0.561  -0.577  1.00  0.00           H  
ATOM    948  HB  VAL B  65       7.090  -0.420  -2.356  1.00  0.00           H  
ATOM    949 1HG1 VAL B  65       6.598  -2.732  -1.604  1.00  0.00           H  
ATOM    950 2HG1 VAL B  65       8.105  -2.702  -2.529  1.00  0.00           H  
ATOM    951 3HG1 VAL B  65       8.170  -2.799  -0.766  1.00  0.00           H  
ATOM    952 1HG2 VAL B  65       5.955  -0.854  -0.222  1.00  0.00           H  
ATOM    953 2HG2 VAL B  65       7.528  -0.907   0.599  1.00  0.00           H  
ATOM    954 3HG2 VAL B  65       6.956   0.583  -0.101  1.00  0.00           H  
ATOM    955  N   THR B  66      10.724  -1.851  -2.313  1.00  0.00           N  
ATOM    956  CA  THR B  66      11.578  -2.533  -3.283  1.00  0.00           C  
ATOM    957  C   THR B  66      11.321  -4.033  -3.361  1.00  0.00           C  
ATOM    958  O   THR B  66      11.227  -4.722  -2.346  1.00  0.00           O  
ATOM    959  CB  THR B  66      13.071  -2.303  -2.964  1.00  0.00           C  
ATOM    960  CG2 THR B  66      13.969  -3.077  -3.936  1.00  0.00           C  
ATOM    961  OG1 THR B  66      13.369  -0.904  -3.036  1.00  0.00           O  
ATOM    962  H   THR B  66      10.738  -2.136  -1.334  1.00  0.00           H  
ATOM    963  HA  THR B  66      11.375  -2.115  -4.268  1.00  0.00           H  
ATOM    964  HB  THR B  66      13.275  -2.649  -1.950  1.00  0.00           H  
ATOM    965  HG1 THR B  66      12.989  -0.536  -3.841  1.00  0.00           H  
ATOM    966 1HG2 THR B  66      15.011  -2.897  -3.683  1.00  0.00           H  
ATOM    967 2HG2 THR B  66      13.767  -4.144  -3.864  1.00  0.00           H  
ATOM    968 3HG2 THR B  66      13.780  -2.740  -4.954  1.00  0.00           H  
ATOM    969  N   VAL B  67      11.212  -4.547  -4.573  1.00  0.00           N  
ATOM    970  CA  VAL B  67      11.010  -5.973  -4.753  1.00  0.00           C  
ATOM    971  C   VAL B  67      12.281  -6.573  -5.373  1.00  0.00           C  
ATOM    972  O   VAL B  67      12.693  -6.114  -6.434  1.00  0.00           O  
ATOM    973  CB  VAL B  67       9.813  -6.220  -5.663  1.00  0.00           C  
ATOM    974  CG1 VAL B  67       9.631  -7.665  -5.850  1.00  0.00           C  
ATOM    975  CG2 VAL B  67       8.610  -5.607  -5.046  1.00  0.00           C  
ATOM    976  H   VAL B  67      11.284  -3.947  -5.383  1.00  0.00           H  
ATOM    977  HA  VAL B  67      10.770  -6.418  -3.796  1.00  0.00           H  
ATOM    978  HB  VAL B  67      10.001  -5.782  -6.651  1.00  0.00           H  
ATOM    979 1HG1 VAL B  67       8.806  -7.848  -6.516  1.00  0.00           H  
ATOM    980 2HG1 VAL B  67      10.521  -8.045  -6.271  1.00  0.00           H  
ATOM    981 3HG1 VAL B  67       9.444  -8.143  -4.902  1.00  0.00           H  
ATOM    982 1HG2 VAL B  67       7.744  -5.780  -5.680  1.00  0.00           H  
ATOM    983 2HG2 VAL B  67       8.465  -6.062  -4.088  1.00  0.00           H  
ATOM    984 3HG2 VAL B  67       8.769  -4.551  -4.925  1.00  0.00           H  
ATOM    985  N   PRO B  68      12.982  -7.517  -4.709  1.00  0.00           N  
ATOM    986  CA  PRO B  68      14.194  -8.178  -5.194  1.00  0.00           C  
ATOM    987  C   PRO B  68      14.056  -8.760  -6.603  1.00  0.00           C  
ATOM    988  O   PRO B  68      15.022  -8.781  -7.369  1.00  0.00           O  
ATOM    989  CB  PRO B  68      14.376  -9.292  -4.160  1.00  0.00           C  
ATOM    990  CG  PRO B  68      13.780  -8.723  -2.897  1.00  0.00           C  
ATOM    991  CD  PRO B  68      12.578  -7.941  -3.357  1.00  0.00           C  
ATOM    992  HA  PRO B  68      15.030  -7.464  -5.153  1.00  0.00           H  
ATOM    993 1HB  PRO B  68      13.863 -10.205  -4.502  1.00  0.00           H  
ATOM    994 2HB  PRO B  68      15.442  -9.542  -4.062  1.00  0.00           H  
ATOM    995 1HG  PRO B  68      13.514  -9.535  -2.197  1.00  0.00           H  
ATOM    996 2HG  PRO B  68      14.516  -8.091  -2.385  1.00  0.00           H  
ATOM    997 1HD  PRO B  68      11.697  -8.587  -3.401  1.00  0.00           H  
ATOM    998 2HD  PRO B  68      12.454  -7.084  -2.675  1.00  0.00           H  
ATOM    999  N   LYS B  69      12.853  -9.234  -6.929  1.00  0.00           N  
ATOM   1000  CA  LYS B  69      12.557  -9.808  -8.234  1.00  0.00           C  
ATOM   1001  C   LYS B  69      11.195  -9.337  -8.720  1.00  0.00           C  
ATOM   1002  O   LYS B  69      10.189  -9.573  -8.063  1.00  0.00           O  
ATOM   1003  CB  LYS B  69      12.528 -11.337  -8.167  1.00  0.00           C  
ATOM   1004  CG  LYS B  69      13.827 -12.016  -7.805  1.00  0.00           C  
ATOM   1005  CD  LYS B  69      13.662 -13.528  -7.854  1.00  0.00           C  
ATOM   1006  CE  LYS B  69      14.960 -14.239  -7.494  1.00  0.00           C  
ATOM   1007  NZ  LYS B  69      14.815 -15.718  -7.552  1.00  0.00           N1+
ATOM   1008  H   LYS B  69      12.111  -9.185  -6.251  1.00  0.00           H  
ATOM   1009  HA  LYS B  69      13.309  -9.477  -8.950  1.00  0.00           H  
ATOM   1010 1HB  LYS B  69      11.792 -11.646  -7.432  1.00  0.00           H  
ATOM   1011 2HB  LYS B  69      12.203 -11.738  -9.129  1.00  0.00           H  
ATOM   1012 1HG  LYS B  69      14.607 -11.710  -8.504  1.00  0.00           H  
ATOM   1013 2HG  LYS B  69      14.128 -11.727  -6.801  1.00  0.00           H  
ATOM   1014 1HD  LYS B  69      12.882 -13.829  -7.150  1.00  0.00           H  
ATOM   1015 2HD  LYS B  69      13.351 -13.826  -8.858  1.00  0.00           H  
ATOM   1016 1HE  LYS B  69      15.738 -13.931  -8.191  1.00  0.00           H  
ATOM   1017 2HE  LYS B  69      15.255 -13.952  -6.486  1.00  0.00           H  
ATOM   1018 1HZ  LYS B  69      15.694 -16.153  -7.309  1.00  0.00           H  
ATOM   1019 2HZ  LYS B  69      14.102 -16.013  -6.901  1.00  0.00           H  
ATOM   1020 3HZ  LYS B  69      14.551 -15.991  -8.488  1.00  0.00           H  
ATOM   1021  N   ASP B  70      11.125  -8.818  -9.934  1.00  0.00           N  
ATOM   1022  CA  ASP B  70       9.836  -8.387 -10.468  1.00  0.00           C  
ATOM   1023  C   ASP B  70       9.159  -9.533 -11.211  1.00  0.00           C  
ATOM   1024  O   ASP B  70       8.060  -9.384 -11.752  1.00  0.00           O  
ATOM   1025  CB  ASP B  70      10.015  -7.197 -11.405  1.00  0.00           C  
ATOM   1026  CG  ASP B  70      10.508  -5.944 -10.676  1.00  0.00           C  
ATOM   1027  OD1 ASP B  70      10.068  -5.696  -9.582  1.00  0.00           O  
ATOM   1028  OD2 ASP B  70      11.324  -5.250 -11.232  1.00  0.00           O1-
ATOM   1029  H   ASP B  70      11.972  -8.660 -10.464  1.00  0.00           H  
ATOM   1030  HA  ASP B  70       9.193  -8.084  -9.638  1.00  0.00           H  
ATOM   1031 1HB  ASP B  70      10.725  -7.453 -12.192  1.00  0.00           H  
ATOM   1032 2HB  ASP B  70       9.061  -6.968 -11.883  1.00  0.00           H  
ATOM   1033  N   LEU B  71       9.844 -10.670 -11.251  1.00  0.00           N  
ATOM   1034  CA  LEU B  71       9.343 -11.855 -11.914  1.00  0.00           C  
ATOM   1035  C   LEU B  71       9.688 -13.124 -11.147  1.00  0.00           C  
ATOM   1036  O   LEU B  71      10.858 -13.394 -10.854  1.00  0.00           O  
ATOM   1037  CB  LEU B  71       9.910 -11.982 -13.326  1.00  0.00           C  
ATOM   1038  CG  LEU B  71       9.461 -13.226 -14.076  1.00  0.00           C  
ATOM   1039  CD1 LEU B  71       7.972 -13.117 -14.305  1.00  0.00           C  
ATOM   1040  CD2 LEU B  71      10.232 -13.356 -15.370  1.00  0.00           C  
ATOM   1041  H   LEU B  71      10.734 -10.715 -10.784  1.00  0.00           H  
ATOM   1042  HA  LEU B  71       8.268 -11.773 -11.984  1.00  0.00           H  
ATOM   1043 1HB  LEU B  71       9.599 -11.112 -13.904  1.00  0.00           H  
ATOM   1044 2HB  LEU B  71      10.997 -11.995 -13.271  1.00  0.00           H  
ATOM   1045  HG  LEU B  71       9.645 -14.111 -13.468  1.00  0.00           H  
ATOM   1046 1HD1 LEU B  71       7.622 -13.965 -14.805  1.00  0.00           H  
ATOM   1047 2HD1 LEU B  71       7.476 -13.042 -13.359  1.00  0.00           H  
ATOM   1048 3HD1 LEU B  71       7.757 -12.235 -14.898  1.00  0.00           H  
ATOM   1049 1HD2 LEU B  71       9.911 -14.251 -15.893  1.00  0.00           H  
ATOM   1050 2HD2 LEU B  71      10.051 -12.479 -15.993  1.00  0.00           H  
ATOM   1051 3HD2 LEU B  71      11.296 -13.431 -15.148  1.00  0.00           H  
ATOM   1052  N   TYR B  72       8.666 -13.916 -10.866  1.00  0.00           N  
ATOM   1053  CA  TYR B  72       8.840 -15.193 -10.208  1.00  0.00           C  
ATOM   1054  C   TYR B  72       8.350 -16.327 -11.093  1.00  0.00           C  
ATOM   1055  O   TYR B  72       7.323 -16.219 -11.779  1.00  0.00           O  
ATOM   1056  CB  TYR B  72       8.079 -15.207  -8.883  1.00  0.00           C  
ATOM   1057  CG  TYR B  72       8.628 -14.265  -7.787  1.00  0.00           C  
ATOM   1058  CD1 TYR B  72       8.356 -12.921  -7.831  1.00  0.00           C  
ATOM   1059  CD2 TYR B  72       9.357 -14.774  -6.717  1.00  0.00           C  
ATOM   1060  CE1 TYR B  72       8.820 -12.075  -6.822  1.00  0.00           C  
ATOM   1061  CE2 TYR B  72       9.814 -13.923  -5.706  1.00  0.00           C  
ATOM   1062  CZ  TYR B  72       9.541 -12.573  -5.761  1.00  0.00           C  
ATOM   1063  OH  TYR B  72       9.982 -11.703  -4.752  1.00  0.00           O  
ATOM   1064  H   TYR B  72       7.730 -13.596 -11.110  1.00  0.00           H  
ATOM   1065  HA  TYR B  72       9.901 -15.352 -10.016  1.00  0.00           H  
ATOM   1066 1HB  TYR B  72       7.061 -14.929  -9.074  1.00  0.00           H  
ATOM   1067 2HB  TYR B  72       8.063 -16.223  -8.484  1.00  0.00           H  
ATOM   1068  HD1 TYR B  72       7.780 -12.523  -8.663  1.00  0.00           H  
ATOM   1069  HD2 TYR B  72       9.568 -15.841  -6.661  1.00  0.00           H  
ATOM   1070  HE1 TYR B  72       8.609 -11.011  -6.859  1.00  0.00           H  
ATOM   1071  HE2 TYR B  72      10.379 -14.330  -4.867  1.00  0.00           H  
ATOM   1072  HH  TYR B  72       9.716 -10.803  -4.977  1.00  0.00           H  
ATOM   1073  N   VAL B  73       9.104 -17.415 -11.078  1.00  0.00           N  
ATOM   1074  CA  VAL B  73       8.730 -18.601 -11.814  1.00  0.00           C  
ATOM   1075  C   VAL B  73       8.761 -19.777 -10.862  1.00  0.00           C  
ATOM   1076  O   VAL B  73       9.796 -20.088 -10.271  1.00  0.00           O  
ATOM   1077  CB  VAL B  73       9.685 -18.850 -12.994  1.00  0.00           C  
ATOM   1078  CG1 VAL B  73       9.233 -20.104 -13.736  1.00  0.00           C  
ATOM   1079  CG2 VAL B  73       9.713 -17.621 -13.910  1.00  0.00           C  
ATOM   1080  H   VAL B  73       9.945 -17.425 -10.519  1.00  0.00           H  
ATOM   1081  HA  VAL B  73       7.715 -18.487 -12.196  1.00  0.00           H  
ATOM   1082  HB  VAL B  73      10.688 -19.042 -12.614  1.00  0.00           H  
ATOM   1083 1HG1 VAL B  73       9.912 -20.303 -14.563  1.00  0.00           H  
ATOM   1084 2HG1 VAL B  73       9.235 -20.956 -13.053  1.00  0.00           H  
ATOM   1085 3HG1 VAL B  73       8.224 -19.954 -14.122  1.00  0.00           H  
ATOM   1086 1HG2 VAL B  73      10.386 -17.801 -14.747  1.00  0.00           H  
ATOM   1087 2HG2 VAL B  73       8.722 -17.445 -14.274  1.00  0.00           H  
ATOM   1088 3HG2 VAL B  73      10.054 -16.747 -13.360  1.00  0.00           H  
ATOM   1089  N   VAL B  74       7.616 -20.400 -10.708  1.00  0.00           N  
ATOM   1090  CA  VAL B  74       7.417 -21.514  -9.804  1.00  0.00           C  
ATOM   1091  C   VAL B  74       6.778 -22.657 -10.579  1.00  0.00           C  
ATOM   1092  O   VAL B  74       6.586 -22.532 -11.786  1.00  0.00           O  
ATOM   1093  CB  VAL B  74       6.630 -21.077  -8.536  1.00  0.00           C  
ATOM   1094  CG1 VAL B  74       7.429 -20.004  -7.819  1.00  0.00           C  
ATOM   1095  CG2 VAL B  74       5.256 -20.554  -8.814  1.00  0.00           C  
ATOM   1096  H   VAL B  74       6.830 -20.071 -11.245  1.00  0.00           H  
ATOM   1097  HA  VAL B  74       8.393 -21.858  -9.458  1.00  0.00           H  
ATOM   1098  HB  VAL B  74       6.556 -21.938  -7.877  1.00  0.00           H  
ATOM   1099 1HG1 VAL B  74       6.940 -19.742  -6.920  1.00  0.00           H  
ATOM   1100 2HG1 VAL B  74       8.420 -20.392  -7.583  1.00  0.00           H  
ATOM   1101 3HG1 VAL B  74       7.522 -19.121  -8.444  1.00  0.00           H  
ATOM   1102 1HG2 VAL B  74       4.780 -20.292  -7.882  1.00  0.00           H  
ATOM   1103 2HG2 VAL B  74       5.323 -19.666  -9.428  1.00  0.00           H  
ATOM   1104 3HG2 VAL B  74       4.664 -21.325  -9.316  1.00  0.00           H  
ATOM   1105  N   GLU B  75       6.571 -23.809  -9.952  1.00  0.00           N  
ATOM   1106  CA  GLU B  75       5.973 -24.923 -10.679  1.00  0.00           C  
ATOM   1107  C   GLU B  75       4.581 -25.197 -10.137  1.00  0.00           C  
ATOM   1108  O   GLU B  75       4.290 -24.895  -8.977  1.00  0.00           O  
ATOM   1109  CB  GLU B  75       6.857 -26.174 -10.593  1.00  0.00           C  
ATOM   1110  CG  GLU B  75       8.227 -26.024 -11.257  1.00  0.00           C  
ATOM   1111  CD  GLU B  75       9.071 -27.285 -11.191  1.00  0.00           C  
ATOM   1112  OE1 GLU B  75       8.616 -28.256 -10.633  1.00  0.00           O  
ATOM   1113  OE2 GLU B  75      10.168 -27.269 -11.702  1.00  0.00           O1-
ATOM   1114  H   GLU B  75       6.733 -23.907  -8.953  1.00  0.00           H  
ATOM   1115  HA  GLU B  75       5.872 -24.652 -11.730  1.00  0.00           H  
ATOM   1116 1HB  GLU B  75       7.018 -26.430  -9.547  1.00  0.00           H  
ATOM   1117 2HB  GLU B  75       6.344 -27.015 -11.058  1.00  0.00           H  
ATOM   1118 1HG  GLU B  75       8.080 -25.752 -12.302  1.00  0.00           H  
ATOM   1119 2HG  GLU B  75       8.762 -25.209 -10.772  1.00  0.00           H  
ATOM   1120  N   TYR B  76       3.713 -25.759 -10.960  1.00  0.00           N  
ATOM   1121  CA  TYR B  76       2.379 -26.092 -10.484  1.00  0.00           C  
ATOM   1122  C   TYR B  76       2.482 -27.045  -9.292  1.00  0.00           C  
ATOM   1123  O   TYR B  76       3.179 -28.058  -9.358  1.00  0.00           O  
ATOM   1124  CB  TYR B  76       1.588 -26.721 -11.632  1.00  0.00           C  
ATOM   1125  CG  TYR B  76       0.168 -27.124 -11.321  1.00  0.00           C  
ATOM   1126  CD1 TYR B  76      -0.821 -26.172 -11.241  1.00  0.00           C  
ATOM   1127  CD2 TYR B  76      -0.144 -28.462 -11.141  1.00  0.00           C  
ATOM   1128  CE1 TYR B  76      -2.128 -26.553 -10.985  1.00  0.00           C  
ATOM   1129  CE2 TYR B  76      -1.445 -28.839 -10.882  1.00  0.00           C  
ATOM   1130  CZ  TYR B  76      -2.433 -27.884 -10.807  1.00  0.00           C  
ATOM   1131  OH  TYR B  76      -3.732 -28.255 -10.561  1.00  0.00           O  
ATOM   1132  H   TYR B  76       3.982 -25.969 -11.912  1.00  0.00           H  
ATOM   1133  HA  TYR B  76       1.879 -25.180 -10.150  1.00  0.00           H  
ATOM   1134 1HB  TYR B  76       1.555 -26.014 -12.464  1.00  0.00           H  
ATOM   1135 2HB  TYR B  76       2.116 -27.605 -11.984  1.00  0.00           H  
ATOM   1136  HD1 TYR B  76      -0.569 -25.121 -11.387  1.00  0.00           H  
ATOM   1137  HD2 TYR B  76       0.639 -29.217 -11.207  1.00  0.00           H  
ATOM   1138  HE1 TYR B  76      -2.914 -25.810 -10.927  1.00  0.00           H  
ATOM   1139  HE2 TYR B  76      -1.690 -29.891 -10.744  1.00  0.00           H  
ATOM   1140  HH  TYR B  76      -3.797 -29.215 -10.568  1.00  0.00           H  
ATOM   1141  N   GLY B  77       1.808 -26.697  -8.198  1.00  0.00           N  
ATOM   1142  CA  GLY B  77       1.778 -27.485  -6.967  1.00  0.00           C  
ATOM   1143  C   GLY B  77       2.899 -27.127  -5.978  1.00  0.00           C  
ATOM   1144  O   GLY B  77       2.883 -27.576  -4.830  1.00  0.00           O  
ATOM   1145  H   GLY B  77       1.265 -25.838  -8.208  1.00  0.00           H  
ATOM   1146 1HA  GLY B  77       0.810 -27.334  -6.482  1.00  0.00           H  
ATOM   1147 2HA  GLY B  77       1.840 -28.541  -7.220  1.00  0.00           H  
ATOM   1148  N   SER B  78       3.876 -26.330  -6.421  1.00  0.00           N  
ATOM   1149  CA  SER B  78       4.995 -25.929  -5.573  1.00  0.00           C  
ATOM   1150  C   SER B  78       4.569 -24.774  -4.708  1.00  0.00           C  
ATOM   1151  O   SER B  78       3.479 -24.238  -4.896  1.00  0.00           O  
ATOM   1152  CB  SER B  78       6.210 -25.530  -6.391  1.00  0.00           C  
ATOM   1153  OG  SER B  78       6.000 -24.322  -7.094  1.00  0.00           O  
ATOM   1154  H   SER B  78       3.851 -25.978  -7.378  1.00  0.00           H  
ATOM   1155  HA  SER B  78       5.266 -26.765  -4.926  1.00  0.00           H  
ATOM   1156 1HB  SER B  78       7.073 -25.424  -5.738  1.00  0.00           H  
ATOM   1157 2HB  SER B  78       6.431 -26.323  -7.103  1.00  0.00           H  
ATOM   1158  HG  SER B  78       5.184 -24.465  -7.624  1.00  0.00           H  
ATOM   1159  N   ASN B  79       5.393 -24.400  -3.742  1.00  0.00           N  
ATOM   1160  CA  ASN B  79       5.053 -23.247  -2.928  1.00  0.00           C  
ATOM   1161  C   ASN B  79       5.804 -22.027  -3.481  1.00  0.00           C  
ATOM   1162  O   ASN B  79       6.862 -22.176  -4.098  1.00  0.00           O  
ATOM   1163  CB  ASN B  79       5.383 -23.519  -1.476  1.00  0.00           C  
ATOM   1164  CG  ASN B  79       4.661 -24.783  -0.925  1.00  0.00           C  
ATOM   1165  ND2 ASN B  79       5.383 -25.481  -0.087  1.00  0.00           N  
ATOM   1166  OD1 ASN B  79       3.497 -25.138  -1.222  1.00  0.00           O  
ATOM   1167  H   ASN B  79       6.268 -24.885  -3.599  1.00  0.00           H  
ATOM   1168  HA  ASN B  79       3.986 -23.039  -3.014  1.00  0.00           H  
ATOM   1169 1HB  ASN B  79       6.460 -23.642  -1.362  1.00  0.00           H  
ATOM   1170 2HB  ASN B  79       5.086 -22.654  -0.876  1.00  0.00           H  
ATOM   1171 1HD2 ASN B  79       5.008 -26.314   0.328  1.00  0.00           H  
ATOM   1172 2HD2 ASN B  79       6.310 -25.185   0.145  1.00  0.00           H  
ATOM   1173  N   MET B  80       5.279 -20.831  -3.229  1.00  0.00           N  
ATOM   1174  CA  MET B  80       5.908 -19.589  -3.676  1.00  0.00           C  
ATOM   1175  C   MET B  80       5.979 -18.516  -2.615  1.00  0.00           C  
ATOM   1176  O   MET B  80       5.010 -18.274  -1.893  1.00  0.00           O  
ATOM   1177  CB  MET B  80       5.128 -19.026  -4.856  1.00  0.00           C  
ATOM   1178  CG  MET B  80       5.620 -17.693  -5.405  1.00  0.00           C  
ATOM   1179  SD  MET B  80       4.713 -17.212  -6.865  1.00  0.00           S  
ATOM   1180  CE  MET B  80       3.075 -16.938  -6.161  1.00  0.00           C  
ATOM   1181  H   MET B  80       4.392 -20.785  -2.735  1.00  0.00           H  
ATOM   1182  HA  MET B  80       6.928 -19.813  -3.987  1.00  0.00           H  
ATOM   1183 1HB  MET B  80       5.135 -19.746  -5.646  1.00  0.00           H  
ATOM   1184 2HB  MET B  80       4.086 -18.890  -4.556  1.00  0.00           H  
ATOM   1185 1HG  MET B  80       5.482 -16.922  -4.652  1.00  0.00           H  
ATOM   1186 2HG  MET B  80       6.680 -17.741  -5.647  1.00  0.00           H  
ATOM   1187 1HE  MET B  80       2.385 -16.627  -6.945  1.00  0.00           H  
ATOM   1188 2HE  MET B  80       2.712 -17.862  -5.707  1.00  0.00           H  
ATOM   1189 3HE  MET B  80       3.131 -16.158  -5.400  1.00  0.00           H  
ATOM   1190  N   THR B  81       7.117 -17.832  -2.550  1.00  0.00           N  
ATOM   1191  CA  THR B  81       7.230 -16.698  -1.651  1.00  0.00           C  
ATOM   1192  C   THR B  81       7.601 -15.448  -2.441  1.00  0.00           C  
ATOM   1193  O   THR B  81       8.542 -15.467  -3.234  1.00  0.00           O  
ATOM   1194  CB  THR B  81       8.267 -16.938  -0.531  1.00  0.00           C  
ATOM   1195  CG2 THR B  81       8.300 -15.705   0.420  1.00  0.00           C  
ATOM   1196  OG1 THR B  81       7.894 -18.095   0.234  1.00  0.00           O  
ATOM   1197  H   THR B  81       7.894 -18.084  -3.144  1.00  0.00           H  
ATOM   1198  HA  THR B  81       6.269 -16.528  -1.186  1.00  0.00           H  
ATOM   1199  HB  THR B  81       9.255 -17.092  -0.963  1.00  0.00           H  
ATOM   1200  HG1 THR B  81       8.455 -18.155   1.010  1.00  0.00           H  
ATOM   1201 1HG2 THR B  81       9.023 -15.873   1.218  1.00  0.00           H  
ATOM   1202 2HG2 THR B  81       8.585 -14.814  -0.134  1.00  0.00           H  
ATOM   1203 3HG2 THR B  81       7.309 -15.555   0.857  1.00  0.00           H  
ATOM   1204  N   ILE B  82       6.855 -14.371  -2.209  1.00  0.00           N  
ATOM   1205  CA  ILE B  82       7.111 -13.082  -2.845  1.00  0.00           C  
ATOM   1206  C   ILE B  82       7.496 -12.077  -1.779  1.00  0.00           C  
ATOM   1207  O   ILE B  82       6.822 -11.985  -0.748  1.00  0.00           O  
ATOM   1208  CB  ILE B  82       5.895 -12.553  -3.634  1.00  0.00           C  
ATOM   1209  CG1 ILE B  82       5.522 -13.505  -4.774  1.00  0.00           C  
ATOM   1210  CG2 ILE B  82       6.201 -11.139  -4.183  1.00  0.00           C  
ATOM   1211  CD1 ILE B  82       4.198 -13.161  -5.423  1.00  0.00           C  
ATOM   1212  H   ILE B  82       6.085 -14.467  -1.546  1.00  0.00           H  
ATOM   1213  HA  ILE B  82       7.945 -13.185  -3.529  1.00  0.00           H  
ATOM   1214  HB  ILE B  82       5.036 -12.507  -2.967  1.00  0.00           H  
ATOM   1215 1HG1 ILE B  82       6.302 -13.479  -5.533  1.00  0.00           H  
ATOM   1216 2HG1 ILE B  82       5.456 -14.518  -4.385  1.00  0.00           H  
ATOM   1217 1HG2 ILE B  82       5.336 -10.763  -4.727  1.00  0.00           H  
ATOM   1218 2HG2 ILE B  82       6.428 -10.455  -3.368  1.00  0.00           H  
ATOM   1219 3HG2 ILE B  82       7.045 -11.182  -4.845  1.00  0.00           H  
ATOM   1220 1HD1 ILE B  82       3.993 -13.869  -6.211  1.00  0.00           H  
ATOM   1221 2HD1 ILE B  82       3.400 -13.208  -4.679  1.00  0.00           H  
ATOM   1222 3HD1 ILE B  82       4.241 -12.156  -5.844  1.00  0.00           H  
ATOM   1223  N   GLU B  83       8.590 -11.341  -1.998  1.00  0.00           N  
ATOM   1224  CA  GLU B  83       9.009 -10.378  -0.967  1.00  0.00           C  
ATOM   1225  C   GLU B  83       9.012  -8.908  -1.423  1.00  0.00           C  
ATOM   1226  O   GLU B  83       9.453  -8.585  -2.524  1.00  0.00           O  
ATOM   1227  CB  GLU B  83      10.397 -10.773  -0.434  1.00  0.00           C  
ATOM   1228  CG  GLU B  83      10.412 -12.154   0.256  1.00  0.00           C  
ATOM   1229  CD  GLU B  83      11.704 -12.511   0.962  1.00  0.00           C  
ATOM   1230  OE1 GLU B  83      12.654 -11.766   0.857  1.00  0.00           O  
ATOM   1231  OE2 GLU B  83      11.718 -13.508   1.664  1.00  0.00           O1-
ATOM   1232  H   GLU B  83       9.111 -11.464  -2.868  1.00  0.00           H  
ATOM   1233  HA  GLU B  83       8.312 -10.446  -0.134  1.00  0.00           H  
ATOM   1234 1HB  GLU B  83      11.109 -10.799  -1.259  1.00  0.00           H  
ATOM   1235 2HB  GLU B  83      10.744 -10.025   0.268  1.00  0.00           H  
ATOM   1236 1HG  GLU B  83       9.616 -12.184   0.954  1.00  0.00           H  
ATOM   1237 2HG  GLU B  83      10.210 -12.911  -0.500  1.00  0.00           H  
ATOM   1238  N   CYS B  84       8.492  -8.035  -0.547  1.00  0.00           N  
ATOM   1239  CA  CYS B  84       8.428  -6.583  -0.745  1.00  0.00           C  
ATOM   1240  C   CYS B  84       9.066  -5.822   0.420  1.00  0.00           C  
ATOM   1241  O   CYS B  84       8.499  -5.742   1.509  1.00  0.00           O  
ATOM   1242  CB  CYS B  84       6.978  -6.147  -0.951  1.00  0.00           C  
ATOM   1243  SG  CYS B  84       6.271  -6.739  -2.530  1.00  0.00           S  
ATOM   1244  H   CYS B  84       8.148  -8.413   0.332  1.00  0.00           H  
ATOM   1245  HA  CYS B  84       8.982  -6.340  -1.652  1.00  0.00           H  
ATOM   1246 1HB  CYS B  84       6.362  -6.533  -0.138  1.00  0.00           H  
ATOM   1247 2HB  CYS B  84       6.913  -5.065  -0.931  1.00  0.00           H  
ATOM   1248  N   LYS B  85      10.266  -5.283   0.190  1.00  0.00           N  
ATOM   1249  CA  LYS B  85      11.033  -4.638   1.248  1.00  0.00           C  
ATOM   1250  C   LYS B  85      10.673  -3.172   1.447  1.00  0.00           C  
ATOM   1251  O   LYS B  85      10.458  -2.444   0.482  1.00  0.00           O  
ATOM   1252  CB  LYS B  85      12.531  -4.788   0.965  1.00  0.00           C  
ATOM   1253  CG  LYS B  85      13.023  -6.242   1.042  1.00  0.00           C  
ATOM   1254  CD  LYS B  85      14.525  -6.345   0.809  1.00  0.00           C  
ATOM   1255  CE  LYS B  85      15.006  -7.788   0.929  1.00  0.00           C  
ATOM   1256  NZ  LYS B  85      16.476  -7.908   0.695  1.00  0.00           N1+
ATOM   1257  H   LYS B  85      10.664  -5.322  -0.741  1.00  0.00           H  
ATOM   1258  HA  LYS B  85      10.813  -5.156   2.166  1.00  0.00           H  
ATOM   1259 1HB  LYS B  85      12.755  -4.404  -0.032  1.00  0.00           H  
ATOM   1260 2HB  LYS B  85      13.095  -4.198   1.687  1.00  0.00           H  
ATOM   1261 1HG  LYS B  85      12.788  -6.644   2.027  1.00  0.00           H  
ATOM   1262 2HG  LYS B  85      12.505  -6.844   0.292  1.00  0.00           H  
ATOM   1263 1HD  LYS B  85      14.763  -5.972  -0.190  1.00  0.00           H  
ATOM   1264 2HD  LYS B  85      15.048  -5.733   1.544  1.00  0.00           H  
ATOM   1265 1HE  LYS B  85      14.779  -8.152   1.927  1.00  0.00           H  
ATOM   1266 2HE  LYS B  85      14.477  -8.402   0.200  1.00  0.00           H  
ATOM   1267 1HZ  LYS B  85      16.749  -8.878   0.787  1.00  0.00           H  
ATOM   1268 2HZ  LYS B  85      16.703  -7.582  -0.235  1.00  0.00           H  
ATOM   1269 3HZ  LYS B  85      16.974  -7.352   1.375  1.00  0.00           H  
ATOM   1270  N   PHE B  86      10.691  -2.722   2.700  1.00  0.00           N  
ATOM   1271  CA  PHE B  86      10.394  -1.332   3.016  1.00  0.00           C  
ATOM   1272  C   PHE B  86      11.333  -0.830   4.110  1.00  0.00           C  
ATOM   1273  O   PHE B  86      11.839  -1.632   4.887  1.00  0.00           O  
ATOM   1274  CB  PHE B  86       8.923  -1.252   3.430  1.00  0.00           C  
ATOM   1275  CG  PHE B  86       8.466  -1.972   4.729  1.00  0.00           C  
ATOM   1276  CD1 PHE B  86       8.372  -1.287   5.941  1.00  0.00           C  
ATOM   1277  CD2 PHE B  86       8.111  -3.334   4.719  1.00  0.00           C  
ATOM   1278  CE1 PHE B  86       7.910  -1.931   7.093  1.00  0.00           C  
ATOM   1279  CE2 PHE B  86       7.658  -3.975   5.876  1.00  0.00           C  
ATOM   1280  CZ  PHE B  86       7.553  -3.271   7.059  1.00  0.00           C  
ATOM   1281  H   PHE B  86      10.902  -3.377   3.446  1.00  0.00           H  
ATOM   1282  HA  PHE B  86      10.537  -0.741   2.111  1.00  0.00           H  
ATOM   1283 1HB  PHE B  86       8.664  -0.236   3.531  1.00  0.00           H  
ATOM   1284 2HB  PHE B  86       8.321  -1.646   2.620  1.00  0.00           H  
ATOM   1285  HD1 PHE B  86       8.647  -0.231   5.982  1.00  0.00           H  
ATOM   1286  HD2 PHE B  86       8.190  -3.895   3.784  1.00  0.00           H  
ATOM   1287  HE1 PHE B  86       7.831  -1.377   8.026  1.00  0.00           H  
ATOM   1288  HE2 PHE B  86       7.386  -5.032   5.845  1.00  0.00           H  
ATOM   1289  HZ  PHE B  86       7.199  -3.770   7.966  1.00  0.00           H  
ATOM   1290  N   PRO B  87      11.634   0.469   4.200  1.00  0.00           N  
ATOM   1291  CA  PRO B  87      12.467   1.000   5.249  1.00  0.00           C  
ATOM   1292  C   PRO B  87      11.785   0.971   6.599  1.00  0.00           C  
ATOM   1293  O   PRO B  87      10.591   1.255   6.710  1.00  0.00           O  
ATOM   1294  CB  PRO B  87      12.719   2.434   4.769  1.00  0.00           C  
ATOM   1295  CG  PRO B  87      11.531   2.759   3.873  1.00  0.00           C  
ATOM   1296  CD  PRO B  87      11.179   1.446   3.207  1.00  0.00           C  
ATOM   1297  HA  PRO B  87      13.406   0.430   5.284  1.00  0.00           H  
ATOM   1298 1HB  PRO B  87      12.793   3.107   5.639  1.00  0.00           H  
ATOM   1299 2HB  PRO B  87      13.682   2.488   4.240  1.00  0.00           H  
ATOM   1300 1HG  PRO B  87      10.708   3.162   4.478  1.00  0.00           H  
ATOM   1301 2HG  PRO B  87      11.805   3.541   3.150  1.00  0.00           H  
ATOM   1302 1HD  PRO B  87      10.103   1.399   3.037  1.00  0.00           H  
ATOM   1303 2HD  PRO B  87      11.750   1.329   2.273  1.00  0.00           H  
ATOM   1304  N   VAL B  88      12.578   0.684   7.621  1.00  0.00           N  
ATOM   1305  CA  VAL B  88      12.158   0.733   9.011  1.00  0.00           C  
ATOM   1306  C   VAL B  88      13.242   1.441   9.807  1.00  0.00           C  
ATOM   1307  O   VAL B  88      14.417   1.091   9.687  1.00  0.00           O  
ATOM   1308  CB  VAL B  88      11.924  -0.690   9.587  1.00  0.00           C  
ATOM   1309  CG1 VAL B  88      11.499  -0.606  11.079  1.00  0.00           C  
ATOM   1310  CG2 VAL B  88      10.841  -1.397   8.795  1.00  0.00           C  
ATOM   1311  H   VAL B  88      13.537   0.437   7.426  1.00  0.00           H  
ATOM   1312  HA  VAL B  88      11.232   1.304   9.085  1.00  0.00           H  
ATOM   1313  HB  VAL B  88      12.853  -1.258   9.534  1.00  0.00           H  
ATOM   1314 1HG1 VAL B  88      11.347  -1.606  11.469  1.00  0.00           H  
ATOM   1315 2HG1 VAL B  88      12.276  -0.109  11.665  1.00  0.00           H  
ATOM   1316 3HG1 VAL B  88      10.572  -0.042  11.167  1.00  0.00           H  
ATOM   1317 1HG2 VAL B  88      10.677  -2.392   9.204  1.00  0.00           H  
ATOM   1318 2HG2 VAL B  88       9.927  -0.816   8.870  1.00  0.00           H  
ATOM   1319 3HG2 VAL B  88      11.131  -1.483   7.751  1.00  0.00           H  
ATOM   1320  N   GLU B  89      12.868   2.426  10.607  1.00  0.00           N  
ATOM   1321  CA  GLU B  89      13.841   3.086  11.467  1.00  0.00           C  
ATOM   1322  C   GLU B  89      13.665   2.506  12.855  1.00  0.00           C  
ATOM   1323  O   GLU B  89      12.541   2.212  13.242  1.00  0.00           O  
ATOM   1324  CB  GLU B  89      13.638   4.602  11.481  1.00  0.00           C  
ATOM   1325  CG  GLU B  89      13.881   5.285  10.137  1.00  0.00           C  
ATOM   1326  CD  GLU B  89      13.699   6.789  10.188  1.00  0.00           C  
ATOM   1327  OE1 GLU B  89      13.323   7.292  11.221  1.00  0.00           O  
ATOM   1328  OE2 GLU B  89      13.939   7.430   9.191  1.00  0.00           O1-
ATOM   1329  H   GLU B  89      11.897   2.695  10.647  1.00  0.00           H  
ATOM   1330  HA  GLU B  89      14.850   2.861  11.121  1.00  0.00           H  
ATOM   1331 1HB  GLU B  89      12.620   4.829  11.794  1.00  0.00           H  
ATOM   1332 2HB  GLU B  89      14.311   5.050  12.214  1.00  0.00           H  
ATOM   1333 1HG  GLU B  89      14.897   5.064   9.811  1.00  0.00           H  
ATOM   1334 2HG  GLU B  89      13.196   4.865   9.401  1.00  0.00           H  
ATOM   1335  N   LYS B  90      14.745   2.365  13.614  1.00  0.00           N  
ATOM   1336  CA  LYS B  90      14.647   1.839  14.977  1.00  0.00           C  
ATOM   1337  C   LYS B  90      13.863   0.515  15.011  1.00  0.00           C  
ATOM   1338  O   LYS B  90      14.280  -0.461  14.386  1.00  0.00           O  
ATOM   1339  CB  LYS B  90      14.009   2.883  15.897  1.00  0.00           C  
ATOM   1340  CG  LYS B  90      14.784   4.193  15.977  1.00  0.00           C  
ATOM   1341  CD  LYS B  90      14.159   5.148  16.982  1.00  0.00           C  
ATOM   1342  CE  LYS B  90      14.930   6.462  17.056  1.00  0.00           C  
ATOM   1343  NZ  LYS B  90      14.308   7.416  18.016  1.00  0.00           N1+
ATOM   1344  H   LYS B  90      15.648   2.620  13.241  1.00  0.00           H  
ATOM   1345  HA  LYS B  90      15.655   1.635  15.340  1.00  0.00           H  
ATOM   1346 1HB  LYS B  90      12.996   3.115  15.566  1.00  0.00           H  
ATOM   1347 2HB  LYS B  90      13.946   2.485  16.911  1.00  0.00           H  
ATOM   1348 1HG  LYS B  90      15.814   3.990  16.269  1.00  0.00           H  
ATOM   1349 2HG  LYS B  90      14.790   4.669  14.995  1.00  0.00           H  
ATOM   1350 1HD  LYS B  90      13.129   5.356  16.689  1.00  0.00           H  
ATOM   1351 2HD  LYS B  90      14.152   4.685  17.968  1.00  0.00           H  
ATOM   1352 1HE  LYS B  90      15.951   6.258  17.373  1.00  0.00           H  
ATOM   1353 2HE  LYS B  90      14.951   6.920  16.066  1.00  0.00           H  
ATOM   1354 1HZ  LYS B  90      14.845   8.272  18.038  1.00  0.00           H  
ATOM   1355 2HZ  LYS B  90      13.362   7.620  17.723  1.00  0.00           H  
ATOM   1356 3HZ  LYS B  90      14.293   7.005  18.939  1.00  0.00           H  
ATOM   1357  N   GLN B  91      12.766   0.468  15.774  1.00  0.00           N  
ATOM   1358  CA  GLN B  91      11.956  -0.742  15.893  1.00  0.00           C  
ATOM   1359  C   GLN B  91      10.697  -0.620  15.044  1.00  0.00           C  
ATOM   1360  O   GLN B  91      10.232   0.485  14.770  1.00  0.00           O  
ATOM   1361  CB  GLN B  91      11.593  -1.004  17.356  1.00  0.00           C  
ATOM   1362  CG  GLN B  91      12.795  -1.194  18.271  1.00  0.00           C  
ATOM   1363  CD  GLN B  91      13.603  -2.438  17.918  1.00  0.00           C  
ATOM   1364  NE2 GLN B  91      14.880  -2.253  17.607  1.00  0.00           N  
ATOM   1365  OE1 GLN B  91      13.076  -3.556  17.928  1.00  0.00           O  
ATOM   1366  H   GLN B  91      12.469   1.297  16.262  1.00  0.00           H  
ATOM   1367  HA  GLN B  91      12.533  -1.589  15.520  1.00  0.00           H  
ATOM   1368 1HB  GLN B  91      11.005  -0.170  17.737  1.00  0.00           H  
ATOM   1369 2HB  GLN B  91      10.971  -1.897  17.421  1.00  0.00           H  
ATOM   1370 1HG  GLN B  91      13.447  -0.325  18.184  1.00  0.00           H  
ATOM   1371 2HG  GLN B  91      12.443  -1.294  19.298  1.00  0.00           H  
ATOM   1372 1HE2 GLN B  91      15.455  -3.037  17.365  1.00  0.00           H  
ATOM   1373 2HE2 GLN B  91      15.271  -1.335  17.612  1.00  0.00           H  
ATOM   1374  N   LEU B  92      10.095  -1.746  14.677  1.00  0.00           N  
ATOM   1375  CA  LEU B  92       8.885  -1.662  13.867  1.00  0.00           C  
ATOM   1376  C   LEU B  92       7.617  -1.465  14.681  1.00  0.00           C  
ATOM   1377  O   LEU B  92       7.135  -2.373  15.369  1.00  0.00           O  
ATOM   1378  CB  LEU B  92       8.733  -2.934  13.030  1.00  0.00           C  
ATOM   1379  CG  LEU B  92       7.514  -3.006  12.126  1.00  0.00           C  
ATOM   1380  CD1 LEU B  92       7.559  -1.898  11.110  1.00  0.00           C  
ATOM   1381  CD2 LEU B  92       7.528  -4.310  11.451  1.00  0.00           C  
ATOM   1382  H   LEU B  92      10.484  -2.644  14.934  1.00  0.00           H  
ATOM   1383  HA  LEU B  92       8.987  -0.812  13.192  1.00  0.00           H  
ATOM   1384 1HB  LEU B  92       9.611  -3.046  12.402  1.00  0.00           H  
ATOM   1385 2HB  LEU B  92       8.686  -3.789  13.705  1.00  0.00           H  
ATOM   1386  HG  LEU B  92       6.607  -2.891  12.718  1.00  0.00           H  
ATOM   1387 1HD1 LEU B  92       6.693  -1.942  10.461  1.00  0.00           H  
ATOM   1388 2HD1 LEU B  92       7.567  -0.967  11.633  1.00  0.00           H  
ATOM   1389 3HD1 LEU B  92       8.458  -1.989  10.514  1.00  0.00           H  
ATOM   1390 1HD2 LEU B  92       6.690  -4.400  10.798  1.00  0.00           H  
ATOM   1391 2HD2 LEU B  92       8.435  -4.357  10.889  1.00  0.00           H  
ATOM   1392 3HD2 LEU B  92       7.502  -5.112  12.187  1.00  0.00           H  
ATOM   1393  N   ASP B  93       7.033  -0.285  14.569  1.00  0.00           N  
ATOM   1394  CA  ASP B  93       5.828  -0.021  15.319  1.00  0.00           C  
ATOM   1395  C   ASP B  93       4.680  -0.569  14.526  1.00  0.00           C  
ATOM   1396  O   ASP B  93       4.089   0.119  13.698  1.00  0.00           O  
ATOM   1397  CB  ASP B  93       5.602   1.469  15.583  1.00  0.00           C  
ATOM   1398  CG  ASP B  93       4.342   1.742  16.461  1.00  0.00           C  
ATOM   1399  OD1 ASP B  93       3.523   0.838  16.624  1.00  0.00           O  
ATOM   1400  OD2 ASP B  93       4.195   2.863  16.933  1.00  0.00           O1-
ATOM   1401  H   ASP B  93       7.449   0.437  13.989  1.00  0.00           H  
ATOM   1402  HA  ASP B  93       5.877  -0.543  16.274  1.00  0.00           H  
ATOM   1403 1HB  ASP B  93       6.479   1.882  16.085  1.00  0.00           H  
ATOM   1404 2HB  ASP B  93       5.494   1.996  14.636  1.00  0.00           H  
ATOM   1405  N   LEU B  94       4.293  -1.785  14.845  1.00  0.00           N  
ATOM   1406  CA  LEU B  94       3.244  -2.443  14.089  1.00  0.00           C  
ATOM   1407  C   LEU B  94       1.928  -1.651  14.087  1.00  0.00           C  
ATOM   1408  O   LEU B  94       1.117  -1.822  13.181  1.00  0.00           O  
ATOM   1409  CB  LEU B  94       3.006  -3.859  14.620  1.00  0.00           C  
ATOM   1410  CG  LEU B  94       4.158  -4.854  14.354  1.00  0.00           C  
ATOM   1411  CD1 LEU B  94       3.863  -6.183  15.032  1.00  0.00           C  
ATOM   1412  CD2 LEU B  94       4.312  -5.041  12.865  1.00  0.00           C  
ATOM   1413  H   LEU B  94       4.848  -2.277  15.544  1.00  0.00           H  
ATOM   1414  HA  LEU B  94       3.585  -2.530  13.059  1.00  0.00           H  
ATOM   1415 1HB  LEU B  94       2.837  -3.809  15.694  1.00  0.00           H  
ATOM   1416 2HB  LEU B  94       2.122  -4.242  14.148  1.00  0.00           H  
ATOM   1417  HG  LEU B  94       5.090  -4.453  14.769  1.00  0.00           H  
ATOM   1418 1HD1 LEU B  94       4.685  -6.875  14.845  1.00  0.00           H  
ATOM   1419 2HD1 LEU B  94       3.760  -6.025  16.106  1.00  0.00           H  
ATOM   1420 3HD1 LEU B  94       2.945  -6.601  14.637  1.00  0.00           H  
ATOM   1421 1HD2 LEU B  94       5.125  -5.735  12.663  1.00  0.00           H  
ATOM   1422 2HD2 LEU B  94       3.397  -5.438  12.460  1.00  0.00           H  
ATOM   1423 3HD2 LEU B  94       4.528  -4.081  12.405  1.00  0.00           H  
ATOM   1424  N   ALA B  95       1.697  -0.778  15.080  1.00  0.00           N  
ATOM   1425  CA  ALA B  95       0.456  -0.001  15.131  1.00  0.00           C  
ATOM   1426  C   ALA B  95       0.313   0.882  13.894  1.00  0.00           C  
ATOM   1427  O   ALA B  95      -0.790   1.193  13.443  1.00  0.00           O  
ATOM   1428  CB  ALA B  95       0.417   0.874  16.360  1.00  0.00           C  
ATOM   1429  H   ALA B  95       2.422  -0.577  15.780  1.00  0.00           H  
ATOM   1430  HA  ALA B  95      -0.373  -0.693  15.174  1.00  0.00           H  
ATOM   1431 1HB  ALA B  95      -0.515   1.429  16.387  1.00  0.00           H  
ATOM   1432 2HB  ALA B  95       0.501   0.258  17.249  1.00  0.00           H  
ATOM   1433 3HB  ALA B  95       1.244   1.569  16.322  1.00  0.00           H  
ATOM   1434  N   ALA B  96       1.455   1.338  13.390  1.00  0.00           N  
ATOM   1435  CA  ALA B  96       1.558   2.234  12.254  1.00  0.00           C  
ATOM   1436  C   ALA B  96       1.625   1.508  10.931  1.00  0.00           C  
ATOM   1437  O   ALA B  96       1.750   2.152   9.887  1.00  0.00           O  
ATOM   1438  CB  ALA B  96       2.819   3.050  12.367  1.00  0.00           C  
ATOM   1439  H   ALA B  96       2.330   1.003  13.795  1.00  0.00           H  
ATOM   1440  HA  ALA B  96       0.684   2.884  12.262  1.00  0.00           H  
ATOM   1441 1HB  ALA B  96       2.891   3.750  11.536  1.00  0.00           H  
ATOM   1442 2HB  ALA B  96       2.827   3.568  13.273  1.00  0.00           H  
ATOM   1443 3HB  ALA B  96       3.659   2.380  12.354  1.00  0.00           H  
ATOM   1444  N   LEU B  97       1.646   0.178  10.970  1.00  0.00           N  
ATOM   1445  CA  LEU B  97       1.898  -0.587   9.767  1.00  0.00           C  
ATOM   1446  C   LEU B  97       0.662  -1.179   9.093  1.00  0.00           C  
ATOM   1447  O   LEU B  97      -0.159  -1.870   9.717  1.00  0.00           O  
ATOM   1448  CB  LEU B  97       2.887  -1.721  10.094  1.00  0.00           C  
ATOM   1449  CG  LEU B  97       3.282  -2.628   8.930  1.00  0.00           C  
ATOM   1450  CD1 LEU B  97       4.089  -1.837   7.914  1.00  0.00           C  
ATOM   1451  CD2 LEU B  97       4.089  -3.762   9.433  1.00  0.00           C  
ATOM   1452  H   LEU B  97       1.491  -0.322  11.842  1.00  0.00           H  
ATOM   1453  HA  LEU B  97       2.380   0.073   9.056  1.00  0.00           H  
ATOM   1454 1HB  LEU B  97       3.796  -1.282  10.508  1.00  0.00           H  
ATOM   1455 2HB  LEU B  97       2.434  -2.352  10.858  1.00  0.00           H  
ATOM   1456  HG  LEU B  97       2.387  -2.999   8.451  1.00  0.00           H  
ATOM   1457 1HD1 LEU B  97       4.366  -2.480   7.081  1.00  0.00           H  
ATOM   1458 2HD1 LEU B  97       3.495  -1.013   7.544  1.00  0.00           H  
ATOM   1459 3HD1 LEU B  97       4.988  -1.453   8.388  1.00  0.00           H  
ATOM   1460 1HD2 LEU B  97       4.363  -4.397   8.608  1.00  0.00           H  
ATOM   1461 2HD2 LEU B  97       4.966  -3.373   9.903  1.00  0.00           H  
ATOM   1462 3HD2 LEU B  97       3.512  -4.325  10.146  1.00  0.00           H  
ATOM   1463  N   ILE B  98       0.545  -0.895   7.797  1.00  0.00           N  
ATOM   1464  CA  ILE B  98      -0.491  -1.477   6.946  1.00  0.00           C  
ATOM   1465  C   ILE B  98       0.181  -2.247   5.796  1.00  0.00           C  
ATOM   1466  O   ILE B  98       0.932  -1.662   5.012  1.00  0.00           O  
ATOM   1467  CB  ILE B  98      -1.409  -0.389   6.313  1.00  0.00           C  
ATOM   1468  CG1 ILE B  98      -2.134   0.457   7.362  1.00  0.00           C  
ATOM   1469  CG2 ILE B  98      -2.407  -1.008   5.339  1.00  0.00           C  
ATOM   1470  CD1 ILE B  98      -2.819   1.682   6.751  1.00  0.00           C  
ATOM   1471  H   ILE B  98       1.232  -0.255   7.392  1.00  0.00           H  
ATOM   1472  HA  ILE B  98      -1.092  -2.173   7.530  1.00  0.00           H  
ATOM   1473  HB  ILE B  98      -0.804   0.262   5.754  1.00  0.00           H  
ATOM   1474 1HG1 ILE B  98      -2.885  -0.152   7.850  1.00  0.00           H  
ATOM   1475 2HG1 ILE B  98      -1.417   0.798   8.111  1.00  0.00           H  
ATOM   1476 1HG2 ILE B  98      -2.998  -0.222   4.876  1.00  0.00           H  
ATOM   1477 2HG2 ILE B  98      -1.869  -1.561   4.565  1.00  0.00           H  
ATOM   1478 3HG2 ILE B  98      -3.052  -1.672   5.872  1.00  0.00           H  
ATOM   1479 1HD1 ILE B  98      -3.308   2.243   7.526  1.00  0.00           H  
ATOM   1480 2HD1 ILE B  98      -2.073   2.317   6.269  1.00  0.00           H  
ATOM   1481 3HD1 ILE B  98      -3.550   1.369   6.017  1.00  0.00           H  
ATOM   1482  N   VAL B  99      -0.070  -3.555   5.710  1.00  0.00           N  
ATOM   1483  CA  VAL B  99       0.451  -4.404   4.623  1.00  0.00           C  
ATOM   1484  C   VAL B  99      -0.717  -5.169   4.041  1.00  0.00           C  
ATOM   1485  O   VAL B  99      -1.365  -5.911   4.762  1.00  0.00           O  
ATOM   1486  CB  VAL B  99       1.493  -5.431   5.123  1.00  0.00           C  
ATOM   1487  CG1 VAL B  99       1.957  -6.295   3.981  1.00  0.00           C  
ATOM   1488  CG2 VAL B  99       2.672  -4.726   5.736  1.00  0.00           C  
ATOM   1489  H   VAL B  99      -0.670  -3.975   6.419  1.00  0.00           H  
ATOM   1490  HA  VAL B  99       0.891  -3.778   3.845  1.00  0.00           H  
ATOM   1491  HB  VAL B  99       1.041  -6.070   5.855  1.00  0.00           H  
ATOM   1492 1HG1 VAL B  99       2.674  -7.022   4.349  1.00  0.00           H  
ATOM   1493 2HG1 VAL B  99       1.101  -6.809   3.559  1.00  0.00           H  
ATOM   1494 3HG1 VAL B  99       2.421  -5.673   3.213  1.00  0.00           H  
ATOM   1495 1HG2 VAL B  99       3.388  -5.454   6.086  1.00  0.00           H  
ATOM   1496 2HG2 VAL B  99       3.133  -4.094   4.991  1.00  0.00           H  
ATOM   1497 3HG2 VAL B  99       2.333  -4.132   6.556  1.00  0.00           H  
ATOM   1498  N   TYR B 100      -1.005  -5.056   2.765  1.00  0.00           N  
ATOM   1499  CA  TYR B 100      -1.899  -5.406   1.691  1.00  0.00           C  
ATOM   1500  C   TYR B 100      -1.259  -6.061   0.484  1.00  0.00           C  
ATOM   1501  O   TYR B 100      -0.336  -5.533  -0.145  1.00  0.00           O  
ATOM   1502  CB  TYR B 100      -2.698  -4.184   1.278  1.00  0.00           C  
ATOM   1503  CG  TYR B 100      -3.703  -4.464   0.241  1.00  0.00           C  
ATOM   1504  CD1 TYR B 100      -4.767  -5.262   0.583  1.00  0.00           C  
ATOM   1505  CD2 TYR B 100      -3.614  -3.918  -1.024  1.00  0.00           C  
ATOM   1506  CE1 TYR B 100      -5.743  -5.512  -0.305  1.00  0.00           C  
ATOM   1507  CE2 TYR B 100      -4.611  -4.179  -1.922  1.00  0.00           C  
ATOM   1508  CZ  TYR B 100      -5.684  -4.974  -1.542  1.00  0.00           C  
ATOM   1509  OH  TYR B 100      -6.704  -5.217  -2.399  1.00  0.00           O  
ATOM   1510  H   TYR B 100      -1.669  -5.707   3.149  1.00  0.00           H  
ATOM   1511  HA  TYR B 100      -2.613  -6.114   2.093  1.00  0.00           H  
ATOM   1512 1HB  TYR B 100      -3.210  -3.773   2.144  1.00  0.00           H  
ATOM   1513 2HB  TYR B 100      -2.028  -3.432   0.922  1.00  0.00           H  
ATOM   1514  HD1 TYR B 100      -4.826  -5.691   1.581  1.00  0.00           H  
ATOM   1515  HD2 TYR B 100      -2.783  -3.286  -1.302  1.00  0.00           H  
ATOM   1516  HE1 TYR B 100      -6.575  -6.121  -0.033  1.00  0.00           H  
ATOM   1517  HE2 TYR B 100      -4.574  -3.750  -2.928  1.00  0.00           H  
ATOM   1518  HH  TYR B 100      -6.466  -4.871  -3.278  1.00  0.00           H  
ATOM   1519  N   TRP B 101      -1.787  -7.240   0.164  1.00  0.00           N  
ATOM   1520  CA  TRP B 101      -1.376  -8.004  -0.999  1.00  0.00           C  
ATOM   1521  C   TRP B 101      -2.602  -8.351  -1.824  1.00  0.00           C  
ATOM   1522  O   TRP B 101      -3.563  -8.946  -1.306  1.00  0.00           O  
ATOM   1523  CB  TRP B 101      -0.711  -9.298  -0.580  1.00  0.00           C  
ATOM   1524  CG  TRP B 101       0.590  -9.151   0.139  1.00  0.00           C  
ATOM   1525  CD1 TRP B 101       0.772  -8.827   1.443  1.00  0.00           C  
ATOM   1526  CD2 TRP B 101       1.899  -9.409  -0.392  1.00  0.00           C  
ATOM   1527  CE2 TRP B 101       2.808  -9.196   0.646  1.00  0.00           C  
ATOM   1528  CE3 TRP B 101       2.368  -9.817  -1.639  1.00  0.00           C  
ATOM   1529  NE1 TRP B 101       2.102  -8.835   1.749  1.00  0.00           N  
ATOM   1530  CZ2 TRP B 101       4.160  -9.367   0.476  1.00  0.00           C  
ATOM   1531  CZ3 TRP B 101       3.716 -10.012  -1.798  1.00  0.00           C  
ATOM   1532  CH2 TRP B 101       4.599  -9.785  -0.763  1.00  0.00           C  
ATOM   1533  H   TRP B 101      -2.515  -7.620   0.766  1.00  0.00           H  
ATOM   1534  HA  TRP B 101      -0.691  -7.411  -1.596  1.00  0.00           H  
ATOM   1535 1HB  TRP B 101      -1.392  -9.863   0.029  1.00  0.00           H  
ATOM   1536 2HB  TRP B 101      -0.530  -9.890  -1.473  1.00  0.00           H  
ATOM   1537  HD1 TRP B 101      -0.027  -8.590   2.144  1.00  0.00           H  
ATOM   1538  HE1 TRP B 101       2.483  -8.626   2.656  1.00  0.00           H  
ATOM   1539  HE3 TRP B 101       1.678  -9.990  -2.464  1.00  0.00           H  
ATOM   1540  HZ2 TRP B 101       4.862  -9.195   1.272  1.00  0.00           H  
ATOM   1541  HZ3 TRP B 101       4.057 -10.326  -2.764  1.00  0.00           H  
ATOM   1542  HH2 TRP B 101       5.660  -9.923  -0.930  1.00  0.00           H  
ATOM   1543  N   GLU B 102      -2.508  -8.082  -3.120  1.00  0.00           N  
ATOM   1544  CA  GLU B 102      -3.609  -8.321  -4.044  1.00  0.00           C  
ATOM   1545  C   GLU B 102      -3.178  -8.921  -5.365  1.00  0.00           C  
ATOM   1546  O   GLU B 102      -2.154  -8.552  -5.933  1.00  0.00           O  
ATOM   1547  CB  GLU B 102      -4.343  -6.994  -4.305  1.00  0.00           C  
ATOM   1548  CG  GLU B 102      -5.512  -7.029  -5.312  1.00  0.00           C  
ATOM   1549  CD  GLU B 102      -6.232  -5.684  -5.463  1.00  0.00           C  
ATOM   1550  OE1 GLU B 102      -5.880  -4.751  -4.796  1.00  0.00           O  
ATOM   1551  OE2 GLU B 102      -7.140  -5.607  -6.229  1.00  0.00           O1-
ATOM   1552  H   GLU B 102      -1.665  -7.605  -3.447  1.00  0.00           H  
ATOM   1553  HA  GLU B 102      -4.299  -9.016  -3.571  1.00  0.00           H  
ATOM   1554 1HB  GLU B 102      -4.751  -6.675  -3.380  1.00  0.00           H  
ATOM   1555 2HB  GLU B 102      -3.629  -6.237  -4.631  1.00  0.00           H  
ATOM   1556 1HG  GLU B 102      -5.139  -7.333  -6.290  1.00  0.00           H  
ATOM   1557 2HG  GLU B 102      -6.228  -7.767  -4.987  1.00  0.00           H  
ATOM   1558  N   MET B 103      -3.948  -9.884  -5.842  1.00  0.00           N  
ATOM   1559  CA  MET B 103      -3.702 -10.452  -7.160  1.00  0.00           C  
ATOM   1560  C   MET B 103      -4.860 -10.152  -8.075  1.00  0.00           C  
ATOM   1561  O   MET B 103      -5.993 -10.514  -7.769  1.00  0.00           O  
ATOM   1562  CB  MET B 103      -3.489 -11.932  -7.100  1.00  0.00           C  
ATOM   1563  CG  MET B 103      -3.350 -12.510  -8.434  1.00  0.00           C  
ATOM   1564  SD  MET B 103      -3.124 -14.223  -8.428  1.00  0.00           S  
ATOM   1565  CE  MET B 103      -3.355 -14.393 -10.146  1.00  0.00           C  
ATOM   1566  H   MET B 103      -4.767 -10.162  -5.299  1.00  0.00           H  
ATOM   1567  HA  MET B 103      -2.821  -9.987  -7.589  1.00  0.00           H  
ATOM   1568 1HB  MET B 103      -2.562 -12.128  -6.592  1.00  0.00           H  
ATOM   1569 2HB  MET B 103      -4.306 -12.423  -6.567  1.00  0.00           H  
ATOM   1570 1HG  MET B 103      -4.245 -12.296  -9.004  1.00  0.00           H  
ATOM   1571 2HG  MET B 103      -2.498 -12.050  -8.943  1.00  0.00           H  
ATOM   1572 1HE  MET B 103      -3.289 -15.424 -10.427  1.00  0.00           H  
ATOM   1573 2HE  MET B 103      -4.340 -14.022 -10.422  1.00  0.00           H  
ATOM   1574 3HE  MET B 103      -2.596 -13.819 -10.667  1.00  0.00           H  
ATOM   1575  N   GLU B 104      -4.581  -9.464  -9.174  1.00  0.00           N  
ATOM   1576  CA  GLU B 104      -5.580  -9.020 -10.159  1.00  0.00           C  
ATOM   1577  C   GLU B 104      -6.628  -8.059  -9.567  1.00  0.00           C  
ATOM   1578  O   GLU B 104      -6.628  -6.862  -9.848  1.00  0.00           O  
ATOM   1579  CB  GLU B 104      -6.338 -10.227 -10.760  1.00  0.00           C  
ATOM   1580  CG  GLU B 104      -5.533 -11.157 -11.648  1.00  0.00           C  
ATOM   1581  CD  GLU B 104      -6.337 -12.391 -12.078  1.00  0.00           C  
ATOM   1582  OE1 GLU B 104      -7.350 -12.700 -11.452  1.00  0.00           O  
ATOM   1583  OE2 GLU B 104      -5.949 -13.003 -13.042  1.00  0.00           O1-
ATOM   1584  H   GLU B 104      -3.593  -9.260  -9.349  1.00  0.00           H  
ATOM   1585  HA  GLU B 104      -5.057  -8.497 -10.960  1.00  0.00           H  
ATOM   1586 1HB  GLU B 104      -6.790 -10.834  -9.988  1.00  0.00           H  
ATOM   1587 2HB  GLU B 104      -7.162  -9.846 -11.366  1.00  0.00           H  
ATOM   1588 1HG  GLU B 104      -5.226 -10.610 -12.537  1.00  0.00           H  
ATOM   1589 2HG  GLU B 104      -4.634 -11.469 -11.129  1.00  0.00           H  
ATOM   1590  N   ASP B 105      -7.500  -8.610  -8.725  1.00  0.00           N  
ATOM   1591  CA  ASP B 105      -8.580  -7.901  -8.052  1.00  0.00           C  
ATOM   1592  C   ASP B 105      -9.011  -8.629  -6.771  1.00  0.00           C  
ATOM   1593  O   ASP B 105     -10.070  -8.347  -6.203  1.00  0.00           O  
ATOM   1594  CB  ASP B 105      -9.762  -7.693  -9.022  1.00  0.00           C  
ATOM   1595  CG  ASP B 105     -10.407  -9.014  -9.601  1.00  0.00           C  
ATOM   1596  OD1 ASP B 105     -10.017 -10.095  -9.209  1.00  0.00           O  
ATOM   1597  OD2 ASP B 105     -11.268  -8.903 -10.439  1.00  0.00           O1-
ATOM   1598  H   ASP B 105      -7.371  -9.591  -8.518  1.00  0.00           H  
ATOM   1599  HA  ASP B 105      -8.216  -6.917  -7.774  1.00  0.00           H  
ATOM   1600 1HB  ASP B 105     -10.540  -7.126  -8.511  1.00  0.00           H  
ATOM   1601 2HB  ASP B 105      -9.423  -7.084  -9.859  1.00  0.00           H  
ATOM   1602  N   LYS B 106      -8.194  -9.594  -6.346  1.00  0.00           N  
ATOM   1603  CA  LYS B 106      -8.494 -10.452  -5.209  1.00  0.00           C  
ATOM   1604  C   LYS B 106      -7.594 -10.159  -4.010  1.00  0.00           C  
ATOM   1605  O   LYS B 106      -6.364 -10.165  -4.111  1.00  0.00           O  
ATOM   1606  CB  LYS B 106      -8.323 -11.898  -5.672  1.00  0.00           C  
ATOM   1607  CG  LYS B 106      -9.272 -12.253  -6.817  1.00  0.00           C  
ATOM   1608  CD  LYS B 106      -9.010 -13.613  -7.428  1.00  0.00           C  
ATOM   1609  CE  LYS B 106      -9.989 -13.881  -8.604  1.00  0.00           C  
ATOM   1610  NZ  LYS B 106      -9.813 -12.896  -9.794  1.00  0.00           N1+
ATOM   1611  H   LYS B 106      -7.349  -9.766  -6.871  1.00  0.00           H  
ATOM   1612  HA  LYS B 106      -9.528 -10.287  -4.909  1.00  0.00           H  
ATOM   1613 1HB  LYS B 106      -7.299 -12.055  -6.021  1.00  0.00           H  
ATOM   1614 2HB  LYS B 106      -8.501 -12.581  -4.841  1.00  0.00           H  
ATOM   1615 1HG  LYS B 106     -10.304 -12.182  -6.490  1.00  0.00           H  
ATOM   1616 2HG  LYS B 106      -9.119 -11.527  -7.601  1.00  0.00           H  
ATOM   1617 1HD  LYS B 106      -7.983 -13.647  -7.803  1.00  0.00           H  
ATOM   1618 2HD  LYS B 106      -9.132 -14.386  -6.668  1.00  0.00           H  
ATOM   1619 1HE  LYS B 106      -9.833 -14.895  -8.964  1.00  0.00           H  
ATOM   1620 2HE  LYS B 106     -11.007 -13.791  -8.228  1.00  0.00           H  
ATOM   1621 1HZ  LYS B 106     -10.479 -13.118 -10.508  1.00  0.00           H  
ATOM   1622 2HZ  LYS B 106      -9.974 -11.909  -9.497  1.00  0.00           H  
ATOM   1623 3HZ  LYS B 106      -8.863 -12.938 -10.219  1.00  0.00           H  
ATOM   1624  N   ASN B 107      -8.208  -9.971  -2.849  1.00  0.00           N  
ATOM   1625  CA  ASN B 107      -7.466  -9.667  -1.623  1.00  0.00           C  
ATOM   1626  C   ASN B 107      -6.854 -10.935  -1.042  1.00  0.00           C  
ATOM   1627  O   ASN B 107      -7.564 -11.851  -0.615  1.00  0.00           O  
ATOM   1628  CB  ASN B 107      -8.374  -8.985  -0.612  1.00  0.00           C  
ATOM   1629  CG  ASN B 107      -7.685  -8.546   0.668  1.00  0.00           C  
ATOM   1630  ND2 ASN B 107      -8.257  -7.568   1.311  1.00  0.00           N  
ATOM   1631  OD1 ASN B 107      -6.647  -9.068   1.073  1.00  0.00           O  
ATOM   1632  H   ASN B 107      -9.217  -9.994  -2.815  1.00  0.00           H  
ATOM   1633  HA  ASN B 107      -6.643  -8.990  -1.866  1.00  0.00           H  
ATOM   1634 1HB  ASN B 107      -8.825  -8.107  -1.074  1.00  0.00           H  
ATOM   1635 2HB  ASN B 107      -9.183  -9.664  -0.355  1.00  0.00           H  
ATOM   1636 1HD2 ASN B 107      -7.820  -7.217   2.138  1.00  0.00           H  
ATOM   1637 2HD2 ASN B 107      -9.103  -7.161   0.959  1.00  0.00           H  
ATOM   1638  N   ILE B 108      -5.531 -11.029  -1.094  1.00  0.00           N  
ATOM   1639  CA  ILE B 108      -4.870 -12.234  -0.633  1.00  0.00           C  
ATOM   1640  C   ILE B 108      -4.534 -12.086   0.845  1.00  0.00           C  
ATOM   1641  O   ILE B 108      -4.797 -12.986   1.641  1.00  0.00           O  
ATOM   1642  CB  ILE B 108      -3.596 -12.523  -1.434  1.00  0.00           C  
ATOM   1643  CG1 ILE B 108      -3.901 -12.753  -2.844  1.00  0.00           C  
ATOM   1644  CG2 ILE B 108      -2.964 -13.786  -0.911  1.00  0.00           C  
ATOM   1645  CD1 ILE B 108      -2.690 -12.850  -3.657  1.00  0.00           C  
ATOM   1646  H   ILE B 108      -4.974 -10.244  -1.431  1.00  0.00           H  
ATOM   1647  HA  ILE B 108      -5.547 -13.079  -0.752  1.00  0.00           H  
ATOM   1648  HB  ILE B 108      -2.902 -11.686  -1.352  1.00  0.00           H  
ATOM   1649 1HG1 ILE B 108      -4.436 -13.664  -2.926  1.00  0.00           H  
ATOM   1650 2HG1 ILE B 108      -4.525 -11.944  -3.230  1.00  0.00           H  
ATOM   1651 1HG2 ILE B 108      -2.071 -14.010  -1.472  1.00  0.00           H  
ATOM   1652 2HG2 ILE B 108      -2.721 -13.666   0.112  1.00  0.00           H  
ATOM   1653 3HG2 ILE B 108      -3.664 -14.602  -1.016  1.00  0.00           H  
ATOM   1654 1HD1 ILE B 108      -2.972 -13.054  -4.660  1.00  0.00           H  
ATOM   1655 2HD1 ILE B 108      -2.132 -11.915  -3.603  1.00  0.00           H  
ATOM   1656 3HD1 ILE B 108      -2.079 -13.663  -3.287  1.00  0.00           H  
ATOM   1657  N   ILE B 109      -3.884 -10.973   1.188  1.00  0.00           N  
ATOM   1658  CA  ILE B 109      -3.525 -10.644   2.575  1.00  0.00           C  
ATOM   1659  C   ILE B 109      -3.805  -9.195   2.961  1.00  0.00           C  
ATOM   1660  O   ILE B 109      -3.492  -8.269   2.210  1.00  0.00           O  
ATOM   1661  CB  ILE B 109      -2.046 -10.944   2.899  1.00  0.00           C  
ATOM   1662  CG1 ILE B 109      -1.739 -12.435   2.871  1.00  0.00           C  
ATOM   1663  CG2 ILE B 109      -1.578 -10.259   4.193  1.00  0.00           C  
ATOM   1664  CD1 ILE B 109      -2.406 -13.235   3.934  1.00  0.00           C  
ATOM   1665  H   ILE B 109      -3.700 -10.293   0.449  1.00  0.00           H  
ATOM   1666  HA  ILE B 109      -4.131 -11.271   3.229  1.00  0.00           H  
ATOM   1667  HB  ILE B 109      -1.463 -10.533   2.114  1.00  0.00           H  
ATOM   1668 1HG1 ILE B 109      -2.022 -12.823   1.936  1.00  0.00           H  
ATOM   1669 2HG1 ILE B 109      -0.668 -12.569   2.999  1.00  0.00           H  
ATOM   1670 1HG2 ILE B 109      -0.540 -10.439   4.300  1.00  0.00           H  
ATOM   1671 2HG2 ILE B 109      -1.729  -9.185   4.129  1.00  0.00           H  
ATOM   1672 3HG2 ILE B 109      -2.121 -10.657   5.053  1.00  0.00           H  
ATOM   1673 1HD1 ILE B 109      -2.130 -14.271   3.825  1.00  0.00           H  
ATOM   1674 2HD1 ILE B 109      -2.098 -12.876   4.918  1.00  0.00           H  
ATOM   1675 3HD1 ILE B 109      -3.483 -13.147   3.846  1.00  0.00           H  
ATOM   1676  N   GLN B 110      -4.329  -8.992   4.169  1.00  0.00           N  
ATOM   1677  CA  GLN B 110      -4.455  -7.651   4.733  1.00  0.00           C  
ATOM   1678  C   GLN B 110      -4.101  -7.691   6.223  1.00  0.00           C  
ATOM   1679  O   GLN B 110      -4.773  -8.361   7.005  1.00  0.00           O  
ATOM   1680  CB  GLN B 110      -5.852  -7.049   4.559  1.00  0.00           C  
ATOM   1681  CG  GLN B 110      -5.960  -5.647   5.191  1.00  0.00           C  
ATOM   1682  CD  GLN B 110      -5.191  -4.523   4.447  1.00  0.00           C  
ATOM   1683  NE2 GLN B 110      -4.118  -4.026   5.030  1.00  0.00           N  
ATOM   1684  OE1 GLN B 110      -5.577  -4.136   3.343  1.00  0.00           O  
ATOM   1685  H   GLN B 110      -4.602  -9.790   4.725  1.00  0.00           H  
ATOM   1686  HA  GLN B 110      -3.739  -6.994   4.243  1.00  0.00           H  
ATOM   1687 1HB  GLN B 110      -6.091  -6.975   3.498  1.00  0.00           H  
ATOM   1688 2HB  GLN B 110      -6.598  -7.697   5.028  1.00  0.00           H  
ATOM   1689 1HG  GLN B 110      -6.994  -5.369   5.175  1.00  0.00           H  
ATOM   1690 2HG  GLN B 110      -5.606  -5.701   6.219  1.00  0.00           H  
ATOM   1691 1HE2 GLN B 110      -3.591  -3.300   4.589  1.00  0.00           H  
ATOM   1692 2HE2 GLN B 110      -3.822  -4.384   5.924  1.00  0.00           H  
ATOM   1693  N   PHE B 111      -3.033  -6.994   6.576  1.00  0.00           N  
ATOM   1694  CA  PHE B 111      -2.474  -6.896   7.917  1.00  0.00           C  
ATOM   1695  C   PHE B 111      -2.436  -5.463   8.400  1.00  0.00           C  
ATOM   1696  O   PHE B 111      -1.822  -4.600   7.759  1.00  0.00           O  
ATOM   1697  CB  PHE B 111      -1.060  -7.438   7.893  1.00  0.00           C  
ATOM   1698  CG  PHE B 111      -0.304  -7.414   9.167  1.00  0.00           C  
ATOM   1699  CD1 PHE B 111      -0.242  -8.532   9.977  1.00  0.00           C  
ATOM   1700  CD2 PHE B 111       0.388  -6.274   9.542  1.00  0.00           C  
ATOM   1701  CE1 PHE B 111       0.499  -8.515  11.127  1.00  0.00           C  
ATOM   1702  CE2 PHE B 111       1.119  -6.256  10.690  1.00  0.00           C  
ATOM   1703  CZ  PHE B 111       1.185  -7.379  11.480  1.00  0.00           C  
ATOM   1704  H   PHE B 111      -2.542  -6.508   5.847  1.00  0.00           H  
ATOM   1705  HA  PHE B 111      -3.088  -7.475   8.593  1.00  0.00           H  
ATOM   1706 1HB  PHE B 111      -1.103  -8.472   7.558  1.00  0.00           H  
ATOM   1707 2HB  PHE B 111      -0.499  -6.895   7.163  1.00  0.00           H  
ATOM   1708  HD1 PHE B 111      -0.783  -9.435   9.686  1.00  0.00           H  
ATOM   1709  HD2 PHE B 111       0.345  -5.388   8.907  1.00  0.00           H  
ATOM   1710  HE1 PHE B 111       0.544  -9.400  11.753  1.00  0.00           H  
ATOM   1711  HE2 PHE B 111       1.653  -5.358  10.972  1.00  0.00           H  
ATOM   1712  HZ  PHE B 111       1.777  -7.365  12.384  1.00  0.00           H  
ATOM   1713  N   VAL B 112      -3.153  -5.187   9.479  1.00  0.00           N  
ATOM   1714  CA  VAL B 112      -3.227  -3.831   9.983  1.00  0.00           C  
ATOM   1715  C   VAL B 112      -3.041  -3.763  11.493  1.00  0.00           C  
ATOM   1716  O   VAL B 112      -3.664  -4.512  12.245  1.00  0.00           O  
ATOM   1717  CB  VAL B 112      -4.579  -3.185   9.596  1.00  0.00           C  
ATOM   1718  CG1 VAL B 112      -4.638  -1.768  10.128  1.00  0.00           C  
ATOM   1719  CG2 VAL B 112      -4.745  -3.178   8.108  1.00  0.00           C  
ATOM   1720  H   VAL B 112      -3.618  -5.950   9.976  1.00  0.00           H  
ATOM   1721  HA  VAL B 112      -2.430  -3.250   9.522  1.00  0.00           H  
ATOM   1722  HB  VAL B 112      -5.394  -3.750  10.050  1.00  0.00           H  
ATOM   1723 1HG1 VAL B 112      -5.568  -1.331   9.867  1.00  0.00           H  
ATOM   1724 2HG1 VAL B 112      -4.551  -1.782  11.190  1.00  0.00           H  
ATOM   1725 3HG1 VAL B 112      -3.831  -1.181   9.703  1.00  0.00           H  
ATOM   1726 1HG2 VAL B 112      -5.672  -2.726   7.841  1.00  0.00           H  
ATOM   1727 2HG2 VAL B 112      -3.933  -2.619   7.675  1.00  0.00           H  
ATOM   1728 3HG2 VAL B 112      -4.734  -4.190   7.753  1.00  0.00           H  
ATOM   1729  N   HIS B 113      -2.196  -2.851  11.946  1.00  0.00           N  
ATOM   1730  CA  HIS B 113      -2.038  -2.601  13.379  1.00  0.00           C  
ATOM   1731  C   HIS B 113      -1.655  -3.856  14.168  1.00  0.00           C  
ATOM   1732  O   HIS B 113      -2.149  -4.087  15.271  1.00  0.00           O  
ATOM   1733  CB  HIS B 113      -3.358  -2.015  13.951  1.00  0.00           C  
ATOM   1734  CG  HIS B 113      -3.217  -1.178  15.206  1.00  0.00           C  
ATOM   1735  CD2 HIS B 113      -3.310   0.162  15.396  1.00  0.00           C  
ATOM   1736  ND1 HIS B 113      -2.952  -1.722  16.447  1.00  0.00           N  
ATOM   1737  CE1 HIS B 113      -2.892  -0.753  17.346  1.00  0.00           C  
ATOM   1738  NE2 HIS B 113      -3.107   0.396  16.737  1.00  0.00           N  
ATOM   1739  H   HIS B 113      -1.637  -2.316  11.273  1.00  0.00           H  
ATOM   1740  HA  HIS B 113      -1.262  -1.863  13.515  1.00  0.00           H  
ATOM   1741 1HB  HIS B 113      -3.810  -1.374  13.213  1.00  0.00           H  
ATOM   1742 2HB  HIS B 113      -4.059  -2.822  14.162  1.00  0.00           H  
ATOM   1743  HD1 HIS B 113      -2.822  -2.693  16.649  1.00  0.00           H  
ATOM   1744  HD2 HIS B 113      -3.503   0.997  14.716  1.00  0.00           H  
ATOM   1745  HE1 HIS B 113      -2.692  -0.981  18.393  1.00  0.00           H  
ATOM   1746  N   GLY B 114      -0.756  -4.658  13.611  1.00  0.00           N  
ATOM   1747  CA  GLY B 114      -0.267  -5.860  14.274  1.00  0.00           C  
ATOM   1748  C   GLY B 114      -1.098  -7.135  14.065  1.00  0.00           C  
ATOM   1749  O   GLY B 114      -0.667  -8.213  14.500  1.00  0.00           O  
ATOM   1750  H   GLY B 114      -0.395  -4.412  12.700  1.00  0.00           H  
ATOM   1751 1HA  GLY B 114       0.746  -6.048  13.947  1.00  0.00           H  
ATOM   1752 2HA  GLY B 114      -0.202  -5.659  15.342  1.00  0.00           H  
ATOM   1753  N   GLU B 115      -2.256  -7.046  13.393  1.00  0.00           N  
ATOM   1754  CA  GLU B 115      -3.104  -8.231  13.213  1.00  0.00           C  
ATOM   1755  C   GLU B 115      -3.509  -8.521  11.765  1.00  0.00           C  
ATOM   1756  O   GLU B 115      -3.614  -7.620  10.934  1.00  0.00           O  
ATOM   1757  CB  GLU B 115      -4.372  -8.088  14.060  1.00  0.00           C  
ATOM   1758  CG  GLU B 115      -4.123  -8.024  15.578  1.00  0.00           C  
ATOM   1759  CD  GLU B 115      -5.394  -7.933  16.402  1.00  0.00           C  
ATOM   1760  OE1 GLU B 115      -6.457  -7.918  15.829  1.00  0.00           O  
ATOM   1761  OE2 GLU B 115      -5.294  -7.881  17.607  1.00  0.00           O1-
ATOM   1762  H   GLU B 115      -2.588  -6.144  13.050  1.00  0.00           H  
ATOM   1763  HA  GLU B 115      -2.553  -9.098  13.572  1.00  0.00           H  
ATOM   1764 1HB  GLU B 115      -4.895  -7.177  13.766  1.00  0.00           H  
ATOM   1765 2HB  GLU B 115      -5.039  -8.927  13.858  1.00  0.00           H  
ATOM   1766 1HG  GLU B 115      -3.564  -8.909  15.880  1.00  0.00           H  
ATOM   1767 2HG  GLU B 115      -3.505  -7.151  15.790  1.00  0.00           H  
ATOM   1768  N   GLU B 116      -3.761  -9.800  11.463  1.00  0.00           N  
ATOM   1769  CA  GLU B 116      -4.222 -10.164  10.123  1.00  0.00           C  
ATOM   1770  C   GLU B 116      -5.755 -10.152  10.026  1.00  0.00           C  
ATOM   1771  O   GLU B 116      -6.469 -10.891  10.712  1.00  0.00           O  
ATOM   1772  CB  GLU B 116      -3.655 -11.516   9.706  1.00  0.00           C  
ATOM   1773  CG  GLU B 116      -4.016 -11.925   8.291  1.00  0.00           C  
ATOM   1774  CD  GLU B 116      -3.409 -13.233   7.889  1.00  0.00           C  
ATOM   1775  OE1 GLU B 116      -2.633 -13.771   8.640  1.00  0.00           O  
ATOM   1776  OE2 GLU B 116      -3.725 -13.698   6.828  1.00  0.00           O1-
ATOM   1777  H   GLU B 116      -3.649 -10.513  12.170  1.00  0.00           H  
ATOM   1778  HA  GLU B 116      -3.850  -9.427   9.418  1.00  0.00           H  
ATOM   1779 1HB  GLU B 116      -2.567 -11.492   9.783  1.00  0.00           H  
ATOM   1780 2HB  GLU B 116      -4.019 -12.288  10.382  1.00  0.00           H  
ATOM   1781 1HG  GLU B 116      -5.101 -11.996   8.208  1.00  0.00           H  
ATOM   1782 2HG  GLU B 116      -3.683 -11.144   7.603  1.00  0.00           H  
ATOM   1783  N   ASP B 117      -6.258  -9.322   9.131  1.00  0.00           N  
ATOM   1784  CA  ASP B 117      -7.681  -9.087   8.963  1.00  0.00           C  
ATOM   1785  C   ASP B 117      -8.336 -10.037   7.968  1.00  0.00           C  
ATOM   1786  O   ASP B 117      -8.771  -9.655   6.875  1.00  0.00           O  
ATOM   1787  CB  ASP B 117      -7.916  -7.638   8.590  1.00  0.00           C  
ATOM   1788  CG  ASP B 117      -7.624  -6.685   9.771  1.00  0.00           C  
ATOM   1789  OD1 ASP B 117      -8.240  -6.856  10.798  1.00  0.00           O  
ATOM   1790  OD2 ASP B 117      -6.796  -5.817   9.641  1.00  0.00           O1-
ATOM   1791  H   ASP B 117      -5.614  -8.806   8.540  1.00  0.00           H  
ATOM   1792  HA  ASP B 117      -8.157  -9.248   9.929  1.00  0.00           H  
ATOM   1793 1HB  ASP B 117      -7.276  -7.368   7.748  1.00  0.00           H  
ATOM   1794 2HB  ASP B 117      -8.949  -7.525   8.285  1.00  0.00           H  
ATOM   1795  N   LEU B 118      -8.466 -11.274   8.414  1.00  0.00           N  
ATOM   1796  CA  LEU B 118      -8.973 -12.394   7.619  1.00  0.00           C  
ATOM   1797  C   LEU B 118     -10.394 -12.187   7.080  1.00  0.00           C  
ATOM   1798  O   LEU B 118     -10.780 -12.811   6.092  1.00  0.00           O  
ATOM   1799  CB  LEU B 118      -8.929 -13.666   8.462  1.00  0.00           C  
ATOM   1800  CG  LEU B 118      -7.524 -14.156   8.794  1.00  0.00           C  
ATOM   1801  CD1 LEU B 118      -7.601 -15.319   9.761  1.00  0.00           C  
ATOM   1802  CD2 LEU B 118      -6.834 -14.562   7.507  1.00  0.00           C  
ATOM   1803  H   LEU B 118      -8.083 -11.441   9.350  1.00  0.00           H  
ATOM   1804  HA  LEU B 118      -8.305 -12.526   6.768  1.00  0.00           H  
ATOM   1805 1HB  LEU B 118      -9.454 -13.485   9.398  1.00  0.00           H  
ATOM   1806 2HB  LEU B 118      -9.444 -14.461   7.923  1.00  0.00           H  
ATOM   1807  HG  LEU B 118      -6.957 -13.353   9.275  1.00  0.00           H  
ATOM   1808 1HD1 LEU B 118      -6.590 -15.657   9.995  1.00  0.00           H  
ATOM   1809 2HD1 LEU B 118      -8.098 -14.997  10.677  1.00  0.00           H  
ATOM   1810 3HD1 LEU B 118      -8.163 -16.135   9.306  1.00  0.00           H  
ATOM   1811 1HD2 LEU B 118      -5.827 -14.912   7.729  1.00  0.00           H  
ATOM   1812 2HD2 LEU B 118      -7.395 -15.364   7.028  1.00  0.00           H  
ATOM   1813 3HD2 LEU B 118      -6.776 -13.709   6.831  1.00  0.00           H  
ATOM   1814  N   LYS B 119     -11.159 -11.283   7.691  1.00  0.00           N  
ATOM   1815  CA  LYS B 119     -12.538 -11.013   7.279  1.00  0.00           C  
ATOM   1816  C   LYS B 119     -12.681 -10.555   5.810  1.00  0.00           C  
ATOM   1817  O   LYS B 119     -13.776 -10.638   5.250  1.00  0.00           O  
ATOM   1818  CB  LYS B 119     -13.178  -9.988   8.229  1.00  0.00           C  
ATOM   1819  CG  LYS B 119     -12.513  -8.622   8.247  1.00  0.00           C  
ATOM   1820  CD  LYS B 119     -13.119  -7.664   9.309  1.00  0.00           C  
ATOM   1821  CE  LYS B 119     -14.469  -7.090   8.834  1.00  0.00           C  
ATOM   1822  NZ  LYS B 119     -15.021  -6.008   9.753  1.00  0.00           N1+
ATOM   1823  H   LYS B 119     -10.770 -10.780   8.476  1.00  0.00           H  
ATOM   1824  HA  LYS B 119     -13.097 -11.943   7.375  1.00  0.00           H  
ATOM   1825 1HB  LYS B 119     -14.222  -9.843   7.950  1.00  0.00           H  
ATOM   1826 2HB  LYS B 119     -13.164 -10.380   9.245  1.00  0.00           H  
ATOM   1827 1HG  LYS B 119     -11.437  -8.725   8.412  1.00  0.00           H  
ATOM   1828 2HG  LYS B 119     -12.666  -8.184   7.292  1.00  0.00           H  
ATOM   1829 1HD  LYS B 119     -13.275  -8.207  10.239  1.00  0.00           H  
ATOM   1830 2HD  LYS B 119     -12.428  -6.849   9.503  1.00  0.00           H  
ATOM   1831 1HE  LYS B 119     -14.343  -6.672   7.835  1.00  0.00           H  
ATOM   1832 2HE  LYS B 119     -15.188  -7.906   8.789  1.00  0.00           H  
ATOM   1833 1HZ  LYS B 119     -15.904  -5.691   9.387  1.00  0.00           H  
ATOM   1834 2HZ  LYS B 119     -15.158  -6.382  10.676  1.00  0.00           H  
ATOM   1835 3HZ  LYS B 119     -14.393  -5.180   9.817  1.00  0.00           H  
ATOM   1836  N   VAL B 120     -11.589 -10.087   5.188  1.00  0.00           N  
ATOM   1837  CA  VAL B 120     -11.615  -9.686   3.776  1.00  0.00           C  
ATOM   1838  C   VAL B 120     -10.711 -10.518   2.884  1.00  0.00           C  
ATOM   1839  O   VAL B 120     -10.433 -10.130   1.752  1.00  0.00           O  
ATOM   1840  CB  VAL B 120     -11.281  -8.198   3.594  1.00  0.00           C  
ATOM   1841  CG1 VAL B 120     -12.387  -7.366   4.180  1.00  0.00           C  
ATOM   1842  CG2 VAL B 120      -9.965  -7.918   4.292  1.00  0.00           C  
ATOM   1843  H   VAL B 120     -10.710 -10.024   5.709  1.00  0.00           H  
ATOM   1844  HA  VAL B 120     -12.634  -9.821   3.417  1.00  0.00           H  
ATOM   1845  HB  VAL B 120     -11.195  -7.959   2.533  1.00  0.00           H  
ATOM   1846 1HG1 VAL B 120     -12.162  -6.313   4.060  1.00  0.00           H  
ATOM   1847 2HG1 VAL B 120     -13.316  -7.595   3.658  1.00  0.00           H  
ATOM   1848 3HG1 VAL B 120     -12.509  -7.602   5.201  1.00  0.00           H  
ATOM   1849 1HG2 VAL B 120      -9.704  -6.870   4.174  1.00  0.00           H  
ATOM   1850 2HG2 VAL B 120     -10.056  -8.158   5.348  1.00  0.00           H  
ATOM   1851 3HG2 VAL B 120      -9.180  -8.538   3.856  1.00  0.00           H  
ATOM   1852  N   GLN B 121     -10.275 -11.674   3.363  1.00  0.00           N  
ATOM   1853  CA  GLN B 121      -9.441 -12.523   2.523  1.00  0.00           C  
ATOM   1854  C   GLN B 121     -10.298 -13.273   1.502  1.00  0.00           C  
ATOM   1855  O   GLN B 121     -11.319 -13.889   1.841  1.00  0.00           O  
ATOM   1856  CB  GLN B 121      -8.636 -13.492   3.390  1.00  0.00           C  
ATOM   1857  CG  GLN B 121      -7.675 -14.371   2.624  1.00  0.00           C  
ATOM   1858  CD  GLN B 121      -6.775 -15.213   3.529  1.00  0.00           C  
ATOM   1859  NE2 GLN B 121      -5.488 -15.148   3.273  1.00  0.00           N  
ATOM   1860  OE1 GLN B 121      -7.237 -15.896   4.448  1.00  0.00           O  
ATOM   1861  H   GLN B 121     -10.523 -11.974   4.306  1.00  0.00           H  
ATOM   1862  HA  GLN B 121      -8.739 -11.892   1.973  1.00  0.00           H  
ATOM   1863 1HB  GLN B 121      -8.055 -12.920   4.112  1.00  0.00           H  
ATOM   1864 2HB  GLN B 121      -9.315 -14.124   3.957  1.00  0.00           H  
ATOM   1865 1HG  GLN B 121      -8.253 -15.057   2.002  1.00  0.00           H  
ATOM   1866 2HG  GLN B 121      -7.062 -13.745   1.991  1.00  0.00           H  
ATOM   1867 1HE2 GLN B 121      -4.829 -15.671   3.829  1.00  0.00           H  
ATOM   1868 2HE2 GLN B 121      -5.164 -14.534   2.527  1.00  0.00           H  
ATOM   1869  N   HIS B 122      -9.873 -13.261   0.244  1.00  0.00           N  
ATOM   1870  CA  HIS B 122     -10.601 -13.959  -0.804  1.00  0.00           C  
ATOM   1871  C   HIS B 122     -10.676 -15.433  -0.455  1.00  0.00           C  
ATOM   1872  O   HIS B 122      -9.703 -16.020   0.028  1.00  0.00           O  
ATOM   1873  CB  HIS B 122      -9.941 -13.745  -2.167  1.00  0.00           C  
ATOM   1874  CG  HIS B 122     -10.766 -14.218  -3.338  1.00  0.00           C  
ATOM   1875  CD2 HIS B 122     -11.550 -13.522  -4.197  1.00  0.00           C  
ATOM   1876  ND1 HIS B 122     -10.859 -15.552  -3.723  1.00  0.00           N  
ATOM   1877  CE1 HIS B 122     -11.674 -15.639  -4.772  1.00  0.00           C  
ATOM   1878  NE2 HIS B 122     -12.100 -14.425  -5.075  1.00  0.00           N  
ATOM   1879  H   HIS B 122      -9.039 -12.729  -0.002  1.00  0.00           H  
ATOM   1880  HA  HIS B 122     -11.621 -13.576  -0.859  1.00  0.00           H  
ATOM   1881 1HB  HIS B 122      -9.730 -12.681  -2.302  1.00  0.00           H  
ATOM   1882 2HB  HIS B 122      -8.998 -14.255  -2.185  1.00  0.00           H  
ATOM   1883  HD2 HIS B 122     -11.718 -12.444  -4.190  1.00  0.00           H  
ATOM   1884  HE1 HIS B 122     -11.944 -16.557  -5.295  1.00  0.00           H  
ATOM   1885  HE2 HIS B 122     -12.734 -14.192  -5.829  1.00  0.00           H  
ATOM   1886  N   SER B 123     -11.817 -16.055  -0.739  1.00  0.00           N  
ATOM   1887  CA  SER B 123     -12.010 -17.448  -0.370  1.00  0.00           C  
ATOM   1888  C   SER B 123     -10.993 -18.422  -0.973  1.00  0.00           C  
ATOM   1889  O   SER B 123     -10.634 -19.415  -0.333  1.00  0.00           O  
ATOM   1890  CB  SER B 123     -13.402 -17.887  -0.767  1.00  0.00           C  
ATOM   1891  OG  SER B 123     -13.549 -17.893  -2.157  1.00  0.00           O  
ATOM   1892  H   SER B 123     -12.571 -15.541  -1.171  1.00  0.00           H  
ATOM   1893  HA  SER B 123     -11.956 -17.504   0.706  1.00  0.00           H  
ATOM   1894 1HB  SER B 123     -13.595 -18.883  -0.373  1.00  0.00           H  
ATOM   1895 2HB  SER B 123     -14.131 -17.212  -0.323  1.00  0.00           H  
ATOM   1896  HG  SER B 123     -12.910 -18.533  -2.484  1.00  0.00           H  
ATOM   1897  N   SER B 124     -10.422 -18.095  -2.136  1.00  0.00           N  
ATOM   1898  CA  SER B 124      -9.474 -18.999  -2.783  1.00  0.00           C  
ATOM   1899  C   SER B 124      -8.119 -19.091  -2.075  1.00  0.00           C  
ATOM   1900  O   SER B 124      -7.320 -19.978  -2.379  1.00  0.00           O  
ATOM   1901  CB  SER B 124      -9.293 -18.609  -4.240  1.00  0.00           C  
ATOM   1902  OG  SER B 124      -8.713 -17.351  -4.363  1.00  0.00           O  
ATOM   1903  H   SER B 124     -10.676 -17.225  -2.608  1.00  0.00           H  
ATOM   1904  HA  SER B 124      -9.913 -19.997  -2.770  1.00  0.00           H  
ATOM   1905 1HB  SER B 124      -8.662 -19.347  -4.732  1.00  0.00           H  
ATOM   1906 2HB  SER B 124     -10.257 -18.616  -4.742  1.00  0.00           H  
ATOM   1907  HG  SER B 124      -9.398 -16.718  -4.077  1.00  0.00           H  
ATOM   1908  N   TYR B 125      -7.853 -18.178  -1.144  1.00  0.00           N  
ATOM   1909  CA  TYR B 125      -6.595 -18.166  -0.419  1.00  0.00           C  
ATOM   1910  C   TYR B 125      -6.730 -18.463   1.077  1.00  0.00           C  
ATOM   1911  O   TYR B 125      -5.725 -18.499   1.800  1.00  0.00           O  
ATOM   1912  CB  TYR B 125      -5.918 -16.818  -0.635  1.00  0.00           C  
ATOM   1913  CG  TYR B 125      -5.507 -16.592  -2.054  1.00  0.00           C  
ATOM   1914  CD1 TYR B 125      -6.264 -15.792  -2.878  1.00  0.00           C  
ATOM   1915  CD2 TYR B 125      -4.364 -17.213  -2.539  1.00  0.00           C  
ATOM   1916  CE1 TYR B 125      -5.891 -15.611  -4.197  1.00  0.00           C  
ATOM   1917  CE2 TYR B 125      -3.992 -17.037  -3.843  1.00  0.00           C  
ATOM   1918  CZ  TYR B 125      -4.747 -16.244  -4.674  1.00  0.00           C  
ATOM   1919  OH  TYR B 125      -4.385 -16.104  -5.986  1.00  0.00           O  
ATOM   1920  H   TYR B 125      -8.551 -17.470  -0.916  1.00  0.00           H  
ATOM   1921  HA  TYR B 125      -5.956 -18.938  -0.845  1.00  0.00           H  
ATOM   1922 1HB  TYR B 125      -6.604 -16.015  -0.343  1.00  0.00           H  
ATOM   1923 2HB  TYR B 125      -5.058 -16.746  -0.014  1.00  0.00           H  
ATOM   1924  HD1 TYR B 125      -7.151 -15.317  -2.493  1.00  0.00           H  
ATOM   1925  HD2 TYR B 125      -3.769 -17.854  -1.890  1.00  0.00           H  
ATOM   1926  HE1 TYR B 125      -6.494 -14.986  -4.858  1.00  0.00           H  
ATOM   1927  HE2 TYR B 125      -3.104 -17.538  -4.233  1.00  0.00           H  
ATOM   1928  HH  TYR B 125      -3.939 -16.939  -6.287  1.00  0.00           H  
ATOM   1929  N   ARG B 126      -7.943 -18.796   1.540  1.00  0.00           N  
ATOM   1930  CA  ARG B 126      -8.173 -18.958   2.986  1.00  0.00           C  
ATOM   1931  C   ARG B 126      -7.323 -20.024   3.660  1.00  0.00           C  
ATOM   1932  O   ARG B 126      -6.996 -19.912   4.841  1.00  0.00           O  
ATOM   1933  CB  ARG B 126      -9.622 -19.292   3.251  1.00  0.00           C  
ATOM   1934  CG  ARG B 126     -10.577 -18.187   2.953  1.00  0.00           C  
ATOM   1935  CD  ARG B 126     -10.592 -17.119   3.968  1.00  0.00           C  
ATOM   1936  NE  ARG B 126     -11.524 -16.065   3.605  1.00  0.00           N  
ATOM   1937  CZ  ARG B 126     -12.813 -16.004   3.936  1.00  0.00           C  
ATOM   1938  NH1 ARG B 126     -13.384 -16.936   4.674  1.00  0.00           N1+
ATOM   1939  NH2 ARG B 126     -13.492 -14.975   3.496  1.00  0.00           N  
ATOM   1940  H   ARG B 126      -8.739 -18.870   0.900  1.00  0.00           H  
ATOM   1941  HA  ARG B 126      -7.958 -18.008   3.459  1.00  0.00           H  
ATOM   1942 1HB  ARG B 126      -9.913 -20.144   2.639  1.00  0.00           H  
ATOM   1943 2HB  ARG B 126      -9.746 -19.576   4.295  1.00  0.00           H  
ATOM   1944 1HG  ARG B 126     -10.229 -17.721   2.037  1.00  0.00           H  
ATOM   1945 2HG  ARG B 126     -11.583 -18.580   2.820  1.00  0.00           H  
ATOM   1946 1HD  ARG B 126     -10.889 -17.521   4.933  1.00  0.00           H  
ATOM   1947 2HD  ARG B 126      -9.607 -16.683   4.044  1.00  0.00           H  
ATOM   1948  HE  ARG B 126     -11.187 -15.292   3.020  1.00  0.00           H  
ATOM   1949 1HH1 ARG B 126     -12.839 -17.721   5.002  1.00  0.00           H  
ATOM   1950 2HH1 ARG B 126     -14.362 -16.864   4.910  1.00  0.00           H  
ATOM   1951 1HH2 ARG B 126     -12.983 -14.290   2.917  1.00  0.00           H  
ATOM   1952 2HH2 ARG B 126     -14.468 -14.865   3.712  1.00  0.00           H  
ATOM   1953  N   GLN B 127      -7.004 -21.081   2.934  1.00  0.00           N  
ATOM   1954  CA  GLN B 127      -6.198 -22.151   3.488  1.00  0.00           C  
ATOM   1955  C   GLN B 127      -4.879 -22.303   2.745  1.00  0.00           C  
ATOM   1956  O   GLN B 127      -4.251 -23.364   2.832  1.00  0.00           O  
ATOM   1957  CB  GLN B 127      -6.963 -23.471   3.455  1.00  0.00           C  
ATOM   1958  CG  GLN B 127      -8.232 -23.488   4.298  1.00  0.00           C  
ATOM   1959  CD  GLN B 127      -8.953 -24.833   4.229  1.00  0.00           C  
ATOM   1960  NE2 GLN B 127     -10.052 -24.956   4.966  1.00  0.00           N  
ATOM   1961  OE1 GLN B 127      -8.521 -25.748   3.519  1.00  0.00           O  
ATOM   1962  H   GLN B 127      -7.314 -21.130   1.975  1.00  0.00           H  
ATOM   1963  HA  GLN B 127      -5.966 -21.914   4.525  1.00  0.00           H  
ATOM   1964 1HB  GLN B 127      -7.236 -23.705   2.426  1.00  0.00           H  
ATOM   1965 2HB  GLN B 127      -6.317 -24.270   3.812  1.00  0.00           H  
ATOM   1966 1HG  GLN B 127      -7.967 -23.289   5.337  1.00  0.00           H  
ATOM   1967 2HG  GLN B 127      -8.910 -22.718   3.932  1.00  0.00           H  
ATOM   1968 1HE2 GLN B 127     -10.566 -25.815   4.961  1.00  0.00           H  
ATOM   1969 2HE2 GLN B 127     -10.368 -24.191   5.528  1.00  0.00           H  
ATOM   1970  N   ARG B 128      -4.478 -21.277   1.981  1.00  0.00           N  
ATOM   1971  CA  ARG B 128      -3.244 -21.390   1.203  1.00  0.00           C  
ATOM   1972  C   ARG B 128      -2.262 -20.224   1.342  1.00  0.00           C  
ATOM   1973  O   ARG B 128      -1.056 -20.422   1.145  1.00  0.00           O  
ATOM   1974  CB  ARG B 128      -3.555 -21.602  -0.272  1.00  0.00           C  
ATOM   1975  CG  ARG B 128      -4.267 -22.936  -0.615  1.00  0.00           C  
ATOM   1976  CD  ARG B 128      -3.348 -24.110  -0.369  1.00  0.00           C  
ATOM   1977  NE  ARG B 128      -3.947 -25.417  -0.712  1.00  0.00           N  
ATOM   1978  CZ  ARG B 128      -4.667 -26.190   0.125  1.00  0.00           C  
ATOM   1979  NH1 ARG B 128      -4.894 -25.818   1.369  1.00  0.00           N1+
ATOM   1980  NH2 ARG B 128      -5.140 -27.342  -0.316  1.00  0.00           N  
ATOM   1981  H   ARG B 128      -5.013 -20.412   1.961  1.00  0.00           H  
ATOM   1982  HA  ARG B 128      -2.726 -22.285   1.544  1.00  0.00           H  
ATOM   1983 1HB  ARG B 128      -4.182 -20.787  -0.632  1.00  0.00           H  
ATOM   1984 2HB  ARG B 128      -2.624 -21.577  -0.846  1.00  0.00           H  
ATOM   1985 1HG  ARG B 128      -5.165 -23.057  -0.016  1.00  0.00           H  
ATOM   1986 2HG  ARG B 128      -4.533 -22.938  -1.674  1.00  0.00           H  
ATOM   1987 1HD  ARG B 128      -2.454 -23.978  -0.940  1.00  0.00           H  
ATOM   1988 2HD  ARG B 128      -3.076 -24.137   0.682  1.00  0.00           H  
ATOM   1989  HE  ARG B 128      -3.778 -25.796  -1.664  1.00  0.00           H  
ATOM   1990 1HH1 ARG B 128      -4.510 -24.931   1.732  1.00  0.00           H  
ATOM   1991 2HH1 ARG B 128      -5.428 -26.414   1.982  1.00  0.00           H  
ATOM   1992 1HH2 ARG B 128      -4.957 -27.630  -1.277  1.00  0.00           H  
ATOM   1993 2HH2 ARG B 128      -5.678 -27.934   0.296  1.00  0.00           H  
ATOM   1994  N   ALA B 129      -2.752 -19.007   1.634  1.00  0.00           N  
ATOM   1995  CA  ALA B 129      -1.843 -17.856   1.704  1.00  0.00           C  
ATOM   1996  C   ALA B 129      -1.613 -17.372   3.131  1.00  0.00           C  
ATOM   1997  O   ALA B 129      -2.524 -17.386   3.958  1.00  0.00           O  
ATOM   1998  CB  ALA B 129      -2.372 -16.695   0.903  1.00  0.00           C  
ATOM   1999  H   ALA B 129      -3.751 -18.862   1.781  1.00  0.00           H  
ATOM   2000  HA  ALA B 129      -0.894 -18.162   1.289  1.00  0.00           H  
ATOM   2001 1HB  ALA B 129      -1.664 -15.893   0.960  1.00  0.00           H  
ATOM   2002 2HB  ALA B 129      -2.509 -16.988  -0.127  1.00  0.00           H  
ATOM   2003 3HB  ALA B 129      -3.315 -16.372   1.327  1.00  0.00           H  
ATOM   2004  N   ARG B 130      -0.408 -16.865   3.394  1.00  0.00           N  
ATOM   2005  CA  ARG B 130      -0.107 -16.257   4.690  1.00  0.00           C  
ATOM   2006  C   ARG B 130       0.963 -15.165   4.621  1.00  0.00           C  
ATOM   2007  O   ARG B 130       1.814 -15.156   3.729  1.00  0.00           O  
ATOM   2008  CB  ARG B 130       0.343 -17.316   5.687  1.00  0.00           C  
ATOM   2009  CG  ARG B 130       1.652 -18.018   5.367  1.00  0.00           C  
ATOM   2010  CD  ARG B 130       1.989 -19.005   6.434  1.00  0.00           C  
ATOM   2011  NE  ARG B 130       3.229 -19.710   6.179  1.00  0.00           N  
ATOM   2012  CZ  ARG B 130       3.833 -20.545   7.043  1.00  0.00           C  
ATOM   2013  NH1 ARG B 130       3.321 -20.771   8.234  1.00  0.00           N1+
ATOM   2014  NH2 ARG B 130       4.949 -21.130   6.670  1.00  0.00           N  
ATOM   2015  H   ARG B 130       0.313 -16.944   2.679  1.00  0.00           H  
ATOM   2016  HA  ARG B 130      -1.022 -15.812   5.080  1.00  0.00           H  
ATOM   2017 1HB  ARG B 130       0.454 -16.855   6.670  1.00  0.00           H  
ATOM   2018 2HB  ARG B 130      -0.428 -18.082   5.772  1.00  0.00           H  
ATOM   2019 1HG  ARG B 130       1.565 -18.543   4.411  1.00  0.00           H  
ATOM   2020 2HG  ARG B 130       2.454 -17.278   5.307  1.00  0.00           H  
ATOM   2021 1HD  ARG B 130       2.089 -18.480   7.383  1.00  0.00           H  
ATOM   2022 2HD  ARG B 130       1.190 -19.740   6.509  1.00  0.00           H  
ATOM   2023  HE  ARG B 130       3.690 -19.598   5.267  1.00  0.00           H  
ATOM   2024 1HH1 ARG B 130       2.463 -20.315   8.508  1.00  0.00           H  
ATOM   2025 2HH1 ARG B 130       3.786 -21.400   8.871  1.00  0.00           H  
ATOM   2026 1HH2 ARG B 130       5.302 -20.926   5.728  1.00  0.00           H  
ATOM   2027 2HH2 ARG B 130       5.433 -21.762   7.285  1.00  0.00           H  
ATOM   2028  N   LEU B 131       0.942 -14.266   5.606  1.00  0.00           N  
ATOM   2029  CA  LEU B 131       1.974 -13.233   5.729  1.00  0.00           C  
ATOM   2030  C   LEU B 131       3.018 -13.705   6.717  1.00  0.00           C  
ATOM   2031  O   LEU B 131       2.707 -14.073   7.856  1.00  0.00           O  
ATOM   2032  CB  LEU B 131       1.396 -11.896   6.206  1.00  0.00           C  
ATOM   2033  CG  LEU B 131       2.392 -10.664   6.354  1.00  0.00           C  
ATOM   2034  CD1 LEU B 131       2.927 -10.248   4.993  1.00  0.00           C  
ATOM   2035  CD2 LEU B 131       1.654  -9.503   6.962  1.00  0.00           C  
ATOM   2036  H   LEU B 131       0.197 -14.302   6.294  1.00  0.00           H  
ATOM   2037  HA  LEU B 131       2.452 -13.087   4.761  1.00  0.00           H  
ATOM   2038 1HB  LEU B 131       0.639 -11.630   5.535  1.00  0.00           H  
ATOM   2039 2HB  LEU B 131       0.933 -12.056   7.180  1.00  0.00           H  
ATOM   2040  HG  LEU B 131       3.237 -10.946   6.987  1.00  0.00           H  
ATOM   2041 1HD1 LEU B 131       3.607  -9.404   5.105  1.00  0.00           H  
ATOM   2042 2HD1 LEU B 131       3.442 -11.063   4.559  1.00  0.00           H  
ATOM   2043 3HD1 LEU B 131       2.095  -9.966   4.356  1.00  0.00           H  
ATOM   2044 1HD2 LEU B 131       2.315  -8.653   7.060  1.00  0.00           H  
ATOM   2045 2HD2 LEU B 131       0.824  -9.232   6.315  1.00  0.00           H  
ATOM   2046 3HD2 LEU B 131       1.284  -9.794   7.937  1.00  0.00           H  
ATOM   2047  N   LEU B 132       4.262 -13.685   6.308  1.00  0.00           N  
ATOM   2048  CA  LEU B 132       5.318 -14.175   7.160  1.00  0.00           C  
ATOM   2049  C   LEU B 132       5.717 -13.077   8.133  1.00  0.00           C  
ATOM   2050  O   LEU B 132       6.770 -12.466   8.007  1.00  0.00           O  
ATOM   2051  CB  LEU B 132       6.480 -14.614   6.282  1.00  0.00           C  
ATOM   2052  CG  LEU B 132       6.086 -15.721   5.235  1.00  0.00           C  
ATOM   2053  CD1 LEU B 132       7.279 -16.049   4.355  1.00  0.00           C  
ATOM   2054  CD2 LEU B 132       5.571 -16.957   5.970  1.00  0.00           C  
ATOM   2055  H   LEU B 132       4.478 -13.348   5.369  1.00  0.00           H  
ATOM   2056  HA  LEU B 132       4.951 -15.032   7.722  1.00  0.00           H  
ATOM   2057 1HB  LEU B 132       6.850 -13.753   5.744  1.00  0.00           H  
ATOM   2058 2HB  LEU B 132       7.282 -14.999   6.909  1.00  0.00           H  
ATOM   2059  HG  LEU B 132       5.291 -15.339   4.584  1.00  0.00           H  
ATOM   2060 1HD1 LEU B 132       7.015 -16.798   3.626  1.00  0.00           H  
ATOM   2061 2HD1 LEU B 132       7.602 -15.152   3.836  1.00  0.00           H  
ATOM   2062 3HD1 LEU B 132       8.093 -16.422   4.971  1.00  0.00           H  
ATOM   2063 1HD2 LEU B 132       5.285 -17.715   5.243  1.00  0.00           H  
ATOM   2064 2HD2 LEU B 132       6.354 -17.351   6.616  1.00  0.00           H  
ATOM   2065 3HD2 LEU B 132       4.703 -16.686   6.572  1.00  0.00           H  
ATOM   2066  N   LYS B 133       4.850 -12.859   9.126  1.00  0.00           N  
ATOM   2067  CA  LYS B 133       4.903 -11.744  10.088  1.00  0.00           C  
ATOM   2068  C   LYS B 133       6.295 -11.492  10.662  1.00  0.00           C  
ATOM   2069  O   LYS B 133       6.692 -10.345  10.861  1.00  0.00           O  
ATOM   2070  CB  LYS B 133       3.916 -11.999  11.232  1.00  0.00           C  
ATOM   2071  CG  LYS B 133       3.754 -10.857  12.251  1.00  0.00           C  
ATOM   2072  CD  LYS B 133       2.690 -11.213  13.300  1.00  0.00           C  
ATOM   2073  CE  LYS B 133       2.467 -10.086  14.313  1.00  0.00           C  
ATOM   2074  NZ  LYS B 133       1.421 -10.451  15.317  1.00  0.00           N1+
ATOM   2075  H   LYS B 133       4.031 -13.469   9.124  1.00  0.00           H  
ATOM   2076  HA  LYS B 133       4.586 -10.844   9.567  1.00  0.00           H  
ATOM   2077 1HB  LYS B 133       2.931 -12.208  10.809  1.00  0.00           H  
ATOM   2078 2HB  LYS B 133       4.227 -12.887  11.784  1.00  0.00           H  
ATOM   2079 1HG  LYS B 133       4.708 -10.667  12.747  1.00  0.00           H  
ATOM   2080 2HG  LYS B 133       3.437  -9.957  11.743  1.00  0.00           H  
ATOM   2081 1HD  LYS B 133       1.745 -11.425  12.799  1.00  0.00           H  
ATOM   2082 2HD  LYS B 133       3.004 -12.108  13.838  1.00  0.00           H  
ATOM   2083 1HE  LYS B 133       3.398  -9.868  14.830  1.00  0.00           H  
ATOM   2084 2HE  LYS B 133       2.141  -9.196  13.785  1.00  0.00           H  
ATOM   2085 1HZ  LYS B 133       1.283  -9.682  15.961  1.00  0.00           H  
ATOM   2086 2HZ  LYS B 133       0.547 -10.648  14.840  1.00  0.00           H  
ATOM   2087 3HZ  LYS B 133       1.712 -11.269  15.829  1.00  0.00           H  
ATOM   2088  N   ASP B 134       7.056 -12.552  10.907  1.00  0.00           N  
ATOM   2089  CA  ASP B 134       8.396 -12.434  11.482  1.00  0.00           C  
ATOM   2090  C   ASP B 134       9.329 -11.585  10.613  1.00  0.00           C  
ATOM   2091  O   ASP B 134      10.281 -10.991  11.120  1.00  0.00           O  
ATOM   2092  CB  ASP B 134       9.033 -13.811  11.655  1.00  0.00           C  
ATOM   2093  CG  ASP B 134       8.409 -14.645  12.780  1.00  0.00           C  
ATOM   2094  OD1 ASP B 134       7.667 -14.107  13.571  1.00  0.00           O  
ATOM   2095  OD2 ASP B 134       8.683 -15.821  12.830  1.00  0.00           O1-
ATOM   2096  H   ASP B 134       6.685 -13.467  10.695  1.00  0.00           H  
ATOM   2097  HA  ASP B 134       8.309 -11.957  12.457  1.00  0.00           H  
ATOM   2098 1HB  ASP B 134       8.946 -14.365  10.719  1.00  0.00           H  
ATOM   2099 2HB  ASP B 134      10.096 -13.691  11.859  1.00  0.00           H  
ATOM   2100  N   GLN B 135       9.068 -11.544   9.303  1.00  0.00           N  
ATOM   2101  CA  GLN B 135       9.895 -10.793   8.372  1.00  0.00           C  
ATOM   2102  C   GLN B 135       9.469  -9.332   8.272  1.00  0.00           C  
ATOM   2103  O   GLN B 135      10.166  -8.525   7.652  1.00  0.00           O  
ATOM   2104  CB  GLN B 135       9.869 -11.423   6.972  1.00  0.00           C  
ATOM   2105  CG  GLN B 135      10.504 -12.805   6.863  1.00  0.00           C  
ATOM   2106  CD  GLN B 135      10.479 -13.361   5.423  1.00  0.00           C  
ATOM   2107  NE2 GLN B 135      11.473 -12.981   4.618  1.00  0.00           N  
ATOM   2108  OE1 GLN B 135       9.587 -14.115   5.056  1.00  0.00           O  
ATOM   2109  H   GLN B 135       8.250 -12.019   8.937  1.00  0.00           H  
ATOM   2110  HA  GLN B 135      10.922 -10.808   8.735  1.00  0.00           H  
ATOM   2111 1HB  GLN B 135       8.831 -11.498   6.632  1.00  0.00           H  
ATOM   2112 2HB  GLN B 135      10.381 -10.777   6.279  1.00  0.00           H  
ATOM   2113 1HG  GLN B 135      11.538 -12.741   7.193  1.00  0.00           H  
ATOM   2114 2HG  GLN B 135       9.945 -13.489   7.503  1.00  0.00           H  
ATOM   2115 1HE2 GLN B 135      11.517 -13.299   3.636  1.00  0.00           H  
ATOM   2116 2HE2 GLN B 135      12.182 -12.375   4.966  1.00  0.00           H  
ATOM   2117  N   LEU B 136       8.343  -8.963   8.900  1.00  0.00           N  
ATOM   2118  CA  LEU B 136       7.952  -7.569   8.849  1.00  0.00           C  
ATOM   2119  C   LEU B 136       9.011  -6.803   9.611  1.00  0.00           C  
ATOM   2120  O   LEU B 136       9.405  -5.697   9.225  1.00  0.00           O  
ATOM   2121  CB  LEU B 136       6.573  -7.354   9.466  1.00  0.00           C  
ATOM   2122  CG  LEU B 136       5.419  -7.932   8.704  1.00  0.00           C  
ATOM   2123  CD1 LEU B 136       4.166  -7.764   9.539  1.00  0.00           C  
ATOM   2124  CD2 LEU B 136       5.317  -7.236   7.361  1.00  0.00           C  
ATOM   2125  H   LEU B 136       7.786  -9.628   9.432  1.00  0.00           H  
ATOM   2126  HA  LEU B 136       7.945  -7.233   7.811  1.00  0.00           H  
ATOM   2127 1HB  LEU B 136       6.566  -7.785  10.466  1.00  0.00           H  
ATOM   2128 2HB  LEU B 136       6.396  -6.293   9.549  1.00  0.00           H  
ATOM   2129  HG  LEU B 136       5.585  -8.994   8.541  1.00  0.00           H  
ATOM   2130 1HD1 LEU B 136       3.313  -8.183   9.033  1.00  0.00           H  
ATOM   2131 2HD1 LEU B 136       4.308  -8.272  10.484  1.00  0.00           H  
ATOM   2132 3HD1 LEU B 136       3.993  -6.713   9.722  1.00  0.00           H  
ATOM   2133 1HD2 LEU B 136       4.490  -7.649   6.789  1.00  0.00           H  
ATOM   2134 2HD2 LEU B 136       5.162  -6.180   7.508  1.00  0.00           H  
ATOM   2135 3HD2 LEU B 136       6.243  -7.386   6.831  1.00  0.00           H  
ATOM   2136  N   SER B 137       9.478  -7.407  10.706  1.00  0.00           N  
ATOM   2137  CA  SER B 137      10.557  -6.831  11.473  1.00  0.00           C  
ATOM   2138  C   SER B 137      11.700  -6.825  10.484  1.00  0.00           C  
ATOM   2139  O   SER B 137      11.842  -7.777   9.731  1.00  0.00           O  
ATOM   2140  CB  SER B 137      10.862  -7.654  12.709  1.00  0.00           C  
ATOM   2141  OG  SER B 137      11.948  -7.118  13.416  1.00  0.00           O  
ATOM   2142  H   SER B 137       9.098  -8.308  10.973  1.00  0.00           H  
ATOM   2143  HA  SER B 137      10.316  -5.807  11.758  1.00  0.00           H  
ATOM   2144 1HB  SER B 137       9.980  -7.676  13.349  1.00  0.00           H  
ATOM   2145 2HB  SER B 137      11.081  -8.683  12.415  1.00  0.00           H  
ATOM   2146  HG  SER B 137      12.730  -7.348  12.907  1.00  0.00           H  
ATOM   2147  N   LEU B 138      12.512  -5.787  10.496  1.00  0.00           N  
ATOM   2148  CA  LEU B 138      13.616  -5.603   9.547  1.00  0.00           C  
ATOM   2149  C   LEU B 138      13.135  -5.218   8.137  1.00  0.00           C  
ATOM   2150  O   LEU B 138      13.946  -5.132   7.212  1.00  0.00           O  
ATOM   2151  CB  LEU B 138      14.484  -6.881   9.417  1.00  0.00           C  
ATOM   2152  CG  LEU B 138      15.045  -7.459  10.744  1.00  0.00           C  
ATOM   2153  CD1 LEU B 138      15.850  -8.710  10.446  1.00  0.00           C  
ATOM   2154  CD2 LEU B 138      15.893  -6.404  11.428  1.00  0.00           C  
ATOM   2155  H   LEU B 138      12.338  -5.061  11.174  1.00  0.00           H  
ATOM   2156  HA  LEU B 138      14.246  -4.796   9.918  1.00  0.00           H  
ATOM   2157 1HB  LEU B 138      13.967  -7.657   8.868  1.00  0.00           H  
ATOM   2158 2HB  LEU B 138      15.354  -6.610   8.821  1.00  0.00           H  
ATOM   2159  HG  LEU B 138      14.228  -7.745  11.397  1.00  0.00           H  
ATOM   2160 1HD1 LEU B 138      16.237  -9.125  11.376  1.00  0.00           H  
ATOM   2161 2HD1 LEU B 138      15.205  -9.446   9.959  1.00  0.00           H  
ATOM   2162 3HD1 LEU B 138      16.680  -8.462   9.786  1.00  0.00           H  
ATOM   2163 1HD2 LEU B 138      16.287  -6.805  12.363  1.00  0.00           H  
ATOM   2164 2HD2 LEU B 138      16.721  -6.123  10.776  1.00  0.00           H  
ATOM   2165 3HD2 LEU B 138      15.283  -5.526  11.638  1.00  0.00           H  
ATOM   2166  N   GLY B 139      11.853  -4.867   7.999  1.00  0.00           N  
ATOM   2167  CA  GLY B 139      11.342  -4.299   6.759  1.00  0.00           C  
ATOM   2168  C   GLY B 139      11.085  -5.233   5.581  1.00  0.00           C  
ATOM   2169  O   GLY B 139      11.237  -4.805   4.442  1.00  0.00           O  
ATOM   2170  H   GLY B 139      11.190  -5.012   8.756  1.00  0.00           H  
ATOM   2171 1HA  GLY B 139      10.417  -3.780   6.990  1.00  0.00           H  
ATOM   2172 2HA  GLY B 139      12.033  -3.524   6.439  1.00  0.00           H  
ATOM   2173  N   ASN B 140      10.722  -6.498   5.788  1.00  0.00           N  
ATOM   2174  CA  ASN B 140      10.500  -7.346   4.616  1.00  0.00           C  
ATOM   2175  C   ASN B 140       9.122  -7.992   4.602  1.00  0.00           C  
ATOM   2176  O   ASN B 140       8.882  -9.019   5.228  1.00  0.00           O  
ATOM   2177  CB  ASN B 140      11.594  -8.388   4.539  1.00  0.00           C  
ATOM   2178  CG  ASN B 140      11.529  -9.256   3.330  1.00  0.00           C  
ATOM   2179  ND2 ASN B 140      12.651  -9.840   2.987  1.00  0.00           N  
ATOM   2180  OD1 ASN B 140      10.486  -9.396   2.703  1.00  0.00           O  
ATOM   2181  H   ASN B 140      10.590  -6.895   6.720  1.00  0.00           H  
ATOM   2182  HA  ASN B 140      10.551  -6.737   3.722  1.00  0.00           H  
ATOM   2183 1HB  ASN B 140      12.560  -7.883   4.545  1.00  0.00           H  
ATOM   2184 2HB  ASN B 140      11.561  -9.009   5.427  1.00  0.00           H  
ATOM   2185 1HD2 ASN B 140      12.684 -10.448   2.172  1.00  0.00           H  
ATOM   2186 2HD2 ASN B 140      13.474  -9.697   3.528  1.00  0.00           H  
ATOM   2187  N   ALA B 141       8.180  -7.385   3.900  1.00  0.00           N  
ATOM   2188  CA  ALA B 141       6.867  -7.990   3.873  1.00  0.00           C  
ATOM   2189  C   ALA B 141       6.977  -9.225   3.011  1.00  0.00           C  
ATOM   2190  O   ALA B 141       7.563  -9.173   1.931  1.00  0.00           O  
ATOM   2191  CB  ALA B 141       5.833  -7.021   3.343  1.00  0.00           C  
ATOM   2192  H   ALA B 141       8.378  -6.556   3.341  1.00  0.00           H  
ATOM   2193  HA  ALA B 141       6.601  -8.308   4.874  1.00  0.00           H  
ATOM   2194 1HB  ALA B 141       4.862  -7.507   3.320  1.00  0.00           H  
ATOM   2195 2HB  ALA B 141       5.784  -6.142   3.985  1.00  0.00           H  
ATOM   2196 3HB  ALA B 141       6.115  -6.726   2.339  1.00  0.00           H  
ATOM   2197  N   ALA B 142       6.361 -10.322   3.404  1.00  0.00           N  
ATOM   2198  CA  ALA B 142       6.482 -11.479   2.534  1.00  0.00           C  
ATOM   2199  C   ALA B 142       5.255 -12.345   2.560  1.00  0.00           C  
ATOM   2200  O   ALA B 142       4.746 -12.739   3.612  1.00  0.00           O  
ATOM   2201  CB  ALA B 142       7.697 -12.287   2.924  1.00  0.00           C  
ATOM   2202  H   ALA B 142       5.874 -10.365   4.286  1.00  0.00           H  
ATOM   2203  HA  ALA B 142       6.608 -11.125   1.515  1.00  0.00           H  
ATOM   2204 1HB  ALA B 142       7.806 -13.132   2.245  1.00  0.00           H  
ATOM   2205 2HB  ALA B 142       8.587 -11.656   2.873  1.00  0.00           H  
ATOM   2206 3HB  ALA B 142       7.586 -12.646   3.929  1.00  0.00           H  
ATOM   2207  N   LEU B 143       4.806 -12.662   1.368  1.00  0.00           N  
ATOM   2208  CA  LEU B 143       3.632 -13.477   1.156  1.00  0.00           C  
ATOM   2209  C   LEU B 143       3.999 -14.854   0.733  1.00  0.00           C  
ATOM   2210  O   LEU B 143       4.745 -15.034  -0.233  1.00  0.00           O  
ATOM   2211  CB  LEU B 143       2.762 -12.864   0.079  1.00  0.00           C  
ATOM   2212  CG  LEU B 143       1.555 -13.652  -0.402  1.00  0.00           C  
ATOM   2213  CD1 LEU B 143       0.569 -13.752   0.677  1.00  0.00           C  
ATOM   2214  CD2 LEU B 143       0.953 -12.959  -1.611  1.00  0.00           C  
ATOM   2215  H   LEU B 143       5.324 -12.320   0.555  1.00  0.00           H  
ATOM   2216  HA  LEU B 143       3.070 -13.535   2.088  1.00  0.00           H  
ATOM   2217 1HB  LEU B 143       2.376 -11.954   0.479  1.00  0.00           H  
ATOM   2218 2HB  LEU B 143       3.384 -12.645  -0.782  1.00  0.00           H  
ATOM   2219  HG  LEU B 143       1.868 -14.653  -0.671  1.00  0.00           H  
ATOM   2220 1HD1 LEU B 143      -0.274 -14.311   0.326  1.00  0.00           H  
ATOM   2221 2HD1 LEU B 143       1.003 -14.250   1.536  1.00  0.00           H  
ATOM   2222 3HD1 LEU B 143       0.270 -12.750   0.940  1.00  0.00           H  
ATOM   2223 1HD2 LEU B 143       0.106 -13.512  -1.959  1.00  0.00           H  
ATOM   2224 2HD2 LEU B 143       0.632 -11.975  -1.329  1.00  0.00           H  
ATOM   2225 3HD2 LEU B 143       1.695 -12.894  -2.408  1.00  0.00           H  
ATOM   2226  N   GLN B 144       3.478 -15.831   1.445  1.00  0.00           N  
ATOM   2227  CA  GLN B 144       3.722 -17.197   1.069  1.00  0.00           C  
ATOM   2228  C   GLN B 144       2.436 -17.831   0.606  1.00  0.00           C  
ATOM   2229  O   GLN B 144       1.413 -17.758   1.291  1.00  0.00           O  
ATOM   2230  CB  GLN B 144       4.317 -18.007   2.215  1.00  0.00           C  
ATOM   2231  CG  GLN B 144       4.640 -19.431   1.823  1.00  0.00           C  
ATOM   2232  CD  GLN B 144       5.357 -20.190   2.907  1.00  0.00           C  
ATOM   2233  NE2 GLN B 144       6.400 -20.913   2.513  1.00  0.00           N  
ATOM   2234  OE1 GLN B 144       4.994 -20.139   4.093  1.00  0.00           O  
ATOM   2235  H   GLN B 144       2.890 -15.615   2.249  1.00  0.00           H  
ATOM   2236  HA  GLN B 144       4.422 -17.219   0.241  1.00  0.00           H  
ATOM   2237 1HB  GLN B 144       5.228 -17.538   2.536  1.00  0.00           H  
ATOM   2238 2HB  GLN B 144       3.633 -18.015   3.055  1.00  0.00           H  
ATOM   2239 1HG  GLN B 144       3.710 -19.955   1.595  1.00  0.00           H  
ATOM   2240 2HG  GLN B 144       5.278 -19.405   0.933  1.00  0.00           H  
ATOM   2241 1HE2 GLN B 144       6.929 -21.444   3.176  1.00  0.00           H  
ATOM   2242 2HE2 GLN B 144       6.662 -20.922   1.545  1.00  0.00           H  
ATOM   2243  N   ILE B 145       2.485 -18.434  -0.570  1.00  0.00           N  
ATOM   2244  CA  ILE B 145       1.353 -19.150  -1.119  1.00  0.00           C  
ATOM   2245  C   ILE B 145       1.726 -20.590  -1.330  1.00  0.00           C  
ATOM   2246  O   ILE B 145       2.691 -20.913  -2.031  1.00  0.00           O  
ATOM   2247  CB  ILE B 145       0.834 -18.536  -2.434  1.00  0.00           C  
ATOM   2248  CG1 ILE B 145       0.355 -17.104  -2.169  1.00  0.00           C  
ATOM   2249  CG2 ILE B 145      -0.301 -19.397  -3.015  1.00  0.00           C  
ATOM   2250  CD1 ILE B 145      -0.020 -16.350  -3.393  1.00  0.00           C  
ATOM   2251  H   ILE B 145       3.362 -18.414  -1.091  1.00  0.00           H  
ATOM   2252  HA  ILE B 145       0.537 -19.125  -0.400  1.00  0.00           H  
ATOM   2253  HB  ILE B 145       1.652 -18.482  -3.154  1.00  0.00           H  
ATOM   2254 1HG1 ILE B 145      -0.507 -17.146  -1.511  1.00  0.00           H  
ATOM   2255 2HG1 ILE B 145       1.141 -16.562  -1.667  1.00  0.00           H  
ATOM   2256 1HG2 ILE B 145      -0.660 -18.959  -3.948  1.00  0.00           H  
ATOM   2257 2HG2 ILE B 145       0.064 -20.407  -3.212  1.00  0.00           H  
ATOM   2258 3HG2 ILE B 145      -1.124 -19.448  -2.299  1.00  0.00           H  
ATOM   2259 1HD1 ILE B 145      -0.350 -15.369  -3.113  1.00  0.00           H  
ATOM   2260 2HD1 ILE B 145       0.843 -16.273  -4.057  1.00  0.00           H  
ATOM   2261 3HD1 ILE B 145      -0.827 -16.865  -3.911  1.00  0.00           H  
ATOM   2262  N   THR B 146       0.980 -21.471  -0.708  1.00  0.00           N  
ATOM   2263  CA  THR B 146       1.282 -22.866  -0.862  1.00  0.00           C  
ATOM   2264  C   THR B 146       0.435 -23.463  -1.962  1.00  0.00           C  
ATOM   2265  O   THR B 146      -0.627 -22.923  -2.275  1.00  0.00           O  
ATOM   2266  CB  THR B 146       1.087 -23.569   0.487  1.00  0.00           C  
ATOM   2267  CG2 THR B 146       2.025 -22.945   1.515  1.00  0.00           C  
ATOM   2268  OG1 THR B 146      -0.263 -23.404   0.912  1.00  0.00           O  
ATOM   2269  H   THR B 146       0.207 -21.167  -0.113  1.00  0.00           H  
ATOM   2270  HA  THR B 146       2.322 -22.961  -1.148  1.00  0.00           H  
ATOM   2271  HB  THR B 146       1.303 -24.631   0.382  1.00  0.00           H  
ATOM   2272  HG1 THR B 146      -0.427 -22.447   1.047  1.00  0.00           H  
ATOM   2273 1HG2 THR B 146       1.891 -23.436   2.477  1.00  0.00           H  
ATOM   2274 2HG2 THR B 146       3.057 -23.067   1.187  1.00  0.00           H  
ATOM   2275 3HG2 THR B 146       1.798 -21.882   1.617  1.00  0.00           H  
ATOM   2276  N   ASP B 147       0.880 -24.597  -2.513  1.00  0.00           N  
ATOM   2277  CA  ASP B 147       0.103 -25.307  -3.537  1.00  0.00           C  
ATOM   2278  C   ASP B 147      -0.287 -24.397  -4.703  1.00  0.00           C  
ATOM   2279  O   ASP B 147      -1.473 -24.259  -5.007  1.00  0.00           O  
ATOM   2280  CB  ASP B 147      -1.161 -25.874  -2.887  1.00  0.00           C  
ATOM   2281  CG  ASP B 147      -1.967 -26.892  -3.675  1.00  0.00           C  
ATOM   2282  OD1 ASP B 147      -1.506 -27.496  -4.628  1.00  0.00           O  
ATOM   2283  OD2 ASP B 147      -3.121 -27.046  -3.303  1.00  0.00           O1-
ATOM   2284  H   ASP B 147       1.786 -24.949  -2.204  1.00  0.00           H  
ATOM   2285  HA  ASP B 147       0.716 -26.124  -3.926  1.00  0.00           H  
ATOM   2286 1HB  ASP B 147      -0.914 -26.293  -1.911  1.00  0.00           H  
ATOM   2287 2HB  ASP B 147      -1.829 -25.054  -2.728  1.00  0.00           H  
ATOM   2288  N   VAL B 148       0.698 -23.778  -5.353  1.00  0.00           N  
ATOM   2289  CA  VAL B 148       0.408 -22.821  -6.413  1.00  0.00           C  
ATOM   2290  C   VAL B 148      -0.339 -23.452  -7.578  1.00  0.00           C  
ATOM   2291  O   VAL B 148       0.064 -24.485  -8.125  1.00  0.00           O  
ATOM   2292  CB  VAL B 148       1.728 -22.189  -6.914  1.00  0.00           C  
ATOM   2293  CG1 VAL B 148       1.478 -21.290  -8.133  1.00  0.00           C  
ATOM   2294  CG2 VAL B 148       2.338 -21.345  -5.771  1.00  0.00           C  
ATOM   2295  H   VAL B 148       1.668 -23.956  -5.098  1.00  0.00           H  
ATOM   2296  HA  VAL B 148      -0.219 -22.028  -5.994  1.00  0.00           H  
ATOM   2297  HB  VAL B 148       2.423 -22.986  -7.206  1.00  0.00           H  
ATOM   2298 1HG1 VAL B 148       2.407 -20.854  -8.468  1.00  0.00           H  
ATOM   2299 2HG1 VAL B 148       1.043 -21.874  -8.947  1.00  0.00           H  
ATOM   2300 3HG1 VAL B 148       0.799 -20.503  -7.849  1.00  0.00           H  
ATOM   2301 1HG2 VAL B 148       3.262 -20.919  -6.114  1.00  0.00           H  
ATOM   2302 2HG2 VAL B 148       1.647 -20.550  -5.491  1.00  0.00           H  
ATOM   2303 3HG2 VAL B 148       2.530 -21.970  -4.903  1.00  0.00           H  
ATOM   2304  N   LYS B 149      -1.440 -22.824  -7.968  1.00  0.00           N  
ATOM   2305  CA  LYS B 149      -2.250 -23.343  -9.060  1.00  0.00           C  
ATOM   2306  C   LYS B 149      -2.036 -22.504 -10.304  1.00  0.00           C  
ATOM   2307  O   LYS B 149      -1.509 -21.401 -10.229  1.00  0.00           O  
ATOM   2308  CB  LYS B 149      -3.736 -23.352  -8.711  1.00  0.00           C  
ATOM   2309  CG  LYS B 149      -4.113 -24.105  -7.438  1.00  0.00           C  
ATOM   2310  CD  LYS B 149      -3.750 -25.595  -7.460  1.00  0.00           C  
ATOM   2311  CE  LYS B 149      -4.371 -26.277  -6.245  1.00  0.00           C  
ATOM   2312  NZ  LYS B 149      -3.898 -27.693  -6.035  1.00  0.00           N1+
ATOM   2313  H   LYS B 149      -1.740 -21.971  -7.473  1.00  0.00           H  
ATOM   2314  HA  LYS B 149      -1.936 -24.358  -9.266  1.00  0.00           H  
ATOM   2315 1HB  LYS B 149      -4.074 -22.319  -8.585  1.00  0.00           H  
ATOM   2316 2HB  LYS B 149      -4.303 -23.785  -9.531  1.00  0.00           H  
ATOM   2317 1HG  LYS B 149      -3.584 -23.644  -6.593  1.00  0.00           H  
ATOM   2318 2HG  LYS B 149      -5.181 -24.005  -7.264  1.00  0.00           H  
ATOM   2319 1HD  LYS B 149      -4.112 -26.065  -8.375  1.00  0.00           H  
ATOM   2320 2HD  LYS B 149      -2.662 -25.711  -7.408  1.00  0.00           H  
ATOM   2321 1HE  LYS B 149      -4.143 -25.692  -5.352  1.00  0.00           H  
ATOM   2322 2HE  LYS B 149      -5.448 -26.293  -6.390  1.00  0.00           H  
ATOM   2323 1HZ  LYS B 149      -4.364 -28.071  -5.220  1.00  0.00           H  
ATOM   2324 2HZ  LYS B 149      -4.102 -28.260  -6.827  1.00  0.00           H  
ATOM   2325 3HZ  LYS B 149      -2.879 -27.700  -5.845  1.00  0.00           H  
ATOM   2326  N   LEU B 150      -2.514 -22.966 -11.451  1.00  0.00           N  
ATOM   2327  CA  LEU B 150      -2.379 -22.175 -12.675  1.00  0.00           C  
ATOM   2328  C   LEU B 150      -3.125 -20.845 -12.517  1.00  0.00           C  
ATOM   2329  O   LEU B 150      -2.728 -19.811 -13.053  1.00  0.00           O  
ATOM   2330  CB  LEU B 150      -2.953 -22.958 -13.856  1.00  0.00           C  
ATOM   2331  CG  LEU B 150      -2.191 -24.240 -14.204  1.00  0.00           C  
ATOM   2332  CD1 LEU B 150      -2.916 -24.974 -15.309  1.00  0.00           C  
ATOM   2333  CD2 LEU B 150      -0.763 -23.900 -14.589  1.00  0.00           C  
ATOM   2334  H   LEU B 150      -2.948 -23.876 -11.491  1.00  0.00           H  
ATOM   2335  HA  LEU B 150      -1.321 -21.971 -12.851  1.00  0.00           H  
ATOM   2336 1HB  LEU B 150      -3.984 -23.227 -13.633  1.00  0.00           H  
ATOM   2337 2HB  LEU B 150      -2.947 -22.315 -14.737  1.00  0.00           H  
ATOM   2338  HG  LEU B 150      -2.178 -24.885 -13.348  1.00  0.00           H  
ATOM   2339 1HD1 LEU B 150      -2.384 -25.898 -15.539  1.00  0.00           H  
ATOM   2340 2HD1 LEU B 150      -3.929 -25.211 -14.983  1.00  0.00           H  
ATOM   2341 3HD1 LEU B 150      -2.956 -24.347 -16.197  1.00  0.00           H  
ATOM   2342 1HD2 LEU B 150      -0.219 -24.816 -14.820  1.00  0.00           H  
ATOM   2343 2HD2 LEU B 150      -0.762 -23.248 -15.464  1.00  0.00           H  
ATOM   2344 3HD2 LEU B 150      -0.267 -23.387 -13.760  1.00  0.00           H  
ATOM   2345  N   GLN B 151      -4.175 -20.872 -11.701  1.00  0.00           N  
ATOM   2346  CA  GLN B 151      -5.025 -19.727 -11.400  1.00  0.00           C  
ATOM   2347  C   GLN B 151      -4.290 -18.645 -10.610  1.00  0.00           C  
ATOM   2348  O   GLN B 151      -4.778 -17.523 -10.505  1.00  0.00           O  
ATOM   2349  CB  GLN B 151      -6.253 -20.169 -10.600  1.00  0.00           C  
ATOM   2350  CG  GLN B 151      -7.228 -21.040 -11.378  1.00  0.00           C  
ATOM   2351  CD  GLN B 151      -8.425 -21.477 -10.538  1.00  0.00           C  
ATOM   2352  NE2 GLN B 151      -9.545 -21.747 -11.203  1.00  0.00           N  
ATOM   2353  OE1 GLN B 151      -8.343 -21.570  -9.310  1.00  0.00           O  
ATOM   2354  H   GLN B 151      -4.409 -21.756 -11.282  1.00  0.00           H  
ATOM   2355  HA  GLN B 151      -5.355 -19.288 -12.342  1.00  0.00           H  
ATOM   2356 1HB  GLN B 151      -5.929 -20.722  -9.718  1.00  0.00           H  
ATOM   2357 2HB  GLN B 151      -6.792 -19.287 -10.250  1.00  0.00           H  
ATOM   2358 1HG  GLN B 151      -7.598 -20.476 -12.233  1.00  0.00           H  
ATOM   2359 2HG  GLN B 151      -6.704 -21.933 -11.719  1.00  0.00           H  
ATOM   2360 1HE2 GLN B 151     -10.364 -22.038 -10.706  1.00  0.00           H  
ATOM   2361 2HE2 GLN B 151      -9.571 -21.659 -12.198  1.00  0.00           H  
ATOM   2362  N   ASP B 152      -3.140 -18.989 -10.021  1.00  0.00           N  
ATOM   2363  CA  ASP B 152      -2.365 -18.044  -9.232  1.00  0.00           C  
ATOM   2364  C   ASP B 152      -1.348 -17.319 -10.110  1.00  0.00           C  
ATOM   2365  O   ASP B 152      -0.585 -16.480  -9.626  1.00  0.00           O  
ATOM   2366  CB  ASP B 152      -1.658 -18.770  -8.089  1.00  0.00           C  
ATOM   2367  CG  ASP B 152      -2.631 -19.321  -7.047  1.00  0.00           C  
ATOM   2368  OD1 ASP B 152      -3.528 -18.609  -6.637  1.00  0.00           O  
ATOM   2369  OD2 ASP B 152      -2.490 -20.475  -6.679  1.00  0.00           O1-
ATOM   2370  H   ASP B 152      -2.753 -19.921 -10.149  1.00  0.00           H  
ATOM   2371  HA  ASP B 152      -3.044 -17.307  -8.808  1.00  0.00           H  
ATOM   2372 1HB  ASP B 152      -1.108 -19.597  -8.512  1.00  0.00           H  
ATOM   2373 2HB  ASP B 152      -0.946 -18.113  -7.606  1.00  0.00           H  
ATOM   2374  N   ALA B 153      -1.311 -17.655 -11.400  1.00  0.00           N  
ATOM   2375  CA  ALA B 153      -0.425 -16.976 -12.332  1.00  0.00           C  
ATOM   2376  C   ALA B 153      -0.965 -15.589 -12.607  1.00  0.00           C  
ATOM   2377  O   ALA B 153      -2.178 -15.399 -12.663  1.00  0.00           O  
ATOM   2378  CB  ALA B 153      -0.327 -17.749 -13.616  1.00  0.00           C  
ATOM   2379  H   ALA B 153      -1.932 -18.375 -11.774  1.00  0.00           H  
ATOM   2380  HA  ALA B 153       0.557 -16.869 -11.875  1.00  0.00           H  
ATOM   2381 1HB  ALA B 153       0.316 -17.217 -14.284  1.00  0.00           H  
ATOM   2382 2HB  ALA B 153       0.062 -18.748 -13.429  1.00  0.00           H  
ATOM   2383 3HB  ALA B 153      -1.315 -17.832 -14.058  1.00  0.00           H  
ATOM   2384  N   GLY B 154      -0.098 -14.615 -12.829  1.00  0.00           N  
ATOM   2385  CA  GLY B 154      -0.598 -13.277 -13.098  1.00  0.00           C  
ATOM   2386  C   GLY B 154       0.135 -12.223 -12.290  1.00  0.00           C  
ATOM   2387  O   GLY B 154       1.302 -12.381 -11.929  1.00  0.00           O  
ATOM   2388  H   GLY B 154       0.904 -14.798 -12.826  1.00  0.00           H  
ATOM   2389 1HA  GLY B 154      -0.482 -13.064 -14.161  1.00  0.00           H  
ATOM   2390 2HA  GLY B 154      -1.663 -13.225 -12.880  1.00  0.00           H  
ATOM   2391  N   VAL B 155      -0.535 -11.104 -12.066  1.00  0.00           N  
ATOM   2392  CA  VAL B 155       0.104  -9.990 -11.389  1.00  0.00           C  
ATOM   2393  C   VAL B 155      -0.361  -9.723  -9.970  1.00  0.00           C  
ATOM   2394  O   VAL B 155      -1.556  -9.548  -9.693  1.00  0.00           O  
ATOM   2395  CB  VAL B 155      -0.055  -8.728 -12.222  1.00  0.00           C  
ATOM   2396  CG1 VAL B 155       0.505  -7.577 -11.489  1.00  0.00           C  
ATOM   2397  CG2 VAL B 155       0.695  -8.912 -13.537  1.00  0.00           C  
ATOM   2398  H   VAL B 155      -1.496 -11.024 -12.374  1.00  0.00           H  
ATOM   2399  HA  VAL B 155       1.172 -10.203 -11.341  1.00  0.00           H  
ATOM   2400  HB  VAL B 155      -1.111  -8.536 -12.410  1.00  0.00           H  
ATOM   2401 1HG1 VAL B 155       0.390  -6.692 -12.094  1.00  0.00           H  
ATOM   2402 2HG1 VAL B 155      -0.022  -7.442 -10.545  1.00  0.00           H  
ATOM   2403 3HG1 VAL B 155       1.563  -7.770 -11.292  1.00  0.00           H  
ATOM   2404 1HG2 VAL B 155       0.599  -8.011 -14.141  1.00  0.00           H  
ATOM   2405 2HG2 VAL B 155       1.753  -9.097 -13.325  1.00  0.00           H  
ATOM   2406 3HG2 VAL B 155       0.282  -9.757 -14.081  1.00  0.00           H  
ATOM   2407  N   TYR B 156       0.637  -9.655  -9.094  1.00  0.00           N  
ATOM   2408  CA  TYR B 156       0.502  -9.418  -7.675  1.00  0.00           C  
ATOM   2409  C   TYR B 156       0.904  -7.991  -7.355  1.00  0.00           C  
ATOM   2410  O   TYR B 156       1.800  -7.417  -7.987  1.00  0.00           O  
ATOM   2411  CB  TYR B 156       1.384 -10.404  -6.914  1.00  0.00           C  
ATOM   2412  CG  TYR B 156       0.900 -11.803  -6.960  1.00  0.00           C  
ATOM   2413  CD1 TYR B 156       1.063 -12.547  -8.113  1.00  0.00           C  
ATOM   2414  CD2 TYR B 156       0.348 -12.378  -5.836  1.00  0.00           C  
ATOM   2415  CE1 TYR B 156       0.648 -13.849  -8.139  1.00  0.00           C  
ATOM   2416  CE2 TYR B 156      -0.045 -13.685  -5.873  1.00  0.00           C  
ATOM   2417  CZ  TYR B 156       0.103 -14.415  -7.016  1.00  0.00           C  
ATOM   2418  OH  TYR B 156      -0.280 -15.717  -7.058  1.00  0.00           O  
ATOM   2419  H   TYR B 156       1.582  -9.789  -9.448  1.00  0.00           H  
ATOM   2420  HA  TYR B 156      -0.533  -9.561  -7.389  1.00  0.00           H  
ATOM   2421 1HB  TYR B 156       2.378 -10.389  -7.339  1.00  0.00           H  
ATOM   2422 2HB  TYR B 156       1.465 -10.097  -5.870  1.00  0.00           H  
ATOM   2423  HD1 TYR B 156       1.512 -12.098  -9.005  1.00  0.00           H  
ATOM   2424  HD2 TYR B 156       0.231 -11.794  -4.920  1.00  0.00           H  
ATOM   2425  HE1 TYR B 156       0.760 -14.438  -9.042  1.00  0.00           H  
ATOM   2426  HE2 TYR B 156      -0.475 -14.139  -5.001  1.00  0.00           H  
ATOM   2427  HH  TYR B 156      -0.421 -15.971  -7.994  1.00  0.00           H  
ATOM   2428  N   ARG B 157       0.291  -7.429  -6.335  1.00  0.00           N  
ATOM   2429  CA  ARG B 157       0.634  -6.085  -5.948  1.00  0.00           C  
ATOM   2430  C   ARG B 157       0.798  -5.969  -4.451  1.00  0.00           C  
ATOM   2431  O   ARG B 157      -0.061  -6.413  -3.681  1.00  0.00           O  
ATOM   2432  CB  ARG B 157      -0.469  -5.133  -6.390  1.00  0.00           C  
ATOM   2433  CG  ARG B 157      -0.059  -3.729  -6.521  1.00  0.00           C  
ATOM   2434  CD  ARG B 157       0.737  -3.597  -7.722  1.00  0.00           C  
ATOM   2435  NE  ARG B 157       0.038  -4.075  -8.907  1.00  0.00           N  
ATOM   2436  CZ  ARG B 157      -0.719  -3.329  -9.720  1.00  0.00           C  
ATOM   2437  NH1 ARG B 157      -0.839  -2.045  -9.515  1.00  0.00           N1+
ATOM   2438  NH2 ARG B 157      -1.342  -3.893 -10.738  1.00  0.00           N  
ATOM   2439  H   ARG B 157      -0.468  -7.919  -5.877  1.00  0.00           H  
ATOM   2440  HA  ARG B 157       1.572  -5.806  -6.422  1.00  0.00           H  
ATOM   2441 1HB  ARG B 157      -0.862  -5.456  -7.352  1.00  0.00           H  
ATOM   2442 2HB  ARG B 157      -1.292  -5.171  -5.673  1.00  0.00           H  
ATOM   2443 1HG  ARG B 157      -0.898  -3.142  -6.579  1.00  0.00           H  
ATOM   2444 2HG  ARG B 157       0.549  -3.426  -5.663  1.00  0.00           H  
ATOM   2445 1HD  ARG B 157       1.038  -2.573  -7.883  1.00  0.00           H  
ATOM   2446 2HD  ARG B 157       1.574  -4.198  -7.582  1.00  0.00           H  
ATOM   2447  HE  ARG B 157       0.095  -5.065  -9.107  1.00  0.00           H  
ATOM   2448 1HH1 ARG B 157      -0.337  -1.606  -8.758  1.00  0.00           H  
ATOM   2449 2HH1 ARG B 157      -1.424  -1.493 -10.144  1.00  0.00           H  
ATOM   2450 1HH2 ARG B 157      -1.259  -4.882 -10.904  1.00  0.00           H  
ATOM   2451 2HH2 ARG B 157      -1.927  -3.314 -11.360  1.00  0.00           H  
ATOM   2452  N   CYS B 158       1.917  -5.381  -4.043  1.00  0.00           N  
ATOM   2453  CA  CYS B 158       2.167  -5.127  -2.633  1.00  0.00           C  
ATOM   2454  C   CYS B 158       1.923  -3.668  -2.345  1.00  0.00           C  
ATOM   2455  O   CYS B 158       2.438  -2.814  -3.066  1.00  0.00           O  
ATOM   2456  CB  CYS B 158       3.627  -5.353  -2.248  1.00  0.00           C  
ATOM   2457  SG  CYS B 158       4.243  -6.914  -2.396  1.00  0.00           S  
ATOM   2458  H   CYS B 158       2.591  -5.068  -4.742  1.00  0.00           H  
ATOM   2459  HA  CYS B 158       1.506  -5.742  -2.020  1.00  0.00           H  
ATOM   2460 1HB  CYS B 158       4.252  -4.695  -2.855  1.00  0.00           H  
ATOM   2461 2HB  CYS B 158       3.759  -5.046  -1.209  1.00  0.00           H  
ATOM   2462  N   MET B 159       1.248  -3.376  -1.247  1.00  0.00           N  
ATOM   2463  CA  MET B 159       1.081  -2.001  -0.798  1.00  0.00           C  
ATOM   2464  C   MET B 159       1.464  -1.949   0.654  1.00  0.00           C  
ATOM   2465  O   MET B 159       0.985  -2.745   1.458  1.00  0.00           O  
ATOM   2466  CB  MET B 159      -0.351  -1.523  -1.038  1.00  0.00           C  
ATOM   2467  CG  MET B 159      -0.652  -0.077  -0.652  1.00  0.00           C  
ATOM   2468  SD  MET B 159      -1.046   0.129   1.118  1.00  0.00           S  
ATOM   2469  CE  MET B 159      -2.835  -0.198   1.130  1.00  0.00           C  
ATOM   2470  H   MET B 159       0.809  -4.132  -0.717  1.00  0.00           H  
ATOM   2471  HA  MET B 159       1.767  -1.354  -1.341  1.00  0.00           H  
ATOM   2472 1HB  MET B 159      -0.594  -1.639  -2.094  1.00  0.00           H  
ATOM   2473 2HB  MET B 159      -1.015  -2.143  -0.488  1.00  0.00           H  
ATOM   2474 1HG  MET B 159       0.213   0.551  -0.889  1.00  0.00           H  
ATOM   2475 2HG  MET B 159      -1.501   0.270  -1.234  1.00  0.00           H  
ATOM   2476 1HE  MET B 159      -3.218  -0.116   2.148  1.00  0.00           H  
ATOM   2477 2HE  MET B 159      -3.335   0.532   0.499  1.00  0.00           H  
ATOM   2478 3HE  MET B 159      -3.031  -1.196   0.752  1.00  0.00           H  
ATOM   2479  N   ILE B 160       2.375  -1.043   0.975  1.00  0.00           N  
ATOM   2480  CA  ILE B 160       2.875  -0.965   2.335  1.00  0.00           C  
ATOM   2481  C   ILE B 160       2.865   0.458   2.849  1.00  0.00           C  
ATOM   2482  O   ILE B 160       3.284   1.388   2.148  1.00  0.00           O  
ATOM   2483  CB  ILE B 160       4.308  -1.543   2.460  1.00  0.00           C  
ATOM   2484  CG1 ILE B 160       4.334  -3.013   1.943  1.00  0.00           C  
ATOM   2485  CG2 ILE B 160       4.755  -1.516   3.937  1.00  0.00           C  
ATOM   2486  CD1 ILE B 160       5.701  -3.603   1.844  1.00  0.00           C  
ATOM   2487  H   ILE B 160       2.712  -0.399   0.257  1.00  0.00           H  
ATOM   2488  HA  ILE B 160       2.224  -1.555   2.973  1.00  0.00           H  
ATOM   2489  HB  ILE B 160       4.993  -0.958   1.869  1.00  0.00           H  
ATOM   2490 1HG1 ILE B 160       3.725  -3.631   2.600  1.00  0.00           H  
ATOM   2491 2HG1 ILE B 160       3.916  -3.047   0.945  1.00  0.00           H  
ATOM   2492 1HG2 ILE B 160       5.742  -1.926   4.013  1.00  0.00           H  
ATOM   2493 2HG2 ILE B 160       4.761  -0.506   4.320  1.00  0.00           H  
ATOM   2494 3HG2 ILE B 160       4.072  -2.106   4.530  1.00  0.00           H  
ATOM   2495 1HD1 ILE B 160       5.632  -4.615   1.465  1.00  0.00           H  
ATOM   2496 2HD1 ILE B 160       6.317  -3.016   1.174  1.00  0.00           H  
ATOM   2497 3HD1 ILE B 160       6.144  -3.616   2.817  1.00  0.00           H  
ATOM   2498  N   SER B 161       2.380   0.632   4.075  1.00  0.00           N  
ATOM   2499  CA  SER B 161       2.411   1.945   4.695  1.00  0.00           C  
ATOM   2500  C   SER B 161       2.999   1.928   6.081  1.00  0.00           C  
ATOM   2501  O   SER B 161       2.550   1.190   6.958  1.00  0.00           O  
ATOM   2502  CB  SER B 161       1.041   2.540   4.811  1.00  0.00           C  
ATOM   2503  OG  SER B 161       1.082   3.791   5.453  1.00  0.00           O  
ATOM   2504  H   SER B 161       1.983  -0.169   4.565  1.00  0.00           H  
ATOM   2505  HA  SER B 161       3.024   2.580   4.076  1.00  0.00           H  
ATOM   2506 1HB  SER B 161       0.643   2.633   3.839  1.00  0.00           H  
ATOM   2507 2HB  SER B 161       0.418   1.899   5.359  1.00  0.00           H  
ATOM   2508  HG  SER B 161       0.258   4.248   5.213  1.00  0.00           H  
ATOM   2509  N   TYR B 162       4.060   2.695   6.254  1.00  0.00           N  
ATOM   2510  CA  TYR B 162       4.710   2.848   7.542  1.00  0.00           C  
ATOM   2511  C   TYR B 162       5.298   4.258   7.615  1.00  0.00           C  
ATOM   2512  O   TYR B 162       6.421   4.499   7.175  1.00  0.00           O  
ATOM   2513  CB  TYR B 162       5.757   1.741   7.736  1.00  0.00           C  
ATOM   2514  CG  TYR B 162       6.400   1.733   9.083  1.00  0.00           C  
ATOM   2515  CD1 TYR B 162       5.645   1.465  10.198  1.00  0.00           C  
ATOM   2516  CD2 TYR B 162       7.769   1.994   9.205  1.00  0.00           C  
ATOM   2517  CE1 TYR B 162       6.235   1.487  11.436  1.00  0.00           C  
ATOM   2518  CE2 TYR B 162       8.359   2.010  10.456  1.00  0.00           C  
ATOM   2519  CZ  TYR B 162       7.586   1.767  11.571  1.00  0.00           C  
ATOM   2520  OH  TYR B 162       8.135   1.800  12.835  1.00  0.00           O  
ATOM   2521  H   TYR B 162       4.352   3.272   5.467  1.00  0.00           H  
ATOM   2522  HA  TYR B 162       3.960   2.756   8.330  1.00  0.00           H  
ATOM   2523 1HB  TYR B 162       5.297   0.777   7.572  1.00  0.00           H  
ATOM   2524 2HB  TYR B 162       6.536   1.853   7.000  1.00  0.00           H  
ATOM   2525  HD1 TYR B 162       4.578   1.253  10.099  1.00  0.00           H  
ATOM   2526  HD2 TYR B 162       8.370   2.196   8.313  1.00  0.00           H  
ATOM   2527  HE1 TYR B 162       5.643   1.293  12.312  1.00  0.00           H  
ATOM   2528  HE2 TYR B 162       9.422   2.223  10.562  1.00  0.00           H  
ATOM   2529  HH  TYR B 162       9.095   1.929  12.780  1.00  0.00           H  
ATOM   2530  N   GLY B 163       4.516   5.207   8.129  1.00  0.00           N  
ATOM   2531  CA  GLY B 163       4.918   6.624   8.182  1.00  0.00           C  
ATOM   2532  C   GLY B 163       4.722   7.344   6.826  1.00  0.00           C  
ATOM   2533  O   GLY B 163       5.036   8.528   6.682  1.00  0.00           O  
ATOM   2534  H   GLY B 163       3.614   4.940   8.501  1.00  0.00           H  
ATOM   2535 1HA  GLY B 163       4.338   7.133   8.957  1.00  0.00           H  
ATOM   2536 2HA  GLY B 163       5.962   6.691   8.486  1.00  0.00           H  
ATOM   2537  N   GLY B 164       4.210   6.605   5.846  1.00  0.00           N  
ATOM   2538  CA  GLY B 164       3.990   7.039   4.465  1.00  0.00           C  
ATOM   2539  C   GLY B 164       3.807   5.766   3.649  1.00  0.00           C  
ATOM   2540  O   GLY B 164       3.955   4.681   4.203  1.00  0.00           O  
ATOM   2541  H   GLY B 164       3.968   5.657   6.077  1.00  0.00           H  
ATOM   2542 1HA  GLY B 164       3.097   7.665   4.405  1.00  0.00           H  
ATOM   2543 2HA  GLY B 164       4.842   7.610   4.103  1.00  0.00           H  
ATOM   2544  N   ALA B 165       3.547   5.854   2.342  1.00  0.00           N  
ATOM   2545  CA  ALA B 165       3.292   4.599   1.626  1.00  0.00           C  
ATOM   2546  C   ALA B 165       3.742   4.573   0.182  1.00  0.00           C  
ATOM   2547  O   ALA B 165       4.016   5.604  -0.436  1.00  0.00           O  
ATOM   2548  CB  ALA B 165       1.814   4.256   1.649  1.00  0.00           C  
ATOM   2549  H   ALA B 165       3.477   6.747   1.877  1.00  0.00           H  
ATOM   2550  HA  ALA B 165       3.826   3.818   2.152  1.00  0.00           H  
ATOM   2551 1HB  ALA B 165       1.659   3.282   1.184  1.00  0.00           H  
ATOM   2552 2HB  ALA B 165       1.495   4.228   2.661  1.00  0.00           H  
ATOM   2553 3HB  ALA B 165       1.238   4.955   1.132  1.00  0.00           H  
ATOM   2554  N   ASP B 166       3.830   3.344  -0.319  1.00  0.00           N  
ATOM   2555  CA  ASP B 166       4.223   3.015  -1.686  1.00  0.00           C  
ATOM   2556  C   ASP B 166       3.655   1.662  -2.099  1.00  0.00           C  
ATOM   2557  O   ASP B 166       3.124   0.914  -1.270  1.00  0.00           O  
ATOM   2558  CB  ASP B 166       5.753   2.946  -1.782  1.00  0.00           C  
ATOM   2559  CG  ASP B 166       6.368   3.108  -3.190  1.00  0.00           C  
ATOM   2560  OD1 ASP B 166       5.619   3.244  -4.133  1.00  0.00           O  
ATOM   2561  OD2 ASP B 166       7.598   2.961  -3.306  1.00  0.00           O1-
ATOM   2562  H   ASP B 166       3.610   2.580   0.325  1.00  0.00           H  
ATOM   2563  HA  ASP B 166       3.838   3.779  -2.361  1.00  0.00           H  
ATOM   2564 1HB  ASP B 166       6.181   3.710  -1.137  1.00  0.00           H  
ATOM   2565 2HB  ASP B 166       6.062   2.007  -1.412  1.00  0.00           H  
ATOM   2566  N   TYR B 167       3.787   1.344  -3.384  1.00  0.00           N  
ATOM   2567  CA  TYR B 167       3.367   0.019  -3.839  1.00  0.00           C  
ATOM   2568  C   TYR B 167       4.190  -0.493  -5.023  1.00  0.00           C  
ATOM   2569  O   TYR B 167       4.704   0.286  -5.830  1.00  0.00           O  
ATOM   2570  CB  TYR B 167       1.855   0.014  -4.175  1.00  0.00           C  
ATOM   2571  CG  TYR B 167       1.414   0.846  -5.307  1.00  0.00           C  
ATOM   2572  CD1 TYR B 167       1.338   0.284  -6.560  1.00  0.00           C  
ATOM   2573  CD2 TYR B 167       1.058   2.154  -5.107  1.00  0.00           C  
ATOM   2574  CE1 TYR B 167       0.901   1.030  -7.624  1.00  0.00           C  
ATOM   2575  CE2 TYR B 167       0.620   2.909  -6.162  1.00  0.00           C  
ATOM   2576  CZ  TYR B 167       0.538   2.352  -7.419  1.00  0.00           C  
ATOM   2577  OH  TYR B 167       0.098   3.108  -8.474  1.00  0.00           O  
ATOM   2578  H   TYR B 167       4.242   2.022  -4.006  1.00  0.00           H  
ATOM   2579  HA  TYR B 167       3.534  -0.677  -3.021  1.00  0.00           H  
ATOM   2580 1HB  TYR B 167       1.544  -1.001  -4.395  1.00  0.00           H  
ATOM   2581 2HB  TYR B 167       1.297   0.327  -3.295  1.00  0.00           H  
ATOM   2582  HD1 TYR B 167       1.625  -0.753  -6.695  1.00  0.00           H  
ATOM   2583  HD2 TYR B 167       1.124   2.587  -4.118  1.00  0.00           H  
ATOM   2584  HE1 TYR B 167       0.838   0.589  -8.617  1.00  0.00           H  
ATOM   2585  HE2 TYR B 167       0.333   3.952  -6.009  1.00  0.00           H  
ATOM   2586  HH  TYR B 167      -0.252   3.966  -8.137  1.00  0.00           H  
ATOM   2587  N   LYS B 168       4.270  -1.826  -5.143  1.00  0.00           N  
ATOM   2588  CA  LYS B 168       5.022  -2.469  -6.226  1.00  0.00           C  
ATOM   2589  C   LYS B 168       4.311  -3.631  -6.898  1.00  0.00           C  
ATOM   2590  O   LYS B 168       3.575  -4.393  -6.264  1.00  0.00           O  
ATOM   2591  CB  LYS B 168       6.382  -2.957  -5.735  1.00  0.00           C  
ATOM   2592  CG  LYS B 168       7.330  -1.877  -5.262  1.00  0.00           C  
ATOM   2593  CD  LYS B 168       7.814  -1.027  -6.416  1.00  0.00           C  
ATOM   2594  CE  LYS B 168       8.801  -1.779  -7.293  1.00  0.00           C  
ATOM   2595  NZ  LYS B 168       9.338  -0.909  -8.384  1.00  0.00           N1+
ATOM   2596  H   LYS B 168       3.783  -2.384  -4.441  1.00  0.00           H  
ATOM   2597  HA  LYS B 168       5.197  -1.719  -6.997  1.00  0.00           H  
ATOM   2598 1HB  LYS B 168       6.234  -3.654  -4.907  1.00  0.00           H  
ATOM   2599 2HB  LYS B 168       6.879  -3.508  -6.538  1.00  0.00           H  
ATOM   2600 1HG  LYS B 168       6.853  -1.239  -4.533  1.00  0.00           H  
ATOM   2601 2HG  LYS B 168       8.197  -2.327  -4.802  1.00  0.00           H  
ATOM   2602 1HD  LYS B 168       6.961  -0.707  -7.018  1.00  0.00           H  
ATOM   2603 2HD  LYS B 168       8.303  -0.135  -6.013  1.00  0.00           H  
ATOM   2604 1HE  LYS B 168       9.630  -2.132  -6.676  1.00  0.00           H  
ATOM   2605 2HE  LYS B 168       8.301  -2.642  -7.738  1.00  0.00           H  
ATOM   2606 1HZ  LYS B 168       9.992  -1.439  -8.952  1.00  0.00           H  
ATOM   2607 2HZ  LYS B 168       8.572  -0.589  -8.959  1.00  0.00           H  
ATOM   2608 3HZ  LYS B 168       9.810  -0.112  -7.978  1.00  0.00           H  
ATOM   2609  N   ARG B 169       4.568  -3.774  -8.200  1.00  0.00           N  
ATOM   2610  CA  ARG B 169       4.004  -4.843  -9.023  1.00  0.00           C  
ATOM   2611  C   ARG B 169       4.967  -6.003  -9.261  1.00  0.00           C  
ATOM   2612  O   ARG B 169       6.124  -5.801  -9.627  1.00  0.00           O  
ATOM   2613  CB  ARG B 169       3.555  -4.237 -10.340  1.00  0.00           C  
ATOM   2614  CG  ARG B 169       2.852  -5.140 -11.259  1.00  0.00           C  
ATOM   2615  CD  ARG B 169       2.398  -4.433 -12.509  1.00  0.00           C  
ATOM   2616  NE  ARG B 169       3.515  -4.005 -13.338  1.00  0.00           N  
ATOM   2617  CZ  ARG B 169       3.406  -3.225 -14.436  1.00  0.00           C  
ATOM   2618  NH1 ARG B 169       2.225  -2.789 -14.827  1.00  0.00           N1+
ATOM   2619  NH2 ARG B 169       4.489  -2.895 -15.123  1.00  0.00           N  
ATOM   2620  H   ARG B 169       5.181  -3.106  -8.646  1.00  0.00           H  
ATOM   2621  HA  ARG B 169       3.144  -5.264  -8.520  1.00  0.00           H  
ATOM   2622 1HB  ARG B 169       2.891  -3.399 -10.141  1.00  0.00           H  
ATOM   2623 2HB  ARG B 169       4.422  -3.848 -10.871  1.00  0.00           H  
ATOM   2624 1HG  ARG B 169       3.485  -5.988 -11.528  1.00  0.00           H  
ATOM   2625 2HG  ARG B 169       1.985  -5.484 -10.723  1.00  0.00           H  
ATOM   2626 1HD  ARG B 169       1.783  -5.103 -13.103  1.00  0.00           H  
ATOM   2627 2HD  ARG B 169       1.814  -3.553 -12.237  1.00  0.00           H  
ATOM   2628  HE  ARG B 169       4.440  -4.320 -13.073  1.00  0.00           H  
ATOM   2629 1HH1 ARG B 169       1.393  -3.035 -14.307  1.00  0.00           H  
ATOM   2630 2HH1 ARG B 169       2.149  -2.205 -15.647  1.00  0.00           H  
ATOM   2631 1HH2 ARG B 169       5.395  -3.227 -14.825  1.00  0.00           H  
ATOM   2632 2HH2 ARG B 169       4.408  -2.312 -15.943  1.00  0.00           H  
ATOM   2633  N   ILE B 170       4.459  -7.216  -9.035  1.00  0.00           N  
ATOM   2634  CA  ILE B 170       5.198  -8.464  -9.203  1.00  0.00           C  
ATOM   2635  C   ILE B 170       4.516  -9.431 -10.176  1.00  0.00           C  
ATOM   2636  O   ILE B 170       3.335  -9.757 -10.020  1.00  0.00           O  
ATOM   2637  CB  ILE B 170       5.353  -9.178  -7.856  1.00  0.00           C  
ATOM   2638  CG1 ILE B 170       6.025  -8.266  -6.851  1.00  0.00           C  
ATOM   2639  CG2 ILE B 170       6.092 -10.445  -8.047  1.00  0.00           C  
ATOM   2640  CD1 ILE B 170       5.037  -7.527  -5.959  1.00  0.00           C  
ATOM   2641  H   ILE B 170       3.495  -7.279  -8.714  1.00  0.00           H  
ATOM   2642  HA  ILE B 170       6.190  -8.233  -9.597  1.00  0.00           H  
ATOM   2643  HB  ILE B 170       4.376  -9.396  -7.459  1.00  0.00           H  
ATOM   2644 1HG1 ILE B 170       6.688  -8.852  -6.218  1.00  0.00           H  
ATOM   2645 2HG1 ILE B 170       6.619  -7.530  -7.392  1.00  0.00           H  
ATOM   2646 1HG2 ILE B 170       6.180 -10.951  -7.102  1.00  0.00           H  
ATOM   2647 2HG2 ILE B 170       5.564 -11.091  -8.742  1.00  0.00           H  
ATOM   2648 3HG2 ILE B 170       7.084 -10.215  -8.445  1.00  0.00           H  
ATOM   2649 1HD1 ILE B 170       5.580  -6.887  -5.286  1.00  0.00           H  
ATOM   2650 2HD1 ILE B 170       4.368  -6.919  -6.560  1.00  0.00           H  
ATOM   2651 3HD1 ILE B 170       4.448  -8.243  -5.388  1.00  0.00           H  
ATOM   2652  N   THR B 171       5.254  -9.921 -11.164  1.00  0.00           N  
ATOM   2653  CA  THR B 171       4.671 -10.876 -12.097  1.00  0.00           C  
ATOM   2654  C   THR B 171       5.038 -12.312 -11.733  1.00  0.00           C  
ATOM   2655  O   THR B 171       6.182 -12.596 -11.381  1.00  0.00           O  
ATOM   2656  CB  THR B 171       5.124 -10.598 -13.541  1.00  0.00           C  
ATOM   2657  CG2 THR B 171       4.526 -11.648 -14.505  1.00  0.00           C  
ATOM   2658  OG1 THR B 171       4.692  -9.287 -13.942  1.00  0.00           O  
ATOM   2659  H   THR B 171       6.229  -9.638 -11.282  1.00  0.00           H  
ATOM   2660  HA  THR B 171       3.585 -10.791 -12.057  1.00  0.00           H  
ATOM   2661  HB  THR B 171       6.213 -10.637 -13.590  1.00  0.00           H  
ATOM   2662  HG1 THR B 171       5.036  -9.097 -14.819  1.00  0.00           H  
ATOM   2663 1HG2 THR B 171       4.853 -11.436 -15.519  1.00  0.00           H  
ATOM   2664 2HG2 THR B 171       4.862 -12.645 -14.230  1.00  0.00           H  
ATOM   2665 3HG2 THR B 171       3.435 -11.608 -14.456  1.00  0.00           H  
ATOM   2666  N   VAL B 172       4.050 -13.191 -11.774  1.00  0.00           N  
ATOM   2667  CA  VAL B 172       4.246 -14.617 -11.573  1.00  0.00           C  
ATOM   2668  C   VAL B 172       3.816 -15.306 -12.879  1.00  0.00           C  
ATOM   2669  O   VAL B 172       2.675 -15.153 -13.310  1.00  0.00           O  
ATOM   2670  CB  VAL B 172       3.438 -15.077 -10.359  1.00  0.00           C  
ATOM   2671  CG1 VAL B 172       3.619 -16.527 -10.188  1.00  0.00           C  
ATOM   2672  CG2 VAL B 172       3.897 -14.308  -9.122  1.00  0.00           C  
ATOM   2673  H   VAL B 172       3.108 -12.862 -11.989  1.00  0.00           H  
ATOM   2674  HA  VAL B 172       5.300 -14.817 -11.392  1.00  0.00           H  
ATOM   2675  HB  VAL B 172       2.380 -14.897 -10.543  1.00  0.00           H  
ATOM   2676 1HG1 VAL B 172       3.027 -16.881  -9.350  1.00  0.00           H  
ATOM   2677 2HG1 VAL B 172       3.284 -16.976 -11.083  1.00  0.00           H  
ATOM   2678 3HG1 VAL B 172       4.675 -16.759 -10.024  1.00  0.00           H  
ATOM   2679 1HG2 VAL B 172       3.327 -14.642  -8.271  1.00  0.00           H  
ATOM   2680 2HG2 VAL B 172       4.935 -14.491  -8.944  1.00  0.00           H  
ATOM   2681 3HG2 VAL B 172       3.742 -13.240  -9.264  1.00  0.00           H  
ATOM   2682  N   LYS B 173       4.717 -16.042 -13.537  1.00  0.00           N  
ATOM   2683  CA  LYS B 173       4.371 -16.524 -14.893  1.00  0.00           C  
ATOM   2684  C   LYS B 173       3.007 -17.248 -15.161  1.00  0.00           C  
ATOM   2685  O   LYS B 173       2.154 -16.605 -15.775  1.00  0.00           O  
ATOM   2686  CB  LYS B 173       5.521 -17.346 -15.459  1.00  0.00           C  
ATOM   2687  CG  LYS B 173       6.687 -16.554 -15.943  1.00  0.00           C  
ATOM   2688  CD  LYS B 173       6.273 -15.683 -17.145  1.00  0.00           C  
ATOM   2689  CE  LYS B 173       7.452 -14.974 -17.803  1.00  0.00           C  
ATOM   2690  NZ  LYS B 173       7.022 -14.159 -18.980  1.00  0.00           N1+
ATOM   2691  H   LYS B 173       5.640 -16.191 -13.117  1.00  0.00           H  
ATOM   2692  HA  LYS B 173       4.339 -15.632 -15.519  1.00  0.00           H  
ATOM   2693 1HB  LYS B 173       5.926 -17.984 -14.676  1.00  0.00           H  
ATOM   2694 2HB  LYS B 173       5.166 -17.978 -16.272  1.00  0.00           H  
ATOM   2695 1HG  LYS B 173       7.047 -15.967 -15.126  1.00  0.00           H  
ATOM   2696 2HG  LYS B 173       7.476 -17.230 -16.262  1.00  0.00           H  
ATOM   2697 1HD  LYS B 173       5.776 -16.309 -17.887  1.00  0.00           H  
ATOM   2698 2HD  LYS B 173       5.563 -14.927 -16.805  1.00  0.00           H  
ATOM   2699 1HE  LYS B 173       7.915 -14.317 -17.090  1.00  0.00           H  
ATOM   2700 2HE  LYS B 173       8.181 -15.715 -18.128  1.00  0.00           H  
ATOM   2701 1HZ  LYS B 173       7.828 -13.704 -19.386  1.00  0.00           H  
ATOM   2702 2HZ  LYS B 173       6.592 -14.762 -19.669  1.00  0.00           H  
ATOM   2703 3HZ  LYS B 173       6.356 -13.462 -18.681  1.00  0.00           H  
ATOM   2704  N   VAL B 174       2.718 -18.510 -14.755  1.00  0.00           N  
ATOM   2705  CA  VAL B 174       3.554 -19.551 -14.172  1.00  0.00           C  
ATOM   2706  C   VAL B 174       2.820 -20.881 -14.278  1.00  0.00           C  
ATOM   2707  O   VAL B 174       2.229 -21.181 -15.315  1.00  0.00           O  
ATOM   2708  CB  VAL B 174       3.864 -19.373 -12.704  1.00  0.00           C  
ATOM   2709  CG1 VAL B 174       2.597 -19.421 -11.849  1.00  0.00           C  
ATOM   2710  CG2 VAL B 174       4.749 -20.414 -12.375  1.00  0.00           C  
ATOM   2711  OXT VAL B 174       2.612 -21.527 -13.249  1.00  0.00           O1-
ATOM   2712  H   VAL B 174       1.768 -18.799 -14.946  1.00  0.00           H  
ATOM   2713  HA  VAL B 174       4.475 -19.665 -14.730  1.00  0.00           H  
ATOM   2714  HB  VAL B 174       4.347 -18.436 -12.534  1.00  0.00           H  
ATOM   2715 1HG1 VAL B 174       2.859 -19.318 -10.797  1.00  0.00           H  
ATOM   2716 2HG1 VAL B 174       1.956 -18.623 -12.134  1.00  0.00           H  
ATOM   2717 3HG1 VAL B 174       2.081 -20.366 -11.990  1.00  0.00           H  
ATOM   2718 1HG2 VAL B 174       4.994 -20.327 -11.401  1.00  0.00           H  
ATOM   2719 2HG2 VAL B 174       4.280 -21.381 -12.538  1.00  0.00           H  
ATOM   2720 3HG2 VAL B 174       5.647 -20.343 -12.991  1.00  0.00           H  
TER   
END
