# Supplementary material for: Scaffolding protein functional sites using deep learning
Source: Science. Author manuscript; Available in PMC 2022 Oct 31. (PMC9621694; doi:10.1126/science.abn2100)
Supplement: Data S1 [file NIHMS1830590-supplement-Data_S1.zip › pdl1_freehal_1_RF.pdb]

HEADER                                            13-APR-22   XXXX              
EXPDTA    THEORETICAL MODEL                                                     
REMARK 220                                                                      
REMARK 220 EXPERIMENTAL DETAILS                                                 
REMARK 220  EXPERIMENT TYPE                : THEORETICAL MODELLING              
REMARK 220  DATE OF DATA COLLECTION        : 13-APR-22                          
REMARK 220                                                                      
REMARK 220 REMARK: MODEL GENERATED BY ROSETTA                                   
REMARK 220  VERSION 2021.38+release.4d5a969                                     
SSBOND     CYS B   84    CYS B  158                                       2.02  
ATOM      1  N   GLY A   1     -11.552  10.836 -14.392  1.00  0.00           N  
ATOM      2  CA  GLY A   1     -12.637  11.048 -13.443  1.00  0.00           C  
ATOM      3  C   GLY A   1     -12.629  10.032 -12.300  1.00  0.00           C  
ATOM      4  O   GLY A   1     -12.506  10.409 -11.132  1.00  0.00           O  
ATOM      5 1H   GLY A   1     -11.875  11.053 -15.325  1.00  0.00           H  
ATOM      6 2H   GLY A   1     -10.782  11.448 -14.155  1.00  0.00           H  
ATOM      7 3H   GLY A   1     -11.245   9.878 -14.357  1.00  0.00           H  
ATOM      8 1HA  GLY A   1     -12.555  12.056 -13.028  1.00  0.00           H  
ATOM      9 2HA  GLY A   1     -13.590  11.000 -13.968  1.00  0.00           H  
ATOM     10  N   ALA A   2     -12.687   8.733 -12.625  1.00  0.00           N  
ATOM     11  CA  ALA A   2     -12.727   7.700 -11.576  1.00  0.00           C  
ATOM     12  C   ALA A   2     -11.549   7.796 -10.623  1.00  0.00           C  
ATOM     13  O   ALA A   2     -11.709   7.623  -9.416  1.00  0.00           O  
ATOM     14  CB  ALA A   2     -12.715   6.318 -12.205  1.00  0.00           C  
ATOM     15  H   ALA A   2     -12.777   8.438 -13.587  1.00  0.00           H  
ATOM     16  HA  ALA A   2     -13.644   7.833 -10.999  1.00  0.00           H  
ATOM     17 1HB  ALA A   2     -12.760   5.569 -11.426  1.00  0.00           H  
ATOM     18 2HB  ALA A   2     -13.573   6.202 -12.867  1.00  0.00           H  
ATOM     19 3HB  ALA A   2     -11.802   6.178 -12.776  1.00  0.00           H  
ATOM     20  N   GLN A   3     -10.370   8.113 -11.152  1.00  0.00           N  
ATOM     21  CA  GLN A   3      -9.183   8.238 -10.320  1.00  0.00           C  
ATOM     22  C   GLN A   3      -9.340   9.326  -9.276  1.00  0.00           C  
ATOM     23  O   GLN A   3      -8.790   9.214  -8.185  1.00  0.00           O  
ATOM     24  CB  GLN A   3      -7.947   8.520 -11.160  1.00  0.00           C  
ATOM     25  CG  GLN A   3      -6.649   8.543 -10.360  1.00  0.00           C  
ATOM     26  CD  GLN A   3      -5.384   8.736 -11.238  1.00  0.00           C  
ATOM     27  OE1 GLN A   3      -5.259   8.241 -12.378  1.00  0.00           O  
ATOM     28  NE2 GLN A   3      -4.422   9.475 -10.690  1.00  0.00           N  
ATOM     29  H   GLN A   3     -10.295   8.249 -12.145  1.00  0.00           H  
ATOM     30  HA  GLN A   3      -9.024   7.300  -9.799  1.00  0.00           H  
ATOM     31 1HB  GLN A   3      -7.868   7.771 -11.908  1.00  0.00           H  
ATOM     32 2HB  GLN A   3      -8.056   9.484 -11.659  1.00  0.00           H  
ATOM     33 1HG  GLN A   3      -6.696   9.365  -9.643  1.00  0.00           H  
ATOM     34 2HG  GLN A   3      -6.552   7.593  -9.831  1.00  0.00           H  
ATOM     35 1HE2 GLN A   3      -3.573   9.646 -11.194  1.00  0.00           H  
ATOM     36 2HE2 GLN A   3      -4.547   9.862  -9.776  1.00  0.00           H  
ATOM     37  N   GLU A   4     -10.029  10.414  -9.622  1.00  0.00           N  
ATOM     38  CA  GLU A   4     -10.149  11.531  -8.705  1.00  0.00           C  
ATOM     39  C   GLU A   4     -11.058  11.136  -7.562  1.00  0.00           C  
ATOM     40  O   GLU A   4     -10.773  11.417  -6.391  1.00  0.00           O  
ATOM     41  CB  GLU A   4     -10.709  12.755  -9.438  1.00  0.00           C  
ATOM     42  CG  GLU A   4      -9.765  13.340 -10.489  1.00  0.00           C  
ATOM     43  CD  GLU A   4     -10.377  14.466 -11.294  1.00  0.00           C  
ATOM     44  OE1 GLU A   4     -11.555  14.701 -11.161  1.00  0.00           O  
ATOM     45  OE2 GLU A   4      -9.662  15.085 -12.046  1.00  0.00           O  
ATOM     46  H   GLU A   4     -10.534  10.445 -10.498  1.00  0.00           H  
ATOM     47  HA  GLU A   4      -9.162  11.771  -8.303  1.00  0.00           H  
ATOM     48 1HB  GLU A   4     -11.643  12.493  -9.929  1.00  0.00           H  
ATOM     49 2HB  GLU A   4     -10.931  13.539  -8.715  1.00  0.00           H  
ATOM     50 1HG  GLU A   4      -8.869  13.707  -9.989  1.00  0.00           H  
ATOM     51 2HG  GLU A   4      -9.466  12.538 -11.165  1.00  0.00           H  
ATOM     52  N   GLU A   5     -12.146  10.439  -7.895  1.00  0.00           N  
ATOM     53  CA  GLU A   5     -13.049  10.020  -6.836  1.00  0.00           C  
ATOM     54  C   GLU A   5     -12.341   8.980  -5.980  1.00  0.00           C  
ATOM     55  O   GLU A   5     -12.492   8.949  -4.760  1.00  0.00           O  
ATOM     56  CB  GLU A   5     -14.364   9.470  -7.385  1.00  0.00           C  
ATOM     57  CG  GLU A   5     -15.244  10.505  -8.080  1.00  0.00           C  
ATOM     58  CD  GLU A   5     -16.628   9.981  -8.455  1.00  0.00           C  
ATOM     59  OE1 GLU A   5     -17.073   8.998  -7.871  1.00  0.00           O  
ATOM     60  OE2 GLU A   5     -17.245  10.567  -9.315  1.00  0.00           O  
ATOM     61  H   GLU A   5     -12.332  10.235  -8.881  1.00  0.00           H  
ATOM     62  HA  GLU A   5     -13.276  10.882  -6.208  1.00  0.00           H  
ATOM     63 1HB  GLU A   5     -14.153   8.665  -8.094  1.00  0.00           H  
ATOM     64 2HB  GLU A   5     -14.939   9.061  -6.575  1.00  0.00           H  
ATOM     65 1HG  GLU A   5     -15.357  11.367  -7.422  1.00  0.00           H  
ATOM     66 2HG  GLU A   5     -14.729  10.837  -8.984  1.00  0.00           H  
ATOM     67  N   ALA A   6     -11.553   8.127  -6.623  1.00  0.00           N  
ATOM     68  CA  ALA A   6     -10.795   7.125  -5.915  1.00  0.00           C  
ATOM     69  C   ALA A   6      -9.770   7.778  -4.979  1.00  0.00           C  
ATOM     70  O   ALA A   6      -9.538   7.287  -3.876  1.00  0.00           O  
ATOM     71  CB  ALA A   6     -10.162   6.199  -6.890  1.00  0.00           C  
ATOM     72  H   ALA A   6     -11.487   8.165  -7.640  1.00  0.00           H  
ATOM     73  HA  ALA A   6     -11.489   6.549  -5.304  1.00  0.00           H  
ATOM     74 1HB  ALA A   6      -9.658   5.444  -6.351  1.00  0.00           H  
ATOM     75 2HB  ALA A   6     -10.936   5.751  -7.510  1.00  0.00           H  
ATOM     76 3HB  ALA A   6      -9.467   6.744  -7.512  1.00  0.00           H  
ATOM     77  N   GLN A   7      -9.161   8.903  -5.388  1.00  0.00           N  
ATOM     78  CA  GLN A   7      -8.242   9.579  -4.476  1.00  0.00           C  
ATOM     79  C   GLN A   7      -9.010  10.068  -3.264  1.00  0.00           C  
ATOM     80  O   GLN A   7      -8.505   9.983  -2.142  1.00  0.00           O  
ATOM     81  CB  GLN A   7      -7.494  10.740  -5.136  1.00  0.00           C  
ATOM     82  CG  GLN A   7      -6.438  10.320  -6.136  1.00  0.00           C  
ATOM     83  CD  GLN A   7      -5.770  11.490  -6.825  1.00  0.00           C  
ATOM     84  OE1 GLN A   7      -6.339  12.580  -6.965  1.00  0.00           O  
ATOM     85  NE2 GLN A   7      -4.530  11.276  -7.259  1.00  0.00           N  
ATOM     86  H   GLN A   7      -9.316   9.268  -6.327  1.00  0.00           H  
ATOM     87  HA  GLN A   7      -7.499   8.863  -4.130  1.00  0.00           H  
ATOM     88 1HB  GLN A   7      -8.211  11.377  -5.654  1.00  0.00           H  
ATOM     89 2HB  GLN A   7      -7.011  11.341  -4.370  1.00  0.00           H  
ATOM     90 1HG  GLN A   7      -5.670   9.759  -5.602  1.00  0.00           H  
ATOM     91 2HG  GLN A   7      -6.884   9.699  -6.883  1.00  0.00           H  
ATOM     92 1HE2 GLN A   7      -4.023  12.012  -7.712  1.00  0.00           H  
ATOM     93 2HE2 GLN A   7      -4.100  10.385  -7.113  1.00  0.00           H  
ATOM     94  N   GLU A   8     -10.247  10.552  -3.470  1.00  0.00           N  
ATOM     95  CA  GLU A   8     -11.057  10.974  -2.331  1.00  0.00           C  
ATOM     96  C   GLU A   8     -11.250   9.780  -1.399  1.00  0.00           C  
ATOM     97  O   GLU A   8     -11.115   9.921  -0.185  1.00  0.00           O  
ATOM     98  CB  GLU A   8     -12.413  11.559  -2.750  1.00  0.00           C  
ATOM     99  CG  GLU A   8     -13.235  12.098  -1.572  1.00  0.00           C  
ATOM    100  CD  GLU A   8     -14.549  12.755  -1.967  1.00  0.00           C  
ATOM    101  OE1 GLU A   8     -14.872  12.781  -3.132  1.00  0.00           O  
ATOM    102  OE2 GLU A   8     -15.214  13.256  -1.088  1.00  0.00           O  
ATOM    103  H   GLU A   8     -10.605  10.638  -4.424  1.00  0.00           H  
ATOM    104  HA  GLU A   8     -10.515  11.746  -1.786  1.00  0.00           H  
ATOM    105 1HB  GLU A   8     -12.259  12.362  -3.472  1.00  0.00           H  
ATOM    106 2HB  GLU A   8     -13.009  10.796  -3.232  1.00  0.00           H  
ATOM    107 1HG  GLU A   8     -13.451  11.263  -0.907  1.00  0.00           H  
ATOM    108 2HG  GLU A   8     -12.627  12.813  -1.020  1.00  0.00           H  
ATOM    109  N   ILE A   9     -11.499   8.591  -1.966  1.00  0.00           N  
ATOM    110  CA  ILE A   9     -11.647   7.393  -1.143  1.00  0.00           C  
ATOM    111  C   ILE A   9     -10.378   7.120  -0.357  1.00  0.00           C  
ATOM    112  O   ILE A   9     -10.420   6.860   0.849  1.00  0.00           O  
ATOM    113  CB  ILE A   9     -11.928   6.147  -2.013  1.00  0.00           C  
ATOM    114  CG1 ILE A   9     -13.276   6.242  -2.676  1.00  0.00           C  
ATOM    115  CG2 ILE A   9     -11.756   4.906  -1.248  1.00  0.00           C  
ATOM    116  CD1 ILE A   9     -14.407   6.320  -1.692  1.00  0.00           C  
ATOM    117  H   ILE A   9     -11.621   8.546  -2.979  1.00  0.00           H  
ATOM    118  HA  ILE A   9     -12.470   7.546  -0.445  1.00  0.00           H  
ATOM    119  HB  ILE A   9     -11.214   6.113  -2.797  1.00  0.00           H  
ATOM    120 1HG1 ILE A   9     -13.301   7.126  -3.299  1.00  0.00           H  
ATOM    121 2HG1 ILE A   9     -13.423   5.361  -3.310  1.00  0.00           H  
ATOM    122 1HG2 ILE A   9     -11.897   4.073  -1.915  1.00  0.00           H  
ATOM    123 2HG2 ILE A   9     -10.763   4.875  -0.848  1.00  0.00           H  
ATOM    124 3HG2 ILE A   9     -12.476   4.867  -0.447  1.00  0.00           H  
ATOM    125 1HD1 ILE A   9     -15.352   6.385  -2.227  1.00  0.00           H  
ATOM    126 2HD1 ILE A   9     -14.412   5.433  -1.059  1.00  0.00           H  
ATOM    127 3HD1 ILE A   9     -14.282   7.204  -1.069  1.00  0.00           H  
ATOM    128  N   ALA A  10      -9.223   7.232  -1.009  1.00  0.00           N  
ATOM    129  CA  ALA A  10      -8.001   6.996  -0.270  1.00  0.00           C  
ATOM    130  C   ALA A  10      -7.884   7.984   0.867  1.00  0.00           C  
ATOM    131  O   ALA A  10      -7.528   7.589   1.969  1.00  0.00           O  
ATOM    132  CB  ALA A  10      -6.785   7.097  -1.160  1.00  0.00           C  
ATOM    133  H   ALA A  10      -9.214   7.447  -2.006  1.00  0.00           H  
ATOM    134  HA  ALA A  10      -8.042   6.002   0.151  1.00  0.00           H  
ATOM    135 1HB  ALA A  10      -5.892   6.907  -0.573  1.00  0.00           H  
ATOM    136 2HB  ALA A  10      -6.858   6.374  -1.932  1.00  0.00           H  
ATOM    137 3HB  ALA A  10      -6.737   8.092  -1.590  1.00  0.00           H  
ATOM    138  N   GLN A  11      -8.246   9.249   0.628  1.00  0.00           N  
ATOM    139  CA  GLN A  11      -8.145  10.283   1.654  1.00  0.00           C  
ATOM    140  C   GLN A  11      -9.124  10.050   2.809  1.00  0.00           C  
ATOM    141  O   GLN A  11      -8.777  10.225   3.981  1.00  0.00           O  
ATOM    142  CB  GLN A  11      -8.395  11.660   1.040  1.00  0.00           C  
ATOM    143  CG  GLN A  11      -8.137  12.826   1.983  1.00  0.00           C  
ATOM    144  CD  GLN A  11      -6.667  12.907   2.403  1.00  0.00           C  
ATOM    145  OE1 GLN A  11      -5.772  12.965   1.535  1.00  0.00           O  
ATOM    146  NE2 GLN A  11      -6.430  12.931   3.718  1.00  0.00           N  
ATOM    147  H   GLN A  11      -8.552   9.508  -0.309  1.00  0.00           H  
ATOM    148  HA  GLN A  11      -7.133  10.268   2.045  1.00  0.00           H  
ATOM    149 1HB  GLN A  11      -7.769  11.779   0.156  1.00  0.00           H  
ATOM    150 2HB  GLN A  11      -9.433  11.720   0.709  1.00  0.00           H  
ATOM    151 1HG  GLN A  11      -8.409  13.754   1.483  1.00  0.00           H  
ATOM    152 2HG  GLN A  11      -8.744  12.690   2.880  1.00  0.00           H  
ATOM    153 1HE2 GLN A  11      -5.501  13.001   4.087  1.00  0.00           H  
ATOM    154 2HE2 GLN A  11      -7.203  12.893   4.360  1.00  0.00           H  
ATOM    155  N   GLN A  12     -10.339   9.597   2.502  1.00  0.00           N  
ATOM    156  CA  GLN A  12     -11.321   9.358   3.555  1.00  0.00           C  
ATOM    157  C   GLN A  12     -10.813   8.276   4.486  1.00  0.00           C  
ATOM    158  O   GLN A  12     -10.910   8.366   5.718  1.00  0.00           O  
ATOM    159  CB  GLN A  12     -12.665   8.920   2.955  1.00  0.00           C  
ATOM    160  CG  GLN A  12     -13.418  10.014   2.204  1.00  0.00           C  
ATOM    161  CD  GLN A  12     -14.666   9.494   1.499  1.00  0.00           C  
ATOM    162  OE1 GLN A  12     -14.836   8.292   1.269  1.00  0.00           O  
ATOM    163  NE2 GLN A  12     -15.553  10.413   1.140  1.00  0.00           N  
ATOM    164  H   GLN A  12     -10.594   9.462   1.523  1.00  0.00           H  
ATOM    165  HA  GLN A  12     -11.455  10.276   4.127  1.00  0.00           H  
ATOM    166 1HB  GLN A  12     -12.485   8.102   2.250  1.00  0.00           H  
ATOM    167 2HB  GLN A  12     -13.307   8.533   3.743  1.00  0.00           H  
ATOM    168 1HG  GLN A  12     -13.732  10.770   2.922  1.00  0.00           H  
ATOM    169 2HG  GLN A  12     -12.768  10.463   1.470  1.00  0.00           H  
ATOM    170 1HE2 GLN A  12     -16.390  10.149   0.662  1.00  0.00           H  
ATOM    171 2HE2 GLN A  12     -15.377  11.383   1.334  1.00  0.00           H  
ATOM    172  N   TYR A  13     -10.202   7.270   3.894  1.00  0.00           N  
ATOM    173  CA  TYR A  13      -9.717   6.187   4.695  1.00  0.00           C  
ATOM    174  C   TYR A  13      -8.290   6.432   5.127  1.00  0.00           C  
ATOM    175  O   TYR A  13      -7.820   5.788   6.043  1.00  0.00           O  
ATOM    176  CB  TYR A  13      -9.940   4.909   3.955  1.00  0.00           C  
ATOM    177  CG  TYR A  13     -11.418   4.684   3.797  1.00  0.00           C  
ATOM    178  CD1 TYR A  13     -12.013   4.712   2.546  1.00  0.00           C  
ATOM    179  CD2 TYR A  13     -12.193   4.525   4.923  1.00  0.00           C  
ATOM    180  CE1 TYR A  13     -13.377   4.574   2.420  1.00  0.00           C  
ATOM    181  CE2 TYR A  13     -13.559   4.386   4.808  1.00  0.00           C  
ATOM    182  CZ  TYR A  13     -14.154   4.412   3.557  1.00  0.00           C  
ATOM    183  OH  TYR A  13     -15.520   4.278   3.442  1.00  0.00           O  
ATOM    184  H   TYR A  13     -10.129   7.232   2.874  1.00  0.00           H  
ATOM    185  HA  TYR A  13     -10.320   6.136   5.596  1.00  0.00           H  
ATOM    186 1HB  TYR A  13      -9.515   5.043   2.997  1.00  0.00           H  
ATOM    187 2HB  TYR A  13      -9.482   4.058   4.453  1.00  0.00           H  
ATOM    188  HD1 TYR A  13     -11.408   4.848   1.670  1.00  0.00           H  
ATOM    189  HD2 TYR A  13     -11.725   4.520   5.903  1.00  0.00           H  
ATOM    190  HE1 TYR A  13     -13.844   4.599   1.437  1.00  0.00           H  
ATOM    191  HE2 TYR A  13     -14.171   4.265   5.701  1.00  0.00           H  
ATOM    192  HH  TYR A  13     -15.778   4.390   2.520  1.00  0.00           H  
ATOM    193  N   ALA A  14      -7.602   7.397   4.518  1.00  0.00           N  
ATOM    194  CA  ALA A  14      -6.284   7.778   4.998  1.00  0.00           C  
ATOM    195  C   ALA A  14      -6.428   8.322   6.411  1.00  0.00           C  
ATOM    196  O   ALA A  14      -5.572   8.121   7.263  1.00  0.00           O  
ATOM    197  CB  ALA A  14      -5.644   8.827   4.126  1.00  0.00           C  
ATOM    198  H   ALA A  14      -7.984   7.874   3.711  1.00  0.00           H  
ATOM    199  HA  ALA A  14      -5.656   6.894   5.016  1.00  0.00           H  
ATOM    200 1HB  ALA A  14      -4.692   9.070   4.538  1.00  0.00           H  
ATOM    201 2HB  ALA A  14      -5.523   8.452   3.115  1.00  0.00           H  
ATOM    202 3HB  ALA A  14      -6.262   9.712   4.117  1.00  0.00           H  
ATOM    203  N   GLU A  15      -7.530   9.046   6.649  1.00  0.00           N  
ATOM    204  CA  GLU A  15      -7.789   9.571   7.980  1.00  0.00           C  
ATOM    205  C   GLU A  15      -8.130   8.412   8.931  1.00  0.00           C  
ATOM    206  O   GLU A  15      -7.722   8.400  10.100  1.00  0.00           O  
ATOM    207  CB  GLU A  15      -8.907  10.608   7.930  1.00  0.00           C  
ATOM    208  CG  GLU A  15      -8.528  11.910   7.181  1.00  0.00           C  
ATOM    209  CD  GLU A  15      -7.393  12.689   7.825  1.00  0.00           C  
ATOM    210  OE1 GLU A  15      -7.477  12.960   8.998  1.00  0.00           O  
ATOM    211  OE2 GLU A  15      -6.450  13.018   7.135  1.00  0.00           O  
ATOM    212  H   GLU A  15      -8.175   9.236   5.880  1.00  0.00           H  
ATOM    213  HA  GLU A  15      -6.890  10.064   8.340  1.00  0.00           H  
ATOM    214 1HB  GLU A  15      -9.775  10.176   7.427  1.00  0.00           H  
ATOM    215 2HB  GLU A  15      -9.208  10.870   8.942  1.00  0.00           H  
ATOM    216 1HG  GLU A  15      -8.235  11.646   6.164  1.00  0.00           H  
ATOM    217 2HG  GLU A  15      -9.409  12.545   7.119  1.00  0.00           H  
ATOM    218  N   LYS A  16      -8.857   7.411   8.428  1.00  0.00           N  
ATOM    219  CA  LYS A  16      -9.151   6.236   9.243  1.00  0.00           C  
ATOM    220  C   LYS A  16      -7.838   5.570   9.660  1.00  0.00           C  
ATOM    221  O   LYS A  16      -6.972   5.312   8.839  1.00  0.00           O  
ATOM    222  CB  LYS A  16     -10.050   5.246   8.493  1.00  0.00           C  
ATOM    223  CG  LYS A  16     -10.458   4.026   9.304  1.00  0.00           C  
ATOM    224  CD  LYS A  16     -11.460   3.147   8.553  1.00  0.00           C  
ATOM    225  CE  LYS A  16     -11.808   1.910   9.371  1.00  0.00           C  
ATOM    226  NZ  LYS A  16     -12.854   1.065   8.721  1.00  0.00           N  
ATOM    227  H   LYS A  16      -9.226   7.490   7.479  1.00  0.00           H  
ATOM    228  HA  LYS A  16      -9.669   6.557  10.146  1.00  0.00           H  
ATOM    229 1HB  LYS A  16     -10.947   5.757   8.142  1.00  0.00           H  
ATOM    230 2HB  LYS A  16      -9.523   4.876   7.621  1.00  0.00           H  
ATOM    231 1HG  LYS A  16      -9.568   3.431   9.522  1.00  0.00           H  
ATOM    232 2HG  LYS A  16     -10.898   4.346  10.246  1.00  0.00           H  
ATOM    233 1HD  LYS A  16     -12.370   3.712   8.348  1.00  0.00           H  
ATOM    234 2HD  LYS A  16     -11.025   2.827   7.604  1.00  0.00           H  
ATOM    235 1HE  LYS A  16     -10.903   1.312   9.489  1.00  0.00           H  
ATOM    236 2HE  LYS A  16     -12.161   2.212  10.356  1.00  0.00           H  
ATOM    237 1HZ  LYS A  16     -13.011   0.241   9.318  1.00  0.00           H  
ATOM    238 2HZ  LYS A  16     -13.710   1.581   8.616  1.00  0.00           H  
ATOM    239 3HZ  LYS A  16     -12.533   0.755   7.817  1.00  0.00           H  
ATOM    240  N   ALA A  17      -7.683   5.300  10.951  1.00  0.00           N  
ATOM    241  CA  ALA A  17      -6.457   4.714  11.512  1.00  0.00           C  
ATOM    242  C   ALA A  17      -5.214   5.606  11.338  1.00  0.00           C  
ATOM    243  O   ALA A  17      -4.115   5.168  11.659  1.00  0.00           O  
ATOM    244  CB  ALA A  17      -6.146   3.352  10.872  1.00  0.00           C  
ATOM    245  H   ALA A  17      -8.439   5.530  11.579  1.00  0.00           H  
ATOM    246  HA  ALA A  17      -6.623   4.570  12.579  1.00  0.00           H  
ATOM    247 1HB  ALA A  17      -5.256   2.940  11.346  1.00  0.00           H  
ATOM    248 2HB  ALA A  17      -6.985   2.673  11.022  1.00  0.00           H  
ATOM    249 3HB  ALA A  17      -5.954   3.441   9.810  1.00  0.00           H  
ATOM    250  N   ALA A  18      -5.369   6.890  10.999  1.00  0.00           N  
ATOM    251  CA  ALA A  18      -4.209   7.775  10.859  1.00  0.00           C  
ATOM    252  C   ALA A  18      -3.396   7.866  12.139  1.00  0.00           C  
ATOM    253  O   ALA A  18      -2.183   7.977  12.102  1.00  0.00           O  
ATOM    254  CB  ALA A  18      -4.639   9.164  10.450  1.00  0.00           C  
ATOM    255  H   ALA A  18      -6.290   7.258  10.753  1.00  0.00           H  
ATOM    256  HA  ALA A  18      -3.568   7.375  10.078  1.00  0.00           H  
ATOM    257 1HB  ALA A  18      -3.763   9.795  10.320  1.00  0.00           H  
ATOM    258 2HB  ALA A  18      -5.176   9.101   9.521  1.00  0.00           H  
ATOM    259 3HB  ALA A  18      -5.286   9.589  11.216  1.00  0.00           H  
ATOM    260  N   GLU A  19      -4.066   7.830  13.286  1.00  0.00           N  
ATOM    261  CA  GLU A  19      -3.383   7.927  14.572  1.00  0.00           C  
ATOM    262  C   GLU A  19      -2.993   6.553  15.121  1.00  0.00           C  
ATOM    263  O   GLU A  19      -2.415   6.449  16.205  1.00  0.00           O  
ATOM    264  CB  GLU A  19      -4.274   8.657  15.581  1.00  0.00           C  
ATOM    265  CG  GLU A  19      -4.564  10.115  15.216  1.00  0.00           C  
ATOM    266  CD  GLU A  19      -5.468  10.820  16.209  1.00  0.00           C  
ATOM    267  OE1 GLU A  19      -5.879  10.202  17.163  1.00  0.00           O  
ATOM    268  OE2 GLU A  19      -5.743  11.981  16.007  1.00  0.00           O  
ATOM    269  H   GLU A  19      -5.070   7.743  13.259  1.00  0.00           H  
ATOM    270  HA  GLU A  19      -2.469   8.505  14.433  1.00  0.00           H  
ATOM    271 1HB  GLU A  19      -5.226   8.133  15.666  1.00  0.00           H  
ATOM    272 2HB  GLU A  19      -3.802   8.640  16.563  1.00  0.00           H  
ATOM    273 1HG  GLU A  19      -3.620  10.655  15.156  1.00  0.00           H  
ATOM    274 2HG  GLU A  19      -5.027  10.141  14.229  1.00  0.00           H  
ATOM    275  N   ASN A  20      -3.360   5.503  14.395  1.00  0.00           N  
ATOM    276  CA  ASN A  20      -3.155   4.127  14.799  1.00  0.00           C  
ATOM    277  C   ASN A  20      -2.633   3.327  13.614  1.00  0.00           C  
ATOM    278  O   ASN A  20      -3.337   2.440  13.139  1.00  0.00           O  
ATOM    279  CB  ASN A  20      -4.458   3.514  15.285  1.00  0.00           C  
ATOM    280  CG  ASN A  20      -5.028   4.217  16.487  1.00  0.00           C  
ATOM    281  OD1 ASN A  20      -4.568   4.018  17.617  1.00  0.00           O  
ATOM    282  ND2 ASN A  20      -6.029   5.036  16.268  1.00  0.00           N  
ATOM    283  H   ASN A  20      -3.775   5.655  13.482  1.00  0.00           H  
ATOM    284  HA  ASN A  20      -2.441   4.096  15.616  1.00  0.00           H  
ATOM    285 1HB  ASN A  20      -5.192   3.545  14.477  1.00  0.00           H  
ATOM    286 2HB  ASN A  20      -4.298   2.462  15.532  1.00  0.00           H  
ATOM    287 1HD2 ASN A  20      -6.446   5.532  17.033  1.00  0.00           H  
ATOM    288 2HD2 ASN A  20      -6.379   5.164  15.344  1.00  0.00           H  
ATOM    289  N   PRO A  21      -1.383   3.530  13.171  1.00  0.00           N  
ATOM    290  CA  PRO A  21      -0.863   3.073  11.890  1.00  0.00           C  
ATOM    291  C   PRO A  21      -0.907   1.571  11.686  1.00  0.00           C  
ATOM    292  O   PRO A  21      -0.966   1.094  10.557  1.00  0.00           O  
ATOM    293  CB  PRO A  21       0.584   3.571  11.916  1.00  0.00           C  
ATOM    294  CG  PRO A  21       0.903   3.781  13.384  1.00  0.00           C  
ATOM    295  CD  PRO A  21      -0.395   4.223  14.010  1.00  0.00           C  
ATOM    296  HA  PRO A  21      -1.431   3.579  11.107  1.00  0.00           H  
ATOM    297 1HB  PRO A  21       1.235   2.816  11.453  1.00  0.00           H  
ATOM    298 2HB  PRO A  21       0.678   4.474  11.304  1.00  0.00           H  
ATOM    299 1HG  PRO A  21       1.292   2.853  13.824  1.00  0.00           H  
ATOM    300 2HG  PRO A  21       1.688   4.540  13.488  1.00  0.00           H  
ATOM    301 1HD  PRO A  21      -0.407   3.868  15.042  1.00  0.00           H  
ATOM    302 2HD  PRO A  21      -0.517   5.317  13.935  1.00  0.00           H  
ATOM    303  N   THR A  22      -0.959   0.799  12.756  1.00  0.00           N  
ATOM    304  CA  THR A  22      -0.990  -0.644  12.588  1.00  0.00           C  
ATOM    305  C   THR A  22      -2.354  -1.087  12.045  1.00  0.00           C  
ATOM    306  O   THR A  22      -2.485  -2.136  11.414  1.00  0.00           O  
ATOM    307  CB  THR A  22      -0.691  -1.334  13.924  1.00  0.00           C  
ATOM    308  OG1 THR A  22      -1.706  -0.999  14.884  1.00  0.00           O  
ATOM    309  CG2 THR A  22       0.647  -0.830  14.441  1.00  0.00           C  
ATOM    310  H   THR A  22      -0.945   1.195  13.682  1.00  0.00           H  
ATOM    311  HA  THR A  22      -0.220  -0.932  11.869  1.00  0.00           H  
ATOM    312  HB  THR A  22      -0.658  -2.419  13.784  1.00  0.00           H  
ATOM    313  HG1 THR A  22      -2.589  -1.227  14.527  1.00  0.00           H  
ATOM    314 1HG2 THR A  22       0.878  -1.309  15.393  1.00  0.00           H  
ATOM    315 2HG2 THR A  22       1.415  -1.058  13.724  1.00  0.00           H  
ATOM    316 3HG2 THR A  22       0.596   0.250  14.579  1.00  0.00           H  
ATOM    317  N   ASP A  23      -3.361  -0.230  12.183  1.00  0.00           N  
ATOM    318  CA  ASP A  23      -4.701  -0.536  11.716  1.00  0.00           C  
ATOM    319  C   ASP A  23      -4.874  -0.019  10.294  1.00  0.00           C  
ATOM    320  O   ASP A  23      -5.964  -0.094   9.704  1.00  0.00           O  
ATOM    321  CB  ASP A  23      -5.760   0.045  12.652  1.00  0.00           C  
ATOM    322  CG  ASP A  23      -5.750  -0.624  14.025  1.00  0.00           C  
ATOM    323  OD1 ASP A  23      -5.203  -1.707  14.144  1.00  0.00           O  
ATOM    324  OD2 ASP A  23      -6.302  -0.062  14.937  1.00  0.00           O  
ATOM    325  H   ASP A  23      -3.205   0.668  12.641  1.00  0.00           H  
ATOM    326  HA  ASP A  23      -4.828  -1.618  11.701  1.00  0.00           H  
ATOM    327 1HB  ASP A  23      -5.570   1.105  12.796  1.00  0.00           H  
ATOM    328 2HB  ASP A  23      -6.750  -0.060  12.206  1.00  0.00           H  
ATOM    329  N   ALA A  24      -3.755   0.418   9.699  1.00  0.00           N  
ATOM    330  CA  ALA A  24      -3.771   0.894   8.343  1.00  0.00           C  
ATOM    331  C   ALA A  24      -4.320  -0.168   7.448  1.00  0.00           C  
ATOM    332  O   ALA A  24      -4.997   0.163   6.496  1.00  0.00           O  
ATOM    333  CB  ALA A  24      -2.382   1.255   7.860  1.00  0.00           C  
ATOM    334  H   ALA A  24      -2.869   0.460  10.199  1.00  0.00           H  
ATOM    335  HA  ALA A  24      -4.420   1.760   8.296  1.00  0.00           H  
ATOM    336 1HB  ALA A  24      -2.433   1.614   6.834  1.00  0.00           H  
ATOM    337 2HB  ALA A  24      -1.950   2.009   8.481  1.00  0.00           H  
ATOM    338 3HB  ALA A  24      -1.761   0.382   7.905  1.00  0.00           H  
ATOM    339  N   TYR A  25      -4.073  -1.444   7.744  1.00  0.00           N  
ATOM    340  CA  TYR A  25      -4.606  -2.491   6.895  1.00  0.00           C  
ATOM    341  C   TYR A  25      -6.100  -2.362   6.695  1.00  0.00           C  
ATOM    342  O   TYR A  25      -6.585  -2.550   5.584  1.00  0.00           O  
ATOM    343  CB  TYR A  25      -4.338  -3.893   7.395  1.00  0.00           C  
ATOM    344  CG  TYR A  25      -5.028  -4.862   6.485  1.00  0.00           C  
ATOM    345  CD1 TYR A  25      -4.486  -5.143   5.247  1.00  0.00           C  
ATOM    346  CD2 TYR A  25      -6.208  -5.465   6.881  1.00  0.00           C  
ATOM    347  CE1 TYR A  25      -5.115  -6.021   4.412  1.00  0.00           C  
ATOM    348  CE2 TYR A  25      -6.840  -6.349   6.041  1.00  0.00           C  
ATOM    349  CZ  TYR A  25      -6.296  -6.629   4.810  1.00  0.00           C  
ATOM    350  OH  TYR A  25      -6.912  -7.539   3.972  1.00  0.00           O  
ATOM    351  H   TYR A  25      -3.515  -1.674   8.556  1.00  0.00           H  
ATOM    352  HA  TYR A  25      -4.138  -2.400   5.918  1.00  0.00           H  
ATOM    353 1HB  TYR A  25      -3.291  -4.123   7.413  1.00  0.00           H  
ATOM    354 2HB  TYR A  25      -4.731  -4.016   8.404  1.00  0.00           H  
ATOM    355  HD1 TYR A  25      -3.567  -4.669   4.937  1.00  0.00           H  
ATOM    356  HD2 TYR A  25      -6.635  -5.240   7.859  1.00  0.00           H  
ATOM    357  HE1 TYR A  25      -4.691  -6.249   3.446  1.00  0.00           H  
ATOM    358  HE2 TYR A  25      -7.769  -6.831   6.352  1.00  0.00           H  
ATOM    359  HH  TYR A  25      -6.311  -7.764   3.223  1.00  0.00           H  
ATOM    360  N   GLU A  26      -6.863  -2.144   7.769  1.00  0.00           N  
ATOM    361  CA  GLU A  26      -8.306  -2.077   7.589  1.00  0.00           C  
ATOM    362  C   GLU A  26      -8.633  -0.933   6.641  1.00  0.00           C  
ATOM    363  O   GLU A  26      -9.497  -1.037   5.757  1.00  0.00           O  
ATOM    364  CB  GLU A  26      -9.026  -1.890   8.928  1.00  0.00           C  
ATOM    365  CG  GLU A  26     -10.552  -1.844   8.812  1.00  0.00           C  
ATOM    366  CD  GLU A  26     -11.286  -1.733  10.162  1.00  0.00           C  
ATOM    367  OE1 GLU A  26     -10.696  -2.029  11.167  1.00  0.00           O  
ATOM    368  OE2 GLU A  26     -12.431  -1.290  10.168  1.00  0.00           O  
ATOM    369  H   GLU A  26      -6.444  -1.931   8.671  1.00  0.00           H  
ATOM    370  HA  GLU A  26      -8.647  -3.008   7.134  1.00  0.00           H  
ATOM    371 1HB  GLU A  26      -8.757  -2.703   9.602  1.00  0.00           H  
ATOM    372 2HB  GLU A  26      -8.693  -0.958   9.390  1.00  0.00           H  
ATOM    373 1HG  GLU A  26     -10.819  -0.994   8.188  1.00  0.00           H  
ATOM    374 2HG  GLU A  26     -10.885  -2.747   8.300  1.00  0.00           H  
ATOM    375  N   ALA A  27      -7.957   0.197   6.844  1.00  0.00           N  
ATOM    376  CA  ALA A  27      -8.197   1.344   5.984  1.00  0.00           C  
ATOM    377  C   ALA A  27      -7.785   1.055   4.533  1.00  0.00           C  
ATOM    378  O   ALA A  27      -8.520   1.377   3.605  1.00  0.00           O  
ATOM    379  CB  ALA A  27      -7.447   2.532   6.511  1.00  0.00           C  
ATOM    380  H   ALA A  27      -7.255   0.232   7.592  1.00  0.00           H  
ATOM    381  HA  ALA A  27      -9.264   1.561   5.994  1.00  0.00           H  
ATOM    382 1HB  ALA A  27      -7.641   3.381   5.880  1.00  0.00           H  
ATOM    383 2HB  ALA A  27      -7.753   2.759   7.532  1.00  0.00           H  
ATOM    384 3HB  ALA A  27      -6.397   2.296   6.494  1.00  0.00           H  
ATOM    385  N   ILE A  28      -6.646   0.380   4.349  1.00  0.00           N  
ATOM    386  CA  ILE A  28      -6.089   0.052   3.037  1.00  0.00           C  
ATOM    387  C   ILE A  28      -7.015  -0.902   2.303  1.00  0.00           C  
ATOM    388  O   ILE A  28      -7.314  -0.705   1.124  1.00  0.00           O  
ATOM    389  CB  ILE A  28      -4.677  -0.575   3.182  1.00  0.00           C  
ATOM    390  CG1 ILE A  28      -3.663   0.468   3.713  1.00  0.00           C  
ATOM    391  CG2 ILE A  28      -4.186  -1.096   1.843  1.00  0.00           C  
ATOM    392  CD1 ILE A  28      -2.357  -0.163   4.195  1.00  0.00           C  
ATOM    393  H   ILE A  28      -6.113   0.116   5.167  1.00  0.00           H  
ATOM    394  HA  ILE A  28      -6.004   0.968   2.455  1.00  0.00           H  
ATOM    395  HB  ILE A  28      -4.726  -1.393   3.892  1.00  0.00           H  
ATOM    396 1HG1 ILE A  28      -3.433   1.164   2.908  1.00  0.00           H  
ATOM    397 2HG1 ILE A  28      -4.108   1.032   4.514  1.00  0.00           H  
ATOM    398 1HG2 ILE A  28      -3.199  -1.543   1.960  1.00  0.00           H  
ATOM    399 2HG2 ILE A  28      -4.878  -1.846   1.459  1.00  0.00           H  
ATOM    400 3HG2 ILE A  28      -4.127  -0.257   1.151  1.00  0.00           H  
ATOM    401 1HD1 ILE A  28      -1.678   0.602   4.548  1.00  0.00           H  
ATOM    402 2HD1 ILE A  28      -2.567  -0.847   5.010  1.00  0.00           H  
ATOM    403 3HD1 ILE A  28      -1.891  -0.707   3.378  1.00  0.00           H  
ATOM    404  N   GLN A  29      -7.479  -1.937   3.002  1.00  0.00           N  
ATOM    405  CA  GLN A  29      -8.401  -2.918   2.450  1.00  0.00           C  
ATOM    406  C   GLN A  29      -9.692  -2.242   2.000  1.00  0.00           C  
ATOM    407  O   GLN A  29     -10.203  -2.508   0.904  1.00  0.00           O  
ATOM    408  CB  GLN A  29      -8.719  -3.991   3.493  1.00  0.00           C  
ATOM    409  CG  GLN A  29      -9.636  -5.101   2.999  1.00  0.00           C  
ATOM    410  CD  GLN A  29      -9.948  -6.154   4.071  1.00  0.00           C  
ATOM    411  OE1 GLN A  29     -10.400  -5.848   5.182  1.00  0.00           O  
ATOM    412  NE2 GLN A  29      -9.705  -7.413   3.731  1.00  0.00           N  
ATOM    413  H   GLN A  29      -7.180  -2.049   3.966  1.00  0.00           H  
ATOM    414  HA  GLN A  29      -7.935  -3.388   1.584  1.00  0.00           H  
ATOM    415 1HB  GLN A  29      -7.792  -4.435   3.830  1.00  0.00           H  
ATOM    416 2HB  GLN A  29      -9.182  -3.522   4.364  1.00  0.00           H  
ATOM    417 1HG  GLN A  29     -10.576  -4.655   2.676  1.00  0.00           H  
ATOM    418 2HG  GLN A  29      -9.150  -5.604   2.163  1.00  0.00           H  
ATOM    419 1HE2 GLN A  29      -9.876  -8.152   4.383  1.00  0.00           H  
ATOM    420 2HE2 GLN A  29      -9.329  -7.622   2.828  1.00  0.00           H  
ATOM    421  N   THR A  30     -10.201  -1.328   2.835  1.00  0.00           N  
ATOM    422  CA  THR A  30     -11.422  -0.615   2.517  1.00  0.00           C  
ATOM    423  C   THR A  30     -11.231   0.211   1.252  1.00  0.00           C  
ATOM    424  O   THR A  30     -12.063   0.154   0.343  1.00  0.00           O  
ATOM    425  CB  THR A  30     -11.841   0.293   3.674  1.00  0.00           C  
ATOM    426  OG1 THR A  30     -12.066  -0.508   4.851  1.00  0.00           O  
ATOM    427  CG2 THR A  30     -13.111   1.010   3.299  1.00  0.00           C  
ATOM    428  H   THR A  30      -9.756  -1.146   3.737  1.00  0.00           H  
ATOM    429  HA  THR A  30     -12.213  -1.340   2.335  1.00  0.00           H  
ATOM    430  HB  THR A  30     -11.059   1.021   3.882  1.00  0.00           H  
ATOM    431  HG1 THR A  30     -11.198  -0.899   5.136  1.00  0.00           H  
ATOM    432 1HG2 THR A  30     -13.413   1.642   4.119  1.00  0.00           H  
ATOM    433 2HG2 THR A  30     -12.934   1.615   2.410  1.00  0.00           H  
ATOM    434 3HG2 THR A  30     -13.895   0.286   3.092  1.00  0.00           H  
ATOM    435  N   VAL A  31     -10.099   0.920   1.168  1.00  0.00           N  
ATOM    436  CA  VAL A  31      -9.765   1.719  -0.004  1.00  0.00           C  
ATOM    437  C   VAL A  31      -9.612   0.865  -1.224  1.00  0.00           C  
ATOM    438  O   VAL A  31     -10.086   1.222  -2.292  1.00  0.00           O  
ATOM    439  CB  VAL A  31      -8.451   2.470   0.197  1.00  0.00           C  
ATOM    440  CG1 VAL A  31      -7.981   3.120  -1.090  1.00  0.00           C  
ATOM    441  CG2 VAL A  31      -8.675   3.461   1.171  1.00  0.00           C  
ATOM    442  H   VAL A  31      -9.461   0.927   1.965  1.00  0.00           H  
ATOM    443  HA  VAL A  31     -10.564   2.436  -0.167  1.00  0.00           H  
ATOM    444  HB  VAL A  31      -7.684   1.775   0.535  1.00  0.00           H  
ATOM    445 1HG1 VAL A  31      -7.047   3.654  -0.904  1.00  0.00           H  
ATOM    446 2HG1 VAL A  31      -7.815   2.354  -1.849  1.00  0.00           H  
ATOM    447 3HG1 VAL A  31      -8.732   3.821  -1.444  1.00  0.00           H  
ATOM    448 1HG2 VAL A  31      -7.784   3.996   1.365  1.00  0.00           H  
ATOM    449 2HG2 VAL A  31      -9.429   4.137   0.820  1.00  0.00           H  
ATOM    450 3HG2 VAL A  31      -9.010   2.999   2.061  1.00  0.00           H  
ATOM    451  N   THR A  32      -8.953  -0.270  -1.085  1.00  0.00           N  
ATOM    452  CA  THR A  32      -8.748  -1.147  -2.209  1.00  0.00           C  
ATOM    453  C   THR A  32     -10.110  -1.458  -2.841  1.00  0.00           C  
ATOM    454  O   THR A  32     -10.315  -1.270  -4.042  1.00  0.00           O  
ATOM    455  CB  THR A  32      -8.048  -2.435  -1.717  1.00  0.00           C  
ATOM    456  OG1 THR A  32      -6.809  -2.084  -1.111  1.00  0.00           O  
ATOM    457  CG2 THR A  32      -7.784  -3.386  -2.837  1.00  0.00           C  
ATOM    458  H   THR A  32      -8.562  -0.521  -0.181  1.00  0.00           H  
ATOM    459  HA  THR A  32      -8.120  -0.646  -2.946  1.00  0.00           H  
ATOM    460  HB  THR A  32      -8.671  -2.924  -0.984  1.00  0.00           H  
ATOM    461  HG1 THR A  32      -6.982  -1.446  -0.385  1.00  0.00           H  
ATOM    462 1HG2 THR A  32      -7.285  -4.278  -2.450  1.00  0.00           H  
ATOM    463 2HG2 THR A  32      -8.729  -3.666  -3.285  1.00  0.00           H  
ATOM    464 3HG2 THR A  32      -7.143  -2.911  -3.582  1.00  0.00           H  
ATOM    465  N   HIS A  33     -11.077  -1.872  -2.022  1.00  0.00           N  
ATOM    466  CA  HIS A  33     -12.402  -2.177  -2.552  1.00  0.00           C  
ATOM    467  C   HIS A  33     -13.125  -0.945  -3.120  1.00  0.00           C  
ATOM    468  O   HIS A  33     -13.602  -0.951  -4.265  1.00  0.00           O  
ATOM    469  CB  HIS A  33     -13.290  -2.802  -1.473  1.00  0.00           C  
ATOM    470  CG  HIS A  33     -14.650  -3.157  -1.988  1.00  0.00           C  
ATOM    471  ND1 HIS A  33     -14.879  -4.255  -2.797  1.00  0.00           N  
ATOM    472  CD2 HIS A  33     -15.843  -2.541  -1.841  1.00  0.00           C  
ATOM    473  CE1 HIS A  33     -16.159  -4.300  -3.125  1.00  0.00           C  
ATOM    474  NE2 HIS A  33     -16.767  -3.262  -2.573  1.00  0.00           N  
ATOM    475  H   HIS A  33     -10.873  -1.997  -1.026  1.00  0.00           H  
ATOM    476  HA  HIS A  33     -12.303  -2.896  -3.362  1.00  0.00           H  
ATOM    477 1HB  HIS A  33     -12.814  -3.701  -1.081  1.00  0.00           H  
ATOM    478 2HB  HIS A  33     -13.402  -2.100  -0.641  1.00  0.00           H  
ATOM    479  HD1 HIS A  33     -14.195  -4.910  -3.112  1.00  0.00           H  
ATOM    480  HD2 HIS A  33     -16.147  -1.635  -1.306  1.00  0.00           H  
ATOM    481  HE1 HIS A  33     -16.541  -5.094  -3.766  1.00  0.00           H  
ATOM    482  N   GLU A  34     -13.223   0.110  -2.308  1.00  0.00           N  
ATOM    483  CA  GLU A  34     -13.983   1.290  -2.689  1.00  0.00           C  
ATOM    484  C   GLU A  34     -13.381   1.992  -3.906  1.00  0.00           C  
ATOM    485  O   GLU A  34     -14.103   2.513  -4.753  1.00  0.00           O  
ATOM    486  CB  GLU A  34     -14.056   2.253  -1.499  1.00  0.00           C  
ATOM    487  CG  GLU A  34     -14.928   1.817  -0.309  1.00  0.00           C  
ATOM    488  CD  GLU A  34     -16.399   1.785  -0.602  1.00  0.00           C  
ATOM    489  OE1 GLU A  34     -16.910   2.766  -1.088  1.00  0.00           O  
ATOM    490  OE2 GLU A  34     -17.022   0.790  -0.314  1.00  0.00           O  
ATOM    491  H   GLU A  34     -12.774   0.084  -1.393  1.00  0.00           H  
ATOM    492  HA  GLU A  34     -14.993   0.975  -2.944  1.00  0.00           H  
ATOM    493 1HB  GLU A  34     -13.059   2.359  -1.090  1.00  0.00           H  
ATOM    494 2HB  GLU A  34     -14.390   3.224  -1.838  1.00  0.00           H  
ATOM    495 1HG  GLU A  34     -14.613   0.819  -0.002  1.00  0.00           H  
ATOM    496 2HG  GLU A  34     -14.742   2.492   0.523  1.00  0.00           H  
ATOM    497  N   ALA A  35     -12.056   2.007  -4.007  1.00  0.00           N  
ATOM    498  CA  ALA A  35     -11.384   2.611  -5.140  1.00  0.00           C  
ATOM    499  C   ALA A  35     -11.687   1.846  -6.423  1.00  0.00           C  
ATOM    500  O   ALA A  35     -12.021   2.440  -7.445  1.00  0.00           O  
ATOM    501  CB  ALA A  35      -9.892   2.628  -4.889  1.00  0.00           C  
ATOM    502  H   ALA A  35     -11.491   1.586  -3.283  1.00  0.00           H  
ATOM    503  HA  ALA A  35     -11.749   3.631  -5.251  1.00  0.00           H  
ATOM    504 1HB  ALA A  35      -9.380   3.089  -5.708  1.00  0.00           H  
ATOM    505 2HB  ALA A  35      -9.699   3.181  -3.974  1.00  0.00           H  
ATOM    506 3HB  ALA A  35      -9.536   1.603  -4.775  1.00  0.00           H  
ATOM    507  N   LYS A  36     -11.665   0.508  -6.369  1.00  0.00           N  
ATOM    508  CA  LYS A  36     -11.928  -0.294  -7.566  1.00  0.00           C  
ATOM    509  C   LYS A  36     -13.310  -0.033  -8.124  1.00  0.00           C  
ATOM    510  O   LYS A  36     -13.493   0.090  -9.347  1.00  0.00           O  
ATOM    511  CB  LYS A  36     -11.807  -1.783  -7.249  1.00  0.00           C  
ATOM    512  CG  LYS A  36     -10.411  -2.273  -7.021  1.00  0.00           C  
ATOM    513  CD  LYS A  36     -10.393  -3.720  -6.611  1.00  0.00           C  
ATOM    514  CE  LYS A  36      -8.990  -4.175  -6.327  1.00  0.00           C  
ATOM    515  NZ  LYS A  36      -8.954  -5.554  -5.824  1.00  0.00           N  
ATOM    516  H   LYS A  36     -11.407   0.025  -5.502  1.00  0.00           H  
ATOM    517  HA  LYS A  36     -11.197  -0.026  -8.329  1.00  0.00           H  
ATOM    518 1HB  LYS A  36     -12.382  -2.002  -6.345  1.00  0.00           H  
ATOM    519 2HB  LYS A  36     -12.240  -2.365  -8.059  1.00  0.00           H  
ATOM    520 1HG  LYS A  36      -9.907  -2.223  -7.938  1.00  0.00           H  
ATOM    521 2HG  LYS A  36      -9.882  -1.654  -6.317  1.00  0.00           H  
ATOM    522 1HD  LYS A  36     -10.998  -3.846  -5.711  1.00  0.00           H  
ATOM    523 2HD  LYS A  36     -10.811  -4.332  -7.408  1.00  0.00           H  
ATOM    524 1HE  LYS A  36      -8.392  -4.122  -7.224  1.00  0.00           H  
ATOM    525 2HE  LYS A  36      -8.560  -3.514  -5.591  1.00  0.00           H  
ATOM    526 1HZ  LYS A  36      -7.980  -5.792  -5.618  1.00  0.00           H  
ATOM    527 2HZ  LYS A  36      -9.484  -5.621  -4.978  1.00  0.00           H  
ATOM    528 3HZ  LYS A  36      -9.333  -6.186  -6.511  1.00  0.00           H  
ATOM    529  N   ASN A  37     -14.261   0.186  -7.208  1.00  0.00           N  
ATOM    530  CA  ASN A  37     -15.668   0.415  -7.526  1.00  0.00           C  
ATOM    531  C   ASN A  37     -15.904   1.709  -8.309  1.00  0.00           C  
ATOM    532  O   ASN A  37     -17.003   1.933  -8.820  1.00  0.00           O  
ATOM    533  CB  ASN A  37     -16.508   0.423  -6.262  1.00  0.00           C  
ATOM    534  CG  ASN A  37     -16.669  -0.943  -5.635  1.00  0.00           C  
ATOM    535  OD1 ASN A  37     -16.442  -1.987  -6.266  1.00  0.00           O  
ATOM    536  ND2 ASN A  37     -17.070  -0.938  -4.391  1.00  0.00           N  
ATOM    537  H   ASN A  37     -14.002   0.095  -6.221  1.00  0.00           H  
ATOM    538  HA  ASN A  37     -16.009  -0.407  -8.155  1.00  0.00           H  
ATOM    539 1HB  ASN A  37     -16.048   1.085  -5.532  1.00  0.00           H  
ATOM    540 2HB  ASN A  37     -17.493   0.826  -6.488  1.00  0.00           H  
ATOM    541 1HD2 ASN A  37     -17.183  -1.807  -3.874  1.00  0.00           H  
ATOM    542 2HD2 ASN A  37     -17.242  -0.069  -3.930  1.00  0.00           H  
ATOM    543  N   LYS A  38     -14.876   2.553  -8.427  1.00  0.00           N  
ATOM    544  CA  LYS A  38     -14.987   3.783  -9.186  1.00  0.00           C  
ATOM    545  C   LYS A  38     -14.756   3.537 -10.679  1.00  0.00           C  
ATOM    546  O   LYS A  38     -14.980   4.433 -11.493  1.00  0.00           O  
ATOM    547  CB  LYS A  38     -13.985   4.819  -8.671  1.00  0.00           C  
ATOM    548  CG  LYS A  38     -14.199   5.211  -7.230  1.00  0.00           C  
ATOM    549  CD  LYS A  38     -15.548   5.864  -7.073  1.00  0.00           C  
ATOM    550  CE  LYS A  38     -15.786   6.398  -5.681  1.00  0.00           C  
ATOM    551  NZ  LYS A  38     -17.091   7.121  -5.628  1.00  0.00           N  
ATOM    552  H   LYS A  38     -13.978   2.342  -7.987  1.00  0.00           H  
ATOM    553  HA  LYS A  38     -15.995   4.178  -9.061  1.00  0.00           H  
ATOM    554 1HB  LYS A  38     -12.972   4.430  -8.769  1.00  0.00           H  
ATOM    555 2HB  LYS A  38     -14.047   5.725  -9.272  1.00  0.00           H  
ATOM    556 1HG  LYS A  38     -14.139   4.325  -6.597  1.00  0.00           H  
ATOM    557 2HG  LYS A  38     -13.430   5.911  -6.924  1.00  0.00           H  
ATOM    558 1HD  LYS A  38     -15.643   6.688  -7.784  1.00  0.00           H  
ATOM    559 2HD  LYS A  38     -16.322   5.130  -7.298  1.00  0.00           H  
ATOM    560 1HE  LYS A  38     -15.796   5.578  -4.962  1.00  0.00           H  
ATOM    561 2HE  LYS A  38     -14.982   7.081  -5.417  1.00  0.00           H  
ATOM    562 1HZ  LYS A  38     -17.247   7.498  -4.709  1.00  0.00           H  
ATOM    563 2HZ  LYS A  38     -17.055   7.894  -6.330  1.00  0.00           H  
ATOM    564 3HZ  LYS A  38     -17.840   6.495  -5.869  1.00  0.00           H  
ATOM    565  N   GLY A  39     -14.343   2.318 -11.050  1.00  0.00           N  
ATOM    566  CA  GLY A  39     -14.052   2.009 -12.448  1.00  0.00           C  
ATOM    567  C   GLY A  39     -12.596   2.304 -12.784  1.00  0.00           C  
ATOM    568  O   GLY A  39     -12.293   2.916 -13.807  1.00  0.00           O  
ATOM    569  H   GLY A  39     -14.197   1.595 -10.348  1.00  0.00           H  
ATOM    570 1HA  GLY A  39     -14.264   0.956 -12.634  1.00  0.00           H  
ATOM    571 2HA  GLY A  39     -14.707   2.589 -13.096  1.00  0.00           H  
ATOM    572  N   LEU A  40     -11.698   1.888 -11.900  1.00  0.00           N  
ATOM    573  CA  LEU A  40     -10.264   2.140 -12.097  1.00  0.00           C  
ATOM    574  C   LEU A  40      -9.524   1.102 -12.943  1.00  0.00           C  
ATOM    575  O   LEU A  40      -9.860  -0.087 -12.922  1.00  0.00           O  
ATOM    576  CB  LEU A  40      -9.564   2.196 -10.755  1.00  0.00           C  
ATOM    577  CG  LEU A  40     -10.003   3.226  -9.824  1.00  0.00           C  
ATOM    578  CD1 LEU A  40      -9.183   3.074  -8.579  1.00  0.00           C  
ATOM    579  CD2 LEU A  40      -9.876   4.584 -10.440  1.00  0.00           C  
ATOM    580  H   LEU A  40     -12.034   1.374 -11.081  1.00  0.00           H  
ATOM    581  HA  LEU A  40     -10.156   3.108 -12.589  1.00  0.00           H  
ATOM    582 1HB  LEU A  40      -9.758   1.261 -10.262  1.00  0.00           H  
ATOM    583 2HB  LEU A  40      -8.510   2.281 -10.902  1.00  0.00           H  
ATOM    584  HG  LEU A  40     -11.045   3.060  -9.574  1.00  0.00           H  
ATOM    585 1HD1 LEU A  40      -9.497   3.785  -7.874  1.00  0.00           H  
ATOM    586 2HD1 LEU A  40      -9.325   2.075  -8.176  1.00  0.00           H  
ATOM    587 3HD1 LEU A  40      -8.133   3.227  -8.807  1.00  0.00           H  
ATOM    588 1HD2 LEU A  40     -10.220   5.321  -9.734  1.00  0.00           H  
ATOM    589 2HD2 LEU A  40      -8.855   4.785 -10.702  1.00  0.00           H  
ATOM    590 3HD2 LEU A  40     -10.485   4.625 -11.335  1.00  0.00           H  
ATOM    591  N   ASP A  41      -8.475   1.555 -13.644  1.00  0.00           N  
ATOM    592  CA  ASP A  41      -7.570   0.672 -14.379  1.00  0.00           C  
ATOM    593  C   ASP A  41      -6.640   0.006 -13.379  1.00  0.00           C  
ATOM    594  O   ASP A  41      -6.569   0.436 -12.233  1.00  0.00           O  
ATOM    595  CB  ASP A  41      -6.770   1.459 -15.432  1.00  0.00           C  
ATOM    596  CG  ASP A  41      -6.111   0.576 -16.535  1.00  0.00           C  
ATOM    597  OD1 ASP A  41      -6.170  -0.633 -16.422  1.00  0.00           O  
ATOM    598  OD2 ASP A  41      -5.552   1.125 -17.454  1.00  0.00           O  
ATOM    599  H   ASP A  41      -8.279   2.555 -13.651  1.00  0.00           H  
ATOM    600  HA  ASP A  41      -8.156  -0.098 -14.882  1.00  0.00           H  
ATOM    601 1HB  ASP A  41      -7.431   2.182 -15.914  1.00  0.00           H  
ATOM    602 2HB  ASP A  41      -5.989   2.029 -14.932  1.00  0.00           H  
ATOM    603  N   LYS A  42      -5.905  -1.002 -13.810  1.00  0.00           N  
ATOM    604  CA  LYS A  42      -5.035  -1.750 -12.900  1.00  0.00           C  
ATOM    605  C   LYS A  42      -3.978  -0.883 -12.214  1.00  0.00           C  
ATOM    606  O   LYS A  42      -3.773  -0.962 -10.998  1.00  0.00           O  
ATOM    607  CB  LYS A  42      -4.334  -2.837 -13.699  1.00  0.00           C  
ATOM    608  CG  LYS A  42      -5.227  -3.973 -14.151  1.00  0.00           C  
ATOM    609  CD  LYS A  42      -4.437  -4.926 -15.004  1.00  0.00           C  
ATOM    610  CE  LYS A  42      -5.217  -6.157 -15.394  1.00  0.00           C  
ATOM    611  NZ  LYS A  42      -4.365  -7.085 -16.180  1.00  0.00           N  
ATOM    612  H   LYS A  42      -5.989  -1.256 -14.795  1.00  0.00           H  
ATOM    613  HA  LYS A  42      -5.655  -2.207 -12.126  1.00  0.00           H  
ATOM    614 1HB  LYS A  42      -3.884  -2.397 -14.589  1.00  0.00           H  
ATOM    615 2HB  LYS A  42      -3.526  -3.263 -13.101  1.00  0.00           H  
ATOM    616 1HG  LYS A  42      -5.619  -4.509 -13.279  1.00  0.00           H  
ATOM    617 2HG  LYS A  42      -6.064  -3.575 -14.725  1.00  0.00           H  
ATOM    618 1HD  LYS A  42      -4.141  -4.411 -15.916  1.00  0.00           H  
ATOM    619 2HD  LYS A  42      -3.548  -5.217 -14.497  1.00  0.00           H  
ATOM    620 1HE  LYS A  42      -5.557  -6.667 -14.492  1.00  0.00           H  
ATOM    621 2HE  LYS A  42      -6.083  -5.873 -15.989  1.00  0.00           H  
ATOM    622 1HZ  LYS A  42      -4.883  -7.910 -16.420  1.00  0.00           H  
ATOM    623 2HZ  LYS A  42      -4.034  -6.633 -17.015  1.00  0.00           H  
ATOM    624 3HZ  LYS A  42      -3.557  -7.335 -15.574  1.00  0.00           H  
ATOM    625  N   ASP A  43      -3.344   0.014 -12.965  1.00  0.00           N  
ATOM    626  CA  ASP A  43      -2.343   0.874 -12.344  1.00  0.00           C  
ATOM    627  C   ASP A  43      -2.980   1.766 -11.289  1.00  0.00           C  
ATOM    628  O   ASP A  43      -2.412   2.005 -10.220  1.00  0.00           O  
ATOM    629  CB  ASP A  43      -1.660   1.755 -13.393  1.00  0.00           C  
ATOM    630  CG  ASP A  43      -0.656   1.032 -14.293  1.00  0.00           C  
ATOM    631  OD1 ASP A  43      -0.231  -0.064 -13.976  1.00  0.00           O  
ATOM    632  OD2 ASP A  43      -0.318   1.589 -15.304  1.00  0.00           O  
ATOM    633  H   ASP A  43      -3.547   0.077 -13.954  1.00  0.00           H  
ATOM    634  HA  ASP A  43      -1.597   0.246 -11.860  1.00  0.00           H  
ATOM    635 1HB  ASP A  43      -2.425   2.205 -14.030  1.00  0.00           H  
ATOM    636 2HB  ASP A  43      -1.145   2.575 -12.887  1.00  0.00           H  
ATOM    637  N   GLN A  44      -4.177   2.242 -11.605  1.00  0.00           N  
ATOM    638  CA  GLN A  44      -4.909   3.152 -10.750  1.00  0.00           C  
ATOM    639  C   GLN A  44      -5.376   2.466  -9.478  1.00  0.00           C  
ATOM    640  O   GLN A  44      -5.260   3.035  -8.394  1.00  0.00           O  
ATOM    641  CB  GLN A  44      -6.097   3.723 -11.512  1.00  0.00           C  
ATOM    642  CG  GLN A  44      -5.728   4.640 -12.643  1.00  0.00           C  
ATOM    643  CD  GLN A  44      -6.926   5.078 -13.490  1.00  0.00           C  
ATOM    644  OE1 GLN A  44      -7.825   4.295 -13.847  1.00  0.00           O  
ATOM    645  NE2 GLN A  44      -6.943   6.354 -13.834  1.00  0.00           N  
ATOM    646  H   GLN A  44      -4.589   1.956 -12.482  1.00  0.00           H  
ATOM    647  HA  GLN A  44      -4.245   3.970 -10.471  1.00  0.00           H  
ATOM    648 1HB  GLN A  44      -6.670   2.920 -11.926  1.00  0.00           H  
ATOM    649 2HB  GLN A  44      -6.718   4.268 -10.823  1.00  0.00           H  
ATOM    650 1HG  GLN A  44      -5.260   5.533 -12.230  1.00  0.00           H  
ATOM    651 2HG  GLN A  44      -5.025   4.120 -13.294  1.00  0.00           H  
ATOM    652 1HE2 GLN A  44      -7.686   6.715 -14.393  1.00  0.00           H  
ATOM    653 2HE2 GLN A  44      -6.209   6.985 -13.504  1.00  0.00           H  
ATOM    654  N   GLN A  45      -5.815   1.208  -9.589  1.00  0.00           N  
ATOM    655  CA  GLN A  45      -6.309   0.483  -8.424  1.00  0.00           C  
ATOM    656  C   GLN A  45      -5.205   0.381  -7.377  1.00  0.00           C  
ATOM    657  O   GLN A  45      -5.439   0.611  -6.181  1.00  0.00           O  
ATOM    658  CB  GLN A  45      -6.779  -0.927  -8.838  1.00  0.00           C  
ATOM    659  CG  GLN A  45      -8.065  -0.951  -9.684  1.00  0.00           C  
ATOM    660  CD  GLN A  45      -8.451  -2.352 -10.214  1.00  0.00           C  
ATOM    661  OE1 GLN A  45      -8.167  -3.375  -9.582  1.00  0.00           O  
ATOM    662  NE2 GLN A  45      -9.115  -2.408 -11.366  1.00  0.00           N  
ATOM    663  H   GLN A  45      -5.869   0.776 -10.512  1.00  0.00           H  
ATOM    664  HA  GLN A  45      -7.142   1.029  -7.992  1.00  0.00           H  
ATOM    665 1HB  GLN A  45      -5.987  -1.414  -9.420  1.00  0.00           H  
ATOM    666 2HB  GLN A  45      -6.944  -1.532  -7.948  1.00  0.00           H  
ATOM    667 1HG  GLN A  45      -8.874  -0.571  -9.079  1.00  0.00           H  
ATOM    668 2HG  GLN A  45      -7.937  -0.315 -10.523  1.00  0.00           H  
ATOM    669 1HE2 GLN A  45      -9.385  -3.293 -11.741  1.00  0.00           H  
ATOM    670 2HE2 GLN A  45      -9.364  -1.558 -11.883  1.00  0.00           H  
ATOM    671  N   ILE A  46      -3.981   0.143  -7.846  1.00  0.00           N  
ATOM    672  CA  ILE A  46      -2.848   0.023  -6.946  1.00  0.00           C  
ATOM    673  C   ILE A  46      -2.398   1.364  -6.381  1.00  0.00           C  
ATOM    674  O   ILE A  46      -2.131   1.459  -5.180  1.00  0.00           O  
ATOM    675  CB  ILE A  46      -1.663  -0.636  -7.642  1.00  0.00           C  
ATOM    676  CG1 ILE A  46      -2.026  -2.093  -8.073  1.00  0.00           C  
ATOM    677  CG2 ILE A  46      -0.470  -0.587  -6.717  1.00  0.00           C  
ATOM    678  CD1 ILE A  46      -2.410  -3.016  -6.923  1.00  0.00           C  
ATOM    679  H   ILE A  46      -3.855  -0.022  -8.849  1.00  0.00           H  
ATOM    680  HA  ILE A  46      -3.146  -0.612  -6.117  1.00  0.00           H  
ATOM    681  HB  ILE A  46      -1.435  -0.080  -8.554  1.00  0.00           H  
ATOM    682 1HG1 ILE A  46      -2.872  -2.049  -8.768  1.00  0.00           H  
ATOM    683 2HG1 ILE A  46      -1.186  -2.533  -8.586  1.00  0.00           H  
ATOM    684 1HG2 ILE A  46       0.355  -1.010  -7.204  1.00  0.00           H  
ATOM    685 2HG2 ILE A  46      -0.245   0.451  -6.468  1.00  0.00           H  
ATOM    686 3HG2 ILE A  46      -0.678  -1.139  -5.810  1.00  0.00           H  
ATOM    687 1HD1 ILE A  46      -2.658  -4.004  -7.312  1.00  0.00           H  
ATOM    688 2HD1 ILE A  46      -1.575  -3.104  -6.224  1.00  0.00           H  
ATOM    689 3HD1 ILE A  46      -3.280  -2.616  -6.399  1.00  0.00           H  
ATOM    690  N   ASP A  47      -2.316   2.408  -7.216  1.00  0.00           N  
ATOM    691  CA  ASP A  47      -1.885   3.710  -6.705  1.00  0.00           C  
ATOM    692  C   ASP A  47      -2.814   4.247  -5.621  1.00  0.00           C  
ATOM    693  O   ASP A  47      -2.349   4.824  -4.635  1.00  0.00           O  
ATOM    694  CB  ASP A  47      -1.778   4.751  -7.825  1.00  0.00           C  
ATOM    695  CG  ASP A  47      -0.554   4.562  -8.739  1.00  0.00           C  
ATOM    696  OD1 ASP A  47       0.326   3.806  -8.373  1.00  0.00           O  
ATOM    697  OD2 ASP A  47      -0.485   5.204  -9.761  1.00  0.00           O  
ATOM    698  H   ASP A  47      -2.538   2.296  -8.208  1.00  0.00           H  
ATOM    699  HA  ASP A  47      -0.895   3.587  -6.268  1.00  0.00           H  
ATOM    700 1HB  ASP A  47      -2.680   4.694  -8.443  1.00  0.00           H  
ATOM    701 2HB  ASP A  47      -1.746   5.748  -7.391  1.00  0.00           H  
ATOM    702  N   ILE A  48      -4.116   4.021  -5.761  1.00  0.00           N  
ATOM    703  CA  ILE A  48      -5.057   4.529  -4.773  1.00  0.00           C  
ATOM    704  C   ILE A  48      -4.898   3.749  -3.458  1.00  0.00           C  
ATOM    705  O   ILE A  48      -4.873   4.336  -2.368  1.00  0.00           O  
ATOM    706  CB  ILE A  48      -6.482   4.459  -5.314  1.00  0.00           C  
ATOM    707  CG1 ILE A  48      -6.602   5.319  -6.579  1.00  0.00           C  
ATOM    708  CG2 ILE A  48      -7.395   5.015  -4.280  1.00  0.00           C  
ATOM    709  CD1 ILE A  48      -6.342   6.767  -6.348  1.00  0.00           C  
ATOM    710  H   ILE A  48      -4.464   3.534  -6.592  1.00  0.00           H  
ATOM    711  HA  ILE A  48      -4.823   5.576  -4.577  1.00  0.00           H  
ATOM    712  HB  ILE A  48      -6.744   3.425  -5.558  1.00  0.00           H  
ATOM    713 1HG1 ILE A  48      -5.880   4.992  -7.295  1.00  0.00           H  
ATOM    714 2HG1 ILE A  48      -7.567   5.189  -7.000  1.00  0.00           H  
ATOM    715 1HG2 ILE A  48      -8.402   5.002  -4.610  1.00  0.00           H  
ATOM    716 2HG2 ILE A  48      -7.307   4.433  -3.388  1.00  0.00           H  
ATOM    717 3HG2 ILE A  48      -7.104   6.041  -4.086  1.00  0.00           H  
ATOM    718 1HD1 ILE A  48      -6.439   7.310  -7.287  1.00  0.00           H  
ATOM    719 2HD1 ILE A  48      -7.058   7.136  -5.643  1.00  0.00           H  
ATOM    720 3HD1 ILE A  48      -5.339   6.903  -5.951  1.00  0.00           H  
ATOM    721  N   MET A  49      -4.746   2.421  -3.557  1.00  0.00           N  
ATOM    722  CA  MET A  49      -4.486   1.604  -2.373  1.00  0.00           C  
ATOM    723  C   MET A  49      -3.232   2.109  -1.656  1.00  0.00           C  
ATOM    724  O   MET A  49      -3.227   2.335  -0.434  1.00  0.00           O  
ATOM    725  CB  MET A  49      -4.263   0.150  -2.805  1.00  0.00           C  
ATOM    726  CG  MET A  49      -3.869  -0.813  -1.703  1.00  0.00           C  
ATOM    727  SD  MET A  49      -3.447  -2.456  -2.346  1.00  0.00           S  
ATOM    728  CE  MET A  49      -1.911  -2.039  -3.175  1.00  0.00           C  
ATOM    729  H   MET A  49      -4.805   1.959  -4.467  1.00  0.00           H  
ATOM    730  HA  MET A  49      -5.333   1.674  -1.694  1.00  0.00           H  
ATOM    731 1HB  MET A  49      -5.177  -0.232  -3.263  1.00  0.00           H  
ATOM    732 2HB  MET A  49      -3.490   0.110  -3.565  1.00  0.00           H  
ATOM    733 1HG  MET A  49      -3.010  -0.422  -1.166  1.00  0.00           H  
ATOM    734 2HG  MET A  49      -4.685  -0.913  -1.014  1.00  0.00           H  
ATOM    735 1HE  MET A  49      -1.507  -2.924  -3.660  1.00  0.00           H  
ATOM    736 2HE  MET A  49      -2.108  -1.274  -3.923  1.00  0.00           H  
ATOM    737 3HE  MET A  49      -1.194  -1.659  -2.453  1.00  0.00           H  
ATOM    738  N   ALA A  50      -2.167   2.297  -2.441  1.00  0.00           N  
ATOM    739  CA  ALA A  50      -0.899   2.759  -1.919  1.00  0.00           C  
ATOM    740  C   ALA A  50      -1.018   4.140  -1.280  1.00  0.00           C  
ATOM    741  O   ALA A  50      -0.410   4.377  -0.240  1.00  0.00           O  
ATOM    742  CB  ALA A  50       0.137   2.781  -3.018  1.00  0.00           C  
ATOM    743  H   ALA A  50      -2.238   2.098  -3.439  1.00  0.00           H  
ATOM    744  HA  ALA A  50      -0.580   2.057  -1.152  1.00  0.00           H  
ATOM    745 1HB  ALA A  50       1.079   3.091  -2.595  1.00  0.00           H  
ATOM    746 2HB  ALA A  50       0.236   1.786  -3.453  1.00  0.00           H  
ATOM    747 3HB  ALA A  50      -0.168   3.483  -3.793  1.00  0.00           H  
ATOM    748  N   GLN A  51      -1.821   5.045  -1.852  1.00  0.00           N  
ATOM    749  CA  GLN A  51      -1.942   6.374  -1.262  1.00  0.00           C  
ATOM    750  C   GLN A  51      -2.369   6.304   0.186  1.00  0.00           C  
ATOM    751  O   GLN A  51      -1.764   6.947   1.053  1.00  0.00           O  
ATOM    752  CB  GLN A  51      -2.963   7.241  -2.006  1.00  0.00           C  
ATOM    753  CG  GLN A  51      -3.150   8.612  -1.340  1.00  0.00           C  
ATOM    754  CD  GLN A  51      -4.210   9.516  -1.970  1.00  0.00           C  
ATOM    755  OE1 GLN A  51      -4.447   9.510  -3.187  1.00  0.00           O  
ATOM    756  NE2 GLN A  51      -4.862  10.307  -1.112  1.00  0.00           N  
ATOM    757  H   GLN A  51      -2.302   4.831  -2.725  1.00  0.00           H  
ATOM    758  HA  GLN A  51      -0.968   6.859  -1.305  1.00  0.00           H  
ATOM    759 1HB  GLN A  51      -2.636   7.387  -3.035  1.00  0.00           H  
ATOM    760 2HB  GLN A  51      -3.919   6.730  -2.041  1.00  0.00           H  
ATOM    761 1HG  GLN A  51      -3.449   8.428  -0.311  1.00  0.00           H  
ATOM    762 2HG  GLN A  51      -2.201   9.143  -1.355  1.00  0.00           H  
ATOM    763 1HE2 GLN A  51      -5.565  10.943  -1.433  1.00  0.00           H  
ATOM    764 2HE2 GLN A  51      -4.632  10.265  -0.112  1.00  0.00           H  
ATOM    765  N   ALA A  52      -3.416   5.525   0.459  1.00  0.00           N  
ATOM    766  CA  ALA A  52      -3.874   5.418   1.839  1.00  0.00           C  
ATOM    767  C   ALA A  52      -2.784   4.811   2.715  1.00  0.00           C  
ATOM    768  O   ALA A  52      -2.566   5.239   3.852  1.00  0.00           O  
ATOM    769  CB  ALA A  52      -5.135   4.591   1.912  1.00  0.00           C  
ATOM    770  H   ALA A  52      -3.875   5.011  -0.301  1.00  0.00           H  
ATOM    771  HA  ALA A  52      -4.088   6.422   2.205  1.00  0.00           H  
ATOM    772 1HB  ALA A  52      -5.486   4.537   2.944  1.00  0.00           H  
ATOM    773 2HB  ALA A  52      -5.878   5.076   1.294  1.00  0.00           H  
ATOM    774 3HB  ALA A  52      -4.936   3.583   1.538  1.00  0.00           H  
ATOM    775  N   ALA A  53      -2.060   3.824   2.177  1.00  0.00           N  
ATOM    776  CA  ALA A  53      -1.003   3.190   2.951  1.00  0.00           C  
ATOM    777  C   ALA A  53       0.076   4.189   3.355  1.00  0.00           C  
ATOM    778  O   ALA A  53       0.563   4.171   4.488  1.00  0.00           O  
ATOM    779  CB  ALA A  53      -0.375   2.065   2.151  1.00  0.00           C  
ATOM    780  H   ALA A  53      -2.268   3.490   1.232  1.00  0.00           H  
ATOM    781  HA  ALA A  53      -1.451   2.792   3.859  1.00  0.00           H  
ATOM    782 1HB  ALA A  53       0.386   1.583   2.748  1.00  0.00           H  
ATOM    783 2HB  ALA A  53      -1.137   1.343   1.876  1.00  0.00           H  
ATOM    784 3HB  ALA A  53       0.078   2.464   1.255  1.00  0.00           H  
ATOM    785  N   VAL A  54       0.406   5.109   2.449  1.00  0.00           N  
ATOM    786  CA  VAL A  54       1.430   6.111   2.722  1.00  0.00           C  
ATOM    787  C   VAL A  54       0.982   7.100   3.766  1.00  0.00           C  
ATOM    788  O   VAL A  54       1.697   7.356   4.742  1.00  0.00           O  
ATOM    789  CB  VAL A  54       1.790   6.886   1.435  1.00  0.00           C  
ATOM    790  CG1 VAL A  54       2.732   8.022   1.782  1.00  0.00           C  
ATOM    791  CG2 VAL A  54       2.446   5.961   0.401  1.00  0.00           C  
ATOM    792  H   VAL A  54      -0.039   5.072   1.529  1.00  0.00           H  
ATOM    793  HA  VAL A  54       2.315   5.633   3.114  1.00  0.00           H  
ATOM    794  HB  VAL A  54       0.876   7.309   1.015  1.00  0.00           H  
ATOM    795 1HG1 VAL A  54       2.971   8.583   0.880  1.00  0.00           H  
ATOM    796 2HG1 VAL A  54       2.257   8.683   2.505  1.00  0.00           H  
ATOM    797 3HG1 VAL A  54       3.649   7.612   2.208  1.00  0.00           H  
ATOM    798 1HG2 VAL A  54       2.679   6.526  -0.498  1.00  0.00           H  
ATOM    799 2HG2 VAL A  54       3.342   5.567   0.807  1.00  0.00           H  
ATOM    800 3HG2 VAL A  54       1.784   5.154   0.152  1.00  0.00           H  
ATOM    801  N   GLN A  55      -0.216   7.639   3.586  1.00  0.00           N  
ATOM    802  CA  GLN A  55      -0.714   8.643   4.504  1.00  0.00           C  
ATOM    803  C   GLN A  55      -0.913   8.121   5.926  1.00  0.00           C  
ATOM    804  O   GLN A  55      -0.610   8.825   6.892  1.00  0.00           O  
ATOM    805  CB  GLN A  55      -1.995   9.243   3.936  1.00  0.00           C  
ATOM    806  CG  GLN A  55      -1.752  10.138   2.716  1.00  0.00           C  
ATOM    807  CD  GLN A  55      -3.032  10.681   2.066  1.00  0.00           C  
ATOM    808  OE1 GLN A  55      -3.927   9.933   1.658  1.00  0.00           O  
ATOM    809  NE2 GLN A  55      -3.127  12.006   1.995  1.00  0.00           N  
ATOM    810  H   GLN A  55      -0.775   7.362   2.776  1.00  0.00           H  
ATOM    811  HA  GLN A  55       0.026   9.439   4.553  1.00  0.00           H  
ATOM    812 1HB  GLN A  55      -2.654   8.428   3.629  1.00  0.00           H  
ATOM    813 2HB  GLN A  55      -2.496   9.823   4.706  1.00  0.00           H  
ATOM    814 1HG  GLN A  55      -1.134  10.981   3.016  1.00  0.00           H  
ATOM    815 2HG  GLN A  55      -1.228   9.539   1.965  1.00  0.00           H  
ATOM    816 1HE2 GLN A  55      -3.967  12.441   1.613  1.00  0.00           H  
ATOM    817 2HE2 GLN A  55      -2.388  12.582   2.341  1.00  0.00           H  
ATOM    818  N   ILE A  56      -1.368   6.880   6.069  1.00  0.00           N  
ATOM    819  CA  ILE A  56      -1.577   6.320   7.396  1.00  0.00           C  
ATOM    820  C   ILE A  56      -0.277   5.816   7.992  1.00  0.00           C  
ATOM    821  O   ILE A  56       0.048   6.091   9.148  1.00  0.00           O  
ATOM    822  CB  ILE A  56      -2.532   5.142   7.363  1.00  0.00           C  
ATOM    823  CG1 ILE A  56      -3.830   5.565   6.915  1.00  0.00           C  
ATOM    824  CG2 ILE A  56      -2.641   4.606   8.759  1.00  0.00           C  
ATOM    825  CD1 ILE A  56      -4.689   4.438   6.582  1.00  0.00           C  
ATOM    826  H   ILE A  56      -1.617   6.327   5.248  1.00  0.00           H  
ATOM    827  HA  ILE A  56      -1.982   7.095   8.045  1.00  0.00           H  
ATOM    828  HB  ILE A  56      -2.170   4.371   6.678  1.00  0.00           H  
ATOM    829 1HG1 ILE A  56      -4.314   6.131   7.706  1.00  0.00           H  
ATOM    830 2HG1 ILE A  56      -3.715   6.198   6.043  1.00  0.00           H  
ATOM    831 1HG2 ILE A  56      -3.331   3.784   8.794  1.00  0.00           H  
ATOM    832 2HG2 ILE A  56      -1.660   4.288   9.071  1.00  0.00           H  
ATOM    833 3HG2 ILE A  56      -2.991   5.372   9.411  1.00  0.00           H  
ATOM    834 1HD1 ILE A  56      -5.642   4.809   6.262  1.00  0.00           H  
ATOM    835 2HD1 ILE A  56      -4.236   3.850   5.784  1.00  0.00           H  
ATOM    836 3HD1 ILE A  56      -4.819   3.831   7.464  1.00  0.00           H  
ATOM    837  N   GLY A  57       0.485   5.065   7.192  1.00  0.00           N  
ATOM    838  CA  GLY A  57       1.728   4.459   7.631  1.00  0.00           C  
ATOM    839  C   GLY A  57       2.697   5.494   8.158  1.00  0.00           C  
ATOM    840  O   GLY A  57       3.429   5.218   9.107  1.00  0.00           O  
ATOM    841  H   GLY A  57       0.206   4.880   6.231  1.00  0.00           H  
ATOM    842 1HA  GLY A  57       1.522   3.715   8.400  1.00  0.00           H  
ATOM    843 2HA  GLY A  57       2.181   3.934   6.789  1.00  0.00           H  
ATOM    844  N   ALA A  58       2.631   6.721   7.603  1.00  0.00           N  
ATOM    845  CA  ALA A  58       3.494   7.846   7.965  1.00  0.00           C  
ATOM    846  C   ALA A  58       3.433   8.154   9.448  1.00  0.00           C  
ATOM    847  O   ALA A  58       4.363   8.728  10.012  1.00  0.00           O  
ATOM    848  CB  ALA A  58       3.081   9.075   7.178  1.00  0.00           C  
ATOM    849  H   ALA A  58       2.000   6.867   6.814  1.00  0.00           H  
ATOM    850  HA  ALA A  58       4.519   7.595   7.715  1.00  0.00           H  
ATOM    851 1HB  ALA A  58       3.737   9.904   7.431  1.00  0.00           H  
ATOM    852 2HB  ALA A  58       3.154   8.865   6.115  1.00  0.00           H  
ATOM    853 3HB  ALA A  58       2.050   9.332   7.426  1.00  0.00           H  
ATOM    854  N   ALA A  59       2.319   7.833  10.084  1.00  0.00           N  
ATOM    855  CA  ALA A  59       2.150   8.072  11.503  1.00  0.00           C  
ATOM    856  C   ALA A  59       3.164   7.292  12.359  1.00  0.00           C  
ATOM    857  O   ALA A  59       3.444   7.685  13.492  1.00  0.00           O  
ATOM    858  CB  ALA A  59       0.744   7.700  11.907  1.00  0.00           C  
ATOM    859  H   ALA A  59       1.569   7.352   9.585  1.00  0.00           H  
ATOM    860  HA  ALA A  59       2.304   9.134  11.685  1.00  0.00           H  
ATOM    861 1HB  ALA A  59       0.582   7.911  12.962  1.00  0.00           H  
ATOM    862 2HB  ALA A  59       0.057   8.286  11.304  1.00  0.00           H  
ATOM    863 3HB  ALA A  59       0.573   6.657  11.724  1.00  0.00           H  
ATOM    864  N   TYR A  60       3.635   6.138  11.867  1.00  0.00           N  
ATOM    865  CA  TYR A  60       4.520   5.260  12.635  1.00  0.00           C  
ATOM    866  C   TYR A  60       5.924   5.862  12.868  1.00  0.00           C  
ATOM    867  O   TYR A  60       6.419   5.835  13.997  1.00  0.00           O  
ATOM    868  CB  TYR A  60       4.608   3.892  11.944  1.00  0.00           C  
ATOM    869  CG  TYR A  60       5.354   2.759  12.716  1.00  0.00           C  
ATOM    870  CD1 TYR A  60       4.627   1.947  13.590  1.00  0.00           C  
ATOM    871  CD2 TYR A  60       6.720   2.530  12.569  1.00  0.00           C  
ATOM    872  CE1 TYR A  60       5.254   0.930  14.287  1.00  0.00           C  
ATOM    873  CE2 TYR A  60       7.337   1.517  13.265  1.00  0.00           C  
ATOM    874  CZ  TYR A  60       6.614   0.715  14.121  1.00  0.00           C  
ATOM    875  OH  TYR A  60       7.237  -0.313  14.816  1.00  0.00           O  
ATOM    876  H   TYR A  60       3.411   5.874  10.906  1.00  0.00           H  
ATOM    877  HA  TYR A  60       4.073   5.111  13.617  1.00  0.00           H  
ATOM    878 1HB  TYR A  60       3.601   3.544  11.734  1.00  0.00           H  
ATOM    879 2HB  TYR A  60       5.076   4.031  10.998  1.00  0.00           H  
ATOM    880  HD1 TYR A  60       3.560   2.111  13.721  1.00  0.00           H  
ATOM    881  HD2 TYR A  60       7.311   3.139  11.920  1.00  0.00           H  
ATOM    882  HE1 TYR A  60       4.678   0.296  14.961  1.00  0.00           H  
ATOM    883  HE2 TYR A  60       8.406   1.353  13.140  1.00  0.00           H  
ATOM    884  HH  TYR A  60       8.017  -0.632  14.320  1.00  0.00           H  
ATOM    885  N   GLY A  61       6.578   6.383  11.811  1.00  0.00           N  
ATOM    886  CA  GLY A  61       7.931   6.928  11.960  1.00  0.00           C  
ATOM    887  C   GLY A  61       8.612   7.248  10.618  1.00  0.00           C  
ATOM    888  O   GLY A  61       8.735   8.418  10.249  1.00  0.00           O  
ATOM    889  OXT GLY A  61       9.348   6.410  10.091  1.00  0.00           O  
ATOM    890  H   GLY A  61       6.145   6.394  10.884  1.00  0.00           H  
ATOM    891 1HA  GLY A  61       7.880   7.835  12.563  1.00  0.00           H  
ATOM    892 2HA  GLY A  61       8.542   6.216  12.516  1.00  0.00           H  
TER                                                                             
ATOM    894  N   ALA B  62      10.430   8.050   8.176  1.00  0.00           N  
ATOM    895  CA  ALA B  62      10.321   8.409   6.759  1.00  0.00           C  
ATOM    896  C   ALA B  62       9.885   7.215   5.912  1.00  0.00           C  
ATOM    897  O   ALA B  62       8.732   7.160   5.482  1.00  0.00           O  
ATOM    898  CB  ALA B  62      11.647   8.962   6.246  1.00  0.00           C  
ATOM    899 1H   ALA B  62      11.363   8.217   8.512  1.00  0.00           H  
ATOM    900 2H   ALA B  62       9.783   8.594   8.738  1.00  0.00           H  
ATOM    901 3H   ALA B  62      10.185   7.082   8.359  1.00  0.00           H  
ATOM    902  HA  ALA B  62       9.556   9.179   6.667  1.00  0.00           H  
ATOM    903 1HB  ALA B  62      11.535   9.250   5.199  1.00  0.00           H  
ATOM    904 2HB  ALA B  62      11.924   9.834   6.837  1.00  0.00           H  
ATOM    905 3HB  ALA B  62      12.423   8.212   6.332  1.00  0.00           H  
ATOM    906  N   PHE B  63      10.815   6.265   5.685  1.00  0.00           N  
ATOM    907  CA  PHE B  63      10.592   5.022   4.917  1.00  0.00           C  
ATOM    908  C   PHE B  63      10.665   5.167   3.390  1.00  0.00           C  
ATOM    909  O   PHE B  63      10.222   6.166   2.824  1.00  0.00           O  
ATOM    910  CB  PHE B  63       9.237   4.411   5.241  1.00  0.00           C  
ATOM    911  CG  PHE B  63       9.079   3.086   4.705  1.00  0.00           C  
ATOM    912  CD1 PHE B  63       9.612   2.039   5.379  1.00  0.00           C  
ATOM    913  CD2 PHE B  63       8.404   2.859   3.537  1.00  0.00           C  
ATOM    914  CE1 PHE B  63       9.468   0.806   4.924  1.00  0.00           C  
ATOM    915  CE2 PHE B  63       8.271   1.595   3.067  1.00  0.00           C  
ATOM    916  CZ  PHE B  63       8.808   0.573   3.770  1.00  0.00           C  
ATOM    917  H   PHE B  63      11.740   6.393   6.062  1.00  0.00           H  
ATOM    918  HA  PHE B  63      11.362   4.308   5.216  1.00  0.00           H  
ATOM    919 1HB  PHE B  63       9.077   4.373   6.317  1.00  0.00           H  
ATOM    920 2HB  PHE B  63       8.446   4.992   4.801  1.00  0.00           H  
ATOM    921  HD1 PHE B  63      10.145   2.212   6.312  1.00  0.00           H  
ATOM    922  HD2 PHE B  63       7.984   3.701   2.998  1.00  0.00           H  
ATOM    923  HE1 PHE B  63       9.878   0.006   5.484  1.00  0.00           H  
ATOM    924  HE2 PHE B  63       7.736   1.401   2.145  1.00  0.00           H  
ATOM    925  HZ  PHE B  63       8.723  -0.421   3.419  1.00  0.00           H  
ATOM    926  N   THR B  64      11.260   4.157   2.743  1.00  0.00           N  
ATOM    927  CA  THR B  64      11.341   4.059   1.282  1.00  0.00           C  
ATOM    928  C   THR B  64      11.492   2.592   0.831  1.00  0.00           C  
ATOM    929  O   THR B  64      11.921   1.745   1.610  1.00  0.00           O  
ATOM    930  CB  THR B  64      12.492   4.914   0.718  1.00  0.00           C  
ATOM    931  OG1 THR B  64      12.421   4.933  -0.715  1.00  0.00           O  
ATOM    932  CG2 THR B  64      13.827   4.352   1.142  1.00  0.00           C  
ATOM    933  H   THR B  64      11.624   3.396   3.293  1.00  0.00           H  
ATOM    934  HA  THR B  64      10.416   4.443   0.860  1.00  0.00           H  
ATOM    935  HB  THR B  64      12.389   5.934   1.086  1.00  0.00           H  
ATOM    936  HG1 THR B  64      11.472   4.898  -1.006  1.00  0.00           H  
ATOM    937 1HG2 THR B  64      14.626   4.969   0.735  1.00  0.00           H  
ATOM    938 2HG2 THR B  64      13.885   4.353   2.216  1.00  0.00           H  
ATOM    939 3HG2 THR B  64      13.927   3.332   0.766  1.00  0.00           H  
ATOM    940  N   VAL B  65      11.155   2.312  -0.426  1.00  0.00           N  
ATOM    941  CA  VAL B  65      11.327   0.973  -1.033  1.00  0.00           C  
ATOM    942  C   VAL B  65      12.346   0.881  -2.168  1.00  0.00           C  
ATOM    943  O   VAL B  65      12.371   1.706  -3.085  1.00  0.00           O  
ATOM    944  CB  VAL B  65       9.975   0.395  -1.528  1.00  0.00           C  
ATOM    945  CG1 VAL B  65      10.192  -0.841  -2.360  1.00  0.00           C  
ATOM    946  CG2 VAL B  65       9.144  -0.077  -0.312  1.00  0.00           C  
ATOM    947  H   VAL B  65      10.776   3.083  -0.986  1.00  0.00           H  
ATOM    948  HA  VAL B  65      11.669   0.311  -0.241  1.00  0.00           H  
ATOM    949  HB  VAL B  65       9.446   1.148  -2.116  1.00  0.00           H  
ATOM    950 1HG1 VAL B  65       9.222  -1.220  -2.673  1.00  0.00           H  
ATOM    951 2HG1 VAL B  65      10.777  -0.598  -3.242  1.00  0.00           H  
ATOM    952 3HG1 VAL B  65      10.719  -1.594  -1.765  1.00  0.00           H  
ATOM    953 1HG2 VAL B  65       8.200  -0.499  -0.659  1.00  0.00           H  
ATOM    954 2HG2 VAL B  65       9.708  -0.846   0.225  1.00  0.00           H  
ATOM    955 3HG2 VAL B  65       8.949   0.729   0.352  1.00  0.00           H  
ATOM    956  N   THR B  66      13.181  -0.159  -2.095  1.00  0.00           N  
ATOM    957  CA  THR B  66      14.198  -0.426  -3.103  1.00  0.00           C  
ATOM    958  C   THR B  66      14.068  -1.806  -3.740  1.00  0.00           C  
ATOM    959  O   THR B  66      13.986  -2.831  -3.061  1.00  0.00           O  
ATOM    960  CB  THR B  66      15.611  -0.301  -2.503  1.00  0.00           C  
ATOM    961  OG1 THR B  66      15.810   1.033  -2.016  1.00  0.00           O  
ATOM    962  CG2 THR B  66      16.673  -0.640  -3.548  1.00  0.00           C  
ATOM    963  H   THR B  66      13.086  -0.790  -1.300  1.00  0.00           H  
ATOM    964  HA  THR B  66      14.095   0.314  -3.896  1.00  0.00           H  
ATOM    965  HB  THR B  66      15.707  -0.992  -1.668  1.00  0.00           H  
ATOM    966  HG1 THR B  66      15.505   1.666  -2.675  1.00  0.00           H  
ATOM    967 1HG2 THR B  66      17.661  -0.549  -3.102  1.00  0.00           H  
ATOM    968 2HG2 THR B  66      16.533  -1.662  -3.902  1.00  0.00           H  
ATOM    969 3HG2 THR B  66      16.590   0.048  -4.389  1.00  0.00           H  
ATOM    970  N   VAL B  67      14.060  -1.833  -5.058  1.00  0.00           N  
ATOM    971  CA  VAL B  67      13.998  -3.090  -5.779  1.00  0.00           C  
ATOM    972  C   VAL B  67      15.238  -3.176  -6.673  1.00  0.00           C  
ATOM    973  O   VAL B  67      15.472  -2.246  -7.442  1.00  0.00           O  
ATOM    974  CB  VAL B  67      12.731  -3.171  -6.627  1.00  0.00           C  
ATOM    975  CG1 VAL B  67      12.719  -4.453  -7.374  1.00  0.00           C  
ATOM    976  CG2 VAL B  67      11.497  -3.064  -5.738  1.00  0.00           C  
ATOM    977  H   VAL B  67      14.111  -0.961  -5.567  1.00  0.00           H  
ATOM    978  HA  VAL B  67      13.967  -3.891  -5.051  1.00  0.00           H  
ATOM    979  HB  VAL B  67      12.745  -2.373  -7.354  1.00  0.00           H  
ATOM    980 1HG1 VAL B  67      11.856  -4.495  -7.996  1.00  0.00           H  
ATOM    981 2HG1 VAL B  67      13.582  -4.503  -7.975  1.00  0.00           H  
ATOM    982 3HG1 VAL B  67      12.706  -5.284  -6.686  1.00  0.00           H  
ATOM    983 1HG2 VAL B  67      10.609  -3.127  -6.355  1.00  0.00           H  
ATOM    984 2HG2 VAL B  67      11.498  -3.879  -5.035  1.00  0.00           H  
ATOM    985 3HG2 VAL B  67      11.500  -2.119  -5.202  1.00  0.00           H  
ATOM    986  N   PRO B  68      16.070  -4.233  -6.583  1.00  0.00           N  
ATOM    987  CA  PRO B  68      17.298  -4.400  -7.355  1.00  0.00           C  
ATOM    988  C   PRO B  68      17.095  -4.546  -8.869  1.00  0.00           C  
ATOM    989  O   PRO B  68      18.025  -4.320  -9.644  1.00  0.00           O  
ATOM    990  CB  PRO B  68      17.885  -5.687  -6.759  1.00  0.00           C  
ATOM    991  CG  PRO B  68      16.701  -6.428  -6.173  1.00  0.00           C  
ATOM    992  CD  PRO B  68      15.768  -5.360  -5.672  1.00  0.00           C  
ATOM    993  HA  PRO B  68      17.961  -3.548  -7.147  1.00  0.00           H  
ATOM    994 1HB  PRO B  68      18.390  -6.263  -7.548  1.00  0.00           H  
ATOM    995 2HB  PRO B  68      18.647  -5.439  -6.008  1.00  0.00           H  
ATOM    996 1HG  PRO B  68      16.233  -7.069  -6.939  1.00  0.00           H  
ATOM    997 2HG  PRO B  68      17.038  -7.103  -5.371  1.00  0.00           H  
ATOM    998 1HD  PRO B  68      14.756  -5.747  -5.802  1.00  0.00           H  
ATOM    999 2HD  PRO B  68      15.986  -5.096  -4.622  1.00  0.00           H  
ATOM   1000  N   LYS B  69      15.888  -4.934  -9.281  1.00  0.00           N  
ATOM   1001  CA  LYS B  69      15.574  -5.138 -10.689  1.00  0.00           C  
ATOM   1002  C   LYS B  69      14.266  -4.473 -11.109  1.00  0.00           C  
ATOM   1003  O   LYS B  69      13.291  -4.454 -10.366  1.00  0.00           O  
ATOM   1004  CB  LYS B  69      15.500  -6.635 -10.997  1.00  0.00           C  
ATOM   1005  CG  LYS B  69      16.812  -7.380 -10.822  1.00  0.00           C  
ATOM   1006  CD  LYS B  69      16.697  -8.839 -11.224  1.00  0.00           C  
ATOM   1007  CE  LYS B  69      18.047  -9.535 -11.082  1.00  0.00           C  
ATOM   1008  NZ  LYS B  69      17.994 -10.969 -11.467  1.00  0.00           N  
ATOM   1009  H   LYS B  69      15.171  -5.102  -8.600  1.00  0.00           H  
ATOM   1010  HA  LYS B  69      16.370  -4.695 -11.288  1.00  0.00           H  
ATOM   1011 1HB  LYS B  69      14.776  -7.098 -10.344  1.00  0.00           H  
ATOM   1012 2HB  LYS B  69      15.160  -6.783 -12.017  1.00  0.00           H  
ATOM   1013 1HG  LYS B  69      17.586  -6.899 -11.420  1.00  0.00           H  
ATOM   1014 2HG  LYS B  69      17.111  -7.340  -9.777  1.00  0.00           H  
ATOM   1015 1HD  LYS B  69      15.969  -9.336 -10.589  1.00  0.00           H  
ATOM   1016 2HD  LYS B  69      16.355  -8.907 -12.260  1.00  0.00           H  
ATOM   1017 1HE  LYS B  69      18.766  -9.025 -11.721  1.00  0.00           H  
ATOM   1018 2HE  LYS B  69      18.380  -9.458 -10.046  1.00  0.00           H  
ATOM   1019 1HZ  LYS B  69      18.913 -11.377 -11.365  1.00  0.00           H  
ATOM   1020 2HZ  LYS B  69      17.345 -11.461 -10.872  1.00  0.00           H  
ATOM   1021 3HZ  LYS B  69      17.697 -11.044 -12.430  1.00  0.00           H  
ATOM   1022  N   ASP B  70      14.221  -4.008 -12.351  1.00  0.00           N  
ATOM   1023  CA  ASP B  70      13.005  -3.430 -12.923  1.00  0.00           C  
ATOM   1024  C   ASP B  70      12.194  -4.545 -13.579  1.00  0.00           C  
ATOM   1025  O   ASP B  70      10.973  -4.449 -13.756  1.00  0.00           O  
ATOM   1026  CB  ASP B  70      13.371  -2.363 -13.956  1.00  0.00           C  
ATOM   1027  CG  ASP B  70      14.169  -1.181 -13.353  1.00  0.00           C  
ATOM   1028  OD1 ASP B  70      13.708  -0.549 -12.408  1.00  0.00           O  
ATOM   1029  OD2 ASP B  70      15.249  -0.944 -13.827  1.00  0.00           O  
ATOM   1030  H   ASP B  70      15.062  -4.038 -12.911  1.00  0.00           H  
ATOM   1031  HA  ASP B  70      12.405  -2.985 -12.128  1.00  0.00           H  
ATOM   1032 1HB  ASP B  70      13.960  -2.817 -14.754  1.00  0.00           H  
ATOM   1033 2HB  ASP B  70      12.458  -1.973 -14.409  1.00  0.00           H  
ATOM   1034  N   LEU B  71      12.924  -5.569 -13.997  1.00  0.00           N  
ATOM   1035  CA  LEU B  71      12.391  -6.726 -14.683  1.00  0.00           C  
ATOM   1036  C   LEU B  71      13.105  -7.995 -14.241  1.00  0.00           C  
ATOM   1037  O   LEU B  71      14.328  -8.019 -14.079  1.00  0.00           O  
ATOM   1038  CB  LEU B  71      12.483  -6.536 -16.210  1.00  0.00           C  
ATOM   1039  CG  LEU B  71      11.962  -7.709 -17.083  1.00  0.00           C  
ATOM   1040  CD1 LEU B  71      11.337  -7.165 -18.355  1.00  0.00           C  
ATOM   1041  CD2 LEU B  71      13.133  -8.627 -17.420  1.00  0.00           C  
ATOM   1042  H   LEU B  71      13.912  -5.546 -13.804  1.00  0.00           H  
ATOM   1043  HA  LEU B  71      11.344  -6.821 -14.415  1.00  0.00           H  
ATOM   1044 1HB  LEU B  71      11.907  -5.652 -16.478  1.00  0.00           H  
ATOM   1045 2HB  LEU B  71      13.523  -6.364 -16.475  1.00  0.00           H  
ATOM   1046  HG  LEU B  71      11.215  -8.271 -16.546  1.00  0.00           H  
ATOM   1047 1HD1 LEU B  71      10.977  -7.994 -18.962  1.00  0.00           H  
ATOM   1048 2HD1 LEU B  71      10.502  -6.516 -18.095  1.00  0.00           H  
ATOM   1049 3HD1 LEU B  71      12.079  -6.599 -18.913  1.00  0.00           H  
ATOM   1050 1HD2 LEU B  71      12.786  -9.448 -18.021  1.00  0.00           H  
ATOM   1051 2HD2 LEU B  71      13.888  -8.068 -17.968  1.00  0.00           H  
ATOM   1052 3HD2 LEU B  71      13.568  -9.013 -16.506  1.00  0.00           H  
ATOM   1053  N   TYR B  72      12.321  -9.038 -14.034  1.00  0.00           N  
ATOM   1054  CA  TYR B  72      12.834 -10.349 -13.661  1.00  0.00           C  
ATOM   1055  C   TYR B  72      12.654 -11.322 -14.808  1.00  0.00           C  
ATOM   1056  O   TYR B  72      11.716 -11.197 -15.592  1.00  0.00           O  
ATOM   1057  CB  TYR B  72      12.125 -10.862 -12.405  1.00  0.00           C  
ATOM   1058  CG  TYR B  72      12.518 -10.183 -11.101  1.00  0.00           C  
ATOM   1059  CD1 TYR B  72      12.035  -8.943 -10.784  1.00  0.00           C  
ATOM   1060  CD2 TYR B  72      13.309 -10.852 -10.199  1.00  0.00           C  
ATOM   1061  CE1 TYR B  72      12.354  -8.357  -9.561  1.00  0.00           C  
ATOM   1062  CE2 TYR B  72      13.618 -10.277  -8.979  1.00  0.00           C  
ATOM   1063  CZ  TYR B  72      13.142  -9.046  -8.664  1.00  0.00           C  
ATOM   1064  OH  TYR B  72      13.429  -8.509  -7.448  1.00  0.00           O  
ATOM   1065  H   TYR B  72      11.320  -8.905 -14.195  1.00  0.00           H  
ATOM   1066  HA  TYR B  72      13.901 -10.266 -13.457  1.00  0.00           H  
ATOM   1067 1HB  TYR B  72      11.064 -10.745 -12.522  1.00  0.00           H  
ATOM   1068 2HB  TYR B  72      12.315 -11.933 -12.300  1.00  0.00           H  
ATOM   1069  HD1 TYR B  72      11.409  -8.429 -11.499  1.00  0.00           H  
ATOM   1070  HD2 TYR B  72      13.681 -11.847 -10.444  1.00  0.00           H  
ATOM   1071  HE1 TYR B  72      11.977  -7.369  -9.302  1.00  0.00           H  
ATOM   1072  HE2 TYR B  72      14.236 -10.813  -8.261  1.00  0.00           H  
ATOM   1073  HH  TYR B  72      13.098  -7.600  -7.415  1.00  0.00           H  
ATOM   1074  N   VAL B  73      13.544 -12.300 -14.902  1.00  0.00           N  
ATOM   1075  CA  VAL B  73      13.411 -13.335 -15.916  1.00  0.00           C  
ATOM   1076  C   VAL B  73      13.201 -14.675 -15.248  1.00  0.00           C  
ATOM   1077  O   VAL B  73      13.985 -15.086 -14.393  1.00  0.00           O  
ATOM   1078  CB  VAL B  73      14.642 -13.380 -16.828  1.00  0.00           C  
ATOM   1079  CG1 VAL B  73      14.481 -14.502 -17.851  1.00  0.00           C  
ATOM   1080  CG2 VAL B  73      14.798 -12.032 -17.518  1.00  0.00           C  
ATOM   1081  H   VAL B  73      14.310 -12.341 -14.247  1.00  0.00           H  
ATOM   1082  HA  VAL B  73      12.540 -13.116 -16.527  1.00  0.00           H  
ATOM   1083  HB  VAL B  73      15.529 -13.599 -16.236  1.00  0.00           H  
ATOM   1084 1HG1 VAL B  73      15.359 -14.538 -18.492  1.00  0.00           H  
ATOM   1085 2HG1 VAL B  73      14.372 -15.458 -17.333  1.00  0.00           H  
ATOM   1086 3HG1 VAL B  73      13.601 -14.323 -18.456  1.00  0.00           H  
ATOM   1087 1HG2 VAL B  73      15.670 -12.055 -18.170  1.00  0.00           H  
ATOM   1088 2HG2 VAL B  73      13.911 -11.825 -18.105  1.00  0.00           H  
ATOM   1089 3HG2 VAL B  73      14.926 -11.250 -16.773  1.00  0.00           H  
ATOM   1090  N   VAL B  74      12.110 -15.326 -15.610  1.00  0.00           N  
ATOM   1091  CA  VAL B  74      11.709 -16.586 -15.012  1.00  0.00           C  
ATOM   1092  C   VAL B  74      11.402 -17.580 -16.119  1.00  0.00           C  
ATOM   1093  O   VAL B  74      11.422 -17.212 -17.293  1.00  0.00           O  
ATOM   1094  CB  VAL B  74      10.480 -16.361 -14.133  1.00  0.00           C  
ATOM   1095  CG1 VAL B  74      10.814 -15.329 -13.071  1.00  0.00           C  
ATOM   1096  CG2 VAL B  74       9.357 -15.935 -14.967  1.00  0.00           C  
ATOM   1097  H   VAL B  74      11.523 -14.925 -16.326  1.00  0.00           H  
ATOM   1098  HA  VAL B  74      12.526 -16.974 -14.403  1.00  0.00           H  
ATOM   1099  HB  VAL B  74      10.214 -17.290 -13.624  1.00  0.00           H  
ATOM   1100 1HG1 VAL B  74       9.973 -15.168 -12.471  1.00  0.00           H  
ATOM   1101 2HG1 VAL B  74      11.643 -15.685 -12.458  1.00  0.00           H  
ATOM   1102 3HG1 VAL B  74      11.084 -14.388 -13.532  1.00  0.00           H  
ATOM   1103 1HG2 VAL B  74       8.487 -15.786 -14.367  1.00  0.00           H  
ATOM   1104 2HG2 VAL B  74       9.620 -15.026 -15.455  1.00  0.00           H  
ATOM   1105 3HG2 VAL B  74       9.152 -16.707 -15.706  1.00  0.00           H  
ATOM   1106  N   GLU B  75      11.172 -18.836 -15.753  1.00  0.00           N  
ATOM   1107  CA  GLU B  75      10.822 -19.858 -16.733  1.00  0.00           C  
ATOM   1108  C   GLU B  75       9.525 -20.546 -16.328  1.00  0.00           C  
ATOM   1109  O   GLU B  75       9.189 -20.612 -15.142  1.00  0.00           O  
ATOM   1110  CB  GLU B  75      11.948 -20.891 -16.865  1.00  0.00           C  
ATOM   1111  CG  GLU B  75      13.279 -20.322 -17.378  1.00  0.00           C  
ATOM   1112  CD  GLU B  75      14.362 -21.369 -17.537  1.00  0.00           C  
ATOM   1113  OE1 GLU B  75      14.105 -22.515 -17.255  1.00  0.00           O  
ATOM   1114  OE2 GLU B  75      15.445 -21.017 -17.944  1.00  0.00           O  
ATOM   1115  H   GLU B  75      11.181 -19.091 -14.773  1.00  0.00           H  
ATOM   1116  HA  GLU B  75      10.663 -19.381 -17.700  1.00  0.00           H  
ATOM   1117 1HB  GLU B  75      12.132 -21.351 -15.897  1.00  0.00           H  
ATOM   1118 2HB  GLU B  75      11.634 -21.682 -17.546  1.00  0.00           H  
ATOM   1119 1HG  GLU B  75      13.106 -19.841 -18.341  1.00  0.00           H  
ATOM   1120 2HG  GLU B  75      13.625 -19.559 -16.682  1.00  0.00           H  
ATOM   1121  N   TYR B  76       8.796 -21.076 -17.296  1.00  0.00           N  
ATOM   1122  CA  TYR B  76       7.567 -21.788 -16.974  1.00  0.00           C  
ATOM   1123  C   TYR B  76       7.913 -22.937 -16.017  1.00  0.00           C  
ATOM   1124  O   TYR B  76       8.847 -23.698 -16.276  1.00  0.00           O  
ATOM   1125  CB  TYR B  76       6.940 -22.301 -18.277  1.00  0.00           C  
ATOM   1126  CG  TYR B  76       5.599 -22.986 -18.169  1.00  0.00           C  
ATOM   1127  CD1 TYR B  76       4.452 -22.226 -18.022  1.00  0.00           C  
ATOM   1128  CD2 TYR B  76       5.511 -24.368 -18.245  1.00  0.00           C  
ATOM   1129  CE1 TYR B  76       3.218 -22.843 -17.962  1.00  0.00           C  
ATOM   1130  CE2 TYR B  76       4.276 -24.983 -18.178  1.00  0.00           C  
ATOM   1131  CZ  TYR B  76       3.134 -24.223 -18.039  1.00  0.00           C  
ATOM   1132  OH  TYR B  76       1.903 -24.835 -17.987  1.00  0.00           O  
ATOM   1133  H   TYR B  76       9.094 -20.984 -18.258  1.00  0.00           H  
ATOM   1134  HA  TYR B  76       6.875 -21.109 -16.468  1.00  0.00           H  
ATOM   1135 1HB  TYR B  76       6.823 -21.457 -18.961  1.00  0.00           H  
ATOM   1136 2HB  TYR B  76       7.631 -22.998 -18.748  1.00  0.00           H  
ATOM   1137  HD1 TYR B  76       4.527 -21.137 -17.964  1.00  0.00           H  
ATOM   1138  HD2 TYR B  76       6.414 -24.966 -18.364  1.00  0.00           H  
ATOM   1139  HE1 TYR B  76       2.315 -22.251 -17.857  1.00  0.00           H  
ATOM   1140  HE2 TYR B  76       4.205 -26.069 -18.241  1.00  0.00           H  
ATOM   1141  HH  TYR B  76       2.011 -25.779 -18.130  1.00  0.00           H  
ATOM   1142  N   GLY B  77       7.193 -23.033 -14.899  1.00  0.00           N  
ATOM   1143  CA  GLY B  77       7.412 -24.066 -13.884  1.00  0.00           C  
ATOM   1144  C   GLY B  77       8.407 -23.661 -12.776  1.00  0.00           C  
ATOM   1145  O   GLY B  77       8.533 -24.359 -11.767  1.00  0.00           O  
ATOM   1146  H   GLY B  77       6.435 -22.371 -14.744  1.00  0.00           H  
ATOM   1147 1HA  GLY B  77       6.451 -24.316 -13.428  1.00  0.00           H  
ATOM   1148 2HA  GLY B  77       7.766 -24.972 -14.372  1.00  0.00           H  
ATOM   1149  N   SER B  78       9.120 -22.547 -12.965  1.00  0.00           N  
ATOM   1150  CA  SER B  78      10.092 -22.049 -11.989  1.00  0.00           C  
ATOM   1151  C   SER B  78       9.334 -21.320 -10.900  1.00  0.00           C  
ATOM   1152  O   SER B  78       8.120 -21.192 -11.003  1.00  0.00           O  
ATOM   1153  CB  SER B  78      11.123 -21.135 -12.646  1.00  0.00           C  
ATOM   1154  OG  SER B  78      10.557 -19.920 -13.073  1.00  0.00           O  
ATOM   1155  H   SER B  78       8.991 -22.007 -13.822  1.00  0.00           H  
ATOM   1156  HA  SER B  78      10.613 -22.896 -11.540  1.00  0.00           H  
ATOM   1157 1HB  SER B  78      11.930 -20.933 -11.945  1.00  0.00           H  
ATOM   1158 2HB  SER B  78      11.555 -21.650 -13.501  1.00  0.00           H  
ATOM   1159  HG  SER B  78       9.795 -20.171 -13.643  1.00  0.00           H  
ATOM   1160  N   ASN B  79      10.002 -20.914  -9.824  1.00  0.00           N  
ATOM   1161  CA  ASN B  79       9.297 -20.168  -8.780  1.00  0.00           C  
ATOM   1162  C   ASN B  79       9.713 -18.691  -8.890  1.00  0.00           C  
ATOM   1163  O   ASN B  79      10.871 -18.424  -9.222  1.00  0.00           O  
ATOM   1164  CB  ASN B  79       9.646 -20.731  -7.418  1.00  0.00           C  
ATOM   1165  CG  ASN B  79       9.351 -22.243  -7.272  1.00  0.00           C  
ATOM   1166  OD1 ASN B  79       8.400 -22.856  -7.802  1.00  0.00           O  
ATOM   1167  ND2 ASN B  79      10.206 -22.870  -6.505  1.00  0.00           N  
ATOM   1168  H   ASN B  79      10.998 -21.073  -9.753  1.00  0.00           H  
ATOM   1169  HA  ASN B  79       8.225 -20.225  -8.947  1.00  0.00           H  
ATOM   1170 1HB  ASN B  79      10.700 -20.552  -7.208  1.00  0.00           H  
ATOM   1171 2HB  ASN B  79       9.071 -20.194  -6.666  1.00  0.00           H  
ATOM   1172 1HD2 ASN B  79      10.105 -23.852  -6.340  1.00  0.00           H  
ATOM   1173 2HD2 ASN B  79      10.963 -22.370  -6.083  1.00  0.00           H  
ATOM   1174  N   MET B  80       8.820 -17.727  -8.600  1.00  0.00           N  
ATOM   1175  CA  MET B  80       9.299 -16.340  -8.672  1.00  0.00           C  
ATOM   1176  C   MET B  80       8.591 -15.368  -7.738  1.00  0.00           C  
ATOM   1177  O   MET B  80       7.364 -15.412  -7.677  1.00  0.00           O  
ATOM   1178  CB  MET B  80       8.983 -15.784 -10.047  1.00  0.00           C  
ATOM   1179  CG  MET B  80       7.507 -15.550 -10.284  1.00  0.00           C  
ATOM   1180  SD  MET B  80       7.139 -15.032 -11.964  1.00  0.00           S  
ATOM   1181  CE  MET B  80       5.430 -14.751 -11.841  1.00  0.00           C  
ATOM   1182  H   MET B  80       7.861 -17.970  -8.355  1.00  0.00           H  
ATOM   1183  HA  MET B  80      10.359 -16.351  -8.480  1.00  0.00           H  
ATOM   1184 1HB  MET B  80       9.464 -14.842 -10.210  1.00  0.00           H  
ATOM   1185 2HB  MET B  80       9.333 -16.492 -10.794  1.00  0.00           H  
ATOM   1186 1HG  MET B  80       6.923 -16.403 -10.015  1.00  0.00           H  
ATOM   1187 2HG  MET B  80       7.198 -14.739  -9.623  1.00  0.00           H  
ATOM   1188 1HE  MET B  80       5.038 -14.407 -12.797  1.00  0.00           H  
ATOM   1189 2HE  MET B  80       4.926 -15.672 -11.543  1.00  0.00           H  
ATOM   1190 3HE  MET B  80       5.274 -13.994 -11.092  1.00  0.00           H  
ATOM   1191  N   THR B  81       9.292 -14.425  -7.079  1.00  0.00           N  
ATOM   1192  CA  THR B  81      10.747 -14.315  -6.871  1.00  0.00           C  
ATOM   1193  C   THR B  81      10.980 -13.750  -5.447  1.00  0.00           C  
ATOM   1194  O   THR B  81      12.073 -14.048  -4.969  1.00  0.00           O  
ATOM   1195  CB  THR B  81      11.565 -13.595  -7.992  1.00  0.00           C  
ATOM   1196  OG1 THR B  81      11.492 -14.298  -9.213  1.00  0.00           O  
ATOM   1197  CG2 THR B  81      13.020 -13.542  -7.565  1.00  0.00           C  
ATOM   1198  H   THR B  81       8.734 -13.771  -6.539  1.00  0.00           H  
ATOM   1199  HA  THR B  81      11.171 -15.314  -6.827  1.00  0.00           H  
ATOM   1200  HB  THR B  81      11.171 -12.629  -8.185  1.00  0.00           H  
ATOM   1201  HG1 THR B  81      11.993 -15.120  -9.139  1.00  0.00           H  
ATOM   1202 1HG2 THR B  81      13.609 -13.072  -8.332  1.00  0.00           H  
ATOM   1203 2HG2 THR B  81      13.126 -12.986  -6.636  1.00  0.00           H  
ATOM   1204 3HG2 THR B  81      13.381 -14.558  -7.414  1.00  0.00           H  
ATOM   1205  N   ILE B  82      10.476 -12.518  -5.177  1.00  0.00           N  
ATOM   1206  CA  ILE B  82      10.691 -11.277  -5.959  1.00  0.00           C  
ATOM   1207  C   ILE B  82      11.050 -10.305  -4.857  1.00  0.00           C  
ATOM   1208  O   ILE B  82      10.396 -10.327  -3.821  1.00  0.00           O  
ATOM   1209  CB  ILE B  82       9.389 -10.846  -6.690  1.00  0.00           C  
ATOM   1210  CG1 ILE B  82       9.583  -9.732  -7.660  1.00  0.00           C  
ATOM   1211  CG2 ILE B  82       8.428 -10.348  -5.664  1.00  0.00           C  
ATOM   1212  CD1 ILE B  82       8.365  -9.600  -8.588  1.00  0.00           C  
ATOM   1213  H   ILE B  82       9.504 -12.614  -4.908  1.00  0.00           H  
ATOM   1214  HA  ILE B  82      11.548 -11.314  -6.611  1.00  0.00           H  
ATOM   1215  HB  ILE B  82       8.955 -11.687  -7.216  1.00  0.00           H  
ATOM   1216 1HG1 ILE B  82       9.741  -8.796  -7.123  1.00  0.00           H  
ATOM   1217 2HG1 ILE B  82      10.449  -9.939  -8.261  1.00  0.00           H  
ATOM   1218 1HG2 ILE B  82       7.492 -10.056  -6.141  1.00  0.00           H  
ATOM   1219 2HG2 ILE B  82       8.254 -11.122  -4.982  1.00  0.00           H  
ATOM   1220 3HG2 ILE B  82       8.857  -9.486  -5.144  1.00  0.00           H  
ATOM   1221 1HD1 ILE B  82       8.502  -8.813  -9.291  1.00  0.00           H  
ATOM   1222 2HD1 ILE B  82       8.223 -10.538  -9.130  1.00  0.00           H  
ATOM   1223 3HD1 ILE B  82       7.480  -9.391  -7.992  1.00  0.00           H  
ATOM   1224  N   GLU B  83      12.052  -9.441  -5.042  1.00  0.00           N  
ATOM   1225  CA  GLU B  83      12.494  -8.622  -3.905  1.00  0.00           C  
ATOM   1226  C   GLU B  83      11.919  -7.219  -3.827  1.00  0.00           C  
ATOM   1227  O   GLU B  83      11.670  -6.577  -4.848  1.00  0.00           O  
ATOM   1228  CB  GLU B  83      14.032  -8.561  -3.883  1.00  0.00           C  
ATOM   1229  CG  GLU B  83      14.685  -9.943  -3.638  1.00  0.00           C  
ATOM   1230  CD  GLU B  83      16.215  -9.957  -3.573  1.00  0.00           C  
ATOM   1231  OE1 GLU B  83      16.833  -8.931  -3.731  1.00  0.00           O  
ATOM   1232  OE2 GLU B  83      16.755 -11.016  -3.358  1.00  0.00           O  
ATOM   1233  H   GLU B  83      12.540  -9.364  -5.927  1.00  0.00           H  
ATOM   1234  HA  GLU B  83      12.184  -9.136  -2.992  1.00  0.00           H  
ATOM   1235 1HB  GLU B  83      14.397  -8.176  -4.833  1.00  0.00           H  
ATOM   1236 2HB  GLU B  83      14.362  -7.878  -3.097  1.00  0.00           H  
ATOM   1237 1HG  GLU B  83      14.294 -10.341  -2.699  1.00  0.00           H  
ATOM   1238 2HG  GLU B  83      14.363 -10.614  -4.435  1.00  0.00           H  
ATOM   1239  N   CYS B  84      11.755  -6.759  -2.583  1.00  0.00           N  
ATOM   1240  CA  CYS B  84      11.255  -5.438  -2.237  1.00  0.00           C  
ATOM   1241  C   CYS B  84      11.804  -4.974  -0.881  1.00  0.00           C  
ATOM   1242  O   CYS B  84      11.233  -5.261   0.171  1.00  0.00           O  
ATOM   1243  CB  CYS B  84       9.739  -5.489  -2.214  1.00  0.00           C  
ATOM   1244  SG  CYS B  84       8.951  -3.963  -1.888  1.00  0.00           S  
ATOM   1245  H   CYS B  84      11.931  -7.406  -1.820  1.00  0.00           H  
ATOM   1246  HA  CYS B  84      11.580  -4.730  -2.998  1.00  0.00           H  
ATOM   1247 1HB  CYS B  84       9.386  -5.847  -3.181  1.00  0.00           H  
ATOM   1248 2HB  CYS B  84       9.412  -6.209  -1.472  1.00  0.00           H  
ATOM   1249  N   LYS B  85      12.945  -4.298  -0.911  1.00  0.00           N  
ATOM   1250  CA  LYS B  85      13.697  -3.996   0.297  1.00  0.00           C  
ATOM   1251  C   LYS B  85      13.305  -2.668   0.921  1.00  0.00           C  
ATOM   1252  O   LYS B  85      12.811  -1.778   0.228  1.00  0.00           O  
ATOM   1253  CB  LYS B  85      15.179  -4.012  -0.044  1.00  0.00           C  
ATOM   1254  CG  LYS B  85      15.638  -5.362  -0.563  1.00  0.00           C  
ATOM   1255  CD  LYS B  85      17.122  -5.400  -0.843  1.00  0.00           C  
ATOM   1256  CE  LYS B  85      17.514  -6.756  -1.405  1.00  0.00           C  
ATOM   1257  NZ  LYS B  85      18.968  -6.861  -1.653  1.00  0.00           N  
ATOM   1258  H   LYS B  85      13.336  -3.999  -1.800  1.00  0.00           H  
ATOM   1259  HA  LYS B  85      13.491  -4.774   1.023  1.00  0.00           H  
ATOM   1260 1HB  LYS B  85      15.391  -3.262  -0.801  1.00  0.00           H  
ATOM   1261 2HB  LYS B  85      15.761  -3.770   0.847  1.00  0.00           H  
ATOM   1262 1HG  LYS B  85      15.386  -6.130   0.158  1.00  0.00           H  
ATOM   1263 2HG  LYS B  85      15.107  -5.581  -1.493  1.00  0.00           H  
ATOM   1264 1HD  LYS B  85      17.383  -4.622  -1.561  1.00  0.00           H  
ATOM   1265 2HD  LYS B  85      17.669  -5.228   0.084  1.00  0.00           H  
ATOM   1266 1HE  LYS B  85      17.215  -7.537  -0.707  1.00  0.00           H  
ATOM   1267 2HE  LYS B  85      16.985  -6.905  -2.345  1.00  0.00           H  
ATOM   1268 1HZ  LYS B  85      19.162  -7.782  -2.035  1.00  0.00           H  
ATOM   1269 2HZ  LYS B  85      19.250  -6.153  -2.312  1.00  0.00           H  
ATOM   1270 3HZ  LYS B  85      19.468  -6.738  -0.786  1.00  0.00           H  
ATOM   1271  N   PHE B  86      13.563  -2.509   2.221  1.00  0.00           N  
ATOM   1272  CA  PHE B  86      13.253  -1.232   2.864  1.00  0.00           C  
ATOM   1273  C   PHE B  86      14.041  -0.964   4.171  1.00  0.00           C  
ATOM   1274  O   PHE B  86      14.567  -1.903   4.762  1.00  0.00           O  
ATOM   1275  CB  PHE B  86      11.760  -1.214   3.130  1.00  0.00           C  
ATOM   1276  CG  PHE B  86      11.271  -2.365   3.978  1.00  0.00           C  
ATOM   1277  CD1 PHE B  86      11.181  -2.261   5.351  1.00  0.00           C  
ATOM   1278  CD2 PHE B  86      10.897  -3.562   3.392  1.00  0.00           C  
ATOM   1279  CE1 PHE B  86      10.718  -3.296   6.115  1.00  0.00           C  
ATOM   1280  CE2 PHE B  86      10.453  -4.598   4.163  1.00  0.00           C  
ATOM   1281  CZ  PHE B  86      10.356  -4.467   5.524  1.00  0.00           C  
ATOM   1282  H   PHE B  86      13.951  -3.295   2.749  1.00  0.00           H  
ATOM   1283  HA  PHE B  86      13.470  -0.464   2.131  1.00  0.00           H  
ATOM   1284 1HB  PHE B  86      11.524  -0.309   3.628  1.00  0.00           H  
ATOM   1285 2HB  PHE B  86      11.211  -1.214   2.191  1.00  0.00           H  
ATOM   1286  HD1 PHE B  86      11.480  -1.339   5.826  1.00  0.00           H  
ATOM   1287  HD2 PHE B  86      10.958  -3.679   2.306  1.00  0.00           H  
ATOM   1288  HE1 PHE B  86      10.648  -3.184   7.185  1.00  0.00           H  
ATOM   1289  HE2 PHE B  86      10.179  -5.514   3.703  1.00  0.00           H  
ATOM   1290  HZ  PHE B  86      10.000  -5.295   6.127  1.00  0.00           H  
ATOM   1291  N   PRO B  87      14.195   0.310   4.621  1.00  0.00           N  
ATOM   1292  CA  PRO B  87      14.768   0.708   5.900  1.00  0.00           C  
ATOM   1293  C   PRO B  87      14.016   0.163   7.089  1.00  0.00           C  
ATOM   1294  O   PRO B  87      12.782   0.164   7.097  1.00  0.00           O  
ATOM   1295  CB  PRO B  87      14.634   2.231   5.884  1.00  0.00           C  
ATOM   1296  CG  PRO B  87      14.563   2.595   4.450  1.00  0.00           C  
ATOM   1297  CD  PRO B  87      13.815   1.461   3.795  1.00  0.00           C  
ATOM   1298  HA  PRO B  87      15.825   0.401   5.936  1.00  0.00           H  
ATOM   1299 1HB  PRO B  87      13.733   2.528   6.442  1.00  0.00           H  
ATOM   1300 2HB  PRO B  87      15.493   2.685   6.399  1.00  0.00           H  
ATOM   1301 1HG  PRO B  87      14.044   3.556   4.355  1.00  0.00           H  
ATOM   1302 2HG  PRO B  87      15.572   2.735   4.036  1.00  0.00           H  
ATOM   1303 1HD  PRO B  87      12.740   1.634   3.864  1.00  0.00           H  
ATOM   1304 2HD  PRO B  87      14.179   1.391   2.767  1.00  0.00           H  
ATOM   1305  N   VAL B  88      14.759  -0.213   8.118  1.00  0.00           N  
ATOM   1306  CA  VAL B  88      14.180  -0.690   9.360  1.00  0.00           C  
ATOM   1307  C   VAL B  88      14.807   0.004  10.555  1.00  0.00           C  
ATOM   1308  O   VAL B  88      16.033   0.099  10.654  1.00  0.00           O  
ATOM   1309  CB  VAL B  88      14.367  -2.205   9.505  1.00  0.00           C  
ATOM   1310  CG1 VAL B  88      13.778  -2.665  10.820  1.00  0.00           C  
ATOM   1311  CG2 VAL B  88      13.711  -2.900   8.340  1.00  0.00           C  
ATOM   1312  H   VAL B  88      15.765  -0.179   8.033  1.00  0.00           H  
ATOM   1313  HA  VAL B  88      13.111  -0.472   9.353  1.00  0.00           H  
ATOM   1314  HB  VAL B  88      15.429  -2.450   9.532  1.00  0.00           H  
ATOM   1315 1HG1 VAL B  88      13.940  -3.724  10.923  1.00  0.00           H  
ATOM   1316 2HG1 VAL B  88      14.269  -2.162  11.639  1.00  0.00           H  
ATOM   1317 3HG1 VAL B  88      12.720  -2.440  10.850  1.00  0.00           H  
ATOM   1318 1HG2 VAL B  88      13.822  -3.941   8.464  1.00  0.00           H  
ATOM   1319 2HG2 VAL B  88      12.674  -2.644   8.315  1.00  0.00           H  
ATOM   1320 3HG2 VAL B  88      14.171  -2.594   7.403  1.00  0.00           H  
ATOM   1321  N   GLU B  89      13.984   0.487  11.471  1.00  0.00           N  
ATOM   1322  CA  GLU B  89      14.523   1.093  12.676  1.00  0.00           C  
ATOM   1323  C   GLU B  89      14.817  -0.007  13.687  1.00  0.00           C  
ATOM   1324  O   GLU B  89      13.907  -0.518  14.331  1.00  0.00           O  
ATOM   1325  CB  GLU B  89      13.540   2.107  13.265  1.00  0.00           C  
ATOM   1326  CG  GLU B  89      14.068   2.857  14.487  1.00  0.00           C  
ATOM   1327  CD  GLU B  89      13.076   3.849  15.061  1.00  0.00           C  
ATOM   1328  OE1 GLU B  89      12.034   4.036  14.476  1.00  0.00           O  
ATOM   1329  OE2 GLU B  89      13.368   4.418  16.088  1.00  0.00           O  
ATOM   1330  H   GLU B  89      12.986   0.408  11.343  1.00  0.00           H  
ATOM   1331  HA  GLU B  89      15.458   1.601  12.434  1.00  0.00           H  
ATOM   1332 1HB  GLU B  89      13.275   2.842  12.505  1.00  0.00           H  
ATOM   1333 2HB  GLU B  89      12.623   1.592  13.557  1.00  0.00           H  
ATOM   1334 1HG  GLU B  89      14.326   2.129  15.258  1.00  0.00           H  
ATOM   1335 2HG  GLU B  89      14.980   3.382  14.207  1.00  0.00           H  
ATOM   1336  N   LYS B  90      16.085  -0.381  13.816  1.00  0.00           N  
ATOM   1337  CA  LYS B  90      16.481  -1.501  14.672  1.00  0.00           C  
ATOM   1338  C   LYS B  90      15.694  -2.776  14.315  1.00  0.00           C  
ATOM   1339  O   LYS B  90      15.823  -3.296  13.206  1.00  0.00           O  
ATOM   1340  CB  LYS B  90      16.300  -1.129  16.149  1.00  0.00           C  
ATOM   1341  CG  LYS B  90      17.122   0.076  16.590  1.00  0.00           C  
ATOM   1342  CD  LYS B  90      16.962   0.341  18.079  1.00  0.00           C  
ATOM   1343  CE  LYS B  90      17.771   1.554  18.519  1.00  0.00           C  
ATOM   1344  NZ  LYS B  90      17.598   1.839  19.970  1.00  0.00           N  
ATOM   1345  H   LYS B  90      16.784   0.096  13.262  1.00  0.00           H  
ATOM   1346  HA  LYS B  90      17.538  -1.707  14.500  1.00  0.00           H  
ATOM   1347 1HB  LYS B  90      15.256  -0.910  16.366  1.00  0.00           H  
ATOM   1348 2HB  LYS B  90      16.601  -1.968  16.775  1.00  0.00           H  
ATOM   1349 1HG  LYS B  90      18.174  -0.102  16.370  1.00  0.00           H  
ATOM   1350 2HG  LYS B  90      16.795   0.958  16.039  1.00  0.00           H  
ATOM   1351 1HD  LYS B  90      15.908   0.518  18.302  1.00  0.00           H  
ATOM   1352 2HD  LYS B  90      17.293  -0.531  18.643  1.00  0.00           H  
ATOM   1353 1HE  LYS B  90      18.825   1.372  18.317  1.00  0.00           H  
ATOM   1354 2HE  LYS B  90      17.446   2.424  17.947  1.00  0.00           H  
ATOM   1355 1HZ  LYS B  90      18.148   2.648  20.223  1.00  0.00           H  
ATOM   1356 2HZ  LYS B  90      16.623   2.020  20.165  1.00  0.00           H  
ATOM   1357 3HZ  LYS B  90      17.907   1.042  20.509  1.00  0.00           H  
ATOM   1358  N   GLN B  91      14.937  -3.321  15.265  1.00  0.00           N  
ATOM   1359  CA  GLN B  91      14.164  -4.537  15.017  1.00  0.00           C  
ATOM   1360  C   GLN B  91      12.850  -4.250  14.305  1.00  0.00           C  
ATOM   1361  O   GLN B  91      12.056  -3.417  14.744  1.00  0.00           O  
ATOM   1362  CB  GLN B  91      13.895  -5.295  16.319  1.00  0.00           C  
ATOM   1363  CG  GLN B  91      12.979  -6.532  16.168  1.00  0.00           C  
ATOM   1364  CD  GLN B  91      13.582  -7.682  15.359  1.00  0.00           C  
ATOM   1365  OE1 GLN B  91      14.689  -8.160  15.645  1.00  0.00           O  
ATOM   1366  NE2 GLN B  91      12.837  -8.144  14.347  1.00  0.00           N  
ATOM   1367  H   GLN B  91      14.860  -2.869  16.161  1.00  0.00           H  
ATOM   1368  HA  GLN B  91      14.753  -5.182  14.370  1.00  0.00           H  
ATOM   1369 1HB  GLN B  91      14.839  -5.629  16.747  1.00  0.00           H  
ATOM   1370 2HB  GLN B  91      13.428  -4.621  17.037  1.00  0.00           H  
ATOM   1371 1HG  GLN B  91      12.753  -6.910  17.163  1.00  0.00           H  
ATOM   1372 2HG  GLN B  91      12.054  -6.226  15.679  1.00  0.00           H  
ATOM   1373 1HE2 GLN B  91      13.167  -8.904  13.787  1.00  0.00           H  
ATOM   1374 2HE2 GLN B  91      11.916  -7.727  14.146  1.00  0.00           H  
ATOM   1375  N   LEU B  92      12.608  -4.951  13.209  1.00  0.00           N  
ATOM   1376  CA  LEU B  92      11.365  -4.760  12.484  1.00  0.00           C  
ATOM   1377  C   LEU B  92      10.238  -5.386  13.278  1.00  0.00           C  
ATOM   1378  O   LEU B  92      10.295  -6.582  13.594  1.00  0.00           O  
ATOM   1379  CB  LEU B  92      11.410  -5.461  11.113  1.00  0.00           C  
ATOM   1380  CG  LEU B  92      10.203  -5.226  10.231  1.00  0.00           C  
ATOM   1381  CD1 LEU B  92      10.189  -3.811   9.907  1.00  0.00           C  
ATOM   1382  CD2 LEU B  92      10.289  -6.034   8.982  1.00  0.00           C  
ATOM   1383  H   LEU B  92      13.297  -5.611  12.886  1.00  0.00           H  
ATOM   1384  HA  LEU B  92      11.173  -3.694  12.366  1.00  0.00           H  
ATOM   1385 1HB  LEU B  92      12.271  -5.139  10.567  1.00  0.00           H  
ATOM   1386 2HB  LEU B  92      11.487  -6.533  11.283  1.00  0.00           H  
ATOM   1387  HG  LEU B  92       9.289  -5.477  10.770  1.00  0.00           H  
ATOM   1388 1HD1 LEU B  92       9.356  -3.555   9.278  1.00  0.00           H  
ATOM   1389 2HD1 LEU B  92      10.138  -3.275  10.823  1.00  0.00           H  
ATOM   1390 3HD1 LEU B  92      11.083  -3.574   9.403  1.00  0.00           H  
ATOM   1391 1HD2 LEU B  92       9.425  -5.831   8.360  1.00  0.00           H  
ATOM   1392 2HD2 LEU B  92      11.196  -5.775   8.438  1.00  0.00           H  
ATOM   1393 3HD2 LEU B  92      10.299  -7.066   9.231  1.00  0.00           H  
ATOM   1394  N   ASP B  93       9.219  -4.608  13.625  1.00  0.00           N  
ATOM   1395  CA  ASP B  93       8.119  -5.212  14.354  1.00  0.00           C  
ATOM   1396  C   ASP B  93       7.107  -5.721  13.357  1.00  0.00           C  
ATOM   1397  O   ASP B  93       6.314  -4.947  12.834  1.00  0.00           O  
ATOM   1398  CB  ASP B  93       7.436  -4.245  15.315  1.00  0.00           C  
ATOM   1399  CG  ASP B  93       6.350  -4.958  16.153  1.00  0.00           C  
ATOM   1400  OD1 ASP B  93       6.098  -6.136  15.898  1.00  0.00           O  
ATOM   1401  OD2 ASP B  93       5.794  -4.333  17.030  1.00  0.00           O  
ATOM   1402  H   ASP B  93       9.219  -3.612  13.402  1.00  0.00           H  
ATOM   1403  HA  ASP B  93       8.496  -6.057  14.931  1.00  0.00           H  
ATOM   1404 1HB  ASP B  93       8.179  -3.807  15.986  1.00  0.00           H  
ATOM   1405 2HB  ASP B  93       6.978  -3.427  14.754  1.00  0.00           H  
ATOM   1406  N   LEU B  94       7.075  -7.028  13.124  1.00  0.00           N  
ATOM   1407  CA  LEU B  94       6.177  -7.565  12.109  1.00  0.00           C  
ATOM   1408  C   LEU B  94       4.707  -7.299  12.436  1.00  0.00           C  
ATOM   1409  O   LEU B  94       3.862  -7.253  11.534  1.00  0.00           O  
ATOM   1410  CB  LEU B  94       6.417  -9.048  11.871  1.00  0.00           C  
ATOM   1411  CG  LEU B  94       7.767  -9.398  11.223  1.00  0.00           C  
ATOM   1412  CD1 LEU B  94       7.899 -10.910  11.133  1.00  0.00           C  
ATOM   1413  CD2 LEU B  94       7.845  -8.760   9.849  1.00  0.00           C  
ATOM   1414  H   LEU B  94       7.720  -7.631  13.616  1.00  0.00           H  
ATOM   1415  HA  LEU B  94       6.401  -7.084  11.184  1.00  0.00           H  
ATOM   1416 1HB  LEU B  94       6.331  -9.583  12.816  1.00  0.00           H  
ATOM   1417 2HB  LEU B  94       5.654  -9.394  11.199  1.00  0.00           H  
ATOM   1418  HG  LEU B  94       8.585  -9.020  11.844  1.00  0.00           H  
ATOM   1419 1HD1 LEU B  94       8.855 -11.165  10.681  1.00  0.00           H  
ATOM   1420 2HD1 LEU B  94       7.844 -11.341  12.132  1.00  0.00           H  
ATOM   1421 3HD1 LEU B  94       7.098 -11.310  10.523  1.00  0.00           H  
ATOM   1422 1HD2 LEU B  94       8.794  -9.010   9.384  1.00  0.00           H  
ATOM   1423 2HD2 LEU B  94       7.036  -9.136   9.242  1.00  0.00           H  
ATOM   1424 3HD2 LEU B  94       7.761  -7.686   9.940  1.00  0.00           H  
ATOM   1425  N   ALA B  95       4.399  -7.090  13.727  1.00  0.00           N  
ATOM   1426  CA  ALA B  95       3.041  -6.830  14.189  1.00  0.00           C  
ATOM   1427  C   ALA B  95       2.516  -5.506  13.637  1.00  0.00           C  
ATOM   1428  O   ALA B  95       1.321  -5.228  13.690  1.00  0.00           O  
ATOM   1429  CB  ALA B  95       2.978  -6.808  15.695  1.00  0.00           C  
ATOM   1430  H   ALA B  95       5.146  -7.055  14.433  1.00  0.00           H  
ATOM   1431  HA  ALA B  95       2.406  -7.633  13.844  1.00  0.00           H  
ATOM   1432 1HB  ALA B  95       1.952  -6.641  16.014  1.00  0.00           H  
ATOM   1433 2HB  ALA B  95       3.334  -7.758  16.087  1.00  0.00           H  
ATOM   1434 3HB  ALA B  95       3.610  -6.004  16.071  1.00  0.00           H  
ATOM   1435  N   ALA B  96       3.421  -4.649  13.178  1.00  0.00           N  
ATOM   1436  CA  ALA B  96       3.067  -3.354  12.640  1.00  0.00           C  
ATOM   1437  C   ALA B  96       3.138  -3.282  11.108  1.00  0.00           C  
ATOM   1438  O   ALA B  96       3.031  -2.186  10.557  1.00  0.00           O  
ATOM   1439  CB  ALA B  96       3.985  -2.308  13.233  1.00  0.00           C  
ATOM   1440  H   ALA B  96       4.407  -4.910  13.166  1.00  0.00           H  
ATOM   1441  HA  ALA B  96       2.040  -3.144  12.927  1.00  0.00           H  
ATOM   1442 1HB  ALA B  96       3.714  -1.323  12.863  1.00  0.00           H  
ATOM   1443 2HB  ALA B  96       3.909  -2.326  14.321  1.00  0.00           H  
ATOM   1444 3HB  ALA B  96       4.984  -2.541  12.945  1.00  0.00           H  
ATOM   1445  N   LEU B  97       3.321  -4.413  10.402  1.00  0.00           N  
ATOM   1446  CA  LEU B  97       3.425  -4.296   8.938  1.00  0.00           C  
ATOM   1447  C   LEU B  97       2.245  -4.750   8.112  1.00  0.00           C  
ATOM   1448  O   LEU B  97       1.539  -5.716   8.435  1.00  0.00           O  
ATOM   1449  CB  LEU B  97       4.628  -5.062   8.364  1.00  0.00           C  
ATOM   1450  CG  LEU B  97       5.907  -4.342   8.476  1.00  0.00           C  
ATOM   1451  CD1 LEU B  97       6.493  -4.675   9.739  1.00  0.00           C  
ATOM   1452  CD2 LEU B  97       6.837  -4.667   7.321  1.00  0.00           C  
ATOM   1453  H   LEU B  97       3.413  -5.320  10.862  1.00  0.00           H  
ATOM   1454  HA  LEU B  97       3.586  -3.244   8.706  1.00  0.00           H  
ATOM   1455 1HB  LEU B  97       4.724  -6.012   8.899  1.00  0.00           H  
ATOM   1456 2HB  LEU B  97       4.444  -5.268   7.318  1.00  0.00           H  
ATOM   1457  HG  LEU B  97       5.686  -3.303   8.481  1.00  0.00           H  
ATOM   1458 1HD1 LEU B  97       7.386  -4.148   9.887  1.00  0.00           H  
ATOM   1459 2HD1 LEU B  97       5.801  -4.436  10.530  1.00  0.00           H  
ATOM   1460 3HD1 LEU B  97       6.693  -5.699   9.711  1.00  0.00           H  
ATOM   1461 1HD2 LEU B  97       7.764  -4.105   7.432  1.00  0.00           H  
ATOM   1462 2HD2 LEU B  97       7.054  -5.730   7.325  1.00  0.00           H  
ATOM   1463 3HD2 LEU B  97       6.358  -4.392   6.381  1.00  0.00           H  
ATOM   1464  N   ILE B  98       2.090  -4.044   6.989  1.00  0.00           N  
ATOM   1465  CA  ILE B  98       1.171  -4.422   5.923  1.00  0.00           C  
ATOM   1466  C   ILE B  98       1.979  -4.591   4.639  1.00  0.00           C  
ATOM   1467  O   ILE B  98       2.599  -3.630   4.160  1.00  0.00           O  
ATOM   1468  CB  ILE B  98       0.084  -3.360   5.689  1.00  0.00           C  
ATOM   1469  CG1 ILE B  98      -0.688  -3.083   6.968  1.00  0.00           C  
ATOM   1470  CG2 ILE B  98      -0.841  -3.841   4.588  1.00  0.00           C  
ATOM   1471  CD1 ILE B  98      -0.108  -1.968   7.818  1.00  0.00           C  
ATOM   1472  H   ILE B  98       2.686  -3.218   6.864  1.00  0.00           H  
ATOM   1473  HA  ILE B  98       0.702  -5.376   6.165  1.00  0.00           H  
ATOM   1474  HB  ILE B  98       0.533  -2.440   5.382  1.00  0.00           H  
ATOM   1475 1HG1 ILE B  98      -1.681  -2.788   6.694  1.00  0.00           H  
ATOM   1476 2HG1 ILE B  98      -0.736  -3.995   7.567  1.00  0.00           H  
ATOM   1477 1HG2 ILE B  98      -1.612  -3.104   4.392  1.00  0.00           H  
ATOM   1478 2HG2 ILE B  98      -0.255  -4.003   3.684  1.00  0.00           H  
ATOM   1479 3HG2 ILE B  98      -1.300  -4.776   4.893  1.00  0.00           H  
ATOM   1480 1HD1 ILE B  98      -0.731  -1.817   8.704  1.00  0.00           H  
ATOM   1481 2HD1 ILE B  98       0.902  -2.215   8.134  1.00  0.00           H  
ATOM   1482 3HD1 ILE B  98      -0.079  -1.051   7.235  1.00  0.00           H  
ATOM   1483  N   VAL B  99       2.037  -5.811   4.113  1.00  0.00           N  
ATOM   1484  CA  VAL B  99       2.849  -6.043   2.924  1.00  0.00           C  
ATOM   1485  C   VAL B  99       2.074  -6.689   1.775  1.00  0.00           C  
ATOM   1486  O   VAL B  99       2.611  -7.551   1.082  1.00  0.00           O  
ATOM   1487  CB  VAL B  99       4.090  -6.875   3.255  1.00  0.00           C  
ATOM   1488  CG1 VAL B  99       4.989  -6.110   4.174  1.00  0.00           C  
ATOM   1489  CG2 VAL B  99       3.694  -8.107   3.842  1.00  0.00           C  
ATOM   1490  H   VAL B  99       1.531  -6.592   4.541  1.00  0.00           H  
ATOM   1491  HA  VAL B  99       3.205  -5.077   2.562  1.00  0.00           H  
ATOM   1492  HB  VAL B  99       4.635  -7.064   2.345  1.00  0.00           H  
ATOM   1493 1HG1 VAL B  99       5.860  -6.692   4.376  1.00  0.00           H  
ATOM   1494 2HG1 VAL B  99       5.260  -5.188   3.704  1.00  0.00           H  
ATOM   1495 3HG1 VAL B  99       4.472  -5.903   5.099  1.00  0.00           H  
ATOM   1496 1HG2 VAL B  99       4.563  -8.717   4.062  1.00  0.00           H  
ATOM   1497 2HG2 VAL B  99       3.151  -7.896   4.753  1.00  0.00           H  
ATOM   1498 3HG2 VAL B  99       3.051  -8.618   3.143  1.00  0.00           H  
ATOM   1499  N   TYR B 100       0.795  -6.348   1.607  1.00  0.00           N  
ATOM   1500  CA  TYR B 100      -0.477  -6.428   0.892  1.00  0.00           C  
ATOM   1501  C   TYR B 100      -0.441  -5.594  -0.373  1.00  0.00           C  
ATOM   1502  O   TYR B 100      -1.033  -4.518  -0.413  1.00  0.00           O  
ATOM   1503  CB  TYR B 100      -1.658  -5.932   1.726  1.00  0.00           C  
ATOM   1504  CG  TYR B 100      -2.969  -6.118   0.989  1.00  0.00           C  
ATOM   1505  CD1 TYR B 100      -3.164  -7.260   0.231  1.00  0.00           C  
ATOM   1506  CD2 TYR B 100      -3.969  -5.132   1.045  1.00  0.00           C  
ATOM   1507  CE1 TYR B 100      -4.337  -7.440  -0.461  1.00  0.00           C  
ATOM   1508  CE2 TYR B 100      -5.158  -5.314   0.347  1.00  0.00           C  
ATOM   1509  CZ  TYR B 100      -5.344  -6.470  -0.407  1.00  0.00           C  
ATOM   1510  OH  TYR B 100      -6.528  -6.670  -1.106  1.00  0.00           O  
ATOM   1511  H   TYR B 100       0.972  -7.037   0.897  1.00  0.00           H  
ATOM   1512  HA  TYR B 100      -0.651  -7.466   0.606  1.00  0.00           H  
ATOM   1513 1HB  TYR B 100      -1.708  -6.464   2.679  1.00  0.00           H  
ATOM   1514 2HB  TYR B 100      -1.541  -4.875   1.931  1.00  0.00           H  
ATOM   1515  HD1 TYR B 100      -2.386  -8.022   0.183  1.00  0.00           H  
ATOM   1516  HD2 TYR B 100      -3.816  -4.228   1.634  1.00  0.00           H  
ATOM   1517  HE1 TYR B 100      -4.471  -8.340  -1.044  1.00  0.00           H  
ATOM   1518  HE2 TYR B 100      -5.941  -4.555   0.388  1.00  0.00           H  
ATOM   1519  HH  TYR B 100      -6.417  -7.416  -1.735  1.00  0.00           H  
ATOM   1520  N   TRP B 101       0.254  -6.071  -1.408  1.00  0.00           N  
ATOM   1521  CA  TRP B 101       0.363  -5.248  -2.604  1.00  0.00           C  
ATOM   1522  C   TRP B 101      -0.362  -5.799  -3.840  1.00  0.00           C  
ATOM   1523  O   TRP B 101      -0.214  -5.277  -4.946  1.00  0.00           O  
ATOM   1524  CB  TRP B 101       1.808  -4.956  -2.941  1.00  0.00           C  
ATOM   1525  CG  TRP B 101       2.788  -6.102  -3.237  1.00  0.00           C  
ATOM   1526  CD1 TRP B 101       2.903  -6.760  -4.431  1.00  0.00           C  
ATOM   1527  CD2 TRP B 101       3.867  -6.634  -2.391  1.00  0.00           C  
ATOM   1528  NE1 TRP B 101       3.958  -7.652  -4.388  1.00  0.00           N  
ATOM   1529  CE2 TRP B 101       4.561  -7.578  -3.158  1.00  0.00           C  
ATOM   1530  CE3 TRP B 101       4.307  -6.372  -1.092  1.00  0.00           C  
ATOM   1531  CZ2 TRP B 101       5.671  -8.252  -2.669  1.00  0.00           C  
ATOM   1532  CZ3 TRP B 101       5.415  -7.076  -0.608  1.00  0.00           C  
ATOM   1533  CH2 TRP B 101       6.076  -7.983  -1.377  1.00  0.00           C  
ATOM   1534  H   TRP B 101       0.726  -6.965  -1.356  1.00  0.00           H  
ATOM   1535  HA  TRP B 101      -0.084  -4.284  -2.378  1.00  0.00           H  
ATOM   1536 1HB  TRP B 101       1.806  -4.288  -3.759  1.00  0.00           H  
ATOM   1537 2HB  TRP B 101       2.220  -4.421  -2.100  1.00  0.00           H  
ATOM   1538  HD1 TRP B 101       2.265  -6.589  -5.296  1.00  0.00           H  
ATOM   1539  HE1 TRP B 101       4.253  -8.250  -5.142  1.00  0.00           H  
ATOM   1540  HE3 TRP B 101       3.799  -5.642  -0.465  1.00  0.00           H  
ATOM   1541  HZ2 TRP B 101       6.218  -8.967  -3.269  1.00  0.00           H  
ATOM   1542  HZ3 TRP B 101       5.743  -6.876   0.398  1.00  0.00           H  
ATOM   1543  HH2 TRP B 101       6.943  -8.502  -0.967  1.00  0.00           H  
ATOM   1544  N   GLU B 102      -1.137  -6.856  -3.641  1.00  0.00           N  
ATOM   1545  CA  GLU B 102      -1.944  -7.534  -4.673  1.00  0.00           C  
ATOM   1546  C   GLU B 102      -1.276  -8.099  -5.941  1.00  0.00           C  
ATOM   1547  O   GLU B 102      -1.287  -9.313  -6.136  1.00  0.00           O  
ATOM   1548  CB  GLU B 102      -3.078  -6.627  -5.181  1.00  0.00           C  
ATOM   1549  CG  GLU B 102      -4.190  -6.358  -4.205  1.00  0.00           C  
ATOM   1550  CD  GLU B 102      -5.329  -5.594  -4.849  1.00  0.00           C  
ATOM   1551  OE1 GLU B 102      -6.452  -6.044  -4.737  1.00  0.00           O  
ATOM   1552  OE2 GLU B 102      -5.091  -4.586  -5.456  1.00  0.00           O  
ATOM   1553  H   GLU B 102      -1.191  -7.210  -2.698  1.00  0.00           H  
ATOM   1554  HA  GLU B 102      -2.417  -8.384  -4.180  1.00  0.00           H  
ATOM   1555 1HB  GLU B 102      -2.675  -5.670  -5.482  1.00  0.00           H  
ATOM   1556 2HB  GLU B 102      -3.525  -7.080  -6.071  1.00  0.00           H  
ATOM   1557 1HG  GLU B 102      -4.558  -7.303  -3.835  1.00  0.00           H  
ATOM   1558 2HG  GLU B 102      -3.799  -5.789  -3.359  1.00  0.00           H  
ATOM   1559  N   MET B 103      -0.656  -7.233  -6.762  1.00  0.00           N  
ATOM   1560  CA  MET B 103      -0.369  -7.488  -8.199  1.00  0.00           C  
ATOM   1561  C   MET B 103      -1.558  -7.196  -9.113  1.00  0.00           C  
ATOM   1562  O   MET B 103      -2.375  -8.074  -9.426  1.00  0.00           O  
ATOM   1563  CB  MET B 103       0.028  -8.901  -8.592  1.00  0.00           C  
ATOM   1564  CG  MET B 103       0.260  -8.971 -10.136  1.00  0.00           C  
ATOM   1565  SD  MET B 103       0.432 -10.613 -10.827  1.00  0.00           S  
ATOM   1566  CE  MET B 103      -1.244 -11.240 -10.624  1.00  0.00           C  
ATOM   1567  H   MET B 103      -0.540  -6.296  -6.390  1.00  0.00           H  
ATOM   1568  HA  MET B 103       0.437  -6.819  -8.503  1.00  0.00           H  
ATOM   1569 1HB  MET B 103       0.935  -9.188  -8.080  1.00  0.00           H  
ATOM   1570 2HB  MET B 103      -0.761  -9.611  -8.379  1.00  0.00           H  
ATOM   1571 1HG  MET B 103      -0.564  -8.479 -10.645  1.00  0.00           H  
ATOM   1572 2HG  MET B 103       1.165  -8.416 -10.375  1.00  0.00           H  
ATOM   1573 1HE  MET B 103      -1.302 -12.257 -11.018  1.00  0.00           H  
ATOM   1574 2HE  MET B 103      -1.506 -11.246  -9.564  1.00  0.00           H  
ATOM   1575 3HE  MET B 103      -1.943 -10.597 -11.165  1.00  0.00           H  
ATOM   1576  N   GLU B 104      -1.707  -5.915  -9.430  1.00  0.00           N  
ATOM   1577  CA  GLU B 104      -2.684  -5.351 -10.370  1.00  0.00           C  
ATOM   1578  C   GLU B 104      -4.142  -5.403  -9.941  1.00  0.00           C  
ATOM   1579  O   GLU B 104      -4.769  -4.360  -9.764  1.00  0.00           O  
ATOM   1580  CB  GLU B 104      -2.597  -6.091 -11.726  1.00  0.00           C  
ATOM   1581  CG  GLU B 104      -1.273  -5.943 -12.527  1.00  0.00           C  
ATOM   1582  CD  GLU B 104      -1.292  -6.710 -13.882  1.00  0.00           C  
ATOM   1583  OE1 GLU B 104      -2.289  -7.356 -14.164  1.00  0.00           O  
ATOM   1584  OE2 GLU B 104      -0.312  -6.684 -14.599  1.00  0.00           O  
ATOM   1585  H   GLU B 104      -1.027  -5.274  -9.048  1.00  0.00           H  
ATOM   1586  HA  GLU B 104      -2.424  -4.303 -10.527  1.00  0.00           H  
ATOM   1587 1HB  GLU B 104      -2.774  -7.150 -11.601  1.00  0.00           H  
ATOM   1588 2HB  GLU B 104      -3.399  -5.734 -12.342  1.00  0.00           H  
ATOM   1589 1HG  GLU B 104      -1.083  -4.886 -12.718  1.00  0.00           H  
ATOM   1590 2HG  GLU B 104      -0.463  -6.322 -11.922  1.00  0.00           H  
ATOM   1591  N   ASP B 105      -4.682  -6.606  -9.786  1.00  0.00           N  
ATOM   1592  CA  ASP B 105      -6.073  -6.734  -9.367  1.00  0.00           C  
ATOM   1593  C   ASP B 105      -6.399  -8.042  -8.643  1.00  0.00           C  
ATOM   1594  O   ASP B 105      -7.574  -8.339  -8.411  1.00  0.00           O  
ATOM   1595  CB  ASP B 105      -7.018  -6.526 -10.582  1.00  0.00           C  
ATOM   1596  CG  ASP B 105      -6.899  -7.580 -11.772  1.00  0.00           C  
ATOM   1597  OD1 ASP B 105      -6.217  -8.574 -11.640  1.00  0.00           O  
ATOM   1598  OD2 ASP B 105      -7.491  -7.343 -12.804  1.00  0.00           O  
ATOM   1599  H   ASP B 105      -4.085  -7.416  -9.929  1.00  0.00           H  
ATOM   1600  HA  ASP B 105      -6.276  -5.923  -8.664  1.00  0.00           H  
ATOM   1601 1HB  ASP B 105      -8.048  -6.533 -10.227  1.00  0.00           H  
ATOM   1602 2HB  ASP B 105      -6.844  -5.526 -10.994  1.00  0.00           H  
ATOM   1603  N   LYS B 106      -5.383  -8.820  -8.263  1.00  0.00           N  
ATOM   1604  CA  LYS B 106      -5.655 -10.103  -7.611  1.00  0.00           C  
ATOM   1605  C   LYS B 106      -4.942 -10.220  -6.291  1.00  0.00           C  
ATOM   1606  O   LYS B 106      -3.809  -9.797  -6.162  1.00  0.00           O  
ATOM   1607  CB  LYS B 106      -5.195 -11.255  -8.511  1.00  0.00           C  
ATOM   1608  CG  LYS B 106      -5.937 -11.325  -9.809  1.00  0.00           C  
ATOM   1609  CD  LYS B 106      -5.463 -12.428 -10.712  1.00  0.00           C  
ATOM   1610  CE  LYS B 106      -6.237 -12.381 -12.029  1.00  0.00           C  
ATOM   1611  NZ  LYS B 106      -5.889 -11.156 -12.862  1.00  0.00           N  
ATOM   1612  H   LYS B 106      -4.425  -8.543  -8.475  1.00  0.00           H  
ATOM   1613  HA  LYS B 106      -6.724 -10.190  -7.427  1.00  0.00           H  
ATOM   1614 1HB  LYS B 106      -4.133 -11.134  -8.739  1.00  0.00           H  
ATOM   1615 2HB  LYS B 106      -5.312 -12.204  -7.989  1.00  0.00           H  
ATOM   1616 1HG  LYS B 106      -7.004 -11.438  -9.620  1.00  0.00           H  
ATOM   1617 2HG  LYS B 106      -5.785 -10.402 -10.328  1.00  0.00           H  
ATOM   1618 1HD  LYS B 106      -4.397 -12.307 -10.914  1.00  0.00           H  
ATOM   1619 2HD  LYS B 106      -5.620 -13.396 -10.232  1.00  0.00           H  
ATOM   1620 1HE  LYS B 106      -6.017 -13.276 -12.606  1.00  0.00           H  
ATOM   1621 2HE  LYS B 106      -7.303 -12.358 -11.803  1.00  0.00           H  
ATOM   1622 1HZ  LYS B 106      -6.427 -11.165 -13.709  1.00  0.00           H  
ATOM   1623 2HZ  LYS B 106      -6.092 -10.261 -12.355  1.00  0.00           H  
ATOM   1624 3HZ  LYS B 106      -4.911 -11.169 -13.088  1.00  0.00           H  
ATOM   1625  N   ASN B 107      -5.544 -10.881  -5.322  1.00  0.00           N  
ATOM   1626  CA  ASN B 107      -4.817 -11.055  -4.078  1.00  0.00           C  
ATOM   1627  C   ASN B 107      -3.891 -12.249  -4.193  1.00  0.00           C  
ATOM   1628  O   ASN B 107      -4.249 -13.362  -3.798  1.00  0.00           O  
ATOM   1629  CB  ASN B 107      -5.749 -11.254  -2.896  1.00  0.00           C  
ATOM   1630  CG  ASN B 107      -6.568 -10.033  -2.538  1.00  0.00           C  
ATOM   1631  OD1 ASN B 107      -6.141  -8.890  -2.716  1.00  0.00           O  
ATOM   1632  ND2 ASN B 107      -7.736 -10.266  -2.019  1.00  0.00           N  
ATOM   1633  H   ASN B 107      -6.485 -11.231  -5.433  1.00  0.00           H  
ATOM   1634  HA  ASN B 107      -4.202 -10.172  -3.896  1.00  0.00           H  
ATOM   1635 1HB  ASN B 107      -6.432 -12.074  -3.122  1.00  0.00           H  
ATOM   1636 2HB  ASN B 107      -5.169 -11.554  -2.021  1.00  0.00           H  
ATOM   1637 1HD2 ASN B 107      -8.329  -9.510  -1.753  1.00  0.00           H  
ATOM   1638 2HD2 ASN B 107      -8.022 -11.227  -1.860  1.00  0.00           H  
ATOM   1639  N   ILE B 108      -2.681 -12.041  -4.715  1.00  0.00           N  
ATOM   1640  CA  ILE B 108      -1.809 -13.210  -4.872  1.00  0.00           C  
ATOM   1641  C   ILE B 108      -1.533 -13.858  -3.537  1.00  0.00           C  
ATOM   1642  O   ILE B 108      -1.524 -15.080  -3.424  1.00  0.00           O  
ATOM   1643  CB  ILE B 108      -0.428 -12.875  -5.449  1.00  0.00           C  
ATOM   1644  CG1 ILE B 108      -0.478 -12.457  -6.824  1.00  0.00           C  
ATOM   1645  CG2 ILE B 108       0.467 -14.080  -5.365  1.00  0.00           C  
ATOM   1646  CD1 ILE B 108       0.819 -11.905  -7.206  1.00  0.00           C  
ATOM   1647  H   ILE B 108      -2.425 -11.103  -5.070  1.00  0.00           H  
ATOM   1648  HA  ILE B 108      -2.305 -13.928  -5.504  1.00  0.00           H  
ATOM   1649  HB  ILE B 108       0.003 -12.060  -4.874  1.00  0.00           H  
ATOM   1650 1HG1 ILE B 108      -0.682 -13.305  -7.452  1.00  0.00           H  
ATOM   1651 2HG1 ILE B 108      -1.261 -11.710  -6.975  1.00  0.00           H  
ATOM   1652 1HG2 ILE B 108       1.448 -13.837  -5.746  1.00  0.00           H  
ATOM   1653 2HG2 ILE B 108       0.547 -14.392  -4.342  1.00  0.00           H  
ATOM   1654 3HG2 ILE B 108       0.048 -14.876  -5.948  1.00  0.00           H  
ATOM   1655 1HD1 ILE B 108       0.800 -11.623  -8.228  1.00  0.00           H  
ATOM   1656 2HD1 ILE B 108       1.037 -11.038  -6.583  1.00  0.00           H  
ATOM   1657 3HD1 ILE B 108       1.576 -12.648  -7.055  1.00  0.00           H  
ATOM   1658  N   ILE B 109      -1.223 -13.016  -2.565  1.00  0.00           N  
ATOM   1659  CA  ILE B 109      -0.929 -13.376  -1.193  1.00  0.00           C  
ATOM   1660  C   ILE B 109      -0.999 -12.122  -0.309  1.00  0.00           C  
ATOM   1661  O   ILE B 109      -0.783 -11.007  -0.790  1.00  0.00           O  
ATOM   1662  CB  ILE B 109       0.409 -14.132  -1.124  1.00  0.00           C  
ATOM   1663  CG1 ILE B 109       0.691 -14.638   0.316  1.00  0.00           C  
ATOM   1664  CG2 ILE B 109       1.496 -13.286  -1.698  1.00  0.00           C  
ATOM   1665  CD1 ILE B 109      -0.207 -15.720   0.803  1.00  0.00           C  
ATOM   1666  H   ILE B 109      -1.239 -12.036  -2.801  1.00  0.00           H  
ATOM   1667  HA  ILE B 109      -1.699 -14.066  -0.847  1.00  0.00           H  
ATOM   1668  HB  ILE B 109       0.339 -15.033  -1.731  1.00  0.00           H  
ATOM   1669 1HG1 ILE B 109       1.663 -15.009   0.340  1.00  0.00           H  
ATOM   1670 2HG1 ILE B 109       0.651 -13.825   1.001  1.00  0.00           H  
ATOM   1671 1HG2 ILE B 109       2.438 -13.837  -1.684  1.00  0.00           H  
ATOM   1672 2HG2 ILE B 109       1.253 -13.025  -2.704  1.00  0.00           H  
ATOM   1673 3HG2 ILE B 109       1.583 -12.381  -1.123  1.00  0.00           H  
ATOM   1674 1HD1 ILE B 109       0.097 -16.008   1.810  1.00  0.00           H  
ATOM   1675 2HD1 ILE B 109      -1.239 -15.377   0.821  1.00  0.00           H  
ATOM   1676 3HD1 ILE B 109      -0.120 -16.576   0.153  1.00  0.00           H  
ATOM   1677  N   GLN B 110      -1.297 -12.306   0.974  1.00  0.00           N  
ATOM   1678  CA  GLN B 110      -1.362 -11.211   1.935  1.00  0.00           C  
ATOM   1679  C   GLN B 110      -0.750 -11.558   3.292  1.00  0.00           C  
ATOM   1680  O   GLN B 110      -0.987 -12.634   3.832  1.00  0.00           O  
ATOM   1681  CB  GLN B 110      -2.818 -10.796   2.147  1.00  0.00           C  
ATOM   1682  CG  GLN B 110      -2.977  -9.700   3.140  1.00  0.00           C  
ATOM   1683  CD  GLN B 110      -4.368  -9.231   3.288  1.00  0.00           C  
ATOM   1684  OE1 GLN B 110      -4.960  -8.612   2.409  1.00  0.00           O  
ATOM   1685  NE2 GLN B 110      -4.963  -9.512   4.415  1.00  0.00           N  
ATOM   1686  H   GLN B 110      -1.473 -13.245   1.298  1.00  0.00           H  
ATOM   1687  HA  GLN B 110      -0.807 -10.366   1.529  1.00  0.00           H  
ATOM   1688 1HB  GLN B 110      -3.250 -10.468   1.200  1.00  0.00           H  
ATOM   1689 2HB  GLN B 110      -3.400 -11.656   2.497  1.00  0.00           H  
ATOM   1690 1HG  GLN B 110      -2.671 -10.094   4.101  1.00  0.00           H  
ATOM   1691 2HG  GLN B 110      -2.352  -8.858   2.861  1.00  0.00           H  
ATOM   1692 1HE2 GLN B 110      -5.902  -9.196   4.543  1.00  0.00           H  
ATOM   1693 2HE2 GLN B 110      -4.492 -10.015   5.139  1.00  0.00           H  
ATOM   1694  N   PHE B 111       0.027 -10.623   3.842  1.00  0.00           N  
ATOM   1695  CA  PHE B 111       0.642 -10.753   5.169  1.00  0.00           C  
ATOM   1696  C   PHE B 111       0.454  -9.472   5.953  1.00  0.00           C  
ATOM   1697  O   PHE B 111       0.820  -8.375   5.502  1.00  0.00           O  
ATOM   1698  CB  PHE B 111       2.123 -11.107   5.047  1.00  0.00           C  
ATOM   1699  CG  PHE B 111       2.935 -11.264   6.287  1.00  0.00           C  
ATOM   1700  CD1 PHE B 111       3.204 -12.512   6.778  1.00  0.00           C  
ATOM   1701  CD2 PHE B 111       3.463 -10.163   6.952  1.00  0.00           C  
ATOM   1702  CE1 PHE B 111       3.988 -12.671   7.884  1.00  0.00           C  
ATOM   1703  CE2 PHE B 111       4.248 -10.322   8.061  1.00  0.00           C  
ATOM   1704  CZ  PHE B 111       4.520 -11.579   8.516  1.00  0.00           C  
ATOM   1705  H   PHE B 111       0.193  -9.772   3.322  1.00  0.00           H  
ATOM   1706  HA  PHE B 111       0.136 -11.537   5.717  1.00  0.00           H  
ATOM   1707 1HB  PHE B 111       2.180 -12.064   4.549  1.00  0.00           H  
ATOM   1708 2HB  PHE B 111       2.601 -10.416   4.434  1.00  0.00           H  
ATOM   1709  HD1 PHE B 111       2.797 -13.379   6.270  1.00  0.00           H  
ATOM   1710  HD2 PHE B 111       3.254  -9.168   6.585  1.00  0.00           H  
ATOM   1711  HE1 PHE B 111       4.196 -13.668   8.264  1.00  0.00           H  
ATOM   1712  HE2 PHE B 111       4.661  -9.452   8.570  1.00  0.00           H  
ATOM   1713  HZ  PHE B 111       5.147 -11.723   9.386  1.00  0.00           H  
ATOM   1714  N   VAL B 112      -0.223  -9.620   7.083  1.00  0.00           N  
ATOM   1715  CA  VAL B 112      -0.561  -8.500   7.942  1.00  0.00           C  
ATOM   1716  C   VAL B 112      -0.251  -8.830   9.405  1.00  0.00           C  
ATOM   1717  O   VAL B 112      -0.633  -9.888   9.913  1.00  0.00           O  
ATOM   1718  CB  VAL B 112      -2.063  -8.134   7.764  1.00  0.00           C  
ATOM   1719  CG1 VAL B 112      -2.446  -6.974   8.657  1.00  0.00           C  
ATOM   1720  CG2 VAL B 112      -2.347  -7.770   6.315  1.00  0.00           C  
ATOM   1721  H   VAL B 112      -0.458 -10.569   7.382  1.00  0.00           H  
ATOM   1722  HA  VAL B 112       0.040  -7.640   7.647  1.00  0.00           H  
ATOM   1723  HB  VAL B 112      -2.673  -8.992   8.049  1.00  0.00           H  
ATOM   1724 1HG1 VAL B 112      -3.501  -6.746   8.523  1.00  0.00           H  
ATOM   1725 2HG1 VAL B 112      -2.271  -7.247   9.682  1.00  0.00           H  
ATOM   1726 3HG1 VAL B 112      -1.848  -6.099   8.400  1.00  0.00           H  
ATOM   1727 1HG2 VAL B 112      -3.397  -7.541   6.217  1.00  0.00           H  
ATOM   1728 2HG2 VAL B 112      -1.749  -6.905   6.029  1.00  0.00           H  
ATOM   1729 3HG2 VAL B 112      -2.108  -8.592   5.681  1.00  0.00           H  
ATOM   1730  N   HIS B 113       0.445  -7.929  10.079  1.00  0.00           N  
ATOM   1731  CA  HIS B 113       0.741  -8.064  11.505  1.00  0.00           C  
ATOM   1732  C   HIS B 113       1.421  -9.359  11.948  1.00  0.00           C  
ATOM   1733  O   HIS B 113       1.096  -9.896  13.007  1.00  0.00           O  
ATOM   1734  CB  HIS B 113      -0.529  -7.926  12.341  1.00  0.00           C  
ATOM   1735  CG  HIS B 113      -1.174  -6.634  12.202  1.00  0.00           C  
ATOM   1736  ND1 HIS B 113      -2.349  -6.319  12.852  1.00  0.00           N  
ATOM   1737  CD2 HIS B 113      -0.826  -5.540  11.495  1.00  0.00           C  
ATOM   1738  CE1 HIS B 113      -2.687  -5.089  12.549  1.00  0.00           C  
ATOM   1739  NE2 HIS B 113      -1.779  -4.605  11.730  1.00  0.00           N  
ATOM   1740  H   HIS B 113       0.778  -7.100   9.583  1.00  0.00           H  
ATOM   1741  HA  HIS B 113       1.393  -7.244  11.774  1.00  0.00           H  
ATOM   1742 1HB  HIS B 113      -1.243  -8.703  12.077  1.00  0.00           H  
ATOM   1743 2HB  HIS B 113      -0.276  -8.058  13.393  1.00  0.00           H  
ATOM   1744  HD2 HIS B 113       0.058  -5.427  10.859  1.00  0.00           H  
ATOM   1745  HE1 HIS B 113      -3.564  -4.550  12.912  1.00  0.00           H  
ATOM   1746  HE2 HIS B 113      -1.805  -3.667  11.355  1.00  0.00           H  
ATOM   1747  N   GLY B 114       2.375  -9.849  11.181  1.00  0.00           N  
ATOM   1748  CA  GLY B 114       3.093 -11.053  11.575  1.00  0.00           C  
ATOM   1749  C   GLY B 114       2.558 -12.370  11.010  1.00  0.00           C  
ATOM   1750  O   GLY B 114       3.256 -13.384  11.097  1.00  0.00           O  
ATOM   1751  H   GLY B 114       2.609  -9.375  10.320  1.00  0.00           H  
ATOM   1752 1HA  GLY B 114       4.132 -10.952  11.294  1.00  0.00           H  
ATOM   1753 2HA  GLY B 114       3.090 -11.115  12.661  1.00  0.00           H  
ATOM   1754  N   GLU B 115       1.362 -12.376  10.408  1.00  0.00           N  
ATOM   1755  CA  GLU B 115       0.831 -13.634   9.871  1.00  0.00           C  
ATOM   1756  C   GLU B 115       0.272 -13.516   8.451  1.00  0.00           C  
ATOM   1757  O   GLU B 115      -0.275 -12.478   8.062  1.00  0.00           O  
ATOM   1758  CB  GLU B 115      -0.278 -14.172  10.798  1.00  0.00           C  
ATOM   1759  CG  GLU B 115       0.184 -14.545  12.232  1.00  0.00           C  
ATOM   1760  CD  GLU B 115      -0.922 -15.110  13.119  1.00  0.00           C  
ATOM   1761  OE1 GLU B 115      -2.037 -15.216  12.668  1.00  0.00           O  
ATOM   1762  OE2 GLU B 115      -0.636 -15.435  14.249  1.00  0.00           O  
ATOM   1763  H   GLU B 115       0.805 -11.521  10.347  1.00  0.00           H  
ATOM   1764  HA  GLU B 115       1.640 -14.362   9.841  1.00  0.00           H  
ATOM   1765 1HB  GLU B 115      -1.063 -13.421  10.887  1.00  0.00           H  
ATOM   1766 2HB  GLU B 115      -0.727 -15.058  10.345  1.00  0.00           H  
ATOM   1767 1HG  GLU B 115       0.989 -15.276  12.160  1.00  0.00           H  
ATOM   1768 2HG  GLU B 115       0.585 -13.653  12.709  1.00  0.00           H  
ATOM   1769  N   GLU B 116       0.368 -14.606   7.678  1.00  0.00           N  
ATOM   1770  CA  GLU B 116      -0.290 -14.602   6.377  1.00  0.00           C  
ATOM   1771  C   GLU B 116      -1.788 -14.664   6.604  1.00  0.00           C  
ATOM   1772  O   GLU B 116      -2.256 -15.403   7.471  1.00  0.00           O  
ATOM   1773  CB  GLU B 116       0.154 -15.759   5.473  1.00  0.00           C  
ATOM   1774  CG  GLU B 116       1.586 -15.664   4.935  1.00  0.00           C  
ATOM   1775  CD  GLU B 116       1.924 -16.803   4.000  1.00  0.00           C  
ATOM   1776  OE1 GLU B 116       1.435 -17.884   4.227  1.00  0.00           O  
ATOM   1777  OE2 GLU B 116       2.649 -16.597   3.044  1.00  0.00           O  
ATOM   1778  H   GLU B 116       0.851 -15.429   8.009  1.00  0.00           H  
ATOM   1779  HA  GLU B 116      -0.057 -13.680   5.867  1.00  0.00           H  
ATOM   1780 1HB  GLU B 116       0.056 -16.699   6.012  1.00  0.00           H  
ATOM   1781 2HB  GLU B 116      -0.515 -15.806   4.611  1.00  0.00           H  
ATOM   1782 1HG  GLU B 116       1.697 -14.719   4.395  1.00  0.00           H  
ATOM   1783 2HG  GLU B 116       2.284 -15.663   5.770  1.00  0.00           H  
ATOM   1784  N   ASP B 117      -2.538 -13.909   5.822  1.00  0.00           N  
ATOM   1785  CA  ASP B 117      -3.986 -13.930   5.927  1.00  0.00           C  
ATOM   1786  C   ASP B 117      -4.563 -14.530   4.674  1.00  0.00           C  
ATOM   1787  O   ASP B 117      -4.804 -13.856   3.670  1.00  0.00           O  
ATOM   1788  CB  ASP B 117      -4.550 -12.548   6.153  1.00  0.00           C  
ATOM   1789  CG  ASP B 117      -6.069 -12.557   6.368  1.00  0.00           C  
ATOM   1790  OD1 ASP B 117      -6.718 -13.566   6.101  1.00  0.00           O  
ATOM   1791  OD2 ASP B 117      -6.568 -11.547   6.819  1.00  0.00           O  
ATOM   1792  H   ASP B 117      -2.074 -13.336   5.125  1.00  0.00           H  
ATOM   1793  HA  ASP B 117      -4.271 -14.558   6.770  1.00  0.00           H  
ATOM   1794 1HB  ASP B 117      -4.063 -12.087   7.017  1.00  0.00           H  
ATOM   1795 2HB  ASP B 117      -4.316 -11.952   5.287  1.00  0.00           H  
ATOM   1796  N   LEU B 118      -4.831 -15.806   4.753  1.00  0.00           N  
ATOM   1797  CA  LEU B 118      -5.190 -16.552   3.584  1.00  0.00           C  
ATOM   1798  C   LEU B 118      -6.681 -16.434   3.310  1.00  0.00           C  
ATOM   1799  O   LEU B 118      -7.176 -16.922   2.297  1.00  0.00           O  
ATOM   1800  CB  LEU B 118      -4.768 -17.998   3.816  1.00  0.00           C  
ATOM   1801  CG  LEU B 118      -3.242 -18.159   4.084  1.00  0.00           C  
ATOM   1802  CD1 LEU B 118      -2.935 -19.607   4.388  1.00  0.00           C  
ATOM   1803  CD2 LEU B 118      -2.447 -17.658   2.905  1.00  0.00           C  
ATOM   1804  H   LEU B 118      -4.689 -16.283   5.635  1.00  0.00           H  
ATOM   1805  HA  LEU B 118      -4.642 -16.152   2.732  1.00  0.00           H  
ATOM   1806 1HB  LEU B 118      -5.311 -18.392   4.674  1.00  0.00           H  
ATOM   1807 2HB  LEU B 118      -5.024 -18.587   2.934  1.00  0.00           H  
ATOM   1808  HG  LEU B 118      -2.970 -17.568   4.965  1.00  0.00           H  
ATOM   1809 1HD1 LEU B 118      -1.868 -19.711   4.598  1.00  0.00           H  
ATOM   1810 2HD1 LEU B 118      -3.510 -19.927   5.256  1.00  0.00           H  
ATOM   1811 3HD1 LEU B 118      -3.198 -20.221   3.527  1.00  0.00           H  
ATOM   1812 1HD2 LEU B 118      -1.377 -17.764   3.113  1.00  0.00           H  
ATOM   1813 2HD2 LEU B 118      -2.700 -18.244   2.037  1.00  0.00           H  
ATOM   1814 3HD2 LEU B 118      -2.677 -16.608   2.719  1.00  0.00           H  
ATOM   1815  N   LYS B 119      -7.404 -15.723   4.183  1.00  0.00           N  
ATOM   1816  CA  LYS B 119      -8.846 -15.582   4.038  1.00  0.00           C  
ATOM   1817  C   LYS B 119      -9.201 -14.780   2.800  1.00  0.00           C  
ATOM   1818  O   LYS B 119     -10.330 -14.850   2.315  1.00  0.00           O  
ATOM   1819  CB  LYS B 119      -9.456 -14.906   5.263  1.00  0.00           C  
ATOM   1820  CG  LYS B 119      -9.395 -15.739   6.533  1.00  0.00           C  
ATOM   1821  CD  LYS B 119      -9.989 -14.986   7.710  1.00  0.00           C  
ATOM   1822  CE  LYS B 119      -9.920 -15.806   8.987  1.00  0.00           C  
ATOM   1823  NZ  LYS B 119     -10.458 -15.056  10.153  1.00  0.00           N  
ATOM   1824  H   LYS B 119      -6.955 -15.232   4.970  1.00  0.00           H  
ATOM   1825  HA  LYS B 119      -9.282 -16.574   3.932  1.00  0.00           H  
ATOM   1826 1HB  LYS B 119      -8.956 -13.958   5.445  1.00  0.00           H  
ATOM   1827 2HB  LYS B 119     -10.501 -14.682   5.064  1.00  0.00           H  
ATOM   1828 1HG  LYS B 119      -9.929 -16.676   6.389  1.00  0.00           H  
ATOM   1829 2HG  LYS B 119      -8.348 -15.960   6.751  1.00  0.00           H  
ATOM   1830 1HD  LYS B 119      -9.426 -14.057   7.852  1.00  0.00           H  
ATOM   1831 2HD  LYS B 119     -11.026 -14.734   7.499  1.00  0.00           H  
ATOM   1832 1HE  LYS B 119     -10.498 -16.719   8.857  1.00  0.00           H  
ATOM   1833 2HE  LYS B 119      -8.881 -16.069   9.185  1.00  0.00           H  
ATOM   1834 1HZ  LYS B 119     -10.395 -15.630  10.982  1.00  0.00           H  
ATOM   1835 2HZ  LYS B 119      -9.917 -14.212  10.285  1.00  0.00           H  
ATOM   1836 3HZ  LYS B 119     -11.424 -14.815   9.983  1.00  0.00           H  
ATOM   1837  N   VAL B 120      -8.245 -13.996   2.299  1.00  0.00           N  
ATOM   1838  CA  VAL B 120      -8.511 -13.176   1.132  1.00  0.00           C  
ATOM   1839  C   VAL B 120      -7.703 -13.629  -0.079  1.00  0.00           C  
ATOM   1840  O   VAL B 120      -7.693 -12.956  -1.111  1.00  0.00           O  
ATOM   1841  CB  VAL B 120      -8.161 -11.710   1.425  1.00  0.00           C  
ATOM   1842  CG1 VAL B 120      -9.011 -11.176   2.572  1.00  0.00           C  
ATOM   1843  CG2 VAL B 120      -6.695 -11.610   1.742  1.00  0.00           C  
ATOM   1844  H   VAL B 120      -7.315 -13.971   2.739  1.00  0.00           H  
ATOM   1845  HA  VAL B 120      -9.571 -13.246   0.888  1.00  0.00           H  
ATOM   1846  HB  VAL B 120      -8.385 -11.112   0.551  1.00  0.00           H  
ATOM   1847 1HG1 VAL B 120      -8.756 -10.133   2.754  1.00  0.00           H  
ATOM   1848 2HG1 VAL B 120     -10.067 -11.256   2.310  1.00  0.00           H  
ATOM   1849 3HG1 VAL B 120      -8.813 -11.759   3.475  1.00  0.00           H  
ATOM   1850 1HG2 VAL B 120      -6.454 -10.579   1.927  1.00  0.00           H  
ATOM   1851 2HG2 VAL B 120      -6.468 -12.206   2.630  1.00  0.00           H  
ATOM   1852 3HG2 VAL B 120      -6.106 -11.976   0.901  1.00  0.00           H  
ATOM   1853  N   GLN B 121      -6.989 -14.749   0.028  1.00  0.00           N  
ATOM   1854  CA  GLN B 121      -6.128 -15.131  -1.088  1.00  0.00           C  
ATOM   1855  C   GLN B 121      -6.929 -15.611  -2.300  1.00  0.00           C  
ATOM   1856  O   GLN B 121      -7.872 -16.399  -2.177  1.00  0.00           O  
ATOM   1857  CB  GLN B 121      -5.097 -16.169  -0.647  1.00  0.00           C  
ATOM   1858  CG  GLN B 121      -4.071 -16.481  -1.713  1.00  0.00           C  
ATOM   1859  CD  GLN B 121      -2.963 -17.377  -1.222  1.00  0.00           C  
ATOM   1860  OE1 GLN B 121      -3.177 -18.197  -0.332  1.00  0.00           O  
ATOM   1861  NE2 GLN B 121      -1.789 -17.231  -1.793  1.00  0.00           N  
ATOM   1862  H   GLN B 121      -7.050 -15.341   0.857  1.00  0.00           H  
ATOM   1863  HA  GLN B 121      -5.572 -14.247  -1.404  1.00  0.00           H  
ATOM   1864 1HB  GLN B 121      -4.566 -15.797   0.228  1.00  0.00           H  
ATOM   1865 2HB  GLN B 121      -5.601 -17.086  -0.356  1.00  0.00           H  
ATOM   1866 1HG  GLN B 121      -4.563 -16.984  -2.549  1.00  0.00           H  
ATOM   1867 2HG  GLN B 121      -3.632 -15.547  -2.059  1.00  0.00           H  
ATOM   1868 1HE2 GLN B 121      -0.978 -17.800  -1.522  1.00  0.00           H  
ATOM   1869 2HE2 GLN B 121      -1.684 -16.520  -2.501  1.00  0.00           H  
ATOM   1870  N   HIS B 122      -6.533 -15.124  -3.476  1.00  0.00           N  
ATOM   1871  CA  HIS B 122      -7.169 -15.451  -4.751  1.00  0.00           C  
ATOM   1872  C   HIS B 122      -7.077 -16.944  -5.050  1.00  0.00           C  
ATOM   1873  O   HIS B 122      -6.031 -17.570  -4.836  1.00  0.00           O  
ATOM   1874  CB  HIS B 122      -6.514 -14.636  -5.869  1.00  0.00           C  
ATOM   1875  CG  HIS B 122      -7.218 -14.658  -7.198  1.00  0.00           C  
ATOM   1876  ND1 HIS B 122      -7.140 -15.718  -8.094  1.00  0.00           N  
ATOM   1877  CD2 HIS B 122      -8.018 -13.731  -7.779  1.00  0.00           C  
ATOM   1878  CE1 HIS B 122      -7.879 -15.429  -9.164  1.00  0.00           C  
ATOM   1879  NE2 HIS B 122      -8.414 -14.233  -8.993  1.00  0.00           N  
ATOM   1880  H   HIS B 122      -5.748 -14.471  -3.489  1.00  0.00           H  
ATOM   1881  HA  HIS B 122      -8.224 -15.184  -4.707  1.00  0.00           H  
ATOM   1882 1HB  HIS B 122      -6.435 -13.601  -5.549  1.00  0.00           H  
ATOM   1883 2HB  HIS B 122      -5.519 -14.996  -5.999  1.00  0.00           H  
ATOM   1884  HD2 HIS B 122      -8.296 -12.763  -7.359  1.00  0.00           H  
ATOM   1885  HE1 HIS B 122      -8.017 -16.068 -10.037  1.00  0.00           H  
ATOM   1886  HE2 HIS B 122      -9.021 -13.757  -9.648  1.00  0.00           H  
ATOM   1887  N   SER B 123      -8.151 -17.507  -5.602  1.00  0.00           N  
ATOM   1888  CA  SER B 123      -8.211 -18.941  -5.867  1.00  0.00           C  
ATOM   1889  C   SER B 123      -7.142 -19.485  -6.817  1.00  0.00           C  
ATOM   1890  O   SER B 123      -6.818 -20.671  -6.746  1.00  0.00           O  
ATOM   1891  CB  SER B 123      -9.580 -19.303  -6.404  1.00  0.00           C  
ATOM   1892  OG  SER B 123      -9.797 -18.726  -7.658  1.00  0.00           O  
ATOM   1893  H   SER B 123      -8.960 -16.933  -5.796  1.00  0.00           H  
ATOM   1894  HA  SER B 123      -8.089 -19.451  -4.917  1.00  0.00           H  
ATOM   1895 1HB  SER B 123      -9.658 -20.387  -6.482  1.00  0.00           H  
ATOM   1896 2HB  SER B 123     -10.347 -18.969  -5.706  1.00  0.00           H  
ATOM   1897  HG  SER B 123      -8.995 -18.892  -8.163  1.00  0.00           H  
ATOM   1898  N   SER B 124      -6.554 -18.643  -7.673  1.00  0.00           N  
ATOM   1899  CA  SER B 124      -5.506 -19.134  -8.567  1.00  0.00           C  
ATOM   1900  C   SER B 124      -4.140 -19.197  -7.868  1.00  0.00           C  
ATOM   1901  O   SER B 124      -3.178 -19.731  -8.421  1.00  0.00           O  
ATOM   1902  CB  SER B 124      -5.429 -18.290  -9.827  1.00  0.00           C  
ATOM   1903  OG  SER B 124      -5.010 -16.991  -9.554  1.00  0.00           O  
ATOM   1904  H   SER B 124      -6.822 -17.659  -7.713  1.00  0.00           H  
ATOM   1905  HA  SER B 124      -5.768 -20.147  -8.869  1.00  0.00           H  
ATOM   1906 1HB  SER B 124      -4.737 -18.754 -10.528  1.00  0.00           H  
ATOM   1907 2HB  SER B 124      -6.407 -18.263 -10.302  1.00  0.00           H  
ATOM   1908  HG  SER B 124      -5.687 -16.606  -8.969  1.00  0.00           H  
ATOM   1909  N   TYR B 125      -4.059 -18.629  -6.661  1.00  0.00           N  
ATOM   1910  CA  TYR B 125      -2.829 -18.566  -5.889  1.00  0.00           C  
ATOM   1911  C   TYR B 125      -2.878 -19.319  -4.551  1.00  0.00           C  
ATOM   1912  O   TYR B 125      -1.833 -19.614  -3.962  1.00  0.00           O  
ATOM   1913  CB  TYR B 125      -2.429 -17.109  -5.714  1.00  0.00           C  
ATOM   1914  CG  TYR B 125      -2.086 -16.459  -7.035  1.00  0.00           C  
ATOM   1915  CD1 TYR B 125      -2.886 -15.480  -7.615  1.00  0.00           C  
ATOM   1916  CD2 TYR B 125      -0.954 -16.881  -7.684  1.00  0.00           C  
ATOM   1917  CE1 TYR B 125      -2.539 -14.936  -8.833  1.00  0.00           C  
ATOM   1918  CE2 TYR B 125      -0.618 -16.351  -8.883  1.00  0.00           C  
ATOM   1919  CZ  TYR B 125      -1.393 -15.386  -9.467  1.00  0.00           C  
ATOM   1920  OH  TYR B 125      -1.039 -14.894 -10.695  1.00  0.00           O  
ATOM   1921  H   TYR B 125      -4.891 -18.220  -6.247  1.00  0.00           H  
ATOM   1922  HA  TYR B 125      -2.046 -19.037  -6.480  1.00  0.00           H  
ATOM   1923 1HB  TYR B 125      -3.253 -16.550  -5.251  1.00  0.00           H  
ATOM   1924 2HB  TYR B 125      -1.592 -17.037  -5.070  1.00  0.00           H  
ATOM   1925  HD1 TYR B 125      -3.771 -15.148  -7.124  1.00  0.00           H  
ATOM   1926  HD2 TYR B 125      -0.330 -17.655  -7.241  1.00  0.00           H  
ATOM   1927  HE1 TYR B 125      -3.166 -14.174  -9.292  1.00  0.00           H  
ATOM   1928  HE2 TYR B 125       0.268 -16.706  -9.391  1.00  0.00           H  
ATOM   1929  HH  TYR B 125      -0.485 -15.572 -11.154  1.00  0.00           H  
ATOM   1930  N   ARG B 126      -4.069 -19.750  -4.118  1.00  0.00           N  
ATOM   1931  CA  ARG B 126      -4.207 -20.427  -2.814  1.00  0.00           C  
ATOM   1932  C   ARG B 126      -3.354 -21.684  -2.685  1.00  0.00           C  
ATOM   1933  O   ARG B 126      -2.941 -22.052  -1.587  1.00  0.00           O  
ATOM   1934  CB  ARG B 126      -5.653 -20.821  -2.541  1.00  0.00           C  
ATOM   1935  CG  ARG B 126      -6.594 -19.678  -2.223  1.00  0.00           C  
ATOM   1936  CD  ARG B 126      -7.991 -20.142  -2.033  1.00  0.00           C  
ATOM   1937  NE  ARG B 126      -8.911 -19.030  -1.872  1.00  0.00           N  
ATOM   1938  CZ  ARG B 126     -10.250 -19.146  -1.772  1.00  0.00           C  
ATOM   1939  NH1 ARG B 126     -10.820 -20.336  -1.801  1.00  0.00           N  
ATOM   1940  NH2 ARG B 126     -10.989 -18.061  -1.643  1.00  0.00           N  
ATOM   1941  H   ARG B 126      -4.902 -19.485  -4.638  1.00  0.00           H  
ATOM   1942  HA  ARG B 126      -3.902 -19.743  -2.043  1.00  0.00           H  
ATOM   1943 1HB  ARG B 126      -6.054 -21.331  -3.417  1.00  0.00           H  
ATOM   1944 2HB  ARG B 126      -5.686 -21.522  -1.710  1.00  0.00           H  
ATOM   1945 1HG  ARG B 126      -6.269 -19.191  -1.306  1.00  0.00           H  
ATOM   1946 2HG  ARG B 126      -6.581 -18.967  -3.012  1.00  0.00           H  
ATOM   1947 1HD  ARG B 126      -8.308 -20.728  -2.892  1.00  0.00           H  
ATOM   1948 2HD  ARG B 126      -8.045 -20.755  -1.136  1.00  0.00           H  
ATOM   1949  HE  ARG B 126      -8.511 -18.074  -1.857  1.00  0.00           H  
ATOM   1950 1HH1 ARG B 126     -10.253 -21.165  -1.896  1.00  0.00           H  
ATOM   1951 2HH1 ARG B 126     -11.824 -20.417  -1.723  1.00  0.00           H  
ATOM   1952 1HH2 ARG B 126     -10.542 -17.147  -1.617  1.00  0.00           H  
ATOM   1953 2HH2 ARG B 126     -11.989 -18.136  -1.565  1.00  0.00           H  
ATOM   1954  N   GLN B 127      -3.124 -22.367  -3.794  1.00  0.00           N  
ATOM   1955  CA  GLN B 127      -2.330 -23.582  -3.780  1.00  0.00           C  
ATOM   1956  C   GLN B 127      -0.865 -23.363  -4.197  1.00  0.00           C  
ATOM   1957  O   GLN B 127      -0.111 -24.340  -4.279  1.00  0.00           O  
ATOM   1958  CB  GLN B 127      -2.972 -24.628  -4.697  1.00  0.00           C  
ATOM   1959  CG  GLN B 127      -4.385 -25.051  -4.286  1.00  0.00           C  
ATOM   1960  CD  GLN B 127      -4.433 -25.702  -2.906  1.00  0.00           C  
ATOM   1961  OE1 GLN B 127      -3.699 -26.658  -2.636  1.00  0.00           O  
ATOM   1962  NE2 GLN B 127      -5.300 -25.196  -2.035  1.00  0.00           N  
ATOM   1963  H   GLN B 127      -3.499 -22.023  -4.666  1.00  0.00           H  
ATOM   1964  HA  GLN B 127      -2.326 -23.974  -2.764  1.00  0.00           H  
ATOM   1965 1HB  GLN B 127      -3.017 -24.236  -5.714  1.00  0.00           H  
ATOM   1966 2HB  GLN B 127      -2.351 -25.520  -4.717  1.00  0.00           H  
ATOM   1967 1HG  GLN B 127      -5.025 -24.168  -4.270  1.00  0.00           H  
ATOM   1968 2HG  GLN B 127      -4.762 -25.770  -5.014  1.00  0.00           H  
ATOM   1969 1HE2 GLN B 127      -5.372 -25.588  -1.116  1.00  0.00           H  
ATOM   1970 2HE2 GLN B 127      -5.878 -24.427  -2.294  1.00  0.00           H  
ATOM   1971  N   ARG B 128      -0.474 -22.116  -4.534  1.00  0.00           N  
ATOM   1972  CA  ARG B 128       0.880 -21.877  -5.053  1.00  0.00           C  
ATOM   1973  C   ARG B 128       1.690 -20.680  -4.510  1.00  0.00           C  
ATOM   1974  O   ARG B 128       2.926 -20.726  -4.565  1.00  0.00           O  
ATOM   1975  CB  ARG B 128       0.843 -21.736  -6.572  1.00  0.00           C  
ATOM   1976  CG  ARG B 128       0.429 -22.998  -7.362  1.00  0.00           C  
ATOM   1977  CD  ARG B 128       1.480 -24.069  -7.237  1.00  0.00           C  
ATOM   1978  NE  ARG B 128       1.174 -25.290  -8.017  1.00  0.00           N  
ATOM   1979  CZ  ARG B 128       0.480 -26.357  -7.569  1.00  0.00           C  
ATOM   1980  NH1 ARG B 128      -0.003 -26.393  -6.342  1.00  0.00           N  
ATOM   1981  NH2 ARG B 128       0.292 -27.387  -8.381  1.00  0.00           N  
ATOM   1982  H   ARG B 128      -1.104 -21.331  -4.403  1.00  0.00           H  
ATOM   1983  HA  ARG B 128       1.464 -22.771  -4.834  1.00  0.00           H  
ATOM   1984 1HB  ARG B 128       0.150 -20.937  -6.840  1.00  0.00           H  
ATOM   1985 2HB  ARG B 128       1.832 -21.441  -6.930  1.00  0.00           H  
ATOM   1986 1HG  ARG B 128      -0.520 -23.385  -7.004  1.00  0.00           H  
ATOM   1987 2HG  ARG B 128       0.339 -22.742  -8.418  1.00  0.00           H  
ATOM   1988 1HD  ARG B 128       2.429 -23.674  -7.557  1.00  0.00           H  
ATOM   1989 2HD  ARG B 128       1.569 -24.357  -6.195  1.00  0.00           H  
ATOM   1990  HE  ARG B 128       1.541 -25.346  -8.986  1.00  0.00           H  
ATOM   1991 1HH1 ARG B 128       0.140 -25.606  -5.688  1.00  0.00           H  
ATOM   1992 2HH1 ARG B 128      -0.515 -27.203  -6.027  1.00  0.00           H  
ATOM   1993 1HH2 ARG B 128       0.669 -27.360  -9.328  1.00  0.00           H  
ATOM   1994 2HH2 ARG B 128      -0.219 -28.193  -8.065  1.00  0.00           H  
ATOM   1995  N   ALA B 129       1.039 -19.597  -4.050  1.00  0.00           N  
ATOM   1996  CA  ALA B 129       1.814 -18.400  -3.677  1.00  0.00           C  
ATOM   1997  C   ALA B 129       1.930 -18.162  -2.172  1.00  0.00           C  
ATOM   1998  O   ALA B 129       1.008 -18.445  -1.397  1.00  0.00           O  
ATOM   1999  CB  ALA B 129       1.223 -17.170  -4.305  1.00  0.00           C  
ATOM   2000  H   ALA B 129       0.022 -19.584  -3.993  1.00  0.00           H  
ATOM   2001  HA  ALA B 129       2.818 -18.535  -4.061  1.00  0.00           H  
ATOM   2002 1HB  ALA B 129       1.855 -16.319  -4.055  1.00  0.00           H  
ATOM   2003 2HB  ALA B 129       1.178 -17.291  -5.379  1.00  0.00           H  
ATOM   2004 3HB  ALA B 129       0.237 -17.016  -3.906  1.00  0.00           H  
ATOM   2005  N   ARG B 130       3.061 -17.554  -1.791  1.00  0.00           N  
ATOM   2006  CA  ARG B 130       3.371 -17.207  -0.403  1.00  0.00           C  
ATOM   2007  C   ARG B 130       4.230 -15.940  -0.249  1.00  0.00           C  
ATOM   2008  O   ARG B 130       4.880 -15.481  -1.195  1.00  0.00           O  
ATOM   2009  CB  ARG B 130       4.118 -18.352   0.255  1.00  0.00           C  
ATOM   2010  CG  ARG B 130       5.500 -18.644  -0.355  1.00  0.00           C  
ATOM   2011  CD  ARG B 130       6.178 -19.777   0.334  1.00  0.00           C  
ATOM   2012  NE  ARG B 130       7.478 -20.084  -0.247  1.00  0.00           N  
ATOM   2013  CZ  ARG B 130       8.363 -20.960   0.256  1.00  0.00           C  
ATOM   2014  NH1 ARG B 130       8.110 -21.615   1.369  1.00  0.00           N  
ATOM   2015  NH2 ARG B 130       9.491 -21.143  -0.391  1.00  0.00           N  
ATOM   2016  H   ARG B 130       3.763 -17.371  -2.509  1.00  0.00           H  
ATOM   2017  HA  ARG B 130       2.435 -17.071   0.131  1.00  0.00           H  
ATOM   2018 1HB  ARG B 130       4.260 -18.125   1.316  1.00  0.00           H  
ATOM   2019 2HB  ARG B 130       3.520 -19.261   0.191  1.00  0.00           H  
ATOM   2020 1HG  ARG B 130       5.393 -18.889  -1.416  1.00  0.00           H  
ATOM   2021 2HG  ARG B 130       6.128 -17.756  -0.252  1.00  0.00           H  
ATOM   2022 1HD  ARG B 130       6.327 -19.516   1.382  1.00  0.00           H  
ATOM   2023 2HD  ARG B 130       5.556 -20.668   0.266  1.00  0.00           H  
ATOM   2024  HE  ARG B 130       7.753 -19.627  -1.127  1.00  0.00           H  
ATOM   2025 1HH1 ARG B 130       7.239 -21.464   1.857  1.00  0.00           H  
ATOM   2026 2HH1 ARG B 130       8.787 -22.269   1.733  1.00  0.00           H  
ATOM   2027 1HH2 ARG B 130       9.636 -20.611  -1.257  1.00  0.00           H  
ATOM   2028 2HH2 ARG B 130      10.183 -21.788  -0.050  1.00  0.00           H  
ATOM   2029  N   LEU B 131       4.229 -15.369   0.959  1.00  0.00           N  
ATOM   2030  CA  LEU B 131       5.133 -14.262   1.274  1.00  0.00           C  
ATOM   2031  C   LEU B 131       6.297 -14.763   2.090  1.00  0.00           C  
ATOM   2032  O   LEU B 131       6.159 -15.578   3.007  1.00  0.00           O  
ATOM   2033  CB  LEU B 131       4.398 -13.097   1.952  1.00  0.00           C  
ATOM   2034  CG  LEU B 131       3.466 -12.369   1.007  1.00  0.00           C  
ATOM   2035  CD1 LEU B 131       2.606 -11.405   1.691  1.00  0.00           C  
ATOM   2036  CD2 LEU B 131       4.299 -11.626  -0.001  1.00  0.00           C  
ATOM   2037  H   LEU B 131       3.627 -15.751   1.701  1.00  0.00           H  
ATOM   2038  HA  LEU B 131       5.539 -13.872   0.343  1.00  0.00           H  
ATOM   2039 1HB  LEU B 131       3.807 -13.488   2.783  1.00  0.00           H  
ATOM   2040 2HB  LEU B 131       5.131 -12.388   2.337  1.00  0.00           H  
ATOM   2041  HG  LEU B 131       2.877 -13.065   0.539  1.00  0.00           H  
ATOM   2042 1HD1 LEU B 131       1.957 -10.905   0.968  1.00  0.00           H  
ATOM   2043 2HD1 LEU B 131       2.008 -11.944   2.387  1.00  0.00           H  
ATOM   2044 3HD1 LEU B 131       3.222 -10.675   2.189  1.00  0.00           H  
ATOM   2045 1HD2 LEU B 131       3.656 -11.113  -0.704  1.00  0.00           H  
ATOM   2046 2HD2 LEU B 131       4.935 -10.896   0.502  1.00  0.00           H  
ATOM   2047 3HD2 LEU B 131       4.908 -12.334  -0.516  1.00  0.00           H  
ATOM   2048  N   LEU B 132       7.467 -14.261   1.778  1.00  0.00           N  
ATOM   2049  CA  LEU B 132       8.647 -14.755   2.446  1.00  0.00           C  
ATOM   2050  C   LEU B 132       8.886 -13.948   3.711  1.00  0.00           C  
ATOM   2051  O   LEU B 132       9.798 -13.124   3.795  1.00  0.00           O  
ATOM   2052  CB  LEU B 132       9.815 -14.716   1.466  1.00  0.00           C  
ATOM   2053  CG  LEU B 132       9.524 -15.516   0.129  1.00  0.00           C  
ATOM   2054  CD1 LEU B 132      10.717 -15.454  -0.808  1.00  0.00           C  
ATOM   2055  CD2 LEU B 132       9.168 -16.957   0.459  1.00  0.00           C  
ATOM   2056  H   LEU B 132       7.535 -13.545   1.052  1.00  0.00           H  
ATOM   2057  HA  LEU B 132       8.481 -15.793   2.729  1.00  0.00           H  
ATOM   2058 1HB  LEU B 132      10.028 -13.693   1.234  1.00  0.00           H  
ATOM   2059 2HB  LEU B 132      10.689 -15.156   1.939  1.00  0.00           H  
ATOM   2060  HG  LEU B 132       8.677 -15.048  -0.385  1.00  0.00           H  
ATOM   2061 1HD1 LEU B 132      10.489 -15.994  -1.723  1.00  0.00           H  
ATOM   2062 2HD1 LEU B 132      10.953 -14.433  -1.053  1.00  0.00           H  
ATOM   2063 3HD1 LEU B 132      11.569 -15.914  -0.327  1.00  0.00           H  
ATOM   2064 1HD2 LEU B 132       8.948 -17.494  -0.465  1.00  0.00           H  
ATOM   2065 2HD2 LEU B 132      10.005 -17.435   0.965  1.00  0.00           H  
ATOM   2066 3HD2 LEU B 132       8.292 -16.980   1.108  1.00  0.00           H  
ATOM   2067  N   LYS B 133       8.054 -14.217   4.715  1.00  0.00           N  
ATOM   2068  CA  LYS B 133       8.057 -13.477   5.984  1.00  0.00           C  
ATOM   2069  C   LYS B 133       9.414 -13.528   6.694  1.00  0.00           C  
ATOM   2070  O   LYS B 133       9.779 -12.619   7.443  1.00  0.00           O  
ATOM   2071  CB  LYS B 133       6.995 -14.043   6.927  1.00  0.00           C  
ATOM   2072  CG  LYS B 133       7.317 -15.442   7.477  1.00  0.00           C  
ATOM   2073  CD  LYS B 133       6.245 -15.966   8.413  1.00  0.00           C  
ATOM   2074  CE  LYS B 133       6.560 -17.407   8.882  1.00  0.00           C  
ATOM   2075  NZ  LYS B 133       7.826 -17.503   9.712  1.00  0.00           N  
ATOM   2076  H   LYS B 133       7.344 -14.930   4.530  1.00  0.00           H  
ATOM   2077  HA  LYS B 133       7.812 -12.439   5.772  1.00  0.00           H  
ATOM   2078 1HB  LYS B 133       6.871 -13.372   7.774  1.00  0.00           H  
ATOM   2079 2HB  LYS B 133       6.045 -14.102   6.398  1.00  0.00           H  
ATOM   2080 1HG  LYS B 133       7.462 -16.144   6.657  1.00  0.00           H  
ATOM   2081 2HG  LYS B 133       8.235 -15.392   8.052  1.00  0.00           H  
ATOM   2082 1HD  LYS B 133       6.177 -15.314   9.286  1.00  0.00           H  
ATOM   2083 2HD  LYS B 133       5.282 -15.961   7.901  1.00  0.00           H  
ATOM   2084 1HE  LYS B 133       5.724 -17.764   9.480  1.00  0.00           H  
ATOM   2085 2HE  LYS B 133       6.669 -18.049   8.007  1.00  0.00           H  
ATOM   2086 1HZ  LYS B 133       7.973 -18.457   9.988  1.00  0.00           H  
ATOM   2087 2HZ  LYS B 133       8.666 -17.193   9.177  1.00  0.00           H  
ATOM   2088 3HZ  LYS B 133       7.743 -16.929  10.528  1.00  0.00           H  
ATOM   2089  N   ASP B 134      10.196 -14.559   6.399  1.00  0.00           N  
ATOM   2090  CA  ASP B 134      11.497 -14.734   7.011  1.00  0.00           C  
ATOM   2091  C   ASP B 134      12.518 -13.756   6.419  1.00  0.00           C  
ATOM   2092  O   ASP B 134      13.557 -13.493   7.024  1.00  0.00           O  
ATOM   2093  CB  ASP B 134      11.939 -16.183   6.848  1.00  0.00           C  
ATOM   2094  CG  ASP B 134      11.014 -17.142   7.648  1.00  0.00           C  
ATOM   2095  OD1 ASP B 134      10.251 -16.664   8.480  1.00  0.00           O  
ATOM   2096  OD2 ASP B 134      11.060 -18.317   7.415  1.00  0.00           O  
ATOM   2097  H   ASP B 134       9.853 -15.254   5.753  1.00  0.00           H  
ATOM   2098  HA  ASP B 134      11.408 -14.521   8.076  1.00  0.00           H  
ATOM   2099 1HB  ASP B 134      11.919 -16.458   5.794  1.00  0.00           H  
ATOM   2100 2HB  ASP B 134      12.965 -16.296   7.202  1.00  0.00           H  
ATOM   2101  N   GLN B 135      12.225 -13.237   5.219  1.00  0.00           N  
ATOM   2102  CA  GLN B 135      13.083 -12.263   4.554  1.00  0.00           C  
ATOM   2103  C   GLN B 135      12.559 -10.868   4.906  1.00  0.00           C  
ATOM   2104  O   GLN B 135      13.330  -9.920   5.113  1.00  0.00           O  
ATOM   2105  CB  GLN B 135      13.076 -12.478   3.035  1.00  0.00           C  
ATOM   2106  CG  GLN B 135      13.620 -13.829   2.593  1.00  0.00           C  
ATOM   2107  CD  GLN B 135      13.629 -13.993   1.082  1.00  0.00           C  
ATOM   2108  OE1 GLN B 135      13.250 -13.088   0.343  1.00  0.00           O  
ATOM   2109  NE2 GLN B 135      14.072 -15.154   0.616  1.00  0.00           N  
ATOM   2110  H   GLN B 135      11.351 -13.474   4.765  1.00  0.00           H  
ATOM   2111  HA  GLN B 135      14.101 -12.357   4.931  1.00  0.00           H  
ATOM   2112 1HB  GLN B 135      12.055 -12.374   2.657  1.00  0.00           H  
ATOM   2113 2HB  GLN B 135      13.671 -11.705   2.558  1.00  0.00           H  
ATOM   2114 1HG  GLN B 135      14.640 -13.932   2.957  1.00  0.00           H  
ATOM   2115 2HG  GLN B 135      12.989 -14.610   3.018  1.00  0.00           H  
ATOM   2116 1HE2 GLN B 135      14.103 -15.318  -0.373  1.00  0.00           H  
ATOM   2117 2HE2 GLN B 135      14.376 -15.866   1.250  1.00  0.00           H  
ATOM   2118  N   LEU B 136      11.229 -10.788   5.070  1.00  0.00           N  
ATOM   2119  CA  LEU B 136      10.565  -9.549   5.449  1.00  0.00           C  
ATOM   2120  C   LEU B 136      11.156  -9.064   6.747  1.00  0.00           C  
ATOM   2121  O   LEU B 136      11.447  -7.872   6.905  1.00  0.00           O  
ATOM   2122  CB  LEU B 136       9.064  -9.751   5.639  1.00  0.00           C  
ATOM   2123  CG  LEU B 136       8.313  -8.529   6.062  1.00  0.00           C  
ATOM   2124  CD1 LEU B 136       8.469  -7.513   5.020  1.00  0.00           C  
ATOM   2125  CD2 LEU B 136       6.869  -8.885   6.273  1.00  0.00           C  
ATOM   2126  H   LEU B 136      10.670 -11.614   4.870  1.00  0.00           H  
ATOM   2127  HA  LEU B 136      10.743  -8.801   4.682  1.00  0.00           H  
ATOM   2128 1HB  LEU B 136       8.635 -10.132   4.714  1.00  0.00           H  
ATOM   2129 2HB  LEU B 136       8.918 -10.483   6.419  1.00  0.00           H  
ATOM   2130  HG  LEU B 136       8.737  -8.140   6.986  1.00  0.00           H  
ATOM   2131 1HD1 LEU B 136       7.955  -6.602   5.296  1.00  0.00           H  
ATOM   2132 2HD1 LEU B 136       9.526  -7.314   4.896  1.00  0.00           H  
ATOM   2133 3HD1 LEU B 136       8.053  -7.903   4.102  1.00  0.00           H  
ATOM   2134 1HD2 LEU B 136       6.305  -8.004   6.583  1.00  0.00           H  
ATOM   2135 2HD2 LEU B 136       6.456  -9.274   5.348  1.00  0.00           H  
ATOM   2136 3HD2 LEU B 136       6.808  -9.647   7.035  1.00  0.00           H  
ATOM   2137  N   SER B 137      11.316  -9.992   7.693  1.00  0.00           N  
ATOM   2138  CA  SER B 137      11.918  -9.651   8.957  1.00  0.00           C  
ATOM   2139  C   SER B 137      13.244  -8.957   8.674  1.00  0.00           C  
ATOM   2140  O   SER B 137      14.120  -9.501   8.010  1.00  0.00           O  
ATOM   2141  CB  SER B 137      12.134 -10.904   9.781  1.00  0.00           C  
ATOM   2142  OG  SER B 137      12.799 -10.618  10.983  1.00  0.00           O  
ATOM   2143  H   SER B 137      11.002 -10.950   7.521  1.00  0.00           H  
ATOM   2144  HA  SER B 137      11.267  -8.981   9.504  1.00  0.00           H  
ATOM   2145 1HB  SER B 137      11.171 -11.365   9.990  1.00  0.00           H  
ATOM   2146 2HB  SER B 137      12.715 -11.624   9.198  1.00  0.00           H  
ATOM   2147  HG  SER B 137      13.700 -10.395  10.730  1.00  0.00           H  
ATOM   2148  N   LEU B 138      13.388  -7.775   9.239  1.00  0.00           N  
ATOM   2149  CA  LEU B 138      14.543  -6.893   9.107  1.00  0.00           C  
ATOM   2150  C   LEU B 138      14.833  -6.280   7.718  1.00  0.00           C  
ATOM   2151  O   LEU B 138      15.954  -5.822   7.489  1.00  0.00           O  
ATOM   2152  CB  LEU B 138      15.800  -7.579   9.642  1.00  0.00           C  
ATOM   2153  CG  LEU B 138      15.688  -8.015  11.101  1.00  0.00           C  
ATOM   2154  CD1 LEU B 138      16.974  -8.678  11.535  1.00  0.00           C  
ATOM   2155  CD2 LEU B 138      15.363  -6.792  11.949  1.00  0.00           C  
ATOM   2156  H   LEU B 138      12.608  -7.438   9.781  1.00  0.00           H  
ATOM   2157  HA  LEU B 138      14.363  -6.052   9.772  1.00  0.00           H  
ATOM   2158 1HB  LEU B 138      16.043  -8.445   9.035  1.00  0.00           H  
ATOM   2159 2HB  LEU B 138      16.629  -6.873   9.572  1.00  0.00           H  
ATOM   2160  HG  LEU B 138      14.890  -8.741  11.207  1.00  0.00           H  
ATOM   2161 1HD1 LEU B 138      16.887  -8.994  12.577  1.00  0.00           H  
ATOM   2162 2HD1 LEU B 138      17.166  -9.548  10.906  1.00  0.00           H  
ATOM   2163 3HD1 LEU B 138      17.798  -7.971  11.439  1.00  0.00           H  
ATOM   2164 1HD2 LEU B 138      15.270  -7.091  12.989  1.00  0.00           H  
ATOM   2165 2HD2 LEU B 138      16.159  -6.048  11.856  1.00  0.00           H  
ATOM   2166 3HD2 LEU B 138      14.434  -6.366  11.600  1.00  0.00           H  
ATOM   2167  N   GLY B 139      13.819  -6.149   6.846  1.00  0.00           N  
ATOM   2168  CA  GLY B 139      14.007  -5.313   5.648  1.00  0.00           C  
ATOM   2169  C   GLY B 139      14.014  -5.896   4.231  1.00  0.00           C  
ATOM   2170  O   GLY B 139      14.277  -5.140   3.292  1.00  0.00           O  
ATOM   2171  H   GLY B 139      12.926  -6.613   7.016  1.00  0.00           H  
ATOM   2172 1HA  GLY B 139      13.251  -4.534   5.676  1.00  0.00           H  
ATOM   2173 2HA  GLY B 139      14.940  -4.767   5.773  1.00  0.00           H  
ATOM   2174  N   ASN B 140      13.707  -7.178   4.010  1.00  0.00           N  
ATOM   2175  CA  ASN B 140      13.725  -7.655   2.620  1.00  0.00           C  
ATOM   2176  C   ASN B 140      12.409  -8.318   2.227  1.00  0.00           C  
ATOM   2177  O   ASN B 140      12.312  -9.541   2.190  1.00  0.00           O  
ATOM   2178  CB  ASN B 140      14.872  -8.631   2.422  1.00  0.00           C  
ATOM   2179  CG  ASN B 140      16.223  -8.031   2.739  1.00  0.00           C  
ATOM   2180  OD1 ASN B 140      16.814  -7.284   1.957  1.00  0.00           O  
ATOM   2181  ND2 ASN B 140      16.724  -8.357   3.902  1.00  0.00           N  
ATOM   2182  H   ASN B 140      13.488  -7.843   4.756  1.00  0.00           H  
ATOM   2183  HA  ASN B 140      13.860  -6.813   1.950  1.00  0.00           H  
ATOM   2184 1HB  ASN B 140      14.724  -9.501   3.052  1.00  0.00           H  
ATOM   2185 2HB  ASN B 140      14.874  -8.975   1.387  1.00  0.00           H  
ATOM   2186 1HD2 ASN B 140      17.611  -7.997   4.185  1.00  0.00           H  
ATOM   2187 2HD2 ASN B 140      16.215  -8.966   4.515  1.00  0.00           H  
ATOM   2188  N   ALA B 141      11.375  -7.527   1.952  1.00  0.00           N  
ATOM   2189  CA  ALA B 141      10.084  -8.130   1.654  1.00  0.00           C  
ATOM   2190  C   ALA B 141      10.201  -8.922   0.382  1.00  0.00           C  
ATOM   2191  O   ALA B 141      10.965  -8.562  -0.523  1.00  0.00           O  
ATOM   2192  CB  ALA B 141       8.974  -7.103   1.508  1.00  0.00           C  
ATOM   2193  H   ALA B 141      11.479  -6.516   1.899  1.00  0.00           H  
ATOM   2194  HA  ALA B 141       9.831  -8.816   2.461  1.00  0.00           H  
ATOM   2195 1HB  ALA B 141       8.041  -7.616   1.289  1.00  0.00           H  
ATOM   2196 2HB  ALA B 141       8.859  -6.539   2.401  1.00  0.00           H  
ATOM   2197 3HB  ALA B 141       9.204  -6.436   0.711  1.00  0.00           H  
ATOM   2198  N   ALA B 142       9.439  -9.995   0.281  1.00  0.00           N  
ATOM   2199  CA  ALA B 142       9.449 -10.718  -0.969  1.00  0.00           C  
ATOM   2200  C   ALA B 142       8.196 -11.541  -1.155  1.00  0.00           C  
ATOM   2201  O   ALA B 142       7.531 -11.935  -0.192  1.00  0.00           O  
ATOM   2202  CB  ALA B 142      10.681 -11.599  -1.067  1.00  0.00           C  
ATOM   2203  H   ALA B 142       8.856 -10.291   1.048  1.00  0.00           H  
ATOM   2204  HA  ALA B 142       9.466  -9.979  -1.762  1.00  0.00           H  
ATOM   2205 1HB  ALA B 142      10.690 -12.113  -2.028  1.00  0.00           H  
ATOM   2206 2HB  ALA B 142      11.584 -10.995  -0.979  1.00  0.00           H  
ATOM   2207 3HB  ALA B 142      10.671 -12.312  -0.285  1.00  0.00           H  
ATOM   2208  N   LEU B 143       7.910 -11.808  -2.417  1.00  0.00           N  
ATOM   2209  CA  LEU B 143       6.754 -12.607  -2.834  1.00  0.00           C  
ATOM   2210  C   LEU B 143       7.136 -13.702  -3.789  1.00  0.00           C  
ATOM   2211  O   LEU B 143       7.918 -13.488  -4.726  1.00  0.00           O  
ATOM   2212  CB  LEU B 143       5.689 -11.696  -3.490  1.00  0.00           C  
ATOM   2213  CG  LEU B 143       4.397 -12.326  -4.032  1.00  0.00           C  
ATOM   2214  CD1 LEU B 143       3.276 -11.288  -3.965  1.00  0.00           C  
ATOM   2215  CD2 LEU B 143       4.605 -12.750  -5.491  1.00  0.00           C  
ATOM   2216  H   LEU B 143       8.556 -11.414  -3.106  1.00  0.00           H  
ATOM   2217  HA  LEU B 143       6.331 -13.088  -1.960  1.00  0.00           H  
ATOM   2218 1HB  LEU B 143       5.368 -11.002  -2.733  1.00  0.00           H  
ATOM   2219 2HB  LEU B 143       6.125 -11.140  -4.292  1.00  0.00           H  
ATOM   2220  HG  LEU B 143       4.120 -13.193  -3.424  1.00  0.00           H  
ATOM   2221 1HD1 LEU B 143       2.360 -11.717  -4.351  1.00  0.00           H  
ATOM   2222 2HD1 LEU B 143       3.122 -10.972  -2.941  1.00  0.00           H  
ATOM   2223 3HD1 LEU B 143       3.547 -10.430  -4.568  1.00  0.00           H  
ATOM   2224 1HD2 LEU B 143       3.692 -13.180  -5.872  1.00  0.00           H  
ATOM   2225 2HD2 LEU B 143       4.872 -11.879  -6.090  1.00  0.00           H  
ATOM   2226 3HD2 LEU B 143       5.402 -13.486  -5.558  1.00  0.00           H  
ATOM   2227  N   GLN B 144       6.605 -14.891  -3.530  1.00  0.00           N  
ATOM   2228  CA  GLN B 144       6.924 -16.012  -4.373  1.00  0.00           C  
ATOM   2229  C   GLN B 144       5.717 -16.812  -4.833  1.00  0.00           C  
ATOM   2230  O   GLN B 144       4.923 -17.319  -4.034  1.00  0.00           O  
ATOM   2231  CB  GLN B 144       7.892 -16.934  -3.633  1.00  0.00           C  
ATOM   2232  CG  GLN B 144       8.380 -18.114  -4.435  1.00  0.00           C  
ATOM   2233  CD  GLN B 144       9.347 -18.968  -3.636  1.00  0.00           C  
ATOM   2234  OE1 GLN B 144       9.000 -19.486  -2.559  1.00  0.00           O  
ATOM   2235  NE2 GLN B 144      10.572 -19.114  -4.135  1.00  0.00           N  
ATOM   2236  H   GLN B 144       5.976 -15.019  -2.736  1.00  0.00           H  
ATOM   2237  HA  GLN B 144       7.418 -15.637  -5.254  1.00  0.00           H  
ATOM   2238 1HB  GLN B 144       8.762 -16.360  -3.329  1.00  0.00           H  
ATOM   2239 2HB  GLN B 144       7.413 -17.307  -2.727  1.00  0.00           H  
ATOM   2240 1HG  GLN B 144       7.526 -18.727  -4.719  1.00  0.00           H  
ATOM   2241 2HG  GLN B 144       8.889 -17.748  -5.331  1.00  0.00           H  
ATOM   2242 1HE2 GLN B 144      11.254 -19.658  -3.645  1.00  0.00           H  
ATOM   2243 2HE2 GLN B 144      10.827 -18.663  -4.991  1.00  0.00           H  
ATOM   2244  N   ILE B 145       5.619 -16.965  -6.139  1.00  0.00           N  
ATOM   2245  CA  ILE B 145       4.617 -17.802  -6.765  1.00  0.00           C  
ATOM   2246  C   ILE B 145       5.336 -19.040  -7.213  1.00  0.00           C  
ATOM   2247  O   ILE B 145       6.304 -18.950  -7.970  1.00  0.00           O  
ATOM   2248  CB  ILE B 145       3.981 -17.132  -7.996  1.00  0.00           C  
ATOM   2249  CG1 ILE B 145       3.283 -15.848  -7.608  1.00  0.00           C  
ATOM   2250  CG2 ILE B 145       3.008 -18.098  -8.678  1.00  0.00           C  
ATOM   2251  CD1 ILE B 145       2.876 -15.037  -8.791  1.00  0.00           C  
ATOM   2252  H   ILE B 145       6.275 -16.467  -6.731  1.00  0.00           H  
ATOM   2253  HA  ILE B 145       3.849 -18.076  -6.049  1.00  0.00           H  
ATOM   2254  HB  ILE B 145       4.769 -16.866  -8.702  1.00  0.00           H  
ATOM   2255 1HG1 ILE B 145       2.392 -16.087  -7.038  1.00  0.00           H  
ATOM   2256 2HG1 ILE B 145       3.944 -15.254  -6.990  1.00  0.00           H  
ATOM   2257 1HG2 ILE B 145       2.578 -17.627  -9.563  1.00  0.00           H  
ATOM   2258 2HG2 ILE B 145       3.537 -19.005  -8.980  1.00  0.00           H  
ATOM   2259 3HG2 ILE B 145       2.211 -18.364  -7.984  1.00  0.00           H  
ATOM   2260 1HD1 ILE B 145       2.379 -14.142  -8.477  1.00  0.00           H  
ATOM   2261 2HD1 ILE B 145       3.761 -14.775  -9.357  1.00  0.00           H  
ATOM   2262 3HD1 ILE B 145       2.208 -15.606  -9.423  1.00  0.00           H  
ATOM   2263  N   THR B 146       4.949 -20.194  -6.708  1.00  0.00           N  
ATOM   2264  CA  THR B 146       5.678 -21.367  -7.119  1.00  0.00           C  
ATOM   2265  C   THR B 146       5.024 -21.976  -8.345  1.00  0.00           C  
ATOM   2266  O   THR B 146       3.845 -21.719  -8.602  1.00  0.00           O  
ATOM   2267  CB  THR B 146       5.785 -22.350  -5.942  1.00  0.00           C  
ATOM   2268  OG1 THR B 146       4.483 -22.762  -5.536  1.00  0.00           O  
ATOM   2269  CG2 THR B 146       6.483 -21.652  -4.764  1.00  0.00           C  
ATOM   2270  H   THR B 146       4.176 -20.272  -6.045  1.00  0.00           H  
ATOM   2271  HA  THR B 146       6.680 -21.072  -7.391  1.00  0.00           H  
ATOM   2272  HB  THR B 146       6.354 -23.225  -6.244  1.00  0.00           H  
ATOM   2273  HG1 THR B 146       4.009 -21.986  -5.163  1.00  0.00           H  
ATOM   2274 1HG2 THR B 146       6.560 -22.340  -3.925  1.00  0.00           H  
ATOM   2275 2HG2 THR B 146       7.477 -21.336  -5.063  1.00  0.00           H  
ATOM   2276 3HG2 THR B 146       5.900 -20.779  -4.463  1.00  0.00           H  
ATOM   2277  N   ASP B 147       5.768 -22.812  -9.075  1.00  0.00           N  
ATOM   2278  CA  ASP B 147       5.221 -23.494 -10.253  1.00  0.00           C  
ATOM   2279  C   ASP B 147       4.580 -22.485 -11.224  1.00  0.00           C  
ATOM   2280  O   ASP B 147       3.420 -22.659 -11.629  1.00  0.00           O  
ATOM   2281  CB  ASP B 147       4.159 -24.503  -9.811  1.00  0.00           C  
ATOM   2282  CG  ASP B 147       3.745 -25.509 -10.833  1.00  0.00           C  
ATOM   2283  OD1 ASP B 147       4.502 -25.871 -11.686  1.00  0.00           O  
ATOM   2284  OD2 ASP B 147       2.557 -25.834 -10.815  1.00  0.00           O  
ATOM   2285  H   ASP B 147       6.740 -22.947  -8.797  1.00  0.00           H  
ATOM   2286  HA  ASP B 147       6.035 -24.009 -10.765  1.00  0.00           H  
ATOM   2287 1HB  ASP B 147       4.492 -25.020  -8.909  1.00  0.00           H  
ATOM   2288 2HB  ASP B 147       3.274 -23.951  -9.566  1.00  0.00           H  
ATOM   2289  N   VAL B 148       5.343 -21.456 -11.601  1.00  0.00           N  
ATOM   2290  CA  VAL B 148       4.874 -20.330 -12.408  1.00  0.00           C  
ATOM   2291  C   VAL B 148       4.305 -20.663 -13.772  1.00  0.00           C  
ATOM   2292  O   VAL B 148       4.877 -21.427 -14.559  1.00  0.00           O  
ATOM   2293  CB  VAL B 148       6.038 -19.352 -12.576  1.00  0.00           C  
ATOM   2294  CG1 VAL B 148       5.714 -18.261 -13.544  1.00  0.00           C  
ATOM   2295  CG2 VAL B 148       6.328 -18.747 -11.255  1.00  0.00           C  
ATOM   2296  H   VAL B 148       6.309 -21.425 -11.276  1.00  0.00           H  
ATOM   2297  HA  VAL B 148       4.089 -19.826 -11.836  1.00  0.00           H  
ATOM   2298  HB  VAL B 148       6.912 -19.898 -12.941  1.00  0.00           H  
ATOM   2299 1HG1 VAL B 148       6.570 -17.595 -13.618  1.00  0.00           H  
ATOM   2300 2HG1 VAL B 148       5.500 -18.682 -14.528  1.00  0.00           H  
ATOM   2301 3HG1 VAL B 148       4.851 -17.708 -13.193  1.00  0.00           H  
ATOM   2302 1HG2 VAL B 148       7.174 -18.097 -11.382  1.00  0.00           H  
ATOM   2303 2HG2 VAL B 148       5.459 -18.190 -10.906  1.00  0.00           H  
ATOM   2304 3HG2 VAL B 148       6.563 -19.504 -10.529  1.00  0.00           H  
ATOM   2305  N   LYS B 149       3.138 -20.087 -14.031  1.00  0.00           N  
ATOM   2306  CA  LYS B 149       2.401 -20.280 -15.266  1.00  0.00           C  
ATOM   2307  C   LYS B 149       2.477 -19.072 -16.177  1.00  0.00           C  
ATOM   2308  O   LYS B 149       2.783 -17.963 -15.752  1.00  0.00           O  
ATOM   2309  CB  LYS B 149       0.940 -20.606 -14.964  1.00  0.00           C  
ATOM   2310  CG  LYS B 149       0.765 -21.833 -14.096  1.00  0.00           C  
ATOM   2311  CD  LYS B 149       1.219 -23.089 -14.834  1.00  0.00           C  
ATOM   2312  CE  LYS B 149       0.983 -24.332 -14.008  1.00  0.00           C  
ATOM   2313  NZ  LYS B 149       1.904 -24.372 -12.878  1.00  0.00           N  
ATOM   2314  H   LYS B 149       2.725 -19.474 -13.318  1.00  0.00           H  
ATOM   2315  HA  LYS B 149       2.839 -21.123 -15.786  1.00  0.00           H  
ATOM   2316 1HB  LYS B 149       0.479 -19.758 -14.444  1.00  0.00           H  
ATOM   2317 2HB  LYS B 149       0.395 -20.765 -15.892  1.00  0.00           H  
ATOM   2318 1HG  LYS B 149       1.360 -21.721 -13.181  1.00  0.00           H  
ATOM   2319 2HG  LYS B 149      -0.281 -21.936 -13.815  1.00  0.00           H  
ATOM   2320 1HD  LYS B 149       0.693 -23.181 -15.783  1.00  0.00           H  
ATOM   2321 2HD  LYS B 149       2.292 -23.016 -15.034  1.00  0.00           H  
ATOM   2322 1HE  LYS B 149      -0.038 -24.338 -13.634  1.00  0.00           H  
ATOM   2323 2HE  LYS B 149       1.144 -25.214 -14.625  1.00  0.00           H  
ATOM   2324 1HZ  LYS B 149       1.786 -25.216 -12.291  1.00  0.00           H  
ATOM   2325 2HZ  LYS B 149       2.853 -24.366 -13.231  1.00  0.00           H  
ATOM   2326 3HZ  LYS B 149       1.790 -23.553 -12.277  1.00  0.00           H  
ATOM   2327  N   LEU B 150       2.100 -19.255 -17.432  1.00  0.00           N  
ATOM   2328  CA  LEU B 150       2.083 -18.140 -18.368  1.00  0.00           C  
ATOM   2329  C   LEU B 150       1.073 -17.073 -17.922  1.00  0.00           C  
ATOM   2330  O   LEU B 150       1.231 -15.882 -18.188  1.00  0.00           O  
ATOM   2331  CB  LEU B 150       1.758 -18.651 -19.766  1.00  0.00           C  
ATOM   2332  CG  LEU B 150       2.837 -19.566 -20.357  1.00  0.00           C  
ATOM   2333  CD1 LEU B 150       2.373 -20.099 -21.695  1.00  0.00           C  
ATOM   2334  CD2 LEU B 150       4.152 -18.798 -20.466  1.00  0.00           C  
ATOM   2335  H   LEU B 150       1.850 -20.180 -17.753  1.00  0.00           H  
ATOM   2336  HA  LEU B 150       3.070 -17.703 -18.394  1.00  0.00           H  
ATOM   2337 1HB  LEU B 150       0.821 -19.204 -19.731  1.00  0.00           H  
ATOM   2338 2HB  LEU B 150       1.634 -17.798 -20.432  1.00  0.00           H  
ATOM   2339  HG  LEU B 150       2.978 -20.414 -19.706  1.00  0.00           H  
ATOM   2340 1HD1 LEU B 150       3.132 -20.765 -22.103  1.00  0.00           H  
ATOM   2341 2HD1 LEU B 150       1.441 -20.649 -21.563  1.00  0.00           H  
ATOM   2342 3HD1 LEU B 150       2.211 -19.269 -22.381  1.00  0.00           H  
ATOM   2343 1HD2 LEU B 150       4.923 -19.453 -20.873  1.00  0.00           H  
ATOM   2344 2HD2 LEU B 150       4.022 -17.940 -21.125  1.00  0.00           H  
ATOM   2345 3HD2 LEU B 150       4.462 -18.450 -19.478  1.00  0.00           H  
ATOM   2346  N   GLN B 151       0.063 -17.511 -17.174  1.00  0.00           N  
ATOM   2347  CA  GLN B 151      -1.004 -16.659 -16.676  1.00  0.00           C  
ATOM   2348  C   GLN B 151      -0.572 -15.829 -15.465  1.00  0.00           C  
ATOM   2349  O   GLN B 151      -1.337 -14.995 -14.983  1.00  0.00           O  
ATOM   2350  CB  GLN B 151      -2.220 -17.511 -16.301  1.00  0.00           C  
ATOM   2351  CG  GLN B 151      -2.887 -18.203 -17.484  1.00  0.00           C  
ATOM   2352  CD  GLN B 151      -4.064 -19.077 -17.066  1.00  0.00           C  
ATOM   2353  OE1 GLN B 151      -4.127 -19.560 -15.931  1.00  0.00           O  
ATOM   2354  NE2 GLN B 151      -5.004 -19.284 -17.984  1.00  0.00           N  
ATOM   2355  H   GLN B 151       0.023 -18.495 -16.968  1.00  0.00           H  
ATOM   2356  HA  GLN B 151      -1.291 -15.969 -17.469  1.00  0.00           H  
ATOM   2357 1HB  GLN B 151      -1.914 -18.278 -15.586  1.00  0.00           H  
ATOM   2358 2HB  GLN B 151      -2.963 -16.884 -15.809  1.00  0.00           H  
ATOM   2359 1HG  GLN B 151      -3.255 -17.441 -18.172  1.00  0.00           H  
ATOM   2360 2HG  GLN B 151      -2.153 -18.833 -17.984  1.00  0.00           H  
ATOM   2361 1HE2 GLN B 151      -5.800 -19.850 -17.767  1.00  0.00           H  
ATOM   2362 2HE2 GLN B 151      -4.915 -18.874 -18.892  1.00  0.00           H  
ATOM   2363  N   ASP B 152       0.656 -16.047 -14.978  1.00  0.00           N  
ATOM   2364  CA  ASP B 152       1.182 -15.289 -13.853  1.00  0.00           C  
ATOM   2365  C   ASP B 152       1.949 -14.077 -14.375  1.00  0.00           C  
ATOM   2366  O   ASP B 152       2.497 -13.278 -13.602  1.00  0.00           O  
ATOM   2367  CB  ASP B 152       2.079 -16.172 -12.980  1.00  0.00           C  
ATOM   2368  CG  ASP B 152       1.295 -17.280 -12.279  1.00  0.00           C  
ATOM   2369  OD1 ASP B 152       0.228 -17.005 -11.786  1.00  0.00           O  
ATOM   2370  OD2 ASP B 152       1.749 -18.408 -12.254  1.00  0.00           O  
ATOM   2371  H   ASP B 152       1.268 -16.742 -15.402  1.00  0.00           H  
ATOM   2372  HA  ASP B 152       0.350 -14.929 -13.248  1.00  0.00           H  
ATOM   2373 1HB  ASP B 152       2.852 -16.615 -13.601  1.00  0.00           H  
ATOM   2374 2HB  ASP B 152       2.567 -15.560 -12.226  1.00  0.00           H  
ATOM   2375  N   ALA B 153       1.983 -13.923 -15.706  1.00  0.00           N  
ATOM   2376  CA  ALA B 153       2.643 -12.771 -16.283  1.00  0.00           C  
ATOM   2377  C   ALA B 153       1.958 -11.523 -15.812  1.00  0.00           C  
ATOM   2378  O   ALA B 153       0.730 -11.479 -15.731  1.00  0.00           O  
ATOM   2379  CB  ALA B 153       2.581 -12.782 -17.800  1.00  0.00           C  
ATOM   2380  H   ALA B 153       1.550 -14.599 -16.339  1.00  0.00           H  
ATOM   2381  HA  ALA B 153       3.673 -12.757 -15.938  1.00  0.00           H  
ATOM   2382 1HB  ALA B 153       3.080 -11.894 -18.181  1.00  0.00           H  
ATOM   2383 2HB  ALA B 153       3.046 -13.638 -18.203  1.00  0.00           H  
ATOM   2384 3HB  ALA B 153       1.538 -12.777 -18.110  1.00  0.00           H  
ATOM   2385  N   GLY B 154       2.729 -10.485 -15.571  1.00  0.00           N  
ATOM   2386  CA  GLY B 154       2.108  -9.226 -15.200  1.00  0.00           C  
ATOM   2387  C   GLY B 154       3.056  -8.275 -14.525  1.00  0.00           C  
ATOM   2388  O   GLY B 154       4.275  -8.496 -14.485  1.00  0.00           O  
ATOM   2389  H   GLY B 154       3.742 -10.604 -15.616  1.00  0.00           H  
ATOM   2390 1HA  GLY B 154       1.690  -8.753 -16.089  1.00  0.00           H  
ATOM   2391 2HA  GLY B 154       1.268  -9.422 -14.533  1.00  0.00           H  
ATOM   2392  N   VAL B 155       2.482  -7.197 -14.015  1.00  0.00           N  
ATOM   2393  CA  VAL B 155       3.259  -6.200 -13.328  1.00  0.00           C  
ATOM   2394  C   VAL B 155       3.031  -6.257 -11.836  1.00  0.00           C  
ATOM   2395  O   VAL B 155       1.918  -6.133 -11.329  1.00  0.00           O  
ATOM   2396  CB  VAL B 155       2.931  -4.812 -13.853  1.00  0.00           C  
ATOM   2397  CG1 VAL B 155       3.701  -3.794 -13.083  1.00  0.00           C  
ATOM   2398  CG2 VAL B 155       3.301  -4.747 -15.324  1.00  0.00           C  
ATOM   2399  H   VAL B 155       1.470  -7.060 -14.116  1.00  0.00           H  
ATOM   2400  HA  VAL B 155       4.311  -6.389 -13.521  1.00  0.00           H  
ATOM   2401  HB  VAL B 155       1.864  -4.612 -13.721  1.00  0.00           H  
ATOM   2402 1HG1 VAL B 155       3.446  -2.829 -13.470  1.00  0.00           H  
ATOM   2403 2HG1 VAL B 155       3.433  -3.853 -12.032  1.00  0.00           H  
ATOM   2404 3HG1 VAL B 155       4.771  -3.979 -13.197  1.00  0.00           H  
ATOM   2405 1HG2 VAL B 155       3.074  -3.766 -15.710  1.00  0.00           H  
ATOM   2406 2HG2 VAL B 155       4.371  -4.947 -15.436  1.00  0.00           H  
ATOM   2407 3HG2 VAL B 155       2.731  -5.493 -15.876  1.00  0.00           H  
ATOM   2408  N   TYR B 156       4.107  -6.447 -11.130  1.00  0.00           N  
ATOM   2409  CA  TYR B 156       4.065  -6.572  -9.706  1.00  0.00           C  
ATOM   2410  C   TYR B 156       4.320  -5.177  -9.187  1.00  0.00           C  
ATOM   2411  O   TYR B 156       5.137  -4.435  -9.722  1.00  0.00           O  
ATOM   2412  CB  TYR B 156       5.070  -7.654  -9.306  1.00  0.00           C  
ATOM   2413  CG  TYR B 156       4.559  -9.051  -9.738  1.00  0.00           C  
ATOM   2414  CD1 TYR B 156       4.578  -9.400 -11.089  1.00  0.00           C  
ATOM   2415  CD2 TYR B 156       4.111  -9.978  -8.803  1.00  0.00           C  
ATOM   2416  CE1 TYR B 156       4.112 -10.646 -11.508  1.00  0.00           C  
ATOM   2417  CE2 TYR B 156       3.670 -11.228  -9.226  1.00  0.00           C  
ATOM   2418  CZ  TYR B 156       3.657 -11.558 -10.579  1.00  0.00           C  
ATOM   2419  OH  TYR B 156       3.183 -12.807 -10.991  1.00  0.00           O  
ATOM   2420  H   TYR B 156       5.000  -6.496 -11.609  1.00  0.00           H  
ATOM   2421  HA  TYR B 156       3.069  -6.880  -9.391  1.00  0.00           H  
ATOM   2422 1HB  TYR B 156       6.017  -7.481  -9.796  1.00  0.00           H  
ATOM   2423 2HB  TYR B 156       5.232  -7.648  -8.229  1.00  0.00           H  
ATOM   2424  HD1 TYR B 156       4.938  -8.682 -11.830  1.00  0.00           H  
ATOM   2425  HD2 TYR B 156       4.106  -9.729  -7.742  1.00  0.00           H  
ATOM   2426  HE1 TYR B 156       4.110 -10.902 -12.574  1.00  0.00           H  
ATOM   2427  HE2 TYR B 156       3.323 -11.946  -8.497  1.00  0.00           H  
ATOM   2428  HH  TYR B 156       2.934 -12.800 -11.954  1.00  0.00           H  
ATOM   2429  N   ARG B 157       3.554  -4.770  -8.205  1.00  0.00           N  
ATOM   2430  CA  ARG B 157       3.664  -3.412  -7.712  1.00  0.00           C  
ATOM   2431  C   ARG B 157       3.955  -3.453  -6.244  1.00  0.00           C  
ATOM   2432  O   ARG B 157       3.037  -3.373  -5.440  1.00  0.00           O  
ATOM   2433  CB  ARG B 157       2.357  -2.674  -7.912  1.00  0.00           C  
ATOM   2434  CG  ARG B 157       1.877  -2.449  -9.367  1.00  0.00           C  
ATOM   2435  CD  ARG B 157       2.736  -1.542 -10.104  1.00  0.00           C  
ATOM   2436  NE  ARG B 157       2.876  -0.251  -9.438  1.00  0.00           N  
ATOM   2437  CZ  ARG B 157       2.012   0.781  -9.534  1.00  0.00           C  
ATOM   2438  NH1 ARG B 157       0.935   0.689 -10.266  1.00  0.00           N  
ATOM   2439  NH2 ARG B 157       2.255   1.892  -8.880  1.00  0.00           N  
ATOM   2440  H   ARG B 157       2.893  -5.404  -7.785  1.00  0.00           H  
ATOM   2441  HA  ARG B 157       4.471  -2.892  -8.223  1.00  0.00           H  
ATOM   2442 1HB  ARG B 157       1.561  -3.196  -7.377  1.00  0.00           H  
ATOM   2443 2HB  ARG B 157       2.470  -1.693  -7.458  1.00  0.00           H  
ATOM   2444 1HG  ARG B 157       1.859  -3.406  -9.897  1.00  0.00           H  
ATOM   2445 2HG  ARG B 157       0.885  -2.022  -9.371  1.00  0.00           H  
ATOM   2446 1HD  ARG B 157       3.700  -1.994 -10.187  1.00  0.00           H  
ATOM   2447 2HD  ARG B 157       2.326  -1.374 -11.100  1.00  0.00           H  
ATOM   2448  HE  ARG B 157       3.685  -0.120  -8.844  1.00  0.00           H  
ATOM   2449 1HH1 ARG B 157       0.731  -0.158 -10.776  1.00  0.00           H  
ATOM   2450 2HH1 ARG B 157       0.296   1.487 -10.307  1.00  0.00           H  
ATOM   2451 1HH2 ARG B 157       3.074   1.978  -8.311  1.00  0.00           H  
ATOM   2452 2HH2 ARG B 157       1.589   2.682  -8.927  1.00  0.00           H  
ATOM   2453  N   CYS B 158       5.207  -3.663  -5.883  1.00  0.00           N  
ATOM   2454  CA  CYS B 158       5.479  -3.880  -4.480  1.00  0.00           C  
ATOM   2455  C   CYS B 158       5.104  -2.682  -3.680  1.00  0.00           C  
ATOM   2456  O   CYS B 158       5.451  -1.580  -4.072  1.00  0.00           O  
ATOM   2457  CB  CYS B 158       6.916  -4.186  -4.151  1.00  0.00           C  
ATOM   2458  SG  CYS B 158       7.047  -4.427  -2.375  1.00  0.00           S  
ATOM   2459  H   CYS B 158       5.950  -3.628  -6.580  1.00  0.00           H  
ATOM   2460  HA  CYS B 158       4.891  -4.715  -4.147  1.00  0.00           H  
ATOM   2461 1HB  CYS B 158       7.238  -5.095  -4.658  1.00  0.00           H  
ATOM   2462 2HB  CYS B 158       7.567  -3.364  -4.454  1.00  0.00           H  
ATOM   2463  N   MET B 159       4.401  -2.889  -2.575  1.00  0.00           N  
ATOM   2464  CA  MET B 159       4.029  -1.806  -1.681  1.00  0.00           C  
ATOM   2465  C   MET B 159       4.196  -2.270  -0.251  1.00  0.00           C  
ATOM   2466  O   MET B 159       3.596  -3.262   0.166  1.00  0.00           O  
ATOM   2467  CB  MET B 159       2.582  -1.345  -1.945  1.00  0.00           C  
ATOM   2468  CG  MET B 159       2.103  -0.116  -1.121  1.00  0.00           C  
ATOM   2469  SD  MET B 159       1.553  -0.520   0.586  1.00  0.00           S  
ATOM   2470  CE  MET B 159      -0.128  -1.158   0.344  1.00  0.00           C  
ATOM   2471  H   MET B 159       4.149  -3.836  -2.339  1.00  0.00           H  
ATOM   2472  HA  MET B 159       4.706  -0.976  -1.839  1.00  0.00           H  
ATOM   2473 1HB  MET B 159       2.470  -1.106  -3.005  1.00  0.00           H  
ATOM   2474 2HB  MET B 159       1.895  -2.154  -1.722  1.00  0.00           H  
ATOM   2475 1HG  MET B 159       2.921   0.606  -1.051  1.00  0.00           H  
ATOM   2476 2HG  MET B 159       1.279   0.358  -1.639  1.00  0.00           H  
ATOM   2477 1HE  MET B 159      -0.555  -1.438   1.306  1.00  0.00           H  
ATOM   2478 2HE  MET B 159      -0.749  -0.390  -0.119  1.00  0.00           H  
ATOM   2479 3HE  MET B 159      -0.095  -2.039  -0.299  1.00  0.00           H  
ATOM   2480  N   ILE B 160       5.025  -1.544   0.484  1.00  0.00           N  
ATOM   2481  CA  ILE B 160       5.330  -1.875   1.873  1.00  0.00           C  
ATOM   2482  C   ILE B 160       4.900  -0.754   2.794  1.00  0.00           C  
ATOM   2483  O   ILE B 160       5.196   0.410   2.506  1.00  0.00           O  
ATOM   2484  CB  ILE B 160       6.848  -2.088   2.082  1.00  0.00           C  
ATOM   2485  CG1 ILE B 160       7.372  -3.114   1.132  1.00  0.00           C  
ATOM   2486  CG2 ILE B 160       7.147  -2.523   3.547  1.00  0.00           C  
ATOM   2487  CD1 ILE B 160       6.816  -4.457   1.318  1.00  0.00           C  
ATOM   2488  H   ILE B 160       5.450  -0.725   0.043  1.00  0.00           H  
ATOM   2489  HA  ILE B 160       4.789  -2.779   2.153  1.00  0.00           H  
ATOM   2490  HB  ILE B 160       7.357  -1.167   1.854  1.00  0.00           H  
ATOM   2491 1HG1 ILE B 160       7.139  -2.782   0.129  1.00  0.00           H  
ATOM   2492 2HG1 ILE B 160       8.460  -3.174   1.230  1.00  0.00           H  
ATOM   2493 1HG2 ILE B 160       8.208  -2.657   3.674  1.00  0.00           H  
ATOM   2494 2HG2 ILE B 160       6.802  -1.762   4.245  1.00  0.00           H  
ATOM   2495 3HG2 ILE B 160       6.649  -3.448   3.765  1.00  0.00           H  
ATOM   2496 1HD1 ILE B 160       7.243  -5.110   0.575  1.00  0.00           H  
ATOM   2497 2HD1 ILE B 160       7.068  -4.814   2.308  1.00  0.00           H  
ATOM   2498 3HD1 ILE B 160       5.734  -4.434   1.199  1.00  0.00           H  
ATOM   2499  N   SER B 161       4.226  -1.086   3.902  1.00  0.00           N  
ATOM   2500  CA  SER B 161       3.879  -0.056   4.878  1.00  0.00           C  
ATOM   2501  C   SER B 161       4.409  -0.368   6.286  1.00  0.00           C  
ATOM   2502  O   SER B 161       4.068  -1.384   6.910  1.00  0.00           O  
ATOM   2503  CB  SER B 161       2.386   0.164   4.939  1.00  0.00           C  
ATOM   2504  OG  SER B 161       2.078   1.127   5.915  1.00  0.00           O  
ATOM   2505  H   SER B 161       3.926  -2.051   4.056  1.00  0.00           H  
ATOM   2506  HA  SER B 161       4.340   0.877   4.565  1.00  0.00           H  
ATOM   2507 1HB  SER B 161       2.033   0.492   3.968  1.00  0.00           H  
ATOM   2508 2HB  SER B 161       1.898  -0.757   5.169  1.00  0.00           H  
ATOM   2509  HG  SER B 161       2.659   1.878   5.725  1.00  0.00           H  
ATOM   2510  N   TYR B 162       5.322   0.511   6.726  1.00  0.00           N  
ATOM   2511  CA  TYR B 162       6.014   0.502   8.021  1.00  0.00           C  
ATOM   2512  C   TYR B 162       6.707   1.847   8.121  1.00  0.00           C  
ATOM   2513  O   TYR B 162       7.444   2.197   7.220  1.00  0.00           O  
ATOM   2514  CB  TYR B 162       7.054  -0.613   8.092  1.00  0.00           C  
ATOM   2515  CG  TYR B 162       7.692  -0.794   9.467  1.00  0.00           C  
ATOM   2516  CD1 TYR B 162       6.987  -1.471  10.435  1.00  0.00           C  
ATOM   2517  CD2 TYR B 162       8.983  -0.335   9.749  1.00  0.00           C  
ATOM   2518  CE1 TYR B 162       7.536  -1.708  11.659  1.00  0.00           C  
ATOM   2519  CE2 TYR B 162       9.532  -0.571  11.013  1.00  0.00           C  
ATOM   2520  CZ  TYR B 162       8.786  -1.270  11.957  1.00  0.00           C  
ATOM   2521  OH  TYR B 162       9.273  -1.553  13.211  1.00  0.00           O  
ATOM   2522  H   TYR B 162       5.502   1.312   6.122  1.00  0.00           H  
ATOM   2523  HA  TYR B 162       5.292   0.411   8.832  1.00  0.00           H  
ATOM   2524 1HB  TYR B 162       6.619  -1.532   7.781  1.00  0.00           H  
ATOM   2525 2HB  TYR B 162       7.851  -0.392   7.383  1.00  0.00           H  
ATOM   2526  HD1 TYR B 162       5.982  -1.834  10.221  1.00  0.00           H  
ATOM   2527  HD2 TYR B 162       9.558   0.198   8.988  1.00  0.00           H  
ATOM   2528  HE1 TYR B 162       6.985  -2.250  12.404  1.00  0.00           H  
ATOM   2529  HE2 TYR B 162      10.538  -0.225  11.252  1.00  0.00           H  
ATOM   2530  HH  TYR B 162      10.183  -1.224  13.293  1.00  0.00           H  
ATOM   2531  N   GLY B 163       6.496   2.648   9.151  1.00  0.00           N  
ATOM   2532  CA  GLY B 163       7.183   3.966   9.179  1.00  0.00           C  
ATOM   2533  C   GLY B 163       6.450   5.023   8.343  1.00  0.00           C  
ATOM   2534  O   GLY B 163       6.061   6.084   8.835  1.00  0.00           O  
ATOM   2535  H   GLY B 163       5.883   2.368   9.902  1.00  0.00           H  
ATOM   2536 1HA  GLY B 163       7.286   4.325  10.194  1.00  0.00           H  
ATOM   2537 2HA  GLY B 163       8.197   3.851   8.796  1.00  0.00           H  
ATOM   2538  N   GLY B 164       6.257   4.660   7.086  1.00  0.00           N  
ATOM   2539  CA  GLY B 164       5.596   5.348   6.001  1.00  0.00           C  
ATOM   2540  C   GLY B 164       5.364   4.263   4.978  1.00  0.00           C  
ATOM   2541  O   GLY B 164       5.307   3.080   5.323  1.00  0.00           O  
ATOM   2542  H   GLY B 164       6.686   3.776   6.856  1.00  0.00           H  
ATOM   2543 1HA  GLY B 164       4.662   5.780   6.303  1.00  0.00           H  
ATOM   2544 2HA  GLY B 164       6.235   6.133   5.596  1.00  0.00           H  
ATOM   2545  N   ALA B 165       5.179   4.613   3.730  1.00  0.00           N  
ATOM   2546  CA  ALA B 165       5.000   3.535   2.778  1.00  0.00           C  
ATOM   2547  C   ALA B 165       5.567   3.967   1.464  1.00  0.00           C  
ATOM   2548  O   ALA B 165       5.705   5.160   1.193  1.00  0.00           O  
ATOM   2549  CB  ALA B 165       3.551   3.089   2.632  1.00  0.00           C  
ATOM   2550  H   ALA B 165       5.204   5.581   3.437  1.00  0.00           H  
ATOM   2551  HA  ALA B 165       5.572   2.685   3.130  1.00  0.00           H  
ATOM   2552 1HB  ALA B 165       3.502   2.259   1.929  1.00  0.00           H  
ATOM   2553 2HB  ALA B 165       3.164   2.769   3.592  1.00  0.00           H  
ATOM   2554 3HB  ALA B 165       2.963   3.849   2.263  1.00  0.00           H  
ATOM   2555  N   ASP B 166       5.919   2.990   0.667  1.00  0.00           N  
ATOM   2556  CA  ASP B 166       6.479   3.252  -0.643  1.00  0.00           C  
ATOM   2557  C   ASP B 166       6.256   2.074  -1.558  1.00  0.00           C  
ATOM   2558  O   ASP B 166       5.865   0.986  -1.120  1.00  0.00           O  
ATOM   2559  CB  ASP B 166       7.970   3.568  -0.517  1.00  0.00           C  
ATOM   2560  CG  ASP B 166       8.596   4.349  -1.680  1.00  0.00           C  
ATOM   2561  OD1 ASP B 166       7.902   4.638  -2.629  1.00  0.00           O  
ATOM   2562  OD2 ASP B 166       9.811   4.558  -1.638  1.00  0.00           O  
ATOM   2563  H   ASP B 166       5.776   2.036   1.007  1.00  0.00           H  
ATOM   2564  HA  ASP B 166       5.972   4.117  -1.073  1.00  0.00           H  
ATOM   2565 1HB  ASP B 166       8.127   4.141   0.396  1.00  0.00           H  
ATOM   2566 2HB  ASP B 166       8.490   2.674  -0.410  1.00  0.00           H  
ATOM   2567  N   TYR B 167       6.511   2.291  -2.839  1.00  0.00           N  
ATOM   2568  CA  TYR B 167       6.261   1.238  -3.811  1.00  0.00           C  
ATOM   2569  C   TYR B 167       7.073   1.264  -5.111  1.00  0.00           C  
ATOM   2570  O   TYR B 167       7.665   2.278  -5.484  1.00  0.00           O  
ATOM   2571  CB  TYR B 167       4.740   1.227  -4.086  1.00  0.00           C  
ATOM   2572  CG  TYR B 167       4.147   2.533  -4.543  1.00  0.00           C  
ATOM   2573  CD1 TYR B 167       4.024   2.822  -5.882  1.00  0.00           C  
ATOM   2574  CD2 TYR B 167       3.704   3.451  -3.587  1.00  0.00           C  
ATOM   2575  CE1 TYR B 167       3.455   4.027  -6.278  1.00  0.00           C  
ATOM   2576  CE2 TYR B 167       3.144   4.646  -3.978  1.00  0.00           C  
ATOM   2577  CZ  TYR B 167       3.018   4.936  -5.319  1.00  0.00           C  
ATOM   2578  OH  TYR B 167       2.459   6.128  -5.716  1.00  0.00           O  
ATOM   2579  H   TYR B 167       6.874   3.211  -3.107  1.00  0.00           H  
ATOM   2580  HA  TYR B 167       6.527   0.310  -3.315  1.00  0.00           H  
ATOM   2581 1HB  TYR B 167       4.519   0.495  -4.860  1.00  0.00           H  
ATOM   2582 2HB  TYR B 167       4.214   0.918  -3.198  1.00  0.00           H  
ATOM   2583  HD1 TYR B 167       4.368   2.103  -6.625  1.00  0.00           H  
ATOM   2584  HD2 TYR B 167       3.794   3.221  -2.527  1.00  0.00           H  
ATOM   2585  HE1 TYR B 167       3.349   4.262  -7.338  1.00  0.00           H  
ATOM   2586  HE2 TYR B 167       2.797   5.359  -3.227  1.00  0.00           H  
ATOM   2587  HH  TYR B 167       2.361   6.130  -6.675  1.00  0.00           H  
ATOM   2588  N   LYS B 168       7.067   0.124  -5.819  1.00  0.00           N  
ATOM   2589  CA  LYS B 168       7.798   0.005  -7.089  1.00  0.00           C  
ATOM   2590  C   LYS B 168       7.232  -1.013  -8.093  1.00  0.00           C  
ATOM   2591  O   LYS B 168       6.863  -2.145  -7.755  1.00  0.00           O  
ATOM   2592  CB  LYS B 168       9.273  -0.311  -6.819  1.00  0.00           C  
ATOM   2593  CG  LYS B 168      10.150  -0.463  -8.095  1.00  0.00           C  
ATOM   2594  CD  LYS B 168      10.361   0.875  -8.816  1.00  0.00           C  
ATOM   2595  CE  LYS B 168      11.078   0.680 -10.168  1.00  0.00           C  
ATOM   2596  NZ  LYS B 168      12.455   0.143 -10.016  1.00  0.00           N  
ATOM   2597  H   LYS B 168       6.547  -0.663  -5.426  1.00  0.00           H  
ATOM   2598  HA  LYS B 168       7.760   0.980  -7.576  1.00  0.00           H  
ATOM   2599 1HB  LYS B 168       9.710   0.482  -6.209  1.00  0.00           H  
ATOM   2600 2HB  LYS B 168       9.330  -1.225  -6.247  1.00  0.00           H  
ATOM   2601 1HG  LYS B 168      11.124  -0.814  -7.797  1.00  0.00           H  
ATOM   2602 2HG  LYS B 168       9.730  -1.199  -8.778  1.00  0.00           H  
ATOM   2603 1HD  LYS B 168       9.401   1.357  -8.989  1.00  0.00           H  
ATOM   2604 2HD  LYS B 168      10.963   1.530  -8.189  1.00  0.00           H  
ATOM   2605 1HE  LYS B 168      10.499  -0.019 -10.770  1.00  0.00           H  
ATOM   2606 2HE  LYS B 168      11.129   1.635 -10.688  1.00  0.00           H  
ATOM   2607 1HZ  LYS B 168      12.885   0.010 -10.941  1.00  0.00           H  
ATOM   2608 2HZ  LYS B 168      13.022   0.772  -9.480  1.00  0.00           H  
ATOM   2609 3HZ  LYS B 168      12.423  -0.750  -9.557  1.00  0.00           H  
ATOM   2610  N   ARG B 169       7.193  -0.571  -9.355  1.00  0.00           N  
ATOM   2611  CA  ARG B 169       6.710  -1.333 -10.508  1.00  0.00           C  
ATOM   2612  C   ARG B 169       7.748  -2.310 -11.066  1.00  0.00           C  
ATOM   2613  O   ARG B 169       8.836  -1.900 -11.470  1.00  0.00           O  
ATOM   2614  CB  ARG B 169       6.335  -0.343 -11.606  1.00  0.00           C  
ATOM   2615  CG  ARG B 169       5.677  -0.915 -12.818  1.00  0.00           C  
ATOM   2616  CD  ARG B 169       5.393   0.134 -13.848  1.00  0.00           C  
ATOM   2617  NE  ARG B 169       4.748  -0.418 -15.039  1.00  0.00           N  
ATOM   2618  CZ  ARG B 169       3.411  -0.532 -15.185  1.00  0.00           C  
ATOM   2619  NH1 ARG B 169       2.629  -0.121 -14.225  1.00  0.00           N  
ATOM   2620  NH2 ARG B 169       2.891  -1.049 -16.280  1.00  0.00           N  
ATOM   2621  H   ARG B 169       7.521   0.368  -9.527  1.00  0.00           H  
ATOM   2622  HA  ARG B 169       5.848  -1.910 -10.202  1.00  0.00           H  
ATOM   2623 1HB  ARG B 169       5.658   0.404 -11.198  1.00  0.00           H  
ATOM   2624 2HB  ARG B 169       7.233   0.177 -11.940  1.00  0.00           H  
ATOM   2625 1HG  ARG B 169       6.287  -1.709 -13.254  1.00  0.00           H  
ATOM   2626 2HG  ARG B 169       4.736  -1.306 -12.495  1.00  0.00           H  
ATOM   2627 1HD  ARG B 169       4.729   0.887 -13.421  1.00  0.00           H  
ATOM   2628 2HD  ARG B 169       6.326   0.605 -14.153  1.00  0.00           H  
ATOM   2629  HE  ARG B 169       5.338  -0.743 -15.794  1.00  0.00           H  
ATOM   2630 1HH1 ARG B 169       3.028   0.297 -13.408  1.00  0.00           H  
ATOM   2631 2HH1 ARG B 169       1.595  -0.196 -14.315  1.00  0.00           H  
ATOM   2632 1HH2 ARG B 169       3.489  -1.366 -17.025  1.00  0.00           H  
ATOM   2633 2HH2 ARG B 169       1.881  -1.119 -16.370  1.00  0.00           H  
ATOM   2634  N   ILE B 170       7.392  -3.598 -11.088  1.00  0.00           N  
ATOM   2635  CA  ILE B 170       8.276  -4.667 -11.543  1.00  0.00           C  
ATOM   2636  C   ILE B 170       7.622  -5.516 -12.646  1.00  0.00           C  
ATOM   2637  O   ILE B 170       6.512  -6.018 -12.472  1.00  0.00           O  
ATOM   2638  CB  ILE B 170       8.595  -5.603 -10.381  1.00  0.00           C  
ATOM   2639  CG1 ILE B 170       9.212  -4.865  -9.218  1.00  0.00           C  
ATOM   2640  CG2 ILE B 170       9.555  -6.621 -10.866  1.00  0.00           C  
ATOM   2641  CD1 ILE B 170       9.307  -5.741  -7.968  1.00  0.00           C  
ATOM   2642  H   ILE B 170       6.484  -3.857 -10.723  1.00  0.00           H  
ATOM   2643  HA  ILE B 170       9.194  -4.228 -11.931  1.00  0.00           H  
ATOM   2644  HB  ILE B 170       7.698  -6.070 -10.026  1.00  0.00           H  
ATOM   2645 1HG1 ILE B 170      10.197  -4.513  -9.508  1.00  0.00           H  
ATOM   2646 2HG1 ILE B 170       8.596  -4.003  -8.967  1.00  0.00           H  
ATOM   2647 1HG2 ILE B 170       9.791  -7.270 -10.059  1.00  0.00           H  
ATOM   2648 2HG2 ILE B 170       9.125  -7.195 -11.680  1.00  0.00           H  
ATOM   2649 3HG2 ILE B 170      10.467  -6.121 -11.212  1.00  0.00           H  
ATOM   2650 1HD1 ILE B 170       9.741  -5.183  -7.146  1.00  0.00           H  
ATOM   2651 2HD1 ILE B 170       8.308  -6.076  -7.682  1.00  0.00           H  
ATOM   2652 3HD1 ILE B 170       9.930  -6.603  -8.181  1.00  0.00           H  
ATOM   2653  N   THR B 171       8.307  -5.737 -13.764  1.00  0.00           N  
ATOM   2654  CA  THR B 171       7.682  -6.548 -14.818  1.00  0.00           C  
ATOM   2655  C   THR B 171       8.240  -7.974 -14.917  1.00  0.00           C  
ATOM   2656  O   THR B 171       9.455  -8.173 -14.921  1.00  0.00           O  
ATOM   2657  CB  THR B 171       7.848  -5.866 -16.191  1.00  0.00           C  
ATOM   2658  OG1 THR B 171       7.211  -4.578 -16.179  1.00  0.00           O  
ATOM   2659  CG2 THR B 171       7.226  -6.720 -17.284  1.00  0.00           C  
ATOM   2660  H   THR B 171       9.238  -5.325 -13.882  1.00  0.00           H  
ATOM   2661  HA  THR B 171       6.615  -6.630 -14.609  1.00  0.00           H  
ATOM   2662  HB  THR B 171       8.910  -5.729 -16.399  1.00  0.00           H  
ATOM   2663  HG1 THR B 171       7.697  -3.988 -15.597  1.00  0.00           H  
ATOM   2664 1HG2 THR B 171       7.352  -6.224 -18.245  1.00  0.00           H  
ATOM   2665 2HG2 THR B 171       7.714  -7.691 -17.318  1.00  0.00           H  
ATOM   2666 3HG2 THR B 171       6.162  -6.854 -17.078  1.00  0.00           H  
ATOM   2667  N   VAL B 172       7.356  -8.982 -14.958  1.00  0.00           N  
ATOM   2668  CA  VAL B 172       7.852 -10.340 -15.200  1.00  0.00           C  
ATOM   2669  C   VAL B 172       6.836 -11.271 -15.889  1.00  0.00           C  
ATOM   2670  O   VAL B 172       5.697 -11.398 -15.437  1.00  0.00           O  
ATOM   2671  CB  VAL B 172       8.308 -10.977 -13.864  1.00  0.00           C  
ATOM   2672  CG1 VAL B 172       7.179 -11.013 -12.891  1.00  0.00           C  
ATOM   2673  CG2 VAL B 172       8.820 -12.395 -14.094  1.00  0.00           C  
ATOM   2674  H   VAL B 172       6.350  -8.797 -14.873  1.00  0.00           H  
ATOM   2675  HA  VAL B 172       8.735 -10.253 -15.835  1.00  0.00           H  
ATOM   2676  HB  VAL B 172       9.086 -10.366 -13.439  1.00  0.00           H  
ATOM   2677 1HG1 VAL B 172       7.515 -11.444 -11.945  1.00  0.00           H  
ATOM   2678 2HG1 VAL B 172       6.829  -9.998 -12.725  1.00  0.00           H  
ATOM   2679 3HG1 VAL B 172       6.371 -11.622 -13.298  1.00  0.00           H  
ATOM   2680 1HG2 VAL B 172       9.142 -12.810 -13.143  1.00  0.00           H  
ATOM   2681 2HG2 VAL B 172       8.030 -13.016 -14.508  1.00  0.00           H  
ATOM   2682 3HG2 VAL B 172       9.657 -12.377 -14.774  1.00  0.00           H  
ATOM   2683  N   LYS B 173       7.258 -11.943 -16.969  1.00  0.00           N  
ATOM   2684  CA  LYS B 173       8.151 -12.211 -18.104  1.00  0.00           C  
ATOM   2685  C   LYS B 173       7.522 -13.095 -19.217  1.00  0.00           C  
ATOM   2686  O   LYS B 173       7.422 -12.629 -20.352  1.00  0.00           O  
ATOM   2687  CB  LYS B 173       9.546 -12.714 -17.678  1.00  0.00           C  
ATOM   2688  CG  LYS B 173      10.495 -13.023 -18.822  1.00  0.00           C  
ATOM   2689  CD  LYS B 173      10.987 -11.755 -19.509  1.00  0.00           C  
ATOM   2690  CE  LYS B 173      12.010 -12.080 -20.606  1.00  0.00           C  
ATOM   2691  NZ  LYS B 173      12.507 -10.856 -21.307  1.00  0.00           N  
ATOM   2692  H   LYS B 173       8.037 -11.336 -16.765  1.00  0.00           H  
ATOM   2693  HA  LYS B 173       8.351 -11.248 -18.574  1.00  0.00           H  
ATOM   2694 1HB  LYS B 173      10.024 -11.917 -17.134  1.00  0.00           H  
ATOM   2695 2HB  LYS B 173       9.529 -13.535 -17.039  1.00  0.00           H  
ATOM   2696 1HG  LYS B 173      11.340 -13.583 -18.451  1.00  0.00           H  
ATOM   2697 2HG  LYS B 173       9.975 -13.642 -19.551  1.00  0.00           H  
ATOM   2698 1HD  LYS B 173      10.144 -11.222 -19.948  1.00  0.00           H  
ATOM   2699 2HD  LYS B 173      11.447 -11.116 -18.763  1.00  0.00           H  
ATOM   2700 1HE  LYS B 173      12.855 -12.599 -20.163  1.00  0.00           H  
ATOM   2701 2HE  LYS B 173      11.539 -12.736 -21.337  1.00  0.00           H  
ATOM   2702 1HZ  LYS B 173      13.171 -11.123 -22.021  1.00  0.00           H  
ATOM   2703 2HZ  LYS B 173      11.730 -10.371 -21.734  1.00  0.00           H  
ATOM   2704 3HZ  LYS B 173      12.960 -10.248 -20.640  1.00  0.00           H  
ATOM   2705  N   VAL B 174       7.086 -14.349 -18.931  1.00  0.00           N  
ATOM   2706  CA  VAL B 174       7.054 -14.998 -17.612  1.00  0.00           C  
ATOM   2707  C   VAL B 174       7.294 -16.487 -17.830  1.00  0.00           C  
ATOM   2708  O   VAL B 174       7.021 -17.295 -16.947  1.00  0.00           O  
ATOM   2709  OXT VAL B 174       7.500 -16.890 -18.973  1.00  0.00           O  
ATOM   2710  CB  VAL B 174       5.680 -14.902 -16.954  1.00  0.00           C  
ATOM   2711  CG1 VAL B 174       4.723 -15.643 -17.777  1.00  0.00           C  
ATOM   2712  CG2 VAL B 174       5.726 -15.419 -15.570  1.00  0.00           C  
ATOM   2713  H   VAL B 174       6.714 -14.881 -19.705  1.00  0.00           H  
ATOM   2714  HA  VAL B 174       7.795 -14.613 -16.950  1.00  0.00           H  
ATOM   2715  HB  VAL B 174       5.363 -13.877 -16.936  1.00  0.00           H  
ATOM   2716 1HG1 VAL B 174       3.739 -15.582 -17.324  1.00  0.00           H  
ATOM   2717 2HG1 VAL B 174       4.696 -15.234 -18.786  1.00  0.00           H  
ATOM   2718 3HG1 VAL B 174       5.033 -16.681 -17.812  1.00  0.00           H  
ATOM   2719 1HG2 VAL B 174       4.739 -15.349 -15.119  1.00  0.00           H  
ATOM   2720 2HG2 VAL B 174       6.039 -16.446 -15.599  1.00  0.00           H  
ATOM   2721 3HG2 VAL B 174       6.429 -14.833 -14.993  1.00  0.00           H  
TER                                                                             
# All scores below are weighted scores, not raw scores.
#BEGIN_POSE_ENERGIES_TABLE ./short_relax/pdl1_freehal_1_RF.pdb
label fa_atr fa_rep fa_sol fa_intra_rep fa_intra_sol_xover4 lk_ball_wtd fa_elec hbond_sr_bb hbond_lr_bb hbond_bb_sc hbond_sc dslf_fa13 omega fa_dun p_aa_pp yhh_planarity ref rama_prepro cart_bonded total
weights 1 0.55 1 0.005 1 1 1 1 1 1 1 1.25 0.4 0.7 0.6 0.625 1 0.45 0.5 NA
pose -1028.81 121.292 579.388 2.48135 32.2777 -24.9558 -320.461 -70.9503 -43.6177 -34.1771 -29.9348 -1.05375 18.93 202.731 -36.2988 0.3834 44.9438 18.2346 178.562 -391.04
GLY:NtermProteinFull_1 -2.05623 0.17998 2.75596 0.0002 0 -0.30022 -0.6334 0 0 0 0 0 0.00376 0 0 0 0.79816 0 0.11541 0.86362
ALA_2 -4.21663 0.43772 2.04618 0.00157 0 -0.23232 -1.23517 0 0 0 0 0 -0.02071 0 -0.37399 0 1.32468 -0.21961 0.20181 -2.28647
GLN_3 -5.75063 0.61687 4.1063 0.00903 0.26561 -0.0799 -1.06393 0 0 0 -0.97532 0 -0.03029 3.31675 -0.22985 0 -1.45095 -0.39014 0.28667 -1.36978
GLU_4 -4.2904 0.2883 4.38054 0.00598 0.25938 -0.35365 -1.26634 0 0 0 0 0 0.02725 2.66854 -0.21857 0 -2.72453 -0.28784 0.29777 -1.21358
GLU_5 -5.52285 0.40461 6.03716 0.00502 0.22651 0.10993 -3.03267 0 0 0 -0.63048 0 0.09118 3.31662 -0.31136 0 -2.72453 -0.33328 0.23739 -2.12675
ALA_6 -7.55368 1.14592 2.75512 0.00165 0 -0.12185 -1.98152 0 0 0 0 0 0.17801 0 -0.25556 0 1.32468 -0.47365 0.40433 -4.57655
GLN_7 -6.70433 0.58339 5.50465 0.00607 0.16772 -0.1113 -2.31463 0 0 0 0 0 0.13982 2.24053 -0.17919 0 -1.45095 -0.40527 0.41223 -2.11125
GLU_8 -5.21311 0.435 5.28842 0.00647 0.31645 -0.31702 -2.13444 0 0 0 0 0 0.07338 2.82554 -0.18988 0 -2.72453 -0.37759 0.32393 -1.68739
ILE_9 -9.60516 1.15411 4.15722 0.05232 0.11392 -0.25979 -1.76093 0 0 0 0 0 -0.02191 1.4503 -0.36898 0 2.30374 -0.23614 0.50178 -2.51952
ALA_10 -7.19804 0.78658 2.71125 0.0016 0 -0.16204 -1.8674 0 0 0 0 0 -0.03921 0 -0.26043 0 1.32468 -0.2044 0.48811 -4.4193
GLN_11 -6.15459 0.41933 6.0268 0.01014 0.86456 -0.18201 -2.51851 0 0 0 -0.93803 0 -0.01205 2.24269 -0.13729 0 -1.45095 -0.3155 0.28446 -1.86095
GLN_12 -5.74763 0.29431 4.77628 0.00622 0.18121 -0.5165 -2.2402 0 0 0 0 0 -0.03985 2.26425 -0.11886 0 -1.45095 -0.24205 0.28494 -2.54883
TYR_13 -9.484 1.42962 3.49544 0.03053 0.33497 -0.17382 -0.42636 0 0 0 0 0 0.61413 1.73894 -0.02636 0.00408 0.58223 -0.23956 0.79455 -1.3256
ALA_14 -6.21177 0.94933 3.18617 0.00155 0 0.0226 -0.80534 0 0 0 0 0 0.08201 0 -0.27218 0 1.32468 -0.37423 0.78491 -1.31228
GLU_15 -3.92665 0.3093 3.8547 0.00626 0.7183 -0.25655 -2.0981 0 0 0 0 0 0.23044 2.73284 -0.30659 0 -2.72453 -0.44704 0.28976 -1.61786
LYS_16 -6.0048 0.6025 5.71602 0.00777 0.13655 -0.09779 -1.44694 0 0 0 -0.4278 0 -0.02629 1.00967 0.01903 0 -0.71458 -0.42768 0.26248 -1.39187
ALA_17 -5.058 0.54188 1.79396 0.00263 0 -0.3317 -0.90091 0 0 0 0 0 -0.02551 0 0.37856 0 1.32468 0.06727 0.54233 -1.66481
ALA_18 -3.95646 0.74309 2.22435 0.00158 0 -0.04979 -0.70127 0 0 0 0 0 -0.05626 0 -0.3842 0 1.32468 0.0159 0.50351 -0.33487
GLU_19 -2.27254 0.18488 1.60883 0.00657 0.32183 -0.4612 0.08984 0 0 0 0 0 -0.00389 2.35325 -0.0644 0 -2.72453 -0.53993 0.17265 -1.32864
ASN_20 -4.50061 0.55107 4.3384 0.00762 0.34645 -0.26319 -1.44629 0 0 0 0 0 0.59564 1.43393 -0.6378 0 -1.34026 -0.46182 0.75606 -0.62082
PRO_21 -5.91974 0.87748 2.28779 0.0028 0.04313 -0.27552 -0.79565 0 0 0 0 0 -0.13798 0.576 -0.41996 0 -1.64321 -0.42298 0.96918 -4.85867
THR_22 -4.29946 0.54504 3.02852 0.01009 0.05751 -0.00757 -1.50192 0 0 -0.59969 0 0 -0.02714 0.05897 0.04475 0 1.15175 -0.36648 0.49001 -1.41561
ASP_23 -4.42411 0.59932 4.26642 0.00447 0.33013 -0.17663 -2.82602 0 0 0 0 0 -0.02979 2.36777 -0.42594 0 -2.14574 -0.50441 0.3287 -2.63584
ALA_24 -6.22853 1.18758 2.24695 0.00181 0 -0.13724 -2.05765 0 0 0 0 0 -0.03799 0 -0.41317 0 1.32468 -0.60837 0.39183 -4.33011
TYR_25 -9.6493 1.37853 4.64944 0.03519 0.53687 -0.34787 -1.89649 0 0 0 -1.03955 0 -0.01581 1.46651 -0.37084 0.02516 0.58223 -0.2422 0.84285 -4.0453
GLU_26 -4.78268 0.24975 5.8748 0.0067 0.31992 -0.18914 -4.04545 0 0 0 -0.4278 0 -0.00424 3.05453 -0.15512 0 -2.72453 -0.1768 0.72273 -2.27732
ALA_27 -6.40065 0.79703 3.22518 0.00165 0 -0.04911 -1.76366 0 0 0 0 0 -0.03617 0 -0.14796 0 1.32468 -0.32749 0.29684 -3.07966
ILE_28 -9.34297 0.73941 3.31065 0.02428 0.06972 -0.27284 -3.15056 0 0 0 0 0 -0.01196 0.12078 -0.45232 0 2.30374 -0.12202 0.2662 -6.5179
GLN_29 -6.16395 0.29963 5.44046 0.00767 0.18191 -0.42661 -2.21814 0 0 0 0 0 -0.00523 2.88969 0.01054 0 -1.45095 -0.0379 0.16823 -1.30464
THR_30 -6.06968 0.34505 4.91765 0.01177 0.06244 -0.2984 -3.14437 0 0 0 0 0 0.08058 0.02287 -0.00978 0 1.15175 -0.01575 0.18325 -2.76261
VAL_31 -9.35543 1.62643 2.34549 0.0296 0.05789 -0.14042 -2.05698 0 0 0 0 0 -0.05343 0.00479 -0.2347 0 2.64269 -0.05274 0.44266 -4.74416
THR_32 -6.91025 0.60809 6.09649 0.00612 0.05181 -0.39636 -2.80196 0 0 0 0 0 0.01431 0.05707 0.04947 0 1.15175 0.09209 0.52936 -1.45201
HIS_D_33 -5.51803 0.30788 5.47443 0.0057 0.68119 -0.20388 -1.89181 0 0 0 -0.5443 0 0.06303 1.23645 -0.28825 0 -0.30065 0.31144 0.32443 -0.34237
GLU_34 -6.42758 0.40136 4.69181 0.00529 0.67006 -0.36427 -1.60263 0 0 0 0 0 0.05926 2.89257 -0.32491 0 -2.72453 -0.14686 0.22361 -2.64684
ALA_35 -6.3876 0.89121 2.58441 0.00156 0 -0.18666 -1.96344 0 0 0 0 0 -0.02145 0 -0.07248 0 1.32468 -0.34325 0.24643 -3.92659
LYS_36 -7.01718 0.92471 7.1867 0.00859 0.1281 -0.28399 -5.03742 0 0 0 -0.66084 0 -0.05799 1.01821 -0.05898 0 -0.71458 -0.31655 0.50374 -4.37748
ASN_37 -4.16594 0.35 4.33896 0.00596 0.28675 -0.32887 -1.15488 0 0 0 -0.5443 0 -0.04916 1.40092 0.06427 0 -1.34026 -0.19373 0.46211 -0.86817
LYS_38 -6.71861 0.64445 5.23161 0.01923 0.36221 0.01247 -2.86586 0 0 0 -0.63048 0 -0.05231 1.46723 -0.094 0 -0.71458 -0.18395 0.25709 -3.26549
GLY_39 -1.8638 0.11638 1.58861 0.00013 0 -0.11531 -0.3609 0 0 0 0 0 -0.00797 0 -1.41731 0 0.79816 0.18445 0.17374 -0.90383
LEU_40 -8.78287 1.11101 1.53893 0.02619 0.05794 -0.33058 -1.15747 0 0 -0.50373 0 0 0.08306 0.10036 -0.30725 0 1.66147 0.24711 0.41922 -5.8366
ASP_41 -4.56247 0.42912 5.30213 0.00334 0.30021 -0.02029 -3.7053 0 0 -1.7926 0 0 0.15781 2.6196 0.0321 0 -2.14574 -0.24246 0.55804 -3.0665
LYS_42 -5.77339 0.47966 6.77283 0.00872 0.12296 -0.37264 -4.41966 0 0 -0.65191 -0.47634 0 0.01518 1.26317 0.01646 0 -0.71458 -0.218 0.44833 -3.4992
ASP_43 -3.95571 0.14561 5.38647 0.00332 0.27917 0.00357 -3.02014 0 0 0 -0.59625 0 -0.04239 1.39683 0.18852 0 -2.14574 -0.29527 0.39161 -2.26042
GLN_44 -7.91511 0.91587 6.01667 0.00724 0.19316 -0.24548 -2.82971 0 0 -1.14069 -0.97532 0 -0.03146 2.33142 -0.11749 0 -1.45095 -0.23788 0.27672 -5.20302
GLN_45 -8.46161 0.75988 6.73363 0.00497 0.17517 -0.47557 -3.22854 0 0 -0.50373 0 0 -0.02226 2.74017 -0.11635 0 -1.45095 -0.21971 0.37769 -3.68721
ILE_46 -8.44558 0.6619 4.19097 0.04398 0.11649 -0.36898 -1.91257 0 0 0 0 0 -0.03 1.00958 -0.43814 0 2.30374 -0.12554 0.41449 -2.57966
ASP_47 -5.20066 0.12658 5.84721 0.00404 0.29868 -0.11224 -3.61867 0 0 0 -0.51953 0 -0.04975 1.31474 0.12309 0 -2.14574 -0.16864 0.33097 -3.76992
ILE_48 -8.96192 1.37175 2.29587 0.05698 0.10976 -0.43048 -1.54841 0 0 0 0 0 0.18674 1.14115 -0.39186 0 2.30374 -0.18372 0.40699 -3.64341
MET_49 -9.3828 0.56233 3.52813 0.01754 0.002 -0.05764 -1.44605 0 0 0 0 0 -0.00564 1.37294 0.08686 0 1.65735 0.19528 0.41861 -3.0511
ALA_50 -5.89198 0.56015 2.78585 0.00157 0 -0.05013 -2.16828 0 0 0 0 0 -0.03313 0 -0.30222 0 1.32468 -0.03873 0.28892 -3.52331
GLN_51 -7.33702 0.43149 6.06672 0.01597 0.2549 -0.37272 -3.19071 0 0 0 -0.8312 0 0.00183 2.82765 0.14499 0 -1.45095 -0.12874 0.35562 -3.21218
ALA_52 -6.1005 0.40657 2.62953 0.00143 0 -0.21065 -1.59237 0 0 0 0 0 -0.02395 0 -0.259 0 1.32468 -0.10064 0.29445 -3.63045
ALA_53 -5.92273 0.44475 2.47983 0.00149 0 -0.28062 -2.00629 0 0 0 0 0 -0.03128 0 -0.2975 0 1.32468 -0.46652 0.18034 -4.57384
VAL_54 -6.05591 0.93182 3.18568 0.02287 0.05245 -0.25989 -1.78225 0 0 0 0 0 -0.0297 -0.00442 -0.39207 0 2.64269 -0.19872 0.22036 -1.66709
GLN_55 -5.99011 0.33868 4.66985 0.00641 0.1814 -0.1549 -1.95303 0 0 0 -1.76923 0 -0.01102 2.61551 -0.19642 0 -1.45095 -0.11434 0.33867 -3.48947
ILE_56 -9.44099 1.57934 2.49947 0.05334 0.07647 0.08205 -1.50377 0 0 0 0 0 -0.01328 0.30629 -0.46839 0 2.30374 -0.1487 0.56237 -4.11205
GLY_57 -4.53431 0.46192 4.02173 0.00014 0 -0.23121 -1.7332 0 0 0 0 0 -0.13673 0 0.38803 0 0.79816 0.11832 0.55393 -0.29323
ALA_58 -3.71706 0.7162 3.17324 0.00161 0 -0.20904 -0.55011 0 0 0 0 0 -0.07991 0 -0.30744 0 1.32468 -0.09327 0.30869 0.56759
ALA_59 -3.13891 0.55472 1.86332 0.0016 0 -0.00689 -0.77192 0 0 0 0 0 0.01315 0 -0.18118 0 1.32468 -0.56691 0.29879 -0.60956
TYR_60 -6.00435 0.72722 2.64479 0.01909 0.25119 0.04996 -1.14368 0 0 0 -0.7785 0 -0.01998 2.04712 -0.1193 0.13251 0.58223 -0.29732 0.54317 -1.36585
GLY:CtermProteinFull_61 -2.43398 0.24421 4.29524 0.00015 0 0.27726 -4.80463 0 0 0 0 0 0 0 0 0 0.79816 0.0643 0.5813 -0.97799
ALA:NtermProteinFull_62 -1.57632 0.47879 2.86397 0.00142 0 0.32848 -4.71375 0 0 0 0 0 0.04591 0 0 0 1.32468 0 0.20994 -1.03687
PHE_63 -9.43021 1.71376 2.08246 0.03272 0.02065 -0.22669 0.34956 0 0 0 0 0 0.09247 2.55835 0.96833 0 1.21829 4.93887 0.71998 5.03855
THR_64 -4.52837 0.58553 3.03432 0.0109 0.07728 0.1055 -1.793 0 0 0 -0.4494 0 -0.00301 0.04686 0.0878 0 1.15175 4.97385 0.71267 4.01269
VAL_65 -6.93985 0.92532 1.28479 0.02311 0.04523 -0.32741 -1.41347 0 0 -0.87531 0 0 -0.04821 0.55425 -0.75006 0 2.64269 -0.11449 0.62432 -4.3691
THR_66 -3.66014 0.3128 2.59215 0.01197 0.05745 -0.10964 -2.03145 0 0 0 0 0 0.00579 0.05981 -0.15162 0 1.15175 -0.10157 0.5155 -1.3472
VAL_67 -5.70093 1.37004 0.53757 0.0186 0.04472 -0.16897 0.18379 0 0 0 0 0 -0.04616 0.035 -0.75059 0 2.64269 0.04636 0.88304 -0.90483
PRO_68 -3.30508 0.48951 1.50804 0.00257 0.04456 -0.09928 -0.10676 0 0 0 0 0 -0.09493 0.31816 -0.2206 0 -1.64321 -0.20143 0.98852 -2.31991
LYS_69 -4.76337 0.56392 2.87722 0.00766 0.12258 -0.5598 0.2112 0 0 0 0 0 0.00849 1.0263 0.00593 0 -0.71458 -0.2591 0.29381 -1.17973
ASP_70 -2.47314 0.08317 3.17966 0.00264 0.27394 0.09408 -3.7392 0 0 0 -0.38138 0 -0.03073 1.69932 -0.35153 0 -2.14574 -0.17573 0.27636 -3.68829
LEU_71 -5.10391 0.51304 2.07279 0.01785 0.13575 -0.30703 -0.32746 0 0 0 0 0 -0.01351 1.55019 -0.03249 0 1.66147 0.0516 0.28496 0.50325
TYR_72 -9.16119 1.07301 3.01215 0.02281 0.19365 -0.35262 -1.58234 0 0 -1.10979 0 0 0.01063 1.89414 -0.37138 0.00645 0.58223 0.05117 0.28079 -5.45028
VAL_73 -3.25053 0.31431 0.42138 0.01709 0.04378 -0.2686 0.26534 0 0 0 0 0 0.01017 0.02568 -0.73596 0 2.64269 -0.3019 0.24672 -0.56983
VAL_74 -5.82524 1.01293 0.58907 0.02768 0.04697 -0.46531 -0.17198 0 0 0 0 0 -0.01983 0.07102 -0.44023 0 2.64269 -0.23967 0.29747 -2.47444
GLU_75 -3.07431 0.15199 3.37312 0.00539 0.24567 -0.06637 -2.15362 0 0 -1.0768 0 0 -0.00217 2.3874 0.04511 0 -2.72453 -0.04814 0.27257 -2.66469
TYR_76 -4.06307 0.29932 2.06267 0.02013 0.08868 -0.11327 -0.13166 0 0 0 0 0 -0.08038 1.51804 0.03227 0.0038 0.58223 -0.21804 0.23318 0.23389
GLY_77 -2.72448 0.04651 2.69046 6e-05 0 0.00673 -1.26163 0 0 0 0 0 -0.11714 0 -1.47566 0 0.79816 -0.62685 0.2837 -2.38014
SER_78 -4.55446 0.40599 5.43734 0.00165 0.05975 0.04946 -3.63254 0 0 -1.0768 0 0 -0.02327 0.07779 -0.4884 0 -0.28969 -0.56163 0.34293 -4.25188
ASN_79 -4.67972 0.41219 2.83638 0.00398 0.2512 -0.39431 -0.89126 0 0 -0.84421 0 0 -0.00535 1.83553 0.39113 0 -1.34026 -0.03568 0.66888 -1.79148
MET_80 -8.96077 1.83512 1.80578 0.04968 0.22152 0.14437 -1.77321 0 0 0 0 0 0.83673 2.71459 -0.10202 0 1.65735 0.37071 1.66843 0.46827
THR_81 -4.36167 1.41932 2.43812 0.01833 0.07259 -0.15336 -0.87013 0 0 0 0 0 11.0421 0.43958 -0.32302 0 1.15175 1.33184 11.7088 23.9143
ILE_82 -7.60331 1.7545 1.41259 0.06109 0.08659 0.20235 -1.38809 0 0 0 0 0 0.50194 1.25423 -0.45458 0 2.30374 1.01817 11.9055 11.0548
GLU_83 -4.58354 0.21343 3.5064 0.00548 0.23074 -0.29385 -2.13988 0 0 -1.10979 0 0 -0.00426 2.42255 0.00472 0 -2.72453 -0.10711 1.835 -2.74462
CYS:disulfide_84 -6.26835 0.73215 2.00874 0.00382 0.05001 -0.0546 -1.49806 0 0 0 0 -0.52687 0.2483 0.0476 -0.38136 0 3.25479 0.71481 0.68219 -0.98683
LYS_85 -6.42152 0.48334 5.2752 0.01008 0.14127 0.0148 -3.46828 0 0 0 0 0 -0.00617 1.02219 -0.07403 0 -0.71458 0.67608 0.33807 -2.72356
PHE_86 -9.76642 1.59095 0.43966 0.02791 0.55589 0.10156 -1.47889 0 0 0 0 0 0.07923 1.05784 -0.34926 0 1.21829 0.57914 1.1085 -4.83561
PRO_87 -3.65817 0.86432 1.32574 0.00378 0.07817 -0.05035 -0.53042 0 0 0 0 0 -0.02254 0.16049 -0.91476 0 -1.64321 0.28564 1.15588 -2.94544
VAL_88 -5.56426 0.93958 -0.33685 0.01934 0.04297 -0.26867 -0.15658 0 0 0 0 0 0.00047 0.04565 -0.68326 0 2.64269 -0.5154 0.32925 -3.50507
GLU_89 -2.01822 0.22923 1.52956 0.00768 0.42644 -0.19713 0.24464 0 0 0 0 0 -0.04655 2.57973 0.21636 0 -2.72453 0.05023 0.20532 0.50276
LYS_90 -2.2629 0.26322 1.69648 0.00754 0.11062 -0.19224 -0.31413 0 0 0 0 0 -0.14876 0.62876 0.34564 0 -0.71458 0.98547 0.15996 0.56508
GLN_91 -3.56284 0.19473 2.64094 0.01098 0.46032 -0.15682 -0.43148 0 0 -0.77695 0 0 -0.02315 2.24812 0.05676 0 -1.45095 0.72971 0.18357 0.12293
LEU_92 -9.39434 1.44701 0.36902 0.03394 0.09431 -0.04758 -0.51015 0 0 -0.77695 0 0 0.01765 0.29867 -0.17851 0 1.66147 -0.10205 0.52364 -6.56386
ASP_93 -5.00525 0.49037 4.90297 0.0095 0.67592 0.1001 -2.46067 0 0 -1.59195 0 0 -0.05765 1.61381 -0.76147 0 -2.14574 -0.21114 0.64605 -3.79515
LEU_94 -6.88143 1.02798 2.19301 0.02393 0.09168 -0.18365 -0.97616 0 0 0 0 0 -0.06998 0.15479 -0.17182 0 1.66147 -0.31938 0.45526 -2.9943
ALA_95 -3.86332 0.63527 3.00769 0.00165 0 -0.2578 -1.25468 0 0 -0.44878 0 0 -0.06994 0 -0.09224 0 1.32468 -0.4058 0.35466 -1.06863
ALA_96 -4.56927 0.63691 1.43775 0.00281 0 -0.2464 -0.82429 0 0 0 0 0 -0.0409 0 0.50476 0 1.32468 -0.23403 0.428 -1.57998
LEU_97 -8.99216 1.48874 0.65618 0.02668 0.05965 -0.19324 -2.20604 0 0 0 0 0 0.33747 2.63907 -0.34063 0 1.66147 -0.106 1.19198 -3.77684
ILE_98 -7.58524 0.73164 1.27599 0.0261 0.12261 -0.12737 -1.9401 0 0 0 0 0 -0.02892 2.16884 -0.59347 0 2.30374 -0.20378 1.10124 -2.74872
VAL_99 -6.48876 1.03838 -0.29285 0.02992 0.06148 -0.135 -0.58683 0 0 0 0 0 -0.03701 0.09166 0.23898 0 2.64269 0.29508 9.52322 6.38096
TYR_100 -7.91369 0.44468 2.74137 0.0482 0.40354 -0.22397 0.55553 0 0 0 -0.76507 0 -0.01805 2.78219 0.17707 0.03063 0.58223 0.63537 14.9499 14.4299
TRP_101 -11.2529 1.55723 2.23357 0.01986 0.58901 -0.26198 -1.22143 0 0 0 0 0 -0.0152 2.38298 0.03933 0 2.26099 0.28098 6.42987 3.04228
GLU_102 -7.16553 0.64379 6.80167 0.00564 0.22042 0.01109 -2.48622 0 0 0 -0.66084 0 1.83589 3.11554 0.07848 0 -2.72453 1.54054 1.97714 3.19307
MET_103 -7.76155 1.09695 3.53205 0.05301 0.21374 -0.12858 -2.4418 0 0 0 0 0 0.34101 2.52027 0.34122 0 1.65735 4.71201 2.32355 6.45924
GLU_104 -6.33442 0.4843 6.32444 0.00479 0.21167 -0.09189 -3.36365 0 0 -0.80225 -0.47634 0 -0.00058 2.22961 0.09193 0 -2.72453 4.52583 1.49179 1.57071
ASP_105 -3.82353 0.35854 5.53753 0.00349 0.6581 -0.16518 -4.29582 0 0 0 -0.71553 0 -0.03892 1.38867 -0.63059 0 -2.14574 1.87388 0.70193 -1.29317
LYS_106 -6.01575 0.54712 6.05119 0.01125 0.35229 -0.14722 -2.49701 0 0 0 -0.71553 0 -0.00261 1.97146 0.04829 0 -0.71458 0.47346 0.70982 0.07218
ASN_107 -5.92604 0.46909 4.83907 0.00609 0.29607 0.03651 -1.94716 0 0 -0.6201 -0.76507 0 0.00814 2.19635 -0.57434 0 -1.34026 -0.05064 0.61754 -2.75475
ILE_108 -9.19794 1.56162 0.6301 0.08612 0.07997 0.27866 -2.01355 0 0 -0.61787 0 0 -0.02434 0.07796 -0.38663 0 2.30374 0.02323 1.00082 -6.19812
ILE_109 -8.47682 1.684 1.1741 0.02092 0.07327 -0.57807 -0.60698 0 0 0 0 0 -0.05309 1.68594 0.56999 0 2.30374 0.47297 1.18777 -0.54226
GLN_110 -8.01287 1.13401 4.26325 0.01198 0.22674 -0.10273 -1.91033 0 0 0 -1.03955 0 0.00586 2.94787 -0.0455 0 -1.45095 0.5285 0.60903 -2.83469
PHE_111 -9.9042 1.67267 2.1625 0.02535 0.12631 -0.2976 -1.24771 0 0 0 0 0 -0.03119 2.45575 -0.21558 0 1.21829 0.22204 0.60202 -3.21136
VAL_112 -6.46181 0.66926 1.78956 0.01426 0.03971 -0.26286 -1.32801 0 0 0 0 0 0.0335 0.04418 -0.6143 0 2.64269 0.03495 0.5422 -2.85667
HIS_113 -6.33247 0.76611 3.93886 0.01867 0.46138 -0.06122 -1.75895 0 0 -0.59969 0 0 -0.06546 2.48153 -0.41175 0 -0.30065 -0.32131 0.41578 -1.76918
GLY_114 -3.10862 0.54928 1.96523 0.0001 0 -0.31526 -0.2556 0 0 0 0 0 -0.14458 0 -1.48914 0 0.79816 -0.58024 0.53777 -2.04291
GLU_115 -3.63318 0.18907 3.34063 0.00469 0.2366 -0.21595 -1.04909 0 0 0 0 0 0.10235 2.44739 -0.04018 0 -2.72453 -0.38512 0.40327 -1.32403
GLU_116 -4.98713 0.31802 3.58862 0.00451 0.23816 -0.14234 -2.07815 0 0 -0.68998 0 0 -0.02652 3.14074 -0.03471 0 -2.72453 -0.21139 0.31035 -3.29434
ASP_117 -4.7727 0.43461 5.55292 0.00933 0.7412 0.07611 -2.93475 0 0 -0.59488 0 0 0.12716 1.632 -0.51796 0 -2.14574 -0.13054 0.43167 -2.09159
LEU_118 -4.13671 0.38097 2.4316 0.02163 0.09255 -0.3489 -0.39096 0 0 0 0 0 -0.06243 0.22355 -0.13104 0 1.66147 -0.20079 0.58694 0.12789
LYS_119 -2.3699 0.33528 2.56672 0.00772 0.13775 -0.04542 -1.50284 0 0 -0.59488 0 0 -0.05869 0.87592 -0.03057 0 -0.71458 -0.54927 0.36792 -1.57484
VAL_120 -4.56917 0.53468 2.72143 0.0226 0.05362 -0.32227 -1.01299 0 0 -0.6201 0 0 0.0807 0.01619 0.04832 0 2.64269 -0.27998 0.26614 -0.41814
GLN_121 -8.89944 0.65708 6.62226 0.00755 0.1688 -0.51708 -3.5931 0 0 -1.60655 0 0 -0.01659 2.50793 0.05499 0 -1.45095 -0.17308 0.35129 -5.88689
HIS_122 -7.83187 0.55418 7.23832 0.00417 0.32247 0.05941 -3.85787 0 0 -1.14076 -0.67103 0 0.12428 1.08115 -0.06919 0 -0.30065 -0.41239 0.29783 -4.60196
SER_123 -2.98563 0.19017 3.0453 0.00226 0.04861 -0.2982 0.22083 0 0 0 0 0 -0.03292 0.112 -0.14737 0 -0.28969 -0.52907 0.37482 -0.28889
SER_124 -3.25063 0.22924 3.408 0.00155 0.0574 0.2315 -0.98118 0 0 -1.14076 -0.67103 0 -0.04695 0.18425 -0.28355 0 -0.28969 -0.61144 0.30211 -2.86117
TYR_125 -10.7711 1.14786 5.11274 0.0251 0.29986 -0.10385 -3.24391 0 0 0 -0.70716 0 -0.05787 1.71586 -0.27604 0.10235 0.58223 -0.28672 0.64226 -5.81837
ARG_126 -5.8616 0.55398 5.18624 0.01049 0.20797 -0.57293 -1.30546 0 0 -0.42795 0 0 -0.06911 1.66218 -0.18161 0 -0.09474 -0.18507 0.70443 -0.37318
GLN_127 -2.59923 0.29506 2.57557 0.00928 0.68914 -0.1128 -0.59035 0 0 -0.39505 0 0 0.06504 1.74823 -0.13961 0 -1.45095 -0.46807 0.30773 -0.06601
ARG_128 -5.86693 0.39499 5.76639 0.01747 0.66681 0.21243 -4.60213 0 0 -0.39505 -0.82289 0 0.00061 1.26016 -0.28992 0 -0.09474 0.23396 0.81333 -2.70551
ALA_129 -5.01323 0.58382 1.41437 0.00164 0 0.08532 -1.44942 0 0 -0.56073 0 0 0.01561 0 0.13752 0 1.32468 0.62081 0.91201 -1.9276
ARG_130 -6.03357 0.31837 4.2461 0.01403 0.33976 0.31809 -3.89763 0 0 0 -1.31194 0 0.13438 1.55181 -0.09079 0 -0.09474 0.10422 0.51094 -3.89097
LEU_131 -7.83016 1.46011 1.61119 0.03238 0.04261 -0.00643 -1.98007 0 0 -0.68998 0 0 0.20193 0.80477 -0.34905 0 1.66147 -0.13276 0.76846 -4.40552
LEU_132 -6.95327 0.60515 3.42499 0.02239 0.09009 -0.43905 -2.08784 0 0 0 0 0 0.00687 0.37566 -0.06588 0 1.66147 0.02428 0.87218 -2.46296
LYS_133 -4.96535 0.58722 4.92467 0.01248 0.29716 0.04418 -4.33791 0 0 0 -0.72485 0 -0.10742 2.22873 -0.03321 0 -0.71458 -0.11434 0.5359 -2.36732
ASP_134 -3.02361 0.3998 4.12101 0.00437 0.32158 -0.014 -2.64631 0 0 0 -0.72485 0 0.07848 1.68574 -0.1863 0 -2.14574 -0.39532 0.31227 -2.21287
GLN_135 -5.9741 0.52603 5.03764 0.00661 0.18757 -0.30682 -1.11945 0 0 0 0 0 0.18291 2.57761 -0.15903 0 -1.45095 -0.11238 0.28772 -0.31665
LEU_136 -9.08317 1.07166 1.87893 0.03374 0.19462 -0.03089 -1.32137 0 0 0 0 0 0.07794 0.51447 -0.20132 0 1.66147 0.0172 0.38838 -4.79835
SER_137 -4.35398 0.47396 3.45335 0.00201 0.05981 -0.41339 -0.21138 0 0 0 0 0 -0.08398 0.27738 0.20291 0 -0.28969 0.00633 0.46341 -0.41325
LEU_138 -4.57735 0.50355 1.51553 0.0395 0.12302 -0.30118 0.22111 0 0 0 0 0 0.8332 0.05406 0.61269 0 1.66147 0.26006 0.86689 1.81255
GLY_139 -4.47794 0.43613 3.13791 0.00013 0 -0.14616 -1.91682 0 0 0 0 0 -0.14958 0 -1.51546 0 0.79816 0.29926 1.63033 -1.90402
ASN_140 -5.49199 0.4373 4.6939 0.00673 0.3372 -0.41047 -1.11351 0 0 0 0 0 -0.00076 1.57179 -0.53 0 -1.34026 0.57112 1.19985 -0.06909
ALA_141 -5.54405 0.79996 1.82071 0.00139 0 0.03821 -1.41808 0 0 0 0 0 0.00984 0 -0.15375 0 1.32468 0.10847 0.39229 -2.62034
ALA_142 -5.01893 0.72704 1.70283 0.00132 0 0.02985 -1.40335 0 0 0 0 0 0.04102 0 -0.55641 0 1.32468 -0.41333 0.39998 -3.1653
LEU_143 -8.35329 1.14995 1.29478 0.02003 0.15969 0.20796 -2.7186 0 0 0 0 0 0.00451 1.72604 -0.03593 0 1.66147 0.02689 0.42582 -4.43067
GLN_144 -7.72633 0.48437 4.95535 0.00874 0.23013 0.09069 -3.52857 0 0 0 -1.31194 0 0.27197 2.78133 0.14531 0 -1.45095 0.22483 0.41058 -4.41448
ILE_145 -8.94274 0.6142 1.93352 0.0264 0.08263 -0.21212 -2.44136 0 0 0 0 0 -0.04772 0.23979 -0.69249 0 2.30374 -0.05225 0.62787 -6.56053
THR_146 -6.06832 0.50546 3.9382 0.00792 0.07788 -0.21812 -1.97213 0 0 0 0 0 -0.01355 0.01672 -0.23072 0 1.15175 -0.33288 0.61937 -2.51842
ASP_147 -4.85157 0.75748 6.9693 0.00801 0.82853 0.06335 -6.86279 0 0 -0.84421 -0.82289 0 0.23603 1.79035 -0.57903 0 -2.14574 -0.19539 0.54224 -5.10635
VAL_148 -8.62209 0.93413 3.42945 0.02529 0.04673 -0.1378 -3.10106 0 0 0 0 0 -0.0976 0.11831 -0.09913 0 2.64269 -0.34629 0.73361 -4.47375
LYS_149 -6.70367 0.98197 7.71975 0.01787 0.69595 -0.25884 -6.65992 0 0 -0.87736 0 0 -0.01471 1.80582 -0.05195 0 -0.71458 -0.21264 0.58035 -3.69197
LEU_150 -3.65939 0.43643 1.37912 0.02632 0.08321 -0.17736 -0.23773 0 0 0 0 0 -0.06658 0.17229 -0.24091 0 1.66147 -0.1211 0.34817 -0.39605
GLN_151 -2.16387 0.35558 2.06606 0.00733 0.21946 -0.30944 0.54092 0 0 0 0 0 0.00071 2.29646 -0.13559 0 -1.45095 -0.36959 0.17802 1.23512
ASP_152 -6.5081 0.40971 6.11478 0.00364 0.31319 -0.31255 -5.04256 0 0 -1.45883 -0.70716 0 0.04239 2.13302 -0.28662 0 -2.14574 -0.55043 0.15697 -7.83828
ALA_153 -3.18189 0.57622 1.59936 0.00177 0 -0.12193 -0.68591 0 0 0 0 0 -0.00825 0 -0.09874 0 1.32468 -0.78409 0.37196 -1.00681
GLY_154 -2.96157 0.05963 2.416 8e-05 0 -0.10184 -1.83386 0 0 0 0 0 -0.04707 0 -1.51081 0 0.79816 -0.16418 0.3853 -2.96016
VAL_155 -6.36335 0.57316 2.78937 0.02274 0.04747 -0.31271 -1.59874 0 0 -0.80225 0 0 -0.04441 0.0288 -0.63341 0 2.64269 0.08758 0.32208 -3.24099
TYR_156 -10.1715 0.93844 3.35618 0.02763 0.24589 0.07111 -2.84847 0 0 -0.58147 0 0 0.1775 2.46068 -0.13871 0.07103 0.58223 -0.28572 0.94824 -5.14698
ARG_157 -8.03663 0.85199 6.16802 0.02306 0.65487 -0.03885 -2.07448 0 0 0 -0.51953 0 0.05943 1.76302 -0.19401 0 -0.09474 0.59725 1.1816 0.34101
CYS:disulfide_158 -6.56769 1.16608 2.16828 0.00704 0.03656 0.1137 -2.11917 0 0 0 0 -0.52687 -0.01685 0.31804 0.05408 0 3.25479 0.41975 1.03125 -0.661
MET_159 -8.78087 0.68869 1.9905 0.0081 0.24629 -0.14081 -0.42632 0 0 0 0 0 -0.03501 2.33907 0.07044 0 1.65735 0.21033 0.63745 -1.53478
ILE_160 -9.14855 1.40085 0.08662 0.03552 0.08516 -0.04748 -1.81417 0 0 0 0 0 0.08598 1.20501 -0.71698 0 2.30374 0.33525 0.43069 -5.75836
SER_161 -5.03195 0.38067 3.20364 0.00218 0.06452 -0.05007 -1.93156 0 0 0 0 0 -0.02385 0.25288 0.28758 0 -0.28969 0.10423 0.6459 -2.38551
TYR_162 -9.35825 1.60719 3.00007 0.02126 0.09371 0.23991 -2.05458 0 0 -1.14317 -0.7785 0 -0.04406 1.37868 -0.31327 0.00074 0.58223 0.95396 1.02616 -4.78792
GLY_163 -4.47538 0.58396 3.69527 0.00013 0 -0.20173 -0.39494 0 0 0 0 0 -0.0468 0 -0.87885 0 0.79816 1.29459 1.23675 1.61118
GLY_164 -4.67794 0.77886 3.79558 0.00052 0 -0.09477 -2.02047 0 0 0 0 0 0.07445 0 -1.22573 0 0.79816 1.08833 1.1159 -0.36711
ALA_165 -5.03102 1.03744 0.7883 0.00126 0 -0.11405 -0.36667 0 0 0 0 0 0.03865 0 -0.489 0 1.32468 0.48746 0.86585 -1.45711
ASP_166 -6.02591 0.68933 5.52714 0.00365 0.28818 0.31568 -4.96133 0 0 -1.48446 -0.4494 0 0.17715 2.11174 0.14622 0 -2.14574 0.07225 0.56884 -5.16666
TYR_167 -5.28072 0.88555 2.40484 0.02356 0.45497 0.09298 -1.63913 0 0 -0.60915 0 0 0.03353 1.40512 -0.4025 0.00666 0.58223 -0.04982 0.68988 -1.402
LYS_168 -5.31193 0.36429 5.3537 0.014 0.2264 0.26872 -4.51763 0 0 0 -0.38138 0 -0.02022 2.87344 -0.12298 0 -0.71458 0.12819 0.79036 -1.04964
ARG_169 -5.31569 0.64649 3.93713 0.01874 0.40566 -0.15885 -1.9906 0 0 0 -0.59625 0 -0.05892 2.16635 0.03898 0 -0.09474 0.24424 0.60048 -0.15698
ILE_170 -8.11021 1.11982 2.39852 0.037 0.08064 -0.19115 -2.27265 0 0 0 0 0 -0.06902 0.26622 -0.66881 0 2.30374 -0.15597 0.59005 -4.67182
THR_171 -4.44962 0.50338 2.49653 0.01196 0.05524 0.049 -2.21134 0 0 0 0 0 0.22894 0.05525 -0.13027 0 1.15175 -0.11283 0.58262 -1.76939
VAL_172 -7.04505 0.71012 0.61882 0.0277 0.07566 0.05314 -1.4656 0 0 0 0 0 1.36109 0.17147 0.40773 0 2.64269 0.36241 9.83355 7.75372
LYS_173 -4.70376 1.09344 1.74427 0.01535 0.45575 -0.09859 0.0453 0 0 0 0 0 0.07008 3.01336 0.23557 0 -0.71458 2.6017 15.4958 19.2537
VAL:CtermProteinFull_174 -6.91122 1.54663 0.69938 0.09997 0.21703 -0.28624 -0.32152 0 0 0 0 0 0 0.7556 0 0 2.64269 2.2786 6.81288 7.5338
#END_POSE_ENERGIES_TABLE ./short_relax/pdl1_freehal_1_RF.pdb
