# Supplementary material for: Scaffolding protein functional sites using deep learning
Source: Science. Author manuscript; Available in PMC 2022 Oct 31. (PMC9621694; doi:10.1126/science.abn2100)
Supplement: Data S1 [file NIHMS1830590-supplement-Data_S1.zip › pdl1_freehal_2_AF.pdb]

ATOM      1  N   SER A   1      -6.034   7.840 -17.159  1.00  0.00           N  
ATOM      2  CA  SER A   1      -5.104   7.686 -16.045  1.00  0.00           C  
ATOM      3  C   SER A   1      -5.642   6.706 -15.008  1.00  0.00           C  
ATOM      4  O   SER A   1      -6.841   6.687 -14.725  1.00  0.00           O  
ATOM      5  CB  SER A   1      -4.827   9.038 -15.387  1.00  0.00           C  
ATOM      6  OG  SER A   1      -5.959   9.484 -14.659  1.00  0.00           O  
ATOM      7 1H   SER A   1      -5.657   8.486 -17.822  1.00  0.00           H  
ATOM      8 2H   SER A   1      -6.175   6.953 -17.601  1.00  0.00           H  
ATOM      9 3H   SER A   1      -6.909   8.185 -16.818  1.00  0.00           H  
ATOM     10  HA  SER A   1      -4.165   7.287 -16.431  1.00  0.00           H  
ATOM     11 1HB  SER A   1      -3.971   8.949 -14.720  1.00  0.00           H  
ATOM     12 2HB  SER A   1      -4.570   9.769 -16.153  1.00  0.00           H  
ATOM     13  HG  SER A   1      -6.629   8.805 -14.768  1.00  0.00           H  
ATOM     14  N   GLU A   2      -5.032   5.534 -14.953  1.00  0.00           N  
ATOM     15  CA  GLU A   2      -5.563   4.468 -14.109  1.00  0.00           C  
ATOM     16  C   GLU A   2      -5.247   4.721 -12.637  1.00  0.00           C  
ATOM     17  O   GLU A   2      -4.079   4.758 -12.244  1.00  0.00           O  
ATOM     18  CB  GLU A   2      -5.059   3.096 -14.562  1.00  0.00           C  
ATOM     19  CG  GLU A   2      -5.539   2.718 -15.980  1.00  0.00           C  
ATOM     20  CD  GLU A   2      -5.207   1.303 -16.392  1.00  0.00           C  
ATOM     21  OE1 GLU A   2      -5.359   0.994 -17.548  1.00  0.00           O  
ATOM     22  OE2 GLU A   2      -4.855   0.527 -15.546  1.00  0.00           O1-
ATOM     23  H   GLU A   2      -4.195   5.363 -15.492  1.00  0.00           H  
ATOM     24  HA  GLU A   2      -6.648   4.448 -14.218  1.00  0.00           H  
ATOM     25 1HB  GLU A   2      -3.964   3.082 -14.552  1.00  0.00           H  
ATOM     26 2HB  GLU A   2      -5.402   2.331 -13.864  1.00  0.00           H  
ATOM     27 1HG  GLU A   2      -6.620   2.849 -16.025  1.00  0.00           H  
ATOM     28 2HG  GLU A   2      -5.093   3.408 -16.694  1.00  0.00           H  
ATOM     29  N   ILE A   3      -6.077   5.530 -11.875  1.00  0.00           N  
ATOM     30  CA  ILE A   3      -5.939   5.747 -10.438  1.00  0.00           C  
ATOM     31  C   ILE A   3      -6.480   4.538  -9.680  1.00  0.00           C  
ATOM     32  O   ILE A   3      -7.621   4.120  -9.897  1.00  0.00           O  
ATOM     33  CB  ILE A   3      -6.588   7.056  -9.955  1.00  0.00           C  
ATOM     34  CG1 ILE A   3      -5.878   8.263 -10.645  1.00  0.00           C  
ATOM     35  CG2 ILE A   3      -6.448   7.155  -8.433  1.00  0.00           C  
ATOM     36  CD1 ILE A   3      -6.545   9.625 -10.451  1.00  0.00           C  
ATOM     37  H   ILE A   3      -6.824   5.994 -12.373  1.00  0.00           H  
ATOM     38  HA  ILE A   3      -4.880   5.857 -10.206  1.00  0.00           H  
ATOM     39  HB  ILE A   3      -7.640   7.076 -10.234  1.00  0.00           H  
ATOM     40 1HG1 ILE A   3      -4.864   8.328 -10.260  1.00  0.00           H  
ATOM     41 2HG1 ILE A   3      -5.821   8.066 -11.716  1.00  0.00           H  
ATOM     42 1HG2 ILE A   3      -6.892   8.070  -8.116  1.00  0.00           H  
ATOM     43 2HG2 ILE A   3      -6.951   6.324  -7.945  1.00  0.00           H  
ATOM     44 3HG2 ILE A   3      -5.391   7.143  -8.158  1.00  0.00           H  
ATOM     45 1HD1 ILE A   3      -5.957  10.382 -10.983  1.00  0.00           H  
ATOM     46 2HD1 ILE A   3      -7.555   9.599 -10.863  1.00  0.00           H  
ATOM     47 3HD1 ILE A   3      -6.591   9.892  -9.405  1.00  0.00           H  
ATOM     48  N   HIS A   4      -5.597   3.893  -8.972  1.00  0.00           N  
ATOM     49  CA  HIS A   4      -6.000   2.781  -8.117  1.00  0.00           C  
ATOM     50  C   HIS A   4      -6.323   3.258  -6.706  1.00  0.00           C  
ATOM     51  O   HIS A   4      -5.516   3.948  -6.080  1.00  0.00           O  
ATOM     52  CB  HIS A   4      -4.901   1.730  -7.971  1.00  0.00           C  
ATOM     53  CG  HIS A   4      -4.528   1.050  -9.193  1.00  0.00           C  
ATOM     54  CD2 HIS A   4      -3.414   1.136  -9.926  1.00  0.00           C  
ATOM     55  ND1 HIS A   4      -5.330   0.114  -9.812  1.00  0.00           N  
ATOM     56  CE1 HIS A   4      -4.717  -0.332 -10.890  1.00  0.00           C  
ATOM     57  NE2 HIS A   4      -3.548   0.273 -10.969  1.00  0.00           N  
ATOM     58  H   HIS A   4      -4.624   4.158  -9.008  1.00  0.00           H  
ATOM     59  HA  HIS A   4      -6.903   2.321  -8.519  1.00  0.00           H  
ATOM     60 1HB  HIS A   4      -4.007   2.208  -7.579  1.00  0.00           H  
ATOM     61 2HB  HIS A   4      -5.212   0.983  -7.242  1.00  0.00           H  
ATOM     62  HD2 HIS A   4      -2.554   1.776  -9.720  1.00  0.00           H  
ATOM     63  HE1 HIS A   4      -5.096  -1.076 -11.591  1.00  0.00           H  
ATOM     64  HE2 HIS A   4      -2.833   0.143 -11.701  1.00  0.00           H  
ATOM     65  N   VAL A   5      -7.573   2.922  -6.300  1.00  0.00           N  
ATOM     66  CA  VAL A   5      -8.030   3.349  -4.981  1.00  0.00           C  
ATOM     67  C   VAL A   5      -8.201   2.132  -4.074  1.00  0.00           C  
ATOM     68  O   VAL A   5      -8.837   1.148  -4.460  1.00  0.00           O  
ATOM     69  CB  VAL A   5      -9.393   4.078  -5.124  1.00  0.00           C  
ATOM     70  CG1 VAL A   5      -9.851   4.592  -3.758  1.00  0.00           C  
ATOM     71  CG2 VAL A   5      -9.318   5.187  -6.210  1.00  0.00           C  
ATOM     72  H   VAL A   5      -8.196   2.385  -6.886  1.00  0.00           H  
ATOM     73  HA  VAL A   5      -7.272   4.004  -4.547  1.00  0.00           H  
ATOM     74  HB  VAL A   5     -10.143   3.352  -5.437  1.00  0.00           H  
ATOM     75 1HG1 VAL A   5     -10.826   5.063  -3.852  1.00  0.00           H  
ATOM     76 2HG1 VAL A   5      -9.919   3.771  -3.078  1.00  0.00           H  
ATOM     77 3HG1 VAL A   5      -9.137   5.310  -3.378  1.00  0.00           H  
ATOM     78 1HG2 VAL A   5     -10.294   5.660  -6.308  1.00  0.00           H  
ATOM     79 2HG2 VAL A   5      -8.607   5.913  -5.962  1.00  0.00           H  
ATOM     80 3HG2 VAL A   5      -9.038   4.744  -7.168  1.00  0.00           H  
ATOM     81  N   PHE A   6      -7.636   2.222  -2.975  1.00  0.00           N  
ATOM     82  CA  PHE A   6      -7.801   1.220  -1.928  1.00  0.00           C  
ATOM     83  C   PHE A   6      -8.350   1.854  -0.654  1.00  0.00           C  
ATOM     84  O   PHE A   6      -7.765   2.799  -0.124  1.00  0.00           O  
ATOM     85  CB  PHE A   6      -6.523   0.410  -1.681  1.00  0.00           C  
ATOM     86  CG  PHE A   6      -6.623  -0.581  -0.521  1.00  0.00           C  
ATOM     87  CD1 PHE A   6      -5.641  -0.594   0.432  1.00  0.00           C  
ATOM     88  CD2 PHE A   6      -7.694  -1.462  -0.368  1.00  0.00           C  
ATOM     89  CE1 PHE A   6      -5.696  -1.437   1.509  1.00  0.00           C  
ATOM     90  CE2 PHE A   6      -7.748  -2.303   0.713  1.00  0.00           C  
ATOM     91  CZ  PHE A   6      -6.742  -2.289   1.642  1.00  0.00           C  
ATOM     92  H   PHE A   6      -7.041   3.019  -2.804  1.00  0.00           H  
ATOM     93  HA  PHE A   6      -8.516   0.472  -2.273  1.00  0.00           H  
ATOM     94 1HB  PHE A   6      -6.294  -0.161  -2.582  1.00  0.00           H  
ATOM     95 2HB  PHE A   6      -5.702   1.049  -1.511  1.00  0.00           H  
ATOM     96  HD1 PHE A   6      -4.809   0.081   0.319  1.00  0.00           H  
ATOM     97  HD2 PHE A   6      -8.496  -1.488  -1.099  1.00  0.00           H  
ATOM     98  HE1 PHE A   6      -4.905  -1.437   2.250  1.00  0.00           H  
ATOM     99  HE2 PHE A   6      -8.589  -2.994   0.835  1.00  0.00           H  
ATOM    100  HZ  PHE A   6      -6.793  -2.964   2.493  1.00  0.00           H  
ATOM    101  N   VAL A   7      -9.535   1.325  -0.282  1.00  0.00           N  
ATOM    102  CA  VAL A   7     -10.164   1.834   0.932  1.00  0.00           C  
ATOM    103  C   VAL A   7     -10.344   0.696   1.936  1.00  0.00           C  
ATOM    104  O   VAL A   7     -10.892  -0.356   1.599  1.00  0.00           O  
ATOM    105  CB  VAL A   7     -11.536   2.478   0.637  1.00  0.00           C  
ATOM    106  CG1 VAL A   7     -12.186   2.987   1.943  1.00  0.00           C  
ATOM    107  CG2 VAL A   7     -11.342   3.605  -0.338  1.00  0.00           C  
ATOM    108  H   VAL A   7      -9.998   0.597  -0.808  1.00  0.00           H  
ATOM    109  HA  VAL A   7      -9.508   2.587   1.372  1.00  0.00           H  
ATOM    110  HB  VAL A   7     -12.205   1.734   0.208  1.00  0.00           H  
ATOM    111 1HG1 VAL A   7     -13.147   3.434   1.718  1.00  0.00           H  
ATOM    112 2HG1 VAL A   7     -12.334   2.163   2.640  1.00  0.00           H  
ATOM    113 3HG1 VAL A   7     -11.537   3.719   2.396  1.00  0.00           H  
ATOM    114 1HG2 VAL A   7     -12.298   4.071  -0.567  1.00  0.00           H  
ATOM    115 2HG2 VAL A   7     -10.679   4.330   0.083  1.00  0.00           H  
ATOM    116 3HG2 VAL A   7     -10.914   3.208  -1.232  1.00  0.00           H  
ATOM    117  N   THR A   8      -9.825   0.850   3.049  1.00  0.00           N  
ATOM    118  CA  THR A   8     -10.041  -0.138   4.101  1.00  0.00           C  
ATOM    119  C   THR A   8     -10.496   0.538   5.391  1.00  0.00           C  
ATOM    120  O   THR A   8     -10.066   1.650   5.701  1.00  0.00           O  
ATOM    121  CB  THR A   8      -8.830  -1.066   4.300  1.00  0.00           C  
ATOM    122  CG2 THR A   8      -7.577  -0.328   4.591  1.00  0.00           C  
ATOM    123  OG1 THR A   8      -9.107  -1.974   5.369  1.00  0.00           O  
ATOM    124  H   THR A   8      -9.250   1.657   3.242  1.00  0.00           H  
ATOM    125  HA  THR A   8     -10.825  -0.823   3.776  1.00  0.00           H  
ATOM    126  HB  THR A   8      -8.702  -1.630   3.399  1.00  0.00           H  
ATOM    127  HG1 THR A   8      -9.731  -2.649   5.076  1.00  0.00           H  
ATOM    128 1HG2 THR A   8      -6.755  -1.032   4.706  1.00  0.00           H  
ATOM    129 2HG2 THR A   8      -7.360   0.351   3.763  1.00  0.00           H  
ATOM    130 3HG2 THR A   8      -7.707   0.224   5.509  1.00  0.00           H  
ATOM    131  N   MET A   9     -11.499  -0.054   5.972  1.00  0.00           N  
ATOM    132  CA  MET A   9     -12.025   0.408   7.253  1.00  0.00           C  
ATOM    133  C   MET A   9     -11.653  -0.558   8.373  1.00  0.00           C  
ATOM    134  O   MET A   9     -11.747  -1.775   8.207  1.00  0.00           O  
ATOM    135  CB  MET A   9     -13.531   0.665   7.187  1.00  0.00           C  
ATOM    136  CG  MET A   9     -14.120   1.231   8.510  1.00  0.00           C  
ATOM    137  SD  MET A   9     -15.833   1.814   8.365  1.00  0.00           S  
ATOM    138  CE  MET A   9     -16.756   0.295   8.231  1.00  0.00           C  
ATOM    139  H   MET A   9     -11.924  -0.854   5.525  1.00  0.00           H  
ATOM    140  HA  MET A   9     -11.581   1.378   7.480  1.00  0.00           H  
ATOM    141 1HB  MET A   9     -13.740   1.379   6.392  1.00  0.00           H  
ATOM    142 2HB  MET A   9     -14.042  -0.264   6.950  1.00  0.00           H  
ATOM    143 1HG  MET A   9     -14.088   0.463   9.283  1.00  0.00           H  
ATOM    144 2HG  MET A   9     -13.502   2.069   8.845  1.00  0.00           H  
ATOM    145 1HE  MET A   9     -17.815   0.526   8.133  1.00  0.00           H  
ATOM    146 2HE  MET A   9     -16.430  -0.262   7.354  1.00  0.00           H  
ATOM    147 3HE  MET A   9     -16.597  -0.310   9.126  1.00  0.00           H  
ATOM    148  N   TYR A  10     -11.176   0.012   9.474  1.00  0.00           N  
ATOM    149  CA  TYR A  10     -10.779  -0.772  10.638  1.00  0.00           C  
ATOM    150  C   TYR A  10     -11.343  -0.172  11.920  1.00  0.00           C  
ATOM    151  O   TYR A  10     -11.378   1.051  12.077  1.00  0.00           O  
ATOM    152  CB  TYR A  10      -9.257  -0.865  10.716  1.00  0.00           C  
ATOM    153  CG  TYR A  10      -8.770  -1.870  11.724  1.00  0.00           C  
ATOM    154  CD1 TYR A  10      -8.567  -1.530  13.030  1.00  0.00           C  
ATOM    155  CD2 TYR A  10      -8.487  -3.168  11.295  1.00  0.00           C  
ATOM    156  CE1 TYR A  10      -8.092  -2.485  13.915  1.00  0.00           C  
ATOM    157  CE2 TYR A  10      -8.019  -4.110  12.186  1.00  0.00           C  
ATOM    158  CZ  TYR A  10      -7.816  -3.759  13.497  1.00  0.00           C  
ATOM    159  OH  TYR A  10      -7.349  -4.673  14.420  1.00  0.00           O  
ATOM    160  H   TYR A  10     -11.085   1.017   9.504  1.00  0.00           H  
ATOM    161  HA  TYR A  10     -11.181  -1.781  10.529  1.00  0.00           H  
ATOM    162 1HB  TYR A  10      -8.859  -1.135   9.737  1.00  0.00           H  
ATOM    163 2HB  TYR A  10      -8.849   0.111  10.980  1.00  0.00           H  
ATOM    164  HD1 TYR A  10      -8.773  -0.515  13.375  1.00  0.00           H  
ATOM    165  HD2 TYR A  10      -8.642  -3.442  10.249  1.00  0.00           H  
ATOM    166  HE1 TYR A  10      -7.927  -2.238  14.946  1.00  0.00           H  
ATOM    167  HE2 TYR A  10      -7.796  -5.126  11.846  1.00  0.00           H  
ATOM    168  HH  TYR A  10      -7.420  -5.577  14.068  1.00  0.00           H  
ATOM    169  N   GLN A  11     -11.885  -1.142  12.787  1.00  0.00           N  
ATOM    170  CA  GLN A  11     -12.276  -0.733  14.132  1.00  0.00           C  
ATOM    171  C   GLN A  11     -11.191  -1.077  15.150  1.00  0.00           C  
ATOM    172  O   GLN A  11     -10.820  -2.244  15.298  1.00  0.00           O  
ATOM    173  CB  GLN A  11     -13.633  -1.298  14.533  1.00  0.00           C  
ATOM    174  CG  GLN A  11     -14.109  -0.781  15.895  1.00  0.00           C  
ATOM    175  CD  GLN A  11     -15.528  -1.168  16.196  1.00  0.00           C  
ATOM    176  NE2 GLN A  11     -16.288  -0.265  16.828  1.00  0.00           N  
ATOM    177  OE1 GLN A  11     -15.956  -2.273  15.851  1.00  0.00           O  
ATOM    178  H   GLN A  11     -12.009  -2.105  12.509  1.00  0.00           H  
ATOM    179  HA  GLN A  11     -12.411   0.348  14.139  1.00  0.00           H  
ATOM    180 1HB  GLN A  11     -14.379  -1.029  13.790  1.00  0.00           H  
ATOM    181 2HB  GLN A  11     -13.580  -2.385  14.579  1.00  0.00           H  
ATOM    182 1HG  GLN A  11     -13.467  -1.195  16.678  1.00  0.00           H  
ATOM    183 2HG  GLN A  11     -14.042   0.310  15.900  1.00  0.00           H  
ATOM    184 1HE2 GLN A  11     -17.243  -0.474  17.040  1.00  0.00           H  
ATOM    185 2HE2 GLN A  11     -15.899   0.649  17.103  1.00  0.00           H  
ATOM    186  N   LEU A  12     -10.620  -0.091  15.796  1.00  0.00           N  
ATOM    187  CA  LEU A  12      -9.574  -0.271  16.797  1.00  0.00           C  
ATOM    188  C   LEU A  12     -10.136  -0.914  18.060  1.00  0.00           C  
ATOM    189  O   LEU A  12     -11.346  -0.879  18.294  1.00  0.00           O  
ATOM    190  CB  LEU A  12      -8.924   1.075  17.138  1.00  0.00           C  
ATOM    191  CG  LEU A  12      -8.145   1.792  15.996  1.00  0.00           C  
ATOM    192  CD1 LEU A  12      -7.719   3.160  16.483  1.00  0.00           C  
ATOM    193  CD2 LEU A  12      -6.911   0.989  15.587  1.00  0.00           C  
ATOM    194  H   LEU A  12     -10.934   0.844  15.576  1.00  0.00           H  
ATOM    195  HA  LEU A  12      -8.812  -0.932  16.385  1.00  0.00           H  
ATOM    196 1HB  LEU A  12      -9.715   1.753  17.459  1.00  0.00           H  
ATOM    197 2HB  LEU A  12      -8.242   0.936  17.975  1.00  0.00           H  
ATOM    198  HG  LEU A  12      -8.800   1.921  15.131  1.00  0.00           H  
ATOM    199 1HD1 LEU A  12      -7.183   3.680  15.701  1.00  0.00           H  
ATOM    200 2HD1 LEU A  12      -8.578   3.735  16.752  1.00  0.00           H  
ATOM    201 3HD1 LEU A  12      -7.074   3.056  17.352  1.00  0.00           H  
ATOM    202 1HD2 LEU A  12      -6.386   1.526  14.801  1.00  0.00           H  
ATOM    203 2HD2 LEU A  12      -6.247   0.871  16.445  1.00  0.00           H  
ATOM    204 3HD2 LEU A  12      -7.187   0.020  15.219  1.00  0.00           H  
ATOM    205  N   SER A  13      -9.282  -1.563  18.834  1.00  0.00           N  
ATOM    206  CA  SER A  13      -9.706  -2.176  20.088  1.00  0.00           C  
ATOM    207  C   SER A  13     -10.399  -1.163  20.993  1.00  0.00           C  
ATOM    208  O   SER A  13     -11.218  -1.533  21.837  1.00  0.00           O  
ATOM    209  CB  SER A  13      -8.512  -2.768  20.804  1.00  0.00           C  
ATOM    210  OG  SER A  13      -7.626  -1.759  21.199  1.00  0.00           O  
ATOM    211  H   SER A  13      -8.315  -1.638  18.552  1.00  0.00           H  
ATOM    212  HA  SER A  13     -10.419  -2.970  19.862  1.00  0.00           H  
ATOM    213 1HB  SER A  13      -8.855  -3.319  21.679  1.00  0.00           H  
ATOM    214 2HB  SER A  13      -8.006  -3.470  20.142  1.00  0.00           H  
ATOM    215  HG  SER A  13      -6.936  -2.197  21.698  1.00  0.00           H  
ATOM    216  N   THR A  14     -10.110   0.073  20.783  1.00  0.00           N  
ATOM    217  CA  THR A  14     -10.715   1.175  21.521  1.00  0.00           C  
ATOM    218  C   THR A  14     -12.139   1.435  21.035  1.00  0.00           C  
ATOM    219  O   THR A  14     -12.897   2.163  21.679  1.00  0.00           O  
ATOM    220  CB  THR A  14      -9.868   2.457  21.396  1.00  0.00           C  
ATOM    221  CG2 THR A  14      -8.441   2.133  21.830  1.00  0.00           C  
ATOM    222  OG1 THR A  14      -9.833   2.902  20.036  1.00  0.00           O  
ATOM    223  H   THR A  14      -9.427   0.277  20.068  1.00  0.00           H  
ATOM    224  HA  THR A  14     -10.755   0.904  22.576  1.00  0.00           H  
ATOM    225  HB  THR A  14     -10.277   3.241  22.030  1.00  0.00           H  
ATOM    226  HG1 THR A  14     -10.593   3.462  19.880  1.00  0.00           H  
ATOM    227 1HG2 THR A  14      -7.822   3.029  21.747  1.00  0.00           H  
ATOM    228 2HG2 THR A  14      -8.447   1.790  22.865  1.00  0.00           H  
ATOM    229 3HG2 THR A  14      -8.018   1.352  21.198  1.00  0.00           H  
ATOM    230  N   GLY A  15     -12.565   0.759  20.023  1.00  0.00           N  
ATOM    231  CA  GLY A  15     -13.889   0.973  19.461  1.00  0.00           C  
ATOM    232  C   GLY A  15     -13.921   2.062  18.405  1.00  0.00           C  
ATOM    233  O   GLY A  15     -14.956   2.294  17.777  1.00  0.00           O  
ATOM    234  H   GLY A  15     -11.962   0.061  19.610  1.00  0.00           H  
ATOM    235 1HA  GLY A  15     -14.250   0.046  19.017  1.00  0.00           H  
ATOM    236 2HA  GLY A  15     -14.583   1.239  20.258  1.00  0.00           H  
ATOM    237  N   GLN A  16     -12.770   2.769  18.271  1.00  0.00           N  
ATOM    238  CA  GLN A  16     -12.588   3.821  17.277  1.00  0.00           C  
ATOM    239  C   GLN A  16     -12.440   3.234  15.876  1.00  0.00           C  
ATOM    240  O   GLN A  16     -11.725   2.250  15.682  1.00  0.00           O  
ATOM    241  CB  GLN A  16     -11.391   4.705  17.594  1.00  0.00           C  
ATOM    242  CG  GLN A  16     -11.208   5.864  16.602  1.00  0.00           C  
ATOM    243  CD  GLN A  16     -10.095   6.774  16.981  1.00  0.00           C  
ATOM    244  NE2 GLN A  16     -10.342   8.068  16.886  1.00  0.00           N  
ATOM    245  OE1 GLN A  16      -9.016   6.332  17.375  1.00  0.00           O  
ATOM    246  H   GLN A  16     -12.008   2.546  18.897  1.00  0.00           H  
ATOM    247  HA  GLN A  16     -13.473   4.458  17.282  1.00  0.00           H  
ATOM    248 1HB  GLN A  16     -11.512   5.136  18.586  1.00  0.00           H  
ATOM    249 2HB  GLN A  16     -10.508   4.107  17.615  1.00  0.00           H  
ATOM    250 1HG  GLN A  16     -10.966   5.461  15.613  1.00  0.00           H  
ATOM    251 2HG  GLN A  16     -12.127   6.449  16.547  1.00  0.00           H  
ATOM    252 1HE2 GLN A  16      -9.631   8.741  17.130  1.00  0.00           H  
ATOM    253 2HE2 GLN A  16     -11.230   8.392  16.557  1.00  0.00           H  
ATOM    254  N   MET A  17     -13.233   3.820  14.915  1.00  0.00           N  
ATOM    255  CA  MET A  17     -13.190   3.402  13.517  1.00  0.00           C  
ATOM    256  C   MET A  17     -12.192   4.244  12.728  1.00  0.00           C  
ATOM    257  O   MET A  17     -12.127   5.461  12.901  1.00  0.00           O  
ATOM    258  CB  MET A  17     -14.577   3.455  12.927  1.00  0.00           C  
ATOM    259  CG  MET A  17     -15.480   2.446  13.589  1.00  0.00           C  
ATOM    260  SD  MET A  17     -17.145   2.503  13.044  1.00  0.00           S  
ATOM    261  CE  MET A  17     -17.766   3.940  13.885  1.00  0.00           C  
ATOM    262  H   MET A  17     -13.862   4.561  15.188  1.00  0.00           H  
ATOM    263  HA  MET A  17     -12.866   2.363  13.477  1.00  0.00           H  
ATOM    264 1HB  MET A  17     -14.984   4.456  13.049  1.00  0.00           H  
ATOM    265 2HB  MET A  17     -14.528   3.239  11.856  1.00  0.00           H  
ATOM    266 1HG  MET A  17     -15.092   1.450  13.385  1.00  0.00           H  
ATOM    267 2HG  MET A  17     -15.465   2.591  14.672  1.00  0.00           H  
ATOM    268 1HE  MET A  17     -18.802   4.035  13.661  1.00  0.00           H  
ATOM    269 2HE  MET A  17     -17.649   3.811  14.963  1.00  0.00           H  
ATOM    270 3HE  MET A  17     -17.232   4.838  13.563  1.00  0.00           H  
ATOM    271  N   VAL A  18     -11.360   3.579  11.948  1.00  0.00           N  
ATOM    272  CA  VAL A  18     -10.396   4.276  11.102  1.00  0.00           C  
ATOM    273  C   VAL A  18     -10.557   3.822   9.653  1.00  0.00           C  
ATOM    274  O   VAL A  18     -10.710   2.629   9.383  1.00  0.00           O  
ATOM    275  CB  VAL A  18      -8.948   4.016  11.580  1.00  0.00           C  
ATOM    276  CG1 VAL A  18      -7.954   4.814  10.679  1.00  0.00           C  
ATOM    277  CG2 VAL A  18      -8.813   4.372  13.087  1.00  0.00           C  
ATOM    278  H   VAL A  18     -11.387   2.569  11.934  1.00  0.00           H  
ATOM    279  HA  VAL A  18     -10.599   5.346  11.157  1.00  0.00           H  
ATOM    280  HB  VAL A  18      -8.718   2.959  11.452  1.00  0.00           H  
ATOM    281 1HG1 VAL A  18      -6.937   4.620  11.001  1.00  0.00           H  
ATOM    282 2HG1 VAL A  18      -8.057   4.520   9.635  1.00  0.00           H  
ATOM    283 3HG1 VAL A  18      -8.164   5.882  10.771  1.00  0.00           H  
ATOM    284 1HG2 VAL A  18      -7.799   4.169  13.413  1.00  0.00           H  
ATOM    285 2HG2 VAL A  18      -9.039   5.407  13.243  1.00  0.00           H  
ATOM    286 3HG2 VAL A  18      -9.504   3.771  13.674  1.00  0.00           H  
ATOM    287  N   ILE A  19     -10.691   4.796   8.797  1.00  0.00           N  
ATOM    288  CA  ILE A  19     -10.746   4.505   7.370  1.00  0.00           C  
ATOM    289  C   ILE A  19      -9.419   4.879   6.714  1.00  0.00           C  
ATOM    290  O   ILE A  19      -8.928   5.996   6.887  1.00  0.00           O  
ATOM    291  CB  ILE A  19     -11.796   5.253   6.587  1.00  0.00           C  
ATOM    292  CG1 ILE A  19     -13.137   5.044   7.144  1.00  0.00           C  
ATOM    293  CG2 ILE A  19     -11.778   4.713   5.104  1.00  0.00           C  
ATOM    294  CD1 ILE A  19     -14.074   6.063   6.660  1.00  0.00           C  
ATOM    295  H   ILE A  19     -10.759   5.755   9.107  1.00  0.00           H  
ATOM    296  HA  ILE A  19     -10.907   3.435   7.241  1.00  0.00           H  
ATOM    297  HB  ILE A  19     -11.577   6.199   6.547  1.00  0.00           H  
ATOM    298 1HG1 ILE A  19     -13.498   4.064   6.843  1.00  0.00           H  
ATOM    299 2HG1 ILE A  19     -13.101   5.081   8.227  1.00  0.00           H  
ATOM    300 1HG2 ILE A  19     -12.494   5.224   4.490  1.00  0.00           H  
ATOM    301 2HG2 ILE A  19     -10.814   4.855   4.657  1.00  0.00           H  
ATOM    302 3HG2 ILE A  19     -12.008   3.646   5.105  1.00  0.00           H  
ATOM    303 1HD1 ILE A  19     -14.989   5.881   7.056  1.00  0.00           H  
ATOM    304 2HD1 ILE A  19     -13.749   7.035   6.966  1.00  0.00           H  
ATOM    305 3HD1 ILE A  19     -14.155   6.050   5.639  1.00  0.00           H  
ATOM    306  N   HIS A  20      -8.782   3.894   6.029  1.00  0.00           N  
ATOM    307  CA  HIS A  20      -7.592   4.177   5.233  1.00  0.00           C  
ATOM    308  C   HIS A  20      -7.922   4.227   3.746  1.00  0.00           C  
ATOM    309  O   HIS A  20      -8.493   3.280   3.200  1.00  0.00           O  
ATOM    310  CB  HIS A  20      -6.565   3.110   5.510  1.00  0.00           C  
ATOM    311  CG  HIS A  20      -6.297   2.897   6.946  1.00  0.00           C  
ATOM    312  CD2 HIS A  20      -6.903   2.086   7.849  1.00  0.00           C  
ATOM    313  ND1 HIS A  20      -5.310   3.540   7.624  1.00  0.00           N  
ATOM    314  CE1 HIS A  20      -5.314   3.152   8.887  1.00  0.00           C  
ATOM    315  NE2 HIS A  20      -6.270   2.264   9.036  1.00  0.00           N  
ATOM    316  H   HIS A  20      -9.135   2.949   6.067  1.00  0.00           H  
ATOM    317  HA  HIS A  20      -7.193   5.152   5.510  1.00  0.00           H  
ATOM    318 1HB  HIS A  20      -6.855   2.218   5.053  1.00  0.00           H  
ATOM    319 2HB  HIS A  20      -5.651   3.444   5.081  1.00  0.00           H  
ATOM    320  HD2 HIS A  20      -7.752   1.416   7.662  1.00  0.00           H  
ATOM    321  HE1 HIS A  20      -4.640   3.500   9.662  1.00  0.00           H  
ATOM    322  HE2 HIS A  20      -6.493   1.802   9.899  1.00  0.00           H  
ATOM    323  N   VAL A  21      -7.655   5.434   3.193  1.00  0.00           N  
ATOM    324  CA  VAL A  21      -7.820   5.572   1.750  1.00  0.00           C  
ATOM    325  C   VAL A  21      -6.454   5.725   1.085  1.00  0.00           C  
ATOM    326  O   VAL A  21      -5.697   6.642   1.413  1.00  0.00           O  
ATOM    327  CB  VAL A  21      -8.759   6.792   1.521  1.00  0.00           C  
ATOM    328  CG1 VAL A  21      -8.967   7.051   0.104  1.00  0.00           C  
ATOM    329  CG2 VAL A  21     -10.101   6.577   2.237  1.00  0.00           C  
ATOM    330  H   VAL A  21      -7.351   6.232   3.732  1.00  0.00           H  
ATOM    331  HA  VAL A  21      -8.293   4.666   1.368  1.00  0.00           H  
ATOM    332  HB  VAL A  21      -8.307   7.632   1.930  1.00  0.00           H  
ATOM    333 1HG1 VAL A  21      -9.599   7.933  -0.027  1.00  0.00           H  
ATOM    334 2HG1 VAL A  21      -8.007   7.237  -0.291  1.00  0.00           H  
ATOM    335 3HG1 VAL A  21      -9.422   6.197  -0.382  1.00  0.00           H  
ATOM    336 1HG2 VAL A  21     -10.733   7.439   2.098  1.00  0.00           H  
ATOM    337 2HG2 VAL A  21     -10.590   5.715   1.843  1.00  0.00           H  
ATOM    338 3HG2 VAL A  21      -9.921   6.439   3.296  1.00  0.00           H  
ATOM    339  N   PHE A  22      -6.145   4.790   0.192  1.00  0.00           N  
ATOM    340  CA  PHE A  22      -4.905   4.858  -0.571  1.00  0.00           C  
ATOM    341  C   PHE A  22      -5.192   5.077  -2.052  1.00  0.00           C  
ATOM    342  O   PHE A  22      -5.980   4.344  -2.652  1.00  0.00           O  
ATOM    343  CB  PHE A  22      -4.160   3.550  -0.378  1.00  0.00           C  
ATOM    344  CG  PHE A  22      -3.873   3.222   1.064  1.00  0.00           C  
ATOM    345  CD1 PHE A  22      -2.745   3.648   1.717  1.00  0.00           C  
ATOM    346  CD2 PHE A  22      -4.775   2.435   1.765  1.00  0.00           C  
ATOM    347  CE1 PHE A  22      -2.530   3.319   3.024  1.00  0.00           C  
ATOM    348  CE2 PHE A  22      -4.546   2.086   3.055  1.00  0.00           C  
ATOM    349  CZ  PHE A  22      -3.416   2.532   3.692  1.00  0.00           C  
ATOM    350  H   PHE A  22      -6.776   4.017   0.037  1.00  0.00           H  
ATOM    351  HA  PHE A  22      -4.321   5.705  -0.207  1.00  0.00           H  
ATOM    352 1HB  PHE A  22      -4.739   2.770  -0.774  1.00  0.00           H  
ATOM    353 2HB  PHE A  22      -3.230   3.571  -0.926  1.00  0.00           H  
ATOM    354  HD1 PHE A  22      -2.030   4.244   1.215  1.00  0.00           H  
ATOM    355  HD2 PHE A  22      -5.681   2.088   1.262  1.00  0.00           H  
ATOM    356  HE1 PHE A  22      -1.643   3.679   3.525  1.00  0.00           H  
ATOM    357  HE2 PHE A  22      -5.254   1.462   3.576  1.00  0.00           H  
ATOM    358  HZ  PHE A  22      -3.230   2.268   4.731  1.00  0.00           H  
ATOM    359  N   LEU A  23      -4.643   6.152  -2.601  1.00  0.00           N  
ATOM    360  CA  LEU A  23      -4.789   6.439  -4.024  1.00  0.00           C  
ATOM    361  C   LEU A  23      -3.433   6.427  -4.723  1.00  0.00           C  
ATOM    362  O   LEU A  23      -2.475   7.033  -4.237  1.00  0.00           O  
ATOM    363  CB  LEU A  23      -5.561   7.717  -4.286  1.00  0.00           C  
ATOM    364  CG  LEU A  23      -7.079   7.560  -4.172  1.00  0.00           C  
ATOM    365  CD1 LEU A  23      -7.523   7.722  -2.802  1.00  0.00           C  
ATOM    366  CD2 LEU A  23      -7.761   8.510  -5.090  1.00  0.00           C  
ATOM    367  H   LEU A  23      -4.111   6.787  -2.023  1.00  0.00           H  
ATOM    368  HA  LEU A  23      -5.410   5.663  -4.471  1.00  0.00           H  
ATOM    369 1HB  LEU A  23      -5.231   8.489  -3.606  1.00  0.00           H  
ATOM    370 2HB  LEU A  23      -5.356   8.015  -5.292  1.00  0.00           H  
ATOM    371  HG  LEU A  23      -7.333   6.569  -4.434  1.00  0.00           H  
ATOM    372 1HD1 LEU A  23      -8.600   7.576  -2.763  1.00  0.00           H  
ATOM    373 2HD1 LEU A  23      -7.052   6.998  -2.203  1.00  0.00           H  
ATOM    374 3HD1 LEU A  23      -7.285   8.675  -2.425  1.00  0.00           H  
ATOM    375 1HD2 LEU A  23      -8.833   8.364  -5.005  1.00  0.00           H  
ATOM    376 2HD2 LEU A  23      -7.515   9.504  -4.856  1.00  0.00           H  
ATOM    377 3HD2 LEU A  23      -7.456   8.319  -6.074  1.00  0.00           H  
ATOM    378  N   PHE A  24      -3.435   5.638  -5.846  1.00  0.00           N  
ATOM    379  CA  PHE A  24      -2.193   5.563  -6.606  1.00  0.00           C  
ATOM    380  C   PHE A  24      -2.431   5.916  -8.068  1.00  0.00           C  
ATOM    381  O   PHE A  24      -3.282   5.315  -8.728  1.00  0.00           O  
ATOM    382  CB  PHE A  24      -1.509   4.230  -6.554  1.00  0.00           C  
ATOM    383  CG  PHE A  24      -0.137   4.420  -7.068  1.00  0.00           C  
ATOM    384  CD1 PHE A  24       0.259   4.299  -8.372  1.00  0.00           C  
ATOM    385  CD2 PHE A  24       0.768   4.786  -6.169  1.00  0.00           C  
ATOM    386  CE1 PHE A  24       1.596   4.539  -8.694  1.00  0.00           C  
ATOM    387  CE2 PHE A  24       2.064   5.013  -6.471  1.00  0.00           C  
ATOM    388  CZ  PHE A  24       2.473   4.884  -7.726  1.00  0.00           C  
ATOM    389  H   PHE A  24      -4.239   5.118  -6.166  1.00  0.00           H  
ATOM    390  HA  PHE A  24      -1.489   6.285  -6.189  1.00  0.00           H  
ATOM    391 1HB  PHE A  24      -1.460   3.854  -5.532  1.00  0.00           H  
ATOM    392 2HB  PHE A  24      -2.012   3.498  -7.166  1.00  0.00           H  
ATOM    393  HD1 PHE A  24      -0.465   4.009  -9.133  1.00  0.00           H  
ATOM    394  HD2 PHE A  24       0.411   4.892  -5.173  1.00  0.00           H  
ATOM    395  HE1 PHE A  24       1.955   4.449  -9.698  1.00  0.00           H  
ATOM    396  HE2 PHE A  24       2.777   5.286  -5.708  1.00  0.00           H  
ATOM    397  HZ  PHE A  24       3.511   5.061  -7.965  1.00  0.00           H  
ATOM    398  N   ASP A  25      -1.780   6.978  -8.484  1.00  0.00           N  
ATOM    399  CA  ASP A  25      -1.771   7.342  -9.897  1.00  0.00           C  
ATOM    400  C   ASP A  25      -0.611   6.673 -10.630  1.00  0.00           C  
ATOM    401  O   ASP A  25       0.548   7.054 -10.449  1.00  0.00           O  
ATOM    402  CB  ASP A  25      -1.746   8.853 -10.035  1.00  0.00           C  
ATOM    403  CG  ASP A  25      -1.781   9.338 -11.449  1.00  0.00           C  
ATOM    404  OD1 ASP A  25      -1.270   8.628 -12.304  1.00  0.00           O  
ATOM    405  OD2 ASP A  25      -2.284  10.398 -11.690  1.00  0.00           O1-
ATOM    406  H   ASP A  25      -1.277   7.556  -7.824  1.00  0.00           H  
ATOM    407  HA  ASP A  25      -2.700   6.993 -10.350  1.00  0.00           H  
ATOM    408 1HB  ASP A  25      -2.603   9.264  -9.538  1.00  0.00           H  
ATOM    409 2HB  ASP A  25      -0.863   9.239  -9.533  1.00  0.00           H  
ATOM    410  N   GLU A  26      -0.883   5.693 -11.470  1.00  0.00           N  
ATOM    411  CA  GLU A  26       0.106   4.857 -12.144  1.00  0.00           C  
ATOM    412  C   GLU A  26       0.945   5.675 -13.122  1.00  0.00           C  
ATOM    413  O   GLU A  26       2.154   5.463 -13.239  1.00  0.00           O  
ATOM    414  CB  GLU A  26      -0.445   3.702 -12.991  1.00  0.00           C  
ATOM    415  CG  GLU A  26      -1.046   2.522 -12.302  1.00  0.00           C  
ATOM    416  CD  GLU A  26      -1.248   1.363 -13.320  1.00  0.00           C  
ATOM    417  OE1 GLU A  26      -1.658   0.288 -12.938  1.00  0.00           O  
ATOM    418  OE2 GLU A  26      -0.957   1.576 -14.479  1.00  0.00           O1-
ATOM    419  H   GLU A  26      -1.865   5.528 -11.641  1.00  0.00           H  
ATOM    420  HA  GLU A  26       0.780   4.444 -11.394  1.00  0.00           H  
ATOM    421 1HB  GLU A  26      -1.216   4.094 -13.660  1.00  0.00           H  
ATOM    422 2HB  GLU A  26       0.359   3.326 -13.626  1.00  0.00           H  
ATOM    423 1HG  GLU A  26      -0.390   2.196 -11.489  1.00  0.00           H  
ATOM    424 2HG  GLU A  26      -2.005   2.819 -11.882  1.00  0.00           H  
ATOM    425  N   GLU A  27       0.344   6.599 -13.675  1.00  0.00           N  
ATOM    426  CA  GLU A  27       0.988   7.404 -14.708  1.00  0.00           C  
ATOM    427  C   GLU A  27       1.972   8.399 -14.099  1.00  0.00           C  
ATOM    428  O   GLU A  27       3.104   8.527 -14.570  1.00  0.00           O  
ATOM    429  CB  GLU A  27      -0.066   8.118 -15.560  1.00  0.00           C  
ATOM    430  CG  GLU A  27       0.496   8.899 -16.741  1.00  0.00           C  
ATOM    431  CD  GLU A  27      -0.571   9.428 -17.662  1.00  0.00           C  
ATOM    432  OE1 GLU A  27      -0.229  10.128 -18.581  1.00  0.00           O  
ATOM    433  OE2 GLU A  27      -1.728   9.121 -17.459  1.00  0.00           O1-
ATOM    434  H   GLU A  27      -0.608   6.806 -13.412  1.00  0.00           H  
ATOM    435  HA  GLU A  27       1.549   6.739 -15.366  1.00  0.00           H  
ATOM    436 1HB  GLU A  27      -0.778   7.388 -15.943  1.00  0.00           H  
ATOM    437 2HB  GLU A  27      -0.623   8.819 -14.930  1.00  0.00           H  
ATOM    438 1HG  GLU A  27       1.078   9.740 -16.361  1.00  0.00           H  
ATOM    439 2HG  GLU A  27       1.171   8.253 -17.303  1.00  0.00           H  
ATOM    440  N   SER A  28       1.559   8.939 -13.011  1.00  0.00           N  
ATOM    441  CA  SER A  28       2.375   9.985 -12.403  1.00  0.00           C  
ATOM    442  C   SER A  28       3.234   9.430 -11.273  1.00  0.00           C  
ATOM    443  O   SER A  28       4.215  10.057 -10.866  1.00  0.00           O  
ATOM    444  CB  SER A  28       1.513  11.088 -11.865  1.00  0.00           C  
ATOM    445  OG  SER A  28       0.810  10.651 -10.763  1.00  0.00           O  
ATOM    446  H   SER A  28       0.695   8.667 -12.564  1.00  0.00           H  
ATOM    447  HA  SER A  28       3.041  10.391 -13.165  1.00  0.00           H  
ATOM    448 1HB  SER A  28       2.128  11.944 -11.598  1.00  0.00           H  
ATOM    449 2HB  SER A  28       0.814  11.406 -12.636  1.00  0.00           H  
ATOM    450  HG  SER A  28       0.119  11.319 -10.615  1.00  0.00           H  
ATOM    451  N   GLY A  29       2.957   8.188 -10.867  1.00  0.00           N  
ATOM    452  CA  GLY A  29       3.687   7.616  -9.747  1.00  0.00           C  
ATOM    453  C   GLY A  29       3.342   8.262  -8.418  1.00  0.00           C  
ATOM    454  O   GLY A  29       4.015   8.023  -7.413  1.00  0.00           O  
ATOM    455  H   GLY A  29       2.246   7.635 -11.326  1.00  0.00           H  
ATOM    456 1HA  GLY A  29       3.476   6.549  -9.682  1.00  0.00           H  
ATOM    457 2HA  GLY A  29       4.758   7.722  -9.919  1.00  0.00           H  
ATOM    458  N   LYS A  30       2.287   9.198  -8.458  1.00  0.00           N  
ATOM    459  CA  LYS A  30       1.842   9.900  -7.257  1.00  0.00           C  
ATOM    460  C   LYS A  30       0.986   8.994  -6.376  1.00  0.00           C  
ATOM    461  O   LYS A  30       0.186   8.204  -6.882  1.00  0.00           O  
ATOM    462  CB  LYS A  30       1.104  11.194  -7.585  1.00  0.00           C  
ATOM    463  CG  LYS A  30       1.986  12.281  -8.181  1.00  0.00           C  
ATOM    464  CD  LYS A  30       1.193  13.557  -8.453  1.00  0.00           C  
ATOM    465  CE  LYS A  30       2.084  14.648  -9.051  1.00  0.00           C  
ATOM    466  NZ  LYS A  30       1.323  15.906  -9.327  1.00  0.00           N1+
ATOM    467  H   LYS A  30       1.827   9.387  -9.338  1.00  0.00           H  
ATOM    468  HA  LYS A  30       2.721  10.194  -6.682  1.00  0.00           H  
ATOM    469 1HB  LYS A  30       0.313  10.984  -8.290  1.00  0.00           H  
ATOM    470 2HB  LYS A  30       0.645  11.588  -6.677  1.00  0.00           H  
ATOM    471 1HG  LYS A  30       2.790  12.506  -7.482  1.00  0.00           H  
ATOM    472 2HG  LYS A  30       2.435  11.918  -9.102  1.00  0.00           H  
ATOM    473 1HD  LYS A  30       0.381  13.337  -9.151  1.00  0.00           H  
ATOM    474 2HD  LYS A  30       0.757  13.923  -7.523  1.00  0.00           H  
ATOM    475 1HE  LYS A  30       2.889  14.870  -8.352  1.00  0.00           H  
ATOM    476 2HE  LYS A  30       2.515  14.285  -9.983  1.00  0.00           H  
ATOM    477 1HZ  LYS A  30       1.947  16.599  -9.718  1.00  0.00           H  
ATOM    478 2HZ  LYS A  30       0.576  15.717  -9.984  1.00  0.00           H  
ATOM    479 3HZ  LYS A  30       0.925  16.262  -8.466  1.00  0.00           H  
ATOM    480  N   PHE A  31       1.244   9.085  -5.078  1.00  0.00           N  
ATOM    481  CA  PHE A  31       0.574   8.249  -4.087  1.00  0.00           C  
ATOM    482  C   PHE A  31       0.036   9.095  -2.941  1.00  0.00           C  
ATOM    483  O   PHE A  31       0.777   9.872  -2.334  1.00  0.00           O  
ATOM    484  CB  PHE A  31       1.557   7.223  -3.450  1.00  0.00           C  
ATOM    485  CG  PHE A  31       0.906   5.985  -2.674  1.00  0.00           C  
ATOM    486  CD1 PHE A  31      -0.149   6.085  -1.781  1.00  0.00           C  
ATOM    487  CD2 PHE A  31       1.407   4.691  -2.884  1.00  0.00           C  
ATOM    488  CE1 PHE A  31      -0.699   5.020  -1.204  1.00  0.00           C  
ATOM    489  CE2 PHE A  31       0.840   3.602  -2.279  1.00  0.00           C  
ATOM    490  CZ  PHE A  31      -0.214   3.774  -1.444  1.00  0.00           C  
ATOM    491  H   PHE A  31       1.929   9.760  -4.769  1.00  0.00           H  
ATOM    492  HA  PHE A  31      -0.269   7.750  -4.568  1.00  0.00           H  
ATOM    493 1HB  PHE A  31       2.211   6.842  -4.210  1.00  0.00           H  
ATOM    494 2HB  PHE A  31       2.189   7.746  -2.739  1.00  0.00           H  
ATOM    495  HD1 PHE A  31      -0.571   7.004  -1.534  1.00  0.00           H  
ATOM    496  HD2 PHE A  31       2.246   4.552  -3.562  1.00  0.00           H  
ATOM    497  HE1 PHE A  31      -1.530   5.175  -0.545  1.00  0.00           H  
ATOM    498  HE2 PHE A  31       1.237   2.605  -2.461  1.00  0.00           H  
ATOM    499  HZ  PHE A  31      -0.673   2.919  -0.965  1.00  0.00           H  
ATOM    500  N   ILE A  32      -1.321   8.980  -2.734  1.00  0.00           N  
ATOM    501  CA  ILE A  32      -1.975   9.753  -1.683  1.00  0.00           C  
ATOM    502  C   ILE A  32      -2.548   8.808  -0.629  1.00  0.00           C  
ATOM    503  O   ILE A  32      -3.182   7.805  -0.964  1.00  0.00           O  
ATOM    504  CB  ILE A  32      -3.114  10.675  -2.173  1.00  0.00           C  
ATOM    505  CG1 ILE A  32      -2.550  11.726  -3.091  1.00  0.00           C  
ATOM    506  CG2 ILE A  32      -3.929  11.257  -0.977  1.00  0.00           C  
ATOM    507  CD1 ILE A  32      -3.603  12.581  -3.725  1.00  0.00           C  
ATOM    508  H   ILE A  32      -1.876   8.360  -3.307  1.00  0.00           H  
ATOM    509  HA  ILE A  32      -1.230  10.391  -1.209  1.00  0.00           H  
ATOM    510  HB  ILE A  32      -3.786  10.085  -2.781  1.00  0.00           H  
ATOM    511 1HG1 ILE A  32      -1.850  12.363  -2.551  1.00  0.00           H  
ATOM    512 2HG1 ILE A  32      -2.012  11.218  -3.871  1.00  0.00           H  
ATOM    513 1HG2 ILE A  32      -4.749  11.870  -1.325  1.00  0.00           H  
ATOM    514 2HG2 ILE A  32      -4.349  10.452  -0.393  1.00  0.00           H  
ATOM    515 3HG2 ILE A  32      -3.279  11.865  -0.345  1.00  0.00           H  
ATOM    516 1HD1 ILE A  32      -3.137  13.287  -4.413  1.00  0.00           H  
ATOM    517 2HD1 ILE A  32      -4.288  11.946  -4.250  1.00  0.00           H  
ATOM    518 3HD1 ILE A  32      -4.152  13.147  -2.983  1.00  0.00           H  
ATOM    519  N   THR A  33      -2.203   9.126   0.639  1.00  0.00           N  
ATOM    520  CA  THR A  33      -2.795   8.384   1.746  1.00  0.00           C  
ATOM    521  C   THR A  33      -3.696   9.288   2.583  1.00  0.00           C  
ATOM    522  O   THR A  33      -3.302  10.396   2.953  1.00  0.00           O  
ATOM    523  CB  THR A  33      -1.704   7.893   2.701  1.00  0.00           C  
ATOM    524  CG2 THR A  33      -0.721   7.049   1.970  1.00  0.00           C  
ATOM    525  OG1 THR A  33      -1.012   9.038   3.219  1.00  0.00           O  
ATOM    526  H   THR A  33      -1.544   9.865   0.839  1.00  0.00           H  
ATOM    527  HA  THR A  33      -3.402   7.578   1.336  1.00  0.00           H  
ATOM    528  HB  THR A  33      -2.153   7.329   3.513  1.00  0.00           H  
ATOM    529  HG1 THR A  33      -1.629   9.572   3.765  1.00  0.00           H  
ATOM    530 1HG2 THR A  33       0.048   6.735   2.673  1.00  0.00           H  
ATOM    531 2HG2 THR A  33      -1.219   6.198   1.571  1.00  0.00           H  
ATOM    532 3HG2 THR A  33      -0.264   7.614   1.159  1.00  0.00           H  
ATOM    533  N   ILE A  34      -4.928   8.886   2.850  1.00  0.00           N  
ATOM    534  CA  ILE A  34      -5.882   9.629   3.667  1.00  0.00           C  
ATOM    535  C   ILE A  34      -6.367   8.753   4.820  1.00  0.00           C  
ATOM    536  O   ILE A  34      -6.772   7.608   4.610  1.00  0.00           O  
ATOM    537  CB  ILE A  34      -7.083  10.238   2.901  1.00  0.00           C  
ATOM    538  CG1 ILE A  34      -6.581  11.251   1.870  1.00  0.00           C  
ATOM    539  CG2 ILE A  34      -8.086  10.863   3.920  1.00  0.00           C  
ATOM    540  CD1 ILE A  34      -7.639  11.765   0.925  1.00  0.00           C  
ATOM    541  H   ILE A  34      -5.207   8.001   2.451  1.00  0.00           H  
ATOM    542  HA  ILE A  34      -5.377  10.500   4.082  1.00  0.00           H  
ATOM    543  HB  ILE A  34      -7.569   9.497   2.354  1.00  0.00           H  
ATOM    544 1HG1 ILE A  34      -6.135  12.094   2.395  1.00  0.00           H  
ATOM    545 2HG1 ILE A  34      -5.822  10.776   1.286  1.00  0.00           H  
ATOM    546 1HG2 ILE A  34      -8.932  11.291   3.423  1.00  0.00           H  
ATOM    547 2HG2 ILE A  34      -8.446  10.104   4.602  1.00  0.00           H  
ATOM    548 3HG2 ILE A  34      -7.584  11.648   4.490  1.00  0.00           H  
ATOM    549 1HD1 ILE A  34      -7.179  12.463   0.222  1.00  0.00           H  
ATOM    550 2HD1 ILE A  34      -8.066  10.922   0.381  1.00  0.00           H  
ATOM    551 3HD1 ILE A  34      -8.427  12.280   1.456  1.00  0.00           H  
ATOM    552  N   HIS A  35      -6.223   9.265   6.041  1.00  0.00           N  
ATOM    553  CA  HIS A  35      -6.749   8.602   7.229  1.00  0.00           C  
ATOM    554  C   HIS A  35      -7.979   9.327   7.766  1.00  0.00           C  
ATOM    555  O   HIS A  35      -7.935  10.533   8.014  1.00  0.00           O  
ATOM    556  CB  HIS A  35      -5.655   8.561   8.289  1.00  0.00           C  
ATOM    557  CG  HIS A  35      -4.468   7.799   7.820  1.00  0.00           C  
ATOM    558  CD2 HIS A  35      -4.052   6.562   8.112  1.00  0.00           C  
ATOM    559  ND1 HIS A  35      -3.539   8.316   6.916  1.00  0.00           N  
ATOM    560  CE1 HIS A  35      -2.618   7.406   6.674  1.00  0.00           C  
ATOM    561  NE2 HIS A  35      -2.904   6.331   7.388  1.00  0.00           N  
ATOM    562  H   HIS A  35      -5.733  10.141   6.143  1.00  0.00           H  
ATOM    563  HA  HIS A  35      -7.055   7.587   6.975  1.00  0.00           H  
ATOM    564 1HB  HIS A  35      -5.350   9.574   8.551  1.00  0.00           H  
ATOM    565 2HB  HIS A  35      -6.040   8.084   9.189  1.00  0.00           H  
ATOM    566  HD2 HIS A  35      -4.545   5.881   8.792  1.00  0.00           H  
ATOM    567  HE1 HIS A  35      -1.767   7.519   6.005  1.00  0.00           H  
ATOM    568  HE2 HIS A  35      -2.378   5.470   7.399  1.00  0.00           H  
ATOM    569  N   ILE A  36      -9.061   8.547   7.907  1.00  0.00           N  
ATOM    570  CA  ILE A  36     -10.303   9.145   8.385  1.00  0.00           C  
ATOM    571  C   ILE A  36     -10.747   8.452   9.672  1.00  0.00           C  
ATOM    572  O   ILE A  36     -10.743   7.222   9.755  1.00  0.00           O  
ATOM    573  CB  ILE A  36     -11.415   8.875   7.450  1.00  0.00           C  
ATOM    574  CG1 ILE A  36     -11.051   9.302   6.038  1.00  0.00           C  
ATOM    575  CG2 ILE A  36     -12.641   9.571   7.917  1.00  0.00           C  
ATOM    576  CD1 ILE A  36     -11.935   8.750   5.006  1.00  0.00           C  
ATOM    577  H   ILE A  36      -9.041   7.560   7.692  1.00  0.00           H  
ATOM    578  HA  ILE A  36     -10.119  10.197   8.603  1.00  0.00           H  
ATOM    579  HB  ILE A  36     -11.609   7.909   7.490  1.00  0.00           H  
ATOM    580 1HG1 ILE A  36     -11.045  10.384   5.976  1.00  0.00           H  
ATOM    581 2HG1 ILE A  36     -10.059   8.936   5.805  1.00  0.00           H  
ATOM    582 1HG2 ILE A  36     -13.370   9.274   7.294  1.00  0.00           H  
ATOM    583 2HG2 ILE A  36     -12.936   9.303   8.884  1.00  0.00           H  
ATOM    584 3HG2 ILE A  36     -12.495  10.655   7.888  1.00  0.00           H  
ATOM    585 1HD1 ILE A  36     -11.600   9.054   4.075  1.00  0.00           H  
ATOM    586 2HD1 ILE A  36     -11.930   7.689   5.028  1.00  0.00           H  
ATOM    587 3HD1 ILE A  36     -12.927   9.095   5.154  1.00  0.00           H  
ATOM    588  N   GLN A  37     -11.057   9.259  10.623  1.00  0.00           N  
ATOM    589  CA  GLN A  37     -11.618   8.744  11.867  1.00  0.00           C  
ATOM    590  C   GLN A  37     -13.072   9.176  12.035  1.00  0.00           C  
ATOM    591  O   GLN A  37     -13.356  10.176  12.697  1.00  0.00           O  
ATOM    592  CB  GLN A  37     -10.760   9.168  13.051  1.00  0.00           C  
ATOM    593  CG  GLN A  37      -9.364   8.585  12.981  1.00  0.00           C  
ATOM    594  CD  GLN A  37      -8.523   8.886  14.194  1.00  0.00           C  
ATOM    595  NE2 GLN A  37      -7.330   8.306  14.248  1.00  0.00           N  
ATOM    596  OE1 GLN A  37      -8.944   9.629  15.084  1.00  0.00           O  
ATOM    597  H   GLN A  37     -10.916  10.254  10.522  1.00  0.00           H  
ATOM    598  HA  GLN A  37     -11.595   7.654  11.831  1.00  0.00           H  
ATOM    599 1HB  GLN A  37     -10.689  10.254  13.092  1.00  0.00           H  
ATOM    600 2HB  GLN A  37     -11.224   8.828  13.977  1.00  0.00           H  
ATOM    601 1HG  GLN A  37      -9.460   7.522  12.875  1.00  0.00           H  
ATOM    602 2HG  GLN A  37      -8.857   8.995  12.110  1.00  0.00           H  
ATOM    603 1HE2 GLN A  37      -6.728   8.467  15.034  1.00  0.00           H  
ATOM    604 2HE2 GLN A  37      -7.024   7.713  13.504  1.00  0.00           H  
ATOM    605  N   PRO A  38     -13.940   8.380  11.330  1.00  0.00           N  
ATOM    606  CA  PRO A  38     -15.345   8.786  11.402  1.00  0.00           C  
ATOM    607  C   PRO A  38     -15.954   8.560  12.784  1.00  0.00           C  
ATOM    608  O   PRO A  38     -15.493   7.696  13.533  1.00  0.00           O  
ATOM    609  CB  PRO A  38     -16.022   7.896  10.356  1.00  0.00           C  
ATOM    610  CG  PRO A  38     -15.118   6.713  10.217  1.00  0.00           C  
ATOM    611  CD  PRO A  38     -13.723   7.134  10.580  1.00  0.00           C  
ATOM    612  HA  PRO A  38     -15.430   9.847  11.127  1.00  0.00           H  
ATOM    613 1HB  PRO A  38     -17.031   7.618  10.695  1.00  0.00           H  
ATOM    614 2HB  PRO A  38     -16.140   8.448   9.412  1.00  0.00           H  
ATOM    615 1HG  PRO A  38     -15.458   5.897  10.872  1.00  0.00           H  
ATOM    616 2HG  PRO A  38     -15.150   6.329   9.187  1.00  0.00           H  
ATOM    617 1HD  PRO A  38     -13.256   6.357  11.205  1.00  0.00           H  
ATOM    618 2HD  PRO A  38     -13.138   7.297   9.662  1.00  0.00           H  
ATOM    619  N   GLU A  39     -16.879   9.443  13.164  1.00  0.00           N  
ATOM    620  CA  GLU A  39     -17.521   9.400  14.474  1.00  0.00           C  
ATOM    621  C   GLU A  39     -18.606   8.327  14.522  1.00  0.00           C  
ATOM    622  O   GLU A  39     -19.028   7.912  15.603  1.00  0.00           O  
ATOM    623  CB  GLU A  39     -18.115  10.766  14.828  1.00  0.00           C  
ATOM    624  CG  GLU A  39     -17.077  11.869  14.973  1.00  0.00           C  
ATOM    625  CD  GLU A  39     -17.669  13.193  15.429  1.00  0.00           C  
ATOM    626  OE1 GLU A  39     -16.897  14.112  15.786  1.00  0.00           O  
ATOM    627  OE2 GLU A  39     -18.915  13.312  15.430  1.00  0.00           O1-
ATOM    628  H   GLU A  39     -17.141  10.168  12.512  1.00  0.00           H  
ATOM    629  HA  GLU A  39     -16.768   9.144  15.221  1.00  0.00           H  
ATOM    630 1HB  GLU A  39     -18.824  11.065  14.056  1.00  0.00           H  
ATOM    631 2HB  GLU A  39     -18.666  10.691  15.766  1.00  0.00           H  
ATOM    632 1HG  GLU A  39     -16.327  11.554  15.697  1.00  0.00           H  
ATOM    633 2HG  GLU A  39     -16.580  12.013  14.015  1.00  0.00           H  
ATOM    634  N   SER A  40     -18.980   7.775  13.283  1.00  0.00           N  
ATOM    635  CA  SER A  40     -20.002   6.740  13.161  1.00  0.00           C  
ATOM    636  C   SER A  40     -19.877   5.993  11.837  1.00  0.00           C  
ATOM    637  O   SER A  40     -19.146   6.423  10.943  1.00  0.00           O  
ATOM    638  CB  SER A  40     -21.399   7.350  13.282  1.00  0.00           C  
ATOM    639  OG  SER A  40     -21.711   8.123  12.136  1.00  0.00           O  
ATOM    640  H   SER A  40     -18.518   8.111  12.450  1.00  0.00           H  
ATOM    641  HA  SER A  40     -19.866   6.020  13.969  1.00  0.00           H  
ATOM    642 1HB  SER A  40     -22.134   6.555  13.401  1.00  0.00           H  
ATOM    643 2HB  SER A  40     -21.447   7.976  14.172  1.00  0.00           H  
ATOM    644  HG  SER A  40     -20.944   8.064  11.560  1.00  0.00           H  
ATOM    645  N   LEU A  41     -20.532   4.778  11.748  1.00  0.00           N  
ATOM    646  CA  LEU A  41     -20.526   3.984  10.525  1.00  0.00           C  
ATOM    647  C   LEU A  41     -21.185   4.745   9.379  1.00  0.00           C  
ATOM    648  O   LEU A  41     -20.722   4.680   8.238  1.00  0.00           O  
ATOM    649  CB  LEU A  41     -21.244   2.651  10.747  1.00  0.00           C  
ATOM    650  CG  LEU A  41     -20.468   1.584  11.521  1.00  0.00           C  
ATOM    651  CD1 LEU A  41     -21.386   0.420  11.884  1.00  0.00           C  
ATOM    652  CD2 LEU A  41     -19.274   1.095  10.707  1.00  0.00           C  
ATOM    653  H   LEU A  41     -21.030   4.432  12.556  1.00  0.00           H  
ATOM    654  HA  LEU A  41     -19.491   3.780  10.251  1.00  0.00           H  
ATOM    655 1HB  LEU A  41     -22.168   2.840  11.291  1.00  0.00           H  
ATOM    656 2HB  LEU A  41     -21.500   2.228   9.776  1.00  0.00           H  
ATOM    657  HG  LEU A  41     -20.108   2.005  12.459  1.00  0.00           H  
ATOM    658 1HD1 LEU A  41     -20.820  -0.332  12.435  1.00  0.00           H  
ATOM    659 2HD1 LEU A  41     -22.206   0.783  12.505  1.00  0.00           H  
ATOM    660 3HD1 LEU A  41     -21.789  -0.024  10.974  1.00  0.00           H  
ATOM    661 1HD2 LEU A  41     -18.733   0.336  11.275  1.00  0.00           H  
ATOM    662 2HD2 LEU A  41     -19.625   0.665   9.768  1.00  0.00           H  
ATOM    663 3HD2 LEU A  41     -18.610   1.933  10.497  1.00  0.00           H  
ATOM    664  N   GLU A  42     -22.225   5.479   9.677  1.00  0.00           N  
ATOM    665  CA  GLU A  42     -22.952   6.292   8.708  1.00  0.00           C  
ATOM    666  C   GLU A  42     -22.079   7.422   8.170  1.00  0.00           C  
ATOM    667  O   GLU A  42     -22.117   7.731   6.978  1.00  0.00           O  
ATOM    668  CB  GLU A  42     -24.226   6.864   9.334  1.00  0.00           C  
ATOM    669  CG  GLU A  42     -25.300   5.821   9.605  1.00  0.00           C  
ATOM    670  CD  GLU A  42     -25.136   5.127  10.948  1.00  0.00           C  
ATOM    671  OE1 GLU A  42     -25.882   4.161  11.227  1.00  0.00           O  
ATOM    672  OE2 GLU A  42     -24.255   5.554  11.728  1.00  0.00           O1-
ATOM    673  H   GLU A  42     -22.530   5.470  10.639  1.00  0.00           H  
ATOM    674  HA  GLU A  42     -23.232   5.659   7.866  1.00  0.00           H  
ATOM    675 1HB  GLU A  42     -23.981   7.353  10.276  1.00  0.00           H  
ATOM    676 2HB  GLU A  42     -24.648   7.622   8.673  1.00  0.00           H  
ATOM    677 1HG  GLU A  42     -26.277   6.304   9.579  1.00  0.00           H  
ATOM    678 2HG  GLU A  42     -25.274   5.073   8.813  1.00  0.00           H  
ATOM    679  N   ALA A  43     -21.199   7.997   8.941  1.00  0.00           N  
ATOM    680  CA  ALA A  43     -20.268   9.068   8.594  1.00  0.00           C  
ATOM    681  C   ALA A  43     -19.048   8.518   7.862  1.00  0.00           C  
ATOM    682  O   ALA A  43     -18.397   9.238   7.101  1.00  0.00           O  
ATOM    683  CB  ALA A  43     -19.836   9.825   9.848  1.00  0.00           C  
ATOM    684  H   ALA A  43     -21.196   7.628   9.881  1.00  0.00           H  
ATOM    685  HA  ALA A  43     -20.780   9.759   7.924  1.00  0.00           H  
ATOM    686 1HB  ALA A  43     -19.143  10.620   9.573  1.00  0.00           H  
ATOM    687 2HB  ALA A  43     -20.712  10.259  10.330  1.00  0.00           H  
ATOM    688 3HB  ALA A  43     -19.346   9.138  10.537  1.00  0.00           H  
ATOM    689  N   ALA A  44     -18.807   7.247   7.950  1.00  0.00           N  
ATOM    690  CA  ALA A  44     -17.647   6.565   7.381  1.00  0.00           C  
ATOM    691  C   ALA A  44     -17.738   6.507   5.859  1.00  0.00           C  
ATOM    692  O   ALA A  44     -16.769   6.814   5.161  1.00  0.00           O  
ATOM    693  CB  ALA A  44     -17.523   5.157   7.958  1.00  0.00           C  
ATOM    694  H   ALA A  44     -19.493   6.709   8.460  1.00  0.00           H  
ATOM    695  HA  ALA A  44     -16.756   7.134   7.645  1.00  0.00           H  
ATOM    696 1HB  ALA A  44     -16.654   4.662   7.524  1.00  0.00           H  
ATOM    697 2HB  ALA A  44     -17.404   5.216   9.040  1.00  0.00           H  
ATOM    698 3HB  ALA A  44     -18.420   4.587   7.722  1.00  0.00           H  
ATOM    699  N   GLU A  45     -18.887   6.179   5.396  1.00  0.00           N  
ATOM    700  CA  GLU A  45     -19.094   6.072   3.956  1.00  0.00           C  
ATOM    701  C   GLU A  45     -18.976   7.433   3.278  1.00  0.00           C  
ATOM    702  O   GLU A  45     -18.328   7.560   2.237  1.00  0.00           O  
ATOM    703  CB  GLU A  45     -20.459   5.449   3.654  1.00  0.00           C  
ATOM    704  CG  GLU A  45     -20.660   5.087   2.189  1.00  0.00           C  
ATOM    705  CD  GLU A  45     -21.972   4.365   1.924  1.00  0.00           C  
ATOM    706  OE1 GLU A  45     -22.285   4.091   0.743  1.00  0.00           O  
ATOM    707  OE2 GLU A  45     -22.692   4.074   2.904  1.00  0.00           O1-
ATOM    708  H   GLU A  45     -19.659   5.992   6.019  1.00  0.00           H  
ATOM    709  HA  GLU A  45     -18.318   5.426   3.542  1.00  0.00           H  
ATOM    710 1HB  GLU A  45     -20.586   4.544   4.248  1.00  0.00           H  
ATOM    711 2HB  GLU A  45     -21.248   6.144   3.942  1.00  0.00           H  
ATOM    712 1HG  GLU A  45     -20.638   5.999   1.593  1.00  0.00           H  
ATOM    713 2HG  GLU A  45     -19.834   4.454   1.866  1.00  0.00           H  
ATOM    714  N   GLU A  46     -19.574   8.392   3.855  1.00  0.00           N  
ATOM    715  CA  GLU A  46     -19.508   9.756   3.342  1.00  0.00           C  
ATOM    716  C   GLU A  46     -18.085  10.302   3.405  1.00  0.00           C  
ATOM    717  O   GLU A  46     -17.627  10.967   2.474  1.00  0.00           O  
ATOM    718  CB  GLU A  46     -20.458  10.671   4.121  1.00  0.00           C  
ATOM    719  CG  GLU A  46     -21.930  10.413   3.839  1.00  0.00           C  
ATOM    720  CD  GLU A  46     -22.861  11.292   4.659  1.00  0.00           C  
ATOM    721  OE1 GLU A  46     -24.094  11.085   4.606  1.00  0.00           O  
ATOM    722  OE2 GLU A  46     -22.353  12.196   5.360  1.00  0.00           O1-
ATOM    723  H   GLU A  46     -20.110   8.205   4.691  1.00  0.00           H  
ATOM    724  HA  GLU A  46     -19.814   9.747   2.295  1.00  0.00           H  
ATOM    725 1HB  GLU A  46     -20.290  10.543   5.191  1.00  0.00           H  
ATOM    726 2HB  GLU A  46     -20.242  11.712   3.877  1.00  0.00           H  
ATOM    727 1HG  GLU A  46     -22.124  10.592   2.782  1.00  0.00           H  
ATOM    728 2HG  GLU A  46     -22.152   9.368   4.049  1.00  0.00           H  
ATOM    729  N   ALA A  47     -17.422   9.985   4.500  1.00  0.00           N  
ATOM    730  CA  ALA A  47     -16.047  10.425   4.721  1.00  0.00           C  
ATOM    731  C   ALA A  47     -15.091   9.748   3.743  1.00  0.00           C  
ATOM    732  O   ALA A  47     -14.181  10.388   3.211  1.00  0.00           O  
ATOM    733  CB  ALA A  47     -15.622  10.141   6.160  1.00  0.00           C  
ATOM    734  H   ALA A  47     -17.879   9.423   5.204  1.00  0.00           H  
ATOM    735  HA  ALA A  47     -16.004  11.500   4.547  1.00  0.00           H  
ATOM    736 1HB  ALA A  47     -14.595  10.474   6.308  1.00  0.00           H  
ATOM    737 2HB  ALA A  47     -16.279  10.674   6.846  1.00  0.00           H  
ATOM    738 3HB  ALA A  47     -15.687   9.071   6.353  1.00  0.00           H  
ATOM    739  N   ALA A  48     -15.303   8.489   3.493  1.00  0.00           N  
ATOM    740  CA  ALA A  48     -14.474   7.728   2.562  1.00  0.00           C  
ATOM    741  C   ALA A  48     -14.648   8.232   1.133  1.00  0.00           C  
ATOM    742  O   ALA A  48     -13.667   8.417   0.409  1.00  0.00           O  
ATOM    743  CB  ALA A  48     -14.810   6.241   2.643  1.00  0.00           C  
ATOM    744  H   ALA A  48     -16.069   8.026   3.961  1.00  0.00           H  
ATOM    745  HA  ALA A  48     -13.431   7.870   2.845  1.00  0.00           H  
ATOM    746 1HB  ALA A  48     -14.183   5.687   1.943  1.00  0.00           H  
ATOM    747 2HB  ALA A  48     -14.628   5.881   3.656  1.00  0.00           H  
ATOM    748 3HB  ALA A  48     -15.858   6.091   2.388  1.00  0.00           H  
ATOM    749  N   GLN A  49     -15.945   8.500   0.786  1.00  0.00           N  
ATOM    750  CA  GLN A  49     -16.247   9.020  -0.544  1.00  0.00           C  
ATOM    751  C   GLN A  49     -15.643  10.407  -0.743  1.00  0.00           C  
ATOM    752  O   GLN A  49     -15.080  10.698  -1.800  1.00  0.00           O  
ATOM    753  CB  GLN A  49     -17.758   9.068  -0.772  1.00  0.00           C  
ATOM    754  CG  GLN A  49     -18.163   8.977  -2.237  1.00  0.00           C  
ATOM    755  CD  GLN A  49     -19.617   8.583  -2.420  1.00  0.00           C  
ATOM    756  NE2 GLN A  49     -20.017   8.357  -3.667  1.00  0.00           N  
ATOM    757  OE1 GLN A  49     -20.374   8.482  -1.449  1.00  0.00           O  
ATOM    758  H   GLN A  49     -16.701   8.345   1.437  1.00  0.00           H  
ATOM    759  HA  GLN A  49     -15.805   8.353  -1.284  1.00  0.00           H  
ATOM    760 1HB  GLN A  49     -18.234   8.246  -0.236  1.00  0.00           H  
ATOM    761 2HB  GLN A  49     -18.158   9.997  -0.367  1.00  0.00           H  
ATOM    762 1HG  GLN A  49     -18.014   9.949  -2.705  1.00  0.00           H  
ATOM    763 2HG  GLN A  49     -17.544   8.226  -2.728  1.00  0.00           H  
ATOM    764 1HE2 GLN A  49     -20.966   8.093  -3.848  1.00  0.00           H  
ATOM    765 2HE2 GLN A  49     -19.372   8.449  -4.425  1.00  0.00           H  
ATOM    766  N   ALA A  50     -15.818  11.213   0.233  1.00  0.00           N  
ATOM    767  CA  ALA A  50     -15.255  12.561   0.188  1.00  0.00           C  
ATOM    768  C   ALA A  50     -13.734  12.516   0.075  1.00  0.00           C  
ATOM    769  O   ALA A  50     -13.137  13.299  -0.667  1.00  0.00           O  
ATOM    770  CB  ALA A  50     -15.670  13.352   1.426  1.00  0.00           C  
ATOM    771  H   ALA A  50     -16.346  10.928   1.045  1.00  0.00           H  
ATOM    772  HA  ALA A  50     -15.645  13.062  -0.698  1.00  0.00           H  
ATOM    773 1HB  ALA A  50     -15.243  14.354   1.378  1.00  0.00           H  
ATOM    774 2HB  ALA A  50     -16.757  13.423   1.464  1.00  0.00           H  
ATOM    775 3HB  ALA A  50     -15.308  12.847   2.319  1.00  0.00           H  
ATOM    776  N   ALA A  51     -13.126  11.600   0.785  1.00  0.00           N  
ATOM    777  CA  ALA A  51     -11.676  11.424   0.786  1.00  0.00           C  
ATOM    778  C   ALA A  51     -11.178  10.970  -0.582  1.00  0.00           C  
ATOM    779  O   ALA A  51     -10.157  11.461  -1.072  1.00  0.00           O  
ATOM    780  CB  ALA A  51     -11.263  10.420   1.860  1.00  0.00           C  
ATOM    781  H   ALA A  51     -13.696  10.992   1.355  1.00  0.00           H  
ATOM    782  HA  ALA A  51     -11.218  12.388   1.009  1.00  0.00           H  
ATOM    783 1HB  ALA A  51     -10.180  10.301   1.848  1.00  0.00           H  
ATOM    784 2HB  ALA A  51     -11.577  10.784   2.839  1.00  0.00           H  
ATOM    785 3HB  ALA A  51     -11.736   9.459   1.662  1.00  0.00           H  
ATOM    786  N   VAL A  52     -11.915  10.119  -1.172  1.00  0.00           N  
ATOM    787  CA  VAL A  52     -11.573   9.605  -2.494  1.00  0.00           C  
ATOM    788  C   VAL A  52     -11.698  10.719  -3.530  1.00  0.00           C  
ATOM    789  O   VAL A  52     -10.818  10.888  -4.379  1.00  0.00           O  
ATOM    790  CB  VAL A  52     -12.469   8.409  -2.887  1.00  0.00           C  
ATOM    791  CG1 VAL A  52     -12.221   8.003  -4.338  1.00  0.00           C  
ATOM    792  CG2 VAL A  52     -12.225   7.229  -1.948  1.00  0.00           C  
ATOM    793  H   VAL A  52     -12.755   9.790  -0.718  1.00  0.00           H  
ATOM    794  HA  VAL A  52     -10.538   9.261  -2.475  1.00  0.00           H  
ATOM    795  HB  VAL A  52     -13.513   8.713  -2.818  1.00  0.00           H  
ATOM    796 1HG1 VAL A  52     -12.863   7.160  -4.594  1.00  0.00           H  
ATOM    797 2HG1 VAL A  52     -12.448   8.843  -4.995  1.00  0.00           H  
ATOM    798 3HG1 VAL A  52     -11.178   7.715  -4.462  1.00  0.00           H  
ATOM    799 1HG2 VAL A  52     -12.864   6.396  -2.238  1.00  0.00           H  
ATOM    800 2HG2 VAL A  52     -11.180   6.925  -2.011  1.00  0.00           H  
ATOM    801 3HG2 VAL A  52     -12.456   7.524  -0.924  1.00  0.00           H  
ATOM    802  N   GLU A  53     -12.735  11.503  -3.501  1.00  0.00           N  
ATOM    803  CA  GLU A  53     -12.956  12.619  -4.415  1.00  0.00           C  
ATOM    804  C   GLU A  53     -11.863  13.675  -4.272  1.00  0.00           C  
ATOM    805  O   GLU A  53     -11.381  14.215  -5.270  1.00  0.00           O  
ATOM    806  CB  GLU A  53     -14.330  13.249  -4.174  1.00  0.00           C  
ATOM    807  CG  GLU A  53     -15.493  12.386  -4.639  1.00  0.00           C  
ATOM    808  CD  GLU A  53     -16.851  13.014  -4.373  1.00  0.00           C  
ATOM    809  OE1 GLU A  53     -17.885  12.389  -4.704  1.00  0.00           O  
ATOM    810  OE2 GLU A  53     -16.882  14.140  -3.828  1.00  0.00           O1-
ATOM    811  H   GLU A  53     -13.423  11.307  -2.787  1.00  0.00           H  
ATOM    812  HA  GLU A  53     -12.921  12.240  -5.437  1.00  0.00           H  
ATOM    813 1HB  GLU A  53     -14.457  13.447  -3.109  1.00  0.00           H  
ATOM    814 2HB  GLU A  53     -14.388  14.206  -4.694  1.00  0.00           H  
ATOM    815 1HG  GLU A  53     -15.394  12.209  -5.710  1.00  0.00           H  
ATOM    816 2HG  GLU A  53     -15.442  11.422  -4.133  1.00  0.00           H  
ATOM    817  N   LYS A  54     -11.590  14.004  -3.064  1.00  0.00           N  
ATOM    818  CA  LYS A  54     -10.518  14.953  -2.778  1.00  0.00           C  
ATOM    819  C   LYS A  54      -9.185  14.461  -3.332  1.00  0.00           C  
ATOM    820  O   LYS A  54      -8.436  15.229  -3.937  1.00  0.00           O  
ATOM    821  CB  LYS A  54     -10.403  15.195  -1.272  1.00  0.00           C  
ATOM    822  CG  LYS A  54      -9.380  16.257  -0.893  1.00  0.00           C  
ATOM    823  CD  LYS A  54      -9.309  16.449   0.617  1.00  0.00           C  
ATOM    824  CE  LYS A  54      -8.224  17.445   1.004  1.00  0.00           C  
ATOM    825  NZ  LYS A  54      -8.127  17.612   2.485  1.00  0.00           N1+
ATOM    826  H   LYS A  54     -12.115  13.610  -2.297  1.00  0.00           H  
ATOM    827  HA  LYS A  54     -10.755  15.900  -3.265  1.00  0.00           H  
ATOM    828 1HB  LYS A  54     -11.372  15.503  -0.877  1.00  0.00           H  
ATOM    829 2HB  LYS A  54     -10.127  14.265  -0.774  1.00  0.00           H  
ATOM    830 1HG  LYS A  54      -8.396  15.961  -1.258  1.00  0.00           H  
ATOM    831 2HG  LYS A  54      -9.650  17.205  -1.357  1.00  0.00           H  
ATOM    832 1HD  LYS A  54     -10.270  16.813   0.984  1.00  0.00           H  
ATOM    833 2HD  LYS A  54      -9.095  15.493   1.096  1.00  0.00           H  
ATOM    834 1HE  LYS A  54      -7.263  17.102   0.625  1.00  0.00           H  
ATOM    835 2HE  LYS A  54      -8.442  18.413   0.555  1.00  0.00           H  
ATOM    836 1HZ  LYS A  54      -7.400  18.278   2.702  1.00  0.00           H  
ATOM    837 2HZ  LYS A  54      -9.010  17.948   2.845  1.00  0.00           H  
ATOM    838 3HZ  LYS A  54      -7.907  16.723   2.911  1.00  0.00           H  
ATOM    839  N   ALA A  55      -8.849  13.195  -3.039  1.00  0.00           N  
ATOM    840  CA  ALA A  55      -7.591  12.580  -3.452  1.00  0.00           C  
ATOM    841  C   ALA A  55      -7.494  12.496  -4.972  1.00  0.00           C  
ATOM    842  O   ALA A  55      -6.435  12.759  -5.548  1.00  0.00           O  
ATOM    843  CB  ALA A  55      -7.465  11.244  -2.827  1.00  0.00           C  
ATOM    844  H   ALA A  55      -9.511  12.651  -2.505  1.00  0.00           H  
ATOM    845  HA  ALA A  55      -6.774  13.208  -3.095  1.00  0.00           H  
ATOM    846 1HB  ALA A  55      -6.510  10.797  -3.122  1.00  0.00           H  
ATOM    847 2HB  ALA A  55      -7.501  11.339  -1.779  1.00  0.00           H  
ATOM    848 3HB  ALA A  55      -8.293  10.636  -3.167  1.00  0.00           H  
ATOM    849  N   GLN A  56      -8.600  12.209  -5.574  1.00  0.00           N  
ATOM    850  CA  GLN A  56      -8.646  12.141  -7.030  1.00  0.00           C  
ATOM    851  C   GLN A  56      -8.420  13.517  -7.651  1.00  0.00           C  
ATOM    852  O   GLN A  56      -7.764  13.637  -8.686  1.00  0.00           O  
ATOM    853  CB  GLN A  56      -9.983  11.567  -7.500  1.00  0.00           C  
ATOM    854  CG  GLN A  56     -10.115  10.065  -7.286  1.00  0.00           C  
ATOM    855  CD  GLN A  56     -11.455   9.521  -7.747  1.00  0.00           C  
ATOM    856  NE2 GLN A  56     -11.502   8.225  -8.033  1.00  0.00           N  
ATOM    857  OE1 GLN A  56     -12.439  10.261  -7.844  1.00  0.00           O  
ATOM    858  H   GLN A  56      -9.442  12.028  -5.046  1.00  0.00           H  
ATOM    859  HA  GLN A  56      -7.846  11.485  -7.371  1.00  0.00           H  
ATOM    860 1HB  GLN A  56     -10.797  12.059  -6.969  1.00  0.00           H  
ATOM    861 2HB  GLN A  56     -10.113  11.772  -8.563  1.00  0.00           H  
ATOM    862 1HG  GLN A  56      -9.332   9.558  -7.850  1.00  0.00           H  
ATOM    863 2HG  GLN A  56     -10.009   9.849  -6.223  1.00  0.00           H  
ATOM    864 1HE2 GLN A  56     -12.359   7.811  -8.342  1.00  0.00           H  
ATOM    865 2HE2 GLN A  56     -10.681   7.662  -7.939  1.00  0.00           H  
ATOM    866  N   ALA A  57      -9.020  14.559  -7.088  1.00  0.00           N  
ATOM    867  CA  ALA A  57      -8.843  15.936  -7.544  1.00  0.00           C  
ATOM    868  C   ALA A  57      -7.382  16.362  -7.444  1.00  0.00           C  
ATOM    869  O   ALA A  57      -6.872  17.061  -8.323  1.00  0.00           O  
ATOM    870  CB  ALA A  57      -9.727  16.882  -6.736  1.00  0.00           C  
ATOM    871  H   ALA A  57      -9.628  14.375  -6.302  1.00  0.00           H  
ATOM    872  HA  ALA A  57      -9.138  15.986  -8.592  1.00  0.00           H  
ATOM    873 1HB  ALA A  57      -9.584  17.904  -7.088  1.00  0.00           H  
ATOM    874 2HB  ALA A  57     -10.772  16.598  -6.861  1.00  0.00           H  
ATOM    875 3HB  ALA A  57      -9.458  16.821  -5.683  1.00  0.00           H  
ATOM    876  N   GLU A  58      -6.632  15.979  -6.432  1.00  0.00           N  
ATOM    877  CA  GLU A  58      -5.230  16.306  -6.194  1.00  0.00           C  
ATOM    878  C   GLU A  58      -4.319  15.594  -7.189  1.00  0.00           C  
ATOM    879  O   GLU A  58      -3.254  16.104  -7.541  1.00  0.00           O  
ATOM    880  CB  GLU A  58      -4.828  15.946  -4.761  1.00  0.00           C  
ATOM    881  CG  GLU A  58      -5.425  16.865  -3.705  1.00  0.00           C  
ATOM    882  CD  GLU A  58      -4.974  16.528  -2.292  1.00  0.00           C  
ATOM    883  OE1 GLU A  58      -5.606  17.007  -1.324  1.00  0.00           O  
ATOM    884  OE2 GLU A  58      -3.981  15.781  -2.154  1.00  0.00           O1-
ATOM    885  H   GLU A  58      -7.120  15.394  -5.768  1.00  0.00           H  
ATOM    886  HA  GLU A  58      -5.097  17.380  -6.333  1.00  0.00           H  
ATOM    887 1HB  GLU A  58      -5.143  14.925  -4.541  1.00  0.00           H  
ATOM    888 2HB  GLU A  58      -3.742  15.981  -4.668  1.00  0.00           H  
ATOM    889 1HG  GLU A  58      -5.137  17.892  -3.928  1.00  0.00           H  
ATOM    890 2HG  GLU A  58      -6.512  16.802  -3.756  1.00  0.00           H  
ATOM    891  N   LEU A  59      -4.783  14.473  -7.668  1.00  0.00           N  
ATOM    892  CA  LEU A  59      -3.988  13.651  -8.573  1.00  0.00           C  
ATOM    893  C   LEU A  59      -4.229  14.050 -10.025  1.00  0.00           C  
ATOM    894  O   LEU A  59      -3.393  13.789 -10.892  1.00  0.00           O  
ATOM    895  CB  LEU A  59      -4.298  12.145  -8.435  1.00  0.00           C  
ATOM    896  CG  LEU A  59      -3.904  11.472  -7.126  1.00  0.00           C  
ATOM    897  CD1 LEU A  59      -4.455  10.059  -7.048  1.00  0.00           C  
ATOM    898  CD2 LEU A  59      -2.374  11.381  -7.014  1.00  0.00           C  
ATOM    899  H   LEU A  59      -5.710  14.165  -7.410  1.00  0.00           H  
ATOM    900  HA  LEU A  59      -2.934  13.806  -8.347  1.00  0.00           H  
ATOM    901 1HB  LEU A  59      -5.374  12.017  -8.553  1.00  0.00           H  
ATOM    902 2HB  LEU A  59      -3.799  11.611  -9.252  1.00  0.00           H  
ATOM    903  HG  LEU A  59      -4.293  12.037  -6.340  1.00  0.00           H  
ATOM    904 1HD1 LEU A  59      -4.146   9.640  -6.102  1.00  0.00           H  
ATOM    905 2HD1 LEU A  59      -5.543  10.090  -7.104  1.00  0.00           H  
ATOM    906 3HD1 LEU A  59      -4.071   9.452  -7.854  1.00  0.00           H  
ATOM    907 1HD2 LEU A  59      -2.108  10.897  -6.087  1.00  0.00           H  
ATOM    908 2HD2 LEU A  59      -1.992  10.798  -7.836  1.00  0.00           H  
ATOM    909 3HD2 LEU A  59      -1.926  12.364  -7.037  1.00  0.00           H  
ATOM    910  N   SER A  60      -5.369  14.844 -10.517  1.00  0.00           N  
ATOM    911  CA  SER A  60      -5.766  15.345 -11.828  1.00  0.00           C  
ATOM    912  C   SER A  60      -5.078  16.668 -12.146  1.00  0.00           C  
ATOM    913  O   SER A  60      -4.714  16.924 -13.295  1.00  0.00           O  
ATOM    914  CB  SER A  60      -7.283  15.521 -11.897  1.00  0.00           C  
ATOM    915  OG  SER A  60      -7.938  14.265 -11.847  1.00  0.00           O  
ATOM    916  H   SER A  60      -5.952  15.042  -9.717  1.00  0.00           H  
ATOM    917  HA  SER A  60      -5.465  14.617 -12.583  1.00  0.00           H  
ATOM    918 1HB  SER A  60      -7.616  16.143 -11.068  1.00  0.00           H  
ATOM    919 2HB  SER A  60      -7.547  16.036 -12.819  1.00  0.00           H  
ATOM    920  HG  SER A  60      -7.242  13.606 -11.780  1.00  0.00           H  
TER   
ATOM    921  N   ALA B  61      12.025   9.659   0.497  1.00  0.00           N  
ATOM    922  CA  ALA B  61      10.638   9.239   0.309  1.00  0.00           C  
ATOM    923  C   ALA B  61      10.471   7.753   0.609  1.00  0.00           C  
ATOM    924  O   ALA B  61      11.393   6.962   0.397  1.00  0.00           O  
ATOM    925  CB  ALA B  61      10.185   9.521  -1.111  1.00  0.00           C  
ATOM    926  H   ALA B  61      12.606   9.155   1.151  1.00  0.00           H  
ATOM    927  HA  ALA B  61      10.017   9.797   1.009  1.00  0.00           H  
ATOM    928 1HB  ALA B  61       9.144   9.217  -1.224  1.00  0.00           H  
ATOM    929 2HB  ALA B  61      10.280  10.586  -1.320  1.00  0.00           H  
ATOM    930 3HB  ALA B  61      10.806   8.956  -1.806  1.00  0.00           H  
ATOM    931  N   PHE B  62       9.524   7.463   1.486  1.00  0.00           N  
ATOM    932  CA  PHE B  62       9.207   6.072   1.782  1.00  0.00           C  
ATOM    933  C   PHE B  62       9.105   5.254   0.500  1.00  0.00           C  
ATOM    934  O   PHE B  62       8.325   5.587  -0.394  1.00  0.00           O  
ATOM    935  CB  PHE B  62       7.871   5.952   2.504  1.00  0.00           C  
ATOM    936  CG  PHE B  62       7.502   4.537   2.871  1.00  0.00           C  
ATOM    937  CD1 PHE B  62       6.665   3.792   2.055  1.00  0.00           C  
ATOM    938  CD2 PHE B  62       7.962   3.958   4.031  1.00  0.00           C  
ATOM    939  CE1 PHE B  62       6.309   2.509   2.395  1.00  0.00           C  
ATOM    940  CE2 PHE B  62       7.605   2.674   4.364  1.00  0.00           C  
ATOM    941  CZ  PHE B  62       6.780   1.948   3.544  1.00  0.00           C  
ATOM    942  H   PHE B  62       9.012   8.196   1.958  1.00  0.00           H  
ATOM    943  HA  PHE B  62      10.013   5.656   2.389  1.00  0.00           H  
ATOM    944 1HB  PHE B  62       7.894   6.543   3.418  1.00  0.00           H  
ATOM    945 2HB  PHE B  62       7.082   6.350   1.868  1.00  0.00           H  
ATOM    946  HD1 PHE B  62       6.288   4.244   1.136  1.00  0.00           H  
ATOM    947  HD2 PHE B  62       8.611   4.527   4.700  1.00  0.00           H  
ATOM    948  HE1 PHE B  62       5.646   1.935   1.752  1.00  0.00           H  
ATOM    949  HE2 PHE B  62       7.978   2.241   5.291  1.00  0.00           H  
ATOM    950  HZ  PHE B  62       6.495   0.938   3.813  1.00  0.00           H  
ATOM    951  N   THR B  63       9.970   4.245   0.329  1.00  0.00           N  
ATOM    952  CA  THR B  63       9.980   3.457  -0.899  1.00  0.00           C  
ATOM    953  C   THR B  63       9.992   1.964  -0.584  1.00  0.00           C  
ATOM    954  O   THR B  63      10.811   1.499   0.212  1.00  0.00           O  
ATOM    955  CB  THR B  63      11.251   3.850  -1.684  1.00  0.00           C  
ATOM    956  CG2 THR B  63      11.288   3.107  -3.029  1.00  0.00           C  
ATOM    957  OG1 THR B  63      11.240   5.292  -1.917  1.00  0.00           O  
ATOM    958  H   THR B  63      10.628   4.022   1.061  1.00  0.00           H  
ATOM    959  HA  THR B  63       9.073   3.681  -1.463  1.00  0.00           H  
ATOM    960  HB  THR B  63      12.135   3.588  -1.106  1.00  0.00           H  
ATOM    961  HG1 THR B  63      11.312   5.792  -1.032  1.00  0.00           H  
ATOM    962 1HG2 THR B  63      12.184   3.394  -3.578  1.00  0.00           H  
ATOM    963 2HG2 THR B  63      11.304   2.028  -2.868  1.00  0.00           H  
ATOM    964 3HG2 THR B  63      10.404   3.369  -3.615  1.00  0.00           H  
ATOM    965  N   VAL B  64       9.088   1.274  -1.189  1.00  0.00           N  
ATOM    966  CA  VAL B  64       9.062  -0.185  -1.147  1.00  0.00           C  
ATOM    967  C   VAL B  64       9.871  -0.750  -2.311  1.00  0.00           C  
ATOM    968  O   VAL B  64       9.741  -0.289  -3.448  1.00  0.00           O  
ATOM    969  CB  VAL B  64       7.618  -0.707  -1.200  1.00  0.00           C  
ATOM    970  CG1 VAL B  64       7.566  -2.233  -1.342  1.00  0.00           C  
ATOM    971  CG2 VAL B  64       6.957  -0.358   0.093  1.00  0.00           C  
ATOM    972  H   VAL B  64       8.375   1.764  -1.710  1.00  0.00           H  
ATOM    973  HA  VAL B  64       9.520  -0.512  -0.212  1.00  0.00           H  
ATOM    974  HB  VAL B  64       7.100  -0.245  -2.047  1.00  0.00           H  
ATOM    975 1HG1 VAL B  64       6.523  -2.555  -1.354  1.00  0.00           H  
ATOM    976 2HG1 VAL B  64       8.040  -2.549  -2.265  1.00  0.00           H  
ATOM    977 3HG1 VAL B  64       8.085  -2.686  -0.498  1.00  0.00           H  
ATOM    978 1HG2 VAL B  64       5.933  -0.704   0.044  1.00  0.00           H  
ATOM    979 2HG2 VAL B  64       7.484  -0.840   0.898  1.00  0.00           H  
ATOM    980 3HG2 VAL B  64       6.981   0.686   0.266  1.00  0.00           H  
ATOM    981  N   THR B  65      10.758  -1.710  -2.043  1.00  0.00           N  
ATOM    982  CA  THR B  65      11.538  -2.358  -3.091  1.00  0.00           C  
ATOM    983  C   THR B  65      11.216  -3.847  -3.162  1.00  0.00           C  
ATOM    984  O   THR B  65      10.780  -4.442  -2.174  1.00  0.00           O  
ATOM    985  CB  THR B  65      13.049  -2.167  -2.861  1.00  0.00           C  
ATOM    986  CG2 THR B  65      13.416  -0.687  -2.814  1.00  0.00           C  
ATOM    987  OG1 THR B  65      13.419  -2.779  -1.619  1.00  0.00           O  
ATOM    988  H   THR B  65      10.891  -1.994  -1.082  1.00  0.00           H  
ATOM    989  HA  THR B  65      11.278  -1.903  -4.047  1.00  0.00           H  
ATOM    990  HB  THR B  65      13.603  -2.641  -3.671  1.00  0.00           H  
ATOM    991  HG1 THR B  65      12.641  -3.169  -1.212  1.00  0.00           H  
ATOM    992 1HG2 THR B  65      14.488  -0.583  -2.652  1.00  0.00           H  
ATOM    993 2HG2 THR B  65      13.144  -0.214  -3.759  1.00  0.00           H  
ATOM    994 3HG2 THR B  65      12.877  -0.204  -2.000  1.00  0.00           H  
ATOM    995  N   VAL B  66      11.340  -4.364  -4.421  1.00  0.00           N  
ATOM    996  CA  VAL B  66      11.149  -5.797  -4.617  1.00  0.00           C  
ATOM    997  C   VAL B  66      12.439  -6.424  -5.141  1.00  0.00           C  
ATOM    998  O   VAL B  66      13.088  -5.872  -6.032  1.00  0.00           O  
ATOM    999  CB  VAL B  66       9.982  -6.087  -5.587  1.00  0.00           C  
ATOM   1000  CG1 VAL B  66       8.660  -5.594  -5.005  1.00  0.00           C  
ATOM   1001  CG2 VAL B  66      10.246  -5.439  -6.945  1.00  0.00           C  
ATOM   1002  H   VAL B  66      11.560  -3.783  -5.218  1.00  0.00           H  
ATOM   1003  HA  VAL B  66      10.911  -6.250  -3.654  1.00  0.00           H  
ATOM   1004  HB  VAL B  66       9.888  -7.165  -5.716  1.00  0.00           H  
ATOM   1005 1HG1 VAL B  66       7.852  -5.808  -5.704  1.00  0.00           H  
ATOM   1006 2HG1 VAL B  66       8.466  -6.102  -4.061  1.00  0.00           H  
ATOM   1007 3HG1 VAL B  66       8.716  -4.518  -4.834  1.00  0.00           H  
ATOM   1008 1HG2 VAL B  66       9.416  -5.653  -7.618  1.00  0.00           H  
ATOM   1009 2HG2 VAL B  66      10.344  -4.360  -6.820  1.00  0.00           H  
ATOM   1010 3HG2 VAL B  66      11.168  -5.841  -7.368  1.00  0.00           H  
ATOM   1011  N   PRO B  67      12.866  -7.577  -4.542  1.00  0.00           N  
ATOM   1012  CA  PRO B  67      14.069  -8.245  -5.044  1.00  0.00           C  
ATOM   1013  C   PRO B  67      13.903  -8.768  -6.469  1.00  0.00           C  
ATOM   1014  O   PRO B  67      14.853  -8.746  -7.254  1.00  0.00           O  
ATOM   1015  CB  PRO B  67      14.269  -9.398  -4.059  1.00  0.00           C  
ATOM   1016  CG  PRO B  67      13.504  -8.996  -2.839  1.00  0.00           C  
ATOM   1017  CD  PRO B  67      12.364  -8.115  -3.260  1.00  0.00           C  
ATOM   1018  HA  PRO B  67      14.916  -7.544  -5.003  1.00  0.00           H  
ATOM   1019 1HB  PRO B  67      13.899 -10.336  -4.498  1.00  0.00           H  
ATOM   1020 2HB  PRO B  67      15.341  -9.538  -3.857  1.00  0.00           H  
ATOM   1021 1HG  PRO B  67      13.130  -9.887  -2.314  1.00  0.00           H  
ATOM   1022 2HG  PRO B  67      14.163  -8.465  -2.136  1.00  0.00           H  
ATOM   1023 1HD  PRO B  67      11.457  -8.724  -3.387  1.00  0.00           H  
ATOM   1024 2HD  PRO B  67      12.203  -7.334  -2.502  1.00  0.00           H  
ATOM   1025  N   LYS B  68      12.656  -9.256  -6.783  1.00  0.00           N  
ATOM   1026  CA  LYS B  68      12.326  -9.791  -8.101  1.00  0.00           C  
ATOM   1027  C   LYS B  68      10.991  -9.241  -8.599  1.00  0.00           C  
ATOM   1028  O   LYS B  68      10.007  -9.222  -7.858  1.00  0.00           O  
ATOM   1029  CB  LYS B  68      12.282 -11.319  -8.066  1.00  0.00           C  
ATOM   1030  CG  LYS B  68      13.617 -11.968  -7.732  1.00  0.00           C  
ATOM   1031  CD  LYS B  68      13.510 -13.488  -7.715  1.00  0.00           C  
ATOM   1032  CE  LYS B  68      14.824 -14.137  -7.298  1.00  0.00           C  
ATOM   1033  NZ  LYS B  68      14.714 -15.626  -7.247  1.00  0.00           N1+
ATOM   1034  H   LYS B  68      11.945  -9.240  -6.067  1.00  0.00           H  
ATOM   1035  HA  LYS B  68      13.099  -9.481  -8.805  1.00  0.00           H  
ATOM   1036 1HB  LYS B  68      11.552 -11.645  -7.326  1.00  0.00           H  
ATOM   1037 2HB  LYS B  68      11.955 -11.696  -9.035  1.00  0.00           H  
ATOM   1038 1HG  LYS B  68      14.361 -11.675  -8.474  1.00  0.00           H  
ATOM   1039 2HG  LYS B  68      13.952 -11.627  -6.753  1.00  0.00           H  
ATOM   1040 1HD  LYS B  68      12.729 -13.790  -7.016  1.00  0.00           H  
ATOM   1041 2HD  LYS B  68      13.242 -13.845  -8.709  1.00  0.00           H  
ATOM   1042 1HE  LYS B  68      15.605 -13.865  -8.007  1.00  0.00           H  
ATOM   1043 2HE  LYS B  68      15.113 -13.771  -6.314  1.00  0.00           H  
ATOM   1044 1HZ  LYS B  68      15.602 -16.020  -6.968  1.00  0.00           H  
ATOM   1045 2HZ  LYS B  68      14.003 -15.889  -6.578  1.00  0.00           H  
ATOM   1046 3HZ  LYS B  68      14.463 -15.977  -8.160  1.00  0.00           H  
ATOM   1047  N   ASP B  69      11.006  -8.787  -9.879  1.00  0.00           N  
ATOM   1048  CA  ASP B  69       9.789  -8.252 -10.482  1.00  0.00           C  
ATOM   1049  C   ASP B  69       8.995  -9.351 -11.185  1.00  0.00           C  
ATOM   1050  O   ASP B  69       7.792  -9.207 -11.413  1.00  0.00           O  
ATOM   1051  CB  ASP B  69      10.126  -7.133 -11.469  1.00  0.00           C  
ATOM   1052  CG  ASP B  69      10.657  -5.883 -10.790  1.00  0.00           C  
ATOM   1053  OD1 ASP B  69      10.291  -5.621  -9.624  1.00  0.00           O  
ATOM   1054  OD2 ASP B  69      11.446  -5.152 -11.428  1.00  0.00           O1-
ATOM   1055  H   ASP B  69      11.856  -8.814 -10.426  1.00  0.00           H  
ATOM   1056  HA  ASP B  69       9.162  -7.841  -9.691  1.00  0.00           H  
ATOM   1057 1HB  ASP B  69      10.873  -7.487 -12.179  1.00  0.00           H  
ATOM   1058 2HB  ASP B  69       9.234  -6.867 -12.038  1.00  0.00           H  
ATOM   1059  N   LEU B  70       9.703 -10.575 -11.407  1.00  0.00           N  
ATOM   1060  CA  LEU B  70       9.103 -11.737 -12.053  1.00  0.00           C  
ATOM   1061  C   LEU B  70       9.477 -13.021 -11.320  1.00  0.00           C  
ATOM   1062  O   LEU B  70      10.658 -13.285 -11.082  1.00  0.00           O  
ATOM   1063  CB  LEU B  70       9.546 -11.825 -13.516  1.00  0.00           C  
ATOM   1064  CG  LEU B  70       9.081 -13.059 -14.293  1.00  0.00           C  
ATOM   1065  CD1 LEU B  70       7.579 -12.989 -14.548  1.00  0.00           C  
ATOM   1066  CD2 LEU B  70       9.846 -13.184 -15.605  1.00  0.00           C  
ATOM   1067  H   LEU B  70      10.663 -10.626 -11.097  1.00  0.00           H  
ATOM   1068  HA  LEU B  70       8.019 -11.628 -12.024  1.00  0.00           H  
ATOM   1069 1HB  LEU B  70       9.174 -10.948 -14.045  1.00  0.00           H  
ATOM   1070 2HB  LEU B  70      10.635 -11.809 -13.551  1.00  0.00           H  
ATOM   1071  HG  LEU B  70       9.257 -13.953 -13.695  1.00  0.00           H  
ATOM   1072 1HD1 LEU B  70       7.263 -13.874 -15.101  1.00  0.00           H  
ATOM   1073 2HD1 LEU B  70       7.050 -12.949 -13.595  1.00  0.00           H  
ATOM   1074 3HD1 LEU B  70       7.350 -12.097 -15.129  1.00  0.00           H  
ATOM   1075 1HD2 LEU B  70       9.502 -14.067 -16.144  1.00  0.00           H  
ATOM   1076 2HD2 LEU B  70       9.671 -12.296 -16.215  1.00  0.00           H  
ATOM   1077 3HD2 LEU B  70      10.913 -13.277 -15.398  1.00  0.00           H  
ATOM   1078  N   TYR B  71       8.411 -13.831 -10.958  1.00  0.00           N  
ATOM   1079  CA  TYR B  71       8.592 -15.146 -10.355  1.00  0.00           C  
ATOM   1080  C   TYR B  71       8.105 -16.246 -11.291  1.00  0.00           C  
ATOM   1081  O   TYR B  71       6.987 -16.180 -11.808  1.00  0.00           O  
ATOM   1082  CB  TYR B  71       7.849 -15.232  -9.018  1.00  0.00           C  
ATOM   1083  CG  TYR B  71       8.487 -14.421  -7.916  1.00  0.00           C  
ATOM   1084  CD1 TYR B  71       9.278 -15.031  -6.945  1.00  0.00           C  
ATOM   1085  CD2 TYR B  71       8.299 -13.045  -7.843  1.00  0.00           C  
ATOM   1086  CE1 TYR B  71       9.867 -14.288  -5.926  1.00  0.00           C  
ATOM   1087  CE2 TYR B  71       8.883 -12.292  -6.829  1.00  0.00           C  
ATOM   1088  CZ  TYR B  71       9.664 -12.922  -5.877  1.00  0.00           C  
ATOM   1089  OH  TYR B  71      10.244 -12.182  -4.871  1.00  0.00           O  
ATOM   1090  H   TYR B  71       7.474 -13.489 -11.122  1.00  0.00           H  
ATOM   1091  HA  TYR B  71       9.655 -15.300 -10.172  1.00  0.00           H  
ATOM   1092 1HB  TYR B  71       6.823 -14.883  -9.149  1.00  0.00           H  
ATOM   1093 2HB  TYR B  71       7.802 -16.271  -8.694  1.00  0.00           H  
ATOM   1094  HD1 TYR B  71       9.444 -16.108  -6.976  1.00  0.00           H  
ATOM   1095  HD2 TYR B  71       7.685 -12.538  -8.587  1.00  0.00           H  
ATOM   1096  HE1 TYR B  71      10.483 -14.784  -5.176  1.00  0.00           H  
ATOM   1097  HE2 TYR B  71       8.722 -11.215  -6.788  1.00  0.00           H  
ATOM   1098  HH  TYR B  71      10.008 -11.257  -4.978  1.00  0.00           H  
ATOM   1099  N   VAL B  72       8.978 -17.172 -11.641  1.00  0.00           N  
ATOM   1100  CA  VAL B  72       8.602 -18.391 -12.349  1.00  0.00           C  
ATOM   1101  C   VAL B  72       8.540 -19.560 -11.369  1.00  0.00           C  
ATOM   1102  O   VAL B  72       9.551 -19.925 -10.764  1.00  0.00           O  
ATOM   1103  CB  VAL B  72       9.588 -18.709 -13.495  1.00  0.00           C  
ATOM   1104  CG1 VAL B  72       9.145 -19.955 -14.261  1.00  0.00           C  
ATOM   1105  CG2 VAL B  72       9.711 -17.514 -14.438  1.00  0.00           C  
ATOM   1106  H   VAL B  72       9.948 -17.019 -11.403  1.00  0.00           H  
ATOM   1107  HA  VAL B  72       7.612 -18.248 -12.783  1.00  0.00           H  
ATOM   1108  HB  VAL B  72      10.566 -18.934 -13.069  1.00  0.00           H  
ATOM   1109 1HG1 VAL B  72       9.854 -20.160 -15.063  1.00  0.00           H  
ATOM   1110 2HG1 VAL B  72       9.109 -20.806 -13.581  1.00  0.00           H  
ATOM   1111 3HG1 VAL B  72       8.156 -19.787 -14.686  1.00  0.00           H  
ATOM   1112 1HG2 VAL B  72      10.410 -17.753 -15.240  1.00  0.00           H  
ATOM   1113 2HG2 VAL B  72       8.735 -17.284 -14.865  1.00  0.00           H  
ATOM   1114 3HG2 VAL B  72      10.078 -16.650 -13.884  1.00  0.00           H  
ATOM   1115  N   VAL B  73       7.292 -20.054 -11.190  1.00  0.00           N  
ATOM   1116  CA  VAL B  73       7.081 -21.035 -10.130  1.00  0.00           C  
ATOM   1117  C   VAL B  73       6.457 -22.301 -10.712  1.00  0.00           C  
ATOM   1118  O   VAL B  73       5.687 -22.235 -11.673  1.00  0.00           O  
ATOM   1119  CB  VAL B  73       6.187 -20.469  -9.003  1.00  0.00           C  
ATOM   1120  CG1 VAL B  73       6.928 -19.387  -8.219  1.00  0.00           C  
ATOM   1121  CG2 VAL B  73       4.886 -19.917  -9.582  1.00  0.00           C  
ATOM   1122  H   VAL B  73       6.508 -19.770 -11.760  1.00  0.00           H  
ATOM   1123  HA  VAL B  73       8.049 -21.291  -9.698  1.00  0.00           H  
ATOM   1124  HB  VAL B  73       5.957 -21.267  -8.298  1.00  0.00           H  
ATOM   1125 1HG1 VAL B  73       6.280 -19.002  -7.430  1.00  0.00           H  
ATOM   1126 2HG1 VAL B  73       7.827 -19.812  -7.774  1.00  0.00           H  
ATOM   1127 3HG1 VAL B  73       7.203 -18.574  -8.890  1.00  0.00           H  
ATOM   1128 1HG2 VAL B  73       4.268 -19.523  -8.776  1.00  0.00           H  
ATOM   1129 2HG2 VAL B  73       5.112 -19.120 -10.291  1.00  0.00           H  
ATOM   1130 3HG2 VAL B  73       4.348 -20.716 -10.095  1.00  0.00           H  
ATOM   1131  N   GLU B  74       6.814 -23.457 -10.189  1.00  0.00           N  
ATOM   1132  CA  GLU B  74       6.255 -24.739 -10.607  1.00  0.00           C  
ATOM   1133  C   GLU B  74       4.871 -24.960 -10.003  1.00  0.00           C  
ATOM   1134  O   GLU B  74       4.630 -24.613  -8.845  1.00  0.00           O  
ATOM   1135  CB  GLU B  74       7.189 -25.888 -10.217  1.00  0.00           C  
ATOM   1136  CG  GLU B  74       8.516 -25.881 -10.962  1.00  0.00           C  
ATOM   1137  CD  GLU B  74       9.418 -27.046 -10.590  1.00  0.00           C  
ATOM   1138  OE1 GLU B  74      10.477 -27.224 -11.236  1.00  0.00           O  
ATOM   1139  OE2 GLU B  74       9.065 -27.788  -9.647  1.00  0.00           O1-
ATOM   1140  H   GLU B  74       7.514 -23.440  -9.460  1.00  0.00           H  
ATOM   1141  HA  GLU B  74       6.146 -24.732 -11.692  1.00  0.00           H  
ATOM   1142 1HB  GLU B  74       7.400 -25.839  -9.149  1.00  0.00           H  
ATOM   1143 2HB  GLU B  74       6.695 -26.840 -10.411  1.00  0.00           H  
ATOM   1144 1HG  GLU B  74       8.320 -25.921 -12.034  1.00  0.00           H  
ATOM   1145 2HG  GLU B  74       9.035 -24.947 -10.750  1.00  0.00           H  
ATOM   1146  N   TYR B  75       3.961 -25.605 -10.839  1.00  0.00           N  
ATOM   1147  CA  TYR B  75       2.641 -26.030 -10.383  1.00  0.00           C  
ATOM   1148  C   TYR B  75       2.753 -26.973  -9.191  1.00  0.00           C  
ATOM   1149  O   TYR B  75       3.536 -27.925  -9.216  1.00  0.00           O  
ATOM   1150  CB  TYR B  75       1.875 -26.713 -11.519  1.00  0.00           C  
ATOM   1151  CG  TYR B  75       0.476 -27.136 -11.140  1.00  0.00           C  
ATOM   1152  CD1 TYR B  75       0.216 -28.428 -10.690  1.00  0.00           C  
ATOM   1153  CD2 TYR B  75      -0.588 -26.245 -11.232  1.00  0.00           C  
ATOM   1154  CE1 TYR B  75      -1.071 -28.822 -10.340  1.00  0.00           C  
ATOM   1155  CE2 TYR B  75      -1.879 -26.629 -10.887  1.00  0.00           C  
ATOM   1156  CZ  TYR B  75      -2.111 -27.917 -10.442  1.00  0.00           C  
ATOM   1157  OH  TYR B  75      -3.387 -28.302 -10.098  1.00  0.00           O  
ATOM   1158  H   TYR B  75       4.232 -25.783 -11.796  1.00  0.00           H  
ATOM   1159  HA  TYR B  75       2.083 -25.147 -10.069  1.00  0.00           H  
ATOM   1160 1HB  TYR B  75       1.807 -26.036 -12.372  1.00  0.00           H  
ATOM   1161 2HB  TYR B  75       2.422 -27.598 -11.846  1.00  0.00           H  
ATOM   1162  HD1 TYR B  75       1.029 -29.150 -10.606  1.00  0.00           H  
ATOM   1163  HD2 TYR B  75      -0.417 -25.226 -11.581  1.00  0.00           H  
ATOM   1164  HE1 TYR B  75      -1.254 -29.837  -9.990  1.00  0.00           H  
ATOM   1165  HE2 TYR B  75      -2.699 -25.916 -10.968  1.00  0.00           H  
ATOM   1166  HH  TYR B  75      -3.987 -27.563 -10.225  1.00  0.00           H  
ATOM   1167  N   GLY B  76       2.035 -26.687  -8.020  1.00  0.00           N  
ATOM   1168  CA  GLY B  76       1.989 -27.570  -6.866  1.00  0.00           C  
ATOM   1169  C   GLY B  76       3.089 -27.294  -5.859  1.00  0.00           C  
ATOM   1170  O   GLY B  76       3.136 -27.918  -4.795  1.00  0.00           O  
ATOM   1171  H   GLY B  76       1.527 -25.815  -7.994  1.00  0.00           H  
ATOM   1172 1HA  GLY B  76       1.025 -27.466  -6.366  1.00  0.00           H  
ATOM   1173 2HA  GLY B  76       2.070 -28.605  -7.195  1.00  0.00           H  
ATOM   1174  N   SER B  77       4.034 -26.260  -6.215  1.00  0.00           N  
ATOM   1175  CA  SER B  77       5.110 -25.874  -5.308  1.00  0.00           C  
ATOM   1176  C   SER B  77       4.679 -24.733  -4.392  1.00  0.00           C  
ATOM   1177  O   SER B  77       3.581 -24.193  -4.540  1.00  0.00           O  
ATOM   1178  CB  SER B  77       6.355 -25.463  -6.096  1.00  0.00           C  
ATOM   1179  OG  SER B  77       6.101 -24.305  -6.870  1.00  0.00           O  
ATOM   1180  H   SER B  77       3.951 -25.795  -7.107  1.00  0.00           H  
ATOM   1181  HA  SER B  77       5.362 -26.733  -4.684  1.00  0.00           H  
ATOM   1182 1HB  SER B  77       7.176 -25.271  -5.406  1.00  0.00           H  
ATOM   1183 2HB  SER B  77       6.659 -26.281  -6.747  1.00  0.00           H  
ATOM   1184  HG  SER B  77       5.186 -24.066  -6.698  1.00  0.00           H  
ATOM   1185  N   ASN B  78       5.501 -24.488  -3.291  1.00  0.00           N  
ATOM   1186  CA  ASN B  78       5.343 -23.283  -2.483  1.00  0.00           C  
ATOM   1187  C   ASN B  78       6.080 -22.096  -3.097  1.00  0.00           C  
ATOM   1188  O   ASN B  78       7.095 -22.272  -3.773  1.00  0.00           O  
ATOM   1189  CB  ASN B  78       5.829 -23.527  -1.053  1.00  0.00           C  
ATOM   1190  CG  ASN B  78       5.045 -24.617  -0.349  1.00  0.00           C  
ATOM   1191  ND2 ASN B  78       5.614 -25.160   0.721  1.00  0.00           N  
ATOM   1192  OD1 ASN B  78       3.937 -24.968  -0.763  1.00  0.00           O  
ATOM   1193  H   ASN B  78       6.219 -25.154  -3.046  1.00  0.00           H  
ATOM   1194  HA  ASN B  78       4.284 -23.024  -2.451  1.00  0.00           H  
ATOM   1195 1HB  ASN B  78       6.883 -23.807  -1.070  1.00  0.00           H  
ATOM   1196 2HB  ASN B  78       5.743 -22.606  -0.478  1.00  0.00           H  
ATOM   1197 1HD2 ASN B  78       5.142 -25.883   1.226  1.00  0.00           H  
ATOM   1198 2HD2 ASN B  78       6.514 -24.845   1.023  1.00  0.00           H  
ATOM   1199  N   MET B  79       5.463 -20.907  -2.985  1.00  0.00           N  
ATOM   1200  CA  MET B  79       6.100 -19.692  -3.483  1.00  0.00           C  
ATOM   1201  C   MET B  79       6.086 -18.597  -2.422  1.00  0.00           C  
ATOM   1202  O   MET B  79       5.133 -18.487  -1.649  1.00  0.00           O  
ATOM   1203  CB  MET B  79       5.402 -19.199  -4.752  1.00  0.00           C  
ATOM   1204  CG  MET B  79       5.950 -17.884  -5.282  1.00  0.00           C  
ATOM   1205  SD  MET B  79       5.035 -17.285  -6.756  1.00  0.00           S  
ATOM   1206  CE  MET B  79       3.457 -16.824  -5.988  1.00  0.00           C  
ATOM   1207  H   MET B  79       4.552 -20.844  -2.555  1.00  0.00           H  
ATOM   1208  HA  MET B  79       7.139 -19.919  -3.724  1.00  0.00           H  
ATOM   1209 1HB  MET B  79       5.501 -19.949  -5.536  1.00  0.00           H  
ATOM   1210 2HB  MET B  79       4.337 -19.070  -4.556  1.00  0.00           H  
ATOM   1211 1HG  MET B  79       5.888 -17.124  -4.504  1.00  0.00           H  
ATOM   1212 2HG  MET B  79       6.998 -18.010  -5.554  1.00  0.00           H  
ATOM   1213 1HE  MET B  79       2.781 -16.438  -6.751  1.00  0.00           H  
ATOM   1214 2HE  MET B  79       3.011 -17.701  -5.518  1.00  0.00           H  
ATOM   1215 3HE  MET B  79       3.630 -16.056  -5.233  1.00  0.00           H  
ATOM   1216  N   THR B  80       7.233 -17.822  -2.366  1.00  0.00           N  
ATOM   1217  CA  THR B  80       7.336 -16.655  -1.497  1.00  0.00           C  
ATOM   1218  C   THR B  80       7.692 -15.410  -2.303  1.00  0.00           C  
ATOM   1219  O   THR B  80       8.682 -15.401  -3.037  1.00  0.00           O  
ATOM   1220  CB  THR B  80       8.387 -16.874  -0.393  1.00  0.00           C  
ATOM   1221  CG2 THR B  80       8.479 -15.660   0.526  1.00  0.00           C  
ATOM   1222  OG1 THR B  80       8.023 -18.020   0.385  1.00  0.00           O  
ATOM   1223  H   THR B  80       8.020 -18.075  -2.946  1.00  0.00           H  
ATOM   1224  HA  THR B  80       6.368 -16.492  -1.021  1.00  0.00           H  
ATOM   1225  HB  THR B  80       9.362 -17.047  -0.848  1.00  0.00           H  
ATOM   1226  HG1 THR B  80       7.207 -18.393   0.043  1.00  0.00           H  
ATOM   1227 1HG2 THR B  80       9.230 -15.842   1.295  1.00  0.00           H  
ATOM   1228 2HG2 THR B  80       8.763 -14.784  -0.058  1.00  0.00           H  
ATOM   1229 3HG2 THR B  80       7.513 -15.484   0.996  1.00  0.00           H  
ATOM   1230  N   ILE B  81       6.857 -14.401  -2.208  1.00  0.00           N  
ATOM   1231  CA  ILE B  81       7.101 -13.102  -2.826  1.00  0.00           C  
ATOM   1232  C   ILE B  81       7.426 -12.071  -1.748  1.00  0.00           C  
ATOM   1233  O   ILE B  81       6.734 -11.987  -0.730  1.00  0.00           O  
ATOM   1234  CB  ILE B  81       5.888 -12.637  -3.663  1.00  0.00           C  
ATOM   1235  CG1 ILE B  81       5.473 -13.731  -4.655  1.00  0.00           C  
ATOM   1236  CG2 ILE B  81       6.205 -11.329  -4.393  1.00  0.00           C  
ATOM   1237  CD1 ILE B  81       4.141 -13.469  -5.342  1.00  0.00           C  
ATOM   1238  H   ILE B  81       6.007 -14.542  -1.678  1.00  0.00           H  
ATOM   1239  HA  ILE B  81       7.959 -13.192  -3.491  1.00  0.00           H  
ATOM   1240  HB  ILE B  81       5.033 -12.476  -3.007  1.00  0.00           H  
ATOM   1241 1HG1 ILE B  81       6.238 -13.834  -5.424  1.00  0.00           H  
ATOM   1242 2HG1 ILE B  81       5.403 -14.687  -4.135  1.00  0.00           H  
ATOM   1243 1HG2 ILE B  81       5.339 -11.019  -4.977  1.00  0.00           H  
ATOM   1244 2HG2 ILE B  81       6.448 -10.556  -3.665  1.00  0.00           H  
ATOM   1245 3HG2 ILE B  81       7.056 -11.480  -5.058  1.00  0.00           H  
ATOM   1246 1HD1 ILE B  81       3.918 -14.288  -6.027  1.00  0.00           H  
ATOM   1247 2HD1 ILE B  81       3.352 -13.398  -4.593  1.00  0.00           H  
ATOM   1248 3HD1 ILE B  81       4.197 -12.536  -5.900  1.00  0.00           H  
ATOM   1249  N   GLU B  82       8.470 -11.248  -2.074  1.00  0.00           N  
ATOM   1250  CA  GLU B  82       8.923 -10.319  -1.043  1.00  0.00           C  
ATOM   1251  C   GLU B  82       8.810  -8.872  -1.514  1.00  0.00           C  
ATOM   1252  O   GLU B  82       9.124  -8.564  -2.666  1.00  0.00           O  
ATOM   1253  CB  GLU B  82      10.366 -10.629  -0.636  1.00  0.00           C  
ATOM   1254  CG  GLU B  82      10.549 -12.010  -0.024  1.00  0.00           C  
ATOM   1255  CD  GLU B  82      11.996 -12.326   0.323  1.00  0.00           C  
ATOM   1256  OE1 GLU B  82      12.256 -13.393   0.923  1.00  0.00           O  
ATOM   1257  OE2 GLU B  82      12.874 -11.499  -0.008  1.00  0.00           O1-
ATOM   1258  H   GLU B  82       8.933 -11.251  -2.971  1.00  0.00           H  
ATOM   1259  HA  GLU B  82       8.283 -10.435  -0.168  1.00  0.00           H  
ATOM   1260 1HB  GLU B  82      11.014 -10.556  -1.509  1.00  0.00           H  
ATOM   1261 2HB  GLU B  82      10.707  -9.889   0.088  1.00  0.00           H  
ATOM   1262 1HG  GLU B  82       9.951 -12.075   0.884  1.00  0.00           H  
ATOM   1263 2HG  GLU B  82      10.180 -12.757  -0.725  1.00  0.00           H  
ATOM   1264  N   CYS B  83       8.320  -8.014  -0.565  1.00  0.00           N  
ATOM   1265  CA  CYS B  83       8.424  -6.562  -0.642  1.00  0.00           C  
ATOM   1266  C   CYS B  83       9.189  -6.007   0.554  1.00  0.00           C  
ATOM   1267  O   CYS B  83       8.849  -6.295   1.702  1.00  0.00           O  
ATOM   1268  CB  CYS B  83       7.037  -5.927  -0.711  1.00  0.00           C  
ATOM   1269  SG  CYS B  83       6.145  -6.288  -2.240  1.00  0.00           S  
ATOM   1270  H   CYS B  83       7.860  -8.433   0.231  1.00  0.00           H  
ATOM   1271  HA  CYS B  83       8.971  -6.301  -1.548  1.00  0.00           H  
ATOM   1272 1HB  CYS B  83       6.433  -6.279   0.125  1.00  0.00           H  
ATOM   1273 2HB  CYS B  83       7.127  -4.845  -0.618  1.00  0.00           H  
ATOM   1274  HG  CYS B  83       5.052  -5.598  -1.929  1.00  0.00           H  
ATOM   1275  N   LYS B  84      10.276  -5.193   0.208  1.00  0.00           N  
ATOM   1276  CA  LYS B  84      11.115  -4.648   1.271  1.00  0.00           C  
ATOM   1277  C   LYS B  84      10.783  -3.183   1.537  1.00  0.00           C  
ATOM   1278  O   LYS B  84      10.484  -2.429   0.608  1.00  0.00           O  
ATOM   1279  CB  LYS B  84      12.595  -4.794   0.915  1.00  0.00           C  
ATOM   1280  CG  LYS B  84      13.062  -6.237   0.787  1.00  0.00           C  
ATOM   1281  CD  LYS B  84      14.555  -6.317   0.495  1.00  0.00           C  
ATOM   1282  CE  LYS B  84      15.023  -7.760   0.364  1.00  0.00           C  
ATOM   1283  NZ  LYS B  84      16.485  -7.845   0.072  1.00  0.00           N1+
ATOM   1284  H   LYS B  84      10.495  -4.974  -0.754  1.00  0.00           H  
ATOM   1285  HA  LYS B  84      10.920  -5.207   2.187  1.00  0.00           H  
ATOM   1286 1HB  LYS B  84      12.794  -4.290  -0.031  1.00  0.00           H  
ATOM   1287 2HB  LYS B  84      13.203  -4.308   1.679  1.00  0.00           H  
ATOM   1288 1HG  LYS B  84      12.855  -6.770   1.716  1.00  0.00           H  
ATOM   1289 2HG  LYS B  84      12.517  -6.725  -0.020  1.00  0.00           H  
ATOM   1290 1HD  LYS B  84      14.773  -5.790  -0.434  1.00  0.00           H  
ATOM   1291 2HD  LYS B  84      15.110  -5.839   1.303  1.00  0.00           H  
ATOM   1292 1HE  LYS B  84      14.816  -8.294   1.291  1.00  0.00           H  
ATOM   1293 2HE  LYS B  84      14.474  -8.249  -0.440  1.00  0.00           H  
ATOM   1294 1HZ  LYS B  84      16.757  -8.814  -0.008  1.00  0.00           H  
ATOM   1295 2HZ  LYS B  84      16.683  -7.367  -0.796  1.00  0.00           H  
ATOM   1296 3HZ  LYS B  84      17.005  -7.411   0.821  1.00  0.00           H  
ATOM   1297  N   PHE B  85      10.691  -2.806   2.817  1.00  0.00           N  
ATOM   1298  CA  PHE B  85      10.457  -1.420   3.203  1.00  0.00           C  
ATOM   1299  C   PHE B  85      11.397  -1.005   4.329  1.00  0.00           C  
ATOM   1300  O   PHE B  85      11.941  -1.857   5.036  1.00  0.00           O  
ATOM   1301  CB  PHE B  85       8.978  -1.307   3.623  1.00  0.00           C  
ATOM   1302  CG  PHE B  85       8.576  -2.037   4.906  1.00  0.00           C  
ATOM   1303  CD1 PHE B  85       8.254  -3.408   4.912  1.00  0.00           C  
ATOM   1304  CD2 PHE B  85       8.455  -1.331   6.095  1.00  0.00           C  
ATOM   1305  CE1 PHE B  85       7.836  -4.040   6.078  1.00  0.00           C  
ATOM   1306  CE2 PHE B  85       8.041  -1.962   7.247  1.00  0.00           C  
ATOM   1307  CZ  PHE B  85       7.732  -3.319   7.241  1.00  0.00           C  
ATOM   1308  H   PHE B  85      10.787  -3.508   3.537  1.00  0.00           H  
ATOM   1309  HA  PHE B  85      10.653  -0.783   2.340  1.00  0.00           H  
ATOM   1310 1HB  PHE B  85       8.680  -0.291   3.718  1.00  0.00           H  
ATOM   1311 2HB  PHE B  85       8.379  -1.724   2.825  1.00  0.00           H  
ATOM   1312  HD1 PHE B  85       8.334  -3.984   3.985  1.00  0.00           H  
ATOM   1313  HD2 PHE B  85       8.692  -0.260   6.118  1.00  0.00           H  
ATOM   1314  HE1 PHE B  85       7.595  -5.108   6.065  1.00  0.00           H  
ATOM   1315  HE2 PHE B  85       7.955  -1.387   8.166  1.00  0.00           H  
ATOM   1316  HZ  PHE B  85       7.409  -3.810   8.164  1.00  0.00           H  
ATOM   1317  N   PRO B  86      11.691   0.309   4.329  1.00  0.00           N  
ATOM   1318  CA  PRO B  86      12.667   0.795   5.307  1.00  0.00           C  
ATOM   1319  C   PRO B  86      12.158   0.705   6.744  1.00  0.00           C  
ATOM   1320  O   PRO B  86      11.016   1.079   7.022  1.00  0.00           O  
ATOM   1321  CB  PRO B  86      12.884   2.253   4.895  1.00  0.00           C  
ATOM   1322  CG  PRO B  86      11.612   2.652   4.218  1.00  0.00           C  
ATOM   1323  CD  PRO B  86      11.034   1.444   3.539  1.00  0.00           C  
ATOM   1324  HA  PRO B  86      13.598   0.218   5.206  1.00  0.00           H  
ATOM   1325 1HB  PRO B  86      13.099   2.867   5.782  1.00  0.00           H  
ATOM   1326 2HB  PRO B  86      13.757   2.331   4.231  1.00  0.00           H  
ATOM   1327 1HG  PRO B  86      10.903   3.058   4.953  1.00  0.00           H  
ATOM   1328 2HG  PRO B  86      11.805   3.451   3.487  1.00  0.00           H  
ATOM   1329 1HD  PRO B  86       9.939   1.451   3.646  1.00  0.00           H  
ATOM   1330 2HD  PRO B  86      11.320   1.447   2.477  1.00  0.00           H  
ATOM   1331  N   VAL B  87      12.914   0.059   7.640  1.00  0.00           N  
ATOM   1332  CA  VAL B  87      12.687   0.027   9.081  1.00  0.00           C  
ATOM   1333  C   VAL B  87      13.909   0.583   9.808  1.00  0.00           C  
ATOM   1334  O   VAL B  87      14.991  -0.008   9.760  1.00  0.00           O  
ATOM   1335  CB  VAL B  87      12.379  -1.404   9.575  1.00  0.00           C  
ATOM   1336  CG1 VAL B  87      12.158  -1.418  11.086  1.00  0.00           C  
ATOM   1337  CG2 VAL B  87      11.158  -1.966   8.849  1.00  0.00           C  
ATOM   1338  H   VAL B  87      13.703  -0.440   7.254  1.00  0.00           H  
ATOM   1339  HA  VAL B  87      11.828   0.658   9.310  1.00  0.00           H  
ATOM   1340  HB  VAL B  87      13.241  -2.041   9.375  1.00  0.00           H  
ATOM   1341 1HG1 VAL B  87      11.943  -2.435  11.413  1.00  0.00           H  
ATOM   1342 2HG1 VAL B  87      13.056  -1.058  11.588  1.00  0.00           H  
ATOM   1343 3HG1 VAL B  87      11.317  -0.771  11.336  1.00  0.00           H  
ATOM   1344 1HG2 VAL B  87      10.955  -2.975   9.207  1.00  0.00           H  
ATOM   1345 2HG2 VAL B  87      10.295  -1.331   9.044  1.00  0.00           H  
ATOM   1346 3HG2 VAL B  87      11.353  -1.995   7.776  1.00  0.00           H  
ATOM   1347  N   GLU B  88      13.865   1.842  10.285  1.00  0.00           N  
ATOM   1348  CA  GLU B  88      14.997   2.556  10.869  1.00  0.00           C  
ATOM   1349  C   GLU B  88      15.209   2.155  12.326  1.00  0.00           C  
ATOM   1350  O   GLU B  88      16.347   1.978  12.768  1.00  0.00           O  
ATOM   1351  CB  GLU B  88      14.793   4.069  10.764  1.00  0.00           C  
ATOM   1352  CG  GLU B  88      14.790   4.592   9.336  1.00  0.00           C  
ATOM   1353  CD  GLU B  88      14.628   6.101   9.249  1.00  0.00           C  
ATOM   1354  OE1 GLU B  88      14.607   6.645   8.122  1.00  0.00           O  
ATOM   1355  OE2 GLU B  88      14.524   6.744  10.317  1.00  0.00           O1-
ATOM   1356  H   GLU B  88      12.971   2.307  10.222  1.00  0.00           H  
ATOM   1357  HA  GLU B  88      15.898   2.287  10.317  1.00  0.00           H  
ATOM   1358 1HB  GLU B  88      13.844   4.340  11.228  1.00  0.00           H  
ATOM   1359 2HB  GLU B  88      15.584   4.582  11.312  1.00  0.00           H  
ATOM   1360 1HG  GLU B  88      15.730   4.314   8.857  1.00  0.00           H  
ATOM   1361 2HG  GLU B  88      13.979   4.115   8.787  1.00  0.00           H  
ATOM   1362  N   LYS B  89      14.235   1.945  12.997  1.00  0.00           N  
ATOM   1363  CA  LYS B  89      14.250   1.474  14.379  1.00  0.00           C  
ATOM   1364  C   LYS B  89      13.400   0.218  14.541  1.00  0.00           C  
ATOM   1365  O   LYS B  89      13.393  -0.651  13.666  1.00  0.00           O  
ATOM   1366  CB  LYS B  89      13.752   2.569  15.324  1.00  0.00           C  
ATOM   1367  CG  LYS B  89      14.608   3.827  15.320  1.00  0.00           C  
ATOM   1368  CD  LYS B  89      14.059   4.880  16.274  1.00  0.00           C  
ATOM   1369  CE  LYS B  89      14.893   6.154  16.242  1.00  0.00           C  
ATOM   1370  NZ  LYS B  89      14.337   7.203  17.146  1.00  0.00           N1+
ATOM   1371  H   LYS B  89      13.348   2.116  12.545  1.00  0.00           H  
ATOM   1372  HA  LYS B  89      15.276   1.221  14.647  1.00  0.00           H  
ATOM   1373 1HB  LYS B  89      12.736   2.851  15.051  1.00  0.00           H  
ATOM   1374 2HB  LYS B  89      13.723   2.184  16.344  1.00  0.00           H  
ATOM   1375 1HG  LYS B  89      15.626   3.576  15.620  1.00  0.00           H  
ATOM   1376 2HG  LYS B  89      14.638   4.244  14.314  1.00  0.00           H  
ATOM   1377 1HD  LYS B  89      13.032   5.123  15.997  1.00  0.00           H  
ATOM   1378 2HD  LYS B  89      14.059   4.486  17.291  1.00  0.00           H  
ATOM   1379 1HE  LYS B  89      15.913   5.928  16.548  1.00  0.00           H  
ATOM   1380 2HE  LYS B  89      14.921   6.545  15.224  1.00  0.00           H  
ATOM   1381 1HZ  LYS B  89      14.914   8.031  17.098  1.00  0.00           H  
ATOM   1382 2HZ  LYS B  89      13.395   7.431  16.859  1.00  0.00           H  
ATOM   1383 3HZ  LYS B  89      14.324   6.858  18.095  1.00  0.00           H  
ATOM   1384  N   GLN B  90      12.836   0.211  15.791  1.00  0.00           N  
ATOM   1385  CA  GLN B  90      11.889  -0.877  16.007  1.00  0.00           C  
ATOM   1386  C   GLN B  90      10.605  -0.654  15.214  1.00  0.00           C  
ATOM   1387  O   GLN B  90      10.083   0.462  15.168  1.00  0.00           O  
ATOM   1388  CB  GLN B  90      11.567  -1.022  17.496  1.00  0.00           C  
ATOM   1389  CG  GLN B  90      12.724  -1.567  18.323  1.00  0.00           C  
ATOM   1390  CD  GLN B  90      12.370  -1.728  19.790  1.00  0.00           C  
ATOM   1391  NE2 GLN B  90      13.375  -1.998  20.616  1.00  0.00           N  
ATOM   1392  OE1 GLN B  90      11.203  -1.607  20.178  1.00  0.00           O  
ATOM   1393  H   GLN B  90      13.013   0.866  16.540  1.00  0.00           H  
ATOM   1394  HA  GLN B  90      12.341  -1.804  15.656  1.00  0.00           H  
ATOM   1395 1HB  GLN B  90      11.285  -0.052  17.904  1.00  0.00           H  
ATOM   1396 2HB  GLN B  90      10.716  -1.691  17.620  1.00  0.00           H  
ATOM   1397 1HG  GLN B  90      13.006  -2.545  17.934  1.00  0.00           H  
ATOM   1398 2HG  GLN B  90      13.565  -0.879  18.250  1.00  0.00           H  
ATOM   1399 1HE2 GLN B  90      13.200  -2.115  21.595  1.00  0.00           H  
ATOM   1400 2HE2 GLN B  90      14.305  -2.087  20.261  1.00  0.00           H  
ATOM   1401  N   LEU B  91      10.247  -1.743  14.588  1.00  0.00           N  
ATOM   1402  CA  LEU B  91       9.040  -1.678  13.773  1.00  0.00           C  
ATOM   1403  C   LEU B  91       7.814  -1.395  14.637  1.00  0.00           C  
ATOM   1404  O   LEU B  91       7.578  -2.086  15.631  1.00  0.00           O  
ATOM   1405  CB  LEU B  91       8.844  -2.985  13.001  1.00  0.00           C  
ATOM   1406  CG  LEU B  91       7.609  -3.063  12.102  1.00  0.00           C  
ATOM   1407  CD1 LEU B  91       7.756  -2.118  10.914  1.00  0.00           C  
ATOM   1408  CD2 LEU B  91       7.382  -4.495  11.628  1.00  0.00           C  
ATOM   1409  H   LEU B  91      10.759  -2.612  14.642  1.00  0.00           H  
ATOM   1410  HA  LEU B  91       9.149  -0.864  13.057  1.00  0.00           H  
ATOM   1411 1HB  LEU B  91       9.717  -3.150  12.370  1.00  0.00           H  
ATOM   1412 2HB  LEU B  91       8.779  -3.805  13.716  1.00  0.00           H  
ATOM   1413  HG  LEU B  91       6.732  -2.733  12.659  1.00  0.00           H  
ATOM   1414 1HD1 LEU B  91       6.870  -2.184  10.284  1.00  0.00           H  
ATOM   1415 2HD1 LEU B  91       7.869  -1.095  11.274  1.00  0.00           H  
ATOM   1416 3HD1 LEU B  91       8.635  -2.397  10.334  1.00  0.00           H  
ATOM   1417 1HD2 LEU B  91       6.498  -4.532  10.990  1.00  0.00           H  
ATOM   1418 2HD2 LEU B  91       8.251  -4.834  11.062  1.00  0.00           H  
ATOM   1419 3HD2 LEU B  91       7.234  -5.145  12.490  1.00  0.00           H  
ATOM   1420  N   ASP B  92       7.110  -0.264  14.343  1.00  0.00           N  
ATOM   1421  CA  ASP B  92       5.836   0.068  14.974  1.00  0.00           C  
ATOM   1422  C   ASP B  92       4.675  -0.631  14.271  1.00  0.00           C  
ATOM   1423  O   ASP B  92       4.193  -0.158  13.239  1.00  0.00           O  
ATOM   1424  CB  ASP B  92       5.616   1.582  14.976  1.00  0.00           C  
ATOM   1425  CG  ASP B  92       4.368   1.999  15.734  1.00  0.00           C  
ATOM   1426  OD1 ASP B  92       3.647   1.120  16.254  1.00  0.00           O  
ATOM   1427  OD2 ASP B  92       4.100   3.218  15.809  1.00  0.00           O1-
ATOM   1428  H   ASP B  92       7.497   0.366  13.656  1.00  0.00           H  
ATOM   1429  HA  ASP B  92       5.860  -0.281  16.008  1.00  0.00           H  
ATOM   1430 1HB  ASP B  92       6.478   2.074  15.426  1.00  0.00           H  
ATOM   1431 2HB  ASP B  92       5.535   1.939  13.949  1.00  0.00           H  
ATOM   1432  N   LEU B  93       4.180  -1.835  14.800  1.00  0.00           N  
ATOM   1433  CA  LEU B  93       3.167  -2.670  14.166  1.00  0.00           C  
ATOM   1434  C   LEU B  93       1.832  -1.939  14.086  1.00  0.00           C  
ATOM   1435  O   LEU B  93       1.049  -2.168  13.161  1.00  0.00           O  
ATOM   1436  CB  LEU B  93       3.002  -4.008  14.880  1.00  0.00           C  
ATOM   1437  CG  LEU B  93       4.172  -5.025  14.740  1.00  0.00           C  
ATOM   1438  CD1 LEU B  93       3.893  -6.203  15.650  1.00  0.00           C  
ATOM   1439  CD2 LEU B  93       4.298  -5.520  13.263  1.00  0.00           C  
ATOM   1440  H   LEU B  93       4.570  -2.122  15.687  1.00  0.00           H  
ATOM   1441  HA  LEU B  93       3.495  -2.899  13.152  1.00  0.00           H  
ATOM   1442 1HB  LEU B  93       2.860  -3.810  15.939  1.00  0.00           H  
ATOM   1443 2HB  LEU B  93       2.114  -4.477  14.507  1.00  0.00           H  
ATOM   1444  HG  LEU B  93       5.114  -4.558  15.049  1.00  0.00           H  
ATOM   1445 1HD1 LEU B  93       4.705  -6.926  15.572  1.00  0.00           H  
ATOM   1446 2HD1 LEU B  93       3.813  -5.859  16.681  1.00  0.00           H  
ATOM   1447 3HD1 LEU B  93       2.955  -6.678  15.354  1.00  0.00           H  
ATOM   1448 1HD2 LEU B  93       5.106  -6.247  13.194  1.00  0.00           H  
ATOM   1449 2HD2 LEU B  93       3.370  -5.988  12.963  1.00  0.00           H  
ATOM   1450 3HD2 LEU B  93       4.512  -4.702  12.592  1.00  0.00           H  
ATOM   1451  N   ALA B  94       1.587  -1.015  15.015  1.00  0.00           N  
ATOM   1452  CA  ALA B  94       0.338  -0.260  15.076  1.00  0.00           C  
ATOM   1453  C   ALA B  94       0.221   0.702  13.897  1.00  0.00           C  
ATOM   1454  O   ALA B  94      -0.885   1.084  13.507  1.00  0.00           O  
ATOM   1455  CB  ALA B  94       0.248   0.510  16.373  1.00  0.00           C  
ATOM   1456  H   ALA B  94       2.303  -0.838  15.704  1.00  0.00           H  
ATOM   1457  HA  ALA B  94      -0.489  -0.967  15.019  1.00  0.00           H  
ATOM   1458 1HB  ALA B  94      -0.698   1.049  16.407  1.00  0.00           H  
ATOM   1459 2HB  ALA B  94       0.307  -0.180  17.210  1.00  0.00           H  
ATOM   1460 3HB  ALA B  94       1.079   1.222  16.425  1.00  0.00           H  
ATOM   1461  N   ALA B  95       1.311   1.029  13.351  1.00  0.00           N  
ATOM   1462  CA  ALA B  95       1.378   1.997  12.259  1.00  0.00           C  
ATOM   1463  C   ALA B  95       1.554   1.295  10.915  1.00  0.00           C  
ATOM   1464  O   ALA B  95       1.477   1.931   9.861  1.00  0.00           O  
ATOM   1465  CB  ALA B  95       2.539   2.946  12.491  1.00  0.00           C  
ATOM   1466  H   ALA B  95       2.164   0.605  13.685  1.00  0.00           H  
ATOM   1467  HA  ALA B  95       0.435   2.545  12.234  1.00  0.00           H  
ATOM   1468 1HB  ALA B  95       2.584   3.676  11.690  1.00  0.00           H  
ATOM   1469 2HB  ALA B  95       2.408   3.456  13.449  1.00  0.00           H  
ATOM   1470 3HB  ALA B  95       3.463   2.370  12.515  1.00  0.00           H  
ATOM   1471  N   LEU B  96       1.685  -0.027  10.896  1.00  0.00           N  
ATOM   1472  CA  LEU B  96       2.013  -0.786   9.694  1.00  0.00           C  
ATOM   1473  C   LEU B  96       0.751  -1.331   9.033  1.00  0.00           C  
ATOM   1474  O   LEU B  96      -0.108  -1.904   9.705  1.00  0.00           O  
ATOM   1475  CB  LEU B  96       3.002  -1.913  10.007  1.00  0.00           C  
ATOM   1476  CG  LEU B  96       3.411  -2.821   8.810  1.00  0.00           C  
ATOM   1477  CD1 LEU B  96       4.176  -2.026   7.742  1.00  0.00           C  
ATOM   1478  CD2 LEU B  96       4.290  -3.887   9.296  1.00  0.00           C  
ATOM   1479  H   LEU B  96       1.548  -0.520  11.767  1.00  0.00           H  
ATOM   1480  HA  LEU B  96       2.508  -0.120   8.989  1.00  0.00           H  
ATOM   1481 1HB  LEU B  96       3.909  -1.468  10.428  1.00  0.00           H  
ATOM   1482 2HB  LEU B  96       2.556  -2.549  10.772  1.00  0.00           H  
ATOM   1483  HG  LEU B  96       2.518  -3.254   8.361  1.00  0.00           H  
ATOM   1484 1HD1 LEU B  96       4.463  -2.696   6.934  1.00  0.00           H  
ATOM   1485 2HD1 LEU B  96       3.562  -1.232   7.336  1.00  0.00           H  
ATOM   1486 3HD1 LEU B  96       5.075  -1.597   8.185  1.00  0.00           H  
ATOM   1487 1HD2 LEU B  96       4.566  -4.504   8.468  1.00  0.00           H  
ATOM   1488 2HD2 LEU B  96       5.155  -3.431   9.709  1.00  0.00           H  
ATOM   1489 3HD2 LEU B  96       3.807  -4.473  10.045  1.00  0.00           H  
ATOM   1490  N   ILE B  97       0.677  -1.075   7.777  1.00  0.00           N  
ATOM   1491  CA  ILE B  97      -0.336  -1.695   6.929  1.00  0.00           C  
ATOM   1492  C   ILE B  97       0.339  -2.414   5.763  1.00  0.00           C  
ATOM   1493  O   ILE B  97       1.171  -1.832   5.063  1.00  0.00           O  
ATOM   1494  CB  ILE B  97      -1.435  -0.733   6.436  1.00  0.00           C  
ATOM   1495  CG1 ILE B  97      -2.176  -0.205   7.657  1.00  0.00           C  
ATOM   1496  CG2 ILE B  97      -2.365  -1.429   5.375  1.00  0.00           C  
ATOM   1497  CD1 ILE B  97      -3.171   0.843   7.402  1.00  0.00           C  
ATOM   1498  H   ILE B  97       1.336  -0.430   7.366  1.00  0.00           H  
ATOM   1499  HA  ILE B  97      -0.882  -2.428   7.521  1.00  0.00           H  
ATOM   1500  HB  ILE B  97      -0.992   0.079   5.999  1.00  0.00           H  
ATOM   1501 1HG1 ILE B  97      -2.658  -1.036   8.133  1.00  0.00           H  
ATOM   1502 2HG1 ILE B  97      -1.453   0.214   8.349  1.00  0.00           H  
ATOM   1503 1HG2 ILE B  97      -3.127  -0.740   5.026  1.00  0.00           H  
ATOM   1504 2HG2 ILE B  97      -1.777  -1.752   4.515  1.00  0.00           H  
ATOM   1505 3HG2 ILE B  97      -2.838  -2.295   5.819  1.00  0.00           H  
ATOM   1506 1HD1 ILE B  97      -3.597   1.113   8.354  1.00  0.00           H  
ATOM   1507 2HD1 ILE B  97      -2.685   1.712   6.958  1.00  0.00           H  
ATOM   1508 3HD1 ILE B  97      -3.957   0.490   6.747  1.00  0.00           H  
ATOM   1509  N   VAL B  98       0.076  -3.762   5.588  1.00  0.00           N  
ATOM   1510  CA  VAL B  98       0.545  -4.557   4.459  1.00  0.00           C  
ATOM   1511  C   VAL B  98      -0.649  -5.128   3.696  1.00  0.00           C  
ATOM   1512  O   VAL B  98      -1.520  -5.770   4.287  1.00  0.00           O  
ATOM   1513  CB  VAL B  98       1.510  -5.697   4.883  1.00  0.00           C  
ATOM   1514  CG1 VAL B  98       1.911  -6.509   3.670  1.00  0.00           C  
ATOM   1515  CG2 VAL B  98       2.748  -5.114   5.595  1.00  0.00           C  
ATOM   1516  H   VAL B  98      -0.481  -4.205   6.304  1.00  0.00           H  
ATOM   1517  HA  VAL B  98       1.107  -3.907   3.788  1.00  0.00           H  
ATOM   1518  HB  VAL B  98       1.024  -6.353   5.521  1.00  0.00           H  
ATOM   1519 1HG1 VAL B  98       2.552  -7.308   3.994  1.00  0.00           H  
ATOM   1520 2HG1 VAL B  98       1.032  -6.939   3.194  1.00  0.00           H  
ATOM   1521 3HG1 VAL B  98       2.436  -5.871   2.950  1.00  0.00           H  
ATOM   1522 1HG2 VAL B  98       3.417  -5.918   5.894  1.00  0.00           H  
ATOM   1523 2HG2 VAL B  98       3.271  -4.438   4.923  1.00  0.00           H  
ATOM   1524 3HG2 VAL B  98       2.427  -4.569   6.469  1.00  0.00           H  
ATOM   1525  N   TYR B  99      -0.629  -4.821   2.421  1.00  0.00           N  
ATOM   1526  CA  TYR B  99      -1.735  -5.258   1.577  1.00  0.00           C  
ATOM   1527  C   TYR B  99      -1.222  -6.001   0.349  1.00  0.00           C  
ATOM   1528  O   TYR B  99      -0.363  -5.496  -0.377  1.00  0.00           O  
ATOM   1529  CB  TYR B  99      -2.600  -4.064   1.241  1.00  0.00           C  
ATOM   1530  CG  TYR B  99      -3.783  -4.379   0.491  1.00  0.00           C  
ATOM   1531  CD1 TYR B  99      -3.914  -4.022  -0.831  1.00  0.00           C  
ATOM   1532  CD2 TYR B  99      -4.773  -5.043   1.136  1.00  0.00           C  
ATOM   1533  CE1 TYR B  99      -5.077  -4.332  -1.482  1.00  0.00           C  
ATOM   1534  CE2 TYR B  99      -5.898  -5.352   0.498  1.00  0.00           C  
ATOM   1535  CZ  TYR B  99      -6.074  -5.009  -0.804  1.00  0.00           C  
ATOM   1536  OH  TYR B  99      -7.252  -5.321  -1.430  1.00  0.00           O  
ATOM   1537  H   TYR B  99       0.126  -4.294   2.008  1.00  0.00           H  
ATOM   1538  HA  TYR B  99      -2.361  -5.941   2.152  1.00  0.00           H  
ATOM   1539 1HB  TYR B  99      -2.902  -3.563   2.161  1.00  0.00           H  
ATOM   1540 2HB  TYR B  99      -2.040  -3.391   0.687  1.00  0.00           H  
ATOM   1541  HD1 TYR B  99      -3.119  -3.484  -1.348  1.00  0.00           H  
ATOM   1542  HD2 TYR B  99      -4.655  -5.321   2.179  1.00  0.00           H  
ATOM   1543  HE1 TYR B  99      -5.211  -4.052  -2.518  1.00  0.00           H  
ATOM   1544  HE2 TYR B  99      -6.659  -5.857   1.033  1.00  0.00           H  
ATOM   1545  HH  TYR B  99      -7.860  -5.685  -0.791  1.00  0.00           H  
ATOM   1546  N   TRP B 100      -1.695  -7.207   0.133  1.00  0.00           N  
ATOM   1547  CA  TRP B 100      -1.428  -7.991  -1.070  1.00  0.00           C  
ATOM   1548  C   TRP B 100      -2.711  -8.227  -1.862  1.00  0.00           C  
ATOM   1549  O   TRP B 100      -3.744  -8.580  -1.290  1.00  0.00           O  
ATOM   1550  CB  TRP B 100      -0.807  -9.334  -0.722  1.00  0.00           C  
ATOM   1551  CG  TRP B 100       0.575  -9.228  -0.289  1.00  0.00           C  
ATOM   1552  CD1 TRP B 100       1.067  -9.088   0.969  1.00  0.00           C  
ATOM   1553  CD2 TRP B 100       1.708  -9.265  -1.166  1.00  0.00           C  
ATOM   1554  CE2 TRP B 100       2.836  -9.147  -0.374  1.00  0.00           C  
ATOM   1555  CE3 TRP B 100       1.850  -9.407  -2.561  1.00  0.00           C  
ATOM   1556  NE1 TRP B 100       2.431  -9.037   0.929  1.00  0.00           N  
ATOM   1557  CZ2 TRP B 100       4.089  -9.161  -0.908  1.00  0.00           C  
ATOM   1558  CZ3 TRP B 100       3.110  -9.429  -3.087  1.00  0.00           C  
ATOM   1559  CH2 TRP B 100       4.198  -9.303  -2.266  1.00  0.00           C  
ATOM   1560  H   TRP B 100      -2.278  -7.601   0.857  1.00  0.00           H  
ATOM   1561  HA  TRP B 100      -0.737  -7.432  -1.701  1.00  0.00           H  
ATOM   1562 1HB  TRP B 100      -1.378  -9.802   0.076  1.00  0.00           H  
ATOM   1563 2HB  TRP B 100      -0.855  -9.990  -1.585  1.00  0.00           H  
ATOM   1564  HD1 TRP B 100       0.461  -9.029   1.874  1.00  0.00           H  
ATOM   1565  HE1 TRP B 100       3.059  -8.954   1.716  1.00  0.00           H  
ATOM   1566  HE3 TRP B 100       0.977  -9.498  -3.201  1.00  0.00           H  
ATOM   1567  HZ2 TRP B 100       4.980  -9.066  -0.311  1.00  0.00           H  
ATOM   1568  HZ3 TRP B 100       3.226  -9.541  -4.162  1.00  0.00           H  
ATOM   1569  HH2 TRP B 100       5.173  -9.298  -2.683  1.00  0.00           H  
ATOM   1570  N   GLU B 101      -2.648  -8.053  -3.176  1.00  0.00           N  
ATOM   1571  CA  GLU B 101      -3.807  -8.338  -4.017  1.00  0.00           C  
ATOM   1572  C   GLU B 101      -3.380  -8.890  -5.374  1.00  0.00           C  
ATOM   1573  O   GLU B 101      -2.247  -8.678  -5.809  1.00  0.00           O  
ATOM   1574  CB  GLU B 101      -4.721  -7.112  -4.225  1.00  0.00           C  
ATOM   1575  CG  GLU B 101      -4.128  -5.948  -4.983  1.00  0.00           C  
ATOM   1576  CD  GLU B 101      -5.120  -4.812  -5.158  1.00  0.00           C  
ATOM   1577  OE1 GLU B 101      -4.825  -3.852  -5.839  1.00  0.00           O  
ATOM   1578  OE2 GLU B 101      -6.207  -4.933  -4.661  1.00  0.00           O1-
ATOM   1579  H   GLU B 101      -1.797  -7.721  -3.606  1.00  0.00           H  
ATOM   1580  HA  GLU B 101      -4.414  -9.098  -3.524  1.00  0.00           H  
ATOM   1581 1HB  GLU B 101      -5.616  -7.427  -4.758  1.00  0.00           H  
ATOM   1582 2HB  GLU B 101      -5.045  -6.748  -3.249  1.00  0.00           H  
ATOM   1583 1HG  GLU B 101      -3.257  -5.581  -4.431  1.00  0.00           H  
ATOM   1584 2HG  GLU B 101      -3.805  -6.293  -5.960  1.00  0.00           H  
ATOM   1585  N   MET B 102      -4.285  -9.668  -5.952  1.00  0.00           N  
ATOM   1586  CA  MET B 102      -4.136 -10.170  -7.315  1.00  0.00           C  
ATOM   1587  C   MET B 102      -5.454 -10.081  -8.075  1.00  0.00           C  
ATOM   1588  O   MET B 102      -6.485 -10.557  -7.596  1.00  0.00           O  
ATOM   1589  CB  MET B 102      -3.530 -11.528  -7.449  1.00  0.00           C  
ATOM   1590  CG  MET B 102      -3.409 -11.889  -8.929  1.00  0.00           C  
ATOM   1591  SD  MET B 102      -2.292 -13.149  -9.257  1.00  0.00           S  
ATOM   1592  CE  MET B 102      -3.066 -14.425  -8.447  1.00  0.00           C  
ATOM   1593  H   MET B 102      -5.107  -9.918  -5.423  1.00  0.00           H  
ATOM   1594  HA  MET B 102      -3.402  -9.552  -7.833  1.00  0.00           H  
ATOM   1595 1HB  MET B 102      -2.540 -11.556  -6.996  1.00  0.00           H  
ATOM   1596 2HB  MET B 102      -4.178 -12.252  -6.963  1.00  0.00           H  
ATOM   1597 1HG  MET B 102      -4.382 -12.202  -9.310  1.00  0.00           H  
ATOM   1598 2HG  MET B 102      -3.092 -11.016  -9.493  1.00  0.00           H  
ATOM   1599 1HE  MET B 102      -2.490 -15.284  -8.545  1.00  0.00           H  
ATOM   1600 2HE  MET B 102      -3.135 -14.198  -7.393  1.00  0.00           H  
ATOM   1601 3HE  MET B 102      -4.058 -14.600  -8.866  1.00  0.00           H  
ATOM   1602  N   GLU B 103      -5.443  -9.306  -9.249  1.00  0.00           N  
ATOM   1603  CA  GLU B 103      -6.618  -9.158 -10.103  1.00  0.00           C  
ATOM   1604  C   GLU B 103      -7.844  -8.756  -9.289  1.00  0.00           C  
ATOM   1605  O   GLU B 103      -8.907  -9.368  -9.414  1.00  0.00           O  
ATOM   1606  CB  GLU B 103      -6.907 -10.444 -10.899  1.00  0.00           C  
ATOM   1607  CG  GLU B 103      -5.807 -10.849 -11.885  1.00  0.00           C  
ATOM   1608  CD  GLU B 103      -6.165 -12.046 -12.755  1.00  0.00           C  
ATOM   1609  OE1 GLU B 103      -5.452 -12.290 -13.699  1.00  0.00           O  
ATOM   1610  OE2 GLU B 103      -7.146 -12.701 -12.480  1.00  0.00           O1-
ATOM   1611  H   GLU B 103      -4.586  -8.836  -9.505  1.00  0.00           H  
ATOM   1612  HA  GLU B 103      -6.423  -8.365 -10.827  1.00  0.00           H  
ATOM   1613 1HB  GLU B 103      -7.059 -11.275 -10.205  1.00  0.00           H  
ATOM   1614 2HB  GLU B 103      -7.831 -10.321 -11.464  1.00  0.00           H  
ATOM   1615 1HG  GLU B 103      -5.599 -10.001 -12.533  1.00  0.00           H  
ATOM   1616 2HG  GLU B 103      -4.902 -11.069 -11.339  1.00  0.00           H  
ATOM   1617  N   ASP B 104      -7.708  -7.872  -8.326  1.00  0.00           N  
ATOM   1618  CA  ASP B 104      -8.762  -7.265  -7.520  1.00  0.00           C  
ATOM   1619  C   ASP B 104      -9.228  -8.216  -6.420  1.00  0.00           C  
ATOM   1620  O   ASP B 104     -10.290  -8.014  -5.827  1.00  0.00           O  
ATOM   1621  CB  ASP B 104      -9.943  -6.824  -8.403  1.00  0.00           C  
ATOM   1622  CG  ASP B 104      -9.519  -5.786  -9.465  1.00  0.00           C  
ATOM   1623  OD1 ASP B 104      -8.778  -4.882  -9.129  1.00  0.00           O  
ATOM   1624  OD2 ASP B 104      -9.931  -5.910 -10.595  1.00  0.00           O1-
ATOM   1625  H   ASP B 104      -6.748  -7.611  -8.157  1.00  0.00           H  
ATOM   1626  HA  ASP B 104      -8.361  -6.370  -7.043  1.00  0.00           H  
ATOM   1627 1HB  ASP B 104     -10.422  -7.668  -8.881  1.00  0.00           H  
ATOM   1628 2HB  ASP B 104     -10.699  -6.360  -7.768  1.00  0.00           H  
ATOM   1629  N   LYS B 105      -8.461  -9.321  -6.273  1.00  0.00           N  
ATOM   1630  CA  LYS B 105      -8.740 -10.252  -5.184  1.00  0.00           C  
ATOM   1631  C   LYS B 105      -7.801 -10.015  -4.005  1.00  0.00           C  
ATOM   1632  O   LYS B 105      -6.578 -10.021  -4.166  1.00  0.00           O  
ATOM   1633  CB  LYS B 105      -8.560 -11.704  -5.647  1.00  0.00           C  
ATOM   1634  CG  LYS B 105      -9.485 -12.136  -6.770  1.00  0.00           C  
ATOM   1635  CD  LYS B 105      -9.140 -13.550  -7.259  1.00  0.00           C  
ATOM   1636  CE  LYS B 105     -10.032 -13.958  -8.428  1.00  0.00           C  
ATOM   1637  NZ  LYS B 105      -9.628 -15.279  -9.029  1.00  0.00           N1+
ATOM   1638  H   LYS B 105      -7.696  -9.516  -6.904  1.00  0.00           H  
ATOM   1639  HA  LYS B 105      -9.761 -10.086  -4.839  1.00  0.00           H  
ATOM   1640 1HB  LYS B 105      -7.537 -11.882  -5.941  1.00  0.00           H  
ATOM   1641 2HB  LYS B 105      -8.756 -12.362  -4.803  1.00  0.00           H  
ATOM   1642 1HG  LYS B 105     -10.515 -12.104  -6.429  1.00  0.00           H  
ATOM   1643 2HG  LYS B 105      -9.373 -11.434  -7.603  1.00  0.00           H  
ATOM   1644 1HD  LYS B 105      -8.097 -13.564  -7.586  1.00  0.00           H  
ATOM   1645 2HD  LYS B 105      -9.260 -14.263  -6.443  1.00  0.00           H  
ATOM   1646 1HE  LYS B 105     -11.060 -14.030  -8.076  1.00  0.00           H  
ATOM   1647 2HE  LYS B 105      -9.974 -13.187  -9.199  1.00  0.00           H  
ATOM   1648 1HZ  LYS B 105     -10.246 -15.494  -9.800  1.00  0.00           H  
ATOM   1649 2HZ  LYS B 105      -8.676 -15.213  -9.375  1.00  0.00           H  
ATOM   1650 3HZ  LYS B 105      -9.680 -16.020  -8.343  1.00  0.00           H  
ATOM   1651  N   ASN B 106      -8.471  -9.711  -2.904  1.00  0.00           N  
ATOM   1652  CA  ASN B 106      -7.686  -9.525  -1.688  1.00  0.00           C  
ATOM   1653  C   ASN B 106      -7.049 -10.833  -1.225  1.00  0.00           C  
ATOM   1654  O   ASN B 106      -7.747 -11.823  -1.005  1.00  0.00           O  
ATOM   1655  CB  ASN B 106      -8.599  -8.936  -0.609  1.00  0.00           C  
ATOM   1656  CG  ASN B 106      -7.904  -8.411   0.655  1.00  0.00           C  
ATOM   1657  ND2 ASN B 106      -8.558  -7.434   1.269  1.00  0.00           N  
ATOM   1658  OD1 ASN B 106      -6.816  -8.843   1.044  1.00  0.00           O  
ATOM   1659  H   ASN B 106      -9.474  -9.604  -2.863  1.00  0.00           H  
ATOM   1660  HA  ASN B 106      -6.874  -8.828  -1.903  1.00  0.00           H  
ATOM   1661 1HB  ASN B 106      -9.173  -8.118  -1.043  1.00  0.00           H  
ATOM   1662 2HB  ASN B 106      -9.316  -9.700  -0.309  1.00  0.00           H  
ATOM   1663 1HD2 ASN B 106      -8.168  -6.946   2.091  1.00  0.00           H  
ATOM   1664 2HD2 ASN B 106      -9.439  -7.128   0.906  1.00  0.00           H  
ATOM   1665  N   ILE B 107      -5.642 -10.806  -1.172  1.00  0.00           N  
ATOM   1666  CA  ILE B 107      -4.935 -12.012  -0.757  1.00  0.00           C  
ATOM   1667  C   ILE B 107      -4.604 -11.932   0.731  1.00  0.00           C  
ATOM   1668  O   ILE B 107      -4.932 -12.841   1.497  1.00  0.00           O  
ATOM   1669  CB  ILE B 107      -3.648 -12.229  -1.578  1.00  0.00           C  
ATOM   1670  CG1 ILE B 107      -4.008 -12.415  -3.038  1.00  0.00           C  
ATOM   1671  CG2 ILE B 107      -2.917 -13.487  -1.076  1.00  0.00           C  
ATOM   1672  CD1 ILE B 107      -2.844 -12.383  -3.962  1.00  0.00           C  
ATOM   1673  H   ILE B 107      -5.110  -9.981  -1.410  1.00  0.00           H  
ATOM   1674  HA  ILE B 107      -5.587 -12.869  -0.921  1.00  0.00           H  
ATOM   1675  HB  ILE B 107      -3.008 -11.358  -1.489  1.00  0.00           H  
ATOM   1676 1HG1 ILE B 107      -4.500 -13.366  -3.148  1.00  0.00           H  
ATOM   1677 2HG1 ILE B 107      -4.704 -11.636  -3.338  1.00  0.00           H  
ATOM   1678 1HG2 ILE B 107      -2.016 -13.657  -1.628  1.00  0.00           H  
ATOM   1679 2HG2 ILE B 107      -2.662 -13.383  -0.065  1.00  0.00           H  
ATOM   1680 3HG2 ILE B 107      -3.565 -14.341  -1.183  1.00  0.00           H  
ATOM   1681 1HD1 ILE B 107      -3.195 -12.536  -4.950  1.00  0.00           H  
ATOM   1682 2HD1 ILE B 107      -2.343 -11.414  -3.893  1.00  0.00           H  
ATOM   1683 3HD1 ILE B 107      -2.155 -13.159  -3.725  1.00  0.00           H  
ATOM   1684  N   ILE B 108      -3.977 -10.898   1.171  1.00  0.00           N  
ATOM   1685  CA  ILE B 108      -3.647 -10.667   2.573  1.00  0.00           C  
ATOM   1686  C   ILE B 108      -3.840  -9.191   2.913  1.00  0.00           C  
ATOM   1687  O   ILE B 108      -3.498  -8.314   2.116  1.00  0.00           O  
ATOM   1688  CB  ILE B 108      -2.262 -11.052   3.058  1.00  0.00           C  
ATOM   1689  CG1 ILE B 108      -2.109 -12.474   2.847  1.00  0.00           C  
ATOM   1690  CG2 ILE B 108      -2.050 -10.578   4.547  1.00  0.00           C  
ATOM   1691  CD1 ILE B 108      -0.919 -12.980   3.261  1.00  0.00           C  
ATOM   1692  H   ILE B 108      -3.705 -10.211   0.482  1.00  0.00           H  
ATOM   1693  HA  ILE B 108      -4.326 -11.257   3.189  1.00  0.00           H  
ATOM   1694  HB  ILE B 108      -1.516 -10.568   2.436  1.00  0.00           H  
ATOM   1695 1HG1 ILE B 108      -2.925 -13.030   3.306  1.00  0.00           H  
ATOM   1696 2HG1 ILE B 108      -2.131 -12.626   1.810  1.00  0.00           H  
ATOM   1697 1HG2 ILE B 108      -1.110 -10.819   4.883  1.00  0.00           H  
ATOM   1698 2HG2 ILE B 108      -2.130  -9.509   4.639  1.00  0.00           H  
ATOM   1699 3HG2 ILE B 108      -2.787 -11.058   5.199  1.00  0.00           H  
ATOM   1700 1HD1 ILE B 108      -0.904 -14.019   2.983  1.00  0.00           H  
ATOM   1701 2HD1 ILE B 108      -0.092 -12.457   2.830  1.00  0.00           H  
ATOM   1702 3HD1 ILE B 108      -0.891 -12.883   4.319  1.00  0.00           H  
ATOM   1703  N   GLN B 109      -4.532  -8.915   4.082  1.00  0.00           N  
ATOM   1704  CA  GLN B 109      -4.578  -7.584   4.678  1.00  0.00           C  
ATOM   1705  C   GLN B 109      -4.121  -7.617   6.135  1.00  0.00           C  
ATOM   1706  O   GLN B 109      -4.754  -8.262   6.973  1.00  0.00           O  
ATOM   1707  CB  GLN B 109      -5.982  -7.021   4.468  1.00  0.00           C  
ATOM   1708  CG  GLN B 109      -6.178  -5.640   4.955  1.00  0.00           C  
ATOM   1709  CD  GLN B 109      -7.455  -5.030   4.450  1.00  0.00           C  
ATOM   1710  NE2 GLN B 109      -7.960  -4.079   5.216  1.00  0.00           N  
ATOM   1711  OE1 GLN B 109      -8.005  -5.390   3.386  1.00  0.00           O  
ATOM   1712  H   GLN B 109      -5.023  -9.672   4.534  1.00  0.00           H  
ATOM   1713  HA  GLN B 109      -3.896  -6.935   4.128  1.00  0.00           H  
ATOM   1714 1HB  GLN B 109      -6.211  -7.034   3.404  1.00  0.00           H  
ATOM   1715 2HB  GLN B 109      -6.711  -7.661   4.961  1.00  0.00           H  
ATOM   1716 1HG  GLN B 109      -6.251  -5.678   6.035  1.00  0.00           H  
ATOM   1717 2HG  GLN B 109      -5.336  -5.007   4.651  1.00  0.00           H  
ATOM   1718 1HE2 GLN B 109      -8.807  -3.584   4.965  1.00  0.00           H  
ATOM   1719 2HE2 GLN B 109      -7.496  -3.809   6.061  1.00  0.00           H  
ATOM   1720  N   PHE B 110      -2.909  -7.009   6.302  1.00  0.00           N  
ATOM   1721  CA  PHE B 110      -2.312  -6.872   7.625  1.00  0.00           C  
ATOM   1722  C   PHE B 110      -2.384  -5.428   8.106  1.00  0.00           C  
ATOM   1723  O   PHE B 110      -1.801  -4.532   7.489  1.00  0.00           O  
ATOM   1724  CB  PHE B 110      -0.901  -7.365   7.594  1.00  0.00           C  
ATOM   1725  CG  PHE B 110      -0.171  -7.345   8.870  1.00  0.00           C  
ATOM   1726  CD1 PHE B 110       0.715  -6.322   9.168  1.00  0.00           C  
ATOM   1727  CD2 PHE B 110      -0.344  -8.360   9.778  1.00  0.00           C  
ATOM   1728  CE1 PHE B 110       1.400  -6.347  10.342  1.00  0.00           C  
ATOM   1729  CE2 PHE B 110       0.349  -8.372  10.941  1.00  0.00           C  
ATOM   1730  CZ  PHE B 110       1.218  -7.378  11.218  1.00  0.00           C  
ATOM   1731  H   PHE B 110      -2.415  -6.646   5.499  1.00  0.00           H  
ATOM   1732  HA  PHE B 110      -2.873  -7.493   8.324  1.00  0.00           H  
ATOM   1733 1HB  PHE B 110      -0.912  -8.381   7.225  1.00  0.00           H  
ATOM   1734 2HB  PHE B 110      -0.384  -6.783   6.920  1.00  0.00           H  
ATOM   1735  HD1 PHE B 110       0.865  -5.505   8.455  1.00  0.00           H  
ATOM   1736  HD2 PHE B 110      -1.036  -9.158   9.550  1.00  0.00           H  
ATOM   1737  HE1 PHE B 110       2.084  -5.561  10.586  1.00  0.00           H  
ATOM   1738  HE2 PHE B 110       0.214  -9.168  11.661  1.00  0.00           H  
ATOM   1739  HZ  PHE B 110       1.769  -7.408  12.152  1.00  0.00           H  
ATOM   1740  N   VAL B 111      -3.135  -5.185   9.212  1.00  0.00           N  
ATOM   1741  CA  VAL B 111      -3.408  -3.818   9.644  1.00  0.00           C  
ATOM   1742  C   VAL B 111      -3.194  -3.698  11.151  1.00  0.00           C  
ATOM   1743  O   VAL B 111      -3.743  -4.485  11.925  1.00  0.00           O  
ATOM   1744  CB  VAL B 111      -4.878  -3.472   9.230  1.00  0.00           C  
ATOM   1745  CG1 VAL B 111      -5.270  -2.110   9.648  1.00  0.00           C  
ATOM   1746  CG2 VAL B 111      -5.037  -3.580   7.734  1.00  0.00           C  
ATOM   1747  H   VAL B 111      -3.512  -5.954   9.747  1.00  0.00           H  
ATOM   1748  HA  VAL B 111      -2.708  -3.150   9.139  1.00  0.00           H  
ATOM   1749  HB  VAL B 111      -5.556  -4.177   9.723  1.00  0.00           H  
ATOM   1750 1HG1 VAL B 111      -6.303  -1.915   9.361  1.00  0.00           H  
ATOM   1751 2HG1 VAL B 111      -5.178  -2.081  10.675  1.00  0.00           H  
ATOM   1752 3HG1 VAL B 111      -4.629  -1.367   9.196  1.00  0.00           H  
ATOM   1753 1HG2 VAL B 111      -6.061  -3.352   7.467  1.00  0.00           H  
ATOM   1754 2HG2 VAL B 111      -4.377  -2.874   7.266  1.00  0.00           H  
ATOM   1755 3HG2 VAL B 111      -4.798  -4.573   7.406  1.00  0.00           H  
ATOM   1756  N   HIS B 112      -2.355  -2.803  11.533  1.00  0.00           N  
ATOM   1757  CA  HIS B 112      -2.098  -2.446  12.924  1.00  0.00           C  
ATOM   1758  C   HIS B 112      -1.707  -3.670  13.744  1.00  0.00           C  
ATOM   1759  O   HIS B 112      -2.191  -3.853  14.863  1.00  0.00           O  
ATOM   1760  CB  HIS B 112      -3.325  -1.835  13.655  1.00  0.00           C  
ATOM   1761  CG  HIS B 112      -4.079  -0.659  13.034  1.00  0.00           C  
ATOM   1762  CD2 HIS B 112      -5.340  -0.588  12.682  1.00  0.00           C  
ATOM   1763  ND1 HIS B 112      -3.557   0.574  12.800  1.00  0.00           N  
ATOM   1764  CE1 HIS B 112      -4.487   1.357  12.302  1.00  0.00           C  
ATOM   1765  NE2 HIS B 112      -5.590   0.670  12.230  1.00  0.00           N  
ATOM   1766  H   HIS B 112      -1.848  -2.326  10.801  1.00  0.00           H  
ATOM   1767  HA  HIS B 112      -1.267  -1.743  12.972  1.00  0.00           H  
ATOM   1768 1HB  HIS B 112      -4.054  -2.627  13.834  1.00  0.00           H  
ATOM   1769 2HB  HIS B 112      -2.994  -1.498  14.638  1.00  0.00           H  
ATOM   1770  HD2 HIS B 112      -5.994  -1.395  12.770  1.00  0.00           H  
ATOM   1771  HE1 HIS B 112      -4.358   2.403  12.017  1.00  0.00           H  
ATOM   1772  HE2 HIS B 112      -6.495   0.981  11.906  1.00  0.00           H  
ATOM   1773  N   GLY B 113      -0.952  -4.547  13.044  1.00  0.00           N  
ATOM   1774  CA  GLY B 113      -0.355  -5.653  13.776  1.00  0.00           C  
ATOM   1775  C   GLY B 113      -1.186  -6.921  13.724  1.00  0.00           C  
ATOM   1776  O   GLY B 113      -0.808  -7.942  14.302  1.00  0.00           O  
ATOM   1777  H   GLY B 113      -0.788  -4.469  12.051  1.00  0.00           H  
ATOM   1778 1HA  GLY B 113       0.633  -5.866  13.369  1.00  0.00           H  
ATOM   1779 2HA  GLY B 113      -0.218  -5.367  14.818  1.00  0.00           H  
ATOM   1780  N   GLU B 114      -2.333  -6.808  12.988  1.00  0.00           N  
ATOM   1781  CA  GLU B 114      -3.213  -7.969  12.891  1.00  0.00           C  
ATOM   1782  C   GLU B 114      -3.614  -8.238  11.443  1.00  0.00           C  
ATOM   1783  O   GLU B 114      -3.805  -7.304  10.663  1.00  0.00           O  
ATOM   1784  CB  GLU B 114      -4.489  -7.761  13.719  1.00  0.00           C  
ATOM   1785  CG  GLU B 114      -4.290  -7.618  15.228  1.00  0.00           C  
ATOM   1786  CD  GLU B 114      -5.599  -7.440  15.973  1.00  0.00           C  
ATOM   1787  OE1 GLU B 114      -5.584  -7.409  17.181  1.00  0.00           O  
ATOM   1788  OE2 GLU B 114      -6.621  -7.344  15.319  1.00  0.00           O1-
ATOM   1789  H   GLU B 114      -2.590  -5.955  12.512  1.00  0.00           H  
ATOM   1790  HA  GLU B 114      -2.673  -8.844  13.256  1.00  0.00           H  
ATOM   1791 1HB  GLU B 114      -4.987  -6.851  13.370  1.00  0.00           H  
ATOM   1792 2HB  GLU B 114      -5.173  -8.592  13.542  1.00  0.00           H  
ATOM   1793 1HG  GLU B 114      -3.774  -8.499  15.605  1.00  0.00           H  
ATOM   1794 2HG  GLU B 114      -3.654  -6.751  15.414  1.00  0.00           H  
ATOM   1795  N   GLU B 115      -3.722  -9.581  11.105  1.00  0.00           N  
ATOM   1796  CA  GLU B 115      -4.286  -9.958   9.812  1.00  0.00           C  
ATOM   1797  C   GLU B 115      -5.809  -9.855   9.823  1.00  0.00           C  
ATOM   1798  O   GLU B 115      -6.456 -10.254  10.793  1.00  0.00           O  
ATOM   1799  CB  GLU B 115      -3.872 -11.368   9.306  1.00  0.00           C  
ATOM   1800  CG  GLU B 115      -2.382 -11.543   8.780  1.00  0.00           C  
ATOM   1801  CD  GLU B 115      -2.085 -12.979   8.193  1.00  0.00           C  
ATOM   1802  OE1 GLU B 115      -1.188 -13.129   7.354  1.00  0.00           O  
ATOM   1803  OE2 GLU B 115      -2.720 -13.898   8.647  1.00  0.00           O1-
ATOM   1804  H   GLU B 115      -3.416 -10.306  11.738  1.00  0.00           H  
ATOM   1805  HA  GLU B 115      -3.912  -9.266   9.056  1.00  0.00           H  
ATOM   1806 1HB  GLU B 115      -4.029 -12.096  10.099  1.00  0.00           H  
ATOM   1807 2HB  GLU B 115      -4.536 -11.652   8.482  1.00  0.00           H  
ATOM   1808 1HG  GLU B 115      -2.194 -10.797   8.003  1.00  0.00           H  
ATOM   1809 2HG  GLU B 115      -1.708 -11.349   9.595  1.00  0.00           H  
ATOM   1810  N   ASP B 116      -6.327  -9.248   8.843  1.00  0.00           N  
ATOM   1811  CA  ASP B 116      -7.772  -9.165   8.655  1.00  0.00           C  
ATOM   1812  C   ASP B 116      -8.271 -10.275   7.734  1.00  0.00           C  
ATOM   1813  O   ASP B 116      -8.266 -10.125   6.511  1.00  0.00           O  
ATOM   1814  CB  ASP B 116      -8.151  -7.777   8.131  1.00  0.00           C  
ATOM   1815  CG  ASP B 116      -9.644  -7.569   8.053  1.00  0.00           C  
ATOM   1816  OD1 ASP B 116     -10.367  -8.550   8.101  1.00  0.00           O  
ATOM   1817  OD2 ASP B 116     -10.066  -6.438   8.004  1.00  0.00           O1-
ATOM   1818  H   ASP B 116      -5.717  -8.807   8.170  1.00  0.00           H  
ATOM   1819  HA  ASP B 116      -8.255  -9.289   9.625  1.00  0.00           H  
ATOM   1820 1HB  ASP B 116      -7.715  -7.012   8.776  1.00  0.00           H  
ATOM   1821 2HB  ASP B 116      -7.727  -7.643   7.138  1.00  0.00           H  
ATOM   1822  N   LEU B 117      -8.751 -11.336   8.277  1.00  0.00           N  
ATOM   1823  CA  LEU B 117      -9.121 -12.530   7.524  1.00  0.00           C  
ATOM   1824  C   LEU B 117     -10.517 -12.388   6.930  1.00  0.00           C  
ATOM   1825  O   LEU B 117     -10.876 -13.108   5.996  1.00  0.00           O  
ATOM   1826  CB  LEU B 117      -9.038 -13.752   8.439  1.00  0.00           C  
ATOM   1827  CG  LEU B 117      -7.617 -14.068   9.035  1.00  0.00           C  
ATOM   1828  CD1 LEU B 117      -7.744 -15.236   9.993  1.00  0.00           C  
ATOM   1829  CD2 LEU B 117      -6.595 -14.384   7.917  1.00  0.00           C  
ATOM   1830  H   LEU B 117      -8.874 -11.329   9.280  1.00  0.00           H  
ATOM   1831  HA  LEU B 117      -8.412 -12.656   6.707  1.00  0.00           H  
ATOM   1832 1HB  LEU B 117      -9.726 -13.609   9.270  1.00  0.00           H  
ATOM   1833 2HB  LEU B 117      -9.363 -14.628   7.872  1.00  0.00           H  
ATOM   1834  HG  LEU B 117      -7.259 -13.203   9.600  1.00  0.00           H  
ATOM   1835 1HD1 LEU B 117      -6.768 -15.452  10.432  1.00  0.00           H  
ATOM   1836 2HD1 LEU B 117      -8.449 -14.985  10.785  1.00  0.00           H  
ATOM   1837 3HD1 LEU B 117      -8.101 -16.114   9.453  1.00  0.00           H  
ATOM   1838 1HD2 LEU B 117      -5.620 -14.600   8.367  1.00  0.00           H  
ATOM   1839 2HD2 LEU B 117      -6.930 -15.255   7.349  1.00  0.00           H  
ATOM   1840 3HD2 LEU B 117      -6.483 -13.543   7.246  1.00  0.00           H  
ATOM   1841  N   LYS B 118     -11.349 -11.500   7.387  1.00  0.00           N  
ATOM   1842  CA  LYS B 118     -12.728 -11.295   6.953  1.00  0.00           C  
ATOM   1843  C   LYS B 118     -12.782 -10.808   5.508  1.00  0.00           C  
ATOM   1844  O   LYS B 118     -13.749 -11.080   4.792  1.00  0.00           O  
ATOM   1845  CB  LYS B 118     -13.444 -10.301   7.866  1.00  0.00           C  
ATOM   1846  CG  LYS B 118     -13.741 -10.832   9.269  1.00  0.00           C  
ATOM   1847  CD  LYS B 118     -14.448  -9.780  10.126  1.00  0.00           C  
ATOM   1848  CE  LYS B 118     -14.749 -10.306  11.530  1.00  0.00           C  
ATOM   1849  NZ  LYS B 118     -15.402  -9.272  12.384  1.00  0.00           N1+
ATOM   1850  H   LYS B 118     -10.969 -10.911   8.114  1.00  0.00           H  
ATOM   1851  HA  LYS B 118     -13.252 -12.249   7.007  1.00  0.00           H  
ATOM   1852 1HB  LYS B 118     -12.827  -9.402   7.967  1.00  0.00           H  
ATOM   1853 2HB  LYS B 118     -14.385 -10.001   7.406  1.00  0.00           H  
ATOM   1854 1HG  LYS B 118     -14.373 -11.717   9.191  1.00  0.00           H  
ATOM   1855 2HG  LYS B 118     -12.808 -11.118   9.750  1.00  0.00           H  
ATOM   1856 1HD  LYS B 118     -13.812  -8.895  10.207  1.00  0.00           H  
ATOM   1857 2HD  LYS B 118     -15.384  -9.491   9.647  1.00  0.00           H  
ATOM   1858 1HE  LYS B 118     -15.410 -11.169  11.452  1.00  0.00           H  
ATOM   1859 2HE  LYS B 118     -13.817 -10.615  12.002  1.00  0.00           H  
ATOM   1860 1HZ  LYS B 118     -15.585  -9.657  13.302  1.00  0.00           H  
ATOM   1861 2HZ  LYS B 118     -14.793  -8.470  12.474  1.00  0.00           H  
ATOM   1862 3HZ  LYS B 118     -16.275  -8.984  11.963  1.00  0.00           H  
ATOM   1863  N   VAL B 119     -11.806 -10.164   5.104  1.00  0.00           N  
ATOM   1864  CA  VAL B 119     -11.827  -9.525   3.792  1.00  0.00           C  
ATOM   1865  C   VAL B 119     -10.956 -10.315   2.818  1.00  0.00           C  
ATOM   1866  O   VAL B 119     -10.853  -9.963   1.641  1.00  0.00           O  
ATOM   1867  CB  VAL B 119     -11.322  -8.077   3.911  1.00  0.00           C  
ATOM   1868  CG1 VAL B 119     -12.223  -7.292   4.866  1.00  0.00           C  
ATOM   1869  CG2 VAL B 119      -9.887  -8.075   4.440  1.00  0.00           C  
ATOM   1870  H   VAL B 119     -10.983 -10.074   5.681  1.00  0.00           H  
ATOM   1871  HA  VAL B 119     -12.853  -9.527   3.422  1.00  0.00           H  
ATOM   1872  HB  VAL B 119     -11.362  -7.599   2.935  1.00  0.00           H  
ATOM   1873 1HG1 VAL B 119     -11.866  -6.264   4.946  1.00  0.00           H  
ATOM   1874 2HG1 VAL B 119     -13.243  -7.294   4.491  1.00  0.00           H  
ATOM   1875 3HG1 VAL B 119     -12.199  -7.751   5.859  1.00  0.00           H  
ATOM   1876 1HG2 VAL B 119      -9.542  -7.053   4.525  1.00  0.00           H  
ATOM   1877 2HG2 VAL B 119      -9.853  -8.538   5.411  1.00  0.00           H  
ATOM   1878 3HG2 VAL B 119      -9.223  -8.617   3.774  1.00  0.00           H  
ATOM   1879  N   GLN B 120     -10.302 -11.431   3.315  1.00  0.00           N  
ATOM   1880  CA  GLN B 120      -9.433 -12.284   2.511  1.00  0.00           C  
ATOM   1881  C   GLN B 120     -10.244 -13.128   1.531  1.00  0.00           C  
ATOM   1882  O   GLN B 120     -11.294 -13.666   1.889  1.00  0.00           O  
ATOM   1883  CB  GLN B 120      -8.604 -13.149   3.435  1.00  0.00           C  
ATOM   1884  CG  GLN B 120      -7.619 -13.976   2.759  1.00  0.00           C  
ATOM   1885  CD  GLN B 120      -6.734 -14.621   3.737  1.00  0.00           C  
ATOM   1886  NE2 GLN B 120      -5.449 -14.668   3.467  1.00  0.00           N  
ATOM   1887  OE1 GLN B 120      -7.258 -15.076   4.750  1.00  0.00           O  
ATOM   1888  H   GLN B 120     -10.444 -11.655   4.290  1.00  0.00           H  
ATOM   1889  HA  GLN B 120      -8.765 -11.647   1.931  1.00  0.00           H  
ATOM   1890 1HB  GLN B 120      -8.077 -12.510   4.146  1.00  0.00           H  
ATOM   1891 2HB  GLN B 120      -9.262 -13.801   4.009  1.00  0.00           H  
ATOM   1892 1HG  GLN B 120      -8.137 -14.767   2.202  1.00  0.00           H  
ATOM   1893 2HG  GLN B 120      -7.073 -13.368   2.086  1.00  0.00           H  
ATOM   1894 1HE2 GLN B 120      -4.799 -15.112   4.096  1.00  0.00           H  
ATOM   1895 2HE2 GLN B 120      -5.133 -14.231   2.603  1.00  0.00           H  
ATOM   1896  N   HIS B 121      -9.857 -13.105   0.218  1.00  0.00           N  
ATOM   1897  CA  HIS B 121     -10.523 -13.923  -0.789  1.00  0.00           C  
ATOM   1898  C   HIS B 121     -10.478 -15.401  -0.417  1.00  0.00           C  
ATOM   1899  O   HIS B 121      -9.455 -15.893   0.065  1.00  0.00           O  
ATOM   1900  CB  HIS B 121      -9.884 -13.708  -2.162  1.00  0.00           C  
ATOM   1901  CG  HIS B 121     -10.703 -14.238  -3.295  1.00  0.00           C  
ATOM   1902  CD2 HIS B 121     -11.626 -13.637  -4.082  1.00  0.00           C  
ATOM   1903  ND1 HIS B 121     -10.618 -15.544  -3.727  1.00  0.00           N  
ATOM   1904  CE1 HIS B 121     -11.455 -15.723  -4.735  1.00  0.00           C  
ATOM   1905  NE2 HIS B 121     -12.078 -14.581  -4.970  1.00  0.00           N  
ATOM   1906  H   HIS B 121      -9.090 -12.509  -0.061  1.00  0.00           H  
ATOM   1907  HA  HIS B 121     -11.572 -13.636  -0.855  1.00  0.00           H  
ATOM   1908 1HB  HIS B 121      -9.724 -12.641  -2.326  1.00  0.00           H  
ATOM   1909 2HB  HIS B 121      -8.909 -14.193  -2.189  1.00  0.00           H  
ATOM   1910  HD2 HIS B 121     -11.948 -12.597  -4.023  1.00  0.00           H  
ATOM   1911  HE1 HIS B 121     -11.607 -16.655  -5.280  1.00  0.00           H  
ATOM   1912  HE2 HIS B 121     -12.774 -14.424  -5.685  1.00  0.00           H  
ATOM   1913  N   SER B 122     -11.595 -16.051  -0.644  1.00  0.00           N  
ATOM   1914  CA  SER B 122     -11.772 -17.421  -0.173  1.00  0.00           C  
ATOM   1915  C   SER B 122     -10.714 -18.349  -0.762  1.00  0.00           C  
ATOM   1916  O   SER B 122     -10.279 -19.298  -0.106  1.00  0.00           O  
ATOM   1917  CB  SER B 122     -13.168 -17.935  -0.532  1.00  0.00           C  
ATOM   1918  OG  SER B 122     -13.379 -17.883  -1.932  1.00  0.00           O  
ATOM   1919  H   SER B 122     -12.346 -15.605  -1.150  1.00  0.00           H  
ATOM   1920  HA  SER B 122     -11.665 -17.432   0.912  1.00  0.00           H  
ATOM   1921 1HB  SER B 122     -13.279 -18.960  -0.180  1.00  0.00           H  
ATOM   1922 2HB  SER B 122     -13.918 -17.331  -0.024  1.00  0.00           H  
ATOM   1923  HG  SER B 122     -12.570 -17.529  -2.309  1.00  0.00           H  
ATOM   1924  N   SER B 123     -10.211 -18.162  -1.977  1.00  0.00           N  
ATOM   1925  CA  SER B 123      -9.242 -19.000  -2.675  1.00  0.00           C  
ATOM   1926  C   SER B 123      -7.877 -18.948  -1.997  1.00  0.00           C  
ATOM   1927  O   SER B 123      -7.043 -19.835  -2.198  1.00  0.00           O  
ATOM   1928  CB  SER B 123      -9.112 -18.568  -4.136  1.00  0.00           C  
ATOM   1929  OG  SER B 123     -10.333 -18.763  -4.828  1.00  0.00           O  
ATOM   1930  H   SER B 123     -10.565 -17.334  -2.434  1.00  0.00           H  
ATOM   1931  HA  SER B 123      -9.594 -20.032  -2.647  1.00  0.00           H  
ATOM   1932 1HB  SER B 123      -8.827 -17.517  -4.180  1.00  0.00           H  
ATOM   1933 2HB  SER B 123      -8.320 -19.141  -4.616  1.00  0.00           H  
ATOM   1934  HG  SER B 123     -10.946 -19.127  -4.186  1.00  0.00           H  
ATOM   1935  N   TYR B 124      -7.650 -17.993  -1.092  1.00  0.00           N  
ATOM   1936  CA  TYR B 124      -6.323 -17.772  -0.529  1.00  0.00           C  
ATOM   1937  C   TYR B 124      -6.340 -17.931   0.986  1.00  0.00           C  
ATOM   1938  O   TYR B 124      -5.297 -17.835   1.638  1.00  0.00           O  
ATOM   1939  CB  TYR B 124      -5.806 -16.380  -0.903  1.00  0.00           C  
ATOM   1940  CG  TYR B 124      -5.527 -16.211  -2.377  1.00  0.00           C  
ATOM   1941  CD1 TYR B 124      -4.370 -16.734  -2.951  1.00  0.00           C  
ATOM   1942  CD2 TYR B 124      -6.417 -15.528  -3.197  1.00  0.00           C  
ATOM   1943  CE1 TYR B 124      -4.108 -16.580  -4.308  1.00  0.00           C  
ATOM   1944  CE2 TYR B 124      -6.165 -15.367  -4.556  1.00  0.00           C  
ATOM   1945  CZ  TYR B 124      -5.010 -15.895  -5.101  1.00  0.00           C  
ATOM   1946  OH  TYR B 124      -4.755 -15.739  -6.445  1.00  0.00           O  
ATOM   1947  H   TYR B 124      -8.416 -17.408  -0.788  1.00  0.00           H  
ATOM   1948  HA  TYR B 124      -5.644 -18.518  -0.943  1.00  0.00           H  
ATOM   1949 1HB  TYR B 124      -6.538 -15.628  -0.605  1.00  0.00           H  
ATOM   1950 2HB  TYR B 124      -4.886 -16.175  -0.357  1.00  0.00           H  
ATOM   1951  HD1 TYR B 124      -3.652 -17.275  -2.334  1.00  0.00           H  
ATOM   1952  HD2 TYR B 124      -7.331 -15.106  -2.778  1.00  0.00           H  
ATOM   1953  HE1 TYR B 124      -3.197 -16.996  -4.738  1.00  0.00           H  
ATOM   1954  HE2 TYR B 124      -6.876 -14.826  -5.183  1.00  0.00           H  
ATOM   1955  HH  TYR B 124      -5.472 -15.246  -6.850  1.00  0.00           H  
ATOM   1956  N   ARG B 125      -7.474 -18.117   1.688  1.00  0.00           N  
ATOM   1957  CA  ARG B 125      -7.640 -18.117   3.137  1.00  0.00           C  
ATOM   1958  C   ARG B 125      -6.784 -19.200   3.786  1.00  0.00           C  
ATOM   1959  O   ARG B 125      -6.129 -18.956   4.802  1.00  0.00           O  
ATOM   1960  CB  ARG B 125      -9.110 -18.320   3.511  1.00  0.00           C  
ATOM   1961  CG  ARG B 125      -9.413 -18.074   4.980  1.00  0.00           C  
ATOM   1962  CD  ARG B 125     -10.904 -18.170   5.273  1.00  0.00           C  
ATOM   1963  NE  ARG B 125     -11.625 -16.998   4.786  1.00  0.00           N  
ATOM   1964  CZ  ARG B 125     -12.928 -16.965   4.523  1.00  0.00           C  
ATOM   1965  NH1 ARG B 125     -13.683 -18.045   4.695  1.00  0.00           N1+
ATOM   1966  NH2 ARG B 125     -13.482 -15.845   4.083  1.00  0.00           N  
ATOM   1967  H   ARG B 125      -8.282 -18.270   1.100  1.00  0.00           H  
ATOM   1968  HA  ARG B 125      -7.313 -17.151   3.523  1.00  0.00           H  
ATOM   1969 1HB  ARG B 125      -9.731 -17.648   2.920  1.00  0.00           H  
ATOM   1970 2HB  ARG B 125      -9.410 -19.340   3.268  1.00  0.00           H  
ATOM   1971 1HG  ARG B 125      -8.896 -18.818   5.587  1.00  0.00           H  
ATOM   1972 2HG  ARG B 125      -9.071 -17.077   5.260  1.00  0.00           H  
ATOM   1973 1HD  ARG B 125     -11.314 -19.053   4.784  1.00  0.00           H  
ATOM   1974 2HD  ARG B 125     -11.059 -18.245   6.348  1.00  0.00           H  
ATOM   1975  HE  ARG B 125     -11.096 -16.149   4.637  1.00  0.00           H  
ATOM   1976 1HH1 ARG B 125     -13.267 -18.903   5.029  1.00  0.00           H  
ATOM   1977 2HH1 ARG B 125     -14.671 -18.007   4.493  1.00  0.00           H  
ATOM   1978 1HH2 ARG B 125     -12.915 -15.019   3.948  1.00  0.00           H  
ATOM   1979 2HH2 ARG B 125     -14.471 -15.816   3.882  1.00  0.00           H  
ATOM   1980  N   GLN B 126      -6.632 -20.302   3.165  1.00  0.00           N  
ATOM   1981  CA  GLN B 126      -5.935 -21.419   3.793  1.00  0.00           C  
ATOM   1982  C   GLN B 126      -4.548 -21.614   3.187  1.00  0.00           C  
ATOM   1983  O   GLN B 126      -3.704 -22.304   3.763  1.00  0.00           O  
ATOM   1984  CB  GLN B 126      -6.752 -22.705   3.660  1.00  0.00           C  
ATOM   1985  CG  GLN B 126      -8.045 -22.699   4.464  1.00  0.00           C  
ATOM   1986  CD  GLN B 126      -8.815 -24.002   4.348  1.00  0.00           C  
ATOM   1987  NE2 GLN B 126      -9.866 -24.142   5.149  1.00  0.00           N  
ATOM   1988  OE1 GLN B 126      -8.469 -24.873   3.544  1.00  0.00           O  
ATOM   1989  H   GLN B 126      -6.994 -20.412   2.228  1.00  0.00           H  
ATOM   1990  HA  GLN B 126      -5.808 -21.197   4.853  1.00  0.00           H  
ATOM   1991 1HB  GLN B 126      -7.003 -22.870   2.612  1.00  0.00           H  
ATOM   1992 2HB  GLN B 126      -6.151 -23.554   3.989  1.00  0.00           H  
ATOM   1993 1HG  GLN B 126      -7.805 -22.539   5.515  1.00  0.00           H  
ATOM   1994 2HG  GLN B 126      -8.683 -21.895   4.098  1.00  0.00           H  
ATOM   1995 1HE2 GLN B 126     -10.411 -24.981   5.116  1.00  0.00           H  
ATOM   1996 2HE2 GLN B 126     -10.112 -23.411   5.784  1.00  0.00           H  
ATOM   1997  N   ARG B 127      -4.243 -20.899   2.125  1.00  0.00           N  
ATOM   1998  CA  ARG B 127      -3.003 -21.208   1.421  1.00  0.00           C  
ATOM   1999  C   ARG B 127      -2.079 -19.996   1.382  1.00  0.00           C  
ATOM   2000  O   ARG B 127      -0.897 -20.121   1.056  1.00  0.00           O  
ATOM   2001  CB  ARG B 127      -3.299 -21.688  -0.002  1.00  0.00           C  
ATOM   2002  CG  ARG B 127      -4.073 -22.995  -0.063  1.00  0.00           C  
ATOM   2003  CD  ARG B 127      -4.352 -23.419  -1.499  1.00  0.00           C  
ATOM   2004  NE  ARG B 127      -3.815 -22.458  -2.457  1.00  0.00           N  
ATOM   2005  CZ  ARG B 127      -3.885 -22.588  -3.780  1.00  0.00           C  
ATOM   2006  NH1 ARG B 127      -4.473 -23.645  -4.327  1.00  0.00           N1+
ATOM   2007  NH2 ARG B 127      -3.363 -21.653  -4.561  1.00  0.00           N  
ATOM   2008  H   ARG B 127      -4.830 -20.152   1.784  1.00  0.00           H  
ATOM   2009  HA  ARG B 127      -2.491 -22.007   1.958  1.00  0.00           H  
ATOM   2010 1HB  ARG B 127      -3.874 -20.928  -0.530  1.00  0.00           H  
ATOM   2011 2HB  ARG B 127      -2.362 -21.823  -0.543  1.00  0.00           H  
ATOM   2012 1HG  ARG B 127      -3.495 -23.782   0.421  1.00  0.00           H  
ATOM   2013 2HG  ARG B 127      -5.027 -22.877   0.450  1.00  0.00           H  
ATOM   2014 1HD  ARG B 127      -3.889 -24.388  -1.688  1.00  0.00           H  
ATOM   2015 2HD  ARG B 127      -5.427 -23.496  -1.653  1.00  0.00           H  
ATOM   2016  HE  ARG B 127      -3.357 -21.634  -2.091  1.00  0.00           H  
ATOM   2017 1HH1 ARG B 127      -4.872 -24.362  -3.738  1.00  0.00           H  
ATOM   2018 2HH1 ARG B 127      -4.521 -23.733  -5.332  1.00  0.00           H  
ATOM   2019 1HH2 ARG B 127      -2.914 -20.845  -4.152  1.00  0.00           H  
ATOM   2020 2HH2 ARG B 127      -3.415 -21.747  -5.564  1.00  0.00           H  
ATOM   2021  N   ALA B 128      -2.594 -18.795   1.676  1.00  0.00           N  
ATOM   2022  CA  ALA B 128      -1.768 -17.590   1.665  1.00  0.00           C  
ATOM   2023  C   ALA B 128      -1.509 -17.091   3.083  1.00  0.00           C  
ATOM   2024  O   ALA B 128      -2.410 -17.097   3.925  1.00  0.00           O  
ATOM   2025  CB  ALA B 128      -2.434 -16.496   0.833  1.00  0.00           C  
ATOM   2026  H   ALA B 128      -3.573 -18.717   1.910  1.00  0.00           H  
ATOM   2027  HA  ALA B 128      -0.808 -17.841   1.214  1.00  0.00           H  
ATOM   2028 1HB  ALA B 128      -1.807 -15.605   0.834  1.00  0.00           H  
ATOM   2029 2HB  ALA B 128      -2.564 -16.847  -0.192  1.00  0.00           H  
ATOM   2030 3HB  ALA B 128      -3.407 -16.256   1.259  1.00  0.00           H  
ATOM   2031  N   ARG B 129      -0.328 -16.755   3.315  1.00  0.00           N  
ATOM   2032  CA  ARG B 129      -0.011 -16.182   4.619  1.00  0.00           C  
ATOM   2033  C   ARG B 129       1.093 -15.138   4.504  1.00  0.00           C  
ATOM   2034  O   ARG B 129       1.941 -15.218   3.613  1.00  0.00           O  
ATOM   2035  CB  ARG B 129       0.405 -17.279   5.601  1.00  0.00           C  
ATOM   2036  CG  ARG B 129       1.721 -17.953   5.250  1.00  0.00           C  
ATOM   2037  CD  ARG B 129       2.096 -19.022   6.268  1.00  0.00           C  
ATOM   2038  NE  ARG B 129       3.375 -19.648   5.945  1.00  0.00           N  
ATOM   2039  CZ  ARG B 129       3.942 -20.623   6.651  1.00  0.00           C  
ATOM   2040  NH1 ARG B 129       3.350 -21.103   7.739  1.00  0.00           N1+
ATOM   2041  NH2 ARG B 129       5.108 -21.120   6.268  1.00  0.00           N  
ATOM   2042  H   ARG B 129       0.409 -16.866   2.634  1.00  0.00           H  
ATOM   2043  HA  ARG B 129      -0.904 -15.689   5.006  1.00  0.00           H  
ATOM   2044 1HB  ARG B 129       0.497 -16.856   6.600  1.00  0.00           H  
ATOM   2045 2HB  ARG B 129      -0.369 -18.045   5.641  1.00  0.00           H  
ATOM   2046 1HG  ARG B 129       1.637 -18.426   4.271  1.00  0.00           H  
ATOM   2047 2HG  ARG B 129       2.517 -17.208   5.225  1.00  0.00           H  
ATOM   2048 1HD  ARG B 129       2.175 -18.571   7.256  1.00  0.00           H  
ATOM   2049 2HD  ARG B 129       1.330 -19.796   6.282  1.00  0.00           H  
ATOM   2050  HE  ARG B 129       3.867 -19.318   5.125  1.00  0.00           H  
ATOM   2051 1HH1 ARG B 129       2.461 -20.729   8.038  1.00  0.00           H  
ATOM   2052 2HH1 ARG B 129       3.789 -21.844   8.268  1.00  0.00           H  
ATOM   2053 1HH2 ARG B 129       5.565 -20.759   5.442  1.00  0.00           H  
ATOM   2054 2HH2 ARG B 129       5.541 -21.860   6.801  1.00  0.00           H  
ATOM   2055  N   LEU B 130       0.969 -14.161   5.413  1.00  0.00           N  
ATOM   2056  CA  LEU B 130       2.047 -13.195   5.596  1.00  0.00           C  
ATOM   2057  C   LEU B 130       3.090 -13.723   6.575  1.00  0.00           C  
ATOM   2058  O   LEU B 130       2.749 -14.156   7.678  1.00  0.00           O  
ATOM   2059  CB  LEU B 130       1.491 -11.859   6.095  1.00  0.00           C  
ATOM   2060  CG  LEU B 130       2.504 -10.726   6.269  1.00  0.00           C  
ATOM   2061  CD1 LEU B 130       3.007 -10.251   4.910  1.00  0.00           C  
ATOM   2062  CD2 LEU B 130       1.886  -9.571   7.050  1.00  0.00           C  
ATOM   2063  H   LEU B 130       0.136 -14.081   5.978  1.00  0.00           H  
ATOM   2064  HA  LEU B 130       2.533 -13.032   4.635  1.00  0.00           H  
ATOM   2065 1HB  LEU B 130       0.734 -11.514   5.393  1.00  0.00           H  
ATOM   2066 2HB  LEU B 130       1.014 -12.021   7.061  1.00  0.00           H  
ATOM   2067  HG  LEU B 130       3.374 -11.095   6.813  1.00  0.00           H  
ATOM   2068 1HD1 LEU B 130       3.727  -9.445   5.049  1.00  0.00           H  
ATOM   2069 2HD1 LEU B 130       3.488 -11.080   4.389  1.00  0.00           H  
ATOM   2070 3HD1 LEU B 130       2.167  -9.888   4.318  1.00  0.00           H  
ATOM   2071 1HD2 LEU B 130       2.621  -8.775   7.165  1.00  0.00           H  
ATOM   2072 2HD2 LEU B 130       1.019  -9.190   6.509  1.00  0.00           H  
ATOM   2073 3HD2 LEU B 130       1.575  -9.922   8.034  1.00  0.00           H  
ATOM   2074  N   LEU B 131       4.400 -13.851   6.186  1.00  0.00           N  
ATOM   2075  CA  LEU B 131       5.458 -14.272   7.098  1.00  0.00           C  
ATOM   2076  C   LEU B 131       5.797 -13.162   8.087  1.00  0.00           C  
ATOM   2077  O   LEU B 131       6.625 -12.296   7.796  1.00  0.00           O  
ATOM   2078  CB  LEU B 131       6.711 -14.673   6.315  1.00  0.00           C  
ATOM   2079  CG  LEU B 131       6.540 -15.797   5.291  1.00  0.00           C  
ATOM   2080  CD1 LEU B 131       7.857 -16.062   4.569  1.00  0.00           C  
ATOM   2081  CD2 LEU B 131       6.032 -17.065   5.969  1.00  0.00           C  
ATOM   2082  H   LEU B 131       4.633 -13.642   5.226  1.00  0.00           H  
ATOM   2083  HA  LEU B 131       5.107 -15.138   7.659  1.00  0.00           H  
ATOM   2084 1HB  LEU B 131       7.081 -13.800   5.780  1.00  0.00           H  
ATOM   2085 2HB  LEU B 131       7.476 -14.991   7.023  1.00  0.00           H  
ATOM   2086  HG  LEU B 131       5.822 -15.491   4.531  1.00  0.00           H  
ATOM   2087 1HD1 LEU B 131       7.720 -16.864   3.844  1.00  0.00           H  
ATOM   2088 2HD1 LEU B 131       8.177 -15.157   4.052  1.00  0.00           H  
ATOM   2089 3HD1 LEU B 131       8.617 -16.353   5.293  1.00  0.00           H  
ATOM   2090 1HD2 LEU B 131       5.916 -17.854   5.226  1.00  0.00           H  
ATOM   2091 2HD2 LEU B 131       6.748 -17.384   6.727  1.00  0.00           H  
ATOM   2092 3HD2 LEU B 131       5.069 -16.866   6.440  1.00  0.00           H  
ATOM   2093  N   LYS B 132       5.113 -13.151   9.265  1.00  0.00           N  
ATOM   2094  CA  LYS B 132       5.174 -12.048  10.221  1.00  0.00           C  
ATOM   2095  C   LYS B 132       6.573 -11.910  10.812  1.00  0.00           C  
ATOM   2096  O   LYS B 132       6.976 -10.818  11.217  1.00  0.00           O  
ATOM   2097  CB  LYS B 132       4.150 -12.251  11.339  1.00  0.00           C  
ATOM   2098  CG  LYS B 132       2.704 -12.138  10.882  1.00  0.00           C  
ATOM   2099  CD  LYS B 132       1.734 -12.327  12.042  1.00  0.00           C  
ATOM   2100  CE  LYS B 132       0.286 -12.286  11.572  1.00  0.00           C  
ATOM   2101  NZ  LYS B 132      -0.668 -12.509  12.701  1.00  0.00           N1+
ATOM   2102  H   LYS B 132       4.539 -13.954   9.476  1.00  0.00           H  
ATOM   2103  HA  LYS B 132       4.937 -11.122   9.695  1.00  0.00           H  
ATOM   2104 1HB  LYS B 132       4.288 -13.237  11.785  1.00  0.00           H  
ATOM   2105 2HB  LYS B 132       4.316 -11.512  12.123  1.00  0.00           H  
ATOM   2106 1HG  LYS B 132       2.538 -11.154  10.440  1.00  0.00           H  
ATOM   2107 2HG  LYS B 132       2.501 -12.895  10.125  1.00  0.00           H  
ATOM   2108 1HD  LYS B 132       1.923 -13.289  12.521  1.00  0.00           H  
ATOM   2109 2HD  LYS B 132       1.888 -11.538  12.778  1.00  0.00           H  
ATOM   2110 1HE  LYS B 132       0.078 -11.318  11.119  1.00  0.00           H  
ATOM   2111 2HE  LYS B 132       0.125 -13.057  10.818  1.00  0.00           H  
ATOM   2112 1HZ  LYS B 132      -1.616 -12.476  12.354  1.00  0.00           H  
ATOM   2113 2HZ  LYS B 132      -0.494 -13.414  13.116  1.00  0.00           H  
ATOM   2114 3HZ  LYS B 132      -0.541 -11.789  13.397  1.00  0.00           H  
ATOM   2115  N   ASP B 133       7.330 -13.013  10.871  1.00  0.00           N  
ATOM   2116  CA  ASP B 133       8.678 -12.987  11.430  1.00  0.00           C  
ATOM   2117  C   ASP B 133       9.617 -12.153  10.560  1.00  0.00           C  
ATOM   2118  O   ASP B 133      10.665 -11.702  11.025  1.00  0.00           O  
ATOM   2119  CB  ASP B 133       9.225 -14.408  11.581  1.00  0.00           C  
ATOM   2120  CG  ASP B 133       9.198 -15.195  10.283  1.00  0.00           C  
ATOM   2121  OD1 ASP B 133       8.421 -14.841   9.371  1.00  0.00           O  
ATOM   2122  OD2 ASP B 133       9.961 -16.180  10.172  1.00  0.00           O1-
ATOM   2123  H   ASP B 133       6.961 -13.886  10.520  1.00  0.00           H  
ATOM   2124  HA  ASP B 133       8.635 -12.524  12.416  1.00  0.00           H  
ATOM   2125 1HB  ASP B 133      10.253 -14.366  11.941  1.00  0.00           H  
ATOM   2126 2HB  ASP B 133       8.638 -14.946  12.326  1.00  0.00           H  
ATOM   2127  N   GLN B 134       9.237 -11.831   9.380  1.00  0.00           N  
ATOM   2128  CA  GLN B 134      10.075 -11.091   8.442  1.00  0.00           C  
ATOM   2129  C   GLN B 134       9.791  -9.594   8.513  1.00  0.00           C  
ATOM   2130  O   GLN B 134      10.575  -8.783   8.016  1.00  0.00           O  
ATOM   2131  CB  GLN B 134       9.861 -11.599   7.016  1.00  0.00           C  
ATOM   2132  CG  GLN B 134      10.303 -13.040   6.803  1.00  0.00           C  
ATOM   2133  CD  GLN B 134      11.796 -13.230   6.988  1.00  0.00           C  
ATOM   2134  NE2 GLN B 134      12.174 -14.073   7.943  1.00  0.00           N  
ATOM   2135  OE1 GLN B 134      12.605 -12.623   6.280  1.00  0.00           O  
ATOM   2136  H   GLN B 134       8.309 -12.108   9.097  1.00  0.00           H  
ATOM   2137  HA  GLN B 134      11.119 -11.247   8.714  1.00  0.00           H  
ATOM   2138 1HB  GLN B 134       8.804 -11.527   6.759  1.00  0.00           H  
ATOM   2139 2HB  GLN B 134      10.411 -10.968   6.319  1.00  0.00           H  
ATOM   2140 1HG  GLN B 134       9.788 -13.677   7.522  1.00  0.00           H  
ATOM   2141 2HG  GLN B 134      10.047 -13.342   5.787  1.00  0.00           H  
ATOM   2142 1HE2 GLN B 134      13.147 -14.238   8.110  1.00  0.00           H  
ATOM   2143 2HE2 GLN B 134      11.486 -14.545   8.495  1.00  0.00           H  
ATOM   2144  N   LEU B 135       8.702  -9.258   9.139  1.00  0.00           N  
ATOM   2145  CA  LEU B 135       8.282  -7.860   9.177  1.00  0.00           C  
ATOM   2146  C   LEU B 135       9.292  -7.011   9.940  1.00  0.00           C  
ATOM   2147  O   LEU B 135       9.605  -5.891   9.528  1.00  0.00           O  
ATOM   2148  CB  LEU B 135       6.899  -7.733   9.822  1.00  0.00           C  
ATOM   2149  CG  LEU B 135       5.718  -8.251   8.998  1.00  0.00           C  
ATOM   2150  CD1 LEU B 135       4.433  -8.184   9.817  1.00  0.00           C  
ATOM   2151  CD2 LEU B 135       5.577  -7.453   7.707  1.00  0.00           C  
ATOM   2152  H   LEU B 135       8.137  -9.954   9.604  1.00  0.00           H  
ATOM   2153  HA  LEU B 135       8.225  -7.488   8.154  1.00  0.00           H  
ATOM   2154 1HB  LEU B 135       6.904  -8.280  10.764  1.00  0.00           H  
ATOM   2155 2HB  LEU B 135       6.711  -6.682  10.037  1.00  0.00           H  
ATOM   2156  HG  LEU B 135       5.879  -9.300   8.750  1.00  0.00           H  
ATOM   2157 1HD1 LEU B 135       3.601  -8.555   9.219  1.00  0.00           H  
ATOM   2158 2HD1 LEU B 135       4.540  -8.799  10.711  1.00  0.00           H  
ATOM   2159 3HD1 LEU B 135       4.240  -7.151  10.107  1.00  0.00           H  
ATOM   2160 1HD2 LEU B 135       4.731  -7.835   7.133  1.00  0.00           H  
ATOM   2161 2HD2 LEU B 135       5.409  -6.402   7.944  1.00  0.00           H  
ATOM   2162 3HD2 LEU B 135       6.489  -7.549   7.117  1.00  0.00           H  
ATOM   2163  N   SER B 136       9.840  -7.523  11.047  1.00  0.00           N  
ATOM   2164  CA  SER B 136      10.792  -6.780  11.865  1.00  0.00           C  
ATOM   2165  C   SER B 136      12.075  -6.488  11.094  1.00  0.00           C  
ATOM   2166  O   SER B 136      12.821  -5.570  11.441  1.00  0.00           O  
ATOM   2167  CB  SER B 136      11.121  -7.554  13.142  1.00  0.00           C  
ATOM   2168  OG  SER B 136      11.711  -8.805  12.834  1.00  0.00           O  
ATOM   2169  H   SER B 136       9.582  -8.460  11.321  1.00  0.00           H  
ATOM   2170  HA  SER B 136      10.339  -5.826  12.143  1.00  0.00           H  
ATOM   2171 1HB  SER B 136      11.803  -6.968  13.758  1.00  0.00           H  
ATOM   2172 2HB  SER B 136      10.210  -7.709  13.718  1.00  0.00           H  
ATOM   2173  HG  SER B 136      11.754  -8.849  11.876  1.00  0.00           H  
ATOM   2174  N   LEU B 137      12.294  -7.254  10.051  1.00  0.00           N  
ATOM   2175  CA  LEU B 137      13.462  -7.063   9.198  1.00  0.00           C  
ATOM   2176  C   LEU B 137      13.137  -6.136   8.032  1.00  0.00           C  
ATOM   2177  O   LEU B 137      13.973  -5.926   7.149  1.00  0.00           O  
ATOM   2178  CB  LEU B 137      13.968  -8.408   8.672  1.00  0.00           C  
ATOM   2179  CG  LEU B 137      14.398  -9.430   9.725  1.00  0.00           C  
ATOM   2180  CD1 LEU B 137      14.706 -10.771   9.067  1.00  0.00           C  
ATOM   2181  CD2 LEU B 137      15.606  -8.921  10.504  1.00  0.00           C  
ATOM   2182  H   LEU B 137      11.641  -7.993   9.832  1.00  0.00           H  
ATOM   2183  HA  LEU B 137      14.252  -6.602   9.792  1.00  0.00           H  
ATOM   2184 1HB  LEU B 137      13.180  -8.867   8.078  1.00  0.00           H  
ATOM   2185 2HB  LEU B 137      14.826  -8.229   8.024  1.00  0.00           H  
ATOM   2186  HG  LEU B 137      13.576  -9.603  10.420  1.00  0.00           H  
ATOM   2187 1HD1 LEU B 137      15.010 -11.490   9.829  1.00  0.00           H  
ATOM   2188 2HD1 LEU B 137      13.815 -11.140   8.557  1.00  0.00           H  
ATOM   2189 3HD1 LEU B 137      15.512 -10.646   8.345  1.00  0.00           H  
ATOM   2190 1HD2 LEU B 137      15.896  -9.662  11.249  1.00  0.00           H  
ATOM   2191 2HD2 LEU B 137      16.435  -8.751   9.818  1.00  0.00           H  
ATOM   2192 3HD2 LEU B 137      15.349  -7.986  11.002  1.00  0.00           H  
ATOM   2193  N   GLY B 138      11.900  -5.642   8.028  1.00  0.00           N  
ATOM   2194  CA  GLY B 138      11.493  -4.748   6.956  1.00  0.00           C  
ATOM   2195  C   GLY B 138      11.081  -5.481   5.693  1.00  0.00           C  
ATOM   2196  O   GLY B 138      11.287  -4.981   4.585  1.00  0.00           O  
ATOM   2197  H   GLY B 138      11.236  -5.873   8.754  1.00  0.00           H  
ATOM   2198 1HA  GLY B 138      10.658  -4.134   7.292  1.00  0.00           H  
ATOM   2199 2HA  GLY B 138      12.313  -4.071   6.715  1.00  0.00           H  
ATOM   2200  N   ASN B 139      10.578  -6.687   5.903  1.00  0.00           N  
ATOM   2201  CA  ASN B 139      10.194  -7.540   4.784  1.00  0.00           C  
ATOM   2202  C   ASN B 139       8.738  -7.987   4.894  1.00  0.00           C  
ATOM   2203  O   ASN B 139       8.361  -8.656   5.857  1.00  0.00           O  
ATOM   2204  CB  ASN B 139      11.117  -8.757   4.695  1.00  0.00           C  
ATOM   2205  CG  ASN B 139      10.950  -9.522   3.398  1.00  0.00           C  
ATOM   2206  ND2 ASN B 139      11.422 -10.763   3.376  1.00  0.00           N  
ATOM   2207  OD1 ASN B 139      10.402  -9.002   2.422  1.00  0.00           O  
ATOM   2208  H   ASN B 139      10.456  -7.028   6.846  1.00  0.00           H  
ATOM   2209  HA  ASN B 139      10.287  -6.964   3.861  1.00  0.00           H  
ATOM   2210 1HB  ASN B 139      12.155  -8.433   4.781  1.00  0.00           H  
ATOM   2211 2HB  ASN B 139      10.914  -9.429   5.528  1.00  0.00           H  
ATOM   2212 1HD2 ASN B 139      11.339 -11.315   2.545  1.00  0.00           H  
ATOM   2213 2HD2 ASN B 139      11.859 -11.146   4.188  1.00  0.00           H  
ATOM   2214  N   ALA B 140       7.902  -7.583   3.936  1.00  0.00           N  
ATOM   2215  CA  ALA B 140       6.537  -8.083   3.809  1.00  0.00           C  
ATOM   2216  C   ALA B 140       6.471  -9.262   2.844  1.00  0.00           C  
ATOM   2217  O   ALA B 140       6.184  -9.086   1.657  1.00  0.00           O  
ATOM   2218  CB  ALA B 140       5.603  -6.966   3.346  1.00  0.00           C  
ATOM   2219  H   ALA B 140       8.240  -6.900   3.274  1.00  0.00           H  
ATOM   2220  HA  ALA B 140       6.211  -8.431   4.789  1.00  0.00           H  
ATOM   2221 1HB  ALA B 140       4.588  -7.355   3.255  1.00  0.00           H  
ATOM   2222 2HB  ALA B 140       5.618  -6.155   4.073  1.00  0.00           H  
ATOM   2223 3HB  ALA B 140       5.935  -6.593   2.379  1.00  0.00           H  
ATOM   2224  N   ALA B 141       6.658 -10.441   3.393  1.00  0.00           N  
ATOM   2225  CA  ALA B 141       6.783 -11.654   2.589  1.00  0.00           C  
ATOM   2226  C   ALA B 141       5.460 -12.411   2.527  1.00  0.00           C  
ATOM   2227  O   ALA B 141       4.895 -12.771   3.563  1.00  0.00           O  
ATOM   2228  CB  ALA B 141       7.882 -12.554   3.152  1.00  0.00           C  
ATOM   2229  H   ALA B 141       6.716 -10.509   4.399  1.00  0.00           H  
ATOM   2230  HA  ALA B 141       7.053 -11.361   1.573  1.00  0.00           H  
ATOM   2231 1HB  ALA B 141       7.964 -13.453   2.542  1.00  0.00           H  
ATOM   2232 2HB  ALA B 141       8.832 -12.019   3.139  1.00  0.00           H  
ATOM   2233 3HB  ALA B 141       7.635 -12.831   4.175  1.00  0.00           H  
ATOM   2234  N   LEU B 142       4.947 -12.557   1.274  1.00  0.00           N  
ATOM   2235  CA  LEU B 142       3.744 -13.336   1.006  1.00  0.00           C  
ATOM   2236  C   LEU B 142       4.098 -14.769   0.623  1.00  0.00           C  
ATOM   2237  O   LEU B 142       4.880 -14.993  -0.304  1.00  0.00           O  
ATOM   2238  CB  LEU B 142       2.922 -12.685  -0.111  1.00  0.00           C  
ATOM   2239  CG  LEU B 142       1.715 -13.478  -0.614  1.00  0.00           C  
ATOM   2240  CD1 LEU B 142       0.643 -13.556   0.468  1.00  0.00           C  
ATOM   2241  CD2 LEU B 142       1.154 -12.851  -1.885  1.00  0.00           C  
ATOM   2242  H   LEU B 142       5.423 -12.106   0.505  1.00  0.00           H  
ATOM   2243  HA  LEU B 142       3.140 -13.362   1.912  1.00  0.00           H  
ATOM   2244 1HB  LEU B 142       2.554 -11.724   0.244  1.00  0.00           H  
ATOM   2245 2HB  LEU B 142       3.575 -12.509  -0.965  1.00  0.00           H  
ATOM   2246  HG  LEU B 142       2.017 -14.503  -0.830  1.00  0.00           H  
ATOM   2247 1HD1 LEU B 142      -0.210 -14.123   0.096  1.00  0.00           H  
ATOM   2248 2HD1 LEU B 142       1.051 -14.052   1.348  1.00  0.00           H  
ATOM   2249 3HD1 LEU B 142       0.321 -12.550   0.734  1.00  0.00           H  
ATOM   2250 1HD2 LEU B 142       0.296 -13.429  -2.229  1.00  0.00           H  
ATOM   2251 2HD2 LEU B 142       0.841 -11.827  -1.678  1.00  0.00           H  
ATOM   2252 3HD2 LEU B 142       1.921 -12.846  -2.658  1.00  0.00           H  
ATOM   2253  N   GLN B 143       3.565 -15.703   1.434  1.00  0.00           N  
ATOM   2254  CA  GLN B 143       3.756 -17.110   1.099  1.00  0.00           C  
ATOM   2255  C   GLN B 143       2.454 -17.743   0.619  1.00  0.00           C  
ATOM   2256  O   GLN B 143       1.410 -17.588   1.255  1.00  0.00           O  
ATOM   2257  CB  GLN B 143       4.301 -17.879   2.303  1.00  0.00           C  
ATOM   2258  CG  GLN B 143       4.660 -19.327   1.998  1.00  0.00           C  
ATOM   2259  CD  GLN B 143       5.210 -20.063   3.204  1.00  0.00           C  
ATOM   2260  NE2 GLN B 143       6.407 -20.621   3.064  1.00  0.00           N  
ATOM   2261  OE1 GLN B 143       4.564 -20.130   4.255  1.00  0.00           O  
ATOM   2262  H   GLN B 143       3.039 -15.461   2.262  1.00  0.00           H  
ATOM   2263  HA  GLN B 143       4.480 -17.176   0.287  1.00  0.00           H  
ATOM   2264 1HB  GLN B 143       5.194 -17.381   2.681  1.00  0.00           H  
ATOM   2265 2HB  GLN B 143       3.562 -17.874   3.103  1.00  0.00           H  
ATOM   2266 1HG  GLN B 143       3.764 -19.849   1.662  1.00  0.00           H  
ATOM   2267 2HG  GLN B 143       5.419 -19.345   1.215  1.00  0.00           H  
ATOM   2268 1HE2 GLN B 143       6.821 -21.120   3.827  1.00  0.00           H  
ATOM   2269 2HE2 GLN B 143       6.897 -20.543   2.195  1.00  0.00           H  
ATOM   2270  N   ILE B 144       2.479 -18.328  -0.591  1.00  0.00           N  
ATOM   2271  CA  ILE B 144       1.374 -19.121  -1.122  1.00  0.00           C  
ATOM   2272  C   ILE B 144       1.784 -20.590  -1.199  1.00  0.00           C  
ATOM   2273  O   ILE B 144       2.802 -20.925  -1.809  1.00  0.00           O  
ATOM   2274  CB  ILE B 144       0.932 -18.614  -2.512  1.00  0.00           C  
ATOM   2275  CG1 ILE B 144       0.567 -17.127  -2.448  1.00  0.00           C  
ATOM   2276  CG2 ILE B 144      -0.243 -19.442  -3.040  1.00  0.00           C  
ATOM   2277  CD1 ILE B 144      -0.914 -16.842  -2.651  1.00  0.00           C  
ATOM   2278  H   ILE B 144       3.310 -18.205  -1.152  1.00  0.00           H  
ATOM   2279  HA  ILE B 144       0.528 -19.032  -0.442  1.00  0.00           H  
ATOM   2280  HB  ILE B 144       1.763 -18.697  -3.211  1.00  0.00           H  
ATOM   2281 1HG1 ILE B 144       0.861 -16.722  -1.480  1.00  0.00           H  
ATOM   2282 2HG1 ILE B 144       1.124 -16.582  -3.212  1.00  0.00           H  
ATOM   2283 1HG2 ILE B 144      -0.540 -19.069  -4.020  1.00  0.00           H  
ATOM   2284 2HG2 ILE B 144       0.057 -20.486  -3.125  1.00  0.00           H  
ATOM   2285 3HG2 ILE B 144      -1.084 -19.361  -2.351  1.00  0.00           H  
ATOM   2286 1HD1 ILE B 144      -1.090 -15.768  -2.592  1.00  0.00           H  
ATOM   2287 2HD1 ILE B 144      -1.224 -17.207  -3.631  1.00  0.00           H  
ATOM   2288 3HD1 ILE B 144      -1.491 -17.347  -1.877  1.00  0.00           H  
ATOM   2289  N   THR B 145       1.028 -21.439  -0.535  1.00  0.00           N  
ATOM   2290  CA  THR B 145       1.301 -22.870  -0.588  1.00  0.00           C  
ATOM   2291  C   THR B 145       0.480 -23.537  -1.689  1.00  0.00           C  
ATOM   2292  O   THR B 145      -0.560 -23.017  -2.096  1.00  0.00           O  
ATOM   2293  CB  THR B 145       0.999 -23.547   0.761  1.00  0.00           C  
ATOM   2294  CG2 THR B 145       1.875 -22.975   1.871  1.00  0.00           C  
ATOM   2295  OG1 THR B 145      -0.377 -23.336   1.098  1.00  0.00           O  
ATOM   2296  H   THR B 145       0.250 -21.107   0.018  1.00  0.00           H  
ATOM   2297  HA  THR B 145       2.359 -23.012  -0.813  1.00  0.00           H  
ATOM   2298  HB  THR B 145       1.186 -24.618   0.681  1.00  0.00           H  
ATOM   2299  HG1 THR B 145      -0.800 -22.821   0.407  1.00  0.00           H  
ATOM   2300 1HG2 THR B 145       1.641 -23.472   2.812  1.00  0.00           H  
ATOM   2301 2HG2 THR B 145       2.925 -23.137   1.626  1.00  0.00           H  
ATOM   2302 3HG2 THR B 145       1.687 -21.907   1.969  1.00  0.00           H  
ATOM   2303  N   ASP B 146       1.020 -24.589  -2.261  1.00  0.00           N  
ATOM   2304  CA  ASP B 146       0.313 -25.382  -3.263  1.00  0.00           C  
ATOM   2305  C   ASP B 146      -0.125 -24.514  -4.440  1.00  0.00           C  
ATOM   2306  O   ASP B 146      -1.316 -24.430  -4.747  1.00  0.00           O  
ATOM   2307  CB  ASP B 146      -0.899 -26.076  -2.641  1.00  0.00           C  
ATOM   2308  CG  ASP B 146      -1.481 -27.163  -3.527  1.00  0.00           C  
ATOM   2309  OD1 ASP B 146      -0.732 -27.759  -4.331  1.00  0.00           O  
ATOM   2310  OD2 ASP B 146      -2.699 -27.423  -3.424  1.00  0.00           O1-
ATOM   2311  H   ASP B 146       1.958 -24.855  -1.996  1.00  0.00           H  
ATOM   2312  HA  ASP B 146       0.994 -26.144  -3.644  1.00  0.00           H  
ATOM   2313 1HB  ASP B 146      -0.614 -26.520  -1.687  1.00  0.00           H  
ATOM   2314 2HB  ASP B 146      -1.677 -25.339  -2.440  1.00  0.00           H  
ATOM   2315  N   VAL B 147       0.827 -23.832  -5.148  1.00  0.00           N  
ATOM   2316  CA  VAL B 147       0.589 -22.907  -6.250  1.00  0.00           C  
ATOM   2317  C   VAL B 147      -0.188 -23.613  -7.359  1.00  0.00           C  
ATOM   2318  O   VAL B 147       0.164 -24.724  -7.762  1.00  0.00           O  
ATOM   2319  CB  VAL B 147       1.912 -22.335  -6.808  1.00  0.00           C  
ATOM   2320  CG1 VAL B 147       1.663 -21.558  -8.098  1.00  0.00           C  
ATOM   2321  CG2 VAL B 147       2.589 -21.446  -5.766  1.00  0.00           C  
ATOM   2322  H   VAL B 147       1.777 -24.011  -4.852  1.00  0.00           H  
ATOM   2323  HA  VAL B 147      -0.011 -22.075  -5.880  1.00  0.00           H  
ATOM   2324  HB  VAL B 147       2.577 -23.161  -7.061  1.00  0.00           H  
ATOM   2325 1HG1 VAL B 147       2.608 -21.164  -8.475  1.00  0.00           H  
ATOM   2326 2HG1 VAL B 147       1.225 -22.222  -8.844  1.00  0.00           H  
ATOM   2327 3HG1 VAL B 147       0.980 -20.732  -7.900  1.00  0.00           H  
ATOM   2328 1HG2 VAL B 147       3.520 -21.052  -6.175  1.00  0.00           H  
ATOM   2329 2HG2 VAL B 147       1.927 -20.620  -5.509  1.00  0.00           H  
ATOM   2330 3HG2 VAL B 147       2.804 -22.031  -4.872  1.00  0.00           H  
ATOM   2331  N   LYS B 148      -1.307 -22.894  -7.865  1.00  0.00           N  
ATOM   2332  CA  LYS B 148      -2.183 -23.364  -8.936  1.00  0.00           C  
ATOM   2333  C   LYS B 148      -2.092 -22.456 -10.158  1.00  0.00           C  
ATOM   2334  O   LYS B 148      -1.481 -21.387 -10.100  1.00  0.00           O  
ATOM   2335  CB  LYS B 148      -3.630 -23.444  -8.449  1.00  0.00           C  
ATOM   2336  CG  LYS B 148      -3.829 -24.358  -7.249  1.00  0.00           C  
ATOM   2337  CD  LYS B 148      -5.295 -24.435  -6.842  1.00  0.00           C  
ATOM   2338  CE  LYS B 148      -5.504 -25.388  -5.673  1.00  0.00           C  
ATOM   2339  NZ  LYS B 148      -6.938 -25.456  -5.262  1.00  0.00           N1+
ATOM   2340  H   LYS B 148      -1.490 -21.996  -7.438  1.00  0.00           H  
ATOM   2341  HA  LYS B 148      -1.860 -24.363  -9.233  1.00  0.00           H  
ATOM   2342 1HB  LYS B 148      -3.978 -22.447  -8.177  1.00  0.00           H  
ATOM   2343 2HB  LYS B 148      -4.267 -23.803  -9.258  1.00  0.00           H  
ATOM   2344 1HG  LYS B 148      -3.478 -25.361  -7.493  1.00  0.00           H  
ATOM   2345 2HG  LYS B 148      -3.248 -23.985  -6.407  1.00  0.00           H  
ATOM   2346 1HD  LYS B 148      -5.646 -23.442  -6.556  1.00  0.00           H  
ATOM   2347 2HD  LYS B 148      -5.890 -24.781  -7.687  1.00  0.00           H  
ATOM   2348 1HE  LYS B 148      -5.169 -26.385  -5.954  1.00  0.00           H  
ATOM   2349 2HE  LYS B 148      -4.909 -25.055  -4.822  1.00  0.00           H  
ATOM   2350 1HZ  LYS B 148      -7.036 -26.096  -4.486  1.00  0.00           H  
ATOM   2351 2HZ  LYS B 148      -7.253 -24.537  -4.982  1.00  0.00           H  
ATOM   2352 3HZ  LYS B 148      -7.497 -25.781  -6.038  1.00  0.00           H  
ATOM   2353  N   LEU B 149      -2.682 -22.928 -11.334  1.00  0.00           N  
ATOM   2354  CA  LEU B 149      -2.647 -22.135 -12.557  1.00  0.00           C  
ATOM   2355  C   LEU B 149      -3.326 -20.785 -12.350  1.00  0.00           C  
ATOM   2356  O   LEU B 149      -2.895 -19.775 -12.912  1.00  0.00           O  
ATOM   2357  CB  LEU B 149      -3.323 -22.888 -13.705  1.00  0.00           C  
ATOM   2358  CG  LEU B 149      -2.589 -24.124 -14.230  1.00  0.00           C  
ATOM   2359  CD1 LEU B 149      -3.427 -24.825 -15.295  1.00  0.00           C  
ATOM   2360  CD2 LEU B 149      -1.222 -23.739 -14.786  1.00  0.00           C  
ATOM   2361  H   LEU B 149      -3.140 -23.829 -11.345  1.00  0.00           H  
ATOM   2362  HA  LEU B 149      -1.606 -21.957 -12.824  1.00  0.00           H  
ATOM   2363 1HB  LEU B 149      -4.309 -23.211 -13.376  1.00  0.00           H  
ATOM   2364 2HB  LEU B 149      -3.449 -22.203 -14.544  1.00  0.00           H  
ATOM   2365  HG  LEU B 149      -2.451 -24.837 -13.418  1.00  0.00           H  
ATOM   2366 1HD1 LEU B 149      -2.892 -25.703 -15.660  1.00  0.00           H  
ATOM   2367 2HD1 LEU B 149      -4.379 -25.134 -14.864  1.00  0.00           H  
ATOM   2368 3HD1 LEU B 149      -3.608 -24.140 -16.124  1.00  0.00           H  
ATOM   2369 1HD2 LEU B 149      -0.715 -24.630 -15.154  1.00  0.00           H  
ATOM   2370 2HD2 LEU B 149      -1.349 -23.030 -15.605  1.00  0.00           H  
ATOM   2371 3HD2 LEU B 149      -0.625 -23.281 -13.998  1.00  0.00           H  
ATOM   2372  N   GLN B 150      -4.304 -20.699 -11.462  1.00  0.00           N  
ATOM   2373  CA  GLN B 150      -5.058 -19.476 -11.211  1.00  0.00           C  
ATOM   2374  C   GLN B 150      -4.214 -18.456 -10.451  1.00  0.00           C  
ATOM   2375  O   GLN B 150      -4.576 -17.280 -10.372  1.00  0.00           O  
ATOM   2376  CB  GLN B 150      -6.338 -19.783 -10.433  1.00  0.00           C  
ATOM   2377  CG  GLN B 150      -6.090 -20.340  -9.037  1.00  0.00           C  
ATOM   2378  CD  GLN B 150      -7.372 -20.732  -8.325  1.00  0.00           C  
ATOM   2379  NE2 GLN B 150      -7.281 -20.955  -7.019  1.00  0.00           N  
ATOM   2380  OE1 GLN B 150      -8.435 -20.832  -8.946  1.00  0.00           O  
ATOM   2381  H   GLN B 150      -4.530 -21.533 -10.936  1.00  0.00           H  
ATOM   2382  HA  GLN B 150      -5.330 -19.035 -12.169  1.00  0.00           H  
ATOM   2383 1HB  GLN B 150      -6.932 -18.874 -10.337  1.00  0.00           H  
ATOM   2384 2HB  GLN B 150      -6.936 -20.507 -10.987  1.00  0.00           H  
ATOM   2385 1HG  GLN B 150      -5.462 -21.227  -9.118  1.00  0.00           H  
ATOM   2386 2HG  GLN B 150      -5.588 -19.581  -8.438  1.00  0.00           H  
ATOM   2387 1HE2 GLN B 150      -8.094 -21.217  -6.498  1.00  0.00           H  
ATOM   2388 2HE2 GLN B 150      -6.400 -20.861  -6.556  1.00  0.00           H  
ATOM   2389  N   ASP B 151      -3.120 -18.991  -9.823  1.00  0.00           N  
ATOM   2390  CA  ASP B 151      -2.252 -18.120  -9.035  1.00  0.00           C  
ATOM   2391  C   ASP B 151      -1.306 -17.330  -9.935  1.00  0.00           C  
ATOM   2392  O   ASP B 151      -0.594 -16.439  -9.467  1.00  0.00           O  
ATOM   2393  CB  ASP B 151      -1.452 -18.938  -8.019  1.00  0.00           C  
ATOM   2394  CG  ASP B 151      -2.326 -19.590  -6.963  1.00  0.00           C  
ATOM   2395  OD1 ASP B 151      -3.328 -18.976  -6.535  1.00  0.00           O  
ATOM   2396  OD2 ASP B 151      -2.008 -20.727  -6.551  1.00  0.00           O1-
ATOM   2397  H   ASP B 151      -2.899 -19.974  -9.891  1.00  0.00           H  
ATOM   2398  HA  ASP B 151      -2.876 -17.407  -8.495  1.00  0.00           H  
ATOM   2399 1HB  ASP B 151      -0.893 -19.717  -8.538  1.00  0.00           H  
ATOM   2400 2HB  ASP B 151      -0.727 -18.292  -7.521  1.00  0.00           H  
ATOM   2401  N   ALA B 152      -1.307 -17.636 -11.270  1.00  0.00           N  
ATOM   2402  CA  ALA B 152      -0.566 -16.834 -12.240  1.00  0.00           C  
ATOM   2403  C   ALA B 152      -1.227 -15.474 -12.448  1.00  0.00           C  
ATOM   2404  O   ALA B 152      -2.453 -15.383 -12.553  1.00  0.00           O  
ATOM   2405  CB  ALA B 152      -0.454 -17.577 -13.570  1.00  0.00           C  
ATOM   2406  H   ALA B 152      -1.834 -18.435 -11.593  1.00  0.00           H  
ATOM   2407  HA  ALA B 152       0.436 -16.664 -11.845  1.00  0.00           H  
ATOM   2408 1HB  ALA B 152       0.101 -16.966 -14.282  1.00  0.00           H  
ATOM   2409 2HB  ALA B 152       0.070 -18.521 -13.416  1.00  0.00           H  
ATOM   2410 3HB  ALA B 152      -1.450 -17.774 -13.961  1.00  0.00           H  
ATOM   2411  N   GLY B 153      -0.427 -14.409 -12.487  1.00  0.00           N  
ATOM   2412  CA  GLY B 153      -0.947 -13.062 -12.660  1.00  0.00           C  
ATOM   2413  C   GLY B 153      -0.062 -11.996 -12.042  1.00  0.00           C  
ATOM   2414  O   GLY B 153       1.118 -12.238 -11.778  1.00  0.00           O  
ATOM   2415  H   GLY B 153       0.569 -14.543 -12.394  1.00  0.00           H  
ATOM   2416 1HA  GLY B 153      -1.059 -12.849 -13.723  1.00  0.00           H  
ATOM   2417 2HA  GLY B 153      -1.938 -12.995 -12.212  1.00  0.00           H  
ATOM   2418  N   VAL B 154      -0.554 -10.762 -11.981  1.00  0.00           N  
ATOM   2419  CA  VAL B 154       0.182  -9.632 -11.425  1.00  0.00           C  
ATOM   2420  C   VAL B 154      -0.253  -9.393  -9.980  1.00  0.00           C  
ATOM   2421  O   VAL B 154      -1.411  -9.059  -9.722  1.00  0.00           O  
ATOM   2422  CB  VAL B 154      -0.005  -8.369 -12.265  1.00  0.00           C  
ATOM   2423  CG1 VAL B 154       0.758  -7.198 -11.621  1.00  0.00           C  
ATOM   2424  CG2 VAL B 154       0.523  -8.643 -13.675  1.00  0.00           C  
ATOM   2425  H   VAL B 154      -1.486 -10.612 -12.342  1.00  0.00           H  
ATOM   2426  HA  VAL B 154       1.246  -9.874 -11.433  1.00  0.00           H  
ATOM   2427  HB  VAL B 154      -1.059  -8.104 -12.305  1.00  0.00           H  
ATOM   2428 1HG1 VAL B 154       0.619  -6.332 -12.226  1.00  0.00           H  
ATOM   2429 2HG1 VAL B 154       0.378  -7.001 -10.614  1.00  0.00           H  
ATOM   2430 3HG1 VAL B 154       1.822  -7.442 -11.561  1.00  0.00           H  
ATOM   2431 1HG2 VAL B 154       0.402  -7.757 -14.293  1.00  0.00           H  
ATOM   2432 2HG2 VAL B 154       1.579  -8.907 -13.622  1.00  0.00           H  
ATOM   2433 3HG2 VAL B 154      -0.028  -9.469 -14.120  1.00  0.00           H  
ATOM   2434  N   TYR B 155       0.679  -9.630  -9.087  1.00  0.00           N  
ATOM   2435  CA  TYR B 155       0.455  -9.336  -7.677  1.00  0.00           C  
ATOM   2436  C   TYR B 155       0.806  -7.886  -7.360  1.00  0.00           C  
ATOM   2437  O   TYR B 155       1.716  -7.315  -7.965  1.00  0.00           O  
ATOM   2438  CB  TYR B 155       1.330 -10.271  -6.808  1.00  0.00           C  
ATOM   2439  CG  TYR B 155       0.920 -11.748  -6.770  1.00  0.00           C  
ATOM   2440  CD1 TYR B 155       0.367 -12.315  -5.618  1.00  0.00           C  
ATOM   2441  CD2 TYR B 155       1.055 -12.528  -7.896  1.00  0.00           C  
ATOM   2442  CE1 TYR B 155       0.004 -13.666  -5.619  1.00  0.00           C  
ATOM   2443  CE2 TYR B 155       0.672 -13.837  -7.877  1.00  0.00           C  
ATOM   2444  CZ  TYR B 155       0.163 -14.407  -6.770  1.00  0.00           C  
ATOM   2445  OH  TYR B 155      -0.213 -15.726  -6.832  1.00  0.00           O  
ATOM   2446  H   TYR B 155       1.565 -10.022  -9.374  1.00  0.00           H  
ATOM   2447  HA  TYR B 155      -0.601  -9.487  -7.456  1.00  0.00           H  
ATOM   2448 1HB  TYR B 155       2.354 -10.228  -7.169  1.00  0.00           H  
ATOM   2449 2HB  TYR B 155       1.335  -9.896  -5.787  1.00  0.00           H  
ATOM   2450  HD1 TYR B 155       0.240 -11.713  -4.716  1.00  0.00           H  
ATOM   2451  HD2 TYR B 155       1.465 -12.116  -8.817  1.00  0.00           H  
ATOM   2452  HE1 TYR B 155      -0.414 -14.130  -4.731  1.00  0.00           H  
ATOM   2453  HE2 TYR B 155       0.766 -14.438  -8.765  1.00  0.00           H  
ATOM   2454  HH  TYR B 155      -0.294 -15.987  -7.791  1.00  0.00           H  
ATOM   2455  N   ARG B 156       0.057  -7.377  -6.457  1.00  0.00           N  
ATOM   2456  CA  ARG B 156       0.342  -6.026  -5.983  1.00  0.00           C  
ATOM   2457  C   ARG B 156       0.570  -6.011  -4.476  1.00  0.00           C  
ATOM   2458  O   ARG B 156      -0.221  -6.577  -3.717  1.00  0.00           O  
ATOM   2459  CB  ARG B 156      -0.726  -5.040  -6.417  1.00  0.00           C  
ATOM   2460  CG  ARG B 156      -0.777  -4.809  -7.934  1.00  0.00           C  
ATOM   2461  CD  ARG B 156      -1.639  -3.635  -8.318  1.00  0.00           C  
ATOM   2462  NE  ARG B 156      -3.071  -3.842  -8.108  1.00  0.00           N  
ATOM   2463  CZ  ARG B 156      -3.958  -4.323  -9.015  1.00  0.00           C  
ATOM   2464  NH1 ARG B 156      -3.600  -4.702 -10.227  1.00  0.00           N1+
ATOM   2465  NH2 ARG B 156      -5.213  -4.414  -8.631  1.00  0.00           N  
ATOM   2466  H   ARG B 156      -0.725  -7.882  -6.063  1.00  0.00           H  
ATOM   2467  HA  ARG B 156       1.255  -5.676  -6.466  1.00  0.00           H  
ATOM   2468 1HB  ARG B 156      -1.679  -5.403  -6.122  1.00  0.00           H  
ATOM   2469 2HB  ARG B 156      -0.566  -4.080  -5.925  1.00  0.00           H  
ATOM   2470 1HG  ARG B 156       0.234  -4.629  -8.284  1.00  0.00           H  
ATOM   2471 2HG  ARG B 156      -1.170  -5.705  -8.421  1.00  0.00           H  
ATOM   2472 1HD  ARG B 156      -1.348  -2.787  -7.705  1.00  0.00           H  
ATOM   2473 2HD  ARG B 156      -1.468  -3.388  -9.362  1.00  0.00           H  
ATOM   2474  HE  ARG B 156      -3.465  -3.604  -7.188  1.00  0.00           H  
ATOM   2475 1HH1 ARG B 156      -2.638  -4.630 -10.519  1.00  0.00           H  
ATOM   2476 2HH1 ARG B 156      -4.293  -5.057 -10.871  1.00  0.00           H  
ATOM   2477 1HH2 ARG B 156      -5.446  -4.099  -7.678  1.00  0.00           H  
ATOM   2478 2HH2 ARG B 156      -5.938  -4.749  -9.254  1.00  0.00           H  
ATOM   2479  N   CYS B 157       1.700  -5.446  -4.089  1.00  0.00           N  
ATOM   2480  CA  CYS B 157       2.059  -5.292  -2.685  1.00  0.00           C  
ATOM   2481  C   CYS B 157       2.070  -3.822  -2.282  1.00  0.00           C  
ATOM   2482  O   CYS B 157       2.815  -3.024  -2.854  1.00  0.00           O  
ATOM   2483  CB  CYS B 157       3.240  -5.794  -2.302  1.00  0.00           C  
ATOM   2484  SG  CYS B 157       3.421  -5.595  -0.443  1.00  0.00           S  
ATOM   2485  H   CYS B 157       2.335  -5.110  -4.799  1.00  0.00           H  
ATOM   2486  HA  CYS B 157       1.313  -5.807  -2.079  1.00  0.00           H  
ATOM   2487 1HB  CYS B 157       3.310  -6.797  -2.591  1.00  0.00           H  
ATOM   2488 2HB  CYS B 157       3.925  -5.179  -2.830  1.00  0.00           H  
ATOM   2489  HG  CYS B 157       4.484  -6.422  -0.346  1.00  0.00           H  
ATOM   2490  N   MET B 158       1.189  -3.505  -1.365  1.00  0.00           N  
ATOM   2491  CA  MET B 158       1.156  -2.149  -0.824  1.00  0.00           C  
ATOM   2492  C   MET B 158       1.557  -2.140   0.648  1.00  0.00           C  
ATOM   2493  O   MET B 158       1.048  -2.935   1.439  1.00  0.00           O  
ATOM   2494  CB  MET B 158      -0.214  -1.515  -0.951  1.00  0.00           C  
ATOM   2495  CG  MET B 158      -0.280  -0.058  -0.464  1.00  0.00           C  
ATOM   2496  SD  MET B 158      -1.924   0.479  -0.200  1.00  0.00           S  
ATOM   2497  CE  MET B 158      -2.061  -0.182   1.478  1.00  0.00           C  
ATOM   2498  H   MET B 158       0.526  -4.187  -1.023  1.00  0.00           H  
ATOM   2499  HA  MET B 158       1.872  -1.540  -1.375  1.00  0.00           H  
ATOM   2500 1HB  MET B 158      -0.496  -1.509  -2.002  1.00  0.00           H  
ATOM   2501 2HB  MET B 158      -0.920  -2.084  -0.453  1.00  0.00           H  
ATOM   2502 1HG  MET B 158       0.260   0.081   0.463  1.00  0.00           H  
ATOM   2503 2HG  MET B 158       0.184   0.583  -1.213  1.00  0.00           H  
ATOM   2504 1HE  MET B 158      -3.031   0.029   1.877  1.00  0.00           H  
ATOM   2505 2HE  MET B 158      -1.905  -1.242   1.481  1.00  0.00           H  
ATOM   2506 3HE  MET B 158      -1.308   0.289   2.115  1.00  0.00           H  
ATOM   2507  N   ILE B 159       2.481  -1.272   0.969  1.00  0.00           N  
ATOM   2508  CA  ILE B 159       2.919  -1.111   2.351  1.00  0.00           C  
ATOM   2509  C   ILE B 159       2.761   0.347   2.776  1.00  0.00           C  
ATOM   2510  O   ILE B 159       3.160   1.259   2.047  1.00  0.00           O  
ATOM   2511  CB  ILE B 159       4.372  -1.560   2.569  1.00  0.00           C  
ATOM   2512  CG1 ILE B 159       4.511  -3.031   2.104  1.00  0.00           C  
ATOM   2513  CG2 ILE B 159       4.737  -1.425   4.082  1.00  0.00           C  
ATOM   2514  CD1 ILE B 159       5.896  -3.545   2.047  1.00  0.00           C  
ATOM   2515  H   ILE B 159       2.901  -0.700   0.251  1.00  0.00           H  
ATOM   2516  HA  ILE B 159       2.286  -1.728   2.988  1.00  0.00           H  
ATOM   2517  HB  ILE B 159       5.030  -0.950   2.005  1.00  0.00           H  
ATOM   2518 1HG1 ILE B 159       3.917  -3.669   2.754  1.00  0.00           H  
ATOM   2519 2HG1 ILE B 159       4.116  -3.107   1.102  1.00  0.00           H  
ATOM   2520 1HG2 ILE B 159       5.750  -1.740   4.261  1.00  0.00           H  
ATOM   2521 2HG2 ILE B 159       4.638  -0.396   4.413  1.00  0.00           H  
ATOM   2522 3HG2 ILE B 159       4.057  -2.049   4.665  1.00  0.00           H  
ATOM   2523 1HD1 ILE B 159       5.878  -4.542   1.685  1.00  0.00           H  
ATOM   2524 2HD1 ILE B 159       6.483  -2.941   1.379  1.00  0.00           H  
ATOM   2525 3HD1 ILE B 159       6.324  -3.530   3.013  1.00  0.00           H  
ATOM   2526  N   SER B 160       2.085   0.545   3.947  1.00  0.00           N  
ATOM   2527  CA  SER B 160       1.961   1.860   4.568  1.00  0.00           C  
ATOM   2528  C   SER B 160       2.610   1.881   5.949  1.00  0.00           C  
ATOM   2529  O   SER B 160       2.155   1.193   6.865  1.00  0.00           O  
ATOM   2530  CB  SER B 160       0.538   2.327   4.621  1.00  0.00           C  
ATOM   2531  OG  SER B 160       0.455   3.576   5.256  1.00  0.00           O  
ATOM   2532  H   SER B 160       1.656  -0.253   4.394  1.00  0.00           H  
ATOM   2533  HA  SER B 160       2.476   2.589   3.941  1.00  0.00           H  
ATOM   2534 1HB  SER B 160       0.149   2.383   3.619  1.00  0.00           H  
ATOM   2535 2HB  SER B 160      -0.027   1.644   5.134  1.00  0.00           H  
ATOM   2536  HG  SER B 160       0.582   4.237   4.573  1.00  0.00           H  
ATOM   2537  N   TYR B 161       3.715   2.658   6.085  1.00  0.00           N  
ATOM   2538  CA  TYR B 161       4.500   2.833   7.303  1.00  0.00           C  
ATOM   2539  C   TYR B 161       5.212   4.181   7.303  1.00  0.00           C  
ATOM   2540  O   TYR B 161       6.248   4.342   6.653  1.00  0.00           O  
ATOM   2541  CB  TYR B 161       5.473   1.647   7.424  1.00  0.00           C  
ATOM   2542  CG  TYR B 161       6.210   1.601   8.693  1.00  0.00           C  
ATOM   2543  CD1 TYR B 161       7.583   1.825   8.735  1.00  0.00           C  
ATOM   2544  CD2 TYR B 161       5.509   1.354   9.843  1.00  0.00           C  
ATOM   2545  CE1 TYR B 161       8.235   1.805   9.951  1.00  0.00           C  
ATOM   2546  CE2 TYR B 161       6.143   1.345  11.030  1.00  0.00           C  
ATOM   2547  CZ  TYR B 161       7.495   1.569  11.113  1.00  0.00           C  
ATOM   2548  OH  TYR B 161       8.110   1.562  12.350  1.00  0.00           O  
ATOM   2549  H   TYR B 161       3.993   3.146   5.246  1.00  0.00           H  
ATOM   2550  HA  TYR B 161       3.823   2.805   8.157  1.00  0.00           H  
ATOM   2551 1HB  TYR B 161       4.919   0.728   7.322  1.00  0.00           H  
ATOM   2552 2HB  TYR B 161       6.184   1.677   6.619  1.00  0.00           H  
ATOM   2553  HD1 TYR B 161       8.141   2.022   7.815  1.00  0.00           H  
ATOM   2554  HD2 TYR B 161       4.436   1.180   9.803  1.00  0.00           H  
ATOM   2555  HE1 TYR B 161       9.308   1.986   9.999  1.00  0.00           H  
ATOM   2556  HE2 TYR B 161       5.580   1.160  11.913  1.00  0.00           H  
ATOM   2557  HH  TYR B 161       7.448   1.439  13.039  1.00  0.00           H  
ATOM   2558  N   GLY B 162       4.657   5.280   8.038  1.00  0.00           N  
ATOM   2559  CA  GLY B 162       5.285   6.590   7.992  1.00  0.00           C  
ATOM   2560  C   GLY B 162       5.274   7.208   6.607  1.00  0.00           C  
ATOM   2561  O   GLY B 162       5.750   8.329   6.418  1.00  0.00           O  
ATOM   2562  H   GLY B 162       3.824   5.153   8.595  1.00  0.00           H  
ATOM   2563 1HA  GLY B 162       4.772   7.264   8.679  1.00  0.00           H  
ATOM   2564 2HA  GLY B 162       6.318   6.511   8.330  1.00  0.00           H  
ATOM   2565  N   GLY B 163       4.790   6.605   5.593  1.00  0.00           N  
ATOM   2566  CA  GLY B 163       4.558   6.800   4.171  1.00  0.00           C  
ATOM   2567  C   GLY B 163       3.955   5.583   3.493  1.00  0.00           C  
ATOM   2568  O   GLY B 163       3.650   4.587   4.151  1.00  0.00           O  
ATOM   2569  H   GLY B 163       4.510   5.735   6.022  1.00  0.00           H  
ATOM   2570 1HA  GLY B 163       3.890   7.649   4.023  1.00  0.00           H  
ATOM   2571 2HA  GLY B 163       5.500   7.042   3.679  1.00  0.00           H  
ATOM   2572  N   ALA B 164       3.602   5.566   2.251  1.00  0.00           N  
ATOM   2573  CA  ALA B 164       3.026   4.413   1.565  1.00  0.00           C  
ATOM   2574  C   ALA B 164       3.622   4.251   0.170  1.00  0.00           C  
ATOM   2575  O   ALA B 164       3.968   5.238  -0.484  1.00  0.00           O  
ATOM   2576  CB  ALA B 164       1.527   4.523   1.486  1.00  0.00           C  
ATOM   2577  H   ALA B 164       3.745   6.424   1.738  1.00  0.00           H  
ATOM   2578  HA  ALA B 164       3.268   3.520   2.141  1.00  0.00           H  
ATOM   2579 1HB  ALA B 164       1.133   3.631   1.006  1.00  0.00           H  
ATOM   2580 2HB  ALA B 164       1.121   4.608   2.483  1.00  0.00           H  
ATOM   2581 3HB  ALA B 164       1.275   5.396   0.900  1.00  0.00           H  
ATOM   2582  N   ASP B 165       3.924   3.155  -0.258  1.00  0.00           N  
ATOM   2583  CA  ASP B 165       4.400   2.778  -1.586  1.00  0.00           C  
ATOM   2584  C   ASP B 165       3.818   1.432  -2.016  1.00  0.00           C  
ATOM   2585  O   ASP B 165       3.350   0.656  -1.181  1.00  0.00           O  
ATOM   2586  CB  ASP B 165       5.888   2.785  -1.676  1.00  0.00           C  
ATOM   2587  CG  ASP B 165       6.354   2.784  -3.074  1.00  0.00           C  
ATOM   2588  OD1 ASP B 165       5.536   2.935  -3.984  1.00  0.00           O  
ATOM   2589  OD2 ASP B 165       7.516   2.548  -3.232  1.00  0.00           O1-
ATOM   2590  H   ASP B 165       3.811   2.439   0.446  1.00  0.00           H  
ATOM   2591  HA  ASP B 165       4.066   3.531  -2.301  1.00  0.00           H  
ATOM   2592 1HB  ASP B 165       6.289   3.669  -1.168  1.00  0.00           H  
ATOM   2593 2HB  ASP B 165       6.257   1.949  -1.207  1.00  0.00           H  
ATOM   2594  N   TYR B 166       3.698   1.166  -3.343  1.00  0.00           N  
ATOM   2595  CA  TYR B 166       3.205  -0.118  -3.830  1.00  0.00           C  
ATOM   2596  C   TYR B 166       4.094  -0.658  -4.943  1.00  0.00           C  
ATOM   2597  O   TYR B 166       4.799   0.105  -5.608  1.00  0.00           O  
ATOM   2598  CB  TYR B 166       1.766  -0.137  -4.341  1.00  0.00           C  
ATOM   2599  CG  TYR B 166       1.593   0.043  -5.764  1.00  0.00           C  
ATOM   2600  CD1 TYR B 166       1.663   1.213  -6.398  1.00  0.00           C  
ATOM   2601  CD2 TYR B 166       1.289  -1.128  -6.472  1.00  0.00           C  
ATOM   2602  CE1 TYR B 166       1.459   1.197  -7.766  1.00  0.00           C  
ATOM   2603  CE2 TYR B 166       1.080  -1.104  -7.792  1.00  0.00           C  
ATOM   2604  CZ  TYR B 166       1.162   0.061  -8.441  1.00  0.00           C  
ATOM   2605  OH  TYR B 166       0.940   0.138  -9.799  1.00  0.00           O  
ATOM   2606  H   TYR B 166       3.957   1.879  -4.011  1.00  0.00           H  
ATOM   2607  HA  TYR B 166       3.222  -0.830  -3.004  1.00  0.00           H  
ATOM   2608 1HB  TYR B 166       1.322  -1.100  -4.076  1.00  0.00           H  
ATOM   2609 2HB  TYR B 166       1.188   0.623  -3.824  1.00  0.00           H  
ATOM   2610  HD1 TYR B 166       1.900   2.139  -5.870  1.00  0.00           H  
ATOM   2611  HD2 TYR B 166       1.214  -2.077  -5.939  1.00  0.00           H  
ATOM   2612  HE1 TYR B 166       1.532   2.066  -8.314  1.00  0.00           H  
ATOM   2613  HE2 TYR B 166       0.840  -2.020  -8.318  1.00  0.00           H  
ATOM   2614  HH  TYR B 166       0.688  -0.731 -10.129  1.00  0.00           H  
ATOM   2615  N   LYS B 167       4.130  -2.010  -5.172  1.00  0.00           N  
ATOM   2616  CA  LYS B 167       4.904  -2.700  -6.199  1.00  0.00           C  
ATOM   2617  C   LYS B 167       4.060  -3.755  -6.909  1.00  0.00           C  
ATOM   2618  O   LYS B 167       3.205  -4.391  -6.291  1.00  0.00           O  
ATOM   2619  CB  LYS B 167       6.216  -3.244  -5.649  1.00  0.00           C  
ATOM   2620  CG  LYS B 167       7.238  -2.127  -5.228  1.00  0.00           C  
ATOM   2621  CD  LYS B 167       7.800  -1.415  -6.508  1.00  0.00           C  
ATOM   2622  CE  LYS B 167       8.877  -0.418  -6.187  1.00  0.00           C  
ATOM   2623  NZ  LYS B 167       9.313   0.358  -7.378  1.00  0.00           N1+
ATOM   2624  H   LYS B 167       3.550  -2.551  -4.548  1.00  0.00           H  
ATOM   2625  HA  LYS B 167       5.222  -1.968  -6.943  1.00  0.00           H  
ATOM   2626 1HB  LYS B 167       6.021  -3.871  -4.777  1.00  0.00           H  
ATOM   2627 2HB  LYS B 167       6.687  -3.869  -6.407  1.00  0.00           H  
ATOM   2628 1HG  LYS B 167       6.744  -1.382  -4.611  1.00  0.00           H  
ATOM   2629 2HG  LYS B 167       8.060  -2.507  -4.657  1.00  0.00           H  
ATOM   2630 1HD  LYS B 167       8.188  -2.160  -7.205  1.00  0.00           H  
ATOM   2631 2HD  LYS B 167       7.026  -0.840  -7.002  1.00  0.00           H  
ATOM   2632 1HE  LYS B 167       8.498   0.279  -5.439  1.00  0.00           H  
ATOM   2633 2HE  LYS B 167       9.737  -0.951  -5.791  1.00  0.00           H  
ATOM   2634 1HZ  LYS B 167      10.030   1.013  -7.097  1.00  0.00           H  
ATOM   2635 2HZ  LYS B 167       9.673  -0.259  -8.087  1.00  0.00           H  
ATOM   2636 3HZ  LYS B 167       8.515   0.868  -7.738  1.00  0.00           H  
ATOM   2637  N   ARG B 168       4.331  -3.832  -8.248  1.00  0.00           N  
ATOM   2638  CA  ARG B 168       3.729  -4.893  -9.048  1.00  0.00           C  
ATOM   2639  C   ARG B 168       4.709  -6.042  -9.262  1.00  0.00           C  
ATOM   2640  O   ARG B 168       5.870  -5.817  -9.610  1.00  0.00           O  
ATOM   2641  CB  ARG B 168       3.330  -4.359 -10.425  1.00  0.00           C  
ATOM   2642  CG  ARG B 168       2.304  -3.241 -10.431  1.00  0.00           C  
ATOM   2643  CD  ARG B 168       2.019  -2.714 -11.802  1.00  0.00           C  
ATOM   2644  NE  ARG B 168       1.309  -3.673 -12.621  1.00  0.00           N  
ATOM   2645  CZ  ARG B 168       1.025  -3.518 -13.930  1.00  0.00           C  
ATOM   2646  NH1 ARG B 168       1.389  -2.420 -14.563  1.00  0.00           N1+
ATOM   2647  NH2 ARG B 168       0.364  -4.466 -14.580  1.00  0.00           N  
ATOM   2648  H   ARG B 168       4.943  -3.165  -8.696  1.00  0.00           H  
ATOM   2649  HA  ARG B 168       2.865  -5.284  -8.509  1.00  0.00           H  
ATOM   2650 1HB  ARG B 168       4.220  -3.984 -10.929  1.00  0.00           H  
ATOM   2651 2HB  ARG B 168       2.940  -5.175 -11.023  1.00  0.00           H  
ATOM   2652 1HG  ARG B 168       1.375  -3.606 -10.018  1.00  0.00           H  
ATOM   2653 2HG  ARG B 168       2.677  -2.415  -9.826  1.00  0.00           H  
ATOM   2654 1HD  ARG B 168       1.408  -1.809 -11.731  1.00  0.00           H  
ATOM   2655 2HD  ARG B 168       2.964  -2.477 -12.288  1.00  0.00           H  
ATOM   2656  HE  ARG B 168       1.005  -4.520 -12.174  1.00  0.00           H  
ATOM   2657 1HH1 ARG B 168       1.883  -1.690 -14.071  1.00  0.00           H  
ATOM   2658 2HH1 ARG B 168       1.169  -2.298 -15.541  1.00  0.00           H  
ATOM   2659 1HH2 ARG B 168       0.078  -5.306 -14.099  1.00  0.00           H  
ATOM   2660 2HH2 ARG B 168       0.145  -4.354 -15.558  1.00  0.00           H  
ATOM   2661  N   ILE B 169       4.220  -7.191  -9.052  1.00  0.00           N  
ATOM   2662  CA  ILE B 169       5.058  -8.374  -9.205  1.00  0.00           C  
ATOM   2663  C   ILE B 169       4.343  -9.404 -10.077  1.00  0.00           C  
ATOM   2664  O   ILE B 169       3.200  -9.776  -9.800  1.00  0.00           O  
ATOM   2665  CB  ILE B 169       5.419  -8.992  -7.835  1.00  0.00           C  
ATOM   2666  CG1 ILE B 169       6.105  -7.950  -6.944  1.00  0.00           C  
ATOM   2667  CG2 ILE B 169       6.307 -10.227  -8.016  1.00  0.00           C  
ATOM   2668  CD1 ILE B 169       5.892  -8.174  -5.453  1.00  0.00           C  
ATOM   2669  H   ILE B 169       3.254  -7.303  -8.778  1.00  0.00           H  
ATOM   2670  HA  ILE B 169       5.983  -8.081  -9.700  1.00  0.00           H  
ATOM   2671  HB  ILE B 169       4.507  -9.287  -7.318  1.00  0.00           H  
ATOM   2672 1HG1 ILE B 169       7.177  -7.955  -7.138  1.00  0.00           H  
ATOM   2673 2HG1 ILE B 169       5.733  -6.956  -7.193  1.00  0.00           H  
ATOM   2674 1HG2 ILE B 169       6.551 -10.646  -7.041  1.00  0.00           H  
ATOM   2675 2HG2 ILE B 169       5.779 -10.972  -8.610  1.00  0.00           H  
ATOM   2676 3HG2 ILE B 169       7.227  -9.941  -8.528  1.00  0.00           H  
ATOM   2677 1HD1 ILE B 169       6.409  -7.396  -4.890  1.00  0.00           H  
ATOM   2678 2HD1 ILE B 169       4.826  -8.139  -5.227  1.00  0.00           H  
ATOM   2679 3HD1 ILE B 169       6.290  -9.149  -5.171  1.00  0.00           H  
ATOM   2680  N   THR B 170       5.028  -9.809 -11.130  1.00  0.00           N  
ATOM   2681  CA  THR B 170       4.449 -10.784 -12.049  1.00  0.00           C  
ATOM   2682  C   THR B 170       4.847 -12.203 -11.653  1.00  0.00           C  
ATOM   2683  O   THR B 170       6.017 -12.469 -11.368  1.00  0.00           O  
ATOM   2684  CB  THR B 170       4.887 -10.511 -13.500  1.00  0.00           C  
ATOM   2685  CG2 THR B 170       4.259 -11.515 -14.461  1.00  0.00           C  
ATOM   2686  OG1 THR B 170       4.481  -9.189 -13.874  1.00  0.00           O  
ATOM   2687  H   THR B 170       5.956  -9.453 -11.312  1.00  0.00           H  
ATOM   2688  HA  THR B 170       3.363 -10.705 -11.998  1.00  0.00           H  
ATOM   2689  HB  THR B 170       5.972 -10.584 -13.574  1.00  0.00           H  
ATOM   2690  HG1 THR B 170       4.029  -8.772 -13.137  1.00  0.00           H  
ATOM   2691 1HG2 THR B 170       4.585 -11.299 -15.478  1.00  0.00           H  
ATOM   2692 2HG2 THR B 170       4.570 -12.523 -14.187  1.00  0.00           H  
ATOM   2693 3HG2 THR B 170       3.174 -11.443 -14.405  1.00  0.00           H  
ATOM   2694  N   VAL B 171       3.845 -13.098 -11.647  1.00  0.00           N  
ATOM   2695  CA  VAL B 171       4.091 -14.508 -11.363  1.00  0.00           C  
ATOM   2696  C   VAL B 171       3.632 -15.361 -12.545  1.00  0.00           C  
ATOM   2697  O   VAL B 171       2.496 -15.235 -13.005  1.00  0.00           O  
ATOM   2698  CB  VAL B 171       3.375 -14.960 -10.071  1.00  0.00           C  
ATOM   2699  CG1 VAL B 171       3.535 -16.465  -9.862  1.00  0.00           C  
ATOM   2700  CG2 VAL B 171       3.915 -14.190  -8.866  1.00  0.00           C  
ATOM   2701  H   VAL B 171       2.902 -12.792 -11.842  1.00  0.00           H  
ATOM   2702  HA  VAL B 171       5.163 -14.651 -11.225  1.00  0.00           H  
ATOM   2703  HB  VAL B 171       2.307 -14.767 -10.172  1.00  0.00           H  
ATOM   2704 1HG1 VAL B 171       3.023 -16.761  -8.947  1.00  0.00           H  
ATOM   2705 2HG1 VAL B 171       3.102 -16.998 -10.709  1.00  0.00           H  
ATOM   2706 3HG1 VAL B 171       4.594 -16.709  -9.781  1.00  0.00           H  
ATOM   2707 1HG2 VAL B 171       3.400 -14.519  -7.964  1.00  0.00           H  
ATOM   2708 2HG2 VAL B 171       4.983 -14.378  -8.764  1.00  0.00           H  
ATOM   2709 3HG2 VAL B 171       3.746 -13.123  -9.011  1.00  0.00           H  
ATOM   2710  N   LYS B 172       4.568 -16.231 -13.033  1.00  0.00           N  
ATOM   2711  CA  LYS B 172       4.258 -17.232 -14.050  1.00  0.00           C  
ATOM   2712  C   LYS B 172       4.323 -18.642 -13.470  1.00  0.00           C  
ATOM   2713  O   LYS B 172       5.226 -18.958 -12.692  1.00  0.00           O  
ATOM   2714  CB  LYS B 172       5.217 -17.107 -15.235  1.00  0.00           C  
ATOM   2715  CG  LYS B 172       5.068 -15.811 -16.019  1.00  0.00           C  
ATOM   2716  CD  LYS B 172       5.940 -15.809 -17.267  1.00  0.00           C  
ATOM   2717  CE  LYS B 172       5.765 -14.527 -18.071  1.00  0.00           C  
ATOM   2718  NZ  LYS B 172       6.635 -14.511 -19.285  1.00  0.00           N1+
ATOM   2719  H   LYS B 172       5.509 -16.173 -12.671  1.00  0.00           H  
ATOM   2720  HA  LYS B 172       3.241 -17.062 -14.405  1.00  0.00           H  
ATOM   2721 1HB  LYS B 172       6.246 -17.170 -14.879  1.00  0.00           H  
ATOM   2722 2HB  LYS B 172       5.057 -17.938 -15.922  1.00  0.00           H  
ATOM   2723 1HG  LYS B 172       4.027 -15.683 -16.317  1.00  0.00           H  
ATOM   2724 2HG  LYS B 172       5.353 -14.970 -15.388  1.00  0.00           H  
ATOM   2725 1HD  LYS B 172       6.988 -15.906 -16.980  1.00  0.00           H  
ATOM   2726 2HD  LYS B 172       5.675 -16.659 -17.897  1.00  0.00           H  
ATOM   2727 1HE  LYS B 172       4.726 -14.431 -18.380  1.00  0.00           H  
ATOM   2728 2HE  LYS B 172       6.016 -13.670 -17.447  1.00  0.00           H  
ATOM   2729 1HZ  LYS B 172       6.492 -13.648 -19.790  1.00  0.00           H  
ATOM   2730 2HZ  LYS B 172       7.603 -14.582 -19.007  1.00  0.00           H  
ATOM   2731 3HZ  LYS B 172       6.398 -15.292 -19.880  1.00  0.00           H  
ATOM   2732  N   VAL B 173       3.253 -19.391 -13.635  1.00  0.00           N  
ATOM   2733  CA  VAL B 173       3.224 -20.786 -13.205  1.00  0.00           C  
ATOM   2734  C   VAL B 173       3.408 -21.702 -14.413  1.00  0.00           C  
ATOM   2735  O   VAL B 173       2.781 -21.500 -15.455  1.00  0.00           O  
ATOM   2736  CB  VAL B 173       1.906 -21.127 -12.474  1.00  0.00           C  
ATOM   2737  CG1 VAL B 173       1.881 -22.599 -12.064  1.00  0.00           C  
ATOM   2738  CG2 VAL B 173       1.725 -20.226 -11.253  1.00  0.00           C  
ATOM   2739  OXT VAL B 173       4.168 -22.629 -14.352  1.00  0.00           O1-
ATOM   2740  H   VAL B 173       2.432 -18.993 -14.068  1.00  0.00           H  
ATOM   2741  HA  VAL B 173       4.050 -20.952 -12.513  1.00  0.00           H  
ATOM   2742  HB  VAL B 173       1.071 -20.977 -13.158  1.00  0.00           H  
ATOM   2743 1HG1 VAL B 173       0.944 -22.818 -11.551  1.00  0.00           H  
ATOM   2744 2HG1 VAL B 173       1.962 -23.225 -12.952  1.00  0.00           H  
ATOM   2745 3HG1 VAL B 173       2.718 -22.805 -11.396  1.00  0.00           H  
ATOM   2746 1HG2 VAL B 173       0.793 -20.479 -10.750  1.00  0.00           H  
ATOM   2747 2HG2 VAL B 173       2.560 -20.372 -10.567  1.00  0.00           H  
ATOM   2748 3HG2 VAL B 173       1.695 -19.184 -11.572  1.00  0.00           H  
TER   
END
