# Supplementary material for: Scaffolding protein functional sites using deep learning
Source: Science. Author manuscript; Available in PMC 2022 Oct 31. (PMC9621694; doi:10.1126/science.abn2100)
Supplement: Data S1 [file NIHMS1830590-supplement-Data_S1.zip › pdl1_freehal_2_RF.pdb]

ATOM      1  N   SER A   1      -4.970   7.244 -17.498  1.00  0.70           N  
ATOM      2  CA  SER A   1      -4.326   6.806 -16.265  1.00  0.70           C  
ATOM      3  C   SER A   1      -5.321   6.117 -15.340  1.00  0.70           C  
ATOM      4  O   SER A   1      -6.498   6.477 -15.298  1.00  0.70           O  
ATOM      5  CB  SER A   1      -3.645   7.965 -15.563  1.00  0.70           C  
ATOM      6  OG  SER A   1      -4.510   8.973 -15.116  1.00  0.70           O  
ATOM      7  N   GLU A   2      -4.750   4.992 -14.682  1.00  0.77           N  
ATOM      8  CA  GLU A   2      -5.528   4.220 -13.721  1.00  0.77           C  
ATOM      9  C   GLU A   2      -5.182   4.611 -12.290  1.00  0.77           C  
ATOM     10  O   GLU A   2      -4.010   4.649 -11.914  1.00  0.77           O  
ATOM     11  CB  GLU A   2      -5.309   2.723 -13.949  1.00  0.77           C  
ATOM     12  CG  GLU A   2      -6.223   1.794 -13.163  1.00  0.77           C  
ATOM     13  CD  GLU A   2      -5.979   0.341 -13.463  1.00  0.77           C  
ATOM     14  OE1 GLU A   2      -5.129   0.055 -14.272  1.00  0.77           O  
ATOM     15  OE2 GLU A   2      -6.643  -0.485 -12.883  1.00  0.77           O1-
ATOM     16  N   ILE A   3      -6.207   5.132 -11.609  1.00  0.80           N  
ATOM     17  CA  ILE A   3      -6.143   5.374 -10.173  1.00  0.80           C  
ATOM     18  C   ILE A   3      -6.745   4.214  -9.391  1.00  0.80           C  
ATOM     19  O   ILE A   3      -7.847   3.754  -9.694  1.00  0.80           O  
ATOM     20  CB  ILE A   3      -6.847   6.695  -9.809  1.00  0.80           C  
ATOM     21  CG1 ILE A   3      -6.197   7.871 -10.542  1.00  0.80           C  
ATOM     22  CG2 ILE A   3      -6.812   6.916  -8.305  1.00  0.80           C  
ATOM     23  CD1 ILE A   3      -6.959   9.169 -10.410  1.00  0.80           C  
ATOM     24  N   HIS A   4      -5.956   3.676  -8.511  1.00  0.79           N  
ATOM     25  CA  HIS A   4      -6.400   2.613  -7.618  1.00  0.79           C  
ATOM     26  C   HIS A   4      -6.768   3.162  -6.246  1.00  0.79           C  
ATOM     27  O   HIS A   4      -6.005   3.919  -5.644  1.00  0.79           O  
ATOM     28  CB  HIS A   4      -5.321   1.532  -7.485  1.00  0.79           C  
ATOM     29  CG  HIS A   4      -4.976   0.864  -8.778  1.00  0.79           C  
ATOM     30  CD2 HIS A   4      -3.933   1.042  -9.623  1.00  0.79           C  
ATOM     31  ND1 HIS A   4      -5.757  -0.125  -9.337  1.00  0.79           N  
ATOM     32  CE1 HIS A   4      -5.209  -0.527 -10.471  1.00  0.79           C  
ATOM     33  NE2 HIS A   4      -4.103   0.166 -10.667  1.00  0.79           N  
ATOM     34  N   VAL A   5      -8.061   2.971  -5.896  1.00  0.78           N  
ATOM     35  CA  VAL A   5      -8.545   3.389  -4.586  1.00  0.78           C  
ATOM     36  C   VAL A   5      -8.731   2.194  -3.660  1.00  0.78           C  
ATOM     37  O   VAL A   5      -9.388   1.216  -4.018  1.00  0.78           O  
ATOM     38  CB  VAL A   5      -9.808   4.264  -4.689  1.00  0.78           C  
ATOM     39  CG1 VAL A   5     -10.297   4.433  -6.120  1.00  0.78           C  
ATOM     40  CG2 VAL A   5     -10.894   3.653  -3.817  1.00  0.78           C  
ATOM     41  N   PHE A   6      -7.975   2.214  -2.610  1.00  0.77           N  
ATOM     42  CA  PHE A   6      -8.113   1.200  -1.572  1.00  0.77           C  
ATOM     43  C   PHE A   6      -8.646   1.805  -0.279  1.00  0.77           C  
ATOM     44  O   PHE A   6      -8.091   2.773   0.241  1.00  0.77           O  
ATOM     45  CB  PHE A   6      -6.762   0.543  -1.282  1.00  0.77           C  
ATOM     46  CG  PHE A   6      -6.121  -0.145  -2.454  1.00  0.77           C  
ATOM     47  CD1 PHE A   6      -5.131   0.488  -3.192  1.00  0.77           C  
ATOM     48  CD2 PHE A   6      -6.508  -1.424  -2.822  1.00  0.77           C  
ATOM     49  CE1 PHE A   6      -4.542  -0.144  -4.271  1.00  0.77           C  
ATOM     50  CE2 PHE A   6      -5.920  -2.058  -3.900  1.00  0.77           C  
ATOM     51  CZ  PHE A   6      -4.937  -1.417  -4.625  1.00  0.77           C  
ATOM     52  N   VAL A   7      -9.738   1.224   0.112  1.00  0.76           N  
ATOM     53  CA  VAL A   7     -10.343   1.626   1.377  1.00  0.76           C  
ATOM     54  C   VAL A   7     -10.323   0.484   2.384  1.00  0.76           C  
ATOM     55  O   VAL A   7     -10.756  -0.629   2.085  1.00  0.76           O  
ATOM     56  CB  VAL A   7     -11.750   2.220   1.180  1.00  0.76           C  
ATOM     57  CG1 VAL A   7     -12.226   2.170  -0.265  1.00  0.76           C  
ATOM     58  CG2 VAL A   7     -12.718   1.480   2.091  1.00  0.76           C  
ATOM     59  N   THR A   8      -9.527   0.645   3.423  1.00  0.77           N  
ATOM     60  CA  THR A   8      -9.525  -0.325   4.511  1.00  0.77           C  
ATOM     61  C   THR A   8     -10.193   0.243   5.756  1.00  0.77           C  
ATOM     62  O   THR A   8      -9.989   1.405   6.107  1.00  0.77           O  
ATOM     63  CB  THR A   8      -8.085  -0.760   4.840  1.00  0.77           C  
ATOM     64  CG2 THR A   8      -8.084  -1.862   5.889  1.00  0.77           C  
ATOM     65  OG1 THR A   8      -7.447  -1.238   3.649  1.00  0.77           O  
ATOM     66  N   MET A   9     -11.204  -0.551   6.206  1.00  0.77           N  
ATOM     67  CA  MET A   9     -11.922  -0.178   7.419  1.00  0.77           C  
ATOM     68  C   MET A   9     -11.685  -1.190   8.533  1.00  0.77           C  
ATOM     69  O   MET A   9     -11.689  -2.398   8.298  1.00  0.77           O  
ATOM     70  CB  MET A   9     -13.408  -0.030   7.103  1.00  0.77           C  
ATOM     71  CG  MET A   9     -14.278   0.514   8.228  1.00  0.77           C  
ATOM     72  SD  MET A   9     -15.998   0.738   7.731  1.00  0.77           S  
ATOM     73  CE  MET A   9     -16.516  -0.964   7.529  1.00  0.77           C  
ATOM     74  N   TYR A  10     -11.391  -0.708   9.718  1.00  0.78           N  
ATOM     75  CA  TYR A  10     -11.183  -1.559  10.883  1.00  0.78           C  
ATOM     76  C   TYR A  10     -11.772  -0.929  12.138  1.00  0.78           C  
ATOM     77  O   TYR A  10     -11.951   0.287  12.209  1.00  0.78           O  
ATOM     78  CB  TYR A  10      -9.722  -1.983  11.048  1.00  0.78           C  
ATOM     79  CG  TYR A  10      -8.605  -0.966  11.137  1.00  0.78           C  
ATOM     80  CD1 TYR A  10      -8.193  -0.495  12.375  1.00  0.78           C  
ATOM     81  CD2 TYR A  10      -7.992  -0.507   9.980  1.00  0.78           C  
ATOM     82  CE1 TYR A  10      -7.173   0.434  12.456  1.00  0.78           C  
ATOM     83  CE2 TYR A  10      -6.972   0.421  10.061  1.00  0.78           C  
ATOM     84  CZ  TYR A  10      -6.564   0.891  11.299  1.00  0.78           C  
ATOM     85  OH  TYR A  10      -5.548   1.816  11.379  1.00  0.78           O  
ATOM     86  N   GLN A  11     -12.071  -1.809  13.032  1.00  0.77           N  
ATOM     87  CA  GLN A  11     -12.462  -1.413  14.379  1.00  0.77           C  
ATOM     88  C   GLN A  11     -11.306  -1.571  15.357  1.00  0.77           C  
ATOM     89  O   GLN A  11     -10.712  -2.644  15.463  1.00  0.77           O  
ATOM     90  CB  GLN A  11     -13.695  -2.209  14.815  1.00  0.77           C  
ATOM     91  CG  GLN A  11     -14.390  -1.684  16.059  1.00  0.77           C  
ATOM     92  CD  GLN A  11     -15.680  -2.422  16.357  1.00  0.77           C  
ATOM     93  NE2 GLN A  11     -16.556  -1.793  17.133  1.00  0.77           N  
ATOM     94  OE1 GLN A  11     -15.889  -3.548  15.895  1.00  0.77           O  
ATOM     95  N   LEU A  12     -10.824  -0.357  15.956  1.00  0.75           N  
ATOM     96  CA  LEU A  12      -9.774  -0.384  16.967  1.00  0.75           C  
ATOM     97  C   LEU A  12     -10.261  -1.045  18.252  1.00  0.75           C  
ATOM     98  O   LEU A  12     -11.465  -1.159  18.484  1.00  0.75           O  
ATOM     99  CB  LEU A  12      -9.213   1.020  17.228  1.00  0.75           C  
ATOM    100  CG  LEU A  12      -8.477   1.855  16.172  1.00  0.75           C  
ATOM    101  CD1 LEU A  12      -8.244   1.010  14.927  1.00  0.75           C  
ATOM    102  CD2 LEU A  12      -9.294   3.096  15.846  1.00  0.75           C  
ATOM    103  N   SER A  13      -9.282  -1.529  19.170  1.00  0.76           N  
ATOM    104  CA  SER A  13      -9.621  -2.159  20.441  1.00  0.76           C  
ATOM    105  C   SER A  13     -10.422  -1.215  21.328  1.00  0.76           C  
ATOM    106  O   SER A  13     -11.191  -1.654  22.183  1.00  0.76           O  
ATOM    107  CB  SER A  13      -8.368  -2.617  21.161  1.00  0.76           C  
ATOM    108  OG  SER A  13      -7.518  -1.539  21.444  1.00  0.76           O  
ATOM    109  N   THR A  14     -10.361   0.235  21.109  1.00  0.79           N  
ATOM    110  CA  THR A  14     -11.137   1.237  21.830  1.00  0.79           C  
ATOM    111  C   THR A  14     -12.568   1.304  21.312  1.00  0.79           C  
ATOM    112  O   THR A  14     -13.422   1.965  21.903  1.00  0.79           O  
ATOM    113  CB  THR A  14     -10.487   2.630  21.742  1.00  0.79           C  
ATOM    114  CG2 THR A  14      -9.077   2.602  22.311  1.00  0.79           C  
ATOM    115  OG1 THR A  14     -10.438   3.043  20.371  1.00  0.79           O  
ATOM    116  N   GLY A  15     -12.996   0.314  20.187  1.00  0.85           N  
ATOM    117  CA  GLY A  15     -14.345   0.338  19.634  1.00  0.85           C  
ATOM    118  C   GLY A  15     -14.492   1.436  18.589  1.00  0.85           C  
ATOM    119  O   GLY A  15     -15.562   1.614  18.008  1.00  0.85           O  
ATOM    120  N   GLN A  16     -13.350   2.257  18.228  1.00  0.81           N  
ATOM    121  CA  GLN A  16     -13.376   3.291  17.202  1.00  0.81           C  
ATOM    122  C   GLN A  16     -13.055   2.713  15.829  1.00  0.81           C  
ATOM    123  O   GLN A  16     -12.293   1.753  15.712  1.00  0.81           O  
ATOM    124  CB  GLN A  16     -12.399   4.422  17.537  1.00  0.81           C  
ATOM    125  CG  GLN A  16     -12.754   5.182  18.804  1.00  0.81           C  
ATOM    126  CD  GLN A  16     -11.794   6.322  19.083  1.00  0.81           C  
ATOM    127  NE2 GLN A  16     -12.318   7.420  19.613  1.00  0.81           N  
ATOM    128  OE1 GLN A  16     -10.592   6.217  18.824  1.00  0.81           O  
ATOM    129  N   MET A  17     -13.786   3.197  14.838  1.00  0.82           N  
ATOM    130  CA  MET A  17     -13.562   2.805  13.452  1.00  0.82           C  
ATOM    131  C   MET A  17     -12.540   3.713  12.781  1.00  0.82           C  
ATOM    132  O   MET A  17     -12.558   4.929  12.967  1.00  0.82           O  
ATOM    133  CB  MET A  17     -14.894   2.819  12.705  1.00  0.82           C  
ATOM    134  CG  MET A  17     -14.875   2.246  11.296  1.00  0.82           C  
ATOM    135  SD  MET A  17     -16.512   2.205  10.539  1.00  0.82           S  
ATOM    136  CE  MET A  17     -17.307   0.938  11.521  1.00  0.82           C  
ATOM    137  N   VAL A  18     -11.454   3.097  12.222  1.00  0.80           N  
ATOM    138  CA  VAL A  18     -10.480   3.821  11.414  1.00  0.80           C  
ATOM    139  C   VAL A  18     -10.568   3.414   9.948  1.00  0.80           C  
ATOM    140  O   VAL A  18     -10.694   2.231   9.629  1.00  0.80           O  
ATOM    141  CB  VAL A  18      -9.059   3.697  11.992  1.00  0.80           C  
ATOM    142  CG1 VAL A  18      -9.003   2.859  13.261  1.00  0.80           C  
ATOM    143  CG2 VAL A  18      -8.150   3.114  10.921  1.00  0.80           C  
ATOM    144  N   ILE A  19     -10.671   4.407   9.055  1.00  0.82           N  
ATOM    145  CA  ILE A  19     -10.672   4.199   7.612  1.00  0.82           C  
ATOM    146  C   ILE A  19      -9.401   4.746   6.975  1.00  0.82           C  
ATOM    147  O   ILE A  19      -9.013   5.889   7.221  1.00  0.82           O  
ATOM    148  CB  ILE A  19     -11.914   4.836   6.963  1.00  0.82           C  
ATOM    149  CG1 ILE A  19     -13.203   4.257   7.554  1.00  0.82           C  
ATOM    150  CG2 ILE A  19     -11.878   4.634   5.455  1.00  0.82           C  
ATOM    151  CD1 ILE A  19     -14.455   4.982   7.114  1.00  0.82           C  
ATOM    152  N   HIS A  20      -8.683   3.836   6.283  1.00  0.81           N  
ATOM    153  CA  HIS A  20      -7.526   4.218   5.483  1.00  0.81           C  
ATOM    154  C   HIS A  20      -7.859   4.215   3.996  1.00  0.81           C  
ATOM    155  O   HIS A  20      -8.350   3.220   3.463  1.00  0.81           O  
ATOM    156  CB  HIS A  20      -6.338   3.286   5.740  1.00  0.81           C  
ATOM    157  CG  HIS A  20      -5.739   3.335   7.112  1.00  0.81           C  
ATOM    158  CD2 HIS A  20      -6.087   2.706   8.259  1.00  0.81           C  
ATOM    159  ND1 HIS A  20      -4.638   4.109   7.416  1.00  0.81           N  
ATOM    160  CE1 HIS A  20      -4.336   3.954   8.693  1.00  0.81           C  
ATOM    161  NE2 HIS A  20      -5.198   3.108   9.226  1.00  0.81           N  
ATOM    162  N   VAL A  21      -7.918   5.428   3.416  1.00  0.81           N  
ATOM    163  CA  VAL A  21      -8.090   5.546   1.973  1.00  0.81           C  
ATOM    164  C   VAL A  21      -6.751   5.738   1.272  1.00  0.81           C  
ATOM    165  O   VAL A  21      -6.006   6.668   1.580  1.00  0.81           O  
ATOM    166  CB  VAL A  21      -9.118   6.632   1.604  1.00  0.81           C  
ATOM    167  CG1 VAL A  21      -9.629   7.386   2.823  1.00  0.81           C  
ATOM    168  CG2 VAL A  21      -8.486   7.589   0.605  1.00  0.81           C  
ATOM    169  N   PHE A  22      -6.436   4.709   0.401  1.00  0.81           N  
ATOM    170  CA  PHE A  22      -5.208   4.742  -0.383  1.00  0.81           C  
ATOM    171  C   PHE A  22      -5.505   4.949  -1.862  1.00  0.81           C  
ATOM    172  O   PHE A  22      -6.258   4.186  -2.468  1.00  0.81           O  
ATOM    173  CB  PHE A  22      -4.427   3.439  -0.209  1.00  0.81           C  
ATOM    174  CG  PHE A  22      -3.988   3.133   1.195  1.00  0.81           C  
ATOM    175  CD1 PHE A  22      -4.770   2.340   2.023  1.00  0.81           C  
ATOM    176  CD2 PHE A  22      -2.796   3.637   1.690  1.00  0.81           C  
ATOM    177  CE1 PHE A  22      -4.367   2.058   3.316  1.00  0.81           C  
ATOM    178  CE2 PHE A  22      -2.391   3.357   2.981  1.00  0.81           C  
ATOM    179  CZ  PHE A  22      -3.178   2.567   3.795  1.00  0.81           C  
ATOM    180  N   LEU A  23      -5.101   6.171  -2.345  1.00  0.81           N  
ATOM    181  CA  LEU A  23      -5.199   6.436  -3.775  1.00  0.81           C  
ATOM    182  C   LEU A  23      -3.832   6.354  -4.446  1.00  0.81           C  
ATOM    183  O   LEU A  23      -2.889   7.032  -4.038  1.00  0.81           O  
ATOM    184  CB  LEU A  23      -5.845   7.797  -4.061  1.00  0.81           C  
ATOM    185  CG  LEU A  23      -7.315   8.103  -3.750  1.00  0.81           C  
ATOM    186  CD1 LEU A  23      -8.008   6.833  -3.273  1.00  0.81           C  
ATOM    187  CD2 LEU A  23      -7.394   9.197  -2.696  1.00  0.81           C  
ATOM    188  N   PHE A  24      -3.797   5.481  -5.426  1.00  0.80           N  
ATOM    189  CA  PHE A  24      -2.556   5.309  -6.173  1.00  0.80           C  
ATOM    190  C   PHE A  24      -2.762   5.590  -7.655  1.00  0.80           C  
ATOM    191  O   PHE A  24      -3.644   5.012  -8.289  1.00  0.80           O  
ATOM    192  CB  PHE A  24      -2.025   3.889  -5.968  1.00  0.80           C  
ATOM    193  CG  PHE A  24      -0.746   3.562  -6.684  1.00  0.80           C  
ATOM    194  CD1 PHE A  24       0.446   4.173  -6.322  1.00  0.80           C  
ATOM    195  CD2 PHE A  24      -0.732   2.642  -7.722  1.00  0.80           C  
ATOM    196  CE1 PHE A  24       1.622   3.873  -6.981  1.00  0.80           C  
ATOM    197  CE2 PHE A  24       0.444   2.340  -8.382  1.00  0.80           C  
ATOM    198  CZ  PHE A  24       1.621   2.955  -8.012  1.00  0.80           C  
ATOM    199  N   ASP A  25      -1.927   6.593  -8.105  1.00  0.79           N  
ATOM    200  CA  ASP A  25      -1.852   6.829  -9.541  1.00  0.79           C  
ATOM    201  C   ASP A  25      -0.744   6.002 -10.179  1.00  0.79           C  
ATOM    202  O   ASP A  25       0.437   6.206  -9.896  1.00  0.79           O  
ATOM    203  CB  ASP A  25      -1.646   8.320  -9.822  1.00  0.79           C  
ATOM    204  CG  ASP A  25      -1.750   8.724 -11.286  1.00  0.79           C  
ATOM    205  OD1 ASP A  25      -2.148   9.834 -11.549  1.00  0.79           O  
ATOM    206  OD2 ASP A  25      -1.431   7.919 -12.127  1.00  0.79           O1-
ATOM    207  N   GLU A  26      -1.079   5.061 -11.125  1.00  0.80           N  
ATOM    208  CA  GLU A  26      -0.155   4.079 -11.680  1.00  0.80           C  
ATOM    209  C   GLU A  26       0.866   4.740 -12.598  1.00  0.80           C  
ATOM    210  O   GLU A  26       2.042   4.379 -12.596  1.00  0.80           O  
ATOM    211  CB  GLU A  26      -0.933   2.987 -12.417  1.00  0.80           C  
ATOM    212  CG  GLU A  26      -0.111   1.786 -12.865  1.00  0.80           C  
ATOM    213  CD  GLU A  26      -0.940   0.729 -13.542  1.00  0.80           C  
ATOM    214  OE1 GLU A  26      -2.098   0.972 -13.781  1.00  0.80           O  
ATOM    215  OE2 GLU A  26      -0.413  -0.322 -13.821  1.00  0.80           O1-
ATOM    216  N   GLU A  27       0.563   5.701 -13.401  1.00  0.78           N  
ATOM    217  CA  GLU A  27       1.454   6.343 -14.360  1.00  0.78           C  
ATOM    218  C   GLU A  27       2.473   7.231 -13.656  1.00  0.78           C  
ATOM    219  O   GLU A  27       3.671   7.153 -13.929  1.00  0.78           O  
ATOM    220  CB  GLU A  27       0.647   7.154 -15.376  1.00  0.78           C  
ATOM    221  CG  GLU A  27       1.449   7.760 -16.519  1.00  0.78           C  
ATOM    222  CD  GLU A  27       0.587   8.479 -17.520  1.00  0.78           C  
ATOM    223  OE1 GLU A  27      -0.607   8.491 -17.348  1.00  0.78           O  
ATOM    224  OE2 GLU A  27       1.126   9.017 -18.459  1.00  0.78           O1-
ATOM    225  N   SER A  28       1.926   8.049 -12.595  1.00  0.75           N  
ATOM    226  CA  SER A  28       2.782   9.029 -11.937  1.00  0.75           C  
ATOM    227  C   SER A  28       3.477   8.427 -10.723  1.00  0.75           C  
ATOM    228  O   SER A  28       4.441   8.991 -10.204  1.00  0.75           O  
ATOM    229  CB  SER A  28       1.985  10.253 -11.531  1.00  0.75           C  
ATOM    230  OG  SER A  28       1.030   9.978 -10.543  1.00  0.75           O  
ATOM    231  N   GLY A  29       3.054   7.087 -10.220  1.00  0.75           N  
ATOM    232  CA  GLY A  29       3.681   6.451  -9.068  1.00  0.75           C  
ATOM    233  C   GLY A  29       3.346   7.191  -7.780  1.00  0.75           C  
ATOM    234  O   GLY A  29       3.983   6.981  -6.747  1.00  0.75           O  
ATOM    235  N   LYS A  30       2.361   8.277  -7.827  1.00  0.74           N  
ATOM    236  CA  LYS A  30       1.943   9.075  -6.680  1.00  0.74           C  
ATOM    237  C   LYS A  30       0.893   8.343  -5.854  1.00  0.74           C  
ATOM    238  O   LYS A  30      -0.030   7.739  -6.401  1.00  0.74           O  
ATOM    239  CB  LYS A  30       1.397  10.435  -7.113  1.00  0.74           C  
ATOM    240  CG  LYS A  30       2.417  11.408  -7.691  1.00  0.74           C  
ATOM    241  CD  LYS A  30       1.798  12.774  -7.944  1.00  0.74           C  
ATOM    242  CE  LYS A  30       2.813  13.744  -8.529  1.00  0.74           C  
ATOM    243  NZ  LYS A  30       2.219  15.085  -8.784  1.00  0.74           N1+
ATOM    244  N   PHE A  31       1.198   8.421  -4.608  1.00  0.78           N  
ATOM    245  CA  PHE A  31       0.314   7.782  -3.641  1.00  0.78           C  
ATOM    246  C   PHE A  31      -0.137   8.768  -2.570  1.00  0.78           C  
ATOM    247  O   PHE A  31       0.642   9.609  -2.120  1.00  0.78           O  
ATOM    248  CB  PHE A  31       1.089   6.630  -2.999  1.00  0.78           C  
ATOM    249  CG  PHE A  31       0.442   5.709  -2.005  1.00  0.78           C  
ATOM    250  CD1 PHE A  31      -0.363   4.662  -2.429  1.00  0.78           C  
ATOM    251  CD2 PHE A  31       0.636   5.887  -0.643  1.00  0.78           C  
ATOM    252  CE1 PHE A  31      -0.958   3.814  -1.514  1.00  0.78           C  
ATOM    253  CE2 PHE A  31       0.042   5.042   0.273  1.00  0.78           C  
ATOM    254  CZ  PHE A  31      -0.756   4.004  -0.162  1.00  0.78           C  
ATOM    255  N   ILE A  32      -1.436   8.675  -2.246  1.00  0.79           N  
ATOM    256  CA  ILE A  32      -2.026   9.459  -1.169  1.00  0.79           C  
ATOM    257  C   ILE A  32      -2.747   8.566  -0.168  1.00  0.79           C  
ATOM    258  O   ILE A  32      -3.501   7.672  -0.551  1.00  0.79           O  
ATOM    259  CB  ILE A  32      -2.976  10.530  -1.737  1.00  0.79           C  
ATOM    260  CG1 ILE A  32      -2.271  11.438  -2.747  1.00  0.79           C  
ATOM    261  CG2 ILE A  32      -3.565  11.349  -0.599  1.00  0.79           C  
ATOM    262  CD1 ILE A  32      -3.212  12.312  -3.544  1.00  0.79           C  
ATOM    263  N   THR A  33      -2.299   8.755   1.158  1.00  0.79           N  
ATOM    264  CA  THR A  33      -2.967   8.046   2.242  1.00  0.79           C  
ATOM    265  C   THR A  33      -3.693   9.013   3.169  1.00  0.79           C  
ATOM    266  O   THR A  33      -3.134  10.030   3.579  1.00  0.79           O  
ATOM    267  CB  THR A  33      -1.954   7.210   3.045  1.00  0.79           C  
ATOM    268  CG2 THR A  33      -2.654   6.388   4.116  1.00  0.79           C  
ATOM    269  OG1 THR A  33      -1.268   6.331   2.145  1.00  0.79           O  
ATOM    270  N   ILE A  34      -4.992   8.822   3.306  1.00  0.81           N  
ATOM    271  CA  ILE A  34      -5.817   9.577   4.243  1.00  0.81           C  
ATOM    272  C   ILE A  34      -6.369   8.676   5.341  1.00  0.81           C  
ATOM    273  O   ILE A  34      -6.873   7.587   5.068  1.00  0.81           O  
ATOM    274  CB  ILE A  34      -6.957  10.298   3.501  1.00  0.81           C  
ATOM    275  CG1 ILE A  34      -6.415  11.197   2.388  1.00  0.81           C  
ATOM    276  CG2 ILE A  34      -7.788  11.105   4.486  1.00  0.81           C  
ATOM    277  CD1 ILE A  34      -7.480  11.708   1.443  1.00  0.81           C  
ATOM    278  N   HIS A  35      -6.075   9.115   6.631  1.00  0.80           N  
ATOM    279  CA  HIS A  35      -6.598   8.406   7.793  1.00  0.80           C  
ATOM    280  C   HIS A  35      -7.802   9.127   8.383  1.00  0.80           C  
ATOM    281  O   HIS A  35      -7.752  10.329   8.643  1.00  0.80           O  
ATOM    282  CB  HIS A  35      -5.522   8.267   8.875  1.00  0.80           C  
ATOM    283  CG  HIS A  35      -4.305   7.466   8.526  1.00  0.80           C  
ATOM    284  CD2 HIS A  35      -3.093   7.845   8.057  1.00  0.80           C  
ATOM    285  ND1 HIS A  35      -4.258   6.093   8.650  1.00  0.80           N  
ATOM    286  CE1 HIS A  35      -3.066   5.663   8.272  1.00  0.80           C  
ATOM    287  NE2 HIS A  35      -2.342   6.705   7.907  1.00  0.80           N  
ATOM    288  N   ILE A  36      -8.958   8.367   8.383  1.00  0.83           N  
ATOM    289  CA  ILE A  36     -10.179   8.952   8.922  1.00  0.83           C  
ATOM    290  C   ILE A  36     -10.691   8.154  10.115  1.00  0.83           C  
ATOM    291  O   ILE A  36     -10.514   6.938  10.182  1.00  0.83           O  
ATOM    292  CB  ILE A  36     -11.266   9.144   7.850  1.00  0.83           C  
ATOM    293  CG1 ILE A  36     -11.678   7.834   7.173  1.00  0.83           C  
ATOM    294  CG2 ILE A  36     -10.773  10.147   6.819  1.00  0.83           C  
ATOM    295  CD1 ILE A  36     -12.829   7.982   6.204  1.00  0.83           C  
ATOM    296  N   GLN A  37     -11.058   8.906  11.158  1.00  0.85           N  
ATOM    297  CA  GLN A  37     -11.722   8.317  12.315  1.00  0.85           C  
ATOM    298  C   GLN A  37     -13.203   8.670  12.340  1.00  0.85           C  
ATOM    299  O   GLN A  37     -13.592   9.725  12.841  1.00  0.85           O  
ATOM    300  CB  GLN A  37     -11.045   8.752  13.617  1.00  0.85           C  
ATOM    301  CG  GLN A  37      -9.608   8.281  13.764  1.00  0.85           C  
ATOM    302  CD  GLN A  37      -9.001   8.679  15.096  1.00  0.85           C  
ATOM    303  NE2 GLN A  37      -7.881   8.056  15.445  1.00  0.85           N  
ATOM    304  OE1 GLN A  37      -9.533   9.540  15.803  1.00  0.85           O  
ATOM    305  N   PRO A  38     -14.129   7.744  11.680  1.00  0.89           N  
ATOM    306  CA  PRO A  38     -15.555   8.042  11.634  1.00  0.89           C  
ATOM    307  C   PRO A  38     -16.226   7.727  12.965  1.00  0.89           C  
ATOM    308  O   PRO A  38     -15.759   6.875  13.720  1.00  0.89           O  
ATOM    309  CB  PRO A  38     -16.078   7.144  10.508  1.00  0.89           C  
ATOM    310  CG  PRO A  38     -15.152   5.977  10.463  1.00  0.89           C  
ATOM    311  CD  PRO A  38     -13.808   6.552  10.822  1.00  0.89           C  
ATOM    312  N   GLU A  39     -17.232   8.478  13.387  1.00  0.86           N  
ATOM    313  CA  GLU A  39     -17.948   8.294  14.644  1.00  0.86           C  
ATOM    314  C   GLU A  39     -18.922   7.127  14.559  1.00  0.86           C  
ATOM    315  O   GLU A  39     -19.340   6.579  15.578  1.00  0.86           O  
ATOM    316  CB  GLU A  39     -18.687   9.576  15.034  1.00  0.86           C  
ATOM    317  CG  GLU A  39     -17.766  10.741  15.365  1.00  0.86           C  
ATOM    318  CD  GLU A  39     -18.514  11.992  15.734  1.00  0.86           C  
ATOM    319  OE1 GLU A  39     -19.716  11.996  15.625  1.00  0.86           O  
ATOM    320  OE2 GLU A  39     -17.881  12.946  16.124  1.00  0.86           O1-
ATOM    321  N   SER A  40     -19.375   6.705  13.212  1.00  0.89           N  
ATOM    322  CA  SER A  40     -20.337   5.645  12.932  1.00  0.89           C  
ATOM    323  C   SER A  40     -20.096   5.031  11.559  1.00  0.89           C  
ATOM    324  O   SER A  40     -19.381   5.598  10.733  1.00  0.89           O  
ATOM    325  CB  SER A  40     -21.750   6.188  13.019  1.00  0.89           C  
ATOM    326  OG  SER A  40     -22.056   7.055  11.963  1.00  0.89           O  
ATOM    327  N   LEU A  41     -20.662   3.724  11.262  1.00  0.86           N  
ATOM    328  CA  LEU A  41     -20.564   3.048   9.973  1.00  0.86           C  
ATOM    329  C   LEU A  41     -21.144   3.907   8.854  1.00  0.86           C  
ATOM    330  O   LEU A  41     -20.589   3.972   7.757  1.00  0.86           O  
ATOM    331  CB  LEU A  41     -21.255   1.679   9.999  1.00  0.86           C  
ATOM    332  CG  LEU A  41     -20.560   0.520  10.726  1.00  0.86           C  
ATOM    333  CD1 LEU A  41     -19.193   0.975  11.217  1.00  0.86           C  
ATOM    334  CD2 LEU A  41     -21.429   0.054  11.885  1.00  0.86           C  
ATOM    335  N   GLU A  42     -22.384   4.715   9.080  1.00  0.87           N  
ATOM    336  CA  GLU A  42     -22.990   5.619   8.109  1.00  0.87           C  
ATOM    337  C   GLU A  42     -22.055   6.774   7.775  1.00  0.87           C  
ATOM    338  O   GLU A  42     -21.913   7.155   6.613  1.00  0.87           O  
ATOM    339  CB  GLU A  42     -24.330   6.154   8.618  1.00  0.87           C  
ATOM    340  CG  GLU A  42     -25.444   5.119   8.682  1.00  0.87           C  
ATOM    341  CD  GLU A  42     -26.721   5.669   9.253  1.00  0.87           C  
ATOM    342  OE1 GLU A  42     -26.781   6.851   9.494  1.00  0.87           O  
ATOM    343  OE2 GLU A  42     -27.638   4.906   9.447  1.00  0.87           O1-
ATOM    344  N   ALA A  43     -21.307   7.400   8.841  1.00  0.89           N  
ATOM    345  CA  ALA A  43     -20.352   8.485   8.656  1.00  0.89           C  
ATOM    346  C   ALA A  43     -19.100   8.000   7.937  1.00  0.89           C  
ATOM    347  O   ALA A  43     -18.422   8.774   7.260  1.00  0.89           O  
ATOM    348  CB  ALA A  43     -19.990   9.117   9.992  1.00  0.89           C  
ATOM    349  N   ALA A  44     -18.746   6.565   8.051  1.00  0.90           N  
ATOM    350  CA  ALA A  44     -17.554   5.980   7.451  1.00  0.90           C  
ATOM    351  C   ALA A  44     -17.605   6.065   5.930  1.00  0.90           C  
ATOM    352  O   ALA A  44     -16.630   6.453   5.288  1.00  0.90           O  
ATOM    353  CB  ALA A  44     -17.377   4.536   7.896  1.00  0.90           C  
ATOM    354  N   GLU A  45     -18.882   5.694   5.247  1.00  0.88           N  
ATOM    355  CA  GLU A  45     -19.024   5.753   3.797  1.00  0.88           C  
ATOM    356  C   GLU A  45     -18.826   7.174   3.282  1.00  0.88           C  
ATOM    357  O   GLU A  45     -18.108   7.396   2.308  1.00  0.88           O  
ATOM    358  CB  GLU A  45     -20.394   5.233   3.358  1.00  0.88           C  
ATOM    359  CG  GLU A  45     -20.559   3.725   3.492  1.00  0.88           C  
ATOM    360  CD  GLU A  45     -21.921   3.246   3.071  1.00  0.88           C  
ATOM    361  OE1 GLU A  45     -22.714   4.058   2.660  1.00  0.88           O  
ATOM    362  OE2 GLU A  45     -22.167   2.066   3.161  1.00  0.88           O1-
ATOM    363  N   GLU A  46     -19.461   8.242   3.969  1.00  0.89           N  
ATOM    364  CA  GLU A  46     -19.328   9.639   3.572  1.00  0.89           C  
ATOM    365  C   GLU A  46     -17.888  10.116   3.712  1.00  0.89           C  
ATOM    366  O   GLU A  46     -17.362  10.799   2.833  1.00  0.89           O  
ATOM    367  CB  GLU A  46     -20.256  10.529   4.401  1.00  0.89           C  
ATOM    368  CG  GLU A  46     -21.735  10.343   4.089  1.00  0.89           C  
ATOM    369  CD  GLU A  46     -22.628  11.162   4.978  1.00  0.89           C  
ATOM    370  OE1 GLU A  46     -22.118  11.948   5.739  1.00  0.89           O  
ATOM    371  OE2 GLU A  46     -23.823  11.001   4.895  1.00  0.89           O1-
ATOM    372  N   ALA A  47     -17.170   9.677   4.931  1.00  0.90           N  
ATOM    373  CA  ALA A  47     -15.786  10.062   5.178  1.00  0.90           C  
ATOM    374  C   ALA A  47     -14.855   9.471   4.127  1.00  0.90           C  
ATOM    375  O   ALA A  47     -13.937  10.138   3.649  1.00  0.90           O  
ATOM    376  CB  ALA A  47     -15.355   9.640   6.574  1.00  0.90           C  
ATOM    377  N   ALA A  48     -15.033   8.075   3.739  1.00  0.90           N  
ATOM    378  CA  ALA A  48     -14.239   7.423   2.705  1.00  0.90           C  
ATOM    379  C   ALA A  48     -14.380   8.139   1.368  1.00  0.90           C  
ATOM    380  O   ALA A  48     -13.392   8.385   0.678  1.00  0.90           O  
ATOM    381  CB  ALA A  48     -14.636   5.959   2.568  1.00  0.90           C  
ATOM    382  N   GLN A  49     -15.721   8.559   0.952  1.00  0.88           N  
ATOM    383  CA  GLN A  49     -15.965   9.265  -0.300  1.00  0.88           C  
ATOM    384  C   GLN A  49     -15.257  10.614  -0.318  1.00  0.88           C  
ATOM    385  O   GLN A  49     -14.652  10.994  -1.320  1.00  0.88           O  
ATOM    386  CB  GLN A  49     -17.466   9.447  -0.534  1.00  0.88           C  
ATOM    387  CG  GLN A  49     -17.828  10.040  -1.886  1.00  0.88           C  
ATOM    388  CD  GLN A  49     -17.446   9.131  -3.038  1.00  0.88           C  
ATOM    389  NE2 GLN A  49     -16.836   9.706  -4.068  1.00  0.88           N  
ATOM    390  OE1 GLN A  49     -17.698   7.924  -3.004  1.00  0.88           O  
ATOM    391  N   ALA A  50     -15.342  11.461   0.829  1.00  0.89           N  
ATOM    392  CA  ALA A  50     -14.673  12.752   0.943  1.00  0.89           C  
ATOM    393  C   ALA A  50     -13.162  12.601   0.816  1.00  0.89           C  
ATOM    394  O   ALA A  50     -12.502  13.406   0.159  1.00  0.89           O  
ATOM    395  CB  ALA A  50     -15.035  13.424   2.259  1.00  0.89           C  
ATOM    396  N   ALA A  51     -12.538  11.454   1.466  1.00  0.91           N  
ATOM    397  CA  ALA A  51     -11.105  11.196   1.392  1.00  0.91           C  
ATOM    398  C   ALA A  51     -10.673  10.892  -0.037  1.00  0.91           C  
ATOM    399  O   ALA A  51      -9.626  11.354  -0.490  1.00  0.91           O  
ATOM    400  CB  ALA A  51     -10.720  10.055   2.322  1.00  0.91           C  
ATOM    401  N   VAL A  52     -11.503   9.960  -0.843  1.00  0.89           N  
ATOM    402  CA  VAL A  52     -11.219   9.661  -2.242  1.00  0.89           C  
ATOM    403  C   VAL A  52     -11.217  10.929  -3.086  1.00  0.89           C  
ATOM    404  O   VAL A  52     -10.308  11.152  -3.886  1.00  0.89           O  
ATOM    405  CB  VAL A  52     -12.194   8.619  -2.822  1.00  0.89           C  
ATOM    406  CG1 VAL A  52     -13.037   7.974  -1.732  1.00  0.89           C  
ATOM    407  CG2 VAL A  52     -13.079   9.284  -3.865  1.00  0.89           C  
ATOM    408  N   GLU A  53     -12.287  11.926  -2.878  1.00  0.89           N  
ATOM    409  CA  GLU A  53     -12.365  13.174  -3.628  1.00  0.89           C  
ATOM    410  C   GLU A  53     -11.158  14.060  -3.350  1.00  0.89           C  
ATOM    411  O   GLU A  53     -10.577  14.640  -4.268  1.00  0.89           O  
ATOM    412  CB  GLU A  53     -13.655  13.928  -3.295  1.00  0.89           C  
ATOM    413  CG  GLU A  53     -14.913  13.280  -3.856  1.00  0.89           C  
ATOM    414  CD  GLU A  53     -16.174  13.965  -3.407  1.00  0.89           C  
ATOM    415  OE1 GLU A  53     -16.077  14.956  -2.723  1.00  0.89           O  
ATOM    416  OE2 GLU A  53     -17.235  13.497  -3.749  1.00  0.89           O1-
ATOM    417  N   LYS A  54     -10.784  14.232  -1.959  1.00  0.89           N  
ATOM    418  CA  LYS A  54      -9.615  15.013  -1.570  1.00  0.89           C  
ATOM    419  C   LYS A  54      -8.347  14.462  -2.209  1.00  0.89           C  
ATOM    420  O   LYS A  54      -7.525  15.216  -2.729  1.00  0.89           O  
ATOM    421  CB  LYS A  54      -9.490  15.050  -0.047  1.00  0.89           C  
ATOM    422  CG  LYS A  54      -8.370  15.943   0.469  1.00  0.89           C  
ATOM    423  CD  LYS A  54      -8.352  15.986   1.989  1.00  0.89           C  
ATOM    424  CE  LYS A  54      -7.185  16.813   2.508  1.00  0.89           C  
ATOM    425  NZ  LYS A  54      -7.166  16.880   3.994  1.00  0.89           N1+
ATOM    426  N   ALA A  55      -8.103  13.076  -2.185  1.00  0.88           N  
ATOM    427  CA  ALA A  55      -6.931  12.430  -2.764  1.00  0.88           C  
ATOM    428  C   ALA A  55      -6.863  12.657  -4.269  1.00  0.88           C  
ATOM    429  O   ALA A  55      -5.794  12.923  -4.819  1.00  0.88           O  
ATOM    430  CB  ALA A  55      -6.932  10.941  -2.449  1.00  0.88           C  
ATOM    431  N   GLN A  56      -8.112  12.559  -5.034  1.00  0.88           N  
ATOM    432  CA  GLN A  56      -8.171  12.797  -6.472  1.00  0.88           C  
ATOM    433  C   GLN A  56      -7.769  14.226  -6.811  1.00  0.88           C  
ATOM    434  O   GLN A  56      -7.047  14.465  -7.779  1.00  0.88           O  
ATOM    435  CB  GLN A  56      -9.571  12.497  -7.016  1.00  0.88           C  
ATOM    436  CG  GLN A  56      -9.899  11.015  -7.087  1.00  0.88           C  
ATOM    437  CD  GLN A  56     -11.323  10.759  -7.543  1.00  0.88           C  
ATOM    438  NE2 GLN A  56     -11.555   9.591  -8.130  1.00  0.88           N  
ATOM    439  OE1 GLN A  56     -12.206  11.603  -7.369  1.00  0.88           O  
ATOM    440  N   ALA A  57      -8.223  15.290  -5.955  1.00  0.87           N  
ATOM    441  CA  ALA A  57      -7.867  16.689  -6.159  1.00  0.87           C  
ATOM    442  C   ALA A  57      -6.368  16.905  -5.999  1.00  0.87           C  
ATOM    443  O   ALA A  57      -5.754  17.655  -6.758  1.00  0.87           O  
ATOM    444  CB  ALA A  57      -8.641  17.581  -5.201  1.00  0.87           C  
ATOM    445  N   GLU A  58      -5.652  16.182  -5.000  1.00  0.86           N  
ATOM    446  CA  GLU A  58      -4.219  16.278  -4.752  1.00  0.86           C  
ATOM    447  C   GLU A  58      -3.420  15.684  -5.904  1.00  0.86           C  
ATOM    448  O   GLU A  58      -2.326  16.151  -6.221  1.00  0.86           O  
ATOM    449  CB  GLU A  58      -3.843  15.587  -3.440  1.00  0.86           C  
ATOM    450  CG  GLU A  58      -4.295  16.344  -2.199  1.00  0.86           C  
ATOM    451  CD  GLU A  58      -3.909  15.654  -0.920  1.00  0.86           C  
ATOM    452  OE1 GLU A  58      -3.360  14.580  -0.989  1.00  0.86           O  
ATOM    453  OE2 GLU A  58      -4.165  16.200   0.128  1.00  0.86           O1-
ATOM    454  N   LEU A  59      -3.926  14.443  -6.573  1.00  0.86           N  
ATOM    455  CA  LEU A  59      -3.252  13.803  -7.697  1.00  0.86           C  
ATOM    456  C   LEU A  59      -3.341  14.662  -8.955  1.00  0.86           C  
ATOM    457  O   LEU A  59      -2.486  14.579  -9.836  1.00  0.86           O  
ATOM    458  CB  LEU A  59      -3.828  12.408  -7.969  1.00  0.86           C  
ATOM    459  CG  LEU A  59      -3.478  11.263  -7.011  1.00  0.86           C  
ATOM    460  CD1 LEU A  59      -2.421  11.734  -6.021  1.00  0.86           C  
ATOM    461  CD2 LEU A  59      -4.735  10.801  -6.290  1.00  0.86           C  
ATOM    462  N   SER A  60      -4.474  15.672  -9.062  1.00  0.80           N  
ATOM    463  CA  SER A  60      -4.669  16.506 -10.243  1.00  0.80           C  
ATOM    464  C   SER A  60      -3.815  17.765 -10.175  1.00  0.80           C  
ATOM    465  O   SER A  60      -3.293  18.227 -11.189  1.00  0.80           O  
ATOM    466  CB  SER A  60      -6.133  16.859 -10.420  1.00  0.80           C  
ATOM    467  OG  SER A  60      -6.638  17.674  -9.398  1.00  0.80           O  
TER   
ATOM    468  N   ALA B  61      11.843  10.326  -0.537  1.00  0.70           N  
ATOM    469  CA  ALA B  61      10.575   9.641  -0.763  1.00  0.70           C  
ATOM    470  C   ALA B  61      10.621   8.212  -0.237  1.00  0.70           C  
ATOM    471  O   ALA B  61      11.685   7.594  -0.182  1.00  0.70           O  
ATOM    472  CB  ALA B  61      10.213   9.679  -2.240  1.00  0.70           C  
ATOM    473  N   PHE B  62       9.459   7.707   0.274  1.00  0.81           N  
ATOM    474  CA  PHE B  62       9.237   6.334   0.715  1.00  0.81           C  
ATOM    475  C   PHE B  62       9.249   5.369  -0.463  1.00  0.81           C  
ATOM    476  O   PHE B  62       8.546   5.574  -1.453  1.00  0.81           O  
ATOM    477  CB  PHE B  62       7.906   6.261   1.465  1.00  0.81           C  
ATOM    478  CG  PHE B  62       7.587   4.924   2.070  1.00  0.81           C  
ATOM    479  CD1 PHE B  62       8.208   4.508   3.239  1.00  0.81           C  
ATOM    480  CD2 PHE B  62       6.665   4.078   1.471  1.00  0.81           C  
ATOM    481  CE1 PHE B  62       7.915   3.278   3.795  1.00  0.81           C  
ATOM    482  CE2 PHE B  62       6.370   2.847   2.025  1.00  0.81           C  
ATOM    483  CZ  PHE B  62       6.995   2.448   3.189  1.00  0.81           C  
ATOM    484  N   THR B  63      10.210   4.317  -0.348  1.00  0.82           N  
ATOM    485  CA  THR B  63      10.341   3.387  -1.463  1.00  0.82           C  
ATOM    486  C   THR B  63      10.288   1.942  -0.984  1.00  0.82           C  
ATOM    487  O   THR B  63      10.937   1.579  -0.003  1.00  0.82           O  
ATOM    488  CB  THR B  63      11.653   3.630  -2.232  1.00  0.82           C  
ATOM    489  CG2 THR B  63      11.711   2.756  -3.476  1.00  0.82           C  
ATOM    490  OG1 THR B  63      11.738   5.008  -2.615  1.00  0.82           O  
ATOM    491  N   VAL B  64       9.300   1.151  -1.553  1.00  0.89           N  
ATOM    492  CA  VAL B  64       9.300  -0.303  -1.437  1.00  0.89           C  
ATOM    493  C   VAL B  64      10.079  -0.946  -2.577  1.00  0.89           C  
ATOM    494  O   VAL B  64       9.983  -0.516  -3.726  1.00  0.89           O  
ATOM    495  CB  VAL B  64       7.865  -0.856  -1.354  1.00  0.89           C  
ATOM    496  CG1 VAL B  64       6.831   0.260  -1.385  1.00  0.89           C  
ATOM    497  CG2 VAL B  64       7.638  -1.833  -2.498  1.00  0.89           C  
ATOM    498  N   THR B  65      11.028  -1.809  -2.261  1.00  0.92           N  
ATOM    499  CA  THR B  65      11.813  -2.507  -3.273  1.00  0.92           C  
ATOM    500  C   THR B  65      11.486  -3.994  -3.293  1.00  0.92           C  
ATOM    501  O   THR B  65      11.072  -4.564  -2.283  1.00  0.92           O  
ATOM    502  CB  THR B  65      13.324  -2.306  -3.058  1.00  0.92           C  
ATOM    503  CG2 THR B  65      13.676  -0.828  -3.126  1.00  0.92           C  
ATOM    504  OG1 THR B  65      13.714  -2.828  -1.781  1.00  0.92           O  
ATOM    505  N   VAL B  66      11.471  -4.531  -4.521  1.00  0.90           N  
ATOM    506  CA  VAL B  66      11.318  -5.971  -4.694  1.00  0.90           C  
ATOM    507  C   VAL B  66      12.584  -6.594  -5.268  1.00  0.90           C  
ATOM    508  O   VAL B  66      13.193  -6.051  -6.189  1.00  0.90           O  
ATOM    509  CB  VAL B  66      10.097  -6.289  -5.577  1.00  0.90           C  
ATOM    510  CG1 VAL B  66       9.367  -5.045  -6.061  1.00  0.90           C  
ATOM    511  CG2 VAL B  66      10.561  -7.133  -6.754  1.00  0.90           C  
ATOM    512  N   PRO B  67      13.099  -7.752  -4.667  1.00  0.89           N  
ATOM    513  CA  PRO B  67      14.311  -8.398  -5.158  1.00  0.89           C  
ATOM    514  C   PRO B  67      14.119  -8.922  -6.576  1.00  0.89           C  
ATOM    515  O   PRO B  67      15.048  -8.910  -7.383  1.00  0.89           O  
ATOM    516  CB  PRO B  67      14.558  -9.539  -4.166  1.00  0.89           C  
ATOM    517  CG  PRO B  67      13.952  -9.077  -2.885  1.00  0.89           C  
ATOM    518  CD  PRO B  67      12.781  -8.230  -3.309  1.00  0.89           C  
ATOM    519  N   LYS B  68      12.765  -9.403  -6.918  1.00  0.90           N  
ATOM    520  CA  LYS B  68      12.446  -9.929  -8.240  1.00  0.90           C  
ATOM    521  C   LYS B  68      11.078  -9.449  -8.708  1.00  0.90           C  
ATOM    522  O   LYS B  68      10.138  -9.361  -7.919  1.00  0.90           O  
ATOM    523  CB  LYS B  68      12.473 -11.458  -8.230  1.00  0.90           C  
ATOM    524  CG  LYS B  68      13.815 -12.125  -7.961  1.00  0.90           C  
ATOM    525  CD  LYS B  68      13.694 -13.641  -7.988  1.00  0.90           C  
ATOM    526  CE  LYS B  68      15.023 -14.310  -7.673  1.00  0.90           C  
ATOM    527  NZ  LYS B  68      14.910 -15.794  -7.658  1.00  0.90           N1+
ATOM    528  N   ASP B  69      11.034  -8.941  -9.971  1.00  0.93           N  
ATOM    529  CA  ASP B  69       9.770  -8.498 -10.546  1.00  0.93           C  
ATOM    530  C   ASP B  69       9.032  -9.654 -11.209  1.00  0.93           C  
ATOM    531  O   ASP B  69       7.842  -9.553 -11.511  1.00  0.93           O  
ATOM    532  CB  ASP B  69       9.997  -7.376 -11.561  1.00  0.93           C  
ATOM    533  CG  ASP B  69      10.430  -6.048 -10.953  1.00  0.93           C  
ATOM    534  OD1 ASP B  69      11.044  -5.272 -11.646  1.00  0.93           O  
ATOM    535  OD2 ASP B  69      10.140  -5.822  -9.802  1.00  0.93           O1-
ATOM    536  N   LEU B  70       9.791 -10.829 -11.501  1.00  0.96           N  
ATOM    537  CA  LEU B  70       9.235 -12.016 -12.139  1.00  0.96           C  
ATOM    538  C   LEU B  70       9.593 -13.279 -11.364  1.00  0.96           C  
ATOM    539  O   LEU B  70      10.768 -13.564 -11.130  1.00  0.96           O  
ATOM    540  CB  LEU B  70       9.710 -12.113 -13.595  1.00  0.96           C  
ATOM    541  CG  LEU B  70       9.230 -13.277 -14.471  1.00  0.96           C  
ATOM    542  CD1 LEU B  70      10.403 -14.200 -14.775  1.00  0.96           C  
ATOM    543  CD2 LEU B  70       8.117 -14.027 -13.754  1.00  0.96           C  
ATOM    544  N   TYR B  71       8.532 -14.017 -10.829  1.00  0.96           N  
ATOM    545  CA  TYR B  71       8.682 -15.299 -10.152  1.00  0.96           C  
ATOM    546  C   TYR B  71       8.148 -16.440 -11.010  1.00  0.96           C  
ATOM    547  O   TYR B  71       7.021 -16.383 -11.503  1.00  0.96           O  
ATOM    548  CB  TYR B  71       7.969 -15.296  -8.799  1.00  0.96           C  
ATOM    549  CG  TYR B  71       8.597 -14.387  -7.765  1.00  0.96           C  
ATOM    550  CD1 TYR B  71       8.253 -13.044  -7.722  1.00  0.96           C  
ATOM    551  CD2 TYR B  71       9.516 -14.897  -6.860  1.00  0.96           C  
ATOM    552  CE1 TYR B  71       8.826 -12.214  -6.778  1.00  0.96           C  
ATOM    553  CE2 TYR B  71      10.089 -14.067  -5.916  1.00  0.96           C  
ATOM    554  CZ  TYR B  71       9.744 -12.726  -5.876  1.00  0.96           C  
ATOM    555  OH  TYR B  71      10.315 -11.899  -4.936  1.00  0.96           O  
ATOM    556  N   VAL B  72       9.002 -17.375 -11.386  1.00  0.97           N  
ATOM    557  CA  VAL B  72       8.593 -18.616 -12.034  1.00  0.97           C  
ATOM    558  C   VAL B  72       8.502 -19.757 -11.030  1.00  0.97           C  
ATOM    559  O   VAL B  72       9.470 -20.064 -10.333  1.00  0.97           O  
ATOM    560  CB  VAL B  72       9.531 -18.974 -13.203  1.00  0.97           C  
ATOM    561  CG1 VAL B  72      10.654 -17.954 -13.318  1.00  0.97           C  
ATOM    562  CG2 VAL B  72      10.091 -20.374 -13.006  1.00  0.97           C  
ATOM    563  N   VAL B  73       7.317 -20.284 -10.772  1.00  0.95           N  
ATOM    564  CA  VAL B  73       7.079 -21.309  -9.762  1.00  0.95           C  
ATOM    565  C   VAL B  73       6.542 -22.588 -10.392  1.00  0.95           C  
ATOM    566  O   VAL B  73       5.913 -22.554 -11.449  1.00  0.95           O  
ATOM    567  CB  VAL B  73       6.133 -20.782  -8.668  1.00  0.95           C  
ATOM    568  CG1 VAL B  73       4.839 -21.577  -8.569  1.00  0.95           C  
ATOM    569  CG2 VAL B  73       6.875 -20.793  -7.339  1.00  0.95           C  
ATOM    570  N   GLU B  74       6.836 -23.755  -9.713  1.00  0.96           N  
ATOM    571  CA  GLU B  74       6.298 -25.040 -10.144  1.00  0.96           C  
ATOM    572  C   GLU B  74       4.894 -25.261  -9.595  1.00  0.96           C  
ATOM    573  O   GLU B  74       4.597 -24.896  -8.457  1.00  0.96           O  
ATOM    574  CB  GLU B  74       7.212 -26.189  -9.712  1.00  0.96           C  
ATOM    575  CG  GLU B  74       8.586 -26.167 -10.366  1.00  0.96           C  
ATOM    576  CD  GLU B  74       9.451 -27.324  -9.949  1.00  0.96           C  
ATOM    577  OE1 GLU B  74       9.052 -28.054  -9.074  1.00  0.96           O  
ATOM    578  OE2 GLU B  74      10.511 -27.478 -10.507  1.00  0.96           O1-
ATOM    579  N   TYR B  75       4.034 -25.909 -10.509  1.00  0.97           N  
ATOM    580  CA  TYR B  75       2.676 -26.246 -10.100  1.00  0.97           C  
ATOM    581  C   TYR B  75       2.678 -27.131  -8.861  1.00  0.97           C  
ATOM    582  O   TYR B  75       3.441 -28.093  -8.774  1.00  0.97           O  
ATOM    583  CB  TYR B  75       1.947 -26.937 -11.255  1.00  0.97           C  
ATOM    584  CG  TYR B  75       0.484 -27.230 -11.008  1.00  0.97           C  
ATOM    585  CD1 TYR B  75      -0.455 -26.216 -11.122  1.00  0.97           C  
ATOM    586  CD2 TYR B  75       0.081 -28.514 -10.668  1.00  0.97           C  
ATOM    587  CE1 TYR B  75      -1.792 -26.484 -10.896  1.00  0.97           C  
ATOM    588  CE2 TYR B  75      -1.255 -28.781 -10.442  1.00  0.97           C  
ATOM    589  CZ  TYR B  75      -2.191 -27.767 -10.557  1.00  0.97           C  
ATOM    590  OH  TYR B  75      -3.521 -28.034 -10.333  1.00  0.97           O  
ATOM    591  N   GLY B  76       1.893 -26.800  -7.791  1.00  0.95           N  
ATOM    592  CA  GLY B  76       1.726 -27.630  -6.604  1.00  0.95           C  
ATOM    593  C   GLY B  76       2.774 -27.299  -5.549  1.00  0.95           C  
ATOM    594  O   GLY B  76       2.777 -27.876  -4.462  1.00  0.95           O  
ATOM    595  N   SER B  77       3.848 -26.367  -5.860  1.00  0.96           N  
ATOM    596  CA  SER B  77       4.905 -25.980  -4.933  1.00  0.96           C  
ATOM    597  C   SER B  77       4.510 -24.747  -4.131  1.00  0.96           C  
ATOM    598  O   SER B  77       3.505 -24.100  -4.423  1.00  0.96           O  
ATOM    599  CB  SER B  77       6.193 -25.723  -5.691  1.00  0.96           C  
ATOM    600  OG  SER B  77       6.085 -24.627  -6.556  1.00  0.96           O  
ATOM    601  N   ASN B  78       5.309 -24.456  -3.076  1.00  0.96           N  
ATOM    602  CA  ASN B  78       5.179 -23.245  -2.273  1.00  0.96           C  
ATOM    603  C   ASN B  78       5.990 -22.101  -2.867  1.00  0.96           C  
ATOM    604  O   ASN B  78       7.047 -22.319  -3.461  1.00  0.96           O  
ATOM    605  CB  ASN B  78       5.604 -23.510  -0.840  1.00  0.96           C  
ATOM    606  CG  ASN B  78       4.762 -24.543  -0.142  1.00  0.96           C  
ATOM    607  ND2 ASN B  78       5.339 -25.210   0.824  1.00  0.96           N  
ATOM    608  OD1 ASN B  78       3.588 -24.735  -0.479  1.00  0.96           O  
ATOM    609  N   MET B  79       5.329 -20.884  -2.837  1.00  0.98           N  
ATOM    610  CA  MET B  79       6.030 -19.690  -3.294  1.00  0.98           C  
ATOM    611  C   MET B  79       5.998 -18.594  -2.235  1.00  0.98           C  
ATOM    612  O   MET B  79       5.000 -18.422  -1.537  1.00  0.98           O  
ATOM    613  CB  MET B  79       5.389 -19.201  -4.591  1.00  0.98           C  
ATOM    614  CG  MET B  79       6.017 -17.957  -5.203  1.00  0.98           C  
ATOM    615  SD  MET B  79       5.146 -17.393  -6.678  1.00  0.98           S  
ATOM    616  CE  MET B  79       3.652 -16.723  -5.954  1.00  0.98           C  
ATOM    617  N   THR B  80       7.147 -17.919  -2.051  1.00  0.96           N  
ATOM    618  CA  THR B  80       7.256 -16.730  -1.215  1.00  0.96           C  
ATOM    619  C   THR B  80       7.684 -15.518  -2.033  1.00  0.96           C  
ATOM    620  O   THR B  80       8.719 -15.541  -2.698  1.00  0.96           O  
ATOM    621  CB  THR B  80       8.242 -16.961  -0.054  1.00  0.96           C  
ATOM    622  CG2 THR B  80       8.296 -15.743   0.856  1.00  0.96           C  
ATOM    623  OG1 THR B  80       7.816 -18.100   0.706  1.00  0.96           O  
ATOM    624  N   ILE B  81       6.805 -14.465  -2.113  1.00  0.97           N  
ATOM    625  CA  ILE B  81       7.120 -13.179  -2.723  1.00  0.97           C  
ATOM    626  C   ILE B  81       7.414 -12.125  -1.663  1.00  0.97           C  
ATOM    627  O   ILE B  81       6.720 -12.037  -0.650  1.00  0.97           O  
ATOM    628  CB  ILE B  81       5.964 -12.722  -3.633  1.00  0.97           C  
ATOM    629  CG1 ILE B  81       5.645 -13.778  -4.695  1.00  0.97           C  
ATOM    630  CG2 ILE B  81       6.310 -11.393  -4.286  1.00  0.97           C  
ATOM    631  CD1 ILE B  81       4.345 -13.532  -5.428  1.00  0.97           C  
ATOM    632  N   GLU B  82       8.532 -11.328  -1.905  1.00  0.95           N  
ATOM    633  CA  GLU B  82       8.949 -10.394  -0.866  1.00  0.95           C  
ATOM    634  C   GLU B  82       8.996  -8.966  -1.393  1.00  0.95           C  
ATOM    635  O   GLU B  82       9.401  -8.727  -2.531  1.00  0.95           O  
ATOM    636  CB  GLU B  82      10.328 -10.774  -0.322  1.00  0.95           C  
ATOM    637  CG  GLU B  82      10.442 -12.122   0.376  1.00  0.95           C  
ATOM    638  CD  GLU B  82      11.841 -12.426   0.836  1.00  0.95           C  
ATOM    639  OE1 GLU B  82      12.747 -11.751   0.408  1.00  0.95           O  
ATOM    640  OE2 GLU B  82      12.005 -13.336   1.615  1.00  0.95           O1-
ATOM    641  N   CYS B  83       8.528  -8.039  -0.542  1.00  0.96           N  
ATOM    642  CA  CYS B  83       8.703  -6.600  -0.701  1.00  0.96           C  
ATOM    643  C   CYS B  83       9.447  -6.000   0.484  1.00  0.96           C  
ATOM    644  O   CYS B  83       9.165  -6.328   1.637  1.00  0.96           O  
ATOM    645  CB  CYS B  83       7.351  -5.906  -0.870  1.00  0.96           C  
ATOM    646  SG  CYS B  83       6.427  -6.398  -2.345  1.00  0.96           S  
ATOM    647  N   LYS B  84      10.527  -5.229   0.147  1.00  0.94           N  
ATOM    648  CA  LYS B  84      11.349  -4.642   1.199  1.00  0.94           C  
ATOM    649  C   LYS B  84      11.018  -3.168   1.397  1.00  0.94           C  
ATOM    650  O   LYS B  84      10.749  -2.447   0.435  1.00  0.94           O  
ATOM    651  CB  LYS B  84      12.838  -4.799   0.888  1.00  0.94           C  
ATOM    652  CG  LYS B  84      13.327  -6.241   0.850  1.00  0.94           C  
ATOM    653  CD  LYS B  84      14.822  -6.310   0.573  1.00  0.94           C  
ATOM    654  CE  LYS B  84      15.315  -7.749   0.547  1.00  0.94           C  
ATOM    655  NZ  LYS B  84      16.769  -7.833   0.246  1.00  0.94           N1+
ATOM    656  N   PHE B  85      10.933  -2.771   2.572  1.00  0.92           N  
ATOM    657  CA  PHE B  85      10.718  -1.380   2.952  1.00  0.92           C  
ATOM    658  C   PHE B  85      11.663  -0.962   4.073  1.00  0.92           C  
ATOM    659  O   PHE B  85      12.141  -1.799   4.838  1.00  0.92           O  
ATOM    660  CB  PHE B  85       9.257  -1.133   3.335  1.00  0.92           C  
ATOM    661  CG  PHE B  85       8.745  -1.909   4.516  1.00  0.92           C  
ATOM    662  CD1 PHE B  85       8.754  -1.353   5.786  1.00  0.92           C  
ATOM    663  CD2 PHE B  85       8.254  -3.196   4.358  1.00  0.92           C  
ATOM    664  CE1 PHE B  85       8.283  -2.065   6.872  1.00  0.92           C  
ATOM    665  CE2 PHE B  85       7.783  -3.911   5.442  1.00  0.92           C  
ATOM    666  CZ  PHE B  85       7.797  -3.344   6.700  1.00  0.92           C  
ATOM    667  N   PRO B  86      12.037   0.381   4.207  1.00  0.88           N  
ATOM    668  CA  PRO B  86      13.000   0.837   5.202  1.00  0.88           C  
ATOM    669  C   PRO B  86      12.409   0.784   6.605  1.00  0.88           C  
ATOM    670  O   PRO B  86      11.255   1.160   6.817  1.00  0.88           O  
ATOM    671  CB  PRO B  86      13.320   2.275   4.783  1.00  0.88           C  
ATOM    672  CG  PRO B  86      12.347   2.622   3.709  1.00  0.88           C  
ATOM    673  CD  PRO B  86      11.824   1.292   3.234  1.00  0.88           C  
ATOM    674  N   VAL B  87      13.017  -0.031   7.463  1.00  0.86           N  
ATOM    675  CA  VAL B  87      12.774  -0.016   8.900  1.00  0.86           C  
ATOM    676  C   VAL B  87      13.976   0.537   9.656  1.00  0.86           C  
ATOM    677  O   VAL B  87      15.064  -0.037   9.617  1.00  0.86           O  
ATOM    678  CB  VAL B  87      12.324  -1.391   9.428  1.00  0.86           C  
ATOM    679  CG1 VAL B  87      12.310  -2.472   8.357  1.00  0.86           C  
ATOM    680  CG2 VAL B  87      13.237  -1.785  10.579  1.00  0.86           C  
ATOM    681  N   GLU B  88      13.994   1.802  10.066  1.00  0.81           N  
ATOM    682  CA  GLU B  88      15.119   2.486  10.692  1.00  0.81           C  
ATOM    683  C   GLU B  88      15.267   2.080  12.153  1.00  0.81           C  
ATOM    684  O   GLU B  88      16.374   1.814  12.624  1.00  0.81           O  
ATOM    685  CB  GLU B  88      14.965   4.005  10.585  1.00  0.81           C  
ATOM    686  CG  GLU B  88      15.085   4.543   9.167  1.00  0.81           C  
ATOM    687  CD  GLU B  88      14.983   6.041   9.099  1.00  0.81           C  
ATOM    688  OE1 GLU B  88      14.716   6.646  10.110  1.00  0.81           O  
ATOM    689  OE2 GLU B  88      15.171   6.583   8.034  1.00  0.81           O1-
ATOM    690  N   LYS B  89      14.313   2.089  12.931  1.00  0.81           N  
ATOM    691  CA  LYS B  89      14.282   1.767  14.352  1.00  0.81           C  
ATOM    692  C   LYS B  89      13.431   0.530  14.618  1.00  0.81           C  
ATOM    693  O   LYS B  89      13.406  -0.401  13.813  1.00  0.81           O  
ATOM    694  CB  LYS B  89      13.739   2.958  15.142  1.00  0.81           C  
ATOM    695  CG  LYS B  89      14.600   4.214  15.089  1.00  0.81           C  
ATOM    696  CD  LYS B  89      14.005   5.328  15.937  1.00  0.81           C  
ATOM    697  CE  LYS B  89      14.834   6.599  15.841  1.00  0.81           C  
ATOM    698  NZ  LYS B  89      14.212   7.727  16.588  1.00  0.81           N1+
ATOM    699  N   GLN B  90      12.577   0.594  15.681  1.00  0.86           N  
ATOM    700  CA  GLN B  90      11.643  -0.493  15.949  1.00  0.86           C  
ATOM    701  C   GLN B  90      10.400  -0.378  15.075  1.00  0.86           C  
ATOM    702  O   GLN B  90       9.816   0.698  14.949  1.00  0.86           O  
ATOM    703  CB  GLN B  90      11.246  -0.528  17.427  1.00  0.86           C  
ATOM    704  CG  GLN B  90      12.386  -0.876  18.368  1.00  0.86           C  
ATOM    705  CD  GLN B  90      11.934  -0.981  19.812  1.00  0.86           C  
ATOM    706  NE2 GLN B  90      12.774  -1.576  20.651  1.00  0.86           N  
ATOM    707  OE1 GLN B  90      10.842  -0.531  20.169  1.00  0.86           O  
ATOM    708  N   LEU B  91      10.133  -1.466  14.220  1.00  0.92           N  
ATOM    709  CA  LEU B  91       8.948  -1.501  13.371  1.00  0.92           C  
ATOM    710  C   LEU B  91       7.689  -1.173  14.167  1.00  0.92           C  
ATOM    711  O   LEU B  91       7.415  -1.792  15.194  1.00  0.92           O  
ATOM    712  CB  LEU B  91       8.827  -2.871  12.691  1.00  0.92           C  
ATOM    713  CG  LEU B  91       7.757  -3.079  11.611  1.00  0.92           C  
ATOM    714  CD1 LEU B  91       6.690  -4.034  12.130  1.00  0.92           C  
ATOM    715  CD2 LEU B  91       7.150  -1.736  11.232  1.00  0.92           C  
ATOM    716  N   ASP B  92       6.994   0.029  13.927  1.00  0.87           N  
ATOM    717  CA  ASP B  92       5.737   0.413  14.556  1.00  0.87           C  
ATOM    718  C   ASP B  92       4.555  -0.284  13.894  1.00  0.87           C  
ATOM    719  O   ASP B  92       4.051   0.170  12.867  1.00  0.87           O  
ATOM    720  CB  ASP B  92       5.567   1.933  14.510  1.00  0.87           C  
ATOM    721  CG  ASP B  92       4.382   2.468  15.304  1.00  0.87           C  
ATOM    722  OD1 ASP B  92       4.284   3.662  15.456  1.00  0.87           O  
ATOM    723  OD2 ASP B  92       3.588   1.676  15.751  1.00  0.87           O1-
ATOM    724  N   LEU B  93       4.091  -1.561  14.484  1.00  0.90           N  
ATOM    725  CA  LEU B  93       3.053  -2.410  13.911  1.00  0.90           C  
ATOM    726  C   LEU B  93       1.713  -1.685  13.860  1.00  0.90           C  
ATOM    727  O   LEU B  93       0.909  -1.910  12.955  1.00  0.90           O  
ATOM    728  CB  LEU B  93       2.917  -3.725  14.690  1.00  0.90           C  
ATOM    729  CG  LEU B  93       4.047  -4.754  14.561  1.00  0.90           C  
ATOM    730  CD1 LEU B  93       5.105  -4.230  13.601  1.00  0.90           C  
ATOM    731  CD2 LEU B  93       4.643  -5.030  15.935  1.00  0.90           C  
ATOM    732  N   ALA B  94       1.449  -0.597  14.847  1.00  0.84           N  
ATOM    733  CA  ALA B  94       0.209   0.169  14.889  1.00  0.84           C  
ATOM    734  C   ALA B  94       0.081   1.075  13.672  1.00  0.84           C  
ATOM    735  O   ALA B  94      -1.025   1.367  13.217  1.00  0.84           O  
ATOM    736  CB  ALA B  94       0.129   0.986  16.171  1.00  0.84           C  
ATOM    737  N   ALA B  95       1.279   1.502  12.986  1.00  0.82           N  
ATOM    738  CA  ALA B  95       1.316   2.413  11.848  1.00  0.82           C  
ATOM    739  C   ALA B  95       1.516   1.655  10.542  1.00  0.82           C  
ATOM    740  O   ALA B  95       1.343   2.211   9.458  1.00  0.82           O  
ATOM    741  CB  ALA B  95       2.411   3.452  12.032  1.00  0.82           C  
ATOM    742  N   LEU B  96       1.942   0.272  10.589  1.00  0.88           N  
ATOM    743  CA  LEU B  96       2.278  -0.539   9.425  1.00  0.88           C  
ATOM    744  C   LEU B  96       1.022  -1.093   8.759  1.00  0.88           C  
ATOM    745  O   LEU B  96       0.152  -1.657   9.423  1.00  0.88           O  
ATOM    746  CB  LEU B  96       3.230  -1.673   9.826  1.00  0.88           C  
ATOM    747  CG  LEU B  96       3.798  -2.629   8.768  1.00  0.88           C  
ATOM    748  CD1 LEU B  96       3.183  -4.010   8.950  1.00  0.88           C  
ATOM    749  CD2 LEU B  96       3.507  -2.079   7.380  1.00  0.88           C  
ATOM    750  N   ILE B  97       0.848  -0.834   7.404  1.00  0.88           N  
ATOM    751  CA  ILE B  97      -0.165  -1.441   6.550  1.00  0.88           C  
ATOM    752  C   ILE B  97       0.472  -2.197   5.391  1.00  0.88           C  
ATOM    753  O   ILE B  97       1.283  -1.644   4.647  1.00  0.88           O  
ATOM    754  CB  ILE B  97      -1.145  -0.376   6.022  1.00  0.88           C  
ATOM    755  CG1 ILE B  97      -1.809   0.372   7.180  1.00  0.88           C  
ATOM    756  CG2 ILE B  97      -2.194  -1.022   5.129  1.00  0.88           C  
ATOM    757  CD1 ILE B  97      -2.591   1.592   6.749  1.00  0.88           C  
ATOM    758  N   VAL B  98       0.251  -3.516   5.364  1.00  0.91           N  
ATOM    759  CA  VAL B  98       0.657  -4.346   4.236  1.00  0.91           C  
ATOM    760  C   VAL B  98      -0.553  -4.881   3.482  1.00  0.91           C  
ATOM    761  O   VAL B  98      -1.467  -5.449   4.078  1.00  0.91           O  
ATOM    762  CB  VAL B  98       1.576  -5.498   4.684  1.00  0.91           C  
ATOM    763  CG1 VAL B  98       1.748  -5.494   6.196  1.00  0.91           C  
ATOM    764  CG2 VAL B  98       1.004  -6.825   4.210  1.00  0.91           C  
ATOM    765  N   TYR B  99      -0.600  -4.650   2.214  1.00  0.92           N  
ATOM    766  CA  TYR B  99      -1.711  -5.087   1.377  1.00  0.92           C  
ATOM    767  C   TYR B  99      -1.214  -5.853   0.157  1.00  0.92           C  
ATOM    768  O   TYR B  99      -0.315  -5.396  -0.550  1.00  0.92           O  
ATOM    769  CB  TYR B  99      -2.550  -3.878   0.959  1.00  0.92           C  
ATOM    770  CG  TYR B  99      -3.759  -4.190   0.106  1.00  0.92           C  
ATOM    771  CD1 TYR B  99      -4.917  -4.677   0.695  1.00  0.92           C  
ATOM    772  CD2 TYR B  99      -3.711  -3.988  -1.265  1.00  0.92           C  
ATOM    773  CE1 TYR B  99      -6.022  -4.962  -0.084  1.00  0.92           C  
ATOM    774  CE2 TYR B  99      -4.816  -4.274  -2.045  1.00  0.92           C  
ATOM    775  CZ  TYR B  99      -5.970  -4.760  -1.454  1.00  0.92           C  
ATOM    776  OH  TYR B  99      -7.071  -5.044  -2.230  1.00  0.92           O  
ATOM    777  N   TRP B 100      -1.663  -7.145  -0.055  1.00  0.95           N  
ATOM    778  CA  TRP B 100      -1.421  -7.952  -1.246  1.00  0.95           C  
ATOM    779  C   TRP B 100      -2.706  -8.169  -2.034  1.00  0.95           C  
ATOM    780  O   TRP B 100      -3.769  -8.399  -1.456  1.00  0.95           O  
ATOM    781  CB  TRP B 100      -0.815  -9.306  -0.872  1.00  0.95           C  
ATOM    782  CG  TRP B 100       0.586  -9.219  -0.349  1.00  0.95           C  
ATOM    783  CD1 TRP B 100       0.963  -8.903   0.923  1.00  0.95           C  
ATOM    784  CD2 TRP B 100       1.812  -9.450  -1.084  1.00  0.95           C  
ATOM    785  CE2 TRP B 100       2.868  -9.254  -0.191  1.00  0.95           C  
ATOM    786  CE3 TRP B 100       2.093  -9.801  -2.411  1.00  0.95           C  
ATOM    787  NE1 TRP B 100       2.332  -8.922   1.028  1.00  0.95           N  
ATOM    788  CZ2 TRP B 100       4.191  -9.398  -0.576  1.00  0.95           C  
ATOM    789  CZ3 TRP B 100       3.419  -9.945  -2.797  1.00  0.95           C  
ATOM    790  CH2 TRP B 100       4.441  -9.749  -1.903  1.00  0.95           C  
ATOM    791  N   GLU B 101      -2.678  -8.026  -3.322  1.00  0.91           N  
ATOM    792  CA  GLU B 101      -3.785  -8.257  -4.244  1.00  0.91           C  
ATOM    793  C   GLU B 101      -3.301  -8.909  -5.533  1.00  0.91           C  
ATOM    794  O   GLU B 101      -2.128  -8.805  -5.889  1.00  0.91           O  
ATOM    795  CB  GLU B 101      -4.561  -6.971  -4.538  1.00  0.91           C  
ATOM    796  CG  GLU B 101      -3.905  -5.885  -5.377  1.00  0.91           C  
ATOM    797  CD  GLU B 101      -4.808  -4.707  -5.618  1.00  0.91           C  
ATOM    798  OE1 GLU B 101      -5.943  -4.759  -5.211  1.00  0.91           O  
ATOM    799  OE2 GLU B 101      -4.362  -3.753  -6.213  1.00  0.91           O1-
ATOM    800  N   MET B 102      -4.143  -9.649  -6.184  1.00  0.92           N  
ATOM    801  CA  MET B 102      -3.959 -10.191  -7.525  1.00  0.92           C  
ATOM    802  C   MET B 102      -5.213 -10.007  -8.370  1.00  0.92           C  
ATOM    803  O   MET B 102      -6.307 -10.403  -7.969  1.00  0.92           O  
ATOM    804  CB  MET B 102      -3.551 -11.661  -7.448  1.00  0.92           C  
ATOM    805  CG  MET B 102      -3.239 -12.307  -8.790  1.00  0.92           C  
ATOM    806  SD  MET B 102      -2.797 -14.049  -8.637  1.00  0.92           S  
ATOM    807  CE  MET B 102      -4.383 -14.764  -8.212  1.00  0.92           C  
ATOM    808  N   GLU B 103      -5.207  -9.358  -9.719  1.00  0.86           N  
ATOM    809  CA  GLU B 103      -6.344  -9.138 -10.605  1.00  0.86           C  
ATOM    810  C   GLU B 103      -7.516  -8.519  -9.854  1.00  0.86           C  
ATOM    811  O   GLU B 103      -8.621  -9.062  -9.854  1.00  0.86           O  
ATOM    812  CB  GLU B 103      -6.760 -10.445 -11.284  1.00  0.86           C  
ATOM    813  CG  GLU B 103      -5.686 -11.062 -12.168  1.00  0.86           C  
ATOM    814  CD  GLU B 103      -6.159 -12.292 -12.891  1.00  0.86           C  
ATOM    815  OE1 GLU B 103      -7.252 -12.732 -12.626  1.00  0.86           O  
ATOM    816  OE2 GLU B 103      -5.426 -12.794 -13.711  1.00  0.86           O1-
ATOM    817  N   ASP B 104      -7.508  -7.523  -9.048  1.00  0.82           N  
ATOM    818  CA  ASP B 104      -8.575  -6.860  -8.307  1.00  0.82           C  
ATOM    819  C   ASP B 104      -9.062  -7.725  -7.152  1.00  0.82           C  
ATOM    820  O   ASP B 104     -10.064  -7.411  -6.508  1.00  0.82           O  
ATOM    821  CB  ASP B 104      -9.742  -6.482  -9.223  1.00  0.82           C  
ATOM    822  CG  ASP B 104      -9.386  -5.461 -10.295  1.00  0.82           C  
ATOM    823  OD1 ASP B 104      -9.936  -5.539 -11.368  1.00  0.82           O  
ATOM    824  OD2 ASP B 104      -8.569  -4.612 -10.031  1.00  0.82           O1-
ATOM    825  N   LYS B 105      -8.342  -8.973  -6.856  1.00  0.88           N  
ATOM    826  CA  LYS B 105      -8.700  -9.825  -5.728  1.00  0.88           C  
ATOM    827  C   LYS B 105      -7.777  -9.582  -4.540  1.00  0.88           C  
ATOM    828  O   LYS B 105      -6.556  -9.674  -4.662  1.00  0.88           O  
ATOM    829  CB  LYS B 105      -8.668 -11.299  -6.136  1.00  0.88           C  
ATOM    830  CG  LYS B 105      -9.655 -11.674  -7.234  1.00  0.88           C  
ATOM    831  CD  LYS B 105      -9.542 -13.146  -7.599  1.00  0.88           C  
ATOM    832  CE  LYS B 105     -10.488 -13.509  -8.734  1.00  0.88           C  
ATOM    833  NZ  LYS B 105     -10.325 -14.925  -9.162  1.00  0.88           N1+
ATOM    834  N   ASN B 106      -8.436  -9.378  -3.376  1.00  0.90           N  
ATOM    835  CA  ASN B 106      -7.679  -9.190  -2.144  1.00  0.90           C  
ATOM    836  C   ASN B 106      -7.106 -10.509  -1.642  1.00  0.90           C  
ATOM    837  O   ASN B 106      -7.834 -11.484  -1.461  1.00  0.90           O  
ATOM    838  CB  ASN B 106      -8.565  -8.551  -1.090  1.00  0.90           C  
ATOM    839  CG  ASN B 106      -7.881  -8.220   0.208  1.00  0.90           C  
ATOM    840  ND2 ASN B 106      -8.623  -8.262   1.286  1.00  0.90           N  
ATOM    841  OD1 ASN B 106      -6.681  -7.926   0.235  1.00  0.90           O  
ATOM    842  N   ILE B 107      -5.747 -10.619  -1.489  1.00  0.94           N  
ATOM    843  CA  ILE B 107      -5.072 -11.809  -0.982  1.00  0.94           C  
ATOM    844  C   ILE B 107      -4.815 -11.700   0.515  1.00  0.94           C  
ATOM    845  O   ILE B 107      -5.125 -12.617   1.276  1.00  0.94           O  
ATOM    846  CB  ILE B 107      -3.753 -12.045  -1.742  1.00  0.94           C  
ATOM    847  CG1 ILE B 107      -4.006 -12.256  -3.237  1.00  0.94           C  
ATOM    848  CG2 ILE B 107      -3.019 -13.237  -1.150  1.00  0.94           C  
ATOM    849  CD1 ILE B 107      -2.747 -12.257  -4.074  1.00  0.94           C  
ATOM    850  N   ILE B 108      -4.077 -10.605   0.972  1.00  0.90           N  
ATOM    851  CA  ILE B 108      -3.737 -10.351   2.367  1.00  0.90           C  
ATOM    852  C   ILE B 108      -3.828  -8.867   2.696  1.00  0.90           C  
ATOM    853  O   ILE B 108      -3.434  -8.019   1.896  1.00  0.90           O  
ATOM    854  CB  ILE B 108      -2.347 -10.911   2.721  1.00  0.90           C  
ATOM    855  CG1 ILE B 108      -2.093 -10.867   4.230  1.00  0.90           C  
ATOM    856  CG2 ILE B 108      -1.271 -10.136   1.974  1.00  0.90           C  
ATOM    857  CD1 ILE B 108      -1.058 -11.863   4.704  1.00  0.90           C  
ATOM    858  N   GLN B 109      -4.497  -8.614   3.809  1.00  0.90           N  
ATOM    859  CA  GLN B 109      -4.507  -7.286   4.409  1.00  0.90           C  
ATOM    860  C   GLN B 109      -4.019  -7.329   5.852  1.00  0.90           C  
ATOM    861  O   GLN B 109      -4.644  -7.954   6.710  1.00  0.90           O  
ATOM    862  CB  GLN B 109      -5.913  -6.688   4.319  1.00  0.90           C  
ATOM    863  CG  GLN B 109      -6.045  -5.227   4.717  1.00  0.90           C  
ATOM    864  CD  GLN B 109      -7.440  -4.684   4.471  1.00  0.90           C  
ATOM    865  NE2 GLN B 109      -7.555  -3.364   4.388  1.00  0.90           N  
ATOM    866  OE1 GLN B 109      -8.406  -5.445   4.355  1.00  0.90           O  
ATOM    867  N   PHE B 110      -2.813  -6.730   6.021  1.00  0.90           N  
ATOM    868  CA  PHE B 110      -2.218  -6.605   7.346  1.00  0.90           C  
ATOM    869  C   PHE B 110      -2.231  -5.158   7.821  1.00  0.90           C  
ATOM    870  O   PHE B 110      -1.513  -4.312   7.288  1.00  0.90           O  
ATOM    871  CB  PHE B 110      -0.796  -7.169   7.329  1.00  0.90           C  
ATOM    872  CG  PHE B 110      -0.173  -7.354   8.684  1.00  0.90           C  
ATOM    873  CD1 PHE B 110      -0.492  -8.454   9.466  1.00  0.90           C  
ATOM    874  CD2 PHE B 110       0.733  -6.429   9.180  1.00  0.90           C  
ATOM    875  CE1 PHE B 110       0.079  -8.625  10.712  1.00  0.90           C  
ATOM    876  CE2 PHE B 110       1.307  -6.597  10.424  1.00  0.90           C  
ATOM    877  CZ  PHE B 110       0.979  -7.696  11.192  1.00  0.90           C  
ATOM    878  N   VAL B 111      -3.071  -4.812   8.711  1.00  0.85           N  
ATOM    879  CA  VAL B 111      -3.302  -3.448   9.171  1.00  0.85           C  
ATOM    880  C   VAL B 111      -3.157  -3.345  10.684  1.00  0.85           C  
ATOM    881  O   VAL B 111      -3.732  -4.140  11.428  1.00  0.85           O  
ATOM    882  CB  VAL B 111      -4.679  -2.927   8.720  1.00  0.85           C  
ATOM    883  CG1 VAL B 111      -5.443  -4.004   7.965  1.00  0.85           C  
ATOM    884  CG2 VAL B 111      -5.471  -2.451   9.929  1.00  0.85           C  
ATOM    885  N   HIS B 112      -2.416  -2.302  11.212  1.00  0.84           N  
ATOM    886  CA  HIS B 112      -2.246  -2.017  12.631  1.00  0.84           C  
ATOM    887  C   HIS B 112      -1.796  -3.257  13.393  1.00  0.84           C  
ATOM    888  O   HIS B 112      -2.279  -3.531  14.492  1.00  0.84           O  
ATOM    889  CB  HIS B 112      -3.528  -1.440  13.242  1.00  0.84           C  
ATOM    890  CG  HIS B 112      -3.958  -0.135  12.645  1.00  0.84           C  
ATOM    891  CD2 HIS B 112      -5.024   0.186  11.875  1.00  0.84           C  
ATOM    892  ND1 HIS B 112      -3.247   1.033  12.822  1.00  0.84           N  
ATOM    893  CE1 HIS B 112      -3.858   2.017  12.185  1.00  0.84           C  
ATOM    894  NE2 HIS B 112      -4.938   1.528  11.604  1.00  0.84           N  
ATOM    895  N   GLY B 113      -0.828  -4.074  12.742  1.00  0.86           N  
ATOM    896  CA  GLY B 113      -0.188  -5.188  13.430  1.00  0.86           C  
ATOM    897  C   GLY B 113      -1.077  -6.424  13.426  1.00  0.86           C  
ATOM    898  O   GLY B 113      -0.764  -7.430  14.063  1.00  0.86           O  
ATOM    899  N   GLU B 114      -2.381  -6.380  12.643  1.00  0.87           N  
ATOM    900  CA  GLU B 114      -3.250  -7.549  12.589  1.00  0.87           C  
ATOM    901  C   GLU B 114      -3.737  -7.807  11.168  1.00  0.87           C  
ATOM    902  O   GLU B 114      -3.987  -6.871  10.408  1.00  0.87           O  
ATOM    903  CB  GLU B 114      -4.451  -7.378  13.521  1.00  0.87           C  
ATOM    904  CG  GLU B 114      -4.095  -7.278  14.997  1.00  0.87           C  
ATOM    905  CD  GLU B 114      -5.301  -7.144  15.883  1.00  0.87           C  
ATOM    906  OE1 GLU B 114      -6.376  -6.958  15.367  1.00  0.87           O  
ATOM    907  OE2 GLU B 114      -5.148  -7.230  17.079  1.00  0.87           O1-
ATOM    908  N   GLU B 115      -3.899  -9.178  10.836  1.00  0.88           N  
ATOM    909  CA  GLU B 115      -4.445  -9.584   9.547  1.00  0.88           C  
ATOM    910  C   GLU B 115      -5.965  -9.475   9.534  1.00  0.88           C  
ATOM    911  O   GLU B 115      -6.637  -9.914  10.468  1.00  0.88           O  
ATOM    912  CB  GLU B 115      -4.028 -11.013   9.196  1.00  0.88           C  
ATOM    913  CG  GLU B 115      -2.542 -11.187   8.917  1.00  0.88           C  
ATOM    914  CD  GLU B 115      -2.184 -12.587   8.503  1.00  0.88           C  
ATOM    915  OE1 GLU B 115      -3.018 -13.452   8.623  1.00  0.88           O  
ATOM    916  OE2 GLU B 115      -1.076 -12.791   8.066  1.00  0.88           O1-
ATOM    917  N   ASP B 116      -6.496  -8.726   8.486  1.00  0.85           N  
ATOM    918  CA  ASP B 116      -7.934  -8.614   8.280  1.00  0.85           C  
ATOM    919  C   ASP B 116      -8.438  -9.677   7.312  1.00  0.85           C  
ATOM    920  O   ASP B 116      -8.262  -9.561   6.099  1.00  0.85           O  
ATOM    921  CB  ASP B 116      -8.286  -7.208   7.786  1.00  0.85           C  
ATOM    922  CG  ASP B 116      -9.773  -6.882   7.797  1.00  0.85           C  
ATOM    923  OD1 ASP B 116     -10.107  -5.721   7.765  1.00  0.85           O  
ATOM    924  OD2 ASP B 116     -10.561  -7.796   7.836  1.00  0.85           O1-
ATOM    925  N   LEU B 117      -8.944 -10.860   7.874  1.00  0.84           N  
ATOM    926  CA  LEU B 117      -9.364 -12.022   7.101  1.00  0.84           C  
ATOM    927  C   LEU B 117     -10.773 -11.837   6.548  1.00  0.84           C  
ATOM    928  O   LEU B 117     -11.198 -12.562   5.648  1.00  0.84           O  
ATOM    929  CB  LEU B 117      -9.280 -13.305   7.936  1.00  0.84           C  
ATOM    930  CG  LEU B 117      -7.894 -13.788   8.386  1.00  0.84           C  
ATOM    931  CD1 LEU B 117      -6.826 -12.860   7.824  1.00  0.84           C  
ATOM    932  CD2 LEU B 117      -7.839 -13.829   9.906  1.00  0.84           C  
ATOM    933  N   LYS B 118     -11.615 -10.690   7.020  1.00  0.83           N  
ATOM    934  CA  LYS B 118     -12.975 -10.428   6.565  1.00  0.83           C  
ATOM    935  C   LYS B 118     -12.988  -9.951   5.117  1.00  0.83           C  
ATOM    936  O   LYS B 118     -13.957 -10.169   4.391  1.00  0.83           O  
ATOM    937  CB  LYS B 118     -13.656  -9.395   7.464  1.00  0.83           C  
ATOM    938  CG  LYS B 118     -13.928  -9.883   8.880  1.00  0.83           C  
ATOM    939  CD  LYS B 118     -14.608  -8.808   9.715  1.00  0.83           C  
ATOM    940  CE  LYS B 118     -14.834  -9.277  11.144  1.00  0.83           C  
ATOM    941  NZ  LYS B 118     -15.438  -8.212  11.990  1.00  0.83           N1+
ATOM    942  N   VAL B 119     -11.890  -9.193   4.641  1.00  0.82           N  
ATOM    943  CA  VAL B 119     -11.856  -8.650   3.288  1.00  0.82           C  
ATOM    944  C   VAL B 119     -11.032  -9.534   2.361  1.00  0.82           C  
ATOM    945  O   VAL B 119     -10.844  -9.212   1.187  1.00  0.82           O  
ATOM    946  CB  VAL B 119     -11.370  -7.189   3.308  1.00  0.82           C  
ATOM    947  CG1 VAL B 119     -10.062  -6.938   2.572  1.00  0.82           C  
ATOM    948  CG2 VAL B 119     -12.486  -6.329   2.734  1.00  0.82           C  
ATOM    949  N   GLN B 120     -10.507 -10.792   2.862  1.00  0.90           N  
ATOM    950  CA  GLN B 120      -9.639 -11.670   2.087  1.00  0.90           C  
ATOM    951  C   GLN B 120     -10.438 -12.488   1.082  1.00  0.90           C  
ATOM    952  O   GLN B 120     -11.528 -12.974   1.388  1.00  0.90           O  
ATOM    953  CB  GLN B 120      -8.841 -12.577   3.029  1.00  0.90           C  
ATOM    954  CG  GLN B 120      -7.708 -13.349   2.375  1.00  0.90           C  
ATOM    955  CD  GLN B 120      -6.870 -14.110   3.384  1.00  0.90           C  
ATOM    956  NE2 GLN B 120      -5.605 -14.338   3.049  1.00  0.90           N  
ATOM    957  OE1 GLN B 120      -7.353 -14.490   4.454  1.00  0.90           O  
ATOM    958  N   HIS B 121      -9.934 -12.601  -0.212  1.00  0.91           N  
ATOM    959  CA  HIS B 121     -10.573 -13.450  -1.212  1.00  0.91           C  
ATOM    960  C   HIS B 121     -10.559 -14.911  -0.783  1.00  0.91           C  
ATOM    961  O   HIS B 121      -9.554 -15.410  -0.275  1.00  0.91           O  
ATOM    962  CB  HIS B 121      -9.886 -13.288  -2.572  1.00  0.91           C  
ATOM    963  CG  HIS B 121     -10.675 -13.819  -3.727  1.00  0.91           C  
ATOM    964  CD2 HIS B 121     -11.444 -13.190  -4.647  1.00  0.91           C  
ATOM    965  ND1 HIS B 121     -10.727 -15.162  -4.037  1.00  0.91           N  
ATOM    966  CE1 HIS B 121     -11.495 -15.335  -5.100  1.00  0.91           C  
ATOM    967  NE2 HIS B 121     -11.942 -14.155  -5.487  1.00  0.91           N  
ATOM    968  N   SER B 122     -11.784 -15.647  -0.854  1.00  0.92           N  
ATOM    969  CA  SER B 122     -12.050 -16.980  -0.326  1.00  0.92           C  
ATOM    970  C   SER B 122     -11.050 -17.995  -0.865  1.00  0.92           C  
ATOM    971  O   SER B 122     -10.664 -18.933  -0.166  1.00  0.92           O  
ATOM    972  CB  SER B 122     -13.465 -17.414  -0.652  1.00  0.92           C  
ATOM    973  OG  SER B 122     -13.671 -17.480  -2.036  1.00  0.92           O  
ATOM    974  N   SER B 123     -10.459 -17.869  -2.222  1.00  0.93           N  
ATOM    975  CA  SER B 123      -9.542 -18.828  -2.827  1.00  0.93           C  
ATOM    976  C   SER B 123      -8.191 -18.818  -2.123  1.00  0.93           C  
ATOM    977  O   SER B 123      -7.421 -19.774  -2.223  1.00  0.93           O  
ATOM    978  CB  SER B 123      -9.366 -18.521  -4.301  1.00  0.93           C  
ATOM    979  OG  SER B 123     -10.559 -18.692  -5.015  1.00  0.93           O  
ATOM    980  N   TYR B 124      -7.831 -17.688  -1.277  1.00  0.93           N  
ATOM    981  CA  TYR B 124      -6.524 -17.522  -0.652  1.00  0.93           C  
ATOM    982  C   TYR B 124      -6.632 -17.570   0.867  1.00  0.93           C  
ATOM    983  O   TYR B 124      -5.654 -17.331   1.575  1.00  0.93           O  
ATOM    984  CB  TYR B 124      -5.873 -16.217  -1.115  1.00  0.93           C  
ATOM    985  CG  TYR B 124      -5.528 -16.192  -2.587  1.00  0.93           C  
ATOM    986  CD1 TYR B 124      -6.322 -15.478  -3.474  1.00  0.93           C  
ATOM    987  CD2 TYR B 124      -4.418 -16.883  -3.051  1.00  0.93           C  
ATOM    988  CE1 TYR B 124      -6.006 -15.455  -4.819  1.00  0.93           C  
ATOM    989  CE2 TYR B 124      -4.104 -16.860  -4.396  1.00  0.93           C  
ATOM    990  CZ  TYR B 124      -4.897 -16.146  -5.279  1.00  0.93           C  
ATOM    991  OH  TYR B 124      -4.583 -16.124  -6.618  1.00  0.93           O  
ATOM    992  N   ARG B 125      -7.814 -17.940   1.531  1.00  0.93           N  
ATOM    993  CA  ARG B 125      -8.054 -17.837   2.966  1.00  0.93           C  
ATOM    994  C   ARG B 125      -7.130 -18.764   3.746  1.00  0.93           C  
ATOM    995  O   ARG B 125      -6.542 -18.367   4.752  1.00  0.93           O  
ATOM    996  CB  ARG B 125      -9.509 -18.149   3.288  1.00  0.93           C  
ATOM    997  CG  ARG B 125      -9.956 -17.864   4.714  1.00  0.93           C  
ATOM    998  CD  ARG B 125     -11.418 -18.062   4.880  1.00  0.93           C  
ATOM    999  NE  ARG B 125     -12.161 -16.833   4.653  1.00  0.93           N  
ATOM   1000  CZ  ARG B 125     -13.506 -16.742   4.644  1.00  0.93           C  
ATOM   1001  NH1 ARG B 125     -14.238 -17.815   4.851  1.00  0.93           N1+
ATOM   1002  NH2 ARG B 125     -14.088 -15.576   4.429  1.00  0.93           N  
ATOM   1003  N   GLN B 126      -6.862 -20.020   3.318  1.00  0.90           N  
ATOM   1004  CA  GLN B 126      -6.084 -20.981   4.090  1.00  0.90           C  
ATOM   1005  C   GLN B 126      -4.699 -21.178   3.489  1.00  0.90           C  
ATOM   1006  O   GLN B 126      -3.763 -21.578   4.181  1.00  0.90           O  
ATOM   1007  CB  GLN B 126      -6.814 -22.325   4.177  1.00  0.90           C  
ATOM   1008  CG  GLN B 126      -8.130 -22.258   4.933  1.00  0.90           C  
ATOM   1009  CD  GLN B 126      -8.822 -23.605   5.012  1.00  0.90           C  
ATOM   1010  NE2 GLN B 126      -9.856 -23.692   5.840  1.00  0.90           N  
ATOM   1011  OE1 GLN B 126      -8.430 -24.560   4.335  1.00  0.90           O  
ATOM   1012  N   ARG B 127      -4.415 -20.686   2.285  1.00  0.94           N  
ATOM   1013  CA  ARG B 127      -3.196 -20.992   1.545  1.00  0.94           C  
ATOM   1014  C   ARG B 127      -2.237 -19.808   1.548  1.00  0.94           C  
ATOM   1015  O   ARG B 127      -1.032 -19.972   1.363  1.00  0.94           O  
ATOM   1016  CB  ARG B 127      -3.526 -21.424   0.123  1.00  0.94           C  
ATOM   1017  CG  ARG B 127      -4.729 -20.817  -0.582  1.00  0.94           C  
ATOM   1018  CD  ARG B 127      -4.863 -21.322  -1.972  1.00  0.94           C  
ATOM   1019  NE  ARG B 127      -6.237 -21.254  -2.443  1.00  0.94           N  
ATOM   1020  CZ  ARG B 127      -6.647 -21.646  -3.665  1.00  0.94           C  
ATOM   1021  NH1 ARG B 127      -5.779 -22.130  -4.525  1.00  0.94           N1+
ATOM   1022  NH2 ARG B 127      -7.921 -21.542  -3.998  1.00  0.94           N  
ATOM   1023  N   ALA B 128      -2.761 -18.502   1.657  1.00  0.96           N  
ATOM   1024  CA  ALA B 128      -1.939 -17.299   1.621  1.00  0.96           C  
ATOM   1025  C   ALA B 128      -1.726 -16.735   3.021  1.00  0.96           C  
ATOM   1026  O   ALA B 128      -2.661 -16.660   3.819  1.00  0.96           O  
ATOM   1027  CB  ALA B 128      -2.569 -16.247   0.719  1.00  0.96           C  
ATOM   1028  N   ARG B 129      -0.466 -16.575   3.321  1.00  0.96           N  
ATOM   1029  CA  ARG B 129      -0.165 -16.036   4.642  1.00  0.96           C  
ATOM   1030  C   ARG B 129       0.935 -14.985   4.572  1.00  0.96           C  
ATOM   1031  O   ARG B 129       1.877 -15.110   3.790  1.00  0.96           O  
ATOM   1032  CB  ARG B 129       0.182 -17.119   5.654  1.00  0.96           C  
ATOM   1033  CG  ARG B 129       1.476 -17.896   5.475  1.00  0.96           C  
ATOM   1034  CD  ARG B 129       1.697 -18.857   6.586  1.00  0.96           C  
ATOM   1035  NE  ARG B 129       2.970 -19.547   6.461  1.00  0.96           N  
ATOM   1036  CZ  ARG B 129       3.434 -20.462   7.335  1.00  0.96           C  
ATOM   1037  NH1 ARG B 129       2.719 -20.785   8.390  1.00  0.96           N1+
ATOM   1038  NH2 ARG B 129       4.608 -21.034   7.132  1.00  0.96           N  
ATOM   1039  N   LEU B 130       0.741 -13.843   5.324  1.00  0.98           N  
ATOM   1040  CA  LEU B 130       1.820 -12.885   5.532  1.00  0.98           C  
ATOM   1041  C   LEU B 130       2.832 -13.404   6.547  1.00  0.98           C  
ATOM   1042  O   LEU B 130       2.464 -13.839   7.638  1.00  0.98           O  
ATOM   1043  CB  LEU B 130       1.241 -11.531   5.965  1.00  0.98           C  
ATOM   1044  CG  LEU B 130       2.159 -10.308   6.091  1.00  0.98           C  
ATOM   1045  CD1 LEU B 130       2.295  -9.923   7.558  1.00  0.98           C  
ATOM   1046  CD2 LEU B 130       3.516 -10.624   5.481  1.00  0.98           C  
ATOM   1047  N   LEU B 131       4.202 -13.485   6.182  1.00  0.96           N  
ATOM   1048  CA  LEU B 131       5.242 -13.892   7.119  1.00  0.96           C  
ATOM   1049  C   LEU B 131       5.611 -12.751   8.062  1.00  0.96           C  
ATOM   1050  O   LEU B 131       6.488 -11.942   7.760  1.00  0.96           O  
ATOM   1051  CB  LEU B 131       6.472 -14.405   6.360  1.00  0.96           C  
ATOM   1052  CG  LEU B 131       6.318 -15.630   5.451  1.00  0.96           C  
ATOM   1053  CD1 LEU B 131       4.917 -16.207   5.610  1.00  0.96           C  
ATOM   1054  CD2 LEU B 131       6.583 -15.229   4.008  1.00  0.96           C  
ATOM   1055  N   LYS B 132       4.932 -12.683   9.308  1.00  0.96           N  
ATOM   1056  CA  LYS B 132       5.017 -11.603  10.283  1.00  0.96           C  
ATOM   1057  C   LYS B 132       6.429 -11.470  10.837  1.00  0.96           C  
ATOM   1058  O   LYS B 132       6.888 -10.369  11.138  1.00  0.96           O  
ATOM   1059  CB  LYS B 132       4.023 -11.828  11.425  1.00  0.96           C  
ATOM   1060  CG  LYS B 132       2.565 -11.657  11.022  1.00  0.96           C  
ATOM   1061  CD  LYS B 132       1.638 -11.846  12.213  1.00  0.96           C  
ATOM   1062  CE  LYS B 132       0.179 -11.697  11.808  1.00  0.96           C  
ATOM   1063  NZ  LYS B 132      -0.744 -11.939  12.951  1.00  0.96           N1+
ATOM   1064  N   ASP B 133       7.249 -12.668  10.976  1.00  0.91           N  
ATOM   1065  CA  ASP B 133       8.599 -12.669  11.528  1.00  0.91           C  
ATOM   1066  C   ASP B 133       9.550 -11.856  10.659  1.00  0.91           C  
ATOM   1067  O   ASP B 133      10.605 -11.419  11.119  1.00  0.91           O  
ATOM   1068  CB  ASP B 133       9.120 -14.097  11.710  1.00  0.91           C  
ATOM   1069  CG  ASP B 133       9.153 -14.944  10.444  1.00  0.91           C  
ATOM   1070  OD1 ASP B 133       9.825 -15.949  10.444  1.00  0.91           O  
ATOM   1071  OD2 ASP B 133       8.508 -14.578   9.491  1.00  0.91           O1-
ATOM   1072  N   GLN B 134       9.134 -11.516   9.322  1.00  0.93           N  
ATOM   1073  CA  GLN B 134       9.974 -10.798   8.370  1.00  0.93           C  
ATOM   1074  C   GLN B 134       9.691  -9.302   8.406  1.00  0.93           C  
ATOM   1075  O   GLN B 134      10.429  -8.507   7.824  1.00  0.93           O  
ATOM   1076  CB  GLN B 134       9.771 -11.333   6.950  1.00  0.93           C  
ATOM   1077  CG  GLN B 134      10.192 -12.781   6.767  1.00  0.93           C  
ATOM   1078  CD  GLN B 134      11.680 -12.983   6.986  1.00  0.93           C  
ATOM   1079  NE2 GLN B 134      12.037 -14.074   7.654  1.00  0.93           N  
ATOM   1080  OE1 GLN B 134      12.501 -12.166   6.558  1.00  0.93           O  
ATOM   1081  N   LEU B 135       8.435  -8.783   9.039  1.00  0.96           N  
ATOM   1082  CA  LEU B 135       8.038  -7.380   9.060  1.00  0.96           C  
ATOM   1083  C   LEU B 135       9.028  -6.538   9.857  1.00  0.96           C  
ATOM   1084  O   LEU B 135       9.365  -5.421   9.465  1.00  0.96           O  
ATOM   1085  CB  LEU B 135       6.621  -7.217   9.624  1.00  0.96           C  
ATOM   1086  CG  LEU B 135       5.452  -7.718   8.766  1.00  0.96           C  
ATOM   1087  CD1 LEU B 135       5.978  -8.190   7.417  1.00  0.96           C  
ATOM   1088  CD2 LEU B 135       4.730  -8.840   9.496  1.00  0.96           C  
ATOM   1089  N   SER B 136       9.685  -7.148  11.042  1.00  0.92           N  
ATOM   1090  CA  SER B 136      10.644  -6.390  11.837  1.00  0.92           C  
ATOM   1091  C   SER B 136      11.954  -6.198  11.083  1.00  0.92           C  
ATOM   1092  O   SER B 136      12.753  -5.324  11.421  1.00  0.92           O  
ATOM   1093  CB  SER B 136      10.897  -7.076  13.165  1.00  0.92           C  
ATOM   1094  OG  SER B 136      11.471  -8.342  12.997  1.00  0.92           O  
ATOM   1095  N   LEU B 137      12.269  -7.144  10.039  1.00  0.91           N  
ATOM   1096  CA  LEU B 137      13.466  -7.042   9.214  1.00  0.91           C  
ATOM   1097  C   LEU B 137      13.224  -6.149   8.001  1.00  0.91           C  
ATOM   1098  O   LEU B 137      14.076  -6.040   7.119  1.00  0.91           O  
ATOM   1099  CB  LEU B 137      13.930  -8.439   8.781  1.00  0.91           C  
ATOM   1100  CG  LEU B 137      14.330  -9.444   9.868  1.00  0.91           C  
ATOM   1101  CD1 LEU B 137      14.319  -8.755  11.226  1.00  0.91           C  
ATOM   1102  CD2 LEU B 137      13.373 -10.626   9.845  1.00  0.91           C  
ATOM   1103  N   GLY B 138      12.011  -5.367   7.909  1.00  0.92           N  
ATOM   1104  CA  GLY B 138      11.725  -4.476   6.791  1.00  0.92           C  
ATOM   1105  C   GLY B 138      11.355  -5.263   5.541  1.00  0.92           C  
ATOM   1106  O   GLY B 138      11.595  -4.815   4.419  1.00  0.92           O  
ATOM   1107  N   ASN B 139      10.635  -6.544   5.785  1.00  0.94           N  
ATOM   1108  CA  ASN B 139      10.222  -7.410   4.687  1.00  0.94           C  
ATOM   1109  C   ASN B 139       8.750  -7.784   4.806  1.00  0.94           C  
ATOM   1110  O   ASN B 139       8.304  -8.267   5.847  1.00  0.94           O  
ATOM   1111  CB  ASN B 139      11.076  -8.662   4.623  1.00  0.94           C  
ATOM   1112  CG  ASN B 139      12.507  -8.489   4.193  1.00  0.94           C  
ATOM   1113  ND2 ASN B 139      13.322  -9.476   4.466  1.00  0.94           N  
ATOM   1114  OD1 ASN B 139      12.874  -7.461   3.614  1.00  0.94           O  
ATOM   1115  N   ALA B 140       7.920  -7.427   3.793  1.00  0.94           N  
ATOM   1116  CA  ALA B 140       6.566  -7.951   3.666  1.00  0.94           C  
ATOM   1117  C   ALA B 140       6.527  -9.157   2.735  1.00  0.94           C  
ATOM   1118  O   ALA B 140       6.514  -9.009   1.513  1.00  0.94           O  
ATOM   1119  CB  ALA B 140       5.625  -6.860   3.180  1.00  0.94           C  
ATOM   1120  N   ALA B 141       6.658 -10.388   3.351  1.00  0.96           N  
ATOM   1121  CA  ALA B 141       6.747 -11.642   2.610  1.00  0.96           C  
ATOM   1122  C   ALA B 141       5.396 -12.345   2.554  1.00  0.96           C  
ATOM   1123  O   ALA B 141       4.856 -12.756   3.580  1.00  0.96           O  
ATOM   1124  CB  ALA B 141       7.797 -12.551   3.232  1.00  0.96           C  
ATOM   1125  N   LEU B 142       4.778 -12.381   1.279  1.00  0.98           N  
ATOM   1126  CA  LEU B 142       3.561 -13.146   1.035  1.00  0.98           C  
ATOM   1127  C   LEU B 142       3.881 -14.592   0.673  1.00  0.98           C  
ATOM   1128  O   LEU B 142       4.594 -14.856  -0.296  1.00  0.98           O  
ATOM   1129  CB  LEU B 142       2.728 -12.476  -0.065  1.00  0.98           C  
ATOM   1130  CG  LEU B 142       1.392 -13.085  -0.505  1.00  0.98           C  
ATOM   1131  CD1 LEU B 142       1.530 -13.650  -1.913  1.00  0.98           C  
ATOM   1132  CD2 LEU B 142       0.979 -14.170   0.479  1.00  0.98           C  
ATOM   1133  N   GLN B 143       3.498 -15.579   1.559  1.00  0.98           N  
ATOM   1134  CA  GLN B 143       3.675 -17.003   1.302  1.00  0.98           C  
ATOM   1135  C   GLN B 143       2.388 -17.634   0.785  1.00  0.98           C  
ATOM   1136  O   GLN B 143       1.327 -17.489   1.393  1.00  0.98           O  
ATOM   1137  CB  GLN B 143       4.157 -17.716   2.569  1.00  0.98           C  
ATOM   1138  CG  GLN B 143       4.505 -19.181   2.365  1.00  0.98           C  
ATOM   1139  CD  GLN B 143       5.048 -19.826   3.626  1.00  0.98           C  
ATOM   1140  NE2 GLN B 143       6.083 -20.645   3.471  1.00  0.98           N  
ATOM   1141  OE1 GLN B 143       4.545 -19.591   4.728  1.00  0.98           O  
ATOM   1142  N   ILE B 144       2.437 -18.260  -0.424  1.00  0.97           N  
ATOM   1143  CA  ILE B 144       1.336 -19.032  -0.988  1.00  0.97           C  
ATOM   1144  C   ILE B 144       1.686 -20.512  -1.070  1.00  0.97           C  
ATOM   1145  O   ILE B 144       2.731 -20.884  -1.603  1.00  0.97           O  
ATOM   1146  CB  ILE B 144       0.939 -18.495  -2.375  1.00  0.97           C  
ATOM   1147  CG1 ILE B 144       0.508 -17.028  -2.287  1.00  0.97           C  
ATOM   1148  CG2 ILE B 144      -0.173 -19.345  -2.970  1.00  0.97           C  
ATOM   1149  CD1 ILE B 144       0.224 -16.394  -3.629  1.00  0.97           C  
ATOM   1150  N   THR B 145       0.900 -21.350  -0.395  1.00  0.99           N  
ATOM   1151  CA  THR B 145       1.091 -22.794  -0.480  1.00  0.99           C  
ATOM   1152  C   THR B 145       0.195 -23.406  -1.549  1.00  0.99           C  
ATOM   1153  O   THR B 145      -0.817 -22.819  -1.934  1.00  0.99           O  
ATOM   1154  CB  THR B 145       0.838 -23.484   0.873  1.00  0.99           C  
ATOM   1155  CG2 THR B 145       1.794 -22.952   1.929  1.00  0.99           C  
ATOM   1156  OG1 THR B 145      -0.513 -23.241   1.290  1.00  0.99           O  
ATOM   1157  N   ASP B 146       0.763 -24.558  -2.271  1.00  0.97           N  
ATOM   1158  CA  ASP B 146      -0.033 -25.293  -3.247  1.00  0.97           C  
ATOM   1159  C   ASP B 146      -0.388 -24.416  -4.441  1.00  0.97           C  
ATOM   1160  O   ASP B 146      -1.559 -24.281  -4.797  1.00  0.97           O  
ATOM   1161  CB  ASP B 146      -1.288 -25.859  -2.578  1.00  0.97           C  
ATOM   1162  CG  ASP B 146      -1.999 -26.920  -3.406  1.00  0.97           C  
ATOM   1163  OD1 ASP B 146      -3.196 -27.037  -3.285  1.00  0.97           O  
ATOM   1164  OD2 ASP B 146      -1.341 -27.605  -4.152  1.00  0.97           O1-
ATOM   1165  N   VAL B 147       0.730 -23.742  -5.153  1.00  0.95           N  
ATOM   1166  CA  VAL B 147       0.538 -22.845  -6.287  1.00  0.95           C  
ATOM   1167  C   VAL B 147      -0.238 -23.528  -7.405  1.00  0.95           C  
ATOM   1168  O   VAL B 147       0.047 -24.671  -7.762  1.00  0.95           O  
ATOM   1169  CB  VAL B 147       1.887 -22.314  -6.809  1.00  0.95           C  
ATOM   1170  CG1 VAL B 147       3.025 -22.709  -5.880  1.00  0.95           C  
ATOM   1171  CG2 VAL B 147       2.132 -22.838  -8.216  1.00  0.95           C  
ATOM   1172  N   LYS B 148      -1.240 -22.879  -7.949  1.00  0.95           N  
ATOM   1173  CA  LYS B 148      -2.077 -23.358  -9.042  1.00  0.95           C  
ATOM   1174  C   LYS B 148      -2.059 -22.387 -10.216  1.00  0.95           C  
ATOM   1175  O   LYS B 148      -1.530 -21.280 -10.111  1.00  0.95           O  
ATOM   1176  CB  LYS B 148      -3.509 -23.572  -8.550  1.00  0.95           C  
ATOM   1177  CG  LYS B 148      -3.651 -24.585  -7.421  1.00  0.95           C  
ATOM   1178  CD  LYS B 148      -5.100 -24.716  -6.976  1.00  0.95           C  
ATOM   1179  CE  LYS B 148      -5.239 -25.704  -5.826  1.00  0.95           C  
ATOM   1180  NZ  LYS B 148      -6.640 -25.789  -5.332  1.00  0.95           N1+
ATOM   1181  N   LEU B 149      -2.654 -22.881 -11.510  1.00  0.96           N  
ATOM   1182  CA  LEU B 149      -2.663 -22.065 -12.718  1.00  0.96           C  
ATOM   1183  C   LEU B 149      -3.339 -20.720 -12.470  1.00  0.96           C  
ATOM   1184  O   LEU B 149      -2.909 -19.693 -12.995  1.00  0.96           O  
ATOM   1185  CB  LEU B 149      -3.348 -22.797 -13.878  1.00  0.96           C  
ATOM   1186  CG  LEU B 149      -2.582 -23.940 -14.556  1.00  0.96           C  
ATOM   1187  CD1 LEU B 149      -1.188 -24.046 -13.953  1.00  0.96           C  
ATOM   1188  CD2 LEU B 149      -3.353 -25.241 -14.381  1.00  0.96           C  
ATOM   1189  N   GLN B 150      -4.466 -20.636 -11.548  1.00  0.95           N  
ATOM   1190  CA  GLN B 150      -5.184 -19.401 -11.253  1.00  0.95           C  
ATOM   1191  C   GLN B 150      -4.310 -18.429 -10.470  1.00  0.95           C  
ATOM   1192  O   GLN B 150      -4.598 -17.234 -10.407  1.00  0.95           O  
ATOM   1193  CB  GLN B 150      -6.478 -19.695 -10.490  1.00  0.95           C  
ATOM   1194  CG  GLN B 150      -6.286 -20.312  -9.115  1.00  0.95           C  
ATOM   1195  CD  GLN B 150      -7.602 -20.690  -8.462  1.00  0.95           C  
ATOM   1196  NE2 GLN B 150      -7.523 -21.352  -7.314  1.00  0.95           N  
ATOM   1197  OE1 GLN B 150      -8.679 -20.390  -8.984  1.00  0.95           O  
ATOM   1198  N   ASP B 151      -3.090 -18.962  -9.737  1.00  0.95           N  
ATOM   1199  CA  ASP B 151      -2.181 -18.113  -8.975  1.00  0.95           C  
ATOM   1200  C   ASP B 151      -1.233 -17.355  -9.896  1.00  0.95           C  
ATOM   1201  O   ASP B 151      -0.545 -16.429  -9.467  1.00  0.95           O  
ATOM   1202  CB  ASP B 151      -1.395 -18.935  -7.951  1.00  0.95           C  
ATOM   1203  CG  ASP B 151      -2.258 -19.536  -6.851  1.00  0.95           C  
ATOM   1204  OD1 ASP B 151      -1.962 -20.625  -6.418  1.00  0.95           O  
ATOM   1205  OD2 ASP B 151      -3.204 -18.901  -6.452  1.00  0.95           O1-
ATOM   1206  N   ALA B 152      -1.114 -17.772 -11.313  1.00  0.97           N  
ATOM   1207  CA  ALA B 152      -0.282 -17.045 -12.264  1.00  0.97           C  
ATOM   1208  C   ALA B 152      -0.887 -15.689 -12.604  1.00  0.97           C  
ATOM   1209  O   ALA B 152      -2.091 -15.577 -12.836  1.00  0.97           O  
ATOM   1210  CB  ALA B 152      -0.083 -17.862 -13.533  1.00  0.97           C  
ATOM   1211  N   GLY B 153      -0.070 -14.635 -12.563  1.00  0.94           N  
ATOM   1212  CA  GLY B 153      -0.618 -13.309 -12.822  1.00  0.94           C  
ATOM   1213  C   GLY B 153       0.264 -12.221 -12.223  1.00  0.94           C  
ATOM   1214  O   GLY B 153       1.472 -12.403 -12.068  1.00  0.94           O  
ATOM   1215  N   VAL B 154      -0.347 -10.982 -12.096  1.00  0.95           N  
ATOM   1216  CA  VAL B 154       0.336  -9.823 -11.534  1.00  0.95           C  
ATOM   1217  C   VAL B 154      -0.103  -9.566 -10.098  1.00  0.95           C  
ATOM   1218  O   VAL B 154      -1.290  -9.391  -9.824  1.00  0.95           O  
ATOM   1219  CB  VAL B 154       0.126  -8.571 -12.407  1.00  0.95           C  
ATOM   1220  CG1 VAL B 154      -0.750  -8.895 -13.607  1.00  0.95           C  
ATOM   1221  CG2 VAL B 154      -0.491  -7.459 -11.573  1.00  0.95           C  
ATOM   1222  N   TYR B 155       0.868  -9.732  -9.138  1.00  0.94           N  
ATOM   1223  CA  TYR B 155       0.654  -9.399  -7.735  1.00  0.94           C  
ATOM   1224  C   TYR B 155       1.048  -7.956  -7.446  1.00  0.94           C  
ATOM   1225  O   TYR B 155       1.996  -7.432  -8.031  1.00  0.94           O  
ATOM   1226  CB  TYR B 155       1.431 -10.350  -6.821  1.00  0.94           C  
ATOM   1227  CG  TYR B 155       0.907 -11.769  -6.804  1.00  0.94           C  
ATOM   1228  CD1 TYR B 155       1.427 -12.712  -7.678  1.00  0.94           C  
ATOM   1229  CD2 TYR B 155      -0.094 -12.127  -5.913  1.00  0.94           C  
ATOM   1230  CE1 TYR B 155       0.949 -14.007  -7.662  1.00  0.94           C  
ATOM   1231  CE2 TYR B 155      -0.572 -13.424  -5.897  1.00  0.94           C  
ATOM   1232  CZ  TYR B 155      -0.050 -14.362  -6.771  1.00  0.94           C  
ATOM   1233  OH  TYR B 155      -0.526 -15.654  -6.755  1.00  0.94           O  
ATOM   1234  N   ARG B 156       0.283  -7.388  -6.575  1.00  0.91           N  
ATOM   1235  CA  ARG B 156       0.592  -6.038  -6.117  1.00  0.91           C  
ATOM   1236  C   ARG B 156       0.769  -5.996  -4.605  1.00  0.91           C  
ATOM   1237  O   ARG B 156      -0.057  -6.524  -3.859  1.00  0.91           O  
ATOM   1238  CB  ARG B 156      -0.499  -5.065  -6.540  1.00  0.91           C  
ATOM   1239  CG  ARG B 156      -0.676  -4.931  -8.044  1.00  0.91           C  
ATOM   1240  CD  ARG B 156      -1.799  -4.022  -8.386  1.00  0.91           C  
ATOM   1241  NE  ARG B 156      -2.008  -3.934  -9.822  1.00  0.91           N  
ATOM   1242  CZ  ARG B 156      -3.032  -3.283 -10.408  1.00  0.91           C  
ATOM   1243  NH1 ARG B 156      -3.930  -2.670  -9.669  1.00  0.91           N1+
ATOM   1244  NH2 ARG B 156      -3.133  -3.260 -11.726  1.00  0.91           N  
ATOM   1245  N   CYS B 157       1.887  -5.507  -4.251  1.00  0.90           N  
ATOM   1246  CA  CYS B 157       2.161  -5.301  -2.834  1.00  0.90           C  
ATOM   1247  C   CYS B 157       2.197  -3.817  -2.491  1.00  0.90           C  
ATOM   1248  O   CYS B 157       2.920  -3.043  -3.118  1.00  0.90           O  
ATOM   1249  CB  CYS B 157       3.483  -5.965  -2.452  1.00  0.90           C  
ATOM   1250  SG  CYS B 157       3.993  -5.806  -0.724  1.00  0.90           S  
ATOM   1251  N   MET B 158       1.344  -3.449  -1.556  1.00  0.90           N  
ATOM   1252  CA  MET B 158       1.315  -2.080  -1.056  1.00  0.90           C  
ATOM   1253  C   MET B 158       1.698  -2.023   0.417  1.00  0.90           C  
ATOM   1254  O   MET B 158       1.190  -2.796   1.230  1.00  0.90           O  
ATOM   1255  CB  MET B 158      -0.067  -1.475  -1.292  1.00  0.90           C  
ATOM   1256  CG  MET B 158      -0.213  -0.013  -0.894  1.00  0.90           C  
ATOM   1257  SD  MET B 158      -1.853   0.645  -1.256  1.00  0.90           S  
ATOM   1258  CE  MET B 158      -2.847  -0.251  -0.066  1.00  0.90           C  
ATOM   1259  N   ILE B 159       2.636  -1.106   0.735  1.00  0.89           N  
ATOM   1260  CA  ILE B 159       3.064  -0.891   2.112  1.00  0.89           C  
ATOM   1261  C   ILE B 159       2.923   0.573   2.510  1.00  0.89           C  
ATOM   1262  O   ILE B 159       3.332   1.469   1.772  1.00  0.89           O  
ATOM   1263  CB  ILE B 159       4.515  -1.363   2.318  1.00  0.89           C  
ATOM   1264  CG1 ILE B 159       4.649  -2.856   2.008  1.00  0.89           C  
ATOM   1265  CG2 ILE B 159       4.968  -1.069   3.739  1.00  0.89           C  
ATOM   1266  CD1 ILE B 159       6.074  -3.360   2.034  1.00  0.89           C  
ATOM   1267  N   SER B 160       2.257   0.773   3.616  1.00  0.87           N  
ATOM   1268  CA  SER B 160       2.137   2.094   4.222  1.00  0.87           C  
ATOM   1269  C   SER B 160       2.765   2.122   5.610  1.00  0.87           C  
ATOM   1270  O   SER B 160       2.315   1.426   6.519  1.00  0.87           O  
ATOM   1271  CB  SER B 160       0.680   2.508   4.292  1.00  0.87           C  
ATOM   1272  OG  SER B 160       0.527   3.795   4.824  1.00  0.87           O  
ATOM   1273  N   TYR B 161       3.909   2.805   5.663  1.00  0.85           N  
ATOM   1274  CA  TYR B 161       4.661   3.074   6.882  1.00  0.85           C  
ATOM   1275  C   TYR B 161       5.395   4.406   6.796  1.00  0.85           C  
ATOM   1276  O   TYR B 161       6.312   4.569   5.990  1.00  0.85           O  
ATOM   1277  CB  TYR B 161       5.632   1.924   7.164  1.00  0.85           C  
ATOM   1278  CG  TYR B 161       6.431   2.078   8.439  1.00  0.85           C  
ATOM   1279  CD1 TYR B 161       5.790   2.028   9.668  1.00  0.85           C  
ATOM   1280  CD2 TYR B 161       7.803   2.269   8.379  1.00  0.85           C  
ATOM   1281  CE1 TYR B 161       6.520   2.169  10.833  1.00  0.85           C  
ATOM   1282  CE2 TYR B 161       8.532   2.410   9.543  1.00  0.85           C  
ATOM   1283  CZ  TYR B 161       7.890   2.360  10.771  1.00  0.85           C  
ATOM   1284  OH  TYR B 161       8.617   2.500  11.930  1.00  0.85           O  
ATOM   1285  N   GLY B 162       4.904   5.601   7.439  1.00  0.82           N  
ATOM   1286  CA  GLY B 162       5.505   6.925   7.331  1.00  0.82           C  
ATOM   1287  C   GLY B 162       5.399   7.463   5.911  1.00  0.82           C  
ATOM   1288  O   GLY B 162       5.868   8.563   5.616  1.00  0.82           O  
ATOM   1289  N   GLY B 163       4.888   6.684   4.965  1.00  0.82           N  
ATOM   1290  CA  GLY B 163       4.648   6.855   3.537  1.00  0.82           C  
ATOM   1291  C   GLY B 163       4.133   5.568   2.906  1.00  0.82           C  
ATOM   1292  O   GLY B 163       4.111   4.517   3.547  1.00  0.82           O  
ATOM   1293  N   ALA B 164       3.660   5.634   1.725  1.00  0.82           N  
ATOM   1294  CA  ALA B 164       3.081   4.451   1.101  1.00  0.82           C  
ATOM   1295  C   ALA B 164       3.578   4.282  -0.329  1.00  0.82           C  
ATOM   1296  O   ALA B 164       3.764   5.263  -1.051  1.00  0.82           O  
ATOM   1297  CB  ALA B 164       1.562   4.535   1.123  1.00  0.82           C  
ATOM   1298  N   ASP B 165       3.968   3.055  -0.592  1.00  0.86           N  
ATOM   1299  CA  ASP B 165       4.390   2.684  -1.937  1.00  0.86           C  
ATOM   1300  C   ASP B 165       3.894   1.292  -2.305  1.00  0.86           C  
ATOM   1301  O   ASP B 165       3.490   0.517  -1.439  1.00  0.86           O  
ATOM   1302  CB  ASP B 165       5.915   2.764  -2.036  1.00  0.86           C  
ATOM   1303  CG  ASP B 165       6.446   2.901  -3.457  1.00  0.86           C  
ATOM   1304  OD1 ASP B 165       7.638   3.019  -3.616  1.00  0.86           O  
ATOM   1305  OD2 ASP B 165       5.656   2.886  -4.370  1.00  0.86           O1-
ATOM   1306  N   TYR B 166       3.760   1.015  -3.604  1.00  0.85           N  
ATOM   1307  CA  TYR B 166       3.346  -0.296  -4.087  1.00  0.85           C  
ATOM   1308  C   TYR B 166       4.277  -0.797  -5.185  1.00  0.85           C  
ATOM   1309  O   TYR B 166       4.915  -0.006  -5.880  1.00  0.85           O  
ATOM   1310  CB  TYR B 166       1.875  -0.364  -4.501  1.00  0.85           C  
ATOM   1311  CG  TYR B 166       1.485   0.310  -5.797  1.00  0.85           C  
ATOM   1312  CD1 TYR B 166       1.536  -0.397  -6.989  1.00  0.85           C  
ATOM   1313  CD2 TYR B 166       1.077   1.636  -5.794  1.00  0.85           C  
ATOM   1314  CE1 TYR B 166       1.181   0.218  -8.173  1.00  0.85           C  
ATOM   1315  CE2 TYR B 166       0.722   2.252  -6.978  1.00  0.85           C  
ATOM   1316  CZ  TYR B 166       0.774   1.543  -8.167  1.00  0.85           C  
ATOM   1317  OH  TYR B 166       0.420   2.156  -9.347  1.00  0.85           O  
ATOM   1318  N   LYS B 167       4.295  -2.105  -5.386  1.00  0.89           N  
ATOM   1319  CA  LYS B 167       5.076  -2.749  -6.435  1.00  0.89           C  
ATOM   1320  C   LYS B 167       4.289  -3.872  -7.097  1.00  0.89           C  
ATOM   1321  O   LYS B 167       3.439  -4.502  -6.468  1.00  0.89           O  
ATOM   1322  CB  LYS B 167       6.390  -3.304  -5.883  1.00  0.89           C  
ATOM   1323  CG  LYS B 167       7.358  -2.253  -5.358  1.00  0.89           C  
ATOM   1324  CD  LYS B 167       7.981  -1.458  -6.495  1.00  0.89           C  
ATOM   1325  CE  LYS B 167       9.032  -0.485  -5.980  1.00  0.89           C  
ATOM   1326  NZ  LYS B 167       9.573   0.377  -7.068  1.00  0.89           N1+
ATOM   1327  N   ARG B 168       4.615  -3.971  -8.476  1.00  0.91           N  
ATOM   1328  CA  ARG B 168       4.021  -5.038  -9.273  1.00  0.91           C  
ATOM   1329  C   ARG B 168       4.981  -6.211  -9.425  1.00  0.91           C  
ATOM   1330  O   ARG B 168       6.160  -6.026  -9.724  1.00  0.91           O  
ATOM   1331  CB  ARG B 168       3.617  -4.545 -10.654  1.00  0.91           C  
ATOM   1332  CG  ARG B 168       2.461  -3.557 -10.700  1.00  0.91           C  
ATOM   1333  CD  ARG B 168       2.099  -3.200 -12.095  1.00  0.91           C  
ATOM   1334  NE  ARG B 168       1.005  -2.244 -12.143  1.00  0.91           N  
ATOM   1335  CZ  ARG B 168       0.482  -1.736 -13.277  1.00  0.91           C  
ATOM   1336  NH1 ARG B 168       0.963  -2.101 -14.444  1.00  0.91           N1+
ATOM   1337  NH2 ARG B 168      -0.514  -0.870 -13.214  1.00  0.91           N  
ATOM   1338  N   ILE B 169       4.446  -7.380  -9.090  1.00  0.92           N  
ATOM   1339  CA  ILE B 169       5.206  -8.618  -9.205  1.00  0.92           C  
ATOM   1340  C   ILE B 169       4.488  -9.624 -10.095  1.00  0.92           C  
ATOM   1341  O   ILE B 169       3.288  -9.855  -9.945  1.00  0.92           O  
ATOM   1342  CB  ILE B 169       5.462  -9.222  -7.813  1.00  0.92           C  
ATOM   1343  CG1 ILE B 169       6.131  -8.204  -6.885  1.00  0.92           C  
ATOM   1344  CG2 ILE B 169       6.315 -10.476  -7.935  1.00  0.92           C  
ATOM   1345  CD1 ILE B 169       6.069  -8.580  -5.422  1.00  0.92           C  
ATOM   1346  N   THR B 170       5.181 -10.111 -11.173  1.00  0.96           N  
ATOM   1347  CA  THR B 170       4.606 -11.111 -12.063  1.00  0.96           C  
ATOM   1348  C   THR B 170       5.022 -12.518 -11.654  1.00  0.96           C  
ATOM   1349  O   THR B 170       6.193 -12.773 -11.372  1.00  0.96           O  
ATOM   1350  CB  THR B 170       5.016 -10.837 -13.523  1.00  0.96           C  
ATOM   1351  CG2 THR B 170       4.383 -11.852 -14.463  1.00  0.96           C  
ATOM   1352  OG1 THR B 170       4.582  -9.519 -13.885  1.00  0.96           O  
ATOM   1353  N   VAL B 171       4.059 -13.411 -11.501  1.00  0.95           N  
ATOM   1354  CA  VAL B 171       4.298 -14.815 -11.194  1.00  0.95           C  
ATOM   1355  C   VAL B 171       3.865 -15.712 -12.347  1.00  0.95           C  
ATOM   1356  O   VAL B 171       2.752 -15.586 -12.860  1.00  0.95           O  
ATOM   1357  CB  VAL B 171       3.604 -15.233  -9.884  1.00  0.95           C  
ATOM   1358  CG1 VAL B 171       2.825 -14.069  -9.290  1.00  0.95           C  
ATOM   1359  CG2 VAL B 171       2.687 -16.420 -10.143  1.00  0.95           C  
ATOM   1360  N   LYS B 172       4.798 -16.594 -12.865  1.00  0.97           N  
ATOM   1361  CA  LYS B 172       4.517 -17.618 -13.864  1.00  0.97           C  
ATOM   1362  C   LYS B 172       4.610 -19.014 -13.262  1.00  0.97           C  
ATOM   1363  O   LYS B 172       5.534 -19.315 -12.507  1.00  0.97           O  
ATOM   1364  CB  LYS B 172       5.467 -17.508 -15.057  1.00  0.97           C  
ATOM   1365  CG  LYS B 172       5.305 -16.233 -15.874  1.00  0.97           C  
ATOM   1366  CD  LYS B 172       6.215 -16.238 -17.093  1.00  0.97           C  
ATOM   1367  CE  LYS B 172       6.036 -14.976 -17.924  1.00  0.97           C  
ATOM   1368  NZ  LYS B 172       6.929 -14.962 -19.114  1.00  0.97           N1+
ATOM   1369  N   VAL B 173       3.461 -19.790 -13.523  1.00  0.97           N  
ATOM   1370  CA  VAL B 173       3.470 -21.157 -13.016  1.00  0.97           C  
ATOM   1371  C   VAL B 173       3.930 -22.139 -14.085  1.00  0.97           C  
ATOM   1372  O   VAL B 173       3.442 -22.114 -15.217  1.00  0.97           O  
ATOM   1373  CB  VAL B 173       2.098 -21.556 -12.440  1.00  0.97           C  
ATOM   1374  CG1 VAL B 173       1.100 -20.416 -12.573  1.00  0.97           C  
ATOM   1375  CG2 VAL B 173       1.590 -22.804 -13.147  1.00  0.97           C  
TER   
END
