# Supplementary material for: Scaffolding protein functional sites using deep learning
Source: Science. Author manuscript; Available in PMC 2022 Oct 31. (PMC9621694; doi:10.1126/science.abn2100)
Supplement: Data S1 [file NIHMS1830590-supplement-Data_S1.zip › pdl1_freehal_3_AF.pdb]

ATOM      1  N   MET A   1     -12.664  -4.951  -6.251  1.00  0.00           N  
ATOM      2  CA  MET A   1     -12.109  -4.254  -5.094  1.00  0.00           C  
ATOM      3  C   MET A   1     -11.352  -3.002  -5.524  1.00  0.00           C  
ATOM      4  O   MET A   1     -10.592  -3.034  -6.494  1.00  0.00           O  
ATOM      5  CB  MET A   1     -11.171  -5.228  -4.411  1.00  0.00           C  
ATOM      6  CG  MET A   1     -10.498  -4.793  -3.213  1.00  0.00           C  
ATOM      7  SD  MET A   1      -9.503  -6.122  -2.680  1.00  0.00           S  
ATOM      8  CE  MET A   1      -8.021  -6.113  -3.711  1.00  0.00           C  
ATOM      9 1H   MET A   1     -13.155  -5.767  -5.945  1.00  0.00           H  
ATOM     10 2H   MET A   1     -13.296  -4.345  -6.735  1.00  0.00           H  
ATOM     11 3H   MET A   1     -11.923  -5.220  -6.867  1.00  0.00           H  
ATOM     12  HA  MET A   1     -12.931  -3.949  -4.447  1.00  0.00           H  
ATOM     13 1HB  MET A   1     -11.716  -6.123  -4.146  1.00  0.00           H  
ATOM     14 2HB  MET A   1     -10.410  -5.517  -5.121  1.00  0.00           H  
ATOM     15 1HG  MET A   1      -9.866  -3.921  -3.366  1.00  0.00           H  
ATOM     16 2HG  MET A   1     -11.231  -4.564  -2.420  1.00  0.00           H  
ATOM     17 1HE  MET A   1      -7.373  -6.911  -3.387  1.00  0.00           H  
ATOM     18 2HE  MET A   1      -8.263  -6.252  -4.746  1.00  0.00           H  
ATOM     19 3HE  MET A   1      -7.487  -5.163  -3.580  1.00  0.00           H  
ATOM     20  N   HIS A   2     -11.690  -1.818  -4.891  1.00  0.00           N  
ATOM     21  CA  HIS A   2     -11.001  -0.560  -5.150  1.00  0.00           C  
ATOM     22  C   HIS A   2     -10.238  -0.085  -3.919  1.00  0.00           C  
ATOM     23  O   HIS A   2     -10.764  -0.123  -2.804  1.00  0.00           O  
ATOM     24  CB  HIS A   2     -11.995   0.580  -5.461  1.00  0.00           C  
ATOM     25  CG  HIS A   2     -12.929   0.376  -6.600  1.00  0.00           C  
ATOM     26  CD2 HIS A   2     -14.188  -0.138  -6.619  1.00  0.00           C  
ATOM     27  ND1 HIS A   2     -12.627   0.714  -7.890  1.00  0.00           N  
ATOM     28  CE1 HIS A   2     -13.653   0.417  -8.674  1.00  0.00           C  
ATOM     29  NE2 HIS A   2     -14.607  -0.105  -7.928  1.00  0.00           N  
ATOM     30  H   HIS A   2     -12.447  -1.836  -4.222  1.00  0.00           H  
ATOM     31  HA  HIS A   2     -10.273  -0.702  -5.949  1.00  0.00           H  
ATOM     32 1HB  HIS A   2     -12.575   0.799  -4.585  1.00  0.00           H  
ATOM     33 2HB  HIS A   2     -11.415   1.479  -5.684  1.00  0.00           H  
ATOM     34  HD2 HIS A   2     -14.752  -0.508  -5.765  1.00  0.00           H  
ATOM     35  HE1 HIS A   2     -13.700   0.570  -9.749  1.00  0.00           H  
ATOM     36  HE2 HIS A   2     -15.505  -0.441  -8.277  1.00  0.00           H  
ATOM     37  N   VAL A   3      -8.901   0.169  -4.074  1.00  0.00           N  
ATOM     38  CA  VAL A   3      -8.116   0.696  -2.962  1.00  0.00           C  
ATOM     39  C   VAL A   3      -7.668   2.122  -3.276  1.00  0.00           C  
ATOM     40  O   VAL A   3      -7.083   2.377  -4.332  1.00  0.00           O  
ATOM     41  CB  VAL A   3      -6.938  -0.226  -2.650  1.00  0.00           C  
ATOM     42  CG1 VAL A   3      -6.118   0.332  -1.473  1.00  0.00           C  
ATOM     43  CG2 VAL A   3      -7.503  -1.589  -2.334  1.00  0.00           C  
ATOM     44  H   VAL A   3      -8.446  -0.005  -4.958  1.00  0.00           H  
ATOM     45  HA  VAL A   3      -8.747   0.717  -2.073  1.00  0.00           H  
ATOM     46  HB  VAL A   3      -6.274  -0.290  -3.511  1.00  0.00           H  
ATOM     47 1HG1 VAL A   3      -5.301  -0.352  -1.273  1.00  0.00           H  
ATOM     48 2HG1 VAL A   3      -5.716   1.315  -1.717  1.00  0.00           H  
ATOM     49 3HG1 VAL A   3      -6.755   0.413  -0.586  1.00  0.00           H  
ATOM     50 1HG2 VAL A   3      -6.700  -2.271  -2.104  1.00  0.00           H  
ATOM     51 2HG2 VAL A   3      -8.162  -1.485  -1.497  1.00  0.00           H  
ATOM     52 3HG2 VAL A   3      -8.059  -1.965  -3.183  1.00  0.00           H  
ATOM     53  N   TYR A   4      -8.068   3.119  -2.508  1.00  0.00           N  
ATOM     54  CA  TYR A   4      -7.602   4.499  -2.597  1.00  0.00           C  
ATOM     55  C   TYR A   4      -6.615   4.815  -1.481  1.00  0.00           C  
ATOM     56  O   TYR A   4      -6.853   4.477  -0.319  1.00  0.00           O  
ATOM     57  CB  TYR A   4      -8.783   5.454  -2.472  1.00  0.00           C  
ATOM     58  CG  TYR A   4      -9.910   5.185  -3.444  1.00  0.00           C  
ATOM     59  CD1 TYR A   4      -9.981   5.817  -4.672  1.00  0.00           C  
ATOM     60  CD2 TYR A   4     -10.902   4.265  -3.078  1.00  0.00           C  
ATOM     61  CE1 TYR A   4     -11.035   5.527  -5.526  1.00  0.00           C  
ATOM     62  CE2 TYR A   4     -11.936   3.986  -3.922  1.00  0.00           C  
ATOM     63  CZ  TYR A   4     -12.010   4.609  -5.140  1.00  0.00           C  
ATOM     64  OH  TYR A   4     -13.042   4.319  -5.986  1.00  0.00           O  
ATOM     65  H   TYR A   4      -8.755   2.876  -1.808  1.00  0.00           H  
ATOM     66  HA  TYR A   4      -7.091   4.630  -3.551  1.00  0.00           H  
ATOM     67 1HB  TYR A   4      -9.150   5.455  -1.491  1.00  0.00           H  
ATOM     68 2HB  TYR A   4      -8.421   6.458  -2.665  1.00  0.00           H  
ATOM     69  HD1 TYR A   4      -9.215   6.530  -4.970  1.00  0.00           H  
ATOM     70  HD2 TYR A   4     -10.854   3.760  -2.116  1.00  0.00           H  
ATOM     71  HE1 TYR A   4     -11.101   6.019  -6.496  1.00  0.00           H  
ATOM     72  HE2 TYR A   4     -12.696   3.266  -3.632  1.00  0.00           H  
ATOM     73  HH  TYR A   4     -13.620   3.682  -5.569  1.00  0.00           H  
ATOM     74  N   VAL A   5      -5.448   5.331  -1.890  1.00  0.00           N  
ATOM     75  CA  VAL A   5      -4.487   5.771  -0.886  1.00  0.00           C  
ATOM     76  C   VAL A   5      -4.236   7.270  -1.032  1.00  0.00           C  
ATOM     77  O   VAL A   5      -3.917   7.750  -2.122  1.00  0.00           O  
ATOM     78  CB  VAL A   5      -3.134   5.078  -1.047  1.00  0.00           C  
ATOM     79  CG1 VAL A   5      -2.154   5.581   0.055  1.00  0.00           C  
ATOM     80  CG2 VAL A   5      -3.330   3.629  -1.003  1.00  0.00           C  
ATOM     81  H   VAL A   5      -5.215   5.424  -2.868  1.00  0.00           H  
ATOM     82  HA  VAL A   5      -4.908   5.583   0.102  1.00  0.00           H  
ATOM     83  HB  VAL A   5      -2.700   5.348  -2.008  1.00  0.00           H  
ATOM     84 1HG1 VAL A   5      -1.193   5.091  -0.072  1.00  0.00           H  
ATOM     85 2HG1 VAL A   5      -2.008   6.658  -0.016  1.00  0.00           H  
ATOM     86 3HG1 VAL A   5      -2.559   5.343   1.034  1.00  0.00           H  
ATOM     87 1HG2 VAL A   5      -2.366   3.173  -1.126  1.00  0.00           H  
ATOM     88 2HG2 VAL A   5      -3.758   3.362  -0.070  1.00  0.00           H  
ATOM     89 3HG2 VAL A   5      -3.992   3.307  -1.802  1.00  0.00           H  
ATOM     90  N   ILE A   6      -4.485   8.114  -0.026  1.00  0.00           N  
ATOM     91  CA  ILE A   6      -4.166   9.537   0.006  1.00  0.00           C  
ATOM     92  C   ILE A   6      -3.040   9.791   1.006  1.00  0.00           C  
ATOM     93  O   ILE A   6      -3.111   9.352   2.156  1.00  0.00           O  
ATOM     94  CB  ILE A   6      -5.316  10.516   0.343  1.00  0.00           C  
ATOM     95  CG1 ILE A   6      -6.389  10.429  -0.724  1.00  0.00           C  
ATOM     96  CG2 ILE A   6      -4.770  11.993   0.590  1.00  0.00           C  
ATOM     97  CD1 ILE A   6      -7.591  11.292  -0.439  1.00  0.00           C  
ATOM     98  H   ILE A   6      -4.939   7.694   0.773  1.00  0.00           H  
ATOM     99  HA  ILE A   6      -3.826   9.837  -0.985  1.00  0.00           H  
ATOM    100  HB  ILE A   6      -5.782  10.198   1.248  1.00  0.00           H  
ATOM    101 1HG1 ILE A   6      -5.970  10.708  -1.693  1.00  0.00           H  
ATOM    102 2HG1 ILE A   6      -6.716   9.392  -0.781  1.00  0.00           H  
ATOM    103 1HG2 ILE A   6      -5.571  12.664   0.868  1.00  0.00           H  
ATOM    104 2HG2 ILE A   6      -4.047  12.001   1.406  1.00  0.00           H  
ATOM    105 3HG2 ILE A   6      -4.291  12.366  -0.314  1.00  0.00           H  
ATOM    106 1HD1 ILE A   6      -8.330  11.154  -1.228  1.00  0.00           H  
ATOM    107 2HD1 ILE A   6      -8.013  11.037   0.511  1.00  0.00           H  
ATOM    108 3HD1 ILE A   6      -7.301  12.325  -0.420  1.00  0.00           H  
ATOM    109  N   GLN A   7      -2.030  10.392   0.426  1.00  0.00           N  
ATOM    110  CA  GLN A   7      -0.962  10.825   1.321  1.00  0.00           C  
ATOM    111  C   GLN A   7      -0.987  12.338   1.514  1.00  0.00           C  
ATOM    112  O   GLN A   7      -0.908  13.095   0.544  1.00  0.00           O  
ATOM    113  CB  GLN A   7       0.338  10.429   0.636  1.00  0.00           C  
ATOM    114  CG  GLN A   7       0.332   8.982   0.273  1.00  0.00           C  
ATOM    115  CD  GLN A   7       1.534   8.482  -0.367  1.00  0.00           C  
ATOM    116  NE2 GLN A   7       2.279   7.771   0.420  1.00  0.00           N  
ATOM    117  OE1 GLN A   7       1.808   8.699  -1.553  1.00  0.00           O  
ATOM    118  H   GLN A   7      -1.943  10.570  -0.565  1.00  0.00           H  
ATOM    119  HA  GLN A   7      -1.117  10.359   2.295  1.00  0.00           H  
ATOM    120 1HB  GLN A   7       0.483  11.022  -0.268  1.00  0.00           H  
ATOM    121 2HB  GLN A   7       1.180  10.617   1.299  1.00  0.00           H  
ATOM    122 1HG  GLN A   7       0.129   8.408   1.131  1.00  0.00           H  
ATOM    123 2HG  GLN A   7      -0.467   8.810  -0.444  1.00  0.00           H  
ATOM    124 1HE2 GLN A   7       3.104   7.303   0.021  1.00  0.00           H  
ATOM    125 2HE2 GLN A   7       1.943   7.651   1.404  1.00  0.00           H  
ATOM    126  N   THR A   8      -1.282  12.792   2.750  1.00  0.00           N  
ATOM    127  CA  THR A   8      -1.316  14.225   3.020  1.00  0.00           C  
ATOM    128  C   THR A   8       0.091  14.760   3.275  1.00  0.00           C  
ATOM    129  O   THR A   8       1.001  13.996   3.605  1.00  0.00           O  
ATOM    130  CB  THR A   8      -2.164  14.528   4.260  1.00  0.00           C  
ATOM    131  CG2 THR A   8      -3.562  13.873   4.118  1.00  0.00           C  
ATOM    132  OG1 THR A   8      -1.498  13.955   5.339  1.00  0.00           O  
ATOM    133  H   THR A   8      -1.483  12.145   3.500  1.00  0.00           H  
ATOM    134  HA  THR A   8      -1.724  14.733   2.145  1.00  0.00           H  
ATOM    135  HB  THR A   8      -2.269  15.595   4.410  1.00  0.00           H  
ATOM    136  HG1 THR A   8      -1.758  14.378   6.192  1.00  0.00           H  
ATOM    137 1HG2 THR A   8      -4.147  14.073   5.022  1.00  0.00           H  
ATOM    138 2HG2 THR A   8      -4.073  14.298   3.259  1.00  0.00           H  
ATOM    139 3HG2 THR A   8      -3.461  12.797   3.991  1.00  0.00           H  
ATOM    140  N   PRO A   9       0.340  16.060   2.996  1.00  0.00           N  
ATOM    141  CA  PRO A   9       1.649  16.682   3.205  1.00  0.00           C  
ATOM    142  C   PRO A   9       2.182  16.474   4.621  1.00  0.00           C  
ATOM    143  O   PRO A   9       3.397  16.485   4.835  1.00  0.00           O  
ATOM    144  CB  PRO A   9       1.351  18.164   2.941  1.00  0.00           C  
ATOM    145  CG  PRO A   9       0.177  18.161   1.979  1.00  0.00           C  
ATOM    146  CD  PRO A   9      -0.677  16.972   2.381  1.00  0.00           C  
ATOM    147  HA  PRO A   9       2.364  16.273   2.476  1.00  0.00           H  
ATOM    148 1HB  PRO A   9       1.125  18.678   3.891  1.00  0.00           H  
ATOM    149 2HB  PRO A   9       2.240  18.653   2.523  1.00  0.00           H  
ATOM    150 1HG  PRO A   9      -0.369  19.117   2.043  1.00  0.00           H  
ATOM    151 2HG  PRO A   9       0.544  18.081   0.941  1.00  0.00           H  
ATOM    152 1HD  PRO A   9      -1.453  17.279   3.097  1.00  0.00           H  
ATOM    153 2HD  PRO A   9      -1.090  16.576   1.445  1.00  0.00           H  
ATOM    154  N   ASP A  10       1.242  16.261   5.595  1.00  0.00           N  
ATOM    155  CA  ASP A  10       1.645  16.133   6.992  1.00  0.00           C  
ATOM    156  C   ASP A  10       1.993  14.686   7.334  1.00  0.00           C  
ATOM    157  O   ASP A  10       2.345  14.380   8.474  1.00  0.00           O  
ATOM    158  CB  ASP A  10       0.575  16.669   7.930  1.00  0.00           C  
ATOM    159  CG  ASP A  10      -0.722  15.867   7.978  1.00  0.00           C  
ATOM    160  OD1 ASP A  10      -0.755  14.698   7.596  1.00  0.00           O  
ATOM    161  OD2 ASP A  10      -1.695  16.448   8.342  1.00  0.00           O1-
ATOM    162  H   ASP A  10       0.264  16.190   5.357  1.00  0.00           H  
ATOM    163  HA  ASP A  10       2.538  16.738   7.151  1.00  0.00           H  
ATOM    164 1HB  ASP A  10       0.985  16.710   8.940  1.00  0.00           H  
ATOM    165 2HB  ASP A  10       0.332  17.691   7.642  1.00  0.00           H  
ATOM    166  N   GLY A  11       1.993  13.761   6.270  1.00  0.00           N  
ATOM    167  CA  GLY A  11       2.486  12.405   6.446  1.00  0.00           C  
ATOM    168  C   GLY A  11       1.398  11.419   6.829  1.00  0.00           C  
ATOM    169  O   GLY A  11       1.681  10.253   7.111  1.00  0.00           O  
ATOM    170  H   GLY A  11       1.643  14.044   5.366  1.00  0.00           H  
ATOM    171 1HA  GLY A  11       2.955  12.065   5.522  1.00  0.00           H  
ATOM    172 2HA  GLY A  11       3.254  12.395   7.218  1.00  0.00           H  
ATOM    173  N   THR A  12       0.079  11.931   6.986  1.00  0.00           N  
ATOM    174  CA  THR A  12      -1.088  11.082   7.198  1.00  0.00           C  
ATOM    175  C   THR A  12      -1.404  10.275   5.942  1.00  0.00           C  
ATOM    176  O   THR A  12      -1.409  10.816   4.835  1.00  0.00           O  
ATOM    177  CB  THR A  12      -2.353  11.882   7.619  1.00  0.00           C  
ATOM    178  CG2 THR A  12      -3.505  10.920   7.885  1.00  0.00           C  
ATOM    179  OG1 THR A  12      -2.088  12.621   8.817  1.00  0.00           O  
ATOM    180  H   THR A  12      -0.042  12.933   6.947  1.00  0.00           H  
ATOM    181  HA  THR A  12      -0.866  10.385   8.008  1.00  0.00           H  
ATOM    182  HB  THR A  12      -2.658  12.549   6.844  1.00  0.00           H  
ATOM    183  HG1 THR A  12      -1.595  13.443   8.551  1.00  0.00           H  
ATOM    184 1HG2 THR A  12      -4.377  11.485   8.175  1.00  0.00           H  
ATOM    185 2HG2 THR A  12      -3.741  10.356   6.991  1.00  0.00           H  
ATOM    186 3HG2 THR A  12      -3.236  10.240   8.679  1.00  0.00           H  
ATOM    187  N   ASN A  13      -1.594   8.917   6.139  1.00  0.00           N  
ATOM    188  CA  ASN A  13      -2.013   8.038   5.053  1.00  0.00           C  
ATOM    189  C   ASN A  13      -3.455   7.572   5.235  1.00  0.00           C  
ATOM    190  O   ASN A  13      -3.819   7.066   6.297  1.00  0.00           O  
ATOM    191  CB  ASN A  13      -1.002   6.912   4.895  1.00  0.00           C  
ATOM    192  CG  ASN A  13       0.393   7.367   4.385  1.00  0.00           C  
ATOM    193  ND2 ASN A  13       1.285   7.696   5.278  1.00  0.00           N  
ATOM    194  OD1 ASN A  13       0.613   7.438   3.162  1.00  0.00           O  
ATOM    195  H   ASN A  13      -1.438   8.525   7.057  1.00  0.00           H  
ATOM    196  HA  ASN A  13      -1.969   8.599   4.117  1.00  0.00           H  
ATOM    197 1HB  ASN A  13      -0.885   6.370   5.820  1.00  0.00           H  
ATOM    198 2HB  ASN A  13      -1.384   6.248   4.152  1.00  0.00           H  
ATOM    199 1HD2 ASN A  13       2.182   8.024   4.993  1.00  0.00           H  
ATOM    200 2HD2 ASN A  13       1.071   7.658   6.255  1.00  0.00           H  
ATOM    201  N   ILE A  14      -4.320   7.975   4.253  1.00  0.00           N  
ATOM    202  CA  ILE A  14      -5.710   7.534   4.277  1.00  0.00           C  
ATOM    203  C   ILE A  14      -5.902   6.379   3.294  1.00  0.00           C  
ATOM    204  O   ILE A  14      -5.658   6.529   2.096  1.00  0.00           O  
ATOM    205  CB  ILE A  14      -6.669   8.691   3.905  1.00  0.00           C  
ATOM    206  CG1 ILE A  14      -6.450   9.886   4.888  1.00  0.00           C  
ATOM    207  CG2 ILE A  14      -8.149   8.189   3.947  1.00  0.00           C  
ATOM    208  CD1 ILE A  14      -7.147  11.176   4.504  1.00  0.00           C  
ATOM    209  H   ILE A  14      -4.008   8.578   3.505  1.00  0.00           H  
ATOM    210  HA  ILE A  14      -5.943   7.180   5.281  1.00  0.00           H  
ATOM    211  HB  ILE A  14      -6.445   9.028   2.922  1.00  0.00           H  
ATOM    212 1HG1 ILE A  14      -6.778   9.600   5.861  1.00  0.00           H  
ATOM    213 2HG1 ILE A  14      -5.382  10.098   4.939  1.00  0.00           H  
ATOM    214 1HG2 ILE A  14      -8.833   8.986   3.673  1.00  0.00           H  
ATOM    215 2HG2 ILE A  14      -8.278   7.367   3.248  1.00  0.00           H  
ATOM    216 3HG2 ILE A  14      -8.384   7.840   4.951  1.00  0.00           H  
ATOM    217 1HD1 ILE A  14      -6.916  11.940   5.245  1.00  0.00           H  
ATOM    218 2HD1 ILE A  14      -6.796  11.509   3.521  1.00  0.00           H  
ATOM    219 3HD1 ILE A  14      -8.223  11.035   4.468  1.00  0.00           H  
ATOM    220  N   PHE A  15      -6.261   5.191   3.866  1.00  0.00           N  
ATOM    221  CA  PHE A  15      -6.550   4.016   3.052  1.00  0.00           C  
ATOM    222  C   PHE A  15      -8.050   3.757   2.990  1.00  0.00           C  
ATOM    223  O   PHE A  15      -8.706   3.616   4.025  1.00  0.00           O  
ATOM    224  CB  PHE A  15      -5.866   2.791   3.609  1.00  0.00           C  
ATOM    225  CG  PHE A  15      -4.482   2.989   3.599  1.00  0.00           C  
ATOM    226  CD1 PHE A  15      -3.728   2.622   2.537  1.00  0.00           C  
ATOM    227  CD2 PHE A  15      -3.905   3.618   4.666  1.00  0.00           C  
ATOM    228  CE1 PHE A  15      -2.420   2.922   2.512  1.00  0.00           C  
ATOM    229  CE2 PHE A  15      -2.625   3.905   4.653  1.00  0.00           C  
ATOM    230  CZ  PHE A  15      -1.882   3.581   3.548  1.00  0.00           C  
ATOM    231  H   PHE A  15      -6.329   5.122   4.871  1.00  0.00           H  
ATOM    232  HA  PHE A  15      -6.193   4.202   2.038  1.00  0.00           H  
ATOM    233 1HB  PHE A  15      -6.197   2.585   4.577  1.00  0.00           H  
ATOM    234 2HB  PHE A  15      -6.093   1.959   2.964  1.00  0.00           H  
ATOM    235  HD1 PHE A  15      -4.208   2.132   1.699  1.00  0.00           H  
ATOM    236  HD2 PHE A  15      -4.513   3.911   5.522  1.00  0.00           H  
ATOM    237  HE1 PHE A  15      -1.800   2.664   1.649  1.00  0.00           H  
ATOM    238  HE2 PHE A  15      -2.188   4.430   5.496  1.00  0.00           H  
ATOM    239  HZ  PHE A  15      -0.856   3.853   3.514  1.00  0.00           H  
ATOM    240  N   VAL A  16      -8.554   3.772   1.792  1.00  0.00           N  
ATOM    241  CA  VAL A  16      -9.961   3.434   1.599  1.00  0.00           C  
ATOM    242  C   VAL A  16     -10.077   2.141   0.795  1.00  0.00           C  
ATOM    243  O   VAL A  16      -9.640   2.078  -0.356  1.00  0.00           O  
ATOM    244  CB  VAL A  16     -10.751   4.564   0.915  1.00  0.00           C  
ATOM    245  CG1 VAL A  16     -12.240   4.178   0.782  1.00  0.00           C  
ATOM    246  CG2 VAL A  16     -10.555   5.848   1.675  1.00  0.00           C  
ATOM    247  H   VAL A  16      -7.992   4.014   0.988  1.00  0.00           H  
ATOM    248  HA  VAL A  16     -10.416   3.278   2.579  1.00  0.00           H  
ATOM    249  HB  VAL A  16     -10.404   4.682  -0.053  1.00  0.00           H  
ATOM    250 1HG1 VAL A  16     -12.774   4.983   0.271  1.00  0.00           H  
ATOM    251 2HG1 VAL A  16     -12.340   3.261   0.203  1.00  0.00           H  
ATOM    252 3HG1 VAL A  16     -12.672   4.025   1.770  1.00  0.00           H  
ATOM    253 1HG2 VAL A  16     -11.101   6.618   1.178  1.00  0.00           H  
ATOM    254 2HG2 VAL A  16     -10.908   5.749   2.673  1.00  0.00           H  
ATOM    255 3HG2 VAL A  16      -9.501   6.100   1.692  1.00  0.00           H  
ATOM    256  N   PHE A  17     -10.548   1.049   1.495  1.00  0.00           N  
ATOM    257  CA  PHE A  17     -10.827  -0.229   0.850  1.00  0.00           C  
ATOM    258  C   PHE A  17     -12.317  -0.385   0.579  1.00  0.00           C  
ATOM    259  O   PHE A  17     -13.134  -0.293   1.498  1.00  0.00           O  
ATOM    260  CB  PHE A  17     -10.333  -1.352   1.745  1.00  0.00           C  
ATOM    261  CG  PHE A  17      -8.839  -1.308   2.045  1.00  0.00           C  
ATOM    262  CD1 PHE A  17      -7.925  -1.952   1.256  1.00  0.00           C  
ATOM    263  CD2 PHE A  17      -8.362  -0.604   3.148  1.00  0.00           C  
ATOM    264  CE1 PHE A  17      -6.579  -1.875   1.533  1.00  0.00           C  
ATOM    265  CE2 PHE A  17      -7.008  -0.555   3.426  1.00  0.00           C  
ATOM    266  CZ  PHE A  17      -6.123  -1.188   2.617  1.00  0.00           C  
ATOM    267  H   PHE A  17     -10.704   1.143   2.488  1.00  0.00           H  
ATOM    268  HA  PHE A  17     -10.302  -0.256  -0.105  1.00  0.00           H  
ATOM    269 1HB  PHE A  17     -10.875  -1.363   2.664  1.00  0.00           H  
ATOM    270 2HB  PHE A  17     -10.525  -2.260   1.229  1.00  0.00           H  
ATOM    271  HD1 PHE A  17      -8.265  -2.521   0.392  1.00  0.00           H  
ATOM    272  HD2 PHE A  17      -9.074  -0.084   3.792  1.00  0.00           H  
ATOM    273  HE1 PHE A  17      -5.874  -2.367   0.885  1.00  0.00           H  
ATOM    274  HE2 PHE A  17      -6.639  -0.012   4.287  1.00  0.00           H  
ATOM    275  HZ  PHE A  17      -5.055  -1.143   2.829  1.00  0.00           H  
ATOM    276  N   VAL A  18     -12.678  -0.531  -0.641  1.00  0.00           N  
ATOM    277  CA  VAL A  18     -14.073  -0.758  -1.002  1.00  0.00           C  
ATOM    278  C   VAL A  18     -14.257  -2.194  -1.483  1.00  0.00           C  
ATOM    279  O   VAL A  18     -13.654  -2.604  -2.478  1.00  0.00           O  
ATOM    280  CB  VAL A  18     -14.558   0.203  -2.136  1.00  0.00           C  
ATOM    281  CG1 VAL A  18     -16.105  -0.037  -2.506  1.00  0.00           C  
ATOM    282  CG2 VAL A  18     -14.311   1.598  -1.718  1.00  0.00           C  
ATOM    283  H   VAL A  18     -11.982  -0.490  -1.371  1.00  0.00           H  
ATOM    284  HA  VAL A  18     -14.689  -0.607  -0.114  1.00  0.00           H  
ATOM    285  HB  VAL A  18     -13.996  -0.004  -3.028  1.00  0.00           H  
ATOM    286 1HG1 VAL A  18     -16.418   0.645  -3.307  1.00  0.00           H  
ATOM    287 2HG1 VAL A  18     -16.279  -1.069  -2.839  1.00  0.00           H  
ATOM    288 3HG1 VAL A  18     -16.731   0.140  -1.630  1.00  0.00           H  
ATOM    289 1HG2 VAL A  18     -14.624   2.279  -2.499  1.00  0.00           H  
ATOM    290 2HG2 VAL A  18     -14.877   1.790  -0.810  1.00  0.00           H  
ATOM    291 3HG2 VAL A  18     -13.253   1.729  -1.508  1.00  0.00           H  
ATOM    292  N   TYR A  19     -15.002  -2.934  -0.693  1.00  0.00           N  
ATOM    293  CA  TYR A  19     -15.333  -4.316  -1.022  1.00  0.00           C  
ATOM    294  C   TYR A  19     -16.804  -4.449  -1.397  1.00  0.00           C  
ATOM    295  O   TYR A  19     -17.667  -4.558  -0.521  1.00  0.00           O  
ATOM    296  CB  TYR A  19     -14.995  -5.236   0.162  1.00  0.00           C  
ATOM    297  CG  TYR A  19     -13.496  -5.339   0.507  1.00  0.00           C  
ATOM    298  CD1 TYR A  19     -12.726  -6.290  -0.116  1.00  0.00           C  
ATOM    299  CD2 TYR A  19     -12.915  -4.508   1.454  1.00  0.00           C  
ATOM    300  CE1 TYR A  19     -11.393  -6.408   0.173  1.00  0.00           C  
ATOM    301  CE2 TYR A  19     -11.555  -4.650   1.770  1.00  0.00           C  
ATOM    302  CZ  TYR A  19     -10.793  -5.591   1.108  1.00  0.00           C  
ATOM    303  OH  TYR A  19      -9.436  -5.774   1.369  1.00  0.00           O  
ATOM    304  H   TYR A  19     -15.355  -2.534   0.164  1.00  0.00           H  
ATOM    305  HA  TYR A  19     -14.733  -4.621  -1.880  1.00  0.00           H  
ATOM    306 1HB  TYR A  19     -15.521  -4.873   1.052  1.00  0.00           H  
ATOM    307 2HB  TYR A  19     -15.366  -6.239  -0.044  1.00  0.00           H  
ATOM    308  HD1 TYR A  19     -13.170  -6.952  -0.855  1.00  0.00           H  
ATOM    309  HD2 TYR A  19     -13.531  -3.771   1.956  1.00  0.00           H  
ATOM    310  HE1 TYR A  19     -10.815  -7.166  -0.323  1.00  0.00           H  
ATOM    311  HE2 TYR A  19     -11.098  -4.005   2.521  1.00  0.00           H  
ATOM    312  HH  TYR A  19      -9.176  -5.374   2.228  1.00  0.00           H  
ATOM    313  N   GLY A  20     -17.160  -4.522  -2.688  1.00  0.00           N  
ATOM    314  CA  GLY A  20     -18.570  -4.589  -3.038  1.00  0.00           C  
ATOM    315  C   GLY A  20     -19.388  -3.461  -2.437  1.00  0.00           C  
ATOM    316  O   GLY A  20     -19.138  -2.287  -2.718  1.00  0.00           O  
ATOM    317  H   GLY A  20     -16.470  -4.531  -3.425  1.00  0.00           H  
ATOM    318 1HA  GLY A  20     -18.678  -4.560  -4.122  1.00  0.00           H  
ATOM    319 2HA  GLY A  20     -18.984  -5.539  -2.700  1.00  0.00           H  
ATOM    320  N   ASP A  21     -20.247  -3.732  -1.445  1.00  0.00           N  
ATOM    321  CA  ASP A  21     -21.169  -2.765  -0.856  1.00  0.00           C  
ATOM    322  C   ASP A  21     -20.639  -2.246   0.479  1.00  0.00           C  
ATOM    323  O   ASP A  21     -21.365  -1.589   1.227  1.00  0.00           O  
ATOM    324  CB  ASP A  21     -22.543  -3.421  -0.726  1.00  0.00           C  
ATOM    325  CG  ASP A  21     -22.461  -4.709   0.075  1.00  0.00           C  
ATOM    326  OD1 ASP A  21     -21.351  -5.185   0.250  1.00  0.00           O  
ATOM    327  OD2 ASP A  21     -23.476  -5.217   0.486  1.00  0.00           O1-
ATOM    328  H   ASP A  21     -20.239  -4.680  -1.097  1.00  0.00           H  
ATOM    329  HA  ASP A  21     -21.260  -1.916  -1.534  1.00  0.00           H  
ATOM    330 1HB  ASP A  21     -23.232  -2.735  -0.234  1.00  0.00           H  
ATOM    331 2HB  ASP A  21     -22.941  -3.642  -1.717  1.00  0.00           H  
ATOM    332  N   TRP A  22     -19.362  -2.661   0.788  1.00  0.00           N  
ATOM    333  CA  TRP A  22     -18.815  -2.290   2.089  1.00  0.00           C  
ATOM    334  C   TRP A  22     -17.448  -1.630   1.937  1.00  0.00           C  
ATOM    335  O   TRP A  22     -16.698  -1.949   1.012  1.00  0.00           O  
ATOM    336  CB  TRP A  22     -18.734  -3.517   2.999  1.00  0.00           C  
ATOM    337  CG  TRP A  22     -18.619  -3.182   4.465  1.00  0.00           C  
ATOM    338  CD1 TRP A  22     -17.518  -3.184   5.261  1.00  0.00           C  
ATOM    339  CD2 TRP A  22     -19.708  -2.770   5.313  1.00  0.00           C  
ATOM    340  CE2 TRP A  22     -19.195  -2.549   6.582  1.00  0.00           C  
ATOM    341  CE3 TRP A  22     -21.080  -2.593   5.099  1.00  0.00           C  
ATOM    342  NE1 TRP A  22     -17.860  -2.818   6.541  1.00  0.00           N  
ATOM    343  CZ2 TRP A  22     -19.974  -2.147   7.642  1.00  0.00           C  
ATOM    344  CZ3 TRP A  22     -21.871  -2.176   6.157  1.00  0.00           C  
ATOM    345  CH2 TRP A  22     -21.332  -1.956   7.394  1.00  0.00           C  
ATOM    346  H   TRP A  22     -18.796  -3.208   0.154  1.00  0.00           H  
ATOM    347  HA  TRP A  22     -19.489  -1.572   2.556  1.00  0.00           H  
ATOM    348 1HB  TRP A  22     -19.630  -4.126   2.862  1.00  0.00           H  
ATOM    349 2HB  TRP A  22     -17.878  -4.131   2.708  1.00  0.00           H  
ATOM    350  HD1 TRP A  22     -16.538  -3.441   4.935  1.00  0.00           H  
ATOM    351  HE1 TRP A  22     -17.232  -2.739   7.379  1.00  0.00           H  
ATOM    352  HE3 TRP A  22     -21.513  -2.761   4.111  1.00  0.00           H  
ATOM    353  HZ2 TRP A  22     -19.560  -1.969   8.628  1.00  0.00           H  
ATOM    354  HZ3 TRP A  22     -22.933  -2.028   5.976  1.00  0.00           H  
ATOM    355  HH2 TRP A  22     -21.979  -1.631   8.207  1.00  0.00           H  
ATOM    356  N   PHE A  23     -17.131  -0.563   2.800  1.00  0.00           N  
ATOM    357  CA  PHE A  23     -15.807   0.042   2.726  1.00  0.00           C  
ATOM    358  C   PHE A  23     -15.133   0.042   4.094  1.00  0.00           C  
ATOM    359  O   PHE A  23     -15.808  -0.030   5.123  1.00  0.00           O  
ATOM    360  CB  PHE A  23     -15.866   1.485   2.214  1.00  0.00           C  
ATOM    361  CG  PHE A  23     -16.519   2.450   3.160  1.00  0.00           C  
ATOM    362  CD1 PHE A  23     -17.848   2.724   3.105  1.00  0.00           C  
ATOM    363  CD2 PHE A  23     -15.775   3.072   4.119  1.00  0.00           C  
ATOM    364  CE1 PHE A  23     -18.417   3.609   3.987  1.00  0.00           C  
ATOM    365  CE2 PHE A  23     -16.335   3.947   5.016  1.00  0.00           C  
ATOM    366  CZ  PHE A  23     -17.662   4.214   4.943  1.00  0.00           C  
ATOM    367  H   PHE A  23     -17.797  -0.207   3.470  1.00  0.00           H  
ATOM    368  HA  PHE A  23     -15.194  -0.549   2.044  1.00  0.00           H  
ATOM    369 1HB  PHE A  23     -14.848   1.836   2.020  1.00  0.00           H  
ATOM    370 2HB  PHE A  23     -16.401   1.509   1.272  1.00  0.00           H  
ATOM    371  HD1 PHE A  23     -18.455   2.236   2.374  1.00  0.00           H  
ATOM    372  HD2 PHE A  23     -14.721   2.839   4.161  1.00  0.00           H  
ATOM    373  HE1 PHE A  23     -19.484   3.817   3.930  1.00  0.00           H  
ATOM    374  HE2 PHE A  23     -15.725   4.422   5.781  1.00  0.00           H  
ATOM    375  HZ  PHE A  23     -18.123   4.899   5.640  1.00  0.00           H  
ATOM    376  N   TYR A  24     -13.827   0.068   4.088  1.00  0.00           N  
ATOM    377  CA  TYR A  24     -12.966   0.279   5.246  1.00  0.00           C  
ATOM    378  C   TYR A  24     -12.020   1.451   5.016  1.00  0.00           C  
ATOM    379  O   TYR A  24     -11.364   1.533   3.975  1.00  0.00           O  
ATOM    380  CB  TYR A  24     -12.128  -0.951   5.562  1.00  0.00           C  
ATOM    381  CG  TYR A  24     -12.894  -2.186   5.848  1.00  0.00           C  
ATOM    382  CD1 TYR A  24     -13.173  -2.557   7.147  1.00  0.00           C  
ATOM    383  CD2 TYR A  24     -13.303  -2.971   4.798  1.00  0.00           C  
ATOM    384  CE1 TYR A  24     -13.880  -3.714   7.387  1.00  0.00           C  
ATOM    385  CE2 TYR A  24     -13.990  -4.125   5.027  1.00  0.00           C  
ATOM    386  CZ  TYR A  24     -14.276  -4.509   6.318  1.00  0.00           C  
ATOM    387  OH  TYR A  24     -14.965  -5.680   6.552  1.00  0.00           O  
ATOM    388  H   TYR A  24     -13.405  -0.074   3.180  1.00  0.00           H  
ATOM    389  HA  TYR A  24     -13.594   0.511   6.106  1.00  0.00           H  
ATOM    390 1HB  TYR A  24     -11.438  -1.151   4.763  1.00  0.00           H  
ATOM    391 2HB  TYR A  24     -11.541  -0.730   6.440  1.00  0.00           H  
ATOM    392  HD1 TYR A  24     -12.859  -1.927   7.982  1.00  0.00           H  
ATOM    393  HD2 TYR A  24     -13.068  -2.662   3.782  1.00  0.00           H  
ATOM    394  HE1 TYR A  24     -14.100  -4.017   8.411  1.00  0.00           H  
ATOM    395  HE2 TYR A  24     -14.318  -4.738   4.188  1.00  0.00           H  
ATOM    396  HH  TYR A  24     -15.297  -6.035   5.726  1.00  0.00           H  
ATOM    397  N   VAL A  25     -12.052   2.456   6.022  1.00  0.00           N  
ATOM    398  CA  VAL A  25     -11.110   3.569   5.945  1.00  0.00           C  
ATOM    399  C   VAL A  25     -10.105   3.476   7.091  1.00  0.00           C  
ATOM    400  O   VAL A  25     -10.491   3.323   8.252  1.00  0.00           O  
ATOM    401  CB  VAL A  25     -11.795   4.944   6.018  1.00  0.00           C  
ATOM    402  CG1 VAL A  25     -10.739   6.075   5.914  1.00  0.00           C  
ATOM    403  CG2 VAL A  25     -12.830   5.024   4.962  1.00  0.00           C  
ATOM    404  H   VAL A  25     -12.708   2.420   6.789  1.00  0.00           H  
ATOM    405  HA  VAL A  25     -10.569   3.499   5.001  1.00  0.00           H  
ATOM    406  HB  VAL A  25     -12.252   5.044   6.962  1.00  0.00           H  
ATOM    407 1HG1 VAL A  25     -11.235   7.033   5.990  1.00  0.00           H  
ATOM    408 2HG1 VAL A  25     -10.015   5.995   6.715  1.00  0.00           H  
ATOM    409 3HG1 VAL A  25     -10.226   6.005   4.956  1.00  0.00           H  
ATOM    410 1HG2 VAL A  25     -13.348   5.971   5.015  1.00  0.00           H  
ATOM    411 2HG2 VAL A  25     -12.393   4.904   3.999  1.00  0.00           H  
ATOM    412 3HG2 VAL A  25     -13.503   4.243   5.148  1.00  0.00           H  
ATOM    413  N   TYR A  26      -8.851   3.487   6.681  1.00  0.00           N  
ATOM    414  CA  TYR A  26      -7.779   3.567   7.668  1.00  0.00           C  
ATOM    415  C   TYR A  26      -7.012   4.878   7.534  1.00  0.00           C  
ATOM    416  O   TYR A  26      -6.492   5.193   6.461  1.00  0.00           O  
ATOM    417  CB  TYR A  26      -6.854   2.355   7.594  1.00  0.00           C  
ATOM    418  CG  TYR A  26      -7.590   1.067   7.879  1.00  0.00           C  
ATOM    419  CD1 TYR A  26      -7.725   0.607   9.165  1.00  0.00           C  
ATOM    420  CD2 TYR A  26      -8.125   0.341   6.832  1.00  0.00           C  
ATOM    421  CE1 TYR A  26      -8.419  -0.560   9.405  1.00  0.00           C  
ATOM    422  CE2 TYR A  26      -8.806  -0.833   7.071  1.00  0.00           C  
ATOM    423  CZ  TYR A  26      -8.947  -1.289   8.358  1.00  0.00           C  
ATOM    424  OH  TYR A  26      -9.620  -2.467   8.633  1.00  0.00           O  
ATOM    425  H   TYR A  26      -8.614   3.442   5.700  1.00  0.00           H  
ATOM    426  HA  TYR A  26      -8.223   3.532   8.664  1.00  0.00           H  
ATOM    427 1HB  TYR A  26      -6.396   2.283   6.647  1.00  0.00           H  
ATOM    428 2HB  TYR A  26      -6.061   2.467   8.334  1.00  0.00           H  
ATOM    429  HD1 TYR A  26      -7.309   1.174   9.998  1.00  0.00           H  
ATOM    430  HD2 TYR A  26      -8.022   0.718   5.822  1.00  0.00           H  
ATOM    431  HE1 TYR A  26      -8.530  -0.921  10.427  1.00  0.00           H  
ATOM    432  HE2 TYR A  26      -9.222  -1.401   6.240  1.00  0.00           H  
ATOM    433  HH  TYR A  26      -9.874  -2.912   7.815  1.00  0.00           H  
ATOM    434  N   VAL A  27      -7.077   5.709   8.607  1.00  0.00           N  
ATOM    435  CA  VAL A  27      -6.281   6.929   8.668  1.00  0.00           C  
ATOM    436  C   VAL A  27      -5.059   6.705   9.557  1.00  0.00           C  
ATOM    437  O   VAL A  27      -5.195   6.464  10.759  1.00  0.00           O  
ATOM    438  CB  VAL A  27      -7.074   8.136   9.133  1.00  0.00           C  
ATOM    439  CG1 VAL A  27      -6.176   9.307   9.092  1.00  0.00           C  
ATOM    440  CG2 VAL A  27      -8.319   8.323   8.259  1.00  0.00           C  
ATOM    441  H   VAL A  27      -7.688   5.481   9.379  1.00  0.00           H  
ATOM    442  HA  VAL A  27      -5.939   7.170   7.661  1.00  0.00           H  
ATOM    443  HB  VAL A  27      -7.352   8.006  10.129  1.00  0.00           H  
ATOM    444 1HG1 VAL A  27      -6.704  10.144   9.409  1.00  0.00           H  
ATOM    445 2HG1 VAL A  27      -5.311   9.166   9.739  1.00  0.00           H  
ATOM    446 3HG1 VAL A  27      -5.856   9.453   8.073  1.00  0.00           H  
ATOM    447 1HG2 VAL A  27      -8.875   9.197   8.602  1.00  0.00           H  
ATOM    448 2HG2 VAL A  27      -8.034   8.456   7.241  1.00  0.00           H  
ATOM    449 3HG2 VAL A  27      -8.950   7.442   8.343  1.00  0.00           H  
ATOM    450  N   VAL A  28      -3.917   6.701   8.892  1.00  0.00           N  
ATOM    451  CA  VAL A  28      -2.673   6.512   9.630  1.00  0.00           C  
ATOM    452  C   VAL A  28      -1.919   7.836   9.722  1.00  0.00           C  
ATOM    453  O   VAL A  28      -1.414   8.340   8.716  1.00  0.00           O  
ATOM    454  CB  VAL A  28      -1.773   5.476   8.924  1.00  0.00           C  
ATOM    455  CG1 VAL A  28      -0.475   5.215   9.768  1.00  0.00           C  
ATOM    456  CG2 VAL A  28      -2.569   4.212   8.620  1.00  0.00           C  
ATOM    457  H   VAL A  28      -3.880   6.824   7.890  1.00  0.00           H  
ATOM    458  HA  VAL A  28      -2.917   6.180  10.640  1.00  0.00           H  
ATOM    459  HB  VAL A  28      -1.442   5.895   7.988  1.00  0.00           H  
ATOM    460 1HG1 VAL A  28       0.172   4.508   9.239  1.00  0.00           H  
ATOM    461 2HG1 VAL A  28       0.070   6.152   9.928  1.00  0.00           H  
ATOM    462 3HG1 VAL A  28      -0.743   4.795  10.738  1.00  0.00           H  
ATOM    463 1HG2 VAL A  28      -1.921   3.518   8.093  1.00  0.00           H  
ATOM    464 2HG2 VAL A  28      -2.922   3.758   9.520  1.00  0.00           H  
ATOM    465 3HG2 VAL A  28      -3.423   4.461   7.986  1.00  0.00           H  
ATOM    466  N   THR A  29      -1.932   8.457  10.985  1.00  0.00           N  
ATOM    467  CA  THR A  29      -1.273   9.746  11.166  1.00  0.00           C  
ATOM    468  C   THR A  29       0.236   9.568  11.299  1.00  0.00           C  
ATOM    469  O   THR A  29       0.717   8.457  11.532  1.00  0.00           O  
ATOM    470  CB  THR A  29      -1.733  10.413  12.438  1.00  0.00           C  
ATOM    471  CG2 THR A  29      -3.213  10.316  12.455  1.00  0.00           C  
ATOM    472  OG1 THR A  29      -1.239   9.681  13.527  1.00  0.00           O  
ATOM    473  H   THR A  29      -2.392   8.025  11.774  1.00  0.00           H  
ATOM    474  HA  THR A  29      -1.471  10.361  10.288  1.00  0.00           H  
ATOM    475  HB  THR A  29      -1.393  11.444  12.477  1.00  0.00           H  
ATOM    476  HG1 THR A  29      -1.290  10.187  14.375  1.00  0.00           H  
ATOM    477 1HG2 THR A  29      -3.608  10.795  13.350  1.00  0.00           H  
ATOM    478 2HG2 THR A  29      -3.528  10.807  11.573  1.00  0.00           H  
ATOM    479 3HG2 THR A  29      -3.555   9.298  12.428  1.00  0.00           H  
ATOM    480  N   SER A  30       1.015  10.595  11.055  1.00  0.00           N  
ATOM    481  CA  SER A  30       2.474  10.583  11.058  1.00  0.00           C  
ATOM    482  C   SER A  30       3.020  10.134  12.410  1.00  0.00           C  
ATOM    483  O   SER A  30       4.149   9.648  12.498  1.00  0.00           O  
ATOM    484  CB  SER A  30       3.023  11.941  10.695  1.00  0.00           C  
ATOM    485  OG  SER A  30       2.705  12.895  11.670  1.00  0.00           O  
ATOM    486  H   SER A  30       0.530  11.458  10.850  1.00  0.00           H  
ATOM    487  HA  SER A  30       2.816   9.874  10.302  1.00  0.00           H  
ATOM    488 1HB  SER A  30       4.098  11.871  10.582  1.00  0.00           H  
ATOM    489 2HB  SER A  30       2.613  12.249   9.736  1.00  0.00           H  
ATOM    490  HG  SER A  30       1.896  13.312  11.371  1.00  0.00           H  
ATOM    491  N   ASP A  31       2.178  10.297  13.425  1.00  0.00           N  
ATOM    492  CA  ASP A  31       2.607   9.906  14.764  1.00  0.00           C  
ATOM    493  C   ASP A  31       2.226   8.457  15.061  1.00  0.00           C  
ATOM    494  O   ASP A  31       2.465   7.961  16.164  1.00  0.00           O  
ATOM    495  CB  ASP A  31       2.028  10.841  15.839  1.00  0.00           C  
ATOM    496  CG  ASP A  31       0.497  10.781  16.061  1.00  0.00           C  
ATOM    497  OD1 ASP A  31      -0.158   9.816  15.666  1.00  0.00           O  
ATOM    498  OD2 ASP A  31      -0.015  11.731  16.596  1.00  0.00           O1-
ATOM    499  H   ASP A  31       1.252  10.683  13.298  1.00  0.00           H  
ATOM    500  HA  ASP A  31       3.693   9.984  14.816  1.00  0.00           H  
ATOM    501 1HB  ASP A  31       2.514  10.621  16.789  1.00  0.00           H  
ATOM    502 2HB  ASP A  31       2.286  11.869  15.582  1.00  0.00           H  
ATOM    503  N   GLY A  32       1.641   7.772  13.993  1.00  0.00           N  
ATOM    504  CA  GLY A  32       1.435   6.338  14.106  1.00  0.00           C  
ATOM    505  C   GLY A  32       0.055   5.971  14.621  1.00  0.00           C  
ATOM    506  O   GLY A  32      -0.250   4.791  14.806  1.00  0.00           O  
ATOM    507  H   GLY A  32       1.358   8.245  13.147  1.00  0.00           H  
ATOM    508 1HA  GLY A  32       1.578   5.871  13.131  1.00  0.00           H  
ATOM    509 2HA  GLY A  32       2.181   5.914  14.777  1.00  0.00           H  
ATOM    510  N   THR A  33      -0.826   7.023  14.971  1.00  0.00           N  
ATOM    511  CA  THR A  33      -2.220   6.796  15.332  1.00  0.00           C  
ATOM    512  C   THR A  33      -3.020   6.311  14.126  1.00  0.00           C  
ATOM    513  O   THR A  33      -2.891   6.860  13.029  1.00  0.00           O  
ATOM    514  CB  THR A  33      -2.915   8.082  15.877  1.00  0.00           C  
ATOM    515  CG2 THR A  33      -4.377   7.783  16.274  1.00  0.00           C  
ATOM    516  OG1 THR A  33      -2.214   8.569  17.021  1.00  0.00           O  
ATOM    517  H   THR A  33      -0.465   7.966  14.968  1.00  0.00           H  
ATOM    518  HA  THR A  33      -2.258   6.025  16.102  1.00  0.00           H  
ATOM    519  HB  THR A  33      -2.920   8.846  15.118  1.00  0.00           H  
ATOM    520  HG1 THR A  33      -1.404   9.042  16.701  1.00  0.00           H  
ATOM    521 1HG2 THR A  33      -4.836   8.695  16.650  1.00  0.00           H  
ATOM    522 2HG2 THR A  33      -4.945   7.434  15.416  1.00  0.00           H  
ATOM    523 3HG2 THR A  33      -4.390   7.022  17.051  1.00  0.00           H  
ATOM    524  N   VAL A  34      -3.749   5.238  14.399  1.00  0.00           N  
ATOM    525  CA  VAL A  34      -4.592   4.705  13.335  1.00  0.00           C  
ATOM    526  C   VAL A  34      -6.062   4.842  13.721  1.00  0.00           C  
ATOM    527  O   VAL A  34      -6.469   4.413  14.804  1.00  0.00           O  
ATOM    528  CB  VAL A  34      -4.233   3.267  12.953  1.00  0.00           C  
ATOM    529  CG1 VAL A  34      -5.193   2.776  11.783  1.00  0.00           C  
ATOM    530  CG2 VAL A  34      -2.810   3.234  12.530  1.00  0.00           C  
ATOM    531  H   VAL A  34      -3.744   4.780  15.300  1.00  0.00           H  
ATOM    532  HA  VAL A  34      -4.415   5.286  12.429  1.00  0.00           H  
ATOM    533  HB  VAL A  34      -4.368   2.610  13.810  1.00  0.00           H  
ATOM    534 1HG1 VAL A  34      -4.908   1.762  11.508  1.00  0.00           H  
ATOM    535 2HG1 VAL A  34      -6.228   2.790  12.111  1.00  0.00           H  
ATOM    536 3HG1 VAL A  34      -5.066   3.420  10.925  1.00  0.00           H  
ATOM    537 1HG2 VAL A  34      -2.555   2.224  12.250  1.00  0.00           H  
ATOM    538 2HG2 VAL A  34      -2.675   3.879  11.703  1.00  0.00           H  
ATOM    539 3HG2 VAL A  34      -2.163   3.553  13.338  1.00  0.00           H  
ATOM    540  N   THR A  35      -6.913   5.549  12.889  1.00  0.00           N  
ATOM    541  CA  THR A  35      -8.362   5.589  13.051  1.00  0.00           C  
ATOM    542  C   THR A  35      -9.053   4.825  11.925  1.00  0.00           C  
ATOM    543  O   THR A  35      -8.609   4.867  10.775  1.00  0.00           O  
ATOM    544  CB  THR A  35      -8.929   7.024  13.141  1.00  0.00           C  
ATOM    545  CG2 THR A  35      -8.172   7.781  14.252  1.00  0.00           C  
ATOM    546  OG1 THR A  35      -8.726   7.699  11.924  1.00  0.00           O  
ATOM    547  H   THR A  35      -6.489   6.062  12.130  1.00  0.00           H  
ATOM    548  HA  THR A  35      -8.618   5.113  13.997  1.00  0.00           H  
ATOM    549  HB  THR A  35      -9.994   6.989  13.359  1.00  0.00           H  
ATOM    550  HG1 THR A  35      -9.311   7.309  11.257  1.00  0.00           H  
ATOM    551 1HG2 THR A  35      -8.549   8.802  14.336  1.00  0.00           H  
ATOM    552 2HG2 THR A  35      -8.316   7.263  15.202  1.00  0.00           H  
ATOM    553 3HG2 THR A  35      -7.110   7.812  14.020  1.00  0.00           H  
ATOM    554  N   THR A  36      -9.970   4.025  12.388  1.00  0.00           N  
ATOM    555  CA  THR A  36     -10.670   3.197  11.412  1.00  0.00           C  
ATOM    556  C   THR A  36     -12.140   3.597  11.319  1.00  0.00           C  
ATOM    557  O   THR A  36     -12.750   3.973  12.322  1.00  0.00           O  
ATOM    558  CB  THR A  36     -10.575   1.700  11.789  1.00  0.00           C  
ATOM    559  CG2 THR A  36     -11.299   0.823  10.712  1.00  0.00           C  
ATOM    560  OG1 THR A  36      -9.198   1.326  11.849  1.00  0.00           O  
ATOM    561  H   THR A  36     -10.217   3.949  13.364  1.00  0.00           H  
ATOM    562  HA  THR A  36     -10.211   3.351  10.435  1.00  0.00           H  
ATOM    563  HB  THR A  36     -11.031   1.534  12.762  1.00  0.00           H  
ATOM    564  HG1 THR A  36      -8.796   1.789  12.591  1.00  0.00           H  
ATOM    565 1HG2 THR A  36     -11.203  -0.227  10.975  1.00  0.00           H  
ATOM    566 2HG2 THR A  36     -12.353   1.071  10.655  1.00  0.00           H  
ATOM    567 3HG2 THR A  36     -10.840   0.995   9.736  1.00  0.00           H  
ATOM    568  N   LYS A  37     -12.586   3.660  10.097  1.00  0.00           N  
ATOM    569  CA  LYS A  37     -14.003   3.844   9.796  1.00  0.00           C  
ATOM    570  C   LYS A  37     -14.491   2.807   8.787  1.00  0.00           C  
ATOM    571  O   LYS A  37     -13.798   2.509   7.812  1.00  0.00           O  
ATOM    572  CB  LYS A  37     -14.292   5.261   9.283  1.00  0.00           C  
ATOM    573  CG  LYS A  37     -15.764   5.540   8.949  1.00  0.00           C  
ATOM    574  CD  LYS A  37     -15.967   6.980   8.475  1.00  0.00           C  
ATOM    575  CE  LYS A  37     -17.436   7.255   8.149  1.00  0.00           C  
ATOM    576  NZ  LYS A  37     -17.659   8.661   7.678  1.00  0.00           N1+
ATOM    577  H   LYS A  37     -11.928   3.580   9.336  1.00  0.00           H  
ATOM    578  HA  LYS A  37     -14.573   3.710  10.716  1.00  0.00           H  
ATOM    579 1HB  LYS A  37     -13.979   5.983  10.038  1.00  0.00           H  
ATOM    580 2HB  LYS A  37     -13.731   5.460   8.408  1.00  0.00           H  
ATOM    581 1HG  LYS A  37     -16.101   4.867   8.160  1.00  0.00           H  
ATOM    582 2HG  LYS A  37     -16.376   5.364   9.834  1.00  0.00           H  
ATOM    583 1HD  LYS A  37     -15.639   7.671   9.253  1.00  0.00           H  
ATOM    584 2HD  LYS A  37     -15.365   7.153   7.579  1.00  0.00           H  
ATOM    585 1HE  LYS A  37     -17.762   6.568   7.372  1.00  0.00           H  
ATOM    586 2HE  LYS A  37     -18.033   7.084   9.044  1.00  0.00           H  
ATOM    587 1HZ  LYS A  37     -18.640   8.797   7.481  1.00  0.00           H  
ATOM    588 2HZ  LYS A  37     -17.372   9.310   8.396  1.00  0.00           H  
ATOM    589 3HZ  LYS A  37     -17.117   8.843   6.823  1.00  0.00           H  
ATOM    590  N   GLU A  38     -15.657   2.175   9.132  1.00  0.00           N  
ATOM    591  CA  GLU A  38     -16.237   1.233   8.180  1.00  0.00           C  
ATOM    592  C   GLU A  38     -17.727   1.500   7.980  1.00  0.00           C  
ATOM    593  O   GLU A  38     -18.387   2.056   8.860  1.00  0.00           O  
ATOM    594  CB  GLU A  38     -16.010  -0.221   8.604  1.00  0.00           C  
ATOM    595  CG  GLU A  38     -16.704  -0.645   9.882  1.00  0.00           C  
ATOM    596  CD  GLU A  38     -16.471  -2.095  10.198  1.00  0.00           C  
ATOM    597  OE1 GLU A  38     -16.223  -2.412  11.343  1.00  0.00           O  
ATOM    598  OE2 GLU A  38     -16.552  -2.904   9.276  1.00  0.00           O1-
ATOM    599  H   GLU A  38     -16.125   2.336  10.012  1.00  0.00           H  
ATOM    600  HA  GLU A  38     -15.742   1.364   7.217  1.00  0.00           H  
ATOM    601 1HB  GLU A  38     -16.334  -0.873   7.796  1.00  0.00           H  
ATOM    602 2HB  GLU A  38     -14.947  -0.384   8.738  1.00  0.00           H  
ATOM    603 1HG  GLU A  38     -16.316  -0.047  10.703  1.00  0.00           H  
ATOM    604 2HG  GLU A  38     -17.774  -0.459   9.803  1.00  0.00           H  
ATOM    605  N   GLY A  39     -18.220   1.173   6.885  1.00  0.00           N  
ATOM    606  CA  GLY A  39     -19.625   1.393   6.581  1.00  0.00           C  
ATOM    607  C   GLY A  39     -20.022   0.897   5.203  1.00  0.00           C  
ATOM    608  O   GLY A  39     -19.220   0.269   4.509  1.00  0.00           O  
ATOM    609  H   GLY A  39     -17.627   0.743   6.190  1.00  0.00           H  
ATOM    610 1HA  GLY A  39     -20.242   0.888   7.324  1.00  0.00           H  
ATOM    611 2HA  GLY A  39     -19.850   2.456   6.647  1.00  0.00           H  
ATOM    612  N   PRO A  40     -21.417   0.957   4.937  1.00  0.00           N  
ATOM    613  CA  PRO A  40     -21.881   0.557   3.606  1.00  0.00           C  
ATOM    614  C   PRO A  40     -21.322   1.443   2.495  1.00  0.00           C  
ATOM    615  O   PRO A  40     -21.152   2.650   2.690  1.00  0.00           O  
ATOM    616  CB  PRO A  40     -23.402   0.698   3.704  1.00  0.00           C  
ATOM    617  CG  PRO A  40     -23.622   1.711   4.781  1.00  0.00           C  
ATOM    618  CD  PRO A  40     -22.475   1.636   5.748  1.00  0.00           C  
ATOM    619  HA  PRO A  40     -21.596  -0.490   3.423  1.00  0.00           H  
ATOM    620 1HB  PRO A  40     -23.813   1.016   2.735  1.00  0.00           H  
ATOM    621 2HB  PRO A  40     -23.855  -0.276   3.941  1.00  0.00           H  
ATOM    622 1HG  PRO A  40     -23.696   2.718   4.346  1.00  0.00           H  
ATOM    623 2HG  PRO A  40     -24.575   1.517   5.296  1.00  0.00           H  
ATOM    624 1HD  PRO A  40     -22.179   2.653   6.044  1.00  0.00           H  
ATOM    625 2HD  PRO A  40     -22.774   1.046   6.628  1.00  0.00           H  
ATOM    626  N   ALA A  41     -20.779   0.701   1.299  1.00  0.00           N  
ATOM    627  CA  ALA A  41     -20.266   1.460   0.161  1.00  0.00           C  
ATOM    628  C   ALA A  41     -21.375   2.272  -0.501  1.00  0.00           C  
ATOM    629  O   ALA A  41     -22.446   1.742  -0.802  1.00  0.00           O  
ATOM    630  CB  ALA A  41     -19.544   0.568  -0.818  1.00  0.00           C  
ATOM    631  H   ALA A  41     -20.761  -0.308   1.266  1.00  0.00           H  
ATOM    632  HA  ALA A  41     -19.512   2.155   0.530  1.00  0.00           H  
ATOM    633 1HB  ALA A  41     -19.098   1.143  -1.604  1.00  0.00           H  
ATOM    634 2HB  ALA A  41     -18.751   0.025  -0.308  1.00  0.00           H  
ATOM    635 3HB  ALA A  41     -20.225  -0.105  -1.236  1.00  0.00           H  
ATOM    636  N   GLN A  42     -21.537   3.623  -0.193  1.00  0.00           N  
ATOM    637  CA  GLN A  42     -22.441   4.582  -0.821  1.00  0.00           C  
ATOM    638  C   GLN A  42     -21.810   5.200  -2.065  1.00  0.00           C  
ATOM    639  O   GLN A  42     -20.661   4.902  -2.398  1.00  0.00           O  
ATOM    640  CB  GLN A  42     -22.831   5.680   0.170  1.00  0.00           C  
ATOM    641  CG  GLN A  42     -23.514   5.159   1.428  1.00  0.00           C  
ATOM    642  CD  GLN A  42     -23.827   6.260   2.425  1.00  0.00           C  
ATOM    643  NE2 GLN A  42     -24.390   5.883   3.567  1.00  0.00           N  
ATOM    644  OE1 GLN A  42     -23.563   7.439   2.170  1.00  0.00           O  
ATOM    645  H   GLN A  42     -20.938   3.931   0.559  1.00  0.00           H  
ATOM    646  HA  GLN A  42     -23.345   4.055  -1.129  1.00  0.00           H  
ATOM    647 1HB  GLN A  42     -21.941   6.232   0.471  1.00  0.00           H  
ATOM    648 2HB  GLN A  42     -23.505   6.385  -0.315  1.00  0.00           H  
ATOM    649 1HG  GLN A  42     -24.452   4.680   1.147  1.00  0.00           H  
ATOM    650 2HG  GLN A  42     -22.857   4.438   1.914  1.00  0.00           H  
ATOM    651 1HE2 GLN A  42     -24.618   6.566   4.262  1.00  0.00           H  
ATOM    652 2HE2 GLN A  42     -24.586   4.917   3.734  1.00  0.00           H  
ATOM    653  N   GLU A  43     -22.605   5.806  -2.957  1.00  0.00           N  
ATOM    654  CA  GLU A  43     -22.123   6.447  -4.177  1.00  0.00           C  
ATOM    655  C   GLU A  43     -20.962   7.392  -3.883  1.00  0.00           C  
ATOM    656  O   GLU A  43     -20.024   7.497  -4.675  1.00  0.00           O  
ATOM    657  CB  GLU A  43     -23.258   7.208  -4.868  1.00  0.00           C  
ATOM    658  CG  GLU A  43     -24.245   6.310  -5.598  1.00  0.00           C  
ATOM    659  CD  GLU A  43     -25.341   7.081  -6.317  1.00  0.00           C  
ATOM    660  OE1 GLU A  43     -26.211   6.448  -6.956  1.00  0.00           O  
ATOM    661  OE2 GLU A  43     -25.327   8.331  -6.241  1.00  0.00           O1-
ATOM    662  H   GLU A  43     -23.595   5.810  -2.757  1.00  0.00           H  
ATOM    663  HA  GLU A  43     -21.760   5.673  -4.854  1.00  0.00           H  
ATOM    664 1HB  GLU A  43     -23.810   7.789  -4.129  1.00  0.00           H  
ATOM    665 2HB  GLU A  43     -22.840   7.910  -5.589  1.00  0.00           H  
ATOM    666 1HG  GLU A  43     -23.703   5.711  -6.329  1.00  0.00           H  
ATOM    667 2HG  GLU A  43     -24.702   5.630  -4.880  1.00  0.00           H  
ATOM    668  N   GLU A  44     -20.896   7.813  -2.538  1.00  0.00           N  
ATOM    669  CA  GLU A  44     -19.817   8.686  -2.084  1.00  0.00           C  
ATOM    670  C   GLU A  44     -19.308   8.265  -0.709  1.00  0.00           C  
ATOM    671  O   GLU A  44     -20.099   7.922   0.173  1.00  0.00           O  
ATOM    672  CB  GLU A  44     -20.285  10.144  -2.049  1.00  0.00           C  
ATOM    673  CG  GLU A  44     -20.645  10.707  -3.416  1.00  0.00           C  
ATOM    674  CD  GLU A  44     -21.183  12.128  -3.356  1.00  0.00           C  
ATOM    675  OE1 GLU A  44     -21.107  12.849  -4.377  1.00  0.00           O  
ATOM    676  OE2 GLU A  44     -21.683  12.524  -2.279  1.00  0.00           O1-
ATOM    677  H   GLU A  44     -21.597   7.512  -1.877  1.00  0.00           H  
ATOM    678  HA  GLU A  44     -18.986   8.604  -2.786  1.00  0.00           H  
ATOM    679 1HB  GLU A  44     -21.159  10.230  -1.403  1.00  0.00           H  
ATOM    680 2HB  GLU A  44     -19.499  10.767  -1.621  1.00  0.00           H  
ATOM    681 1HG  GLU A  44     -19.757  10.696  -4.048  1.00  0.00           H  
ATOM    682 2HG  GLU A  44     -21.392  10.063  -3.876  1.00  0.00           H  
ATOM    683  N   ILE A  45     -18.038   8.093  -0.608  1.00  0.00           N  
ATOM    684  CA  ILE A  45     -17.402   7.901   0.690  1.00  0.00           C  
ATOM    685  C   ILE A  45     -16.734   9.201   1.135  1.00  0.00           C  
ATOM    686  O   ILE A  45     -15.876   9.738   0.431  1.00  0.00           O  
ATOM    687  CB  ILE A  45     -16.367   6.754   0.650  1.00  0.00           C  
ATOM    688  CG1 ILE A  45     -17.028   5.457   0.169  1.00  0.00           C  
ATOM    689  CG2 ILE A  45     -15.718   6.562   2.023  1.00  0.00           C  
ATOM    690  CD1 ILE A  45     -16.039   4.360  -0.203  1.00  0.00           C  
ATOM    691  H   ILE A  45     -17.467   8.090  -1.441  1.00  0.00           H  
ATOM    692  HA  ILE A  45     -18.170   7.640   1.417  1.00  0.00           H  
ATOM    693  HB  ILE A  45     -15.590   6.990  -0.077  1.00  0.00           H  
ATOM    694 1HG1 ILE A  45     -17.684   5.072   0.949  1.00  0.00           H  
ATOM    695 2HG1 ILE A  45     -17.646   5.665  -0.704  1.00  0.00           H  
ATOM    696 1HG2 ILE A  45     -14.993   5.750   1.973  1.00  0.00           H  
ATOM    697 2HG2 ILE A  45     -15.213   7.481   2.318  1.00  0.00           H  
ATOM    698 3HG2 ILE A  45     -16.486   6.319   2.758  1.00  0.00           H  
ATOM    699 1HD1 ILE A  45     -16.584   3.476  -0.534  1.00  0.00           H  
ATOM    700 2HD1 ILE A  45     -15.393   4.711  -1.009  1.00  0.00           H  
ATOM    701 3HD1 ILE A  45     -15.431   4.108   0.665  1.00  0.00           H  
ATOM    702  N   ILE A  46     -17.270   9.746   2.339  1.00  0.00           N  
ATOM    703  CA  ILE A  46     -16.749  11.012   2.841  1.00  0.00           C  
ATOM    704  C   ILE A  46     -15.873  10.760   4.066  1.00  0.00           C  
ATOM    705  O   ILE A  46     -16.319  10.151   5.041  1.00  0.00           O  
ATOM    706  CB  ILE A  46     -17.890  11.994   3.191  1.00  0.00           C  
ATOM    707  CG1 ILE A  46     -18.778  12.238   1.966  1.00  0.00           C  
ATOM    708  CG2 ILE A  46     -17.324  13.310   3.729  1.00  0.00           C  
ATOM    709  CD1 ILE A  46     -20.064  12.992   2.274  1.00  0.00           C  
ATOM    710  H   ILE A  46     -18.001   9.276   2.853  1.00  0.00           H  
ATOM    711  HA  ILE A  46     -16.136  11.466   2.063  1.00  0.00           H  
ATOM    712  HB  ILE A  46     -18.532  11.549   3.951  1.00  0.00           H  
ATOM    713 1HG1 ILE A  46     -18.222  12.806   1.221  1.00  0.00           H  
ATOM    714 2HG1 ILE A  46     -19.046  11.283   1.514  1.00  0.00           H  
ATOM    715 1HG2 ILE A  46     -18.144  13.987   3.969  1.00  0.00           H  
ATOM    716 2HG2 ILE A  46     -16.741  13.114   4.628  1.00  0.00           H  
ATOM    717 3HG2 ILE A  46     -16.685  13.767   2.975  1.00  0.00           H  
ATOM    718 1HD1 ILE A  46     -20.637  13.125   1.356  1.00  0.00           H  
ATOM    719 2HD1 ILE A  46     -20.657  12.423   2.993  1.00  0.00           H  
ATOM    720 3HD1 ILE A  46     -19.823  13.967   2.694  1.00  0.00           H  
ATOM    721  N   VAL A  47     -14.667  11.122   3.950  1.00  0.00           N  
ATOM    722  CA  VAL A  47     -13.734  11.002   5.065  1.00  0.00           C  
ATOM    723  C   VAL A  47     -13.314  12.392   5.539  1.00  0.00           C  
ATOM    724  O   VAL A  47     -12.805  13.196   4.755  1.00  0.00           O  
ATOM    725  CB  VAL A  47     -12.488  10.174   4.675  1.00  0.00           C  
ATOM    726  CG1 VAL A  47     -11.551  10.015   5.872  1.00  0.00           C  
ATOM    727  CG2 VAL A  47     -12.905   8.808   4.134  1.00  0.00           C  
ATOM    728  H   VAL A  47     -14.340  11.502   3.072  1.00  0.00           H  
ATOM    729  HA  VAL A  47     -14.238  10.491   5.884  1.00  0.00           H  
ATOM    730  HB  VAL A  47     -11.932  10.711   3.907  1.00  0.00           H  
ATOM    731 1HG1 VAL A  47     -10.680   9.429   5.577  1.00  0.00           H  
ATOM    732 2HG1 VAL A  47     -11.228  10.998   6.213  1.00  0.00           H  
ATOM    733 3HG1 VAL A  47     -12.075   9.503   6.679  1.00  0.00           H  
ATOM    734 1HG2 VAL A  47     -12.017   8.237   3.865  1.00  0.00           H  
ATOM    735 2HG2 VAL A  47     -13.464   8.269   4.899  1.00  0.00           H  
ATOM    736 3HG2 VAL A  47     -13.533   8.942   3.253  1.00  0.00           H  
ATOM    737  N   THR A  48     -13.779  12.707   6.877  1.00  0.00           N  
ATOM    738  CA  THR A  48     -13.341  13.963   7.476  1.00  0.00           C  
ATOM    739  C   THR A  48     -12.230  13.717   8.494  1.00  0.00           C  
ATOM    740  O   THR A  48     -12.394  12.919   9.418  1.00  0.00           O  
ATOM    741  CB  THR A  48     -14.511  14.697   8.156  1.00  0.00           C  
ATOM    742  CG2 THR A  48     -14.078  16.066   8.669  1.00  0.00           C  
ATOM    743  OG1 THR A  48     -15.574  14.868   7.210  1.00  0.00           O  
ATOM    744  H   THR A  48     -14.389  12.097   7.403  1.00  0.00           H  
ATOM    745  HA  THR A  48     -12.948  14.605   6.688  1.00  0.00           H  
ATOM    746  HB  THR A  48     -14.874  14.104   8.996  1.00  0.00           H  
ATOM    747  HG1 THR A  48     -15.317  14.487   6.368  1.00  0.00           H  
ATOM    748 1HG2 THR A  48     -14.925  16.560   9.145  1.00  0.00           H  
ATOM    749 2HG2 THR A  48     -13.275  15.944   9.395  1.00  0.00           H  
ATOM    750 3HG2 THR A  48     -13.726  16.671   7.836  1.00  0.00           H  
ATOM    751  N   PHE A  49     -11.064  14.292   8.135  1.00  0.00           N  
ATOM    752  CA  PHE A  49      -9.940  14.168   9.056  1.00  0.00           C  
ATOM    753  C   PHE A  49      -9.197  15.493   9.186  1.00  0.00           C  
ATOM    754  O   PHE A  49      -8.800  16.089   8.181  1.00  0.00           O  
ATOM    755  CB  PHE A  49      -8.980  13.071   8.588  1.00  0.00           C  
ATOM    756  CG  PHE A  49      -7.796  12.872   9.497  1.00  0.00           C  
ATOM    757  CD1 PHE A  49      -6.571  13.460   9.204  1.00  0.00           C  
ATOM    758  CD2 PHE A  49      -7.909  12.098  10.644  1.00  0.00           C  
ATOM    759  CE1 PHE A  49      -5.475  13.278  10.043  1.00  0.00           C  
ATOM    760  CE2 PHE A  49      -6.817  11.912  11.488  1.00  0.00           C  
ATOM    761  CZ  PHE A  49      -5.600  12.501  11.184  1.00  0.00           C  
ATOM    762  H   PHE A  49     -10.938  14.798   7.270  1.00  0.00           H  
ATOM    763  HA  PHE A  49     -10.326  13.897  10.040  1.00  0.00           H  
ATOM    764 1HB  PHE A  49      -9.515  12.125   8.516  1.00  0.00           H  
ATOM    765 2HB  PHE A  49      -8.608  13.313   7.594  1.00  0.00           H  
ATOM    766  HD1 PHE A  49      -6.474  14.070   8.306  1.00  0.00           H  
ATOM    767  HD2 PHE A  49      -8.867  11.634  10.882  1.00  0.00           H  
ATOM    768  HE1 PHE A  49      -4.521  13.746   9.801  1.00  0.00           H  
ATOM    769  HE2 PHE A  49      -6.917  11.302  12.386  1.00  0.00           H  
ATOM    770  HZ  PHE A  49      -4.744  12.353  11.840  1.00  0.00           H  
ATOM    771  N   ASP A  50      -9.061  15.996  10.447  1.00  0.00           N  
ATOM    772  CA  ASP A  50      -8.330  17.213  10.785  1.00  0.00           C  
ATOM    773  C   ASP A  50      -8.925  18.427  10.072  1.00  0.00           C  
ATOM    774  O   ASP A  50      -8.191  19.283   9.578  1.00  0.00           O  
ATOM    775  CB  ASP A  50      -6.850  17.068  10.429  1.00  0.00           C  
ATOM    776  CG  ASP A  50      -5.956  18.017  11.207  1.00  0.00           C  
ATOM    777  OD1 ASP A  50      -6.412  18.589  12.222  1.00  0.00           O  
ATOM    778  OD2 ASP A  50      -4.787  18.197  10.803  1.00  0.00           O1-
ATOM    779  H   ASP A  50      -9.507  15.469  11.184  1.00  0.00           H  
ATOM    780  HA  ASP A  50      -8.415  17.380  11.859  1.00  0.00           H  
ATOM    781 1HB  ASP A  50      -6.526  16.046  10.625  1.00  0.00           H  
ATOM    782 2HB  ASP A  50      -6.712  17.256   9.364  1.00  0.00           H  
ATOM    783  N   GLY A  51     -10.298  18.403   9.970  1.00  0.00           N  
ATOM    784  CA  GLY A  51     -10.969  19.557   9.396  1.00  0.00           C  
ATOM    785  C   GLY A  51     -10.969  19.555   7.878  1.00  0.00           C  
ATOM    786  O   GLY A  51     -11.549  20.443   7.251  1.00  0.00           O  
ATOM    787  H   GLY A  51     -10.851  17.615  10.277  1.00  0.00           H  
ATOM    788 1HA  GLY A  51     -12.002  19.588   9.745  1.00  0.00           H  
ATOM    789 2HA  GLY A  51     -10.485  20.468   9.744  1.00  0.00           H  
ATOM    790  N   GLU A  52     -10.244  18.555   7.270  1.00  0.00           N  
ATOM    791  CA  GLU A  52     -10.251  18.357   5.824  1.00  0.00           C  
ATOM    792  C   GLU A  52     -11.193  17.224   5.426  1.00  0.00           C  
ATOM    793  O   GLU A  52     -11.284  16.212   6.124  1.00  0.00           O  
ATOM    794  CB  GLU A  52      -8.837  18.070   5.312  1.00  0.00           C  
ATOM    795  CG  GLU A  52      -7.876  19.240   5.471  1.00  0.00           C  
ATOM    796  CD  GLU A  52      -6.514  18.987   4.844  1.00  0.00           C  
ATOM    797  OE1 GLU A  52      -5.708  19.940   4.741  1.00  0.00           O  
ATOM    798  OE2 GLU A  52      -6.252  17.828   4.453  1.00  0.00           O1-
ATOM    799  H   GLU A  52      -9.689  17.939   7.847  1.00  0.00           H  
ATOM    800  HA  GLU A  52     -10.613  19.271   5.352  1.00  0.00           H  
ATOM    801 1HB  GLU A  52      -8.424  17.214   5.846  1.00  0.00           H  
ATOM    802 2HB  GLU A  52      -8.879  17.806   4.254  1.00  0.00           H  
ATOM    803 1HG  GLU A  52      -8.315  20.122   5.008  1.00  0.00           H  
ATOM    804 2HG  GLU A  52      -7.746  19.447   6.533  1.00  0.00           H  
ATOM    805  N   THR A  53     -11.967  17.488   4.355  1.00  0.00           N  
ATOM    806  CA  THR A  53     -12.922  16.497   3.869  1.00  0.00           C  
ATOM    807  C   THR A  53     -12.470  15.921   2.530  1.00  0.00           C  
ATOM    808  O   THR A  53     -12.103  16.667   1.619  1.00  0.00           O  
ATOM    809  CB  THR A  53     -14.329  17.105   3.721  1.00  0.00           C  
ATOM    810  CG2 THR A  53     -15.332  16.060   3.243  1.00  0.00           C  
ATOM    811  OG1 THR A  53     -14.757  17.618   4.988  1.00  0.00           O  
ATOM    812  H   THR A  53     -11.893  18.375   3.878  1.00  0.00           H  
ATOM    813  HA  THR A  53     -12.975  15.684   4.593  1.00  0.00           H  
ATOM    814  HB  THR A  53     -14.298  17.920   2.998  1.00  0.00           H  
ATOM    815  HG1 THR A  53     -14.071  17.467   5.643  1.00  0.00           H  
ATOM    816 1HG2 THR A  53     -16.316  16.517   3.148  1.00  0.00           H  
ATOM    817 2HG2 THR A  53     -15.017  15.668   2.276  1.00  0.00           H  
ATOM    818 3HG2 THR A  53     -15.380  15.246   3.965  1.00  0.00           H  
ATOM    819  N   PHE A  54     -12.388  14.622   2.536  1.00  0.00           N  
ATOM    820  CA  PHE A  54     -12.077  13.892   1.313  1.00  0.00           C  
ATOM    821  C   PHE A  54     -13.287  13.098   0.833  1.00  0.00           C  
ATOM    822  O   PHE A  54     -13.915  12.382   1.614  1.00  0.00           O  
ATOM    823  CB  PHE A  54     -10.887  12.954   1.534  1.00  0.00           C  
ATOM    824  CG  PHE A  54      -9.655  13.646   2.053  1.00  0.00           C  
ATOM    825  CD1 PHE A  54      -8.704  14.153   1.176  1.00  0.00           C  
ATOM    826  CD2 PHE A  54      -9.449  13.789   3.419  1.00  0.00           C  
ATOM    827  CE1 PHE A  54      -7.564  14.795   1.654  1.00  0.00           C  
ATOM    828  CE2 PHE A  54      -8.312  14.429   3.904  1.00  0.00           C  
ATOM    829  CZ  PHE A  54      -7.370  14.930   3.020  1.00  0.00           C  
ATOM    830  H   PHE A  54     -12.541  14.106   3.391  1.00  0.00           H  
ATOM    831  HA  PHE A  54     -11.812  14.612   0.538  1.00  0.00           H  
ATOM    832 1HB  PHE A  54     -11.164  12.176   2.245  1.00  0.00           H  
ATOM    833 2HB  PHE A  54     -10.630  12.463   0.596  1.00  0.00           H  
ATOM    834  HD1 PHE A  54      -8.859  14.044   0.103  1.00  0.00           H  
ATOM    835  HD2 PHE A  54     -10.191  13.394   4.114  1.00  0.00           H  
ATOM    836  HE1 PHE A  54      -6.828  15.189   0.955  1.00  0.00           H  
ATOM    837  HE2 PHE A  54      -8.161  14.535   4.978  1.00  0.00           H  
ATOM    838  HZ  PHE A  54      -6.478  15.427   3.399  1.00  0.00           H  
ATOM    839  N   THR A  55     -13.639  13.337  -0.449  1.00  0.00           N  
ATOM    840  CA  THR A  55     -14.765  12.620  -1.038  1.00  0.00           C  
ATOM    841  C   THR A  55     -14.283  11.613  -2.078  1.00  0.00           C  
ATOM    842  O   THR A  55     -13.532  11.965  -2.989  1.00  0.00           O  
ATOM    843  CB  THR A  55     -15.768  13.593  -1.688  1.00  0.00           C  
ATOM    844  CG2 THR A  55     -16.990  12.850  -2.217  1.00  0.00           C  
ATOM    845  OG1 THR A  55     -16.190  14.555  -0.714  1.00  0.00           O  
ATOM    846  H   THR A  55     -13.134  14.007  -1.012  1.00  0.00           H  
ATOM    847  HA  THR A  55     -15.281  12.076  -0.246  1.00  0.00           H  
ATOM    848  HB  THR A  55     -15.286  14.113  -2.516  1.00  0.00           H  
ATOM    849  HG1 THR A  55     -15.754  14.376   0.122  1.00  0.00           H  
ATOM    850 1HG2 THR A  55     -17.680  13.562  -2.670  1.00  0.00           H  
ATOM    851 2HG2 THR A  55     -16.678  12.121  -2.963  1.00  0.00           H  
ATOM    852 3HG2 THR A  55     -17.488  12.337  -1.394  1.00  0.00           H  
ATOM    853  N   PHE A  56     -14.645  10.324  -1.890  1.00  0.00           N  
ATOM    854  CA  PHE A  56     -14.327   9.242  -2.815  1.00  0.00           C  
ATOM    855  C   PHE A  56     -15.578   8.775  -3.551  1.00  0.00           C  
ATOM    856  O   PHE A  56     -16.584   8.436  -2.924  1.00  0.00           O  
ATOM    857  CB  PHE A  56     -13.688   8.066  -2.070  1.00  0.00           C  
ATOM    858  CG  PHE A  56     -12.450   8.438  -1.298  1.00  0.00           C  
ATOM    859  CD1 PHE A  56     -11.190   8.285  -1.863  1.00  0.00           C  
ATOM    860  CD2 PHE A  56     -12.548   8.942  -0.008  1.00  0.00           C  
ATOM    861  CE1 PHE A  56     -10.043   8.628  -1.151  1.00  0.00           C  
ATOM    862  CE2 PHE A  56     -11.406   9.289   0.710  1.00  0.00           C  
ATOM    863  CZ  PHE A  56     -10.155   9.129   0.137  1.00  0.00           C  
ATOM    864  H   PHE A  56     -15.168  10.117  -1.052  1.00  0.00           H  
ATOM    865  HA  PHE A  56     -13.616   9.614  -3.553  1.00  0.00           H  
ATOM    866 1HB  PHE A  56     -14.409   7.642  -1.372  1.00  0.00           H  
ATOM    867 2HB  PHE A  56     -13.423   7.285  -2.781  1.00  0.00           H  
ATOM    868  HD1 PHE A  56     -11.104   7.891  -2.876  1.00  0.00           H  
ATOM    869  HD2 PHE A  56     -13.534   9.067   0.442  1.00  0.00           H  
ATOM    870  HE1 PHE A  56      -9.061   8.503  -1.608  1.00  0.00           H  
ATOM    871  HE2 PHE A  56     -11.496   9.684   1.721  1.00  0.00           H  
ATOM    872  HZ  PHE A  56      -9.260   9.395   0.698  1.00  0.00           H  
ATOM    873  N   THR A  57     -15.488   8.985  -4.912  1.00  0.00           N  
ATOM    874  CA  THR A  57     -16.591   8.505  -5.738  1.00  0.00           C  
ATOM    875  C   THR A  57     -16.172   7.276  -6.539  1.00  0.00           C  
ATOM    876  O   THR A  57     -15.040   7.199  -7.021  1.00  0.00           O  
ATOM    877  CB  THR A  57     -17.090   9.602  -6.697  1.00  0.00           C  
ATOM    878  CG2 THR A  57     -17.700  10.770  -5.928  1.00  0.00           C  
ATOM    879  OG1 THR A  57     -15.988  10.081  -7.478  1.00  0.00           O  
ATOM    880  H   THR A  57     -14.707   9.448  -5.355  1.00  0.00           H  
ATOM    881  HA  THR A  57     -17.416   8.223  -5.083  1.00  0.00           H  
ATOM    882  HB  THR A  57     -17.845   9.186  -7.364  1.00  0.00           H  
ATOM    883  HG1 THR A  57     -15.190   9.610  -7.227  1.00  0.00           H  
ATOM    884 1HG2 THR A  57     -18.043  11.528  -6.632  1.00  0.00           H  
ATOM    885 2HG2 THR A  57     -18.543  10.415  -5.337  1.00  0.00           H  
ATOM    886 3HG2 THR A  57     -16.949  11.201  -5.267  1.00  0.00           H  
ATOM    887  N   TRP A  58     -16.835   6.157  -6.374  1.00  0.00           N  
ATOM    888  CA  TRP A  58     -16.406   4.977  -7.119  1.00  0.00           C  
ATOM    889  C   TRP A  58     -17.191   4.839  -8.418  1.00  0.00           C  
ATOM    890  O   TRP A  58     -18.352   5.247  -8.496  1.00  0.00           O  
ATOM    891  CB  TRP A  58     -16.352   3.643  -6.387  1.00  0.00           C  
ATOM    892  CG  TRP A  58     -17.484   2.695  -6.424  1.00  0.00           C  
ATOM    893  CD1 TRP A  58     -17.571   1.781  -7.434  1.00  0.00           C  
ATOM    894  CD2 TRP A  58     -18.556   2.397  -5.511  1.00  0.00           C  
ATOM    895  CE2 TRP A  58     -19.248   1.285  -6.037  1.00  0.00           C  
ATOM    896  CE3 TRP A  58     -18.952   2.917  -4.329  1.00  0.00           C  
ATOM    897  NE1 TRP A  58     -18.626   0.943  -7.199  1.00  0.00           N  
ATOM    898  CZ2 TRP A  58     -20.235   0.709  -5.417  1.00  0.00           C  
ATOM    899  CZ3 TRP A  58     -20.012   2.314  -3.733  1.00  0.00           C  
ATOM    900  CH2 TRP A  58     -20.653   1.244  -4.247  1.00  0.00           C  
ATOM    901  H   TRP A  58     -17.627   6.084  -5.752  1.00  0.00           H  
ATOM    902  HA  TRP A  58     -15.351   5.091  -7.368  1.00  0.00           H  
ATOM    903 1HB  TRP A  58     -15.513   3.064  -6.787  1.00  0.00           H  
ATOM    904 2HB  TRP A  58     -16.104   3.822  -5.343  1.00  0.00           H  
ATOM    905  HD1 TRP A  58     -16.892   1.739  -8.274  1.00  0.00           H  
ATOM    906  HE1 TRP A  58     -18.900   0.183  -7.823  1.00  0.00           H  
ATOM    907  HE3 TRP A  58     -18.452   3.772  -3.874  1.00  0.00           H  
ATOM    908  HZ2 TRP A  58     -20.743  -0.169  -5.798  1.00  0.00           H  
ATOM    909  HZ3 TRP A  58     -20.339   2.710  -2.821  1.00  0.00           H  
ATOM    910  HH2 TRP A  58     -21.486   0.817  -3.679  1.00  0.00           H  
ATOM    911  N   PRO A  59     -16.432   4.597  -9.676  1.00  0.00           N  
ATOM    912  CA  PRO A  59     -17.180   4.498 -10.933  1.00  0.00           C  
ATOM    913  C   PRO A  59     -18.167   3.334 -10.941  1.00  0.00           C  
ATOM    914  O   PRO A  59     -17.860   2.255 -10.428  1.00  0.00           O  
ATOM    915  CB  PRO A  59     -16.042   4.311 -11.946  1.00  0.00           C  
ATOM    916  CG  PRO A  59     -14.888   3.695 -11.131  1.00  0.00           C  
ATOM    917  CD  PRO A  59     -15.004   4.299  -9.722  1.00  0.00           C  
ATOM    918  HA  PRO A  59     -17.717   5.442 -11.110  1.00  0.00           H  
ATOM    919 1HB  PRO A  59     -16.385   3.658 -12.764  1.00  0.00           H  
ATOM    920 2HB  PRO A  59     -15.788   5.281 -12.399  1.00  0.00           H  
ATOM    921 1HG  PRO A  59     -15.000   2.595 -11.118  1.00  0.00           H  
ATOM    922 2HG  PRO A  59     -13.914   3.903 -11.613  1.00  0.00           H  
ATOM    923 1HD  PRO A  59     -14.736   3.537  -8.984  1.00  0.00           H  
ATOM    924 2HD  PRO A  59     -14.407   5.219  -9.621  1.00  0.00           H  
ATOM    925  N   SER A  60     -19.476   3.576 -10.658  1.00  0.00           N  
ATOM    926  CA  SER A  60     -20.480   2.554 -10.933  1.00  0.00           C  
ATOM    927  C   SER A  60     -20.083   1.696 -12.131  1.00  0.00           C  
ATOM    928  O   SER A  60     -19.453   2.186 -13.069  1.00  0.00           O  
ATOM    929  CB  SER A  60     -21.845   3.197 -11.185  1.00  0.00           C  
ATOM    930  OG  SER A  60     -21.787   4.083 -12.290  1.00  0.00           O  
ATOM    931  H   SER A  60     -19.767   4.457 -10.257  1.00  0.00           H  
ATOM    932  HA  SER A  60     -20.558   1.901 -10.063  1.00  0.00           H  
ATOM    933 1HB  SER A  60     -22.584   2.419 -11.376  1.00  0.00           H  
ATOM    934 2HB  SER A  60     -22.161   3.738 -10.295  1.00  0.00           H  
ATOM    935  HG  SER A  60     -20.881   4.053 -12.606  1.00  0.00           H  
TER   
ATOM    936  N   ALA B  61      11.891   9.673   0.196  1.00  0.00           N  
ATOM    937  CA  ALA B  61      10.500   9.248   0.056  1.00  0.00           C  
ATOM    938  C   ALA B  61      10.347   7.762   0.368  1.00  0.00           C  
ATOM    939  O   ALA B  61      11.264   6.973   0.128  1.00  0.00           O  
ATOM    940  CB  ALA B  61       9.999   9.520  -1.349  1.00  0.00           C  
ATOM    941  H   ALA B  61      12.328   9.636   1.107  1.00  0.00           H  
ATOM    942  HA  ALA B  61       9.901   9.808   0.775  1.00  0.00           H  
ATOM    943 1HB  ALA B  61       8.956   9.210  -1.425  1.00  0.00           H  
ATOM    944 2HB  ALA B  61      10.083  10.583  -1.567  1.00  0.00           H  
ATOM    945 3HB  ALA B  61      10.599   8.952  -2.059  1.00  0.00           H  
ATOM    946  N   PHE B  62       9.467   7.467   1.303  1.00  0.00           N  
ATOM    947  CA  PHE B  62       9.176   6.071   1.611  1.00  0.00           C  
ATOM    948  C   PHE B  62       9.071   5.247   0.334  1.00  0.00           C  
ATOM    949  O   PHE B  62       8.294   5.578  -0.563  1.00  0.00           O  
ATOM    950  CB  PHE B  62       7.864   5.932   2.352  1.00  0.00           C  
ATOM    951  CG  PHE B  62       7.523   4.515   2.730  1.00  0.00           C  
ATOM    952  CD1 PHE B  62       6.659   3.765   1.943  1.00  0.00           C  
ATOM    953  CD2 PHE B  62       8.028   3.941   3.877  1.00  0.00           C  
ATOM    954  CE1 PHE B  62       6.326   2.481   2.297  1.00  0.00           C  
ATOM    955  CE2 PHE B  62       7.689   2.654   4.223  1.00  0.00           C  
ATOM    956  CZ  PHE B  62       6.837   1.926   3.432  1.00  0.00           C  
ATOM    957  H   PHE B  62       8.988   8.193   1.815  1.00  0.00           H  
ATOM    958  HA  PHE B  62       9.996   5.670   2.208  1.00  0.00           H  
ATOM    959 1HB  PHE B  62       7.899   6.527   3.265  1.00  0.00           H  
ATOM    960 2HB  PHE B  62       7.062   6.317   1.727  1.00  0.00           H  
ATOM    961  HD1 PHE B  62       6.247   4.210   1.035  1.00  0.00           H  
ATOM    962  HD2 PHE B  62       8.695   4.514   4.524  1.00  0.00           H  
ATOM    963  HE1 PHE B  62       5.643   1.907   1.677  1.00  0.00           H  
ATOM    964  HE2 PHE B  62       8.093   2.225   5.137  1.00  0.00           H  
ATOM    965  HZ  PHE B  62       6.568   0.915   3.713  1.00  0.00           H  
ATOM    966  N   THR B  63       9.975   4.247   0.193  1.00  0.00           N  
ATOM    967  CA  THR B  63       9.975   3.440  -1.023  1.00  0.00           C  
ATOM    968  C   THR B  63       9.997   1.952  -0.684  1.00  0.00           C  
ATOM    969  O   THR B  63      10.814   1.506   0.124  1.00  0.00           O  
ATOM    970  CB  THR B  63      11.217   3.839  -1.859  1.00  0.00           C  
ATOM    971  CG2 THR B  63      11.260   3.042  -3.173  1.00  0.00           C  
ATOM    972  OG1 THR B  63      11.159   5.269  -2.146  1.00  0.00           O  
ATOM    973  H   THR B  63      10.651   4.047   0.916  1.00  0.00           H  
ATOM    974  HA  THR B  63       9.063   3.653  -1.579  1.00  0.00           H  
ATOM    975  HB  THR B  63      12.120   3.635  -1.286  1.00  0.00           H  
ATOM    976  HG1 THR B  63      11.218   5.804  -1.279  1.00  0.00           H  
ATOM    977 1HG2 THR B  63      12.133   3.338  -3.751  1.00  0.00           H  
ATOM    978 2HG2 THR B  63      11.317   1.975  -2.963  1.00  0.00           H  
ATOM    979 3HG2 THR B  63      10.354   3.247  -3.748  1.00  0.00           H  
ATOM    980  N   VAL B  64       9.030   1.301  -1.263  1.00  0.00           N  
ATOM    981  CA  VAL B  64       9.017  -0.158  -1.207  1.00  0.00           C  
ATOM    982  C   VAL B  64       9.849  -0.726  -2.354  1.00  0.00           C  
ATOM    983  O   VAL B  64       9.739  -0.270  -3.495  1.00  0.00           O  
ATOM    984  CB  VAL B  64       7.583  -0.708  -1.291  1.00  0.00           C  
ATOM    985  CG1 VAL B  64       7.568  -2.256  -1.415  1.00  0.00           C  
ATOM    986  CG2 VAL B  64       6.871  -0.341  -0.034  1.00  0.00           C  
ATOM    987  H   VAL B  64       8.287   1.782  -1.751  1.00  0.00           H  
ATOM    988  HA  VAL B  64       9.464  -0.472  -0.263  1.00  0.00           H  
ATOM    989  HB  VAL B  64       7.082  -0.273  -2.163  1.00  0.00           H  
ATOM    990 1HG1 VAL B  64       6.534  -2.605  -1.454  1.00  0.00           H  
ATOM    991 2HG1 VAL B  64       8.079  -2.574  -2.322  1.00  0.00           H  
ATOM    992 3HG1 VAL B  64       8.072  -2.692  -0.550  1.00  0.00           H  
ATOM    993 1HG2 VAL B  64       5.853  -0.705  -0.104  1.00  0.00           H  
ATOM    994 2HG2 VAL B  64       7.380  -0.793   0.809  1.00  0.00           H  
ATOM    995 3HG2 VAL B  64       6.873   0.709   0.097  1.00  0.00           H  
ATOM    996  N   THR B  65      10.773  -1.725  -2.049  1.00  0.00           N  
ATOM    997  CA  THR B  65      11.568  -2.374  -3.085  1.00  0.00           C  
ATOM    998  C   THR B  65      11.233  -3.861  -3.172  1.00  0.00           C  
ATOM    999  O   THR B  65      10.803  -4.464  -2.188  1.00  0.00           O  
ATOM   1000  CB  THR B  65      13.076  -2.200  -2.824  1.00  0.00           C  
ATOM   1001  CG2 THR B  65      13.456  -0.724  -2.761  1.00  0.00           C  
ATOM   1002  OG1 THR B  65      13.413  -2.821  -1.577  1.00  0.00           O  
ATOM   1003  H   THR B  65      10.894  -2.007  -1.087  1.00  0.00           H  
ATOM   1004  HA  THR B  65      11.331  -1.910  -4.043  1.00  0.00           H  
ATOM   1005  HB  THR B  65      13.641  -2.676  -3.625  1.00  0.00           H  
ATOM   1006  HG1 THR B  65      12.624  -3.205  -1.187  1.00  0.00           H  
ATOM   1007 1HG2 THR B  65      14.526  -0.631  -2.576  1.00  0.00           H  
ATOM   1008 2HG2 THR B  65      13.208  -0.245  -3.708  1.00  0.00           H  
ATOM   1009 3HG2 THR B  65      12.905  -0.241  -1.955  1.00  0.00           H  
ATOM   1010  N   VAL B  66      11.333  -4.355  -4.419  1.00  0.00           N  
ATOM   1011  CA  VAL B  66      11.123  -5.783  -4.631  1.00  0.00           C  
ATOM   1012  C   VAL B  66      12.407  -6.423  -5.155  1.00  0.00           C  
ATOM   1013  O   VAL B  66      13.055  -5.882  -6.054  1.00  0.00           O  
ATOM   1014  CB  VAL B  66       9.957  -6.046  -5.610  1.00  0.00           C  
ATOM   1015  CG1 VAL B  66       8.637  -5.545  -5.025  1.00  0.00           C  
ATOM   1016  CG2 VAL B  66      10.234  -5.384  -6.958  1.00  0.00           C  
ATOM   1017  H   VAL B  66      11.550  -3.766  -5.211  1.00  0.00           H  
ATOM   1018  HA  VAL B  66      10.872  -6.241  -3.674  1.00  0.00           H  
ATOM   1019  HB  VAL B  66       9.849  -7.121  -5.753  1.00  0.00           H  
ATOM   1020 1HG1 VAL B  66       7.829  -5.740  -5.731  1.00  0.00           H  
ATOM   1021 2HG1 VAL B  66       8.434  -6.064  -4.089  1.00  0.00           H  
ATOM   1022 3HG1 VAL B  66       8.705  -4.473  -4.840  1.00  0.00           H  
ATOM   1023 1HG2 VAL B  66       9.404  -5.578  -7.636  1.00  0.00           H  
ATOM   1024 2HG2 VAL B  66      10.345  -4.308  -6.819  1.00  0.00           H  
ATOM   1025 3HG2 VAL B  66      11.152  -5.791  -7.381  1.00  0.00           H  
ATOM   1026  N   PRO B  67      12.830  -7.561  -4.551  1.00  0.00           N  
ATOM   1027  CA  PRO B  67      14.034  -8.237  -5.043  1.00  0.00           C  
ATOM   1028  C   PRO B  67      13.870  -8.774  -6.463  1.00  0.00           C  
ATOM   1029  O   PRO B  67      14.826  -8.770  -7.242  1.00  0.00           O  
ATOM   1030  CB  PRO B  67      14.228  -9.381  -4.045  1.00  0.00           C  
ATOM   1031  CG  PRO B  67      13.475  -8.957  -2.826  1.00  0.00           C  
ATOM   1032  CD  PRO B  67      12.328  -8.085  -3.252  1.00  0.00           C  
ATOM   1033  HA  PRO B  67      14.882  -7.537  -5.006  1.00  0.00           H  
ATOM   1034 1HB  PRO B  67      13.846 -10.320  -4.471  1.00  0.00           H  
ATOM   1035 2HB  PRO B  67      15.300  -9.530  -3.848  1.00  0.00           H  
ATOM   1036 1HG  PRO B  67      13.108  -9.839  -2.280  1.00  0.00           H  
ATOM   1037 2HG  PRO B  67      14.140  -8.413  -2.139  1.00  0.00           H  
ATOM   1038 1HD  PRO B  67      11.423  -8.699  -3.367  1.00  0.00           H  
ATOM   1039 2HD  PRO B  67      12.169  -7.296  -2.503  1.00  0.00           H  
ATOM   1040  N   LYS B  68      12.604  -9.226  -6.769  1.00  0.00           N  
ATOM   1041  CA  LYS B  68      12.279  -9.773  -8.082  1.00  0.00           C  
ATOM   1042  C   LYS B  68      10.949  -9.223  -8.592  1.00  0.00           C  
ATOM   1043  O   LYS B  68       9.963  -9.188  -7.855  1.00  0.00           O  
ATOM   1044  CB  LYS B  68      12.230 -11.300  -8.031  1.00  0.00           C  
ATOM   1045  CG  LYS B  68      13.559 -11.952  -7.683  1.00  0.00           C  
ATOM   1046  CD  LYS B  68      13.445 -13.470  -7.643  1.00  0.00           C  
ATOM   1047  CE  LYS B  68      14.755 -14.120  -7.218  1.00  0.00           C  
ATOM   1048  NZ  LYS B  68      14.643 -15.607  -7.159  1.00  0.00           N1+
ATOM   1049  H   LYS B  68      11.883  -9.177  -6.063  1.00  0.00           H  
ATOM   1050  HA  LYS B  68      13.057  -9.473  -8.784  1.00  0.00           H  
ATOM   1051 1HB  LYS B  68      11.494 -11.616  -7.290  1.00  0.00           H  
ATOM   1052 2HB  LYS B  68      11.907 -11.687  -8.997  1.00  0.00           H  
ATOM   1053 1HG  LYS B  68      14.307 -11.674  -8.426  1.00  0.00           H  
ATOM   1054 2HG  LYS B  68      13.894 -11.597  -6.708  1.00  0.00           H  
ATOM   1055 1HD  LYS B  68      12.663 -13.758  -6.939  1.00  0.00           H  
ATOM   1056 2HD  LYS B  68      13.174 -13.840  -8.631  1.00  0.00           H  
ATOM   1057 1HE  LYS B  68      15.539 -13.853  -7.925  1.00  0.00           H  
ATOM   1058 2HE  LYS B  68      15.043 -13.750  -6.234  1.00  0.00           H  
ATOM   1059 1HZ  LYS B  68      15.528 -16.002  -6.875  1.00  0.00           H  
ATOM   1060 2HZ  LYS B  68      13.929 -15.865  -6.492  1.00  0.00           H  
ATOM   1061 3HZ  LYS B  68      14.395 -15.963  -8.071  1.00  0.00           H  
ATOM   1062  N   ASP B  69      11.001  -8.803  -9.883  1.00  0.00           N  
ATOM   1063  CA  ASP B  69       9.788  -8.278 -10.499  1.00  0.00           C  
ATOM   1064  C   ASP B  69       8.999  -9.387 -11.193  1.00  0.00           C  
ATOM   1065  O   ASP B  69       7.800  -9.242 -11.440  1.00  0.00           O  
ATOM   1066  CB  ASP B  69      10.129  -7.171 -11.499  1.00  0.00           C  
ATOM   1067  CG  ASP B  69      10.654  -5.912 -10.833  1.00  0.00           C  
ATOM   1068  OD1 ASP B  69      10.282  -5.636  -9.672  1.00  0.00           O  
ATOM   1069  OD2 ASP B  69      11.444  -5.188 -11.476  1.00  0.00           O1-
ATOM   1070  H   ASP B  69      11.851  -8.844 -10.428  1.00  0.00           H  
ATOM   1071  HA  ASP B  69       9.157  -7.857  -9.715  1.00  0.00           H  
ATOM   1072 1HB  ASP B  69      10.882  -7.533 -12.200  1.00  0.00           H  
ATOM   1073 2HB  ASP B  69       9.241  -6.915 -12.077  1.00  0.00           H  
ATOM   1074  N   LEU B  70       9.703 -10.599 -11.404  1.00  0.00           N  
ATOM   1075  CA  LEU B  70       9.110 -11.774 -12.038  1.00  0.00           C  
ATOM   1076  C   LEU B  70       9.480 -13.044 -11.279  1.00  0.00           C  
ATOM   1077  O   LEU B  70      10.659 -13.299 -11.024  1.00  0.00           O  
ATOM   1078  CB  LEU B  70       9.564 -11.884 -13.496  1.00  0.00           C  
ATOM   1079  CG  LEU B  70       9.107 -13.130 -14.255  1.00  0.00           C  
ATOM   1080  CD1 LEU B  70       7.607 -13.066 -14.523  1.00  0.00           C  
ATOM   1081  CD2 LEU B  70       9.882 -13.275 -15.560  1.00  0.00           C  
ATOM   1082  H   LEU B  70      10.663 -10.640 -11.095  1.00  0.00           H  
ATOM   1083  HA  LEU B  70       8.026 -11.667 -12.018  1.00  0.00           H  
ATOM   1084 1HB  LEU B  70       9.195 -11.017 -14.041  1.00  0.00           H  
ATOM   1085 2HB  LEU B  70      10.654 -11.868 -13.523  1.00  0.00           H  
ATOM   1086  HG  LEU B  70       9.279 -14.014 -13.640  1.00  0.00           H  
ATOM   1087 1HD1 LEU B  70       7.296 -13.960 -15.064  1.00  0.00           H  
ATOM   1088 2HD1 LEU B  70       7.070 -13.011 -13.576  1.00  0.00           H  
ATOM   1089 3HD1 LEU B  70       7.382 -12.184 -15.121  1.00  0.00           H  
ATOM   1090 1HD2 LEU B  70       9.544 -14.168 -16.086  1.00  0.00           H  
ATOM   1091 2HD2 LEU B  70       9.711 -12.399 -16.184  1.00  0.00           H  
ATOM   1092 3HD2 LEU B  70      10.946 -13.364 -15.342  1.00  0.00           H  
ATOM   1093  N   TYR B  71       8.405 -13.849 -10.907  1.00  0.00           N  
ATOM   1094  CA  TYR B  71       8.586 -15.157 -10.286  1.00  0.00           C  
ATOM   1095  C   TYR B  71       8.103 -16.270 -11.209  1.00  0.00           C  
ATOM   1096  O   TYR B  71       6.979 -16.222 -11.715  1.00  0.00           O  
ATOM   1097  CB  TYR B  71       7.841 -15.226  -8.950  1.00  0.00           C  
ATOM   1098  CG  TYR B  71       8.473 -14.398  -7.859  1.00  0.00           C  
ATOM   1099  CD1 TYR B  71       9.265 -14.991  -6.878  1.00  0.00           C  
ATOM   1100  CD2 TYR B  71       8.281 -13.022  -7.805  1.00  0.00           C  
ATOM   1101  CE1 TYR B  71       9.849 -14.232  -5.868  1.00  0.00           C  
ATOM   1102  CE2 TYR B  71       8.860 -12.253  -6.800  1.00  0.00           C  
ATOM   1103  CZ  TYR B  71       9.642 -12.866  -5.838  1.00  0.00           C  
ATOM   1104  OH  TYR B  71      10.217 -12.110  -4.842  1.00  0.00           O  
ATOM   1105  H   TYR B  71       7.469 -13.511 -11.077  1.00  0.00           H  
ATOM   1106  HA  TYR B  71       9.649 -15.307 -10.098  1.00  0.00           H  
ATOM   1107 1HB  TYR B  71       6.814 -14.882  -9.088  1.00  0.00           H  
ATOM   1108 2HB  TYR B  71       7.796 -16.260  -8.611  1.00  0.00           H  
ATOM   1109  HD1 TYR B  71       9.436 -16.068  -6.892  1.00  0.00           H  
ATOM   1110  HD2 TYR B  71       7.667 -12.527  -8.558  1.00  0.00           H  
ATOM   1111  HE1 TYR B  71      10.465 -14.716  -5.110  1.00  0.00           H  
ATOM   1112  HE2 TYR B  71       8.695 -11.175  -6.774  1.00  0.00           H  
ATOM   1113  HH  TYR B  71       9.977 -11.188  -4.962  1.00  0.00           H  
ATOM   1114  N   VAL B  72       8.991 -17.203 -11.574  1.00  0.00           N  
ATOM   1115  CA  VAL B  72       8.624 -18.428 -12.277  1.00  0.00           C  
ATOM   1116  C   VAL B  72       8.563 -19.592 -11.290  1.00  0.00           C  
ATOM   1117  O   VAL B  72       9.574 -19.954 -10.683  1.00  0.00           O  
ATOM   1118  CB  VAL B  72       9.617 -18.748 -13.417  1.00  0.00           C  
ATOM   1119  CG1 VAL B  72       9.187 -20.005 -14.171  1.00  0.00           C  
ATOM   1120  CG2 VAL B  72       9.733 -17.562 -14.372  1.00  0.00           C  
ATOM   1121  H   VAL B  72       9.960 -17.039 -11.346  1.00  0.00           H  
ATOM   1122  HA  VAL B  72       7.635 -18.293 -12.717  1.00  0.00           H  
ATOM   1123  HB  VAL B  72      10.595 -18.960 -12.985  1.00  0.00           H  
ATOM   1124 1HG1 VAL B  72       9.900 -20.213 -14.970  1.00  0.00           H  
ATOM   1125 2HG1 VAL B  72       9.157 -20.850 -13.483  1.00  0.00           H  
ATOM   1126 3HG1 VAL B  72       8.197 -19.851 -14.600  1.00  0.00           H  
ATOM   1127 1HG2 VAL B  72      10.436 -17.804 -15.168  1.00  0.00           H  
ATOM   1128 2HG2 VAL B  72       8.756 -17.345 -14.803  1.00  0.00           H  
ATOM   1129 3HG2 VAL B  72      10.090 -16.689 -13.825  1.00  0.00           H  
ATOM   1130  N   VAL B  73       7.320 -20.098 -11.100  1.00  0.00           N  
ATOM   1131  CA  VAL B  73       7.111 -21.071 -10.033  1.00  0.00           C  
ATOM   1132  C   VAL B  73       6.484 -22.339 -10.608  1.00  0.00           C  
ATOM   1133  O   VAL B  73       5.717 -22.279 -11.573  1.00  0.00           O  
ATOM   1134  CB  VAL B  73       6.218 -20.498  -8.909  1.00  0.00           C  
ATOM   1135  CG1 VAL B  73       6.944 -19.379  -8.162  1.00  0.00           C  
ATOM   1136  CG2 VAL B  73       4.896 -19.992  -9.483  1.00  0.00           C  
ATOM   1137  H   VAL B  73       6.537 -19.821 -11.674  1.00  0.00           H  
ATOM   1138  HA  VAL B  73       8.079 -21.325  -9.601  1.00  0.00           H  
ATOM   1139  HB  VAL B  73       6.017 -21.284  -8.181  1.00  0.00           H  
ATOM   1140 1HG1 VAL B  73       6.299 -18.990  -7.374  1.00  0.00           H  
ATOM   1141 2HG1 VAL B  73       7.859 -19.771  -7.720  1.00  0.00           H  
ATOM   1142 3HG1 VAL B  73       7.190 -18.578  -8.858  1.00  0.00           H  
ATOM   1143 1HG2 VAL B  73       4.280 -19.592  -8.678  1.00  0.00           H  
ATOM   1144 2HG2 VAL B  73       5.092 -19.208 -10.214  1.00  0.00           H  
ATOM   1145 3HG2 VAL B  73       4.371 -20.816  -9.968  1.00  0.00           H  
ATOM   1146  N   GLU B  74       6.831 -23.540 -10.096  1.00  0.00           N  
ATOM   1147  CA  GLU B  74       6.263 -24.823 -10.504  1.00  0.00           C  
ATOM   1148  C   GLU B  74       4.872 -25.025  -9.912  1.00  0.00           C  
ATOM   1149  O   GLU B  74       4.624 -24.660  -8.760  1.00  0.00           O  
ATOM   1150  CB  GLU B  74       7.184 -25.974 -10.091  1.00  0.00           C  
ATOM   1151  CG  GLU B  74       8.507 -26.003 -10.842  1.00  0.00           C  
ATOM   1152  CD  GLU B  74       9.392 -27.177 -10.453  1.00  0.00           C  
ATOM   1153  OE1 GLU B  74      10.455 -27.371 -11.085  1.00  0.00           O  
ATOM   1154  OE2 GLU B  74       9.019 -27.909  -9.509  1.00  0.00           O1-
ATOM   1155  H   GLU B  74       7.540 -23.522  -9.377  1.00  0.00           H  
ATOM   1156  HA  GLU B  74       6.165 -24.828 -11.590  1.00  0.00           H  
ATOM   1157 1HB  GLU B  74       7.400 -25.902  -9.024  1.00  0.00           H  
ATOM   1158 2HB  GLU B  74       6.676 -26.924 -10.259  1.00  0.00           H  
ATOM   1159 1HG  GLU B  74       8.305 -26.059 -11.911  1.00  0.00           H  
ATOM   1160 2HG  GLU B  74       9.044 -25.075 -10.649  1.00  0.00           H  
ATOM   1161  N   TYR B  75       3.976 -25.653 -10.750  1.00  0.00           N  
ATOM   1162  CA  TYR B  75       2.648 -26.063 -10.306  1.00  0.00           C  
ATOM   1163  C   TYR B  75       2.738 -27.003  -9.110  1.00  0.00           C  
ATOM   1164  O   TYR B  75       3.508 -27.965  -9.126  1.00  0.00           O  
ATOM   1165  CB  TYR B  75       1.886 -26.743 -11.448  1.00  0.00           C  
ATOM   1166  CG  TYR B  75       0.474 -27.137 -11.085  1.00  0.00           C  
ATOM   1167  CD1 TYR B  75       0.186 -28.417 -10.619  1.00  0.00           C  
ATOM   1168  CD2 TYR B  75      -0.572 -26.230 -11.208  1.00  0.00           C  
ATOM   1169  CE1 TYR B  75      -1.113 -28.786 -10.286  1.00  0.00           C  
ATOM   1170  CE2 TYR B  75      -1.875 -26.588 -10.878  1.00  0.00           C  
ATOM   1171  CZ  TYR B  75      -2.135 -27.865 -10.417  1.00  0.00           C  
ATOM   1172  OH  TYR B  75      -3.424 -28.224 -10.089  1.00  0.00           O  
ATOM   1173  H   TYR B  75       4.252 -25.833 -11.705  1.00  0.00           H  
ATOM   1174  HA  TYR B  75       2.096 -25.174 -10.000  1.00  0.00           H  
ATOM   1175 1HB  TYR B  75       1.843 -26.072 -12.307  1.00  0.00           H  
ATOM   1176 2HB  TYR B  75       2.422 -27.639 -11.759  1.00  0.00           H  
ATOM   1177  HD1 TYR B  75       0.986 -29.150 -10.510  1.00  0.00           H  
ATOM   1178  HD2 TYR B  75      -0.379 -25.220 -11.569  1.00  0.00           H  
ATOM   1179  HE1 TYR B  75      -1.318 -29.793  -9.924  1.00  0.00           H  
ATOM   1180  HE2 TYR B  75      -2.683 -25.863 -10.983  1.00  0.00           H  
ATOM   1181  HH  TYR B  75      -4.009 -27.478 -10.237  1.00  0.00           H  
ATOM   1182  N   GLY B  76       2.020 -26.708  -7.960  1.00  0.00           N  
ATOM   1183  CA  GLY B  76       1.960 -27.594  -6.809  1.00  0.00           C  
ATOM   1184  C   GLY B  76       3.051 -27.325  -5.790  1.00  0.00           C  
ATOM   1185  O   GLY B  76       3.085 -27.952  -4.729  1.00  0.00           O  
ATOM   1186  H   GLY B  76       1.519 -25.831  -7.933  1.00  0.00           H  
ATOM   1187 1HA  GLY B  76       0.992 -27.489  -6.319  1.00  0.00           H  
ATOM   1188 2HA  GLY B  76       2.041 -28.628  -7.142  1.00  0.00           H  
ATOM   1189  N   SER B  77       4.025 -26.275  -6.147  1.00  0.00           N  
ATOM   1190  CA  SER B  77       5.092 -25.891  -5.230  1.00  0.00           C  
ATOM   1191  C   SER B  77       4.659 -24.742  -4.325  1.00  0.00           C  
ATOM   1192  O   SER B  77       3.553 -24.216  -4.468  1.00  0.00           O  
ATOM   1193  CB  SER B  77       6.349 -25.493  -6.006  1.00  0.00           C  
ATOM   1194  OG  SER B  77       6.110 -24.337  -6.789  1.00  0.00           O  
ATOM   1195  H   SER B  77       3.954 -25.810  -7.041  1.00  0.00           H  
ATOM   1196  HA  SER B  77       5.330 -26.748  -4.598  1.00  0.00           H  
ATOM   1197 1HB  SER B  77       7.163 -25.303  -5.307  1.00  0.00           H  
ATOM   1198 2HB  SER B  77       6.655 -26.316  -6.649  1.00  0.00           H  
ATOM   1199  HG  SER B  77       5.196 -24.092  -6.629  1.00  0.00           H  
ATOM   1200  N   ASN B  78       5.482 -24.481  -3.231  1.00  0.00           N  
ATOM   1201  CA  ASN B  78       5.322 -23.270  -2.434  1.00  0.00           C  
ATOM   1202  C   ASN B  78       6.060 -22.087  -3.054  1.00  0.00           C  
ATOM   1203  O   ASN B  78       7.086 -22.266  -3.712  1.00  0.00           O  
ATOM   1204  CB  ASN B  78       5.804 -23.505  -1.000  1.00  0.00           C  
ATOM   1205  CG  ASN B  78       5.016 -24.588  -0.289  1.00  0.00           C  
ATOM   1206  ND2 ASN B  78       5.558 -25.085   0.818  1.00  0.00           N  
ATOM   1207  OD1 ASN B  78       3.932 -24.975  -0.730  1.00  0.00           O  
ATOM   1208  H   ASN B  78       6.206 -25.141  -2.983  1.00  0.00           H  
ATOM   1209  HA  ASN B  78       4.262 -23.011  -2.408  1.00  0.00           H  
ATOM   1210 1HB  ASN B  78       6.858 -23.786  -1.011  1.00  0.00           H  
ATOM   1211 2HB  ASN B  78       5.719 -22.579  -0.431  1.00  0.00           H  
ATOM   1212 1HD2 ASN B  78       5.083 -25.801   1.328  1.00  0.00           H  
ATOM   1213 2HD2 ASN B  78       6.439 -24.741   1.140  1.00  0.00           H  
ATOM   1214  N   MET B  79       5.457 -20.897  -2.975  1.00  0.00           N  
ATOM   1215  CA  MET B  79       6.091 -19.683  -3.483  1.00  0.00           C  
ATOM   1216  C   MET B  79       6.092 -18.586  -2.423  1.00  0.00           C  
ATOM   1217  O   MET B  79       5.156 -18.485  -1.628  1.00  0.00           O  
ATOM   1218  CB  MET B  79       5.379 -19.191  -4.743  1.00  0.00           C  
ATOM   1219  CG  MET B  79       5.922 -17.876  -5.281  1.00  0.00           C  
ATOM   1220  SD  MET B  79       4.996 -17.282  -6.750  1.00  0.00           S  
ATOM   1221  CE  MET B  79       3.417 -16.836  -5.974  1.00  0.00           C  
ATOM   1222  H   MET B  79       4.541 -20.835  -2.555  1.00  0.00           H  
ATOM   1223  HA  MET B  79       7.125 -19.913  -3.736  1.00  0.00           H  
ATOM   1224 1HB  MET B  79       5.468 -19.942  -5.527  1.00  0.00           H  
ATOM   1225 2HB  MET B  79       4.316 -19.060  -4.535  1.00  0.00           H  
ATOM   1226 1HG  MET B  79       5.865 -17.115  -4.504  1.00  0.00           H  
ATOM   1227 2HG  MET B  79       6.968 -18.001  -5.559  1.00  0.00           H  
ATOM   1228 1HE  MET B  79       2.735 -16.454  -6.733  1.00  0.00           H  
ATOM   1229 2HE  MET B  79       2.981 -17.718  -5.503  1.00  0.00           H  
ATOM   1230 3HE  MET B  79       3.586 -16.068  -5.219  1.00  0.00           H  
ATOM   1231  N   THR B  80       7.240 -17.828  -2.400  1.00  0.00           N  
ATOM   1232  CA  THR B  80       7.356 -16.662  -1.531  1.00  0.00           C  
ATOM   1233  C   THR B  80       7.701 -15.416  -2.341  1.00  0.00           C  
ATOM   1234  O   THR B  80       8.691 -15.403  -3.077  1.00  0.00           O  
ATOM   1235  CB  THR B  80       8.420 -16.881  -0.442  1.00  0.00           C  
ATOM   1236  CG2 THR B  80       8.524 -15.669   0.479  1.00  0.00           C  
ATOM   1237  OG1 THR B  80       8.069 -18.030   0.338  1.00  0.00           O  
ATOM   1238  H   THR B  80       8.018 -18.079  -2.993  1.00  0.00           H  
ATOM   1239  HA  THR B  80       6.395 -16.499  -1.042  1.00  0.00           H  
ATOM   1240  HB  THR B  80       9.390 -17.052  -0.909  1.00  0.00           H  
ATOM   1241  HG1 THR B  80       7.249 -18.404   0.005  1.00  0.00           H  
ATOM   1242 1HG2 THR B  80       9.284 -15.853   1.239  1.00  0.00           H  
ATOM   1243 2HG2 THR B  80       8.799 -14.791  -0.105  1.00  0.00           H  
ATOM   1244 3HG2 THR B  80       7.564 -15.497   0.963  1.00  0.00           H  
ATOM   1245  N   ILE B  81       6.853 -14.409  -2.246  1.00  0.00           N  
ATOM   1246  CA  ILE B  81       7.090 -13.114  -2.872  1.00  0.00           C  
ATOM   1247  C   ILE B  81       7.436 -12.079  -1.804  1.00  0.00           C  
ATOM   1248  O   ILE B  81       6.766 -11.996  -0.772  1.00  0.00           O  
ATOM   1249  CB  ILE B  81       5.865 -12.650  -3.692  1.00  0.00           C  
ATOM   1250  CG1 ILE B  81       5.432 -13.745  -4.673  1.00  0.00           C  
ATOM   1251  CG2 ILE B  81       6.173 -11.343  -4.430  1.00  0.00           C  
ATOM   1252  CD1 ILE B  81       4.089 -13.484  -5.339  1.00  0.00           C  
ATOM   1253  H   ILE B  81       6.005 -14.551  -1.715  1.00  0.00           H  
ATOM   1254  HA  ILE B  81       7.938 -13.208  -3.551  1.00  0.00           H  
ATOM   1255  HB  ILE B  81       5.021 -12.486  -3.023  1.00  0.00           H  
ATOM   1256 1HG1 ILE B  81       6.184 -13.851  -5.454  1.00  0.00           H  
ATOM   1257 2HG1 ILE B  81       5.369 -14.699  -4.149  1.00  0.00           H  
ATOM   1258 1HG2 ILE B  81       5.297 -11.034  -5.001  1.00  0.00           H  
ATOM   1259 2HG2 ILE B  81       6.426 -10.569  -3.708  1.00  0.00           H  
ATOM   1260 3HG2 ILE B  81       7.013 -11.497  -5.107  1.00  0.00           H  
ATOM   1261 1HD1 ILE B  81       3.854 -14.305  -6.018  1.00  0.00           H  
ATOM   1262 2HD1 ILE B  81       3.313 -13.411  -4.578  1.00  0.00           H  
ATOM   1263 3HD1 ILE B  81       4.136 -12.552  -5.901  1.00  0.00           H  
ATOM   1264  N   GLU B  82       8.463 -11.279  -2.154  1.00  0.00           N  
ATOM   1265  CA  GLU B  82       8.950 -10.358  -1.132  1.00  0.00           C  
ATOM   1266  C   GLU B  82       8.806  -8.907  -1.582  1.00  0.00           C  
ATOM   1267  O   GLU B  82       9.049  -8.586  -2.747  1.00  0.00           O  
ATOM   1268  CB  GLU B  82      10.411 -10.660  -0.788  1.00  0.00           C  
ATOM   1269  CG  GLU B  82      10.632 -12.047  -0.206  1.00  0.00           C  
ATOM   1270  CD  GLU B  82      12.094 -12.351   0.082  1.00  0.00           C  
ATOM   1271  OE1 GLU B  82      12.385 -13.018   1.102  1.00  0.00           O  
ATOM   1272  OE2 GLU B  82      12.954 -11.918  -0.716  1.00  0.00           O1-
ATOM   1273  H   GLU B  82       8.903 -11.282  -3.064  1.00  0.00           H  
ATOM   1274  HA  GLU B  82       8.347 -10.488  -0.233  1.00  0.00           H  
ATOM   1275 1HB  GLU B  82      11.023 -10.567  -1.686  1.00  0.00           H  
ATOM   1276 2HB  GLU B  82      10.775  -9.927  -0.067  1.00  0.00           H  
ATOM   1277 1HG  GLU B  82      10.068 -12.134   0.722  1.00  0.00           H  
ATOM   1278 2HG  GLU B  82      10.247 -12.789  -0.905  1.00  0.00           H  
ATOM   1279  N   CYS B  83       8.376  -8.068  -0.605  1.00  0.00           N  
ATOM   1280  CA  CYS B  83       8.455  -6.613  -0.669  1.00  0.00           C  
ATOM   1281  C   CYS B  83       9.202  -6.054   0.536  1.00  0.00           C  
ATOM   1282  O   CYS B  83       8.842  -6.337   1.681  1.00  0.00           O  
ATOM   1283  CB  CYS B  83       7.056  -6.003  -0.741  1.00  0.00           C  
ATOM   1284  SG  CYS B  83       6.190  -6.349  -2.288  1.00  0.00           S  
ATOM   1285  H   CYS B  83       7.978  -8.504   0.215  1.00  0.00           H  
ATOM   1286  HA  CYS B  83       9.002  -6.335  -1.569  1.00  0.00           H  
ATOM   1287 1HB  CYS B  83       6.449  -6.384   0.080  1.00  0.00           H  
ATOM   1288 2HB  CYS B  83       7.124  -4.922  -0.624  1.00  0.00           H  
ATOM   1289  HG  CYS B  83       5.080  -5.687  -1.976  1.00  0.00           H  
ATOM   1290  N   LYS B  84      10.281  -5.251   0.204  1.00  0.00           N  
ATOM   1291  CA  LYS B  84      11.108  -4.711   1.280  1.00  0.00           C  
ATOM   1292  C   LYS B  84      10.801  -3.236   1.523  1.00  0.00           C  
ATOM   1293  O   LYS B  84      10.482  -2.501   0.586  1.00  0.00           O  
ATOM   1294  CB  LYS B  84      12.592  -4.892   0.960  1.00  0.00           C  
ATOM   1295  CG  LYS B  84      13.033  -6.345   0.867  1.00  0.00           C  
ATOM   1296  CD  LYS B  84      14.532  -6.460   0.625  1.00  0.00           C  
ATOM   1297  CE  LYS B  84      14.977  -7.914   0.543  1.00  0.00           C  
ATOM   1298  NZ  LYS B  84      16.443  -8.032   0.284  1.00  0.00           N1+
ATOM   1299  H   LYS B  84      10.514  -5.028  -0.753  1.00  0.00           H  
ATOM   1300  HA  LYS B  84      10.881  -5.256   2.197  1.00  0.00           H  
ATOM   1301 1HB  LYS B  84      12.820  -4.408   0.011  1.00  0.00           H  
ATOM   1302 2HB  LYS B  84      13.192  -4.406   1.729  1.00  0.00           H  
ATOM   1303 1HG  LYS B  84      12.786  -6.861   1.796  1.00  0.00           H  
ATOM   1304 2HG  LYS B  84      12.505  -6.834   0.049  1.00  0.00           H  
ATOM   1305 1HD  LYS B  84      14.789  -5.959  -0.310  1.00  0.00           H  
ATOM   1306 2HD  LYS B  84      15.070  -5.973   1.437  1.00  0.00           H  
ATOM   1307 1HE  LYS B  84      14.743  -8.419   1.479  1.00  0.00           H  
ATOM   1308 2HE  LYS B  84      14.437  -8.415  -0.259  1.00  0.00           H  
ATOM   1309 1HZ  LYS B  84      16.699  -9.007   0.236  1.00  0.00           H  
ATOM   1310 2HZ  LYS B  84      16.668  -7.581  -0.592  1.00  0.00           H  
ATOM   1311 3HZ  LYS B  84      16.954  -7.586   1.032  1.00  0.00           H  
ATOM   1312  N   PHE B  85      10.747  -2.826   2.818  1.00  0.00           N  
ATOM   1313  CA  PHE B  85      10.528  -1.435   3.196  1.00  0.00           C  
ATOM   1314  C   PHE B  85      11.475  -1.024   4.317  1.00  0.00           C  
ATOM   1315  O   PHE B  85      12.023  -1.878   5.019  1.00  0.00           O  
ATOM   1316  CB  PHE B  85       9.050  -1.312   3.607  1.00  0.00           C  
ATOM   1317  CG  PHE B  85       8.637  -2.051   4.876  1.00  0.00           C  
ATOM   1318  CD1 PHE B  85       8.302  -3.418   4.865  1.00  0.00           C  
ATOM   1319  CD2 PHE B  85       8.531  -1.363   6.077  1.00  0.00           C  
ATOM   1320  CE1 PHE B  85       7.875  -4.061   6.018  1.00  0.00           C  
ATOM   1321  CE2 PHE B  85       8.107  -2.003   7.220  1.00  0.00           C  
ATOM   1322  CZ  PHE B  85       7.784  -3.358   7.195  1.00  0.00           C  
ATOM   1323  H   PHE B  85      10.863  -3.521   3.542  1.00  0.00           H  
ATOM   1324  HA  PHE B  85      10.730  -0.805   2.329  1.00  0.00           H  
ATOM   1325 1HB  PHE B  85       8.756  -0.298   3.714  1.00  0.00           H  
ATOM   1326 2HB  PHE B  85       8.446  -1.715   2.794  1.00  0.00           H  
ATOM   1327  HD1 PHE B  85       8.375  -3.979   3.928  1.00  0.00           H  
ATOM   1328  HD2 PHE B  85       8.781  -0.295   6.111  1.00  0.00           H  
ATOM   1329  HE1 PHE B  85       7.626  -5.127   5.990  1.00  0.00           H  
ATOM   1330  HE2 PHE B  85       8.032  -1.444   8.149  1.00  0.00           H  
ATOM   1331  HZ  PHE B  85       7.454  -3.858   8.110  1.00  0.00           H  
ATOM   1332  N   PRO B  86      11.785   0.267   4.313  1.00  0.00           N  
ATOM   1333  CA  PRO B  86      12.756   0.747   5.298  1.00  0.00           C  
ATOM   1334  C   PRO B  86      12.243   0.642   6.732  1.00  0.00           C  
ATOM   1335  O   PRO B  86      11.101   1.016   7.012  1.00  0.00           O  
ATOM   1336  CB  PRO B  86      12.968   2.210   4.899  1.00  0.00           C  
ATOM   1337  CG  PRO B  86      11.695   2.610   4.226  1.00  0.00           C  
ATOM   1338  CD  PRO B  86      11.128   1.410   3.525  1.00  0.00           C  
ATOM   1339  HA  PRO B  86      13.690   0.175   5.195  1.00  0.00           H  
ATOM   1340 1HB  PRO B  86      13.182   2.816   5.792  1.00  0.00           H  
ATOM   1341 2HB  PRO B  86      13.841   2.296   4.236  1.00  0.00           H  
ATOM   1342 1HG  PRO B  86      10.981   2.999   4.966  1.00  0.00           H  
ATOM   1343 2HG  PRO B  86      11.885   3.423   3.508  1.00  0.00           H  
ATOM   1344 1HD  PRO B  86      10.033   1.412   3.621  1.00  0.00           H  
ATOM   1345 2HD  PRO B  86      11.425   1.428   2.467  1.00  0.00           H  
ATOM   1346  N   VAL B  87      12.996   0.007   7.630  1.00  0.00           N  
ATOM   1347  CA  VAL B  87      12.755  -0.033   9.068  1.00  0.00           C  
ATOM   1348  C   VAL B  87      13.975   0.502   9.812  1.00  0.00           C  
ATOM   1349  O   VAL B  87      15.046  -0.108   9.781  1.00  0.00           O  
ATOM   1350  CB  VAL B  87      12.423  -1.464   9.548  1.00  0.00           C  
ATOM   1351  CG1 VAL B  87      12.189  -1.487  11.057  1.00  0.00           C  
ATOM   1352  CG2 VAL B  87      11.201  -2.005   8.806  1.00  0.00           C  
ATOM   1353  H   VAL B  87      13.797  -0.479   7.251  1.00  0.00           H  
ATOM   1354  HA  VAL B  87      11.901   0.607   9.294  1.00  0.00           H  
ATOM   1355  HB  VAL B  87      13.278  -2.111   9.351  1.00  0.00           H  
ATOM   1356 1HG1 VAL B  87      11.957  -2.503  11.374  1.00  0.00           H  
ATOM   1357 2HG1 VAL B  87      13.088  -1.143  11.569  1.00  0.00           H  
ATOM   1358 3HG1 VAL B  87      11.355  -0.831  11.306  1.00  0.00           H  
ATOM   1359 1HG2 VAL B  87      10.981  -3.014   9.155  1.00  0.00           H  
ATOM   1360 2HG2 VAL B  87      10.344  -1.359   8.997  1.00  0.00           H  
ATOM   1361 3HG2 VAL B  87      11.407  -2.028   7.736  1.00  0.00           H  
ATOM   1362  N   GLU B  88      13.953   1.732  10.285  1.00  0.00           N  
ATOM   1363  CA  GLU B  88      15.090   2.417  10.893  1.00  0.00           C  
ATOM   1364  C   GLU B  88      15.209   2.080  12.377  1.00  0.00           C  
ATOM   1365  O   GLU B  88      16.314   1.913  12.894  1.00  0.00           O  
ATOM   1366  CB  GLU B  88      14.967   3.931  10.705  1.00  0.00           C  
ATOM   1367  CG  GLU B  88      15.050   4.380   9.253  1.00  0.00           C  
ATOM   1368  CD  GLU B  88      14.950   5.887   9.084  1.00  0.00           C  
ATOM   1369  OE1 GLU B  88      14.985   6.372   7.931  1.00  0.00           O  
ATOM   1370  OE2 GLU B  88      14.837   6.589  10.114  1.00  0.00           O1-
ATOM   1371  H   GLU B  88      13.069   2.216  10.210  1.00  0.00           H  
ATOM   1372  HA  GLU B  88      16.002   2.078  10.401  1.00  0.00           H  
ATOM   1373 1HB  GLU B  88      14.015   4.272  11.112  1.00  0.00           H  
ATOM   1374 2HB  GLU B  88      15.759   4.432  11.261  1.00  0.00           H  
ATOM   1375 1HG  GLU B  88      15.999   4.044   8.834  1.00  0.00           H  
ATOM   1376 2HG  GLU B  88      14.248   3.905   8.690  1.00  0.00           H  
ATOM   1377  N   LYS B  89      14.152   1.931  13.002  1.00  0.00           N  
ATOM   1378  CA  LYS B  89      14.059   1.530  14.403  1.00  0.00           C  
ATOM   1379  C   LYS B  89      13.205   0.276  14.559  1.00  0.00           C  
ATOM   1380  O   LYS B  89      13.063  -0.507  13.617  1.00  0.00           O  
ATOM   1381  CB  LYS B  89      13.490   2.703  15.211  1.00  0.00           C  
ATOM   1382  CG  LYS B  89      14.367   3.952  15.194  1.00  0.00           C  
ATOM   1383  CD  LYS B  89      13.767   5.061  16.049  1.00  0.00           C  
ATOM   1384  CE  LYS B  89      14.634   6.314  16.025  1.00  0.00           C  
ATOM   1385  NZ  LYS B  89      14.046   7.416  16.843  1.00  0.00           N1+
ATOM   1386  H   LYS B  89      13.304   2.106  12.482  1.00  0.00           H  
ATOM   1387  HA  LYS B  89      15.062   1.301  14.764  1.00  0.00           H  
ATOM   1388 1HB  LYS B  89      12.504   2.964  14.826  1.00  0.00           H  
ATOM   1389 2HB  LYS B  89      13.374   2.436  16.250  1.00  0.00           H  
ATOM   1390 1HG  LYS B  89      15.362   3.699  15.564  1.00  0.00           H  
ATOM   1391 2HG  LYS B  89      14.464   4.312  14.171  1.00  0.00           H  
ATOM   1392 1HD  LYS B  89      12.773   5.311  15.679  1.00  0.00           H  
ATOM   1393 2HD  LYS B  89      13.677   4.715  17.079  1.00  0.00           H  
ATOM   1394 1HE  LYS B  89      15.621   6.071  16.417  1.00  0.00           H  
ATOM   1395 2HE  LYS B  89      14.737   6.655  14.994  1.00  0.00           H  
ATOM   1396 1HZ  LYS B  89      14.649   8.226  16.800  1.00  0.00           H  
ATOM   1397 2HZ  LYS B  89      13.134   7.657  16.481  1.00  0.00           H  
ATOM   1398 3HZ  LYS B  89      13.957   7.115  17.803  1.00  0.00           H  
ATOM   1399  N   GLN B  90      12.801   0.126  15.869  1.00  0.00           N  
ATOM   1400  CA  GLN B  90      11.860  -0.967  16.091  1.00  0.00           C  
ATOM   1401  C   GLN B  90      10.568  -0.748  15.310  1.00  0.00           C  
ATOM   1402  O   GLN B  90      10.022   0.357  15.302  1.00  0.00           O  
ATOM   1403  CB  GLN B  90      11.536  -1.104  17.578  1.00  0.00           C  
ATOM   1404  CG  GLN B  90      10.632  -2.273  17.905  1.00  0.00           C  
ATOM   1405  CD  GLN B  90      10.378  -2.409  19.367  1.00  0.00           C  
ATOM   1406  NE2 GLN B  90       9.559  -3.383  19.720  1.00  0.00           N  
ATOM   1407  OE1 GLN B  90      10.906  -1.651  20.183  1.00  0.00           O  
ATOM   1408  H   GLN B  90      13.093   0.691  16.654  1.00  0.00           H  
ATOM   1409  HA  GLN B  90      12.314  -1.892  15.735  1.00  0.00           H  
ATOM   1410 1HB  GLN B  90      12.459  -1.218  18.144  1.00  0.00           H  
ATOM   1411 2HB  GLN B  90      11.045  -0.195  17.925  1.00  0.00           H  
ATOM   1412 1HG  GLN B  90       9.665  -2.131  17.416  1.00  0.00           H  
ATOM   1413 2HG  GLN B  90      11.098  -3.192  17.552  1.00  0.00           H  
ATOM   1414 1HE2 GLN B  90       9.340  -3.535  20.686  1.00  0.00           H  
ATOM   1415 2HE2 GLN B  90       9.154  -3.963  19.010  1.00  0.00           H  
ATOM   1416  N   LEU B  91      10.217  -1.808  14.611  1.00  0.00           N  
ATOM   1417  CA  LEU B  91       9.019  -1.745  13.781  1.00  0.00           C  
ATOM   1418  C   LEU B  91       7.781  -1.481  14.633  1.00  0.00           C  
ATOM   1419  O   LEU B  91       7.544  -2.176  15.623  1.00  0.00           O  
ATOM   1420  CB  LEU B  91       8.811  -3.056  13.035  1.00  0.00           C  
ATOM   1421  CG  LEU B  91       7.599  -3.126  12.095  1.00  0.00           C  
ATOM   1422  CD1 LEU B  91       7.763  -2.160  10.931  1.00  0.00           C  
ATOM   1423  CD2 LEU B  91       7.494  -4.501  11.619  1.00  0.00           C  
ATOM   1424  H   LEU B  91      10.756  -2.662  14.633  1.00  0.00           H  
ATOM   1425  HA  LEU B  91       9.129  -0.923  13.076  1.00  0.00           H  
ATOM   1426 1HB  LEU B  91       9.702  -3.254  12.439  1.00  0.00           H  
ATOM   1427 2HB  LEU B  91       8.706  -3.854  13.768  1.00  0.00           H  
ATOM   1428  HG  LEU B  91       6.683  -2.859  12.637  1.00  0.00           H  
ATOM   1429 1HD1 LEU B  91       6.917  -2.222  10.270  1.00  0.00           H  
ATOM   1430 2HD1 LEU B  91       7.841  -1.163  11.289  1.00  0.00           H  
ATOM   1431 3HD1 LEU B  91       8.666  -2.419  10.384  1.00  0.00           H  
ATOM   1432 1HD2 LEU B  91       6.663  -4.607  10.960  1.00  0.00           H  
ATOM   1433 2HD2 LEU B  91       8.391  -4.712  11.104  1.00  0.00           H  
ATOM   1434 3HD2 LEU B  91       7.378  -5.178  12.462  1.00  0.00           H  
ATOM   1435  N   ASP B  92       7.059  -0.373  14.356  1.00  0.00           N  
ATOM   1436  CA  ASP B  92       5.775  -0.066  14.979  1.00  0.00           C  
ATOM   1437  C   ASP B  92       4.630  -0.771  14.256  1.00  0.00           C  
ATOM   1438  O   ASP B  92       4.150  -0.292  13.227  1.00  0.00           O  
ATOM   1439  CB  ASP B  92       5.533   1.450  15.009  1.00  0.00           C  
ATOM   1440  CG  ASP B  92       4.253   1.833  15.735  1.00  0.00           C  
ATOM   1441  OD1 ASP B  92       3.487   0.936  16.042  1.00  0.00           O  
ATOM   1442  OD2 ASP B  92       4.045   3.000  15.967  1.00  0.00           O1-
ATOM   1443  H   ASP B  92       7.442   0.269  13.677  1.00  0.00           H  
ATOM   1444  HA  ASP B  92       5.794  -0.427  16.008  1.00  0.00           H  
ATOM   1445 1HB  ASP B  92       6.375   1.941  15.500  1.00  0.00           H  
ATOM   1446 2HB  ASP B  92       5.477   1.834  13.999  1.00  0.00           H  
ATOM   1447  N   LEU B  93       4.148  -1.965  14.764  1.00  0.00           N  
ATOM   1448  CA  LEU B  93       3.164  -2.825  14.116  1.00  0.00           C  
ATOM   1449  C   LEU B  93       1.808  -2.133  14.030  1.00  0.00           C  
ATOM   1450  O   LEU B  93       1.040  -2.375  13.096  1.00  0.00           O  
ATOM   1451  CB  LEU B  93       3.042  -4.171  14.825  1.00  0.00           C  
ATOM   1452  CG  LEU B  93       4.256  -5.137  14.691  1.00  0.00           C  
ATOM   1453  CD1 LEU B  93       4.027  -6.327  15.599  1.00  0.00           C  
ATOM   1454  CD2 LEU B  93       4.402  -5.630  13.215  1.00  0.00           C  
ATOM   1455  H   LEU B  93       4.527  -2.238  15.659  1.00  0.00           H  
ATOM   1456  HA  LEU B  93       3.504  -3.038  13.103  1.00  0.00           H  
ATOM   1457 1HB  LEU B  93       2.877  -3.985  15.885  1.00  0.00           H  
ATOM   1458 2HB  LEU B  93       2.182  -4.677  14.440  1.00  0.00           H  
ATOM   1459  HG  LEU B  93       5.174  -4.627  15.001  1.00  0.00           H  
ATOM   1460 1HD1 LEU B  93       4.873  -7.011  15.520  1.00  0.00           H  
ATOM   1461 2HD1 LEU B  93       3.933  -5.989  16.631  1.00  0.00           H  
ATOM   1462 3HD1 LEU B  93       3.114  -6.846  15.301  1.00  0.00           H  
ATOM   1463 1HD2 LEU B  93       5.243  -6.318  13.150  1.00  0.00           H  
ATOM   1464 2HD2 LEU B  93       3.497  -6.143  12.915  1.00  0.00           H  
ATOM   1465 3HD2 LEU B  93       4.583  -4.805  12.542  1.00  0.00           H  
ATOM   1466  N   ALA B  94       1.519  -1.208  14.979  1.00  0.00           N  
ATOM   1467  CA  ALA B  94       0.249  -0.490  15.027  1.00  0.00           C  
ATOM   1468  C   ALA B  94       0.116   0.471  13.848  1.00  0.00           C  
ATOM   1469  O   ALA B  94      -0.993   0.749  13.387  1.00  0.00           O  
ATOM   1470  CB  ALA B  94       0.116   0.273  16.323  1.00  0.00           C  
ATOM   1471  H   ALA B  94       2.220  -1.014  15.680  1.00  0.00           H  
ATOM   1472  HA  ALA B  94      -0.557  -1.222  14.957  1.00  0.00           H  
ATOM   1473 1HB  ALA B  94      -0.845   0.785  16.344  1.00  0.00           H  
ATOM   1474 2HB  ALA B  94       0.185  -0.415  17.161  1.00  0.00           H  
ATOM   1475 3HB  ALA B  94       0.925   1.011  16.386  1.00  0.00           H  
ATOM   1476  N   ALA B  95       1.212   0.906  13.349  1.00  0.00           N  
ATOM   1477  CA  ALA B  95       1.267   1.900  12.280  1.00  0.00           C  
ATOM   1478  C   ALA B  95       1.508   1.238  10.927  1.00  0.00           C  
ATOM   1479  O   ALA B  95       1.433   1.894   9.885  1.00  0.00           O  
ATOM   1480  CB  ALA B  95       2.365   2.903  12.570  1.00  0.00           C  
ATOM   1481  H   ALA B  95       2.076   0.536  13.721  1.00  0.00           H  
ATOM   1482  HA  ALA B  95       0.303   2.409  12.241  1.00  0.00           H  
ATOM   1483 1HB  ALA B  95       2.391   3.655  11.787  1.00  0.00           H  
ATOM   1484 2HB  ALA B  95       2.169   3.377  13.536  1.00  0.00           H  
ATOM   1485 3HB  ALA B  95       3.320   2.377  12.611  1.00  0.00           H  
ATOM   1486  N   LEU B  96       1.727  -0.076  10.890  1.00  0.00           N  
ATOM   1487  CA  LEU B  96       2.071  -0.811   9.677  1.00  0.00           C  
ATOM   1488  C   LEU B  96       0.818  -1.350   8.994  1.00  0.00           C  
ATOM   1489  O   LEU B  96      -0.045  -1.940   9.647  1.00  0.00           O  
ATOM   1490  CB  LEU B  96       3.049  -1.943  10.000  1.00  0.00           C  
ATOM   1491  CG  LEU B  96       3.478  -2.834   8.814  1.00  0.00           C  
ATOM   1492  CD1 LEU B  96       4.278  -2.033   7.776  1.00  0.00           C  
ATOM   1493  CD2 LEU B  96       4.323  -3.926   9.325  1.00  0.00           C  
ATOM   1494  H   LEU B  96       1.645  -0.578  11.762  1.00  0.00           H  
ATOM   1495  HA  LEU B  96       2.570  -0.129   8.990  1.00  0.00           H  
ATOM   1496 1HB  LEU B  96       3.944  -1.506  10.448  1.00  0.00           H  
ATOM   1497 2HB  LEU B  96       2.579  -2.587  10.745  1.00  0.00           H  
ATOM   1498  HG  LEU B  96       2.595  -3.247   8.337  1.00  0.00           H  
ATOM   1499 1HD1 LEU B  96       4.575  -2.694   6.963  1.00  0.00           H  
ATOM   1500 2HD1 LEU B  96       3.677  -1.228   7.365  1.00  0.00           H  
ATOM   1501 3HD1 LEU B  96       5.167  -1.618   8.245  1.00  0.00           H  
ATOM   1502 1HD2 LEU B  96       4.610  -4.535   8.500  1.00  0.00           H  
ATOM   1503 2HD2 LEU B  96       5.183  -3.501   9.780  1.00  0.00           H  
ATOM   1504 3HD2 LEU B  96       3.789  -4.508  10.045  1.00  0.00           H  
ATOM   1505  N   ILE B  97       0.713  -1.033   7.746  1.00  0.00           N  
ATOM   1506  CA  ILE B  97      -0.293  -1.649   6.888  1.00  0.00           C  
ATOM   1507  C   ILE B  97       0.390  -2.379   5.735  1.00  0.00           C  
ATOM   1508  O   ILE B  97       1.237  -1.808   5.044  1.00  0.00           O  
ATOM   1509  CB  ILE B  97      -1.398  -0.690   6.360  1.00  0.00           C  
ATOM   1510  CG1 ILE B  97      -2.200  -0.130   7.563  1.00  0.00           C  
ATOM   1511  CG2 ILE B  97      -2.301  -1.414   5.296  1.00  0.00           C  
ATOM   1512  CD1 ILE B  97      -3.245   0.928   7.229  1.00  0.00           C  
ATOM   1513  H   ILE B  97       1.339  -0.344   7.354  1.00  0.00           H  
ATOM   1514  HA  ILE B  97      -0.851  -2.375   7.477  1.00  0.00           H  
ATOM   1515  HB  ILE B  97      -0.958   0.131   5.896  1.00  0.00           H  
ATOM   1516 1HG1 ILE B  97      -2.675  -0.957   8.054  1.00  0.00           H  
ATOM   1517 2HG1 ILE B  97      -1.492   0.312   8.264  1.00  0.00           H  
ATOM   1518 1HG2 ILE B  97      -3.058  -0.737   4.920  1.00  0.00           H  
ATOM   1519 2HG2 ILE B  97      -1.689  -1.750   4.455  1.00  0.00           H  
ATOM   1520 3HG2 ILE B  97      -2.778  -2.278   5.750  1.00  0.00           H  
ATOM   1521 1HD1 ILE B  97      -3.732   1.252   8.149  1.00  0.00           H  
ATOM   1522 2HD1 ILE B  97      -2.759   1.775   6.756  1.00  0.00           H  
ATOM   1523 3HD1 ILE B  97      -3.997   0.529   6.557  1.00  0.00           H  
ATOM   1524  N   VAL B  98       0.123  -3.702   5.601  1.00  0.00           N  
ATOM   1525  CA  VAL B  98       0.589  -4.514   4.481  1.00  0.00           C  
ATOM   1526  C   VAL B  98      -0.607  -5.082   3.722  1.00  0.00           C  
ATOM   1527  O   VAL B  98      -1.483  -5.715   4.317  1.00  0.00           O  
ATOM   1528  CB  VAL B  98       1.538  -5.662   4.925  1.00  0.00           C  
ATOM   1529  CG1 VAL B  98       1.939  -6.495   3.727  1.00  0.00           C  
ATOM   1530  CG2 VAL B  98       2.776  -5.085   5.627  1.00  0.00           C  
ATOM   1531  H   VAL B  98      -0.429  -4.135   6.327  1.00  0.00           H  
ATOM   1532  HA  VAL B  98       1.158  -3.876   3.804  1.00  0.00           H  
ATOM   1533  HB  VAL B  98       1.037  -6.306   5.572  1.00  0.00           H  
ATOM   1534 1HG1 VAL B  98       2.570  -7.297   4.068  1.00  0.00           H  
ATOM   1535 2HG1 VAL B  98       1.059  -6.921   3.252  1.00  0.00           H  
ATOM   1536 3HG1 VAL B  98       2.475  -5.872   3.004  1.00  0.00           H  
ATOM   1537 1HG2 VAL B  98       3.434  -5.892   5.940  1.00  0.00           H  
ATOM   1538 2HG2 VAL B  98       3.308  -4.426   4.944  1.00  0.00           H  
ATOM   1539 3HG2 VAL B  98       2.459  -4.527   6.488  1.00  0.00           H  
ATOM   1540  N   TYR B  99      -0.595  -4.764   2.442  1.00  0.00           N  
ATOM   1541  CA  TYR B  99      -1.704  -5.197   1.601  1.00  0.00           C  
ATOM   1542  C   TYR B  99      -1.198  -5.941   0.371  1.00  0.00           C  
ATOM   1543  O   TYR B  99      -0.348  -5.431  -0.364  1.00  0.00           O  
ATOM   1544  CB  TYR B  99      -2.558  -3.995   1.262  1.00  0.00           C  
ATOM   1545  CG  TYR B  99      -3.828  -4.342   0.619  1.00  0.00           C  
ATOM   1546  CD1 TYR B  99      -4.062  -4.174  -0.717  1.00  0.00           C  
ATOM   1547  CD2 TYR B  99      -4.823  -4.826   1.421  1.00  0.00           C  
ATOM   1548  CE1 TYR B  99      -5.282  -4.493  -1.234  1.00  0.00           C  
ATOM   1549  CE2 TYR B  99      -6.023  -5.150   0.919  1.00  0.00           C  
ATOM   1550  CZ  TYR B  99      -6.276  -4.998  -0.360  1.00  0.00           C  
ATOM   1551  OH  TYR B  99      -7.482  -5.280  -0.791  1.00  0.00           O  
ATOM   1552  H   TYR B  99       0.157  -4.232   2.029  1.00  0.00           H  
ATOM   1553  HA  TYR B  99      -2.330  -5.878   2.178  1.00  0.00           H  
ATOM   1554 1HB  TYR B  99      -2.790  -3.420   2.193  1.00  0.00           H  
ATOM   1555 2HB  TYR B  99      -2.027  -3.375   0.648  1.00  0.00           H  
ATOM   1556  HD1 TYR B  99      -3.276  -3.776  -1.379  1.00  0.00           H  
ATOM   1557  HD2 TYR B  99      -4.644  -4.969   2.478  1.00  0.00           H  
ATOM   1558  HE1 TYR B  99      -5.511  -4.377  -2.282  1.00  0.00           H  
ATOM   1559  HE2 TYR B  99      -6.803  -5.530   1.547  1.00  0.00           H  
ATOM   1560  HH  TYR B  99      -8.083  -5.458  -0.040  1.00  0.00           H  
ATOM   1561  N   TRP B 100      -1.624  -7.189   0.169  1.00  0.00           N  
ATOM   1562  CA  TRP B 100      -1.356  -7.982  -1.026  1.00  0.00           C  
ATOM   1563  C   TRP B 100      -2.638  -8.229  -1.814  1.00  0.00           C  
ATOM   1564  O   TRP B 100      -3.672  -8.573  -1.238  1.00  0.00           O  
ATOM   1565  CB  TRP B 100      -0.726  -9.313  -0.667  1.00  0.00           C  
ATOM   1566  CG  TRP B 100       0.651  -9.179  -0.279  1.00  0.00           C  
ATOM   1567  CD1 TRP B 100       1.184  -8.991   0.958  1.00  0.00           C  
ATOM   1568  CD2 TRP B 100       1.765  -9.228  -1.190  1.00  0.00           C  
ATOM   1569  CE2 TRP B 100       2.901  -9.077  -0.439  1.00  0.00           C  
ATOM   1570  CE3 TRP B 100       1.855  -9.404  -2.587  1.00  0.00           C  
ATOM   1571  NE1 TRP B 100       2.546  -8.933   0.868  1.00  0.00           N  
ATOM   1572  CZ2 TRP B 100       4.134  -9.103  -1.012  1.00  0.00           C  
ATOM   1573  CZ3 TRP B 100       3.101  -9.424  -3.146  1.00  0.00           C  
ATOM   1574  CH2 TRP B 100       4.207  -9.266  -2.361  1.00  0.00           C  
ATOM   1575  H   TRP B 100      -2.172  -7.592   0.915  1.00  0.00           H  
ATOM   1576  HA  TRP B 100      -0.667  -7.427  -1.662  1.00  0.00           H  
ATOM   1577 1HB  TRP B 100      -1.275  -9.767   0.151  1.00  0.00           H  
ATOM   1578 2HB  TRP B 100      -0.792  -9.983  -1.520  1.00  0.00           H  
ATOM   1579  HD1 TRP B 100       0.601  -8.913   1.876  1.00  0.00           H  
ATOM   1580  HE1 TRP B 100       3.220  -8.802   1.613  1.00  0.00           H  
ATOM   1581  HE3 TRP B 100       0.968  -9.516  -3.200  1.00  0.00           H  
ATOM   1582  HZ2 TRP B 100       5.044  -8.973  -0.429  1.00  0.00           H  
ATOM   1583  HZ3 TRP B 100       3.195  -9.554  -4.223  1.00  0.00           H  
ATOM   1584  HH2 TRP B 100       5.169  -9.263  -2.800  1.00  0.00           H  
ATOM   1585  N   GLU B 101      -2.569  -8.060  -3.151  1.00  0.00           N  
ATOM   1586  CA  GLU B 101      -3.723  -8.365  -3.993  1.00  0.00           C  
ATOM   1587  C   GLU B 101      -3.287  -8.932  -5.341  1.00  0.00           C  
ATOM   1588  O   GLU B 101      -2.148  -8.731  -5.766  1.00  0.00           O  
ATOM   1589  CB  GLU B 101      -4.608  -7.136  -4.190  1.00  0.00           C  
ATOM   1590  CG  GLU B 101      -3.939  -6.000  -4.885  1.00  0.00           C  
ATOM   1591  CD  GLU B 101      -4.801  -4.803  -5.096  1.00  0.00           C  
ATOM   1592  OE1 GLU B 101      -4.423  -3.726  -4.722  1.00  0.00           O  
ATOM   1593  OE2 GLU B 101      -5.827  -4.973  -5.679  1.00  0.00           O1-
ATOM   1594  H   GLU B 101      -1.721  -7.722  -3.583  1.00  0.00           H  
ATOM   1595  HA  GLU B 101      -4.327  -9.122  -3.492  1.00  0.00           H  
ATOM   1596 1HB  GLU B 101      -5.469  -7.415  -4.806  1.00  0.00           H  
ATOM   1597 2HB  GLU B 101      -4.978  -6.791  -3.236  1.00  0.00           H  
ATOM   1598 1HG  GLU B 101      -3.071  -5.703  -4.291  1.00  0.00           H  
ATOM   1599 2HG  GLU B 101      -3.599  -6.358  -5.843  1.00  0.00           H  
ATOM   1600  N   MET B 102      -4.206  -9.731  -5.913  1.00  0.00           N  
ATOM   1601  CA  MET B 102      -4.050 -10.245  -7.270  1.00  0.00           C  
ATOM   1602  C   MET B 102      -5.362 -10.151  -8.042  1.00  0.00           C  
ATOM   1603  O   MET B 102      -6.397 -10.628  -7.574  1.00  0.00           O  
ATOM   1604  CB  MET B 102      -3.532 -11.655  -7.340  1.00  0.00           C  
ATOM   1605  CG  MET B 102      -3.263 -12.104  -8.778  1.00  0.00           C  
ATOM   1606  SD  MET B 102      -2.805 -13.773  -8.892  1.00  0.00           S  
ATOM   1607  CE  MET B 102      -4.445 -14.386  -8.904  1.00  0.00           C  
ATOM   1608  H   MET B 102      -5.029  -9.981  -5.383  1.00  0.00           H  
ATOM   1609  HA  MET B 102      -3.309  -9.637  -7.787  1.00  0.00           H  
ATOM   1610 1HB  MET B 102      -2.587 -11.717  -6.807  1.00  0.00           H  
ATOM   1611 2HB  MET B 102      -4.239 -12.318  -6.871  1.00  0.00           H  
ATOM   1612 1HG  MET B 102      -4.154 -11.983  -9.367  1.00  0.00           H  
ATOM   1613 2HG  MET B 102      -2.472 -11.490  -9.223  1.00  0.00           H  
ATOM   1614 1HE  MET B 102      -4.418 -15.446  -8.904  1.00  0.00           H  
ATOM   1615 2HE  MET B 102      -4.985 -14.033  -8.054  1.00  0.00           H  
ATOM   1616 3HE  MET B 102      -4.947 -14.029  -9.826  1.00  0.00           H  
ATOM   1617  N   GLU B 103      -5.301  -9.369  -9.245  1.00  0.00           N  
ATOM   1618  CA  GLU B 103      -6.459  -9.225 -10.122  1.00  0.00           C  
ATOM   1619  C   GLU B 103      -7.709  -8.852  -9.329  1.00  0.00           C  
ATOM   1620  O   GLU B 103      -8.753  -9.491  -9.470  1.00  0.00           O  
ATOM   1621  CB  GLU B 103      -6.729 -10.507 -10.937  1.00  0.00           C  
ATOM   1622  CG  GLU B 103      -5.625 -10.908 -11.921  1.00  0.00           C  
ATOM   1623  CD  GLU B 103      -5.989 -12.113 -12.786  1.00  0.00           C  
ATOM   1624  OE1 GLU B 103      -5.284 -12.357 -13.735  1.00  0.00           O  
ATOM   1625  OE2 GLU B 103      -6.968 -12.769 -12.499  1.00  0.00           O1-
ATOM   1626  H   GLU B 103      -4.437  -8.907  -9.490  1.00  0.00           H  
ATOM   1627  HA  GLU B 103      -6.259  -8.418 -10.829  1.00  0.00           H  
ATOM   1628 1HB  GLU B 103      -6.889 -11.344 -10.252  1.00  0.00           H  
ATOM   1629 2HB  GLU B 103      -7.647 -10.378 -11.511  1.00  0.00           H  
ATOM   1630 1HG  GLU B 103      -5.429 -10.061 -12.577  1.00  0.00           H  
ATOM   1631 2HG  GLU B 103      -4.713 -11.119 -11.382  1.00  0.00           H  
ATOM   1632  N   ASP B 104      -7.624  -7.944  -8.400  1.00  0.00           N  
ATOM   1633  CA  ASP B 104      -8.709  -7.355  -7.621  1.00  0.00           C  
ATOM   1634  C   ASP B 104      -9.165  -8.302  -6.512  1.00  0.00           C  
ATOM   1635  O   ASP B 104     -10.256  -8.141  -5.961  1.00  0.00           O  
ATOM   1636  CB  ASP B 104      -9.827  -6.921  -8.564  1.00  0.00           C  
ATOM   1637  CG  ASP B 104      -9.280  -5.874  -9.602  1.00  0.00           C  
ATOM   1638  OD1 ASP B 104      -8.561  -4.955  -9.202  1.00  0.00           O  
ATOM   1639  OD2 ASP B 104      -9.567  -6.023 -10.769  1.00  0.00           O1-
ATOM   1640  H   ASP B 104      -6.676  -7.639  -8.232  1.00  0.00           H  
ATOM   1641  HA  ASP B 104      -8.342  -6.441  -7.153  1.00  0.00           H  
ATOM   1642 1HB  ASP B 104     -10.283  -7.761  -9.073  1.00  0.00           H  
ATOM   1643 2HB  ASP B 104     -10.606  -6.441  -7.984  1.00  0.00           H  
ATOM   1644  N   LYS B 105      -8.381  -9.367  -6.298  1.00  0.00           N  
ATOM   1645  CA  LYS B 105      -8.667 -10.290  -5.203  1.00  0.00           C  
ATOM   1646  C   LYS B 105      -7.739 -10.041  -4.017  1.00  0.00           C  
ATOM   1647  O   LYS B 105      -6.516 -10.037  -4.170  1.00  0.00           O  
ATOM   1648  CB  LYS B 105      -8.496 -11.745  -5.659  1.00  0.00           C  
ATOM   1649  CG  LYS B 105      -9.421 -12.160  -6.792  1.00  0.00           C  
ATOM   1650  CD  LYS B 105      -9.130 -13.590  -7.266  1.00  0.00           C  
ATOM   1651  CE  LYS B 105     -10.045 -13.972  -8.429  1.00  0.00           C  
ATOM   1652  NZ  LYS B 105      -9.719 -15.323  -9.006  1.00  0.00           N1+
ATOM   1653  H   LYS B 105      -7.584  -9.542  -6.894  1.00  0.00           H  
ATOM   1654  HA  LYS B 105      -9.691 -10.123  -4.869  1.00  0.00           H  
ATOM   1655 1HB  LYS B 105      -7.473 -11.939  -5.939  1.00  0.00           H  
ATOM   1656 2HB  LYS B 105      -8.711 -12.397  -4.816  1.00  0.00           H  
ATOM   1657 1HG  LYS B 105     -10.454 -12.078  -6.473  1.00  0.00           H  
ATOM   1658 2HG  LYS B 105      -9.269 -11.474  -7.631  1.00  0.00           H  
ATOM   1659 1HD  LYS B 105      -8.090 -13.649  -7.595  1.00  0.00           H  
ATOM   1660 2HD  LYS B 105      -9.277 -14.289  -6.443  1.00  0.00           H  
ATOM   1661 1HE  LYS B 105     -11.074 -13.979  -8.074  1.00  0.00           H  
ATOM   1662 2HE  LYS B 105      -9.947 -13.219  -9.215  1.00  0.00           H  
ATOM   1663 1HZ  LYS B 105     -10.353 -15.518  -9.769  1.00  0.00           H  
ATOM   1664 2HZ  LYS B 105      -8.768 -15.324  -9.358  1.00  0.00           H  
ATOM   1665 3HZ  LYS B 105      -9.813 -16.044  -8.304  1.00  0.00           H  
ATOM   1666  N   ASN B 106      -8.407  -9.734  -2.891  1.00  0.00           N  
ATOM   1667  CA  ASN B 106      -7.634  -9.539  -1.669  1.00  0.00           C  
ATOM   1668  C   ASN B 106      -6.990 -10.841  -1.200  1.00  0.00           C  
ATOM   1669  O   ASN B 106      -7.681 -11.838  -0.982  1.00  0.00           O  
ATOM   1670  CB  ASN B 106      -8.425  -8.982  -0.545  1.00  0.00           C  
ATOM   1671  CG  ASN B 106      -7.557  -8.705   0.617  1.00  0.00           C  
ATOM   1672  ND2 ASN B 106      -8.138  -8.822   1.726  1.00  0.00           N  
ATOM   1673  OD1 ASN B 106      -6.364  -8.397   0.519  1.00  0.00           O  
ATOM   1674  H   ASN B 106      -9.412  -9.634  -2.859  1.00  0.00           H  
ATOM   1675  HA  ASN B 106      -6.825  -8.836  -1.878  1.00  0.00           H  
ATOM   1676 1HB  ASN B 106      -8.905  -8.089  -0.827  1.00  0.00           H  
ATOM   1677 2HB  ASN B 106      -9.187  -9.695  -0.256  1.00  0.00           H  
ATOM   1678 1HD2 ASN B 106      -7.658  -8.663   2.582  1.00  0.00           H  
ATOM   1679 2HD2 ASN B 106      -9.120  -9.091   1.700  1.00  0.00           H  
ATOM   1680  N   ILE B 107      -5.607 -10.821  -1.166  1.00  0.00           N  
ATOM   1681  CA  ILE B 107      -4.891 -12.019  -0.740  1.00  0.00           C  
ATOM   1682  C   ILE B 107      -4.576 -11.930   0.751  1.00  0.00           C  
ATOM   1683  O   ILE B 107      -4.931 -12.824   1.522  1.00  0.00           O  
ATOM   1684  CB  ILE B 107      -3.630 -12.273  -1.567  1.00  0.00           C  
ATOM   1685  CG1 ILE B 107      -4.055 -12.509  -2.986  1.00  0.00           C  
ATOM   1686  CG2 ILE B 107      -2.886 -13.508  -1.032  1.00  0.00           C  
ATOM   1687  CD1 ILE B 107      -2.967 -12.553  -3.935  1.00  0.00           C  
ATOM   1688  H   ILE B 107      -5.079 -10.000  -1.428  1.00  0.00           H  
ATOM   1689  HA  ILE B 107      -5.533 -12.883  -0.909  1.00  0.00           H  
ATOM   1690  HB  ILE B 107      -2.984 -11.396  -1.538  1.00  0.00           H  
ATOM   1691 1HG1 ILE B 107      -4.584 -13.444  -3.028  1.00  0.00           H  
ATOM   1692 2HG1 ILE B 107      -4.735 -11.718  -3.291  1.00  0.00           H  
ATOM   1693 1HG2 ILE B 107      -2.004 -13.719  -1.601  1.00  0.00           H  
ATOM   1694 2HG2 ILE B 107      -2.602 -13.355  -0.033  1.00  0.00           H  
ATOM   1695 3HG2 ILE B 107      -3.547 -14.360  -1.079  1.00  0.00           H  
ATOM   1696 1HD1 ILE B 107      -3.375 -12.742  -4.888  1.00  0.00           H  
ATOM   1697 2HD1 ILE B 107      -2.428 -11.605  -3.938  1.00  0.00           H  
ATOM   1698 3HD1 ILE B 107      -2.306 -13.345  -3.688  1.00  0.00           H  
ATOM   1699  N   ILE B 108      -3.948 -10.870   1.215  1.00  0.00           N  
ATOM   1700  CA  ILE B 108      -3.623 -10.639   2.617  1.00  0.00           C  
ATOM   1701  C   ILE B 108      -3.797  -9.159   2.951  1.00  0.00           C  
ATOM   1702  O   ILE B 108      -3.448  -8.291   2.149  1.00  0.00           O  
ATOM   1703  CB  ILE B 108      -2.250 -11.055   3.115  1.00  0.00           C  
ATOM   1704  CG1 ILE B 108      -2.134 -12.489   2.916  1.00  0.00           C  
ATOM   1705  CG2 ILE B 108      -2.046 -10.586   4.626  1.00  0.00           C  
ATOM   1706  CD1 ILE B 108      -0.953 -13.016   3.327  1.00  0.00           C  
ATOM   1707  H   ILE B 108      -3.682 -10.180   0.528  1.00  0.00           H  
ATOM   1708  HA  ILE B 108      -4.312 -11.217   3.232  1.00  0.00           H  
ATOM   1709  HB  ILE B 108      -1.482 -10.589   2.505  1.00  0.00           H  
ATOM   1710 1HG1 ILE B 108      -2.960 -13.021   3.386  1.00  0.00           H  
ATOM   1711 2HG1 ILE B 108      -2.169 -12.648   1.885  1.00  0.00           H  
ATOM   1712 1HG2 ILE B 108      -1.118 -10.857   4.984  1.00  0.00           H  
ATOM   1713 2HG2 ILE B 108      -2.106  -9.513   4.718  1.00  0.00           H  
ATOM   1714 3HG2 ILE B 108      -2.808 -11.049   5.263  1.00  0.00           H  
ATOM   1715 1HD1 ILE B 108      -0.950 -14.061   3.060  1.00  0.00           H  
ATOM   1716 2HD1 ILE B 108      -0.126 -12.515   2.881  1.00  0.00           H  
ATOM   1717 3HD1 ILE B 108      -0.907 -12.910   4.379  1.00  0.00           H  
ATOM   1718  N   GLN B 109      -4.499  -8.868   4.115  1.00  0.00           N  
ATOM   1719  CA  GLN B 109      -4.537  -7.537   4.710  1.00  0.00           C  
ATOM   1720  C   GLN B 109      -4.078  -7.571   6.166  1.00  0.00           C  
ATOM   1721  O   GLN B 109      -4.686  -8.246   6.998  1.00  0.00           O  
ATOM   1722  CB  GLN B 109      -5.947  -6.939   4.510  1.00  0.00           C  
ATOM   1723  CG  GLN B 109      -6.141  -5.515   5.030  1.00  0.00           C  
ATOM   1724  CD  GLN B 109      -7.409  -4.833   4.500  1.00  0.00           C  
ATOM   1725  NE2 GLN B 109      -7.693  -3.676   5.041  1.00  0.00           N  
ATOM   1726  OE1 GLN B 109      -8.084  -5.350   3.591  1.00  0.00           O  
ATOM   1727  H   GLN B 109      -5.002  -9.621   4.560  1.00  0.00           H  
ATOM   1728  HA  GLN B 109      -3.855  -6.891   4.158  1.00  0.00           H  
ATOM   1729 1HB  GLN B 109      -6.173  -6.937   3.446  1.00  0.00           H  
ATOM   1730 2HB  GLN B 109      -6.684  -7.582   4.991  1.00  0.00           H  
ATOM   1731 1HG  GLN B 109      -6.234  -5.581   6.111  1.00  0.00           H  
ATOM   1732 2HG  GLN B 109      -5.275  -4.911   4.764  1.00  0.00           H  
ATOM   1733 1HE2 GLN B 109      -8.497  -3.160   4.730  1.00  0.00           H  
ATOM   1734 2HE2 GLN B 109      -7.097  -3.295   5.750  1.00  0.00           H  
ATOM   1735  N   PHE B 110      -2.906  -6.951   6.352  1.00  0.00           N  
ATOM   1736  CA  PHE B 110      -2.314  -6.829   7.678  1.00  0.00           C  
ATOM   1737  C   PHE B 110      -2.428  -5.399   8.192  1.00  0.00           C  
ATOM   1738  O   PHE B 110      -1.847  -4.478   7.614  1.00  0.00           O  
ATOM   1739  CB  PHE B 110      -0.886  -7.280   7.626  1.00  0.00           C  
ATOM   1740  CG  PHE B 110      -0.161  -7.343   8.906  1.00  0.00           C  
ATOM   1741  CD1 PHE B 110       0.762  -6.371   9.253  1.00  0.00           C  
ATOM   1742  CD2 PHE B 110      -0.379  -8.390   9.770  1.00  0.00           C  
ATOM   1743  CE1 PHE B 110       1.441  -6.473  10.432  1.00  0.00           C  
ATOM   1744  CE2 PHE B 110       0.309  -8.479  10.940  1.00  0.00           C  
ATOM   1745  CZ  PHE B 110       1.214  -7.527  11.268  1.00  0.00           C  
ATOM   1746  H   PHE B 110      -2.420  -6.559   5.558  1.00  0.00           H  
ATOM   1747  HA  PHE B 110      -2.859  -7.481   8.362  1.00  0.00           H  
ATOM   1748 1HB  PHE B 110      -0.853  -8.252   7.163  1.00  0.00           H  
ATOM   1749 2HB  PHE B 110      -0.380  -6.609   7.015  1.00  0.00           H  
ATOM   1750  HD1 PHE B 110       0.946  -5.528   8.575  1.00  0.00           H  
ATOM   1751  HD2 PHE B 110      -1.101  -9.155   9.505  1.00  0.00           H  
ATOM   1752  HE1 PHE B 110       2.157  -5.721  10.711  1.00  0.00           H  
ATOM   1753  HE2 PHE B 110       0.136  -9.296  11.623  1.00  0.00           H  
ATOM   1754  HZ  PHE B 110       1.759  -7.611  12.203  1.00  0.00           H  
ATOM   1755  N   VAL B 111      -3.249  -5.202   9.224  1.00  0.00           N  
ATOM   1756  CA  VAL B 111      -3.524  -3.869   9.748  1.00  0.00           C  
ATOM   1757  C   VAL B 111      -3.440  -3.886  11.273  1.00  0.00           C  
ATOM   1758  O   VAL B 111      -3.927  -4.818  11.917  1.00  0.00           O  
ATOM   1759  CB  VAL B 111      -4.911  -3.367   9.285  1.00  0.00           C  
ATOM   1760  CG1 VAL B 111      -5.161  -2.006   9.823  1.00  0.00           C  
ATOM   1761  CG2 VAL B 111      -4.994  -3.305   7.787  1.00  0.00           C  
ATOM   1762  H   VAL B 111      -3.693  -6.001   9.655  1.00  0.00           H  
ATOM   1763  HA  VAL B 111      -2.766  -3.184   9.366  1.00  0.00           H  
ATOM   1764  HB  VAL B 111      -5.676  -4.039   9.674  1.00  0.00           H  
ATOM   1765 1HG1 VAL B 111      -6.112  -1.704   9.503  1.00  0.00           H  
ATOM   1766 2HG1 VAL B 111      -5.131  -2.020  10.872  1.00  0.00           H  
ATOM   1767 3HG1 VAL B 111      -4.424  -1.310   9.453  1.00  0.00           H  
ATOM   1768 1HG2 VAL B 111      -5.982  -2.944   7.502  1.00  0.00           H  
ATOM   1769 2HG2 VAL B 111      -4.243  -2.622   7.436  1.00  0.00           H  
ATOM   1770 3HG2 VAL B 111      -4.823  -4.277   7.372  1.00  0.00           H  
ATOM   1771  N   HIS B 112      -2.772  -3.011  11.834  1.00  0.00           N  
ATOM   1772  CA  HIS B 112      -2.650  -2.812  13.273  1.00  0.00           C  
ATOM   1773  C   HIS B 112      -2.002  -4.019  13.943  1.00  0.00           C  
ATOM   1774  O   HIS B 112      -2.438  -4.449  15.013  1.00  0.00           O  
ATOM   1775  CB  HIS B 112      -4.000  -2.702  14.054  1.00  0.00           C  
ATOM   1776  CG  HIS B 112      -5.012  -1.707  13.665  1.00  0.00           C  
ATOM   1777  CD2 HIS B 112      -6.318  -1.870  13.198  1.00  0.00           C  
ATOM   1778  ND1 HIS B 112      -4.837  -0.358  13.803  1.00  0.00           N  
ATOM   1779  CE1 HIS B 112      -5.931   0.174  13.428  1.00  0.00           C  
ATOM   1780  NE2 HIS B 112      -6.883  -0.591  13.057  1.00  0.00           N  
ATOM   1781  H   HIS B 112      -2.277  -2.392  11.207  1.00  0.00           H  
ATOM   1782  HA  HIS B 112      -2.012  -1.950  13.468  1.00  0.00           H  
ATOM   1783 1HB  HIS B 112      -4.490  -3.676  14.062  1.00  0.00           H  
ATOM   1784 2HB  HIS B 112      -3.764  -2.459  15.069  1.00  0.00           H  
ATOM   1785  HD2 HIS B 112      -6.809  -2.800  13.013  1.00  0.00           H  
ATOM   1786  HE1 HIS B 112      -5.769  -0.891  13.349  1.00  0.00           H  
ATOM   1787  HE2 HIS B 112      -7.832  -0.324  12.774  1.00  0.00           H  
ATOM   1788  N   GLY B 113      -1.121  -4.611  13.211  1.00  0.00           N  
ATOM   1789  CA  GLY B 113      -0.395  -5.717  13.814  1.00  0.00           C  
ATOM   1790  C   GLY B 113      -1.142  -7.036  13.734  1.00  0.00           C  
ATOM   1791  O   GLY B 113      -0.696  -8.042  14.288  1.00  0.00           O  
ATOM   1792  H   GLY B 113      -0.915  -4.349  12.258  1.00  0.00           H  
ATOM   1793 1HA  GLY B 113       0.570  -5.832  13.320  1.00  0.00           H  
ATOM   1794 2HA  GLY B 113      -0.195  -5.493  14.861  1.00  0.00           H  
ATOM   1795  N   GLU B 114      -2.317  -6.977  13.034  1.00  0.00           N  
ATOM   1796  CA  GLU B 114      -3.137  -8.177  12.900  1.00  0.00           C  
ATOM   1797  C   GLU B 114      -3.581  -8.383  11.455  1.00  0.00           C  
ATOM   1798  O   GLU B 114      -3.789  -7.415  10.719  1.00  0.00           O  
ATOM   1799  CB  GLU B 114      -4.375  -8.112  13.808  1.00  0.00           C  
ATOM   1800  CG  GLU B 114      -4.083  -8.107  15.320  1.00  0.00           C  
ATOM   1801  CD  GLU B 114      -5.338  -8.108  16.182  1.00  0.00           C  
ATOM   1802  OE1 GLU B 114      -5.217  -8.208  17.382  1.00  0.00           O  
ATOM   1803  OE2 GLU B 114      -6.412  -8.015  15.630  1.00  0.00           O1-
ATOM   1804  H   GLU B 114      -2.629  -6.117  12.605  1.00  0.00           H  
ATOM   1805  HA  GLU B 114      -2.538  -9.040  13.190  1.00  0.00           H  
ATOM   1806 1HB  GLU B 114      -4.929  -7.198  13.581  1.00  0.00           H  
ATOM   1807 2HB  GLU B 114      -5.033  -8.954  13.587  1.00  0.00           H  
ATOM   1808 1HG  GLU B 114      -3.478  -8.978  15.566  1.00  0.00           H  
ATOM   1809 2HG  GLU B 114      -3.497  -7.217  15.553  1.00  0.00           H  
ATOM   1810  N   GLU B 115      -3.714  -9.668  11.053  1.00  0.00           N  
ATOM   1811  CA  GLU B 115      -4.308  -9.993   9.760  1.00  0.00           C  
ATOM   1812  C   GLU B 115      -5.822  -9.802   9.786  1.00  0.00           C  
ATOM   1813  O   GLU B 115      -6.485 -10.187  10.751  1.00  0.00           O  
ATOM   1814  CB  GLU B 115      -3.951 -11.406   9.237  1.00  0.00           C  
ATOM   1815  CG  GLU B 115      -2.465 -11.582   8.716  1.00  0.00           C  
ATOM   1816  CD  GLU B 115      -2.173 -12.975   8.039  1.00  0.00           C  
ATOM   1817  OE1 GLU B 115      -1.205 -13.090   7.282  1.00  0.00           O  
ATOM   1818  OE2 GLU B 115      -2.913 -13.892   8.306  1.00  0.00           O1-
ATOM   1819  H   GLU B 115      -3.399 -10.419  11.652  1.00  0.00           H  
ATOM   1820  HA  GLU B 115      -3.899  -9.313   9.011  1.00  0.00           H  
ATOM   1821 1HB  GLU B 115      -4.112 -12.132  10.030  1.00  0.00           H  
ATOM   1822 2HB  GLU B 115      -4.625 -11.662   8.419  1.00  0.00           H  
ATOM   1823 1HG  GLU B 115      -2.267 -10.795   7.987  1.00  0.00           H  
ATOM   1824 2HG  GLU B 115      -1.796 -11.437   9.551  1.00  0.00           H  
ATOM   1825  N   ASP B 116      -6.306  -9.117   8.859  1.00  0.00           N  
ATOM   1826  CA  ASP B 116      -7.746  -8.979   8.661  1.00  0.00           C  
ATOM   1827  C   ASP B 116      -8.280 -10.066   7.732  1.00  0.00           C  
ATOM   1828  O   ASP B 116      -8.247  -9.915   6.509  1.00  0.00           O  
ATOM   1829  CB  ASP B 116      -8.055  -7.571   8.138  1.00  0.00           C  
ATOM   1830  CG  ASP B 116      -9.533  -7.275   8.030  1.00  0.00           C  
ATOM   1831  OD1 ASP B 116     -10.313  -8.209   8.065  1.00  0.00           O  
ATOM   1832  OD2 ASP B 116      -9.881  -6.119   7.977  1.00  0.00           O1-
ATOM   1833  H   ASP B 116      -5.675  -8.645   8.227  1.00  0.00           H  
ATOM   1834  HA  ASP B 116      -8.240  -9.092   9.627  1.00  0.00           H  
ATOM   1835 1HB  ASP B 116      -7.591  -6.831   8.790  1.00  0.00           H  
ATOM   1836 2HB  ASP B 116      -7.606  -7.455   7.156  1.00  0.00           H  
ATOM   1837  N   LEU B 117      -8.810 -11.101   8.267  1.00  0.00           N  
ATOM   1838  CA  LEU B 117      -9.192 -12.291   7.513  1.00  0.00           C  
ATOM   1839  C   LEU B 117     -10.590 -12.135   6.923  1.00  0.00           C  
ATOM   1840  O   LEU B 117     -10.972 -12.881   6.019  1.00  0.00           O  
ATOM   1841  CB  LEU B 117      -9.132 -13.508   8.439  1.00  0.00           C  
ATOM   1842  CG  LEU B 117      -7.726 -13.817   9.072  1.00  0.00           C  
ATOM   1843  CD1 LEU B 117      -7.873 -14.974  10.038  1.00  0.00           C  
ATOM   1844  CD2 LEU B 117      -6.689 -14.148   7.989  1.00  0.00           C  
ATOM   1845  H   LEU B 117      -8.967 -11.080   9.265  1.00  0.00           H  
ATOM   1846  HA  LEU B 117      -8.487 -12.421   6.692  1.00  0.00           H  
ATOM   1847 1HB  LEU B 117      -9.843 -13.361   9.250  1.00  0.00           H  
ATOM   1848 2HB  LEU B 117      -9.438 -14.386   7.868  1.00  0.00           H  
ATOM   1849  HG  LEU B 117      -7.381 -12.945   9.635  1.00  0.00           H  
ATOM   1850 1HD1 LEU B 117      -6.905 -15.180  10.499  1.00  0.00           H  
ATOM   1851 2HD1 LEU B 117      -8.594 -14.715  10.813  1.00  0.00           H  
ATOM   1852 3HD1 LEU B 117      -8.216 -15.857   9.500  1.00  0.00           H  
ATOM   1853 1HD2 LEU B 117      -5.723 -14.359   8.462  1.00  0.00           H  
ATOM   1854 2HD2 LEU B 117      -7.012 -15.025   7.426  1.00  0.00           H  
ATOM   1855 3HD2 LEU B 117      -6.562 -13.315   7.309  1.00  0.00           H  
ATOM   1856  N   LYS B 118     -11.394 -11.199   7.371  1.00  0.00           N  
ATOM   1857  CA  LYS B 118     -12.776 -10.987   6.946  1.00  0.00           C  
ATOM   1858  C   LYS B 118     -12.844 -10.601   5.472  1.00  0.00           C  
ATOM   1859  O   LYS B 118     -13.835 -10.883   4.795  1.00  0.00           O  
ATOM   1860  CB  LYS B 118     -13.450  -9.915   7.801  1.00  0.00           C  
ATOM   1861  CG  LYS B 118     -13.733 -10.346   9.244  1.00  0.00           C  
ATOM   1862  CD  LYS B 118     -14.391  -9.221  10.045  1.00  0.00           C  
ATOM   1863  CE  LYS B 118     -14.677  -9.644  11.485  1.00  0.00           C  
ATOM   1864  NZ  LYS B 118     -15.276  -8.536  12.285  1.00  0.00           N1+
ATOM   1865  H   LYS B 118     -10.995 -10.588   8.069  1.00  0.00           H  
ATOM   1866  HA  LYS B 118     -13.324 -11.921   7.075  1.00  0.00           H  
ATOM   1867 1HB  LYS B 118     -12.807  -9.028   7.833  1.00  0.00           H  
ATOM   1868 2HB  LYS B 118     -14.391  -9.621   7.339  1.00  0.00           H  
ATOM   1869 1HG  LYS B 118     -14.394 -11.213   9.234  1.00  0.00           H  
ATOM   1870 2HG  LYS B 118     -12.800 -10.631   9.724  1.00  0.00           H  
ATOM   1871 1HD  LYS B 118     -13.727  -8.351  10.053  1.00  0.00           H  
ATOM   1872 2HD  LYS B 118     -15.328  -8.934   9.567  1.00  0.00           H  
ATOM   1873 1HE  LYS B 118     -15.366 -10.488  11.480  1.00  0.00           H  
ATOM   1874 2HE  LYS B 118     -13.744  -9.954  11.957  1.00  0.00           H  
ATOM   1875 1HZ  LYS B 118     -15.449  -8.855  13.229  1.00  0.00           H  
ATOM   1876 2HZ  LYS B 118     -14.639  -7.751  12.308  1.00  0.00           H  
ATOM   1877 3HZ  LYS B 118     -16.149  -8.247  11.864  1.00  0.00           H  
ATOM   1878  N   VAL B 119     -11.830 -10.043   5.008  1.00  0.00           N  
ATOM   1879  CA  VAL B 119     -11.882  -9.486   3.661  1.00  0.00           C  
ATOM   1880  C   VAL B 119     -10.961 -10.280   2.737  1.00  0.00           C  
ATOM   1881  O   VAL B 119     -10.775  -9.918   1.573  1.00  0.00           O  
ATOM   1882  CB  VAL B 119     -11.547  -7.990   3.696  1.00  0.00           C  
ATOM   1883  CG1 VAL B 119     -12.571  -7.254   4.473  1.00  0.00           C  
ATOM   1884  CG2 VAL B 119     -10.230  -7.759   4.406  1.00  0.00           C  
ATOM   1885  H   VAL B 119     -10.974  -9.967   5.539  1.00  0.00           H  
ATOM   1886  HA  VAL B 119     -12.905  -9.571   3.290  1.00  0.00           H  
ATOM   1887  HB  VAL B 119     -11.518  -7.626   2.704  1.00  0.00           H  
ATOM   1888 1HG1 VAL B 119     -12.297  -6.208   4.469  1.00  0.00           H  
ATOM   1889 2HG1 VAL B 119     -13.545  -7.381   4.001  1.00  0.00           H  
ATOM   1890 3HG1 VAL B 119     -12.607  -7.617   5.497  1.00  0.00           H  
ATOM   1891 1HG2 VAL B 119     -10.030  -6.692   4.424  1.00  0.00           H  
ATOM   1892 2HG2 VAL B 119     -10.290  -8.118   5.424  1.00  0.00           H  
ATOM   1893 3HG2 VAL B 119      -9.430  -8.258   3.909  1.00  0.00           H  
ATOM   1894  N   GLN B 120     -10.362 -11.370   3.254  1.00  0.00           N  
ATOM   1895  CA  GLN B 120      -9.469 -12.243   2.499  1.00  0.00           C  
ATOM   1896  C   GLN B 120     -10.250 -13.110   1.516  1.00  0.00           C  
ATOM   1897  O   GLN B 120     -11.304 -13.651   1.858  1.00  0.00           O  
ATOM   1898  CB  GLN B 120      -8.659 -13.089   3.466  1.00  0.00           C  
ATOM   1899  CG  GLN B 120      -7.662 -13.943   2.816  1.00  0.00           C  
ATOM   1900  CD  GLN B 120      -6.776 -14.609   3.804  1.00  0.00           C  
ATOM   1901  NE2 GLN B 120      -5.495 -14.667   3.501  1.00  0.00           N  
ATOM   1902  OE1 GLN B 120      -7.264 -15.071   4.836  1.00  0.00           O  
ATOM   1903  H   GLN B 120     -10.553 -11.581   4.223  1.00  0.00           H  
ATOM   1904  HA  GLN B 120      -8.782 -11.622   1.926  1.00  0.00           H  
ATOM   1905 1HB  GLN B 120      -8.138 -12.435   4.164  1.00  0.00           H  
ATOM   1906 2HB  GLN B 120      -9.330 -13.721   4.049  1.00  0.00           H  
ATOM   1907 1HG  GLN B 120      -8.176 -14.722   2.246  1.00  0.00           H  
ATOM   1908 2HG  GLN B 120      -7.088 -13.340   2.153  1.00  0.00           H  
ATOM   1909 1HE2 GLN B 120      -4.832 -15.116   4.115  1.00  0.00           H  
ATOM   1910 2HE2 GLN B 120      -5.187 -14.226   2.634  1.00  0.00           H  
ATOM   1911  N   HIS B 121      -9.823 -13.073   0.180  1.00  0.00           N  
ATOM   1912  CA  HIS B 121     -10.480 -13.897  -0.828  1.00  0.00           C  
ATOM   1913  C   HIS B 121     -10.445 -15.371  -0.443  1.00  0.00           C  
ATOM   1914  O   HIS B 121      -9.426 -15.866   0.045  1.00  0.00           O  
ATOM   1915  CB  HIS B 121      -9.891 -13.654  -2.210  1.00  0.00           C  
ATOM   1916  CG  HIS B 121     -10.711 -14.254  -3.310  1.00  0.00           C  
ATOM   1917  CD2 HIS B 121     -11.517 -13.638  -4.209  1.00  0.00           C  
ATOM   1918  ND1 HIS B 121     -10.784 -15.616  -3.574  1.00  0.00           N  
ATOM   1919  CE1 HIS B 121     -11.617 -15.804  -4.598  1.00  0.00           C  
ATOM   1920  NE2 HIS B 121     -12.066 -14.625  -4.988  1.00  0.00           N  
ATOM   1921  H   HIS B 121      -9.057 -12.476  -0.094  1.00  0.00           H  
ATOM   1922  HA  HIS B 121     -11.527 -13.607  -0.909  1.00  0.00           H  
ATOM   1923 1HB  HIS B 121      -9.844 -12.577  -2.382  1.00  0.00           H  
ATOM   1924 2HB  HIS B 121      -8.906 -14.002  -2.253  1.00  0.00           H  
ATOM   1925  HD2 HIS B 121     -11.704 -12.571  -4.289  1.00  0.00           H  
ATOM   1926  HE1 HIS B 121     -11.889 -16.758  -5.044  1.00  0.00           H  
ATOM   1927  HE2 HIS B 121     -12.719 -14.459  -5.751  1.00  0.00           H  
ATOM   1928  N   SER B 122     -11.534 -16.046  -0.629  1.00  0.00           N  
ATOM   1929  CA  SER B 122     -11.725 -17.412  -0.151  1.00  0.00           C  
ATOM   1930  C   SER B 122     -10.656 -18.346  -0.709  1.00  0.00           C  
ATOM   1931  O   SER B 122     -10.227 -19.283  -0.032  1.00  0.00           O  
ATOM   1932  CB  SER B 122     -13.097 -17.925  -0.549  1.00  0.00           C  
ATOM   1933  OG  SER B 122     -13.215 -18.032  -1.945  1.00  0.00           O  
ATOM   1934  H   SER B 122     -12.282 -15.592  -1.132  1.00  0.00           H  
ATOM   1935  HA  SER B 122     -11.641 -17.413   0.937  1.00  0.00           H  
ATOM   1936 1HB  SER B 122     -13.254 -18.898  -0.099  1.00  0.00           H  
ATOM   1937 2HB  SER B 122     -13.862 -17.254  -0.168  1.00  0.00           H  
ATOM   1938  HG  SER B 122     -13.532 -17.183  -2.254  1.00  0.00           H  
ATOM   1939  N   SER B 123     -10.150 -18.162  -1.956  1.00  0.00           N  
ATOM   1940  CA  SER B 123      -9.180 -19.024  -2.622  1.00  0.00           C  
ATOM   1941  C   SER B 123      -7.820 -18.960  -1.935  1.00  0.00           C  
ATOM   1942  O   SER B 123      -6.985 -19.850  -2.114  1.00  0.00           O  
ATOM   1943  CB  SER B 123      -9.016 -18.652  -4.083  1.00  0.00           C  
ATOM   1944  OG  SER B 123     -10.171 -18.947  -4.815  1.00  0.00           O  
ATOM   1945  H   SER B 123     -10.496 -17.344  -2.439  1.00  0.00           H  
ATOM   1946  HA  SER B 123      -9.538 -20.053  -2.570  1.00  0.00           H  
ATOM   1947 1HB  SER B 123      -8.793 -17.589  -4.162  1.00  0.00           H  
ATOM   1948 2HB  SER B 123      -8.168 -19.190  -4.500  1.00  0.00           H  
ATOM   1949  HG  SER B 123     -10.863 -18.418  -4.435  1.00  0.00           H  
ATOM   1950  N   TYR B 124      -7.611 -17.972  -0.996  1.00  0.00           N  
ATOM   1951  CA  TYR B 124      -6.281 -17.761  -0.434  1.00  0.00           C  
ATOM   1952  C   TYR B 124      -6.293 -17.934   1.079  1.00  0.00           C  
ATOM   1953  O   TYR B 124      -5.256 -17.805   1.734  1.00  0.00           O  
ATOM   1954  CB  TYR B 124      -5.758 -16.383  -0.811  1.00  0.00           C  
ATOM   1955  CG  TYR B 124      -5.551 -16.213  -2.251  1.00  0.00           C  
ATOM   1956  CD1 TYR B 124      -4.372 -16.675  -2.848  1.00  0.00           C  
ATOM   1957  CD2 TYR B 124      -6.516 -15.626  -3.005  1.00  0.00           C  
ATOM   1958  CE1 TYR B 124      -4.209 -16.533  -4.189  1.00  0.00           C  
ATOM   1959  CE2 TYR B 124      -6.341 -15.456  -4.366  1.00  0.00           C  
ATOM   1960  CZ  TYR B 124      -5.182 -15.922  -4.936  1.00  0.00           C  
ATOM   1961  OH  TYR B 124      -5.006 -15.782  -6.274  1.00  0.00           O  
ATOM   1962  H   TYR B 124      -8.373 -17.386  -0.687  1.00  0.00           H  
ATOM   1963  HA  TYR B 124      -5.605 -18.504  -0.857  1.00  0.00           H  
ATOM   1964 1HB  TYR B 124      -6.468 -15.611  -0.464  1.00  0.00           H  
ATOM   1965 2HB  TYR B 124      -4.859 -16.199  -0.327  1.00  0.00           H  
ATOM   1966  HD1 TYR B 124      -3.616 -17.157  -2.239  1.00  0.00           H  
ATOM   1967  HD2 TYR B 124      -7.387 -15.283  -2.529  1.00  0.00           H  
ATOM   1968  HE1 TYR B 124      -3.281 -16.899  -4.656  1.00  0.00           H  
ATOM   1969  HE2 TYR B 124      -7.128 -14.986  -4.954  1.00  0.00           H  
ATOM   1970  HH  TYR B 124      -5.629 -15.195  -6.626  1.00  0.00           H  
ATOM   1971  N   ARG B 125      -7.449 -18.138   1.796  1.00  0.00           N  
ATOM   1972  CA  ARG B 125      -7.596 -18.155   3.247  1.00  0.00           C  
ATOM   1973  C   ARG B 125      -6.696 -19.213   3.876  1.00  0.00           C  
ATOM   1974  O   ARG B 125      -6.038 -18.954   4.886  1.00  0.00           O  
ATOM   1975  CB  ARG B 125      -9.054 -18.408   3.638  1.00  0.00           C  
ATOM   1976  CG  ARG B 125      -9.951 -17.188   3.491  1.00  0.00           C  
ATOM   1977  CD  ARG B 125     -11.340 -17.439   4.060  1.00  0.00           C  
ATOM   1978  NE  ARG B 125     -12.233 -16.309   3.821  1.00  0.00           N  
ATOM   1979  CZ  ARG B 125     -13.413 -16.137   4.410  1.00  0.00           C  
ATOM   1980  NH1 ARG B 125     -13.867 -17.022   5.290  1.00  0.00           N1+
ATOM   1981  NH2 ARG B 125     -14.144 -15.071   4.119  1.00  0.00           N  
ATOM   1982  H   ARG B 125      -8.262 -18.289   1.217  1.00  0.00           H  
ATOM   1983  HA  ARG B 125      -7.296 -17.181   3.637  1.00  0.00           H  
ATOM   1984 1HB  ARG B 125      -9.463 -19.206   3.019  1.00  0.00           H  
ATOM   1985 2HB  ARG B 125      -9.101 -18.740   4.674  1.00  0.00           H  
ATOM   1986 1HG  ARG B 125      -9.510 -16.346   4.023  1.00  0.00           H  
ATOM   1987 2HG  ARG B 125     -10.054 -16.937   2.435  1.00  0.00           H  
ATOM   1988 1HD  ARG B 125     -11.772 -18.323   3.590  1.00  0.00           H  
ATOM   1989 2HD  ARG B 125     -11.269 -17.598   5.136  1.00  0.00           H  
ATOM   1990  HE  ARG B 125     -11.934 -15.606   3.158  1.00  0.00           H  
ATOM   1991 1HH1 ARG B 125     -13.315 -17.837   5.518  1.00  0.00           H  
ATOM   1992 2HH1 ARG B 125     -14.764 -16.880   5.731  1.00  0.00           H  
ATOM   1993 1HH2 ARG B 125     -13.806 -14.393   3.451  1.00  0.00           H  
ATOM   1994 2HH2 ARG B 125     -15.039 -14.937   4.565  1.00  0.00           H  
ATOM   1995  N   GLN B 126      -6.553 -20.281   3.294  1.00  0.00           N  
ATOM   1996  CA  GLN B 126      -5.822 -21.378   3.919  1.00  0.00           C  
ATOM   1997  C   GLN B 126      -4.450 -21.562   3.277  1.00  0.00           C  
ATOM   1998  O   GLN B 126      -3.572 -22.209   3.852  1.00  0.00           O  
ATOM   1999  CB  GLN B 126      -6.624 -22.678   3.827  1.00  0.00           C  
ATOM   2000  CG  GLN B 126      -7.900 -22.674   4.659  1.00  0.00           C  
ATOM   2001  CD  GLN B 126      -8.664 -23.982   4.567  1.00  0.00           C  
ATOM   2002  NE2 GLN B 126      -9.669 -24.142   5.422  1.00  0.00           N  
ATOM   2003  OE1 GLN B 126      -8.354 -24.839   3.734  1.00  0.00           O  
ATOM   2004  H   GLN B 126      -6.942 -20.411   2.371  1.00  0.00           H  
ATOM   2005  HA  GLN B 126      -5.669 -21.138   4.971  1.00  0.00           H  
ATOM   2006 1HB  GLN B 126      -6.896 -22.865   2.788  1.00  0.00           H  
ATOM   2007 2HB  GLN B 126      -6.005 -23.511   4.158  1.00  0.00           H  
ATOM   2008 1HG  GLN B 126      -7.639 -22.506   5.704  1.00  0.00           H  
ATOM   2009 2HG  GLN B 126      -8.551 -21.876   4.303  1.00  0.00           H  
ATOM   2010 1HE2 GLN B 126     -10.209 -24.985   5.408  1.00  0.00           H  
ATOM   2011 2HE2 GLN B 126      -9.887 -23.421   6.079  1.00  0.00           H  
ATOM   2012  N   ARG B 127      -4.168 -20.899   2.123  1.00  0.00           N  
ATOM   2013  CA  ARG B 127      -2.958 -21.172   1.356  1.00  0.00           C  
ATOM   2014  C   ARG B 127      -2.003 -19.983   1.399  1.00  0.00           C  
ATOM   2015  O   ARG B 127      -0.801 -20.135   1.169  1.00  0.00           O  
ATOM   2016  CB  ARG B 127      -3.304 -21.512  -0.095  1.00  0.00           C  
ATOM   2017  CG  ARG B 127      -4.042 -22.832  -0.258  1.00  0.00           C  
ATOM   2018  CD  ARG B 127      -4.627 -22.982  -1.656  1.00  0.00           C  
ATOM   2019  NE  ARG B 127      -3.624 -22.738  -2.689  1.00  0.00           N  
ATOM   2020  CZ  ARG B 127      -3.889 -22.609  -3.985  1.00  0.00           C  
ATOM   2021  NH1 ARG B 127      -5.135 -22.697  -4.435  1.00  0.00           N1+
ATOM   2022  NH2 ARG B 127      -2.899 -22.389  -4.840  1.00  0.00           N  
ATOM   2023  H   ARG B 127      -4.816 -20.200   1.788  1.00  0.00           H  
ATOM   2024  HA  ARG B 127      -2.451 -22.028   1.801  1.00  0.00           H  
ATOM   2025 1HB  ARG B 127      -3.925 -20.722  -0.516  1.00  0.00           H  
ATOM   2026 2HB  ARG B 127      -2.389 -21.559  -0.686  1.00  0.00           H  
ATOM   2027 1HG  ARG B 127      -3.351 -23.658  -0.085  1.00  0.00           H  
ATOM   2028 2HG  ARG B 127      -4.859 -22.884   0.463  1.00  0.00           H  
ATOM   2029 1HD  ARG B 127      -5.011 -23.994  -1.782  1.00  0.00           H  
ATOM   2030 2HD  ARG B 127      -5.438 -22.267  -1.789  1.00  0.00           H  
ATOM   2031  HE  ARG B 127      -2.659 -22.661  -2.398  1.00  0.00           H  
ATOM   2032 1HH1 ARG B 127      -5.895 -22.865  -3.790  1.00  0.00           H  
ATOM   2033 2HH1 ARG B 127      -5.324 -22.597  -5.422  1.00  0.00           H  
ATOM   2034 1HH2 ARG B 127      -1.949 -22.320  -4.505  1.00  0.00           H  
ATOM   2035 2HH2 ARG B 127      -3.096 -22.290  -5.825  1.00  0.00           H  
ATOM   2036  N   ALA B 128      -2.572 -18.804   1.636  1.00  0.00           N  
ATOM   2037  CA  ALA B 128      -1.743 -17.601   1.637  1.00  0.00           C  
ATOM   2038  C   ALA B 128      -1.475 -17.123   3.062  1.00  0.00           C  
ATOM   2039  O   ALA B 128      -2.370 -17.145   3.909  1.00  0.00           O  
ATOM   2040  CB  ALA B 128      -2.409 -16.494   0.824  1.00  0.00           C  
ATOM   2041  H   ALA B 128      -3.564 -18.719   1.814  1.00  0.00           H  
ATOM   2042  HA  ALA B 128      -0.786 -17.848   1.178  1.00  0.00           H  
ATOM   2043 1HB  ALA B 128      -1.779 -15.605   0.835  1.00  0.00           H  
ATOM   2044 2HB  ALA B 128      -2.545 -16.829  -0.204  1.00  0.00           H  
ATOM   2045 3HB  ALA B 128      -3.378 -16.257   1.260  1.00  0.00           H  
ATOM   2046  N   ARG B 129      -0.280 -16.778   3.335  1.00  0.00           N  
ATOM   2047  CA  ARG B 129       0.044 -16.213   4.641  1.00  0.00           C  
ATOM   2048  C   ARG B 129       1.148 -15.166   4.524  1.00  0.00           C  
ATOM   2049  O   ARG B 129       2.000 -15.251   3.638  1.00  0.00           O  
ATOM   2050  CB  ARG B 129       0.470 -17.315   5.613  1.00  0.00           C  
ATOM   2051  CG  ARG B 129       1.780 -17.992   5.243  1.00  0.00           C  
ATOM   2052  CD  ARG B 129       2.160 -19.072   6.246  1.00  0.00           C  
ATOM   2053  NE  ARG B 129       3.432 -19.703   5.903  1.00  0.00           N  
ATOM   2054  CZ  ARG B 129       3.941 -20.766   6.520  1.00  0.00           C  
ATOM   2055  NH1 ARG B 129       3.293 -21.341   7.527  1.00  0.00           N1+
ATOM   2056  NH2 ARG B 129       5.107 -21.259   6.126  1.00  0.00           N  
ATOM   2057  H   ARG B 129       0.455 -16.893   2.652  1.00  0.00           H  
ATOM   2058  HA  ARG B 129      -0.846 -15.725   5.037  1.00  0.00           H  
ATOM   2059 1HB  ARG B 129       0.576 -16.897   6.613  1.00  0.00           H  
ATOM   2060 2HB  ARG B 129      -0.305 -18.081   5.660  1.00  0.00           H  
ATOM   2061 1HG  ARG B 129       1.686 -18.455   4.260  1.00  0.00           H  
ATOM   2062 2HG  ARG B 129       2.579 -17.250   5.219  1.00  0.00           H  
ATOM   2063 1HD  ARG B 129       2.253 -18.631   7.238  1.00  0.00           H  
ATOM   2064 2HD  ARG B 129       1.389 -19.842   6.261  1.00  0.00           H  
ATOM   2065  HE  ARG B 129       3.964 -19.303   5.142  1.00  0.00           H  
ATOM   2066 1HH1 ARG B 129       2.404 -20.971   7.832  1.00  0.00           H  
ATOM   2067 2HH1 ARG B 129       3.689 -22.147   7.987  1.00  0.00           H  
ATOM   2068 1HH2 ARG B 129       5.605 -20.826   5.360  1.00  0.00           H  
ATOM   2069 2HH2 ARG B 129       5.497 -22.065   6.591  1.00  0.00           H  
ATOM   2070  N   LEU B 130       1.008 -14.180   5.430  1.00  0.00           N  
ATOM   2071  CA  LEU B 130       2.081 -13.210   5.615  1.00  0.00           C  
ATOM   2072  C   LEU B 130       3.133 -13.741   6.583  1.00  0.00           C  
ATOM   2073  O   LEU B 130       2.803 -14.178   7.687  1.00  0.00           O  
ATOM   2074  CB  LEU B 130       1.520 -11.882   6.131  1.00  0.00           C  
ATOM   2075  CG  LEU B 130       2.527 -10.744   6.310  1.00  0.00           C  
ATOM   2076  CD1 LEU B 130       3.033 -10.266   4.953  1.00  0.00           C  
ATOM   2077  CD2 LEU B 130       1.899  -9.593   7.088  1.00  0.00           C  
ATOM   2078  H   LEU B 130       0.169 -14.099   5.988  1.00  0.00           H  
ATOM   2079  HA  LEU B 130       2.558 -13.035   4.652  1.00  0.00           H  
ATOM   2080 1HB  LEU B 130       0.757 -11.534   5.437  1.00  0.00           H  
ATOM   2081 2HB  LEU B 130       1.050 -12.056   7.100  1.00  0.00           H  
ATOM   2082  HG  LEU B 130       3.396 -11.110   6.859  1.00  0.00           H  
ATOM   2083 1HD1 LEU B 130       3.748  -9.456   5.095  1.00  0.00           H  
ATOM   2084 2HD1 LEU B 130       3.520 -11.093   4.434  1.00  0.00           H  
ATOM   2085 3HD1 LEU B 130       2.193  -9.908   4.358  1.00  0.00           H  
ATOM   2086 1HD2 LEU B 130       2.630  -8.793   7.207  1.00  0.00           H  
ATOM   2087 2HD2 LEU B 130       1.033  -9.216   6.544  1.00  0.00           H  
ATOM   2088 3HD2 LEU B 130       1.585  -9.946   8.071  1.00  0.00           H  
ATOM   2089  N   LEU B 131       4.424 -13.875   6.163  1.00  0.00           N  
ATOM   2090  CA  LEU B 131       5.489 -14.294   7.067  1.00  0.00           C  
ATOM   2091  C   LEU B 131       5.824 -13.189   8.063  1.00  0.00           C  
ATOM   2092  O   LEU B 131       6.654 -12.322   7.779  1.00  0.00           O  
ATOM   2093  CB  LEU B 131       6.741 -14.681   6.276  1.00  0.00           C  
ATOM   2094  CG  LEU B 131       6.573 -15.798   5.244  1.00  0.00           C  
ATOM   2095  CD1 LEU B 131       7.891 -16.053   4.520  1.00  0.00           C  
ATOM   2096  CD2 LEU B 131       6.068 -17.073   5.911  1.00  0.00           C  
ATOM   2097  H   LEU B 131       4.647 -13.677   5.198  1.00  0.00           H  
ATOM   2098  HA  LEU B 131       5.146 -15.164   7.625  1.00  0.00           H  
ATOM   2099 1HB  LEU B 131       7.105 -13.802   5.748  1.00  0.00           H  
ATOM   2100 2HB  LEU B 131       7.511 -15.001   6.979  1.00  0.00           H  
ATOM   2101  HG  LEU B 131       5.854 -15.488   4.486  1.00  0.00           H  
ATOM   2102 1HD1 LEU B 131       7.756 -16.850   3.789  1.00  0.00           H  
ATOM   2103 2HD1 LEU B 131       8.208 -15.143   4.010  1.00  0.00           H  
ATOM   2104 3HD1 LEU B 131       8.651 -16.349   5.242  1.00  0.00           H  
ATOM   2105 1HD2 LEU B 131       5.954 -17.856   5.161  1.00  0.00           H  
ATOM   2106 2HD2 LEU B 131       6.784 -17.396   6.667  1.00  0.00           H  
ATOM   2107 3HD2 LEU B 131       5.105 -16.880   6.384  1.00  0.00           H  
ATOM   2108  N   LYS B 132       5.132 -13.175   9.241  1.00  0.00           N  
ATOM   2109  CA  LYS B 132       5.175 -12.076  10.201  1.00  0.00           C  
ATOM   2110  C   LYS B 132       6.574 -11.915  10.789  1.00  0.00           C  
ATOM   2111  O   LYS B 132       6.964 -10.814  11.186  1.00  0.00           O  
ATOM   2112  CB  LYS B 132       4.158 -12.301  11.320  1.00  0.00           C  
ATOM   2113  CG  LYS B 132       2.708 -12.208  10.868  1.00  0.00           C  
ATOM   2114  CD  LYS B 132       1.746 -12.425  12.028  1.00  0.00           C  
ATOM   2115  CE  LYS B 132       0.296 -12.401  11.565  1.00  0.00           C  
ATOM   2116  NZ  LYS B 132      -0.651 -12.653  12.692  1.00  0.00           N1+
ATOM   2117  H   LYS B 132       4.560 -13.983   9.444  1.00  0.00           H  
ATOM   2118  HA  LYS B 132       4.922 -11.153   9.680  1.00  0.00           H  
ATOM   2119 1HB  LYS B 132       4.313 -13.286  11.760  1.00  0.00           H  
ATOM   2120 2HB  LYS B 132       4.315 -11.563  12.107  1.00  0.00           H  
ATOM   2121 1HG  LYS B 132       2.524 -11.224  10.436  1.00  0.00           H  
ATOM   2122 2HG  LYS B 132       2.517 -12.961  10.105  1.00  0.00           H  
ATOM   2123 1HD  LYS B 132       1.952 -13.389  12.496  1.00  0.00           H  
ATOM   2124 2HD  LYS B 132       1.890 -11.642  12.772  1.00  0.00           H  
ATOM   2125 1HE  LYS B 132       0.070 -11.431  11.125  1.00  0.00           H  
ATOM   2126 2HE  LYS B 132       0.145 -13.165  10.801  1.00  0.00           H  
ATOM   2127 1HZ  LYS B 132      -1.600 -12.630  12.347  1.00  0.00           H  
ATOM   2128 2HZ  LYS B 132      -0.461 -13.561  13.096  1.00  0.00           H  
ATOM   2129 3HZ  LYS B 132      -0.533 -11.941  13.398  1.00  0.00           H  
ATOM   2130  N   ASP B 133       7.355 -13.004  10.848  1.00  0.00           N  
ATOM   2131  CA  ASP B 133       8.706 -12.966  11.400  1.00  0.00           C  
ATOM   2132  C   ASP B 133       9.630 -12.119  10.529  1.00  0.00           C  
ATOM   2133  O   ASP B 133      10.675 -11.655  10.991  1.00  0.00           O  
ATOM   2134  CB  ASP B 133       9.268 -14.381  11.544  1.00  0.00           C  
ATOM   2135  CG  ASP B 133       9.255 -15.159  10.239  1.00  0.00           C  
ATOM   2136  OD1 ASP B 133       8.459 -14.823   9.336  1.00  0.00           O  
ATOM   2137  OD2 ASP B 133      10.047 -16.119  10.115  1.00  0.00           O1-
ATOM   2138  H   ASP B 133       6.992 -13.879  10.497  1.00  0.00           H  
ATOM   2139  HA  ASP B 133       8.663 -12.507  12.388  1.00  0.00           H  
ATOM   2140 1HB  ASP B 133      10.294 -14.330  11.909  1.00  0.00           H  
ATOM   2141 2HB  ASP B 133       8.685 -14.931  12.283  1.00  0.00           H  
ATOM   2142  N   GLN B 134       9.246 -11.814   9.308  1.00  0.00           N  
ATOM   2143  CA  GLN B 134      10.071 -11.064   8.368  1.00  0.00           C  
ATOM   2144  C   GLN B 134       9.774  -9.570   8.445  1.00  0.00           C  
ATOM   2145  O   GLN B 134      10.547  -8.751   7.943  1.00  0.00           O  
ATOM   2146  CB  GLN B 134       9.854 -11.569   6.941  1.00  0.00           C  
ATOM   2147  CG  GLN B 134      10.309 -13.006   6.721  1.00  0.00           C  
ATOM   2148  CD  GLN B 134      11.800 -13.189   6.932  1.00  0.00           C  
ATOM   2149  NE2 GLN B 134      12.166 -14.059   7.867  1.00  0.00           N  
ATOM   2150  OE1 GLN B 134      12.618 -12.554   6.258  1.00  0.00           O  
ATOM   2151  H   GLN B 134       8.329 -12.124   9.020  1.00  0.00           H  
ATOM   2152  HA  GLN B 134      11.118 -11.210   8.633  1.00  0.00           H  
ATOM   2153 1HB  GLN B 134       8.796 -11.506   6.689  1.00  0.00           H  
ATOM   2154 2HB  GLN B 134      10.395 -10.931   6.242  1.00  0.00           H  
ATOM   2155 1HG  GLN B 134       9.785 -13.653   7.424  1.00  0.00           H  
ATOM   2156 2HG  GLN B 134      10.073 -13.299   5.698  1.00  0.00           H  
ATOM   2157 1HE2 GLN B 134      13.137 -14.220   8.049  1.00  0.00           H  
ATOM   2158 2HE2 GLN B 134      11.471 -14.554   8.389  1.00  0.00           H  
ATOM   2159  N   LEU B 135       8.679  -9.246   9.099  1.00  0.00           N  
ATOM   2160  CA  LEU B 135       8.250  -7.853   9.140  1.00  0.00           C  
ATOM   2161  C   LEU B 135       9.260  -6.993   9.892  1.00  0.00           C  
ATOM   2162  O   LEU B 135       9.571  -5.877   9.468  1.00  0.00           O  
ATOM   2163  CB  LEU B 135       6.872  -7.735   9.797  1.00  0.00           C  
ATOM   2164  CG  LEU B 135       5.688  -8.267   8.990  1.00  0.00           C  
ATOM   2165  CD1 LEU B 135       4.410  -8.205   9.819  1.00  0.00           C  
ATOM   2166  CD2 LEU B 135       5.528  -7.482   7.692  1.00  0.00           C  
ATOM   2167  H   LEU B 135       8.127  -9.945   9.575  1.00  0.00           H  
ATOM   2168  HA  LEU B 135       8.180  -7.482   8.118  1.00  0.00           H  
ATOM   2169 1HB  LEU B 135       6.890  -8.276  10.742  1.00  0.00           H  
ATOM   2170 2HB  LEU B 135       6.677  -6.684  10.008  1.00  0.00           H  
ATOM   2171  HG  LEU B 135       5.854  -9.318   8.748  1.00  0.00           H  
ATOM   2172 1HD1 LEU B 135       3.575  -8.588   9.232  1.00  0.00           H  
ATOM   2173 2HD1 LEU B 135       4.529  -8.813  10.717  1.00  0.00           H  
ATOM   2174 3HD1 LEU B 135       4.211  -7.173  10.104  1.00  0.00           H  
ATOM   2175 1HD2 LEU B 135       4.680  -7.876   7.131  1.00  0.00           H  
ATOM   2176 2HD2 LEU B 135       5.354  -6.431   7.922  1.00  0.00           H  
ATOM   2177 3HD2 LEU B 135       6.434  -7.578   7.095  1.00  0.00           H  
ATOM   2178  N   SER B 136       9.824  -7.514  11.019  1.00  0.00           N  
ATOM   2179  CA  SER B 136      10.776  -6.762  11.830  1.00  0.00           C  
ATOM   2180  C   SER B 136      12.060  -6.480  11.057  1.00  0.00           C  
ATOM   2181  O   SER B 136      12.812  -5.566  11.403  1.00  0.00           O  
ATOM   2182  CB  SER B 136      11.103  -7.522  13.116  1.00  0.00           C  
ATOM   2183  OG  SER B 136      11.693  -8.777  12.823  1.00  0.00           O  
ATOM   2184  H   SER B 136       9.573  -8.451  11.298  1.00  0.00           H  
ATOM   2185  HA  SER B 136      10.326  -5.805  12.097  1.00  0.00           H  
ATOM   2186 1HB  SER B 136      11.783  -6.928  13.727  1.00  0.00           H  
ATOM   2187 2HB  SER B 136      10.191  -7.670  13.693  1.00  0.00           H  
ATOM   2188  HG  SER B 136      11.738  -8.830  11.865  1.00  0.00           H  
ATOM   2189  N   LEU B 137      12.269  -7.247   9.999  1.00  0.00           N  
ATOM   2190  CA  LEU B 137      13.436  -7.061   9.142  1.00  0.00           C  
ATOM   2191  C   LEU B 137      13.111  -6.139   7.973  1.00  0.00           C  
ATOM   2192  O   LEU B 137      13.936  -5.950   7.078  1.00  0.00           O  
ATOM   2193  CB  LEU B 137      13.936  -8.411   8.619  1.00  0.00           C  
ATOM   2194  CG  LEU B 137      14.369  -9.429   9.675  1.00  0.00           C  
ATOM   2195  CD1 LEU B 137      14.679 -10.772   9.021  1.00  0.00           C  
ATOM   2196  CD2 LEU B 137      15.577  -8.915  10.450  1.00  0.00           C  
ATOM   2197  H   LEU B 137      11.608  -7.977   9.779  1.00  0.00           H  
ATOM   2198  HA  LEU B 137      14.228  -6.601   9.732  1.00  0.00           H  
ATOM   2199 1HB  LEU B 137      13.143  -8.870   8.030  1.00  0.00           H  
ATOM   2200 2HB  LEU B 137      14.790  -8.235   7.966  1.00  0.00           H  
ATOM   2201  HG  LEU B 137      13.549  -9.603  10.371  1.00  0.00           H  
ATOM   2202 1HD1 LEU B 137      14.985 -11.487   9.785  1.00  0.00           H  
ATOM   2203 2HD1 LEU B 137      13.788 -11.143   8.514  1.00  0.00           H  
ATOM   2204 3HD1 LEU B 137      15.483 -10.647   8.297  1.00  0.00           H  
ATOM   2205 1HD2 LEU B 137      15.870  -9.653  11.197  1.00  0.00           H  
ATOM   2206 2HD2 LEU B 137      16.406  -8.746   9.763  1.00  0.00           H  
ATOM   2207 3HD2 LEU B 137      15.320  -7.979  10.946  1.00  0.00           H  
ATOM   2208  N   GLY B 138      11.897  -5.629   8.007  1.00  0.00           N  
ATOM   2209  CA  GLY B 138      11.488  -4.745   6.927  1.00  0.00           C  
ATOM   2210  C   GLY B 138      11.112  -5.488   5.659  1.00  0.00           C  
ATOM   2211  O   GLY B 138      11.350  -4.998   4.552  1.00  0.00           O  
ATOM   2212  H   GLY B 138      11.247  -5.829   8.753  1.00  0.00           H  
ATOM   2213 1HA  GLY B 138      10.634  -4.149   7.249  1.00  0.00           H  
ATOM   2214 2HA  GLY B 138      12.296  -4.051   6.699  1.00  0.00           H  
ATOM   2215  N   ASN B 139      10.594  -6.685   5.854  1.00  0.00           N  
ATOM   2216  CA  ASN B 139      10.222  -7.549   4.739  1.00  0.00           C  
ATOM   2217  C   ASN B 139       8.774  -8.020   4.854  1.00  0.00           C  
ATOM   2218  O   ASN B 139       8.412  -8.696   5.819  1.00  0.00           O  
ATOM   2219  CB  ASN B 139      11.165  -8.750   4.651  1.00  0.00           C  
ATOM   2220  CG  ASN B 139      10.963  -9.560   3.385  1.00  0.00           C  
ATOM   2221  ND2 ASN B 139      11.482 -10.782   3.373  1.00  0.00           N  
ATOM   2222  OD1 ASN B 139      10.346  -9.091   2.425  1.00  0.00           O  
ATOM   2223  H   ASN B 139      10.452  -7.013   6.798  1.00  0.00           H  
ATOM   2224  HA  ASN B 139      10.301  -6.975   3.814  1.00  0.00           H  
ATOM   2225 1HB  ASN B 139      12.199  -8.404   4.686  1.00  0.00           H  
ATOM   2226 2HB  ASN B 139      11.008  -9.400   5.513  1.00  0.00           H  
ATOM   2227 1HD2 ASN B 139      11.380 -11.361   2.564  1.00  0.00           H  
ATOM   2228 2HD2 ASN B 139      11.975 -11.123   4.172  1.00  0.00           H  
ATOM   2229  N   ALA B 140       7.918  -7.603   3.894  1.00  0.00           N  
ATOM   2230  CA  ALA B 140       6.549  -8.098   3.783  1.00  0.00           C  
ATOM   2231  C   ALA B 140       6.468  -9.270   2.810  1.00  0.00           C  
ATOM   2232  O   ALA B 140       6.105  -9.094   1.644  1.00  0.00           O  
ATOM   2233  CB  ALA B 140       5.611  -6.977   3.340  1.00  0.00           C  
ATOM   2234  H   ALA B 140       8.250  -6.919   3.229  1.00  0.00           H  
ATOM   2235  HA  ALA B 140       6.236  -8.451   4.766  1.00  0.00           H  
ATOM   2236 1HB  ALA B 140       4.595  -7.363   3.262  1.00  0.00           H  
ATOM   2237 2HB  ALA B 140       5.638  -6.170   4.072  1.00  0.00           H  
ATOM   2238 3HB  ALA B 140       5.930  -6.599   2.371  1.00  0.00           H  
ATOM   2239  N   ALA B 141       6.734 -10.443   3.356  1.00  0.00           N  
ATOM   2240  CA  ALA B 141       6.841 -11.651   2.541  1.00  0.00           C  
ATOM   2241  C   ALA B 141       5.514 -12.403   2.499  1.00  0.00           C  
ATOM   2242  O   ALA B 141       4.948 -12.736   3.543  1.00  0.00           O  
ATOM   2243  CB  ALA B 141       7.946 -12.558   3.078  1.00  0.00           C  
ATOM   2244  H   ALA B 141       6.866 -10.510   4.355  1.00  0.00           H  
ATOM   2245  HA  ALA B 141       7.092 -11.352   1.523  1.00  0.00           H  
ATOM   2246 1HB  ALA B 141       8.013 -13.454   2.462  1.00  0.00           H  
ATOM   2247 2HB  ALA B 141       8.897 -12.027   3.051  1.00  0.00           H  
ATOM   2248 3HB  ALA B 141       7.717 -12.840   4.104  1.00  0.00           H  
ATOM   2249  N   LEU B 142       5.004 -12.561   1.263  1.00  0.00           N  
ATOM   2250  CA  LEU B 142       3.792 -13.335   1.013  1.00  0.00           C  
ATOM   2251  C   LEU B 142       4.135 -14.769   0.627  1.00  0.00           C  
ATOM   2252  O   LEU B 142       4.895 -14.999  -0.317  1.00  0.00           O  
ATOM   2253  CB  LEU B 142       2.957 -12.682  -0.091  1.00  0.00           C  
ATOM   2254  CG  LEU B 142       1.731 -13.464  -0.566  1.00  0.00           C  
ATOM   2255  CD1 LEU B 142       0.677 -13.517   0.535  1.00  0.00           C  
ATOM   2256  CD2 LEU B 142       1.157 -12.841  -1.834  1.00  0.00           C  
ATOM   2257  H   LEU B 142       5.479 -12.126   0.484  1.00  0.00           H  
ATOM   2258  HA  LEU B 142       3.202 -13.359   1.929  1.00  0.00           H  
ATOM   2259 1HB  LEU B 142       2.607 -11.714   0.265  1.00  0.00           H  
ATOM   2260 2HB  LEU B 142       3.596 -12.517  -0.958  1.00  0.00           H  
ATOM   2261  HG  LEU B 142       2.017 -14.496  -0.778  1.00  0.00           H  
ATOM   2262 1HD1 LEU B 142      -0.189 -14.078   0.182  1.00  0.00           H  
ATOM   2263 2HD1 LEU B 142       1.093 -14.010   1.414  1.00  0.00           H  
ATOM   2264 3HD1 LEU B 142       0.373 -12.505   0.796  1.00  0.00           H  
ATOM   2265 1HD2 LEU B 142       0.286 -13.412  -2.158  1.00  0.00           H  
ATOM   2266 2HD2 LEU B 142       0.861 -11.811  -1.632  1.00  0.00           H  
ATOM   2267 3HD2 LEU B 142       1.912 -12.854  -2.620  1.00  0.00           H  
ATOM   2268  N   GLN B 143       3.619 -15.699   1.476  1.00  0.00           N  
ATOM   2269  CA  GLN B 143       3.796 -17.107   1.139  1.00  0.00           C  
ATOM   2270  C   GLN B 143       2.485 -17.729   0.668  1.00  0.00           C  
ATOM   2271  O   GLN B 143       1.446 -17.562   1.310  1.00  0.00           O  
ATOM   2272  CB  GLN B 143       4.343 -17.881   2.339  1.00  0.00           C  
ATOM   2273  CG  GLN B 143       4.684 -19.333   2.031  1.00  0.00           C  
ATOM   2274  CD  GLN B 143       5.235 -20.075   3.234  1.00  0.00           C  
ATOM   2275  NE2 GLN B 143       6.430 -20.637   3.089  1.00  0.00           N  
ATOM   2276  OE1 GLN B 143       4.591 -20.142   4.286  1.00  0.00           O  
ATOM   2277  H   GLN B 143       3.124 -15.454   2.320  1.00  0.00           H  
ATOM   2278  HA  GLN B 143       4.513 -17.180   0.321  1.00  0.00           H  
ATOM   2279 1HB  GLN B 143       5.244 -17.392   2.709  1.00  0.00           H  
ATOM   2280 2HB  GLN B 143       3.609 -17.869   3.146  1.00  0.00           H  
ATOM   2281 1HG  GLN B 143       3.780 -19.846   1.701  1.00  0.00           H  
ATOM   2282 2HG  GLN B 143       5.437 -19.360   1.243  1.00  0.00           H  
ATOM   2283 1HE2 GLN B 143       6.843 -21.139   3.850  1.00  0.00           H  
ATOM   2284 2HE2 GLN B 143       6.918 -20.558   2.220  1.00  0.00           H  
ATOM   2285  N   ILE B 144       2.511 -18.329  -0.561  1.00  0.00           N  
ATOM   2286  CA  ILE B 144       1.397 -19.115  -1.079  1.00  0.00           C  
ATOM   2287  C   ILE B 144       1.799 -20.585  -1.165  1.00  0.00           C  
ATOM   2288  O   ILE B 144       2.798 -20.926  -1.802  1.00  0.00           O  
ATOM   2289  CB  ILE B 144       0.940 -18.602  -2.464  1.00  0.00           C  
ATOM   2290  CG1 ILE B 144       0.519 -17.131  -2.376  1.00  0.00           C  
ATOM   2291  CG2 ILE B 144      -0.199 -19.467  -3.010  1.00  0.00           C  
ATOM   2292  CD1 ILE B 144       0.038 -16.545  -3.696  1.00  0.00           C  
ATOM   2293  H   ILE B 144       3.341 -18.218  -1.126  1.00  0.00           H  
ATOM   2294  HA  ILE B 144       0.559 -19.023  -0.389  1.00  0.00           H  
ATOM   2295  HB  ILE B 144       1.777 -18.641  -3.160  1.00  0.00           H  
ATOM   2296 1HG1 ILE B 144      -0.282 -17.026  -1.645  1.00  0.00           H  
ATOM   2297 2HG1 ILE B 144       1.361 -16.532  -2.026  1.00  0.00           H  
ATOM   2298 1HG2 ILE B 144      -0.508 -19.089  -3.985  1.00  0.00           H  
ATOM   2299 2HG2 ILE B 144       0.141 -20.497  -3.110  1.00  0.00           H  
ATOM   2300 3HG2 ILE B 144      -1.045 -19.429  -2.324  1.00  0.00           H  
ATOM   2301 1HD1 ILE B 144      -0.241 -15.502  -3.551  1.00  0.00           H  
ATOM   2302 2HD1 ILE B 144       0.838 -16.608  -4.435  1.00  0.00           H  
ATOM   2303 3HD1 ILE B 144      -0.827 -17.106  -4.049  1.00  0.00           H  
ATOM   2304  N   THR B 145       1.055 -21.416  -0.474  1.00  0.00           N  
ATOM   2305  CA  THR B 145       1.319 -22.849  -0.529  1.00  0.00           C  
ATOM   2306  C   THR B 145       0.483 -23.511  -1.621  1.00  0.00           C  
ATOM   2307  O   THR B 145      -0.548 -22.976  -2.031  1.00  0.00           O  
ATOM   2308  CB  THR B 145       1.028 -23.523   0.824  1.00  0.00           C  
ATOM   2309  CG2 THR B 145       1.917 -22.954   1.925  1.00  0.00           C  
ATOM   2310  OG1 THR B 145      -0.345 -23.304   1.174  1.00  0.00           O  
ATOM   2311  H   THR B 145       0.295 -21.078   0.099  1.00  0.00           H  
ATOM   2312  HA  THR B 145       2.373 -22.997  -0.765  1.00  0.00           H  
ATOM   2313  HB  THR B 145       1.209 -24.594   0.744  1.00  0.00           H  
ATOM   2314  HG1 THR B 145      -0.771 -22.788   0.487  1.00  0.00           H  
ATOM   2315 1HG2 THR B 145       1.690 -23.449   2.870  1.00  0.00           H  
ATOM   2316 2HG2 THR B 145       2.963 -23.122   1.670  1.00  0.00           H  
ATOM   2317 3HG2 THR B 145       1.736 -21.885   2.024  1.00  0.00           H  
ATOM   2318  N   ASP B 146       1.021 -24.591  -2.180  1.00  0.00           N  
ATOM   2319  CA  ASP B 146       0.297 -25.376  -3.175  1.00  0.00           C  
ATOM   2320  C   ASP B 146      -0.134 -24.506  -4.353  1.00  0.00           C  
ATOM   2321  O   ASP B 146      -1.325 -24.409  -4.657  1.00  0.00           O  
ATOM   2322  CB  ASP B 146      -0.923 -26.049  -2.544  1.00  0.00           C  
ATOM   2323  CG  ASP B 146      -1.532 -27.122  -3.430  1.00  0.00           C  
ATOM   2324  OD1 ASP B 146      -0.798 -27.742  -4.230  1.00  0.00           O  
ATOM   2325  OD2 ASP B 146      -2.757 -27.347  -3.330  1.00  0.00           O1-
ATOM   2326  H   ASP B 146       1.952 -24.875  -1.911  1.00  0.00           H  
ATOM   2327  HA  ASP B 146       0.964 -26.150  -3.556  1.00  0.00           H  
ATOM   2328 1HB  ASP B 146      -0.637 -26.503  -1.595  1.00  0.00           H  
ATOM   2329 2HB  ASP B 146      -1.685 -25.298  -2.333  1.00  0.00           H  
ATOM   2330  N   VAL B 147       0.854 -23.828  -5.070  1.00  0.00           N  
ATOM   2331  CA  VAL B 147       0.624 -22.906  -6.178  1.00  0.00           C  
ATOM   2332  C   VAL B 147      -0.150 -23.614  -7.287  1.00  0.00           C  
ATOM   2333  O   VAL B 147       0.195 -24.731  -7.677  1.00  0.00           O  
ATOM   2334  CB  VAL B 147       1.951 -22.339  -6.730  1.00  0.00           C  
ATOM   2335  CG1 VAL B 147       1.710 -21.564  -8.025  1.00  0.00           C  
ATOM   2336  CG2 VAL B 147       2.626 -21.450  -5.689  1.00  0.00           C  
ATOM   2337  H   VAL B 147       1.802 -24.012  -4.772  1.00  0.00           H  
ATOM   2338  HA  VAL B 147       0.023 -22.070  -5.814  1.00  0.00           H  
ATOM   2339  HB  VAL B 147       2.613 -23.168  -6.979  1.00  0.00           H  
ATOM   2340 1HG1 VAL B 147       2.658 -21.173  -8.397  1.00  0.00           H  
ATOM   2341 2HG1 VAL B 147       1.274 -22.227  -8.771  1.00  0.00           H  
ATOM   2342 3HG1 VAL B 147       1.029 -20.735  -7.831  1.00  0.00           H  
ATOM   2343 1HG2 VAL B 147       3.560 -21.061  -6.094  1.00  0.00           H  
ATOM   2344 2HG2 VAL B 147       1.966 -20.621  -5.434  1.00  0.00           H  
ATOM   2345 3HG2 VAL B 147       2.836 -22.034  -4.793  1.00  0.00           H  
ATOM   2346  N   LYS B 148      -1.276 -22.909  -7.832  1.00  0.00           N  
ATOM   2347  CA  LYS B 148      -2.146 -23.382  -8.905  1.00  0.00           C  
ATOM   2348  C   LYS B 148      -2.061 -22.470 -10.125  1.00  0.00           C  
ATOM   2349  O   LYS B 148      -1.446 -21.404 -10.067  1.00  0.00           O  
ATOM   2350  CB  LYS B 148      -3.594 -23.475  -8.421  1.00  0.00           C  
ATOM   2351  CG  LYS B 148      -3.789 -24.389  -7.220  1.00  0.00           C  
ATOM   2352  CD  LYS B 148      -5.256 -24.485  -6.821  1.00  0.00           C  
ATOM   2353  CE  LYS B 148      -5.458 -25.438  -5.651  1.00  0.00           C  
ATOM   2354  NZ  LYS B 148      -6.894 -25.530  -5.253  1.00  0.00           N1+
ATOM   2355  H   LYS B 148      -1.456 -22.008  -7.413  1.00  0.00           H  
ATOM   2356  HA  LYS B 148      -1.815 -24.376  -9.206  1.00  0.00           H  
ATOM   2357 1HB  LYS B 148      -3.953 -22.481  -8.150  1.00  0.00           H  
ATOM   2358 2HB  LYS B 148      -4.226 -23.841  -9.230  1.00  0.00           H  
ATOM   2359 1HG  LYS B 148      -3.422 -25.388  -7.460  1.00  0.00           H  
ATOM   2360 2HG  LYS B 148      -3.218 -24.005  -6.374  1.00  0.00           H  
ATOM   2361 1HD  LYS B 148      -5.622 -23.496  -6.539  1.00  0.00           H  
ATOM   2362 2HD  LYS B 148      -5.840 -24.840  -7.669  1.00  0.00           H  
ATOM   2363 1HE  LYS B 148      -5.104 -26.430  -5.926  1.00  0.00           H  
ATOM   2364 2HE  LYS B 148      -4.877 -25.093  -4.796  1.00  0.00           H  
ATOM   2365 1HZ  LYS B 148      -6.988 -26.169  -4.477  1.00  0.00           H  
ATOM   2366 2HZ  LYS B 148      -7.228 -24.616  -4.980  1.00  0.00           H  
ATOM   2367 3HZ  LYS B 148      -7.439 -25.866  -6.034  1.00  0.00           H  
ATOM   2368  N   LEU B 149      -2.654 -22.943 -11.314  1.00  0.00           N  
ATOM   2369  CA  LEU B 149      -2.630 -22.144 -12.535  1.00  0.00           C  
ATOM   2370  C   LEU B 149      -3.314 -20.799 -12.317  1.00  0.00           C  
ATOM   2371  O   LEU B 149      -2.900 -19.787 -12.888  1.00  0.00           O  
ATOM   2372  CB  LEU B 149      -3.309 -22.896 -13.682  1.00  0.00           C  
ATOM   2373  CG  LEU B 149      -2.575 -24.128 -14.213  1.00  0.00           C  
ATOM   2374  CD1 LEU B 149      -3.413 -24.825 -15.280  1.00  0.00           C  
ATOM   2375  CD2 LEU B 149      -1.208 -23.740 -14.768  1.00  0.00           C  
ATOM   2376  H   LEU B 149      -3.104 -23.847 -11.326  1.00  0.00           H  
ATOM   2377  HA  LEU B 149      -1.591 -21.960 -12.806  1.00  0.00           H  
ATOM   2378 1HB  LEU B 149      -4.293 -23.222 -13.349  1.00  0.00           H  
ATOM   2379 2HB  LEU B 149      -3.440 -22.209 -14.518  1.00  0.00           H  
ATOM   2380  HG  LEU B 149      -2.437 -24.847 -13.404  1.00  0.00           H  
ATOM   2381 1HD1 LEU B 149      -2.877 -25.701 -15.649  1.00  0.00           H  
ATOM   2382 2HD1 LEU B 149      -4.364 -25.138 -14.850  1.00  0.00           H  
ATOM   2383 3HD1 LEU B 149      -3.595 -24.138 -16.106  1.00  0.00           H  
ATOM   2384 1HD2 LEU B 149      -0.701 -24.630 -15.142  1.00  0.00           H  
ATOM   2385 2HD2 LEU B 149      -1.336 -23.026 -15.583  1.00  0.00           H  
ATOM   2386 3HD2 LEU B 149      -0.611 -23.286 -13.978  1.00  0.00           H  
ATOM   2387  N   GLN B 150      -4.293 -20.705 -11.403  1.00  0.00           N  
ATOM   2388  CA  GLN B 150      -5.053 -19.486 -11.140  1.00  0.00           C  
ATOM   2389  C   GLN B 150      -4.212 -18.467 -10.378  1.00  0.00           C  
ATOM   2390  O   GLN B 150      -4.580 -17.294 -10.287  1.00  0.00           O  
ATOM   2391  CB  GLN B 150      -6.328 -19.807 -10.357  1.00  0.00           C  
ATOM   2392  CG  GLN B 150      -6.070 -20.386  -8.973  1.00  0.00           C  
ATOM   2393  CD  GLN B 150      -7.345 -20.799  -8.262  1.00  0.00           C  
ATOM   2394  NE2 GLN B 150      -7.283 -20.892  -6.939  1.00  0.00           N  
ATOM   2395  OE1 GLN B 150      -8.378 -21.032  -8.899  1.00  0.00           O  
ATOM   2396  H   GLN B 150      -4.503 -21.539 -10.874  1.00  0.00           H  
ATOM   2397  HA  GLN B 150      -5.334 -19.042 -12.094  1.00  0.00           H  
ATOM   2398 1HB  GLN B 150      -6.920 -18.900 -10.241  1.00  0.00           H  
ATOM   2399 2HB  GLN B 150      -6.930 -20.522 -10.918  1.00  0.00           H  
ATOM   2400 1HG  GLN B 150      -5.437 -21.267  -9.071  1.00  0.00           H  
ATOM   2401 2HG  GLN B 150      -5.571 -19.633  -8.363  1.00  0.00           H  
ATOM   2402 1HE2 GLN B 150      -8.094 -21.160  -6.418  1.00  0.00           H  
ATOM   2403 2HE2 GLN B 150      -6.426 -20.693  -6.464  1.00  0.00           H  
ATOM   2404  N   ASP B 151      -3.093 -18.983  -9.749  1.00  0.00           N  
ATOM   2405  CA  ASP B 151      -2.228 -18.115  -8.956  1.00  0.00           C  
ATOM   2406  C   ASP B 151      -1.275 -17.324  -9.850  1.00  0.00           C  
ATOM   2407  O   ASP B 151      -0.542 -16.456  -9.371  1.00  0.00           O  
ATOM   2408  CB  ASP B 151      -1.433 -18.936  -7.937  1.00  0.00           C  
ATOM   2409  CG  ASP B 151      -2.314 -19.589  -6.887  1.00  0.00           C  
ATOM   2410  OD1 ASP B 151      -3.317 -18.975  -6.465  1.00  0.00           O  
ATOM   2411  OD2 ASP B 151      -1.999 -20.726  -6.474  1.00  0.00           O1-
ATOM   2412  H   ASP B 151      -2.865 -19.963  -9.833  1.00  0.00           H  
ATOM   2413  HA  ASP B 151      -2.851 -17.402  -8.418  1.00  0.00           H  
ATOM   2414 1HB  ASP B 151      -0.873 -19.714  -8.455  1.00  0.00           H  
ATOM   2415 2HB  ASP B 151      -0.711 -18.292  -7.435  1.00  0.00           H  
ATOM   2416  N   ALA B 152      -1.280 -17.625 -11.191  1.00  0.00           N  
ATOM   2417  CA  ALA B 152      -0.534 -16.822 -12.156  1.00  0.00           C  
ATOM   2418  C   ALA B 152      -1.198 -15.466 -12.372  1.00  0.00           C  
ATOM   2419  O   ALA B 152      -2.424 -15.377 -12.473  1.00  0.00           O  
ATOM   2420  CB  ALA B 152      -0.407 -17.566 -13.483  1.00  0.00           C  
ATOM   2421  H   ALA B 152      -1.811 -18.419 -11.519  1.00  0.00           H  
ATOM   2422  HA  ALA B 152       0.465 -16.649 -11.752  1.00  0.00           H  
ATOM   2423 1HB  ALA B 152       0.152 -16.955 -14.192  1.00  0.00           H  
ATOM   2424 2HB  ALA B 152       0.118 -18.508 -13.324  1.00  0.00           H  
ATOM   2425 3HB  ALA B 152      -1.400 -17.769 -13.882  1.00  0.00           H  
ATOM   2426  N   GLY B 153      -0.406 -14.394 -12.440  1.00  0.00           N  
ATOM   2427  CA  GLY B 153      -0.937 -13.054 -12.630  1.00  0.00           C  
ATOM   2428  C   GLY B 153      -0.067 -11.974 -12.017  1.00  0.00           C  
ATOM   2429  O   GLY B 153       1.114 -12.201 -11.745  1.00  0.00           O  
ATOM   2430  H   GLY B 153       0.593 -14.519 -12.356  1.00  0.00           H  
ATOM   2431 1HA  GLY B 153      -1.044 -12.853 -13.696  1.00  0.00           H  
ATOM   2432 2HA  GLY B 153      -1.932 -12.991 -12.191  1.00  0.00           H  
ATOM   2433  N   VAL B 154      -0.565 -10.762 -11.974  1.00  0.00           N  
ATOM   2434  CA  VAL B 154       0.156  -9.621 -11.423  1.00  0.00           C  
ATOM   2435  C   VAL B 154      -0.279  -9.383  -9.977  1.00  0.00           C  
ATOM   2436  O   VAL B 154      -1.448  -9.095  -9.713  1.00  0.00           O  
ATOM   2437  CB  VAL B 154      -0.072  -8.344 -12.262  1.00  0.00           C  
ATOM   2438  CG1 VAL B 154       0.648  -7.150 -11.639  1.00  0.00           C  
ATOM   2439  CG2 VAL B 154       0.395  -8.563 -13.701  1.00  0.00           C  
ATOM   2440  H   VAL B 154      -1.496 -10.625 -12.343  1.00  0.00           H  
ATOM   2441  HA  VAL B 154       1.223  -9.847 -11.434  1.00  0.00           H  
ATOM   2442  HB  VAL B 154      -1.136  -8.105 -12.262  1.00  0.00           H  
ATOM   2443 1HG1 VAL B 154       0.473  -6.261 -12.247  1.00  0.00           H  
ATOM   2444 2HG1 VAL B 154       0.266  -6.980 -10.632  1.00  0.00           H  
ATOM   2445 3HG1 VAL B 154       1.717  -7.353 -11.594  1.00  0.00           H  
ATOM   2446 1HG2 VAL B 154       0.227  -7.655 -14.280  1.00  0.00           H  
ATOM   2447 2HG2 VAL B 154       1.458  -8.805 -13.705  1.00  0.00           H  
ATOM   2448 3HG2 VAL B 154      -0.166  -9.385 -14.145  1.00  0.00           H  
ATOM   2449  N   TYR B 155       0.676  -9.583  -9.093  1.00  0.00           N  
ATOM   2450  CA  TYR B 155       0.456  -9.284  -7.682  1.00  0.00           C  
ATOM   2451  C   TYR B 155       0.801  -7.832  -7.372  1.00  0.00           C  
ATOM   2452  O   TYR B 155       1.704  -7.258  -7.984  1.00  0.00           O  
ATOM   2453  CB  TYR B 155       1.337 -10.213  -6.832  1.00  0.00           C  
ATOM   2454  CG  TYR B 155       0.896 -11.634  -6.825  1.00  0.00           C  
ATOM   2455  CD1 TYR B 155       0.283 -12.148  -5.714  1.00  0.00           C  
ATOM   2456  CD2 TYR B 155       1.051 -12.430  -7.954  1.00  0.00           C  
ATOM   2457  CE1 TYR B 155      -0.150 -13.440  -5.728  1.00  0.00           C  
ATOM   2458  CE2 TYR B 155       0.595 -13.712  -7.944  1.00  0.00           C  
ATOM   2459  CZ  TYR B 155       0.009 -14.216  -6.842  1.00  0.00           C  
ATOM   2460  OH  TYR B 155      -0.459 -15.493  -6.857  1.00  0.00           O  
ATOM   2461  H   TYR B 155       1.572  -9.946  -9.384  1.00  0.00           H  
ATOM   2462  HA  TYR B 155      -0.599  -9.439  -7.457  1.00  0.00           H  
ATOM   2463 1HB  TYR B 155       2.360 -10.180  -7.206  1.00  0.00           H  
ATOM   2464 2HB  TYR B 155       1.350  -9.853  -5.809  1.00  0.00           H  
ATOM   2465  HD1 TYR B 155       0.135 -11.529  -4.827  1.00  0.00           H  
ATOM   2466  HD2 TYR B 155       1.519 -12.043  -8.860  1.00  0.00           H  
ATOM   2467  HE1 TYR B 155      -0.621 -13.849  -4.870  1.00  0.00           H  
ATOM   2468  HE2 TYR B 155       0.690 -14.331  -8.819  1.00  0.00           H  
ATOM   2469  HH  TYR B 155      -0.397 -15.843  -7.771  1.00  0.00           H  
ATOM   2470  N   ARG B 156       0.049  -7.253  -6.499  1.00  0.00           N  
ATOM   2471  CA  ARG B 156       0.349  -5.911  -6.010  1.00  0.00           C  
ATOM   2472  C   ARG B 156       0.595  -5.920  -4.504  1.00  0.00           C  
ATOM   2473  O   ARG B 156      -0.197  -6.480  -3.744  1.00  0.00           O  
ATOM   2474  CB  ARG B 156      -0.736  -4.921  -6.427  1.00  0.00           C  
ATOM   2475  CG  ARG B 156      -0.731  -4.608  -7.924  1.00  0.00           C  
ATOM   2476  CD  ARG B 156      -1.903  -3.793  -8.404  1.00  0.00           C  
ATOM   2477  NE  ARG B 156      -3.145  -4.565  -8.402  1.00  0.00           N  
ATOM   2478  CZ  ARG B 156      -4.385  -4.104  -8.745  1.00  0.00           C  
ATOM   2479  NH1 ARG B 156      -4.568  -2.855  -9.121  1.00  0.00           N1+
ATOM   2480  NH2 ARG B 156      -5.397  -4.957  -8.681  1.00  0.00           N  
ATOM   2481  H   ARG B 156      -0.765  -7.736  -6.144  1.00  0.00           H  
ATOM   2482  HA  ARG B 156       1.258  -5.560  -6.498  1.00  0.00           H  
ATOM   2483 1HB  ARG B 156      -1.679  -5.312  -6.193  1.00  0.00           H  
ATOM   2484 2HB  ARG B 156      -0.610  -3.986  -5.879  1.00  0.00           H  
ATOM   2485 1HG  ARG B 156       0.168  -4.043  -8.115  1.00  0.00           H  
ATOM   2486 2HG  ARG B 156      -0.702  -5.539  -8.495  1.00  0.00           H  
ATOM   2487 1HD  ARG B 156      -2.034  -2.937  -7.737  1.00  0.00           H  
ATOM   2488 2HD  ARG B 156      -1.711  -3.446  -9.416  1.00  0.00           H  
ATOM   2489  HE  ARG B 156      -3.074  -5.537  -8.137  1.00  0.00           H  
ATOM   2490 1HH1 ARG B 156      -3.800  -2.214  -9.164  1.00  0.00           H  
ATOM   2491 2HH1 ARG B 156      -5.503  -2.548  -9.376  1.00  0.00           H  
ATOM   2492 1HH2 ARG B 156      -5.210  -5.883  -8.362  1.00  0.00           H  
ATOM   2493 2HH2 ARG B 156      -6.375  -4.677  -8.911  1.00  0.00           H  
ATOM   2494  N   CYS B 157       1.760  -5.423  -4.116  1.00  0.00           N  
ATOM   2495  CA  CYS B 157       2.133  -5.277  -2.713  1.00  0.00           C  
ATOM   2496  C   CYS B 157       2.132  -3.809  -2.300  1.00  0.00           C  
ATOM   2497  O   CYS B 157       2.881  -3.003  -2.854  1.00  0.00           O  
ATOM   2498  CB  CYS B 157       3.308  -5.768  -2.342  1.00  0.00           C  
ATOM   2499  SG  CYS B 157       3.457  -5.593  -0.480  1.00  0.00           S  
ATOM   2500  H   CYS B 157       2.413  -5.137  -4.831  1.00  0.00           H  
ATOM   2501  HA  CYS B 157       1.400  -5.805  -2.103  1.00  0.00           H  
ATOM   2502 1HB  CYS B 157       3.404  -6.762  -2.670  1.00  0.00           H  
ATOM   2503 2HB  CYS B 157       3.982  -5.109  -2.837  1.00  0.00           H  
ATOM   2504  HG  CYS B 157       2.693  -6.648  -0.189  1.00  0.00           H  
ATOM   2505  N   MET B 158       1.215  -3.480  -1.429  1.00  0.00           N  
ATOM   2506  CA  MET B 158       1.164  -2.125  -0.885  1.00  0.00           C  
ATOM   2507  C   MET B 158       1.577  -2.112   0.583  1.00  0.00           C  
ATOM   2508  O   MET B 158       1.068  -2.901   1.383  1.00  0.00           O  
ATOM   2509  CB  MET B 158      -0.231  -1.542  -1.052  1.00  0.00           C  
ATOM   2510  CG  MET B 158      -0.413  -0.140  -0.496  1.00  0.00           C  
ATOM   2511  SD  MET B 158      -2.101   0.465  -0.640  1.00  0.00           S  
ATOM   2512  CE  MET B 158      -2.995  -0.361   0.676  1.00  0.00           C  
ATOM   2513  H   MET B 158       0.533  -4.159  -1.123  1.00  0.00           H  
ATOM   2514  HA  MET B 158       1.865  -1.503  -1.440  1.00  0.00           H  
ATOM   2515 1HB  MET B 158      -0.456  -1.485  -2.115  1.00  0.00           H  
ATOM   2516 2HB  MET B 158      -0.930  -2.180  -0.632  1.00  0.00           H  
ATOM   2517 1HG  MET B 158      -0.132  -0.116   0.563  1.00  0.00           H  
ATOM   2518 2HG  MET B 158       0.249   0.541  -1.035  1.00  0.00           H  
ATOM   2519 1HE  MET B 158      -4.026  -0.028   0.679  1.00  0.00           H  
ATOM   2520 2HE  MET B 158      -2.975  -1.399   0.510  1.00  0.00           H  
ATOM   2521 3HE  MET B 158      -2.537  -0.136   1.641  1.00  0.00           H  
ATOM   2522  N   ILE B 159       2.544  -1.274   0.930  1.00  0.00           N  
ATOM   2523  CA  ILE B 159       3.007  -1.120   2.305  1.00  0.00           C  
ATOM   2524  C   ILE B 159       2.890   0.343   2.728  1.00  0.00           C  
ATOM   2525  O   ILE B 159       3.255   1.245   1.972  1.00  0.00           O  
ATOM   2526  CB  ILE B 159       4.457  -1.603   2.510  1.00  0.00           C  
ATOM   2527  CG1 ILE B 159       4.555  -3.067   2.050  1.00  0.00           C  
ATOM   2528  CG2 ILE B 159       4.855  -1.481   4.030  1.00  0.00           C  
ATOM   2529  CD1 ILE B 159       5.937  -3.601   1.957  1.00  0.00           C  
ATOM   2530  H   ILE B 159       2.972  -0.720   0.201  1.00  0.00           H  
ATOM   2531  HA  ILE B 159       2.371  -1.722   2.953  1.00  0.00           H  
ATOM   2532  HB  ILE B 159       5.120  -1.015   1.939  1.00  0.00           H  
ATOM   2533 1HG1 ILE B 159       3.968  -3.695   2.716  1.00  0.00           H  
ATOM   2534 2HG1 ILE B 159       4.133  -3.131   1.060  1.00  0.00           H  
ATOM   2535 1HG2 ILE B 159       5.861  -1.824   4.186  1.00  0.00           H  
ATOM   2536 2HG2 ILE B 159       4.797  -0.454   4.366  1.00  0.00           H  
ATOM   2537 3HG2 ILE B 159       4.173  -2.087   4.629  1.00  0.00           H  
ATOM   2538 1HD1 ILE B 159       5.892  -4.597   1.593  1.00  0.00           H  
ATOM   2539 2HD1 ILE B 159       6.514  -3.004   1.274  1.00  0.00           H  
ATOM   2540 3HD1 ILE B 159       6.396  -3.596   2.911  1.00  0.00           H  
ATOM   2541  N   SER B 160       2.345   0.517   3.966  1.00  0.00           N  
ATOM   2542  CA  SER B 160       2.287   1.841   4.575  1.00  0.00           C  
ATOM   2543  C   SER B 160       2.943   1.847   5.951  1.00  0.00           C  
ATOM   2544  O   SER B 160       2.484   1.161   6.867  1.00  0.00           O  
ATOM   2545  CB  SER B 160       0.884   2.271   4.735  1.00  0.00           C  
ATOM   2546  OG  SER B 160       0.802   3.548   5.278  1.00  0.00           O  
ATOM   2547  H   SER B 160       1.976  -0.275   4.474  1.00  0.00           H  
ATOM   2548  HA  SER B 160       2.833   2.539   3.938  1.00  0.00           H  
ATOM   2549 1HB  SER B 160       0.427   2.188   3.772  1.00  0.00           H  
ATOM   2550 2HB  SER B 160       0.408   1.584   5.376  1.00  0.00           H  
ATOM   2551  HG  SER B 160      -0.129   3.698   5.400  1.00  0.00           H  
ATOM   2552  N   TYR B 161       4.011   2.591   6.077  1.00  0.00           N  
ATOM   2553  CA  TYR B 161       4.785   2.785   7.299  1.00  0.00           C  
ATOM   2554  C   TYR B 161       5.523   4.119   7.271  1.00  0.00           C  
ATOM   2555  O   TYR B 161       6.585   4.235   6.655  1.00  0.00           O  
ATOM   2556  CB  TYR B 161       5.731   1.580   7.439  1.00  0.00           C  
ATOM   2557  CG  TYR B 161       6.580   1.556   8.645  1.00  0.00           C  
ATOM   2558  CD1 TYR B 161       7.948   1.680   8.482  1.00  0.00           C  
ATOM   2559  CD2 TYR B 161       6.030   1.431   9.912  1.00  0.00           C  
ATOM   2560  CE1 TYR B 161       8.773   1.689   9.559  1.00  0.00           C  
ATOM   2561  CE2 TYR B 161       6.866   1.458  11.009  1.00  0.00           C  
ATOM   2562  CZ  TYR B 161       8.249   1.584  10.826  1.00  0.00           C  
ATOM   2563  OH  TYR B 161       9.112   1.627  11.896  1.00  0.00           O  
ATOM   2564  H   TYR B 161       4.301   3.060   5.232  1.00  0.00           H  
ATOM   2565  HA  TYR B 161       4.099   2.793   8.146  1.00  0.00           H  
ATOM   2566 1HB  TYR B 161       5.140   0.680   7.438  1.00  0.00           H  
ATOM   2567 2HB  TYR B 161       6.374   1.527   6.573  1.00  0.00           H  
ATOM   2568  HD1 TYR B 161       8.376   1.776   7.484  1.00  0.00           H  
ATOM   2569  HD2 TYR B 161       4.949   1.336  10.043  1.00  0.00           H  
ATOM   2570  HE1 TYR B 161       9.843   1.794   9.412  1.00  0.00           H  
ATOM   2571  HE2 TYR B 161       6.449   1.368  12.005  1.00  0.00           H  
ATOM   2572  HH  TYR B 161       8.621   1.682  12.714  1.00  0.00           H  
ATOM   2573  N   GLY B 162       4.894   5.267   7.865  1.00  0.00           N  
ATOM   2574  CA  GLY B 162       5.526   6.575   7.783  1.00  0.00           C  
ATOM   2575  C   GLY B 162       5.506   7.160   6.383  1.00  0.00           C  
ATOM   2576  O   GLY B 162       6.095   8.215   6.137  1.00  0.00           O  
ATOM   2577  H   GLY B 162       4.010   5.178   8.344  1.00  0.00           H  
ATOM   2578 1HA  GLY B 162       5.021   7.266   8.458  1.00  0.00           H  
ATOM   2579 2HA  GLY B 162       6.561   6.500   8.115  1.00  0.00           H  
ATOM   2580  N   GLY B 163       4.924   6.531   5.408  1.00  0.00           N  
ATOM   2581  CA  GLY B 163       4.664   6.726   3.989  1.00  0.00           C  
ATOM   2582  C   GLY B 163       4.028   5.520   3.327  1.00  0.00           C  
ATOM   2583  O   GLY B 163       3.792   4.500   3.978  1.00  0.00           O  
ATOM   2584  H   GLY B 163       4.594   5.688   5.857  1.00  0.00           H  
ATOM   2585 1HA  GLY B 163       4.006   7.586   3.855  1.00  0.00           H  
ATOM   2586 2HA  GLY B 163       5.598   6.953   3.476  1.00  0.00           H  
ATOM   2587  N   ALA B 164       3.571   5.604   2.074  1.00  0.00           N  
ATOM   2588  CA  ALA B 164       2.947   4.474   1.389  1.00  0.00           C  
ATOM   2589  C   ALA B 164       3.504   4.314  -0.023  1.00  0.00           C  
ATOM   2590  O   ALA B 164       3.800   5.303  -0.697  1.00  0.00           O  
ATOM   2591  CB  ALA B 164       1.430   4.600   1.369  1.00  0.00           C  
ATOM   2592  H   ALA B 164       3.665   6.483   1.587  1.00  0.00           H  
ATOM   2593  HA  ALA B 164       3.179   3.568   1.949  1.00  0.00           H  
ATOM   2594 1HB  ALA B 164       1.007   3.712   0.892  1.00  0.00           H  
ATOM   2595 2HB  ALA B 164       1.069   4.669   2.391  1.00  0.00           H  
ATOM   2596 3HB  ALA B 164       1.122   5.469   0.822  1.00  0.00           H  
ATOM   2597  N   ASP B 165       3.835   3.229  -0.422  1.00  0.00           N  
ATOM   2598  CA  ASP B 165       4.282   2.862  -1.762  1.00  0.00           C  
ATOM   2599  C   ASP B 165       3.734   1.496  -2.168  1.00  0.00           C  
ATOM   2600  O   ASP B 165       3.370   0.687  -1.313  1.00  0.00           O  
ATOM   2601  CB  ASP B 165       5.786   2.897  -1.826  1.00  0.00           C  
ATOM   2602  CG  ASP B 165       6.307   2.859  -3.176  1.00  0.00           C  
ATOM   2603  OD1 ASP B 165       5.631   3.234  -4.117  1.00  0.00           O  
ATOM   2604  OD2 ASP B 165       7.427   2.429  -3.274  1.00  0.00           O1-
ATOM   2605  H   ASP B 165       3.782   2.516   0.291  1.00  0.00           H  
ATOM   2606  HA  ASP B 165       3.900   3.601  -2.468  1.00  0.00           H  
ATOM   2607 1HB  ASP B 165       6.154   3.797  -1.334  1.00  0.00           H  
ATOM   2608 2HB  ASP B 165       6.158   2.076  -1.310  1.00  0.00           H  
ATOM   2609  N   TYR B 166       3.530   1.289  -3.511  1.00  0.00           N  
ATOM   2610  CA  TYR B 166       3.112  -0.029  -3.975  1.00  0.00           C  
ATOM   2611  C   TYR B 166       4.013  -0.522  -5.100  1.00  0.00           C  
ATOM   2612  O   TYR B 166       4.654   0.277  -5.787  1.00  0.00           O  
ATOM   2613  CB  TYR B 166       1.659  -0.027  -4.460  1.00  0.00           C  
ATOM   2614  CG  TYR B 166       1.448   0.738  -5.734  1.00  0.00           C  
ATOM   2615  CD1 TYR B 166       1.161   2.089  -5.692  1.00  0.00           C  
ATOM   2616  CD2 TYR B 166       1.549   0.077  -6.964  1.00  0.00           C  
ATOM   2617  CE1 TYR B 166       0.976   2.786  -6.866  1.00  0.00           C  
ATOM   2618  CE2 TYR B 166       1.366   0.774  -8.136  1.00  0.00           C  
ATOM   2619  CZ  TYR B 166       1.082   2.128  -8.090  1.00  0.00           C  
ATOM   2620  OH  TYR B 166       0.904   2.838  -9.253  1.00  0.00           O  
ATOM   2621  H   TYR B 166       3.663   2.028  -4.185  1.00  0.00           H  
ATOM   2622  HA  TYR B 166       3.191  -0.730  -3.144  1.00  0.00           H  
ATOM   2623 1HB  TYR B 166       1.332  -1.058  -4.618  1.00  0.00           H  
ATOM   2624 2HB  TYR B 166       1.023   0.403  -3.689  1.00  0.00           H  
ATOM   2625  HD1 TYR B 166       1.081   2.602  -4.733  1.00  0.00           H  
ATOM   2626  HD2 TYR B 166       1.776  -0.992  -6.996  1.00  0.00           H  
ATOM   2627  HE1 TYR B 166       0.753   3.850  -6.836  1.00  0.00           H  
ATOM   2628  HE2 TYR B 166       1.450   0.262  -9.095  1.00  0.00           H  
ATOM   2629  HH  TYR B 166       1.046   2.261 -10.005  1.00  0.00           H  
ATOM   2630  N   LYS B 167       4.112  -1.933  -5.246  1.00  0.00           N  
ATOM   2631  CA  LYS B 167       4.885  -2.600  -6.290  1.00  0.00           C  
ATOM   2632  C   LYS B 167       4.055  -3.677  -6.985  1.00  0.00           C  
ATOM   2633  O   LYS B 167       3.220  -4.327  -6.354  1.00  0.00           O  
ATOM   2634  CB  LYS B 167       6.226  -3.121  -5.772  1.00  0.00           C  
ATOM   2635  CG  LYS B 167       7.218  -1.985  -5.321  1.00  0.00           C  
ATOM   2636  CD  LYS B 167       7.724  -1.182  -6.566  1.00  0.00           C  
ATOM   2637  CE  LYS B 167       8.790  -0.168  -6.212  1.00  0.00           C  
ATOM   2638  NZ  LYS B 167       9.152   0.692  -7.371  1.00  0.00           N1+
ATOM   2639  H   LYS B 167       3.608  -2.494  -4.574  1.00  0.00           H  
ATOM   2640  HA  LYS B 167       5.166  -1.858  -7.039  1.00  0.00           H  
ATOM   2641 1HB  LYS B 167       6.057  -3.785  -4.920  1.00  0.00           H  
ATOM   2642 2HB  LYS B 167       6.710  -3.704  -6.557  1.00  0.00           H  
ATOM   2643 1HG  LYS B 167       6.716  -1.297  -4.644  1.00  0.00           H  
ATOM   2644 2HG  LYS B 167       8.074  -2.384  -4.799  1.00  0.00           H  
ATOM   2645 1HD  LYS B 167       8.111  -1.872  -7.319  1.00  0.00           H  
ATOM   2646 2HD  LYS B 167       6.915  -0.606  -6.994  1.00  0.00           H  
ATOM   2647 1HE  LYS B 167       8.420   0.470  -5.408  1.00  0.00           H  
ATOM   2648 2HE  LYS B 167       9.679  -0.693  -5.883  1.00  0.00           H  
ATOM   2649 1HZ  LYS B 167       9.863   1.351  -7.080  1.00  0.00           H  
ATOM   2650 2HZ  LYS B 167       9.504   0.127  -8.128  1.00  0.00           H  
ATOM   2651 3HZ  LYS B 167       8.329   1.194  -7.670  1.00  0.00           H  
ATOM   2652  N   ARG B 168       4.282  -3.732  -8.321  1.00  0.00           N  
ATOM   2653  CA  ARG B 168       3.672  -4.802  -9.103  1.00  0.00           C  
ATOM   2654  C   ARG B 168       4.655  -5.944  -9.332  1.00  0.00           C  
ATOM   2655  O   ARG B 168       5.811  -5.712  -9.696  1.00  0.00           O  
ATOM   2656  CB  ARG B 168       3.200  -4.287 -10.458  1.00  0.00           C  
ATOM   2657  CG  ARG B 168       2.040  -3.309 -10.428  1.00  0.00           C  
ATOM   2658  CD  ARG B 168       1.688  -2.828 -11.778  1.00  0.00           C  
ATOM   2659  NE  ARG B 168       0.531  -1.931 -11.756  1.00  0.00           N  
ATOM   2660  CZ  ARG B 168       0.014  -1.310 -12.841  1.00  0.00           C  
ATOM   2661  NH1 ARG B 168       0.549  -1.496 -14.031  1.00  0.00           N1+
ATOM   2662  NH2 ARG B 168      -1.049  -0.528 -12.712  1.00  0.00           N  
ATOM   2663  H   ARG B 168       4.864  -3.051  -8.789  1.00  0.00           H  
ATOM   2664  HA  ARG B 168       2.822  -5.197  -8.546  1.00  0.00           H  
ATOM   2665 1HB  ARG B 168       4.029  -3.800 -10.966  1.00  0.00           H  
ATOM   2666 2HB  ARG B 168       2.898  -5.134 -11.072  1.00  0.00           H  
ATOM   2667 1HG  ARG B 168       1.175  -3.822 -10.054  1.00  0.00           H  
ATOM   2668 2HG  ARG B 168       2.274  -2.457  -9.787  1.00  0.00           H  
ATOM   2669 1HD  ARG B 168       2.536  -2.291 -12.199  1.00  0.00           H  
ATOM   2670 2HD  ARG B 168       1.443  -3.686 -12.408  1.00  0.00           H  
ATOM   2671  HE  ARG B 168       0.083  -1.767 -10.864  1.00  0.00           H  
ATOM   2672 1HH1 ARG B 168       1.357  -2.090 -14.139  1.00  0.00           H  
ATOM   2673 2HH1 ARG B 168       0.160  -1.034 -14.840  1.00  0.00           H  
ATOM   2674 1HH2 ARG B 168      -1.466  -0.384 -11.805  1.00  0.00           H  
ATOM   2675 2HH2 ARG B 168      -1.440  -0.067 -13.524  1.00  0.00           H  
ATOM   2676  N   ILE B 169       4.203  -7.164  -9.090  1.00  0.00           N  
ATOM   2677  CA  ILE B 169       5.046  -8.343  -9.247  1.00  0.00           C  
ATOM   2678  C   ILE B 169       4.329  -9.379 -10.109  1.00  0.00           C  
ATOM   2679  O   ILE B 169       3.177  -9.731  -9.840  1.00  0.00           O  
ATOM   2680  CB  ILE B 169       5.426  -8.953  -7.880  1.00  0.00           C  
ATOM   2681  CG1 ILE B 169       6.121  -7.906  -7.002  1.00  0.00           C  
ATOM   2682  CG2 ILE B 169       6.313 -10.188  -8.067  1.00  0.00           C  
ATOM   2683  CD1 ILE B 169       5.972  -8.154  -5.507  1.00  0.00           C  
ATOM   2684  H   ILE B 169       3.246  -7.280  -8.789  1.00  0.00           H  
ATOM   2685  HA  ILE B 169       5.964  -8.047  -9.753  1.00  0.00           H  
ATOM   2686  HB  ILE B 169       4.521  -9.247  -7.348  1.00  0.00           H  
ATOM   2687 1HG1 ILE B 169       7.184  -7.882  -7.238  1.00  0.00           H  
ATOM   2688 2HG1 ILE B 169       5.715  -6.919  -7.223  1.00  0.00           H  
ATOM   2689 1HG2 ILE B 169       6.570 -10.603  -7.093  1.00  0.00           H  
ATOM   2690 2HG2 ILE B 169       5.777 -10.936  -8.650  1.00  0.00           H  
ATOM   2691 3HG2 ILE B 169       7.225  -9.905  -8.593  1.00  0.00           H  
ATOM   2692 1HD1 ILE B 169       6.491  -7.370  -4.955  1.00  0.00           H  
ATOM   2693 2HD1 ILE B 169       4.915  -8.147  -5.241  1.00  0.00           H  
ATOM   2694 3HD1 ILE B 169       6.404  -9.121  -5.255  1.00  0.00           H  
ATOM   2695  N   THR B 170       5.053  -9.826 -11.151  1.00  0.00           N  
ATOM   2696  CA  THR B 170       4.473 -10.810 -12.059  1.00  0.00           C  
ATOM   2697  C   THR B 170       4.873 -12.225 -11.650  1.00  0.00           C  
ATOM   2698  O   THR B 170       6.043 -12.487 -11.363  1.00  0.00           O  
ATOM   2699  CB  THR B 170       4.908 -10.551 -13.513  1.00  0.00           C  
ATOM   2700  CG2 THR B 170       4.285 -11.569 -14.463  1.00  0.00           C  
ATOM   2701  OG1 THR B 170       4.496  -9.236 -13.902  1.00  0.00           O  
ATOM   2702  H   THR B 170       5.992  -9.494 -11.318  1.00  0.00           H  
ATOM   2703  HA  THR B 170       3.387 -10.732 -12.007  1.00  0.00           H  
ATOM   2704  HB  THR B 170       5.994 -10.620 -13.586  1.00  0.00           H  
ATOM   2705  HG1 THR B 170       4.042  -8.814 -13.168  1.00  0.00           H  
ATOM   2706 1HG2 THR B 170       4.610 -11.362 -15.483  1.00  0.00           H  
ATOM   2707 2HG2 THR B 170       4.600 -12.573 -14.178  1.00  0.00           H  
ATOM   2708 3HG2 THR B 170       3.199 -11.501 -14.408  1.00  0.00           H  
ATOM   2709  N   VAL B 171       3.865 -13.137 -11.609  1.00  0.00           N  
ATOM   2710  CA  VAL B 171       4.107 -14.546 -11.319  1.00  0.00           C  
ATOM   2711  C   VAL B 171       3.641 -15.403 -12.494  1.00  0.00           C  
ATOM   2712  O   VAL B 171       2.507 -15.267 -12.959  1.00  0.00           O  
ATOM   2713  CB  VAL B 171       3.395 -14.990 -10.021  1.00  0.00           C  
ATOM   2714  CG1 VAL B 171       3.550 -16.494  -9.808  1.00  0.00           C  
ATOM   2715  CG2 VAL B 171       3.945 -14.218  -8.822  1.00  0.00           C  
ATOM   2716  H   VAL B 171       2.920 -12.825 -11.785  1.00  0.00           H  
ATOM   2717  HA  VAL B 171       5.179 -14.693 -11.186  1.00  0.00           H  
ATOM   2718  HB  VAL B 171       2.328 -14.792 -10.117  1.00  0.00           H  
ATOM   2719 1HG1 VAL B 171       3.041 -16.785  -8.889  1.00  0.00           H  
ATOM   2720 2HG1 VAL B 171       3.109 -17.028 -10.650  1.00  0.00           H  
ATOM   2721 3HG1 VAL B 171       4.608 -16.744  -9.731  1.00  0.00           H  
ATOM   2722 1HG2 VAL B 171       3.433 -14.541  -7.916  1.00  0.00           H  
ATOM   2723 2HG2 VAL B 171       5.013 -14.410  -8.724  1.00  0.00           H  
ATOM   2724 3HG2 VAL B 171       3.780 -13.151  -8.970  1.00  0.00           H  
ATOM   2725  N   LYS B 172       4.594 -16.276 -12.965  1.00  0.00           N  
ATOM   2726  CA  LYS B 172       4.277 -17.287 -13.970  1.00  0.00           C  
ATOM   2727  C   LYS B 172       4.358 -18.691 -13.381  1.00  0.00           C  
ATOM   2728  O   LYS B 172       5.266 -18.995 -12.604  1.00  0.00           O  
ATOM   2729  CB  LYS B 172       5.220 -17.167 -15.169  1.00  0.00           C  
ATOM   2730  CG  LYS B 172       5.058 -15.875 -15.958  1.00  0.00           C  
ATOM   2731  CD  LYS B 172       5.915 -15.878 -17.216  1.00  0.00           C  
ATOM   2732  CE  LYS B 172       5.730 -14.600 -18.022  1.00  0.00           C  
ATOM   2733  NZ  LYS B 172       6.578 -14.592 -19.251  1.00  0.00           N1+
ATOM   2734  H   LYS B 172       5.537 -16.216 -12.608  1.00  0.00           H  
ATOM   2735  HA  LYS B 172       3.255 -17.125 -14.314  1.00  0.00           H  
ATOM   2736 1HB  LYS B 172       6.254 -17.227 -14.826  1.00  0.00           H  
ATOM   2737 2HB  LYS B 172       5.053 -18.002 -15.849  1.00  0.00           H  
ATOM   2738 1HG  LYS B 172       4.012 -15.751 -16.243  1.00  0.00           H  
ATOM   2739 2HG  LYS B 172       5.348 -15.030 -15.335  1.00  0.00           H  
ATOM   2740 1HD  LYS B 172       6.966 -15.973 -16.941  1.00  0.00           H  
ATOM   2741 2HD  LYS B 172       5.643 -16.730 -17.840  1.00  0.00           H  
ATOM   2742 1HE  LYS B 172       4.685 -14.503 -18.314  1.00  0.00           H  
ATOM   2743 2HE  LYS B 172       5.993 -13.740 -17.407  1.00  0.00           H  
ATOM   2744 1HZ  LYS B 172       6.429 -13.732 -19.759  1.00  0.00           H  
ATOM   2745 2HZ  LYS B 172       7.552 -14.664 -18.990  1.00  0.00           H  
ATOM   2746 3HZ  LYS B 172       6.330 -15.376 -19.838  1.00  0.00           H  
ATOM   2747  N   VAL B 173       3.322 -19.448 -13.513  1.00  0.00           N  
ATOM   2748  CA  VAL B 173       3.307 -20.843 -13.086  1.00  0.00           C  
ATOM   2749  C   VAL B 173       3.493 -21.756 -14.296  1.00  0.00           C  
ATOM   2750  O   VAL B 173       2.879 -21.541 -15.344  1.00  0.00           O  
ATOM   2751  CB  VAL B 173       1.998 -21.197 -12.347  1.00  0.00           C  
ATOM   2752  CG1 VAL B 173       1.989 -22.669 -11.938  1.00  0.00           C  
ATOM   2753  CG2 VAL B 173       1.816 -20.299 -11.126  1.00  0.00           C  
ATOM   2754  OXT VAL B 173       4.241 -22.693 -14.233  1.00  0.00           O1-
ATOM   2755  H   VAL B 173       2.491 -19.053 -13.930  1.00  0.00           H  
ATOM   2756  HA  VAL B 173       4.139 -21.003 -12.398  1.00  0.00           H  
ATOM   2757  HB  VAL B 173       1.157 -21.055 -13.028  1.00  0.00           H  
ATOM   2758 1HG1 VAL B 173       1.057 -22.897 -11.420  1.00  0.00           H  
ATOM   2759 2HG1 VAL B 173       2.071 -23.295 -12.827  1.00  0.00           H  
ATOM   2760 3HG1 VAL B 173       2.830 -22.868 -11.275  1.00  0.00           H  
ATOM   2761 1HG2 VAL B 173       0.888 -20.561 -10.617  1.00  0.00           H  
ATOM   2762 2HG2 VAL B 173       2.655 -20.436 -10.445  1.00  0.00           H  
ATOM   2763 3HG2 VAL B 173       1.773 -19.257 -11.444  1.00  0.00           H  
TER   
END
