# Supplementary material for: Scaffolding protein functional sites using deep learning
Source: Science. Author manuscript; Available in PMC 2022 Oct 31. (PMC9621694; doi:10.1126/science.abn2100)
Supplement: Data S1 [file NIHMS1830590-supplement-Data_S1.zip › pdl1_freehal_3_RF.pdb]

ATOM      1  N   MET A   1     -11.318  -5.445  -5.778  1.00  0.70           N  
ATOM      2  CA  MET A   1     -10.852  -4.561  -4.716  1.00  0.70           C  
ATOM      3  C   MET A   1      -9.953  -3.462  -5.269  1.00  0.70           C  
ATOM      4  O   MET A   1      -9.098  -3.715  -6.119  1.00  0.70           O  
ATOM      5  CB  MET A   1     -10.127  -5.382  -3.652  1.00  0.70           C  
ATOM      6  CG  MET A   1      -9.690  -4.606  -2.418  1.00  0.70           C  
ATOM      7  SD  MET A   1      -8.801  -5.633  -1.231  1.00  0.70           S  
ATOM      8  CE  MET A   1      -7.248  -5.875  -2.089  1.00  0.70           C  
ATOM      9  N   HIS A   2     -10.119  -2.222  -4.638  1.00  0.67           N  
ATOM     10  CA  HIS A   2      -9.351  -1.022  -4.949  1.00  0.67           C  
ATOM     11  C   HIS A   2      -8.792  -0.383  -3.684  1.00  0.67           C  
ATOM     12  O   HIS A   2      -9.448  -0.368  -2.643  1.00  0.67           O  
ATOM     13  CB  HIS A   2     -10.210  -0.001  -5.703  1.00  0.67           C  
ATOM     14  CG  HIS A   2     -10.734  -0.483  -7.020  1.00  0.67           C  
ATOM     15  CD2 HIS A   2     -11.967  -0.900  -7.390  1.00  0.67           C  
ATOM     16  ND1 HIS A   2      -9.944  -0.573  -8.147  1.00  0.67           N  
ATOM     17  CE1 HIS A   2     -10.669  -1.026  -9.154  1.00  0.67           C  
ATOM     18  NE2 HIS A   2     -11.900  -1.231  -8.722  1.00  0.67           N  
ATOM     19  N   VAL A   3      -7.450  -0.141  -3.752  1.00  0.74           N  
ATOM     20  CA  VAL A   3      -6.813   0.572  -2.651  1.00  0.74           C  
ATOM     21  C   VAL A   3      -6.339   1.952  -3.089  1.00  0.74           C  
ATOM     22  O   VAL A   3      -5.733   2.102  -4.149  1.00  0.74           O  
ATOM     23  CB  VAL A   3      -5.696  -0.257  -1.988  1.00  0.74           C  
ATOM     24  CG1 VAL A   3      -5.449  -1.608  -2.642  1.00  0.74           C  
ATOM     25  CG2 VAL A   3      -4.428   0.583  -1.990  1.00  0.74           C  
ATOM     26  N   TYR A   4      -6.751   2.912  -2.408  1.00  0.75           N  
ATOM     27  CA  TYR A   4      -6.310   4.291  -2.587  1.00  0.75           C  
ATOM     28  C   TYR A   4      -5.489   4.765  -1.396  1.00  0.75           C  
ATOM     29  O   TYR A   4      -5.857   4.535  -0.244  1.00  0.75           O  
ATOM     30  CB  TYR A   4      -7.508   5.221  -2.797  1.00  0.75           C  
ATOM     31  CG  TYR A   4      -8.333   4.894  -4.021  1.00  0.75           C  
ATOM     32  CD1 TYR A   4      -9.450   4.078  -3.907  1.00  0.75           C  
ATOM     33  CD2 TYR A   4      -7.975   5.409  -5.258  1.00  0.75           C  
ATOM     34  CE1 TYR A   4     -10.204   3.779  -5.025  1.00  0.75           C  
ATOM     35  CE2 TYR A   4      -8.729   5.111  -6.376  1.00  0.75           C  
ATOM     36  CZ  TYR A   4      -9.843   4.296  -6.259  1.00  0.75           C  
ATOM     37  OH  TYR A   4     -10.594   3.999  -7.373  1.00  0.75           O  
ATOM     38  N   VAL A   5      -4.253   5.106  -1.722  1.00  0.73           N  
ATOM     39  CA  VAL A   5      -3.395   5.700  -0.703  1.00  0.73           C  
ATOM     40  C   VAL A   5      -3.300   7.210  -0.876  1.00  0.73           C  
ATOM     41  O   VAL A   5      -2.963   7.701  -1.954  1.00  0.73           O  
ATOM     42  CB  VAL A   5      -2.020   5.011  -0.628  1.00  0.73           C  
ATOM     43  CG1 VAL A   5      -1.816   3.926  -1.675  1.00  0.73           C  
ATOM     44  CG2 VAL A   5      -0.948   6.084  -0.750  1.00  0.73           C  
ATOM     45  N   ILE A   6      -3.842   7.940   0.021  1.00  0.75           N  
ATOM     46  CA  ILE A   6      -3.772   9.396   0.044  1.00  0.75           C  
ATOM     47  C   ILE A   6      -2.858   9.885   1.160  1.00  0.75           C  
ATOM     48  O   ILE A   6      -3.019   9.505   2.320  1.00  0.75           O  
ATOM     49  CB  ILE A   6      -5.178  10.005   0.188  1.00  0.75           C  
ATOM     50  CG1 ILE A   6      -6.122   9.498  -0.906  1.00  0.75           C  
ATOM     51  CG2 ILE A   6      -5.092  11.523   0.160  1.00  0.75           C  
ATOM     52  CD1 ILE A   6      -7.582   9.773  -0.629  1.00  0.75           C  
ATOM     53  N   GLN A   7      -1.756  10.533   0.751  1.00  0.75           N  
ATOM     54  CA  GLN A   7      -0.910  11.184   1.745  1.00  0.75           C  
ATOM     55  C   GLN A   7      -1.304  12.643   1.934  1.00  0.75           C  
ATOM     56  O   GLN A   7      -1.347  13.414   0.975  1.00  0.75           O  
ATOM     57  CB  GLN A   7       0.563  11.046   1.348  1.00  0.75           C  
ATOM     58  CG  GLN A   7       1.545  11.471   2.425  1.00  0.75           C  
ATOM     59  CD  GLN A   7       2.986  11.205   2.033  1.00  0.75           C  
ATOM     60  NE2 GLN A   7       3.802  10.818   3.007  1.00  0.75           N  
ATOM     61  OE1 GLN A   7       3.362  11.344   0.866  1.00  0.75           O  
ATOM     62  N   THR A   8      -1.707  13.057   3.137  1.00  0.77           N  
ATOM     63  CA  THR A   8      -2.031  14.450   3.420  1.00  0.77           C  
ATOM     64  C   THR A   8      -0.769  15.271   3.661  1.00  0.77           C  
ATOM     65  O   THR A   8       0.317  14.719   3.840  1.00  0.77           O  
ATOM     66  CB  THR A   8      -2.977  14.580   4.627  1.00  0.77           C  
ATOM     67  CG2 THR A   8      -4.241  13.762   4.414  1.00  0.77           C  
ATOM     68  OG1 THR A   8      -2.304  14.112   5.804  1.00  0.77           O  
ATOM     69  N   PRO A   9      -0.817  16.759   3.537  1.00  0.77           N  
ATOM     70  CA  PRO A   9       0.348  17.625   3.682  1.00  0.77           C  
ATOM     71  C   PRO A   9       1.000  17.448   5.047  1.00  0.77           C  
ATOM     72  O   PRO A   9       2.217  17.577   5.186  1.00  0.77           O  
ATOM     73  CB  PRO A   9      -0.214  19.039   3.510  1.00  0.77           C  
ATOM     74  CG  PRO A   9      -1.360  18.883   2.570  1.00  0.77           C  
ATOM     75  CD  PRO A   9      -1.980  17.565   2.952  1.00  0.77           C  
ATOM     76  N   ASP A  10       0.324  16.992   6.129  1.00  0.73           N  
ATOM     77  CA  ASP A  10       0.846  16.808   7.479  1.00  0.73           C  
ATOM     78  C   ASP A  10       1.452  15.421   7.650  1.00  0.73           C  
ATOM     79  O   ASP A  10       1.927  15.069   8.730  1.00  0.73           O  
ATOM     80  CB  ASP A  10      -0.247  17.062   8.520  1.00  0.73           C  
ATOM     81  CG  ASP A  10      -1.440  16.118   8.484  1.00  0.73           C  
ATOM     82  OD1 ASP A  10      -2.325  16.278   9.291  1.00  0.73           O  
ATOM     83  OD2 ASP A  10      -1.456  15.244   7.649  1.00  0.73           O1-
ATOM     84  N   GLY A  11       1.526  14.497   6.489  1.00  0.75           N  
ATOM     85  CA  GLY A  11       2.174  13.196   6.614  1.00  0.75           C  
ATOM     86  C   GLY A  11       1.175  12.122   7.025  1.00  0.75           C  
ATOM     87  O   GLY A  11       1.552  10.981   7.294  1.00  0.75           O  
ATOM     88  N   THR A  12      -0.217  12.403   7.166  1.00  0.78           N  
ATOM     89  CA  THR A  12      -1.263  11.411   7.384  1.00  0.78           C  
ATOM     90  C   THR A  12      -1.548  10.623   6.113  1.00  0.78           C  
ATOM     91  O   THR A  12      -1.585  11.185   5.018  1.00  0.78           O  
ATOM     92  CB  THR A  12      -2.550  12.091   7.886  1.00  0.78           C  
ATOM     93  CG2 THR A  12      -3.624  11.062   8.203  1.00  0.78           C  
ATOM     94  OG1 THR A  12      -2.240  12.834   9.071  1.00  0.78           O  
ATOM     95  N   ASN A  13      -1.593   9.263   6.316  1.00  0.79           N  
ATOM     96  CA  ASN A  13      -1.938   8.383   5.205  1.00  0.79           C  
ATOM     97  C   ASN A  13      -3.359   7.852   5.346  1.00  0.79           C  
ATOM     98  O   ASN A  13      -3.756   7.388   6.415  1.00  0.79           O  
ATOM     99  CB  ASN A  13      -0.950   7.237   5.103  1.00  0.79           C  
ATOM    100  CG  ASN A  13       0.458   7.667   4.798  1.00  0.79           C  
ATOM    101  ND2 ASN A  13       1.410   7.050   5.449  1.00  0.79           N  
ATOM    102  OD1 ASN A  13       0.682   8.559   3.972  1.00  0.79           O  
ATOM    103  N   ILE A  14      -4.148   8.187   4.283  1.00  0.81           N  
ATOM    104  CA  ILE A  14      -5.485   7.611   4.203  1.00  0.81           C  
ATOM    105  C   ILE A  14      -5.534   6.472   3.192  1.00  0.81           C  
ATOM    106  O   ILE A  14      -5.182   6.648   2.026  1.00  0.81           O  
ATOM    107  CB  ILE A  14      -6.528   8.690   3.857  1.00  0.81           C  
ATOM    108  CG1 ILE A  14      -6.492   9.828   4.881  1.00  0.81           C  
ATOM    109  CG2 ILE A  14      -7.918   8.077   3.788  1.00  0.81           C  
ATOM    110  CD1 ILE A  14      -7.337  11.022   4.496  1.00  0.81           C  
ATOM    111  N   PHE A  15      -5.831   5.252   3.704  1.00  0.80           N  
ATOM    112  CA  PHE A  15      -6.011   4.075   2.862  1.00  0.80           C  
ATOM    113  C   PHE A  15      -7.481   3.691   2.758  1.00  0.80           C  
ATOM    114  O   PHE A  15      -8.143   3.450   3.768  1.00  0.80           O  
ATOM    115  CB  PHE A  15      -5.213   2.895   3.417  1.00  0.80           C  
ATOM    116  CG  PHE A  15      -3.733   3.137   3.524  1.00  0.80           C  
ATOM    117  CD1 PHE A  15      -3.178   3.615   4.701  1.00  0.80           C  
ATOM    118  CD2 PHE A  15      -2.895   2.886   2.448  1.00  0.80           C  
ATOM    119  CE1 PHE A  15      -1.816   3.838   4.799  1.00  0.80           C  
ATOM    120  CE2 PHE A  15      -1.535   3.108   2.543  1.00  0.80           C  
ATOM    121  CZ  PHE A  15      -0.995   3.584   3.721  1.00  0.80           C  
ATOM    122  N   VAL A  16      -7.996   3.848   1.586  1.00  0.80           N  
ATOM    123  CA  VAL A  16      -9.367   3.436   1.304  1.00  0.80           C  
ATOM    124  C   VAL A  16      -9.399   2.141   0.503  1.00  0.80           C  
ATOM    125  O   VAL A  16      -8.815   2.054  -0.577  1.00  0.80           O  
ATOM    126  CB  VAL A  16     -10.178   4.561   0.634  1.00  0.80           C  
ATOM    127  CG1 VAL A  16      -9.334   5.791   0.335  1.00  0.80           C  
ATOM    128  CG2 VAL A  16     -10.810   4.017  -0.638  1.00  0.80           C  
ATOM    129  N   PHE A  17      -9.897   1.061   1.210  1.00  0.79           N  
ATOM    130  CA  PHE A  17     -10.083  -0.230   0.561  1.00  0.79           C  
ATOM    131  C   PHE A  17     -11.546  -0.461   0.203  1.00  0.79           C  
ATOM    132  O   PHE A  17     -12.414  -0.465   1.075  1.00  0.79           O  
ATOM    133  CB  PHE A  17      -9.607  -1.359   1.476  1.00  0.79           C  
ATOM    134  CG  PHE A  17      -8.158  -1.311   1.872  1.00  0.79           C  
ATOM    135  CD1 PHE A  17      -7.767  -0.705   3.057  1.00  0.79           C  
ATOM    136  CD2 PHE A  17      -7.183  -1.872   1.060  1.00  0.79           C  
ATOM    137  CE1 PHE A  17      -6.434  -0.661   3.421  1.00  0.79           C  
ATOM    138  CE2 PHE A  17      -5.851  -1.828   1.422  1.00  0.79           C  
ATOM    139  CZ  PHE A  17      -5.476  -1.223   2.604  1.00  0.79           C  
ATOM    140  N   VAL A  18     -11.834  -0.442  -1.078  1.00  0.76           N  
ATOM    141  CA  VAL A  18     -13.180  -0.736  -1.553  1.00  0.76           C  
ATOM    142  C   VAL A  18     -13.274  -2.153  -2.103  1.00  0.76           C  
ATOM    143  O   VAL A  18     -12.515  -2.536  -2.994  1.00  0.76           O  
ATOM    144  CB  VAL A  18     -13.694   0.329  -2.539  1.00  0.76           C  
ATOM    145  CG1 VAL A  18     -12.655   1.390  -2.870  1.00  0.76           C  
ATOM    146  CG2 VAL A  18     -14.168  -0.374  -3.803  1.00  0.76           C  
ATOM    147  N   TYR A  19     -14.012  -3.008  -1.314  1.00  0.72           N  
ATOM    148  CA  TYR A  19     -14.277  -4.391  -1.695  1.00  0.72           C  
ATOM    149  C   TYR A  19     -15.743  -4.594  -2.051  1.00  0.72           C  
ATOM    150  O   TYR A  19     -16.613  -4.565  -1.180  1.00  0.72           O  
ATOM    151  CB  TYR A  19     -13.824  -5.319  -0.565  1.00  0.72           C  
ATOM    152  CG  TYR A  19     -13.807  -6.798  -0.883  1.00  0.72           C  
ATOM    153  CD1 TYR A  19     -12.895  -7.302  -1.798  1.00  0.72           C  
ATOM    154  CD2 TYR A  19     -14.705  -7.651  -0.258  1.00  0.72           C  
ATOM    155  CE1 TYR A  19     -12.880  -8.653  -2.087  1.00  0.72           C  
ATOM    156  CE2 TYR A  19     -14.691  -9.002  -0.547  1.00  0.72           C  
ATOM    157  CZ  TYR A  19     -13.778  -9.502  -1.462  1.00  0.72           C  
ATOM    158  OH  TYR A  19     -13.763 -10.847  -1.750  1.00  0.72           O  
ATOM    159  N   GLY A  20     -16.079  -4.886  -3.516  1.00  0.78           N  
ATOM    160  CA  GLY A  20     -17.482  -5.067  -3.872  1.00  0.78           C  
ATOM    161  C   GLY A  20     -18.302  -3.833  -3.522  1.00  0.78           C  
ATOM    162  O   GLY A  20     -17.926  -2.709  -3.858  1.00  0.78           O  
ATOM    163  N   ASP A  21     -19.266  -4.194  -2.281  1.00  0.73           N  
ATOM    164  CA  ASP A  21     -20.155  -3.099  -1.906  1.00  0.73           C  
ATOM    165  C   ASP A  21     -19.694  -2.433  -0.617  1.00  0.73           C  
ATOM    166  O   ASP A  21     -20.381  -1.566  -0.076  1.00  0.73           O  
ATOM    167  CB  ASP A  21     -21.592  -3.606  -1.767  1.00  0.73           C  
ATOM    168  CG  ASP A  21     -22.212  -4.095  -3.069  1.00  0.73           C  
ATOM    169  OD1 ASP A  21     -23.062  -4.952  -3.015  1.00  0.73           O  
ATOM    170  OD2 ASP A  21     -21.830  -3.607  -4.105  1.00  0.73           O1-
ATOM    171  N   TRP A  22     -18.374  -2.804  -0.122  1.00  0.79           N  
ATOM    172  CA  TRP A  22     -17.883  -2.365   1.178  1.00  0.79           C  
ATOM    173  C   TRP A  22     -16.559  -1.621   1.043  1.00  0.79           C  
ATOM    174  O   TRP A  22     -15.838  -1.791   0.060  1.00  0.79           O  
ATOM    175  CB  TRP A  22     -17.691  -3.551   2.123  1.00  0.79           C  
ATOM    176  CG  TRP A  22     -18.958  -4.227   2.549  1.00  0.79           C  
ATOM    177  CD1 TRP A  22     -19.539  -5.313   1.966  1.00  0.79           C  
ATOM    178  CD2 TRP A  22     -19.814  -3.862   3.659  1.00  0.79           C  
ATOM    179  CE2 TRP A  22     -20.876  -4.772   3.671  1.00  0.79           C  
ATOM    180  CE3 TRP A  22     -19.767  -2.852   4.628  1.00  0.79           C  
ATOM    181  NE1 TRP A  22     -20.691  -5.649   2.632  1.00  0.79           N  
ATOM    182  CZ2 TRP A  22     -21.888  -4.706   4.616  1.00  0.79           C  
ATOM    183  CZ3 TRP A  22     -20.781  -2.786   5.575  1.00  0.79           C  
ATOM    184  CH2 TRP A  22     -21.813  -3.689   5.568  1.00  0.79           C  
ATOM    185  N   PHE A  23     -16.343  -0.692   2.072  1.00  0.83           N  
ATOM    186  CA  PHE A  23     -15.049  -0.020   2.130  1.00  0.83           C  
ATOM    187  C   PHE A  23     -14.489  -0.024   3.546  1.00  0.83           C  
ATOM    188  O   PHE A  23     -15.238  -0.118   4.520  1.00  0.83           O  
ATOM    189  CB  PHE A  23     -15.111   1.401   1.568  1.00  0.83           C  
ATOM    190  CG  PHE A  23     -15.883   2.390   2.393  1.00  0.83           C  
ATOM    191  CD1 PHE A  23     -15.256   3.118   3.394  1.00  0.83           C  
ATOM    192  CD2 PHE A  23     -17.236   2.596   2.171  1.00  0.83           C  
ATOM    193  CE1 PHE A  23     -15.966   4.030   4.155  1.00  0.83           C  
ATOM    194  CE2 PHE A  23     -17.948   3.505   2.930  1.00  0.83           C  
ATOM    195  CZ  PHE A  23     -17.312   4.222   3.921  1.00  0.83           C  
ATOM    196  N   TYR A  24     -13.144   0.056   3.621  1.00  0.77           N  
ATOM    197  CA  TYR A  24     -12.357   0.269   4.830  1.00  0.77           C  
ATOM    198  C   TYR A  24     -11.393   1.437   4.661  1.00  0.77           C  
ATOM    199  O   TYR A  24     -10.711   1.549   3.641  1.00  0.77           O  
ATOM    200  CB  TYR A  24     -11.555  -0.985   5.181  1.00  0.77           C  
ATOM    201  CG  TYR A  24     -12.346  -2.243   5.465  1.00  0.77           C  
ATOM    202  CD1 TYR A  24     -12.592  -3.152   4.446  1.00  0.77           C  
ATOM    203  CD2 TYR A  24     -12.826  -2.487   6.743  1.00  0.77           C  
ATOM    204  CE1 TYR A  24     -13.315  -4.301   4.705  1.00  0.77           C  
ATOM    205  CE2 TYR A  24     -13.548  -3.636   7.001  1.00  0.77           C  
ATOM    206  CZ  TYR A  24     -13.793  -4.542   5.983  1.00  0.77           C  
ATOM    207  OH  TYR A  24     -14.512  -5.686   6.240  1.00  0.77           O  
ATOM    208  N   VAL A  25     -11.627   2.474   5.526  1.00  0.80           N  
ATOM    209  CA  VAL A  25     -10.697   3.597   5.523  1.00  0.80           C  
ATOM    210  C   VAL A  25      -9.753   3.534   6.716  1.00  0.80           C  
ATOM    211  O   VAL A  25     -10.191   3.417   7.862  1.00  0.80           O  
ATOM    212  CB  VAL A  25     -11.432   4.949   5.441  1.00  0.80           C  
ATOM    213  CG1 VAL A  25     -12.944   4.787   5.448  1.00  0.80           C  
ATOM    214  CG2 VAL A  25     -10.978   5.827   6.597  1.00  0.80           C  
ATOM    215  N   TYR A  26      -8.430   3.364   6.385  1.00  0.81           N  
ATOM    216  CA  TYR A  26      -7.377   3.403   7.393  1.00  0.81           C  
ATOM    217  C   TYR A  26      -6.615   4.721   7.343  1.00  0.81           C  
ATOM    218  O   TYR A  26      -6.146   5.138   6.285  1.00  0.81           O  
ATOM    219  CB  TYR A  26      -6.395   2.244   7.214  1.00  0.81           C  
ATOM    220  CG  TYR A  26      -6.968   0.871   7.488  1.00  0.81           C  
ATOM    221  CD1 TYR A  26      -7.540   0.140   6.458  1.00  0.81           C  
ATOM    222  CD2 TYR A  26      -6.919   0.342   8.770  1.00  0.81           C  
ATOM    223  CE1 TYR A  26      -8.063  -1.115   6.708  1.00  0.81           C  
ATOM    224  CE2 TYR A  26      -7.442  -0.911   9.020  1.00  0.81           C  
ATOM    225  CZ  TYR A  26      -8.014  -1.639   7.989  1.00  0.81           C  
ATOM    226  OH  TYR A  26      -8.534  -2.889   8.239  1.00  0.81           O  
ATOM    227  N   VAL A  27      -6.754   5.439   8.419  1.00  0.80           N  
ATOM    228  CA  VAL A  27      -5.997   6.678   8.560  1.00  0.80           C  
ATOM    229  C   VAL A  27      -4.802   6.490   9.487  1.00  0.80           C  
ATOM    230  O   VAL A  27      -4.953   6.066  10.632  1.00  0.80           O  
ATOM    231  CB  VAL A  27      -6.892   7.850   9.001  1.00  0.80           C  
ATOM    232  CG1 VAL A  27      -8.318   7.406   9.289  1.00  0.80           C  
ATOM    233  CG2 VAL A  27      -6.277   8.511  10.226  1.00  0.80           C  
ATOM    234  N   VAL A  28      -3.632   6.442   8.907  1.00  0.79           N  
ATOM    235  CA  VAL A  28      -2.395   6.376   9.675  1.00  0.79           C  
ATOM    236  C   VAL A  28      -1.774   7.757   9.838  1.00  0.79           C  
ATOM    237  O   VAL A  28      -1.448   8.423   8.855  1.00  0.79           O  
ATOM    238  CB  VAL A  28      -1.417   5.330   9.108  1.00  0.79           C  
ATOM    239  CG1 VAL A  28      -1.906   4.704   7.810  1.00  0.79           C  
ATOM    240  CG2 VAL A  28      -0.062   5.990   8.912  1.00  0.79           C  
ATOM    241  N   THR A  29      -1.776   8.293  11.104  1.00  0.78           N  
ATOM    242  CA  THR A  29      -1.211   9.611  11.362  1.00  0.78           C  
ATOM    243  C   THR A  29       0.311   9.559  11.411  1.00  0.78           C  
ATOM    244  O   THR A  29       0.902   8.483  11.503  1.00  0.78           O  
ATOM    245  CB  THR A  29      -1.759  10.223  12.665  1.00  0.78           C  
ATOM    246  CG2 THR A  29      -3.275  10.340  12.602  1.00  0.78           C  
ATOM    247  OG1 THR A  29      -1.392   9.397  13.777  1.00  0.78           O  
ATOM    248  N   SER A  30       0.993  10.851  11.257  1.00  0.69           N  
ATOM    249  CA  SER A  30       2.448  10.954  11.242  1.00  0.69           C  
ATOM    250  C   SER A  30       3.051  10.414  12.532  1.00  0.69           C  
ATOM    251  O   SER A  30       4.179   9.920  12.541  1.00  0.69           O  
ATOM    252  CB  SER A  30       2.881  12.391  11.021  1.00  0.69           C  
ATOM    253  OG  SER A  30       2.416  13.234  12.039  1.00  0.69           O  
ATOM    254  N   ASP A  31       2.214  10.474  13.770  1.00  0.70           N  
ATOM    255  CA  ASP A  31       2.699   9.967  15.049  1.00  0.70           C  
ATOM    256  C   ASP A  31       2.473   8.466  15.168  1.00  0.70           C  
ATOM    257  O   ASP A  31       2.803   7.857  16.186  1.00  0.70           O  
ATOM    258  CB  ASP A  31       2.037  10.715  16.209  1.00  0.70           C  
ATOM    259  CG  ASP A  31       0.523  10.585  16.301  1.00  0.70           C  
ATOM    260  OD1 ASP A  31      -0.050  11.168  17.191  1.00  0.70           O  
ATOM    261  OD2 ASP A  31      -0.045   9.904  15.482  1.00  0.70           O1-
ATOM    262  N   GLY A  32       1.811   7.764  14.043  1.00  0.72           N  
ATOM    263  CA  GLY A  32       1.704   6.310  14.053  1.00  0.72           C  
ATOM    264  C   GLY A  32       0.346   5.862  14.579  1.00  0.72           C  
ATOM    265  O   GLY A  32       0.089   4.667  14.721  1.00  0.72           O  
ATOM    266  N   THR A  33      -0.672   6.794  14.930  1.00  0.77           N  
ATOM    267  CA  THR A  33      -2.034   6.433  15.301  1.00  0.77           C  
ATOM    268  C   THR A  33      -2.848   6.024  14.080  1.00  0.77           C  
ATOM    269  O   THR A  33      -2.735   6.631  13.014  1.00  0.77           O  
ATOM    270  CB  THR A  33      -2.724   7.609  16.019  1.00  0.77           C  
ATOM    271  CG2 THR A  33      -4.118   7.225  16.487  1.00  0.77           C  
ATOM    272  OG1 THR A  33      -1.925   7.973  17.152  1.00  0.77           O  
ATOM    273  N   VAL A  34      -3.475   4.833  14.151  1.00  0.79           N  
ATOM    274  CA  VAL A  34      -4.306   4.297  13.079  1.00  0.79           C  
ATOM    275  C   VAL A  34      -5.777   4.282  13.478  1.00  0.79           C  
ATOM    276  O   VAL A  34      -6.128   3.848  14.575  1.00  0.79           O  
ATOM    277  CB  VAL A  34      -3.818   2.911  12.617  1.00  0.79           C  
ATOM    278  CG1 VAL A  34      -2.603   2.430  13.396  1.00  0.79           C  
ATOM    279  CG2 VAL A  34      -4.966   1.922  12.742  1.00  0.79           C  
ATOM    280  N   THR A  35      -6.646   4.954  12.716  1.00  0.78           N  
ATOM    281  CA  THR A  35      -8.097   4.896  12.852  1.00  0.78           C  
ATOM    282  C   THR A  35      -8.735   4.203  11.655  1.00  0.78           C  
ATOM    283  O   THR A  35      -8.248   4.313  10.529  1.00  0.78           O  
ATOM    284  CB  THR A  35      -8.681   6.309  13.031  1.00  0.78           C  
ATOM    285  CG2 THR A  35      -9.553   6.366  14.276  1.00  0.78           C  
ATOM    286  OG1 THR A  35      -7.623   7.268  13.148  1.00  0.78           O  
ATOM    287  N   THR A  36      -9.651   3.215  11.975  1.00  0.76           N  
ATOM    288  CA  THR A  36     -10.344   2.503  10.908  1.00  0.76           C  
ATOM    289  C   THR A  36     -11.822   2.866  10.873  1.00  0.76           C  
ATOM    290  O   THR A  36     -12.453   3.041  11.915  1.00  0.76           O  
ATOM    291  CB  THR A  36     -10.180   0.982  11.082  1.00  0.76           C  
ATOM    292  CG2 THR A  36     -10.858   0.241   9.940  1.00  0.76           C  
ATOM    293  OG1 THR A  36      -8.787   0.643  11.106  1.00  0.76           O  
ATOM    294  N   LYS A  37     -12.297   3.207   9.724  1.00  0.79           N  
ATOM    295  CA  LYS A  37     -13.714   3.378   9.427  1.00  0.79           C  
ATOM    296  C   LYS A  37     -14.167   2.416   8.337  1.00  0.79           C  
ATOM    297  O   LYS A  37     -13.397   2.069   7.441  1.00  0.79           O  
ATOM    298  CB  LYS A  37     -14.025   4.816   9.009  1.00  0.79           C  
ATOM    299  CG  LYS A  37     -13.801   5.858  10.096  1.00  0.79           C  
ATOM    300  CD  LYS A  37     -14.262   7.237   9.644  1.00  0.79           C  
ATOM    301  CE  LYS A  37     -14.094   8.268  10.750  1.00  0.79           C  
ATOM    302  NZ  LYS A  37     -14.612   9.604  10.348  1.00  0.79           N1+
ATOM    303  N   GLU A  38     -15.319   1.780   8.582  1.00  0.80           N  
ATOM    304  CA  GLU A  38     -15.885   0.865   7.597  1.00  0.80           C  
ATOM    305  C   GLU A  38     -17.336   1.216   7.292  1.00  0.80           C  
ATOM    306  O   GLU A  38     -18.039   1.779   8.132  1.00  0.80           O  
ATOM    307  CB  GLU A  38     -15.782  -0.587   8.066  1.00  0.80           C  
ATOM    308  CG  GLU A  38     -16.570  -0.974   9.310  1.00  0.80           C  
ATOM    309  CD  GLU A  38     -16.335  -2.398   9.731  1.00  0.80           C  
ATOM    310  OE1 GLU A  38     -15.435  -3.011   9.211  1.00  0.80           O  
ATOM    311  OE2 GLU A  38     -17.057  -2.872  10.576  1.00  0.80           O1-
ATOM    312  N   GLY A  39     -17.748   0.956   5.971  1.00  0.84           N  
ATOM    313  CA  GLY A  39     -19.127   1.227   5.580  1.00  0.84           C  
ATOM    314  C   GLY A  39     -19.412   0.713   4.174  1.00  0.84           C  
ATOM    315  O   GLY A  39     -18.553   0.097   3.542  1.00  0.84           O  
ATOM    316  N   PRO A  40     -20.735   0.955   3.615  1.00  0.85           N  
ATOM    317  CA  PRO A  40     -21.096   0.541   2.265  1.00  0.85           C  
ATOM    318  C   PRO A  40     -20.449   1.441   1.221  1.00  0.85           C  
ATOM    319  O   PRO A  40     -20.371   2.657   1.398  1.00  0.85           O  
ATOM    320  CB  PRO A  40     -22.623   0.659   2.222  1.00  0.85           C  
ATOM    321  CG  PRO A  40     -23.077   0.673   3.642  1.00  0.85           C  
ATOM    322  CD  PRO A  40     -21.891   1.197   4.408  1.00  0.85           C  
ATOM    323  N   ALA A  41     -19.770   0.743   0.145  1.00  0.77           N  
ATOM    324  CA  ALA A  41     -19.144   1.467  -0.956  1.00  0.77           C  
ATOM    325  C   ALA A  41     -20.185   2.188  -1.803  1.00  0.77           C  
ATOM    326  O   ALA A  41     -21.206   1.609  -2.176  1.00  0.77           O  
ATOM    327  CB  ALA A  41     -18.331   0.528  -1.835  1.00  0.77           C  
ATOM    328  N   GLN A  42     -20.004   3.512  -1.879  1.00  0.77           N  
ATOM    329  CA  GLN A  42     -20.791   4.337  -2.789  1.00  0.77           C  
ATOM    330  C   GLN A  42     -19.937   4.861  -3.935  1.00  0.77           C  
ATOM    331  O   GLN A  42     -18.748   4.555  -4.026  1.00  0.77           O  
ATOM    332  CB  GLN A  42     -21.432   5.493  -2.017  1.00  0.77           C  
ATOM    333  CG  GLN A  42     -22.383   5.052  -0.917  1.00  0.77           C  
ATOM    334  CD  GLN A  42     -22.997   6.225  -0.177  1.00  0.77           C  
ATOM    335  NE2 GLN A  42     -24.105   5.974   0.513  1.00  0.77           N  
ATOM    336  OE1 GLN A  42     -22.483   7.346  -0.226  1.00  0.77           O  
ATOM    337  N   GLU A  43     -20.534   5.535  -4.979  1.00  0.78           N  
ATOM    338  CA  GLU A  43     -19.773   6.126  -6.074  1.00  0.78           C  
ATOM    339  C   GLU A  43     -18.741   7.120  -5.555  1.00  0.78           C  
ATOM    340  O   GLU A  43     -17.656   7.254  -6.120  1.00  0.78           O  
ATOM    341  CB  GLU A  43     -20.700   6.814  -7.078  1.00  0.78           C  
ATOM    342  CG  GLU A  43     -21.559   5.855  -7.890  1.00  0.78           C  
ATOM    343  CD  GLU A  43     -22.453   6.560  -8.873  1.00  0.78           C  
ATOM    344  OE1 GLU A  43     -22.500   7.766  -8.846  1.00  0.78           O  
ATOM    345  OE2 GLU A  43     -23.088   5.891  -9.653  1.00  0.78           O1-
ATOM    346  N   GLU A  44     -18.865   7.696  -4.272  1.00  0.76           N  
ATOM    347  CA  GLU A  44     -17.990   8.640  -3.588  1.00  0.76           C  
ATOM    348  C   GLU A  44     -17.823   8.271  -2.119  1.00  0.76           C  
ATOM    349  O   GLU A  44     -18.794   7.948  -1.436  1.00  0.76           O  
ATOM    350  CB  GLU A  44     -18.538  10.065  -3.693  1.00  0.76           C  
ATOM    351  CG  GLU A  44     -18.581  10.714  -5.069  1.00  0.76           C  
ATOM    352  CD  GLU A  44     -19.109  12.121  -5.036  1.00  0.76           C  
ATOM    353  OE1 GLU A  44     -19.570  12.538  -4.001  1.00  0.76           O  
ATOM    354  OE2 GLU A  44     -19.054  12.779  -6.048  1.00  0.76           O1-
ATOM    355  N   ILE A  45     -16.506   8.111  -1.732  1.00  0.80           N  
ATOM    356  CA  ILE A  45     -16.170   7.927  -0.326  1.00  0.80           C  
ATOM    357  C   ILE A  45     -15.631   9.214   0.285  1.00  0.80           C  
ATOM    358  O   ILE A  45     -14.687   9.810  -0.233  1.00  0.80           O  
ATOM    359  CB  ILE A  45     -15.172   6.767  -0.152  1.00  0.80           C  
ATOM    360  CG1 ILE A  45     -15.702   5.467  -0.763  1.00  0.80           C  
ATOM    361  CG2 ILE A  45     -14.857   6.577   1.323  1.00  0.80           C  
ATOM    362  CD1 ILE A  45     -14.656   4.383  -0.891  1.00  0.80           C  
ATOM    363  N   ILE A  46     -16.431   9.717   1.249  1.00  0.77           N  
ATOM    364  CA  ILE A  46     -16.030  10.899   2.003  1.00  0.77           C  
ATOM    365  C   ILE A  46     -15.466  10.519   3.366  1.00  0.77           C  
ATOM    366  O   ILE A  46     -16.139   9.871   4.168  1.00  0.77           O  
ATOM    367  CB  ILE A  46     -17.195  11.898   2.123  1.00  0.77           C  
ATOM    368  CG1 ILE A  46     -17.759  12.280   0.752  1.00  0.77           C  
ATOM    369  CG2 ILE A  46     -16.736  13.137   2.877  1.00  0.77           C  
ATOM    370  CD1 ILE A  46     -19.079  13.013   0.816  1.00  0.77           C  
ATOM    371  N   VAL A  47     -14.113  10.669   3.455  1.00  0.77           N  
ATOM    372  CA  VAL A  47     -13.446  10.414   4.726  1.00  0.77           C  
ATOM    373  C   VAL A  47     -13.070  11.717   5.422  1.00  0.77           C  
ATOM    374  O   VAL A  47     -12.429  12.585   4.830  1.00  0.77           O  
ATOM    375  CB  VAL A  47     -12.272   9.430   4.569  1.00  0.77           C  
ATOM    376  CG1 VAL A  47     -11.997   9.025   3.129  1.00  0.77           C  
ATOM    377  CG2 VAL A  47     -11.039  10.062   5.197  1.00  0.77           C  
ATOM    378  N   THR A  48     -13.840  12.006   6.516  1.00  0.73           N  
ATOM    379  CA  THR A  48     -13.533  13.164   7.346  1.00  0.73           C  
ATOM    380  C   THR A  48     -12.608  12.788   8.497  1.00  0.73           C  
ATOM    381  O   THR A  48     -12.927  11.913   9.302  1.00  0.73           O  
ATOM    382  CB  THR A  48     -14.819  13.823   7.879  1.00  0.73           C  
ATOM    383  CG2 THR A  48     -14.493  15.091   8.654  1.00  0.73           C  
ATOM    384  OG1 THR A  48     -15.673  14.149   6.774  1.00  0.73           O  
ATOM    385  N   PHE A  49     -11.468  13.477   8.369  1.00  0.71           N  
ATOM    386  CA  PHE A  49     -10.434  13.272   9.375  1.00  0.71           C  
ATOM    387  C   PHE A  49      -9.865  14.600   9.859  1.00  0.71           C  
ATOM    388  O   PHE A  49      -9.435  15.431   9.058  1.00  0.71           O  
ATOM    389  CB  PHE A  49      -9.331  12.380   8.802  1.00  0.71           C  
ATOM    390  CG  PHE A  49      -8.243  12.013   9.771  1.00  0.71           C  
ATOM    391  CD1 PHE A  49      -8.486  11.117  10.801  1.00  0.71           C  
ATOM    392  CD2 PHE A  49      -6.975  12.563   9.654  1.00  0.71           C  
ATOM    393  CE1 PHE A  49      -7.485  10.778  11.693  1.00  0.71           C  
ATOM    394  CE2 PHE A  49      -5.973  12.227  10.543  1.00  0.71           C  
ATOM    395  CZ  PHE A  49      -6.229  11.334  11.564  1.00  0.71           C  
ATOM    396  N   ASP A  50      -9.758  14.881  11.260  1.00  0.70           N  
ATOM    397  CA  ASP A  50      -9.235  16.077  11.910  1.00  0.70           C  
ATOM    398  C   ASP A  50      -9.820  17.341  11.292  1.00  0.70           C  
ATOM    399  O   ASP A  50      -9.088  18.259  10.923  1.00  0.70           O  
ATOM    400  CB  ASP A  50      -7.704  16.092  11.879  1.00  0.70           C  
ATOM    401  CG  ASP A  50      -6.995  15.534  13.104  1.00  0.70           C  
ATOM    402  OD1 ASP A  50      -5.823  15.257  13.012  1.00  0.70           O  
ATOM    403  OD2 ASP A  50      -7.631  15.391  14.121  1.00  0.70           O1-
ATOM    404  N   GLY A  51     -11.348  17.146  10.993  1.00  0.79           N  
ATOM    405  CA  GLY A  51     -11.982  18.359  10.489  1.00  0.79           C  
ATOM    406  C   GLY A  51     -11.793  18.493   8.984  1.00  0.79           C  
ATOM    407  O   GLY A  51     -12.319  19.418   8.362  1.00  0.79           O  
ATOM    408  N   GLU A  52     -10.677  17.653   8.264  1.00  0.75           N  
ATOM    409  CA  GLU A  52     -10.431  17.672   6.826  1.00  0.75           C  
ATOM    410  C   GLU A  52     -11.217  16.575   6.119  1.00  0.75           C  
ATOM    411  O   GLU A  52     -11.324  15.455   6.618  1.00  0.75           O  
ATOM    412  CB  GLU A  52      -8.938  17.530   6.521  1.00  0.75           C  
ATOM    413  CG  GLU A  52      -8.095  18.696   7.017  1.00  0.75           C  
ATOM    414  CD  GLU A  52      -6.652  18.588   6.610  1.00  0.75           C  
ATOM    415  OE1 GLU A  52      -6.251  17.531   6.186  1.00  0.75           O  
ATOM    416  OE2 GLU A  52      -5.950  19.565   6.721  1.00  0.75           O1-
ATOM    417  N   THR A  53     -11.876  16.992   5.005  1.00  0.78           N  
ATOM    418  CA  THR A  53     -12.666  16.058   4.213  1.00  0.78           C  
ATOM    419  C   THR A  53     -11.924  15.641   2.950  1.00  0.78           C  
ATOM    420  O   THR A  53     -11.413  16.483   2.212  1.00  0.78           O  
ATOM    421  CB  THR A  53     -14.030  16.674   3.848  1.00  0.78           C  
ATOM    422  CG2 THR A  53     -14.888  15.677   3.083  1.00  0.78           C  
ATOM    423  OG1 THR A  53     -14.705  17.055   5.053  1.00  0.78           O  
ATOM    424  N   PHE A  54     -11.681  14.262   2.803  1.00  0.79           N  
ATOM    425  CA  PHE A  54     -11.139  13.680   1.580  1.00  0.79           C  
ATOM    426  C   PHE A  54     -12.203  12.893   0.826  1.00  0.79           C  
ATOM    427  O   PHE A  54     -12.965  12.133   1.421  1.00  0.79           O  
ATOM    428  CB  PHE A  54      -9.956  12.763   1.894  1.00  0.79           C  
ATOM    429  CG  PHE A  54      -8.801  13.467   2.548  1.00  0.79           C  
ATOM    430  CD1 PHE A  54      -8.687  13.506   3.929  1.00  0.79           C  
ATOM    431  CD2 PHE A  54      -7.827  14.090   1.783  1.00  0.79           C  
ATOM    432  CE1 PHE A  54      -7.625  14.153   4.532  1.00  0.79           C  
ATOM    433  CE2 PHE A  54      -6.764  14.738   2.383  1.00  0.79           C  
ATOM    434  CZ  PHE A  54      -6.663  14.770   3.758  1.00  0.79           C  
ATOM    435  N   THR A  55     -12.477  13.385  -0.413  1.00  0.76           N  
ATOM    436  CA  THR A  55     -13.451  12.724  -1.273  1.00  0.76           C  
ATOM    437  C   THR A  55     -12.763  11.851  -2.315  1.00  0.76           C  
ATOM    438  O   THR A  55     -11.862  12.305  -3.021  1.00  0.76           O  
ATOM    439  CB  THR A  55     -14.365  13.756  -1.960  1.00  0.76           C  
ATOM    440  CG2 THR A  55     -15.443  13.065  -2.782  1.00  0.76           C  
ATOM    441  OG1 THR A  55     -14.983  14.569  -0.954  1.00  0.76           O  
ATOM    442  N   PHE A  56     -13.146  10.614  -2.341  1.00  0.74           N  
ATOM    443  CA  PHE A  56     -12.663   9.673  -3.344  1.00  0.74           C  
ATOM    444  C   PHE A  56     -13.805   9.159  -4.212  1.00  0.74           C  
ATOM    445  O   PHE A  56     -14.887   8.849  -3.713  1.00  0.74           O  
ATOM    446  CB  PHE A  56     -11.983   8.471  -2.687  1.00  0.74           C  
ATOM    447  CG  PHE A  56     -10.773   8.788  -1.853  1.00  0.74           C  
ATOM    448  CD1 PHE A  56     -10.887   8.972  -0.483  1.00  0.74           C  
ATOM    449  CD2 PHE A  56      -9.522   8.903  -2.437  1.00  0.74           C  
ATOM    450  CE1 PHE A  56      -9.775   9.264   0.284  1.00  0.74           C  
ATOM    451  CE2 PHE A  56      -8.409   9.196  -1.673  1.00  0.74           C  
ATOM    452  CZ  PHE A  56      -8.536   9.376  -0.311  1.00  0.74           C  
ATOM    453  N   THR A  57     -13.599   9.474  -5.455  1.00  0.69           N  
ATOM    454  CA  THR A  57     -14.523   8.924  -6.439  1.00  0.69           C  
ATOM    455  C   THR A  57     -13.998   7.617  -7.018  1.00  0.69           C  
ATOM    456  O   THR A  57     -12.866   7.550  -7.497  1.00  0.69           O  
ATOM    457  CB  THR A  57     -14.794   9.939  -7.565  1.00  0.69           C  
ATOM    458  CG2 THR A  57     -15.856   9.422  -8.522  1.00  0.69           C  
ATOM    459  OG1 THR A  57     -15.244  11.167  -6.977  1.00  0.69           O  
ATOM    460  N   TRP A  58     -14.778   6.639  -7.075  1.00  0.65           N  
ATOM    461  CA  TRP A  58     -14.245   5.356  -7.514  1.00  0.65           C  
ATOM    462  C   TRP A  58     -14.967   4.857  -8.759  1.00  0.65           C  
ATOM    463  O   TRP A  58     -16.172   5.060  -8.913  1.00  0.65           O  
ATOM    464  CB  TRP A  58     -14.128   4.310  -6.403  1.00  0.65           C  
ATOM    465  CG  TRP A  58     -15.283   3.534  -5.847  1.00  0.65           C  
ATOM    466  CD1 TRP A  58     -15.934   2.499  -6.449  1.00  0.65           C  
ATOM    467  CD2 TRP A  58     -15.932   3.727  -4.568  1.00  0.65           C  
ATOM    468  CE2 TRP A  58     -16.953   2.776  -4.481  1.00  0.65           C  
ATOM    469  CE3 TRP A  58     -15.733   4.616  -3.505  1.00  0.65           C  
ATOM    470  NE1 TRP A  58     -16.940   2.036  -5.637  1.00  0.65           N  
ATOM    471  CZ2 TRP A  58     -17.779   2.685  -3.372  1.00  0.65           C  
ATOM    472  CZ3 TRP A  58     -16.561   4.525  -2.392  1.00  0.65           C  
ATOM    473  CH2 TRP A  58     -17.557   3.584  -2.328  1.00  0.65           C  
ATOM    474  N   PRO A  59     -13.044   4.326  -9.393  1.00  0.64           N  
ATOM    475  CA  PRO A  59     -12.917   4.613 -10.818  1.00  0.64           C  
ATOM    476  C   PRO A  59     -14.242   4.407 -11.540  1.00  0.64           C  
ATOM    477  O   PRO A  59     -15.070   3.597 -11.122  1.00  0.64           O  
ATOM    478  CB  PRO A  59     -11.803   3.692 -11.325  1.00  0.64           C  
ATOM    479  CG  PRO A  59     -11.467   2.646 -10.317  1.00  0.64           C  
ATOM    480  CD  PRO A  59     -12.127   3.120  -9.050  1.00  0.64           C  
ATOM    481  N   SER A  60     -14.097   5.096 -12.174  1.00  0.49           N  
ATOM    482  CA  SER A  60     -15.195   5.140 -13.132  1.00  0.49           C  
ATOM    483  C   SER A  60     -14.876   4.318 -14.373  1.00  0.49           C  
ATOM    484  O   SER A  60     -13.714   4.181 -14.758  1.00  0.49           O  
ATOM    485  CB  SER A  60     -15.673   6.550 -13.426  1.00  0.49           C  
ATOM    486  OG  SER A  60     -14.749   7.474 -13.929  1.00  0.49           O  
TER   
ATOM    487  N   ALA B  61      10.965  10.604  -0.281  1.00  0.67           N  
ATOM    488  CA  ALA B  61       9.730   9.845  -0.431  1.00  0.67           C  
ATOM    489  C   ALA B  61       9.899   8.414   0.067  1.00  0.67           C  
ATOM    490  O   ALA B  61      11.006   7.877   0.076  1.00  0.67           O  
ATOM    491  CB  ALA B  61       9.264   9.887  -1.878  1.00  0.67           C  
ATOM    492  N   PHE B  62       8.825   7.790   0.656  1.00  0.80           N  
ATOM    493  CA  PHE B  62       8.715   6.399   1.077  1.00  0.80           C  
ATOM    494  C   PHE B  62       8.741   5.458  -0.121  1.00  0.80           C  
ATOM    495  O   PHE B  62       7.988   5.634  -1.079  1.00  0.80           O  
ATOM    496  CB  PHE B  62       7.423   6.222   1.877  1.00  0.80           C  
ATOM    497  CG  PHE B  62       7.200   4.848   2.441  1.00  0.80           C  
ATOM    498  CD1 PHE B  62       7.909   4.414   3.551  1.00  0.80           C  
ATOM    499  CD2 PHE B  62       6.281   3.985   1.862  1.00  0.80           C  
ATOM    500  CE1 PHE B  62       7.704   3.151   4.071  1.00  0.80           C  
ATOM    501  CE2 PHE B  62       6.075   2.721   2.379  1.00  0.80           C  
ATOM    502  CZ  PHE B  62       6.786   2.304   3.485  1.00  0.80           C  
ATOM    503  N   THR B  63       9.728   4.463  -0.070  1.00  0.80           N  
ATOM    504  CA  THR B  63       9.876   3.561  -1.207  1.00  0.80           C  
ATOM    505  C   THR B  63       9.879   2.106  -0.758  1.00  0.80           C  
ATOM    506  O   THR B  63      10.552   1.745   0.208  1.00  0.80           O  
ATOM    507  CB  THR B  63      11.168   3.866  -1.987  1.00  0.80           C  
ATOM    508  CG2 THR B  63      11.242   3.018  -3.248  1.00  0.80           C  
ATOM    509  OG1 THR B  63      11.197   5.254  -2.347  1.00  0.80           O  
ATOM    510  N   VAL B  64       8.867   1.292  -1.302  1.00  0.88           N  
ATOM    511  CA  VAL B  64       8.915  -0.163  -1.212  1.00  0.88           C  
ATOM    512  C   VAL B  64       9.683  -0.762  -2.385  1.00  0.88           C  
ATOM    513  O   VAL B  64       9.552  -0.307  -3.521  1.00  0.88           O  
ATOM    514  CB  VAL B  64       7.500  -0.760  -1.107  1.00  0.88           C  
ATOM    515  CG1 VAL B  64       6.433   0.325  -1.086  1.00  0.88           C  
ATOM    516  CG2 VAL B  64       7.271  -1.720  -2.264  1.00  0.88           C  
ATOM    517  N   THR B  65      10.664  -1.591  -2.113  1.00  0.90           N  
ATOM    518  CA  THR B  65      11.447  -2.241  -3.158  1.00  0.90           C  
ATOM    519  C   THR B  65      11.151  -3.733  -3.219  1.00  0.90           C  
ATOM    520  O   THR B  65      10.753  -4.339  -2.224  1.00  0.90           O  
ATOM    521  CB  THR B  65      12.957  -2.016  -2.960  1.00  0.90           C  
ATOM    522  CG2 THR B  65      13.279  -0.529  -2.992  1.00  0.90           C  
ATOM    523  OG1 THR B  65      13.373  -2.563  -1.701  1.00  0.90           O  
ATOM    524  N   VAL B  66      11.139  -4.238  -4.448  1.00  0.89           N  
ATOM    525  CA  VAL B  66      11.024  -5.678  -4.652  1.00  0.89           C  
ATOM    526  C   VAL B  66      12.300  -6.253  -5.254  1.00  0.89           C  
ATOM    527  O   VAL B  66      12.872  -5.681  -6.181  1.00  0.89           O  
ATOM    528  CB  VAL B  66       9.803  -6.008  -5.530  1.00  0.89           C  
ATOM    529  CG1 VAL B  66       9.050  -4.772  -5.999  1.00  0.89           C  
ATOM    530  CG2 VAL B  66      10.274  -6.835  -6.716  1.00  0.89           C  
ATOM    531  N   PRO B  67      12.864  -7.409  -4.638  1.00  0.90           N  
ATOM    532  CA  PRO B  67      14.089  -8.018  -5.143  1.00  0.90           C  
ATOM    533  C   PRO B  67      13.899  -8.543  -6.561  1.00  0.90           C  
ATOM    534  O   PRO B  67      14.822  -8.508  -7.375  1.00  0.90           O  
ATOM    535  CB  PRO B  67      14.380  -9.155  -4.159  1.00  0.90           C  
ATOM    536  CG  PRO B  67      13.767  -8.719  -2.872  1.00  0.90           C  
ATOM    537  CD  PRO B  67      12.578  -7.892  -3.285  1.00  0.90           C  
ATOM    538  N   LYS B  68      12.545  -9.042  -6.895  1.00  0.91           N  
ATOM    539  CA  LYS B  68      12.225  -9.584  -8.211  1.00  0.91           C  
ATOM    540  C   LYS B  68      10.845  -9.133  -8.672  1.00  0.91           C  
ATOM    541  O   LYS B  68       9.901  -9.089  -7.884  1.00  0.91           O  
ATOM    542  CB  LYS B  68      12.276 -11.113  -8.191  1.00  0.91           C  
ATOM    543  CG  LYS B  68      13.626 -11.768  -7.935  1.00  0.91           C  
ATOM    544  CD  LYS B  68      13.517 -13.285  -7.952  1.00  0.91           C  
ATOM    545  CE  LYS B  68      14.856 -13.941  -7.651  1.00  0.91           C  
ATOM    546  NZ  LYS B  68      14.758 -15.425  -7.635  1.00  0.91           N1+
ATOM    547  N   ASP B  69      10.796  -8.618  -9.941  1.00  0.92           N  
ATOM    548  CA  ASP B  69       9.516  -8.205 -10.508  1.00  0.92           C  
ATOM    549  C   ASP B  69       8.810  -9.372 -11.184  1.00  0.92           C  
ATOM    550  O   ASP B  69       7.621  -9.297 -11.493  1.00  0.92           O  
ATOM    551  CB  ASP B  69       9.710  -7.062 -11.508  1.00  0.92           C  
ATOM    552  CG  ASP B  69      10.098  -5.729 -10.881  1.00  0.92           C  
ATOM    553  OD1 ASP B  69      10.684  -4.923 -11.562  1.00  0.92           O  
ATOM    554  OD2 ASP B  69       9.803  -5.532  -9.726  1.00  0.92           O1-
ATOM    555  N   LEU B  70       9.608 -10.528 -11.506  1.00  0.96           N  
ATOM    556  CA  LEU B  70       9.063 -11.716 -12.153  1.00  0.96           C  
ATOM    557  C   LEU B  70       9.451 -12.982 -11.396  1.00  0.96           C  
ATOM    558  O   LEU B  70      10.633 -13.248 -11.177  1.00  0.96           O  
ATOM    559  CB  LEU B  70       9.523 -11.788 -13.614  1.00  0.96           C  
ATOM    560  CG  LEU B  70       9.056 -12.950 -14.500  1.00  0.96           C  
ATOM    561  CD1 LEU B  70      10.240 -13.848 -14.827  1.00  0.96           C  
ATOM    562  CD2 LEU B  70       7.962 -13.727 -13.783  1.00  0.96           C  
ATOM    563  N   TYR B  71       8.408 -13.754 -10.859  1.00  0.96           N  
ATOM    564  CA  TYR B  71       8.587 -15.049 -10.213  1.00  0.96           C  
ATOM    565  C   TYR B  71       8.071 -16.180 -11.093  1.00  0.96           C  
ATOM    566  O   TYR B  71       6.944 -16.133 -11.584  1.00  0.96           O  
ATOM    567  CB  TYR B  71       7.877 -15.091  -8.856  1.00  0.96           C  
ATOM    568  CG  TYR B  71       8.492 -14.198  -7.802  1.00  0.96           C  
ATOM    569  CD1 TYR B  71       8.122 -12.863  -7.724  1.00  0.96           C  
ATOM    570  CD2 TYR B  71       9.424 -14.713  -6.913  1.00  0.96           C  
ATOM    571  CE1 TYR B  71       8.684 -12.047  -6.761  1.00  0.96           C  
ATOM    572  CE2 TYR B  71       9.984 -13.897  -5.950  1.00  0.96           C  
ATOM    573  CZ  TYR B  71       9.614 -12.564  -5.875  1.00  0.96           C  
ATOM    574  OH  TYR B  71      10.173 -11.751  -4.915  1.00  0.96           O  
ATOM    575  N   VAL B  72       8.955 -17.096 -11.482  1.00  0.97           N  
ATOM    576  CA  VAL B  72       8.563 -18.328 -12.157  1.00  0.97           C  
ATOM    577  C   VAL B  72       8.504 -19.496 -11.182  1.00  0.97           C  
ATOM    578  O   VAL B  72       9.485 -19.804 -10.506  1.00  0.97           O  
ATOM    579  CB  VAL B  72       9.494 -18.638 -13.345  1.00  0.97           C  
ATOM    580  CG1 VAL B  72      10.599 -17.597 -13.444  1.00  0.97           C  
ATOM    581  CG2 VAL B  72      10.079 -20.033 -13.193  1.00  0.97           C  
ATOM    582  N   VAL B  73       7.320 -20.053 -10.924  1.00  0.95           N  
ATOM    583  CA  VAL B  73       7.109 -21.107  -9.939  1.00  0.95           C  
ATOM    584  C   VAL B  73       6.593 -22.380 -10.596  1.00  0.95           C  
ATOM    585  O   VAL B  73       5.952 -22.332 -11.646  1.00  0.95           O  
ATOM    586  CB  VAL B  73       6.163 -20.627  -8.823  1.00  0.95           C  
ATOM    587  CG1 VAL B  73       4.876 -21.435  -8.747  1.00  0.95           C  
ATOM    588  CG2 VAL B  73       6.911 -20.680  -7.499  1.00  0.95           C  
ATOM    589  N   GLU B  74       6.924 -23.554  -9.957  1.00  0.96           N  
ATOM    590  CA  GLU B  74       6.412 -24.842 -10.410  1.00  0.96           C  
ATOM    591  C   GLU B  74       5.021 -25.109  -9.849  1.00  0.96           C  
ATOM    592  O   GLU B  74       4.733 -24.784  -8.697  1.00  0.96           O  
ATOM    593  CB  GLU B  74       7.358 -25.977 -10.016  1.00  0.96           C  
ATOM    594  CG  GLU B  74       8.721 -25.910 -10.689  1.00  0.96           C  
ATOM    595  CD  GLU B  74       9.617 -27.058 -10.315  1.00  0.96           C  
ATOM    596  OE1 GLU B  74       9.250 -27.814  -9.447  1.00  0.96           O  
ATOM    597  OE2 GLU B  74      10.669 -27.180 -10.896  1.00  0.96           O1-
ATOM    598  N   TYR B  75       4.160 -25.757 -10.760  1.00  0.97           N  
ATOM    599  CA  TYR B  75       2.816 -26.130 -10.338  1.00  0.97           C  
ATOM    600  C   TYR B  75       2.856 -27.041  -9.117  1.00  0.97           C  
ATOM    601  O   TYR B  75       3.633 -27.993  -9.065  1.00  0.97           O  
ATOM    602  CB  TYR B  75       2.085 -26.812 -11.495  1.00  0.97           C  
ATOM    603  CG  TYR B  75       0.630 -27.139 -11.243  1.00  0.97           C  
ATOM    604  CD1 TYR B  75      -0.326 -26.134 -11.292  1.00  0.97           C  
ATOM    605  CD2 TYR B  75       0.250 -28.444 -10.963  1.00  0.97           C  
ATOM    606  CE1 TYR B  75      -1.654 -26.433 -11.062  1.00  0.97           C  
ATOM    607  CE2 TYR B  75      -1.080 -28.742 -10.733  1.00  0.97           C  
ATOM    608  CZ  TYR B  75      -2.030 -27.736 -10.783  1.00  0.97           C  
ATOM    609  OH  TYR B  75      -3.354 -28.034 -10.553  1.00  0.97           O  
ATOM    610  N   GLY B  76       2.082 -26.734  -8.024  1.00  0.94           N  
ATOM    611  CA  GLY B  76       1.953 -27.589  -6.850  1.00  0.94           C  
ATOM    612  C   GLY B  76       3.017 -27.261  -5.810  1.00  0.94           C  
ATOM    613  O   GLY B  76       3.049 -27.856  -4.732  1.00  0.94           O  
ATOM    614  N   SER B  77       4.070 -26.333  -6.095  1.00  0.95           N  
ATOM    615  CA  SER B  77       5.133 -25.933  -5.180  1.00  0.95           C  
ATOM    616  C   SER B  77       4.721 -24.725  -4.350  1.00  0.95           C  
ATOM    617  O   SER B  77       3.686 -24.110  -4.603  1.00  0.95           O  
ATOM    618  CB  SER B  77       6.399 -25.628  -5.957  1.00  0.95           C  
ATOM    619  OG  SER B  77       6.246 -24.518  -6.798  1.00  0.95           O  
ATOM    620  N   ASN B  78       5.564 -24.417  -3.320  1.00  0.96           N  
ATOM    621  CA  ASN B  78       5.416 -23.223  -2.497  1.00  0.96           C  
ATOM    622  C   ASN B  78       6.184 -22.048  -3.087  1.00  0.96           C  
ATOM    623  O   ASN B  78       7.236 -22.227  -3.699  1.00  0.96           O  
ATOM    624  CB  ASN B  78       5.871 -23.498  -1.076  1.00  0.96           C  
ATOM    625  CG  ASN B  78       5.073 -24.565  -0.378  1.00  0.96           C  
ATOM    626  ND2 ASN B  78       5.690 -25.235   0.561  1.00  0.96           N  
ATOM    627  OD1 ASN B  78       3.897 -24.782  -0.693  1.00  0.96           O  
ATOM    628  N   MET B  79       5.493 -20.862  -3.039  1.00  0.98           N  
ATOM    629  CA  MET B  79       6.148 -19.640  -3.489  1.00  0.98           C  
ATOM    630  C   MET B  79       6.116 -18.568  -2.407  1.00  0.98           C  
ATOM    631  O   MET B  79       5.132 -18.436  -1.679  1.00  0.98           O  
ATOM    632  CB  MET B  79       5.458 -19.143  -4.758  1.00  0.98           C  
ATOM    633  CG  MET B  79       6.034 -17.869  -5.362  1.00  0.98           C  
ATOM    634  SD  MET B  79       5.108 -17.301  -6.801  1.00  0.98           S  
ATOM    635  CE  MET B  79       3.615 -16.688  -6.022  1.00  0.98           C  
ATOM    636  N   THR B  80       7.240 -17.863  -2.237  1.00  0.95           N  
ATOM    637  CA  THR B  80       7.341 -16.695  -1.370  1.00  0.95           C  
ATOM    638  C   THR B  80       7.720 -15.451  -2.163  1.00  0.95           C  
ATOM    639  O   THR B  80       8.745 -15.426  -2.846  1.00  0.95           O  
ATOM    640  CB  THR B  80       8.358 -16.935  -0.238  1.00  0.95           C  
ATOM    641  CG2 THR B  80       8.415 -15.735   0.695  1.00  0.95           C  
ATOM    642  OG1 THR B  80       7.973 -18.097   0.507  1.00  0.95           O  
ATOM    643  N   ILE B  81       6.823 -14.419  -2.202  1.00  0.97           N  
ATOM    644  CA  ILE B  81       7.081 -13.109  -2.790  1.00  0.97           C  
ATOM    645  C   ILE B  81       7.374 -12.071  -1.714  1.00  0.97           C  
ATOM    646  O   ILE B  81       6.710 -12.031  -0.679  1.00  0.97           O  
ATOM    647  CB  ILE B  81       5.887 -12.669  -3.656  1.00  0.97           C  
ATOM    648  CG1 ILE B  81       5.570 -13.709  -4.735  1.00  0.97           C  
ATOM    649  CG2 ILE B  81       6.174 -11.314  -4.287  1.00  0.97           C  
ATOM    650  CD1 ILE B  81       4.246 -13.486  -5.427  1.00  0.97           C  
ATOM    651  N   GLU B  82       8.451 -11.221  -1.975  1.00  0.94           N  
ATOM    652  CA  GLU B  82       8.872 -10.304  -0.922  1.00  0.94           C  
ATOM    653  C   GLU B  82       8.850  -8.860  -1.407  1.00  0.94           C  
ATOM    654  O   GLU B  82       9.213  -8.573  -2.547  1.00  0.94           O  
ATOM    655  CB  GLU B  82      10.281 -10.651  -0.437  1.00  0.94           C  
ATOM    656  CG  GLU B  82      10.464 -12.015   0.214  1.00  0.94           C  
ATOM    657  CD  GLU B  82      11.888 -12.287   0.612  1.00  0.94           C  
ATOM    658  OE1 GLU B  82      12.755 -11.572   0.170  1.00  0.94           O  
ATOM    659  OE2 GLU B  82      12.109 -13.212   1.359  1.00  0.94           O1-
ATOM    660  N   CYS B  83       8.385  -7.961  -0.516  1.00  0.95           N  
ATOM    661  CA  CYS B  83       8.510  -6.513  -0.628  1.00  0.95           C  
ATOM    662  C   CYS B  83       9.270  -5.932   0.557  1.00  0.95           C  
ATOM    663  O   CYS B  83       9.026  -6.302   1.706  1.00  0.95           O  
ATOM    664  CB  CYS B  83       7.133  -5.858  -0.734  1.00  0.95           C  
ATOM    665  SG  CYS B  83       6.186  -6.322  -2.203  1.00  0.95           S  
ATOM    666  N   LYS B  84      10.316  -5.127   0.223  1.00  0.94           N  
ATOM    667  CA  LYS B  84      11.149  -4.554   1.271  1.00  0.94           C  
ATOM    668  C   LYS B  84      10.786  -3.097   1.529  1.00  0.94           C  
ATOM    669  O   LYS B  84      10.472  -2.352   0.600  1.00  0.94           O  
ATOM    670  CB  LYS B  84      12.633  -4.664   0.918  1.00  0.94           C  
ATOM    671  CG  LYS B  84      13.158  -6.091   0.823  1.00  0.94           C  
ATOM    672  CD  LYS B  84      14.646  -6.113   0.511  1.00  0.94           C  
ATOM    673  CE  LYS B  84      15.176  -7.537   0.432  1.00  0.94           C  
ATOM    674  NZ  LYS B  84      16.625  -7.574   0.100  1.00  0.94           N1+
ATOM    675  N   PHE B  85      10.746  -2.737   2.719  1.00  0.91           N  
ATOM    676  CA  PHE B  85      10.502  -1.367   3.153  1.00  0.91           C  
ATOM    677  C   PHE B  85      11.462  -0.963   4.264  1.00  0.91           C  
ATOM    678  O   PHE B  85      11.973  -1.811   4.996  1.00  0.91           O  
ATOM    679  CB  PHE B  85       9.046  -1.173   3.577  1.00  0.91           C  
ATOM    680  CG  PHE B  85       8.582  -2.010   4.735  1.00  0.91           C  
ATOM    681  CD1 PHE B  85       8.611  -1.508   6.028  1.00  0.91           C  
ATOM    682  CD2 PHE B  85       8.117  -3.302   4.536  1.00  0.91           C  
ATOM    683  CE1 PHE B  85       8.184  -2.277   7.094  1.00  0.91           C  
ATOM    684  CE2 PHE B  85       7.689  -4.072   5.600  1.00  0.91           C  
ATOM    685  CZ  PHE B  85       7.723  -3.559   6.880  1.00  0.91           C  
ATOM    686  N   PRO B  86      11.828   0.372   4.427  1.00  0.88           N  
ATOM    687  CA  PRO B  86      12.810   0.814   5.411  1.00  0.88           C  
ATOM    688  C   PRO B  86      12.258   0.703   6.826  1.00  0.88           C  
ATOM    689  O   PRO B  86      11.104   1.049   7.081  1.00  0.88           O  
ATOM    690  CB  PRO B  86      13.090   2.270   5.030  1.00  0.88           C  
ATOM    691  CG  PRO B  86      11.910   2.744   4.253  1.00  0.88           C  
ATOM    692  CD  PRO B  86      11.405   1.512   3.551  1.00  0.88           C  
ATOM    693  N   VAL B  87      12.911  -0.147   7.643  1.00  0.86           N  
ATOM    694  CA  VAL B  87      12.703  -0.179   9.086  1.00  0.86           C  
ATOM    695  C   VAL B  87      13.912   0.376   9.828  1.00  0.86           C  
ATOM    696  O   VAL B  87      15.001  -0.194   9.772  1.00  0.86           O  
ATOM    697  CB  VAL B  87      12.288  -1.576   9.585  1.00  0.86           C  
ATOM    698  CG1 VAL B  87      12.270  -2.633   8.490  1.00  0.86           C  
ATOM    699  CG2 VAL B  87      13.233  -1.979  10.706  1.00  0.86           C  
ATOM    700  N   GLU B  88      13.920   1.662  10.233  1.00  0.82           N  
ATOM    701  CA  GLU B  88      15.043   2.354  10.854  1.00  0.82           C  
ATOM    702  C   GLU B  88      15.194   1.954  12.317  1.00  0.82           C  
ATOM    703  O   GLU B  88      16.302   1.698  12.789  1.00  0.82           O  
ATOM    704  CB  GLU B  88      14.884   3.871  10.741  1.00  0.82           C  
ATOM    705  CG  GLU B  88      15.005   4.403   9.320  1.00  0.82           C  
ATOM    706  CD  GLU B  88      14.895   5.900   9.244  1.00  0.82           C  
ATOM    707  OE1 GLU B  88      14.626   6.509  10.253  1.00  0.82           O  
ATOM    708  OE2 GLU B  88      15.079   6.437   8.178  1.00  0.82           O1-
ATOM    709  N   LYS B  89      14.209   1.969  13.104  1.00  0.81           N  
ATOM    710  CA  LYS B  89      14.164   1.653  14.526  1.00  0.81           C  
ATOM    711  C   LYS B  89      13.362   0.382  14.783  1.00  0.81           C  
ATOM    712  O   LYS B  89      13.275  -0.493  13.921  1.00  0.81           O  
ATOM    713  CB  LYS B  89      13.557   2.825  15.297  1.00  0.81           C  
ATOM    714  CG  LYS B  89      14.363   4.116  15.246  1.00  0.81           C  
ATOM    715  CD  LYS B  89      13.708   5.210  16.076  1.00  0.81           C  
ATOM    716  CE  LYS B  89      14.482   6.517  15.981  1.00  0.81           C  
ATOM    717  NZ  LYS B  89      13.796   7.624  16.700  1.00  0.81           N1+
ATOM    718  N   GLN B  90      12.605   0.335  15.902  1.00  0.84           N  
ATOM    719  CA  GLN B  90      11.713  -0.791  16.156  1.00  0.84           C  
ATOM    720  C   GLN B  90      10.453  -0.699  15.305  1.00  0.84           C  
ATOM    721  O   GLN B  90       9.839   0.363  15.200  1.00  0.84           O  
ATOM    722  CB  GLN B  90      11.346  -0.874  17.640  1.00  0.84           C  
ATOM    723  CG  GLN B  90      12.506  -1.209  18.562  1.00  0.84           C  
ATOM    724  CD  GLN B  90      12.063  -1.415  19.998  1.00  0.84           C  
ATOM    725  NE2 GLN B  90      12.937  -2.000  20.809  1.00  0.84           N  
ATOM    726  OE1 GLN B  90      10.945  -1.053  20.376  1.00  0.84           O  
ATOM    727  N   LEU B  91      10.211  -1.778  14.424  1.00  0.91           N  
ATOM    728  CA  LEU B  91       9.013  -1.831  13.596  1.00  0.91           C  
ATOM    729  C   LEU B  91       7.760  -1.558  14.420  1.00  0.91           C  
ATOM    730  O   LEU B  91       7.530  -2.197  15.447  1.00  0.91           O  
ATOM    731  CB  LEU B  91       8.922  -3.188  12.889  1.00  0.91           C  
ATOM    732  CG  LEU B  91       7.848  -3.401  11.813  1.00  0.91           C  
ATOM    733  CD1 LEU B  91       6.808  -4.391  12.323  1.00  0.91           C  
ATOM    734  CD2 LEU B  91       7.207  -2.066  11.465  1.00  0.91           C  
ATOM    735  N   ASP B  92       7.055  -0.406  14.225  1.00  0.85           N  
ATOM    736  CA  ASP B  92       5.800  -0.076  14.889  1.00  0.85           C  
ATOM    737  C   ASP B  92       4.623  -0.774  14.220  1.00  0.85           C  
ATOM    738  O   ASP B  92       4.097  -0.297  13.214  1.00  0.85           O  
ATOM    739  CB  ASP B  92       5.598   1.441  14.905  1.00  0.85           C  
ATOM    740  CG  ASP B  92       4.421   1.922  15.745  1.00  0.85           C  
ATOM    741  OD1 ASP B  92       4.327   3.103  15.978  1.00  0.85           O  
ATOM    742  OD2 ASP B  92       3.629   1.103  16.145  1.00  0.85           O1-
ATOM    743  N   LEU B  93       4.159  -2.044  14.765  1.00  0.89           N  
ATOM    744  CA  LEU B  93       3.138  -2.902  14.175  1.00  0.89           C  
ATOM    745  C   LEU B  93       1.776  -2.215  14.170  1.00  0.89           C  
ATOM    746  O   LEU B  93       0.966  -2.429  13.268  1.00  0.89           O  
ATOM    747  CB  LEU B  93       3.051  -4.247  14.908  1.00  0.89           C  
ATOM    748  CG  LEU B  93       4.210  -5.237  14.725  1.00  0.89           C  
ATOM    749  CD1 LEU B  93       5.242  -4.644  13.776  1.00  0.89           C  
ATOM    750  CD2 LEU B  93       4.828  -5.549  16.080  1.00  0.89           C  
ATOM    751  N   ALA B  94       1.481  -1.173  15.192  1.00  0.83           N  
ATOM    752  CA  ALA B  94       0.224  -0.438  15.276  1.00  0.83           C  
ATOM    753  C   ALA B  94       0.057   0.506  14.092  1.00  0.83           C  
ATOM    754  O   ALA B  94      -1.060   0.776  13.653  1.00  0.83           O  
ATOM    755  CB  ALA B  94       0.144   0.334  16.584  1.00  0.83           C  
ATOM    756  N   ALA B  95       1.245   0.972  13.412  1.00  0.80           N  
ATOM    757  CA  ALA B  95       1.251   1.920  12.306  1.00  0.80           C  
ATOM    758  C   ALA B  95       1.445   1.210  10.972  1.00  0.80           C  
ATOM    759  O   ALA B  95       1.257   1.802   9.910  1.00  0.80           O  
ATOM    760  CB  ALA B  95       2.332   2.971  12.513  1.00  0.80           C  
ATOM    761  N   LEU B  96       1.932  -0.168  10.963  1.00  0.87           N  
ATOM    762  CA  LEU B  96       2.257  -0.930   9.763  1.00  0.87           C  
ATOM    763  C   LEU B  96       0.998  -1.482   9.103  1.00  0.87           C  
ATOM    764  O   LEU B  96       0.162  -2.102   9.761  1.00  0.87           O  
ATOM    765  CB  LEU B  96       3.241  -2.058  10.100  1.00  0.87           C  
ATOM    766  CG  LEU B  96       3.795  -2.971   8.999  1.00  0.87           C  
ATOM    767  CD1 LEU B  96       3.209  -4.368   9.156  1.00  0.87           C  
ATOM    768  CD2 LEU B  96       3.457  -2.387   7.636  1.00  0.87           C  
ATOM    769  N   ILE B  97       0.740  -1.129   7.775  1.00  0.86           N  
ATOM    770  CA  ILE B  97      -0.278  -1.726   6.918  1.00  0.86           C  
ATOM    771  C   ILE B  97       0.354  -2.454   5.738  1.00  0.86           C  
ATOM    772  O   ILE B  97       1.144  -1.875   4.992  1.00  0.86           O  
ATOM    773  CB  ILE B  97      -1.270  -0.659   6.423  1.00  0.86           C  
ATOM    774  CG1 ILE B  97      -1.928   0.061   7.602  1.00  0.86           C  
ATOM    775  CG2 ILE B  97      -2.323  -1.294   5.528  1.00  0.86           C  
ATOM    776  CD1 ILE B  97      -2.729   1.281   7.204  1.00  0.86           C  
ATOM    777  N   VAL B  98       0.156  -3.763   5.683  1.00  0.89           N  
ATOM    778  CA  VAL B  98       0.565  -4.562   4.534  1.00  0.89           C  
ATOM    779  C   VAL B  98      -0.644  -5.091   3.772  1.00  0.89           C  
ATOM    780  O   VAL B  98      -1.552  -5.679   4.361  1.00  0.89           O  
ATOM    781  CB  VAL B  98       1.502  -5.710   4.950  1.00  0.89           C  
ATOM    782  CG1 VAL B  98       1.690  -5.747   6.459  1.00  0.89           C  
ATOM    783  CG2 VAL B  98       0.946  -7.033   4.443  1.00  0.89           C  
ATOM    784  N   TYR B  99      -0.652  -4.849   2.489  1.00  0.92           N  
ATOM    785  CA  TYR B  99      -1.764  -5.273   1.646  1.00  0.92           C  
ATOM    786  C   TYR B  99      -1.267  -6.002   0.404  1.00  0.92           C  
ATOM    787  O   TYR B  99      -0.389  -5.512  -0.306  1.00  0.92           O  
ATOM    788  CB  TYR B  99      -2.616  -4.060   1.262  1.00  0.92           C  
ATOM    789  CG  TYR B  99      -3.840  -4.366   0.428  1.00  0.92           C  
ATOM    790  CD1 TYR B  99      -4.982  -4.871   1.032  1.00  0.92           C  
ATOM    791  CD2 TYR B  99      -3.819  -4.142  -0.940  1.00  0.92           C  
ATOM    792  CE1 TYR B  99      -6.100  -5.151   0.270  1.00  0.92           C  
ATOM    793  CE2 TYR B  99      -4.937  -4.422  -1.702  1.00  0.92           C  
ATOM    794  CZ  TYR B  99      -6.077  -4.927  -1.097  1.00  0.92           C  
ATOM    795  OH  TYR B  99      -7.190  -5.205  -1.856  1.00  0.92           O  
ATOM    796  N   TRP B 100      -1.712  -7.373   0.239  1.00  0.94           N  
ATOM    797  CA  TRP B 100      -1.459  -8.159  -0.963  1.00  0.94           C  
ATOM    798  C   TRP B 100      -2.746  -8.409  -1.738  1.00  0.94           C  
ATOM    799  O   TRP B 100      -3.796  -8.671  -1.150  1.00  0.94           O  
ATOM    800  CB  TRP B 100      -0.809  -9.498  -0.609  1.00  0.94           C  
ATOM    801  CG  TRP B 100       0.594  -9.373  -0.094  1.00  0.94           C  
ATOM    802  CD1 TRP B 100       0.971  -9.057   1.177  1.00  0.94           C  
ATOM    803  CD2 TRP B 100       1.820  -9.564  -0.841  1.00  0.94           C  
ATOM    804  CE2 TRP B 100       2.876  -9.346   0.048  1.00  0.94           C  
ATOM    805  CE3 TRP B 100       2.101  -9.897  -2.172  1.00  0.94           C  
ATOM    806  NE1 TRP B 100       2.341  -9.037   1.272  1.00  0.94           N  
ATOM    807  CZ2 TRP B 100       4.201  -9.448  -0.348  1.00  0.94           C  
ATOM    808  CZ3 TRP B 100       3.429 -10.000  -2.568  1.00  0.94           C  
ATOM    809  CH2 TRP B 100       4.452  -9.782  -1.679  1.00  0.94           C  
ATOM    810  N   GLU B 101      -2.728  -8.306  -3.023  1.00  0.90           N  
ATOM    811  CA  GLU B 101      -3.838  -8.578  -3.929  1.00  0.90           C  
ATOM    812  C   GLU B 101      -3.345  -9.190  -5.234  1.00  0.90           C  
ATOM    813  O   GLU B 101      -2.175  -9.056  -5.591  1.00  0.90           O  
ATOM    814  CB  GLU B 101      -4.678  -7.328  -4.197  1.00  0.90           C  
ATOM    815  CG  GLU B 101      -4.042  -6.230  -5.037  1.00  0.90           C  
ATOM    816  CD  GLU B 101      -4.968  -5.073  -5.287  1.00  0.90           C  
ATOM    817  OE1 GLU B 101      -6.098  -5.138  -4.864  1.00  0.90           O  
ATOM    818  OE2 GLU B 101      -4.547  -4.122  -5.902  1.00  0.90           O1-
ATOM    819  N   MET B 102      -4.247  -9.912  -5.917  1.00  0.91           N  
ATOM    820  CA  MET B 102      -4.058 -10.420  -7.270  1.00  0.91           C  
ATOM    821  C   MET B 102      -5.319 -10.238  -8.106  1.00  0.91           C  
ATOM    822  O   MET B 102      -6.402 -10.671  -7.715  1.00  0.91           O  
ATOM    823  CB  MET B 102      -3.625 -11.884  -7.230  1.00  0.91           C  
ATOM    824  CG  MET B 102      -3.300 -12.494  -8.585  1.00  0.91           C  
ATOM    825  SD  MET B 102      -2.810 -14.227  -8.468  1.00  0.91           S  
ATOM    826  CE  MET B 102      -4.372 -14.991  -8.041  1.00  0.91           C  
ATOM    827  N   GLU B 103      -5.332  -9.537  -9.432  1.00  0.84           N  
ATOM    828  CA  GLU B 103      -6.472  -9.346 -10.320  1.00  0.84           C  
ATOM    829  C   GLU B 103      -7.674  -8.796  -9.563  1.00  0.84           C  
ATOM    830  O   GLU B 103      -8.767  -9.357  -9.622  1.00  0.84           O  
ATOM    831  CB  GLU B 103      -6.830 -10.652 -11.033  1.00  0.84           C  
ATOM    832  CG  GLU B 103      -5.729 -11.202 -11.928  1.00  0.84           C  
ATOM    833  CD  GLU B 103      -6.150 -12.433 -12.683  1.00  0.84           C  
ATOM    834  OE1 GLU B 103      -7.198 -12.957 -12.391  1.00  0.84           O  
ATOM    835  OE2 GLU B 103      -5.422 -12.851 -13.553  1.00  0.84           O1-
ATOM    836  N   ASP B 104      -7.690  -7.834  -8.766  1.00  0.78           N  
ATOM    837  CA  ASP B 104      -8.785  -7.215  -8.027  1.00  0.78           C  
ATOM    838  C   ASP B 104      -9.244  -8.104  -6.878  1.00  0.78           C  
ATOM    839  O   ASP B 104     -10.267  -7.838  -6.247  1.00  0.78           O  
ATOM    840  CB  ASP B 104      -9.961  -6.868  -8.943  1.00  0.78           C  
ATOM    841  CG  ASP B 104      -9.641  -5.812  -9.993  1.00  0.78           C  
ATOM    842  OD1 ASP B 104     -10.190  -5.884 -11.067  1.00  0.78           O  
ATOM    843  OD2 ASP B 104      -8.850  -4.943  -9.712  1.00  0.78           O1-
ATOM    844  N   LYS B 105      -8.462  -9.309  -6.563  1.00  0.86           N  
ATOM    845  CA  LYS B 105      -8.780 -10.190  -5.448  1.00  0.86           C  
ATOM    846  C   LYS B 105      -7.846  -9.946  -4.269  1.00  0.86           C  
ATOM    847  O   LYS B 105      -6.624  -9.986  -4.414  1.00  0.86           O  
ATOM    848  CB  LYS B 105      -8.716 -11.655  -5.884  1.00  0.86           C  
ATOM    849  CG  LYS B 105      -9.707 -12.036  -6.975  1.00  0.86           C  
ATOM    850  CD  LYS B 105      -9.562 -13.499  -7.368  1.00  0.86           C  
ATOM    851  CE  LYS B 105     -10.513 -13.866  -8.498  1.00  0.86           C  
ATOM    852  NZ  LYS B 105     -10.319 -15.269  -8.953  1.00  0.86           N1+
ATOM    853  N   ASN B 106      -8.431  -9.848  -3.070  1.00  0.89           N  
ATOM    854  CA  ASN B 106      -7.659  -9.654  -1.849  1.00  0.89           C  
ATOM    855  C   ASN B 106      -7.018 -10.957  -1.389  1.00  0.89           C  
ATOM    856  O   ASN B 106      -7.697 -11.971  -1.232  1.00  0.89           O  
ATOM    857  CB  ASN B 106      -8.554  -9.083  -0.764  1.00  0.89           C  
ATOM    858  CG  ASN B 106      -7.868  -8.783   0.540  1.00  0.89           C  
ATOM    859  ND2 ASN B 106      -8.597  -8.892   1.621  1.00  0.89           N  
ATOM    860  OD1 ASN B 106      -6.677  -8.451   0.569  1.00  0.89           O  
ATOM    861  N   ILE B 107      -5.685 -10.996  -1.232  1.00  0.93           N  
ATOM    862  CA  ILE B 107      -4.952 -12.159  -0.745  1.00  0.93           C  
ATOM    863  C   ILE B 107      -4.688 -12.057   0.752  1.00  0.93           C  
ATOM    864  O   ILE B 107      -4.985 -12.981   1.509  1.00  0.93           O  
ATOM    865  CB  ILE B 107      -3.630 -12.328  -1.517  1.00  0.93           C  
ATOM    866  CG1 ILE B 107      -3.888 -12.529  -3.012  1.00  0.93           C  
ATOM    867  CG2 ILE B 107      -2.838 -13.495  -0.948  1.00  0.93           C  
ATOM    868  CD1 ILE B 107      -2.637 -12.471  -3.860  1.00  0.93           C  
ATOM    869  N   ILE B 108      -4.012 -10.896   1.222  1.00  0.88           N  
ATOM    870  CA  ILE B 108      -3.662 -10.659   2.618  1.00  0.88           C  
ATOM    871  C   ILE B 108      -3.771  -9.181   2.969  1.00  0.88           C  
ATOM    872  O   ILE B 108      -3.434  -8.315   2.162  1.00  0.88           O  
ATOM    873  CB  ILE B 108      -2.262 -11.203   2.955  1.00  0.88           C  
ATOM    874  CG1 ILE B 108      -1.992 -11.187   4.462  1.00  0.88           C  
ATOM    875  CG2 ILE B 108      -1.207 -10.397   2.214  1.00  0.88           C  
ATOM    876  CD1 ILE B 108      -0.880 -12.116   4.894  1.00  0.88           C  
ATOM    877  N   GLN B 109      -4.426  -8.960   4.128  1.00  0.88           N  
ATOM    878  CA  GLN B 109      -4.442  -7.647   4.761  1.00  0.88           C  
ATOM    879  C   GLN B 109      -3.936  -7.720   6.196  1.00  0.88           C  
ATOM    880  O   GLN B 109      -4.511  -8.418   7.031  1.00  0.88           O  
ATOM    881  CB  GLN B 109      -5.860  -7.072   4.713  1.00  0.88           C  
ATOM    882  CG  GLN B 109      -6.089  -5.646   5.185  1.00  0.88           C  
ATOM    883  CD  GLN B 109      -7.521  -5.190   4.975  1.00  0.88           C  
ATOM    884  NE2 GLN B 109      -7.801  -3.941   5.330  1.00  0.88           N  
ATOM    885  OE1 GLN B 109      -8.367  -5.952   4.499  1.00  0.88           O  
ATOM    886  N   PHE B 110      -2.820  -7.046   6.353  1.00  0.89           N  
ATOM    887  CA  PHE B 110      -2.217  -6.937   7.675  1.00  0.89           C  
ATOM    888  C   PHE B 110      -2.267  -5.503   8.188  1.00  0.89           C  
ATOM    889  O   PHE B 110      -1.572  -4.625   7.675  1.00  0.89           O  
ATOM    890  CB  PHE B 110      -0.780  -7.461   7.630  1.00  0.89           C  
ATOM    891  CG  PHE B 110      -0.136  -7.677   8.969  1.00  0.89           C  
ATOM    892  CD1 PHE B 110      -0.426  -8.808   9.720  1.00  0.89           C  
ATOM    893  CD2 PHE B 110       0.760  -6.751   9.483  1.00  0.89           C  
ATOM    894  CE1 PHE B 110       0.167  -9.009  10.953  1.00  0.89           C  
ATOM    895  CE2 PHE B 110       1.354  -6.949  10.715  1.00  0.89           C  
ATOM    896  CZ  PHE B 110       1.056  -8.078  11.450  1.00  0.89           C  
ATOM    897  N   VAL B 111      -3.265  -5.240   9.028  1.00  0.84           N  
ATOM    898  CA  VAL B 111      -3.518  -3.902   9.548  1.00  0.84           C  
ATOM    899  C   VAL B 111      -3.365  -3.863  11.064  1.00  0.84           C  
ATOM    900  O   VAL B 111      -3.891  -4.719  11.773  1.00  0.84           O  
ATOM    901  CB  VAL B 111      -4.902  -3.382   9.117  1.00  0.84           C  
ATOM    902  CG1 VAL B 111      -5.660  -4.429   8.316  1.00  0.84           C  
ATOM    903  CG2 VAL B 111      -5.694  -2.965  10.347  1.00  0.84           C  
ATOM    904  N   HIS B 112      -2.564  -2.960  11.681  1.00  0.82           N  
ATOM    905  CA  HIS B 112      -2.437  -2.794  13.124  1.00  0.82           C  
ATOM    906  C   HIS B 112      -1.818  -4.029  13.768  1.00  0.82           C  
ATOM    907  O   HIS B 112      -2.242  -4.459  14.840  1.00  0.82           O  
ATOM    908  CB  HIS B 112      -3.783  -2.462  13.775  1.00  0.82           C  
ATOM    909  CG  HIS B 112      -4.355  -1.139  13.372  1.00  0.82           C  
ATOM    910  CD2 HIS B 112      -5.428  -0.825  12.607  1.00  0.82           C  
ATOM    911  ND1 HIS B 112      -3.805   0.062  13.771  1.00  0.82           N  
ATOM    912  CE1 HIS B 112      -4.515   1.056  13.268  1.00  0.82           C  
ATOM    913  NE2 HIS B 112      -5.505   0.544  12.559  1.00  0.82           N  
ATOM    914  N   GLY B 113      -0.781  -4.622  13.091  1.00  0.85           N  
ATOM    915  CA  GLY B 113      -0.049  -5.730  13.695  1.00  0.85           C  
ATOM    916  C   GLY B 113      -0.870  -7.013  13.667  1.00  0.85           C  
ATOM    917  O   GLY B 113      -0.483  -8.021  14.256  1.00  0.85           O  
ATOM    918  N   GLU B 114      -2.243  -6.941  12.974  1.00  0.87           N  
ATOM    919  CA  GLU B 114      -3.070  -8.140  12.896  1.00  0.87           C  
ATOM    920  C   GLU B 114      -3.587  -8.362  11.481  1.00  0.87           C  
ATOM    921  O   GLU B 114      -3.890  -7.408  10.764  1.00  0.87           O  
ATOM    922  CB  GLU B 114      -4.250  -8.051  13.867  1.00  0.87           C  
ATOM    923  CG  GLU B 114      -3.860  -7.989  15.336  1.00  0.87           C  
ATOM    924  CD  GLU B 114      -5.050  -7.932  16.255  1.00  0.87           C  
ATOM    925  OE1 GLU B 114      -6.144  -7.780  15.769  1.00  0.87           O  
ATOM    926  OE2 GLU B 114      -4.863  -8.040  17.443  1.00  0.87           O1-
ATOM    927  N   GLU B 115      -3.718  -9.686  11.091  1.00  0.88           N  
ATOM    928  CA  GLU B 115      -4.296 -10.050   9.802  1.00  0.88           C  
ATOM    929  C   GLU B 115      -5.813  -9.912   9.820  1.00  0.88           C  
ATOM    930  O   GLU B 115      -6.477 -10.371  10.749  1.00  0.88           O  
ATOM    931  CB  GLU B 115      -3.914 -11.479   9.411  1.00  0.88           C  
ATOM    932  CG  GLU B 115      -2.438 -11.679   9.093  1.00  0.88           C  
ATOM    933  CD  GLU B 115      -2.119 -13.081   8.655  1.00  0.88           C  
ATOM    934  OE1 GLU B 115      -2.968 -13.930   8.781  1.00  0.88           O  
ATOM    935  OE2 GLU B 115      -1.024 -13.303   8.193  1.00  0.88           O1-
ATOM    936  N   ASP B 116      -6.352  -9.061   8.855  1.00  0.85           N  
ATOM    937  CA  ASP B 116      -7.790  -8.919   8.669  1.00  0.85           C  
ATOM    938  C   ASP B 116      -8.320  -9.939   7.670  1.00  0.85           C  
ATOM    939  O   ASP B 116      -8.143  -9.787   6.461  1.00  0.85           O  
ATOM    940  CB  ASP B 116      -8.123  -7.490   8.232  1.00  0.85           C  
ATOM    941  CG  ASP B 116      -9.603  -7.137   8.278  1.00  0.85           C  
ATOM    942  OD1 ASP B 116      -9.915  -5.970   8.311  1.00  0.85           O  
ATOM    943  OD2 ASP B 116     -10.408  -8.037   8.282  1.00  0.85           O1-
ATOM    944  N   LEU B 117      -8.855 -11.143   8.154  1.00  0.82           N  
ATOM    945  CA  LEU B 117      -9.271 -12.277   7.339  1.00  0.82           C  
ATOM    946  C   LEU B 117     -10.690 -12.088   6.813  1.00  0.82           C  
ATOM    947  O   LEU B 117     -11.138 -12.819   5.930  1.00  0.82           O  
ATOM    948  CB  LEU B 117      -9.155 -13.595   8.115  1.00  0.82           C  
ATOM    949  CG  LEU B 117      -7.762 -14.088   8.525  1.00  0.82           C  
ATOM    950  CD1 LEU B 117      -6.706 -13.130   7.990  1.00  0.82           C  
ATOM    951  CD2 LEU B 117      -7.686 -14.192  10.042  1.00  0.82           C  
ATOM    952  N   LYS B 118     -11.527 -10.964   7.286  1.00  0.79           N  
ATOM    953  CA  LYS B 118     -12.905 -10.715   6.886  1.00  0.79           C  
ATOM    954  C   LYS B 118     -12.989 -10.293   5.424  1.00  0.79           C  
ATOM    955  O   LYS B 118     -13.996 -10.525   4.757  1.00  0.79           O  
ATOM    956  CB  LYS B 118     -13.543  -9.647   7.775  1.00  0.79           C  
ATOM    957  CG  LYS B 118     -13.759 -10.085   9.218  1.00  0.79           C  
ATOM    958  CD  LYS B 118     -14.402  -8.980  10.041  1.00  0.79           C  
ATOM    959  CE  LYS B 118     -14.569  -9.396  11.495  1.00  0.79           C  
ATOM    960  NZ  LYS B 118     -15.135  -8.300  12.327  1.00  0.79           N1+
ATOM    961  N   VAL B 119     -11.929  -9.589   4.861  1.00  0.79           N  
ATOM    962  CA  VAL B 119     -11.943  -9.085   3.493  1.00  0.79           C  
ATOM    963  C   VAL B 119     -11.095  -9.959   2.575  1.00  0.79           C  
ATOM    964  O   VAL B 119     -10.916  -9.647   1.398  1.00  0.79           O  
ATOM    965  CB  VAL B 119     -11.549  -7.597   3.463  1.00  0.79           C  
ATOM    966  CG1 VAL B 119     -10.276  -7.268   2.697  1.00  0.79           C  
ATOM    967  CG2 VAL B 119     -12.734  -6.833   2.893  1.00  0.79           C  
ATOM    968  N   GLN B 120     -10.533 -11.180   3.085  1.00  0.88           N  
ATOM    969  CA  GLN B 120      -9.646 -12.052   2.326  1.00  0.88           C  
ATOM    970  C   GLN B 120     -10.428 -12.907   1.337  1.00  0.88           C  
ATOM    971  O   GLN B 120     -11.504 -13.412   1.653  1.00  0.88           O  
ATOM    972  CB  GLN B 120      -8.825 -12.920   3.283  1.00  0.88           C  
ATOM    973  CG  GLN B 120      -7.672 -13.676   2.644  1.00  0.88           C  
ATOM    974  CD  GLN B 120      -6.804 -14.381   3.669  1.00  0.88           C  
ATOM    975  NE2 GLN B 120      -5.584 -14.724   3.272  1.00  0.88           N  
ATOM    976  OE1 GLN B 120      -7.225 -14.614   4.805  1.00  0.88           O  
ATOM    977  N   HIS B 121      -9.918 -13.042   0.032  1.00  0.91           N  
ATOM    978  CA  HIS B 121     -10.550 -13.908  -0.957  1.00  0.91           C  
ATOM    979  C   HIS B 121     -10.475 -15.370  -0.536  1.00  0.91           C  
ATOM    980  O   HIS B 121      -9.441 -15.837  -0.059  1.00  0.91           O  
ATOM    981  CB  HIS B 121      -9.898 -13.715  -2.331  1.00  0.91           C  
ATOM    982  CG  HIS B 121     -10.700 -14.257  -3.473  1.00  0.91           C  
ATOM    983  CD2 HIS B 121     -11.504 -13.639  -4.370  1.00  0.91           C  
ATOM    984  ND1 HIS B 121     -10.726 -15.598  -3.793  1.00  0.91           N  
ATOM    985  CE1 HIS B 121     -11.512 -15.782  -4.840  1.00  0.91           C  
ATOM    986  NE2 HIS B 121     -11.996 -14.610  -5.208  1.00  0.91           N  
ATOM    987  N   SER B 122     -11.687 -16.129  -0.590  1.00  0.90           N  
ATOM    988  CA  SER B 122     -11.898 -17.470  -0.061  1.00  0.90           C  
ATOM    989  C   SER B 122     -10.879 -18.452  -0.625  1.00  0.90           C  
ATOM    990  O   SER B 122     -10.454 -19.382   0.060  1.00  0.90           O  
ATOM    991  CB  SER B 122     -13.307 -17.949  -0.354  1.00  0.90           C  
ATOM    992  OG  SER B 122     -13.543 -18.021  -1.734  1.00  0.90           O  
ATOM    993  N   SER B 123     -10.322 -18.291  -1.999  1.00  0.91           N  
ATOM    994  CA  SER B 123      -9.389 -19.219  -2.627  1.00  0.91           C  
ATOM    995  C   SER B 123      -8.028 -19.178  -1.944  1.00  0.91           C  
ATOM    996  O   SER B 123      -7.234 -20.109  -2.065  1.00  0.91           O  
ATOM    997  CB  SER B 123      -9.249 -18.898  -4.103  1.00  0.91           C  
ATOM    998  OG  SER B 123      -8.591 -17.684  -4.334  1.00  0.91           O  
ATOM    999  N   TYR B 124      -7.690 -18.041  -1.107  1.00  0.92           N  
ATOM   1000  CA  TYR B 124      -6.382 -17.845  -0.493  1.00  0.92           C  
ATOM   1001  C   TYR B 124      -6.471 -17.910   1.026  1.00  0.92           C  
ATOM   1002  O   TYR B 124      -5.492 -17.651   1.727  1.00  0.92           O  
ATOM   1003  CB  TYR B 124      -5.771 -16.518  -0.949  1.00  0.92           C  
ATOM   1004  CG  TYR B 124      -5.452 -16.466  -2.427  1.00  0.92           C  
ATOM   1005  CD1 TYR B 124      -6.264 -15.739  -3.287  1.00  0.92           C  
ATOM   1006  CD2 TYR B 124      -4.349 -17.145  -2.923  1.00  0.92           C  
ATOM   1007  CE1 TYR B 124      -5.973 -15.691  -4.637  1.00  0.92           C  
ATOM   1008  CE2 TYR B 124      -4.058 -17.097  -4.272  1.00  0.92           C  
ATOM   1009  CZ  TYR B 124      -4.870 -16.371  -5.128  1.00  0.92           C  
ATOM   1010  OH  TYR B 124      -4.579 -16.324  -6.473  1.00  0.92           O  
ATOM   1011  N   ARG B 125      -7.631 -18.294   1.714  1.00  0.92           N  
ATOM   1012  CA  ARG B 125      -7.846 -18.210   3.154  1.00  0.92           C  
ATOM   1013  C   ARG B 125      -6.893 -19.127   3.907  1.00  0.92           C  
ATOM   1014  O   ARG B 125      -6.292 -18.729   4.906  1.00  0.92           O  
ATOM   1015  CB  ARG B 125      -9.278 -18.562   3.529  1.00  0.92           C  
ATOM   1016  CG  ARG B 125     -10.321 -17.482   3.288  1.00  0.92           C  
ATOM   1017  CD  ARG B 125     -11.640 -17.855   3.862  1.00  0.92           C  
ATOM   1018  NE  ARG B 125     -12.654 -16.849   3.589  1.00  0.92           N  
ATOM   1019  CZ  ARG B 125     -13.949 -16.952   3.948  1.00  0.92           C  
ATOM   1020  NH1 ARG B 125     -14.371 -18.019   4.590  1.00  0.92           N1+
ATOM   1021  NH2 ARG B 125     -14.795 -15.981   3.653  1.00  0.92           N  
ATOM   1022  N   GLN B 126      -6.615 -20.375   3.462  1.00  0.88           N  
ATOM   1023  CA  GLN B 126      -5.801 -21.322   4.214  1.00  0.88           C  
ATOM   1024  C   GLN B 126      -4.423 -21.486   3.585  1.00  0.88           C  
ATOM   1025  O   GLN B 126      -3.463 -21.860   4.258  1.00  0.88           O  
ATOM   1026  CB  GLN B 126      -6.498 -22.682   4.309  1.00  0.88           C  
ATOM   1027  CG  GLN B 126      -7.799 -22.648   5.093  1.00  0.88           C  
ATOM   1028  CD  GLN B 126      -8.458 -24.010   5.181  1.00  0.88           C  
ATOM   1029  NE2 GLN B 126      -9.479 -24.120   6.023  1.00  0.88           N  
ATOM   1030  OE1 GLN B 126      -8.054 -24.956   4.498  1.00  0.88           O  
ATOM   1031  N   ARG B 127      -4.197 -21.008   2.341  1.00  0.93           N  
ATOM   1032  CA  ARG B 127      -2.984 -21.284   1.580  1.00  0.93           C  
ATOM   1033  C   ARG B 127      -2.050 -20.080   1.578  1.00  0.93           C  
ATOM   1034  O   ARG B 127      -0.845 -20.219   1.371  1.00  0.93           O  
ATOM   1035  CB  ARG B 127      -3.334 -21.687   0.155  1.00  0.93           C  
ATOM   1036  CG  ARG B 127      -3.975 -23.045  -0.083  1.00  0.93           C  
ATOM   1037  CD  ARG B 127      -4.278 -23.266  -1.520  1.00  0.93           C  
ATOM   1038  NE  ARG B 127      -3.073 -23.271  -2.334  1.00  0.93           N  
ATOM   1039  CZ  ARG B 127      -3.053 -23.447  -3.669  1.00  0.93           C  
ATOM   1040  NH1 ARG B 127      -4.177 -23.630  -4.326  1.00  0.93           N1+
ATOM   1041  NH2 ARG B 127      -1.902 -23.435  -4.320  1.00  0.93           N  
ATOM   1042  N   ALA B 128      -2.570 -18.794   1.696  1.00  0.96           N  
ATOM   1043  CA  ALA B 128      -1.776 -17.572   1.679  1.00  0.96           C  
ATOM   1044  C   ALA B 128      -1.531 -17.055   3.091  1.00  0.96           C  
ATOM   1045  O   ALA B 128      -2.440 -17.030   3.919  1.00  0.96           O  
ATOM   1046  CB  ALA B 128      -2.457 -16.503   0.837  1.00  0.96           C  
ATOM   1047  N   ARG B 129      -0.250 -16.887   3.367  1.00  0.95           N  
ATOM   1048  CA  ARG B 129       0.083 -16.398   4.699  1.00  0.95           C  
ATOM   1049  C   ARG B 129       1.138 -15.303   4.637  1.00  0.95           C  
ATOM   1050  O   ARG B 129       2.081 -15.378   3.848  1.00  0.95           O  
ATOM   1051  CB  ARG B 129       0.535 -17.523   5.620  1.00  0.95           C  
ATOM   1052  CG  ARG B 129       1.847 -18.237   5.339  1.00  0.95           C  
ATOM   1053  CD  ARG B 129       2.152 -19.254   6.378  1.00  0.95           C  
ATOM   1054  NE  ARG B 129       3.431 -19.904   6.142  1.00  0.95           N  
ATOM   1055  CZ  ARG B 129       3.969 -20.846   6.941  1.00  0.95           C  
ATOM   1056  NH1 ARG B 129       3.329 -21.237   8.022  1.00  0.95           N1+
ATOM   1057  NH2 ARG B 129       5.141 -21.378   6.639  1.00  0.95           N  
ATOM   1058  N   LEU B 130       0.908 -14.164   5.388  1.00  0.97           N  
ATOM   1059  CA  LEU B 130       1.952 -13.170   5.604  1.00  0.97           C  
ATOM   1060  C   LEU B 130       3.002 -13.678   6.588  1.00  0.97           C  
ATOM   1061  O   LEU B 130       2.670 -14.151   7.674  1.00  0.97           O  
ATOM   1062  CB  LEU B 130       1.332 -11.853   6.084  1.00  0.97           C  
ATOM   1063  CG  LEU B 130       2.205 -10.600   6.234  1.00  0.97           C  
ATOM   1064  CD1 LEU B 130       2.351 -10.254   7.709  1.00  0.97           C  
ATOM   1065  CD2 LEU B 130       3.563 -10.848   5.593  1.00  0.97           C  
ATOM   1066  N   LEU B 131       4.373 -13.735   6.193  1.00  0.95           N  
ATOM   1067  CA  LEU B 131       5.443 -14.133   7.099  1.00  0.95           C  
ATOM   1068  C   LEU B 131       5.800 -13.006   8.061  1.00  0.95           C  
ATOM   1069  O   LEU B 131       6.654 -12.170   7.764  1.00  0.95           O  
ATOM   1070  CB  LEU B 131       6.671 -14.595   6.304  1.00  0.95           C  
ATOM   1071  CG  LEU B 131       6.532 -15.807   5.373  1.00  0.95           C  
ATOM   1072  CD1 LEU B 131       5.152 -16.427   5.549  1.00  0.95           C  
ATOM   1073  CD2 LEU B 131       6.755 -15.368   3.933  1.00  0.95           C  
ATOM   1074  N   LYS B 132       5.109 -12.977   9.322  1.00  0.96           N  
ATOM   1075  CA  LYS B 132       5.178 -11.916  10.319  1.00  0.96           C  
ATOM   1076  C   LYS B 132       6.593 -11.761  10.862  1.00  0.96           C  
ATOM   1077  O   LYS B 132       7.030 -10.654  11.177  1.00  0.96           O  
ATOM   1078  CB  LYS B 132       4.202 -12.188  11.466  1.00  0.96           C  
ATOM   1079  CG  LYS B 132       2.737 -12.028  11.086  1.00  0.96           C  
ATOM   1080  CD  LYS B 132       1.828 -12.253  12.284  1.00  0.96           C  
ATOM   1081  CE  LYS B 132       0.362 -12.102  11.904  1.00  0.96           C  
ATOM   1082  NZ  LYS B 132      -0.543 -12.376  13.054  1.00  0.96           N1+
ATOM   1083  N   ASP B 133       7.448 -12.948  10.958  1.00  0.91           N  
ATOM   1084  CA  ASP B 133       8.804 -12.922  11.493  1.00  0.91           C  
ATOM   1085  C   ASP B 133       9.724 -12.074  10.623  1.00  0.91           C  
ATOM   1086  O   ASP B 133      10.773 -11.615  11.075  1.00  0.91           O  
ATOM   1087  CB  ASP B 133       9.365 -14.337  11.650  1.00  0.91           C  
ATOM   1088  CG  ASP B 133       9.405 -15.167  10.373  1.00  0.91           C  
ATOM   1089  OD1 ASP B 133      10.098 -16.156  10.354  1.00  0.91           O  
ATOM   1090  OD2 ASP B 133       8.743 -14.803   9.431  1.00  0.91           O1-
ATOM   1091  N   GLN B 134       9.310 -11.740   9.289  1.00  0.93           N  
ATOM   1092  CA  GLN B 134      10.113 -10.983   8.336  1.00  0.93           C  
ATOM   1093  C   GLN B 134       9.795  -9.496   8.407  1.00  0.93           C  
ATOM   1094  O   GLN B 134      10.503  -8.672   7.827  1.00  0.93           O  
ATOM   1095  CB  GLN B 134       9.895 -11.496   6.909  1.00  0.93           C  
ATOM   1096  CG  GLN B 134      10.350 -12.928   6.688  1.00  0.93           C  
ATOM   1097  CD  GLN B 134      11.848 -13.093   6.869  1.00  0.93           C  
ATOM   1098  NE2 GLN B 134      12.248 -14.187   7.507  1.00  0.93           N  
ATOM   1099  OE1 GLN B 134      12.636 -12.247   6.439  1.00  0.93           O  
ATOM   1100  N   LEU B 135       8.543  -9.019   9.066  1.00  0.95           N  
ATOM   1101  CA  LEU B 135       8.114  -7.626   9.122  1.00  0.95           C  
ATOM   1102  C   LEU B 135       9.095  -6.780   9.929  1.00  0.95           C  
ATOM   1103  O   LEU B 135       9.387  -5.640   9.568  1.00  0.95           O  
ATOM   1104  CB  LEU B 135       6.700  -7.507   9.706  1.00  0.95           C  
ATOM   1105  CG  LEU B 135       5.532  -8.010   8.849  1.00  0.95           C  
ATOM   1106  CD1 LEU B 135       6.051  -8.441   7.484  1.00  0.95           C  
ATOM   1107  CD2 LEU B 135       4.840  -9.163   9.560  1.00  0.95           C  
ATOM   1108  N   SER B 136       9.787  -7.390  11.090  1.00  0.91           N  
ATOM   1109  CA  SER B 136      10.742  -6.633  11.889  1.00  0.91           C  
ATOM   1110  C   SER B 136      12.032  -6.384  11.119  1.00  0.91           C  
ATOM   1111  O   SER B 136      12.814  -5.499  11.467  1.00  0.91           O  
ATOM   1112  CB  SER B 136      11.036  -7.352  13.191  1.00  0.91           C  
ATOM   1113  OG  SER B 136      11.647  -8.594  12.973  1.00  0.91           O  
ATOM   1114  N   LEU B 137      12.357  -7.303  10.032  1.00  0.90           N  
ATOM   1115  CA  LEU B 137      13.534  -7.140   9.189  1.00  0.90           C  
ATOM   1116  C   LEU B 137      13.243  -6.221   8.007  1.00  0.90           C  
ATOM   1117  O   LEU B 137      14.075  -6.063   7.113  1.00  0.90           O  
ATOM   1118  CB  LEU B 137      14.031  -8.509   8.707  1.00  0.90           C  
ATOM   1119  CG  LEU B 137      14.479  -9.534   9.756  1.00  0.90           C  
ATOM   1120  CD1 LEU B 137      14.475  -8.886  11.135  1.00  0.90           C  
ATOM   1121  CD2 LEU B 137      13.554 -10.741   9.716  1.00  0.90           C  
ATOM   1122  N   GLY B 138      12.021  -5.458   7.967  1.00  0.92           N  
ATOM   1123  CA  GLY B 138      11.689  -4.544   6.879  1.00  0.92           C  
ATOM   1124  C   GLY B 138      11.325  -5.307   5.612  1.00  0.92           C  
ATOM   1125  O   GLY B 138      11.542  -4.824   4.501  1.00  0.92           O  
ATOM   1126  N   ASN B 139      10.618  -6.591   5.856  1.00  0.94           N  
ATOM   1127  CA  ASN B 139      10.214  -7.442   4.743  1.00  0.94           C  
ATOM   1128  C   ASN B 139       8.758  -7.869   4.875  1.00  0.94           C  
ATOM   1129  O   ASN B 139       8.348  -8.396   5.908  1.00  0.94           O  
ATOM   1130  CB  ASN B 139      11.135  -8.645   4.643  1.00  0.94           C  
ATOM   1131  CG  ASN B 139      11.013  -9.506   3.417  1.00  0.94           C  
ATOM   1132  ND2 ASN B 139      11.301 -10.774   3.563  1.00  0.94           N  
ATOM   1133  OD1 ASN B 139      10.659  -9.022   2.335  1.00  0.94           O  
ATOM   1134  N   ALA B 140       7.888  -7.503   3.873  1.00  0.94           N  
ATOM   1135  CA  ALA B 140       6.544  -8.057   3.759  1.00  0.94           C  
ATOM   1136  C   ALA B 140       6.515  -9.239   2.797  1.00  0.94           C  
ATOM   1137  O   ALA B 140       6.487  -9.059   1.580  1.00  0.94           O  
ATOM   1138  CB  ALA B 140       5.565  -6.978   3.320  1.00  0.94           C  
ATOM   1139  N   ALA B 141       6.686 -10.489   3.375  1.00  0.95           N  
ATOM   1140  CA  ALA B 141       6.787 -11.717   2.596  1.00  0.95           C  
ATOM   1141  C   ALA B 141       5.457 -12.457   2.556  1.00  0.95           C  
ATOM   1142  O   ALA B 141       4.956 -12.910   3.585  1.00  0.95           O  
ATOM   1143  CB  ALA B 141       7.880 -12.615   3.158  1.00  0.95           C  
ATOM   1144  N   LEU B 142       4.806 -12.467   1.285  1.00  0.98           N  
ATOM   1145  CA  LEU B 142       3.605 -13.262   1.054  1.00  0.98           C  
ATOM   1146  C   LEU B 142       3.957 -14.689   0.649  1.00  0.98           C  
ATOM   1147  O   LEU B 142       4.653 -14.910  -0.343  1.00  0.98           O  
ATOM   1148  CB  LEU B 142       2.726 -12.590  -0.009  1.00  0.98           C  
ATOM   1149  CG  LEU B 142       1.394 -13.224  -0.430  1.00  0.98           C  
ATOM   1150  CD1 LEU B 142       1.511 -13.757  -1.852  1.00  0.98           C  
ATOM   1151  CD2 LEU B 142       1.032 -14.337   0.542  1.00  0.98           C  
ATOM   1152  N   GLN B 143       3.622 -15.719   1.533  1.00  0.97           N  
ATOM   1153  CA  GLN B 143       3.827 -17.132   1.240  1.00  0.97           C  
ATOM   1154  C   GLN B 143       2.545 -17.781   0.733  1.00  0.97           C  
ATOM   1155  O   GLN B 143       1.493 -17.675   1.363  1.00  0.97           O  
ATOM   1156  CB  GLN B 143       4.351 -17.861   2.481  1.00  0.97           C  
ATOM   1157  CG  GLN B 143       4.735 -19.311   2.237  1.00  0.97           C  
ATOM   1158  CD  GLN B 143       5.323 -19.969   3.471  1.00  0.97           C  
ATOM   1159  NE2 GLN B 143       6.377 -20.751   3.277  1.00  0.97           N  
ATOM   1160  OE1 GLN B 143       4.833 -19.775   4.587  1.00  0.97           O  
ATOM   1161  N   ILE B 144       2.575 -18.368  -0.491  1.00  0.97           N  
ATOM   1162  CA  ILE B 144       1.481 -19.154  -1.049  1.00  0.97           C  
ATOM   1163  C   ILE B 144       1.863 -20.624  -1.163  1.00  0.97           C  
ATOM   1164  O   ILE B 144       2.900 -20.963  -1.732  1.00  0.97           O  
ATOM   1165  CB  ILE B 144       1.043 -18.604  -2.418  1.00  0.97           C  
ATOM   1166  CG1 ILE B 144       0.576 -17.151  -2.299  1.00  0.97           C  
ATOM   1167  CG2 ILE B 144      -0.056 -19.474  -3.007  1.00  0.97           C  
ATOM   1168  CD1 ILE B 144       0.240 -16.507  -3.624  1.00  0.97           C  
ATOM   1169  N   THR B 145       1.108 -21.478  -0.465  1.00  0.98           N  
ATOM   1170  CA  THR B 145       1.327 -22.915  -0.583  1.00  0.98           C  
ATOM   1171  C   THR B 145       0.426 -23.523  -1.651  1.00  0.98           C  
ATOM   1172  O   THR B 145      -0.587 -22.937  -2.031  1.00  0.98           O  
ATOM   1173  CB  THR B 145       1.104 -23.637   0.759  1.00  0.98           C  
ATOM   1174  CG2 THR B 145       2.070 -23.115   1.812  1.00  0.98           C  
ATOM   1175  OG1 THR B 145      -0.242 -23.423   1.200  1.00  0.98           O  
ATOM   1176  N   ASP B 146       1.019 -24.650  -2.391  1.00  0.96           N  
ATOM   1177  CA  ASP B 146       0.229 -25.391  -3.366  1.00  0.96           C  
ATOM   1178  C   ASP B 146      -0.169 -24.505  -4.540  1.00  0.96           C  
ATOM   1179  O   ASP B 146      -1.345 -24.419  -4.894  1.00  0.96           O  
ATOM   1180  CB  ASP B 146      -1.001 -25.998  -2.686  1.00  0.96           C  
ATOM   1181  CG  ASP B 146      -1.705 -27.065  -3.513  1.00  0.96           C  
ATOM   1182  OD1 ASP B 146      -2.897 -27.205  -3.375  1.00  0.96           O  
ATOM   1183  OD2 ASP B 146      -1.045 -27.730  -4.275  1.00  0.96           O1-
ATOM   1184  N   VAL B 147       0.894 -23.771  -5.254  1.00  0.95           N  
ATOM   1185  CA  VAL B 147       0.666 -22.859  -6.369  1.00  0.95           C  
ATOM   1186  C   VAL B 147      -0.098 -23.544  -7.494  1.00  0.95           C  
ATOM   1187  O   VAL B 147       0.212 -24.675  -7.868  1.00  0.95           O  
ATOM   1188  CB  VAL B 147       1.995 -22.277  -6.889  1.00  0.95           C  
ATOM   1189  CG1 VAL B 147       3.149 -22.655  -5.973  1.00  0.95           C  
ATOM   1190  CG2 VAL B 147       2.247 -22.768  -8.307  1.00  0.95           C  
ATOM   1191  N   LYS B 148      -1.117 -22.911  -8.025  1.00  0.94           N  
ATOM   1192  CA  LYS B 148      -1.956 -23.389  -9.118  1.00  0.94           C  
ATOM   1193  C   LYS B 148      -1.980 -22.393 -10.270  1.00  0.94           C  
ATOM   1194  O   LYS B 148      -1.482 -21.274 -10.146  1.00  0.94           O  
ATOM   1195  CB  LYS B 148      -3.375 -23.652  -8.611  1.00  0.94           C  
ATOM   1196  CG  LYS B 148      -3.475 -24.693  -7.503  1.00  0.94           C  
ATOM   1197  CD  LYS B 148      -4.913 -24.869  -7.041  1.00  0.94           C  
ATOM   1198  CE  LYS B 148      -5.012 -25.884  -5.911  1.00  0.94           C  
ATOM   1199  NZ  LYS B 148      -6.403 -26.015  -5.400  1.00  0.94           N1+
ATOM   1200  N   LEU B 149      -2.593 -22.886 -11.575  1.00  0.95           N  
ATOM   1201  CA  LEU B 149      -2.646 -22.039 -12.760  1.00  0.95           C  
ATOM   1202  C   LEU B 149      -3.359 -20.724 -12.467  1.00  0.95           C  
ATOM   1203  O   LEU B 149      -2.973 -19.671 -12.975  1.00  0.95           O  
ATOM   1204  CB  LEU B 149      -3.329 -22.761 -13.929  1.00  0.95           C  
ATOM   1205  CG  LEU B 149      -2.540 -23.859 -14.655  1.00  0.95           C  
ATOM   1206  CD1 LEU B 149      -1.131 -23.934 -14.083  1.00  0.95           C  
ATOM   1207  CD2 LEU B 149      -3.265 -25.188 -14.505  1.00  0.95           C  
ATOM   1208  N   GLN B 150      -4.465 -20.688 -11.515  1.00  0.94           N  
ATOM   1209  CA  GLN B 150      -5.216 -19.484 -11.181  1.00  0.94           C  
ATOM   1210  C   GLN B 150      -4.359 -18.501 -10.393  1.00  0.94           C  
ATOM   1211  O   GLN B 150      -4.682 -17.317 -10.301  1.00  0.94           O  
ATOM   1212  CB  GLN B 150      -6.486 -19.835 -10.401  1.00  0.94           C  
ATOM   1213  CG  GLN B 150      -6.251 -20.472  -9.043  1.00  0.94           C  
ATOM   1214  CD  GLN B 150      -7.544 -20.888  -8.366  1.00  0.94           C  
ATOM   1215  NE2 GLN B 150      -7.424 -21.575  -7.236  1.00  0.94           N  
ATOM   1216  OE1 GLN B 150      -8.638 -20.595  -8.855  1.00  0.94           O  
ATOM   1217  N   ASP B 151      -3.106 -19.013  -9.703  1.00  0.94           N  
ATOM   1218  CA  ASP B 151      -2.209 -18.158  -8.935  1.00  0.94           C  
ATOM   1219  C   ASP B 151      -1.299 -17.351  -9.853  1.00  0.94           C  
ATOM   1220  O   ASP B 151      -0.650 -16.399  -9.419  1.00  0.94           O  
ATOM   1221  CB  ASP B 151      -1.381 -18.983  -7.946  1.00  0.94           C  
ATOM   1222  CG  ASP B 151      -2.210 -19.634  -6.847  1.00  0.94           C  
ATOM   1223  OD1 ASP B 151      -1.876 -20.726  -6.446  1.00  0.94           O  
ATOM   1224  OD2 ASP B 151      -3.168 -19.037  -6.418  1.00  0.94           O1-
ATOM   1225  N   ALA B 152      -1.168 -17.722 -11.269  1.00  0.97           N  
ATOM   1226  CA  ALA B 152      -0.372 -16.957 -12.222  1.00  0.97           C  
ATOM   1227  C   ALA B 152      -1.021 -15.613 -12.527  1.00  0.97           C  
ATOM   1228  O   ALA B 152      -2.230 -15.531 -12.743  1.00  0.97           O  
ATOM   1229  CB  ALA B 152      -0.174 -17.748 -13.506  1.00  0.97           C  
ATOM   1230  N   GLY B 153      -0.200 -14.528 -12.483  1.00  0.94           N  
ATOM   1231  CA  GLY B 153      -0.787 -13.214 -12.717  1.00  0.94           C  
ATOM   1232  C   GLY B 153       0.078 -12.110 -12.124  1.00  0.94           C  
ATOM   1233  O   GLY B 153       1.291 -12.267 -11.985  1.00  0.94           O  
ATOM   1234  N   VAL B 154      -0.572 -10.873 -11.961  1.00  0.92           N  
ATOM   1235  CA  VAL B 154       0.084  -9.707 -11.382  1.00  0.92           C  
ATOM   1236  C   VAL B 154      -0.345  -9.495  -9.936  1.00  0.92           C  
ATOM   1237  O   VAL B 154      -1.533  -9.356  -9.644  1.00  0.92           O  
ATOM   1238  CB  VAL B 154      -0.173  -8.442 -12.225  1.00  0.92           C  
ATOM   1239  CG1 VAL B 154      -1.060  -8.764 -13.419  1.00  0.92           C  
ATOM   1240  CG2 VAL B 154      -0.805  -7.365 -11.357  1.00  0.92           C  
ATOM   1241  N   TYR B 155       0.654  -9.609  -8.971  1.00  0.93           N  
ATOM   1242  CA  TYR B 155       0.455  -9.322  -7.556  1.00  0.93           C  
ATOM   1243  C   TYR B 155       0.811  -7.877  -7.231  1.00  0.93           C  
ATOM   1244  O   TYR B 155       1.718  -7.302  -7.831  1.00  0.93           O  
ATOM   1245  CB  TYR B 155       1.275 -10.275  -6.683  1.00  0.93           C  
ATOM   1246  CG  TYR B 155       0.790 -11.707  -6.687  1.00  0.93           C  
ATOM   1247  CD1 TYR B 155       1.298 -12.609  -7.610  1.00  0.93           C  
ATOM   1248  CD2 TYR B 155      -0.164 -12.118  -5.768  1.00  0.93           C  
ATOM   1249  CE1 TYR B 155       0.854 -13.918  -7.614  1.00  0.93           C  
ATOM   1250  CE2 TYR B 155      -0.606 -13.427  -5.771  1.00  0.93           C  
ATOM   1251  CZ  TYR B 155      -0.097 -14.326  -6.694  1.00  0.93           C  
ATOM   1252  OH  TYR B 155      -0.538 -15.629  -6.698  1.00  0.93           O  
ATOM   1253  N   ARG B 156       0.002  -7.312  -6.367  1.00  0.90           N  
ATOM   1254  CA  ARG B 156       0.277  -5.968  -5.874  1.00  0.90           C  
ATOM   1255  C   ARG B 156       0.496  -5.968  -4.367  1.00  0.90           C  
ATOM   1256  O   ARG B 156      -0.301  -6.528  -3.614  1.00  0.90           O  
ATOM   1257  CB  ARG B 156      -0.860  -5.020  -6.221  1.00  0.90           C  
ATOM   1258  CG  ARG B 156      -1.085  -4.807  -7.710  1.00  0.90           C  
ATOM   1259  CD  ARG B 156      -2.209  -3.872  -7.970  1.00  0.90           C  
ATOM   1260  NE  ARG B 156      -2.433  -3.674  -9.392  1.00  0.90           N  
ATOM   1261  CZ  ARG B 156      -3.410  -2.906  -9.913  1.00  0.90           C  
ATOM   1262  NH1 ARG B 156      -4.243  -2.273  -9.118  1.00  0.90           N1+
ATOM   1263  NH2 ARG B 156      -3.532  -2.791 -11.224  1.00  0.90           N  
ATOM   1264  N   CYS B 157       1.651  -5.509  -4.011  1.00  0.89           N  
ATOM   1265  CA  CYS B 157       1.960  -5.320  -2.598  1.00  0.89           C  
ATOM   1266  C   CYS B 157       1.966  -3.841  -2.229  1.00  0.89           C  
ATOM   1267  O   CYS B 157       2.652  -3.037  -2.862  1.00  0.89           O  
ATOM   1268  CB  CYS B 157       3.309  -5.954  -2.266  1.00  0.89           C  
ATOM   1269  SG  CYS B 157       3.872  -5.807  -0.553  1.00  0.89           S  
ATOM   1270  N   MET B 158       1.160  -3.510  -1.266  1.00  0.89           N  
ATOM   1271  CA  MET B 158       1.118  -2.154  -0.734  1.00  0.89           C  
ATOM   1272  C   MET B 158       1.546  -2.123   0.728  1.00  0.89           C  
ATOM   1273  O   MET B 158       1.065  -2.911   1.543  1.00  0.89           O  
ATOM   1274  CB  MET B 158      -0.284  -1.574  -0.910  1.00  0.89           C  
ATOM   1275  CG  MET B 158      -0.448  -0.128  -0.462  1.00  0.89           C  
ATOM   1276  SD  MET B 158      -2.110   0.507  -0.756  1.00  0.89           S  
ATOM   1277  CE  MET B 158      -3.050  -0.443   0.435  1.00  0.89           C  
ATOM   1278  N   ILE B 159       2.470  -1.224   1.059  1.00  0.88           N  
ATOM   1279  CA  ILE B 159       2.933  -1.036   2.428  1.00  0.88           C  
ATOM   1280  C   ILE B 159       2.786   0.416   2.865  1.00  0.88           C  
ATOM   1281  O   ILE B 159       3.138   1.335   2.126  1.00  0.88           O  
ATOM   1282  CB  ILE B 159       4.395  -1.495   2.581  1.00  0.88           C  
ATOM   1283  CG1 ILE B 159       4.538  -2.978   2.228  1.00  0.88           C  
ATOM   1284  CG2 ILE B 159       4.884  -1.232   3.997  1.00  0.88           C  
ATOM   1285  CD1 ILE B 159       5.971  -3.460   2.192  1.00  0.88           C  
ATOM   1286  N   SER B 160       2.211   0.554   4.022  1.00  0.85           N  
ATOM   1287  CA  SER B 160       2.100   1.862   4.657  1.00  0.85           C  
ATOM   1288  C   SER B 160       2.738   1.858   6.040  1.00  0.85           C  
ATOM   1289  O   SER B 160       2.313   1.120   6.929  1.00  0.85           O  
ATOM   1290  CB  SER B 160       0.647   2.284   4.746  1.00  0.85           C  
ATOM   1291  OG  SER B 160       0.504   3.565   5.298  1.00  0.85           O  
ATOM   1292  N   TYR B 161       3.888   2.536   6.078  1.00  0.82           N  
ATOM   1293  CA  TYR B 161       4.650   2.774   7.296  1.00  0.82           C  
ATOM   1294  C   TYR B 161       5.377   4.112   7.240  1.00  0.82           C  
ATOM   1295  O   TYR B 161       6.286   4.301   6.430  1.00  0.82           O  
ATOM   1296  CB  TYR B 161       5.628   1.622   7.539  1.00  0.82           C  
ATOM   1297  CG  TYR B 161       6.430   1.742   8.815  1.00  0.82           C  
ATOM   1298  CD1 TYR B 161       5.795   1.642  10.045  1.00  0.82           C  
ATOM   1299  CD2 TYR B 161       7.799   1.952   8.756  1.00  0.82           C  
ATOM   1300  CE1 TYR B 161       6.527   1.753  11.211  1.00  0.82           C  
ATOM   1301  CE2 TYR B 161       8.532   2.062   9.923  1.00  0.82           C  
ATOM   1302  CZ  TYR B 161       7.896   1.962  11.149  1.00  0.82           C  
ATOM   1303  OH  TYR B 161       8.625   2.072  12.310  1.00  0.82           O  
ATOM   1304  N   GLY B 162       4.903   5.302   7.922  1.00  0.78           N  
ATOM   1305  CA  GLY B 162       5.537   6.610   7.811  1.00  0.78           C  
ATOM   1306  C   GLY B 162       5.415   7.163   6.397  1.00  0.78           C  
ATOM   1307  O   GLY B 162       5.976   8.213   6.080  1.00  0.78           O  
ATOM   1308  N   GLY B 163       4.735   6.432   5.443  1.00  0.81           N  
ATOM   1309  CA  GLY B 163       4.481   6.645   4.024  1.00  0.81           C  
ATOM   1310  C   GLY B 163       3.907   5.392   3.374  1.00  0.81           C  
ATOM   1311  O   GLY B 163       3.843   4.332   3.996  1.00  0.81           O  
ATOM   1312  N   ALA B 164       3.397   5.562   2.132  1.00  0.81           N  
ATOM   1313  CA  ALA B 164       2.799   4.393   1.497  1.00  0.81           C  
ATOM   1314  C   ALA B 164       3.216   4.288   0.035  1.00  0.81           C  
ATOM   1315  O   ALA B 164       3.356   5.297  -0.655  1.00  0.81           O  
ATOM   1316  CB  ALA B 164       1.284   4.453   1.614  1.00  0.81           C  
ATOM   1317  N   ASP B 165       3.510   3.067  -0.311  1.00  0.86           N  
ATOM   1318  CA  ASP B 165       3.856   2.763  -1.694  1.00  0.86           C  
ATOM   1319  C   ASP B 165       3.381   1.371  -2.088  1.00  0.86           C  
ATOM   1320  O   ASP B 165       3.093   0.537  -1.229  1.00  0.86           O  
ATOM   1321  CB  ASP B 165       5.369   2.892  -1.888  1.00  0.86           C  
ATOM   1322  CG  ASP B 165       5.806   3.069  -3.336  1.00  0.86           C  
ATOM   1323  OD1 ASP B 165       6.988   3.153  -3.574  1.00  0.86           O  
ATOM   1324  OD2 ASP B 165       4.955   3.119  -4.191  1.00  0.86           O1-
ATOM   1325  N   TYR B 166       3.031   1.206  -3.399  1.00  0.85           N  
ATOM   1326  CA  TYR B 166       2.645  -0.106  -3.904  1.00  0.85           C  
ATOM   1327  C   TYR B 166       3.578  -0.564  -5.018  1.00  0.85           C  
ATOM   1328  O   TYR B 166       4.141   0.254  -5.745  1.00  0.85           O  
ATOM   1329  CB  TYR B 166       1.166  -0.217  -4.284  1.00  0.85           C  
ATOM   1330  CG  TYR B 166       0.693   0.503  -5.527  1.00  0.85           C  
ATOM   1331  CD1 TYR B 166       0.746  -0.132  -6.759  1.00  0.85           C  
ATOM   1332  CD2 TYR B 166       0.205   1.799  -5.435  1.00  0.85           C  
ATOM   1333  CE1 TYR B 166       0.312   0.526  -7.893  1.00  0.85           C  
ATOM   1334  CE2 TYR B 166      -0.228   2.456  -6.570  1.00  0.85           C  
ATOM   1335  CZ  TYR B 166      -0.174   1.820  -7.799  1.00  0.85           C  
ATOM   1336  OH  TYR B 166      -0.605   2.475  -8.929  1.00  0.85           O  
ATOM   1337  N   LYS B 167       3.797  -1.912  -5.124  1.00  0.87           N  
ATOM   1338  CA  LYS B 167       4.594  -2.517  -6.183  1.00  0.87           C  
ATOM   1339  C   LYS B 167       3.847  -3.668  -6.847  1.00  0.87           C  
ATOM   1340  O   LYS B 167       3.046  -4.350  -6.208  1.00  0.87           O  
ATOM   1341  CB  LYS B 167       5.932  -3.025  -5.645  1.00  0.87           C  
ATOM   1342  CG  LYS B 167       6.864  -1.944  -5.110  1.00  0.87           C  
ATOM   1343  CD  LYS B 167       7.456  -1.117  -6.241  1.00  0.87           C  
ATOM   1344  CE  LYS B 167       8.473  -0.114  -5.720  1.00  0.87           C  
ATOM   1345  NZ  LYS B 167       8.995   0.764  -6.802  1.00  0.87           N1+
ATOM   1346  N   ARG B 168       4.134  -3.738  -8.261  1.00  0.88           N  
ATOM   1347  CA  ARG B 168       3.554  -4.819  -9.050  1.00  0.88           C  
ATOM   1348  C   ARG B 168       4.558  -5.944  -9.264  1.00  0.88           C  
ATOM   1349  O   ARG B 168       5.720  -5.698  -9.587  1.00  0.88           O  
ATOM   1350  CB  ARG B 168       3.066  -4.322 -10.403  1.00  0.88           C  
ATOM   1351  CG  ARG B 168       1.888  -3.362 -10.357  1.00  0.88           C  
ATOM   1352  CD  ARG B 168       1.442  -2.976 -11.719  1.00  0.88           C  
ATOM   1353  NE  ARG B 168       0.310  -2.063 -11.681  1.00  0.88           N  
ATOM   1354  CZ  ARG B 168      -0.292  -1.545 -12.769  1.00  0.88           C  
ATOM   1355  NH1 ARG B 168       0.138  -1.858 -13.970  1.00  0.88           N1+
ATOM   1356  NH2 ARG B 168      -1.318  -0.723 -12.628  1.00  0.88           N  
ATOM   1357  N   ILE B 169       4.128  -7.180  -8.935  1.00  0.90           N  
ATOM   1358  CA  ILE B 169       4.927  -8.389  -9.100  1.00  0.90           C  
ATOM   1359  C   ILE B 169       4.225  -9.395 -10.002  1.00  0.90           C  
ATOM   1360  O   ILE B 169       3.025  -9.634  -9.866  1.00  0.90           O  
ATOM   1361  CB  ILE B 169       5.233  -9.020  -7.730  1.00  0.90           C  
ATOM   1362  CG1 ILE B 169       5.886  -8.006  -6.787  1.00  0.90           C  
ATOM   1363  CG2 ILE B 169       6.125 -10.240  -7.904  1.00  0.90           C  
ATOM   1364  CD1 ILE B 169       5.877  -8.426  -5.335  1.00  0.90           C  
ATOM   1365  N   THR B 170       4.948  -9.899 -11.073  1.00  0.95           N  
ATOM   1366  CA  THR B 170       4.393 -10.902 -11.974  1.00  0.95           C  
ATOM   1367  C   THR B 170       4.848 -12.303 -11.586  1.00  0.95           C  
ATOM   1368  O   THR B 170       6.027 -12.529 -11.316  1.00  0.95           O  
ATOM   1369  CB  THR B 170       4.782 -10.598 -13.432  1.00  0.95           C  
ATOM   1370  CG2 THR B 170       4.166 -11.614 -14.381  1.00  0.95           C  
ATOM   1371  OG1 THR B 170       4.315  -9.286 -13.772  1.00  0.95           O  
ATOM   1372  N   VAL B 171       3.899 -13.245 -11.445  1.00  0.94           N  
ATOM   1373  CA  VAL B 171       4.168 -14.651 -11.168  1.00  0.94           C  
ATOM   1374  C   VAL B 171       3.738 -15.533 -12.333  1.00  0.94           C  
ATOM   1375  O   VAL B 171       2.618 -15.421 -12.829  1.00  0.94           O  
ATOM   1376  CB  VAL B 171       3.496 -15.108  -9.859  1.00  0.94           C  
ATOM   1377  CG1 VAL B 171       2.701 -13.970  -9.234  1.00  0.94           C  
ATOM   1378  CG2 VAL B 171       2.599 -16.304 -10.133  1.00  0.94           C  
ATOM   1379  N   LYS B 172       4.689 -16.391 -12.882  1.00  0.97           N  
ATOM   1380  CA  LYS B 172       4.416 -17.400 -13.898  1.00  0.97           C  
ATOM   1381  C   LYS B 172       4.550 -18.806 -13.327  1.00  0.97           C  
ATOM   1382  O   LYS B 172       5.497 -19.103 -12.599  1.00  0.97           O  
ATOM   1383  CB  LYS B 172       5.345 -17.245 -15.103  1.00  0.97           C  
ATOM   1384  CG  LYS B 172       5.142 -15.957 -15.892  1.00  0.97           C  
ATOM   1385  CD  LYS B 172       6.036 -15.915 -17.122  1.00  0.97           C  
ATOM   1386  CE  LYS B 172       5.819 -14.641 -17.922  1.00  0.97           C  
ATOM   1387  NZ  LYS B 172       6.697 -14.580 -19.122  1.00  0.97           N1+
ATOM   1388  N   VAL B 173       3.416 -19.598 -13.559  1.00  0.97           N  
ATOM   1389  CA  VAL B 173       3.461 -20.972 -13.073  1.00  0.97           C  
ATOM   1390  C   VAL B 173       3.930 -21.926 -14.163  1.00  0.97           C  
ATOM   1391  O   VAL B 173       3.430 -21.893 -15.288  1.00  0.97           O  
ATOM   1392  CB  VAL B 173       2.106 -21.410 -12.487  1.00  0.97           C  
ATOM   1393  CG1 VAL B 173       1.080 -20.291 -12.584  1.00  0.97           C  
ATOM   1394  CG2 VAL B 173       1.617 -22.656 -13.210  1.00  0.97           C  
TER   
END
