# Supplementary material for: Scaffolding protein functional sites using deep learning
Source: Science. Author manuscript; Available in PMC 2022 Oct 31. (PMC9621694; doi:10.1126/science.abn2100)
Supplement: Data S1 [file NIHMS1830590-supplement-Data_S1.zip › pdl1_inp_1_AF_complex.pdb]

HEADER                                            07-MAR-22   XXXX              
EXPDTA    THEORETICAL MODEL                                                     
REMARK 220                                                                      
REMARK 220 EXPERIMENTAL DETAILS                                                 
REMARK 220  EXPERIMENT TYPE                : THEORETICAL MODELLING              
REMARK 220  DATE OF DATA COLLECTION        : 07-MAR-22                          
REMARK 220                                                                      
REMARK 220 REMARK: MODEL GENERATED BY ROSETTA                                   
REMARK 220  VERSION 2021.52+HEAD.fad969a1e80                                    
SSBOND     CYS A    9    CYS A   45                                       2.02  
ATOM      1  N   ASP A   1     -12.328 -11.016 -19.306  1.00  0.00           N  
ATOM      2  CA  ASP A   1     -13.524 -11.214 -18.494  1.00  0.00           C  
ATOM      3  C   ASP A   1     -13.323 -10.672 -17.080  1.00  0.00           C  
ATOM      4  O   ASP A   1     -12.556 -11.236 -16.296  1.00  0.00           O  
ATOM      5  CB  ASP A   1     -13.897 -12.697 -18.440  1.00  0.00           C  
ATOM      6  CG  ASP A   1     -15.227 -12.950 -17.753  1.00  0.00           C  
ATOM      7  OD1 ASP A   1     -15.747 -12.036 -17.076  1.00  0.00           O  
ATOM      8  OD2 ASP A   1     -15.759 -14.073 -17.887  1.00  0.00           O  
ATOM      9 1H   ASP A   1     -12.485 -11.378 -20.225  1.00  0.00           H  
ATOM     10 2H   ASP A   1     -12.122 -10.039 -19.364  1.00  0.00           H  
ATOM     11 3H   ASP A   1     -11.557 -11.495 -18.886  1.00  0.00           H  
ATOM     12  HA  ASP A   1     -14.347 -10.664 -18.951  1.00  0.00           H  
ATOM     13 1HB  ASP A   1     -13.947 -13.097 -19.453  1.00  0.00           H  
ATOM     14 2HB  ASP A   1     -13.121 -13.248 -17.909  1.00  0.00           H  
ATOM     15  N   LEU A   2     -13.772  -9.636 -16.734  1.00  0.00           N  
ATOM     16  CA  LEU A   2     -13.632  -8.843 -15.517  1.00  0.00           C  
ATOM     17  C   LEU A   2     -14.205  -9.586 -14.315  1.00  0.00           C  
ATOM     18  O   LEU A   2     -13.647  -9.524 -13.217  1.00  0.00           O  
ATOM     19  CB  LEU A   2     -14.330  -7.490 -15.676  1.00  0.00           C  
ATOM     20  CG  LEU A   2     -13.564  -6.419 -16.455  1.00  0.00           C  
ATOM     21  CD1 LEU A   2     -14.464  -5.220 -16.732  1.00  0.00           C  
ATOM     22  CD2 LEU A   2     -12.316  -5.991 -15.690  1.00  0.00           C  
ATOM     23  H   LEU A   2     -14.359  -9.292 -17.481  1.00  0.00           H  
ATOM     24  HA  LEU A   2     -12.572  -8.669 -15.338  1.00  0.00           H  
ATOM     25 1HB  LEU A   2     -15.279  -7.647 -16.186  1.00  0.00           H  
ATOM     26 2HB  LEU A   2     -14.536  -7.087 -14.685  1.00  0.00           H  
ATOM     27  HG  LEU A   2     -13.265  -6.818 -17.425  1.00  0.00           H  
ATOM     28 1HD1 LEU A   2     -13.905  -4.466 -17.287  1.00  0.00           H  
ATOM     29 2HD1 LEU A   2     -15.324  -5.539 -17.320  1.00  0.00           H  
ATOM     30 3HD1 LEU A   2     -14.806  -4.796 -15.788  1.00  0.00           H  
ATOM     31 1HD2 LEU A   2     -11.783  -5.229 -16.260  1.00  0.00           H  
ATOM     32 2HD2 LEU A   2     -12.605  -5.584 -14.721  1.00  0.00           H  
ATOM     33 3HD2 LEU A   2     -11.666  -6.854 -15.542  1.00  0.00           H  
ATOM     34  N   GLU A   3     -15.206 -10.354 -14.422  1.00  0.00           N  
ATOM     35  CA  GLU A   3     -15.791 -11.153 -13.349  1.00  0.00           C  
ATOM     36  C   GLU A   3     -14.834 -12.249 -12.891  1.00  0.00           C  
ATOM     37  O   GLU A   3     -14.697 -12.500 -11.692  1.00  0.00           O  
ATOM     38  CB  GLU A   3     -17.119 -11.769 -13.800  1.00  0.00           C  
ATOM     39  CG  GLU A   3     -18.284 -10.790 -13.795  1.00  0.00           C  
ATOM     40  CD  GLU A   3     -19.613 -11.437 -14.148  1.00  0.00           C  
ATOM     41  OE1 GLU A   3     -20.633 -10.717 -14.246  1.00  0.00           O  
ATOM     42  OE2 GLU A   3     -19.636 -12.676 -14.328  1.00  0.00           O  
ATOM     43  H   GLU A   3     -15.614 -10.396 -15.345  1.00  0.00           H  
ATOM     44  HA  GLU A   3     -15.982 -10.501 -12.496  1.00  0.00           H  
ATOM     45 1HB  GLU A   3     -17.012 -12.165 -14.810  1.00  0.00           H  
ATOM     46 2HB  GLU A   3     -17.374 -12.604 -13.147  1.00  0.00           H  
ATOM     47 1HG  GLU A   3     -18.366 -10.344 -12.804  1.00  0.00           H  
ATOM     48 2HG  GLU A   3     -18.077  -9.992 -14.507  1.00  0.00           H  
ATOM     49  N   GLU A   4     -14.278 -13.005 -13.834  1.00  0.00           N  
ATOM     50  CA  GLU A   4     -13.264 -14.010 -13.529  1.00  0.00           C  
ATOM     51  C   GLU A   4     -12.077 -13.393 -12.796  1.00  0.00           C  
ATOM     52  O   GLU A   4     -11.546 -13.985 -11.854  1.00  0.00           O  
ATOM     53  CB  GLU A   4     -12.790 -14.701 -14.811  1.00  0.00           C  
ATOM     54  CG  GLU A   4     -11.870 -15.888 -14.565  1.00  0.00           C  
ATOM     55  CD  GLU A   4     -11.381 -16.543 -15.847  1.00  0.00           C  
ATOM     56  OE1 GLU A   4     -10.530 -17.459 -15.774  1.00  0.00           O  
ATOM     57  OE2 GLU A   4     -11.850 -16.136 -16.933  1.00  0.00           O  
ATOM     58  H   GLU A   4     -14.570 -12.876 -14.792  1.00  0.00           H  
ATOM     59  HA  GLU A   4     -13.707 -14.760 -12.872  1.00  0.00           H  
ATOM     60 1HB  GLU A   4     -13.654 -15.052 -15.376  1.00  0.00           H  
ATOM     61 2HB  GLU A   4     -12.259 -13.983 -15.436  1.00  0.00           H  
ATOM     62 1HG  GLU A   4     -11.005 -15.552 -13.993  1.00  0.00           H  
ATOM     63 2HG  GLU A   4     -12.401 -16.628 -13.968  1.00  0.00           H  
ATOM     64  N   PHE A   5     -11.660 -12.269 -13.291  1.00  0.00           N  
ATOM     65  CA  PHE A   5     -10.592 -11.509 -12.651  1.00  0.00           C  
ATOM     66  C   PHE A   5     -10.941 -11.203 -11.199  1.00  0.00           C  
ATOM     67  O   PHE A   5     -10.130 -11.430 -10.299  1.00  0.00           O  
ATOM     68  CB  PHE A   5     -10.326 -10.207 -13.413  1.00  0.00           C  
ATOM     69  CG  PHE A   5      -9.420  -9.252 -12.685  1.00  0.00           C  
ATOM     70  CD1 PHE A   5      -9.925  -8.089 -12.116  1.00  0.00           C  
ATOM     71  CD2 PHE A   5      -8.062  -9.518 -12.568  1.00  0.00           C  
ATOM     72  CE1 PHE A   5      -9.088  -7.203 -11.442  1.00  0.00           C  
ATOM     73  CE2 PHE A   5      -7.219  -8.637 -11.896  1.00  0.00           C  
ATOM     74  CZ  PHE A   5      -7.734  -7.480 -11.334  1.00  0.00           C  
ATOM     75  H   PHE A   5     -12.081 -11.910 -14.136  1.00  0.00           H  
ATOM     76  HA  PHE A   5      -9.683 -12.112 -12.664  1.00  0.00           H  
ATOM     77 1HB  PHE A   5      -9.874 -10.436 -14.377  1.00  0.00           H  
ATOM     78 2HB  PHE A   5     -11.270  -9.699 -13.606  1.00  0.00           H  
ATOM     79  HD1 PHE A   5     -10.990  -7.874 -12.201  1.00  0.00           H  
ATOM     80  HD2 PHE A   5      -7.657 -10.429 -13.011  1.00  0.00           H  
ATOM     81  HE1 PHE A   5      -9.498  -6.295 -11.001  1.00  0.00           H  
ATOM     82  HE2 PHE A   5      -6.155  -8.856 -11.812  1.00  0.00           H  
ATOM     83  HZ  PHE A   5      -7.076  -6.789 -10.810  1.00  0.00           H  
ATOM     84  N   PHE A   6     -12.070 -10.781 -10.866  1.00  0.00           N  
ATOM     85  CA  PHE A   6     -12.546 -10.445  -9.530  1.00  0.00           C  
ATOM     86  C   PHE A   6     -12.641 -11.693  -8.659  1.00  0.00           C  
ATOM     87  O   PHE A   6     -12.333 -11.649  -7.466  1.00  0.00           O  
ATOM     88  CB  PHE A   6     -13.910  -9.751  -9.602  1.00  0.00           C  
ATOM     89  CG  PHE A   6     -13.823  -8.260  -9.790  1.00  0.00           C  
ATOM     90  CD1 PHE A   6     -14.010  -7.398  -8.716  1.00  0.00           C  
ATOM     91  CD2 PHE A   6     -13.553  -7.721 -11.041  1.00  0.00           C  
ATOM     92  CE1 PHE A   6     -13.930  -6.018  -8.887  1.00  0.00           C  
ATOM     93  CE2 PHE A   6     -13.472  -6.343 -11.220  1.00  0.00           C  
ATOM     94  CZ  PHE A   6     -13.661  -5.493 -10.142  1.00  0.00           C  
ATOM     95  H   PHE A   6     -12.695 -10.676 -11.652  1.00  0.00           H  
ATOM     96  HA  PHE A   6     -11.832  -9.761  -9.070  1.00  0.00           H  
ATOM     97 1HB  PHE A   6     -14.485 -10.165 -10.429  1.00  0.00           H  
ATOM     98 2HB  PHE A   6     -14.466  -9.947  -8.686  1.00  0.00           H  
ATOM     99  HD1 PHE A   6     -14.221  -7.813  -7.730  1.00  0.00           H  
ATOM    100  HD2 PHE A   6     -13.405  -8.390 -11.889  1.00  0.00           H  
ATOM    101  HE1 PHE A   6     -14.078  -5.354  -8.035  1.00  0.00           H  
ATOM    102  HE2 PHE A   6     -13.261  -5.932 -12.207  1.00  0.00           H  
ATOM    103  HZ  PHE A   6     -13.600  -4.415 -10.281  1.00  0.00           H  
ATOM    104  N   GLU A   7     -13.059 -12.788  -9.232  1.00  0.00           N  
ATOM    105  CA  GLU A   7     -13.135 -14.047  -8.497  1.00  0.00           C  
ATOM    106  C   GLU A   7     -11.752 -14.504  -8.041  1.00  0.00           C  
ATOM    107  O   GLU A   7     -11.586 -14.961  -6.908  1.00  0.00           O  
ATOM    108  CB  GLU A   7     -13.791 -15.132  -9.355  1.00  0.00           C  
ATOM    109  CG  GLU A   7     -15.300 -14.986  -9.483  1.00  0.00           C  
ATOM    110  CD  GLU A   7     -15.951 -16.132 -10.241  1.00  0.00           C  
ATOM    111  OE1 GLU A   7     -17.198 -16.153 -10.355  1.00  0.00           O  
ATOM    112  OE2 GLU A   7     -15.209 -17.016 -10.723  1.00  0.00           O  
ATOM    113  H   GLU A   7     -13.336 -12.768 -10.203  1.00  0.00           H  
ATOM    114  HA  GLU A   7     -13.745 -13.892  -7.607  1.00  0.00           H  
ATOM    115 1HB  GLU A   7     -13.362 -15.113 -10.357  1.00  0.00           H  
ATOM    116 2HB  GLU A   7     -13.579 -16.112  -8.927  1.00  0.00           H  
ATOM    117 1HG  GLU A   7     -15.736 -14.936  -8.485  1.00  0.00           H  
ATOM    118 2HG  GLU A   7     -15.522 -14.050  -9.994  1.00  0.00           H  
ATOM    119  N   GLU A   8     -10.852 -14.360  -8.917  1.00  0.00           N  
ATOM    120  CA  GLU A   8      -9.481 -14.725  -8.572  1.00  0.00           C  
ATOM    121  C   GLU A   8      -8.926 -13.815  -7.479  1.00  0.00           C  
ATOM    122  O   GLU A   8      -8.210 -14.274  -6.586  1.00  0.00           O  
ATOM    123  CB  GLU A   8      -8.581 -14.668  -9.809  1.00  0.00           C  
ATOM    124  CG  GLU A   8      -8.847 -15.781 -10.813  1.00  0.00           C  
ATOM    125  CD  GLU A   8      -7.878 -15.775 -11.985  1.00  0.00           C  
ATOM    126  OE1 GLU A   8      -7.979 -16.664 -12.860  1.00  0.00           O  
ATOM    127  OE2 GLU A   8      -7.011 -14.874 -12.028  1.00  0.00           O  
ATOM    128  H   GLU A   8     -11.048 -14.003  -9.841  1.00  0.00           H  
ATOM    129  HA  GLU A   8      -9.481 -15.746  -8.189  1.00  0.00           H  
ATOM    130 1HB  GLU A   8      -8.719 -13.712 -10.315  1.00  0.00           H  
ATOM    131 2HB  GLU A   8      -7.537 -14.728  -9.502  1.00  0.00           H  
ATOM    132 1HG  GLU A   8      -8.772 -16.741 -10.303  1.00  0.00           H  
ATOM    133 2HG  GLU A   8      -9.863 -15.680 -11.191  1.00  0.00           H  
ATOM    134  N   CYS A   9      -9.250 -12.577  -7.637  1.00  0.00           N  
ATOM    135  CA  CYS A   9      -8.845 -11.606  -6.627  1.00  0.00           C  
ATOM    136  C   CYS A   9      -9.472 -11.931  -5.276  1.00  0.00           C  
ATOM    137  O   CYS A   9      -8.824 -11.795  -4.237  1.00  0.00           O  
ATOM    138  CB  CYS A   9      -9.238 -10.193  -7.055  1.00  0.00           C  
ATOM    139  SG  CYS A   9      -8.624  -8.901  -5.951  1.00  0.00           S  
ATOM    140  H   CYS A   9      -9.776 -12.262  -8.440  1.00  0.00           H  
ATOM    141  HA  CYS A   9      -7.761 -11.649  -6.521  1.00  0.00           H  
ATOM    142 1HB  CYS A   9      -8.854  -9.996  -8.056  1.00  0.00           H  
ATOM    143 2HB  CYS A   9     -10.324 -10.115  -7.099  1.00  0.00           H  
ATOM    144  N   LEU A  10     -10.637 -12.394  -5.282  1.00  0.00           N  
ATOM    145  CA  LEU A  10     -11.366 -12.779  -4.079  1.00  0.00           C  
ATOM    146  C   LEU A  10     -10.648 -13.908  -3.346  1.00  0.00           C  
ATOM    147  O   LEU A  10     -10.591 -13.915  -2.114  1.00  0.00           O  
ATOM    148  CB  LEU A  10     -12.792 -13.211  -4.432  1.00  0.00           C  
ATOM    149  CG  LEU A  10     -13.718 -13.521  -3.254  1.00  0.00           C  
ATOM    150  CD1 LEU A  10     -13.954 -12.266  -2.421  1.00  0.00           C  
ATOM    151  CD2 LEU A  10     -15.040 -14.096  -3.750  1.00  0.00           C  
ATOM    152  H   LEU A  10     -11.082 -12.500  -6.182  1.00  0.00           H  
ATOM    153  HA  LEU A  10     -11.418 -11.917  -3.415  1.00  0.00           H  
ATOM    154 1HB  LEU A  10     -13.261 -12.419  -5.014  1.00  0.00           H  
ATOM    155 2HB  LEU A  10     -12.741 -14.107  -5.050  1.00  0.00           H  
ATOM    156  HG  LEU A  10     -13.240 -14.248  -2.597  1.00  0.00           H  
ATOM    157 1HD1 LEU A  10     -14.614 -12.502  -1.586  1.00  0.00           H  
ATOM    158 2HD1 LEU A  10     -13.002 -11.900  -2.037  1.00  0.00           H  
ATOM    159 3HD1 LEU A  10     -14.415 -11.499  -3.042  1.00  0.00           H  
ATOM    160 1HD2 LEU A  10     -15.686 -14.311  -2.898  1.00  0.00           H  
ATOM    161 2HD2 LEU A  10     -15.529 -13.373  -4.403  1.00  0.00           H  
ATOM    162 3HD2 LEU A  10     -14.852 -15.016  -4.304  1.00  0.00           H  
ATOM    163  N   LYS A  11     -10.197 -14.830  -4.067  1.00  0.00           N  
ATOM    164  CA  LYS A  11      -9.470 -15.939  -3.456  1.00  0.00           C  
ATOM    165  C   LYS A  11      -8.272 -15.437  -2.655  1.00  0.00           C  
ATOM    166  O   LYS A  11      -8.036 -15.888  -1.532  1.00  0.00           O  
ATOM    167  CB  LYS A  11      -9.007 -16.931  -4.525  1.00  0.00           C  
ATOM    168  CG  LYS A  11     -10.134 -17.744  -5.144  1.00  0.00           C  
ATOM    169  CD  LYS A  11      -9.608 -18.731  -6.178  1.00  0.00           C  
ATOM    170  CE  LYS A  11     -10.742 -19.486  -6.859  1.00  0.00           C  
ATOM    171  NZ  LYS A  11     -10.234 -20.417  -7.911  1.00  0.00           N  
ATOM    172  H   LYS A  11     -10.328 -14.820  -5.068  1.00  0.00           H  
ATOM    173  HA  LYS A  11     -10.141 -16.456  -2.769  1.00  0.00           H  
ATOM    174 1HB  LYS A  11      -8.499 -16.393  -5.325  1.00  0.00           H  
ATOM    175 2HB  LYS A  11      -8.288 -17.626  -4.090  1.00  0.00           H  
ATOM    176 1HG  LYS A  11     -10.656 -18.297  -4.362  1.00  0.00           H  
ATOM    177 2HG  LYS A  11     -10.844 -17.073  -5.626  1.00  0.00           H  
ATOM    178 1HD  LYS A  11      -9.036 -18.194  -6.936  1.00  0.00           H  
ATOM    179 2HD  LYS A  11      -8.949 -19.450  -5.692  1.00  0.00           H  
ATOM    180 1HE  LYS A  11     -11.294 -20.060  -6.116  1.00  0.00           H  
ATOM    181 2HE  LYS A  11     -11.428 -18.775  -7.319  1.00  0.00           H  
ATOM    182 1HZ  LYS A  11     -11.012 -20.898  -8.340  1.00  0.00           H  
ATOM    183 2HZ  LYS A  11      -9.735 -19.891  -8.615  1.00  0.00           H  
ATOM    184 3HZ  LYS A  11      -9.611 -21.092  -7.491  1.00  0.00           H  
ATOM    185  N   GLU A  12      -7.542 -14.471  -3.255  1.00  0.00           N  
ATOM    186  CA  GLU A  12      -6.389 -13.881  -2.582  1.00  0.00           C  
ATOM    187  C   GLU A  12      -6.815 -13.081  -1.354  1.00  0.00           C  
ATOM    188  O   GLU A  12      -6.178 -13.163  -0.302  1.00  0.00           O  
ATOM    189  CB  GLU A  12      -5.647 -13.004  -3.619  1.00  0.00           C  
ATOM    190  CG  GLU A  12      -4.324 -12.379  -3.213  1.00  0.00           C  
ATOM    191  CD  GLU A  12      -3.678 -11.646  -4.393  1.00  0.00           C  
ATOM    192  OE1 GLU A  12      -2.510 -11.843  -4.648  1.00  0.00           O  
ATOM    193  OE2 GLU A  12      -4.357 -10.959  -5.076  1.00  0.00           O  
ATOM    194  H   GLU A  12      -7.790 -14.148  -4.179  1.00  0.00           H  
ATOM    195  HA  GLU A  12      -5.736 -14.686  -2.245  1.00  0.00           H  
ATOM    196 1HB  GLU A  12      -5.470 -13.593  -4.521  1.00  0.00           H  
ATOM    197 2HB  GLU A  12      -6.298 -12.178  -3.912  1.00  0.00           H  
ATOM    198 1HG  GLU A  12      -4.487 -11.681  -2.397  1.00  0.00           H  
ATOM    199 2HG  GLU A  12      -3.647 -13.158  -2.864  1.00  0.00           H  
ATOM    200  N   ALA A  13      -7.814 -12.283  -1.480  1.00  0.00           N  
ATOM    201  CA  ALA A  13      -8.362 -11.498  -0.377  1.00  0.00           C  
ATOM    202  C   ALA A  13      -8.877 -12.404   0.738  1.00  0.00           C  
ATOM    203  O   ALA A  13      -8.708 -12.101   1.921  1.00  0.00           O  
ATOM    204  CB  ALA A  13      -9.483 -10.609  -0.878  1.00  0.00           C  
ATOM    205  H   ALA A  13      -8.233 -12.204  -2.396  1.00  0.00           H  
ATOM    206  HA  ALA A  13      -7.561 -10.882   0.031  1.00  0.00           H  
ATOM    207 1HB  ALA A  13      -9.871 -10.011  -0.058  1.00  0.00           H  
ATOM    208 2HB  ALA A  13      -9.103  -9.956  -1.664  1.00  0.00           H  
ATOM    209 3HB  ALA A  13     -10.276 -11.233  -1.282  1.00  0.00           H  
ATOM    210  N   GLU A  14      -9.478 -13.543   0.381  1.00  0.00           N  
ATOM    211  CA  GLU A  14      -9.959 -14.512   1.361  1.00  0.00           C  
ATOM    212  C   GLU A  14      -8.806 -15.099   2.170  1.00  0.00           C  
ATOM    213  O   GLU A  14      -8.932 -15.309   3.378  1.00  0.00           O  
ATOM    214  CB  GLU A  14     -10.742 -15.632   0.670  1.00  0.00           C  
ATOM    215  CG  GLU A  14     -12.163 -15.244   0.289  1.00  0.00           C  
ATOM    216  CD  GLU A  14     -12.920 -16.358  -0.417  1.00  0.00           C  
ATOM    217  OE1 GLU A  14     -14.130 -16.192  -0.689  1.00  0.00           O  
ATOM    218  OE2 GLU A  14     -12.297 -17.406  -0.699  1.00  0.00           O  
ATOM    219  H   GLU A  14      -9.601 -13.736  -0.603  1.00  0.00           H  
ATOM    220  HA  GLU A  14     -10.625 -14.000   2.056  1.00  0.00           H  
ATOM    221 1HB  GLU A  14     -10.218 -15.937  -0.236  1.00  0.00           H  
ATOM    222 2HB  GLU A  14     -10.791 -16.500   1.327  1.00  0.00           H  
ATOM    223 1HG  GLU A  14     -12.708 -14.970   1.192  1.00  0.00           H  
ATOM    224 2HG  GLU A  14     -12.128 -14.371  -0.361  1.00  0.00           H  
ATOM    225  N   GLU A  15      -7.774 -15.394   1.516  1.00  0.00           N  
ATOM    226  CA  GLU A  15      -6.592 -15.906   2.204  1.00  0.00           C  
ATOM    227  C   GLU A  15      -6.071 -14.901   3.228  1.00  0.00           C  
ATOM    228  O   GLU A  15      -5.732 -15.273   4.353  1.00  0.00           O  
ATOM    229  CB  GLU A  15      -5.491 -16.250   1.197  1.00  0.00           C  
ATOM    230  CG  GLU A  15      -5.798 -17.471   0.343  1.00  0.00           C  
ATOM    231  CD  GLU A  15      -4.723 -17.766  -0.690  1.00  0.00           C  
ATOM    232  OE1 GLU A  15      -4.881 -18.733  -1.471  1.00  0.00           O  
ATOM    233  OE2 GLU A  15      -3.715 -17.026  -0.719  1.00  0.00           O  
ATOM    234  H   GLU A  15      -7.749 -15.281   0.513  1.00  0.00           H  
ATOM    235  HA  GLU A  15      -6.870 -16.814   2.740  1.00  0.00           H  
ATOM    236 1HB  GLU A  15      -5.329 -15.402   0.531  1.00  0.00           H  
ATOM    237 2HB  GLU A  15      -4.557 -16.433   1.728  1.00  0.00           H  
ATOM    238 1HG  GLU A  15      -5.904 -18.339   0.993  1.00  0.00           H  
ATOM    239 2HG  GLU A  15      -6.748 -17.315  -0.167  1.00  0.00           H  
ATOM    240  N   VAL A  16      -5.975 -13.691   2.789  1.00  0.00           N  
ATOM    241  CA  VAL A  16      -5.525 -12.628   3.681  1.00  0.00           C  
ATOM    242  C   VAL A  16      -6.521 -12.457   4.825  1.00  0.00           C  
ATOM    243  O   VAL A  16      -6.126 -12.285   5.981  1.00  0.00           O  
ATOM    244  CB  VAL A  16      -5.333 -11.294   2.944  1.00  0.00           C  
ATOM    245  CG1 VAL A  16      -5.107 -10.163   3.955  1.00  0.00           C  
ATOM    246  CG2 VAL A  16      -4.113 -11.429   2.023  1.00  0.00           C  
ATOM    247  H   VAL A  16      -6.207 -13.465   1.832  1.00  0.00           H  
ATOM    248  HA  VAL A  16      -4.559 -12.914   4.100  1.00  0.00           H  
ATOM    249  HB  VAL A  16      -6.224 -11.059   2.360  1.00  0.00           H  
ATOM    250 1HG1 VAL A  16      -4.951  -9.229   3.420  1.00  0.00           H  
ATOM    251 2HG1 VAL A  16      -5.968 -10.049   4.613  1.00  0.00           H  
ATOM    252 3HG1 VAL A  16      -4.231 -10.406   4.550  1.00  0.00           H  
ATOM    253 1HG2 VAL A  16      -3.933 -10.508   1.485  1.00  0.00           H  
ATOM    254 2HG2 VAL A  16      -3.231 -11.668   2.621  1.00  0.00           H  
ATOM    255 3HG2 VAL A  16      -4.298 -12.231   1.310  1.00  0.00           H  
ATOM    256  N   ARG A  17      -7.740 -12.472   4.443  1.00  0.00           N  
ATOM    257  CA  ARG A  17      -8.793 -12.412   5.451  1.00  0.00           C  
ATOM    258  C   ARG A  17      -8.596 -13.487   6.514  1.00  0.00           C  
ATOM    259  O   ARG A  17      -8.696 -13.210   7.711  1.00  0.00           O  
ATOM    260  CB  ARG A  17     -10.170 -12.565   4.800  1.00  0.00           C  
ATOM    261  CG  ARG A  17     -11.325 -12.542   5.789  1.00  0.00           C  
ATOM    262  CD  ARG A  17     -12.649 -12.876   5.117  1.00  0.00           C  
ATOM    263  NE  ARG A  17     -12.797 -14.313   4.902  1.00  0.00           N  
ATOM    264  CZ  ARG A  17     -13.840 -14.887   4.310  1.00  0.00           C  
ATOM    265  NH1 ARG A  17     -14.853 -14.155   3.861  1.00  0.00           N  
ATOM    266  NH2 ARG A  17     -13.871 -16.204   4.165  1.00  0.00           N  
ATOM    267  H   ARG A  17      -7.995 -12.524   3.467  1.00  0.00           H  
ATOM    268  HA  ARG A  17      -8.747 -11.440   5.942  1.00  0.00           H  
ATOM    269 1HB  ARG A  17     -10.323 -11.762   4.081  1.00  0.00           H  
ATOM    270 2HB  ARG A  17     -10.211 -13.507   4.252  1.00  0.00           H  
ATOM    271 1HG  ARG A  17     -11.145 -13.275   6.575  1.00  0.00           H  
ATOM    272 2HG  ARG A  17     -11.406 -11.548   6.231  1.00  0.00           H  
ATOM    273 1HD  ARG A  17     -13.472 -12.537   5.746  1.00  0.00           H  
ATOM    274 2HD  ARG A  17     -12.702 -12.377   4.150  1.00  0.00           H  
ATOM    275  HE  ARG A  17     -12.053 -14.916   5.227  1.00  0.00           H  
ATOM    276 1HH1 ARG A  17     -14.837 -13.151   3.968  1.00  0.00           H  
ATOM    277 2HH1 ARG A  17     -15.640 -14.602   3.413  1.00  0.00           H  
ATOM    278 1HH2 ARG A  17     -13.104 -16.768   4.504  1.00  0.00           H  
ATOM    279 2HH2 ARG A  17     -14.661 -16.644   3.716  1.00  0.00           H  
ATOM    280  N   LYS A  18      -8.427 -14.724   6.167  1.00  0.00           N  
ATOM    281  CA  LYS A  18      -8.193 -15.844   7.075  1.00  0.00           C  
ATOM    282  C   LYS A  18      -6.991 -15.579   7.977  1.00  0.00           C  
ATOM    283  O   LYS A  18      -7.047 -15.827   9.183  1.00  0.00           O  
ATOM    284  CB  LYS A  18      -7.983 -17.138   6.288  1.00  0.00           C  
ATOM    285  CG  LYS A  18      -9.260 -17.719   5.699  1.00  0.00           C  
ATOM    286  CD  LYS A  18      -8.993 -19.028   4.966  1.00  0.00           C  
ATOM    287  CE  LYS A  18     -10.255 -19.567   4.305  1.00  0.00           C  
ATOM    288  NZ  LYS A  18      -9.982 -20.808   3.521  1.00  0.00           N  
ATOM    289  H   LYS A  18      -8.466 -14.897   5.173  1.00  0.00           H  
ATOM    290  HA  LYS A  18      -9.070 -15.962   7.712  1.00  0.00           H  
ATOM    291 1HB  LYS A  18      -7.285 -16.957   5.470  1.00  0.00           H  
ATOM    292 2HB  LYS A  18      -7.537 -17.891   6.938  1.00  0.00           H  
ATOM    293 1HG  LYS A  18      -9.979 -17.903   6.498  1.00  0.00           H  
ATOM    294 2HG  LYS A  18      -9.695 -17.006   5.000  1.00  0.00           H  
ATOM    295 1HD  LYS A  18      -8.233 -18.868   4.200  1.00  0.00           H  
ATOM    296 2HD  LYS A  18      -8.621 -19.771   5.672  1.00  0.00           H  
ATOM    297 1HE  LYS A  18     -10.999 -19.788   5.069  1.00  0.00           H  
ATOM    298 2HE  LYS A  18     -10.667 -18.811   3.636  1.00  0.00           H  
ATOM    299 1HZ  LYS A  18     -10.839 -21.135   3.098  1.00  0.00           H  
ATOM    300 2HZ  LYS A  18      -9.305 -20.608   2.798  1.00  0.00           H  
ATOM    301 3HZ  LYS A  18      -9.617 -21.521   4.135  1.00  0.00           H  
ATOM    302  N   GLU A  19      -5.891 -15.078   7.405  1.00  0.00           N  
ATOM    303  CA  GLU A  19      -4.678 -14.778   8.160  1.00  0.00           C  
ATOM    304  C   GLU A  19      -4.930 -13.692   9.202  1.00  0.00           C  
ATOM    305  O   GLU A  19      -4.430 -13.774  10.326  1.00  0.00           O  
ATOM    306  CB  GLU A  19      -3.550 -14.352   7.218  1.00  0.00           C  
ATOM    307  CG  GLU A  19      -3.036 -15.474   6.327  1.00  0.00           C  
ATOM    308  CD  GLU A  19      -2.006 -15.008   5.309  1.00  0.00           C  
ATOM    309  OE1 GLU A  19      -1.536 -15.838   4.498  1.00  0.00           O  
ATOM    310  OE2 GLU A  19      -1.666 -13.804   5.325  1.00  0.00           O  
ATOM    311  H   GLU A  19      -5.907 -14.903   6.410  1.00  0.00           H  
ATOM    312  HA  GLU A  19      -4.368 -15.680   8.689  1.00  0.00           H  
ATOM    313 1HB  GLU A  19      -3.898 -13.541   6.577  1.00  0.00           H  
ATOM    314 2HB  GLU A  19      -2.712 -13.971   7.802  1.00  0.00           H  
ATOM    315 1HG  GLU A  19      -2.584 -16.243   6.953  1.00  0.00           H  
ATOM    316 2HG  GLU A  19      -3.879 -15.921   5.801  1.00  0.00           H  
ATOM    317  N   VAL A  20      -5.700 -12.688   8.788  1.00  0.00           N  
ATOM    318  CA  VAL A  20      -6.022 -11.594   9.699  1.00  0.00           C  
ATOM    319  C   VAL A  20      -6.874 -12.117  10.853  1.00  0.00           C  
ATOM    320  O   VAL A  20      -6.626 -11.786  12.015  1.00  0.00           O  
ATOM    321  CB  VAL A  20      -6.740 -10.405   8.988  1.00  0.00           C  
ATOM    322  CG1 VAL A  20      -7.198  -9.366  10.023  1.00  0.00           C  
ATOM    323  CG2 VAL A  20      -5.800  -9.695   8.000  1.00  0.00           C  
ATOM    324  H   VAL A  20      -6.068 -12.670   7.848  1.00  0.00           H  
ATOM    325  HA  VAL A  20      -5.091 -11.197  10.105  1.00  0.00           H  
ATOM    326  HB  VAL A  20      -7.615 -10.791   8.458  1.00  0.00           H  
ATOM    327 1HG1 VAL A  20      -7.700  -8.546   9.513  1.00  0.00           H  
ATOM    328 2HG1 VAL A  20      -7.873  -9.812  10.734  1.00  0.00           H  
ATOM    329 3HG1 VAL A  20      -6.329  -8.976  10.556  1.00  0.00           H  
ATOM    330 1HG2 VAL A  20      -6.333  -8.880   7.517  1.00  0.00           H  
ATOM    331 2HG2 VAL A  20      -4.949  -9.295   8.540  1.00  0.00           H  
ATOM    332 3HG2 VAL A  20      -5.454 -10.387   7.252  1.00  0.00           H  
ATOM    333  N   LEU A  21      -7.862 -12.950  10.537  1.00  0.00           N  
ATOM    334  CA  LEU A  21      -8.747 -13.538  11.537  1.00  0.00           C  
ATOM    335  C   LEU A  21      -7.967 -14.435  12.493  1.00  0.00           C  
ATOM    336  O   LEU A  21      -8.253 -14.469  13.692  1.00  0.00           O  
ATOM    337  CB  LEU A  21      -9.861 -14.341  10.860  1.00  0.00           C  
ATOM    338  CG  LEU A  21     -11.010 -13.531  10.258  1.00  0.00           C  
ATOM    339  CD1 LEU A  21     -11.908 -14.431   9.415  1.00  0.00           C  
ATOM    340  CD2 LEU A  21     -11.814 -12.843  11.356  1.00  0.00           C  
ATOM    341  H   LEU A  21      -7.999 -13.180   9.563  1.00  0.00           H  
ATOM    342  HA  LEU A  21      -9.200 -12.733  12.114  1.00  0.00           H  
ATOM    343 1HB  LEU A  21      -9.424 -14.932  10.057  1.00  0.00           H  
ATOM    344 2HB  LEU A  21     -10.292 -15.023  11.592  1.00  0.00           H  
ATOM    345  HG  LEU A  21     -10.608 -12.772   9.587  1.00  0.00           H  
ATOM    346 1HD1 LEU A  21     -12.721 -13.841   8.993  1.00  0.00           H  
ATOM    347 2HD1 LEU A  21     -11.325 -14.873   8.607  1.00  0.00           H  
ATOM    348 3HD1 LEU A  21     -12.321 -15.222  10.041  1.00  0.00           H  
ATOM    349 1HD2 LEU A  21     -12.627 -12.271  10.908  1.00  0.00           H  
ATOM    350 2HD2 LEU A  21     -12.227 -13.594  12.029  1.00  0.00           H  
ATOM    351 3HD2 LEU A  21     -11.164 -12.171  11.917  1.00  0.00           H  
ATOM    352  N   GLU A  22      -6.974 -15.048  12.026  1.00  0.00           N  
ATOM    353  CA  GLU A  22      -6.178 -15.983  12.815  1.00  0.00           C  
ATOM    354  C   GLU A  22      -5.076 -15.260  13.583  1.00  0.00           C  
ATOM    355  O   GLU A  22      -4.373 -15.869  14.392  1.00  0.00           O  
ATOM    356  CB  GLU A  22      -5.570 -17.063  11.915  1.00  0.00           C  
ATOM    357  CG  GLU A  22      -6.598 -18.003  11.302  1.00  0.00           C  
ATOM    358  CD  GLU A  22      -6.003 -18.954  10.276  1.00  0.00           C  
ATOM    359  OE1 GLU A  22      -6.737 -19.829   9.763  1.00  0.00           O  
ATOM    360  OE2 GLU A  22      -4.794 -18.824   9.983  1.00  0.00           O  
ATOM    361  H   GLU A  22      -6.723 -14.880  11.062  1.00  0.00           H  
ATOM    362  HA  GLU A  22      -6.831 -16.464  13.544  1.00  0.00           H  
ATOM    363 1HB  GLU A  22      -5.015 -16.591  11.104  1.00  0.00           H  
ATOM    364 2HB  GLU A  22      -4.863 -17.661  12.491  1.00  0.00           H  
ATOM    365 1HG  GLU A  22      -7.058 -18.590  12.097  1.00  0.00           H  
ATOM    366 2HG  GLU A  22      -7.379 -17.411  10.827  1.00  0.00           H  
ATOM    367  N   GLY A  23      -4.984 -13.912  13.308  1.00  0.00           N  
ATOM    368  CA  GLY A  23      -3.960 -13.131  13.983  1.00  0.00           C  
ATOM    369  C   GLY A  23      -2.559 -13.423  13.481  1.00  0.00           C  
ATOM    370  O   GLY A  23      -1.584 -13.272  14.221  1.00  0.00           O  
ATOM    371  H   GLY A  23      -5.603 -13.452  12.655  1.00  0.00           H  
ATOM    372 1HA  GLY A  23      -4.165 -12.069  13.848  1.00  0.00           H  
ATOM    373 2HA  GLY A  23      -3.996 -13.332  15.053  1.00  0.00           H  
ATOM    374  N   LYS A  24      -2.434 -13.969  12.298  1.00  0.00           N  
ATOM    375  CA  LYS A  24      -1.146 -14.366  11.736  1.00  0.00           C  
ATOM    376  C   LYS A  24      -0.745 -13.453  10.581  1.00  0.00           C  
ATOM    377  O   LYS A  24       0.287 -13.667   9.943  1.00  0.00           O  
ATOM    378  CB  LYS A  24      -1.228 -15.809  11.253  1.00  0.00           C  
ATOM    379  CG  LYS A  24      -1.475 -16.820  12.362  1.00  0.00           C  
ATOM    380  CD  LYS A  24      -1.580 -18.228  11.808  1.00  0.00           C  
ATOM    381  CE  LYS A  24      -1.837 -19.251  12.907  1.00  0.00           C  
ATOM    382  NZ  LYS A  24      -2.005 -20.623  12.348  1.00  0.00           N  
ATOM    383  H   LYS A  24      -3.274 -14.118  11.757  1.00  0.00           H  
ATOM    384  HA  LYS A  24      -0.387 -14.277  12.514  1.00  0.00           H  
ATOM    385 1HB  LYS A  24      -2.050 -15.896  10.534  1.00  0.00           H  
ATOM    386 2HB  LYS A  24      -0.308 -16.077  10.738  1.00  0.00           H  
ATOM    387 1HG  LYS A  24      -0.663 -16.768  13.086  1.00  0.00           H  
ATOM    388 2HG  LYS A  24      -2.401 -16.571  12.871  1.00  0.00           H  
ATOM    389 1HD  LYS A  24      -2.410 -18.270  11.093  1.00  0.00           H  
ATOM    390 2HD  LYS A  24      -0.660 -18.486  11.286  1.00  0.00           H  
ATOM    391 1HE  LYS A  24      -1.000 -19.250  13.602  1.00  0.00           H  
ATOM    392 2HE  LYS A  24      -2.746 -18.974  13.446  1.00  0.00           H  
ATOM    393 1HZ  LYS A  24      -2.179 -21.278  13.096  1.00  0.00           H  
ATOM    394 2HZ  LYS A  24      -2.796 -20.623  11.704  1.00  0.00           H  
ATOM    395 3HZ  LYS A  24      -1.169 -20.893  11.852  1.00  0.00           H  
ATOM    396  N   ALA A  25      -1.622 -12.450  10.357  1.00  0.00           N  
ATOM    397  CA  ALA A  25      -1.378 -11.627   9.176  1.00  0.00           C  
ATOM    398  C   ALA A  25      -0.177 -10.709   9.386  1.00  0.00           C  
ATOM    399  O   ALA A  25       0.064 -10.238  10.499  1.00  0.00           O  
ATOM    400  CB  ALA A  25      -2.566 -10.778   8.843  1.00  0.00           C  
ATOM    401  H   ALA A  25      -2.416 -12.243  10.945  1.00  0.00           H  
ATOM    402  HA  ALA A  25      -1.153 -12.291   8.341  1.00  0.00           H  
ATOM    403 1HB  ALA A  25      -2.339 -10.204   7.958  1.00  0.00           H  
ATOM    404 2HB  ALA A  25      -3.385 -11.410   8.646  1.00  0.00           H  
ATOM    405 3HB  ALA A  25      -2.788 -10.107   9.672  1.00  0.00           H  
ATOM    406  N   ARG A  26       0.625 -10.591   8.420  1.00  0.00           N  
ATOM    407  CA  ARG A  26       1.718  -9.624   8.392  1.00  0.00           C  
ATOM    408  C   ARG A  26       1.404  -8.470   7.445  1.00  0.00           C  
ATOM    409  O   ARG A  26       0.473  -8.556   6.641  1.00  0.00           O  
ATOM    410  CB  ARG A  26       3.004 -10.301   7.950  1.00  0.00           C  
ATOM    411  CG  ARG A  26       3.501 -11.394   8.891  1.00  0.00           C  
ATOM    412  CD  ARG A  26       4.752 -12.030   8.399  1.00  0.00           C  
ATOM    413  NE  ARG A  26       5.194 -13.104   9.283  1.00  0.00           N  
ATOM    414  CZ  ARG A  26       6.300 -13.862   9.104  1.00  0.00           C  
ATOM    415  NH1 ARG A  26       7.091 -13.660   8.068  1.00  0.00           N  
ATOM    416  NH2 ARG A  26       6.590 -14.812   9.980  1.00  0.00           N  
ATOM    417  H   ARG A  26       0.492 -11.206   7.630  1.00  0.00           H  
ATOM    418  HA  ARG A  26       1.843  -9.214   9.395  1.00  0.00           H  
ATOM    419 1HB  ARG A  26       2.855 -10.748   6.967  1.00  0.00           H  
ATOM    420 2HB  ARG A  26       3.794  -9.555   7.850  1.00  0.00           H  
ATOM    421 1HG  ARG A  26       3.697 -10.964   9.872  1.00  0.00           H  
ATOM    422 2HG  ARG A  26       2.734 -12.168   8.987  1.00  0.00           H  
ATOM    423 1HD  ARG A  26       4.573 -12.451   7.409  1.00  0.00           H  
ATOM    424 2HD  ARG A  26       5.540 -11.281   8.345  1.00  0.00           H  
ATOM    425  HE  ARG A  26       4.616 -13.301  10.093  1.00  0.00           H  
ATOM    426 1HH1 ARG A  26       6.876 -12.939   7.397  1.00  0.00           H  
ATOM    427 2HH1 ARG A  26       7.915 -14.230   7.941  1.00  0.00           H  
ATOM    428 1HH2 ARG A  26       5.985 -14.969  10.775  1.00  0.00           H  
ATOM    429 2HH2 ARG A  26       7.413 -15.383   9.856  1.00  0.00           H  
ATOM    430  N   ILE A  27       2.182  -7.364   7.715  1.00  0.00           N  
ATOM    431  CA  ILE A  27       2.057  -6.273   6.755  1.00  0.00           C  
ATOM    432  C   ILE A  27       2.592  -6.719   5.396  1.00  0.00           C  
ATOM    433  O   ILE A  27       3.772  -7.053   5.265  1.00  0.00           O  
ATOM    434  CB  ILE A  27       2.768  -4.986   7.227  1.00  0.00           C  
ATOM    435  CG1 ILE A  27       2.101  -4.475   8.520  1.00  0.00           C  
ATOM    436  CG2 ILE A  27       2.608  -3.920   6.138  1.00  0.00           C  
ATOM    437  CD1 ILE A  27       2.829  -3.402   9.260  1.00  0.00           C  
ATOM    438  H   ILE A  27       2.809  -7.259   8.500  1.00  0.00           H  
ATOM    439  HA  ILE A  27       1.002  -6.025   6.649  1.00  0.00           H  
ATOM    440  HB  ILE A  27       3.826  -5.180   7.415  1.00  0.00           H  
ATOM    441 1HG1 ILE A  27       1.149  -4.070   8.247  1.00  0.00           H  
ATOM    442 2HG1 ILE A  27       1.942  -5.309   9.194  1.00  0.00           H  
ATOM    443 1HG2 ILE A  27       3.086  -2.995   6.431  1.00  0.00           H  
ATOM    444 2HG2 ILE A  27       3.050  -4.261   5.213  1.00  0.00           H  
ATOM    445 3HG2 ILE A  27       1.543  -3.749   5.980  1.00  0.00           H  
ATOM    446 1HD1 ILE A  27       2.241  -3.115  10.135  1.00  0.00           H  
ATOM    447 2HD1 ILE A  27       3.777  -3.777   9.574  1.00  0.00           H  
ATOM    448 3HD1 ILE A  27       2.976  -2.537   8.639  1.00  0.00           H  
ATOM    449  N   GLN A  28       1.774  -6.717   4.354  1.00  0.00           N  
ATOM    450  CA  GLN A  28       2.178  -7.215   3.043  1.00  0.00           C  
ATOM    451  C   GLN A  28       1.201  -6.768   1.959  1.00  0.00           C  
ATOM    452  O   GLN A  28       0.061  -6.404   2.256  1.00  0.00           O  
ATOM    453  CB  GLN A  28       2.230  -8.766   3.049  1.00  0.00           C  
ATOM    454  CG  GLN A  28       0.840  -9.420   3.264  1.00  0.00           C  
ATOM    455  CD  GLN A  28       0.793 -10.946   3.424  1.00  0.00           C  
ATOM    456  OE1 GLN A  28       1.588 -11.702   2.850  1.00  0.00           O  
ATOM    457  NE2 GLN A  28      -0.197 -11.388   4.228  1.00  0.00           N  
ATOM    458  H   GLN A  28       0.838  -6.357   4.477  1.00  0.00           H  
ATOM    459  HA  GLN A  28       3.157  -6.800   2.802  1.00  0.00           H  
ATOM    460 1HB  GLN A  28       2.632  -9.122   2.100  1.00  0.00           H  
ATOM    461 2HB  GLN A  28       2.896  -9.110   3.841  1.00  0.00           H  
ATOM    462 1HG  GLN A  28       0.451  -9.003   4.169  1.00  0.00           H  
ATOM    463 2HG  GLN A  28       0.189  -9.158   2.430  1.00  0.00           H  
ATOM    464 1HE2 GLN A  28      -0.373 -12.390   4.418  1.00  0.00           H  
ATOM    465 2HE2 GLN A  28      -0.817 -10.728   4.655  1.00  0.00           H  
ATOM    466  N   ILE A  29       1.771  -6.796   0.756  1.00  0.00           N  
ATOM    467  CA  ILE A  29       0.962  -6.600  -0.442  1.00  0.00           C  
ATOM    468  C   ILE A  29       0.941  -7.884  -1.267  1.00  0.00           C  
ATOM    469  O   ILE A  29       1.992  -8.382  -1.679  1.00  0.00           O  
ATOM    470  CB  ILE A  29       1.589  -5.537  -1.379  1.00  0.00           C  
ATOM    471  CG1 ILE A  29       1.785  -4.188  -0.663  1.00  0.00           C  
ATOM    472  CG2 ILE A  29       0.656  -5.364  -2.655  1.00  0.00           C  
ATOM    473  CD1 ILE A  29       2.703  -3.261  -1.461  1.00  0.00           C  
ATOM    474  H   ILE A  29       2.764  -6.952   0.659  1.00  0.00           H  
ATOM    475  HA  ILE A  29      -0.057  -6.367  -0.136  1.00  0.00           H  
ATOM    476  HB  ILE A  29       2.579  -5.879  -1.697  1.00  0.00           H  
ATOM    477 1HG1 ILE A  29       0.820  -3.697  -0.515  1.00  0.00           H  
ATOM    478 2HG1 ILE A  29       2.237  -4.360   0.310  1.00  0.00           H  
ATOM    479 1HG2 ILE A  29       1.080  -4.652  -3.350  1.00  0.00           H  
ATOM    480 2HG2 ILE A  29       0.554  -6.313  -3.177  1.00  0.00           H  
ATOM    481 3HG2 ILE A  29      -0.332  -5.021  -2.344  1.00  0.00           H  
ATOM    482 1HD1 ILE A  29       2.876  -2.352  -0.959  1.00  0.00           H  
ATOM    483 2HD1 ILE A  29       3.664  -3.769  -1.584  1.00  0.00           H  
ATOM    484 3HD1 ILE A  29       2.288  -3.055  -2.425  1.00  0.00           H  
ATOM    485  N   LYS A  30      -0.249  -8.478  -1.455  1.00  0.00           N  
ATOM    486  CA  LYS A  30      -0.409  -9.590  -2.388  1.00  0.00           C  
ATOM    487  C   LYS A  30      -0.959  -9.110  -3.728  1.00  0.00           C  
ATOM    488  O   LYS A  30      -2.058  -8.554  -3.790  1.00  0.00           O  
ATOM    489  CB  LYS A  30      -1.235 -10.727  -1.794  1.00  0.00           C  
ATOM    490  CG  LYS A  30      -0.563 -11.448  -0.628  1.00  0.00           C  
ATOM    491  CD  LYS A  30      -1.289 -12.753  -0.274  1.00  0.00           C  
ATOM    492  CE  LYS A  30      -0.580 -13.502   0.859  1.00  0.00           C  
ATOM    493  NZ  LYS A  30      -1.145 -14.878   1.107  1.00  0.00           N  
ATOM    494  H   LYS A  30      -1.053  -8.149  -0.940  1.00  0.00           H  
ATOM    495  HA  LYS A  30       0.571 -10.034  -2.569  1.00  0.00           H  
ATOM    496 1HB  LYS A  30      -2.200 -10.356  -1.461  1.00  0.00           H  
ATOM    497 2HB  LYS A  30      -1.414 -11.468  -2.553  1.00  0.00           H  
ATOM    498 1HG  LYS A  30       0.475 -11.665  -0.887  1.00  0.00           H  
ATOM    499 2HG  LYS A  30      -0.564 -10.793   0.243  1.00  0.00           H  
ATOM    500 1HD  LYS A  30      -2.308 -12.530   0.021  1.00  0.00           H  
ATOM    501 2HD  LYS A  30      -1.327 -13.399  -1.153  1.00  0.00           H  
ATOM    502 1HE  LYS A  30       0.475 -13.595   0.614  1.00  0.00           H  
ATOM    503 2HE  LYS A  30      -0.678 -12.925   1.776  1.00  0.00           H  
ATOM    504 1HZ  LYS A  30      -0.628 -15.318   1.864  1.00  0.00           H  
ATOM    505 2HZ  LYS A  30      -2.124 -14.840   1.361  1.00  0.00           H  
ATOM    506 3HZ  LYS A  30      -1.052 -15.442   0.269  1.00  0.00           H  
ATOM    507  N   GLU A  31      -0.090  -9.220  -4.687  1.00  0.00           N  
ATOM    508  CA  GLU A  31      -0.478  -8.780  -6.023  1.00  0.00           C  
ATOM    509  C   GLU A  31      -0.232  -9.874  -7.058  1.00  0.00           C  
ATOM    510  O   GLU A  31       0.718  -9.795  -7.839  1.00  0.00           O  
ATOM    511  CB  GLU A  31       0.351  -7.554  -6.372  1.00  0.00           C  
ATOM    512  CG  GLU A  31       0.027  -6.832  -7.638  1.00  0.00           C  
ATOM    513  CD  GLU A  31       1.035  -5.731  -7.888  1.00  0.00           C  
ATOM    514  OE1 GLU A  31       2.094  -6.015  -8.410  1.00  0.00           O  
ATOM    515  OE2 GLU A  31       0.747  -4.620  -7.553  1.00  0.00           O  
ATOM    516  H   GLU A  31       0.836  -9.596  -4.542  1.00  0.00           H  
ATOM    517  HA  GLU A  31      -1.546  -8.560  -6.018  1.00  0.00           H  
ATOM    518 1HB  GLU A  31       0.271  -6.832  -5.561  1.00  0.00           H  
ATOM    519 2HB  GLU A  31       1.358  -7.856  -6.428  1.00  0.00           H  
ATOM    520 1HG  GLU A  31       0.010  -7.510  -8.485  1.00  0.00           H  
ATOM    521 2HG  GLU A  31      -0.967  -6.405  -7.524  1.00  0.00           H  
ATOM    522  N   SER A  32      -0.915 -10.982  -6.960  1.00  0.00           N  
ATOM    523  CA  SER A  32      -0.650 -12.154  -7.788  1.00  0.00           C  
ATOM    524  C   SER A  32      -1.676 -12.283  -8.908  1.00  0.00           C  
ATOM    525  O   SER A  32      -1.471 -13.038  -9.861  1.00  0.00           O  
ATOM    526  CB  SER A  32      -0.667 -13.432  -6.968  1.00  0.00           C  
ATOM    527  OG  SER A  32      -1.949 -13.709  -6.482  1.00  0.00           O  
ATOM    528  H   SER A  32      -1.658 -11.020  -6.277  1.00  0.00           H  
ATOM    529  HA  SER A  32       0.335 -12.040  -8.244  1.00  0.00           H  
ATOM    530 1HB  SER A  32      -0.332 -14.260  -7.591  1.00  0.00           H  
ATOM    531 2HB  SER A  32       0.025 -13.343  -6.134  1.00  0.00           H  
ATOM    532  HG  SER A  32      -2.097 -13.103  -5.743  1.00  0.00           H  
ATOM    533  N   VAL A  33      -2.696 -11.489  -8.924  1.00  0.00           N  
ATOM    534  CA  VAL A  33      -3.752 -11.623  -9.923  1.00  0.00           C  
ATOM    535  C   VAL A  33      -3.622 -10.513 -10.963  1.00  0.00           C  
ATOM    536  O   VAL A  33      -3.731  -9.329 -10.635  1.00  0.00           O  
ATOM    537  CB  VAL A  33      -5.154 -11.584  -9.275  1.00  0.00           C  
ATOM    538  CG1 VAL A  33      -6.241 -11.806 -10.325  1.00  0.00           C  
ATOM    539  CG2 VAL A  33      -5.257 -12.630  -8.165  1.00  0.00           C  
ATOM    540  H   VAL A  33      -2.765 -10.759  -8.230  1.00  0.00           H  
ATOM    541  HA  VAL A  33      -3.636 -12.585 -10.423  1.00  0.00           H  
ATOM    542  HB  VAL A  33      -5.321 -10.593  -8.852  1.00  0.00           H  
ATOM    543 1HG1 VAL A  33      -7.221 -11.774  -9.847  1.00  0.00           H  
ATOM    544 2HG1 VAL A  33      -6.181 -11.024 -11.081  1.00  0.00           H  
ATOM    545 3HG1 VAL A  33      -6.099 -12.779 -10.796  1.00  0.00           H  
ATOM    546 1HG2 VAL A  33      -6.250 -12.589  -7.718  1.00  0.00           H  
ATOM    547 2HG2 VAL A  33      -5.087 -13.622  -8.583  1.00  0.00           H  
ATOM    548 3HG2 VAL A  33      -4.507 -12.425  -7.401  1.00  0.00           H  
ATOM    549  N   ARG A  34      -3.299 -10.931 -12.131  1.00  0.00           N  
ATOM    550  CA  ARG A  34      -3.161 -10.018 -13.261  1.00  0.00           C  
ATOM    551  C   ARG A  34      -3.944 -10.520 -14.469  1.00  0.00           C  
ATOM    552  O   ARG A  34      -4.007 -11.726 -14.717  1.00  0.00           O  
ATOM    553  CB  ARG A  34      -1.688  -9.829 -13.596  1.00  0.00           C  
ATOM    554  CG  ARG A  34      -0.852  -9.182 -12.454  1.00  0.00           C  
ATOM    555  CD  ARG A  34       0.609  -9.057 -12.771  1.00  0.00           C  
ATOM    556  NE  ARG A  34       0.873  -8.111 -13.859  1.00  0.00           N  
ATOM    557  CZ  ARG A  34       1.030  -6.766 -13.716  1.00  0.00           C  
ATOM    558  NH1 ARG A  34       0.955  -6.197 -12.529  1.00  0.00           N  
ATOM    559  NH2 ARG A  34       1.254  -6.029 -14.793  1.00  0.00           N  
ATOM    560  H   ARG A  34      -3.136 -11.918 -12.273  1.00  0.00           H  
ATOM    561  HA  ARG A  34      -3.569  -9.048 -12.974  1.00  0.00           H  
ATOM    562 1HB  ARG A  34      -1.242 -10.790 -13.839  1.00  0.00           H  
ATOM    563 2HB  ARG A  34      -1.602  -9.195 -14.475  1.00  0.00           H  
ATOM    564 1HG  ARG A  34      -1.254  -8.191 -12.241  1.00  0.00           H  
ATOM    565 2HG  ARG A  34      -0.930  -9.792 -11.555  1.00  0.00           H  
ATOM    566 1HD  ARG A  34       1.145  -8.733 -11.884  1.00  0.00           H  
ATOM    567 2HD  ARG A  34       0.992 -10.036 -13.077  1.00  0.00           H  
ATOM    568  HE  ARG A  34       0.948  -8.487 -14.794  1.00  0.00           H  
ATOM    569 1HH1 ARG A  34       0.785  -6.758 -11.701  1.00  0.00           H  
ATOM    570 2HH1 ARG A  34       1.046  -5.158 -12.452  1.00  0.00           H  
ATOM    571 1HH2 ARG A  34       1.307  -6.464 -15.702  1.00  0.00           H  
ATOM    572 2HH2 ARG A  34       1.366  -5.004 -14.718  1.00  0.00           H  
ATOM    573  N   LYS A  35      -4.567  -9.564 -15.129  1.00  0.00           N  
ATOM    574  CA  LYS A  35      -5.332  -9.924 -16.320  1.00  0.00           C  
ATOM    575  C   LYS A  35      -5.153  -8.884 -17.423  1.00  0.00           C  
ATOM    576  O   LYS A  35      -5.374  -7.692 -17.201  1.00  0.00           O  
ATOM    577  CB  LYS A  35      -6.815 -10.076 -15.980  1.00  0.00           C  
ATOM    578  CG  LYS A  35      -7.655 -10.647 -17.113  1.00  0.00           C  
ATOM    579  CD  LYS A  35      -9.066 -10.984 -16.648  1.00  0.00           C  
ATOM    580  CE  LYS A  35      -9.880 -11.637 -17.757  1.00  0.00           C  
ATOM    581  NZ  LYS A  35     -11.247 -12.017 -17.291  1.00  0.00           N  
ATOM    582  H   LYS A  35      -4.533  -8.597 -14.840  1.00  0.00           H  
ATOM    583  HA  LYS A  35      -4.961 -10.879 -16.694  1.00  0.00           H  
ATOM    584 1HB  LYS A  35      -6.925 -10.730 -15.115  1.00  0.00           H  
ATOM    585 2HB  LYS A  35      -7.228  -9.104 -15.710  1.00  0.00           H  
ATOM    586 1HG  LYS A  35      -7.715  -9.920 -17.924  1.00  0.00           H  
ATOM    587 2HG  LYS A  35      -7.184 -11.552 -17.495  1.00  0.00           H  
ATOM    588 1HD  LYS A  35      -9.016 -11.666 -15.798  1.00  0.00           H  
ATOM    589 2HD  LYS A  35      -9.572 -10.072 -16.331  1.00  0.00           H  
ATOM    590 1HE  LYS A  35      -9.972 -10.947 -18.595  1.00  0.00           H  
ATOM    591 2HE  LYS A  35      -9.366 -12.532 -18.107  1.00  0.00           H  
ATOM    592 1HZ  LYS A  35     -11.755 -12.446 -18.051  1.00  0.00           H  
ATOM    593 2HZ  LYS A  35     -11.172 -12.671 -16.525  1.00  0.00           H  
ATOM    594 3HZ  LYS A  35     -11.739 -11.191 -16.981  1.00  0.00           H  
ATOM    595  N   GLU A  36      -4.762  -9.387 -18.608  1.00  0.00           N  
ATOM    596  CA  GLU A  36      -4.543  -8.485 -19.735  1.00  0.00           C  
ATOM    597  C   GLU A  36      -5.865  -7.954 -20.283  1.00  0.00           C  
ATOM    598  O   GLU A  36      -6.844  -8.696 -20.380  1.00  0.00           O  
ATOM    599  CB  GLU A  36      -3.759  -9.191 -20.845  1.00  0.00           C  
ATOM    600  CG  GLU A  36      -2.318  -9.509 -20.474  1.00  0.00           C  
ATOM    601  CD  GLU A  36      -1.539 -10.166 -21.602  1.00  0.00           C  
ATOM    602  OE1 GLU A  36      -0.295 -10.269 -21.501  1.00  0.00           O  
ATOM    603  OE2 GLU A  36      -2.177 -10.580 -22.596  1.00  0.00           O  
ATOM    604  H   GLU A  36      -4.616 -10.378 -18.736  1.00  0.00           H  
ATOM    605  HA  GLU A  36      -3.961  -7.631 -19.387  1.00  0.00           H  
ATOM    606 1HB  GLU A  36      -4.257 -10.125 -21.105  1.00  0.00           H  
ATOM    607 2HB  GLU A  36      -3.750  -8.566 -21.738  1.00  0.00           H  
ATOM    608 1HG  GLU A  36      -1.813  -8.585 -20.194  1.00  0.00           H  
ATOM    609 2HG  GLU A  36      -2.314 -10.169 -19.608  1.00  0.00           H  
ATOM    610  N   ASP A  37      -5.930  -6.683 -20.448  1.00  0.00           N  
ATOM    611  CA  ASP A  37      -7.071  -6.009 -21.061  1.00  0.00           C  
ATOM    612  C   ASP A  37      -6.981  -6.053 -22.584  1.00  0.00           C  
ATOM    613  O   ASP A  37      -5.974  -5.640 -23.164  1.00  0.00           O  
ATOM    614  CB  ASP A  37      -7.161  -4.559 -20.580  1.00  0.00           C  
ATOM    615  CG  ASP A  37      -8.406  -3.846 -21.077  1.00  0.00           C  
ATOM    616  OD1 ASP A  37      -9.242  -4.480 -21.755  1.00  0.00           O  
ATOM    617  OD2 ASP A  37      -8.550  -2.638 -20.789  1.00  0.00           O  
ATOM    618  H   ASP A  37      -5.144  -6.132 -20.133  1.00  0.00           H  
ATOM    619  HA  ASP A  37      -7.981  -6.531 -20.765  1.00  0.00           H  
ATOM    620 1HB  ASP A  37      -7.159  -4.536 -19.490  1.00  0.00           H  
ATOM    621 2HB  ASP A  37      -6.284  -4.007 -20.921  1.00  0.00           H  
ATOM    622  N   PRO A  38      -7.961  -6.641 -23.257  1.00  0.00           N  
ATOM    623  CA  PRO A  38      -7.971  -6.760 -24.716  1.00  0.00           C  
ATOM    624  C   PRO A  38      -7.778  -5.418 -25.419  1.00  0.00           C  
ATOM    625  O   PRO A  38      -7.265  -5.372 -26.540  1.00  0.00           O  
ATOM    626  CB  PRO A  38      -9.357  -7.337 -25.013  1.00  0.00           C  
ATOM    627  CG  PRO A  38      -9.796  -7.958 -23.726  1.00  0.00           C  
ATOM    628  CD  PRO A  38      -9.096  -7.259 -22.596  1.00  0.00           C  
ATOM    629  HA  PRO A  38      -7.181  -7.459 -25.027  1.00  0.00           H  
ATOM    630 1HB  PRO A  38     -10.034  -6.537 -25.347  1.00  0.00           H  
ATOM    631 2HB  PRO A  38      -9.293  -8.067 -25.833  1.00  0.00           H  
ATOM    632 1HG  PRO A  38     -10.887  -7.873 -23.616  1.00  0.00           H  
ATOM    633 2HG  PRO A  38      -9.559  -9.032 -23.722  1.00  0.00           H  
ATOM    634 1HD  PRO A  38      -9.770  -6.510 -22.154  1.00  0.00           H  
ATOM    635 2HD  PRO A  38      -8.788  -7.998 -21.842  1.00  0.00           H  
ATOM    636  N   GLU A  39      -8.087  -4.329 -24.740  1.00  0.00           N  
ATOM    637  CA  GLU A  39      -7.950  -2.969 -25.253  1.00  0.00           C  
ATOM    638  C   GLU A  39      -6.566  -2.401 -24.948  1.00  0.00           C  
ATOM    639  O   GLU A  39      -6.196  -1.345 -25.463  1.00  0.00           O  
ATOM    640  CB  GLU A  39      -9.032  -2.061 -24.664  1.00  0.00           C  
ATOM    641  CG  GLU A  39     -10.447  -2.449 -25.069  1.00  0.00           C  
ATOM    642  CD  GLU A  39     -11.511  -1.537 -24.479  1.00  0.00           C  
ATOM    643  OE1 GLU A  39     -12.671  -1.574 -24.949  1.00  0.00           O  
ATOM    644  OE2 GLU A  39     -11.183  -0.780 -23.539  1.00  0.00           O  
ATOM    645  H   GLU A  39      -8.440  -4.469 -23.804  1.00  0.00           H  
ATOM    646  HA  GLU A  39      -8.069  -2.994 -26.337  1.00  0.00           H  
ATOM    647 1HB  GLU A  39      -8.972  -2.082 -23.576  1.00  0.00           H  
ATOM    648 2HB  GLU A  39      -8.857  -1.033 -24.982  1.00  0.00           H  
ATOM    649 1HG  GLU A  39     -10.524  -2.418 -26.155  1.00  0.00           H  
ATOM    650 2HG  GLU A  39     -10.638  -3.472 -24.748  1.00  0.00           H  
ATOM    651  N   GLY A  40      -5.791  -3.230 -24.306  1.00  0.00           N  
ATOM    652  CA  GLY A  40      -4.456  -2.788 -23.935  1.00  0.00           C  
ATOM    653  C   GLY A  40      -4.326  -2.454 -22.461  1.00  0.00           C  
ATOM    654  O   GLY A  40      -5.320  -2.154 -21.798  1.00  0.00           O  
ATOM    655  H   GLY A  40      -6.086  -4.164 -24.059  1.00  0.00           H  
ATOM    656 1HA  GLY A  40      -3.733  -3.566 -24.182  1.00  0.00           H  
ATOM    657 2HA  GLY A  40      -4.190  -1.907 -24.517  1.00  0.00           H  
ATOM    658  N   GLY A  41      -3.158  -2.845 -21.865  1.00  0.00           N  
ATOM    659  CA  GLY A  41      -2.919  -2.672 -20.441  1.00  0.00           C  
ATOM    660  C   GLY A  41      -3.147  -3.940 -19.640  1.00  0.00           C  
ATOM    661  O   GLY A  41      -3.339  -5.016 -20.211  1.00  0.00           O  
ATOM    662  H   GLY A  41      -2.440  -3.267 -22.437  1.00  0.00           H  
ATOM    663 1HA  GLY A  41      -1.894  -2.338 -20.282  1.00  0.00           H  
ATOM    664 2HA  GLY A  41      -3.574  -1.892 -20.054  1.00  0.00           H  
ATOM    665  N   THR A  42      -3.081  -3.815 -18.305  1.00  0.00           N  
ATOM    666  CA  THR A  42      -3.207  -4.967 -17.420  1.00  0.00           C  
ATOM    667  C   THR A  42      -3.991  -4.601 -16.163  1.00  0.00           C  
ATOM    668  O   THR A  42      -3.719  -3.578 -15.532  1.00  0.00           O  
ATOM    669  CB  THR A  42      -1.814  -5.547 -17.037  1.00  0.00           C  
ATOM    670  OG1 THR A  42      -1.096  -5.911 -18.224  1.00  0.00           O  
ATOM    671  CG2 THR A  42      -1.985  -6.804 -16.202  1.00  0.00           C  
ATOM    672  H   THR A  42      -2.940  -2.899 -17.903  1.00  0.00           H  
ATOM    673  HA  THR A  42      -3.751  -5.751 -17.948  1.00  0.00           H  
ATOM    674  HB  THR A  42      -1.244  -4.810 -16.474  1.00  0.00           H  
ATOM    675  HG1 THR A  42      -0.915  -5.118 -18.731  1.00  0.00           H  
ATOM    676 1HG2 THR A  42      -1.015  -7.206 -15.961  1.00  0.00           H  
ATOM    677 2HG2 THR A  42      -2.513  -6.580 -15.283  1.00  0.00           H  
ATOM    678 3HG2 THR A  42      -2.546  -7.542 -16.771  1.00  0.00           H  
ATOM    679  N   TYR A  43      -5.066  -5.377 -15.916  1.00  0.00           N  
ATOM    680  CA  TYR A  43      -5.750  -5.249 -14.634  1.00  0.00           C  
ATOM    681  C   TYR A  43      -4.961  -5.932 -13.524  1.00  0.00           C  
ATOM    682  O   TYR A  43      -4.494  -7.061 -13.690  1.00  0.00           O  
ATOM    683  CB  TYR A  43      -7.148  -5.852 -14.714  1.00  0.00           C  
ATOM    684  CG  TYR A  43      -8.065  -5.094 -15.604  1.00  0.00           C  
ATOM    685  CD1 TYR A  43      -8.588  -3.894 -15.177  1.00  0.00           C  
ATOM    686  CD2 TYR A  43      -8.388  -5.596 -16.857  1.00  0.00           C  
ATOM    687  CE1 TYR A  43      -9.432  -3.177 -15.994  1.00  0.00           C  
ATOM    688  CE2 TYR A  43      -9.237  -4.882 -17.675  1.00  0.00           C  
ATOM    689  CZ  TYR A  43      -9.755  -3.674 -17.249  1.00  0.00           C  
ATOM    690  OH  TYR A  43     -10.597  -2.958 -18.065  1.00  0.00           O  
ATOM    691  H   TYR A  43      -5.410  -6.043 -16.593  1.00  0.00           H  
ATOM    692  HA  TYR A  43      -5.833  -4.189 -14.390  1.00  0.00           H  
ATOM    693 1HB  TYR A  43      -7.085  -6.874 -15.071  1.00  0.00           H  
ATOM    694 2HB  TYR A  43      -7.586  -5.876 -13.725  1.00  0.00           H  
ATOM    695  HD1 TYR A  43      -8.322  -3.516 -14.191  1.00  0.00           H  
ATOM    696  HD2 TYR A  43      -7.973  -6.551 -17.194  1.00  0.00           H  
ATOM    697  HE1 TYR A  43      -9.844  -2.227 -15.660  1.00  0.00           H  
ATOM    698  HE2 TYR A  43      -9.497  -5.270 -18.661  1.00  0.00           H  
ATOM    699  HH  TYR A  43     -10.687  -3.414 -18.916  1.00  0.00           H  
ATOM    700  N   VAL A  44      -4.877  -5.184 -12.440  1.00  0.00           N  
ATOM    701  CA  VAL A  44      -4.099  -5.707 -11.322  1.00  0.00           C  
ATOM    702  C   VAL A  44      -4.919  -5.621 -10.037  1.00  0.00           C  
ATOM    703  O   VAL A  44      -5.548  -4.597  -9.761  1.00  0.00           O  
ATOM    704  CB  VAL A  44      -2.800  -4.888 -11.199  1.00  0.00           C  
ATOM    705  CG1 VAL A  44      -1.944  -5.395 -10.051  1.00  0.00           C  
ATOM    706  CG2 VAL A  44      -2.055  -4.907 -12.529  1.00  0.00           C  
ATOM    707  H   VAL A  44      -5.320  -4.281 -12.351  1.00  0.00           H  
ATOM    708  HA  VAL A  44      -3.871  -6.755 -11.519  1.00  0.00           H  
ATOM    709  HB  VAL A  44      -3.044  -3.891 -10.971  1.00  0.00           H  
ATOM    710 1HG1 VAL A  44      -1.044  -4.779  -9.973  1.00  0.00           H  
ATOM    711 2HG1 VAL A  44      -2.493  -5.332  -9.112  1.00  0.00           H  
ATOM    712 3HG1 VAL A  44      -1.658  -6.432 -10.234  1.00  0.00           H  
ATOM    713 1HG2 VAL A  44      -1.160  -4.309 -12.434  1.00  0.00           H  
ATOM    714 2HG2 VAL A  44      -1.797  -5.923 -12.790  1.00  0.00           H  
ATOM    715 3HG2 VAL A  44      -2.664  -4.483 -13.317  1.00  0.00           H  
ATOM    716  N   CYS A  45      -4.906  -6.768  -9.302  1.00  0.00           N  
ATOM    717  CA  CYS A  45      -5.540  -6.795  -7.989  1.00  0.00           C  
ATOM    718  C   CYS A  45      -4.496  -6.870  -6.881  1.00  0.00           C  
ATOM    719  O   CYS A  45      -3.680  -7.793  -6.854  1.00  0.00           O  
ATOM    720  CB  CYS A  45      -6.351  -8.036  -7.845  1.00  0.00           C  
ATOM    721  SG  CYS A  45      -6.691  -8.375  -6.170  1.00  0.00           S  
ATOM    722  H   CYS A  45      -4.463  -7.605  -9.652  1.00  0.00           H  
ATOM    723  HA  CYS A  45      -6.110  -5.874  -7.861  1.00  0.00           H  
ATOM    724 1HB  CYS A  45      -7.259  -7.967  -8.410  1.00  0.00           H  
ATOM    725 2HB  CYS A  45      -5.796  -8.785  -8.217  1.00  0.00           H  
ATOM    726  N   GLY A  46      -4.495  -5.858  -6.069  1.00  0.00           N  
ATOM    727  CA  GLY A  46      -3.640  -5.869  -4.893  1.00  0.00           C  
ATOM    728  C   GLY A  46      -4.413  -5.998  -3.594  1.00  0.00           C  
ATOM    729  O   GLY A  46      -5.425  -5.323  -3.398  1.00  0.00           O  
ATOM    730  H   GLY A  46      -5.084  -5.056  -6.242  1.00  0.00           H  
ATOM    731 1HA  GLY A  46      -2.935  -6.698  -4.963  1.00  0.00           H  
ATOM    732 2HA  GLY A  46      -3.054  -4.951  -4.861  1.00  0.00           H  
ATOM    733  N   VAL A  47      -4.012  -6.961  -2.722  1.00  0.00           N  
ATOM    734  CA  VAL A  47      -4.587  -7.125  -1.391  1.00  0.00           C  
ATOM    735  C   VAL A  47      -3.564  -6.721  -0.332  1.00  0.00           C  
ATOM    736  O   VAL A  47      -2.466  -7.279  -0.276  1.00  0.00           O  
ATOM    737  CB  VAL A  47      -5.054  -8.558  -1.147  1.00  0.00           C  
ATOM    738  CG1 VAL A  47      -5.663  -8.644   0.263  1.00  0.00           C  
ATOM    739  CG2 VAL A  47      -6.039  -8.971  -2.243  1.00  0.00           C  
ATOM    740  H   VAL A  47      -3.279  -7.588  -3.022  1.00  0.00           H  
ATOM    741  HA  VAL A  47      -5.454  -6.469  -1.305  1.00  0.00           H  
ATOM    742  HB  VAL A  47      -4.200  -9.222  -1.166  1.00  0.00           H  
ATOM    743 1HG1 VAL A  47      -5.956  -9.635   0.454  1.00  0.00           H  
ATOM    744 2HG1 VAL A  47      -4.935  -8.349   1.012  1.00  0.00           H  
ATOM    745 3HG1 VAL A  47      -6.529  -7.983   0.328  1.00  0.00           H  
ATOM    746 1HG2 VAL A  47      -6.360  -9.985  -2.084  1.00  0.00           H  
ATOM    747 2HG2 VAL A  47      -6.891  -8.315  -2.245  1.00  0.00           H  
ATOM    748 3HG2 VAL A  47      -5.546  -8.912  -3.221  1.00  0.00           H  
ATOM    749  N   ILE A  48      -3.956  -5.647   0.435  1.00  0.00           N  
ATOM    750  CA  ILE A  48      -3.062  -5.098   1.448  1.00  0.00           C  
ATOM    751  C   ILE A  48      -3.470  -5.608   2.828  1.00  0.00           C  
ATOM    752  O   ILE A  48      -4.630  -5.479   3.226  1.00  0.00           O  
ATOM    753  CB  ILE A  48      -3.099  -3.545   1.563  1.00  0.00           C  
ATOM    754  CG1 ILE A  48      -2.712  -2.836   0.231  1.00  0.00           C  
ATOM    755  CG2 ILE A  48      -2.164  -3.078   2.731  1.00  0.00           C  
ATOM    756  CD1 ILE A  48      -2.990  -1.296   0.242  1.00  0.00           C  
ATOM    757  H   ILE A  48      -4.866  -5.229   0.304  1.00  0.00           H  
ATOM    758  HA  ILE A  48      -2.049  -5.440   1.238  1.00  0.00           H  
ATOM    759  HB  ILE A  48      -4.066  -3.252   1.811  1.00  0.00           H  
ATOM    760 1HG1 ILE A  48      -1.650  -2.999   0.034  1.00  0.00           H  
ATOM    761 2HG1 ILE A  48      -3.285  -3.284  -0.584  1.00  0.00           H  
ATOM    762 1HG2 ILE A  48      -2.208  -2.008   2.853  1.00  0.00           H  
ATOM    763 2HG2 ILE A  48      -2.466  -3.524   3.671  1.00  0.00           H  
ATOM    764 3HG2 ILE A  48      -1.139  -3.379   2.509  1.00  0.00           H  
ATOM    765 1HD1 ILE A  48      -2.722  -0.860  -0.695  1.00  0.00           H  
ATOM    766 2HD1 ILE A  48      -4.050  -1.116   0.415  1.00  0.00           H  
ATOM    767 3HD1 ILE A  48      -2.425  -0.807   1.014  1.00  0.00           H  
ATOM    768  N   SER A  49      -2.571  -6.222   3.511  1.00  0.00           N  
ATOM    769  CA  SER A  49      -2.752  -6.548   4.922  1.00  0.00           C  
ATOM    770  C   SER A  49      -1.940  -5.614   5.814  1.00  0.00           C  
ATOM    771  O   SER A  49      -0.742  -5.425   5.595  1.00  0.00           O  
ATOM    772  CB  SER A  49      -2.383  -7.939   5.270  1.00  0.00           C  
ATOM    773  OG  SER A  49      -2.598  -8.130   6.653  1.00  0.00           O  
ATOM    774  H   SER A  49      -1.711  -6.486   3.051  1.00  0.00           H  
ATOM    775  HA  SER A  49      -3.806  -6.424   5.173  1.00  0.00           H  
ATOM    776 1HB  SER A  49      -2.931  -8.630   4.694  1.00  0.00           H  
ATOM    777 2HB  SER A  49      -1.343  -8.080   5.046  1.00  0.00           H  
ATOM    778  HG  SER A  49      -3.559  -8.226   6.753  1.00  0.00           H  
ATOM    779  N   LEU A  50      -2.577  -4.955   6.737  1.00  0.00           N  
ATOM    780  CA  LEU A  50      -1.880  -4.020   7.614  1.00  0.00           C  
ATOM    781  C   LEU A  50      -1.415  -4.715   8.889  1.00  0.00           C  
ATOM    782  O   LEU A  50      -0.938  -4.061   9.819  1.00  0.00           O  
ATOM    783  CB  LEU A  50      -2.754  -2.822   7.976  1.00  0.00           C  
ATOM    784  CG  LEU A  50      -3.238  -1.934   6.815  1.00  0.00           C  
ATOM    785  CD1 LEU A  50      -4.061  -0.817   7.397  1.00  0.00           C  
ATOM    786  CD2 LEU A  50      -2.076  -1.393   6.007  1.00  0.00           C  
ATOM    787  H   LEU A  50      -3.571  -5.090   6.852  1.00  0.00           H  
ATOM    788  HA  LEU A  50      -1.003  -3.643   7.090  1.00  0.00           H  
ATOM    789 1HB  LEU A  50      -3.644  -3.202   8.484  1.00  0.00           H  
ATOM    790 2HB  LEU A  50      -2.205  -2.197   8.674  1.00  0.00           H  
ATOM    791  HG  LEU A  50      -3.878  -2.520   6.157  1.00  0.00           H  
ATOM    792 1HD1 LEU A  50      -4.422  -0.177   6.604  1.00  0.00           H  
ATOM    793 2HD1 LEU A  50      -4.890  -1.221   7.949  1.00  0.00           H  
ATOM    794 3HD1 LEU A  50      -3.437  -0.225   8.065  1.00  0.00           H  
ATOM    795 1HD2 LEU A  50      -2.466  -0.778   5.201  1.00  0.00           H  
ATOM    796 2HD2 LEU A  50      -1.425  -0.796   6.641  1.00  0.00           H  
ATOM    797 3HD2 LEU A  50      -1.514  -2.200   5.576  1.00  0.00           H  
ATOM    798  N   GLY A  51      -1.439  -6.144   8.856  1.00  0.00           N  
ATOM    799  CA  GLY A  51      -0.985  -6.912  10.005  1.00  0.00           C  
ATOM    800  C   GLY A  51      -2.026  -7.016  11.103  1.00  0.00           C  
ATOM    801  O   GLY A  51      -3.139  -6.506  10.961  1.00  0.00           O  
ATOM    802  H   GLY A  51      -1.770  -6.633   8.037  1.00  0.00           H  
ATOM    803 1HA  GLY A  51      -0.713  -7.918   9.686  1.00  0.00           H  
ATOM    804 2HA  GLY A  51      -0.088  -6.453  10.418  1.00  0.00           H  
ATOM    805  N   PRO A  52      -1.713  -7.804  12.192  1.00  0.00           N  
ATOM    806  CA  PRO A  52      -2.633  -8.197  13.261  1.00  0.00           C  
ATOM    807  C   PRO A  52      -3.095  -7.012  14.107  1.00  0.00           C  
ATOM    808  O   PRO A  52      -4.231  -6.999  14.588  1.00  0.00           O  
ATOM    809  CB  PRO A  52      -1.770  -9.142  14.102  1.00  0.00           C  
ATOM    810  CG  PRO A  52      -0.334  -8.639  13.910  1.00  0.00           C  
ATOM    811  CD  PRO A  52      -0.281  -8.001  12.533  1.00  0.00           C  
ATOM    812  HA  PRO A  52      -3.506  -8.701  12.820  1.00  0.00           H  
ATOM    813 1HB  PRO A  52      -2.092  -9.119  15.154  1.00  0.00           H  
ATOM    814 2HB  PRO A  52      -1.892 -10.180  13.750  1.00  0.00           H  
ATOM    815 1HG  PRO A  52      -0.072  -7.941  14.721  1.00  0.00           H  
ATOM    816 2HG  PRO A  52       0.361  -9.488  14.004  1.00  0.00           H  
ATOM    817 1HD  PRO A  52       0.207  -7.024  12.641  1.00  0.00           H  
ATOM    818 2HD  PRO A  52       0.265  -8.581  11.868  1.00  0.00           H  
ATOM    819  N   LYS A  53      -2.295  -5.928  14.172  1.00  0.00           N  
ATOM    820  CA  LYS A  53      -2.624  -4.768  14.996  1.00  0.00           C  
ATOM    821  C   LYS A  53      -3.501  -3.781  14.230  1.00  0.00           C  
ATOM    822  O   LYS A  53      -4.246  -3.006  14.834  1.00  0.00           O  
ATOM    823  CB  LYS A  53      -1.355  -4.071  15.480  1.00  0.00           C  
ATOM    824  CG  LYS A  53      -0.526  -4.897  16.452  1.00  0.00           C  
ATOM    825  CD  LYS A  53       0.716  -4.139  16.908  1.00  0.00           C  
ATOM    826  CE  LYS A  53       1.534  -4.956  17.908  1.00  0.00           C  
ATOM    827  NZ  LYS A  53       2.764  -4.235  18.347  1.00  0.00           N  
ATOM    828  H   LYS A  53      -1.442  -5.922  13.632  1.00  0.00           H  
ATOM    829  HA  LYS A  53      -3.184  -5.110  15.867  1.00  0.00           H  
ATOM    830 1HB  LYS A  53      -0.730  -3.822  14.623  1.00  0.00           H  
ATOM    831 2HB  LYS A  53      -1.623  -3.137  15.975  1.00  0.00           H  
ATOM    832 1HG  LYS A  53      -1.136  -5.146  17.320  1.00  0.00           H  
ATOM    833 2HG  LYS A  53      -0.223  -5.822  15.971  1.00  0.00           H  
ATOM    834 1HD  LYS A  53       1.340  -3.908  16.043  1.00  0.00           H  
ATOM    835 2HD  LYS A  53       0.417  -3.201  17.377  1.00  0.00           H  
ATOM    836 1HE  LYS A  53       0.919  -5.168  18.781  1.00  0.00           H  
ATOM    837 2HE  LYS A  53       1.824  -5.899  17.444  1.00  0.00           H  
ATOM    838 1HZ  LYS A  53       3.274  -4.807  19.005  1.00  0.00           H  
ATOM    839 2HZ  LYS A  53       3.349  -4.043  17.546  1.00  0.00           H  
ATOM    840 3HZ  LYS A  53       2.506  -3.364  18.790  1.00  0.00           H  
ATOM    841  N   GLY A  54      -3.542  -4.098  12.893  1.00  0.00           N  
ATOM    842  CA  GLY A  54      -4.320  -3.220  12.034  1.00  0.00           C  
ATOM    843  C   GLY A  54      -5.692  -3.774  11.699  1.00  0.00           C  
ATOM    844  O   GLY A  54      -6.617  -3.016  11.399  1.00  0.00           O  
ATOM    845  H   GLY A  54      -3.070  -4.892  12.486  1.00  0.00           H  
ATOM    846 1HA  GLY A  54      -4.444  -2.252  12.520  1.00  0.00           H  
ATOM    847 2HA  GLY A  54      -3.778  -3.046  11.105  1.00  0.00           H  
ATOM    848  N   GLY A  55      -5.970  -5.059  12.110  1.00  0.00           N  
ATOM    849  CA  GLY A  55      -7.264  -5.709  11.967  1.00  0.00           C  
ATOM    850  C   GLY A  55      -8.001  -5.299  10.706  1.00  0.00           C  
ATOM    851  O   GLY A  55      -9.233  -5.317  10.667  1.00  0.00           O  
ATOM    852  H   GLY A  55      -5.209  -5.567  12.537  1.00  0.00           H  
ATOM    853 1HA  GLY A  55      -7.129  -6.791  11.956  1.00  0.00           H  
ATOM    854 2HA  GLY A  55      -7.887  -5.472  12.828  1.00  0.00           H  
ATOM    855  N   LYS A  56      -7.156  -4.693   9.720  1.00  0.00           N  
ATOM    856  CA  LYS A  56      -7.736  -4.236   8.461  1.00  0.00           C  
ATOM    857  C   LYS A  56      -6.993  -4.828   7.266  1.00  0.00           C  
ATOM    858  O   LYS A  56      -5.805  -5.144   7.363  1.00  0.00           O  
ATOM    859  CB  LYS A  56      -7.716  -2.720   8.322  1.00  0.00           C  
ATOM    860  CG  LYS A  56      -8.620  -1.943   9.251  1.00  0.00           C  
ATOM    861  CD  LYS A  56      -8.472  -0.475   8.987  1.00  0.00           C  
ATOM    862  CE  LYS A  56      -9.297   0.350   9.929  1.00  0.00           C  
ATOM    863  NZ  LYS A  56      -9.276   1.776   9.540  1.00  0.00           N  
ATOM    864  H   LYS A  56      -6.165  -4.575   9.877  1.00  0.00           H  
ATOM    865  HA  LYS A  56      -8.771  -4.576   8.414  1.00  0.00           H  
ATOM    866 1HB  LYS A  56      -6.714  -2.378   8.501  1.00  0.00           H  
ATOM    867 2HB  LYS A  56      -7.983  -2.452   7.293  1.00  0.00           H  
ATOM    868 1HG  LYS A  56      -9.648  -2.223   9.022  1.00  0.00           H  
ATOM    869 2HG  LYS A  56      -8.447  -2.158  10.282  1.00  0.00           H  
ATOM    870 1HD  LYS A  56      -7.425  -0.193   9.095  1.00  0.00           H  
ATOM    871 2HD  LYS A  56      -8.784  -0.260   7.962  1.00  0.00           H  
ATOM    872 1HE  LYS A  56     -10.304  -0.013   9.910  1.00  0.00           H  
ATOM    873 2HE  LYS A  56      -8.912   0.250  10.942  1.00  0.00           H  
ATOM    874 1HZ  LYS A  56      -9.844   2.322  10.164  1.00  0.00           H  
ATOM    875 2HZ  LYS A  56      -8.334   2.122   9.559  1.00  0.00           H  
ATOM    876 3HZ  LYS A  56      -9.647   1.834   8.567  1.00  0.00           H  
ATOM    877  N   PHE A  57      -7.694  -5.160   6.267  1.00  0.00           N  
ATOM    878  CA  PHE A  57      -7.063  -5.423   4.979  1.00  0.00           C  
ATOM    879  C   PHE A  57      -7.781  -4.676   3.862  1.00  0.00           C  
ATOM    880  O   PHE A  57      -8.943  -4.292   4.012  1.00  0.00           O  
ATOM    881  CB  PHE A  57      -7.030  -6.940   4.688  1.00  0.00           C  
ATOM    882  CG  PHE A  57      -8.374  -7.638   4.496  1.00  0.00           C  
ATOM    883  CD1 PHE A  57      -9.086  -8.141   5.587  1.00  0.00           C  
ATOM    884  CD2 PHE A  57      -8.908  -7.819   3.212  1.00  0.00           C  
ATOM    885  CE1 PHE A  57     -10.298  -8.789   5.400  1.00  0.00           C  
ATOM    886  CE2 PHE A  57     -10.115  -8.476   3.030  1.00  0.00           C  
ATOM    887  CZ  PHE A  57     -10.813  -8.953   4.125  1.00  0.00           C  
ATOM    888  H   PHE A  57      -8.697  -5.246   6.350  1.00  0.00           H  
ATOM    889  HA  PHE A  57      -6.032  -5.068   5.020  1.00  0.00           H  
ATOM    890 1HB  PHE A  57      -6.446  -7.110   3.786  1.00  0.00           H  
ATOM    891 2HB  PHE A  57      -6.505  -7.439   5.496  1.00  0.00           H  
ATOM    892  HD1 PHE A  57      -8.680  -8.020   6.595  1.00  0.00           H  
ATOM    893  HD2 PHE A  57      -8.355  -7.441   2.346  1.00  0.00           H  
ATOM    894  HE1 PHE A  57     -10.845  -9.170   6.258  1.00  0.00           H  
ATOM    895  HE2 PHE A  57     -10.522  -8.606   2.028  1.00  0.00           H  
ATOM    896  HZ  PHE A  57     -11.766  -9.462   3.981  1.00  0.00           H  
ATOM    897  N   HIS A  58      -7.034  -4.370   2.836  1.00  0.00           N  
ATOM    898  CA  HIS A  58      -7.543  -3.576   1.723  1.00  0.00           C  
ATOM    899  C   HIS A  58      -7.421  -4.332   0.405  1.00  0.00           C  
ATOM    900  O   HIS A  58      -6.470  -5.091   0.205  1.00  0.00           O  
ATOM    901  CB  HIS A  58      -6.801  -2.256   1.616  1.00  0.00           C  
ATOM    902  CG  HIS A  58      -6.794  -1.495   2.882  1.00  0.00           C  
ATOM    903  ND1 HIS A  58      -7.531  -0.359   3.084  1.00  0.00           N  
ATOM    904  CD2 HIS A  58      -6.115  -1.714   4.041  1.00  0.00           C  
ATOM    905  CE1 HIS A  58      -7.312   0.093   4.309  1.00  0.00           C  
ATOM    906  NE2 HIS A  58      -6.460  -0.714   4.895  1.00  0.00           N  
ATOM    907  H   HIS A  58      -6.077  -4.692   2.813  1.00  0.00           H  
ATOM    908  HA  HIS A  58      -8.601  -3.366   1.880  1.00  0.00           H  
ATOM    909 1HB  HIS A  58      -5.841  -2.389   1.242  1.00  0.00           H  
ATOM    910 2HB  HIS A  58      -7.330  -1.641   0.883  1.00  0.00           H  
ATOM    911  HD2 HIS A  58      -5.418  -2.529   4.245  1.00  0.00           H  
ATOM    912  HE1 HIS A  58      -7.749   0.984   4.754  1.00  0.00           H  
ATOM    913  HE2 HIS A  58      -6.093  -0.614   5.826  1.00  0.00           H  
ATOM    914  N   VAL A  59      -8.422  -4.249  -0.410  1.00  0.00           N  
ATOM    915  CA  VAL A  59      -8.354  -4.741  -1.782  1.00  0.00           C  
ATOM    916  C   VAL A  59      -8.326  -3.563  -2.753  1.00  0.00           C  
ATOM    917  O   VAL A  59      -9.198  -2.692  -2.708  1.00  0.00           O  
ATOM    918  CB  VAL A  59      -9.523  -5.702  -2.093  1.00  0.00           C  
ATOM    919  CG1 VAL A  59      -9.411  -6.216  -3.552  1.00  0.00           C  
ATOM    920  CG2 VAL A  59      -9.543  -6.850  -1.061  1.00  0.00           C  
ATOM    921  H   VAL A  59      -9.279  -3.828  -0.080  1.00  0.00           H  
ATOM    922  HA  VAL A  59      -7.432  -5.311  -1.900  1.00  0.00           H  
ATOM    923  HB  VAL A  59     -10.425  -5.180  -2.034  1.00  0.00           H  
ATOM    924 1HG1 VAL A  59     -10.248  -6.875  -3.770  1.00  0.00           H  
ATOM    925 2HG1 VAL A  59      -9.427  -5.380  -4.255  1.00  0.00           H  
ATOM    926 3HG1 VAL A  59      -8.475  -6.769  -3.673  1.00  0.00           H  
ATOM    927 1HG2 VAL A  59     -10.381  -7.512  -1.276  1.00  0.00           H  
ATOM    928 2HG2 VAL A  59      -8.619  -7.402  -1.114  1.00  0.00           H  
ATOM    929 3HG2 VAL A  59      -9.657  -6.442  -0.057  1.00  0.00           H  
ATOM    930  N   VAL A  60      -7.287  -3.525  -3.540  1.00  0.00           N  
ATOM    931  CA  VAL A  60      -7.132  -2.409  -4.468  1.00  0.00           C  
ATOM    932  C   VAL A  60      -7.115  -2.929  -5.904  1.00  0.00           C  
ATOM    933  O   VAL A  60      -6.391  -3.876  -6.219  1.00  0.00           O  
ATOM    934  CB  VAL A  60      -5.853  -1.626  -4.105  1.00  0.00           C  
ATOM    935  CG1 VAL A  60      -5.713  -0.435  -5.013  1.00  0.00           C  
ATOM    936  CG2 VAL A  60      -5.891  -1.205  -2.610  1.00  0.00           C  
ATOM    937  H   VAL A  60      -6.585  -4.251  -3.522  1.00  0.00           H  
ATOM    938  HA  VAL A  60      -7.985  -1.740  -4.350  1.00  0.00           H  
ATOM    939  HB  VAL A  60      -4.990  -2.264  -4.271  1.00  0.00           H  
ATOM    940 1HG1 VAL A  60      -4.804   0.113  -4.760  1.00  0.00           H  
ATOM    941 2HG1 VAL A  60      -5.671  -0.750  -6.051  1.00  0.00           H  
ATOM    942 3HG1 VAL A  60      -6.573   0.217  -4.871  1.00  0.00           H  
ATOM    943 1HG2 VAL A  60      -4.981  -0.662  -2.361  1.00  0.00           H  
ATOM    944 2HG2 VAL A  60      -6.746  -0.570  -2.446  1.00  0.00           H  
ATOM    945 3HG2 VAL A  60      -5.965  -2.086  -1.971  1.00  0.00           H  
ATOM    946  N   PHE A  61      -7.883  -2.324  -6.745  1.00  0.00           N  
ATOM    947  CA  PHE A  61      -7.890  -2.658  -8.165  1.00  0.00           C  
ATOM    948  C   PHE A  61      -7.224  -1.558  -8.982  1.00  0.00           C  
ATOM    949  O   PHE A  61      -7.625  -0.395  -8.911  1.00  0.00           O  
ATOM    950  CB  PHE A  61      -9.295  -2.956  -8.653  1.00  0.00           C  
ATOM    951  CG  PHE A  61      -9.849  -4.255  -8.120  1.00  0.00           C  
ATOM    952  CD1 PHE A  61      -9.350  -5.403  -8.627  1.00  0.00           C  
ATOM    953  CD2 PHE A  61     -10.853  -4.363  -7.200  1.00  0.00           C  
ATOM    954  CE1 PHE A  61      -9.828  -6.621  -8.255  1.00  0.00           C  
ATOM    955  CE2 PHE A  61     -11.322  -5.623  -6.830  1.00  0.00           C  
ATOM    956  CZ  PHE A  61     -10.807  -6.724  -7.373  1.00  0.00           C  
ATOM    957  H   PHE A  61      -8.498  -1.597  -6.408  1.00  0.00           H  
ATOM    958  HA  PHE A  61      -7.323  -3.579  -8.307  1.00  0.00           H  
ATOM    959 1HB  PHE A  61      -9.960  -2.155  -8.345  1.00  0.00           H  
ATOM    960 2HB  PHE A  61      -9.302  -2.991  -9.740  1.00  0.00           H  
ATOM    961  HD1 PHE A  61      -8.539  -5.325  -9.358  1.00  0.00           H  
ATOM    962  HD2 PHE A  61     -11.277  -3.459  -6.776  1.00  0.00           H  
ATOM    963  HE1 PHE A  61      -9.420  -7.537  -8.689  1.00  0.00           H  
ATOM    964  HE2 PHE A  61     -12.109  -5.758  -6.125  1.00  0.00           H  
ATOM    965  HZ  PHE A  61     -11.190  -7.700  -7.093  1.00  0.00           H  
ATOM    966  N   HIS A  62      -6.212  -1.960  -9.735  1.00  0.00           N  
ATOM    967  CA  HIS A  62      -5.497  -1.034 -10.606  1.00  0.00           C  
ATOM    968  C   HIS A  62      -5.634  -1.437 -12.071  1.00  0.00           C  
ATOM    969  O   HIS A  62      -5.850  -2.611 -12.378  1.00  0.00           O  
ATOM    970  CB  HIS A  62      -4.006  -0.985 -10.284  1.00  0.00           C  
ATOM    971  CG  HIS A  62      -3.672  -0.549  -8.942  1.00  0.00           C  
ATOM    972  ND1 HIS A  62      -3.659   0.766  -8.568  1.00  0.00           N  
ATOM    973  CD2 HIS A  62      -3.306  -1.259  -7.856  1.00  0.00           C  
ATOM    974  CE1 HIS A  62      -3.288   0.849  -7.304  1.00  0.00           C  
ATOM    975  NE2 HIS A  62      -3.071  -0.359  -6.860  1.00  0.00           N  
ATOM    976  H   HIS A  62      -5.927  -2.929  -9.707  1.00  0.00           H  
ATOM    977  HA  HIS A  62      -5.922  -0.036 -10.503  1.00  0.00           H  
ATOM    978 1HB  HIS A  62      -3.580  -1.938 -10.426  1.00  0.00           H  
ATOM    979 2HB  HIS A  62      -3.526  -0.310 -10.985  1.00  0.00           H  
ATOM    980  HD2 HIS A  62      -3.208  -2.345  -7.792  1.00  0.00           H  
ATOM    981  HE1 HIS A  62      -3.178   1.763  -6.711  1.00  0.00           H  
ATOM    982  HE2 HIS A  62      -2.784  -0.575  -5.916  1.00  0.00           H  
ATOM    983  N   LYS A  63      -5.506  -0.416 -12.891  1.00  0.00           N  
ATOM    984  CA  LYS A  63      -5.281  -0.652 -14.314  1.00  0.00           C  
ATOM    985  C   LYS A  63      -3.942  -0.072 -14.763  1.00  0.00           C  
ATOM    986  O   LYS A  63      -3.647   1.096 -14.500  1.00  0.00           O  
ATOM    987  CB  LYS A  63      -6.407  -0.137 -15.207  1.00  0.00           C  
ATOM    988  CG  LYS A  63      -6.180  -0.457 -16.697  1.00  0.00           C  
ATOM    989  CD  LYS A  63      -7.398  -0.131 -17.559  1.00  0.00           C  
ATOM    990  CE  LYS A  63      -7.135  -0.475 -19.043  1.00  0.00           C  
ATOM    991  NZ  LYS A  63      -8.351  -0.270 -19.895  1.00  0.00           N  
ATOM    992  H   LYS A  63      -5.561   0.534 -12.553  1.00  0.00           H  
ATOM    993  HA  LYS A  63      -5.255  -1.729 -14.486  1.00  0.00           H  
ATOM    994 1HB  LYS A  63      -7.320  -0.597 -14.938  1.00  0.00           H  
ATOM    995 2HB  LYS A  63      -6.517   0.942 -15.085  1.00  0.00           H  
ATOM    996 1HG  LYS A  63      -5.323   0.110 -17.074  1.00  0.00           H  
ATOM    997 2HG  LYS A  63      -5.954  -1.525 -16.802  1.00  0.00           H  
ATOM    998 1HD  LYS A  63      -8.257  -0.705 -17.213  1.00  0.00           H  
ATOM    999 2HD  LYS A  63      -7.634   0.929 -17.473  1.00  0.00           H  
ATOM   1000 1HE  LYS A  63      -6.333   0.160 -19.416  1.00  0.00           H  
ATOM   1001 2HE  LYS A  63      -6.821  -1.521 -19.125  1.00  0.00           H  
ATOM   1002 1HZ  LYS A  63      -8.159  -0.503 -20.871  1.00  0.00           H  
ATOM   1003 2HZ  LYS A  63      -9.098  -0.883 -19.571  1.00  0.00           H  
ATOM   1004 3HZ  LYS A  63      -8.652   0.683 -19.844  1.00  0.00           H  
ATOM   1005  N   GLU A  64      -3.095  -0.924 -15.266  1.00  0.00           N  
ATOM   1006  CA  GLU A  64      -1.814  -0.497 -15.818  1.00  0.00           C  
ATOM   1007  C   GLU A  64      -1.903  -0.295 -17.328  1.00  0.00           C  
ATOM   1008  O   GLU A  64      -2.385  -1.171 -18.050  1.00  0.00           O  
ATOM   1009  CB  GLU A  64      -0.717  -1.503 -15.515  1.00  0.00           C  
ATOM   1010  CG  GLU A  64      -0.390  -1.655 -14.053  1.00  0.00           C  
ATOM   1011  CD  GLU A  64       0.729  -2.628 -13.838  1.00  0.00           C  
ATOM   1012  OE1 GLU A  64       1.045  -2.924 -12.713  1.00  0.00           O  
ATOM   1013  OE2 GLU A  64       1.270  -3.107 -14.812  1.00  0.00           O  
ATOM   1014  H   GLU A  64      -3.331  -1.906 -15.274  1.00  0.00           H  
ATOM   1015  HA  GLU A  64      -1.546   0.460 -15.369  1.00  0.00           H  
ATOM   1016 1HB  GLU A  64      -1.019  -2.477 -15.890  1.00  0.00           H  
ATOM   1017 2HB  GLU A  64       0.193  -1.211 -16.045  1.00  0.00           H  
ATOM   1018 1HG  GLU A  64      -0.106  -0.679 -13.651  1.00  0.00           H  
ATOM   1019 2HG  GLU A  64      -1.283  -1.989 -13.525  1.00  0.00           H  
ATOM   1020  N   ASP A  65      -1.520   0.892 -17.674  1.00  0.00           N  
ATOM   1021  CA  ASP A  65      -1.544   1.102 -19.118  1.00  0.00           C  
ATOM   1022  C   ASP A  65      -0.290   0.531 -19.777  1.00  0.00           C  
ATOM   1023  O   ASP A  65       0.624   0.072 -19.089  1.00  0.00           O  
ATOM   1024  CB  ASP A  65      -1.764   2.603 -19.447  1.00  0.00           C  
ATOM   1025  CG  ASP A  65      -0.579   3.510 -19.294  1.00  0.00           C  
ATOM   1026  OD1 ASP A  65       0.532   3.004 -19.276  1.00  0.00           O  
ATOM   1027  OD2 ASP A  65      -0.760   4.700 -19.270  1.00  0.00           O  
ATOM   1028  H   ASP A  65      -1.222   1.646 -17.072  1.00  0.00           H  
ATOM   1029  HA  ASP A  65      -2.408   0.579 -19.529  1.00  0.00           H  
ATOM   1030 1HB  ASP A  65      -2.235   2.756 -20.397  1.00  0.00           H  
ATOM   1031 2HB  ASP A  65      -2.495   2.967 -18.714  1.00  0.00           H  
ATOM   1032  N   PRO A  66      -0.161   0.450 -21.113  1.00  0.00           N  
ATOM   1033  CA  PRO A  66       0.985  -0.134 -21.813  1.00  0.00           C  
ATOM   1034  C   PRO A  66       2.307   0.531 -21.439  1.00  0.00           C  
ATOM   1035  O   PRO A  66       3.370  -0.083 -21.568  1.00  0.00           O  
ATOM   1036  CB  PRO A  66       0.635   0.104 -23.288  1.00  0.00           C  
ATOM   1037  CG  PRO A  66      -0.878   0.197 -23.317  1.00  0.00           C  
ATOM   1038  CD  PRO A  66      -1.237   0.904 -22.033  1.00  0.00           C  
ATOM   1039  HA  PRO A  66       1.035  -1.210 -21.590  1.00  0.00           H  
ATOM   1040 1HB  PRO A  66       1.131   1.020 -23.646  1.00  0.00           H  
ATOM   1041 2HB  PRO A  66       1.021  -0.727 -23.902  1.00  0.00           H  
ATOM   1042 1HG  PRO A  66      -1.201   0.759 -24.211  1.00  0.00           H  
ATOM   1043 2HG  PRO A  66      -1.324  -0.802 -23.394  1.00  0.00           H  
ATOM   1044 1HD  PRO A  66      -1.172   1.987 -22.201  1.00  0.00           H  
ATOM   1045 2HD  PRO A  66      -2.233   0.578 -21.713  1.00  0.00           H  
ATOM   1046  N   GLU A  67       2.220   1.721 -20.946  1.00  0.00           N  
ATOM   1047  CA  GLU A  67       3.402   2.499 -20.588  1.00  0.00           C  
ATOM   1048  C   GLU A  67       3.803   2.257 -19.136  1.00  0.00           C  
ATOM   1049  O   GLU A  67       4.833   2.757 -18.679  1.00  0.00           O  
ATOM   1050  CB  GLU A  67       3.175   3.995 -20.866  1.00  0.00           C  
ATOM   1051  CG  GLU A  67       3.010   4.325 -22.359  1.00  0.00           C  
ATOM   1052  CD  GLU A  67       2.744   5.793 -22.656  1.00  0.00           C  
ATOM   1053  OE1 GLU A  67       2.829   6.158 -23.806  1.00  0.00           O  
ATOM   1054  OE2 GLU A  67       2.419   6.542 -21.760  1.00  0.00           O  
ATOM   1055  H   GLU A  67       1.305   2.124 -20.805  1.00  0.00           H  
ATOM   1056  HA  GLU A  67       4.231   2.179 -21.220  1.00  0.00           H  
ATOM   1057 1HB  GLU A  67       2.283   4.336 -20.343  1.00  0.00           H  
ATOM   1058 2HB  GLU A  67       4.015   4.568 -20.482  1.00  0.00           H  
ATOM   1059 1HG  GLU A  67       3.914   4.018 -22.881  1.00  0.00           H  
ATOM   1060 2HG  GLU A  67       2.184   3.730 -22.749  1.00  0.00           H  
ATOM   1061  N   GLY A  68       2.958   1.336 -18.472  1.00  0.00           N  
ATOM   1062  CA  GLY A  68       3.293   0.940 -17.114  1.00  0.00           C  
ATOM   1063  C   GLY A  68       2.775   1.906 -16.065  1.00  0.00           C  
ATOM   1064  O   GLY A  68       3.114   1.791 -14.886  1.00  0.00           O  
ATOM   1065  H   GLY A  68       2.134   0.947 -18.909  1.00  0.00           H  
ATOM   1066 1HA  GLY A  68       2.881  -0.049 -16.911  1.00  0.00           H  
ATOM   1067 2HA  GLY A  68       4.375   0.864 -17.014  1.00  0.00           H  
ATOM   1068  N   LYS A  69       1.976   2.873 -16.545  1.00  0.00           N  
ATOM   1069  CA  LYS A  69       1.312   3.799 -15.632  1.00  0.00           C  
ATOM   1070  C   LYS A  69       0.094   3.150 -14.982  1.00  0.00           C  
ATOM   1071  O   LYS A  69      -0.700   2.492 -15.657  1.00  0.00           O  
ATOM   1072  CB  LYS A  69       0.950   5.109 -16.312  1.00  0.00           C  
ATOM   1073  CG  LYS A  69       2.163   5.940 -16.724  1.00  0.00           C  
ATOM   1074  CD  LYS A  69       1.753   7.247 -17.392  1.00  0.00           C  
ATOM   1075  CE  LYS A  69       2.978   8.054 -17.816  1.00  0.00           C  
ATOM   1076  NZ  LYS A  69       2.610   9.334 -18.500  1.00  0.00           N  
ATOM   1077  H   LYS A  69       1.826   2.970 -17.539  1.00  0.00           H  
ATOM   1078  HA  LYS A  69       2.013   4.067 -14.840  1.00  0.00           H  
ATOM   1079 1HB  LYS A  69       0.368   4.918 -17.185  1.00  0.00           H  
ATOM   1080 2HB  LYS A  69       0.342   5.710 -15.638  1.00  0.00           H  
ATOM   1081 1HG  LYS A  69       2.776   6.155 -15.843  1.00  0.00           H  
ATOM   1082 2HG  LYS A  69       2.764   5.357 -17.428  1.00  0.00           H  
ATOM   1083 1HD  LYS A  69       1.149   7.019 -18.279  1.00  0.00           H  
ATOM   1084 2HD  LYS A  69       1.152   7.840 -16.704  1.00  0.00           H  
ATOM   1085 1HE  LYS A  69       3.572   8.284 -16.932  1.00  0.00           H  
ATOM   1086 2HE  LYS A  69       3.578   7.450 -18.499  1.00  0.00           H  
ATOM   1087 1HZ  LYS A  69       3.453   9.826 -18.757  1.00  0.00           H  
ATOM   1088 2HZ  LYS A  69       2.069   9.145 -19.338  1.00  0.00           H  
ATOM   1089 3HZ  LYS A  69       2.065   9.907 -17.874  1.00  0.00           H  
ATOM   1090  N   GLU A  70       0.049   3.315 -13.683  1.00  0.00           N  
ATOM   1091  CA  GLU A  70      -1.008   2.657 -12.921  1.00  0.00           C  
ATOM   1092  C   GLU A  70      -2.086   3.653 -12.500  1.00  0.00           C  
ATOM   1093  O   GLU A  70      -1.778   4.783 -12.116  1.00  0.00           O  
ATOM   1094  CB  GLU A  70      -0.228   2.073 -11.725  1.00  0.00           C  
ATOM   1095  CG  GLU A  70      -0.872   1.251 -10.694  1.00  0.00           C  
ATOM   1096  CD  GLU A  70       0.207   0.868  -9.603  1.00  0.00           C  
ATOM   1097  OE1 GLU A  70       1.246   1.545  -9.524  1.00  0.00           O  
ATOM   1098  OE2 GLU A  70      -0.002  -0.085  -8.906  1.00  0.00           O  
ATOM   1099  H   GLU A  70       0.725   3.885 -13.195  1.00  0.00           H  
ATOM   1100  HA  GLU A  70      -1.478   1.906 -13.558  1.00  0.00           H  
ATOM   1101 1HB  GLU A  70       0.574   1.449 -12.130  1.00  0.00           H  
ATOM   1102 2HB  GLU A  70       0.257   2.893 -11.205  1.00  0.00           H  
ATOM   1103 1HG  GLU A  70      -1.687   1.804 -10.235  1.00  0.00           H  
ATOM   1104 2HG  GLU A  70      -1.271   0.348 -11.148  1.00  0.00           H  
ATOM   1105  N   GLU A  71      -3.346   3.220 -12.645  1.00  0.00           N  
ATOM   1106  CA  GLU A  71      -4.488   3.970 -12.129  1.00  0.00           C  
ATOM   1107  C   GLU A  71      -5.336   3.111 -11.196  1.00  0.00           C  
ATOM   1108  O   GLU A  71      -5.623   1.951 -11.500  1.00  0.00           O  
ATOM   1109  CB  GLU A  71      -5.350   4.473 -13.289  1.00  0.00           C  
ATOM   1110  CG  GLU A  71      -6.542   5.319 -12.877  1.00  0.00           C  
ATOM   1111  CD  GLU A  71      -7.326   5.830 -14.041  1.00  0.00           C  
ATOM   1112  OE1 GLU A  71      -8.208   6.615 -13.817  1.00  0.00           O  
ATOM   1113  OE2 GLU A  71      -7.052   5.437 -15.150  1.00  0.00           O  
ATOM   1114  H   GLU A  71      -3.508   2.347 -13.127  1.00  0.00           H  
ATOM   1115  HA  GLU A  71      -4.114   4.818 -11.554  1.00  0.00           H  
ATOM   1116 1HB  GLU A  71      -4.732   5.064 -13.966  1.00  0.00           H  
ATOM   1117 2HB  GLU A  71      -5.725   3.616 -13.854  1.00  0.00           H  
ATOM   1118 1HG  GLU A  71      -7.211   4.720 -12.256  1.00  0.00           H  
ATOM   1119 2HG  GLU A  71      -6.192   6.160 -12.281  1.00  0.00           H  
ATOM   1120  N   THR A  72      -5.696   3.614 -10.037  1.00  0.00           N  
ATOM   1121  CA  THR A  72      -6.554   2.878  -9.115  1.00  0.00           C  
ATOM   1122  C   THR A  72      -8.014   2.961  -9.551  1.00  0.00           C  
ATOM   1123  O   THR A  72      -8.574   4.053  -9.660  1.00  0.00           O  
ATOM   1124  CB  THR A  72      -6.479   3.418  -7.667  1.00  0.00           C  
ATOM   1125  OG1 THR A  72      -5.144   3.357  -7.194  1.00  0.00           O  
ATOM   1126  CG2 THR A  72      -7.356   2.527  -6.756  1.00  0.00           C  
ATOM   1127  H   THR A  72      -5.370   4.534  -9.778  1.00  0.00           H  
ATOM   1128  HA  THR A  72      -6.251   1.831  -9.122  1.00  0.00           H  
ATOM   1129  HB  THR A  72      -6.828   4.447  -7.629  1.00  0.00           H  
ATOM   1130  HG1 THR A  72      -4.619   4.016  -7.628  1.00  0.00           H  
ATOM   1131 1HG2 THR A  72      -7.293   2.887  -5.730  1.00  0.00           H  
ATOM   1132 2HG2 THR A  72      -8.398   2.550  -7.072  1.00  0.00           H  
ATOM   1133 3HG2 THR A  72      -6.991   1.506  -6.807  1.00  0.00           H  
ATOM   1134  N   LEU A  73      -8.653   1.797  -9.800  1.00  0.00           N  
ATOM   1135  CA  LEU A  73     -10.023   1.719 -10.295  1.00  0.00           C  
ATOM   1136  C   LEU A  73     -11.011   1.591  -9.141  1.00  0.00           C  
ATOM   1137  O   LEU A  73     -12.098   2.173  -9.181  1.00  0.00           O  
ATOM   1138  CB  LEU A  73     -10.157   0.439 -11.105  1.00  0.00           C  
ATOM   1139  CG  LEU A  73      -9.249   0.257 -12.301  1.00  0.00           C  
ATOM   1140  CD1 LEU A  73      -9.438  -1.164 -12.796  1.00  0.00           C  
ATOM   1141  CD2 LEU A  73      -9.568   1.273 -13.383  1.00  0.00           C  
ATOM   1142  H   LEU A  73      -8.142   0.943  -9.630  1.00  0.00           H  
ATOM   1143  HA  LEU A  73     -10.247   2.637 -10.838  1.00  0.00           H  
ATOM   1144 1HB  LEU A  73      -9.995  -0.403 -10.441  1.00  0.00           H  
ATOM   1145 2HB  LEU A  73     -11.166   0.398 -11.457  1.00  0.00           H  
ATOM   1146  HG  LEU A  73      -8.210   0.378 -11.996  1.00  0.00           H  
ATOM   1147 1HD1 LEU A  73      -8.803  -1.341 -13.618  1.00  0.00           H  
ATOM   1148 2HD1 LEU A  73      -9.184  -1.861 -11.998  1.00  0.00           H  
ATOM   1149 3HD1 LEU A  73     -10.461  -1.321 -13.101  1.00  0.00           H  
ATOM   1150 1HD2 LEU A  73      -8.916   1.120 -14.236  1.00  0.00           H  
ATOM   1151 2HD2 LEU A  73     -10.607   1.159 -13.700  1.00  0.00           H  
ATOM   1152 3HD2 LEU A  73      -9.413   2.283 -12.997  1.00  0.00           H  
ATOM   1153  N   ALA A  74     -10.700   0.773  -8.153  1.00  0.00           N  
ATOM   1154  CA  ALA A  74     -11.564   0.558  -6.994  1.00  0.00           C  
ATOM   1155  C   ALA A  74     -10.748   0.156  -5.769  1.00  0.00           C  
ATOM   1156  O   ALA A  74      -9.671  -0.429  -5.898  1.00  0.00           O  
ATOM   1157  CB  ALA A  74     -12.615  -0.509  -7.304  1.00  0.00           C  
ATOM   1158  H   ALA A  74      -9.822   0.278  -8.211  1.00  0.00           H  
ATOM   1159  HA  ALA A  74     -12.069   1.497  -6.769  1.00  0.00           H  
ATOM   1160 1HB  ALA A  74     -13.268  -0.631  -6.438  1.00  0.00           H  
ATOM   1161 2HB  ALA A  74     -13.207  -0.188  -8.164  1.00  0.00           H  
ATOM   1162 3HB  ALA A  74     -12.135  -1.445  -7.532  1.00  0.00           H  
ATOM   1163  N   ARG A  75     -11.289   0.485  -4.623  1.00  0.00           N  
ATOM   1164  CA  ARG A  75     -10.660   0.128  -3.355  1.00  0.00           C  
ATOM   1165  C   ARG A  75     -11.704  -0.289  -2.324  1.00  0.00           C  
ATOM   1166  O   ARG A  75     -12.726   0.380  -2.162  1.00  0.00           O  
ATOM   1167  CB  ARG A  75      -9.802   1.213  -2.767  1.00  0.00           C  
ATOM   1168  CG  ARG A  75      -9.243   0.833  -1.352  1.00  0.00           C  
ATOM   1169  CD  ARG A  75      -8.266   1.738  -0.931  1.00  0.00           C  
ATOM   1170  NE  ARG A  75      -8.812   3.045  -0.890  1.00  0.00           N  
ATOM   1171  CZ  ARG A  75      -8.094   4.137  -0.845  1.00  0.00           C  
ATOM   1172  NH1 ARG A  75      -6.817   4.072  -0.751  1.00  0.00           N  
ATOM   1173  NH2 ARG A  75      -8.640   5.295  -0.915  1.00  0.00           N  
ATOM   1174  H   ARG A  75     -12.160   0.997  -4.613  1.00  0.00           H  
ATOM   1175  HA  ARG A  75      -9.996  -0.720  -3.525  1.00  0.00           H  
ATOM   1176 1HB  ARG A  75      -8.955   1.405  -3.427  1.00  0.00           H  
ATOM   1177 2HB  ARG A  75     -10.383   2.129  -2.688  1.00  0.00           H  
ATOM   1178 1HG  ARG A  75     -10.039   0.865  -0.606  1.00  0.00           H  
ATOM   1179 2HG  ARG A  75      -8.797  -0.163  -1.371  1.00  0.00           H  
ATOM   1180 1HD  ARG A  75      -7.923   1.465   0.073  1.00  0.00           H  
ATOM   1181 2HD  ARG A  75      -7.428   1.721  -1.627  1.00  0.00           H  
ATOM   1182  HE  ARG A  75      -9.817   3.145  -0.963  1.00  0.00           H  
ATOM   1183 1HH1 ARG A  75      -6.330   3.169  -0.657  1.00  0.00           H  
ATOM   1184 2HH1 ARG A  75      -6.309   4.950  -0.772  1.00  0.00           H  
ATOM   1185 1HH2 ARG A  75      -9.643   5.390  -1.002  1.00  0.00           H  
ATOM   1186 2HH2 ARG A  75      -8.006   6.092  -0.922  1.00  0.00           H  
ATOM   1187  N   PHE A  76     -11.279  -1.378  -1.556  1.00  0.00           N  
ATOM   1188  CA  PHE A  76     -12.101  -1.905  -0.474  1.00  0.00           C  
ATOM   1189  C   PHE A  76     -11.339  -1.884   0.845  1.00  0.00           C  
ATOM   1190  O   PHE A  76     -10.190  -2.326   0.912  1.00  0.00           O  
ATOM   1191  CB  PHE A  76     -12.322  -3.394  -0.627  1.00  0.00           C  
ATOM   1192  CG  PHE A  76     -12.968  -3.942  -1.790  1.00  0.00           C  
ATOM   1193  CD1 PHE A  76     -14.066  -4.714  -1.626  1.00  0.00           C  
ATOM   1194  CD2 PHE A  76     -12.477  -3.737  -3.051  1.00  0.00           C  
ATOM   1195  CE1 PHE A  76     -14.595  -5.320  -2.696  1.00  0.00           C  
ATOM   1196  CE2 PHE A  76     -13.032  -4.302  -4.076  1.00  0.00           C  
ATOM   1197  CZ  PHE A  76     -14.079  -5.130  -3.906  1.00  0.00           C  
ATOM   1198  H   PHE A  76     -10.387  -1.810  -1.751  1.00  0.00           H  
ATOM   1199  HA  PHE A  76     -12.983  -1.271  -0.369  1.00  0.00           H  
ATOM   1200 1HB  PHE A  76     -11.372  -3.882  -0.513  1.00  0.00           H  
ATOM   1201 2HB  PHE A  76     -12.907  -3.684   0.233  1.00  0.00           H  
ATOM   1202  HD1 PHE A  76     -14.466  -4.868  -0.639  1.00  0.00           H  
ATOM   1203  HD2 PHE A  76     -11.604  -3.125  -3.231  1.00  0.00           H  
ATOM   1204  HE1 PHE A  76     -15.443  -5.974  -2.587  1.00  0.00           H  
ATOM   1205  HE2 PHE A  76     -12.629  -4.117  -5.038  1.00  0.00           H  
ATOM   1206  HZ  PHE A  76     -14.498  -5.617  -4.743  1.00  0.00           H  
ATOM   1207  N   GLU A  77     -12.112  -1.364   1.798  1.00  0.00           N  
ATOM   1208  CA  GLU A  77     -11.529  -1.455   3.133  1.00  0.00           C  
ATOM   1209  C   GLU A  77     -12.365  -2.352   4.040  1.00  0.00           C  
ATOM   1210  O   GLU A  77     -13.576  -2.158   4.170  1.00  0.00           O  
ATOM   1211  CB  GLU A  77     -11.361  -0.065   3.746  1.00  0.00           C  
ATOM   1212  CG  GLU A  77     -10.747  -0.049   5.144  1.00  0.00           C  
ATOM   1213  CD  GLU A  77     -10.500   1.361   5.621  1.00  0.00           C  
ATOM   1214  OE1 GLU A  77     -10.125   1.564   6.765  1.00  0.00           O  
ATOM   1215  OE2 GLU A  77     -10.601   2.231   4.809  1.00  0.00           O  
ATOM   1216  H   GLU A  77     -13.019  -0.934   1.686  1.00  0.00           H  
ATOM   1217  HA  GLU A  77     -10.537  -1.899   3.048  1.00  0.00           H  
ATOM   1218 1HB  GLU A  77     -10.728   0.536   3.094  1.00  0.00           H  
ATOM   1219 2HB  GLU A  77     -12.328   0.420   3.803  1.00  0.00           H  
ATOM   1220 1HG  GLU A  77     -11.410  -0.559   5.823  1.00  0.00           H  
ATOM   1221 2HG  GLU A  77      -9.821  -0.609   5.126  1.00  0.00           H  
ATOM   1222  N   PHE A  78     -11.590  -3.364   4.597  1.00  0.00           N  
ATOM   1223  CA  PHE A  78     -12.259  -4.289   5.503  1.00  0.00           C  
ATOM   1224  C   PHE A  78     -11.637  -4.230   6.893  1.00  0.00           C  
ATOM   1225  O   PHE A  78     -10.420  -4.091   7.029  1.00  0.00           O  
ATOM   1226  CB  PHE A  78     -12.173  -5.720   5.021  1.00  0.00           C  
ATOM   1227  CG  PHE A  78     -12.892  -5.993   3.790  1.00  0.00           C  
ATOM   1228  CD1 PHE A  78     -14.232  -6.359   3.815  1.00  0.00           C  
ATOM   1229  CD2 PHE A  78     -12.232  -5.915   2.592  1.00  0.00           C  
ATOM   1230  CE1 PHE A  78     -14.886  -6.643   2.651  1.00  0.00           C  
ATOM   1231  CE2 PHE A  78     -12.877  -6.195   1.444  1.00  0.00           C  
ATOM   1232  CZ  PHE A  78     -14.198  -6.557   1.474  1.00  0.00           C  
ATOM   1233  H   PHE A  78     -10.605  -3.486   4.408  1.00  0.00           H  
ATOM   1234  HA  PHE A  78     -13.307  -3.996   5.585  1.00  0.00           H  
ATOM   1235 1HB  PHE A  78     -11.128  -5.964   4.856  1.00  0.00           H  
ATOM   1236 2HB  PHE A  78     -12.546  -6.382   5.795  1.00  0.00           H  
ATOM   1237  HD1 PHE A  78     -14.755  -6.421   4.768  1.00  0.00           H  
ATOM   1238  HD2 PHE A  78     -11.172  -5.630   2.583  1.00  0.00           H  
ATOM   1239  HE1 PHE A  78     -15.944  -6.936   2.656  1.00  0.00           H  
ATOM   1240  HE2 PHE A  78     -12.345  -6.141   0.491  1.00  0.00           H  
ATOM   1241  HZ  PHE A  78     -14.685  -6.774   0.559  1.00  0.00           H  
ATOM   1242  N   LYS A  79     -12.528  -4.235   7.860  1.00  0.00           N  
ATOM   1243  CA  LYS A  79     -12.092  -4.344   9.249  1.00  0.00           C  
ATOM   1244  C   LYS A  79     -12.466  -5.701   9.837  1.00  0.00           C  
ATOM   1245  O   LYS A  79     -13.583  -6.184   9.638  1.00  0.00           O  
ATOM   1246  CB  LYS A  79     -12.694  -3.239  10.093  1.00  0.00           C  
ATOM   1247  CG  LYS A  79     -12.257  -3.236  11.546  1.00  0.00           C  
ATOM   1248  CD  LYS A  79     -12.914  -2.111  12.335  1.00  0.00           C  
ATOM   1249  CE  LYS A  79     -12.429  -2.123  13.778  1.00  0.00           C  
ATOM   1250  NZ  LYS A  79     -13.168  -1.162  14.637  1.00  0.00           N  
ATOM   1251  H   LYS A  79     -13.515  -4.164   7.658  1.00  0.00           H  
ATOM   1252  HA  LYS A  79     -11.006  -4.253   9.279  1.00  0.00           H  
ATOM   1253 1HB  LYS A  79     -12.377  -2.336   9.677  1.00  0.00           H  
ATOM   1254 2HB  LYS A  79     -13.783  -3.274  10.039  1.00  0.00           H  
ATOM   1255 1HG  LYS A  79     -12.533  -4.182  12.021  1.00  0.00           H  
ATOM   1256 2HG  LYS A  79     -11.168  -3.134  11.595  1.00  0.00           H  
ATOM   1257 1HD  LYS A  79     -12.673  -1.149  11.883  1.00  0.00           H  
ATOM   1258 2HD  LYS A  79     -13.998  -2.244  12.319  1.00  0.00           H  
ATOM   1259 1HE  LYS A  79     -12.549  -3.114  14.180  1.00  0.00           H  
ATOM   1260 2HE  LYS A  79     -11.372  -1.866  13.794  1.00  0.00           H  
ATOM   1261 1HZ  LYS A  79     -12.808  -1.221  15.584  1.00  0.00           H  
ATOM   1262 2HZ  LYS A  79     -13.062  -0.222  14.290  1.00  0.00           H  
ATOM   1263 3HZ  LYS A  79     -14.150  -1.420  14.644  1.00  0.00           H  
ATOM   1264  N   VAL A  80     -11.438  -6.331  10.512  1.00  0.00           N  
ATOM   1265  CA  VAL A  80     -11.682  -7.601  11.188  1.00  0.00           C  
ATOM   1266  C   VAL A  80     -11.581  -7.410  12.700  1.00  0.00           C  
ATOM   1267  O   VAL A  80     -10.555  -6.951  13.207  1.00  0.00           O  
ATOM   1268  CB  VAL A  80     -10.630  -8.556  10.661  1.00  0.00           C  
ATOM   1269  CG1 VAL A  80     -10.819  -9.796  11.237  1.00  0.00           C  
ATOM   1270  CG2 VAL A  80     -10.695  -8.602   9.120  1.00  0.00           C  
ATOM   1271  H   VAL A  80     -10.514  -5.925  10.546  1.00  0.00           H  
ATOM   1272  HA  VAL A  80     -12.692  -7.934  10.945  1.00  0.00           H  
ATOM   1273  HB  VAL A  80      -9.651  -8.209  10.963  1.00  0.00           H  
ATOM   1274 1HG1 VAL A  80     -10.061 -10.477  10.862  1.00  0.00           H  
ATOM   1275 2HG1 VAL A  80     -10.745  -9.736  12.320  1.00  0.00           H  
ATOM   1276 3HG1 VAL A  80     -11.810 -10.131  10.951  1.00  0.00           H  
ATOM   1277 1HG2 VAL A  80      -9.943  -9.288   8.742  1.00  0.00           H  
ATOM   1278 2HG2 VAL A  80     -11.659  -8.927   8.822  1.00  0.00           H  
ATOM   1279 3HG2 VAL A  80     -10.512  -7.611   8.707  1.00  0.00           H  
ATOM   1280  N   GLU A  81     -12.675  -7.589  13.384  1.00  0.00           N  
ATOM   1281  CA  GLU A  81     -12.718  -7.469  14.839  1.00  0.00           C  
ATOM   1282  C   GLU A  81     -13.618  -8.537  15.454  1.00  0.00           C  
ATOM   1283  O   GLU A  81     -14.766  -8.704  15.038  1.00  0.00           O  
ATOM   1284  CB  GLU A  81     -13.199  -6.076  15.250  1.00  0.00           C  
ATOM   1285  CG  GLU A  81     -13.010  -5.771  16.729  1.00  0.00           C  
ATOM   1286  CD  GLU A  81     -13.427  -4.359  17.109  1.00  0.00           C  
ATOM   1287  OE1 GLU A  81     -13.276  -3.980  18.292  1.00  0.00           O  
ATOM   1288  OE2 GLU A  81     -13.908  -3.627  16.216  1.00  0.00           O  
ATOM   1289  H   GLU A  81     -13.522  -7.819  12.884  1.00  0.00           H  
ATOM   1290  HA  GLU A  81     -11.710  -7.618  15.228  1.00  0.00           H  
ATOM   1291 1HB  GLU A  81     -12.661  -5.321  14.676  1.00  0.00           H  
ATOM   1292 2HB  GLU A  81     -14.258  -5.973  15.015  1.00  0.00           H  
ATOM   1293 1HG  GLU A  81     -13.599  -6.477  17.313  1.00  0.00           H  
ATOM   1294 2HG  GLU A  81     -11.962  -5.914  16.987  1.00  0.00           H  
ATOM   1295  N   GLY A  82     -13.028  -9.326  16.440  1.00  0.00           N  
ATOM   1296  CA  GLY A  82     -13.853 -10.276  17.170  1.00  0.00           C  
ATOM   1297  C   GLY A  82     -14.427 -11.368  16.287  1.00  0.00           C  
ATOM   1298  O   GLY A  82     -15.561 -11.807  16.493  1.00  0.00           O  
ATOM   1299  H   GLY A  82     -12.045  -9.256  16.661  1.00  0.00           H  
ATOM   1300 1HA  GLY A  82     -13.262 -10.740  17.960  1.00  0.00           H  
ATOM   1301 2HA  GLY A  82     -14.675  -9.748  17.652  1.00  0.00           H  
ATOM   1302  N   GLY A  83     -13.631 -11.764  15.141  1.00  0.00           N  
ATOM   1303  CA  GLY A  83     -14.031 -12.860  14.273  1.00  0.00           C  
ATOM   1304  C   GLY A  83     -15.045 -12.450  13.222  1.00  0.00           C  
ATOM   1305  O   GLY A  83     -15.540 -13.290  12.468  1.00  0.00           O  
ATOM   1306  H   GLY A  83     -12.776 -11.265  14.941  1.00  0.00           H  
ATOM   1307 1HA  GLY A  83     -13.153 -13.266  13.771  1.00  0.00           H  
ATOM   1308 2HA  GLY A  83     -14.457 -13.663  14.874  1.00  0.00           H  
ATOM   1309  N   LYS A  84     -15.365 -11.045  13.245  1.00  0.00           N  
ATOM   1310  CA  LYS A  84     -16.294 -10.469  12.278  1.00  0.00           C  
ATOM   1311  C   LYS A  84     -15.566  -9.563  11.289  1.00  0.00           C  
ATOM   1312  O   LYS A  84     -14.645  -8.836  11.667  1.00  0.00           O  
ATOM   1313  CB  LYS A  84     -17.396  -9.685  12.992  1.00  0.00           C  
ATOM   1314  CG  LYS A  84     -18.357 -10.555  13.789  1.00  0.00           C  
ATOM   1315  CD  LYS A  84     -19.487  -9.731  14.394  1.00  0.00           C  
ATOM   1316  CE  LYS A  84     -20.407 -10.588  15.253  1.00  0.00           C  
ATOM   1317  NZ  LYS A  84     -21.490  -9.776  15.883  1.00  0.00           N  
ATOM   1318  H   LYS A  84     -14.943 -10.445  13.939  1.00  0.00           H  
ATOM   1319  HA  LYS A  84     -16.754 -11.281  11.714  1.00  0.00           H  
ATOM   1320 1HB  LYS A  84     -16.946  -8.964  13.675  1.00  0.00           H  
ATOM   1321 2HB  LYS A  84     -17.976  -9.123  12.259  1.00  0.00           H  
ATOM   1322 1HG  LYS A  84     -18.786 -11.316  13.136  1.00  0.00           H  
ATOM   1323 2HG  LYS A  84     -17.815 -11.054  14.592  1.00  0.00           H  
ATOM   1324 1HD  LYS A  84     -19.067  -8.935  15.011  1.00  0.00           H  
ATOM   1325 2HD  LYS A  84     -20.074  -9.277  13.596  1.00  0.00           H  
ATOM   1326 1HE  LYS A  84     -20.860 -11.364  14.638  1.00  0.00           H  
ATOM   1327 2HE  LYS A  84     -19.826 -11.071  16.039  1.00  0.00           H  
ATOM   1328 1HZ  LYS A  84     -22.078 -10.376  16.444  1.00  0.00           H  
ATOM   1329 2HZ  LYS A  84     -21.079  -9.063  16.470  1.00  0.00           H  
ATOM   1330 3HZ  LYS A  84     -22.046  -9.338  15.162  1.00  0.00           H  
ATOM   1331  N   VAL A  85     -15.966  -9.736  10.010  1.00  0.00           N  
ATOM   1332  CA  VAL A  85     -15.427  -8.884   8.955  1.00  0.00           C  
ATOM   1333  C   VAL A  85     -16.450  -7.814   8.581  1.00  0.00           C  
ATOM   1334  O   VAL A  85     -17.624  -8.120   8.359  1.00  0.00           O  
ATOM   1335  CB  VAL A  85     -15.034  -9.705   7.707  1.00  0.00           C  
ATOM   1336  CG1 VAL A  85     -14.404  -8.806   6.645  1.00  0.00           C  
ATOM   1337  CG2 VAL A  85     -14.079 -10.834   8.090  1.00  0.00           C  
ATOM   1338  H   VAL A  85     -16.638 -10.451   9.770  1.00  0.00           H  
ATOM   1339  HA  VAL A  85     -14.530  -8.391   9.333  1.00  0.00           H  
ATOM   1340  HB  VAL A  85     -15.935 -10.131   7.265  1.00  0.00           H  
ATOM   1341 1HG1 VAL A  85     -14.135  -9.405   5.774  1.00  0.00           H  
ATOM   1342 2HG1 VAL A  85     -15.118  -8.037   6.349  1.00  0.00           H  
ATOM   1343 3HG1 VAL A  85     -13.509  -8.335   7.051  1.00  0.00           H  
ATOM   1344 1HG2 VAL A  85     -13.813 -11.403   7.200  1.00  0.00           H  
ATOM   1345 2HG2 VAL A  85     -13.177 -10.413   8.535  1.00  0.00           H  
ATOM   1346 3HG2 VAL A  85     -14.565 -11.493   8.810  1.00  0.00           H  
ATOM   1347  N   GLU A  86     -16.021  -6.518   8.584  1.00  0.00           N  
ATOM   1348  CA  GLU A  86     -16.887  -5.398   8.228  1.00  0.00           C  
ATOM   1349  C   GLU A  86     -16.298  -4.590   7.075  1.00  0.00           C  
ATOM   1350  O   GLU A  86     -15.087  -4.363   7.024  1.00  0.00           O  
ATOM   1351  CB  GLU A  86     -17.122  -4.492   9.439  1.00  0.00           C  
ATOM   1352  CG  GLU A  86     -18.120  -3.371   9.185  1.00  0.00           C  
ATOM   1353  CD  GLU A  86     -18.304  -2.450  10.380  1.00  0.00           C  
ATOM   1354  OE1 GLU A  86     -19.082  -1.474  10.280  1.00  0.00           O  
ATOM   1355  OE2 GLU A  86     -17.665  -2.705  11.425  1.00  0.00           O  
ATOM   1356  H   GLU A  86     -15.063  -6.335   8.845  1.00  0.00           H  
ATOM   1357  HA  GLU A  86     -17.848  -5.795   7.899  1.00  0.00           H  
ATOM   1358 1HB  GLU A  86     -17.487  -5.089  10.275  1.00  0.00           H  
ATOM   1359 2HB  GLU A  86     -16.177  -4.043   9.746  1.00  0.00           H  
ATOM   1360 1HG  GLU A  86     -17.777  -2.778   8.337  1.00  0.00           H  
ATOM   1361 2HG  GLU A  86     -19.082  -3.808   8.922  1.00  0.00           H  
ATOM   1362  N   LEU A  87     -17.206  -4.260   6.159  1.00  0.00           N  
ATOM   1363  CA  LEU A  87     -16.779  -3.359   5.094  1.00  0.00           C  
ATOM   1364  C   LEU A  87     -16.834  -1.907   5.556  1.00  0.00           C  
ATOM   1365  O   LEU A  87     -17.904  -1.401   5.901  1.00  0.00           O  
ATOM   1366  CB  LEU A  87     -17.686  -3.535   3.853  1.00  0.00           C  
ATOM   1367  CG  LEU A  87     -17.339  -2.695   2.546  1.00  0.00           C  
ATOM   1368  CD1 LEU A  87     -15.992  -3.189   1.900  1.00  0.00           C  
ATOM   1369  CD2 LEU A  87     -18.507  -2.796   1.566  1.00  0.00           C  
ATOM   1370  H   LEU A  87     -18.158  -4.597   6.166  1.00  0.00           H  
ATOM   1371  HA  LEU A  87     -15.748  -3.596   4.833  1.00  0.00           H  
ATOM   1372 1HB  LEU A  87     -17.658  -4.584   3.569  1.00  0.00           H  
ATOM   1373 2HB  LEU A  87     -18.707  -3.288   4.142  1.00  0.00           H  
ATOM   1374  HG  LEU A  87     -17.197  -1.644   2.818  1.00  0.00           H  
ATOM   1375 1HD1 LEU A  87     -15.767  -2.585   1.016  1.00  0.00           H  
ATOM   1376 2HD1 LEU A  87     -15.181  -3.094   2.602  1.00  0.00           H  
ATOM   1377 3HD1 LEU A  87     -16.083  -4.220   1.611  1.00  0.00           H  
ATOM   1378 1HD2 LEU A  87     -18.292  -2.208   0.675  1.00  0.00           H  
ATOM   1379 2HD2 LEU A  87     -18.674  -3.820   1.287  1.00  0.00           H  
ATOM   1380 3HD2 LEU A  87     -19.407  -2.409   2.044  1.00  0.00           H  
ATOM   1381  N   LEU A  88     -15.715  -1.189   5.584  1.00  0.00           N  
ATOM   1382  CA  LEU A  88     -15.641   0.179   6.087  1.00  0.00           C  
ATOM   1383  C   LEU A  88     -15.861   1.184   4.962  1.00  0.00           C  
ATOM   1384  O   LEU A  88     -16.566   2.180   5.142  1.00  0.00           O  
ATOM   1385  CB  LEU A  88     -14.354   0.501   6.812  1.00  0.00           C  
ATOM   1386  CG  LEU A  88     -14.050  -0.295   8.095  1.00  0.00           C  
ATOM   1387  CD1 LEU A  88     -12.778   0.252   8.639  1.00  0.00           C  
ATOM   1388  CD2 LEU A  88     -15.196  -0.210   9.128  1.00  0.00           C  
ATOM   1389  H   LEU A  88     -14.877  -1.630   5.233  1.00  0.00           H  
ATOM   1390  HA  LEU A  88     -16.427   0.317   6.829  1.00  0.00           H  
ATOM   1391 1HB  LEU A  88     -13.538   0.336   6.120  1.00  0.00           H  
ATOM   1392 2HB  LEU A  88     -14.362   1.559   7.068  1.00  0.00           H  
ATOM   1393  HG  LEU A  88     -13.891  -1.347   7.849  1.00  0.00           H  
ATOM   1394 1HD1 LEU A  88     -12.514  -0.254   9.530  1.00  0.00           H  
ATOM   1395 2HD1 LEU A  88     -11.988   0.146   7.911  1.00  0.00           H  
ATOM   1396 3HD1 LEU A  88     -12.913   1.307   8.872  1.00  0.00           H  
ATOM   1397 1HD2 LEU A  88     -14.918  -0.776  10.018  1.00  0.00           H  
ATOM   1398 2HD2 LEU A  88     -15.371   0.829   9.404  1.00  0.00           H  
ATOM   1399 3HD2 LEU A  88     -16.113  -0.639   8.731  1.00  0.00           H  
ATOM   1400  N   GLU A  89     -15.196   0.894   3.833  1.00  0.00           N  
ATOM   1401  CA  GLU A  89     -15.261   1.839   2.723  1.00  0.00           C  
ATOM   1402  C   GLU A  89     -15.147   1.123   1.380  1.00  0.00           C  
ATOM   1403  O   GLU A  89     -14.400   0.150   1.251  1.00  0.00           O  
ATOM   1404  CB  GLU A  89     -14.160   2.894   2.887  1.00  0.00           C  
ATOM   1405  CG  GLU A  89     -14.133   3.944   1.828  1.00  0.00           C  
ATOM   1406  CD  GLU A  89     -13.108   5.018   2.100  1.00  0.00           C  
ATOM   1407  OE1 GLU A  89     -13.381   5.883   2.896  1.00  0.00           O  
ATOM   1408  OE2 GLU A  89     -12.086   5.018   1.457  1.00  0.00           O  
ATOM   1409  H   GLU A  89     -14.655   0.048   3.727  1.00  0.00           H  
ATOM   1410  HA  GLU A  89     -16.229   2.340   2.752  1.00  0.00           H  
ATOM   1411 1HB  GLU A  89     -14.280   3.390   3.852  1.00  0.00           H  
ATOM   1412 2HB  GLU A  89     -13.192   2.406   2.894  1.00  0.00           H  
ATOM   1413 1HG  GLU A  89     -13.882   3.475   0.885  1.00  0.00           H  
ATOM   1414 2HG  GLU A  89     -15.115   4.396   1.739  1.00  0.00           H  
ATOM   1415  N   LEU A  90     -15.961   1.640   0.368  1.00  0.00           N  
ATOM   1416  CA  LEU A  90     -15.852   1.238  -1.030  1.00  0.00           C  
ATOM   1417  C   LEU A  90     -15.798   2.457  -1.944  1.00  0.00           C  
ATOM   1418  O   LEU A  90     -16.746   3.244  -1.994  1.00  0.00           O  
ATOM   1419  CB  LEU A  90     -16.952   0.211  -1.355  1.00  0.00           C  
ATOM   1420  CG  LEU A  90     -16.801  -0.596  -2.696  1.00  0.00           C  
ATOM   1421  CD1 LEU A  90     -17.378  -2.017  -2.468  1.00  0.00           C  
ATOM   1422  CD2 LEU A  90     -17.554   0.090  -3.852  1.00  0.00           C  
ATOM   1423  H   LEU A  90     -16.655   2.325   0.630  1.00  0.00           H  
ATOM   1424  HA  LEU A  90     -14.928   0.674  -1.157  1.00  0.00           H  
ATOM   1425 1HB  LEU A  90     -16.985  -0.509  -0.543  1.00  0.00           H  
ATOM   1426 2HB  LEU A  90     -17.910   0.730  -1.390  1.00  0.00           H  
ATOM   1427  HG  LEU A  90     -15.738  -0.690  -2.955  1.00  0.00           H  
ATOM   1428 1HD1 LEU A  90     -17.271  -2.591  -3.365  1.00  0.00           H  
ATOM   1429 2HD1 LEU A  90     -16.833  -2.510  -1.660  1.00  0.00           H  
ATOM   1430 3HD1 LEU A  90     -18.427  -1.946  -2.204  1.00  0.00           H  
ATOM   1431 1HD2 LEU A  90     -17.447  -0.501  -4.761  1.00  0.00           H  
ATOM   1432 2HD2 LEU A  90     -18.616   0.171  -3.600  1.00  0.00           H  
ATOM   1433 3HD2 LEU A  90     -17.153   1.086  -4.024  1.00  0.00           H  
ATOM   1434  N   LYS A  91     -14.624   2.525  -2.628  1.00  0.00           N  
ATOM   1435  CA  LYS A  91     -14.450   3.664  -3.525  1.00  0.00           C  
ATOM   1436  C   LYS A  91     -14.218   3.202  -4.961  1.00  0.00           C  
ATOM   1437  O   LYS A  91     -13.365   2.349  -5.214  1.00  0.00           O  
ATOM   1438  CB  LYS A  91     -13.462   4.695  -3.000  1.00  0.00           C  
ATOM   1439  CG  LYS A  91     -14.114   5.437  -1.824  1.00  0.00           C  
ATOM   1440  CD  LYS A  91     -13.368   6.628  -1.300  1.00  0.00           C  
ATOM   1441  CE  LYS A  91     -14.255   7.328  -0.251  1.00  0.00           C  
ATOM   1442  NZ  LYS A  91     -13.600   8.498   0.378  1.00  0.00           N  
ATOM   1443  H   LYS A  91     -13.883   1.843  -2.549  1.00  0.00           H  
ATOM   1444  HA  LYS A  91     -15.362   4.261  -3.507  1.00  0.00           H  
ATOM   1445 1HB  LYS A  91     -12.549   4.207  -2.656  1.00  0.00           H  
ATOM   1446 2HB  LYS A  91     -13.204   5.409  -3.784  1.00  0.00           H  
ATOM   1447 1HG  LYS A  91     -15.116   5.756  -2.118  1.00  0.00           H  
ATOM   1448 2HG  LYS A  91     -14.227   4.736  -1.013  1.00  0.00           H  
ATOM   1449 1HD  LYS A  91     -12.433   6.307  -0.842  1.00  0.00           H  
ATOM   1450 2HD  LYS A  91     -13.154   7.319  -2.115  1.00  0.00           H  
ATOM   1451 1HE  LYS A  91     -15.174   7.655  -0.735  1.00  0.00           H  
ATOM   1452 2HE  LYS A  91     -14.514   6.615   0.513  1.00  0.00           H  
ATOM   1453 1HZ  LYS A  91     -14.234   8.897   1.054  1.00  0.00           H  
ATOM   1454 2HZ  LYS A  91     -12.752   8.216   0.850  1.00  0.00           H  
ATOM   1455 3HZ  LYS A  91     -13.399   9.177  -0.330  1.00  0.00           H  
ATOM   1456  N   SER A  92     -15.036   3.706  -5.930  1.00  0.00           N  
ATOM   1457  CA  SER A  92     -14.836   3.393  -7.341  1.00  0.00           C  
ATOM   1458  C   SER A  92     -15.329   4.526  -8.234  1.00  0.00           C  
ATOM   1459  O   SER A  92     -16.394   5.098  -7.989  1.00  0.00           O  
ATOM   1460  CB  SER A  92     -15.516   2.132  -7.753  1.00  0.00           C  
ATOM   1461  OG  SER A  92     -15.361   1.957  -9.143  1.00  0.00           O  
ATOM   1462  H   SER A  92     -15.799   4.311  -5.664  1.00  0.00           H  
ATOM   1463  HA  SER A  92     -13.767   3.264  -7.519  1.00  0.00           H  
ATOM   1464 1HB  SER A  92     -15.087   1.287  -7.228  1.00  0.00           H  
ATOM   1465 2HB  SER A  92     -16.553   2.191  -7.488  1.00  0.00           H  
ATOM   1466  HG  SER A  92     -15.781   1.114  -9.352  1.00  0.00           H  
ATOM   1467  N   LYS A  93     -14.463   4.819  -9.246  1.00  0.00           N  
ATOM   1468  CA  LYS A  93     -14.839   5.867 -10.191  1.00  0.00           C  
ATOM   1469  C   LYS A  93     -15.681   5.302 -11.331  1.00  0.00           C  
ATOM   1470  O   LYS A  93     -16.377   6.048 -12.023  1.00  0.00           O  
ATOM   1471  CB  LYS A  93     -13.604   6.567 -10.747  1.00  0.00           C  
ATOM   1472  CG  LYS A  93     -12.818   7.358  -9.712  1.00  0.00           C  
ATOM   1473  CD  LYS A  93     -11.616   8.037 -10.346  1.00  0.00           C  
ATOM   1474  CE  LYS A  93     -10.801   8.817  -9.325  1.00  0.00           C  
ATOM   1475  NZ  LYS A  93      -9.605   9.439  -9.950  1.00  0.00           N  
ATOM   1476  H   LYS A  93     -13.580   4.343  -9.365  1.00  0.00           H  
ATOM   1477  HA  LYS A  93     -15.441   6.608  -9.664  1.00  0.00           H  
ATOM   1478 1HB  LYS A  93     -12.935   5.825 -11.186  1.00  0.00           H  
ATOM   1479 2HB  LYS A  93     -13.903   7.251 -11.542  1.00  0.00           H  
ATOM   1480 1HG  LYS A  93     -13.467   8.113  -9.266  1.00  0.00           H  
ATOM   1481 2HG  LYS A  93     -12.479   6.684  -8.925  1.00  0.00           H  
ATOM   1482 1HD  LYS A  93     -10.972   7.280 -10.803  1.00  0.00           H  
ATOM   1483 2HD  LYS A  93     -11.952   8.720 -11.126  1.00  0.00           H  
ATOM   1484 1HE  LYS A  93     -11.420   9.597  -8.885  1.00  0.00           H  
ATOM   1485 2HE  LYS A  93     -10.473   8.137  -8.538  1.00  0.00           H  
ATOM   1486 1HZ  LYS A  93      -9.076   9.944  -9.252  1.00  0.00           H  
ATOM   1487 2HZ  LYS A  93      -9.031   8.709 -10.354  1.00  0.00           H  
ATOM   1488 3HZ  LYS A  93      -9.894  10.077 -10.678  1.00  0.00           H  
ATOM   1489  N   ASP A  94     -15.784   3.947 -11.404  1.00  0.00           N  
ATOM   1490  CA  ASP A  94     -16.515   3.225 -12.440  1.00  0.00           C  
ATOM   1491  C   ASP A  94     -17.732   2.511 -11.857  1.00  0.00           C  
ATOM   1492  O   ASP A  94     -17.592   1.614 -11.023  1.00  0.00           O  
ATOM   1493  CB  ASP A  94     -15.536   2.321 -13.174  1.00  0.00           C  
ATOM   1494  CG  ASP A  94     -16.133   1.543 -14.270  1.00  0.00           C  
ATOM   1495  OD1 ASP A  94     -17.202   1.008 -14.042  1.00  0.00           O  
ATOM   1496  OD2 ASP A  94     -15.563   1.481 -15.335  1.00  0.00           O  
ATOM   1497  H   ASP A  94     -15.313   3.424 -10.679  1.00  0.00           H  
ATOM   1498  HA  ASP A  94     -16.869   3.944 -13.179  1.00  0.00           H  
ATOM   1499 1HB  ASP A  94     -14.737   2.937 -13.592  1.00  0.00           H  
ATOM   1500 2HB  ASP A  94     -15.090   1.678 -12.470  1.00  0.00           H  
ATOM   1501  N   PRO A  95     -18.967   2.935 -12.190  1.00  0.00           N  
ATOM   1502  CA  PRO A  95     -20.215   2.399 -11.641  1.00  0.00           C  
ATOM   1503  C   PRO A  95     -20.331   0.886 -11.809  1.00  0.00           C  
ATOM   1504  O   PRO A  95     -20.853   0.201 -10.925  1.00  0.00           O  
ATOM   1505  CB  PRO A  95     -21.295   3.123 -12.448  1.00  0.00           C  
ATOM   1506  CG  PRO A  95     -20.634   4.370 -12.940  1.00  0.00           C  
ATOM   1507  CD  PRO A  95     -19.168   4.094 -13.116  1.00  0.00           C  
ATOM   1508  HA  PRO A  95     -20.283   2.660 -10.575  1.00  0.00           H  
ATOM   1509 1HB  PRO A  95     -21.646   2.480 -13.269  1.00  0.00           H  
ATOM   1510 2HB  PRO A  95     -22.166   3.332 -11.809  1.00  0.00           H  
ATOM   1511 1HG  PRO A  95     -21.085   4.689 -13.892  1.00  0.00           H  
ATOM   1512 2HG  PRO A  95     -20.790   5.190 -12.224  1.00  0.00           H  
ATOM   1513 1HD  PRO A  95     -18.967   3.831 -14.165  1.00  0.00           H  
ATOM   1514 2HD  PRO A  95     -18.589   4.981 -12.820  1.00  0.00           H  
ATOM   1515  N   GLU A  96     -19.845   0.358 -12.952  1.00  0.00           N  
ATOM   1516  CA  GLU A  96     -19.865  -1.077 -13.221  1.00  0.00           C  
ATOM   1517  C   GLU A  96     -18.904  -1.825 -12.301  1.00  0.00           C  
ATOM   1518  O   GLU A  96     -19.245  -2.882 -11.767  1.00  0.00           O  
ATOM   1519  CB  GLU A  96     -19.515  -1.354 -14.685  1.00  0.00           C  
ATOM   1520  CG  GLU A  96     -20.606  -0.949 -15.666  1.00  0.00           C  
ATOM   1521  CD  GLU A  96     -20.319  -1.382 -17.095  1.00  0.00           C  
ATOM   1522  OE1 GLU A  96     -21.182  -2.045 -17.713  1.00  0.00           O  
ATOM   1523  OE2 GLU A  96     -19.222  -1.055 -17.600  1.00  0.00           O  
ATOM   1524  H   GLU A  96     -19.454   0.983 -13.643  1.00  0.00           H  
ATOM   1525  HA  GLU A  96     -20.871  -1.451 -13.027  1.00  0.00           H  
ATOM   1526 1HB  GLU A  96     -18.604  -0.817 -14.949  1.00  0.00           H  
ATOM   1527 2HB  GLU A  96     -19.317  -2.418 -14.817  1.00  0.00           H  
ATOM   1528 1HG  GLU A  96     -21.549  -1.395 -15.349  1.00  0.00           H  
ATOM   1529 2HG  GLU A  96     -20.721   0.134 -15.639  1.00  0.00           H  
ATOM   1530  N   LEU A  97     -17.775  -1.234 -12.123  1.00  0.00           N  
ATOM   1531  CA  LEU A  97     -16.767  -1.792 -11.228  1.00  0.00           C  
ATOM   1532  C   LEU A  97     -17.210  -1.679  -9.773  1.00  0.00           C  
ATOM   1533  O   LEU A  97     -16.942  -2.574  -8.967  1.00  0.00           O  
ATOM   1534  CB  LEU A  97     -15.374  -1.193 -11.421  1.00  0.00           C  
ATOM   1535  CG  LEU A  97     -14.646  -1.497 -12.820  1.00  0.00           C  
ATOM   1536  CD1 LEU A  97     -13.310  -0.778 -12.846  1.00  0.00           C  
ATOM   1537  CD2 LEU A  97     -14.409  -3.015 -13.047  1.00  0.00           C  
ATOM   1538  H   LEU A  97     -17.578  -0.370 -12.608  1.00  0.00           H  
ATOM   1539  HA  LEU A  97     -16.639  -2.847 -11.466  1.00  0.00           H  
ATOM   1540 1HB  LEU A  97     -15.464  -0.126 -11.308  1.00  0.00           H  
ATOM   1541 2HB  LEU A  97     -14.730  -1.556 -10.622  1.00  0.00           H  
ATOM   1542  HG  LEU A  97     -15.263  -1.114 -13.634  1.00  0.00           H  
ATOM   1543 1HD1 LEU A  97     -12.820  -0.952 -13.801  1.00  0.00           H  
ATOM   1544 2HD1 LEU A  97     -13.439   0.281 -12.713  1.00  0.00           H  
ATOM   1545 3HD1 LEU A  97     -12.698  -1.164 -12.039  1.00  0.00           H  
ATOM   1546 1HD2 LEU A  97     -13.908  -3.155 -14.005  1.00  0.00           H  
ATOM   1547 2HD2 LEU A  97     -13.783  -3.397 -12.262  1.00  0.00           H  
ATOM   1548 3HD2 LEU A  97     -15.344  -3.559 -13.064  1.00  0.00           H  
ATOM   1549  N   LYS A  98     -17.895  -0.623  -9.532  1.00  0.00           N  
ATOM   1550  CA  LYS A  98     -18.440  -0.427  -8.192  1.00  0.00           C  
ATOM   1551  C   LYS A  98     -19.434  -1.529  -7.836  1.00  0.00           C  
ATOM   1552  O   LYS A  98     -19.406  -2.062  -6.725  1.00  0.00           O  
ATOM   1553  CB  LYS A  98     -19.138   0.931  -8.092  1.00  0.00           C  
ATOM   1554  CG  LYS A  98     -19.652   1.300  -6.715  1.00  0.00           C  
ATOM   1555  CD  LYS A  98     -20.274   2.686  -6.723  1.00  0.00           C  
ATOM   1556  CE  LYS A  98     -20.815   3.055  -5.353  1.00  0.00           C  
ATOM   1557  NZ  LYS A  98     -21.443   4.405  -5.344  1.00  0.00           N  
ATOM   1558  H   LYS A  98     -18.068   0.076 -10.241  1.00  0.00           H  
ATOM   1559  HA  LYS A  98     -17.620  -0.471  -7.475  1.00  0.00           H  
ATOM   1560 1HB  LYS A  98     -18.498   1.718  -8.477  1.00  0.00           H  
ATOM   1561 2HB  LYS A  98     -20.012   0.909  -8.724  1.00  0.00           H  
ATOM   1562 1HG  LYS A  98     -20.394   0.568  -6.374  1.00  0.00           H  
ATOM   1563 2HG  LYS A  98     -18.826   1.301  -6.024  1.00  0.00           H  
ATOM   1564 1HD  LYS A  98     -19.519   3.419  -7.022  1.00  0.00           H  
ATOM   1565 2HD  LYS A  98     -21.087   2.710  -7.448  1.00  0.00           H  
ATOM   1566 1HE  LYS A  98     -21.559   2.315  -5.054  1.00  0.00           H  
ATOM   1567 2HE  LYS A  98     -19.995   3.040  -4.633  1.00  0.00           H  
ATOM   1568 1HZ  LYS A  98     -21.786   4.604  -4.415  1.00  0.00           H  
ATOM   1569 2HZ  LYS A  98     -20.758   5.103  -5.609  1.00  0.00           H  
ATOM   1570 3HZ  LYS A  98     -22.211   4.422  -5.997  1.00  0.00           H  
ATOM   1571  N   LYS A  99     -20.314  -1.852  -8.708  1.00  0.00           N  
ATOM   1572  CA  LYS A  99     -21.305  -2.905  -8.505  1.00  0.00           C  
ATOM   1573  C   LYS A  99     -20.634  -4.258  -8.289  1.00  0.00           C  
ATOM   1574  O   LYS A  99     -21.034  -5.023  -7.409  1.00  0.00           O  
ATOM   1575  CB  LYS A  99     -22.262  -2.979  -9.697  1.00  0.00           C  
ATOM   1576  CG  LYS A  99     -23.285  -1.854  -9.740  1.00  0.00           C  
ATOM   1577  CD  LYS A  99     -24.244  -2.015 -10.912  1.00  0.00           C  
ATOM   1578  CE  LYS A  99     -25.217  -0.847 -11.004  1.00  0.00           C  
ATOM   1579  NZ  LYS A  99     -26.124  -0.974 -12.184  1.00  0.00           N  
ATOM   1580  H   LYS A  99     -20.310  -1.341  -9.579  1.00  0.00           H  
ATOM   1581  HA  LYS A  99     -21.882  -2.670  -7.610  1.00  0.00           H  
ATOM   1582 1HB  LYS A  99     -21.690  -2.952 -10.625  1.00  0.00           H  
ATOM   1583 2HB  LYS A  99     -22.801  -3.926  -9.672  1.00  0.00           H  
ATOM   1584 1HG  LYS A  99     -23.859  -1.848  -8.813  1.00  0.00           H  
ATOM   1585 2HG  LYS A  99     -22.771  -0.898  -9.834  1.00  0.00           H  
ATOM   1586 1HD  LYS A  99     -23.676  -2.076 -11.841  1.00  0.00           H  
ATOM   1587 2HD  LYS A  99     -24.812  -2.937 -10.793  1.00  0.00           H  
ATOM   1588 1HE  LYS A  99     -25.820  -0.804 -10.098  1.00  0.00           H  
ATOM   1589 2HE  LYS A  99     -24.659   0.086 -11.087  1.00  0.00           H  
ATOM   1590 1HZ  LYS A  99     -26.753  -0.184 -12.213  1.00  0.00           H  
ATOM   1591 2HZ  LYS A  99     -25.574  -0.997 -13.031  1.00  0.00           H  
ATOM   1592 3HZ  LYS A  99     -26.659  -1.827 -12.107  1.00  0.00           H  
ATOM   1593  N   LEU A 100     -19.682  -4.525  -9.107  1.00  0.00           N  
ATOM   1594  CA  LEU A 100     -18.931  -5.772  -9.007  1.00  0.00           C  
ATOM   1595  C   LEU A 100     -18.154  -5.836  -7.697  1.00  0.00           C  
ATOM   1596  O   LEU A 100     -18.122  -6.879  -7.040  1.00  0.00           O  
ATOM   1597  CB  LEU A 100     -17.971  -5.915 -10.191  1.00  0.00           C  
ATOM   1598  CG  LEU A 100     -18.596  -6.329 -11.525  1.00  0.00           C  
ATOM   1599  CD1 LEU A 100     -17.583  -6.178 -12.654  1.00  0.00           C  
ATOM   1600  CD2 LEU A 100     -19.114  -7.761 -11.452  1.00  0.00           C  
ATOM   1601  H   LEU A 100     -19.445  -3.865  -9.834  1.00  0.00           H  
ATOM   1602  HA  LEU A 100     -19.636  -6.603  -9.028  1.00  0.00           H  
ATOM   1603 1HB  LEU A 100     -17.470  -4.961 -10.349  1.00  0.00           H  
ATOM   1604 2HB  LEU A 100     -17.217  -6.661  -9.939  1.00  0.00           H  
ATOM   1605  HG  LEU A 100     -19.428  -5.664 -11.759  1.00  0.00           H  
ATOM   1606 1HD1 LEU A 100     -18.042  -6.476 -13.597  1.00  0.00           H  
ATOM   1607 2HD1 LEU A 100     -17.264  -5.138 -12.720  1.00  0.00           H  
ATOM   1608 3HD1 LEU A 100     -16.719  -6.812 -12.455  1.00  0.00           H  
ATOM   1609 1HD2 LEU A 100     -19.556  -8.038 -12.410  1.00  0.00           H  
ATOM   1610 2HD2 LEU A 100     -18.288  -8.436 -11.225  1.00  0.00           H  
ATOM   1611 3HD2 LEU A 100     -19.869  -7.835 -10.669  1.00  0.00           H  
ATOM   1612  N   ALA A 101     -17.542  -4.752  -7.362  1.00  0.00           N  
ATOM   1613  CA  ALA A 101     -16.802  -4.646  -6.108  1.00  0.00           C  
ATOM   1614  C   ALA A 101     -17.724  -4.843  -4.908  1.00  0.00           C  
ATOM   1615  O   ALA A 101     -17.359  -5.513  -3.939  1.00  0.00           O  
ATOM   1616  CB  ALA A 101     -16.119  -3.289  -6.032  1.00  0.00           C  
ATOM   1617  H   ALA A 101     -17.575  -3.956  -7.983  1.00  0.00           H  
ATOM   1618  HA  ALA A 101     -16.051  -5.436  -6.090  1.00  0.00           H  
ATOM   1619 1HB  ALA A 101     -15.558  -3.187  -5.121  1.00  0.00           H  
ATOM   1620 2HB  ALA A 101     -15.453  -3.173  -6.890  1.00  0.00           H  
ATOM   1621 3HB  ALA A 101     -16.874  -2.515  -6.061  1.00  0.00           H  
ATOM   1622  N   GLU A 102     -18.961  -4.319  -4.978  1.00  0.00           N  
ATOM   1623  CA  GLU A 102     -19.958  -4.479  -3.923  1.00  0.00           C  
ATOM   1624  C   GLU A 102     -20.376  -5.939  -3.776  1.00  0.00           C  
ATOM   1625  O   GLU A 102     -20.519  -6.439  -2.659  1.00  0.00           O  
ATOM   1626  CB  GLU A 102     -21.184  -3.606  -4.206  1.00  0.00           C  
ATOM   1627  CG  GLU A 102     -20.939  -2.118  -4.003  1.00  0.00           C  
ATOM   1628  CD  GLU A 102     -22.131  -1.256  -4.388  1.00  0.00           C  
ATOM   1629  OE1 GLU A 102     -22.140  -0.049  -4.055  1.00  0.00           O  
ATOM   1630  OE2 GLU A 102     -23.063  -1.792  -5.028  1.00  0.00           O  
ATOM   1631  H   GLU A 102     -19.200  -3.791  -5.805  1.00  0.00           H  
ATOM   1632  HA  GLU A 102     -19.516  -4.162  -2.978  1.00  0.00           H  
ATOM   1633 1HB  GLU A 102     -21.510  -3.760  -5.235  1.00  0.00           H  
ATOM   1634 2HB  GLU A 102     -22.004  -3.908  -3.554  1.00  0.00           H  
ATOM   1635 1HG  GLU A 102     -20.703  -1.939  -2.954  1.00  0.00           H  
ATOM   1636 2HG  GLU A 102     -20.077  -1.818  -4.597  1.00  0.00           H  
ATOM   1637  N   LYS A 103     -20.678  -6.532  -4.842  1.00  0.00           N  
ATOM   1638  CA  LYS A 103     -21.021  -7.951  -4.832  1.00  0.00           C  
ATOM   1639  C   LYS A 103     -19.921  -8.777  -4.170  1.00  0.00           C  
ATOM   1640  O   LYS A 103     -20.203  -9.649  -3.346  1.00  0.00           O  
ATOM   1641  CB  LYS A 103     -21.271  -8.454  -6.254  1.00  0.00           C  
ATOM   1642  CG  LYS A 103     -21.764  -9.891  -6.325  1.00  0.00           C  
ATOM   1643  CD  LYS A 103     -22.009 -10.329  -7.763  1.00  0.00           C  
ATOM   1644  CE  LYS A 103     -22.414 -11.794  -7.842  1.00  0.00           C  
ATOM   1645  NZ  LYS A 103     -22.621 -12.237  -9.253  1.00  0.00           N  
ATOM   1646  H   LYS A 103     -20.686  -6.030  -5.718  1.00  0.00           H  
ATOM   1647  HA  LYS A 103     -21.935  -8.082  -4.251  1.00  0.00           H  
ATOM   1648 1HB  LYS A 103     -22.011  -7.818  -6.740  1.00  0.00           H  
ATOM   1649 2HB  LYS A 103     -20.349  -8.384  -6.832  1.00  0.00           H  
ATOM   1650 1HG  LYS A 103     -21.022 -10.553  -5.877  1.00  0.00           H  
ATOM   1651 2HG  LYS A 103     -22.694  -9.985  -5.765  1.00  0.00           H  
ATOM   1652 1HD  LYS A 103     -22.802  -9.720  -8.199  1.00  0.00           H  
ATOM   1653 2HD  LYS A 103     -21.100 -10.184  -8.347  1.00  0.00           H  
ATOM   1654 1HE  LYS A 103     -21.639 -12.410  -7.389  1.00  0.00           H  
ATOM   1655 2HE  LYS A 103     -23.339 -11.946  -7.286  1.00  0.00           H  
ATOM   1656 1HZ  LYS A 103     -22.888 -13.211  -9.265  1.00  0.00           H  
ATOM   1657 2HZ  LYS A 103     -23.352 -11.682  -9.677  1.00  0.00           H  
ATOM   1658 3HZ  LYS A 103     -21.764 -12.117  -9.773  1.00  0.00           H  
ATOM   1659  N   TYR A 104     -18.736  -8.433  -4.371  1.00  0.00           N  
ATOM   1660  CA  TYR A 104     -17.566  -9.153  -3.882  1.00  0.00           C  
ATOM   1661  C   TYR A 104     -17.331  -8.871  -2.403  1.00  0.00           C  
ATOM   1662  O   TYR A 104     -16.985  -9.776  -1.639  1.00  0.00           O  
ATOM   1663  CB  TYR A 104     -16.322  -8.771  -4.690  1.00  0.00           C  
ATOM   1664  CG  TYR A 104     -16.246  -9.442  -6.040  1.00  0.00           C  
ATOM   1665  CD1 TYR A 104     -15.563 -10.645  -6.205  1.00  0.00           C  
ATOM   1666  CD2 TYR A 104     -16.856  -8.874  -7.154  1.00  0.00           C  
ATOM   1667  CE1 TYR A 104     -15.489 -11.265  -7.448  1.00  0.00           C  
ATOM   1668  CE2 TYR A 104     -16.788  -9.486  -8.401  1.00  0.00           C  
ATOM   1669  CZ  TYR A 104     -16.104 -10.679  -8.538  1.00  0.00           C  
ATOM   1670  OH  TYR A 104     -16.033 -11.289  -9.770  1.00  0.00           O  
ATOM   1671  H   TYR A 104     -18.604  -7.592  -4.914  1.00  0.00           H  
ATOM   1672  HA  TYR A 104     -17.743 -10.222  -4.001  1.00  0.00           H  
ATOM   1673 1HB  TYR A 104     -16.305  -7.691  -4.844  1.00  0.00           H  
ATOM   1674 2HB  TYR A 104     -15.427  -9.035  -4.127  1.00  0.00           H  
ATOM   1675  HD1 TYR A 104     -15.075 -11.116  -5.352  1.00  0.00           H  
ATOM   1676  HD2 TYR A 104     -17.398  -7.933  -7.058  1.00  0.00           H  
ATOM   1677  HE1 TYR A 104     -14.950 -12.206  -7.556  1.00  0.00           H  
ATOM   1678  HE2 TYR A 104     -17.272  -9.024  -9.262  1.00  0.00           H  
ATOM   1679  HH  TYR A 104     -16.506 -10.759 -10.416  1.00  0.00           H  
ATOM   1680  N   ALA A 105     -17.454  -7.691  -2.151  1.00  0.00           N  
ATOM   1681  CA  ALA A 105     -17.381  -7.332  -0.737  1.00  0.00           C  
ATOM   1682  C   ALA A 105     -18.364  -8.156   0.090  1.00  0.00           C  
ATOM   1683  O   ALA A 105     -18.028  -8.622   1.182  1.00  0.00           O  
ATOM   1684  CB  ALA A 105     -17.654  -5.841  -0.552  1.00  0.00           C  
ATOM   1685  H   ALA A 105     -17.599  -6.964  -2.836  1.00  0.00           H  
ATOM   1686  HA  ALA A 105     -16.374  -7.553  -0.383  1.00  0.00           H  
ATOM   1687 1HB  ALA A 105     -17.596  -5.589   0.507  1.00  0.00           H  
ATOM   1688 2HB  ALA A 105     -16.912  -5.264  -1.103  1.00  0.00           H  
ATOM   1689 3HB  ALA A 105     -18.648  -5.604  -0.927  1.00  0.00           H  
ATOM   1690  N   GLU A 106     -19.579  -8.365  -0.408  1.00  0.00           N  
ATOM   1691  CA  GLU A 106     -20.595  -9.167   0.268  1.00  0.00           C  
ATOM   1692  C   GLU A 106     -20.129 -10.608   0.451  1.00  0.00           C  
ATOM   1693  O   GLU A 106     -20.360 -11.212   1.501  1.00  0.00           O  
ATOM   1694  CB  GLU A 106     -21.912  -9.134  -0.512  1.00  0.00           C  
ATOM   1695  CG  GLU A 106     -22.655  -7.811  -0.409  1.00  0.00           C  
ATOM   1696  CD  GLU A 106     -23.927  -7.771  -1.241  1.00  0.00           C  
ATOM   1697  OE1 GLU A 106     -24.634  -6.737  -1.221  1.00  0.00           O  
ATOM   1698  OE2 GLU A 106     -24.220  -8.782  -1.918  1.00  0.00           O  
ATOM   1699  H   GLU A 106     -19.798  -7.943  -1.299  1.00  0.00           H  
ATOM   1700  HA  GLU A 106     -20.766  -8.745   1.259  1.00  0.00           H  
ATOM   1701 1HB  GLU A 106     -21.716  -9.332  -1.566  1.00  0.00           H  
ATOM   1702 2HB  GLU A 106     -22.571  -9.923  -0.148  1.00  0.00           H  
ATOM   1703 1HG  GLU A 106     -22.915  -7.632   0.634  1.00  0.00           H  
ATOM   1704 2HG  GLU A 106     -21.993  -7.009  -0.732  1.00  0.00           H  
ATOM   1705  N   LYS A 107     -19.471 -11.132  -0.528  1.00  0.00           N  
ATOM   1706  CA  LYS A 107     -18.949 -12.493  -0.445  1.00  0.00           C  
ATOM   1707  C   LYS A 107     -17.899 -12.614   0.656  1.00  0.00           C  
ATOM   1708  O   LYS A 107     -17.865 -13.609   1.382  1.00  0.00           O  
ATOM   1709  CB  LYS A 107     -18.353 -12.922  -1.787  1.00  0.00           C  
ATOM   1710  CG  LYS A 107     -19.392 -13.220  -2.858  1.00  0.00           C  
ATOM   1711  CD  LYS A 107     -18.743 -13.737  -4.136  1.00  0.00           C  
ATOM   1712  CE  LYS A 107     -19.780 -14.015  -5.217  1.00  0.00           C  
ATOM   1713  NZ  LYS A 107     -19.149 -14.519  -6.473  1.00  0.00           N  
ATOM   1714  H   LYS A 107     -19.312 -10.595  -1.368  1.00  0.00           H  
ATOM   1715  HA  LYS A 107     -19.772 -13.165  -0.199  1.00  0.00           H  
ATOM   1716 1HB  LYS A 107     -17.696 -12.136  -2.162  1.00  0.00           H  
ATOM   1717 2HB  LYS A 107     -17.746 -13.816  -1.646  1.00  0.00           H  
ATOM   1718 1HG  LYS A 107     -20.091 -13.971  -2.488  1.00  0.00           H  
ATOM   1719 2HG  LYS A 107     -19.949 -12.312  -3.087  1.00  0.00           H  
ATOM   1720 1HD  LYS A 107     -18.033 -12.997  -4.509  1.00  0.00           H  
ATOM   1721 2HD  LYS A 107     -18.202 -14.659  -3.922  1.00  0.00           H  
ATOM   1722 1HE  LYS A 107     -20.491 -14.757  -4.857  1.00  0.00           H  
ATOM   1723 2HE  LYS A 107     -20.327 -13.099  -5.441  1.00  0.00           H  
ATOM   1724 1HZ  LYS A 107     -19.865 -14.691  -7.165  1.00  0.00           H  
ATOM   1725 2HZ  LYS A 107     -18.500 -13.829  -6.825  1.00  0.00           H  
ATOM   1726 3HZ  LYS A 107     -18.654 -15.378  -6.280  1.00  0.00           H  
ATOM   1727  N   LEU A 108     -17.043 -11.669   0.784  1.00  0.00           N  
ATOM   1728  CA  LEU A 108     -15.973 -11.657   1.776  1.00  0.00           C  
ATOM   1729  C   LEU A 108     -16.538 -11.494   3.183  1.00  0.00           C  
ATOM   1730  O   LEU A 108     -15.956 -11.988   4.151  1.00  0.00           O  
ATOM   1731  CB  LEU A 108     -14.979 -10.532   1.479  1.00  0.00           C  
ATOM   1732  CG  LEU A 108     -13.978 -10.791   0.352  1.00  0.00           C  
ATOM   1733  CD1 LEU A 108     -13.213  -9.514   0.018  1.00  0.00           C  
ATOM   1734  CD2 LEU A 108     -13.017 -11.911   0.737  1.00  0.00           C  
ATOM   1735  H   LEU A 108     -17.132 -10.890   0.147  1.00  0.00           H  
ATOM   1736  HA  LEU A 108     -15.446 -12.609   1.727  1.00  0.00           H  
ATOM   1737 1HB  LEU A 108     -15.538  -9.635   1.218  1.00  0.00           H  
ATOM   1738 2HB  LEU A 108     -14.405 -10.327   2.383  1.00  0.00           H  
ATOM   1739  HG  LEU A 108     -14.515 -11.081  -0.552  1.00  0.00           H  
ATOM   1740 1HD1 LEU A 108     -12.504  -9.714  -0.786  1.00  0.00           H  
ATOM   1741 2HD1 LEU A 108     -13.914  -8.743  -0.301  1.00  0.00           H  
ATOM   1742 3HD1 LEU A 108     -12.673  -9.172   0.900  1.00  0.00           H  
ATOM   1743 1HD2 LEU A 108     -12.312 -12.082  -0.077  1.00  0.00           H  
ATOM   1744 2HD2 LEU A 108     -12.470 -11.628   1.637  1.00  0.00           H  
ATOM   1745 3HD2 LEU A 108     -13.580 -12.825   0.927  1.00  0.00           H  
ATOM   1746  N   LEU A 109     -17.713 -10.915   3.279  1.00  0.00           N  
ATOM   1747  CA  LEU A 109     -18.368 -10.705   4.565  1.00  0.00           C  
ATOM   1748  C   LEU A 109     -19.061 -11.979   5.036  1.00  0.00           C  
ATOM   1749  O   LEU A 109     -19.265 -12.173   6.237  1.00  0.00           O  
ATOM   1750  CB  LEU A 109     -19.384  -9.563   4.470  1.00  0.00           C  
ATOM   1751  CG  LEU A 109     -18.809  -8.160   4.272  1.00  0.00           C  
ATOM   1752  CD1 LEU A 109     -19.932  -7.155   4.039  1.00  0.00           C  
ATOM   1753  CD2 LEU A 109     -17.962  -7.754   5.473  1.00  0.00           C  
ATOM   1754  H   LEU A 109     -18.175 -10.607   2.435  1.00  0.00           H  
ATOM   1755  HA  LEU A 109     -17.610 -10.436   5.299  1.00  0.00           H  
ATOM   1756 1HB  LEU A 109     -20.053  -9.762   3.634  1.00  0.00           H  
ATOM   1757 2HB  LEU A 109     -19.975  -9.547   5.385  1.00  0.00           H  
ATOM   1758  HG  LEU A 109     -18.185  -8.145   3.378  1.00  0.00           H  
ATOM   1759 1HD1 LEU A 109     -19.507  -6.161   3.900  1.00  0.00           H  
ATOM   1760 2HD1 LEU A 109     -20.494  -7.437   3.148  1.00  0.00           H  
ATOM   1761 3HD1 LEU A 109     -20.598  -7.147   4.901  1.00  0.00           H  
ATOM   1762 1HD2 LEU A 109     -17.561  -6.753   5.313  1.00  0.00           H  
ATOM   1763 2HD2 LEU A 109     -18.579  -7.759   6.372  1.00  0.00           H  
ATOM   1764 3HD2 LEU A 109     -17.140  -8.460   5.594  1.00  0.00           H  
ATOM   1765  N   GLU A 110     -19.393 -12.874   4.097  1.00  0.00           N  
ATOM   1766  CA  GLU A 110     -20.053 -14.139   4.407  1.00  0.00           C  
ATOM   1767  C   GLU A 110     -19.079 -15.129   5.041  1.00  0.00           C  
ATOM   1768  O   GLU A 110     -19.440 -15.852   5.972  1.00  0.00           O  
ATOM   1769  OXT GLU A 110     -17.953 -15.207   4.634  1.00  0.00           O  
ATOM   1770  CB  GLU A 110     -20.673 -14.746   3.146  1.00  0.00           C  
ATOM   1771  CG  GLU A 110     -21.885 -13.985   2.629  1.00  0.00           C  
ATOM   1772  CD  GLU A 110     -22.431 -14.541   1.324  1.00  0.00           C  
ATOM   1773  OE1 GLU A 110     -23.435 -14.000   0.806  1.00  0.00           O  
ATOM   1774  OE2 GLU A 110     -21.851 -15.525   0.815  1.00  0.00           O  
ATOM   1775  H   GLU A 110     -19.174 -12.656   3.135  1.00  0.00           H  
ATOM   1776  HA  GLU A 110     -20.849 -13.947   5.128  1.00  0.00           H  
ATOM   1777 1HB  GLU A 110     -19.927 -14.776   2.352  1.00  0.00           H  
ATOM   1778 2HB  GLU A 110     -20.978 -15.773   3.348  1.00  0.00           H  
ATOM   1779 1HG  GLU A 110     -22.673 -14.023   3.381  1.00  0.00           H  
ATOM   1780 2HG  GLU A 110     -21.610 -12.941   2.483  1.00  0.00           H  
TER                                                                             
ATOM   1782  N   ALA B 111     -10.111  10.630  -2.078  1.00  0.00           N  
ATOM   1783  CA  ALA B 111      -9.717   9.278  -1.693  1.00  0.00           C  
ATOM   1784  C   ALA B 111      -8.221   9.206  -1.399  1.00  0.00           C  
ATOM   1785  O   ALA B 111      -7.431   9.953  -1.980  1.00  0.00           O  
ATOM   1786  CB  ALA B 111     -10.066   8.284  -2.792  1.00  0.00           C  
ATOM   1787 1H   ALA B 111     -11.093  10.651  -2.265  1.00  0.00           H  
ATOM   1788 2H   ALA B 111      -9.900  11.264  -1.334  1.00  0.00           H  
ATOM   1789 3H   ALA B 111      -9.610  10.903  -2.899  1.00  0.00           H  
ATOM   1790  HA  ALA B 111     -10.254   9.016  -0.781  1.00  0.00           H  
ATOM   1791 1HB  ALA B 111      -9.784   7.284  -2.483  1.00  0.00           H  
ATOM   1792 2HB  ALA B 111     -11.131   8.312  -2.994  1.00  0.00           H  
ATOM   1793 3HB  ALA B 111      -9.519   8.545  -3.699  1.00  0.00           H  
ATOM   1794  N   PHE B 112      -7.942   8.607  -0.249  1.00  0.00           N  
ATOM   1795  CA  PHE B 112      -6.539   8.408   0.094  1.00  0.00           C  
ATOM   1796  C   PHE B 112      -5.797   7.712  -1.041  1.00  0.00           C  
ATOM   1797  O   PHE B 112      -6.128   6.582  -1.405  1.00  0.00           O  
ATOM   1798  CB  PHE B 112      -6.370   7.549   1.350  1.00  0.00           C  
ATOM   1799  CG  PHE B 112      -4.922   7.397   1.743  1.00  0.00           C  
ATOM   1800  CD1 PHE B 112      -4.182   6.272   1.387  1.00  0.00           C  
ATOM   1801  CD2 PHE B 112      -4.297   8.383   2.475  1.00  0.00           C  
ATOM   1802  CE1 PHE B 112      -2.861   6.170   1.749  1.00  0.00           C  
ATOM   1803  CE2 PHE B 112      -2.982   8.270   2.838  1.00  0.00           C  
ATOM   1804  CZ  PHE B 112      -2.262   7.163   2.472  1.00  0.00           C  
ATOM   1805  H   PHE B 112      -8.655   8.287   0.391  1.00  0.00           H  
ATOM   1806  HA  PHE B 112      -6.080   9.385   0.254  1.00  0.00           H  
ATOM   1807 1HB  PHE B 112      -6.903   8.002   2.186  1.00  0.00           H  
ATOM   1808 2HB  PHE B 112      -6.785   6.560   1.191  1.00  0.00           H  
ATOM   1809  HD1 PHE B 112      -4.653   5.477   0.810  1.00  0.00           H  
ATOM   1810  HD2 PHE B 112      -4.863   9.266   2.774  1.00  0.00           H  
ATOM   1811  HE1 PHE B 112      -2.289   5.293   1.465  1.00  0.00           H  
ATOM   1812  HE2 PHE B 112      -2.518   9.066   3.418  1.00  0.00           H  
ATOM   1813  HZ  PHE B 112      -1.224   7.073   2.759  1.00  0.00           H  
ATOM   1814  N   THR B 113      -4.906   8.392  -1.698  1.00  0.00           N  
ATOM   1815  CA  THR B 113      -4.157   7.842  -2.822  1.00  0.00           C  
ATOM   1816  C   THR B 113      -2.667   8.138  -2.676  1.00  0.00           C  
ATOM   1817  O   THR B 113      -2.280   9.270  -2.378  1.00  0.00           O  
ATOM   1818  CB  THR B 113      -4.657   8.459  -4.157  1.00  0.00           C  
ATOM   1819  OG1 THR B 113      -6.049   8.188  -4.303  1.00  0.00           O  
ATOM   1820  CG2 THR B 113      -3.899   7.876  -5.358  1.00  0.00           C  
ATOM   1821  H   THR B 113      -4.732   9.344  -1.409  1.00  0.00           H  
ATOM   1822  HA  THR B 113      -4.293   6.760  -2.832  1.00  0.00           H  
ATOM   1823  HB  THR B 113      -4.510   9.535  -4.132  1.00  0.00           H  
ATOM   1824  HG1 THR B 113      -6.514   8.666  -3.600  1.00  0.00           H  
ATOM   1825 1HG2 THR B 113      -4.281   8.323  -6.272  1.00  0.00           H  
ATOM   1826 2HG2 THR B 113      -2.839   8.091  -5.282  1.00  0.00           H  
ATOM   1827 3HG2 THR B 113      -4.048   6.796  -5.391  1.00  0.00           H  
ATOM   1828  N   VAL B 114      -1.918   7.146  -2.888  1.00  0.00           N  
ATOM   1829  CA  VAL B 114      -0.465   7.281  -2.914  1.00  0.00           C  
ATOM   1830  C   VAL B 114       0.001   7.581  -4.337  1.00  0.00           C  
ATOM   1831  O   VAL B 114      -0.457   6.950  -5.293  1.00  0.00           O  
ATOM   1832  CB  VAL B 114       0.194   6.006  -2.357  1.00  0.00           C  
ATOM   1833  CG1 VAL B 114       1.725   6.019  -2.518  1.00  0.00           C  
ATOM   1834  CG2 VAL B 114      -0.116   5.954  -0.882  1.00  0.00           C  
ATOM   1835  H   VAL B 114      -2.331   6.237  -3.043  1.00  0.00           H  
ATOM   1836  HA  VAL B 114      -0.184   8.116  -2.272  1.00  0.00           H  
ATOM   1837  HB  VAL B 114      -0.216   5.129  -2.873  1.00  0.00           H  
ATOM   1838 1HG1 VAL B 114       2.146   5.108  -2.084  1.00  0.00           H  
ATOM   1839 2HG1 VAL B 114       1.997   6.067  -3.569  1.00  0.00           H  
ATOM   1840 3HG1 VAL B 114       2.127   6.894  -2.005  1.00  0.00           H  
ATOM   1841 1HG2 VAL B 114       0.320   5.052  -0.464  1.00  0.00           H  
ATOM   1842 2HG2 VAL B 114       0.310   6.829  -0.405  1.00  0.00           H  
ATOM   1843 3HG2 VAL B 114      -1.166   5.959  -0.715  1.00  0.00           H  
ATOM   1844  N   THR B 115       0.859   8.564  -4.483  1.00  0.00           N  
ATOM   1845  CA  THR B 115       1.426   8.909  -5.782  1.00  0.00           C  
ATOM   1846  C   THR B 115       2.949   8.811  -5.750  1.00  0.00           C  
ATOM   1847  O   THR B 115       3.557   8.853  -4.679  1.00  0.00           O  
ATOM   1848  CB  THR B 115       0.951  10.299  -6.265  1.00  0.00           C  
ATOM   1849  OG1 THR B 115       1.420  11.315  -5.394  1.00  0.00           O  
ATOM   1850  CG2 THR B 115      -0.583  10.324  -6.270  1.00  0.00           C  
ATOM   1851  H   THR B 115       1.133   9.096  -3.669  1.00  0.00           H  
ATOM   1852  HA  THR B 115       1.051   8.201  -6.522  1.00  0.00           H  
ATOM   1853  HB  THR B 115       1.326  10.488  -7.274  1.00  0.00           H  
ATOM   1854  HG1 THR B 115       2.363  11.419  -5.515  1.00  0.00           H  
ATOM   1855 1HG2 THR B 115      -0.934  11.295  -6.611  1.00  0.00           H  
ATOM   1856 2HG2 THR B 115      -0.959   9.546  -6.934  1.00  0.00           H  
ATOM   1857 3HG2 THR B 115      -0.959  10.146  -5.262  1.00  0.00           H  
ATOM   1858  N   VAL B 116       3.491   8.588  -6.952  1.00  0.00           N  
ATOM   1859  CA  VAL B 116       4.945   8.577  -7.074  1.00  0.00           C  
ATOM   1860  C   VAL B 116       5.391   9.675  -8.036  1.00  0.00           C  
ATOM   1861  O   VAL B 116       4.743   9.914  -9.058  1.00  0.00           O  
ATOM   1862  CB  VAL B 116       5.457   7.219  -7.588  1.00  0.00           C  
ATOM   1863  CG1 VAL B 116       4.978   6.175  -6.662  1.00  0.00           C  
ATOM   1864  CG2 VAL B 116       5.004   6.932  -9.034  1.00  0.00           C  
ATOM   1865  H   VAL B 116       2.927   8.428  -7.774  1.00  0.00           H  
ATOM   1866  HA  VAL B 116       5.376   8.779  -6.093  1.00  0.00           H  
ATOM   1867  HB  VAL B 116       6.547   7.210  -7.550  1.00  0.00           H  
ATOM   1868 1HG1 VAL B 116       5.358   5.207  -6.961  1.00  0.00           H  
ATOM   1869 2HG1 VAL B 116       5.326   6.425  -5.697  1.00  0.00           H  
ATOM   1870 3HG1 VAL B 116       3.908   6.159  -6.663  1.00  0.00           H  
ATOM   1871 1HG2 VAL B 116       5.393   5.961  -9.343  1.00  0.00           H  
ATOM   1872 2HG2 VAL B 116       3.924   6.914  -9.094  1.00  0.00           H  
ATOM   1873 3HG2 VAL B 116       5.386   7.683  -9.725  1.00  0.00           H  
ATOM   1874  N   PRO B 117       6.506  10.372  -7.659  1.00  0.00           N  
ATOM   1875  CA  PRO B 117       7.021  11.399  -8.568  1.00  0.00           C  
ATOM   1876  C   PRO B 117       7.500  10.822  -9.898  1.00  0.00           C  
ATOM   1877  O   PRO B 117       7.282  11.426 -10.952  1.00  0.00           O  
ATOM   1878  CB  PRO B 117       8.233  11.925  -7.806  1.00  0.00           C  
ATOM   1879  CG  PRO B 117       7.926  11.631  -6.392  1.00  0.00           C  
ATOM   1880  CD  PRO B 117       7.209  10.294  -6.383  1.00  0.00           C  
ATOM   1881  HA  PRO B 117       6.236  12.148  -8.749  1.00  0.00           H  
ATOM   1882 1HB  PRO B 117       9.154  11.432  -8.156  1.00  0.00           H  
ATOM   1883 2HB  PRO B 117       8.359  13.000  -8.000  1.00  0.00           H  
ATOM   1884 1HG  PRO B 117       8.821  11.701  -5.755  1.00  0.00           H  
ATOM   1885 2HG  PRO B 117       7.272  12.365  -6.095  1.00  0.00           H  
ATOM   1886 1HD  PRO B 117       7.925   9.470  -6.388  1.00  0.00           H  
ATOM   1887 2HD  PRO B 117       6.565  10.313  -5.490  1.00  0.00           H  
ATOM   1888  N   LYS B 118       8.203   9.678  -9.817  1.00  0.00           N  
ATOM   1889  CA  LYS B 118       8.699   8.966 -10.991  1.00  0.00           C  
ATOM   1890  C   LYS B 118       8.357   7.481 -10.919  1.00  0.00           C  
ATOM   1891  O   LYS B 118       8.603   6.831  -9.901  1.00  0.00           O  
ATOM   1892  CB  LYS B 118      10.204   9.148 -11.140  1.00  0.00           C  
ATOM   1893  CG  LYS B 118      10.650  10.569 -11.398  1.00  0.00           C  
ATOM   1894  CD  LYS B 118      12.160  10.641 -11.575  1.00  0.00           C  
ATOM   1895  CE  LYS B 118      12.624  12.072 -11.817  1.00  0.00           C  
ATOM   1896  NZ  LYS B 118      14.104  12.159 -11.988  1.00  0.00           N  
ATOM   1897  H   LYS B 118       8.391   9.303  -8.898  1.00  0.00           H  
ATOM   1898  HA  LYS B 118       8.215   9.379 -11.876  1.00  0.00           H  
ATOM   1899 1HB  LYS B 118      10.675   8.847 -10.244  1.00  0.00           H  
ATOM   1900 2HB  LYS B 118      10.583   8.507 -11.941  1.00  0.00           H  
ATOM   1901 1HG  LYS B 118      10.155  10.950 -12.291  1.00  0.00           H  
ATOM   1902 2HG  LYS B 118      10.364  11.194 -10.554  1.00  0.00           H  
ATOM   1903 1HD  LYS B 118      12.648  10.252 -10.678  1.00  0.00           H  
ATOM   1904 2HD  LYS B 118      12.455  10.020 -12.421  1.00  0.00           H  
ATOM   1905 1HE  LYS B 118      12.141  12.456 -12.715  1.00  0.00           H  
ATOM   1906 2HE  LYS B 118      12.330  12.689 -10.968  1.00  0.00           H  
ATOM   1907 1HZ  LYS B 118      14.369  13.122 -12.145  1.00  0.00           H  
ATOM   1908 2HZ  LYS B 118      14.562  11.817 -11.155  1.00  0.00           H  
ATOM   1909 3HZ  LYS B 118      14.387  11.600 -12.781  1.00  0.00           H  
ATOM   1910  N   ASP B 119       7.761   6.954 -12.020  1.00  0.00           N  
ATOM   1911  CA  ASP B 119       7.353   5.554 -12.082  1.00  0.00           C  
ATOM   1912  C   ASP B 119       8.533   4.654 -12.445  1.00  0.00           C  
ATOM   1913  O   ASP B 119       8.542   3.468 -12.108  1.00  0.00           O  
ATOM   1914  CB  ASP B 119       6.276   5.379 -13.157  1.00  0.00           C  
ATOM   1915  CG  ASP B 119       4.968   6.132 -12.886  1.00  0.00           C  
ATOM   1916  OD1 ASP B 119       4.205   5.799 -12.007  1.00  0.00           O  
ATOM   1917  OD2 ASP B 119       4.762   7.081 -13.604  1.00  0.00           O  
ATOM   1918  H   ASP B 119       7.596   7.550 -12.818  1.00  0.00           H  
ATOM   1919  HA  ASP B 119       6.993   5.255 -11.097  1.00  0.00           H  
ATOM   1920 1HB  ASP B 119       6.670   5.700 -14.120  1.00  0.00           H  
ATOM   1921 2HB  ASP B 119       6.039   4.317 -13.246  1.00  0.00           H  
ATOM   1922  N   LEU B 120       9.627   5.308 -13.103  1.00  0.00           N  
ATOM   1923  CA  LEU B 120      10.819   4.583 -13.528  1.00  0.00           C  
ATOM   1924  C   LEU B 120      12.084   5.311 -13.086  1.00  0.00           C  
ATOM   1925  O   LEU B 120      12.233   6.510 -13.331  1.00  0.00           O  
ATOM   1926  CB  LEU B 120      10.872   4.391 -15.052  1.00  0.00           C  
ATOM   1927  CG  LEU B 120      12.241   3.805 -15.633  1.00  0.00           C  
ATOM   1928  CD1 LEU B 120      12.505   2.381 -15.134  1.00  0.00           C  
ATOM   1929  CD2 LEU B 120      12.177   3.815 -17.144  1.00  0.00           C  
ATOM   1930  H   LEU B 120       9.567   6.301 -13.276  1.00  0.00           H  
ATOM   1931  HA  LEU B 120      10.810   3.599 -13.061  1.00  0.00           H  
ATOM   1932 1HB  LEU B 120      10.070   3.713 -15.338  1.00  0.00           H  
ATOM   1933 2HB  LEU B 120      10.694   5.355 -15.525  1.00  0.00           H  
ATOM   1934  HG  LEU B 120      13.071   4.432 -15.310  1.00  0.00           H  
ATOM   1935 1HD1 LEU B 120      13.441   2.043 -15.552  1.00  0.00           H  
ATOM   1936 2HD1 LEU B 120      12.581   2.358 -14.066  1.00  0.00           H  
ATOM   1937 3HD1 LEU B 120      11.701   1.725 -15.450  1.00  0.00           H  
ATOM   1938 1HD2 LEU B 120      13.118   3.437 -17.547  1.00  0.00           H  
ATOM   1939 2HD2 LEU B 120      11.356   3.185 -17.482  1.00  0.00           H  
ATOM   1940 3HD2 LEU B 120      12.019   4.837 -17.491  1.00  0.00           H  
ATOM   1941  N   TYR B 121      12.981   4.543 -12.394  1.00  0.00           N  
ATOM   1942  CA  TYR B 121      14.290   5.043 -11.988  1.00  0.00           C  
ATOM   1943  C   TYR B 121      15.407   4.259 -12.667  1.00  0.00           C  
ATOM   1944  O   TYR B 121      15.374   3.027 -12.706  1.00  0.00           O  
ATOM   1945  CB  TYR B 121      14.471   4.984 -10.487  1.00  0.00           C  
ATOM   1946  CG  TYR B 121      13.631   5.938  -9.734  1.00  0.00           C  
ATOM   1947  CD1 TYR B 121      14.187   7.104  -9.236  1.00  0.00           C  
ATOM   1948  CD2 TYR B 121      12.313   5.669  -9.537  1.00  0.00           C  
ATOM   1949  CE1 TYR B 121      13.409   7.983  -8.516  1.00  0.00           C  
ATOM   1950  CE2 TYR B 121      11.536   6.539  -8.818  1.00  0.00           C  
ATOM   1951  CZ  TYR B 121      12.081   7.685  -8.303  1.00  0.00           C  
ATOM   1952  OH  TYR B 121      11.295   8.535  -7.577  1.00  0.00           O  
ATOM   1953  H   TYR B 121      12.721   3.596 -12.158  1.00  0.00           H  
ATOM   1954  HA  TYR B 121      14.371   6.087 -12.293  1.00  0.00           H  
ATOM   1955 1HB  TYR B 121      14.246   3.999 -10.155  1.00  0.00           H  
ATOM   1956 2HB  TYR B 121      15.512   5.179 -10.243  1.00  0.00           H  
ATOM   1957  HD1 TYR B 121      15.242   7.322  -9.404  1.00  0.00           H  
ATOM   1958  HD2 TYR B 121      11.891   4.758  -9.940  1.00  0.00           H  
ATOM   1959  HE1 TYR B 121      13.843   8.895  -8.107  1.00  0.00           H  
ATOM   1960  HE2 TYR B 121      10.493   6.319  -8.646  1.00  0.00           H  
ATOM   1961  HH  TYR B 121      10.396   8.204  -7.586  1.00  0.00           H  
ATOM   1962  N   VAL B 122      16.320   4.962 -13.326  1.00  0.00           N  
ATOM   1963  CA  VAL B 122      17.547   4.362 -13.839  1.00  0.00           C  
ATOM   1964  C   VAL B 122      18.728   4.772 -12.963  1.00  0.00           C  
ATOM   1965  O   VAL B 122      19.059   5.957 -12.869  1.00  0.00           O  
ATOM   1966  CB  VAL B 122      17.807   4.768 -15.307  1.00  0.00           C  
ATOM   1967  CG1 VAL B 122      19.071   4.095 -15.838  1.00  0.00           C  
ATOM   1968  CG2 VAL B 122      16.603   4.414 -16.179  1.00  0.00           C  
ATOM   1969  H   VAL B 122      16.154   5.947 -13.475  1.00  0.00           H  
ATOM   1970  HA  VAL B 122      17.444   3.277 -13.800  1.00  0.00           H  
ATOM   1971  HB  VAL B 122      17.980   5.843 -15.352  1.00  0.00           H  
ATOM   1972 1HG1 VAL B 122      19.236   4.395 -16.873  1.00  0.00           H  
ATOM   1973 2HG1 VAL B 122      19.926   4.397 -15.233  1.00  0.00           H  
ATOM   1974 3HG1 VAL B 122      18.955   3.012 -15.789  1.00  0.00           H  
ATOM   1975 1HG2 VAL B 122      16.802   4.707 -17.210  1.00  0.00           H  
ATOM   1976 2HG2 VAL B 122      16.425   3.339 -16.135  1.00  0.00           H  
ATOM   1977 3HG2 VAL B 122      15.722   4.943 -15.815  1.00  0.00           H  
ATOM   1978  N   VAL B 123      19.267   3.734 -12.308  1.00  0.00           N  
ATOM   1979  CA  VAL B 123      20.289   4.022 -11.308  1.00  0.00           C  
ATOM   1980  C   VAL B 123      21.571   3.265 -11.646  1.00  0.00           C  
ATOM   1981  O   VAL B 123      21.521   2.136 -12.139  1.00  0.00           O  
ATOM   1982  CB  VAL B 123      19.812   3.653  -9.885  1.00  0.00           C  
ATOM   1983  CG1 VAL B 123      20.821   4.123  -8.838  1.00  0.00           C  
ATOM   1984  CG2 VAL B 123      18.435   4.255  -9.612  1.00  0.00           C  
ATOM   1985  H   VAL B 123      18.999   2.775 -12.475  1.00  0.00           H  
ATOM   1986  HA  VAL B 123      20.501   5.092 -11.328  1.00  0.00           H  
ATOM   1987  HB  VAL B 123      19.753   2.568  -9.802  1.00  0.00           H  
ATOM   1988 1HG1 VAL B 123      20.466   3.853  -7.843  1.00  0.00           H  
ATOM   1989 2HG1 VAL B 123      21.784   3.646  -9.021  1.00  0.00           H  
ATOM   1990 3HG1 VAL B 123      20.933   5.205  -8.901  1.00  0.00           H  
ATOM   1991 1HG2 VAL B 123      18.113   3.985  -8.607  1.00  0.00           H  
ATOM   1992 2HG2 VAL B 123      18.489   5.340  -9.697  1.00  0.00           H  
ATOM   1993 3HG2 VAL B 123      17.719   3.869 -10.338  1.00  0.00           H  
ATOM   1994  N   GLU B 124      22.742   3.865 -11.455  1.00  0.00           N  
ATOM   1995  CA  GLU B 124      24.034   3.237 -11.714  1.00  0.00           C  
ATOM   1996  C   GLU B 124      24.384   2.225 -10.627  1.00  0.00           C  
ATOM   1997  O   GLU B 124      24.118   2.458  -9.446  1.00  0.00           O  
ATOM   1998  CB  GLU B 124      25.134   4.296 -11.821  1.00  0.00           C  
ATOM   1999  CG  GLU B 124      24.999   5.203 -13.036  1.00  0.00           C  
ATOM   2000  CD  GLU B 124      26.121   6.223 -13.151  1.00  0.00           C  
ATOM   2001  OE1 GLU B 124      26.214   6.908 -14.194  1.00  0.00           O  
ATOM   2002  OE2 GLU B 124      26.914   6.337 -12.190  1.00  0.00           O  
ATOM   2003  H   GLU B 124      22.717   4.813 -11.109  1.00  0.00           H  
ATOM   2004  HA  GLU B 124      23.974   2.700 -12.661  1.00  0.00           H  
ATOM   2005 1HB  GLU B 124      25.126   4.921 -10.928  1.00  0.00           H  
ATOM   2006 2HB  GLU B 124      26.107   3.807 -11.869  1.00  0.00           H  
ATOM   2007 1HG  GLU B 124      24.993   4.589 -13.936  1.00  0.00           H  
ATOM   2008 2HG  GLU B 124      24.046   5.727 -12.981  1.00  0.00           H  
ATOM   2009  N   TYR B 125      25.026   1.051 -11.074  1.00  0.00           N  
ATOM   2010  CA  TYR B 125      25.547   0.034 -10.168  1.00  0.00           C  
ATOM   2011  C   TYR B 125      26.545   0.636  -9.187  1.00  0.00           C  
ATOM   2012  O   TYR B 125      27.449   1.375  -9.585  1.00  0.00           O  
ATOM   2013  CB  TYR B 125      26.211  -1.099 -10.957  1.00  0.00           C  
ATOM   2014  CG  TYR B 125      26.802  -2.181 -10.086  1.00  0.00           C  
ATOM   2015  CD1 TYR B 125      28.164  -2.202  -9.796  1.00  0.00           C  
ATOM   2016  CD2 TYR B 125      26.000  -3.183  -9.551  1.00  0.00           C  
ATOM   2017  CE1 TYR B 125      28.713  -3.198  -8.995  1.00  0.00           C  
ATOM   2018  CE2 TYR B 125      26.538  -4.184  -8.749  1.00  0.00           C  
ATOM   2019  CZ  TYR B 125      27.894  -4.182  -8.476  1.00  0.00           C  
ATOM   2020  OH  TYR B 125      28.432  -5.171  -7.683  1.00  0.00           O  
ATOM   2021  H   TYR B 125      25.124   0.919 -12.070  1.00  0.00           H  
ATOM   2022  HA  TYR B 125      24.715  -0.380  -9.598  1.00  0.00           H  
ATOM   2023 1HB  TYR B 125      25.478  -1.559 -11.621  1.00  0.00           H  
ATOM   2024 2HB  TYR B 125      27.006  -0.691 -11.580  1.00  0.00           H  
ATOM   2025  HD1 TYR B 125      28.819  -1.429 -10.199  1.00  0.00           H  
ATOM   2026  HD2 TYR B 125      24.930  -3.194  -9.759  1.00  0.00           H  
ATOM   2027  HE1 TYR B 125      29.781  -3.197  -8.780  1.00  0.00           H  
ATOM   2028  HE2 TYR B 125      25.892  -4.962  -8.342  1.00  0.00           H  
ATOM   2029  HH  TYR B 125      27.736  -5.773  -7.408  1.00  0.00           H  
ATOM   2030  N   GLY B 126      26.387   0.416  -7.821  1.00  0.00           N  
ATOM   2031  CA  GLY B 126      27.337   0.852  -6.810  1.00  0.00           C  
ATOM   2032  C   GLY B 126      27.046   2.242  -6.277  1.00  0.00           C  
ATOM   2033  O   GLY B 126      27.714   2.711  -5.353  1.00  0.00           O  
ATOM   2034  H   GLY B 126      25.555  -0.079  -7.533  1.00  0.00           H  
ATOM   2035 1HA  GLY B 126      27.329   0.150  -5.976  1.00  0.00           H  
ATOM   2036 2HA  GLY B 126      28.343   0.842  -7.228  1.00  0.00           H  
ATOM   2037  N   SER B 127      25.948   2.962  -6.926  1.00  0.00           N  
ATOM   2038  CA  SER B 127      25.530   4.283  -6.470  1.00  0.00           C  
ATOM   2039  C   SER B 127      24.440   4.182  -5.407  1.00  0.00           C  
ATOM   2040  O   SER B 127      24.027   3.081  -5.038  1.00  0.00           O  
ATOM   2041  CB  SER B 127      25.029   5.124  -7.646  1.00  0.00           C  
ATOM   2042  OG  SER B 127      23.863   4.551  -8.212  1.00  0.00           O  
ATOM   2043  H   SER B 127      25.468   2.536  -7.706  1.00  0.00           H  
ATOM   2044  HA  SER B 127      26.391   4.784  -6.026  1.00  0.00           H  
ATOM   2045 1HB  SER B 127      24.814   6.136  -7.304  1.00  0.00           H  
ATOM   2046 2HB  SER B 127      25.810   5.193  -8.402  1.00  0.00           H  
ATOM   2047  HG  SER B 127      23.681   3.760  -7.699  1.00  0.00           H  
ATOM   2048  N   ASN B 128      24.124   5.403  -4.802  1.00  0.00           N  
ATOM   2049  CA  ASN B 128      22.953   5.509  -3.937  1.00  0.00           C  
ATOM   2050  C   ASN B 128      21.693   5.830  -4.736  1.00  0.00           C  
ATOM   2051  O   ASN B 128      21.769   6.431  -5.809  1.00  0.00           O  
ATOM   2052  CB  ASN B 128      23.179   6.566  -2.854  1.00  0.00           C  
ATOM   2053  CG  ASN B 128      24.321   6.212  -1.922  1.00  0.00           C  
ATOM   2054  OD1 ASN B 128      24.749   5.056  -1.855  1.00  0.00           O  
ATOM   2055  ND2 ASN B 128      24.823   7.203  -1.196  1.00  0.00           N  
ATOM   2056  H   ASN B 128      24.698   6.220  -4.955  1.00  0.00           H  
ATOM   2057  HA  ASN B 128      22.791   4.544  -3.454  1.00  0.00           H  
ATOM   2058 1HB  ASN B 128      23.393   7.527  -3.323  1.00  0.00           H  
ATOM   2059 2HB  ASN B 128      22.269   6.684  -2.265  1.00  0.00           H  
ATOM   2060 1HD2 ASN B 128      25.578   7.027  -0.564  1.00  0.00           H  
ATOM   2061 2HD2 ASN B 128      24.447   8.125  -1.281  1.00  0.00           H  
ATOM   2062  N   MET B 129      20.563   5.297  -4.257  1.00  0.00           N  
ATOM   2063  CA  MET B 129      19.294   5.652  -4.885  1.00  0.00           C  
ATOM   2064  C   MET B 129      18.262   6.054  -3.837  1.00  0.00           C  
ATOM   2065  O   MET B 129      18.287   5.552  -2.711  1.00  0.00           O  
ATOM   2066  CB  MET B 129      18.763   4.488  -5.723  1.00  0.00           C  
ATOM   2067  CG  MET B 129      18.125   3.381  -4.899  1.00  0.00           C  
ATOM   2068  SD  MET B 129      17.424   2.044  -5.941  1.00  0.00           S  
ATOM   2069  CE  MET B 129      15.759   1.922  -5.229  1.00  0.00           C  
ATOM   2070  H   MET B 129      20.563   4.658  -3.475  1.00  0.00           H  
ATOM   2071  HA  MET B 129      19.460   6.505  -5.542  1.00  0.00           H  
ATOM   2072 1HB  MET B 129      18.021   4.857  -6.429  1.00  0.00           H  
ATOM   2073 2HB  MET B 129      19.579   4.054  -6.302  1.00  0.00           H  
ATOM   2074 1HG  MET B 129      18.871   2.947  -4.234  1.00  0.00           H  
ATOM   2075 2HG  MET B 129      17.325   3.798  -4.287  1.00  0.00           H  
ATOM   2076 1HE  MET B 129      15.195   1.149  -5.752  1.00  0.00           H  
ATOM   2077 2HE  MET B 129      15.833   1.666  -4.171  1.00  0.00           H  
ATOM   2078 3HE  MET B 129      15.247   2.879  -5.335  1.00  0.00           H  
ATOM   2079  N   THR B 130      17.416   7.064  -4.243  1.00  0.00           N  
ATOM   2080  CA  THR B 130      16.270   7.462  -3.434  1.00  0.00           C  
ATOM   2081  C   THR B 130      14.982   7.397  -4.250  1.00  0.00           C  
ATOM   2082  O   THR B 130      14.897   7.980  -5.333  1.00  0.00           O  
ATOM   2083  CB  THR B 130      16.451   8.884  -2.869  1.00  0.00           C  
ATOM   2084  OG1 THR B 130      17.640   8.926  -2.070  1.00  0.00           O  
ATOM   2085  CG2 THR B 130      15.259   9.290  -2.009  1.00  0.00           C  
ATOM   2086  H   THR B 130      17.590   7.539  -5.117  1.00  0.00           H  
ATOM   2087  HA  THR B 130      16.181   6.770  -2.596  1.00  0.00           H  
ATOM   2088  HB  THR B 130      16.549   9.592  -3.691  1.00  0.00           H  
ATOM   2089  HG1 THR B 130      18.054   8.060  -2.068  1.00  0.00           H  
ATOM   2090 1HG2 THR B 130      15.414  10.298  -1.624  1.00  0.00           H  
ATOM   2091 2HG2 THR B 130      14.351   9.267  -2.611  1.00  0.00           H  
ATOM   2092 3HG2 THR B 130      15.159   8.596  -1.176  1.00  0.00           H  
ATOM   2093  N   ILE B 131      14.073   6.624  -3.815  1.00  0.00           N  
ATOM   2094  CA  ILE B 131      12.756   6.614  -4.442  1.00  0.00           C  
ATOM   2095  C   ILE B 131      11.706   7.101  -3.446  1.00  0.00           C  
ATOM   2096  O   ILE B 131      11.846   6.896  -2.238  1.00  0.00           O  
ATOM   2097  CB  ILE B 131      12.389   5.206  -4.962  1.00  0.00           C  
ATOM   2098  CG1 ILE B 131      12.461   4.181  -3.825  1.00  0.00           C  
ATOM   2099  CG2 ILE B 131      13.304   4.803  -6.122  1.00  0.00           C  
ATOM   2100  CD1 ILE B 131      12.002   2.784  -4.220  1.00  0.00           C  
ATOM   2101  H   ILE B 131      14.250   6.010  -3.033  1.00  0.00           H  
ATOM   2102  HA  ILE B 131      12.772   7.296  -5.291  1.00  0.00           H  
ATOM   2103  HB  ILE B 131      11.357   5.205  -5.311  1.00  0.00           H  
ATOM   2104 1HG1 ILE B 131      13.486   4.112  -3.462  1.00  0.00           H  
ATOM   2105 2HG1 ILE B 131      11.843   4.517  -2.992  1.00  0.00           H  
ATOM   2106 1HG2 ILE B 131      13.030   3.809  -6.473  1.00  0.00           H  
ATOM   2107 2HG2 ILE B 131      13.195   5.518  -6.936  1.00  0.00           H  
ATOM   2108 3HG2 ILE B 131      14.340   4.795  -5.782  1.00  0.00           H  
ATOM   2109 1HD1 ILE B 131      12.083   2.118  -3.361  1.00  0.00           H  
ATOM   2110 2HD1 ILE B 131      10.964   2.822  -4.553  1.00  0.00           H  
ATOM   2111 3HD1 ILE B 131      12.629   2.410  -5.028  1.00  0.00           H  
ATOM   2112  N   GLU B 132      10.634   7.751  -4.023  1.00  0.00           N  
ATOM   2113  CA  GLU B 132       9.683   8.441  -3.157  1.00  0.00           C  
ATOM   2114  C   GLU B 132       8.246   8.064  -3.506  1.00  0.00           C  
ATOM   2115  O   GLU B 132       7.917   7.868  -4.677  1.00  0.00           O  
ATOM   2116  CB  GLU B 132       9.869   9.957  -3.255  1.00  0.00           C  
ATOM   2117  CG  GLU B 132      11.254  10.435  -2.845  1.00  0.00           C  
ATOM   2118  CD  GLU B 132      11.459  11.928  -3.050  1.00  0.00           C  
ATOM   2119  OE1 GLU B 132      12.613  12.401  -2.949  1.00  0.00           O  
ATOM   2120  OE2 GLU B 132      10.456  12.629  -3.313  1.00  0.00           O  
ATOM   2121  H   GLU B 132      10.488   7.764  -5.022  1.00  0.00           H  
ATOM   2122  HA  GLU B 132       9.867   8.134  -2.127  1.00  0.00           H  
ATOM   2123 1HB  GLU B 132       9.688  10.280  -4.280  1.00  0.00           H  
ATOM   2124 2HB  GLU B 132       9.136  10.455  -2.620  1.00  0.00           H  
ATOM   2125 1HG  GLU B 132      11.410  10.203  -1.792  1.00  0.00           H  
ATOM   2126 2HG  GLU B 132      12.000   9.891  -3.423  1.00  0.00           H  
ATOM   2127  N   CYS B 133       7.431   7.981  -2.413  1.00  0.00           N  
ATOM   2128  CA  CYS B 133       5.975   7.942  -2.505  1.00  0.00           C  
ATOM   2129  C   CYS B 133       5.348   9.084  -1.716  1.00  0.00           C  
ATOM   2130  O   CYS B 133       5.810   9.416  -0.622  1.00  0.00           O  
ATOM   2131  CB  CYS B 133       5.513   6.609  -2.137  1.00  0.00           C  
ATOM   2132  SG  CYS B 133       6.219   5.555  -3.291  1.00  0.00           S  
ATOM   2133  H   CYS B 133       7.868   7.945  -1.503  1.00  0.00           H  
ATOM   2134  HA  CYS B 133       5.691   8.053  -3.552  1.00  0.00           H  
ATOM   2135 1HB  CYS B 133       5.847   6.348  -1.148  1.00  0.00           H  
ATOM   2136 2HB  CYS B 133       4.444   6.544  -2.195  1.00  0.00           H  
ATOM   2137  HG  CYS B 133       6.476   6.585  -4.161  1.00  0.00           H  
ATOM   2138  N   LYS B 134       4.316   9.697  -2.382  1.00  0.00           N  
ATOM   2139  CA  LYS B 134       3.624  10.806  -1.731  1.00  0.00           C  
ATOM   2140  C   LYS B 134       2.221  10.398  -1.292  1.00  0.00           C  
ATOM   2141  O   LYS B 134       1.576   9.574  -1.943  1.00  0.00           O  
ATOM   2142  CB  LYS B 134       3.549  12.015  -2.665  1.00  0.00           C  
ATOM   2143  CG  LYS B 134       4.904  12.619  -3.005  1.00  0.00           C  
ATOM   2144  CD  LYS B 134       4.759  13.866  -3.868  1.00  0.00           C  
ATOM   2145  CE  LYS B 134       6.115  14.466  -4.218  1.00  0.00           C  
ATOM   2146  NZ  LYS B 134       5.978  15.680  -5.076  1.00  0.00           N  
ATOM   2147  H   LYS B 134       4.022   9.406  -3.303  1.00  0.00           H  
ATOM   2148  HA  LYS B 134       4.186  11.089  -0.840  1.00  0.00           H  
ATOM   2149 1HB  LYS B 134       3.064  11.725  -3.597  1.00  0.00           H  
ATOM   2150 2HB  LYS B 134       2.938  12.792  -2.206  1.00  0.00           H  
ATOM   2151 1HG  LYS B 134       5.425  12.885  -2.085  1.00  0.00           H  
ATOM   2152 2HG  LYS B 134       5.505  11.886  -3.542  1.00  0.00           H  
ATOM   2153 1HD  LYS B 134       4.237  13.611  -4.791  1.00  0.00           H  
ATOM   2154 2HD  LYS B 134       4.172  14.612  -3.333  1.00  0.00           H  
ATOM   2155 1HE  LYS B 134       6.639  14.738  -3.303  1.00  0.00           H  
ATOM   2156 2HE  LYS B 134       6.714  13.726  -4.748  1.00  0.00           H  
ATOM   2157 1HZ  LYS B 134       6.894  16.049  -5.287  1.00  0.00           H  
ATOM   2158 2HZ  LYS B 134       5.508  15.434  -5.936  1.00  0.00           H  
ATOM   2159 3HZ  LYS B 134       5.439  16.380  -4.586  1.00  0.00           H  
ATOM   2160  N   PHE B 135       1.800  10.878  -0.125  1.00  0.00           N  
ATOM   2161  CA  PHE B 135       0.442  10.667   0.361  1.00  0.00           C  
ATOM   2162  C   PHE B 135      -0.121  11.947   0.968  1.00  0.00           C  
ATOM   2163  O   PHE B 135       0.635  12.832   1.374  1.00  0.00           O  
ATOM   2164  CB  PHE B 135       0.486   9.538   1.394  1.00  0.00           C  
ATOM   2165  CG  PHE B 135       1.225   9.820   2.707  1.00  0.00           C  
ATOM   2166  CD1 PHE B 135       2.620   9.710   2.817  1.00  0.00           C  
ATOM   2167  CD2 PHE B 135       0.504  10.112   3.856  1.00  0.00           C  
ATOM   2168  CE1 PHE B 135       3.262   9.884   4.035  1.00  0.00           C  
ATOM   2169  CE2 PHE B 135       1.136  10.283   5.061  1.00  0.00           C  
ATOM   2170  CZ  PHE B 135       2.520  10.169   5.159  1.00  0.00           C  
ATOM   2171  H   PHE B 135       2.448  11.407   0.441  1.00  0.00           H  
ATOM   2172  HA  PHE B 135      -0.188  10.383  -0.483  1.00  0.00           H  
ATOM   2173 1HB  PHE B 135      -0.499   9.233   1.644  1.00  0.00           H  
ATOM   2174 2HB  PHE B 135       0.966   8.680   0.935  1.00  0.00           H  
ATOM   2175  HD1 PHE B 135       3.207   9.482   1.927  1.00  0.00           H  
ATOM   2176  HD2 PHE B 135      -0.585  10.197   3.803  1.00  0.00           H  
ATOM   2177  HE1 PHE B 135       4.352   9.793   4.097  1.00  0.00           H  
ATOM   2178  HE2 PHE B 135       0.543  10.506   5.941  1.00  0.00           H  
ATOM   2179  HZ  PHE B 135       3.016  10.310   6.123  1.00  0.00           H  
ATOM   2180  N   PRO B 136      -1.427  12.060   0.787  1.00  0.00           N  
ATOM   2181  CA  PRO B 136      -2.050  13.300   1.256  1.00  0.00           C  
ATOM   2182  C   PRO B 136      -1.975  13.461   2.773  1.00  0.00           C  
ATOM   2183  O   PRO B 136      -2.215  12.503   3.511  1.00  0.00           O  
ATOM   2184  CB  PRO B 136      -3.499  13.133   0.784  1.00  0.00           C  
ATOM   2185  CG  PRO B 136      -3.688  11.618   0.618  1.00  0.00           C  
ATOM   2186  CD  PRO B 136      -2.329  11.088   0.165  1.00  0.00           C  
ATOM   2187  HA  PRO B 136      -1.563  14.157   0.768  1.00  0.00           H  
ATOM   2188 1HB  PRO B 136      -4.184  13.570   1.531  1.00  0.00           H  
ATOM   2189 2HB  PRO B 136      -3.654  13.690  -0.151  1.00  0.00           H  
ATOM   2190 1HG  PRO B 136      -4.008  11.185   1.573  1.00  0.00           H  
ATOM   2191 2HG  PRO B 136      -4.489  11.418  -0.107  1.00  0.00           H  
ATOM   2192 1HD  PRO B 136      -2.202  10.068   0.526  1.00  0.00           H  
ATOM   2193 2HD  PRO B 136      -2.263  11.165  -0.926  1.00  0.00           H  
ATOM   2194  N   VAL B 137      -1.536  14.631   3.290  1.00  0.00           N  
ATOM   2195  CA  VAL B 137      -1.554  15.010   4.699  1.00  0.00           C  
ATOM   2196  C   VAL B 137      -2.342  16.306   4.875  1.00  0.00           C  
ATOM   2197  O   VAL B 137      -1.913  17.368   4.419  1.00  0.00           O  
ATOM   2198  CB  VAL B 137      -0.124  15.176   5.260  1.00  0.00           C  
ATOM   2199  CG1 VAL B 137      -0.165  15.566   6.736  1.00  0.00           C  
ATOM   2200  CG2 VAL B 137       0.677  13.890   5.066  1.00  0.00           C  
ATOM   2201  H   VAL B 137      -1.167  15.281   2.610  1.00  0.00           H  
ATOM   2202  HA  VAL B 137      -2.050  14.220   5.264  1.00  0.00           H  
ATOM   2203  HB  VAL B 137       0.371  15.991   4.732  1.00  0.00           H  
ATOM   2204 1HG1 VAL B 137       0.853  15.678   7.111  1.00  0.00           H  
ATOM   2205 2HG1 VAL B 137      -0.699  16.510   6.848  1.00  0.00           H  
ATOM   2206 3HG1 VAL B 137      -0.677  14.789   7.304  1.00  0.00           H  
ATOM   2207 1HG2 VAL B 137       1.682  14.024   5.466  1.00  0.00           H  
ATOM   2208 2HG2 VAL B 137       0.183  13.071   5.590  1.00  0.00           H  
ATOM   2209 3HG2 VAL B 137       0.738  13.656   4.003  1.00  0.00           H  
ATOM   2210  N   GLU B 138      -3.559  16.225   5.284  1.00  0.00           N  
ATOM   2211  CA  GLU B 138      -4.478  17.357   5.353  1.00  0.00           C  
ATOM   2212  C   GLU B 138      -4.394  18.054   6.708  1.00  0.00           C  
ATOM   2213  O   GLU B 138      -4.743  19.230   6.830  1.00  0.00           O  
ATOM   2214  CB  GLU B 138      -5.914  16.901   5.084  1.00  0.00           C  
ATOM   2215  CG  GLU B 138      -6.134  16.358   3.680  1.00  0.00           C  
ATOM   2216  CD  GLU B 138      -7.566  15.915   3.425  1.00  0.00           C  
ATOM   2217  OE1 GLU B 138      -7.881  15.506   2.285  1.00  0.00           O  
ATOM   2218  OE2 GLU B 138      -8.379  15.978   4.374  1.00  0.00           O  
ATOM   2219  H   GLU B 138      -3.881  15.312   5.571  1.00  0.00           H  
ATOM   2220  HA  GLU B 138      -4.194  18.081   4.588  1.00  0.00           H  
ATOM   2221 1HB  GLU B 138      -6.188  16.122   5.796  1.00  0.00           H  
ATOM   2222 2HB  GLU B 138      -6.596  17.738   5.235  1.00  0.00           H  
ATOM   2223 1HG  GLU B 138      -5.875  17.132   2.958  1.00  0.00           H  
ATOM   2224 2HG  GLU B 138      -5.467  15.512   3.520  1.00  0.00           H  
ATOM   2225  N   LYS B 139      -3.954  17.450   7.662  1.00  0.00           N  
ATOM   2226  CA  LYS B 139      -3.694  17.934   9.014  1.00  0.00           C  
ATOM   2227  C   LYS B 139      -2.355  17.420   9.534  1.00  0.00           C  
ATOM   2228  O   LYS B 139      -1.633  16.720   8.820  1.00  0.00           O  
ATOM   2229  CB  LYS B 139      -4.820  17.513   9.961  1.00  0.00           C  
ATOM   2230  CG  LYS B 139      -5.050  16.010  10.019  1.00  0.00           C  
ATOM   2231  CD  LYS B 139      -6.229  15.659  10.917  1.00  0.00           C  
ATOM   2232  CE  LYS B 139      -6.429  14.153  11.016  1.00  0.00           C  
ATOM   2233  NZ  LYS B 139      -7.609  13.805  11.864  1.00  0.00           N  
ATOM   2234  H   LYS B 139      -3.757  16.485   7.439  1.00  0.00           H  
ATOM   2235  HA  LYS B 139      -3.649  19.023   8.989  1.00  0.00           H  
ATOM   2236 1HB  LYS B 139      -4.596  17.860  10.970  1.00  0.00           H  
ATOM   2237 2HB  LYS B 139      -5.752  17.986   9.651  1.00  0.00           H  
ATOM   2238 1HG  LYS B 139      -5.247  15.633   9.015  1.00  0.00           H  
ATOM   2239 2HG  LYS B 139      -4.156  15.520  10.403  1.00  0.00           H  
ATOM   2240 1HD  LYS B 139      -6.057  16.059  11.917  1.00  0.00           H  
ATOM   2241 2HD  LYS B 139      -7.138  16.109  10.517  1.00  0.00           H  
ATOM   2242 1HE  LYS B 139      -6.577  13.740  10.019  1.00  0.00           H  
ATOM   2243 2HE  LYS B 139      -5.539  13.695  11.447  1.00  0.00           H  
ATOM   2244 1HZ  LYS B 139      -7.709  12.801  11.907  1.00  0.00           H  
ATOM   2245 2HZ  LYS B 139      -7.473  14.169  12.797  1.00  0.00           H  
ATOM   2246 3HZ  LYS B 139      -8.443  14.209  11.463  1.00  0.00           H  
ATOM   2247  N   GLN B 140      -2.029  17.911  10.820  1.00  0.00           N  
ATOM   2248  CA  GLN B 140      -0.800  17.375  11.396  1.00  0.00           C  
ATOM   2249  C   GLN B 140      -0.780  15.851  11.332  1.00  0.00           C  
ATOM   2250  O   GLN B 140      -1.749  15.195  11.722  1.00  0.00           O  
ATOM   2251  CB  GLN B 140      -0.637  17.842  12.843  1.00  0.00           C  
ATOM   2252  CG  GLN B 140       0.682  17.424  13.480  1.00  0.00           C  
ATOM   2253  CD  GLN B 140       1.852  18.270  13.014  1.00  0.00           C  
ATOM   2254  OE1 GLN B 140       1.724  19.484  12.831  1.00  0.00           O  
ATOM   2255  NE2 GLN B 140       3.002  17.634  12.817  1.00  0.00           N  
ATOM   2256  H   GLN B 140      -2.568  18.582  11.348  1.00  0.00           H  
ATOM   2257  HA  GLN B 140       0.044  17.744  10.814  1.00  0.00           H  
ATOM   2258 1HB  GLN B 140      -0.705  18.929  12.884  1.00  0.00           H  
ATOM   2259 2HB  GLN B 140      -1.449  17.440  13.449  1.00  0.00           H  
ATOM   2260 1HG  GLN B 140       0.599  17.526  14.562  1.00  0.00           H  
ATOM   2261 2HG  GLN B 140       0.888  16.386  13.217  1.00  0.00           H  
ATOM   2262 1HE2 GLN B 140       3.808  18.141  12.509  1.00  0.00           H  
ATOM   2263 2HE2 GLN B 140       3.063  16.648  12.976  1.00  0.00           H  
ATOM   2264  N   LEU B 141       0.359  15.365  10.784  1.00  0.00           N  
ATOM   2265  CA  LEU B 141       0.505  13.928  10.585  1.00  0.00           C  
ATOM   2266  C   LEU B 141       0.497  13.191  11.921  1.00  0.00           C  
ATOM   2267  O   LEU B 141       1.223  13.564  12.845  1.00  0.00           O  
ATOM   2268  CB  LEU B 141       1.800  13.620   9.828  1.00  0.00           C  
ATOM   2269  CG  LEU B 141       2.063  12.149   9.504  1.00  0.00           C  
ATOM   2270  CD1 LEU B 141       1.079  11.654   8.450  1.00  0.00           C  
ATOM   2271  CD2 LEU B 141       3.501  11.953   9.035  1.00  0.00           C  
ATOM   2272  H   LEU B 141       1.112  15.979  10.509  1.00  0.00           H  
ATOM   2273  HA  LEU B 141      -0.337  13.574   9.992  1.00  0.00           H  
ATOM   2274 1HB  LEU B 141       1.788  14.163   8.885  1.00  0.00           H  
ATOM   2275 2HB  LEU B 141       2.642  13.978  10.420  1.00  0.00           H  
ATOM   2276  HG  LEU B 141       1.897  11.544  10.396  1.00  0.00           H  
ATOM   2277 1HD1 LEU B 141       1.279  10.605   8.230  1.00  0.00           H  
ATOM   2278 2HD1 LEU B 141       0.061  11.758   8.826  1.00  0.00           H  
ATOM   2279 3HD1 LEU B 141       1.193  12.243   7.541  1.00  0.00           H  
ATOM   2280 1HD2 LEU B 141       3.670  10.899   8.810  1.00  0.00           H  
ATOM   2281 2HD2 LEU B 141       3.676  12.548   8.139  1.00  0.00           H  
ATOM   2282 3HD2 LEU B 141       4.187  12.270   9.821  1.00  0.00           H  
ATOM   2283  N   ASP B 142      -0.414  12.276  12.054  1.00  0.00           N  
ATOM   2284  CA  ASP B 142      -0.458  11.376  13.202  1.00  0.00           C  
ATOM   2285  C   ASP B 142       0.415  10.145  12.969  1.00  0.00           C  
ATOM   2286  O   ASP B 142      -0.002   9.200  12.297  1.00  0.00           O  
ATOM   2287  CB  ASP B 142      -1.898  10.952  13.496  1.00  0.00           C  
ATOM   2288  CG  ASP B 142      -2.023  10.107  14.752  1.00  0.00           C  
ATOM   2289  OD1 ASP B 142      -0.992   9.820  15.399  1.00  0.00           O  
ATOM   2290  OD2 ASP B 142      -3.161   9.721  15.096  1.00  0.00           O  
ATOM   2291  H   ASP B 142      -1.116  12.188  11.333  1.00  0.00           H  
ATOM   2292  HA  ASP B 142      -0.066  11.905  14.071  1.00  0.00           H  
ATOM   2293 1HB  ASP B 142      -2.522  11.838  13.609  1.00  0.00           H  
ATOM   2294 2HB  ASP B 142      -2.289  10.382  12.653  1.00  0.00           H  
ATOM   2295  N   LEU B 143       1.697  10.098  13.525  1.00  0.00           N  
ATOM   2296  CA  LEU B 143       2.682   9.052  13.273  1.00  0.00           C  
ATOM   2297  C   LEU B 143       2.217   7.718  13.847  1.00  0.00           C  
ATOM   2298  O   LEU B 143       2.574   6.657  13.331  1.00  0.00           O  
ATOM   2299  CB  LEU B 143       4.036   9.435  13.875  1.00  0.00           C  
ATOM   2300  CG  LEU B 143       4.791  10.569  13.178  1.00  0.00           C  
ATOM   2301  CD1 LEU B 143       6.058  10.917  13.953  1.00  0.00           C  
ATOM   2302  CD2 LEU B 143       5.126  10.185  11.741  1.00  0.00           C  
ATOM   2303  H   LEU B 143       1.935  10.859  14.146  1.00  0.00           H  
ATOM   2304  HA  LEU B 143       2.799   8.940  12.196  1.00  0.00           H  
ATOM   2305 1HB  LEU B 143       3.883   9.734  14.911  1.00  0.00           H  
ATOM   2306 2HB  LEU B 143       4.682   8.558  13.863  1.00  0.00           H  
ATOM   2307  HG  LEU B 143       4.172  11.467  13.169  1.00  0.00           H  
ATOM   2308 1HD1 LEU B 143       6.585  11.725  13.445  1.00  0.00           H  
ATOM   2309 2HD1 LEU B 143       5.792  11.235  14.961  1.00  0.00           H  
ATOM   2310 3HD1 LEU B 143       6.704  10.041  14.007  1.00  0.00           H  
ATOM   2311 1HD2 LEU B 143       5.662  11.004  11.261  1.00  0.00           H  
ATOM   2312 2HD2 LEU B 143       5.751   9.292  11.739  1.00  0.00           H  
ATOM   2313 3HD2 LEU B 143       4.205   9.984  11.194  1.00  0.00           H  
ATOM   2314  N   ALA B 144       1.379   7.740  14.875  1.00  0.00           N  
ATOM   2315  CA  ALA B 144       0.858   6.545  15.533  1.00  0.00           C  
ATOM   2316  C   ALA B 144      -0.108   5.793  14.620  1.00  0.00           C  
ATOM   2317  O   ALA B 144      -0.318   4.589  14.785  1.00  0.00           O  
ATOM   2318  CB  ALA B 144       0.159   6.911  16.821  1.00  0.00           C  
ATOM   2319  H   ALA B 144       1.095   8.649  15.210  1.00  0.00           H  
ATOM   2320  HA  ALA B 144       1.698   5.886  15.752  1.00  0.00           H  
ATOM   2321 1HB  ALA B 144      -0.203   6.007  17.307  1.00  0.00           H  
ATOM   2322 2HB  ALA B 144       0.855   7.425  17.480  1.00  0.00           H  
ATOM   2323 3HB  ALA B 144      -0.686   7.571  16.596  1.00  0.00           H  
ATOM   2324  N   ALA B 145      -0.673   6.492  13.722  1.00  0.00           N  
ATOM   2325  CA  ALA B 145      -1.662   5.928  12.808  1.00  0.00           C  
ATOM   2326  C   ALA B 145      -1.037   5.606  11.454  1.00  0.00           C  
ATOM   2327  O   ALA B 145      -1.688   5.019  10.586  1.00  0.00           O  
ATOM   2328  CB  ALA B 145      -2.800   6.915  12.620  1.00  0.00           C  
ATOM   2329  H   ALA B 145      -0.428   7.468  13.640  1.00  0.00           H  
ATOM   2330  HA  ALA B 145      -2.031   4.998  13.240  1.00  0.00           H  
ATOM   2331 1HB  ALA B 145      -3.546   6.494  11.953  1.00  0.00           H  
ATOM   2332 2HB  ALA B 145      -3.254   7.137  13.589  1.00  0.00           H  
ATOM   2333 3HB  ALA B 145      -2.401   7.832  12.193  1.00  0.00           H  
ATOM   2334  N   LEU B 146       0.273   5.877  11.273  1.00  0.00           N  
ATOM   2335  CA  LEU B 146       0.947   5.771   9.984  1.00  0.00           C  
ATOM   2336  C   LEU B 146       1.658   4.429   9.850  1.00  0.00           C  
ATOM   2337  O   LEU B 146       2.312   3.971  10.790  1.00  0.00           O  
ATOM   2338  CB  LEU B 146       1.947   6.917   9.799  1.00  0.00           C  
ATOM   2339  CG  LEU B 146       2.765   6.937   8.464  1.00  0.00           C  
ATOM   2340  CD1 LEU B 146       1.858   7.180   7.257  1.00  0.00           C  
ATOM   2341  CD2 LEU B 146       3.738   8.021   8.536  1.00  0.00           C  
ATOM   2342  H   LEU B 146       0.802   6.168  12.083  1.00  0.00           H  
ATOM   2343  HA  LEU B 146       0.198   5.842   9.196  1.00  0.00           H  
ATOM   2344 1HB  LEU B 146       1.403   7.862   9.883  1.00  0.00           H  
ATOM   2345 2HB  LEU B 146       2.661   6.869  10.621  1.00  0.00           H  
ATOM   2346  HG  LEU B 146       3.278   5.990   8.332  1.00  0.00           H  
ATOM   2347 1HD1 LEU B 146       2.461   7.208   6.353  1.00  0.00           H  
ATOM   2348 2HD1 LEU B 146       1.127   6.385   7.165  1.00  0.00           H  
ATOM   2349 3HD1 LEU B 146       1.341   8.131   7.373  1.00  0.00           H  
ATOM   2350 1HD2 LEU B 146       4.305   8.057   7.622  1.00  0.00           H  
ATOM   2351 2HD2 LEU B 146       3.180   8.909   8.658  1.00  0.00           H  
ATOM   2352 3HD2 LEU B 146       4.402   7.882   9.372  1.00  0.00           H  
ATOM   2353  N   ILE B 147       1.459   3.840   8.709  1.00  0.00           N  
ATOM   2354  CA  ILE B 147       2.241   2.682   8.290  1.00  0.00           C  
ATOM   2355  C   ILE B 147       2.869   2.950   6.925  1.00  0.00           C  
ATOM   2356  O   ILE B 147       2.179   3.352   5.985  1.00  0.00           O  
ATOM   2357  CB  ILE B 147       1.476   1.336   8.218  1.00  0.00           C  
ATOM   2358  CG1 ILE B 147       0.925   0.958   9.601  1.00  0.00           C  
ATOM   2359  CG2 ILE B 147       2.415   0.213   7.638  1.00  0.00           C  
ATOM   2360  CD1 ILE B 147       0.008  -0.261   9.604  1.00  0.00           C  
ATOM   2361  H   ILE B 147       0.740   4.197   8.095  1.00  0.00           H  
ATOM   2362  HA  ILE B 147       3.039   2.523   9.014  1.00  0.00           H  
ATOM   2363  HB  ILE B 147       0.665   1.430   7.577  1.00  0.00           H  
ATOM   2364 1HG1 ILE B 147       1.760   0.776  10.261  1.00  0.00           H  
ATOM   2365 2HG1 ILE B 147       0.359   1.804   9.992  1.00  0.00           H  
ATOM   2366 1HG2 ILE B 147       1.885  -0.721   7.564  1.00  0.00           H  
ATOM   2367 2HG2 ILE B 147       2.759   0.481   6.640  1.00  0.00           H  
ATOM   2368 3HG2 ILE B 147       3.278   0.090   8.285  1.00  0.00           H  
ATOM   2369 1HD1 ILE B 147      -0.336  -0.446  10.618  1.00  0.00           H  
ATOM   2370 2HD1 ILE B 147      -0.852  -0.067   8.962  1.00  0.00           H  
ATOM   2371 3HD1 ILE B 147       0.525  -1.145   9.252  1.00  0.00           H  
ATOM   2372  N   VAL B 148       4.209   2.833   6.817  1.00  0.00           N  
ATOM   2373  CA  VAL B 148       4.940   2.914   5.556  1.00  0.00           C  
ATOM   2374  C   VAL B 148       5.695   1.609   5.313  1.00  0.00           C  
ATOM   2375  O   VAL B 148       6.459   1.157   6.169  1.00  0.00           O  
ATOM   2376  CB  VAL B 148       5.920   4.108   5.496  1.00  0.00           C  
ATOM   2377  CG1 VAL B 148       6.681   4.095   4.173  1.00  0.00           C  
ATOM   2378  CG2 VAL B 148       5.150   5.408   5.656  1.00  0.00           C  
ATOM   2379  H   VAL B 148       4.721   2.680   7.674  1.00  0.00           H  
ATOM   2380  HA  VAL B 148       4.221   3.057   4.748  1.00  0.00           H  
ATOM   2381  HB  VAL B 148       6.641   4.018   6.257  1.00  0.00           H  
ATOM   2382 1HG1 VAL B 148       7.361   4.923   4.172  1.00  0.00           H  
ATOM   2383 2HG1 VAL B 148       7.250   3.173   4.063  1.00  0.00           H  
ATOM   2384 3HG1 VAL B 148       5.976   4.187   3.338  1.00  0.00           H  
ATOM   2385 1HG2 VAL B 148       5.832   6.236   5.614  1.00  0.00           H  
ATOM   2386 2HG2 VAL B 148       4.420   5.498   4.861  1.00  0.00           H  
ATOM   2387 3HG2 VAL B 148       4.646   5.404   6.608  1.00  0.00           H  
ATOM   2388  N   TYR B 149       5.388   1.060   4.156  1.00  0.00           N  
ATOM   2389  CA  TYR B 149       5.944  -0.248   3.828  1.00  0.00           C  
ATOM   2390  C   TYR B 149       6.545  -0.250   2.428  1.00  0.00           C  
ATOM   2391  O   TYR B 149       5.896   0.167   1.466  1.00  0.00           O  
ATOM   2392  CB  TYR B 149       4.822  -1.241   3.999  1.00  0.00           C  
ATOM   2393  CG  TYR B 149       5.110  -2.633   3.725  1.00  0.00           C  
ATOM   2394  CD1 TYR B 149       4.749  -3.177   2.516  1.00  0.00           C  
ATOM   2395  CD2 TYR B 149       5.690  -3.409   4.701  1.00  0.00           C  
ATOM   2396  CE1 TYR B 149       4.979  -4.480   2.279  1.00  0.00           C  
ATOM   2397  CE2 TYR B 149       5.896  -4.725   4.463  1.00  0.00           C  
ATOM   2398  CZ  TYR B 149       5.558  -5.269   3.259  1.00  0.00           C  
ATOM   2399  OH  TYR B 149       5.766  -6.605   3.039  1.00  0.00           O  
ATOM   2400  H   TYR B 149       4.780   1.517   3.491  1.00  0.00           H  
ATOM   2401  HA  TYR B 149       6.739  -0.474   4.539  1.00  0.00           H  
ATOM   2402 1HB  TYR B 149       4.453  -1.174   5.025  1.00  0.00           H  
ATOM   2403 2HB  TYR B 149       4.030  -0.937   3.373  1.00  0.00           H  
ATOM   2404  HD1 TYR B 149       4.287  -2.558   1.747  1.00  0.00           H  
ATOM   2405  HD2 TYR B 149       5.952  -2.984   5.666  1.00  0.00           H  
ATOM   2406  HE1 TYR B 149       4.692  -4.911   1.325  1.00  0.00           H  
ATOM   2407  HE2 TYR B 149       6.328  -5.351   5.229  1.00  0.00           H  
ATOM   2408  HH  TYR B 149       6.004  -7.039   3.865  1.00  0.00           H  
ATOM   2409  N   TRP B 150       7.804  -0.623   2.317  1.00  0.00           N  
ATOM   2410  CA  TRP B 150       8.474  -0.817   1.035  1.00  0.00           C  
ATOM   2411  C   TRP B 150       8.840  -2.282   0.828  1.00  0.00           C  
ATOM   2412  O   TRP B 150       9.358  -2.934   1.738  1.00  0.00           O  
ATOM   2413  CB  TRP B 150       9.725  -0.001   0.955  1.00  0.00           C  
ATOM   2414  CG  TRP B 150       9.495   1.434   0.854  1.00  0.00           C  
ATOM   2415  CD1 TRP B 150       9.410   2.374   1.837  1.00  0.00           C  
ATOM   2416  CD2 TRP B 150       9.342   2.121  -0.372  1.00  0.00           C  
ATOM   2417  NE1 TRP B 150       9.239   3.598   1.283  1.00  0.00           N  
ATOM   2418  CE2 TRP B 150       9.206   3.469  -0.066  1.00  0.00           C  
ATOM   2419  CE3 TRP B 150       9.314   1.710  -1.683  1.00  0.00           C  
ATOM   2420  CZ2 TRP B 150       9.076   4.411  -1.039  1.00  0.00           C  
ATOM   2421  CZ3 TRP B 150       9.165   2.641  -2.642  1.00  0.00           C  
ATOM   2422  CH2 TRP B 150       9.071   3.970  -2.329  1.00  0.00           C  
ATOM   2423  H   TRP B 150       8.321  -0.779   3.171  1.00  0.00           H  
ATOM   2424  HA  TRP B 150       7.790  -0.522   0.239  1.00  0.00           H  
ATOM   2425 1HB  TRP B 150      10.306  -0.209   1.816  1.00  0.00           H  
ATOM   2426 2HB  TRP B 150      10.299  -0.322   0.100  1.00  0.00           H  
ATOM   2427  HD1 TRP B 150       9.479   2.174   2.895  1.00  0.00           H  
ATOM   2428  HE1 TRP B 150       9.161   4.471   1.790  1.00  0.00           H  
ATOM   2429  HE3 TRP B 150       9.402   0.657  -1.945  1.00  0.00           H  
ATOM   2430  HZ2 TRP B 150       8.986   5.460  -0.824  1.00  0.00           H  
ATOM   2431  HZ3 TRP B 150       9.129   2.301  -3.666  1.00  0.00           H  
ATOM   2432  HH2 TRP B 150       8.969   4.699  -3.129  1.00  0.00           H  
ATOM   2433  N   GLU B 151       8.518  -2.816  -0.421  1.00  0.00           N  
ATOM   2434  CA  GLU B 151       8.924  -4.186  -0.723  1.00  0.00           C  
ATOM   2435  C   GLU B 151       9.443  -4.305  -2.154  1.00  0.00           C  
ATOM   2436  O   GLU B 151       9.135  -3.466  -3.003  1.00  0.00           O  
ATOM   2437  CB  GLU B 151       7.821  -5.231  -0.507  1.00  0.00           C  
ATOM   2438  CG  GLU B 151       6.622  -5.092  -1.372  1.00  0.00           C  
ATOM   2439  CD  GLU B 151       5.721  -6.262  -1.259  1.00  0.00           C  
ATOM   2440  OE1 GLU B 151       5.582  -6.887  -2.276  1.00  0.00           O  
ATOM   2441  OE2 GLU B 151       5.198  -6.559  -0.222  1.00  0.00           O  
ATOM   2442  H   GLU B 151       8.015  -2.287  -1.119  1.00  0.00           H  
ATOM   2443  HA  GLU B 151       9.736  -4.463  -0.050  1.00  0.00           H  
ATOM   2444 1HB  GLU B 151       8.236  -6.228  -0.675  1.00  0.00           H  
ATOM   2445 2HB  GLU B 151       7.493  -5.193   0.532  1.00  0.00           H  
ATOM   2446 1HG  GLU B 151       6.081  -4.190  -1.082  1.00  0.00           H  
ATOM   2447 2HG  GLU B 151       6.939  -4.990  -2.408  1.00  0.00           H  
ATOM   2448  N   MET B 152      10.315  -5.220  -2.320  1.00  0.00           N  
ATOM   2449  CA  MET B 152      10.774  -5.626  -3.646  1.00  0.00           C  
ATOM   2450  C   MET B 152      10.742  -7.144  -3.791  1.00  0.00           C  
ATOM   2451  O   MET B 152      11.272  -7.864  -2.943  1.00  0.00           O  
ATOM   2452  CB  MET B 152      12.152  -5.026  -3.993  1.00  0.00           C  
ATOM   2453  CG  MET B 152      12.576  -5.132  -5.503  1.00  0.00           C  
ATOM   2454  SD  MET B 152      13.225  -6.667  -6.098  1.00  0.00           S  
ATOM   2455  CE  MET B 152      14.967  -6.550  -5.991  1.00  0.00           C  
ATOM   2456  H   MET B 152      10.699  -5.677  -1.505  1.00  0.00           H  
ATOM   2457  HA  MET B 152      10.102  -5.199  -4.390  1.00  0.00           H  
ATOM   2458 1HB  MET B 152      12.101  -3.975  -3.839  1.00  0.00           H  
ATOM   2459 2HB  MET B 152      12.927  -5.432  -3.351  1.00  0.00           H  
ATOM   2460 1HG  MET B 152      11.723  -4.870  -6.118  1.00  0.00           H  
ATOM   2461 2HG  MET B 152      13.333  -4.381  -5.679  1.00  0.00           H  
ATOM   2462 1HE  MET B 152      15.408  -7.470  -6.366  1.00  0.00           H  
ATOM   2463 2HE  MET B 152      15.321  -5.718  -6.597  1.00  0.00           H  
ATOM   2464 3HE  MET B 152      15.269  -6.415  -4.989  1.00  0.00           H  
ATOM   2465  N   GLU B 153       9.894  -7.550  -4.798  1.00  0.00           N  
ATOM   2466  CA  GLU B 153       9.734  -8.977  -5.059  1.00  0.00           C  
ATOM   2467  C   GLU B 153       9.234  -9.712  -3.819  1.00  0.00           C  
ATOM   2468  O   GLU B 153       9.723 -10.796  -3.494  1.00  0.00           O  
ATOM   2469  CB  GLU B 153      10.992  -9.634  -5.635  1.00  0.00           C  
ATOM   2470  CG  GLU B 153      11.290  -9.251  -7.096  1.00  0.00           C  
ATOM   2471  CD  GLU B 153      10.336  -9.896  -8.096  1.00  0.00           C  
ATOM   2472  OE1 GLU B 153      10.198  -9.376  -9.180  1.00  0.00           O  
ATOM   2473  OE2 GLU B 153       9.749 -10.899  -7.771  1.00  0.00           O  
ATOM   2474  H   GLU B 153       9.380  -6.886  -5.360  1.00  0.00           H  
ATOM   2475  HA  GLU B 153       8.988  -9.104  -5.844  1.00  0.00           H  
ATOM   2476 1HB  GLU B 153      11.858  -9.368  -5.027  1.00  0.00           H  
ATOM   2477 2HB  GLU B 153      10.889 -10.716  -5.595  1.00  0.00           H  
ATOM   2478 1HG  GLU B 153      11.162  -8.183  -7.203  1.00  0.00           H  
ATOM   2479 2HG  GLU B 153      12.321  -9.506  -7.339  1.00  0.00           H  
ATOM   2480  N   GLY B 154       8.410  -9.040  -3.091  1.00  0.00           N  
ATOM   2481  CA  GLY B 154       7.774  -9.665  -1.942  1.00  0.00           C  
ATOM   2482  C   GLY B 154       8.641  -9.649  -0.697  1.00  0.00           C  
ATOM   2483  O   GLY B 154       8.224 -10.123   0.362  1.00  0.00           O  
ATOM   2484  H   GLY B 154       8.197  -8.077  -3.308  1.00  0.00           H  
ATOM   2485 1HA  GLY B 154       6.837  -9.153  -1.721  1.00  0.00           H  
ATOM   2486 2HA  GLY B 154       7.526 -10.699  -2.181  1.00  0.00           H  
ATOM   2487  N   LYS B 155       9.857  -9.118  -0.794  1.00  0.00           N  
ATOM   2488  CA  LYS B 155      10.770  -9.029   0.342  1.00  0.00           C  
ATOM   2489  C   LYS B 155      10.722  -7.643   0.978  1.00  0.00           C  
ATOM   2490  O   LYS B 155      10.790  -6.630   0.278  1.00  0.00           O  
ATOM   2491  CB  LYS B 155      12.190  -9.309  -0.153  1.00  0.00           C  
ATOM   2492  CG  LYS B 155      12.390 -10.704  -0.727  1.00  0.00           C  
ATOM   2493  CD  LYS B 155      13.759 -10.841  -1.392  1.00  0.00           C  
ATOM   2494  CE  LYS B 155      13.952 -12.235  -1.981  1.00  0.00           C  
ATOM   2495  NZ  LYS B 155      15.240 -12.358  -2.737  1.00  0.00           N  
ATOM   2496  H   LYS B 155      10.154  -8.764  -1.692  1.00  0.00           H  
ATOM   2497  HA  LYS B 155      10.458  -9.755   1.094  1.00  0.00           H  
ATOM   2498 1HB  LYS B 155      12.460  -8.586  -0.915  1.00  0.00           H  
ATOM   2499 2HB  LYS B 155      12.887  -9.181   0.668  1.00  0.00           H  
ATOM   2500 1HG  LYS B 155      12.296 -11.441   0.067  1.00  0.00           H  
ATOM   2501 2HG  LYS B 155      11.614 -10.897  -1.473  1.00  0.00           H  
ATOM   2502 1HD  LYS B 155      13.828 -10.108  -2.199  1.00  0.00           H  
ATOM   2503 2HD  LYS B 155      14.549 -10.633  -0.678  1.00  0.00           H  
ATOM   2504 1HE  LYS B 155      13.949 -12.961  -1.169  1.00  0.00           H  
ATOM   2505 2HE  LYS B 155      13.123 -12.454  -2.655  1.00  0.00           H  
ATOM   2506 1HZ  LYS B 155      15.325 -13.296  -3.107  1.00  0.00           H  
ATOM   2507 2HZ  LYS B 155      15.245 -11.696  -3.501  1.00  0.00           H  
ATOM   2508 3HZ  LYS B 155      16.024 -12.167  -2.127  1.00  0.00           H  
ATOM   2509  N   ASN B 156      10.578  -7.670   2.301  1.00  0.00           N  
ATOM   2510  CA  ASN B 156      10.524  -6.420   3.053  1.00  0.00           C  
ATOM   2511  C   ASN B 156      11.853  -5.672   2.993  1.00  0.00           C  
ATOM   2512  O   ASN B 156      12.900  -6.231   3.323  1.00  0.00           O  
ATOM   2513  CB  ASN B 156      10.144  -6.769   4.486  1.00  0.00           C  
ATOM   2514  CG  ASN B 156       9.817  -5.629   5.402  1.00  0.00           C  
ATOM   2515  OD1 ASN B 156      10.526  -4.627   5.547  1.00  0.00           O  
ATOM   2516  ND2 ASN B 156       8.695  -5.809   6.039  1.00  0.00           N  
ATOM   2517  H   ASN B 156      10.505  -8.546   2.798  1.00  0.00           H  
ATOM   2518  HA  ASN B 156       9.769  -5.776   2.600  1.00  0.00           H  
ATOM   2519 1HB  ASN B 156       9.285  -7.436   4.466  1.00  0.00           H  
ATOM   2520 2HB  ASN B 156      10.966  -7.328   4.931  1.00  0.00           H  
ATOM   2521 1HD2 ASN B 156       8.310  -5.126   6.681  1.00  0.00           H  
ATOM   2522 2HD2 ASN B 156       8.166  -6.641   5.884  1.00  0.00           H  
ATOM   2523  N   ILE B 157      11.753  -4.401   2.409  1.00  0.00           N  
ATOM   2524  CA  ILE B 157      12.954  -3.574   2.365  1.00  0.00           C  
ATOM   2525  C   ILE B 157      13.034  -2.712   3.623  1.00  0.00           C  
ATOM   2526  O   ILE B 157      14.077  -2.655   4.279  1.00  0.00           O  
ATOM   2527  CB  ILE B 157      12.929  -2.608   1.203  1.00  0.00           C  
ATOM   2528  CG1 ILE B 157      12.902  -3.342  -0.048  1.00  0.00           C  
ATOM   2529  CG2 ILE B 157      14.202  -1.738   1.291  1.00  0.00           C  
ATOM   2530  CD1 ILE B 157      12.532  -2.504  -1.153  1.00  0.00           C  
ATOM   2531  H   ILE B 157      10.893  -4.040   2.022  1.00  0.00           H  
ATOM   2532  HA  ILE B 157      13.824  -4.229   2.337  1.00  0.00           H  
ATOM   2533  HB  ILE B 157      12.044  -1.984   1.241  1.00  0.00           H  
ATOM   2534 1HG1 ILE B 157      13.880  -3.727  -0.235  1.00  0.00           H  
ATOM   2535 2HG1 ILE B 157      12.208  -4.175   0.017  1.00  0.00           H  
ATOM   2536 1HG2 ILE B 157      14.263  -1.058   0.508  1.00  0.00           H  
ATOM   2537 2HG2 ILE B 157      14.219  -1.177   2.216  1.00  0.00           H  
ATOM   2538 3HG2 ILE B 157      15.063  -2.374   1.257  1.00  0.00           H  
ATOM   2539 1HD1 ILE B 157      12.559  -3.091  -2.015  1.00  0.00           H  
ATOM   2540 2HD1 ILE B 157      11.528  -2.114  -1.005  1.00  0.00           H  
ATOM   2541 3HD1 ILE B 157      13.212  -1.699  -1.259  1.00  0.00           H  
ATOM   2542  N   ILE B 158      11.997  -1.999   3.965  1.00  0.00           N  
ATOM   2543  CA  ILE B 158      11.905  -1.162   5.156  1.00  0.00           C  
ATOM   2544  C   ILE B 158      10.443  -1.023   5.576  1.00  0.00           C  
ATOM   2545  O   ILE B 158       9.544  -1.034   4.732  1.00  0.00           O  
ATOM   2546  CB  ILE B 158      12.574   0.239   4.955  1.00  0.00           C  
ATOM   2547  CG1 ILE B 158      12.881   0.956   6.291  1.00  0.00           C  
ATOM   2548  CG2 ILE B 158      11.685   1.159   4.207  1.00  0.00           C  
ATOM   2549  CD1 ILE B 158      14.060   0.372   7.061  1.00  0.00           C  
ATOM   2550  H   ILE B 158      11.208  -2.049   3.337  1.00  0.00           H  
ATOM   2551  HA  ILE B 158      12.454  -1.647   5.962  1.00  0.00           H  
ATOM   2552  HB  ILE B 158      13.508   0.117   4.407  1.00  0.00           H  
ATOM   2553 1HG1 ILE B 158      13.126   1.971   6.070  1.00  0.00           H  
ATOM   2554 2HG1 ILE B 158      12.009   0.949   6.931  1.00  0.00           H  
ATOM   2555 1HG2 ILE B 158      12.183   2.119   4.071  1.00  0.00           H  
ATOM   2556 2HG2 ILE B 158      11.487   0.726   3.273  1.00  0.00           H  
ATOM   2557 3HG2 ILE B 158      10.754   1.321   4.749  1.00  0.00           H  
ATOM   2558 1HD1 ILE B 158      14.216   0.969   7.968  1.00  0.00           H  
ATOM   2559 2HD1 ILE B 158      13.876  -0.658   7.347  1.00  0.00           H  
ATOM   2560 3HD1 ILE B 158      14.957   0.416   6.442  1.00  0.00           H  
ATOM   2561  N   GLN B 159      10.209  -0.984   6.984  1.00  0.00           N  
ATOM   2562  CA  GLN B 159       8.864  -0.824   7.527  1.00  0.00           C  
ATOM   2563  C   GLN B 159       8.848   0.189   8.668  1.00  0.00           C  
ATOM   2564  O   GLN B 159       9.727   0.172   9.532  1.00  0.00           O  
ATOM   2565  CB  GLN B 159       8.413  -2.241   7.913  1.00  0.00           C  
ATOM   2566  CG  GLN B 159       7.087  -2.402   8.476  1.00  0.00           C  
ATOM   2567  CD  GLN B 159       6.752  -3.854   8.668  1.00  0.00           C  
ATOM   2568  OE1 GLN B 159       6.882  -4.675   7.763  1.00  0.00           O  
ATOM   2569  NE2 GLN B 159       6.352  -4.219   9.870  1.00  0.00           N  
ATOM   2570  H   GLN B 159      10.989  -1.069   7.620  1.00  0.00           H  
ATOM   2571  HA  GLN B 159       8.215  -0.448   6.737  1.00  0.00           H  
ATOM   2572 1HB  GLN B 159       8.465  -2.875   7.025  1.00  0.00           H  
ATOM   2573 2HB  GLN B 159       9.124  -2.661   8.636  1.00  0.00           H  
ATOM   2574 1HG  GLN B 159       7.170  -1.985   9.440  1.00  0.00           H  
ATOM   2575 2HG  GLN B 159       6.322  -1.903   7.876  1.00  0.00           H  
ATOM   2576 1HE2 GLN B 159       6.142  -5.179  10.074  1.00  0.00           H  
ATOM   2577 2HE2 GLN B 159       6.265  -3.539  10.608  1.00  0.00           H  
ATOM   2578  N   PHE B 160       7.943   1.101   8.506  1.00  0.00           N  
ATOM   2579  CA  PHE B 160       7.613   2.066   9.548  1.00  0.00           C  
ATOM   2580  C   PHE B 160       6.192   1.852  10.054  1.00  0.00           C  
ATOM   2581  O   PHE B 160       5.233   1.941   9.285  1.00  0.00           O  
ATOM   2582  CB  PHE B 160       7.808   3.464   9.050  1.00  0.00           C  
ATOM   2583  CG  PHE B 160       7.606   4.554  10.025  1.00  0.00           C  
ATOM   2584  CD1 PHE B 160       6.383   5.204  10.149  1.00  0.00           C  
ATOM   2585  CD2 PHE B 160       8.671   4.974  10.798  1.00  0.00           C  
ATOM   2586  CE1 PHE B 160       6.248   6.240  11.036  1.00  0.00           C  
ATOM   2587  CE2 PHE B 160       8.532   6.002  11.673  1.00  0.00           C  
ATOM   2588  CZ  PHE B 160       7.333   6.643  11.788  1.00  0.00           C  
ATOM   2589  H   PHE B 160       7.451   1.141   7.625  1.00  0.00           H  
ATOM   2590  HA  PHE B 160       8.298   1.920  10.384  1.00  0.00           H  
ATOM   2591 1HB  PHE B 160       8.812   3.512   8.724  1.00  0.00           H  
ATOM   2592 2HB  PHE B 160       7.176   3.632   8.234  1.00  0.00           H  
ATOM   2593  HD1 PHE B 160       5.530   4.883   9.541  1.00  0.00           H  
ATOM   2594  HD2 PHE B 160       9.631   4.470  10.701  1.00  0.00           H  
ATOM   2595  HE1 PHE B 160       5.292   6.751  11.142  1.00  0.00           H  
ATOM   2596  HE2 PHE B 160       9.374   6.322  12.278  1.00  0.00           H  
ATOM   2597  HZ  PHE B 160       7.242   7.472  12.486  1.00  0.00           H  
ATOM   2598  N   VAL B 161       6.112   1.503  11.353  1.00  0.00           N  
ATOM   2599  CA  VAL B 161       4.803   1.117  11.869  1.00  0.00           C  
ATOM   2600  C   VAL B 161       4.497   1.903  13.143  1.00  0.00           C  
ATOM   2601  O   VAL B 161       5.264   1.855  14.108  1.00  0.00           O  
ATOM   2602  CB  VAL B 161       4.708  -0.385  12.148  1.00  0.00           C  
ATOM   2603  CG1 VAL B 161       3.329  -0.765  12.716  1.00  0.00           C  
ATOM   2604  CG2 VAL B 161       4.924  -1.089  10.905  1.00  0.00           C  
ATOM   2605  H   VAL B 161       6.907   1.497  11.975  1.00  0.00           H  
ATOM   2606  HA  VAL B 161       4.050   1.362  11.119  1.00  0.00           H  
ATOM   2607  HB  VAL B 161       5.466  -0.666  12.880  1.00  0.00           H  
ATOM   2608 1HG1 VAL B 161       3.297  -1.837  12.891  1.00  0.00           H  
ATOM   2609 2HG1 VAL B 161       3.157  -0.249  13.654  1.00  0.00           H  
ATOM   2610 3HG1 VAL B 161       2.549  -0.501  12.010  1.00  0.00           H  
ATOM   2611 1HG2 VAL B 161       4.879  -2.150  11.087  1.00  0.00           H  
ATOM   2612 2HG2 VAL B 161       4.169  -0.799  10.188  1.00  0.00           H  
ATOM   2613 3HG2 VAL B 161       5.875  -0.812  10.552  1.00  0.00           H  
ATOM   2614  N   HIS B 162       3.460   2.708  13.076  1.00  0.00           N  
ATOM   2615  CA  HIS B 162       2.892   3.431  14.208  1.00  0.00           C  
ATOM   2616  C   HIS B 162       3.964   4.223  14.950  1.00  0.00           C  
ATOM   2617  O   HIS B 162       4.024   4.192  16.181  1.00  0.00           O  
ATOM   2618  CB  HIS B 162       2.197   2.439  15.149  1.00  0.00           C  
ATOM   2619  CG  HIS B 162       1.071   1.649  14.486  1.00  0.00           C  
ATOM   2620  ND1 HIS B 162       0.641   0.421  14.969  1.00  0.00           N  
ATOM   2621  CD2 HIS B 162       0.288   1.926  13.410  1.00  0.00           C  
ATOM   2622  CE1 HIS B 162      -0.359  -0.015  14.218  1.00  0.00           C  
ATOM   2623  NE2 HIS B 162      -0.593   0.878  13.276  1.00  0.00           N  
ATOM   2624  H   HIS B 162       3.043   2.818  12.163  1.00  0.00           H  
ATOM   2625  HA  HIS B 162       2.151   4.144  13.849  1.00  0.00           H  
ATOM   2626 1HB  HIS B 162       2.928   1.737  15.551  1.00  0.00           H  
ATOM   2627 2HB  HIS B 162       1.768   2.987  15.988  1.00  0.00           H  
ATOM   2628  HD2 HIS B 162       0.333   2.819  12.782  1.00  0.00           H  
ATOM   2629  HE1 HIS B 162      -0.904  -0.950  14.362  1.00  0.00           H  
ATOM   2630  HE2 HIS B 162      -1.320   0.818  12.576  1.00  0.00           H  
ATOM   2631  N   GLY B 163       4.789   4.877  14.160  1.00  0.00           N  
ATOM   2632  CA  GLY B 163       5.727   5.831  14.731  1.00  0.00           C  
ATOM   2633  C   GLY B 163       7.106   5.244  14.966  1.00  0.00           C  
ATOM   2634  O   GLY B 163       8.023   5.951  15.389  1.00  0.00           O  
ATOM   2635  H   GLY B 163       4.784   4.729  13.161  1.00  0.00           H  
ATOM   2636 1HA  GLY B 163       5.822   6.690  14.067  1.00  0.00           H  
ATOM   2637 2HA  GLY B 163       5.338   6.200  15.680  1.00  0.00           H  
ATOM   2638  N   GLU B 164       7.215   3.881  14.641  1.00  0.00           N  
ATOM   2639  CA  GLU B 164       8.496   3.216  14.863  1.00  0.00           C  
ATOM   2640  C   GLU B 164       8.939   2.444  13.624  1.00  0.00           C  
ATOM   2641  O   GLU B 164       8.105   1.928  12.876  1.00  0.00           O  
ATOM   2642  CB  GLU B 164       8.422   2.275  16.074  1.00  0.00           C  
ATOM   2643  CG  GLU B 164       8.149   2.979  17.418  1.00  0.00           C  
ATOM   2644  CD  GLU B 164       8.139   2.037  18.610  1.00  0.00           C  
ATOM   2645  OE1 GLU B 164       7.994   2.507  19.714  1.00  0.00           O  
ATOM   2646  OE2 GLU B 164       8.285   0.855  18.410  1.00  0.00           O  
ATOM   2647  H   GLU B 164       6.444   3.350  14.262  1.00  0.00           H  
ATOM   2648  HA  GLU B 164       9.250   3.977  15.068  1.00  0.00           H  
ATOM   2649 1HB  GLU B 164       7.622   1.550  15.910  1.00  0.00           H  
ATOM   2650 2HB  GLU B 164       9.356   1.717  16.160  1.00  0.00           H  
ATOM   2651 1HG  GLU B 164       8.903   3.749  17.573  1.00  0.00           H  
ATOM   2652 2HG  GLU B 164       7.178   3.472  17.356  1.00  0.00           H  
ATOM   2653  N   GLU B 165      10.300   2.342  13.439  1.00  0.00           N  
ATOM   2654  CA  GLU B 165      10.834   1.445  12.418  1.00  0.00           C  
ATOM   2655  C   GLU B 165      10.867   0.002  12.913  1.00  0.00           C  
ATOM   2656  O   GLU B 165      11.238  -0.258  14.060  1.00  0.00           O  
ATOM   2657  CB  GLU B 165      12.226   1.824  11.907  1.00  0.00           C  
ATOM   2658  CG  GLU B 165      12.284   3.053  11.025  1.00  0.00           C  
ATOM   2659  CD  GLU B 165      13.680   3.302  10.466  1.00  0.00           C  
ATOM   2660  OE1 GLU B 165      13.799   3.635   9.312  1.00  0.00           O  
ATOM   2661  OE2 GLU B 165      14.620   3.155  11.207  1.00  0.00           O  
ATOM   2662  H   GLU B 165      10.940   2.882  14.003  1.00  0.00           H  
ATOM   2663  HA  GLU B 165      10.179   1.483  11.547  1.00  0.00           H  
ATOM   2664 1HB  GLU B 165      12.896   1.979  12.752  1.00  0.00           H  
ATOM   2665 2HB  GLU B 165      12.626   0.990  11.327  1.00  0.00           H  
ATOM   2666 1HG  GLU B 165      11.585   2.924  10.193  1.00  0.00           H  
ATOM   2667 2HG  GLU B 165      11.960   3.903  11.606  1.00  0.00           H  
ATOM   2668  N   ASP B 166      10.369  -0.777  12.115  1.00  0.00           N  
ATOM   2669  CA  ASP B 166      10.450  -2.204  12.412  1.00  0.00           C  
ATOM   2670  C   ASP B 166      11.584  -2.863  11.630  1.00  0.00           C  
ATOM   2671  O   ASP B 166      11.369  -3.383  10.533  1.00  0.00           O  
ATOM   2672  CB  ASP B 166       9.113  -2.898  12.139  1.00  0.00           C  
ATOM   2673  CG  ASP B 166       9.099  -4.356  12.627  1.00  0.00           C  
ATOM   2674  OD1 ASP B 166      10.172  -4.882  12.882  1.00  0.00           O  
ATOM   2675  OD2 ASP B 166       8.032  -4.904  12.813  1.00  0.00           O  
ATOM   2676  H   ASP B 166       9.909  -0.476  11.268  1.00  0.00           H  
ATOM   2677  HA  ASP B 166      10.661  -2.325  13.475  1.00  0.00           H  
ATOM   2678 1HB  ASP B 166       8.311  -2.350  12.638  1.00  0.00           H  
ATOM   2679 2HB  ASP B 166       8.909  -2.878  11.074  1.00  0.00           H  
ATOM   2680  N   LEU B 167      12.805  -2.929  12.152  1.00  0.00           N  
ATOM   2681  CA  LEU B 167      14.003  -3.378  11.452  1.00  0.00           C  
ATOM   2682  C   LEU B 167      14.147  -4.894  11.538  1.00  0.00           C  
ATOM   2683  O   LEU B 167      14.907  -5.494  10.774  1.00  0.00           O  
ATOM   2684  CB  LEU B 167      15.224  -2.664  12.030  1.00  0.00           C  
ATOM   2685  CG  LEU B 167      15.206  -1.090  11.904  1.00  0.00           C  
ATOM   2686  CD1 LEU B 167      16.426  -0.528  12.592  1.00  0.00           C  
ATOM   2687  CD2 LEU B 167      15.159  -0.645  10.427  1.00  0.00           C  
ATOM   2688  H   LEU B 167      12.879  -2.637  13.116  1.00  0.00           H  
ATOM   2689  HA  LEU B 167      13.914  -3.101  10.402  1.00  0.00           H  
ATOM   2690 1HB  LEU B 167      15.310  -2.919  13.084  1.00  0.00           H  
ATOM   2691 2HB  LEU B 167      16.114  -3.030  11.512  1.00  0.00           H  
ATOM   2692  HG  LEU B 167      14.326  -0.697  12.418  1.00  0.00           H  
ATOM   2693 1HD1 LEU B 167      16.401   0.564  12.527  1.00  0.00           H  
ATOM   2694 2HD1 LEU B 167      16.429  -0.829  13.638  1.00  0.00           H  
ATOM   2695 3HD1 LEU B 167      17.326  -0.900  12.102  1.00  0.00           H  
ATOM   2696 1HD2 LEU B 167      15.153   0.450  10.389  1.00  0.00           H  
ATOM   2697 2HD2 LEU B 167      16.039  -1.020   9.897  1.00  0.00           H  
ATOM   2698 3HD2 LEU B 167      14.265  -1.011   9.941  1.00  0.00           H  
ATOM   2699  N   LYS B 168      13.393  -5.504  12.430  1.00  0.00           N  
ATOM   2700  CA  LYS B 168      13.463  -6.946  12.644  1.00  0.00           C  
ATOM   2701  C   LYS B 168      12.932  -7.708  11.433  1.00  0.00           C  
ATOM   2702  O   LYS B 168      13.331  -8.848  11.187  1.00  0.00           O  
ATOM   2703  CB  LYS B 168      12.690  -7.345  13.900  1.00  0.00           C  
ATOM   2704  CG  LYS B 168      13.349  -6.900  15.213  1.00  0.00           C  
ATOM   2705  CD  LYS B 168      12.525  -7.326  16.430  1.00  0.00           C  
ATOM   2706  CE  LYS B 168      13.181  -6.885  17.738  1.00  0.00           C  
ATOM   2707  NZ  LYS B 168      12.363  -7.263  18.928  1.00  0.00           N  
ATOM   2708  H   LYS B 168      12.748  -4.956  12.981  1.00  0.00           H  
ATOM   2709  HA  LYS B 168      14.508  -7.225  12.784  1.00  0.00           H  
ATOM   2710 1HB  LYS B 168      11.687  -6.906  13.856  1.00  0.00           H  
ATOM   2711 2HB  LYS B 168      12.572  -8.428  13.924  1.00  0.00           H  
ATOM   2712 1HG  LYS B 168      14.344  -7.342  15.281  1.00  0.00           H  
ATOM   2713 2HG  LYS B 168      13.455  -5.817  15.212  1.00  0.00           H  
ATOM   2714 1HD  LYS B 168      11.529  -6.883  16.364  1.00  0.00           H  
ATOM   2715 2HD  LYS B 168      12.421  -8.411  16.436  1.00  0.00           H  
ATOM   2716 1HE  LYS B 168      14.161  -7.352  17.821  1.00  0.00           H  
ATOM   2717 2HE  LYS B 168      13.306  -5.802  17.727  1.00  0.00           H  
ATOM   2718 1HZ  LYS B 168      12.829  -6.954  19.770  1.00  0.00           H  
ATOM   2719 2HZ  LYS B 168      11.454  -6.824  18.868  1.00  0.00           H  
ATOM   2720 3HZ  LYS B 168      12.250  -8.266  18.957  1.00  0.00           H  
ATOM   2721  N   VAL B 169      12.111  -7.188  10.727  1.00  0.00           N  
ATOM   2722  CA  VAL B 169      11.418  -7.894   9.653  1.00  0.00           C  
ATOM   2723  C   VAL B 169      12.060  -7.550   8.311  1.00  0.00           C  
ATOM   2724  O   VAL B 169      11.638  -8.054   7.267  1.00  0.00           O  
ATOM   2725  CB  VAL B 169       9.920  -7.536   9.625  1.00  0.00           C  
ATOM   2726  CG1 VAL B 169       9.275  -7.905  10.947  1.00  0.00           C  
ATOM   2727  CG2 VAL B 169       9.751  -6.047   9.371  1.00  0.00           C  
ATOM   2728  H   VAL B 169      11.898  -6.215  10.894  1.00  0.00           H  
ATOM   2729  HA  VAL B 169      11.518  -8.967   9.823  1.00  0.00           H  
ATOM   2730  HB  VAL B 169       9.435  -8.101   8.835  1.00  0.00           H  
ATOM   2731 1HG1 VAL B 169       8.214  -7.655  10.918  1.00  0.00           H  
ATOM   2732 2HG1 VAL B 169       9.394  -8.972  11.124  1.00  0.00           H  
ATOM   2733 3HG1 VAL B 169       9.748  -7.345  11.758  1.00  0.00           H  
ATOM   2734 1HG2 VAL B 169       8.700  -5.819   9.352  1.00  0.00           H  
ATOM   2735 2HG2 VAL B 169      10.218  -5.490  10.164  1.00  0.00           H  
ATOM   2736 3HG2 VAL B 169      10.195  -5.760   8.425  1.00  0.00           H  
ATOM   2737  N   GLN B 170      13.106  -6.623   8.324  1.00  0.00           N  
ATOM   2738  CA  GLN B 170      13.833  -6.202   7.131  1.00  0.00           C  
ATOM   2739  C   GLN B 170      14.633  -7.359   6.538  1.00  0.00           C  
ATOM   2740  O   GLN B 170      15.257  -8.129   7.271  1.00  0.00           O  
ATOM   2741  CB  GLN B 170      14.779  -5.055   7.502  1.00  0.00           C  
ATOM   2742  CG  GLN B 170      15.566  -4.522   6.376  1.00  0.00           C  
ATOM   2743  CD  GLN B 170      16.372  -3.297   6.727  1.00  0.00           C  
ATOM   2744  OE1 GLN B 170      17.107  -3.266   7.719  1.00  0.00           O  
ATOM   2745  NE2 GLN B 170      16.222  -2.272   5.924  1.00  0.00           N  
ATOM   2746  H   GLN B 170      13.361  -6.231   9.219  1.00  0.00           H  
ATOM   2747  HA  GLN B 170      13.111  -5.877   6.383  1.00  0.00           H  
ATOM   2748 1HB  GLN B 170      14.200  -4.235   7.928  1.00  0.00           H  
ATOM   2749 2HB  GLN B 170      15.476  -5.395   8.267  1.00  0.00           H  
ATOM   2750 1HG  GLN B 170      16.281  -5.285   6.073  1.00  0.00           H  
ATOM   2751 2HG  GLN B 170      14.911  -4.327   5.571  1.00  0.00           H  
ATOM   2752 1HE2 GLN B 170      16.718  -1.409   6.079  1.00  0.00           H  
ATOM   2753 2HE2 GLN B 170      15.574  -2.354   5.148  1.00  0.00           H  
ATOM   2754  N   HIS B 171      14.462  -7.587   5.185  1.00  0.00           N  
ATOM   2755  CA  HIS B 171      15.229  -8.629   4.511  1.00  0.00           C  
ATOM   2756  C   HIS B 171      16.728  -8.380   4.641  1.00  0.00           C  
ATOM   2757  O   HIS B 171      17.177  -7.233   4.596  1.00  0.00           O  
ATOM   2758  CB  HIS B 171      14.812  -8.783   3.056  1.00  0.00           C  
ATOM   2759  CG  HIS B 171      15.367 -10.019   2.430  1.00  0.00           C  
ATOM   2760  ND1 HIS B 171      16.681 -10.121   1.997  1.00  0.00           N  
ATOM   2761  CD2 HIS B 171      14.788 -11.220   2.196  1.00  0.00           C  
ATOM   2762  CE1 HIS B 171      16.871 -11.350   1.506  1.00  0.00           C  
ATOM   2763  NE2 HIS B 171      15.742 -12.024   1.627  1.00  0.00           N  
ATOM   2764  H   HIS B 171      13.806  -7.036   4.651  1.00  0.00           H  
ATOM   2765  HA  HIS B 171      15.018  -9.593   4.974  1.00  0.00           H  
ATOM   2766 1HB  HIS B 171      13.721  -8.815   2.991  1.00  0.00           H  
ATOM   2767 2HB  HIS B 171      15.133  -7.944   2.499  1.00  0.00           H  
ATOM   2768  HD2 HIS B 171      13.760 -11.497   2.424  1.00  0.00           H  
ATOM   2769  HE1 HIS B 171      17.801 -11.738   1.088  1.00  0.00           H  
ATOM   2770  HE2 HIS B 171      15.594 -12.985   1.343  1.00  0.00           H  
ATOM   2771  N   SER B 172      17.460  -9.450   4.731  1.00  0.00           N  
ATOM   2772  CA  SER B 172      18.887  -9.392   5.026  1.00  0.00           C  
ATOM   2773  C   SER B 172      19.641  -8.605   3.960  1.00  0.00           C  
ATOM   2774  O   SER B 172      20.624  -7.924   4.261  1.00  0.00           O  
ATOM   2775  CB  SER B 172      19.470 -10.801   5.139  1.00  0.00           C  
ATOM   2776  OG  SER B 172      19.241 -11.536   3.949  1.00  0.00           O  
ATOM   2777  H   SER B 172      17.023 -10.350   4.591  1.00  0.00           H  
ATOM   2778  HA  SER B 172      19.023  -8.882   5.981  1.00  0.00           H  
ATOM   2779 1HB  SER B 172      20.540 -10.737   5.333  1.00  0.00           H  
ATOM   2780 2HB  SER B 172      19.015 -11.316   5.984  1.00  0.00           H  
ATOM   2781  HG  SER B 172      18.765 -10.945   3.360  1.00  0.00           H  
ATOM   2782  N   SER B 173      19.217  -8.658   2.695  1.00  0.00           N  
ATOM   2783  CA  SER B 173      19.886  -8.013   1.571  1.00  0.00           C  
ATOM   2784  C   SER B 173      19.830  -6.494   1.691  1.00  0.00           C  
ATOM   2785  O   SER B 173      20.617  -5.787   1.060  1.00  0.00           O  
ATOM   2786  CB  SER B 173      19.257  -8.452   0.248  1.00  0.00           C  
ATOM   2787  OG  SER B 173      19.377  -9.853   0.074  1.00  0.00           O  
ATOM   2788  H   SER B 173      18.373  -9.187   2.528  1.00  0.00           H  
ATOM   2789  HA  SER B 173      20.935  -8.313   1.574  1.00  0.00           H  
ATOM   2790 1HB  SER B 173      18.205  -8.168   0.233  1.00  0.00           H  
ATOM   2791 2HB  SER B 173      19.747  -7.936  -0.576  1.00  0.00           H  
ATOM   2792  HG  SER B 173      19.835 -10.178   0.853  1.00  0.00           H  
ATOM   2793  N   TYR B 174      18.967  -6.005   2.549  1.00  0.00           N  
ATOM   2794  CA  TYR B 174      18.766  -4.561   2.598  1.00  0.00           C  
ATOM   2795  C   TYR B 174      19.205  -3.995   3.944  1.00  0.00           C  
ATOM   2796  O   TYR B 174      19.184  -2.779   4.149  1.00  0.00           O  
ATOM   2797  CB  TYR B 174      17.297  -4.213   2.340  1.00  0.00           C  
ATOM   2798  CG  TYR B 174      16.844  -4.503   0.929  1.00  0.00           C  
ATOM   2799  CD1 TYR B 174      17.214  -3.673  -0.127  1.00  0.00           C  
ATOM   2800  CD2 TYR B 174      16.045  -5.606   0.650  1.00  0.00           C  
ATOM   2801  CE1 TYR B 174      16.797  -3.935  -1.428  1.00  0.00           C  
ATOM   2802  CE2 TYR B 174      15.623  -5.878  -0.647  1.00  0.00           C  
ATOM   2803  CZ  TYR B 174      16.004  -5.038  -1.678  1.00  0.00           C  
ATOM   2804  OH  TYR B 174      15.588  -5.303  -2.964  1.00  0.00           O  
ATOM   2805  H   TYR B 174      18.439  -6.597   3.175  1.00  0.00           H  
ATOM   2806  HA  TYR B 174      19.374  -4.100   1.819  1.00  0.00           H  
ATOM   2807 1HB  TYR B 174      16.663  -4.778   3.025  1.00  0.00           H  
ATOM   2808 2HB  TYR B 174      17.133  -3.155   2.540  1.00  0.00           H  
ATOM   2809  HD1 TYR B 174      17.841  -2.801   0.059  1.00  0.00           H  
ATOM   2810  HD2 TYR B 174      15.738  -6.274   1.455  1.00  0.00           H  
ATOM   2811  HE1 TYR B 174      17.097  -3.273  -2.240  1.00  0.00           H  
ATOM   2812  HE2 TYR B 174      14.996  -6.748  -0.845  1.00  0.00           H  
ATOM   2813  HH  TYR B 174      15.048  -6.097  -2.967  1.00  0.00           H  
ATOM   2814  N   ARG B 175      19.596  -4.939   4.872  1.00  0.00           N  
ATOM   2815  CA  ARG B 175      20.094  -4.464   6.159  1.00  0.00           C  
ATOM   2816  C   ARG B 175      21.365  -3.640   5.984  1.00  0.00           C  
ATOM   2817  O   ARG B 175      22.262  -4.025   5.231  1.00  0.00           O  
ATOM   2818  CB  ARG B 175      20.359  -5.641   7.101  1.00  0.00           C  
ATOM   2819  CG  ARG B 175      19.096  -6.305   7.627  1.00  0.00           C  
ATOM   2820  CD  ARG B 175      19.412  -7.389   8.648  1.00  0.00           C  
ATOM   2821  NE  ARG B 175      18.217  -8.140   9.024  1.00  0.00           N  
ATOM   2822  CZ  ARG B 175      18.208  -9.189   9.842  1.00  0.00           C  
ATOM   2823  NH1 ARG B 175      19.334  -9.633  10.388  1.00  0.00           N  
ATOM   2824  NH2 ARG B 175      17.064  -9.798  10.116  1.00  0.00           N  
ATOM   2825  H   ARG B 175      19.552  -5.933   4.698  1.00  0.00           H  
ATOM   2826  HA  ARG B 175      19.335  -3.823   6.608  1.00  0.00           H  
ATOM   2827 1HB  ARG B 175      20.948  -6.396   6.583  1.00  0.00           H  
ATOM   2828 2HB  ARG B 175      20.944  -5.299   7.955  1.00  0.00           H  
ATOM   2829 1HG  ARG B 175      18.464  -5.557   8.106  1.00  0.00           H  
ATOM   2830 2HG  ARG B 175      18.553  -6.762   6.799  1.00  0.00           H  
ATOM   2831 1HD  ARG B 175      20.136  -8.085   8.227  1.00  0.00           H  
ATOM   2832 2HD  ARG B 175      19.827  -6.933   9.546  1.00  0.00           H  
ATOM   2833  HE  ARG B 175      17.332  -7.842   8.635  1.00  0.00           H  
ATOM   2834 1HH1 ARG B 175      20.210  -9.173  10.184  1.00  0.00           H  
ATOM   2835 2HH1 ARG B 175      19.315 -10.430  11.007  1.00  0.00           H  
ATOM   2836 1HH2 ARG B 175      16.203  -9.465   9.704  1.00  0.00           H  
ATOM   2837 2HH2 ARG B 175      17.052 -10.594  10.736  1.00  0.00           H  
ATOM   2838  N   GLN B 176      21.307  -2.434   6.555  1.00  0.00           N  
ATOM   2839  CA  GLN B 176      22.435  -1.509   6.575  1.00  0.00           C  
ATOM   2840  C   GLN B 176      22.536  -0.736   5.264  1.00  0.00           C  
ATOM   2841  O   GLN B 176      23.323   0.206   5.151  1.00  0.00           O  
ATOM   2842  CB  GLN B 176      23.741  -2.259   6.844  1.00  0.00           C  
ATOM   2843  CG  GLN B 176      23.791  -2.938   8.206  1.00  0.00           C  
ATOM   2844  CD  GLN B 176      23.660  -1.958   9.356  1.00  0.00           C  
ATOM   2845  OE1 GLN B 176      24.198  -0.847   9.307  1.00  0.00           O  
ATOM   2846  NE2 GLN B 176      22.944  -2.361  10.400  1.00  0.00           N  
ATOM   2847  H   GLN B 176      20.438  -2.159   6.990  1.00  0.00           H  
ATOM   2848  HA  GLN B 176      22.277  -0.788   7.377  1.00  0.00           H  
ATOM   2849 1HB  GLN B 176      23.887  -3.021   6.079  1.00  0.00           H  
ATOM   2850 2HB  GLN B 176      24.579  -1.565   6.779  1.00  0.00           H  
ATOM   2851 1HG  GLN B 176      22.971  -3.652   8.275  1.00  0.00           H  
ATOM   2852 2HG  GLN B 176      24.745  -3.454   8.308  1.00  0.00           H  
ATOM   2853 1HE2 GLN B 176      22.823  -1.756  11.188  1.00  0.00           H  
ATOM   2854 2HE2 GLN B 176      22.525  -3.269  10.399  1.00  0.00           H  
ATOM   2855  N   ARG B 177      21.737  -1.134   4.214  1.00  0.00           N  
ATOM   2856  CA  ARG B 177      21.806  -0.487   2.907  1.00  0.00           C  
ATOM   2857  C   ARG B 177      20.553   0.341   2.640  1.00  0.00           C  
ATOM   2858  O   ARG B 177      20.573   1.257   1.815  1.00  0.00           O  
ATOM   2859  CB  ARG B 177      21.992  -1.528   1.801  1.00  0.00           C  
ATOM   2860  CG  ARG B 177      23.356  -2.199   1.810  1.00  0.00           C  
ATOM   2861  CD  ARG B 177      23.420  -3.361   0.829  1.00  0.00           C  
ATOM   2862  NE  ARG B 177      23.008  -2.956  -0.512  1.00  0.00           N  
ATOM   2863  CZ  ARG B 177      22.715  -3.797  -1.501  1.00  0.00           C  
ATOM   2864  NH1 ARG B 177      22.783  -5.110  -1.317  1.00  0.00           N  
ATOM   2865  NH2 ARG B 177      22.350  -3.321  -2.682  1.00  0.00           N  
ATOM   2866  H   ARG B 177      21.086  -1.894   4.353  1.00  0.00           H  
ATOM   2867  HA  ARG B 177      22.664   0.186   2.899  1.00  0.00           H  
ATOM   2868 1HB  ARG B 177      21.233  -2.302   1.899  1.00  0.00           H  
ATOM   2869 2HB  ARG B 177      21.853  -1.055   0.829  1.00  0.00           H  
ATOM   2870 1HG  ARG B 177      24.120  -1.473   1.531  1.00  0.00           H  
ATOM   2871 2HG  ARG B 177      23.567  -2.582   2.809  1.00  0.00           H  
ATOM   2872 1HD  ARG B 177      24.442  -3.736   0.776  1.00  0.00           H  
ATOM   2873 2HD  ARG B 177      22.758  -4.158   1.166  1.00  0.00           H  
ATOM   2874  HE  ARG B 177      22.940  -1.965  -0.704  1.00  0.00           H  
ATOM   2875 1HH1 ARG B 177      23.060  -5.481  -0.419  1.00  0.00           H  
ATOM   2876 2HH1 ARG B 177      22.558  -5.738  -2.075  1.00  0.00           H  
ATOM   2877 1HH2 ARG B 177      22.295  -2.322  -2.829  1.00  0.00           H  
ATOM   2878 2HH2 ARG B 177      22.127  -3.955  -3.435  1.00  0.00           H  
ATOM   2879  N   ALA B 178      19.460  -0.005   3.275  1.00  0.00           N  
ATOM   2880  CA  ALA B 178      18.194   0.675   3.013  1.00  0.00           C  
ATOM   2881  C   ALA B 178      17.690   1.394   4.261  1.00  0.00           C  
ATOM   2882  O   ALA B 178      17.818   0.881   5.375  1.00  0.00           O  
ATOM   2883  CB  ALA B 178      17.149  -0.321   2.517  1.00  0.00           C  
ATOM   2884  H   ALA B 178      19.486  -0.751   3.956  1.00  0.00           H  
ATOM   2885  HA  ALA B 178      18.365   1.422   2.238  1.00  0.00           H  
ATOM   2886 1HB  ALA B 178      16.211   0.200   2.326  1.00  0.00           H  
ATOM   2887 2HB  ALA B 178      17.499  -0.787   1.596  1.00  0.00           H  
ATOM   2888 3HB  ALA B 178      16.990  -1.088   3.273  1.00  0.00           H  
ATOM   2889  N   ARG B 179      17.173   2.553   4.092  1.00  0.00           N  
ATOM   2890  CA  ARG B 179      16.578   3.284   5.206  1.00  0.00           C  
ATOM   2891  C   ARG B 179      15.413   4.148   4.734  1.00  0.00           C  
ATOM   2892  O   ARG B 179      15.368   4.557   3.572  1.00  0.00           O  
ATOM   2893  CB  ARG B 179      17.628   4.154   5.901  1.00  0.00           C  
ATOM   2894  CG  ARG B 179      18.147   5.297   5.042  1.00  0.00           C  
ATOM   2895  CD  ARG B 179      19.183   6.132   5.782  1.00  0.00           C  
ATOM   2896  NE  ARG B 179      19.647   7.255   4.973  1.00  0.00           N  
ATOM   2897  CZ  ARG B 179      20.543   8.155   5.368  1.00  0.00           C  
ATOM   2898  NH1 ARG B 179      21.092   8.080   6.575  1.00  0.00           N  
ATOM   2899  NH2 ARG B 179      20.894   9.137   4.551  1.00  0.00           N  
ATOM   2900  H   ARG B 179      17.175   2.972   3.173  1.00  0.00           H  
ATOM   2901  HA  ARG B 179      16.192   2.562   5.927  1.00  0.00           H  
ATOM   2902 1HB  ARG B 179      17.205   4.578   6.810  1.00  0.00           H  
ATOM   2903 2HB  ARG B 179      18.477   3.536   6.193  1.00  0.00           H  
ATOM   2904 1HG  ARG B 179      18.611   4.894   4.142  1.00  0.00           H  
ATOM   2905 2HG  ARG B 179      17.318   5.948   4.763  1.00  0.00           H  
ATOM   2906 1HD  ARG B 179      18.745   6.527   6.698  1.00  0.00           H  
ATOM   2907 2HD  ARG B 179      20.042   5.510   6.030  1.00  0.00           H  
ATOM   2908  HE  ARG B 179      19.260   7.357   4.044  1.00  0.00           H  
ATOM   2909 1HH1 ARG B 179      20.830   7.334   7.204  1.00  0.00           H  
ATOM   2910 2HH1 ARG B 179      21.771   8.769   6.864  1.00  0.00           H  
ATOM   2911 1HH2 ARG B 179      20.481   9.201   3.630  1.00  0.00           H  
ATOM   2912 2HH2 ARG B 179      21.574   9.821   4.848  1.00  0.00           H  
ATOM   2913  N   LEU B 180      14.512   4.351   5.719  1.00  0.00           N  
ATOM   2914  CA  LEU B 180      13.417   5.294   5.514  1.00  0.00           C  
ATOM   2915  C   LEU B 180      13.823   6.700   5.945  1.00  0.00           C  
ATOM   2916  O   LEU B 180      14.340   6.891   7.048  1.00  0.00           O  
ATOM   2917  CB  LEU B 180      12.143   4.865   6.284  1.00  0.00           C  
ATOM   2918  CG  LEU B 180      10.813   5.752   6.100  1.00  0.00           C  
ATOM   2919  CD1 LEU B 180      10.265   5.654   4.672  1.00  0.00           C  
ATOM   2920  CD2 LEU B 180       9.784   5.277   7.022  1.00  0.00           C  
ATOM   2921  H   LEU B 180      14.581   3.861   6.599  1.00  0.00           H  
ATOM   2922  HA  LEU B 180      13.175   5.317   4.452  1.00  0.00           H  
ATOM   2923 1HB  LEU B 180      11.881   3.867   5.971  1.00  0.00           H  
ATOM   2924 2HB  LEU B 180      12.381   4.830   7.353  1.00  0.00           H  
ATOM   2925  HG  LEU B 180      11.045   6.803   6.308  1.00  0.00           H  
ATOM   2926 1HD1 LEU B 180       9.369   6.267   4.580  1.00  0.00           H  
ATOM   2927 2HD1 LEU B 180      10.979   5.991   3.992  1.00  0.00           H  
ATOM   2928 3HD1 LEU B 180      10.020   4.614   4.446  1.00  0.00           H  
ATOM   2929 1HD2 LEU B 180       8.878   5.858   6.909  1.00  0.00           H  
ATOM   2930 2HD2 LEU B 180       9.576   4.236   6.779  1.00  0.00           H  
ATOM   2931 3HD2 LEU B 180      10.151   5.359   8.045  1.00  0.00           H  
ATOM   2932  N   LEU B 181      13.716   7.715   5.042  1.00  0.00           N  
ATOM   2933  CA  LEU B 181      13.963   9.104   5.414  1.00  0.00           C  
ATOM   2934  C   LEU B 181      12.778   9.681   6.180  1.00  0.00           C  
ATOM   2935  O   LEU B 181      11.861  10.247   5.580  1.00  0.00           O  
ATOM   2936  CB  LEU B 181      14.242   9.950   4.169  1.00  0.00           C  
ATOM   2937  CG  LEU B 181      15.395   9.486   3.277  1.00  0.00           C  
ATOM   2938  CD1 LEU B 181      15.541  10.412   2.075  1.00  0.00           C  
ATOM   2939  CD2 LEU B 181      16.694   9.423   4.072  1.00  0.00           C  
ATOM   2940  H   LEU B 181      13.459   7.499   4.090  1.00  0.00           H  
ATOM   2941  HA  LEU B 181      14.838   9.138   6.062  1.00  0.00           H  
ATOM   2942 1HB  LEU B 181      13.344   9.970   3.554  1.00  0.00           H  
ATOM   2943 2HB  LEU B 181      14.465  10.969   4.484  1.00  0.00           H  
ATOM   2944  HG  LEU B 181      15.173   8.494   2.882  1.00  0.00           H  
ATOM   2945 1HD1 LEU B 181      16.365  10.069   1.449  1.00  0.00           H  
ATOM   2946 2HD1 LEU B 181      14.618  10.403   1.495  1.00  0.00           H  
ATOM   2947 3HD1 LEU B 181      15.744  11.425   2.419  1.00  0.00           H  
ATOM   2948 1HD2 LEU B 181      17.503   9.090   3.421  1.00  0.00           H  
ATOM   2949 2HD2 LEU B 181      16.928  10.412   4.465  1.00  0.00           H  
ATOM   2950 3HD2 LEU B 181      16.581   8.721   4.899  1.00  0.00           H  
ATOM   2951  N   LYS B 182      12.774   9.535   7.535  1.00  0.00           N  
ATOM   2952  CA  LYS B 182      11.620   9.777   8.396  1.00  0.00           C  
ATOM   2953  C   LYS B 182      11.284  11.264   8.459  1.00  0.00           C  
ATOM   2954  O   LYS B 182      10.141  11.637   8.735  1.00  0.00           O  
ATOM   2955  CB  LYS B 182      11.878   9.239   9.804  1.00  0.00           C  
ATOM   2956  CG  LYS B 182      11.964   7.722   9.881  1.00  0.00           C  
ATOM   2957  CD  LYS B 182      12.083   7.240  11.321  1.00  0.00           C  
ATOM   2958  CE  LYS B 182      13.429   7.613  11.927  1.00  0.00           C  
ATOM   2959  NZ  LYS B 182      13.552   7.140  13.338  1.00  0.00           N  
ATOM   2960  H   LYS B 182      13.644   9.237   7.951  1.00  0.00           H  
ATOM   2961  HA  LYS B 182      10.760   9.255   7.976  1.00  0.00           H  
ATOM   2962 1HB  LYS B 182      12.813   9.651  10.185  1.00  0.00           H  
ATOM   2963 2HB  LYS B 182      11.080   9.567  10.471  1.00  0.00           H  
ATOM   2964 1HG  LYS B 182      11.070   7.284   9.435  1.00  0.00           H  
ATOM   2965 2HG  LYS B 182      12.833   7.378   9.321  1.00  0.00           H  
ATOM   2966 1HD  LYS B 182      11.289   7.687  11.921  1.00  0.00           H  
ATOM   2967 2HD  LYS B 182      11.972   6.156  11.352  1.00  0.00           H  
ATOM   2968 1HE  LYS B 182      14.229   7.170  11.336  1.00  0.00           H  
ATOM   2969 2HE  LYS B 182      13.549   8.696  11.907  1.00  0.00           H  
ATOM   2970 1HZ  LYS B 182      14.455   7.405  13.705  1.00  0.00           H  
ATOM   2971 2HZ  LYS B 182      12.824   7.560  13.899  1.00  0.00           H  
ATOM   2972 3HZ  LYS B 182      13.460   6.135  13.366  1.00  0.00           H  
ATOM   2973  N   ASP B 183      12.271  12.076   8.208  1.00  0.00           N  
ATOM   2974  CA  ASP B 183      12.072  13.521   8.270  1.00  0.00           C  
ATOM   2975  C   ASP B 183      11.103  13.990   7.187  1.00  0.00           C  
ATOM   2976  O   ASP B 183      10.488  15.051   7.313  1.00  0.00           O  
ATOM   2977  CB  ASP B 183      13.409  14.253   8.132  1.00  0.00           C  
ATOM   2978  CG  ASP B 183      14.309  14.076   9.342  1.00  0.00           C  
ATOM   2979  OD1 ASP B 183      13.804  13.743  10.435  1.00  0.00           O  
ATOM   2980  OD2 ASP B 183      15.535  14.275   9.201  1.00  0.00           O  
ATOM   2981  H   ASP B 183      13.183  11.715   7.968  1.00  0.00           H  
ATOM   2982  HA  ASP B 183      11.637  13.769   9.239  1.00  0.00           H  
ATOM   2983 1HB  ASP B 183      13.935  13.887   7.250  1.00  0.00           H  
ATOM   2984 2HB  ASP B 183      13.227  15.318   7.986  1.00  0.00           H  
ATOM   2985  N   GLN B 184      10.843  13.202   6.195  1.00  0.00           N  
ATOM   2986  CA  GLN B 184      10.007  13.589   5.064  1.00  0.00           C  
ATOM   2987  C   GLN B 184       8.562  13.144   5.270  1.00  0.00           C  
ATOM   2988  O   GLN B 184       7.667  13.558   4.530  1.00  0.00           O  
ATOM   2989  CB  GLN B 184      10.556  13.002   3.763  1.00  0.00           C  
ATOM   2990  CG  GLN B 184      11.894  13.593   3.338  1.00  0.00           C  
ATOM   2991  CD  GLN B 184      12.250  13.266   1.900  1.00  0.00           C  
ATOM   2992  OE1 GLN B 184      11.424  12.743   1.146  1.00  0.00           O  
ATOM   2993  NE2 GLN B 184      13.483  13.572   1.511  1.00  0.00           N  
ATOM   2994  H   GLN B 184      11.244  12.275   6.216  1.00  0.00           H  
ATOM   2995  HA  GLN B 184      10.014  14.676   4.985  1.00  0.00           H  
ATOM   2996 1HB  GLN B 184      10.680  11.925   3.874  1.00  0.00           H  
ATOM   2997 2HB  GLN B 184       9.840  13.168   2.958  1.00  0.00           H  
ATOM   2998 1HG  GLN B 184      11.849  14.677   3.438  1.00  0.00           H  
ATOM   2999 2HG  GLN B 184      12.677  13.191   3.981  1.00  0.00           H  
ATOM   3000 1HE2 GLN B 184      13.775  13.379   0.573  1.00  0.00           H  
ATOM   3001 2HE2 GLN B 184      14.121  13.995   2.155  1.00  0.00           H  
ATOM   3002  N   LEU B 185       8.399  12.327   6.303  1.00  0.00           N  
ATOM   3003  CA  LEU B 185       7.068  11.780   6.543  1.00  0.00           C  
ATOM   3004  C   LEU B 185       6.087  12.884   6.922  1.00  0.00           C  
ATOM   3005  O   LEU B 185       4.932  12.870   6.489  1.00  0.00           O  
ATOM   3006  CB  LEU B 185       7.115  10.721   7.648  1.00  0.00           C  
ATOM   3007  CG  LEU B 185       7.827   9.412   7.303  1.00  0.00           C  
ATOM   3008  CD1 LEU B 185       7.879   8.499   8.523  1.00  0.00           C  
ATOM   3009  CD2 LEU B 185       7.133   8.717   6.137  1.00  0.00           C  
ATOM   3010  H   LEU B 185       9.155  12.072   6.923  1.00  0.00           H  
ATOM   3011  HA  LEU B 185       6.717  11.310   5.625  1.00  0.00           H  
ATOM   3012 1HB  LEU B 185       7.618  11.146   8.515  1.00  0.00           H  
ATOM   3013 2HB  LEU B 185       6.093  10.470   7.933  1.00  0.00           H  
ATOM   3014  HG  LEU B 185       8.860   9.622   7.025  1.00  0.00           H  
ATOM   3015 1HD1 LEU B 185       8.389   7.571   8.262  1.00  0.00           H  
ATOM   3016 2HD1 LEU B 185       8.422   8.996   9.327  1.00  0.00           H  
ATOM   3017 3HD1 LEU B 185       6.865   8.275   8.853  1.00  0.00           H  
ATOM   3018 1HD2 LEU B 185       7.654   7.788   5.905  1.00  0.00           H  
ATOM   3019 2HD2 LEU B 185       6.100   8.496   6.407  1.00  0.00           H  
ATOM   3020 3HD2 LEU B 185       7.148   9.369   5.264  1.00  0.00           H  
ATOM   3021  N   SER B 186       6.515  13.866   7.683  1.00  0.00           N  
ATOM   3022  CA  SER B 186       5.645  14.946   8.138  1.00  0.00           C  
ATOM   3023  C   SER B 186       5.135  15.776   6.965  1.00  0.00           C  
ATOM   3024  O   SER B 186       4.108  16.449   7.075  1.00  0.00           O  
ATOM   3025  CB  SER B 186       6.383  15.847   9.128  1.00  0.00           C  
ATOM   3026  OG  SER B 186       7.523  16.433   8.522  1.00  0.00           O  
ATOM   3027  H   SER B 186       7.486  13.867   7.960  1.00  0.00           H  
ATOM   3028  HA  SER B 186       4.783  14.507   8.642  1.00  0.00           H  
ATOM   3029 1HB  SER B 186       5.710  16.629   9.480  1.00  0.00           H  
ATOM   3030 2HB  SER B 186       6.687  15.262   9.995  1.00  0.00           H  
ATOM   3031  HG  SER B 186       7.541  16.105   7.620  1.00  0.00           H  
ATOM   3032  N   LEU B 187       5.841  15.678   5.874  1.00  0.00           N  
ATOM   3033  CA  LEU B 187       5.454  16.413   4.676  1.00  0.00           C  
ATOM   3034  C   LEU B 187       4.593  15.548   3.762  1.00  0.00           C  
ATOM   3035  O   LEU B 187       4.224  15.973   2.664  1.00  0.00           O  
ATOM   3036  CB  LEU B 187       6.694  16.897   3.920  1.00  0.00           C  
ATOM   3037  CG  LEU B 187       7.624  17.845   4.679  1.00  0.00           C  
ATOM   3038  CD1 LEU B 187       8.899  18.090   3.879  1.00  0.00           C  
ATOM   3039  CD2 LEU B 187       6.916  19.160   4.983  1.00  0.00           C  
ATOM   3040  H   LEU B 187       6.663  15.092   5.848  1.00  0.00           H  
ATOM   3041  HA  LEU B 187       4.869  17.281   4.977  1.00  0.00           H  
ATOM   3042 1HB  LEU B 187       7.283  16.029   3.627  1.00  0.00           H  
ATOM   3043 2HB  LEU B 187       6.371  17.413   3.016  1.00  0.00           H  
ATOM   3044  HG  LEU B 187       7.928  17.382   5.618  1.00  0.00           H  
ATOM   3045 1HD1 LEU B 187       9.551  18.766   4.432  1.00  0.00           H  
ATOM   3046 2HD1 LEU B 187       9.414  17.143   3.716  1.00  0.00           H  
ATOM   3047 3HD1 LEU B 187       8.645  18.536   2.918  1.00  0.00           H  
ATOM   3048 1HD2 LEU B 187       7.593  19.821   5.524  1.00  0.00           H  
ATOM   3049 2HD2 LEU B 187       6.614  19.635   4.049  1.00  0.00           H  
ATOM   3050 3HD2 LEU B 187       6.034  18.966   5.593  1.00  0.00           H  
ATOM   3051  N   GLY B 188       4.302  14.341   4.222  1.00  0.00           N  
ATOM   3052  CA  GLY B 188       3.517  13.437   3.397  1.00  0.00           C  
ATOM   3053  C   GLY B 188       4.339  12.732   2.335  1.00  0.00           C  
ATOM   3054  O   GLY B 188       3.838  12.436   1.248  1.00  0.00           O  
ATOM   3055  H   GLY B 188       4.612  14.032   5.132  1.00  0.00           H  
ATOM   3056 1HA  GLY B 188       3.045  12.685   4.029  1.00  0.00           H  
ATOM   3057 2HA  GLY B 188       2.718  13.993   2.908  1.00  0.00           H  
ATOM   3058  N   ASN B 189       5.591  12.594   2.647  1.00  0.00           N  
ATOM   3059  CA  ASN B 189       6.531  11.970   1.723  1.00  0.00           C  
ATOM   3060  C   ASN B 189       7.227  10.768   2.357  1.00  0.00           C  
ATOM   3061  O   ASN B 189       7.906  10.905   3.376  1.00  0.00           O  
ATOM   3062  CB  ASN B 189       7.566  12.988   1.240  1.00  0.00           C  
ATOM   3063  CG  ASN B 189       8.386  12.479   0.071  1.00  0.00           C  
ATOM   3064  OD1 ASN B 189       7.979  11.549  -0.630  1.00  0.00           O  
ATOM   3065  ND2 ASN B 189       9.547  13.084  -0.147  1.00  0.00           N  
ATOM   3066  H   ASN B 189       5.925  12.922   3.542  1.00  0.00           H  
ATOM   3067  HA  ASN B 189       5.975  11.602   0.859  1.00  0.00           H  
ATOM   3068 1HB  ASN B 189       7.060  13.907   0.940  1.00  0.00           H  
ATOM   3069 2HB  ASN B 189       8.241  13.238   2.059  1.00  0.00           H  
ATOM   3070 1HD2 ASN B 189      10.130  12.790  -0.905  1.00  0.00           H  
ATOM   3071 2HD2 ASN B 189       9.839  13.834   0.446  1.00  0.00           H  
ATOM   3072  N   ALA B 190       7.050   9.586   1.776  1.00  0.00           N  
ATOM   3073  CA  ALA B 190       7.735   8.366   2.195  1.00  0.00           C  
ATOM   3074  C   ALA B 190       8.900   8.044   1.264  1.00  0.00           C  
ATOM   3075  O   ALA B 190       8.698   7.536   0.158  1.00  0.00           O  
ATOM   3076  CB  ALA B 190       6.773   7.204   2.208  1.00  0.00           C  
ATOM   3077  H   ALA B 190       6.402   9.545   1.002  1.00  0.00           H  
ATOM   3078  HA  ALA B 190       8.137   8.530   3.195  1.00  0.00           H  
ATOM   3079 1HB  ALA B 190       7.302   6.331   2.515  1.00  0.00           H  
ATOM   3080 2HB  ALA B 190       5.945   7.407   2.891  1.00  0.00           H  
ATOM   3081 3HB  ALA B 190       6.398   7.061   1.206  1.00  0.00           H  
ATOM   3082  N   ALA B 191      10.085   8.358   1.722  1.00  0.00           N  
ATOM   3083  CA  ALA B 191      11.267   8.210   0.877  1.00  0.00           C  
ATOM   3084  C   ALA B 191      12.143   7.056   1.356  1.00  0.00           C  
ATOM   3085  O   ALA B 191      12.442   6.948   2.548  1.00  0.00           O  
ATOM   3086  CB  ALA B 191      12.070   9.509   0.854  1.00  0.00           C  
ATOM   3087  H   ALA B 191      10.194   8.706   2.664  1.00  0.00           H  
ATOM   3088  HA  ALA B 191      10.933   7.983  -0.136  1.00  0.00           H  
ATOM   3089 1HB  ALA B 191      12.948   9.383   0.220  1.00  0.00           H  
ATOM   3090 2HB  ALA B 191      11.450  10.313   0.459  1.00  0.00           H  
ATOM   3091 3HB  ALA B 191      12.386   9.759   1.866  1.00  0.00           H  
ATOM   3092  N   LEU B 192      12.472   6.156   0.407  1.00  0.00           N  
ATOM   3093  CA  LEU B 192      13.376   5.033   0.629  1.00  0.00           C  
ATOM   3094  C   LEU B 192      14.749   5.313   0.026  1.00  0.00           C  
ATOM   3095  O   LEU B 192      14.853   5.681  -1.146  1.00  0.00           O  
ATOM   3096  CB  LEU B 192      12.795   3.749   0.031  1.00  0.00           C  
ATOM   3097  CG  LEU B 192      13.704   2.520   0.049  1.00  0.00           C  
ATOM   3098  CD1 LEU B 192      13.925   2.045   1.481  1.00  0.00           C  
ATOM   3099  CD2 LEU B 192      13.112   1.404  -0.804  1.00  0.00           C  
ATOM   3100  H   LEU B 192      12.059   6.282  -0.506  1.00  0.00           H  
ATOM   3101  HA  LEU B 192      13.496   4.893   1.703  1.00  0.00           H  
ATOM   3102 1HB  LEU B 192      11.889   3.491   0.577  1.00  0.00           H  
ATOM   3103 2HB  LEU B 192      12.527   3.940  -1.008  1.00  0.00           H  
ATOM   3104  HG  LEU B 192      14.684   2.786  -0.348  1.00  0.00           H  
ATOM   3105 1HD1 LEU B 192      14.574   1.169   1.478  1.00  0.00           H  
ATOM   3106 2HD1 LEU B 192      14.393   2.841   2.060  1.00  0.00           H  
ATOM   3107 3HD1 LEU B 192      12.967   1.784   1.930  1.00  0.00           H  
ATOM   3108 1HD2 LEU B 192      13.773   0.537  -0.780  1.00  0.00           H  
ATOM   3109 2HD2 LEU B 192      12.134   1.125  -0.411  1.00  0.00           H  
ATOM   3110 3HD2 LEU B 192      13.005   1.750  -1.832  1.00  0.00           H  
ATOM   3111  N   GLN B 193      15.753   5.251   0.882  1.00  0.00           N  
ATOM   3112  CA  GLN B 193      17.124   5.375   0.397  1.00  0.00           C  
ATOM   3113  C   GLN B 193      17.850   4.033   0.451  1.00  0.00           C  
ATOM   3114  O   GLN B 193      17.806   3.338   1.468  1.00  0.00           O  
ATOM   3115  CB  GLN B 193      17.890   6.419   1.210  1.00  0.00           C  
ATOM   3116  CG  GLN B 193      19.288   6.707   0.681  1.00  0.00           C  
ATOM   3117  CD  GLN B 193      20.021   7.754   1.498  1.00  0.00           C  
ATOM   3118  OE1 GLN B 193      20.102   7.658   2.726  1.00  0.00           O  
ATOM   3119  NE2 GLN B 193      20.559   8.763   0.821  1.00  0.00           N  
ATOM   3120  H   GLN B 193      15.591   5.119   1.870  1.00  0.00           H  
ATOM   3121  HA  GLN B 193      17.095   5.698  -0.643  1.00  0.00           H  
ATOM   3122 1HB  GLN B 193      17.331   7.355   1.219  1.00  0.00           H  
ATOM   3123 2HB  GLN B 193      17.980   6.081   2.242  1.00  0.00           H  
ATOM   3124 1HG  GLN B 193      19.872   5.787   0.707  1.00  0.00           H  
ATOM   3125 2HG  GLN B 193      19.210   7.071  -0.344  1.00  0.00           H  
ATOM   3126 1HE2 GLN B 193      21.055   9.484   1.307  1.00  0.00           H  
ATOM   3127 2HE2 GLN B 193      20.469   8.803  -0.174  1.00  0.00           H  
ATOM   3128  N   ILE B 194      18.431   3.583  -0.667  1.00  0.00           N  
ATOM   3129  CA  ILE B 194      19.277   2.396  -0.733  1.00  0.00           C  
ATOM   3130  C   ILE B 194      20.704   2.799  -1.098  1.00  0.00           C  
ATOM   3131  O   ILE B 194      20.926   3.476  -2.104  1.00  0.00           O  
ATOM   3132  CB  ILE B 194      18.733   1.370  -1.752  1.00  0.00           C  
ATOM   3133  CG1 ILE B 194      17.311   0.940  -1.370  1.00  0.00           C  
ATOM   3134  CG2 ILE B 194      19.664   0.158  -1.849  1.00  0.00           C  
ATOM   3135  CD1 ILE B 194      16.678  -0.042  -2.346  1.00  0.00           C  
ATOM   3136  H   ILE B 194      18.261   4.113  -1.510  1.00  0.00           H  
ATOM   3137  HA  ILE B 194      19.289   1.925   0.249  1.00  0.00           H  
ATOM   3138  HB  ILE B 194      18.659   1.837  -2.734  1.00  0.00           H  
ATOM   3139 1HG1 ILE B 194      17.323   0.478  -0.383  1.00  0.00           H  
ATOM   3140 2HG1 ILE B 194      16.669   1.819  -1.310  1.00  0.00           H  
ATOM   3141 1HG2 ILE B 194      19.262  -0.552  -2.571  1.00  0.00           H  
ATOM   3142 2HG2 ILE B 194      20.652   0.483  -2.171  1.00  0.00           H  
ATOM   3143 3HG2 ILE B 194      19.740  -0.321  -0.873  1.00  0.00           H  
ATOM   3144 1HD1 ILE B 194      15.674  -0.297  -2.006  1.00  0.00           H  
ATOM   3145 2HD1 ILE B 194      16.622   0.413  -3.335  1.00  0.00           H  
ATOM   3146 3HD1 ILE B 194      17.283  -0.946  -2.396  1.00  0.00           H  
ATOM   3147  N   THR B 195      21.617   2.476  -0.279  1.00  0.00           N  
ATOM   3148  CA  THR B 195      23.026   2.727  -0.562  1.00  0.00           C  
ATOM   3149  C   THR B 195      23.680   1.498  -1.185  1.00  0.00           C  
ATOM   3150  O   THR B 195      23.179   0.381  -1.040  1.00  0.00           O  
ATOM   3151  CB  THR B 195      23.790   3.127   0.714  1.00  0.00           C  
ATOM   3152  OG1 THR B 195      23.689   2.070   1.676  1.00  0.00           O  
ATOM   3153  CG2 THR B 195      23.218   4.405   1.319  1.00  0.00           C  
ATOM   3154  H   THR B 195      21.361   2.033   0.592  1.00  0.00           H  
ATOM   3155  HA  THR B 195      23.095   3.550  -1.273  1.00  0.00           H  
ATOM   3156  HB  THR B 195      24.840   3.291   0.473  1.00  0.00           H  
ATOM   3157  HG1 THR B 195      23.168   1.352   1.308  1.00  0.00           H  
ATOM   3158 1HG2 THR B 195      23.777   4.664   2.218  1.00  0.00           H  
ATOM   3159 2HG2 THR B 195      23.297   5.217   0.596  1.00  0.00           H  
ATOM   3160 3HG2 THR B 195      22.171   4.249   1.576  1.00  0.00           H  
ATOM   3161  N   ASP B 196      24.682   1.741  -2.019  1.00  0.00           N  
ATOM   3162  CA  ASP B 196      25.428   0.660  -2.655  1.00  0.00           C  
ATOM   3163  C   ASP B 196      24.509  -0.219  -3.501  1.00  0.00           C  
ATOM   3164  O   ASP B 196      24.471  -1.438  -3.323  1.00  0.00           O  
ATOM   3165  CB  ASP B 196      26.146  -0.189  -1.603  1.00  0.00           C  
ATOM   3166  CG  ASP B 196      27.205  -1.100  -2.198  1.00  0.00           C  
ATOM   3167  OD1 ASP B 196      27.753  -0.776  -3.274  1.00  0.00           O  
ATOM   3168  OD2 ASP B 196      27.493  -2.151  -1.587  1.00  0.00           O  
ATOM   3169  H   ASP B 196      24.935   2.698  -2.219  1.00  0.00           H  
ATOM   3170  HA  ASP B 196      26.175   1.098  -3.317  1.00  0.00           H  
ATOM   3171 1HB  ASP B 196      26.621   0.464  -0.870  1.00  0.00           H  
ATOM   3172 2HB  ASP B 196      25.418  -0.803  -1.072  1.00  0.00           H  
ATOM   3173  N   VAL B 197      23.777   0.357  -4.415  1.00  0.00           N  
ATOM   3174  CA  VAL B 197      22.814  -0.326  -5.272  1.00  0.00           C  
ATOM   3175  C   VAL B 197      23.525  -1.392  -6.102  1.00  0.00           C  
ATOM   3176  O   VAL B 197      24.582  -1.133  -6.682  1.00  0.00           O  
ATOM   3177  CB  VAL B 197      22.075   0.666  -6.198  1.00  0.00           C  
ATOM   3178  CG1 VAL B 197      21.225  -0.082  -7.223  1.00  0.00           C  
ATOM   3179  CG2 VAL B 197      21.211   1.620  -5.377  1.00  0.00           C  
ATOM   3180  H   VAL B 197      23.906   1.353  -4.517  1.00  0.00           H  
ATOM   3181  HA  VAL B 197      22.073  -0.815  -4.639  1.00  0.00           H  
ATOM   3182  HB  VAL B 197      22.811   1.241  -6.760  1.00  0.00           H  
ATOM   3183 1HG1 VAL B 197      20.714   0.636  -7.865  1.00  0.00           H  
ATOM   3184 2HG1 VAL B 197      21.866  -0.720  -7.831  1.00  0.00           H  
ATOM   3185 3HG1 VAL B 197      20.487  -0.695  -6.706  1.00  0.00           H  
ATOM   3186 1HG2 VAL B 197      20.698   2.312  -6.044  1.00  0.00           H  
ATOM   3187 2HG2 VAL B 197      20.475   1.049  -4.811  1.00  0.00           H  
ATOM   3188 3HG2 VAL B 197      21.842   2.181  -4.688  1.00  0.00           H  
ATOM   3189  N   LYS B 198      22.865  -2.606  -6.123  1.00  0.00           N  
ATOM   3190  CA  LYS B 198      23.355  -3.751  -6.885  1.00  0.00           C  
ATOM   3191  C   LYS B 198      22.406  -4.099  -8.028  1.00  0.00           C  
ATOM   3192  O   LYS B 198      21.274  -3.611  -8.072  1.00  0.00           O  
ATOM   3193  CB  LYS B 198      23.541  -4.964  -5.971  1.00  0.00           C  
ATOM   3194  CG  LYS B 198      24.516  -4.732  -4.826  1.00  0.00           C  
ATOM   3195  CD  LYS B 198      24.692  -5.986  -3.980  1.00  0.00           C  
ATOM   3196  CE  LYS B 198      25.709  -5.772  -2.866  1.00  0.00           C  
ATOM   3197  NZ  LYS B 198      25.878  -6.997  -2.028  1.00  0.00           N  
ATOM   3198  H   LYS B 198      22.012  -2.699  -5.589  1.00  0.00           H  
ATOM   3199  HA  LYS B 198      24.321  -3.490  -7.318  1.00  0.00           H  
ATOM   3200 1HB  LYS B 198      22.579  -5.249  -5.544  1.00  0.00           H  
ATOM   3201 2HB  LYS B 198      23.902  -5.809  -6.557  1.00  0.00           H  
ATOM   3202 1HG  LYS B 198      25.486  -4.438  -5.228  1.00  0.00           H  
ATOM   3203 2HG  LYS B 198      24.147  -3.927  -4.191  1.00  0.00           H  
ATOM   3204 1HD  LYS B 198      23.735  -6.263  -3.536  1.00  0.00           H  
ATOM   3205 2HD  LYS B 198      25.030  -6.807  -4.612  1.00  0.00           H  
ATOM   3206 1HE  LYS B 198      26.672  -5.505  -3.299  1.00  0.00           H  
ATOM   3207 2HE  LYS B 198      25.382  -4.951  -2.228  1.00  0.00           H  
ATOM   3208 1HZ  LYS B 198      26.557  -6.818  -1.302  1.00  0.00           H  
ATOM   3209 2HZ  LYS B 198      24.993  -7.243  -1.607  1.00  0.00           H  
ATOM   3210 3HZ  LYS B 198      26.198  -7.760  -2.607  1.00  0.00           H  
ATOM   3211  N   LEU B 199      22.954  -4.960  -9.032  1.00  0.00           N  
ATOM   3212  CA  LEU B 199      22.119  -5.378 -10.153  1.00  0.00           C  
ATOM   3213  C   LEU B 199      20.870  -6.102  -9.661  1.00  0.00           C  
ATOM   3214  O   LEU B 199      19.798  -5.972 -10.255  1.00  0.00           O  
ATOM   3215  CB  LEU B 199      22.909  -6.285 -11.101  1.00  0.00           C  
ATOM   3216  CG  LEU B 199      23.944  -5.597 -11.992  1.00  0.00           C  
ATOM   3217  CD1 LEU B 199      24.778  -6.635 -12.734  1.00  0.00           C  
ATOM   3218  CD2 LEU B 199      23.261  -4.651 -12.974  1.00  0.00           C  
ATOM   3219  H   LEU B 199      23.909  -5.286  -8.981  1.00  0.00           H  
ATOM   3220  HA  LEU B 199      21.806  -4.490 -10.701  1.00  0.00           H  
ATOM   3221 1HB  LEU B 199      23.435  -7.032 -10.509  1.00  0.00           H  
ATOM   3222 2HB  LEU B 199      22.206  -6.800 -11.756  1.00  0.00           H  
ATOM   3223  HG  LEU B 199      24.635  -5.025 -11.372  1.00  0.00           H  
ATOM   3224 1HD1 LEU B 199      25.511  -6.130 -13.364  1.00  0.00           H  
ATOM   3225 2HD1 LEU B 199      25.296  -7.269 -12.014  1.00  0.00           H  
ATOM   3226 3HD1 LEU B 199      24.126  -7.248 -13.355  1.00  0.00           H  
ATOM   3227 1HD2 LEU B 199      24.014  -4.170 -13.599  1.00  0.00           H  
ATOM   3228 2HD2 LEU B 199      22.573  -5.215 -13.604  1.00  0.00           H  
ATOM   3229 3HD2 LEU B 199      22.708  -3.891 -12.422  1.00  0.00           H  
ATOM   3230  N   GLN B 200      20.978  -6.736  -8.505  1.00  0.00           N  
ATOM   3231  CA  GLN B 200      19.881  -7.514  -7.939  1.00  0.00           C  
ATOM   3232  C   GLN B 200      18.790  -6.603  -7.385  1.00  0.00           C  
ATOM   3233  O   GLN B 200      17.676  -7.055  -7.109  1.00  0.00           O  
ATOM   3234  CB  GLN B 200      20.394  -8.448  -6.841  1.00  0.00           C  
ATOM   3235  CG  GLN B 200      21.041  -7.722  -5.670  1.00  0.00           C  
ATOM   3236  CD  GLN B 200      21.707  -8.668  -4.689  1.00  0.00           C  
ATOM   3237  OE1 GLN B 200      21.807  -9.874  -4.939  1.00  0.00           O  
ATOM   3238  NE2 GLN B 200      22.167  -8.130  -3.565  1.00  0.00           N  
ATOM   3239  H   GLN B 200      21.851  -6.677  -8.000  1.00  0.00           H  
ATOM   3240  HA  GLN B 200      19.441  -8.119  -8.732  1.00  0.00           H  
ATOM   3241 1HB  GLN B 200      19.568  -9.046  -6.456  1.00  0.00           H  
ATOM   3242 2HB  GLN B 200      21.127  -9.136  -7.262  1.00  0.00           H  
ATOM   3243 1HG  GLN B 200      21.801  -7.041  -6.053  1.00  0.00           H  
ATOM   3244 2HG  GLN B 200      20.274  -7.163  -5.134  1.00  0.00           H  
ATOM   3245 1HE2 GLN B 200      22.616  -8.707  -2.881  1.00  0.00           H  
ATOM   3246 2HE2 GLN B 200      22.065  -7.149  -3.401  1.00  0.00           H  
ATOM   3247  N   ASP B 201      19.188  -5.319  -7.171  1.00  0.00           N  
ATOM   3248  CA  ASP B 201      18.226  -4.356  -6.646  1.00  0.00           C  
ATOM   3249  C   ASP B 201      17.320  -3.825  -7.755  1.00  0.00           C  
ATOM   3250  O   ASP B 201      16.369  -3.087  -7.487  1.00  0.00           O  
ATOM   3251  CB  ASP B 201      18.948  -3.197  -5.956  1.00  0.00           C  
ATOM   3252  CG  ASP B 201      19.682  -3.621  -4.696  1.00  0.00           C  
ATOM   3253  OD1 ASP B 201      19.171  -4.489  -3.956  1.00  0.00           O  
ATOM   3254  OD2 ASP B 201      20.779  -3.080  -4.440  1.00  0.00           O  
ATOM   3255  H   ASP B 201      20.131  -5.016  -7.366  1.00  0.00           H  
ATOM   3256  HA  ASP B 201      17.597  -4.860  -5.912  1.00  0.00           H  
ATOM   3257 1HB  ASP B 201      19.667  -2.754  -6.645  1.00  0.00           H  
ATOM   3258 2HB  ASP B 201      18.226  -2.423  -5.694  1.00  0.00           H  
ATOM   3259  N   ALA B 202      17.657  -4.258  -9.060  1.00  0.00           N  
ATOM   3260  CA  ALA B 202      16.764  -3.944 -10.172  1.00  0.00           C  
ATOM   3261  C   ALA B 202      15.457  -4.724 -10.063  1.00  0.00           C  
ATOM   3262  O   ALA B 202      15.466  -5.927  -9.791  1.00  0.00           O  
ATOM   3263  CB  ALA B 202      17.448  -4.240 -11.504  1.00  0.00           C  
ATOM   3264  H   ALA B 202      18.503  -4.780  -9.240  1.00  0.00           H  
ATOM   3265  HA  ALA B 202      16.527  -2.881 -10.126  1.00  0.00           H  
ATOM   3266 1HB  ALA B 202      16.769  -4.001 -12.323  1.00  0.00           H  
ATOM   3267 2HB  ALA B 202      18.350  -3.635 -11.592  1.00  0.00           H  
ATOM   3268 3HB  ALA B 202      17.713  -5.295 -11.550  1.00  0.00           H  
ATOM   3269  N   GLY B 203      14.308  -4.030 -10.245  1.00  0.00           N  
ATOM   3270  CA  GLY B 203      13.006  -4.671 -10.154  1.00  0.00           C  
ATOM   3271  C   GLY B 203      11.887  -3.704  -9.814  1.00  0.00           C  
ATOM   3272  O   GLY B 203      12.028  -2.493  -9.999  1.00  0.00           O  
ATOM   3273  H   GLY B 203      14.357  -3.042 -10.449  1.00  0.00           H  
ATOM   3274 1HA  GLY B 203      12.772  -5.156 -11.102  1.00  0.00           H  
ATOM   3275 2HA  GLY B 203      13.037  -5.450  -9.393  1.00  0.00           H  
ATOM   3276  N   VAL B 204      10.751  -4.253  -9.485  1.00  0.00           N  
ATOM   3277  CA  VAL B 204       9.575  -3.456  -9.153  1.00  0.00           C  
ATOM   3278  C   VAL B 204       9.465  -3.303  -7.637  1.00  0.00           C  
ATOM   3279  O   VAL B 204       9.356  -4.296  -6.913  1.00  0.00           O  
ATOM   3280  CB  VAL B 204       8.290  -3.991  -9.741  1.00  0.00           C  
ATOM   3281  CG1 VAL B 204       7.155  -3.071  -9.283  1.00  0.00           C  
ATOM   3282  CG2 VAL B 204       8.413  -3.996 -11.264  1.00  0.00           C  
ATOM   3283  H   VAL B 204      10.686  -5.261  -9.460  1.00  0.00           H  
ATOM   3284  HA  VAL B 204       9.692  -2.466  -9.595  1.00  0.00           H  
ATOM   3285  HB  VAL B 204       8.092  -4.997  -9.376  1.00  0.00           H  
ATOM   3286 1HG1 VAL B 204       6.264  -3.409  -9.694  1.00  0.00           H  
ATOM   3287 2HG1 VAL B 204       7.063  -3.065  -8.199  1.00  0.00           H  
ATOM   3288 3HG1 VAL B 204       7.353  -2.054  -9.634  1.00  0.00           H  
ATOM   3289 1HG2 VAL B 204       7.490  -4.356 -11.708  1.00  0.00           H  
ATOM   3290 2HG2 VAL B 204       8.608  -2.979 -11.616  1.00  0.00           H  
ATOM   3291 3HG2 VAL B 204       9.232  -4.644 -11.564  1.00  0.00           H  
ATOM   3292  N   TYR B 205       9.558  -2.075  -7.232  1.00  0.00           N  
ATOM   3293  CA  TYR B 205       9.346  -1.746  -5.827  1.00  0.00           C  
ATOM   3294  C   TYR B 205       7.886  -1.394  -5.564  1.00  0.00           C  
ATOM   3295  O   TYR B 205       7.241  -0.741  -6.387  1.00  0.00           O  
ATOM   3296  CB  TYR B 205      10.249  -0.553  -5.469  1.00  0.00           C  
ATOM   3297  CG  TYR B 205      11.710  -0.894  -5.408  1.00  0.00           C  
ATOM   3298  CD1 TYR B 205      12.332  -0.971  -4.194  1.00  0.00           C  
ATOM   3299  CD2 TYR B 205      12.426  -1.186  -6.563  1.00  0.00           C  
ATOM   3300  CE1 TYR B 205      13.657  -1.318  -4.131  1.00  0.00           C  
ATOM   3301  CE2 TYR B 205      13.736  -1.546  -6.475  1.00  0.00           C  
ATOM   3302  CZ  TYR B 205      14.349  -1.607  -5.262  1.00  0.00           C  
ATOM   3303  OH  TYR B 205      15.649  -1.971  -5.174  1.00  0.00           O  
ATOM   3304  H   TYR B 205       9.778  -1.335  -7.883  1.00  0.00           H  
ATOM   3305  HA  TYR B 205       9.599  -2.619  -5.225  1.00  0.00           H  
ATOM   3306 1HB  TYR B 205      10.119   0.228  -6.212  1.00  0.00           H  
ATOM   3307 2HB  TYR B 205       9.948  -0.147  -4.505  1.00  0.00           H  
ATOM   3308  HD1 TYR B 205      11.774  -0.753  -3.285  1.00  0.00           H  
ATOM   3309  HD2 TYR B 205      11.955  -1.145  -7.544  1.00  0.00           H  
ATOM   3310  HE1 TYR B 205      14.160  -1.382  -3.189  1.00  0.00           H  
ATOM   3311  HE2 TYR B 205      14.294  -1.789  -7.372  1.00  0.00           H  
ATOM   3312  HH  TYR B 205      15.934  -2.313  -6.041  1.00  0.00           H  
ATOM   3313  N   ARG B 206       7.389  -1.855  -4.487  1.00  0.00           N  
ATOM   3314  CA  ARG B 206       6.042  -1.482  -4.067  1.00  0.00           C  
ATOM   3315  C   ARG B 206       6.075  -0.684  -2.768  1.00  0.00           C  
ATOM   3316  O   ARG B 206       6.705  -1.100  -1.793  1.00  0.00           O  
ATOM   3317  CB  ARG B 206       5.165  -2.733  -4.026  1.00  0.00           C  
ATOM   3318  CG  ARG B 206       5.087  -3.389  -5.423  1.00  0.00           C  
ATOM   3319  CD  ARG B 206       4.158  -4.579  -5.620  1.00  0.00           C  
ATOM   3320  NE  ARG B 206       4.588  -5.819  -4.906  1.00  0.00           N  
ATOM   3321  CZ  ARG B 206       4.378  -7.095  -5.339  1.00  0.00           C  
ATOM   3322  NH1 ARG B 206       3.838  -7.372  -6.497  1.00  0.00           N  
ATOM   3323  NH2 ARG B 206       4.752  -8.089  -4.568  1.00  0.00           N  
ATOM   3324  H   ARG B 206       7.927  -2.487  -3.911  1.00  0.00           H  
ATOM   3325  HA  ARG B 206       5.601  -0.852  -4.840  1.00  0.00           H  
ATOM   3326 1HB  ARG B 206       5.531  -3.440  -3.322  1.00  0.00           H  
ATOM   3327 2HB  ARG B 206       4.160  -2.451  -3.746  1.00  0.00           H  
ATOM   3328 1HG  ARG B 206       4.818  -2.625  -6.128  1.00  0.00           H  
ATOM   3329 2HG  ARG B 206       6.085  -3.750  -5.678  1.00  0.00           H  
ATOM   3330 1HD  ARG B 206       3.161  -4.313  -5.260  1.00  0.00           H  
ATOM   3331 2HD  ARG B 206       4.101  -4.792  -6.685  1.00  0.00           H  
ATOM   3332  HE  ARG B 206       5.020  -5.749  -3.976  1.00  0.00           H  
ATOM   3333 1HH1 ARG B 206       3.512  -6.641  -7.134  1.00  0.00           H  
ATOM   3334 2HH1 ARG B 206       3.710  -8.334  -6.772  1.00  0.00           H  
ATOM   3335 1HH2 ARG B 206       5.145  -7.868  -3.656  1.00  0.00           H  
ATOM   3336 2HH2 ARG B 206       4.611  -9.042  -4.851  1.00  0.00           H  
ATOM   3337  N   CYS B 207       5.478   0.527  -2.835  1.00  0.00           N  
ATOM   3338  CA  CYS B 207       5.355   1.421  -1.688  1.00  0.00           C  
ATOM   3339  C   CYS B 207       3.920   1.459  -1.178  1.00  0.00           C  
ATOM   3340  O   CYS B 207       3.011   1.876  -1.898  1.00  0.00           O  
ATOM   3341  CB  CYS B 207       5.667   2.806  -1.909  1.00  0.00           C  
ATOM   3342  SG  CYS B 207       5.625   3.684  -0.300  1.00  0.00           S  
ATOM   3343  H   CYS B 207       5.103   0.816  -3.727  1.00  0.00           H  
ATOM   3344  HA  CYS B 207       5.993   1.046  -0.887  1.00  0.00           H  
ATOM   3345 1HB  CYS B 207       6.582   2.894  -2.371  1.00  0.00           H  
ATOM   3346 2HB  CYS B 207       4.904   3.219  -2.557  1.00  0.00           H  
ATOM   3347  HG  CYS B 207       6.862   3.301   0.077  1.00  0.00           H  
ATOM   3348  N   MET B 208       3.735   0.948   0.042  1.00  0.00           N  
ATOM   3349  CA  MET B 208       2.415   0.978   0.666  1.00  0.00           C  
ATOM   3350  C   MET B 208       2.382   1.973   1.822  1.00  0.00           C  
ATOM   3351  O   MET B 208       3.280   1.981   2.665  1.00  0.00           O  
ATOM   3352  CB  MET B 208       1.955  -0.412   1.116  1.00  0.00           C  
ATOM   3353  CG  MET B 208       0.523  -0.513   1.711  1.00  0.00           C  
ATOM   3354  SD  MET B 208       0.379  -0.028   3.463  1.00  0.00           S  
ATOM   3355  CE  MET B 208       1.000  -1.461   4.316  1.00  0.00           C  
ATOM   3356  H   MET B 208       4.508   0.535   0.545  1.00  0.00           H  
ATOM   3357  HA  MET B 208       1.687   1.298  -0.079  1.00  0.00           H  
ATOM   3358 1HB  MET B 208       1.896  -1.013   0.265  1.00  0.00           H  
ATOM   3359 2HB  MET B 208       2.657  -0.848   1.766  1.00  0.00           H  
ATOM   3360 1HG  MET B 208      -0.143   0.123   1.130  1.00  0.00           H  
ATOM   3361 2HG  MET B 208       0.183  -1.536   1.608  1.00  0.00           H  
ATOM   3362 1HE  MET B 208       0.969  -1.281   5.385  1.00  0.00           H  
ATOM   3363 2HE  MET B 208       0.390  -2.329   4.078  1.00  0.00           H  
ATOM   3364 3HE  MET B 208       2.007  -1.659   4.019  1.00  0.00           H  
ATOM   3365  N   ILE B 209       1.399   2.813   1.789  1.00  0.00           N  
ATOM   3366  CA  ILE B 209       1.188   3.766   2.874  1.00  0.00           C  
ATOM   3367  C   ILE B 209      -0.234   3.627   3.414  1.00  0.00           C  
ATOM   3368  O   ILE B 209      -1.191   3.535   2.642  1.00  0.00           O  
ATOM   3369  CB  ILE B 209       1.469   5.205   2.432  1.00  0.00           C  
ATOM   3370  CG1 ILE B 209       2.925   5.268   1.849  1.00  0.00           C  
ATOM   3371  CG2 ILE B 209       1.357   6.135   3.671  1.00  0.00           C  
ATOM   3372  CD1 ILE B 209       3.300   6.523   1.173  1.00  0.00           C  
ATOM   3373  H   ILE B 209       0.765   2.814   1.003  1.00  0.00           H  
ATOM   3374  HA  ILE B 209       1.888   3.536   3.677  1.00  0.00           H  
ATOM   3375  HB  ILE B 209       0.774   5.521   1.691  1.00  0.00           H  
ATOM   3376 1HG1 ILE B 209       3.635   5.064   2.642  1.00  0.00           H  
ATOM   3377 2HG1 ILE B 209       3.022   4.496   1.095  1.00  0.00           H  
ATOM   3378 1HG2 ILE B 209       1.563   7.142   3.403  1.00  0.00           H  
ATOM   3379 2HG2 ILE B 209       0.360   6.094   4.096  1.00  0.00           H  
ATOM   3380 3HG2 ILE B 209       2.070   5.806   4.425  1.00  0.00           H  
ATOM   3381 1HD1 ILE B 209       4.293   6.430   0.787  1.00  0.00           H  
ATOM   3382 2HD1 ILE B 209       2.617   6.723   0.359  1.00  0.00           H  
ATOM   3383 3HD1 ILE B 209       3.268   7.308   1.866  1.00  0.00           H  
ATOM   3384  N   SER B 210      -0.319   3.515   4.733  1.00  0.00           N  
ATOM   3385  CA  SER B 210      -1.608   3.526   5.418  1.00  0.00           C  
ATOM   3386  C   SER B 210      -1.695   4.679   6.413  1.00  0.00           C  
ATOM   3387  O   SER B 210      -0.915   4.744   7.365  1.00  0.00           O  
ATOM   3388  CB  SER B 210      -1.907   2.214   6.102  1.00  0.00           C  
ATOM   3389  OG  SER B 210      -3.103   2.296   6.835  1.00  0.00           O  
ATOM   3390  H   SER B 210       0.527   3.420   5.277  1.00  0.00           H  
ATOM   3391  HA  SER B 210      -2.394   3.661   4.674  1.00  0.00           H  
ATOM   3392 1HB  SER B 210      -1.985   1.451   5.349  1.00  0.00           H  
ATOM   3393 2HB  SER B 210      -1.133   1.951   6.742  1.00  0.00           H  
ATOM   3394  HG  SER B 210      -2.867   2.683   7.687  1.00  0.00           H  
ATOM   3395  N   TYR B 211      -2.660   5.584   6.173  1.00  0.00           N  
ATOM   3396  CA  TYR B 211      -2.974   6.746   6.997  1.00  0.00           C  
ATOM   3397  C   TYR B 211      -4.416   7.193   6.783  1.00  0.00           C  
ATOM   3398  O   TYR B 211      -4.717   7.897   5.816  1.00  0.00           O  
ATOM   3399  CB  TYR B 211      -1.984   7.864   6.670  1.00  0.00           C  
ATOM   3400  CG  TYR B 211      -2.115   8.981   7.568  1.00  0.00           C  
ATOM   3401  CD1 TYR B 211      -2.611  10.197   7.133  1.00  0.00           C  
ATOM   3402  CD2 TYR B 211      -1.767   8.790   8.876  1.00  0.00           C  
ATOM   3403  CE1 TYR B 211      -2.763  11.223   8.034  1.00  0.00           C  
ATOM   3404  CE2 TYR B 211      -1.921   9.785   9.751  1.00  0.00           C  
ATOM   3405  CZ  TYR B 211      -2.414  10.998   9.361  1.00  0.00           C  
ATOM   3406  OH  TYR B 211      -2.555  12.000  10.281  1.00  0.00           O  
ATOM   3407  H   TYR B 211      -3.199   5.414   5.336  1.00  0.00           H  
ATOM   3408  HA  TYR B 211      -2.855   6.469   8.045  1.00  0.00           H  
ATOM   3409 1HB  TYR B 211      -0.974   7.488   6.730  1.00  0.00           H  
ATOM   3410 2HB  TYR B 211      -2.143   8.216   5.657  1.00  0.00           H  
ATOM   3411  HD1 TYR B 211      -2.890  10.336   6.084  1.00  0.00           H  
ATOM   3412  HD2 TYR B 211      -1.379   7.828   9.213  1.00  0.00           H  
ATOM   3413  HE1 TYR B 211      -3.153  12.189   7.718  1.00  0.00           H  
ATOM   3414  HE2 TYR B 211      -1.654   9.615  10.760  1.00  0.00           H  
ATOM   3415  HH  TYR B 211      -2.254  11.694  11.142  1.00  0.00           H  
ATOM   3416  N   GLY B 212      -5.387   6.707   7.697  1.00  0.00           N  
ATOM   3417  CA  GLY B 212      -6.788   7.023   7.471  1.00  0.00           C  
ATOM   3418  C   GLY B 212      -7.381   6.288   6.283  1.00  0.00           C  
ATOM   3419  O   GLY B 212      -8.570   6.431   5.989  1.00  0.00           O  
ATOM   3420  H   GLY B 212      -5.132   6.148   8.499  1.00  0.00           H  
ATOM   3421 1HA  GLY B 212      -7.366   6.772   8.361  1.00  0.00           H  
ATOM   3422 2HA  GLY B 212      -6.897   8.095   7.309  1.00  0.00           H  
ATOM   3423  N   GLY B 213      -6.668   5.497   5.478  1.00  0.00           N  
ATOM   3424  CA  GLY B 213      -6.824   4.624   4.325  1.00  0.00           C  
ATOM   3425  C   GLY B 213      -5.531   3.946   3.911  1.00  0.00           C  
ATOM   3426  O   GLY B 213      -4.484   4.167   4.524  1.00  0.00           O  
ATOM   3427  H   GLY B 213      -5.751   5.615   5.885  1.00  0.00           H  
ATOM   3428 1HA  GLY B 213      -7.565   3.856   4.548  1.00  0.00           H  
ATOM   3429 2HA  GLY B 213      -7.202   5.200   3.481  1.00  0.00           H  
ATOM   3430  N   ALA B 214      -5.537   2.999   2.968  1.00  0.00           N  
ATOM   3431  CA  ALA B 214      -4.316   2.340   2.513  1.00  0.00           C  
ATOM   3432  C   ALA B 214      -4.279   2.245   0.991  1.00  0.00           C  
ATOM   3433  O   ALA B 214      -5.299   1.969   0.354  1.00  0.00           O  
ATOM   3434  CB  ALA B 214      -4.127   0.982   3.118  1.00  0.00           C  
ATOM   3435  H   ALA B 214      -6.421   2.733   2.559  1.00  0.00           H  
ATOM   3436  HA  ALA B 214      -3.466   2.942   2.834  1.00  0.00           H  
ATOM   3437 1HB  ALA B 214      -3.182   0.566   2.783  1.00  0.00           H  
ATOM   3438 2HB  ALA B 214      -4.126   1.057   4.203  1.00  0.00           H  
ATOM   3439 3HB  ALA B 214      -4.905   0.379   2.791  1.00  0.00           H  
ATOM   3440  N   ASP B 215      -3.260   2.614   0.430  1.00  0.00           N  
ATOM   3441  CA  ASP B 215      -2.973   2.518  -0.998  1.00  0.00           C  
ATOM   3442  C   ASP B 215      -1.516   2.128  -1.240  1.00  0.00           C  
ATOM   3443  O   ASP B 215      -0.683   2.229  -0.337  1.00  0.00           O  
ATOM   3444  CB  ASP B 215      -3.261   3.823  -1.700  1.00  0.00           C  
ATOM   3445  CG  ASP B 215      -3.271   3.682  -3.164  1.00  0.00           C  
ATOM   3446  OD1 ASP B 215      -3.240   2.556  -3.645  1.00  0.00           O  
ATOM   3447  OD2 ASP B 215      -3.189   4.705  -3.802  1.00  0.00           O  
ATOM   3448  H   ASP B 215      -2.569   3.021   1.044  1.00  0.00           H  
ATOM   3449  HA  ASP B 215      -3.604   1.739  -1.426  1.00  0.00           H  
ATOM   3450 1HB  ASP B 215      -4.210   4.216  -1.378  1.00  0.00           H  
ATOM   3451 2HB  ASP B 215      -2.529   4.521  -1.436  1.00  0.00           H  
ATOM   3452  N   TYR B 216      -1.214   1.581  -2.360  1.00  0.00           N  
ATOM   3453  CA  TYR B 216       0.179   1.300  -2.686  1.00  0.00           C  
ATOM   3454  C   TYR B 216       0.489   1.684  -4.128  1.00  0.00           C  
ATOM   3455  O   TYR B 216      -0.421   1.837  -4.946  1.00  0.00           O  
ATOM   3456  CB  TYR B 216       0.530  -0.176  -2.451  1.00  0.00           C  
ATOM   3457  CG  TYR B 216       0.005  -1.107  -3.456  1.00  0.00           C  
ATOM   3458  CD1 TYR B 216      -1.272  -1.599  -3.373  1.00  0.00           C  
ATOM   3459  CD2 TYR B 216       0.849  -1.504  -4.487  1.00  0.00           C  
ATOM   3460  CE1 TYR B 216      -1.728  -2.460  -4.310  1.00  0.00           C  
ATOM   3461  CE2 TYR B 216       0.403  -2.373  -5.421  1.00  0.00           C  
ATOM   3462  CZ  TYR B 216      -0.889  -2.853  -5.349  1.00  0.00           C  
ATOM   3463  OH  TYR B 216      -1.342  -3.722  -6.299  1.00  0.00           O  
ATOM   3464  H   TYR B 216      -1.934   1.339  -3.026  1.00  0.00           H  
ATOM   3465  HA  TYR B 216       0.815   1.895  -2.030  1.00  0.00           H  
ATOM   3466 1HB  TYR B 216       1.613  -0.289  -2.418  1.00  0.00           H  
ATOM   3467 2HB  TYR B 216       0.144  -0.481  -1.480  1.00  0.00           H  
ATOM   3468  HD1 TYR B 216      -1.917  -1.289  -2.579  1.00  0.00           H  
ATOM   3469  HD2 TYR B 216       1.868  -1.117  -4.545  1.00  0.00           H  
ATOM   3470  HE1 TYR B 216      -2.740  -2.833  -4.243  1.00  0.00           H  
ATOM   3471  HE2 TYR B 216       1.060  -2.681  -6.234  1.00  0.00           H  
ATOM   3472  HH  TYR B 216      -0.580  -4.050  -6.820  1.00  0.00           H  
ATOM   3473  N   LYS B 217       1.748   1.913  -4.460  1.00  0.00           N  
ATOM   3474  CA  LYS B 217       2.224   2.227  -5.804  1.00  0.00           C  
ATOM   3475  C   LYS B 217       3.466   1.411  -6.153  1.00  0.00           C  
ATOM   3476  O   LYS B 217       4.241   1.042  -5.268  1.00  0.00           O  
ATOM   3477  CB  LYS B 217       2.532   3.710  -6.029  1.00  0.00           C  
ATOM   3478  CG  LYS B 217       1.365   4.665  -6.114  1.00  0.00           C  
ATOM   3479  CD  LYS B 217       0.658   4.470  -7.517  1.00  0.00           C  
ATOM   3480  CE  LYS B 217      -0.386   5.536  -7.841  1.00  0.00           C  
ATOM   3481  NZ  LYS B 217      -1.006   5.327  -9.187  1.00  0.00           N  
ATOM   3482  H   LYS B 217       2.414   1.860  -3.702  1.00  0.00           H  
ATOM   3483  HA  LYS B 217       1.441   1.967  -6.518  1.00  0.00           H  
ATOM   3484 1HB  LYS B 217       3.176   4.063  -5.219  1.00  0.00           H  
ATOM   3485 2HB  LYS B 217       3.100   3.808  -6.955  1.00  0.00           H  
ATOM   3486 1HG  LYS B 217       0.650   4.457  -5.315  1.00  0.00           H  
ATOM   3487 2HG  LYS B 217       1.708   5.688  -6.019  1.00  0.00           H  
ATOM   3488 1HD  LYS B 217       1.408   4.455  -8.311  1.00  0.00           H  
ATOM   3489 2HD  LYS B 217       0.136   3.510  -7.528  1.00  0.00           H  
ATOM   3490 1HE  LYS B 217      -1.175   5.512  -7.096  1.00  0.00           H  
ATOM   3491 2HE  LYS B 217       0.095   6.508  -7.831  1.00  0.00           H  
ATOM   3492 1HZ  LYS B 217      -1.681   6.050  -9.367  1.00  0.00           H  
ATOM   3493 2HZ  LYS B 217      -0.298   5.342  -9.922  1.00  0.00           H  
ATOM   3494 3HZ  LYS B 217      -1.477   4.432  -9.193  1.00  0.00           H  
ATOM   3495  N   ARG B 218       3.577   1.167  -7.508  1.00  0.00           N  
ATOM   3496  CA  ARG B 218       4.734   0.439  -8.019  1.00  0.00           C  
ATOM   3497  C   ARG B 218       5.758   1.393  -8.624  1.00  0.00           C  
ATOM   3498  O   ARG B 218       5.393   2.358  -9.300  1.00  0.00           O  
ATOM   3499  CB  ARG B 218       4.270  -0.554  -9.096  1.00  0.00           C  
ATOM   3500  CG  ARG B 218       3.158  -1.571  -8.657  1.00  0.00           C  
ATOM   3501  CD  ARG B 218       2.749  -2.545  -9.753  1.00  0.00           C  
ATOM   3502  NE  ARG B 218       3.704  -3.669  -9.903  1.00  0.00           N  
ATOM   3503  CZ  ARG B 218       4.020  -4.347 -11.046  1.00  0.00           C  
ATOM   3504  NH1 ARG B 218       3.496  -4.035 -12.197  1.00  0.00           N  
ATOM   3505  NH2 ARG B 218       4.879  -5.362 -10.994  1.00  0.00           N  
ATOM   3506  H   ARG B 218       2.870   1.484  -8.156  1.00  0.00           H  
ATOM   3507  HA  ARG B 218       5.209  -0.083  -7.188  1.00  0.00           H  
ATOM   3508 1HB  ARG B 218       3.861   0.005  -9.939  1.00  0.00           H  
ATOM   3509 2HB  ARG B 218       5.114  -1.113  -9.462  1.00  0.00           H  
ATOM   3510 1HG  ARG B 218       3.506  -2.157  -7.827  1.00  0.00           H  
ATOM   3511 2HG  ARG B 218       2.271  -1.021  -8.349  1.00  0.00           H  
ATOM   3512 1HD  ARG B 218       1.765  -2.958  -9.516  1.00  0.00           H  
ATOM   3513 2HD  ARG B 218       2.689  -2.004 -10.699  1.00  0.00           H  
ATOM   3514  HE  ARG B 218       4.123  -4.001  -9.044  1.00  0.00           H  
ATOM   3515 1HH1 ARG B 218       2.792  -3.299 -12.273  1.00  0.00           H  
ATOM   3516 2HH1 ARG B 218       3.761  -4.539 -13.022  1.00  0.00           H  
ATOM   3517 1HH2 ARG B 218       5.286  -5.643 -10.114  1.00  0.00           H  
ATOM   3518 2HH2 ARG B 218       5.111  -5.870 -11.836  1.00  0.00           H  
ATOM   3519  N   ILE B 219       6.953   1.188  -8.369  1.00  0.00           N  
ATOM   3520  CA  ILE B 219       8.070   1.916  -8.961  1.00  0.00           C  
ATOM   3521  C   ILE B 219       9.052   0.931  -9.591  1.00  0.00           C  
ATOM   3522  O   ILE B 219       9.488  -0.022  -8.941  1.00  0.00           O  
ATOM   3523  CB  ILE B 219       8.827   2.779  -7.918  1.00  0.00           C  
ATOM   3524  CG1 ILE B 219       7.890   3.859  -7.321  1.00  0.00           C  
ATOM   3525  CG2 ILE B 219      10.069   3.378  -8.540  1.00  0.00           C  
ATOM   3526  CD1 ILE B 219       8.482   4.654  -6.149  1.00  0.00           C  
ATOM   3527  H   ILE B 219       7.142   0.457  -7.698  1.00  0.00           H  
ATOM   3528  HA  ILE B 219       7.682   2.568  -9.743  1.00  0.00           H  
ATOM   3529  HB  ILE B 219       9.126   2.141  -7.092  1.00  0.00           H  
ATOM   3530 1HG1 ILE B 219       7.616   4.558  -8.119  1.00  0.00           H  
ATOM   3531 2HG1 ILE B 219       6.986   3.375  -6.963  1.00  0.00           H  
ATOM   3532 1HG2 ILE B 219      10.612   3.949  -7.807  1.00  0.00           H  
ATOM   3533 2HG2 ILE B 219      10.728   2.607  -8.915  1.00  0.00           H  
ATOM   3534 3HG2 ILE B 219       9.764   4.027  -9.369  1.00  0.00           H  
ATOM   3535 1HD1 ILE B 219       7.752   5.371  -5.806  1.00  0.00           H  
ATOM   3536 2HD1 ILE B 219       8.729   3.975  -5.346  1.00  0.00           H  
ATOM   3537 3HD1 ILE B 219       9.362   5.187  -6.458  1.00  0.00           H  
ATOM   3538  N   THR B 220       9.332   1.157 -10.891  1.00  0.00           N  
ATOM   3539  CA  THR B 220      10.305   0.309 -11.570  1.00  0.00           C  
ATOM   3540  C   THR B 220      11.704   0.912 -11.479  1.00  0.00           C  
ATOM   3541  O   THR B 220      11.895   2.098 -11.758  1.00  0.00           O  
ATOM   3542  CB  THR B 220       9.927   0.092 -13.053  1.00  0.00           C  
ATOM   3543  OG1 THR B 220       8.655  -0.566 -13.123  1.00  0.00           O  
ATOM   3544  CG2 THR B 220      10.986  -0.792 -13.746  1.00  0.00           C  
ATOM   3545  H   THR B 220       8.883   1.901 -11.406  1.00  0.00           H  
ATOM   3546  HA  THR B 220      10.316  -0.665 -11.081  1.00  0.00           H  
ATOM   3547  HB  THR B 220       9.863   1.056 -13.560  1.00  0.00           H  
ATOM   3548  HG1 THR B 220       7.987   0.011 -12.742  1.00  0.00           H  
ATOM   3549 1HG2 THR B 220      10.699  -0.945 -14.785  1.00  0.00           H  
ATOM   3550 2HG2 THR B 220      11.964  -0.314 -13.721  1.00  0.00           H  
ATOM   3551 3HG2 THR B 220      11.041  -1.755 -13.239  1.00  0.00           H  
ATOM   3552  N   VAL B 221      12.613   0.121 -11.085  1.00  0.00           N  
ATOM   3553  CA  VAL B 221      14.004   0.553 -10.998  1.00  0.00           C  
ATOM   3554  C   VAL B 221      14.871  -0.309 -11.913  1.00  0.00           C  
ATOM   3555  O   VAL B 221      14.835  -1.539 -11.835  1.00  0.00           O  
ATOM   3556  CB  VAL B 221      14.508   0.487  -9.539  1.00  0.00           C  
ATOM   3557  CG1 VAL B 221      15.992   0.951  -9.459  1.00  0.00           C  
ATOM   3558  CG2 VAL B 221      13.575   1.350  -8.617  1.00  0.00           C  
ATOM   3559  H   VAL B 221      12.375  -0.826 -10.826  1.00  0.00           H  
ATOM   3560  HA  VAL B 221      14.066   1.589 -11.334  1.00  0.00           H  
ATOM   3561  HB  VAL B 221      14.482  -0.544  -9.210  1.00  0.00           H  
ATOM   3562 1HG1 VAL B 221      16.335   0.875  -8.437  1.00  0.00           H  
ATOM   3563 2HG1 VAL B 221      16.621   0.326 -10.089  1.00  0.00           H  
ATOM   3564 3HG1 VAL B 221      16.068   1.988  -9.794  1.00  0.00           H  
ATOM   3565 1HG2 VAL B 221      13.911   1.288  -7.599  1.00  0.00           H  
ATOM   3566 2HG2 VAL B 221      13.586   2.369  -8.925  1.00  0.00           H  
ATOM   3567 3HG2 VAL B 221      12.557   0.976  -8.677  1.00  0.00           H  
ATOM   3568  N   LYS B 222      15.606   0.381 -12.790  1.00  0.00           N  
ATOM   3569  CA  LYS B 222      16.642  -0.250 -13.602  1.00  0.00           C  
ATOM   3570  C   LYS B 222      18.035   0.135 -13.112  1.00  0.00           C  
ATOM   3571  O   LYS B 222      18.281   1.294 -12.772  1.00  0.00           O  
ATOM   3572  CB  LYS B 222      16.460   0.117 -15.070  1.00  0.00           C  
ATOM   3573  CG  LYS B 222      15.177  -0.436 -15.685  1.00  0.00           C  
ATOM   3574  CD  LYS B 222      15.059  -0.070 -17.160  1.00  0.00           C  
ATOM   3575  CE  LYS B 222      13.754  -0.589 -17.761  1.00  0.00           C  
ATOM   3576  NZ  LYS B 222      13.668  -0.325 -19.234  1.00  0.00           N  
ATOM   3577  H   LYS B 222      15.436   1.371 -12.892  1.00  0.00           H  
ATOM   3578  HA  LYS B 222      16.542  -1.332 -13.511  1.00  0.00           H  
ATOM   3579 1HB  LYS B 222      16.436   1.199 -15.163  1.00  0.00           H  
ATOM   3580 2HB  LYS B 222      17.310  -0.246 -15.647  1.00  0.00           H  
ATOM   3581 1HG  LYS B 222      15.185  -1.521 -15.589  1.00  0.00           H  
ATOM   3582 2HG  LYS B 222      14.321  -0.060 -15.137  1.00  0.00           H  
ATOM   3583 1HD  LYS B 222      15.093   1.017 -17.267  1.00  0.00           H  
ATOM   3584 2HD  LYS B 222      15.897  -0.497 -17.710  1.00  0.00           H  
ATOM   3585 1HE  LYS B 222      13.681  -1.662 -17.589  1.00  0.00           H  
ATOM   3586 2HE  LYS B 222      12.917  -0.094 -17.266  1.00  0.00           H  
ATOM   3587 1HZ  LYS B 222      12.790  -0.681 -19.590  1.00  0.00           H  
ATOM   3588 2HZ  LYS B 222      13.724   0.667 -19.417  1.00  0.00           H  
ATOM   3589 3HZ  LYS B 222      14.432  -0.792 -19.703  1.00  0.00           H  
ATOM   3590  N   VAL B 223      18.891  -0.796 -12.827  1.00  0.00           N  
ATOM   3591  CA  VAL B 223      20.267  -0.551 -12.407  1.00  0.00           C  
ATOM   3592  C   VAL B 223      21.226  -0.924 -13.535  1.00  0.00           C  
ATOM   3593  O   VAL B 223      21.013  -1.914 -14.238  1.00  0.00           O  
ATOM   3594  OXT VAL B 223      22.197  -0.251 -13.744  1.00  0.00           O  
ATOM   3595  CB  VAL B 223      20.618  -1.341 -11.126  1.00  0.00           C  
ATOM   3596  CG1 VAL B 223      22.062  -1.076 -10.707  1.00  0.00           C  
ATOM   3597  CG2 VAL B 223      19.655  -0.979  -9.996  1.00  0.00           C  
ATOM   3598  H   VAL B 223      18.563  -1.748 -12.907  1.00  0.00           H  
ATOM   3599  HA  VAL B 223      20.379   0.512 -12.192  1.00  0.00           H  
ATOM   3600  HB  VAL B 223      20.541  -2.408 -11.336  1.00  0.00           H  
ATOM   3601 1HG1 VAL B 223      22.288  -1.642  -9.803  1.00  0.00           H  
ATOM   3602 2HG1 VAL B 223      22.735  -1.385 -11.506  1.00  0.00           H  
ATOM   3603 3HG1 VAL B 223      22.194  -0.012 -10.510  1.00  0.00           H  
ATOM   3604 1HG2 VAL B 223      19.915  -1.544  -9.101  1.00  0.00           H  
ATOM   3605 2HG2 VAL B 223      19.726   0.088  -9.785  1.00  0.00           H  
ATOM   3606 3HG2 VAL B 223      18.635  -1.222 -10.295  1.00  0.00           H  
TER                                                                             
##Begin comments##
BINARY SILENTFILE
##End comments##
                          
ddg -49.546
sap_score 48.883
score 10.767
silent_score 10.767
time 20
          
