# Supplementary material for: Scaffolding protein functional sites using deep learning
Source: Science. Author manuscript; Available in PMC 2022 Oct 31. (PMC9621694; doi:10.1126/science.abn2100)
Supplement: Data S1 [file NIHMS1830590-supplement-Data_S1.zip › pdl1_inp_1_AF_monomer.pdb]

MODEL     1
ATOM      1  N   ASP A   1       8.558  -4.011 -12.377  1.00  0.00           N  
ATOM      2  H   ASP A   1       8.769  -4.439 -13.268  1.00  0.00           H  
ATOM      3  H2  ASP A   1       8.151  -4.690 -11.750  1.00  0.00           H  
ATOM      4  H3  ASP A   1       9.396  -3.634 -11.958  1.00  0.00           H  
ATOM      5  CA  ASP A   1       7.571  -2.944 -12.564  1.00  0.00           C  
ATOM      6  HA  ASP A   1       7.995  -2.143 -13.171  1.00  0.00           H  
ATOM      7  C   ASP A   1       7.220  -2.381 -11.197  1.00  0.00           C  
ATOM      8  CB  ASP A   1       6.343  -3.479 -13.298  1.00  0.00           C  
ATOM      9  HB2 ASP A   1       5.788  -4.169 -12.663  1.00  0.00           H  
ATOM     10  HB3 ASP A   1       6.657  -4.002 -14.201  1.00  0.00           H  
ATOM     11  O   ASP A   1       6.912  -3.165 -10.301  1.00  0.00           O  
ATOM     12  CG  ASP A   1       5.502  -2.276 -13.670  1.00  0.00           C  
ATOM     13  OD1 ASP A   1       4.662  -1.915 -12.826  1.00  0.00           O  
ATOM     14  OD2 ASP A   1       5.897  -1.633 -14.661  1.00  0.00           O  
ATOM     15  N   LEU A   2       7.390  -1.072 -11.004  1.00  0.00           N  
ATOM     16  H   LEU A   2       7.590  -0.473 -11.793  1.00  0.00           H  
ATOM     17  CA  LEU A   2       7.106  -0.427  -9.721  1.00  0.00           C  
ATOM     18  HA  LEU A   2       7.517  -1.030  -8.911  1.00  0.00           H  
ATOM     19  C   LEU A   2       5.601  -0.333  -9.465  1.00  0.00           C  
ATOM     20  CB  LEU A   2       7.738   0.979  -9.682  1.00  0.00           C  
ATOM     21  HB2 LEU A   2       7.285   1.543  -8.866  1.00  0.00           H  
ATOM     22  HB3 LEU A   2       7.489   1.498 -10.608  1.00  0.00           H  
ATOM     23  O   LEU A   2       5.191  -0.443  -8.317  1.00  0.00           O  
ATOM     24  CG  LEU A   2       9.263   0.997  -9.482  1.00  0.00           C  
ATOM     25  HG  LEU A   2       9.736   0.350 -10.221  1.00  0.00           H  
ATOM     26  CD1 LEU A   2       9.789   2.419  -9.672  1.00  0.00           C  
ATOM     27 HD11 LEU A   2      10.871   2.434  -9.544  1.00  0.00           H  
ATOM     28 HD12 LEU A   2       9.562   2.770 -10.679  1.00  0.00           H  
ATOM     29 HD13 LEU A   2       9.332   3.096  -8.949  1.00  0.00           H  
ATOM     30  CD2 LEU A   2       9.653   0.530  -8.078  1.00  0.00           C  
ATOM     31 HD21 LEU A   2       9.404  -0.521  -7.936  1.00  0.00           H  
ATOM     32 HD22 LEU A   2       9.150   1.135  -7.324  1.00  0.00           H  
ATOM     33 HD23 LEU A   2      10.731   0.639  -7.956  1.00  0.00           H  
ATOM     34  N   GLU A   3       4.774  -0.170 -10.501  1.00  0.00           N  
ATOM     35  H   GLU A   3       5.106  -0.303 -11.446  1.00  0.00           H  
ATOM     36  CA  GLU A   3       3.327  -0.058 -10.328  1.00  0.00           C  
ATOM     37  HA  GLU A   3       3.148   0.737  -9.603  1.00  0.00           H  
ATOM     38  C   GLU A   3       2.771  -1.351  -9.714  1.00  0.00           C  
ATOM     39  CB  GLU A   3       2.644   0.348 -11.657  1.00  0.00           C  
ATOM     40  HB2 GLU A   3       2.582  -0.503 -12.334  1.00  0.00           H  
ATOM     41  HB3 GLU A   3       3.226   1.140 -12.129  1.00  0.00           H  
ATOM     42  O   GLU A   3       2.165  -1.289  -8.646  1.00  0.00           O  
ATOM     43  CG  GLU A   3       1.234   0.885 -11.382  1.00  0.00           C  
ATOM     44  HG2 GLU A   3       1.348   1.662 -10.627  1.00  0.00           H  
ATOM     45  HG3 GLU A   3       0.625   0.077 -10.975  1.00  0.00           H  
ATOM     46  CD  GLU A   3       0.485   1.521 -12.567  1.00  0.00           C  
ATOM     47  OE1 GLU A   3       0.388   0.900 -13.645  1.00  0.00           O  
ATOM     48  OE2 GLU A   3      -0.069   2.643 -12.366  1.00  0.00           O  
ATOM     49  N   GLU A   4       3.108  -2.512 -10.291  1.00  0.00           N  
ATOM     50  H   GLU A   4       3.584  -2.455 -11.180  1.00  0.00           H  
ATOM     51  CA  GLU A   4       2.725  -3.840  -9.775  1.00  0.00           C  
ATOM     52  HA  GLU A   4       1.640  -3.931  -9.803  1.00  0.00           H  
ATOM     53  C   GLU A   4       3.178  -4.058  -8.320  1.00  0.00           C  
ATOM     54  CB  GLU A   4       3.342  -4.922 -10.685  1.00  0.00           C  
ATOM     55  HB2 GLU A   4       3.010  -4.751 -11.709  1.00  0.00           H  
ATOM     56  HB3 GLU A   4       4.427  -4.819 -10.661  1.00  0.00           H  
ATOM     57  O   GLU A   4       2.412  -4.532  -7.482  1.00  0.00           O  
ATOM     58  CG  GLU A   4       2.976  -6.363 -10.286  1.00  0.00           C  
ATOM     59  HG2 GLU A   4       3.255  -6.538  -9.247  1.00  0.00           H  
ATOM     60  HG3 GLU A   4       1.897  -6.494 -10.372  1.00  0.00           H  
ATOM     61  CD  GLU A   4       3.710  -7.394 -11.159  1.00  0.00           C  
ATOM     62  OE1 GLU A   4       4.933  -7.614 -10.924  1.00  0.00           O  
ATOM     63  OE2 GLU A   4       3.077  -7.974 -12.065  1.00  0.00           O  
ATOM     64  N   PHE A   5       4.418  -3.683  -7.994  1.00  0.00           N  
ATOM     65  H   PHE A   5       4.983  -3.250  -8.710  1.00  0.00           H  
ATOM     66  CA  PHE A   5       4.961  -3.816  -6.639  1.00  0.00           C  
ATOM     67  HA  PHE A   5       4.907  -4.862  -6.337  1.00  0.00           H  
ATOM     68  C   PHE A   5       4.153  -3.015  -5.606  1.00  0.00           C  
ATOM     69  CB  PHE A   5       6.429  -3.379  -6.673  1.00  0.00           C  
ATOM     70  HB2 PHE A   5       6.509  -2.454  -7.245  1.00  0.00           H  
ATOM     71  HB3 PHE A   5       7.009  -4.136  -7.200  1.00  0.00           H  
ATOM     72  O   PHE A   5       3.882  -3.503  -4.506  1.00  0.00           O  
ATOM     73  CG  PHE A   5       7.043  -3.152  -5.310  1.00  0.00           C  
ATOM     74  CD1 PHE A   5       7.453  -1.862  -4.937  1.00  0.00           C  
ATOM     75  HD1 PHE A   5       7.361  -1.039  -5.631  1.00  0.00           H  
ATOM     76  CD2 PHE A   5       7.213  -4.225  -4.421  1.00  0.00           C  
ATOM     77  HD2 PHE A   5       6.903  -5.216  -4.720  1.00  0.00           H  
ATOM     78  CE1 PHE A   5       8.039  -1.652  -3.685  1.00  0.00           C  
ATOM     79  HE1 PHE A   5       8.450  -0.681  -3.456  1.00  0.00           H  
ATOM     80  CE2 PHE A   5       7.776  -4.009  -3.153  1.00  0.00           C  
ATOM     81  HE2 PHE A   5       7.922  -4.835  -2.473  1.00  0.00           H  
ATOM     82  CZ  PHE A   5       8.179  -2.716  -2.782  1.00  0.00           C  
ATOM     83  HZ  PHE A   5       8.651  -2.538  -1.827  1.00  0.00           H  
ATOM     84  N   PHE A   6       3.727  -1.804  -5.966  1.00  0.00           N  
ATOM     85  H   PHE A   6       3.928  -1.472  -6.898  1.00  0.00           H  
ATOM     86  CA  PHE A   6       2.867  -1.002  -5.106  1.00  0.00           C  
ATOM     87  HA  PHE A   6       3.263  -1.015  -4.090  1.00  0.00           H  
ATOM     88  C   PHE A   6       1.440  -1.551  -5.028  1.00  0.00           C  
ATOM     89  CB  PHE A   6       2.836   0.446  -5.583  1.00  0.00           C  
ATOM     90  HB2 PHE A   6       1.916   0.870  -5.182  1.00  0.00           H  
ATOM     91  HB3 PHE A   6       2.783   0.475  -6.672  1.00  0.00           H  
ATOM     92  O   PHE A   6       0.846  -1.477  -3.957  1.00  0.00           O  
ATOM     93  CG  PHE A   6       3.971   1.326  -5.107  1.00  0.00           C  
ATOM     94  CD1 PHE A   6       3.716   2.368  -4.197  1.00  0.00           C  
ATOM     95  HD1 PHE A   6       2.717   2.529  -3.819  1.00  0.00           H  
ATOM     96  CD2 PHE A   6       5.284   1.103  -5.545  1.00  0.00           C  
ATOM     97  HD2 PHE A   6       5.506   0.264  -6.187  1.00  0.00           H  
ATOM     98  CE1 PHE A   6       4.769   3.172  -3.734  1.00  0.00           C  
ATOM     99  HE1 PHE A   6       4.581   3.943  -3.001  1.00  0.00           H  
ATOM    100  CE2 PHE A   6       6.335   1.914  -5.100  1.00  0.00           C  
ATOM    101  HE2 PHE A   6       7.341   1.703  -5.431  1.00  0.00           H  
ATOM    102  CZ  PHE A   6       6.076   2.947  -4.184  1.00  0.00           C  
ATOM    103  HZ  PHE A   6       6.882   3.547  -3.786  1.00  0.00           H  
ATOM    104  N   GLU A   7       0.888  -2.116  -6.106  1.00  0.00           N  
ATOM    105  H   GLU A   7       1.397  -2.117  -6.978  1.00  0.00           H  
ATOM    106  CA  GLU A   7      -0.440  -2.744  -6.069  1.00  0.00           C  
ATOM    107  HA  GLU A   7      -1.152  -2.030  -5.654  1.00  0.00           H  
ATOM    108  C   GLU A   7      -0.473  -3.965  -5.147  1.00  0.00           C  
ATOM    109  CB  GLU A   7      -0.924  -3.140  -7.476  1.00  0.00           C  
ATOM    110  HB2 GLU A   7      -0.191  -3.780  -7.968  1.00  0.00           H  
ATOM    111  HB3 GLU A   7      -1.854  -3.697  -7.369  1.00  0.00           H  
ATOM    112  O   GLU A   7      -1.405  -4.120  -4.360  1.00  0.00           O  
ATOM    113  CG  GLU A   7      -1.199  -1.902  -8.332  1.00  0.00           C  
ATOM    114  HG2 GLU A   7      -0.255  -1.498  -8.696  1.00  0.00           H  
ATOM    115  HG3 GLU A   7      -1.674  -1.155  -7.696  1.00  0.00           H  
ATOM    116  CD  GLU A   7      -2.114  -2.177  -9.527  1.00  0.00           C  
ATOM    117  OE1 GLU A   7      -3.261  -1.648  -9.490  1.00  0.00           O  
ATOM    118  OE2 GLU A   7      -1.681  -2.894 -10.453  1.00  0.00           O  
ATOM    119  N   GLU A   8       0.561  -4.804  -5.178  1.00  0.00           N  
ATOM    120  H   GLU A   8       1.271  -4.669  -5.884  1.00  0.00           H  
ATOM    121  CA  GLU A   8       0.689  -5.932  -4.249  1.00  0.00           C  
ATOM    122  HA  GLU A   8      -0.212  -6.544  -4.294  1.00  0.00           H  
ATOM    123  C   GLU A   8       0.827  -5.445  -2.798  1.00  0.00           C  
ATOM    124  CB  GLU A   8       1.893  -6.798  -4.652  1.00  0.00           C  
ATOM    125  HB2 GLU A   8       2.078  -7.536  -3.873  1.00  0.00           H  
ATOM    126  HB3 GLU A   8       2.774  -6.161  -4.726  1.00  0.00           H  
ATOM    127  O   GLU A   8       0.173  -5.965  -1.893  1.00  0.00           O  
ATOM    128  CG  GLU A   8       1.705  -7.533  -5.990  1.00  0.00           C  
ATOM    129  HG2 GLU A   8       2.655  -7.991  -6.264  1.00  0.00           H  
ATOM    130  HG3 GLU A   8       1.448  -6.822  -6.775  1.00  0.00           H  
ATOM    131  CD  GLU A   8       0.625  -8.619  -5.908  1.00  0.00           C  
ATOM    132  OE1 GLU A   8      -0.531  -8.356  -6.330  1.00  0.00           O  
ATOM    133  OE2 GLU A   8       0.933  -9.721  -5.407  1.00  0.00           O  
ATOM    134  N   CYS A   9       1.622  -4.393  -2.576  1.00  0.00           N  
ATOM    135  H   CYS A   9       2.138  -4.016  -3.357  1.00  0.00           H  
ATOM    136  CA  CYS A   9       1.761  -3.755  -1.267  1.00  0.00           C  
ATOM    137  HA  CYS A   9       2.100  -4.492  -0.539  1.00  0.00           H  
ATOM    138  C   CYS A   9       0.432  -3.162  -0.766  1.00  0.00           C  
ATOM    139  CB  CYS A   9       2.821  -2.664  -1.410  1.00  0.00           C  
ATOM    140  HB2 CYS A   9       3.743  -3.107  -1.785  1.00  0.00           H  
ATOM    141  HB3 CYS A   9       2.474  -1.945  -2.151  1.00  0.00           H  
ATOM    142  O   CYS A   9       0.110  -3.240   0.422  1.00  0.00           O  
ATOM    143  SG  CYS A   9       3.187  -1.750   0.098  1.00  0.00           S  
ATOM    144  N   LEU A  10      -0.367  -2.596  -1.675  1.00  0.00           N  
ATOM    145  H   LEU A  10      -0.036  -2.537  -2.627  1.00  0.00           H  
ATOM    146  CA  LEU A  10      -1.672  -2.024  -1.372  1.00  0.00           C  
ATOM    147  HA  LEU A  10      -1.541  -1.295  -0.573  1.00  0.00           H  
ATOM    148  C   LEU A  10      -2.655  -3.083  -0.890  1.00  0.00           C  
ATOM    149  CB  LEU A  10      -2.240  -1.336  -2.621  1.00  0.00           C  
ATOM    150  HB2 LEU A  10      -2.514  -2.092  -3.357  1.00  0.00           H  
ATOM    151  HB3 LEU A  10      -1.479  -0.697  -3.069  1.00  0.00           H  
ATOM    152  O   LEU A  10      -3.295  -2.874   0.133  1.00  0.00           O  
ATOM    153  CG  LEU A  10      -3.485  -0.494  -2.303  1.00  0.00           C  
ATOM    154  HG  LEU A  10      -4.231  -1.080  -1.767  1.00  0.00           H  
ATOM    155  CD1 LEU A  10      -3.058   0.693  -1.444  1.00  0.00           C  
ATOM    156 HD11 LEU A  10      -3.742   1.530  -1.585  1.00  0.00           H  
ATOM    157 HD12 LEU A  10      -2.048   1.014  -1.696  1.00  0.00           H  
ATOM    158 HD13 LEU A  10      -3.063   0.372  -0.402  1.00  0.00           H  
ATOM    159  CD2 LEU A  10      -4.113  -0.018  -3.606  1.00  0.00           C  
ATOM    160 HD21 LEU A  10      -4.530  -0.879  -4.128  1.00  0.00           H  
ATOM    161 HD22 LEU A  10      -4.918   0.686  -3.392  1.00  0.00           H  
ATOM    162 HD23 LEU A  10      -3.339   0.443  -4.219  1.00  0.00           H  
ATOM    163  N   LYS A  11      -2.732  -4.226  -1.580  1.00  0.00           N  
ATOM    164  H   LYS A  11      -2.179  -4.308  -2.421  1.00  0.00           H  
ATOM    165  CA  LYS A  11      -3.600  -5.346  -1.181  1.00  0.00           C  
ATOM    166  HA  LYS A  11      -4.642  -5.029  -1.221  1.00  0.00           H  
ATOM    167  C   LYS A  11      -3.312  -5.780   0.254  1.00  0.00           C  
ATOM    168  CB  LYS A  11      -3.377  -6.530  -2.127  1.00  0.00           C  
ATOM    169  HB2 LYS A  11      -2.311  -6.749  -2.174  1.00  0.00           H  
ATOM    170  HB3 LYS A  11      -3.883  -7.407  -1.722  1.00  0.00           H  
ATOM    171  O   LYS A  11      -4.222  -6.029   1.037  1.00  0.00           O  
ATOM    172  CG  LYS A  11      -3.918  -6.272  -3.539  1.00  0.00           C  
ATOM    173  HG2 LYS A  11      -5.008  -6.249  -3.514  1.00  0.00           H  
ATOM    174  HG3 LYS A  11      -3.561  -5.312  -3.911  1.00  0.00           H  
ATOM    175  CD  LYS A  11      -3.441  -7.387  -4.472  1.00  0.00           C  
ATOM    176  HD2 LYS A  11      -2.358  -7.471  -4.391  1.00  0.00           H  
ATOM    177  HD3 LYS A  11      -3.891  -8.334  -4.174  1.00  0.00           H  
ATOM    178  CE  LYS A  11      -3.800  -7.061  -5.920  1.00  0.00           C  
ATOM    179  HE2 LYS A  11      -4.883  -7.077  -6.042  1.00  0.00           H  
ATOM    180  HE3 LYS A  11      -3.444  -6.052  -6.130  1.00  0.00           H  
ATOM    181  NZ  LYS A  11      -3.134  -8.014  -6.836  1.00  0.00           N  
ATOM    182  HZ1 LYS A  11      -3.223  -7.743  -7.805  1.00  0.00           H  
ATOM    183  HZ2 LYS A  11      -2.142  -8.011  -6.646  1.00  0.00           H  
ATOM    184  HZ3 LYS A  11      -3.418  -8.970  -6.679  1.00  0.00           H  
ATOM    185  N   GLU A  12      -2.038  -5.807   0.628  1.00  0.00           N  
ATOM    186  H   GLU A  12      -1.337  -5.622  -0.075  1.00  0.00           H  
ATOM    187  CA  GLU A  12      -1.612  -6.140   1.986  1.00  0.00           C  
ATOM    188  HA  GLU A  12      -2.113  -7.055   2.301  1.00  0.00           H  
ATOM    189  C   GLU A  12      -1.995  -5.047   2.994  1.00  0.00           C  
ATOM    190  CB  GLU A  12      -0.097  -6.377   1.962  1.00  0.00           C  
ATOM    191  HB2 GLU A  12       0.278  -6.465   2.982  1.00  0.00           H  
ATOM    192  HB3 GLU A  12       0.401  -5.526   1.497  1.00  0.00           H  
ATOM    193  O   GLU A  12      -2.452  -5.345   4.100  1.00  0.00           O  
ATOM    194  CG  GLU A  12       0.255  -7.650   1.176  1.00  0.00           C  
ATOM    195  HG2 GLU A  12      -0.307  -7.712   0.244  1.00  0.00           H  
ATOM    196  HG3 GLU A  12       1.314  -7.626   0.921  1.00  0.00           H  
ATOM    197  CD  GLU A  12      -0.026  -8.871   2.042  1.00  0.00           C  
ATOM    198  OE1 GLU A  12      -1.102  -9.497   1.974  1.00  0.00           O  
ATOM    199  OE2 GLU A  12       0.791  -9.133   2.949  1.00  0.00           O  
ATOM    200  N   ALA A  13      -1.868  -3.776   2.606  1.00  0.00           N  
ATOM    201  H   ALA A  13      -1.484  -3.590   1.690  1.00  0.00           H  
ATOM    202  CA  ALA A  13      -2.334  -2.645   3.399  1.00  0.00           C  
ATOM    203  HA  ALA A  13      -1.907  -2.726   4.399  1.00  0.00           H  
ATOM    204  C   ALA A  13      -3.861  -2.639   3.576  1.00  0.00           C  
ATOM    205  CB  ALA A  13      -1.815  -1.353   2.763  1.00  0.00           C  
ATOM    206  HB1 ALA A  13      -2.270  -1.206   1.784  1.00  0.00           H  
ATOM    207  HB2 ALA A  13      -2.070  -0.507   3.401  1.00  0.00           H  
ATOM    208  HB3 ALA A  13      -0.733  -1.407   2.647  1.00  0.00           H  
ATOM    209  O   ALA A  13      -4.345  -2.296   4.653  1.00  0.00           O  
ATOM    210  N   GLU A  14      -4.621  -3.065   2.567  1.00  0.00           N  
ATOM    211  H   GLU A  14      -4.164  -3.274   1.690  1.00  0.00           H  
ATOM    212  CA  GLU A  14      -6.072  -3.244   2.630  1.00  0.00           C  
ATOM    213  HA  GLU A  14      -6.530  -2.316   2.972  1.00  0.00           H  
ATOM    214  C   GLU A  14      -6.476  -4.352   3.609  1.00  0.00           C  
ATOM    215  CB  GLU A  14      -6.639  -3.569   1.243  1.00  0.00           C  
ATOM    216  HB2 GLU A  14      -6.064  -4.369   0.777  1.00  0.00           H  
ATOM    217  HB3 GLU A  14      -7.663  -3.921   1.369  1.00  0.00           H  
ATOM    218  O   GLU A  14      -7.424  -4.180   4.377  1.00  0.00           O  
ATOM    219  CG  GLU A  14      -6.674  -2.358   0.310  1.00  0.00           C  
ATOM    220  HG2 GLU A  14      -7.261  -1.578   0.794  1.00  0.00           H  
ATOM    221  HG3 GLU A  14      -5.669  -1.976   0.130  1.00  0.00           H  
ATOM    222  CD  GLU A  14      -7.346  -2.745  -1.005  1.00  0.00           C  
ATOM    223  OE1 GLU A  14      -8.589  -2.601  -1.055  1.00  0.00           O  
ATOM    224  OE2 GLU A  14      -6.643  -3.250  -1.909  1.00  0.00           O  
ATOM    225  N   GLU A  15      -5.749  -5.469   3.640  1.00  0.00           N  
ATOM    226  H   GLU A  15      -5.032  -5.601   2.941  1.00  0.00           H  
ATOM    227  CA  GLU A  15      -5.979  -6.525   4.632  1.00  0.00           C  
ATOM    228  HA  GLU A  15      -7.029  -6.816   4.602  1.00  0.00           H  
ATOM    229  C   GLU A  15      -5.708  -6.007   6.052  1.00  0.00           C  
ATOM    230  CB  GLU A  15      -5.130  -7.764   4.308  1.00  0.00           C  
ATOM    231  HB2 GLU A  15      -4.086  -7.470   4.203  1.00  0.00           H  
ATOM    232  HB3 GLU A  15      -5.196  -8.466   5.139  1.00  0.00           H  
ATOM    233  O   GLU A  15      -6.553  -6.161   6.937  1.00  0.00           O  
ATOM    234  CG  GLU A  15      -5.575  -8.486   3.024  1.00  0.00           C  
ATOM    235  HG2 GLU A  15      -4.844  -9.261   2.795  1.00  0.00           H  
ATOM    236  HG3 GLU A  15      -5.584  -7.787   2.187  1.00  0.00           H  
ATOM    237  CD  GLU A  15      -6.964  -9.127   3.158  1.00  0.00           C  
ATOM    238  OE1 GLU A  15      -7.970  -8.513   2.704  1.00  0.00           O  
ATOM    239  OE2 GLU A  15      -7.042 -10.232   3.737  1.00  0.00           O  
ATOM    240  N   VAL A  16      -4.602  -5.281   6.264  1.00  0.00           N  
ATOM    241  H   VAL A  16      -3.947  -5.179   5.502  1.00  0.00           H  
ATOM    242  CA  VAL A  16      -4.316  -4.642   7.562  1.00  0.00           C  
ATOM    243  HA  VAL A  16      -4.369  -5.412   8.331  1.00  0.00           H  
ATOM    244  C   VAL A  16      -5.381  -3.598   7.914  1.00  0.00           C  
ATOM    245  CB  VAL A  16      -2.899  -4.036   7.594  1.00  0.00           C  
ATOM    246  HB  VAL A  16      -2.771  -3.364   6.745  1.00  0.00           H  
ATOM    247  O   VAL A  16      -5.837  -3.555   9.057  1.00  0.00           O  
ATOM    248  CG1 VAL A  16      -2.634  -3.246   8.886  1.00  0.00           C  
ATOM    249 HG11 VAL A  16      -2.850  -3.876   9.748  1.00  0.00           H  
ATOM    250 HG12 VAL A  16      -3.265  -2.357   8.915  1.00  0.00           H  
ATOM    251 HG13 VAL A  16      -1.593  -2.925   8.916  1.00  0.00           H  
ATOM    252  CG2 VAL A  16      -1.848  -5.153   7.522  1.00  0.00           C  
ATOM    253 HG21 VAL A  16      -0.841  -4.741   7.596  1.00  0.00           H  
ATOM    254 HG22 VAL A  16      -1.932  -5.685   6.574  1.00  0.00           H  
ATOM    255 HG23 VAL A  16      -2.005  -5.863   8.333  1.00  0.00           H  
ATOM    256  N   ARG A  17      -5.844  -2.790   6.952  1.00  0.00           N  
ATOM    257  H   ARG A  17      -5.407  -2.853   6.043  1.00  0.00           H  
ATOM    258  CA  ARG A  17      -6.972  -1.856   7.120  1.00  0.00           C  
ATOM    259  HA  ARG A  17      -6.714  -1.127   7.889  1.00  0.00           H  
ATOM    260  C   ARG A  17      -8.215  -2.598   7.617  1.00  0.00           C  
ATOM    261  CB  ARG A  17      -7.218  -1.109   5.789  1.00  0.00           C  
ATOM    262  HB2 ARG A  17      -7.207  -1.846   4.986  1.00  0.00           H  
ATOM    263  HB3 ARG A  17      -6.388  -0.426   5.604  1.00  0.00           H  
ATOM    264  O   ARG A  17      -8.850  -2.119   8.557  1.00  0.00           O  
ATOM    265  CG  ARG A  17      -8.546  -0.331   5.677  1.00  0.00           C  
ATOM    266  HG2 ARG A  17      -8.508   0.565   6.297  1.00  0.00           H  
ATOM    267  HG3 ARG A  17      -9.362  -0.961   6.032  1.00  0.00           H  
ATOM    268  CD  ARG A  17      -8.869   0.049   4.214  1.00  0.00           C  
ATOM    269  HD2 ARG A  17      -8.552  -0.764   3.560  1.00  0.00           H  
ATOM    270  HD3 ARG A  17      -8.302   0.934   3.926  1.00  0.00           H  
ATOM    271  NE  ARG A  17     -10.324   0.249   3.998  1.00  0.00           N  
ATOM    272  HE  ARG A  17     -10.939  -0.075   4.731  1.00  0.00           H  
ATOM    273  NH1 ARG A  17     -10.335   1.175   1.853  1.00  0.00           N  
ATOM    274 HH11 ARG A  17     -10.874   1.561   1.091  1.00  0.00           H  
ATOM    275 HH12 ARG A  17      -9.422   1.596   1.949  1.00  0.00           H  
ATOM    276  NH2 ARG A  17     -12.224   0.607   2.766  1.00  0.00           N  
ATOM    277 HH21 ARG A  17     -12.833   0.313   3.517  1.00  0.00           H  
ATOM    278 HH22 ARG A  17     -12.598   1.031   1.929  1.00  0.00           H  
ATOM    279  CZ  ARG A  17     -10.931   0.664   2.885  1.00  0.00           C  
ATOM    280  N   LYS A  18      -8.565  -3.753   7.038  1.00  0.00           N  
ATOM    281  H   LYS A  18      -7.993  -4.086   6.275  1.00  0.00           H  
ATOM    282  CA  LYS A  18      -9.704  -4.576   7.489  1.00  0.00           C  
ATOM    283  HA  LYS A  18     -10.604  -3.962   7.514  1.00  0.00           H  
ATOM    284  C   LYS A  18      -9.500  -5.091   8.912  1.00  0.00           C  
ATOM    285  CB  LYS A  18      -9.945  -5.756   6.539  1.00  0.00           C  
ATOM    286  HB2 LYS A  18      -9.010  -6.302   6.413  1.00  0.00           H  
ATOM    287  HB3 LYS A  18     -10.663  -6.435   6.998  1.00  0.00           H  
ATOM    288  O   LYS A  18     -10.405  -4.951   9.728  1.00  0.00           O  
ATOM    289  CG  LYS A  18     -10.491  -5.343   5.165  1.00  0.00           C  
ATOM    290  HG2 LYS A  18     -11.509  -4.968   5.266  1.00  0.00           H  
ATOM    291  HG3 LYS A  18      -9.870  -4.555   4.737  1.00  0.00           H  
ATOM    292  CD  LYS A  18     -10.472  -6.566   4.242  1.00  0.00           C  
ATOM    293  HD2 LYS A  18     -11.229  -7.284   4.560  1.00  0.00           H  
ATOM    294  HD3 LYS A  18      -9.494  -7.040   4.325  1.00  0.00           H  
ATOM    295  CE  LYS A  18     -10.687  -6.182   2.779  1.00  0.00           C  
ATOM    296  HE2 LYS A  18     -11.725  -5.894   2.611  1.00  0.00           H  
ATOM    297  HE3 LYS A  18     -10.050  -5.324   2.561  1.00  0.00           H  
ATOM    298  NZ  LYS A  18     -10.283  -7.306   1.903  1.00  0.00           N  
ATOM    299  HZ1 LYS A  18     -10.205  -7.023   0.937  1.00  0.00           H  
ATOM    300  HZ2 LYS A  18      -9.363  -7.624   2.169  1.00  0.00           H  
ATOM    301  HZ3 LYS A  18     -10.875  -8.119   2.006  1.00  0.00           H  
ATOM    302  N   GLU A  19      -8.318  -5.604   9.252  1.00  0.00           N  
ATOM    303  H   GLU A  19      -7.624  -5.737   8.530  1.00  0.00           H  
ATOM    304  CA  GLU A  19      -8.022  -6.060  10.620  1.00  0.00           C  
ATOM    305  HA  GLU A  19      -8.751  -6.819  10.905  1.00  0.00           H  
ATOM    306  C   GLU A  19      -8.115  -4.924  11.651  1.00  0.00           C  
ATOM    307  CB  GLU A  19      -6.619  -6.680  10.698  1.00  0.00           C  
ATOM    308  HB2 GLU A  19      -5.877  -5.973  10.327  1.00  0.00           H  
ATOM    309  HB3 GLU A  19      -6.402  -6.873  11.748  1.00  0.00           H  
ATOM    310  O   GLU A  19      -8.593  -5.125  12.774  1.00  0.00           O  
ATOM    311  CG  GLU A  19      -6.495  -8.005   9.937  1.00  0.00           C  
ATOM    312  HG2 GLU A  19      -6.491  -7.824   8.862  1.00  0.00           H  
ATOM    313  HG3 GLU A  19      -7.358  -8.627  10.171  1.00  0.00           H  
ATOM    314  CD  GLU A  19      -5.213  -8.732  10.359  1.00  0.00           C  
ATOM    315  OE1 GLU A  19      -5.322  -9.626  11.233  1.00  0.00           O  
ATOM    316  OE2 GLU A  19      -4.121  -8.350   9.881  1.00  0.00           O  
ATOM    317  N   VAL A  20      -7.681  -3.717  11.272  1.00  0.00           N  
ATOM    318  H   VAL A  20      -7.250  -3.642  10.362  1.00  0.00           H  
ATOM    319  CA  VAL A  20      -7.820  -2.505  12.088  1.00  0.00           C  
ATOM    320  HA  VAL A  20      -7.447  -2.706  13.092  1.00  0.00           H  
ATOM    321  C   VAL A  20      -9.290  -2.135  12.274  1.00  0.00           C  
ATOM    322  CB  VAL A  20      -6.997  -1.342  11.497  1.00  0.00           C  
ATOM    323  HB  VAL A  20      -7.288  -1.174  10.460  1.00  0.00           H  
ATOM    324  O   VAL A  20      -9.701  -1.881  13.406  1.00  0.00           O  
ATOM    325  CG1 VAL A  20      -7.242  -0.065  12.292  1.00  0.00           C  
ATOM    326 HG11 VAL A  20      -6.592   0.719  11.905  1.00  0.00           H  
ATOM    327 HG12 VAL A  20      -7.031  -0.256  13.344  1.00  0.00           H  
ATOM    328 HG13 VAL A  20      -8.276   0.262  12.184  1.00  0.00           H  
ATOM    329  CG2 VAL A  20      -5.477  -1.569  11.560  1.00  0.00           C  
ATOM    330 HG21 VAL A  20      -5.217  -2.558  11.181  1.00  0.00           H  
ATOM    331 HG22 VAL A  20      -5.119  -1.480  12.585  1.00  0.00           H  
ATOM    332 HG23 VAL A  20      -4.975  -0.824  10.942  1.00  0.00           H  
ATOM    333  N   LEU A  21     -10.092  -2.158  11.204  1.00  0.00           N  
ATOM    334  H   LEU A  21      -9.683  -2.384  10.309  1.00  0.00           H  
ATOM    335  CA  LEU A  21     -11.538  -1.909  11.262  1.00  0.00           C  
ATOM    336  HA  LEU A  21     -11.709  -0.935  11.721  1.00  0.00           H  
ATOM    337  C   LEU A  21     -12.277  -2.922  12.139  1.00  0.00           C  
ATOM    338  CB  LEU A  21     -12.132  -1.943   9.840  1.00  0.00           C  
ATOM    339  HB2 LEU A  21     -11.735  -2.810   9.311  1.00  0.00           H  
ATOM    340  HB3 LEU A  21     -13.211  -2.079   9.913  1.00  0.00           H  
ATOM    341  O   LEU A  21     -13.158  -2.542  12.906  1.00  0.00           O  
ATOM    342  CG  LEU A  21     -11.867  -0.686   9.006  1.00  0.00           C  
ATOM    343  HG  LEU A  21     -10.796  -0.484   8.981  1.00  0.00           H  
ATOM    344  CD1 LEU A  21     -12.329  -0.881   7.564  1.00  0.00           C  
ATOM    345 HD11 LEU A  21     -12.135   0.026   6.991  1.00  0.00           H  
ATOM    346 HD12 LEU A  21     -13.396  -1.105   7.538  1.00  0.00           H  
ATOM    347 HD13 LEU A  21     -11.776  -1.708   7.118  1.00  0.00           H  
ATOM    348  CD2 LEU A  21     -12.628   0.510   9.583  1.00  0.00           C  
ATOM    349 HD21 LEU A  21     -13.688   0.261   9.644  1.00  0.00           H  
ATOM    350 HD22 LEU A  21     -12.268   0.752  10.583  1.00  0.00           H  
ATOM    351 HD23 LEU A  21     -12.488   1.375   8.935  1.00  0.00           H  
ATOM    352  N   GLU A  22     -11.903  -4.198  12.066  1.00  0.00           N  
ATOM    353  H   GLU A  22     -11.226  -4.459  11.363  1.00  0.00           H  
ATOM    354  CA  GLU A  22     -12.470  -5.252  12.911  1.00  0.00           C  
ATOM    355  HA  GLU A  22     -13.554  -5.142  12.924  1.00  0.00           H  
ATOM    356  C   GLU A  22     -12.014  -5.164  14.382  1.00  0.00           C  
ATOM    357  CB  GLU A  22     -12.136  -6.632  12.324  1.00  0.00           C  
ATOM    358  HB2 GLU A  22     -11.059  -6.719  12.178  1.00  0.00           H  
ATOM    359  HB3 GLU A  22     -12.432  -7.386  13.053  1.00  0.00           H  
ATOM    360  O   GLU A  22     -12.446  -5.968  15.209  1.00  0.00           O  
ATOM    361  CG  GLU A  22     -12.866  -6.959  11.011  1.00  0.00           C  
ATOM    362  HG2 GLU A  22     -12.410  -6.434  10.171  1.00  0.00           H  
ATOM    363  HG3 GLU A  22     -13.905  -6.637  11.090  1.00  0.00           H  
ATOM    364  CD  GLU A  22     -12.816  -8.474  10.785  1.00  0.00           C  
ATOM    365  OE1 GLU A  22     -13.815  -9.165  11.088  1.00  0.00           O  
ATOM    366  OE2 GLU A  22     -11.723  -9.039  10.565  1.00  0.00           O  
ATOM    367  N   GLY A  23     -11.124  -4.226  14.732  1.00  0.00           N  
ATOM    368  H   GLY A  23     -10.823  -3.566  14.029  1.00  0.00           H  
ATOM    369  CA  GLY A  23     -10.556  -4.108  16.078  1.00  0.00           C  
ATOM    370  HA2 GLY A  23     -11.367  -4.049  16.804  1.00  0.00           H  
ATOM    371  HA3 GLY A  23      -9.970  -3.190  16.129  1.00  0.00           H  
ATOM    372  C   GLY A  23      -9.647  -5.281  16.464  1.00  0.00           C  
ATOM    373  O   GLY A  23      -9.305  -5.436  17.637  1.00  0.00           O  
ATOM    374  N   LYS A  24      -9.253  -6.108  15.489  1.00  0.00           N  
ATOM    375  H   LYS A  24      -9.550  -5.879  14.551  1.00  0.00           H  
ATOM    376  CA  LYS A  24      -8.353  -7.260  15.658  1.00  0.00           C  
ATOM    377  HA  LYS A  24      -8.451  -7.650  16.671  1.00  0.00           H  
ATOM    378  C   LYS A  24      -6.884  -6.885  15.481  1.00  0.00           C  
ATOM    379  CB  LYS A  24      -8.735  -8.362  14.664  1.00  0.00           C  
ATOM    380  HB2 LYS A  24      -8.712  -7.945  13.657  1.00  0.00           H  
ATOM    381  HB3 LYS A  24      -7.994  -9.160  14.713  1.00  0.00           H  
ATOM    382  O   LYS A  24      -6.010  -7.675  15.835  1.00  0.00           O  
ATOM    383  CG  LYS A  24     -10.119  -8.969  14.940  1.00  0.00           C  
ATOM    384  HG2 LYS A  24     -10.874  -8.182  14.925  1.00  0.00           H  
ATOM    385  HG3 LYS A  24     -10.127  -9.457  15.914  1.00  0.00           H  
ATOM    386  CD  LYS A  24     -10.435  -9.987  13.840  1.00  0.00           C  
ATOM    387  HD2 LYS A  24      -9.772 -10.848  13.923  1.00  0.00           H  
ATOM    388  HD3 LYS A  24     -10.253  -9.506  12.879  1.00  0.00           H  
ATOM    389  CE  LYS A  24     -11.896 -10.434  13.884  1.00  0.00           C  
ATOM    390  HE2 LYS A  24     -12.506  -9.557  14.102  1.00  0.00           H  
ATOM    391  HE3 LYS A  24     -12.045 -11.170  14.673  1.00  0.00           H  
ATOM    392  NZ  LYS A  24     -12.296 -10.960  12.557  1.00  0.00           N  
ATOM    393  HZ1 LYS A  24     -13.296 -10.944  12.414  1.00  0.00           H  
ATOM    394  HZ2 LYS A  24     -12.022 -10.303  11.840  1.00  0.00           H  
ATOM    395  HZ3 LYS A  24     -11.877 -11.845  12.309  1.00  0.00           H  
ATOM    396  N   ALA A  25      -6.606  -5.688  14.965  1.00  0.00           N  
ATOM    397  H   ALA A  25      -7.374  -5.157  14.581  1.00  0.00           H  
ATOM    398  CA  ALA A  25      -5.252  -5.204  14.754  1.00  0.00           C  
ATOM    399  HA  ALA A  25      -4.771  -5.848  14.018  1.00  0.00           H  
ATOM    400  C   ALA A  25      -4.417  -5.233  16.039  1.00  0.00           C  
ATOM    401  CB  ALA A  25      -5.307  -3.798  14.175  1.00  0.00           C  
ATOM    402  HB1 ALA A  25      -5.627  -3.874  13.136  1.00  0.00           H  
ATOM    403  HB2 ALA A  25      -4.313  -3.351  14.208  1.00  0.00           H  
ATOM    404  HB3 ALA A  25      -5.990  -3.174  14.752  1.00  0.00           H  
ATOM    405  O   ALA A  25      -4.649  -4.484  16.989  1.00  0.00           O  
ATOM    406  N   ARG A  26      -3.390  -6.078  16.025  1.00  0.00           N  
ATOM    407  H   ARG A  26      -3.296  -6.644  15.194  1.00  0.00           H  
ATOM    408  CA  ARG A  26      -2.270  -6.084  16.970  1.00  0.00           C  
ATOM    409  HA  ARG A  26      -2.554  -5.513  17.854  1.00  0.00           H  
ATOM    410  C   ARG A  26      -1.077  -5.382  16.328  1.00  0.00           C  
ATOM    411  CB  ARG A  26      -1.976  -7.530  17.401  1.00  0.00           C  
ATOM    412  HB2 ARG A  26      -1.172  -7.527  18.138  1.00  0.00           H  
ATOM    413  HB3 ARG A  26      -2.870  -7.934  17.875  1.00  0.00           H  
ATOM    414  O   ARG A  26      -0.993  -5.325  15.105  1.00  0.00           O  
ATOM    415  CG  ARG A  26      -1.577  -8.440  16.227  1.00  0.00           C  
ATOM    416  HG2 ARG A  26      -2.330  -8.395  15.440  1.00  0.00           H  
ATOM    417  HG3 ARG A  26      -0.622  -8.110  15.819  1.00  0.00           H  
ATOM    418  CD  ARG A  26      -1.453  -9.891  16.688  1.00  0.00           C  
ATOM    419  HD2 ARG A  26      -2.418 -10.216  17.077  1.00  0.00           H  
ATOM    420  HD3 ARG A  26      -0.704  -9.949  17.477  1.00  0.00           H  
ATOM    421  NE  ARG A  26      -1.055 -10.751  15.566  1.00  0.00           N  
ATOM    422  HE  ARG A  26      -0.830 -10.294  14.694  1.00  0.00           H  
ATOM    423  NH1 ARG A  26      -1.228 -12.782  16.629  1.00  0.00           N  
ATOM    424 HH11 ARG A  26      -1.514 -12.300  17.470  1.00  0.00           H  
ATOM    425 HH12 ARG A  26      -1.184 -13.790  16.582  1.00  0.00           H  
ATOM    426  NH2 ARG A  26      -0.641 -12.666  14.465  1.00  0.00           N  
ATOM    427 HH21 ARG A  26      -0.626 -13.673  14.384  1.00  0.00           H  
ATOM    428 HH22 ARG A  26      -0.466 -12.082  13.659  1.00  0.00           H  
ATOM    429  CZ  ARG A  26      -0.979 -12.065  15.565  1.00  0.00           C  
ATOM    430  N   ILE A  27      -0.153  -4.862  17.138  1.00  0.00           N  
ATOM    431  H   ILE A  27      -0.243  -4.984  18.136  1.00  0.00           H  
ATOM    432  CA  ILE A  27       1.089  -4.295  16.598  1.00  0.00           C  
ATOM    433  HA  ILE A  27       0.816  -3.544  15.856  1.00  0.00           H  
ATOM    434  C   ILE A  27       1.847  -5.419  15.889  1.00  0.00           C  
ATOM    435  CB  ILE A  27       1.953  -3.607  17.680  1.00  0.00           C  
ATOM    436  HB  ILE A  27       2.202  -4.340  18.446  1.00  0.00           H  
ATOM    437  O   ILE A  27       2.279  -6.374  16.535  1.00  0.00           O  
ATOM    438  CG1 ILE A  27       1.172  -2.447  18.336  1.00  0.00           C  
ATOM    439 HG12 ILE A  27       1.019  -1.664  17.592  1.00  0.00           H  
ATOM    440 HG13 ILE A  27       0.195  -2.802  18.665  1.00  0.00           H  
ATOM    441  CG2 ILE A  27       3.261  -3.078  17.057  1.00  0.00           C  
ATOM    442 HG21 ILE A  27       3.040  -2.361  16.267  1.00  0.00           H  
ATOM    443 HG22 ILE A  27       3.844  -3.897  16.636  1.00  0.00           H  
ATOM    444 HG23 ILE A  27       3.883  -2.599  17.813  1.00  0.00           H  
ATOM    445  CD1 ILE A  27       1.860  -1.831  19.560  1.00  0.00           C  
ATOM    446 HD11 ILE A  27       2.102  -2.610  20.282  1.00  0.00           H  
ATOM    447 HD12 ILE A  27       1.185  -1.112  20.024  1.00  0.00           H  
ATOM    448 HD13 ILE A  27       2.769  -1.307  19.265  1.00  0.00           H  
ATOM    449  N   GLN A  28       1.960  -5.324  14.568  1.00  0.00           N  
ATOM    450  H   GLN A  28       1.555  -4.521  14.107  1.00  0.00           H  
ATOM    451  CA  GLN A  28       2.623  -6.312  13.727  1.00  0.00           C  
ATOM    452  HA  GLN A  28       3.433  -6.764  14.299  1.00  0.00           H  
ATOM    453  C   GLN A  28       3.228  -5.601  12.516  1.00  0.00           C  
ATOM    454  CB  GLN A  28       1.628  -7.427  13.336  1.00  0.00           C  
ATOM    455  HB2 GLN A  28       0.825  -7.014  12.726  1.00  0.00           H  
ATOM    456  HB3 GLN A  28       1.194  -7.829  14.252  1.00  0.00           H  
ATOM    457  O   GLN A  28       2.568  -4.781  11.878  1.00  0.00           O  
ATOM    458  CG  GLN A  28       2.311  -8.579  12.579  1.00  0.00           C  
ATOM    459  HG2 GLN A  28       2.573  -8.240  11.577  1.00  0.00           H  
ATOM    460  HG3 GLN A  28       3.236  -8.841  13.094  1.00  0.00           H  
ATOM    461  CD  GLN A  28       1.476  -9.857  12.453  1.00  0.00           C  
ATOM    462  NE2 GLN A  28       2.044 -10.889  11.872  1.00  0.00           N  
ATOM    463 HE21 GLN A  28       1.448 -11.669  11.635  1.00  0.00           H  
ATOM    464 HE22 GLN A  28       2.952 -10.771  11.445  1.00  0.00           H  
ATOM    465  OE1 GLN A  28       0.350 -10.005  12.916  1.00  0.00           O  
ATOM    466  N   ILE A  29       4.491  -5.914  12.230  1.00  0.00           N  
ATOM    467  H   ILE A  29       4.959  -6.602  12.803  1.00  0.00           H  
ATOM    468  CA  ILE A  29       5.170  -5.556  10.985  1.00  0.00           C  
ATOM    469  HA  ILE A  29       4.713  -4.669  10.547  1.00  0.00           H  
ATOM    470  C   ILE A  29       4.961  -6.739  10.039  1.00  0.00           C  
ATOM    471  CB  ILE A  29       6.669  -5.261  11.241  1.00  0.00           C  
ATOM    472  HB  ILE A  29       7.123  -6.157  11.663  1.00  0.00           H  
ATOM    473  O   ILE A  29       5.335  -7.866  10.370  1.00  0.00           O  
ATOM    474  CG1 ILE A  29       6.850  -4.109  12.258  1.00  0.00           C  
ATOM    475 HG12 ILE A  29       6.299  -4.338  13.170  1.00  0.00           H  
ATOM    476 HG13 ILE A  29       6.444  -3.187  11.840  1.00  0.00           H  
ATOM    477  CG2 ILE A  29       7.382  -4.955   9.914  1.00  0.00           C  
ATOM    478 HG21 ILE A  29       7.268  -5.798   9.231  1.00  0.00           H  
ATOM    479 HG22 ILE A  29       8.454  -4.835  10.069  1.00  0.00           H  
ATOM    480 HG23 ILE A  29       6.983  -4.058   9.439  1.00  0.00           H  
ATOM    481  CD1 ILE A  29       8.303  -3.850  12.670  1.00  0.00           C  
ATOM    482 HD11 ILE A  29       8.871  -3.450  11.829  1.00  0.00           H  
ATOM    483 HD12 ILE A  29       8.325  -3.120  13.479  1.00  0.00           H  
ATOM    484 HD13 ILE A  29       8.764  -4.776  13.012  1.00  0.00           H  
ATOM    485  N   LYS A  30       4.317  -6.498   8.899  1.00  0.00           N  
ATOM    486  H   LYS A  30       3.982  -5.561   8.727  1.00  0.00           H  
ATOM    487  CA  LYS A  30       4.168  -7.458   7.806  1.00  0.00           C  
ATOM    488  HA  LYS A  30       4.566  -8.427   8.108  1.00  0.00           H  
ATOM    489  C   LYS A  30       5.018  -6.949   6.644  1.00  0.00           C  
ATOM    490  CB  LYS A  30       2.670  -7.626   7.469  1.00  0.00           C  
ATOM    491  HB2 LYS A  30       2.101  -7.665   8.398  1.00  0.00           H  
ATOM    492  HB3 LYS A  30       2.321  -6.761   6.904  1.00  0.00           H  
ATOM    493  O   LYS A  30       4.576  -6.108   5.869  1.00  0.00           O  
ATOM    494  CG  LYS A  30       2.377  -8.916   6.683  1.00  0.00           C  
ATOM    495  HG2 LYS A  30       2.583  -9.773   7.325  1.00  0.00           H  
ATOM    496  HG3 LYS A  30       3.033  -8.967   5.814  1.00  0.00           H  
ATOM    497  CD  LYS A  30       0.911  -8.972   6.215  1.00  0.00           C  
ATOM    498  HD2 LYS A  30       0.766  -8.189   5.471  1.00  0.00           H  
ATOM    499  HD3 LYS A  30       0.246  -8.777   7.056  1.00  0.00           H  
ATOM    500  CE  LYS A  30       0.556 -10.335   5.596  1.00  0.00           C  
ATOM    501  HE2 LYS A  30       1.354 -10.606   4.904  1.00  0.00           H  
ATOM    502  HE3 LYS A  30       0.501 -11.085   6.385  1.00  0.00           H  
ATOM    503  NZ  LYS A  30      -0.717 -10.283   4.827  1.00  0.00           N  
ATOM    504  HZ1 LYS A  30      -1.012 -11.182   4.473  1.00  0.00           H  
ATOM    505  HZ2 LYS A  30      -0.536  -9.765   3.978  1.00  0.00           H  
ATOM    506  HZ3 LYS A  30      -1.470  -9.810   5.306  1.00  0.00           H  
ATOM    507  N   GLU A  31       6.265  -7.398   6.572  1.00  0.00           N  
ATOM    508  H   GLU A  31       6.607  -8.025   7.285  1.00  0.00           H  
ATOM    509  CA  GLU A  31       7.095  -7.242   5.374  1.00  0.00           C  
ATOM    510  HA  GLU A  31       6.935  -6.275   4.898  1.00  0.00           H  
ATOM    511  C   GLU A  31       6.690  -8.334   4.395  1.00  0.00           C  
ATOM    512  CB  GLU A  31       8.578  -7.359   5.725  1.00  0.00           C  
ATOM    513  HB2 GLU A  31       8.741  -8.276   6.291  1.00  0.00           H  
ATOM    514  HB3 GLU A  31       9.156  -7.412   4.802  1.00  0.00           H  
ATOM    515  O   GLU A  31       7.014  -9.505   4.591  1.00  0.00           O  
ATOM    516  CG  GLU A  31       9.066  -6.165   6.541  1.00  0.00           C  
ATOM    517  HG2 GLU A  31       8.404  -6.003   7.392  1.00  0.00           H  
ATOM    518  HG3 GLU A  31       9.047  -5.267   5.923  1.00  0.00           H  
ATOM    519  CD  GLU A  31      10.477  -6.459   7.038  1.00  0.00           C  
ATOM    520  OE1 GLU A  31      11.408  -6.247   6.239  1.00  0.00           O  
ATOM    521  OE2 GLU A  31      10.582  -6.964   8.181  1.00  0.00           O  
ATOM    522  N   SER A  32       5.887  -7.977   3.400  1.00  0.00           N  
ATOM    523  H   SER A  32       5.601  -7.012   3.312  1.00  0.00           H  
ATOM    524  CA  SER A  32       5.189  -8.971   2.583  1.00  0.00           C  
ATOM    525  HA  SER A  32       5.399  -9.976   2.948  1.00  0.00           H  
ATOM    526  C   SER A  32       5.611  -8.966   1.131  1.00  0.00           C  
ATOM    527  CB  SER A  32       3.683  -8.777   2.694  1.00  0.00           C  
ATOM    528  HB2 SER A  32       3.188  -9.343   1.905  1.00  0.00           H  
ATOM    529  HB3 SER A  32       3.351  -9.170   3.656  1.00  0.00           H  
ATOM    530  O   SER A  32       5.636 -10.028   0.511  1.00  0.00           O  
ATOM    531  OG  SER A  32       3.314  -7.417   2.609  1.00  0.00           O  
ATOM    532  HG  SER A  32       2.354  -7.412   2.594  1.00  0.00           H  
ATOM    533  N   VAL A  33       5.978  -7.811   0.584  1.00  0.00           N  
ATOM    534  H   VAL A  33       5.965  -6.974   1.149  1.00  0.00           H  
ATOM    535  CA  VAL A  33       6.283  -7.709  -0.840  1.00  0.00           C  
ATOM    536  HA  VAL A  33       6.114  -8.677  -1.311  1.00  0.00           H  
ATOM    537  C   VAL A  33       7.751  -7.371  -1.008  1.00  0.00           C  
ATOM    538  CB  VAL A  33       5.341  -6.736  -1.563  1.00  0.00           C  
ATOM    539  HB  VAL A  33       5.625  -5.709  -1.334  1.00  0.00           H  
ATOM    540  O   VAL A  33       8.214  -6.321  -0.570  1.00  0.00           O  
ATOM    541  CG1 VAL A  33       5.446  -6.952  -3.075  1.00  0.00           C  
ATOM    542 HG11 VAL A  33       6.489  -6.927  -3.390  1.00  0.00           H  
ATOM    543 HG12 VAL A  33       4.897  -6.163  -3.590  1.00  0.00           H  
ATOM    544 HG13 VAL A  33       5.018  -7.917  -3.347  1.00  0.00           H  
ATOM    545  CG2 VAL A  33       3.878  -6.949  -1.158  1.00  0.00           C  
ATOM    546 HG21 VAL A  33       3.605  -8.000  -1.254  1.00  0.00           H  
ATOM    547 HG22 VAL A  33       3.715  -6.623  -0.131  1.00  0.00           H  
ATOM    548 HG23 VAL A  33       3.231  -6.360  -1.808  1.00  0.00           H  
ATOM    549  N   ARG A  34       8.485  -8.283  -1.648  1.00  0.00           N  
ATOM    550  H   ARG A  34       8.016  -9.118  -1.967  1.00  0.00           H  
ATOM    551  CA  ARG A  34       9.867  -8.083  -2.086  1.00  0.00           C  
ATOM    552  HA  ARG A  34      10.203  -7.088  -1.793  1.00  0.00           H  
ATOM    553  C   ARG A  34       9.892  -8.163  -3.606  1.00  0.00           C  
ATOM    554  CB  ARG A  34      10.814  -9.115  -1.450  1.00  0.00           C  
ATOM    555  HB2 ARG A  34      11.816  -8.952  -1.847  1.00  0.00           H  
ATOM    556  HB3 ARG A  34      10.494 -10.117  -1.736  1.00  0.00           H  
ATOM    557  O   ARG A  34       9.358  -9.114  -4.177  1.00  0.00           O  
ATOM    558  CG  ARG A  34      10.863  -9.019   0.084  1.00  0.00           C  
ATOM    559  HG2 ARG A  34       9.866  -9.207   0.483  1.00  0.00           H  
ATOM    560  HG3 ARG A  34      11.164  -8.015   0.384  1.00  0.00           H  
ATOM    561  CD  ARG A  34      11.821 -10.050   0.704  1.00  0.00           C  
ATOM    562  HD2 ARG A  34      11.616 -11.031   0.275  1.00  0.00           H  
ATOM    563  HD3 ARG A  34      11.596 -10.105   1.769  1.00  0.00           H  
ATOM    564  NE  ARG A  34      13.250  -9.707   0.496  1.00  0.00           N  
ATOM    565  HE  ARG A  34      13.552  -9.539  -0.453  1.00  0.00           H  
ATOM    566  NH1 ARG A  34      13.945  -9.694   2.694  1.00  0.00           N  
ATOM    567 HH11 ARG A  34      14.641  -9.358   3.345  1.00  0.00           H  
ATOM    568 HH12 ARG A  34      12.994  -9.823   3.007  1.00  0.00           H  
ATOM    569  NH2 ARG A  34      15.384  -9.120   1.100  1.00  0.00           N  
ATOM    570 HH21 ARG A  34      16.021  -8.738   1.784  1.00  0.00           H  
ATOM    571 HH22 ARG A  34      15.637  -8.829   0.167  1.00  0.00           H  
ATOM    572  CZ  ARG A  34      14.183  -9.520   1.424  1.00  0.00           C  
ATOM    573  N   LYS A  35      10.500  -7.179  -4.258  1.00  0.00           N  
ATOM    574  H   LYS A  35      10.869  -6.410  -3.718  1.00  0.00           H  
ATOM    575  CA  LYS A  35      10.658  -7.137  -5.712  1.00  0.00           C  
ATOM    576  HA  LYS A  35      10.451  -8.126  -6.121  1.00  0.00           H  
ATOM    577  C   LYS A  35      12.095  -6.779  -6.052  1.00  0.00           C  
ATOM    578  CB  LYS A  35       9.659  -6.126  -6.297  1.00  0.00           C  
ATOM    579  HB2 LYS A  35       9.951  -5.119  -6.001  1.00  0.00           H  
ATOM    580  HB3 LYS A  35       8.672  -6.317  -5.874  1.00  0.00           H  
ATOM    581  O   LYS A  35      12.567  -5.718  -5.665  1.00  0.00           O  
ATOM    582  CG  LYS A  35       9.547  -6.174  -7.829  1.00  0.00           C  
ATOM    583  HG2 LYS A  35      10.531  -6.073  -8.287  1.00  0.00           H  
ATOM    584  HG3 LYS A  35       8.941  -5.323  -8.139  1.00  0.00           H  
ATOM    585  CD  LYS A  35       8.870  -7.467  -8.315  1.00  0.00           C  
ATOM    586  HD2 LYS A  35       8.020  -7.676  -7.665  1.00  0.00           H  
ATOM    587  HD3 LYS A  35       9.570  -8.300  -8.259  1.00  0.00           H  
ATOM    588  CE  LYS A  35       8.359  -7.302  -9.752  1.00  0.00           C  
ATOM    589  HE2 LYS A  35       9.201  -7.309 -10.444  1.00  0.00           H  
ATOM    590  HE3 LYS A  35       7.864  -6.333  -9.809  1.00  0.00           H  
ATOM    591  NZ  LYS A  35       7.362  -8.346 -10.105  1.00  0.00           N  
ATOM    592  HZ1 LYS A  35       6.697  -8.032 -10.796  1.00  0.00           H  
ATOM    593  HZ2 LYS A  35       7.769  -9.227 -10.386  1.00  0.00           H  
ATOM    594  HZ3 LYS A  35       6.725  -8.504  -9.337  1.00  0.00           H  
ATOM    595  N   GLU A  36      12.778  -7.656  -6.773  1.00  0.00           N  
ATOM    596  H   GLU A  36      12.360  -8.539  -7.030  1.00  0.00           H  
ATOM    597  CA  GLU A  36      14.129  -7.379  -7.262  1.00  0.00           C  
ATOM    598  HA  GLU A  36      14.765  -7.089  -6.425  1.00  0.00           H  
ATOM    599  C   GLU A  36      14.097  -6.209  -8.254  1.00  0.00           C  
ATOM    600  CB  GLU A  36      14.737  -8.642  -7.887  1.00  0.00           C  
ATOM    601  HB2 GLU A  36      15.699  -8.390  -8.335  1.00  0.00           H  
ATOM    602  HB3 GLU A  36      14.075  -9.013  -8.670  1.00  0.00           H  
ATOM    603  O   GLU A  36      13.257  -6.164  -9.161  1.00  0.00           O  
ATOM    604  CG  GLU A  36      14.953  -9.738  -6.832  1.00  0.00           C  
ATOM    605  HG2 GLU A  36      14.009  -9.958  -6.334  1.00  0.00           H  
ATOM    606  HG3 GLU A  36      15.649  -9.372  -6.077  1.00  0.00           H  
ATOM    607  CD  GLU A  36      15.493 -11.025  -7.466  1.00  0.00           C  
ATOM    608  OE1 GLU A  36      16.728 -11.218  -7.453  1.00  0.00           O  
ATOM    609  OE2 GLU A  36      14.651 -11.815  -7.955  1.00  0.00           O  
ATOM    610  N   ASP A  37      14.993  -5.248  -8.047  1.00  0.00           N  
ATOM    611  H   ASP A  37      15.691  -5.377  -7.329  1.00  0.00           H  
ATOM    612  CA  ASP A  37      15.190  -4.123  -8.950  1.00  0.00           C  
ATOM    613  HA  ASP A  37      14.222  -3.821  -9.350  1.00  0.00           H  
ATOM    614  C   ASP A  37      16.138  -4.548 -10.083  1.00  0.00           C  
ATOM    615  CB  ASP A  37      15.764  -2.936  -8.165  1.00  0.00           C  
ATOM    616  HB2 ASP A  37      16.725  -3.229  -7.741  1.00  0.00           H  
ATOM    617  HB3 ASP A  37      15.101  -2.696  -7.334  1.00  0.00           H  
ATOM    618  O   ASP A  37      17.238  -5.025  -9.793  1.00  0.00           O  
ATOM    619  CG  ASP A  37      15.947  -1.693  -9.041  1.00  0.00           C  
ATOM    620  OD1 ASP A  37      16.892  -0.921  -8.776  1.00  0.00           O  
ATOM    621  OD2 ASP A  37      15.123  -1.503  -9.958  1.00  0.00           O  
ATOM    622  N   PRO A  38      15.772  -4.397 -11.371  1.00  0.00           N  
ATOM    623  CA  PRO A  38      16.660  -4.749 -12.479  1.00  0.00           C  
ATOM    624  HA  PRO A  38      16.916  -5.807 -12.413  1.00  0.00           H  
ATOM    625  C   PRO A  38      17.975  -3.956 -12.499  1.00  0.00           C  
ATOM    626  CB  PRO A  38      15.840  -4.505 -13.751  1.00  0.00           C  
ATOM    627  HB2 PRO A  38      16.448  -4.121 -14.570  1.00  0.00           H  
ATOM    628  HB3 PRO A  38      15.351  -5.433 -14.047  1.00  0.00           H  
ATOM    629  O   PRO A  38      18.955  -4.449 -13.057  1.00  0.00           O  
ATOM    630  CG  PRO A  38      14.781  -3.494 -13.313  1.00  0.00           C  
ATOM    631  HG2 PRO A  38      13.889  -3.540 -13.939  1.00  0.00           H  
ATOM    632  HG3 PRO A  38      15.205  -2.490 -13.313  1.00  0.00           H  
ATOM    633  CD  PRO A  38      14.494  -3.929 -11.882  1.00  0.00           C  
ATOM    634  HD2 PRO A  38      13.786  -4.758 -11.879  1.00  0.00           H  
ATOM    635  HD3 PRO A  38      14.080  -3.091 -11.321  1.00  0.00           H  
ATOM    636  N   GLU A  39      18.025  -2.760 -11.901  1.00  0.00           N  
ATOM    637  H   GLU A  39      17.195  -2.381 -11.469  1.00  0.00           H  
ATOM    638  CA  GLU A  39      19.273  -1.991 -11.754  1.00  0.00           C  
ATOM    639  HA  GLU A  39      19.861  -2.104 -12.665  1.00  0.00           H  
ATOM    640  C   GLU A  39      20.161  -2.504 -10.605  1.00  0.00           C  
ATOM    641  CB  GLU A  39      18.975  -0.492 -11.588  1.00  0.00           C  
ATOM    642  HB2 GLU A  39      18.465  -0.315 -10.641  1.00  0.00           H  
ATOM    643  HB3 GLU A  39      19.927   0.038 -11.560  1.00  0.00           H  
ATOM    644  O   GLU A  39      21.341  -2.157 -10.523  1.00  0.00           O  
ATOM    645  CG  GLU A  39      18.132   0.084 -12.735  1.00  0.00           C  
ATOM    646  HG2 GLU A  39      17.112  -0.293 -12.668  1.00  0.00           H  
ATOM    647  HG3 GLU A  39      18.549  -0.253 -13.684  1.00  0.00           H  
ATOM    648  CD  GLU A  39      18.131   1.618 -12.697  1.00  0.00           C  
ATOM    649  OE1 GLU A  39      19.016   2.208 -13.362  1.00  0.00           O  
ATOM    650  OE2 GLU A  39      17.252   2.198 -12.022  1.00  0.00           O  
ATOM    651  N   GLY A  40      19.617  -3.374  -9.751  1.00  0.00           N  
ATOM    652  H   GLY A  40      18.653  -3.633  -9.901  1.00  0.00           H  
ATOM    653  CA  GLY A  40      20.266  -3.930  -8.574  1.00  0.00           C  
ATOM    654  HA2 GLY A  40      20.260  -5.016  -8.669  1.00  0.00           H  
ATOM    655  HA3 GLY A  40      21.302  -3.596  -8.513  1.00  0.00           H  
ATOM    656  C   GLY A  40      19.561  -3.543  -7.274  1.00  0.00           C  
ATOM    657  O   GLY A  40      19.055  -2.434  -7.107  1.00  0.00           O  
ATOM    658  N   GLY A  41      19.575  -4.470  -6.318  1.00  0.00           N  
ATOM    659  H   GLY A  41      19.918  -5.390  -6.558  1.00  0.00           H  
ATOM    660  CA  GLY A  41      18.898  -4.318  -5.033  1.00  0.00           C  
ATOM    661  HA2 GLY A  41      19.477  -4.814  -4.254  1.00  0.00           H  
ATOM    662  HA3 GLY A  41      18.833  -3.261  -4.776  1.00  0.00           H  
ATOM    663  C   GLY A  41      17.484  -4.901  -5.027  1.00  0.00           C  
ATOM    664  O   GLY A  41      17.049  -5.557  -5.974  1.00  0.00           O  
ATOM    665  N   THR A  42      16.767  -4.689  -3.927  1.00  0.00           N  
ATOM    666  H   THR A  42      17.197  -4.147  -3.190  1.00  0.00           H  
ATOM    667  CA  THR A  42      15.416  -5.213  -3.707  1.00  0.00           C  
ATOM    668  HA  THR A  42      15.001  -5.559  -4.654  1.00  0.00           H  
ATOM    669  C   THR A  42      14.513  -4.118  -3.164  1.00  0.00           C  
ATOM    670  CB  THR A  42      15.430  -6.406  -2.738  1.00  0.00           C  
ATOM    671  HB  THR A  42      15.756  -6.082  -1.749  1.00  0.00           H  
ATOM    672  O   THR A  42      14.772  -3.550  -2.108  1.00  0.00           O  
ATOM    673  CG2 THR A  42      14.063  -7.077  -2.609  1.00  0.00           C  
ATOM    674 HG21 THR A  42      14.158  -7.961  -1.979  1.00  0.00           H  
ATOM    675 HG22 THR A  42      13.702  -7.372  -3.595  1.00  0.00           H  
ATOM    676 HG23 THR A  42      13.354  -6.391  -2.145  1.00  0.00           H  
ATOM    677  OG1 THR A  42      16.299  -7.413  -3.193  1.00  0.00           O  
ATOM    678  HG1 THR A  42      17.192  -7.118  -3.002  1.00  0.00           H  
ATOM    679  N   TYR A  43      13.410  -3.843  -3.846  1.00  0.00           N  
ATOM    680  H   TYR A  43      13.226  -4.353  -4.698  1.00  0.00           H  
ATOM    681  CA  TYR A  43      12.323  -3.065  -3.275  1.00  0.00           C  
ATOM    682  HA  TYR A  43      12.739  -2.197  -2.763  1.00  0.00           H  
ATOM    683  C   TYR A  43      11.559  -3.909  -2.258  1.00  0.00           C  
ATOM    684  CB  TYR A  43      11.396  -2.563  -4.376  1.00  0.00           C  
ATOM    685  HB2 TYR A  43      11.012  -3.406  -4.950  1.00  0.00           H  
ATOM    686  HB3 TYR A  43      10.551  -2.070  -3.894  1.00  0.00           H  
ATOM    687  O   TYR A  43      11.127  -5.024  -2.556  1.00  0.00           O  
ATOM    688  CG  TYR A  43      12.031  -1.552  -5.298  1.00  0.00           C  
ATOM    689  CD1 TYR A  43      12.207  -0.229  -4.851  1.00  0.00           C  
ATOM    690  HD1 TYR A  43      11.898   0.047  -3.854  1.00  0.00           H  
ATOM    691  CD2 TYR A  43      12.427  -1.923  -6.595  1.00  0.00           C  
ATOM    692  HD2 TYR A  43      12.302  -2.940  -6.937  1.00  0.00           H  
ATOM    693  CE1 TYR A  43      12.785   0.729  -5.704  1.00  0.00           C  
ATOM    694  HE1 TYR A  43      12.905   1.753  -5.382  1.00  0.00           H  
ATOM    695  CE2 TYR A  43      13.002  -0.961  -7.445  1.00  0.00           C  
ATOM    696  HE2 TYR A  43      13.288  -1.218  -8.454  1.00  0.00           H  
ATOM    697  OH  TYR A  43      13.765   1.285  -7.815  1.00  0.00           O  
ATOM    698  HH  TYR A  43      13.691   2.185  -7.491  1.00  0.00           H  
ATOM    699  CZ  TYR A  43      13.203   0.359  -6.996  1.00  0.00           C  
ATOM    700  N   VAL A  44      11.375  -3.369  -1.058  1.00  0.00           N  
ATOM    701  H   VAL A  44      11.770  -2.456  -0.882  1.00  0.00           H  
ATOM    702  CA  VAL A  44      10.676  -4.024   0.048  1.00  0.00           C  
ATOM    703  HA  VAL A  44      10.256  -4.967  -0.301  1.00  0.00           H  
ATOM    704  C   VAL A  44       9.529  -3.132   0.504  1.00  0.00           C  
ATOM    705  CB  VAL A  44      11.633  -4.351   1.211  1.00  0.00           C  
ATOM    706  HB  VAL A  44      12.004  -3.423   1.646  1.00  0.00           H  
ATOM    707  O   VAL A  44       9.725  -1.952   0.794  1.00  0.00           O  
ATOM    708  CG1 VAL A  44      10.899  -5.149   2.297  1.00  0.00           C  
ATOM    709 HG11 VAL A  44      10.480  -6.067   1.884  1.00  0.00           H  
ATOM    710 HG12 VAL A  44      10.101  -4.551   2.737  1.00  0.00           H  
ATOM    711 HG13 VAL A  44      11.593  -5.401   3.099  1.00  0.00           H  
ATOM    712  CG2 VAL A  44      12.836  -5.180   0.737  1.00  0.00           C  
ATOM    713 HG21 VAL A  44      12.499  -6.078   0.220  1.00  0.00           H  
ATOM    714 HG22 VAL A  44      13.459  -4.587   0.068  1.00  0.00           H  
ATOM    715 HG23 VAL A  44      13.449  -5.458   1.594  1.00  0.00           H  
ATOM    716  N   CYS A  45       8.318  -3.684   0.544  1.00  0.00           N  
ATOM    717  H   CYS A  45       8.230  -4.656   0.284  1.00  0.00           H  
ATOM    718  CA  CYS A  45       7.168  -3.045   1.169  1.00  0.00           C  
ATOM    719  HA  CYS A  45       7.410  -2.004   1.385  1.00  0.00           H  
ATOM    720  C   CYS A  45       6.865  -3.726   2.504  1.00  0.00           C  
ATOM    721  CB  CYS A  45       5.955  -3.010   0.236  1.00  0.00           C  
ATOM    722  HB2 CYS A  45       6.024  -2.122  -0.392  1.00  0.00           H  
ATOM    723  HB3 CYS A  45       5.974  -3.884  -0.415  1.00  0.00           H  
ATOM    724  O   CYS A  45       6.678  -4.945   2.580  1.00  0.00           O  
ATOM    725  SG  CYS A  45       4.370  -2.998   1.125  1.00  0.00           S  
ATOM    726  N   GLY A  46       6.778  -2.902   3.545  1.00  0.00           N  
ATOM    727  H   GLY A  46       6.942  -1.919   3.379  1.00  0.00           H  
ATOM    728  CA  GLY A  46       6.316  -3.286   4.867  1.00  0.00           C  
ATOM    729  HA2 GLY A  46       6.121  -4.357   4.901  1.00  0.00           H  
ATOM    730  HA3 GLY A  46       7.086  -3.055   5.603  1.00  0.00           H  
ATOM    731  C   GLY A  46       5.041  -2.543   5.240  1.00  0.00           C  
ATOM    732  O   GLY A  46       4.973  -1.317   5.149  1.00  0.00           O  
ATOM    733  N   VAL A  47       4.042  -3.280   5.721  1.00  0.00           N  
ATOM    734  H   VAL A  47       4.150  -4.284   5.725  1.00  0.00           H  
ATOM    735  CA  VAL A  47       2.842  -2.712   6.342  1.00  0.00           C  
ATOM    736  HA  VAL A  47       2.821  -1.642   6.137  1.00  0.00           H  
ATOM    737  C   VAL A  47       2.929  -2.916   7.851  1.00  0.00           C  
ATOM    738  CB  VAL A  47       1.545  -3.290   5.758  1.00  0.00           C  
ATOM    739  HB  VAL A  47       1.448  -4.337   6.047  1.00  0.00           H  
ATOM    740  O   VAL A  47       3.049  -4.037   8.340  1.00  0.00           O  
ATOM    741  CG1 VAL A  47       0.350  -2.505   6.313  1.00  0.00           C  
ATOM    742 HG11 VAL A  47       0.332  -2.546   7.402  1.00  0.00           H  
ATOM    743 HG12 VAL A  47       0.396  -1.465   5.989  1.00  0.00           H  
ATOM    744 HG13 VAL A  47      -0.570  -2.960   5.946  1.00  0.00           H  
ATOM    745  CG2 VAL A  47       1.514  -3.198   4.228  1.00  0.00           C  
ATOM    746 HG21 VAL A  47       0.562  -3.576   3.852  1.00  0.00           H  
ATOM    747 HG22 VAL A  47       1.643  -2.166   3.903  1.00  0.00           H  
ATOM    748 HG23 VAL A  47       2.305  -3.809   3.794  1.00  0.00           H  
ATOM    749  N   ILE A  48       2.882  -1.827   8.610  1.00  0.00           N  
ATOM    750  H   ILE A  48       2.769  -0.942   8.136  1.00  0.00           H  
ATOM    751  CA  ILE A  48       3.041  -1.819  10.063  1.00  0.00           C  
ATOM    752  HA  ILE A  48       3.273  -2.826  10.410  1.00  0.00           H  
ATOM    753  C   ILE A  48       1.728  -1.386  10.698  1.00  0.00           C  
ATOM    754  CB  ILE A  48       4.202  -0.895  10.496  1.00  0.00           C  
ATOM    755  HB  ILE A  48       3.928   0.134  10.263  1.00  0.00           H  
ATOM    756  O   ILE A  48       1.361  -0.219  10.624  1.00  0.00           O  
ATOM    757  CG1 ILE A  48       5.501  -1.215   9.722  1.00  0.00           C  
ATOM    758 HG12 ILE A  48       5.789  -2.249   9.914  1.00  0.00           H  
ATOM    759 HG13 ILE A  48       5.319  -1.116   8.652  1.00  0.00           H  
ATOM    760  CG2 ILE A  48       4.377  -0.994  12.025  1.00  0.00           C  
ATOM    761 HG21 ILE A  48       3.477  -0.647  12.533  1.00  0.00           H  
ATOM    762 HG22 ILE A  48       5.202  -0.364  12.357  1.00  0.00           H  
ATOM    763 HG23 ILE A  48       4.565  -2.028  12.316  1.00  0.00           H  
ATOM    764  CD1 ILE A  48       6.681  -0.290  10.042  1.00  0.00           C  
ATOM    765 HD11 ILE A  48       6.378   0.752   9.930  1.00  0.00           H  
ATOM    766 HD12 ILE A  48       7.040  -0.464  11.056  1.00  0.00           H  
ATOM    767 HD13 ILE A  48       7.496  -0.498   9.349  1.00  0.00           H  
ATOM    768  N   SER A  49       1.032  -2.286  11.387  1.00  0.00           N  
ATOM    769  H   SER A  49       1.392  -3.228  11.447  1.00  0.00           H  
ATOM    770  CA  SER A  49      -0.085  -1.877  12.241  1.00  0.00           C  
ATOM    771  HA  SER A  49      -0.656  -1.098  11.734  1.00  0.00           H  
ATOM    772  C   SER A  49       0.441  -1.314  13.561  1.00  0.00           C  
ATOM    773  CB  SER A  49      -1.037  -3.040  12.492  1.00  0.00           C  
ATOM    774  HB2 SER A  49      -1.365  -3.459  11.541  1.00  0.00           H  
ATOM    775  HB3 SER A  49      -0.530  -3.814  13.069  1.00  0.00           H  
ATOM    776  O   SER A  49       1.254  -1.952  14.229  1.00  0.00           O  
ATOM    777  OG  SER A  49      -2.152  -2.548  13.209  1.00  0.00           O  
ATOM    778  HG  SER A  49      -2.920  -2.671  12.647  1.00  0.00           H  
ATOM    779  N   LEU A  50      -0.041  -0.140  13.980  1.00  0.00           N  
ATOM    780  H   LEU A  50      -0.721   0.329  13.399  1.00  0.00           H  
ATOM    781  CA  LEU A  50       0.277   0.453  15.286  1.00  0.00           C  
ATOM    782  HA  LEU A  50       1.257   0.092  15.599  1.00  0.00           H  
ATOM    783  C   LEU A  50      -0.686   0.002  16.403  1.00  0.00           C  
ATOM    784  CB  LEU A  50       0.357   1.982  15.171  1.00  0.00           C  
ATOM    785  HB2 LEU A  50       0.526   2.379  16.172  1.00  0.00           H  
ATOM    786  HB3 LEU A  50      -0.614   2.344  14.832  1.00  0.00           H  
ATOM    787  O   LEU A  50      -0.628   0.510  17.525  1.00  0.00           O  
ATOM    788  CG  LEU A  50       1.454   2.546  14.247  1.00  0.00           C  
ATOM    789  HG  LEU A  50       1.261   2.259  13.213  1.00  0.00           H  
ATOM    790  CD1 LEU A  50       1.404   4.073  14.363  1.00  0.00           C  
ATOM    791 HD11 LEU A  50       0.592   4.460  13.748  1.00  0.00           H  
ATOM    792 HD12 LEU A  50       2.343   4.507  14.020  1.00  0.00           H  
ATOM    793 HD13 LEU A  50       1.264   4.379  15.400  1.00  0.00           H  
ATOM    794  CD2 LEU A  50       2.860   2.079  14.637  1.00  0.00           C  
ATOM    795 HD21 LEU A  50       2.940   1.000  14.505  1.00  0.00           H  
ATOM    796 HD22 LEU A  50       3.075   2.341  15.673  1.00  0.00           H  
ATOM    797 HD23 LEU A  50       3.593   2.543  13.977  1.00  0.00           H  
ATOM    798  N   GLY A  51      -1.546  -0.983  16.130  1.00  0.00           N  
ATOM    799  H   GLY A  51      -1.569  -1.339  15.185  1.00  0.00           H  
ATOM    800  CA  GLY A  51      -2.435  -1.598  17.113  1.00  0.00           C  
ATOM    801  HA2 GLY A  51      -1.912  -1.669  18.067  1.00  0.00           H  
ATOM    802  HA3 GLY A  51      -2.665  -2.611  16.781  1.00  0.00           H  
ATOM    803  C   GLY A  51      -3.768  -0.864  17.332  1.00  0.00           C  
ATOM    804  O   GLY A  51      -4.065   0.153  16.695  1.00  0.00           O  
ATOM    805  N   PRO A  52      -4.597  -1.362  18.267  1.00  0.00           N  
ATOM    806  CA  PRO A  52      -6.023  -1.038  18.313  1.00  0.00           C  
ATOM    807  HA  PRO A  52      -6.451  -1.095  17.313  1.00  0.00           H  
ATOM    808  C   PRO A  52      -6.296   0.362  18.872  1.00  0.00           C  
ATOM    809  CB  PRO A  52      -6.640  -2.136  19.185  1.00  0.00           C  
ATOM    810  HB2 PRO A  52      -7.526  -1.792  19.719  1.00  0.00           H  
ATOM    811  HB3 PRO A  52      -6.890  -2.991  18.558  1.00  0.00           H  
ATOM    812  O   PRO A  52      -7.298   0.981  18.538  1.00  0.00           O  
ATOM    813  CG  PRO A  52      -5.510  -2.524  20.139  1.00  0.00           C  
ATOM    814  HG2 PRO A  52      -5.498  -1.842  20.989  1.00  0.00           H  
ATOM    815  HG3 PRO A  52      -5.610  -3.556  20.478  1.00  0.00           H  
ATOM    816  CD  PRO A  52      -4.246  -2.326  19.303  1.00  0.00           C  
ATOM    817  HD2 PRO A  52      -3.939  -3.275  18.863  1.00  0.00           H  
ATOM    818  HD3 PRO A  52      -3.441  -1.945  19.931  1.00  0.00           H  
ATOM    819  N   LYS A  53      -5.393   0.897  19.707  1.00  0.00           N  
ATOM    820  H   LYS A  53      -4.556   0.362  19.891  1.00  0.00           H  
ATOM    821  CA  LYS A  53      -5.576   2.206  20.358  1.00  0.00           C  
ATOM    822  HA  LYS A  53      -6.590   2.255  20.754  1.00  0.00           H  
ATOM    823  C   LYS A  53      -5.491   3.394  19.397  1.00  0.00           C  
ATOM    824  CB  LYS A  53      -4.577   2.381  21.513  1.00  0.00           C  
ATOM    825  HB2 LYS A  53      -4.561   3.433  21.797  1.00  0.00           H  
ATOM    826  HB3 LYS A  53      -3.576   2.105  21.184  1.00  0.00           H  
ATOM    827  O   LYS A  53      -5.895   4.485  19.780  1.00  0.00           O  
ATOM    828  CG  LYS A  53      -4.975   1.564  22.749  1.00  0.00           C  
ATOM    829  HG2 LYS A  53      -4.875   0.500  22.535  1.00  0.00           H  
ATOM    830  HG3 LYS A  53      -6.014   1.779  22.999  1.00  0.00           H  
ATOM    831  CD  LYS A  53      -4.088   1.939  23.943  1.00  0.00           C  
ATOM    832  HD2 LYS A  53      -3.056   1.667  23.722  1.00  0.00           H  
ATOM    833  HD3 LYS A  53      -4.146   3.016  24.102  1.00  0.00           H  
ATOM    834  CE  LYS A  53      -4.564   1.214  25.205  1.00  0.00           C  
ATOM    835  HE2 LYS A  53      -4.484   0.139  25.042  1.00  0.00           H  
ATOM    836  HE3 LYS A  53      -5.617   1.448  25.360  1.00  0.00           H  
ATOM    837  NZ  LYS A  53      -3.773   1.618  26.394  1.00  0.00           N  
ATOM    838  HZ1 LYS A  53      -2.797   1.394  26.261  1.00  0.00           H  
ATOM    839  HZ2 LYS A  53      -3.856   2.613  26.549  1.00  0.00           H  
ATOM    840  HZ3 LYS A  53      -4.104   1.138  27.219  1.00  0.00           H  
ATOM    841  N   GLY A  54      -4.941   3.207  18.197  1.00  0.00           N  
ATOM    842  H   GLY A  54      -4.640   2.277  17.945  1.00  0.00           H  
ATOM    843  CA  GLY A  54      -4.753   4.295  17.238  1.00  0.00           C  
ATOM    844  HA2 GLY A  54      -3.699   4.329  16.962  1.00  0.00           H  
ATOM    845  HA3 GLY A  54      -5.015   5.256  17.681  1.00  0.00           H  
ATOM    846  C   GLY A  54      -5.554   4.151  15.954  1.00  0.00           C  
ATOM    847  O   GLY A  54      -5.679   5.133  15.229  1.00  0.00           O  
ATOM    848  N   GLY A  55      -6.035   2.946  15.634  1.00  0.00           N  
ATOM    849  H   GLY A  55      -5.971   2.182  16.292  1.00  0.00           H  
ATOM    850  CA  GLY A  55      -6.561   2.666  14.302  1.00  0.00           C  
ATOM    851  HA2 GLY A  55      -6.862   1.619  14.262  1.00  0.00           H  
ATOM    852  HA3 GLY A  55      -7.439   3.287  14.127  1.00  0.00           H  
ATOM    853  C   GLY A  55      -5.538   2.948  13.193  1.00  0.00           C  
ATOM    854  O   GLY A  55      -5.912   3.145  12.048  1.00  0.00           O  
ATOM    855  N   LYS A  56      -4.245   3.057  13.517  1.00  0.00           N  
ATOM    856  H   LYS A  56      -3.959   2.783  14.447  1.00  0.00           H  
ATOM    857  CA  LYS A  56      -3.230   3.517  12.571  1.00  0.00           C  
ATOM    858  HA  LYS A  56      -3.740   4.008  11.743  1.00  0.00           H  
ATOM    859  C   LYS A  56      -2.470   2.348  11.980  1.00  0.00           C  
ATOM    860  CB  LYS A  56      -2.266   4.539  13.183  1.00  0.00           C  
ATOM    861  HB2 LYS A  56      -1.718   4.068  14.000  1.00  0.00           H  
ATOM    862  HB3 LYS A  56      -1.554   4.819  12.408  1.00  0.00           H  
ATOM    863  O   LYS A  56      -2.100   1.424  12.706  1.00  0.00           O  
ATOM    864  CG  LYS A  56      -2.935   5.808  13.719  1.00  0.00           C  
ATOM    865  HG2 LYS A  56      -3.653   6.191  12.993  1.00  0.00           H  
ATOM    866  HG3 LYS A  56      -3.426   5.578  14.665  1.00  0.00           H  
ATOM    867  CD  LYS A  56      -1.866   6.858  14.001  1.00  0.00           C  
ATOM    868  HD2 LYS A  56      -1.147   6.466  14.721  1.00  0.00           H  
ATOM    869  HD3 LYS A  56      -1.342   7.057  13.066  1.00  0.00           H  
ATOM    870  CE  LYS A  56      -2.458   8.164  14.523  1.00  0.00           C  
ATOM    871  HE2 LYS A  56      -3.292   8.441  13.878  1.00  0.00           H  
ATOM    872  HE3 LYS A  56      -2.827   8.023  15.539  1.00  0.00           H  
ATOM    873  NZ  LYS A  56      -1.412   9.213  14.460  1.00  0.00           N  
ATOM    874  HZ1 LYS A  56      -1.763  10.139  14.658  1.00  0.00           H  
ATOM    875  HZ2 LYS A  56      -1.033   9.254  13.525  1.00  0.00           H  
ATOM    876  HZ3 LYS A  56      -0.608   8.994  15.030  1.00  0.00           H  
ATOM    877  N   PHE A  57      -2.165   2.440  10.696  1.00  0.00           N  
ATOM    878  H   PHE A  57      -2.480   3.249  10.180  1.00  0.00           H  
ATOM    879  CA  PHE A  57      -1.199   1.571  10.044  1.00  0.00           C  
ATOM    880  HA  PHE A  57      -0.571   1.127  10.816  1.00  0.00           H  
ATOM    881  C   PHE A  57      -0.281   2.396   9.147  1.00  0.00           C  
ATOM    882  CB  PHE A  57      -1.899   0.425   9.303  1.00  0.00           C  
ATOM    883  HB2 PHE A  57      -1.139  -0.276   8.959  1.00  0.00           H  
ATOM    884  HB3 PHE A  57      -2.534  -0.114  10.006  1.00  0.00           H  
ATOM    885  O   PHE A  57      -0.674   3.432   8.610  1.00  0.00           O  
ATOM    886  CG  PHE A  57      -2.737   0.852   8.114  1.00  0.00           C  
ATOM    887  CD1 PHE A  57      -4.081   1.236   8.287  1.00  0.00           C  
ATOM    888  HD1 PHE A  57      -4.527   1.227   9.271  1.00  0.00           H  
ATOM    889  CD2 PHE A  57      -2.168   0.864   6.825  1.00  0.00           C  
ATOM    890  HD2 PHE A  57      -1.140   0.569   6.679  1.00  0.00           H  
ATOM    891  CE1 PHE A  57      -4.848   1.623   7.173  1.00  0.00           C  
ATOM    892  HE1 PHE A  57      -5.884   1.909   7.284  1.00  0.00           H  
ATOM    893  CE2 PHE A  57      -2.938   1.261   5.719  1.00  0.00           C  
ATOM    894  HE2 PHE A  57      -2.501   1.283   4.731  1.00  0.00           H  
ATOM    895  CZ  PHE A  57      -4.278   1.636   5.891  1.00  0.00           C  
ATOM    896  HZ  PHE A  57      -4.865   1.936   5.036  1.00  0.00           H  
ATOM    897  N   HIS A  58       0.970   1.970   9.029  1.00  0.00           N  
ATOM    898  H   HIS A  58       1.223   1.103   9.482  1.00  0.00           H  
ATOM    899  CA  HIS A  58       1.961   2.583   8.161  1.00  0.00           C  
ATOM    900  HA  HIS A  58       1.544   3.512   7.772  1.00  0.00           H  
ATOM    901  C   HIS A  58       2.236   1.672   6.988  1.00  0.00           C  
ATOM    902  CB  HIS A  58       3.262   2.914   8.906  1.00  0.00           C  
ATOM    903  HB2 HIS A  58       3.943   3.391   8.202  1.00  0.00           H  
ATOM    904  HB3 HIS A  58       3.734   1.989   9.239  1.00  0.00           H  
ATOM    905  O   HIS A  58       2.365   0.469   7.170  1.00  0.00           O  
ATOM    906  CG  HIS A  58       3.107   3.834  10.087  1.00  0.00           C  
ATOM    907  CD2 HIS A  58       2.032   4.627  10.342  1.00  0.00           C  
ATOM    908  HD2 HIS A  58       1.119   4.677   9.767  1.00  0.00           H  
ATOM    909  ND1 HIS A  58       4.089   4.090  11.049  1.00  0.00           N  
ATOM    910  CE1 HIS A  58       3.565   5.023  11.858  1.00  0.00           C  
ATOM    911  HE1 HIS A  58       4.065   5.482  12.697  1.00  0.00           H  
ATOM    912  NE2 HIS A  58       2.346   5.364  11.449  1.00  0.00           N  
ATOM    913  HE2 HIS A  58       1.841   6.161  11.810  1.00  0.00           H  
ATOM    914  N   VAL A  59       2.380   2.247   5.806  1.00  0.00           N  
ATOM    915  H   VAL A  59       2.259   3.247   5.739  1.00  0.00           H  
ATOM    916  CA  VAL A  59       2.929   1.547   4.649  1.00  0.00           C  
ATOM    917  HA  VAL A  59       3.078   0.493   4.881  1.00  0.00           H  
ATOM    918  C   VAL A  59       4.286   2.170   4.378  1.00  0.00           C  
ATOM    919  CB  VAL A  59       1.983   1.618   3.442  1.00  0.00           C  
ATOM    920  HB  VAL A  59       1.928   2.643   3.075  1.00  0.00           H  
ATOM    921  O   VAL A  59       4.395   3.388   4.239  1.00  0.00           O  
ATOM    922  CG1 VAL A  59       2.502   0.712   2.329  1.00  0.00           C  
ATOM    923 HG11 VAL A  59       3.530   0.965   2.072  1.00  0.00           H  
ATOM    924 HG12 VAL A  59       2.480  -0.329   2.651  1.00  0.00           H  
ATOM    925 HG13 VAL A  59       1.877   0.816   1.442  1.00  0.00           H  
ATOM    926  CG2 VAL A  59       0.564   1.159   3.800  1.00  0.00           C  
ATOM    927 HG21 VAL A  59      -0.059   1.169   2.905  1.00  0.00           H  
ATOM    928 HG22 VAL A  59       0.117   1.830   4.533  1.00  0.00           H  
ATOM    929 HG23 VAL A  59       0.591   0.147   4.204  1.00  0.00           H  
ATOM    930  N   VAL A  60       5.337   1.363   4.386  1.00  0.00           N  
ATOM    931  H   VAL A  60       5.192   0.370   4.505  1.00  0.00           H  
ATOM    932  CA  VAL A  60       6.713   1.826   4.233  1.00  0.00           C  
ATOM    933  HA  VAL A  60       6.698   2.884   3.974  1.00  0.00           H  
ATOM    934  C   VAL A  60       7.351   1.090   3.071  1.00  0.00           C  
ATOM    935  CB  VAL A  60       7.550   1.671   5.518  1.00  0.00           C  
ATOM    936  HB  VAL A  60       7.954   0.660   5.582  1.00  0.00           H  
ATOM    937  O   VAL A  60       7.254  -0.128   2.966  1.00  0.00           O  
ATOM    938  CG1 VAL A  60       8.696   2.684   5.466  1.00  0.00           C  
ATOM    939 HG11 VAL A  60       9.310   2.597   6.362  1.00  0.00           H  
ATOM    940 HG12 VAL A  60       8.302   3.698   5.396  1.00  0.00           H  
ATOM    941 HG13 VAL A  60       9.319   2.490   4.592  1.00  0.00           H  
ATOM    942  CG2 VAL A  60       6.762   1.955   6.807  1.00  0.00           C  
ATOM    943 HG21 VAL A  60       6.031   1.161   6.961  1.00  0.00           H  
ATOM    944 HG22 VAL A  60       6.240   2.909   6.727  1.00  0.00           H  
ATOM    945 HG23 VAL A  60       7.439   1.961   7.661  1.00  0.00           H  
ATOM    946  N   PHE A  61       7.998   1.847   2.200  1.00  0.00           N  
ATOM    947  H   PHE A  61       8.064   2.838   2.383  1.00  0.00           H  
ATOM    948  CA  PHE A  61       8.696   1.352   1.029  1.00  0.00           C  
ATOM    949  HA  PHE A  61       8.551   0.276   0.931  1.00  0.00           H  
ATOM    950  C   PHE A  61      10.175   1.634   1.208  1.00  0.00           C  
ATOM    951  CB  PHE A  61       8.144   2.015  -0.230  1.00  0.00           C  
ATOM    952  HB2 PHE A  61       8.186   3.099  -0.119  1.00  0.00           H  
ATOM    953  HB3 PHE A  61       8.785   1.748  -1.070  1.00  0.00           H  
ATOM    954  O   PHE A  61      10.590   2.788   1.349  1.00  0.00           O  
ATOM    955  CG  PHE A  61       6.725   1.604  -0.553  1.00  0.00           C  
ATOM    956  CD1 PHE A  61       6.477   0.633  -1.528  1.00  0.00           C  
ATOM    957  HD1 PHE A  61       7.313   0.138  -1.999  1.00  0.00           H  
ATOM    958  CD2 PHE A  61       5.643   2.181   0.121  1.00  0.00           C  
ATOM    959  HD2 PHE A  61       5.835   2.845   0.951  1.00  0.00           H  
ATOM    960  CE1 PHE A  61       5.165   0.308  -1.903  1.00  0.00           C  
ATOM    961  HE1 PHE A  61       4.993  -0.432  -2.671  1.00  0.00           H  
ATOM    962  CE2 PHE A  61       4.324   1.911  -0.289  1.00  0.00           C  
ATOM    963  HE2 PHE A  61       3.487   2.396   0.191  1.00  0.00           H  
ATOM    964  CZ  PHE A  61       4.085   0.980  -1.309  1.00  0.00           C  
ATOM    965  HZ  PHE A  61       3.074   0.754  -1.617  1.00  0.00           H  
ATOM    966  N   HIS A  62      10.957   0.567   1.205  1.00  0.00           N  
ATOM    967  H   HIS A  62      10.539  -0.340   1.060  1.00  0.00           H  
ATOM    968  CA  HIS A  62      12.401   0.604   1.308  1.00  0.00           C  
ATOM    969  HA  HIS A  62      12.717   1.641   1.423  1.00  0.00           H  
ATOM    970  C   HIS A  62      13.023   0.063   0.020  1.00  0.00           C  
ATOM    971  CB  HIS A  62      12.857  -0.171   2.552  1.00  0.00           C  
ATOM    972  HB2 HIS A  62      13.946  -0.150   2.597  1.00  0.00           H  
ATOM    973  HB3 HIS A  62      12.556  -1.214   2.456  1.00  0.00           H  
ATOM    974  O   HIS A  62      12.425  -0.768  -0.665  1.00  0.00           O  
ATOM    975  CG  HIS A  62      12.311   0.371   3.851  1.00  0.00           C  
ATOM    976  CD2 HIS A  62      11.038   0.217   4.331  1.00  0.00           C  
ATOM    977  HD2 HIS A  62      10.226  -0.282   3.822  1.00  0.00           H  
ATOM    978  ND1 HIS A  62      13.054   0.959   4.847  1.00  0.00           N  
ATOM    979  HD1 HIS A  62      14.060   0.899   4.900  1.00  0.00           H  
ATOM    980  CE1 HIS A  62      12.249   1.137   5.907  1.00  0.00           C  
ATOM    981  HE1 HIS A  62      12.581   1.445   6.887  1.00  0.00           H  
ATOM    982  NE2 HIS A  62      11.003   0.744   5.627  1.00  0.00           N  
ATOM    983  N   LYS A  63      14.222   0.534  -0.311  1.00  0.00           N  
ATOM    984  H   LYS A  63      14.632   1.240   0.284  1.00  0.00           H  
ATOM    985  CA  LYS A  63      15.114  -0.122  -1.267  1.00  0.00           C  
ATOM    986  HA  LYS A  63      14.604  -0.966  -1.731  1.00  0.00           H  
ATOM    987  C   LYS A  63      16.290  -0.674  -0.487  1.00  0.00           C  
ATOM    988  CB  LYS A  63      15.521   0.846  -2.385  1.00  0.00           C  
ATOM    989  HB2 LYS A  63      14.600   1.119  -2.901  1.00  0.00           H  
ATOM    990  HB3 LYS A  63      15.989   1.735  -1.962  1.00  0.00           H  
ATOM    991  O   LYS A  63      16.957   0.062   0.231  1.00  0.00           O  
ATOM    992  CG  LYS A  63      16.441   0.226  -3.445  1.00  0.00           C  
ATOM    993  HG2 LYS A  63      17.414   0.009  -3.003  1.00  0.00           H  
ATOM    994  HG3 LYS A  63      15.997  -0.710  -3.785  1.00  0.00           H  
ATOM    995  CD  LYS A  63      16.627   1.158  -4.659  1.00  0.00           C  
ATOM    996  HD2 LYS A  63      17.162   2.058  -4.356  1.00  0.00           H  
ATOM    997  HD3 LYS A  63      15.648   1.428  -5.054  1.00  0.00           H  
ATOM    998  CE  LYS A  63      17.421   0.412  -5.744  1.00  0.00           C  
ATOM    999  HE2 LYS A  63      18.447   0.260  -5.408  1.00  0.00           H  
ATOM   1000  HE3 LYS A  63      16.982  -0.578  -5.866  1.00  0.00           H  
ATOM   1001  NZ  LYS A  63      17.408   1.074  -7.073  1.00  0.00           N  
ATOM   1002  HZ1 LYS A  63      17.646   0.381  -7.768  1.00  0.00           H  
ATOM   1003  HZ2 LYS A  63      18.046   1.853  -7.153  1.00  0.00           H  
ATOM   1004  HZ3 LYS A  63      16.474   1.315  -7.371  1.00  0.00           H  
ATOM   1005  N   GLU A  64      16.486  -1.974  -0.598  1.00  0.00           N  
ATOM   1006  H   GLU A  64      15.849  -2.505  -1.174  1.00  0.00           H  
ATOM   1007  CA  GLU A  64      17.654  -2.680  -0.105  1.00  0.00           C  
ATOM   1008  HA  GLU A  64      18.045  -2.175   0.778  1.00  0.00           H  
ATOM   1009  C   GLU A  64      18.705  -2.662  -1.215  1.00  0.00           C  
ATOM   1010  CB  GLU A  64      17.233  -4.096   0.318  1.00  0.00           C  
ATOM   1011  HB2 GLU A  64      16.389  -4.016   1.003  1.00  0.00           H  
ATOM   1012  HB3 GLU A  64      16.902  -4.647  -0.563  1.00  0.00           H  
ATOM   1013  O   GLU A  64      18.483  -3.216  -2.291  1.00  0.00           O  
ATOM   1014  CG  GLU A  64      18.343  -4.890   1.016  1.00  0.00           C  
ATOM   1015  HG2 GLU A  64      18.701  -4.322   1.875  1.00  0.00           H  
ATOM   1016  HG3 GLU A  64      19.176  -5.023   0.325  1.00  0.00           H  
ATOM   1017  CD  GLU A  64      17.832  -6.273   1.465  1.00  0.00           C  
ATOM   1018  OE1 GLU A  64      17.590  -7.149   0.598  1.00  0.00           O  
ATOM   1019  OE2 GLU A  64      17.642  -6.488   2.680  1.00  0.00           O  
ATOM   1020  N   ASP A  65      19.835  -1.999  -0.990  1.00  0.00           N  
ATOM   1021  H   ASP A  65      19.930  -1.482  -0.128  1.00  0.00           H  
ATOM   1022  CA  ASP A  65      20.986  -2.081  -1.886  1.00  0.00           C  
ATOM   1023  HA  ASP A  65      20.672  -1.763  -2.880  1.00  0.00           H  
ATOM   1024  C   ASP A  65      21.520  -3.525  -1.952  1.00  0.00           C  
ATOM   1025  CB  ASP A  65      22.096  -1.144  -1.392  1.00  0.00           C  
ATOM   1026  HB2 ASP A  65      23.019  -1.353  -1.934  1.00  0.00           H  
ATOM   1027  HB3 ASP A  65      22.291  -1.351  -0.340  1.00  0.00           H  
ATOM   1028  O   ASP A  65      21.316  -4.303  -1.017  1.00  0.00           O  
ATOM   1029  CG  ASP A  65      21.759   0.332  -1.597  1.00  0.00           C  
ATOM   1030  OD1 ASP A  65      21.617   0.722  -2.778  1.00  0.00           O  
ATOM   1031  OD2 ASP A  65      21.728   1.058  -0.579  1.00  0.00           O  
ATOM   1032  N   PRO A  66      22.304  -3.897  -2.981  1.00  0.00           N  
ATOM   1033  CA  PRO A  66      22.955  -5.212  -3.057  1.00  0.00           C  
ATOM   1034  HA  PRO A  66      22.186  -5.973  -3.185  1.00  0.00           H  
ATOM   1035  C   PRO A  66      23.819  -5.576  -1.833  1.00  0.00           C  
ATOM   1036  CB  PRO A  66      23.830  -5.143  -4.313  1.00  0.00           C  
ATOM   1037  HB2 PRO A  66      24.828  -4.791  -4.052  1.00  0.00           H  
ATOM   1038  HB3 PRO A  66      23.888  -6.109  -4.814  1.00  0.00           H  
ATOM   1039  O   PRO A  66      24.088  -6.748  -1.588  1.00  0.00           O  
ATOM   1040  CG  PRO A  66      23.148  -4.093  -5.186  1.00  0.00           C  
ATOM   1041  HG2 PRO A  66      23.850  -3.610  -5.866  1.00  0.00           H  
ATOM   1042  HG3 PRO A  66      22.333  -4.556  -5.743  1.00  0.00           H  
ATOM   1043  CD  PRO A  66      22.579  -3.108  -4.172  1.00  0.00           C  
ATOM   1044  HD2 PRO A  66      23.322  -2.343  -3.947  1.00  0.00           H  
ATOM   1045  HD3 PRO A  66      21.675  -2.648  -4.571  1.00  0.00           H  
ATOM   1046  N   GLU A  67      24.268  -4.576  -1.068  1.00  0.00           N  
ATOM   1047  H   GLU A  67      23.993  -3.640  -1.327  1.00  0.00           H  
ATOM   1048  CA  GLU A  67      25.013  -4.748   0.185  1.00  0.00           C  
ATOM   1049  HA  GLU A  67      25.717  -5.571   0.069  1.00  0.00           H  
ATOM   1050  C   GLU A  67      24.120  -5.107   1.395  1.00  0.00           C  
ATOM   1051  CB  GLU A  67      25.811  -3.462   0.487  1.00  0.00           C  
ATOM   1052  HB2 GLU A  67      25.115  -2.627   0.564  1.00  0.00           H  
ATOM   1053  HB3 GLU A  67      26.299  -3.574   1.455  1.00  0.00           H  
ATOM   1054  O   GLU A  67      24.645  -5.307   2.490  1.00  0.00           O  
ATOM   1055  CG  GLU A  67      26.900  -3.112  -0.540  1.00  0.00           C  
ATOM   1056  HG2 GLU A  67      26.442  -2.903  -1.507  1.00  0.00           H  
ATOM   1057  HG3 GLU A  67      27.575  -3.961  -0.652  1.00  0.00           H  
ATOM   1058  CD  GLU A  67      27.684  -1.881  -0.053  1.00  0.00           C  
ATOM   1059  OE1 GLU A  67      28.697  -2.036   0.666  1.00  0.00           O  
ATOM   1060  OE2 GLU A  67      27.216  -0.735  -0.241  1.00  0.00           O  
ATOM   1061  N   GLY A  68      22.791  -5.157   1.233  1.00  0.00           N  
ATOM   1062  H   GLY A  68      22.410  -5.024   0.307  1.00  0.00           H  
ATOM   1063  CA  GLY A  68      21.827  -5.342   2.324  1.00  0.00           C  
ATOM   1064  HA2 GLY A  68      22.194  -6.103   3.013  1.00  0.00           H  
ATOM   1065  HA3 GLY A  68      20.884  -5.692   1.905  1.00  0.00           H  
ATOM   1066  C   GLY A  68      21.546  -4.065   3.126  1.00  0.00           C  
ATOM   1067  O   GLY A  68      21.128  -4.138   4.279  1.00  0.00           O  
ATOM   1068  N   LYS A  69      21.839  -2.884   2.565  1.00  0.00           N  
ATOM   1069  H   LYS A  69      22.100  -2.888   1.589  1.00  0.00           H  
ATOM   1070  CA  LYS A  69      21.538  -1.594   3.205  1.00  0.00           C  
ATOM   1071  HA  LYS A  69      21.562  -1.711   4.288  1.00  0.00           H  
ATOM   1072  C   LYS A  69      20.138  -1.162   2.815  1.00  0.00           C  
ATOM   1073  CB  LYS A  69      22.542  -0.509   2.800  1.00  0.00           C  
ATOM   1074  HB2 LYS A  69      22.575  -0.441   1.713  1.00  0.00           H  
ATOM   1075  HB3 LYS A  69      22.196   0.452   3.181  1.00  0.00           H  
ATOM   1076  O   LYS A  69      19.862  -0.986   1.638  1.00  0.00           O  
ATOM   1077  CG  LYS A  69      23.946  -0.776   3.347  1.00  0.00           C  
ATOM   1078  HG2 LYS A  69      24.274  -1.769   3.038  1.00  0.00           H  
ATOM   1079  HG3 LYS A  69      23.936  -0.723   4.435  1.00  0.00           H  
ATOM   1080  CD  LYS A  69      24.916   0.265   2.783  1.00  0.00           C  
ATOM   1081  HD2 LYS A  69      24.838   0.241   1.696  1.00  0.00           H  
ATOM   1082  HD3 LYS A  69      24.652   1.262   3.133  1.00  0.00           H  
ATOM   1083  CE  LYS A  69      26.345  -0.090   3.194  1.00  0.00           C  
ATOM   1084  HE2 LYS A  69      26.430  -1.177   3.199  1.00  0.00           H  
ATOM   1085  HE3 LYS A  69      26.542   0.277   4.201  1.00  0.00           H  
ATOM   1086  NZ  LYS A  69      27.312   0.448   2.211  1.00  0.00           N  
ATOM   1087  HZ1 LYS A  69      27.292   1.455   2.134  1.00  0.00           H  
ATOM   1088  HZ2 LYS A  69      27.089   0.086   1.295  1.00  0.00           H  
ATOM   1089  HZ3 LYS A  69      28.243   0.079   2.344  1.00  0.00           H  
ATOM   1090  N   GLU A  70      19.275  -0.957   3.797  1.00  0.00           N  
ATOM   1091  H   GLU A  70      19.528  -1.222   4.738  1.00  0.00           H  
ATOM   1092  CA  GLU A  70      17.907  -0.515   3.555  1.00  0.00           C  
ATOM   1093  HA  GLU A  70      17.592  -0.819   2.557  1.00  0.00           H  
ATOM   1094  C   GLU A  70      17.800   1.009   3.645  1.00  0.00           C  
ATOM   1095  CB  GLU A  70      16.959  -1.183   4.550  1.00  0.00           C  
ATOM   1096  HB2 GLU A  70      15.953  -0.796   4.388  1.00  0.00           H  
ATOM   1097  HB3 GLU A  70      17.268  -0.919   5.561  1.00  0.00           H  
ATOM   1098  O   GLU A  70      18.090   1.616   4.679  1.00  0.00           O  
ATOM   1099  CG  GLU A  70      16.933  -2.710   4.411  1.00  0.00           C  
ATOM   1100  HG2 GLU A  70      16.515  -2.977   3.441  1.00  0.00           H  
ATOM   1101  HG3 GLU A  70      17.944  -3.114   4.477  1.00  0.00           H  
ATOM   1102  CD  GLU A  70      16.080  -3.274   5.545  1.00  0.00           C  
ATOM   1103  OE1 GLU A  70      14.842  -3.260   5.372  1.00  0.00           O  
ATOM   1104  OE2 GLU A  70      16.658  -3.557   6.622  1.00  0.00           O  
ATOM   1105  N   GLU A  71      17.309   1.636   2.581  1.00  0.00           N  
ATOM   1106  H   GLU A  71      17.192   1.111   1.726  1.00  0.00           H  
ATOM   1107  CA  GLU A  71      16.913   3.037   2.584  1.00  0.00           C  
ATOM   1108  HA  GLU A  71      17.207   3.481   3.535  1.00  0.00           H  
ATOM   1109  C   GLU A  71      15.392   3.164   2.464  1.00  0.00           C  
ATOM   1110  CB  GLU A  71      17.648   3.821   1.485  1.00  0.00           C  
ATOM   1111  HB2 GLU A  71      18.724   3.736   1.636  1.00  0.00           H  
ATOM   1112  HB3 GLU A  71      17.385   3.430   0.502  1.00  0.00           H  
ATOM   1113  O   GLU A  71      14.785   2.656   1.525  1.00  0.00           O  
ATOM   1114  CG  GLU A  71      17.237   5.295   1.588  1.00  0.00           C  
ATOM   1115  HG2 GLU A  71      16.174   5.395   1.364  1.00  0.00           H  
ATOM   1116  HG3 GLU A  71      17.370   5.623   2.618  1.00  0.00           H  
ATOM   1117  CD  GLU A  71      17.997   6.241   0.660  1.00  0.00           C  
ATOM   1118  OE1 GLU A  71      17.717   6.224  -0.551  1.00  0.00           O  
ATOM   1119  OE2 GLU A  71      18.630   7.171   1.223  1.00  0.00           O  
ATOM   1120  N   THR A  72      14.759   3.902   3.384  1.00  0.00           N  
ATOM   1121  H   THR A  72      15.279   4.247   4.177  1.00  0.00           H  
ATOM   1122  CA  THR A  72      13.346   4.278   3.243  1.00  0.00           C  
ATOM   1123  HA  THR A  72      12.766   3.383   3.020  1.00  0.00           H  
ATOM   1124  C   THR A  72      13.182   5.264   2.096  1.00  0.00           C  
ATOM   1125  CB  THR A  72      12.777   4.906   4.518  1.00  0.00           C  
ATOM   1126  HB  THR A  72      13.285   5.848   4.723  1.00  0.00           H  
ATOM   1127  O   THR A  72      13.578   6.430   2.197  1.00  0.00           O  
ATOM   1128  CG2 THR A  72      11.273   5.164   4.405  1.00  0.00           C  
ATOM   1129 HG21 THR A  72      11.089   5.987   3.715  1.00  0.00           H  
ATOM   1130 HG22 THR A  72      10.867   5.426   5.383  1.00  0.00           H  
ATOM   1131 HG23 THR A  72      10.770   4.272   4.030  1.00  0.00           H  
ATOM   1132  OG1 THR A  72      12.976   4.050   5.611  1.00  0.00           O  
ATOM   1133  HG1 THR A  72      12.670   3.182   5.338  1.00  0.00           H  
ATOM   1134  N   LEU A  73      12.540   4.793   1.035  1.00  0.00           N  
ATOM   1135  H   LEU A  73      12.255   3.824   1.042  1.00  0.00           H  
ATOM   1136  CA  LEU A  73      12.166   5.590  -0.116  1.00  0.00           C  
ATOM   1137  HA  LEU A  73      12.958   6.301  -0.352  1.00  0.00           H  
ATOM   1138  C   LEU A  73      10.895   6.381   0.158  1.00  0.00           C  
ATOM   1139  CB  LEU A  73      11.947   4.655  -1.301  1.00  0.00           C  
ATOM   1140  HB2 LEU A  73      11.145   3.954  -1.071  1.00  0.00           H  
ATOM   1141  HB3 LEU A  73      11.631   5.289  -2.129  1.00  0.00           H  
ATOM   1142  O   LEU A  73      10.845   7.575  -0.129  1.00  0.00           O  
ATOM   1143  CG  LEU A  73      13.180   3.870  -1.763  1.00  0.00           C  
ATOM   1144  HG  LEU A  73      13.575   3.273  -0.941  1.00  0.00           H  
ATOM   1145  CD1 LEU A  73      12.743   2.922  -2.878  1.00  0.00           C  
ATOM   1146 HD11 LEU A  73      12.467   1.961  -2.444  1.00  0.00           H  
ATOM   1147 HD12 LEU A  73      11.887   3.309  -3.430  1.00  0.00           H  
ATOM   1148 HD13 LEU A  73      13.563   2.797  -3.586  1.00  0.00           H  
ATOM   1149  CD2 LEU A  73      14.284   4.798  -2.268  1.00  0.00           C  
ATOM   1150 HD21 LEU A  73      14.664   5.417  -1.456  1.00  0.00           H  
ATOM   1151 HD22 LEU A  73      13.917   5.430  -3.077  1.00  0.00           H  
ATOM   1152 HD23 LEU A  73      15.125   4.207  -2.631  1.00  0.00           H  
ATOM   1153  N   ALA A  74       9.891   5.733   0.752  1.00  0.00           N  
ATOM   1154  H   ALA A  74      10.009   4.756   0.982  1.00  0.00           H  
ATOM   1155  CA  ALA A  74       8.640   6.381   1.102  1.00  0.00           C  
ATOM   1156  HA  ALA A  74       8.880   7.411   1.365  1.00  0.00           H  
ATOM   1157  C   ALA A  74       7.959   5.760   2.329  1.00  0.00           C  
ATOM   1158  CB  ALA A  74       7.731   6.402  -0.128  1.00  0.00           C  
ATOM   1159  HB1 ALA A  74       8.294   6.690  -1.016  1.00  0.00           H  
ATOM   1160  HB2 ALA A  74       6.960   7.155   0.039  1.00  0.00           H  
ATOM   1161  HB3 ALA A  74       7.284   5.421  -0.289  1.00  0.00           H  
ATOM   1162  O   ALA A  74       8.163   4.596   2.659  1.00  0.00           O  
ATOM   1163  N   ARG A  75       7.152   6.554   3.030  1.00  0.00           N  
ATOM   1164  H   ARG A  75       7.013   7.488   2.670  1.00  0.00           H  
ATOM   1165  CA  ARG A  75       6.392   6.179   4.219  1.00  0.00           C  
ATOM   1166  HA  ARG A  75       6.195   5.107   4.183  1.00  0.00           H  
ATOM   1167  C   ARG A  75       5.056   6.907   4.235  1.00  0.00           C  
ATOM   1168  CB  ARG A  75       7.208   6.501   5.478  1.00  0.00           C  
ATOM   1169  HB2 ARG A  75       8.146   5.947   5.442  1.00  0.00           H  
ATOM   1170  HB3 ARG A  75       7.441   7.565   5.497  1.00  0.00           H  
ATOM   1171  O   ARG A  75       5.010   8.129   4.096  1.00  0.00           O  
ATOM   1172  CG  ARG A  75       6.440   6.132   6.756  1.00  0.00           C  
ATOM   1173  HG2 ARG A  75       5.554   6.759   6.856  1.00  0.00           H  
ATOM   1174  HG3 ARG A  75       6.131   5.088   6.708  1.00  0.00           H  
ATOM   1175  CD  ARG A  75       7.329   6.349   7.975  1.00  0.00           C  
ATOM   1176  HD2 ARG A  75       8.228   5.743   7.858  1.00  0.00           H  
ATOM   1177  HD3 ARG A  75       7.608   7.402   8.015  1.00  0.00           H  
ATOM   1178  NE  ARG A  75       6.642   5.972   9.222  1.00  0.00           N  
ATOM   1179  HE  ARG A  75       5.696   5.626   9.150  1.00  0.00           H  
ATOM   1180  NH1 ARG A  75       8.377   6.478  10.632  1.00  0.00           N  
ATOM   1181 HH11 ARG A  75       8.788   6.448  11.555  1.00  0.00           H  
ATOM   1182 HH12 ARG A  75       8.918   6.747   9.823  1.00  0.00           H  
ATOM   1183  NH2 ARG A  75       6.526   5.572  11.454  1.00  0.00           N  
ATOM   1184 HH21 ARG A  75       5.668   5.069  11.278  1.00  0.00           H  
ATOM   1185 HH22 ARG A  75       6.949   5.548  12.371  1.00  0.00           H  
ATOM   1186  CZ  ARG A  75       7.175   6.018  10.426  1.00  0.00           C  
ATOM   1187  N   PHE A  76       4.003   6.153   4.510  1.00  0.00           N  
ATOM   1188  H   PHE A  76       4.144   5.154   4.559  1.00  0.00           H  
ATOM   1189  CA  PHE A  76       2.622   6.613   4.535  1.00  0.00           C  
ATOM   1190  HA  PHE A  76       2.591   7.696   4.411  1.00  0.00           H  
ATOM   1191  C   PHE A  76       2.008   6.238   5.875  1.00  0.00           C  
ATOM   1192  CB  PHE A  76       1.868   5.976   3.359  1.00  0.00           C  
ATOM   1193  HB2 PHE A  76       0.899   6.462   3.245  1.00  0.00           H  
ATOM   1194  HB3 PHE A  76       1.697   4.921   3.573  1.00  0.00           H  
ATOM   1195  O   PHE A  76       2.026   5.065   6.236  1.00  0.00           O  
ATOM   1196  CG  PHE A  76       2.651   6.090   2.070  1.00  0.00           C  
ATOM   1197  CD1 PHE A  76       2.739   7.336   1.433  1.00  0.00           C  
ATOM   1198  HD1 PHE A  76       2.128   8.154   1.785  1.00  0.00           H  
ATOM   1199  CD2 PHE A  76       3.416   5.009   1.597  1.00  0.00           C  
ATOM   1200  HD2 PHE A  76       3.347   4.036   2.060  1.00  0.00           H  
ATOM   1201  CE1 PHE A  76       3.645   7.519   0.376  1.00  0.00           C  
ATOM   1202  HE1 PHE A  76       3.711   8.452  -0.164  1.00  0.00           H  
ATOM   1203  CE2 PHE A  76       4.294   5.208   0.521  1.00  0.00           C  
ATOM   1204  HE2 PHE A  76       4.869   4.409   0.077  1.00  0.00           H  
ATOM   1205  CZ  PHE A  76       4.445   6.462  -0.054  1.00  0.00           C  
ATOM   1206  HZ  PHE A  76       5.090   6.589  -0.911  1.00  0.00           H  
ATOM   1207  N   GLU A  77       1.493   7.206   6.630  1.00  0.00           N  
ATOM   1208  H   GLU A  77       1.478   8.141   6.249  1.00  0.00           H  
ATOM   1209  CA  GLU A  77       0.691   6.938   7.825  1.00  0.00           C  
ATOM   1210  HA  GLU A  77       0.858   5.906   8.135  1.00  0.00           H  
ATOM   1211  C   GLU A  77      -0.785   7.063   7.478  1.00  0.00           C  
ATOM   1212  CB  GLU A  77       1.087   7.845   9.014  1.00  0.00           C  
ATOM   1213  HB2 GLU A  77       0.979   8.889   8.722  1.00  0.00           H  
ATOM   1214  HB3 GLU A  77       2.130   7.654   9.268  1.00  0.00           H  
ATOM   1215  O   GLU A  77      -1.239   8.134   7.084  1.00  0.00           O  
ATOM   1216  CG  GLU A  77       0.209   7.604  10.263  1.00  0.00           C  
ATOM   1217  HG2 GLU A  77      -0.817   7.901  10.044  1.00  0.00           H  
ATOM   1218  HG3 GLU A  77       0.154   6.534  10.465  1.00  0.00           H  
ATOM   1219  CD  GLU A  77       0.682   8.319  11.549  1.00  0.00           C  
ATOM   1220  OE1 GLU A  77      -0.024   9.223  12.054  1.00  0.00           O  
ATOM   1221  OE2 GLU A  77       1.624   7.824  12.203  1.00  0.00           O  
ATOM   1222  N   PHE A  78      -1.537   5.990   7.696  1.00  0.00           N  
ATOM   1223  H   PHE A  78      -1.101   5.128   7.991  1.00  0.00           H  
ATOM   1224  CA  PHE A  78      -2.987   5.979   7.608  1.00  0.00           C  
ATOM   1225  HA  PHE A  78      -3.329   6.915   7.165  1.00  0.00           H  
ATOM   1226  C   PHE A  78      -3.593   5.849   9.002  1.00  0.00           C  
ATOM   1227  CB  PHE A  78      -3.444   4.844   6.695  1.00  0.00           C  
ATOM   1228  HB2 PHE A  78      -4.533   4.806   6.694  1.00  0.00           H  
ATOM   1229  HB3 PHE A  78      -3.080   3.901   7.103  1.00  0.00           H  
ATOM   1230  O   PHE A  78      -3.082   5.114   9.851  1.00  0.00           O  
ATOM   1231  CG  PHE A  78      -2.964   4.986   5.267  1.00  0.00           C  
ATOM   1232  CD1 PHE A  78      -3.713   5.740   4.346  1.00  0.00           C  
ATOM   1233  HD1 PHE A  78      -4.629   6.222   4.654  1.00  0.00           H  
ATOM   1234  CD2 PHE A  78      -1.770   4.362   4.858  1.00  0.00           C  
ATOM   1235  HD2 PHE A  78      -1.196   3.781   5.564  1.00  0.00           H  
ATOM   1236  CE1 PHE A  78      -3.284   5.848   3.014  1.00  0.00           C  
ATOM   1237  HE1 PHE A  78      -3.886   6.394   2.303  1.00  0.00           H  
ATOM   1238  CE2 PHE A  78      -1.337   4.478   3.527  1.00  0.00           C  
ATOM   1239  HE2 PHE A  78      -0.437   3.977   3.201  1.00  0.00           H  
ATOM   1240  CZ  PHE A  78      -2.093   5.221   2.605  1.00  0.00           C  
ATOM   1241  HZ  PHE A  78      -1.767   5.288   1.578  1.00  0.00           H  
ATOM   1242  N   LYS A  79      -4.704   6.542   9.237  1.00  0.00           N  
ATOM   1243  H   LYS A  79      -5.031   7.145   8.496  1.00  0.00           H  
ATOM   1244  CA  LYS A  79      -5.569   6.386  10.404  1.00  0.00           C  
ATOM   1245  HA  LYS A  79      -5.148   5.635  11.072  1.00  0.00           H  
ATOM   1246  C   LYS A  79      -6.930   5.896   9.955  1.00  0.00           C  
ATOM   1247  CB  LYS A  79      -5.666   7.712  11.160  1.00  0.00           C  
ATOM   1248  HB2 LYS A  79      -6.056   8.482  10.495  1.00  0.00           H  
ATOM   1249  HB3 LYS A  79      -4.650   7.968  11.461  1.00  0.00           H  
ATOM   1250  O   LYS A  79      -7.523   6.436   9.035  1.00  0.00           O  
ATOM   1251  CG  LYS A  79      -6.532   7.626  12.425  1.00  0.00           C  
ATOM   1252  HG2 LYS A  79      -6.072   6.933  13.129  1.00  0.00           H  
ATOM   1253  HG3 LYS A  79      -7.521   7.252  12.163  1.00  0.00           H  
ATOM   1254  CD  LYS A  79      -6.709   8.996  13.092  1.00  0.00           C  
ATOM   1255  HD2 LYS A  79      -5.747   9.400  13.407  1.00  0.00           H  
ATOM   1256  HD3 LYS A  79      -7.170   9.673  12.372  1.00  0.00           H  
ATOM   1257  CE  LYS A  79      -7.627   8.817  14.306  1.00  0.00           C  
ATOM   1258  HE2 LYS A  79      -8.407   8.108  14.031  1.00  0.00           H  
ATOM   1259  HE3 LYS A  79      -7.074   8.374  15.134  1.00  0.00           H  
ATOM   1260  NZ  LYS A  79      -8.292  10.076  14.714  1.00  0.00           N  
ATOM   1261  HZ1 LYS A  79      -7.683  10.732  15.182  1.00  0.00           H  
ATOM   1262  HZ2 LYS A  79      -9.077   9.838  15.303  1.00  0.00           H  
ATOM   1263  HZ3 LYS A  79      -8.736  10.512  13.919  1.00  0.00           H  
ATOM   1264  N   VAL A  80      -7.428   4.895  10.650  1.00  0.00           N  
ATOM   1265  H   VAL A  80      -6.843   4.473  11.357  1.00  0.00           H  
ATOM   1266  CA  VAL A  80      -8.735   4.298  10.458  1.00  0.00           C  
ATOM   1267  HA  VAL A  80      -9.202   4.720   9.568  1.00  0.00           H  
ATOM   1268  C   VAL A  80      -9.576   4.617  11.686  1.00  0.00           C  
ATOM   1269  CB  VAL A  80      -8.601   2.788  10.248  1.00  0.00           C  
ATOM   1270  HB  VAL A  80      -8.246   2.329  11.170  1.00  0.00           H  
ATOM   1271  O   VAL A  80      -9.259   4.190  12.794  1.00  0.00           O  
ATOM   1272  CG1 VAL A  80      -9.952   2.188   9.909  1.00  0.00           C  
ATOM   1273 HG11 VAL A  80     -10.679   2.432  10.684  1.00  0.00           H  
ATOM   1274 HG12 VAL A  80     -10.303   2.552   8.943  1.00  0.00           H  
ATOM   1275 HG13 VAL A  80      -9.822   1.106   9.886  1.00  0.00           H  
ATOM   1276  CG2 VAL A  80      -7.630   2.431   9.120  1.00  0.00           C  
ATOM   1277 HG21 VAL A  80      -7.660   1.359   8.926  1.00  0.00           H  
ATOM   1278 HG22 VAL A  80      -7.890   2.981   8.216  1.00  0.00           H  
ATOM   1279 HG23 VAL A  80      -6.615   2.697   9.417  1.00  0.00           H  
ATOM   1280  N   GLU A  81     -10.646   5.381  11.509  1.00  0.00           N  
ATOM   1281  H   GLU A  81     -10.854   5.702  10.574  1.00  0.00           H  
ATOM   1282  CA  GLU A  81     -11.565   5.757  12.581  1.00  0.00           C  
ATOM   1283  HA  GLU A  81     -11.428   5.081  13.425  1.00  0.00           H  
ATOM   1284  C   GLU A  81     -13.008   5.625  12.093  1.00  0.00           C  
ATOM   1285  CB  GLU A  81     -11.244   7.180  13.067  1.00  0.00           C  
ATOM   1286  HB2 GLU A  81     -10.181   7.230  13.303  1.00  0.00           H  
ATOM   1287  HB3 GLU A  81     -11.450   7.896  12.271  1.00  0.00           H  
ATOM   1288  O   GLU A  81     -13.382   6.192  11.070  1.00  0.00           O  
ATOM   1289  CG  GLU A  81     -12.037   7.568  14.324  1.00  0.00           C  
ATOM   1290  HG2 GLU A  81     -13.102   7.593  14.092  1.00  0.00           H  
ATOM   1291  HG3 GLU A  81     -11.877   6.812  15.093  1.00  0.00           H  
ATOM   1292  CD  GLU A  81     -11.578   8.938  14.842  1.00  0.00           C  
ATOM   1293  OE1 GLU A  81     -12.150   9.961  14.421  1.00  0.00           O  
ATOM   1294  OE2 GLU A  81     -10.578   8.985  15.603  1.00  0.00           O  
ATOM   1295  N   GLY A  82     -13.832   4.850  12.806  1.00  0.00           N  
ATOM   1296  H   GLY A  82     -13.473   4.399  13.636  1.00  0.00           H  
ATOM   1297  CA  GLY A  82     -15.271   4.758  12.529  1.00  0.00           C  
ATOM   1298  HA2 GLY A  82     -15.722   5.737  12.687  1.00  0.00           H  
ATOM   1299  HA3 GLY A  82     -15.720   4.056  13.231  1.00  0.00           H  
ATOM   1300  C   GLY A  82     -15.639   4.298  11.110  1.00  0.00           C  
ATOM   1301  O   GLY A  82     -16.683   4.699  10.607  1.00  0.00           O  
ATOM   1302  N   GLY A  83     -14.792   3.500  10.450  1.00  0.00           N  
ATOM   1303  H   GLY A  83     -13.929   3.237  10.905  1.00  0.00           H  
ATOM   1304  CA  GLY A  83     -14.996   3.078   9.056  1.00  0.00           C  
ATOM   1305  HA2 GLY A  83     -14.659   2.050   8.920  1.00  0.00           H  
ATOM   1306  HA3 GLY A  83     -16.062   3.095   8.827  1.00  0.00           H  
ATOM   1307  C   GLY A  83     -14.302   3.955   8.012  1.00  0.00           C  
ATOM   1308  O   GLY A  83     -14.171   3.532   6.869  1.00  0.00           O  
ATOM   1309  N   LYS A  84     -13.822   5.142   8.396  1.00  0.00           N  
ATOM   1310  H   LYS A  84     -13.921   5.415   9.363  1.00  0.00           H  
ATOM   1311  CA  LYS A  84     -13.111   6.068   7.513  1.00  0.00           C  
ATOM   1312  HA  LYS A  84     -13.417   5.881   6.483  1.00  0.00           H  
ATOM   1313  C   LYS A  84     -11.607   5.836   7.610  1.00  0.00           C  
ATOM   1314  CB  LYS A  84     -13.506   7.506   7.883  1.00  0.00           C  
ATOM   1315  HB2 LYS A  84     -13.149   7.730   8.889  1.00  0.00           H  
ATOM   1316  HB3 LYS A  84     -14.592   7.593   7.873  1.00  0.00           H  
ATOM   1317  O   LYS A  84     -11.062   5.807   8.711  1.00  0.00           O  
ATOM   1318  CG  LYS A  84     -12.919   8.526   6.901  1.00  0.00           C  
ATOM   1319  HG2 LYS A  84     -13.319   8.342   5.904  1.00  0.00           H  
ATOM   1320  HG3 LYS A  84     -11.836   8.408   6.878  1.00  0.00           H  
ATOM   1321  CD  LYS A  84     -13.216   9.968   7.322  1.00  0.00           C  
ATOM   1322  HD2 LYS A  84     -12.798  10.128   8.316  1.00  0.00           H  
ATOM   1323  HD3 LYS A  84     -14.292  10.141   7.345  1.00  0.00           H  
ATOM   1324  CE  LYS A  84     -12.546  10.908   6.313  1.00  0.00           C  
ATOM   1325  HE2 LYS A  84     -13.199  11.017   5.447  1.00  0.00           H  
ATOM   1326  HE3 LYS A  84     -11.628  10.434   5.966  1.00  0.00           H  
ATOM   1327  NZ  LYS A  84     -12.205  12.228   6.902  1.00  0.00           N  
ATOM   1328  HZ1 LYS A  84     -11.839  12.846   6.192  1.00  0.00           H  
ATOM   1329  HZ2 LYS A  84     -11.444  12.138   7.560  1.00  0.00           H  
ATOM   1330  HZ3 LYS A  84     -12.994  12.656   7.364  1.00  0.00           H  
ATOM   1331  N   VAL A  85     -10.943   5.713   6.466  1.00  0.00           N  
ATOM   1332  H   VAL A  85     -11.465   5.761   5.603  1.00  0.00           H  
ATOM   1333  CA  VAL A  85      -9.481   5.776   6.362  1.00  0.00           C  
ATOM   1334  HA  VAL A  85      -9.041   5.478   7.314  1.00  0.00           H  
ATOM   1335  C   VAL A  85      -9.090   7.229   6.088  1.00  0.00           C  
ATOM   1336  CB  VAL A  85      -8.956   4.806   5.285  1.00  0.00           C  
ATOM   1337  HB  VAL A  85      -9.282   5.152   4.304  1.00  0.00           H  
ATOM   1338  O   VAL A  85      -9.818   7.957   5.420  1.00  0.00           O  
ATOM   1339  CG1 VAL A  85      -7.423   4.708   5.297  1.00  0.00           C  
ATOM   1340 HG11 VAL A  85      -7.068   4.386   6.276  1.00  0.00           H  
ATOM   1341 HG12 VAL A  85      -7.097   3.996   4.539  1.00  0.00           H  
ATOM   1342 HG13 VAL A  85      -6.986   5.675   5.048  1.00  0.00           H  
ATOM   1343  CG2 VAL A  85      -9.514   3.393   5.496  1.00  0.00           C  
ATOM   1344 HG21 VAL A  85      -9.081   2.743   4.735  1.00  0.00           H  
ATOM   1345 HG22 VAL A  85     -10.594   3.387   5.349  1.00  0.00           H  
ATOM   1346 HG23 VAL A  85      -9.275   3.022   6.492  1.00  0.00           H  
ATOM   1347  N   GLU A  86      -7.970   7.681   6.635  1.00  0.00           N  
ATOM   1348  H   GLU A  86      -7.493   7.083   7.294  1.00  0.00           H  
ATOM   1349  CA  GLU A  86      -7.429   9.025   6.454  1.00  0.00           C  
ATOM   1350  HA  GLU A  86      -7.822   9.455   5.533  1.00  0.00           H  
ATOM   1351  C   GLU A  86      -5.906   8.946   6.344  1.00  0.00           C  
ATOM   1352  CB  GLU A  86      -7.873   9.914   7.625  1.00  0.00           C  
ATOM   1353  HB2 GLU A  86      -8.961   9.882   7.680  1.00  0.00           H  
ATOM   1354  HB3 GLU A  86      -7.473   9.519   8.560  1.00  0.00           H  
ATOM   1355  O   GLU A  86      -5.255   8.315   7.176  1.00  0.00           O  
ATOM   1356  CG  GLU A  86      -7.437  11.375   7.464  1.00  0.00           C  
ATOM   1357  HG2 GLU A  86      -6.355  11.449   7.581  1.00  0.00           H  
ATOM   1358  HG3 GLU A  86      -7.698  11.719   6.464  1.00  0.00           H  
ATOM   1359  CD  GLU A  86      -8.148  12.243   8.508  1.00  0.00           C  
ATOM   1360  OE1 GLU A  86      -7.578  12.412   9.613  1.00  0.00           O  
ATOM   1361  OE2 GLU A  86      -9.302  12.665   8.217  1.00  0.00           O  
ATOM   1362  N   LEU A  87      -5.329   9.584   5.327  1.00  0.00           N  
ATOM   1363  H   LEU A  87      -5.908  10.102   4.681  1.00  0.00           H  
ATOM   1364  CA  LEU A  87      -3.882   9.726   5.195  1.00  0.00           C  
ATOM   1365  HA  LEU A  87      -3.401   8.794   5.490  1.00  0.00           H  
ATOM   1366  C   LEU A  87      -3.413  10.848   6.134  1.00  0.00           C  
ATOM   1367  CB  LEU A  87      -3.554  10.006   3.718  1.00  0.00           C  
ATOM   1368  HB2 LEU A  87      -4.058  10.927   3.427  1.00  0.00           H  
ATOM   1369  HB3 LEU A  87      -3.954   9.199   3.104  1.00  0.00           H  
ATOM   1370  O   LEU A  87      -3.737  12.014   5.920  1.00  0.00           O  
ATOM   1371  CG  LEU A  87      -2.050  10.158   3.419  1.00  0.00           C  
ATOM   1372  HG  LEU A  87      -1.605  10.875   4.109  1.00  0.00           H  
ATOM   1373  CD1 LEU A  87      -1.293   8.833   3.525  1.00  0.00           C  
ATOM   1374 HD11 LEU A  87      -1.669   8.128   2.784  1.00  0.00           H  
ATOM   1375 HD12 LEU A  87      -1.411   8.403   4.520  1.00  0.00           H  
ATOM   1376 HD13 LEU A  87      -0.232   9.004   3.347  1.00  0.00           H  
ATOM   1377  CD2 LEU A  87      -1.879  10.693   1.998  1.00  0.00           C  
ATOM   1378 HD21 LEU A  87      -2.350  10.021   1.280  1.00  0.00           H  
ATOM   1379 HD22 LEU A  87      -2.341  11.676   1.915  1.00  0.00           H  
ATOM   1380 HD23 LEU A  87      -0.821  10.784   1.751  1.00  0.00           H  
ATOM   1381  N   LEU A  88      -2.659  10.501   7.176  1.00  0.00           N  
ATOM   1382  H   LEU A  88      -2.403   9.528   7.264  1.00  0.00           H  
ATOM   1383  CA  LEU A  88      -2.112  11.456   8.142  1.00  0.00           C  
ATOM   1384  HA  LEU A  88      -2.780  12.314   8.226  1.00  0.00           H  
ATOM   1385  C   LEU A  88      -0.751  12.009   7.721  1.00  0.00           C  
ATOM   1386  CB  LEU A  88      -1.966  10.788   9.514  1.00  0.00           C  
ATOM   1387  HB2 LEU A  88      -1.340   9.902   9.398  1.00  0.00           H  
ATOM   1388  HB3 LEU A  88      -1.428  11.482  10.160  1.00  0.00           H  
ATOM   1389  O   LEU A  88      -0.461  13.179   7.963  1.00  0.00           O  
ATOM   1390  CG  LEU A  88      -3.273  10.391  10.216  1.00  0.00           C  
ATOM   1391  HG  LEU A  88      -3.793   9.620   9.647  1.00  0.00           H  
ATOM   1392  CD1 LEU A  88      -2.924   9.852  11.603  1.00  0.00           C  
ATOM   1393 HD11 LEU A  88      -3.822   9.795  12.218  1.00  0.00           H  
ATOM   1394 HD12 LEU A  88      -2.219  10.534  12.078  1.00  0.00           H  
ATOM   1395 HD13 LEU A  88      -2.474   8.866  11.487  1.00  0.00           H  
ATOM   1396  CD2 LEU A  88      -4.210  11.576  10.437  1.00  0.00           C  
ATOM   1397 HD21 LEU A  88      -3.702  12.380  10.970  1.00  0.00           H  
ATOM   1398 HD22 LEU A  88      -4.559  11.953   9.475  1.00  0.00           H  
ATOM   1399 HD23 LEU A  88      -5.102  11.266  10.983  1.00  0.00           H  
ATOM   1400  N   GLU A  89       0.103  11.174   7.129  1.00  0.00           N  
ATOM   1401  H   GLU A  89      -0.203  10.233   6.925  1.00  0.00           H  
ATOM   1402  CA  GLU A  89       1.446  11.581   6.721  1.00  0.00           C  
ATOM   1403  HA  GLU A  89       1.434  12.655   6.534  1.00  0.00           H  
ATOM   1404  C   GLU A  89       1.856  10.895   5.423  1.00  0.00           C  
ATOM   1405  CB  GLU A  89       2.470  11.312   7.844  1.00  0.00           C  
ATOM   1406  HB2 GLU A  89       2.573  10.238   8.004  1.00  0.00           H  
ATOM   1407  HB3 GLU A  89       2.116  11.774   8.766  1.00  0.00           H  
ATOM   1408  O   GLU A  89       1.653   9.695   5.252  1.00  0.00           O  
ATOM   1409  CG  GLU A  89       3.851  11.886   7.503  1.00  0.00           C  
ATOM   1410  HG2 GLU A  89       4.277  11.320   6.674  1.00  0.00           H  
ATOM   1411  HG3 GLU A  89       3.732  12.917   7.169  1.00  0.00           H  
ATOM   1412  CD  GLU A  89       4.835  11.849   8.681  1.00  0.00           C  
ATOM   1413  OE1 GLU A  89       5.501  10.809   8.906  1.00  0.00           O  
ATOM   1414  OE2 GLU A  89       5.140  12.917   9.260  1.00  0.00           O  
ATOM   1415  N   LEU A  90       2.500  11.661   4.545  1.00  0.00           N  
ATOM   1416  H   LEU A  90       2.611  12.644   4.751  1.00  0.00           H  
ATOM   1417  CA  LEU A  90       3.152  11.160   3.349  1.00  0.00           C  
ATOM   1418  HA  LEU A  90       3.217  10.074   3.412  1.00  0.00           H  
ATOM   1419  C   LEU A  90       4.571  11.717   3.275  1.00  0.00           C  
ATOM   1420  CB  LEU A  90       2.290  11.521   2.131  1.00  0.00           C  
ATOM   1421  HB2 LEU A  90       1.286  11.148   2.331  1.00  0.00           H  
ATOM   1422  HB3 LEU A  90       2.233  12.601   1.996  1.00  0.00           H  
ATOM   1423  O   LEU A  90       4.776  12.921   3.107  1.00  0.00           O  
ATOM   1424  CG  LEU A  90       2.829  10.852   0.864  1.00  0.00           C  
ATOM   1425  HG  LEU A  90       3.367   9.960   1.184  1.00  0.00           H  
ATOM   1426  CD1 LEU A  90       1.684  10.462  -0.065  1.00  0.00           C  
ATOM   1427 HD11 LEU A  90       1.014   9.759   0.430  1.00  0.00           H  
ATOM   1428 HD12 LEU A  90       2.072   9.979  -0.962  1.00  0.00           H  
ATOM   1429 HD13 LEU A  90       1.116  11.351  -0.339  1.00  0.00           H  
ATOM   1430  CD2 LEU A  90       3.815  11.702   0.068  1.00  0.00           C  
ATOM   1431 HD21 LEU A  90       4.268  11.064  -0.690  1.00  0.00           H  
ATOM   1432 HD22 LEU A  90       4.608  12.100   0.702  1.00  0.00           H  
ATOM   1433 HD23 LEU A  90       3.267  12.520  -0.400  1.00  0.00           H  
ATOM   1434  N   LYS A  91       5.560  10.833   3.383  1.00  0.00           N  
ATOM   1435  H   LYS A  91       5.308   9.867   3.537  1.00  0.00           H  
ATOM   1436  CA  LYS A  91       6.979  11.145   3.206  1.00  0.00           C  
ATOM   1437  HA  LYS A  91       7.102  12.196   2.944  1.00  0.00           H  
ATOM   1438  C   LYS A  91       7.515  10.311   2.060  1.00  0.00           C  
ATOM   1439  CB  LYS A  91       7.744  10.859   4.506  1.00  0.00           C  
ATOM   1440  HB2 LYS A  91       8.814  10.847   4.297  1.00  0.00           H  
ATOM   1441  HB3 LYS A  91       7.454   9.880   4.886  1.00  0.00           H  
ATOM   1442  O   LYS A  91       7.380   9.100   2.084  1.00  0.00           O  
ATOM   1443  CG  LYS A  91       7.462  11.934   5.560  1.00  0.00           C  
ATOM   1444  HG2 LYS A  91       6.387  12.022   5.717  1.00  0.00           H  
ATOM   1445  HG3 LYS A  91       7.840  12.891   5.200  1.00  0.00           H  
ATOM   1446  CD  LYS A  91       8.129  11.591   6.894  1.00  0.00           C  
ATOM   1447  HD2 LYS A  91       9.199  11.433   6.759  1.00  0.00           H  
ATOM   1448  HD3 LYS A  91       7.672  10.677   7.274  1.00  0.00           H  
ATOM   1449  CE  LYS A  91       7.888  12.748   7.867  1.00  0.00           C  
ATOM   1450  HE2 LYS A  91       8.662  13.506   7.749  1.00  0.00           H  
ATOM   1451  HE3 LYS A  91       6.932  13.204   7.608  1.00  0.00           H  
ATOM   1452  NZ  LYS A  91       7.788  12.280   9.263  1.00  0.00           N  
ATOM   1453  HZ1 LYS A  91       8.652  11.945   9.664  1.00  0.00           H  
ATOM   1454  HZ2 LYS A  91       7.325  12.987   9.816  1.00  0.00           H  
ATOM   1455  HZ3 LYS A  91       7.075  11.565   9.280  1.00  0.00           H  
ATOM   1456  N   SER A  92       8.149  10.939   1.081  1.00  0.00           N  
ATOM   1457  H   SER A  92       8.245  11.944   1.111  1.00  0.00           H  
ATOM   1458  CA  SER A  92       8.856  10.232   0.015  1.00  0.00           C  
ATOM   1459  HA  SER A  92       9.174   9.252   0.372  1.00  0.00           H  
ATOM   1460  C   SER A  92      10.090  11.023  -0.387  1.00  0.00           C  
ATOM   1461  CB  SER A  92       7.954  10.025  -1.199  1.00  0.00           C  
ATOM   1462  HB2 SER A  92       7.029   9.532  -0.900  1.00  0.00           H  
ATOM   1463  HB3 SER A  92       7.733  11.007  -1.618  1.00  0.00           H  
ATOM   1464  O   SER A  92      10.022  12.250  -0.488  1.00  0.00           O  
ATOM   1465  OG  SER A  92       8.631   9.223  -2.142  1.00  0.00           O  
ATOM   1466  HG  SER A  92       8.562   9.589  -3.027  1.00  0.00           H  
ATOM   1467  N   LYS A  93      11.205  10.324  -0.600  1.00  0.00           N  
ATOM   1468  H   LYS A  93      11.148   9.323  -0.485  1.00  0.00           H  
ATOM   1469  CA  LYS A  93      12.419  10.872  -1.216  1.00  0.00           C  
ATOM   1470  HA  LYS A  93      12.573  11.903  -0.895  1.00  0.00           H  
ATOM   1471  C   LYS A  93      12.308  10.912  -2.737  1.00  0.00           C  
ATOM   1472  CB  LYS A  93      13.631  10.026  -0.810  1.00  0.00           C  
ATOM   1473  HB2 LYS A  93      13.428   8.977  -1.026  1.00  0.00           H  
ATOM   1474  HB3 LYS A  93      14.484  10.332  -1.415  1.00  0.00           H  
ATOM   1475  O   LYS A  93      12.934  11.760  -3.363  1.00  0.00           O  
ATOM   1476  CG  LYS A  93      14.004  10.186   0.669  1.00  0.00           C  
ATOM   1477  HG2 LYS A  93      14.237  11.231   0.874  1.00  0.00           H  
ATOM   1478  HG3 LYS A  93      13.177   9.867   1.303  1.00  0.00           H  
ATOM   1479  CD  LYS A  93      15.233   9.318   0.957  1.00  0.00           C  
ATOM   1480  HD2 LYS A  93      14.965   8.273   0.802  1.00  0.00           H  
ATOM   1481  HD3 LYS A  93      16.029   9.567   0.256  1.00  0.00           H  
ATOM   1482  CE  LYS A  93      15.752   9.506   2.381  1.00  0.00           C  
ATOM   1483  HE2 LYS A  93      14.930   9.347   3.079  1.00  0.00           H  
ATOM   1484  HE3 LYS A  93      16.122  10.527   2.484  1.00  0.00           H  
ATOM   1485  NZ  LYS A  93      16.838   8.533   2.644  1.00  0.00           N  
ATOM   1486  HZ1 LYS A  93      17.528   8.490   1.907  1.00  0.00           H  
ATOM   1487  HZ2 LYS A  93      16.482   7.589   2.620  1.00  0.00           H  
ATOM   1488  HZ3 LYS A  93      17.334   8.680   3.512  1.00  0.00           H  
ATOM   1489  N   ASP A  94      11.487  10.034  -3.305  1.00  0.00           N  
ATOM   1490  H   ASP A  94      10.993   9.381  -2.715  1.00  0.00           H  
ATOM   1491  CA  ASP A  94      11.330   9.893  -4.745  1.00  0.00           C  
ATOM   1492  HA  ASP A  94      12.157  10.409  -5.232  1.00  0.00           H  
ATOM   1493  C   ASP A  94       9.979  10.474  -5.219  1.00  0.00           C  
ATOM   1494  CB  ASP A  94      11.476   8.423  -5.105  1.00  0.00           C  
ATOM   1495  HB2 ASP A  94      10.546   7.922  -4.836  1.00  0.00           H  
ATOM   1496  HB3 ASP A  94      12.307   7.976  -4.559  1.00  0.00           H  
ATOM   1497  O   ASP A  94       8.927  10.147  -4.647  1.00  0.00           O  
ATOM   1498  CG  ASP A  94      11.715   8.303  -6.595  1.00  0.00           C  
ATOM   1499  OD1 ASP A  94      10.686   8.352  -7.306  1.00  0.00           O  
ATOM   1500  OD2 ASP A  94      12.902   8.318  -6.971  1.00  0.00           O  
ATOM   1501  N   PRO A  95       9.965  11.372  -6.221  1.00  0.00           N  
ATOM   1502  CA  PRO A  95       8.741  12.006  -6.701  1.00  0.00           C  
ATOM   1503  HA  PRO A  95       8.193  12.430  -5.859  1.00  0.00           H  
ATOM   1504  C   PRO A  95       7.807  11.038  -7.439  1.00  0.00           C  
ATOM   1505  CB  PRO A  95       9.213  13.138  -7.618  1.00  0.00           C  
ATOM   1506  HB2 PRO A  95       9.366  14.041  -7.027  1.00  0.00           H  
ATOM   1507  HB3 PRO A  95       8.513  13.332  -8.430  1.00  0.00           H  
ATOM   1508  O   PRO A  95       6.596  11.263  -7.438  1.00  0.00           O  
ATOM   1509  CG  PRO A  95      10.562  12.643  -8.137  1.00  0.00           C  
ATOM   1510  HG2 PRO A  95      11.216  13.466  -8.422  1.00  0.00           H  
ATOM   1511  HG3 PRO A  95      10.407  11.967  -8.978  1.00  0.00           H  
ATOM   1512  CD  PRO A  95      11.122  11.860  -6.955  1.00  0.00           C  
ATOM   1513  HD2 PRO A  95      11.741  11.040  -7.320  1.00  0.00           H  
ATOM   1514  HD3 PRO A  95      11.710  12.519  -6.315  1.00  0.00           H  
ATOM   1515  N   GLU A  96       8.325   9.975  -8.059  1.00  0.00           N  
ATOM   1516  H   GLU A  96       9.307   9.757  -7.969  1.00  0.00           H  
ATOM   1517  CA  GLU A  96       7.497   8.972  -8.734  1.00  0.00           C  
ATOM   1518  HA  GLU A  96       6.704   9.470  -9.291  1.00  0.00           H  
ATOM   1519  C   GLU A  96       6.816   8.072  -7.705  1.00  0.00           C  
ATOM   1520  CB  GLU A  96       8.324   8.157  -9.740  1.00  0.00           C  
ATOM   1521  HB2 GLU A  96       7.664   7.425 -10.205  1.00  0.00           H  
ATOM   1522  HB3 GLU A  96       9.124   7.621  -9.231  1.00  0.00           H  
ATOM   1523  O   GLU A  96       5.597   7.896  -7.757  1.00  0.00           O  
ATOM   1524  CG  GLU A  96       8.911   9.060 -10.831  1.00  0.00           C  
ATOM   1525  HG2 GLU A  96       8.114   9.678 -11.244  1.00  0.00           H  
ATOM   1526  HG3 GLU A  96       9.649   9.732 -10.394  1.00  0.00           H  
ATOM   1527  CD  GLU A  96       9.551   8.243 -11.957  1.00  0.00           C  
ATOM   1528  OE1 GLU A  96       8.773   7.791 -12.829  1.00  0.00           O  
ATOM   1529  OE2 GLU A  96      10.795   8.161 -11.984  1.00  0.00           O  
ATOM   1530  N   LEU A  97       7.561   7.618  -6.690  1.00  0.00           N  
ATOM   1531  H   LEU A  97       8.558   7.768  -6.740  1.00  0.00           H  
ATOM   1532  CA  LEU A  97       6.991   6.857  -5.570  1.00  0.00           C  
ATOM   1533  HA  LEU A  97       6.453   5.996  -5.967  1.00  0.00           H  
ATOM   1534  C   LEU A  97       5.987   7.686  -4.772  1.00  0.00           C  
ATOM   1535  CB  LEU A  97       8.091   6.363  -4.624  1.00  0.00           C  
ATOM   1536  HB2 LEU A  97       8.542   7.231  -4.143  1.00  0.00           H  
ATOM   1537  HB3 LEU A  97       7.634   5.757  -3.841  1.00  0.00           H  
ATOM   1538  O   LEU A  97       4.976   7.153  -4.323  1.00  0.00           O  
ATOM   1539  CG  LEU A  97       9.191   5.543  -5.311  1.00  0.00           C  
ATOM   1540  HG  LEU A  97       9.649   6.139  -6.101  1.00  0.00           H  
ATOM   1541  CD1 LEU A  97      10.252   5.209  -4.280  1.00  0.00           C  
ATOM   1542 HD11 LEU A  97       9.868   4.486  -3.560  1.00  0.00           H  
ATOM   1543 HD12 LEU A  97      11.122   4.813  -4.804  1.00  0.00           H  
ATOM   1544 HD13 LEU A  97      10.549   6.114  -3.750  1.00  0.00           H  
ATOM   1545  CD2 LEU A  97       8.732   4.217  -5.910  1.00  0.00           C  
ATOM   1546 HD21 LEU A  97       8.588   3.476  -5.124  1.00  0.00           H  
ATOM   1547 HD22 LEU A  97       9.516   3.850  -6.572  1.00  0.00           H  
ATOM   1548 HD23 LEU A  97       7.824   4.343  -6.499  1.00  0.00           H  
ATOM   1549  N   LYS A  98       6.230   8.997  -4.636  1.00  0.00           N  
ATOM   1550  H   LYS A  98       7.101   9.350  -5.007  1.00  0.00           H  
ATOM   1551  CA  LYS A  98       5.264   9.925  -4.042  1.00  0.00           C  
ATOM   1552  HA  LYS A  98       5.036   9.585  -3.032  1.00  0.00           H  
ATOM   1553  C   LYS A  98       3.940   9.892  -4.804  1.00  0.00           C  
ATOM   1554  CB  LYS A  98       5.845  11.344  -3.978  1.00  0.00           C  
ATOM   1555  HB2 LYS A  98       6.156  11.668  -4.971  1.00  0.00           H  
ATOM   1556  HB3 LYS A  98       6.723  11.355  -3.332  1.00  0.00           H  
ATOM   1557  O   LYS A  98       2.914   9.658  -4.183  1.00  0.00           O  
ATOM   1558  CG  LYS A  98       4.790  12.321  -3.457  1.00  0.00           C  
ATOM   1559  HG2 LYS A  98       4.127  12.550  -4.292  1.00  0.00           H  
ATOM   1560  HG3 LYS A  98       4.195  11.844  -2.679  1.00  0.00           H  
ATOM   1561  CD  LYS A  98       5.354  13.638  -2.930  1.00  0.00           C  
ATOM   1562  HD2 LYS A  98       5.895  14.144  -3.729  1.00  0.00           H  
ATOM   1563  HD3 LYS A  98       6.013  13.451  -2.082  1.00  0.00           H  
ATOM   1564  CE  LYS A  98       4.135  14.458  -2.497  1.00  0.00           C  
ATOM   1565  HE2 LYS A  98       3.629  13.947  -1.678  1.00  0.00           H  
ATOM   1566  HE3 LYS A  98       3.417  14.472  -3.317  1.00  0.00           H  
ATOM   1567  NZ  LYS A  98       4.488  15.836  -2.103  1.00  0.00           N  
ATOM   1568  HZ1 LYS A  98       4.900  16.317  -2.890  1.00  0.00           H  
ATOM   1569  HZ2 LYS A  98       5.117  15.826  -1.313  1.00  0.00           H  
ATOM   1570  HZ3 LYS A  98       3.631  16.306  -1.850  1.00  0.00           H  
ATOM   1571  N   LYS A  99       3.968  10.074  -6.129  1.00  0.00           N  
ATOM   1572  H   LYS A  99       4.868  10.216  -6.566  1.00  0.00           H  
ATOM   1573  CA  LYS A  99       2.758  10.081  -6.969  1.00  0.00           C  
ATOM   1574  HA  LYS A  99       2.057  10.825  -6.592  1.00  0.00           H  
ATOM   1575  C   LYS A  99       2.028   8.745  -6.954  1.00  0.00           C  
ATOM   1576  CB  LYS A  99       3.124  10.393  -8.419  1.00  0.00           C  
ATOM   1577  HB2 LYS A  99       3.959   9.760  -8.721  1.00  0.00           H  
ATOM   1578  HB3 LYS A  99       2.272  10.152  -9.054  1.00  0.00           H  
ATOM   1579  O   LYS A  99       0.807   8.724  -6.842  1.00  0.00           O  
ATOM   1580  CG  LYS A  99       3.479  11.862  -8.644  1.00  0.00           C  
ATOM   1581  HG2 LYS A  99       2.599  12.482  -8.471  1.00  0.00           H  
ATOM   1582  HG3 LYS A  99       4.274  12.173  -7.966  1.00  0.00           H  
ATOM   1583  CD  LYS A  99       3.942  12.002 -10.094  1.00  0.00           C  
ATOM   1584  HD2 LYS A  99       4.801  11.350 -10.251  1.00  0.00           H  
ATOM   1585  HD3 LYS A  99       3.136  11.694 -10.759  1.00  0.00           H  
ATOM   1586  CE  LYS A  99       4.341  13.441 -10.398  1.00  0.00           C  
ATOM   1587  HE2 LYS A  99       3.476  14.086 -10.242  1.00  0.00           H  
ATOM   1588  HE3 LYS A  99       5.120  13.735  -9.695  1.00  0.00           H  
ATOM   1589  NZ  LYS A  99       4.833  13.541 -11.792  1.00  0.00           N  
ATOM   1590  HZ1 LYS A  99       4.115  13.248 -12.438  1.00  0.00           H  
ATOM   1591  HZ2 LYS A  99       5.123  14.484 -12.011  1.00  0.00           H  
ATOM   1592  HZ3 LYS A  99       5.623  12.923 -11.915  1.00  0.00           H  
ATOM   1593  N   LEU A 100       2.769   7.642  -7.084  1.00  0.00           N  
ATOM   1594  H   LEU A 100       3.766   7.740  -7.211  1.00  0.00           H  
ATOM   1595  CA  LEU A 100       2.199   6.299  -7.013  1.00  0.00           C  
ATOM   1596  HA  LEU A 100       1.431   6.186  -7.778  1.00  0.00           H  
ATOM   1597  C   LEU A 100       1.501   6.115  -5.674  1.00  0.00           C  
ATOM   1598  CB  LEU A 100       3.307   5.249  -7.212  1.00  0.00           C  
ATOM   1599  HB2 LEU A 100       4.172   5.530  -6.611  1.00  0.00           H  
ATOM   1600  HB3 LEU A 100       2.957   4.287  -6.836  1.00  0.00           H  
ATOM   1601  O   LEU A 100       0.328   5.767  -5.624  1.00  0.00           O  
ATOM   1602  CG  LEU A 100       3.746   5.067  -8.675  1.00  0.00           C  
ATOM   1603  HG  LEU A 100       4.051   6.028  -9.088  1.00  0.00           H  
ATOM   1604  CD1 LEU A 100       4.938   4.113  -8.725  1.00  0.00           C  
ATOM   1605 HD11 LEU A 100       4.666   3.140  -8.314  1.00  0.00           H  
ATOM   1606 HD12 LEU A 100       5.268   3.986  -9.757  1.00  0.00           H  
ATOM   1607 HD13 LEU A 100       5.765   4.528  -8.149  1.00  0.00           H  
ATOM   1608  CD2 LEU A 100       2.630   4.487  -9.551  1.00  0.00           C  
ATOM   1609 HD21 LEU A 100       1.803   5.192  -9.643  1.00  0.00           H  
ATOM   1610 HD22 LEU A 100       2.266   3.549  -9.131  1.00  0.00           H  
ATOM   1611 HD23 LEU A 100       3.016   4.289 -10.551  1.00  0.00           H  
ATOM   1612  N   ALA A 101       2.181   6.433  -4.584  1.00  0.00           N  
ATOM   1613  H   ALA A 101       3.144   6.733  -4.652  1.00  0.00           H  
ATOM   1614  CA  ALA A 101       1.588   6.283  -3.279  1.00  0.00           C  
ATOM   1615  HA  ALA A 101       1.190   5.273  -3.186  1.00  0.00           H  
ATOM   1616  C   ALA A 101       0.454   7.258  -2.972  1.00  0.00           C  
ATOM   1617  CB  ALA A 101       2.675   6.449  -2.273  1.00  0.00           C  
ATOM   1618  HB1 ALA A 101       3.484   5.750  -2.486  1.00  0.00           H  
ATOM   1619  HB2 ALA A 101       2.229   6.210  -1.307  1.00  0.00           H  
ATOM   1620  HB3 ALA A 101       3.046   7.474  -2.296  1.00  0.00           H  
ATOM   1621  O   ALA A 101      -0.446   6.871  -2.243  1.00  0.00           O  
ATOM   1622  N   GLU A 102       0.455   8.478  -3.515  1.00  0.00           N  
ATOM   1623  H   GLU A 102       1.269   8.781  -4.030  1.00  0.00           H  
ATOM   1624  CA  GLU A 102      -0.703   9.379  -3.458  1.00  0.00           C  
ATOM   1625  HA  GLU A 102      -0.995   9.522  -2.418  1.00  0.00           H  
ATOM   1626  C   GLU A 102      -1.904   8.719  -4.150  1.00  0.00           C  
ATOM   1627  CB  GLU A 102      -0.361  10.764  -4.057  1.00  0.00           C  
ATOM   1628  HB2 GLU A 102       0.184  10.640  -4.993  1.00  0.00           H  
ATOM   1629  HB3 GLU A 102      -1.287  11.301  -4.265  1.00  0.00           H  
ATOM   1630  O   GLU A 102      -2.929   8.515  -3.507  1.00  0.00           O  
ATOM   1631  CG  GLU A 102       0.470  11.602  -3.070  1.00  0.00           C  
ATOM   1632  HG2 GLU A 102      -0.137  11.748  -2.176  1.00  0.00           H  
ATOM   1633  HG3 GLU A 102       1.353  11.034  -2.779  1.00  0.00           H  
ATOM   1634  CD  GLU A 102       0.950  12.976  -3.576  1.00  0.00           C  
ATOM   1635  OE1 GLU A 102       0.718  13.982  -2.863  1.00  0.00           O  
ATOM   1636  OE2 GLU A 102       1.719  13.044  -4.564  1.00  0.00           O  
ATOM   1637  N   LYS A 103      -1.731   8.236  -5.388  1.00  0.00           N  
ATOM   1638  H   LYS A 103      -0.842   8.409  -5.836  1.00  0.00           H  
ATOM   1639  CA  LYS A 103      -2.759   7.495  -6.144  1.00  0.00           C  
ATOM   1640  HA  LYS A 103      -3.616   8.152  -6.291  1.00  0.00           H  
ATOM   1641  C   LYS A 103      -3.274   6.268  -5.378  1.00  0.00           C  
ATOM   1642  CB  LYS A 103      -2.155   7.115  -7.511  1.00  0.00           C  
ATOM   1643  HB2 LYS A 103      -1.877   8.035  -8.026  1.00  0.00           H  
ATOM   1644  HB3 LYS A 103      -1.239   6.549  -7.339  1.00  0.00           H  
ATOM   1645  O   LYS A 103      -4.461   5.959  -5.420  1.00  0.00           O  
ATOM   1646  CG  LYS A 103      -3.053   6.285  -8.449  1.00  0.00           C  
ATOM   1647  HG2 LYS A 103      -3.916   6.879  -8.752  1.00  0.00           H  
ATOM   1648  HG3 LYS A 103      -3.398   5.390  -7.933  1.00  0.00           H  
ATOM   1649  CD  LYS A 103      -2.246   5.852  -9.690  1.00  0.00           C  
ATOM   1650  HD2 LYS A 103      -1.363   5.312  -9.350  1.00  0.00           H  
ATOM   1651  HD3 LYS A 103      -1.917   6.741 -10.230  1.00  0.00           H  
ATOM   1652  CE  LYS A 103      -3.035   4.937 -10.643  1.00  0.00           C  
ATOM   1653  HE2 LYS A 103      -3.467   4.129 -10.053  1.00  0.00           H  
ATOM   1654  HE3 LYS A 103      -3.851   5.513 -11.080  1.00  0.00           H  
ATOM   1655  NZ  LYS A 103      -2.170   4.354 -11.718  1.00  0.00           N  
ATOM   1656  HZ1 LYS A 103      -1.419   3.768 -11.384  1.00  0.00           H  
ATOM   1657  HZ2 LYS A 103      -2.664   3.734 -12.344  1.00  0.00           H  
ATOM   1658  HZ3 LYS A 103      -1.700   5.053 -12.276  1.00  0.00           H  
ATOM   1659  N   TYR A 104      -2.398   5.543  -4.686  1.00  0.00           N  
ATOM   1660  H   TYR A 104      -1.422   5.793  -4.756  1.00  0.00           H  
ATOM   1661  CA  TYR A 104      -2.781   4.352  -3.923  1.00  0.00           C  
ATOM   1662  HA  TYR A 104      -3.559   3.820  -4.471  1.00  0.00           H  
ATOM   1663  C   TYR A 104      -3.386   4.666  -2.560  1.00  0.00           C  
ATOM   1664  CB  TYR A 104      -1.570   3.434  -3.773  1.00  0.00           C  
ATOM   1665  HB2 TYR A 104      -0.754   3.986  -3.305  1.00  0.00           H  
ATOM   1666  HB3 TYR A 104      -1.840   2.614  -3.107  1.00  0.00           H  
ATOM   1667  O   TYR A 104      -4.311   3.980  -2.131  1.00  0.00           O  
ATOM   1668  CG  TYR A 104      -1.112   2.826  -5.075  1.00  0.00           C  
ATOM   1669  CD1 TYR A 104      -2.032   2.127  -5.874  1.00  0.00           C  
ATOM   1670  HD1 TYR A 104      -3.059   2.036  -5.554  1.00  0.00           H  
ATOM   1671  CD2 TYR A 104       0.223   2.954  -5.493  1.00  0.00           C  
ATOM   1672  HD2 TYR A 104       0.933   3.479  -4.871  1.00  0.00           H  
ATOM   1673  CE1 TYR A 104      -1.616   1.541  -7.075  1.00  0.00           C  
ATOM   1674  HE1 TYR A 104      -2.287   0.953  -7.684  1.00  0.00           H  
ATOM   1675  CE2 TYR A 104       0.633   2.412  -6.721  1.00  0.00           C  
ATOM   1676  HE2 TYR A 104       1.656   2.506  -7.056  1.00  0.00           H  
ATOM   1677  OH  TYR A 104       0.091   1.048  -8.613  1.00  0.00           O  
ATOM   1678  HH  TYR A 104       1.023   0.824  -8.654  1.00  0.00           H  
ATOM   1679  CZ  TYR A 104      -0.282   1.670  -7.484  1.00  0.00           C  
ATOM   1680  N   ALA A 105      -2.909   5.716  -1.898  1.00  0.00           N  
ATOM   1681  H   ALA A 105      -2.148   6.246  -2.298  1.00  0.00           H  
ATOM   1682  CA  ALA A 105      -3.554   6.257  -0.718  1.00  0.00           C  
ATOM   1683  HA  ALA A 105      -3.601   5.480   0.045  1.00  0.00           H  
ATOM   1684  C   ALA A 105      -4.987   6.662  -1.059  1.00  0.00           C  
ATOM   1685  CB  ALA A 105      -2.739   7.441  -0.183  1.00  0.00           C  
ATOM   1686  HB1 ALA A 105      -2.659   8.216  -0.945  1.00  0.00           H  
ATOM   1687  HB2 ALA A 105      -1.737   7.114   0.097  1.00  0.00           H  
ATOM   1688  HB3 ALA A 105      -3.240   7.864   0.687  1.00  0.00           H  
ATOM   1689  O   ALA A 105      -5.889   6.286  -0.325  1.00  0.00           O  
ATOM   1690  N   GLU A 106      -5.211   7.329  -2.194  1.00  0.00           N  
ATOM   1691  H   GLU A 106      -4.423   7.651  -2.737  1.00  0.00           H  
ATOM   1692  CA  GLU A 106      -6.553   7.657  -2.686  1.00  0.00           C  
ATOM   1693  HA  GLU A 106      -7.062   8.266  -1.939  1.00  0.00           H  
ATOM   1694  C   GLU A 106      -7.421   6.403  -2.860  1.00  0.00           C  
ATOM   1695  CB  GLU A 106      -6.464   8.490  -3.976  1.00  0.00           C  
ATOM   1696  HB2 GLU A 106      -5.807   7.996  -4.692  1.00  0.00           H  
ATOM   1697  HB3 GLU A 106      -7.459   8.562  -4.415  1.00  0.00           H  
ATOM   1698  O   GLU A 106      -8.507   6.361  -2.290  1.00  0.00           O  
ATOM   1699  CG  GLU A 106      -5.954   9.913  -3.699  1.00  0.00           C  
ATOM   1700  HG2 GLU A 106      -6.645  10.393  -3.007  1.00  0.00           H  
ATOM   1701  HG3 GLU A 106      -4.984   9.884  -3.203  1.00  0.00           H  
ATOM   1702  CD  GLU A 106      -5.847  10.749  -4.984  1.00  0.00           C  
ATOM   1703  OE1 GLU A 106      -6.650  11.702  -5.115  1.00  0.00           O  
ATOM   1704  OE2 GLU A 106      -4.954  10.460  -5.816  1.00  0.00           O  
ATOM   1705  N   LYS A 107      -6.916   5.334  -3.495  1.00  0.00           N  
ATOM   1706  H   LYS A 107      -6.030   5.440  -3.969  1.00  0.00           H  
ATOM   1707  CA  LYS A 107      -7.646   4.050  -3.589  1.00  0.00           C  
ATOM   1708  HA  LYS A 107      -8.600   4.225  -4.086  1.00  0.00           H  
ATOM   1709  C   LYS A 107      -7.992   3.440  -2.220  1.00  0.00           C  
ATOM   1710  CB  LYS A 107      -6.843   3.008  -4.383  1.00  0.00           C  
ATOM   1711  HB2 LYS A 107      -7.347   2.049  -4.262  1.00  0.00           H  
ATOM   1712  HB3 LYS A 107      -5.849   2.914  -3.944  1.00  0.00           H  
ATOM   1713  O   LYS A 107      -9.030   2.811  -2.079  1.00  0.00           O  
ATOM   1714  CG  LYS A 107      -6.707   3.276  -5.890  1.00  0.00           C  
ATOM   1715  HG2 LYS A 107      -6.084   4.154  -6.060  1.00  0.00           H  
ATOM   1716  HG3 LYS A 107      -7.692   3.445  -6.325  1.00  0.00           H  
ATOM   1717  CD  LYS A 107      -6.063   2.039  -6.544  1.00  0.00           C  
ATOM   1718  HD2 LYS A 107      -6.756   1.204  -6.443  1.00  0.00           H  
ATOM   1719  HD3 LYS A 107      -5.157   1.786  -5.993  1.00  0.00           H  
ATOM   1720  CE  LYS A 107      -5.714   2.219  -8.027  1.00  0.00           C  
ATOM   1721  HE2 LYS A 107      -6.634   2.448  -8.565  1.00  0.00           H  
ATOM   1722  HE3 LYS A 107      -5.042   3.073  -8.120  1.00  0.00           H  
ATOM   1723  NZ  LYS A 107      -5.077   0.984  -8.585  1.00  0.00           N  
ATOM   1724  HZ1 LYS A 107      -4.856   1.044  -9.569  1.00  0.00           H  
ATOM   1725  HZ2 LYS A 107      -4.216   0.743  -8.115  1.00  0.00           H  
ATOM   1726  HZ3 LYS A 107      -5.668   0.174  -8.470  1.00  0.00           H  
ATOM   1727  N   LEU A 108      -7.125   3.593  -1.214  1.00  0.00           N  
ATOM   1728  H   LEU A 108      -6.271   4.097  -1.408  1.00  0.00           H  
ATOM   1729  CA  LEU A 108      -7.380   3.125   0.157  1.00  0.00           C  
ATOM   1730  HA  LEU A 108      -7.788   2.116   0.103  1.00  0.00           H  
ATOM   1731  C   LEU A 108      -8.410   3.975   0.911  1.00  0.00           C  
ATOM   1732  CB  LEU A 108      -6.065   3.128   0.963  1.00  0.00           C  
ATOM   1733  HB2 LEU A 108      -5.413   3.908   0.570  1.00  0.00           H  
ATOM   1734  HB3 LEU A 108      -6.271   3.388   2.002  1.00  0.00           H  
ATOM   1735  O   LEU A 108      -8.924   3.510   1.932  1.00  0.00           O  
ATOM   1736  CG  LEU A 108      -5.305   1.800   0.960  1.00  0.00           C  
ATOM   1737  HG  LEU A 108      -5.223   1.438  -0.065  1.00  0.00           H  
ATOM   1738  CD1 LEU A 108      -3.921   2.037   1.576  1.00  0.00           C  
ATOM   1739 HD11 LEU A 108      -3.344   2.689   0.920  1.00  0.00           H  
ATOM   1740 HD12 LEU A 108      -3.393   1.090   1.689  1.00  0.00           H  
ATOM   1741 HD13 LEU A 108      -4.016   2.509   2.554  1.00  0.00           H  
ATOM   1742  CD2 LEU A 108      -5.999   0.725   1.793  1.00  0.00           C  
ATOM   1743 HD21 LEU A 108      -5.419  -0.196   1.740  1.00  0.00           H  
ATOM   1744 HD22 LEU A 108      -6.996   0.539   1.394  1.00  0.00           H  
ATOM   1745 HD23 LEU A 108      -6.072   1.045   2.832  1.00  0.00           H  
ATOM   1746  N   LEU A 109      -8.638   5.216   0.478  1.00  0.00           N  
ATOM   1747  H   LEU A 109      -8.167   5.515  -0.364  1.00  0.00           H  
ATOM   1748  CA  LEU A 109      -9.635   6.124   1.043  1.00  0.00           C  
ATOM   1749  HA  LEU A 109      -9.741   5.926   2.110  1.00  0.00           H  
ATOM   1750  C   LEU A 109     -11.026   5.901   0.430  1.00  0.00           C  
ATOM   1751  CB  LEU A 109      -9.177   7.583   0.843  1.00  0.00           C  
ATOM   1752  HB2 LEU A 109      -9.975   8.246   1.176  1.00  0.00           H  
ATOM   1753  HB3 LEU A 109      -9.043   7.755  -0.225  1.00  0.00           H  
ATOM   1754  O   LEU A 109     -12.015   6.219   1.094  1.00  0.00           O  
ATOM   1755  CG  LEU A 109      -7.879   7.977   1.572  1.00  0.00           C  
ATOM   1756  HG  LEU A 109      -7.094   7.244   1.388  1.00  0.00           H  
ATOM   1757  CD1 LEU A 109      -7.393   9.356   1.125  1.00  0.00           C  
ATOM   1758 HD11 LEU A 109      -6.461   9.607   1.631  1.00  0.00           H  
ATOM   1759 HD12 LEU A 109      -8.151  10.111   1.336  1.00  0.00           H  
ATOM   1760 HD13 LEU A 109      -7.204   9.337   0.051  1.00  0.00           H  
ATOM   1761  CD2 LEU A 109      -8.042   8.035   3.076  1.00  0.00           C  
ATOM   1762 HD21 LEU A 109      -8.778   8.798   3.328  1.00  0.00           H  
ATOM   1763 HD22 LEU A 109      -7.079   8.261   3.535  1.00  0.00           H  
ATOM   1764 HD23 LEU A 109      -8.375   7.058   3.424  1.00  0.00           H  
ATOM   1765  N   GLU A 110     -11.087   5.366  -0.795  1.00  0.00           N  
ATOM   1766  H   GLU A 110     -10.218   5.184  -1.277  1.00  0.00           H  
ATOM   1767  CA  GLU A 110     -12.310   4.862  -1.440  1.00  0.00           C  
ATOM   1768  HA  GLU A 110     -13.098   5.604  -1.312  1.00  0.00           H  
ATOM   1769  C   GLU A 110     -12.860   3.590  -0.745  1.00  0.00           C  
ATOM   1770  CB  GLU A 110     -12.078   4.695  -2.967  1.00  0.00           C  
ATOM   1771  HB2 GLU A 110     -12.983   4.272  -3.402  1.00  0.00           H  
ATOM   1772  HB3 GLU A 110     -11.263   3.991  -3.135  1.00  0.00           H  
ATOM   1773  O   GLU A 110     -14.108   3.478  -0.691  1.00  0.00           O  
ATOM   1774  CG  GLU A 110     -11.764   6.020  -3.704  1.00  0.00           C  
ATOM   1775  HG2 GLU A 110     -12.529   6.748  -3.436  1.00  0.00           H  
ATOM   1776  HG3 GLU A 110     -10.813   6.418  -3.350  1.00  0.00           H  
ATOM   1777  CD  GLU A 110     -11.714   5.884  -5.245  1.00  0.00           C  
ATOM   1778  OE1 GLU A 110     -12.710   6.283  -5.901  1.00  0.00           O  
ATOM   1779  OE2 GLU A 110     -10.681   5.415  -5.787  1.00  0.00           O  
ATOM   1780  OXT GLU A 110     -12.073   2.778  -0.183  1.00  0.00           O  
TER    1781      GLU A 110                                                       
END   

ENDMDL
END
