# Supplementary material for: Scaffolding protein functional sites using deep learning
Source: Science. Author manuscript; Available in PMC 2022 Oct 31. (PMC9621694; doi:10.1126/science.abn2100)
Supplement: Data S1 [file NIHMS1830590-supplement-Data_S1.zip › pdl1_inp_1_RF_complex.pdb]

HEADER                                            19-APR-22   XXXX              
EXPDTA    THEORETICAL MODEL                                                     
REMARK 220                                                                      
REMARK 220 EXPERIMENTAL DETAILS                                                 
REMARK 220  EXPERIMENT TYPE                : THEORETICAL MODELLING              
REMARK 220  DATE OF DATA COLLECTION        : 19-APR-22                          
REMARK 220                                                                      
REMARK 220 REMARK: MODEL GENERATED BY ROSETTA                                   
REMARK 220  VERSION 2021.38+release.4d5a969                                     
SSBOND     CYS A    9    CYS A   45                                       2.03  
SSBOND     CYS B  133    CYS B  207                                       2.03  
ATOM      1  N   ASP A   1     -15.619  10.690   1.419  1.00  0.00           N  
ATOM      2  CA  ASP A   1     -15.008  11.876   0.830  1.00  0.00           C  
ATOM      3  C   ASP A   1     -13.522  11.636   0.585  1.00  0.00           C  
ATOM      4  O   ASP A   1     -12.737  11.397   1.510  1.00  0.00           O  
ATOM      5  CB  ASP A   1     -15.244  13.111   1.707  1.00  0.00           C  
ATOM      6  CG  ASP A   1     -14.757  14.443   1.077  1.00  0.00           C  
ATOM      7  OD1 ASP A   1     -13.861  14.436   0.235  1.00  0.00           O  
ATOM      8  OD2 ASP A   1     -15.321  15.457   1.430  1.00  0.00           O  
ATOM      9 1H   ASP A   1     -16.598  10.660   1.176  1.00  0.00           H  
ATOM     10 2H   ASP A   1     -15.163   9.863   1.059  1.00  0.00           H  
ATOM     11 3H   ASP A   1     -15.524  10.718   2.424  1.00  0.00           H  
ATOM     12  HA  ASP A   1     -15.481  12.061  -0.135  1.00  0.00           H  
ATOM     13 1HB  ASP A   1     -16.310  13.200   1.922  1.00  0.00           H  
ATOM     14 2HB  ASP A   1     -14.733  12.976   2.668  1.00  0.00           H  
ATOM     15  N   LEU A   2     -13.139  11.688  -0.680  1.00  0.00           N  
ATOM     16  CA  LEU A   2     -11.764  11.431  -1.070  1.00  0.00           C  
ATOM     17  C   LEU A   2     -10.749  12.457  -0.546  1.00  0.00           C  
ATOM     18  O   LEU A   2      -9.565  12.135  -0.417  1.00  0.00           O  
ATOM     19  CB  LEU A   2     -11.683  11.256  -2.584  1.00  0.00           C  
ATOM     20  CG  LEU A   2     -12.376   9.954  -3.061  1.00  0.00           C  
ATOM     21  CD1 LEU A   2     -12.433   9.872  -4.562  1.00  0.00           C  
ATOM     22  CD2 LEU A   2     -11.598   8.789  -2.514  1.00  0.00           C  
ATOM     23  H   LEU A   2     -13.814  11.923  -1.396  1.00  0.00           H  
ATOM     24  HA  LEU A   2     -11.508  10.466  -0.659  1.00  0.00           H  
ATOM     25 1HB  LEU A   2     -12.154  12.109  -3.072  1.00  0.00           H  
ATOM     26 2HB  LEU A   2     -10.634  11.214  -2.874  1.00  0.00           H  
ATOM     27  HG  LEU A   2     -13.398   9.927  -2.685  1.00  0.00           H  
ATOM     28 1HD1 LEU A   2     -12.927   8.943  -4.852  1.00  0.00           H  
ATOM     29 2HD1 LEU A   2     -12.994  10.719  -4.957  1.00  0.00           H  
ATOM     30 3HD1 LEU A   2     -11.443   9.881  -4.957  1.00  0.00           H  
ATOM     31 1HD2 LEU A   2     -12.064   7.878  -2.820  1.00  0.00           H  
ATOM     32 2HD2 LEU A   2     -10.581   8.822  -2.900  1.00  0.00           H  
ATOM     33 3HD2 LEU A   2     -11.583   8.838  -1.428  1.00  0.00           H  
ATOM     34  N   GLU A   3     -11.167  13.694  -0.245  1.00  0.00           N  
ATOM     35  CA  GLU A   3     -10.154  14.622   0.254  1.00  0.00           C  
ATOM     36  C   GLU A   3      -9.682  14.163   1.633  1.00  0.00           C  
ATOM     37  O   GLU A   3      -8.485  14.194   1.933  1.00  0.00           O  
ATOM     38  CB  GLU A   3     -10.664  16.067   0.317  1.00  0.00           C  
ATOM     39  CG  GLU A   3     -10.922  16.699  -1.052  1.00  0.00           C  
ATOM     40  CD  GLU A   3     -11.293  18.174  -0.999  1.00  0.00           C  
ATOM     41  OE1 GLU A   3     -11.396  18.720   0.075  1.00  0.00           O  
ATOM     42  OE2 GLU A   3     -11.466  18.750  -2.049  1.00  0.00           O  
ATOM     43  H   GLU A   3     -12.158  13.964  -0.304  1.00  0.00           H  
ATOM     44  HA  GLU A   3      -9.305  14.605  -0.412  1.00  0.00           H  
ATOM     45 1HB  GLU A   3     -11.601  16.093   0.879  1.00  0.00           H  
ATOM     46 2HB  GLU A   3      -9.943  16.686   0.847  1.00  0.00           H  
ATOM     47 1HG  GLU A   3     -10.049  16.575  -1.666  1.00  0.00           H  
ATOM     48 2HG  GLU A   3     -11.737  16.149  -1.524  1.00  0.00           H  
ATOM     49  N   GLU A   4     -10.632  13.698   2.459  1.00  0.00           N  
ATOM     50  CA  GLU A   4     -10.314  13.212   3.800  1.00  0.00           C  
ATOM     51  C   GLU A   4      -9.516  11.927   3.711  1.00  0.00           C  
ATOM     52  O   GLU A   4      -8.564  11.718   4.457  1.00  0.00           O  
ATOM     53  CB  GLU A   4     -11.583  12.971   4.629  1.00  0.00           C  
ATOM     54  CG  GLU A   4     -12.343  14.236   5.032  1.00  0.00           C  
ATOM     55  CD  GLU A   4     -13.580  13.947   5.873  1.00  0.00           C  
ATOM     56  OE1 GLU A   4     -14.029  12.819   5.877  1.00  0.00           O  
ATOM     57  OE2 GLU A   4     -14.057  14.848   6.524  1.00  0.00           O  
ATOM     58  H   GLU A   4     -11.593  13.690   2.135  1.00  0.00           H  
ATOM     59  HA  GLU A   4      -9.705  13.959   4.308  1.00  0.00           H  
ATOM     60 1HB  GLU A   4     -12.267  12.339   4.060  1.00  0.00           H  
ATOM     61 2HB  GLU A   4     -11.321  12.429   5.540  1.00  0.00           H  
ATOM     62 1HG  GLU A   4     -11.675  14.887   5.595  1.00  0.00           H  
ATOM     63 2HG  GLU A   4     -12.643  14.763   4.123  1.00  0.00           H  
ATOM     64  N   PHE A   5      -9.876  11.093   2.742  1.00  0.00           N  
ATOM     65  CA  PHE A   5      -9.220   9.814   2.511  1.00  0.00           C  
ATOM     66  C   PHE A   5      -7.719  10.019   2.281  1.00  0.00           C  
ATOM     67  O   PHE A   5      -6.879   9.390   2.943  1.00  0.00           O  
ATOM     68  CB  PHE A   5      -9.928   9.150   1.330  1.00  0.00           C  
ATOM     69  CG  PHE A   5      -9.432   7.888   0.833  1.00  0.00           C  
ATOM     70  CD1 PHE A   5      -9.468   6.779   1.593  1.00  0.00           C  
ATOM     71  CD2 PHE A   5      -9.015   7.795  -0.456  1.00  0.00           C  
ATOM     72  CE1 PHE A   5      -9.037   5.594   1.115  1.00  0.00           C  
ATOM     73  CE2 PHE A   5      -8.615   6.616  -0.976  1.00  0.00           C  
ATOM     74  CZ  PHE A   5      -8.599   5.505  -0.188  1.00  0.00           C  
ATOM     75  H   PHE A   5     -10.685  11.338   2.168  1.00  0.00           H  
ATOM     76  HA  PHE A   5      -9.357   9.195   3.396  1.00  0.00           H  
ATOM     77 1HB  PHE A   5     -10.987   9.056   1.531  1.00  0.00           H  
ATOM     78 2HB  PHE A   5      -9.828   9.827   0.519  1.00  0.00           H  
ATOM     79  HD1 PHE A   5      -9.839   6.861   2.589  1.00  0.00           H  
ATOM     80  HD2 PHE A   5      -9.026   8.684  -1.069  1.00  0.00           H  
ATOM     81  HE1 PHE A   5      -9.059   4.720   1.758  1.00  0.00           H  
ATOM     82  HE2 PHE A   5      -8.291   6.557  -2.013  1.00  0.00           H  
ATOM     83  HZ  PHE A   5      -8.265   4.555  -0.598  1.00  0.00           H  
ATOM     84  N   PHE A   6      -7.378  10.923   1.365  1.00  0.00           N  
ATOM     85  CA  PHE A   6      -5.980  11.238   1.096  1.00  0.00           C  
ATOM     86  C   PHE A   6      -5.276  11.889   2.282  1.00  0.00           C  
ATOM     87  O   PHE A   6      -4.131  11.539   2.585  1.00  0.00           O  
ATOM     88  CB  PHE A   6      -5.864  12.078  -0.169  1.00  0.00           C  
ATOM     89  CG  PHE A   6      -5.881  11.249  -1.425  1.00  0.00           C  
ATOM     90  CD1 PHE A   6      -7.015  10.571  -1.818  1.00  0.00           C  
ATOM     91  CD2 PHE A   6      -4.745  11.164  -2.229  1.00  0.00           C  
ATOM     92  CE1 PHE A   6      -7.019   9.802  -2.957  1.00  0.00           C  
ATOM     93  CE2 PHE A   6      -4.752  10.398  -3.380  1.00  0.00           C  
ATOM     94  CZ  PHE A   6      -5.886   9.713  -3.736  1.00  0.00           C  
ATOM     95  H   PHE A   6      -8.113  11.407   0.839  1.00  0.00           H  
ATOM     96  HA  PHE A   6      -5.464  10.309   0.906  1.00  0.00           H  
ATOM     97 1HB  PHE A   6      -6.691  12.788  -0.203  1.00  0.00           H  
ATOM     98 2HB  PHE A   6      -4.947  12.632  -0.151  1.00  0.00           H  
ATOM     99  HD1 PHE A   6      -7.903  10.640  -1.205  1.00  0.00           H  
ATOM    100  HD2 PHE A   6      -3.844  11.702  -1.938  1.00  0.00           H  
ATOM    101  HE1 PHE A   6      -7.920   9.263  -3.242  1.00  0.00           H  
ATOM    102  HE2 PHE A   6      -3.857  10.330  -3.997  1.00  0.00           H  
ATOM    103  HZ  PHE A   6      -5.888   9.101  -4.636  1.00  0.00           H  
ATOM    104  N   GLU A   7      -5.958  12.789   2.995  1.00  0.00           N  
ATOM    105  CA  GLU A   7      -5.313  13.447   4.125  1.00  0.00           C  
ATOM    106  C   GLU A   7      -4.979  12.455   5.242  1.00  0.00           C  
ATOM    107  O   GLU A   7      -3.850  12.438   5.747  1.00  0.00           O  
ATOM    108  CB  GLU A   7      -6.256  14.517   4.688  1.00  0.00           C  
ATOM    109  CG  GLU A   7      -5.748  15.340   5.889  1.00  0.00           C  
ATOM    110  CD  GLU A   7      -4.656  16.303   5.557  1.00  0.00           C  
ATOM    111  OE1 GLU A   7      -4.438  16.564   4.401  1.00  0.00           O  
ATOM    112  OE2 GLU A   7      -4.048  16.865   6.457  1.00  0.00           O  
ATOM    113  H   GLU A   7      -6.907  13.058   2.731  1.00  0.00           H  
ATOM    114  HA  GLU A   7      -4.390  13.910   3.777  1.00  0.00           H  
ATOM    115 1HB  GLU A   7      -6.511  15.218   3.891  1.00  0.00           H  
ATOM    116 2HB  GLU A   7      -7.186  14.038   4.995  1.00  0.00           H  
ATOM    117 1HG  GLU A   7      -6.588  15.894   6.306  1.00  0.00           H  
ATOM    118 2HG  GLU A   7      -5.393  14.647   6.654  1.00  0.00           H  
ATOM    119  N   GLU A   8      -5.933  11.590   5.598  1.00  0.00           N  
ATOM    120  CA  GLU A   8      -5.681  10.646   6.676  1.00  0.00           C  
ATOM    121  C   GLU A   8      -4.590   9.656   6.304  1.00  0.00           C  
ATOM    122  O   GLU A   8      -3.760   9.288   7.146  1.00  0.00           O  
ATOM    123  CB  GLU A   8      -6.951   9.885   7.075  1.00  0.00           C  
ATOM    124  CG  GLU A   8      -8.020  10.725   7.767  1.00  0.00           C  
ATOM    125  CD  GLU A   8      -9.241   9.922   8.180  1.00  0.00           C  
ATOM    126  OE1 GLU A   8      -9.162   8.713   8.213  1.00  0.00           O  
ATOM    127  OE2 GLU A   8     -10.266  10.527   8.447  1.00  0.00           O  
ATOM    128  H   GLU A   8      -6.845  11.617   5.140  1.00  0.00           H  
ATOM    129  HA  GLU A   8      -5.343  11.210   7.545  1.00  0.00           H  
ATOM    130 1HB  GLU A   8      -7.403   9.448   6.180  1.00  0.00           H  
ATOM    131 2HB  GLU A   8      -6.687   9.071   7.745  1.00  0.00           H  
ATOM    132 1HG  GLU A   8      -7.585  11.187   8.652  1.00  0.00           H  
ATOM    133 2HG  GLU A   8      -8.328  11.522   7.090  1.00  0.00           H  
ATOM    134  N   CYS A   9      -4.543   9.235   5.043  1.00  0.00           N  
ATOM    135  CA  CYS A   9      -3.535   8.255   4.696  1.00  0.00           C  
ATOM    136  C   CYS A   9      -2.155   8.893   4.781  1.00  0.00           C  
ATOM    137  O   CYS A   9      -1.209   8.279   5.282  1.00  0.00           O  
ATOM    138  CB  CYS A   9      -3.764   7.689   3.305  1.00  0.00           C  
ATOM    139  SG  CYS A   9      -2.827   6.189   3.013  1.00  0.00           S  
ATOM    140  H   CYS A   9      -5.229   9.532   4.349  1.00  0.00           H  
ATOM    141  HA  CYS A   9      -3.582   7.435   5.407  1.00  0.00           H  
ATOM    142 1HB  CYS A   9      -4.823   7.474   3.166  1.00  0.00           H  
ATOM    143 2HB  CYS A   9      -3.475   8.428   2.555  1.00  0.00           H  
ATOM    144  N   LEU A  10      -2.051  10.145   4.360  1.00  0.00           N  
ATOM    145  CA  LEU A  10      -0.786  10.834   4.465  1.00  0.00           C  
ATOM    146  C   LEU A  10      -0.392  11.047   5.937  1.00  0.00           C  
ATOM    147  O   LEU A  10       0.794  11.056   6.247  1.00  0.00           O  
ATOM    148  CB  LEU A  10      -0.819  12.105   3.639  1.00  0.00           C  
ATOM    149  CG  LEU A  10      -0.859  11.805   2.123  1.00  0.00           C  
ATOM    150  CD1 LEU A  10      -1.083  13.042   1.380  1.00  0.00           C  
ATOM    151  CD2 LEU A  10       0.458  11.164   1.704  1.00  0.00           C  
ATOM    152  H   LEU A  10      -2.851  10.625   3.941  1.00  0.00           H  
ATOM    153  HA  LEU A  10      -0.034  10.197   4.010  1.00  0.00           H  
ATOM    154 1HB  LEU A  10      -1.720  12.672   3.900  1.00  0.00           H  
ATOM    155 2HB  LEU A  10       0.062  12.707   3.857  1.00  0.00           H  
ATOM    156  HG  LEU A  10      -1.682  11.121   1.910  1.00  0.00           H  
ATOM    157 1HD1 LEU A  10      -1.124  12.837   0.327  1.00  0.00           H  
ATOM    158 2HD1 LEU A  10      -2.034  13.466   1.708  1.00  0.00           H  
ATOM    159 3HD1 LEU A  10      -0.269  13.739   1.586  1.00  0.00           H  
ATOM    160 1HD2 LEU A  10       0.442  10.935   0.644  1.00  0.00           H  
ATOM    161 2HD2 LEU A  10       1.272  11.847   1.908  1.00  0.00           H  
ATOM    162 3HD2 LEU A  10       0.594  10.250   2.272  1.00  0.00           H  
ATOM    163  N   LYS A  11      -1.356  11.139   6.865  1.00  0.00           N  
ATOM    164  CA  LYS A  11      -0.947  11.222   8.272  1.00  0.00           C  
ATOM    165  C   LYS A  11      -0.160   9.944   8.633  1.00  0.00           C  
ATOM    166  O   LYS A  11       0.841  10.003   9.358  1.00  0.00           O  
ATOM    167  CB  LYS A  11      -2.152  11.388   9.212  1.00  0.00           C  
ATOM    168  CG  LYS A  11      -2.860  12.743   9.118  1.00  0.00           C  
ATOM    169  CD  LYS A  11      -1.961  13.861   9.624  1.00  0.00           C  
ATOM    170  CE  LYS A  11      -1.810  13.833  11.146  1.00  0.00           C  
ATOM    171  NZ  LYS A  11      -0.905  14.913  11.628  1.00  0.00           N  
ATOM    172  H   LYS A  11      -2.339  11.186   6.591  1.00  0.00           H  
ATOM    173  HA  LYS A  11      -0.287  12.079   8.401  1.00  0.00           H  
ATOM    174 1HB  LYS A  11      -2.884  10.616   9.010  1.00  0.00           H  
ATOM    175 2HB  LYS A  11      -1.822  11.258  10.240  1.00  0.00           H  
ATOM    176 1HG  LYS A  11      -3.114  12.944   8.079  1.00  0.00           H  
ATOM    177 2HG  LYS A  11      -3.781  12.723   9.699  1.00  0.00           H  
ATOM    178 1HD  LYS A  11      -0.975  13.762   9.170  1.00  0.00           H  
ATOM    179 2HD  LYS A  11      -2.375  14.825   9.327  1.00  0.00           H  
ATOM    180 1HE  LYS A  11      -2.789  13.961  11.603  1.00  0.00           H  
ATOM    181 2HE  LYS A  11      -1.399  12.870  11.449  1.00  0.00           H  
ATOM    182 1HZ  LYS A  11      -0.815  14.871  12.627  1.00  0.00           H  
ATOM    183 2HZ  LYS A  11       0.025  14.762  11.190  1.00  0.00           H  
ATOM    184 3HZ  LYS A  11      -1.262  15.812  11.357  1.00  0.00           H  
ATOM    185  N   GLU A  12      -0.564   8.791   8.080  1.00  0.00           N  
ATOM    186  CA  GLU A  12       0.208   7.569   8.332  1.00  0.00           C  
ATOM    187  C   GLU A  12       1.601   7.744   7.715  1.00  0.00           C  
ATOM    188  O   GLU A  12       2.611   7.301   8.272  1.00  0.00           O  
ATOM    189  CB  GLU A  12      -0.463   6.316   7.751  1.00  0.00           C  
ATOM    190  CG  GLU A  12       0.279   5.003   8.069  1.00  0.00           C  
ATOM    191  CD  GLU A  12       0.224   4.628   9.522  1.00  0.00           C  
ATOM    192  OE1 GLU A  12      -0.765   4.950  10.149  1.00  0.00           O  
ATOM    193  OE2 GLU A  12       1.158   4.030  10.011  1.00  0.00           O  
ATOM    194  H   GLU A  12      -1.413   8.784   7.502  1.00  0.00           H  
ATOM    195  HA  GLU A  12       0.322   7.438   9.409  1.00  0.00           H  
ATOM    196 1HB  GLU A  12      -1.478   6.235   8.137  1.00  0.00           H  
ATOM    197 2HB  GLU A  12      -0.537   6.401   6.683  1.00  0.00           H  
ATOM    198 1HG  GLU A  12      -0.165   4.195   7.479  1.00  0.00           H  
ATOM    199 2HG  GLU A  12       1.320   5.107   7.764  1.00  0.00           H  
ATOM    200  N   ALA A  13       1.652   8.398   6.551  1.00  0.00           N  
ATOM    201  CA  ALA A  13       2.927   8.664   5.893  1.00  0.00           C  
ATOM    202  C   ALA A  13       3.833   9.532   6.790  1.00  0.00           C  
ATOM    203  O   ALA A  13       5.048   9.341   6.825  1.00  0.00           O  
ATOM    204  CB  ALA A  13       2.731   9.320   4.551  1.00  0.00           C  
ATOM    205  H   ALA A  13       0.773   8.695   6.127  1.00  0.00           H  
ATOM    206  HA  ALA A  13       3.407   7.710   5.727  1.00  0.00           H  
ATOM    207 1HB  ALA A  13       3.682   9.466   4.100  1.00  0.00           H  
ATOM    208 2HB  ALA A  13       2.114   8.682   3.931  1.00  0.00           H  
ATOM    209 3HB  ALA A  13       2.266  10.264   4.661  1.00  0.00           H  
ATOM    210  N   GLU A  14       3.258  10.462   7.560  1.00  0.00           N  
ATOM    211  CA  GLU A  14       4.105  11.265   8.449  1.00  0.00           C  
ATOM    212  C   GLU A  14       4.804  10.339   9.455  1.00  0.00           C  
ATOM    213  O   GLU A  14       5.989  10.520   9.778  1.00  0.00           O  
ATOM    214  CB  GLU A  14       3.290  12.314   9.233  1.00  0.00           C  
ATOM    215  CG  GLU A  14       2.725  13.483   8.419  1.00  0.00           C  
ATOM    216  CD  GLU A  14       1.840  14.428   9.249  1.00  0.00           C  
ATOM    217  OE1 GLU A  14       1.557  14.122  10.390  1.00  0.00           O  
ATOM    218  OE2 GLU A  14       1.443  15.446   8.736  1.00  0.00           O  
ATOM    219  H   GLU A  14       2.252  10.618   7.489  1.00  0.00           H  
ATOM    220  HA  GLU A  14       4.863  11.770   7.854  1.00  0.00           H  
ATOM    221 1HB  GLU A  14       2.459  11.830   9.729  1.00  0.00           H  
ATOM    222 2HB  GLU A  14       3.920  12.737  10.012  1.00  0.00           H  
ATOM    223 1HG  GLU A  14       3.550  14.053   8.000  1.00  0.00           H  
ATOM    224 2HG  GLU A  14       2.137  13.077   7.594  1.00  0.00           H  
ATOM    225  N   GLU A  15       4.080   9.329   9.937  1.00  0.00           N  
ATOM    226  CA  GLU A  15       4.677   8.391  10.879  1.00  0.00           C  
ATOM    227  C   GLU A  15       5.735   7.492  10.223  1.00  0.00           C  
ATOM    228  O   GLU A  15       6.795   7.264  10.815  1.00  0.00           O  
ATOM    229  CB  GLU A  15       3.592   7.540  11.549  1.00  0.00           C  
ATOM    230  CG  GLU A  15       2.680   8.306  12.534  1.00  0.00           C  
ATOM    231  CD  GLU A  15       3.410   8.815  13.775  1.00  0.00           C  
ATOM    232  OE1 GLU A  15       4.061   8.026  14.417  1.00  0.00           O  
ATOM    233  OE2 GLU A  15       3.330   9.995  14.071  1.00  0.00           O  
ATOM    234  H   GLU A  15       3.098   9.245   9.650  1.00  0.00           H  
ATOM    235  HA  GLU A  15       5.173   8.967  11.655  1.00  0.00           H  
ATOM    236 1HB  GLU A  15       2.952   7.099  10.786  1.00  0.00           H  
ATOM    237 2HB  GLU A  15       4.061   6.719  12.092  1.00  0.00           H  
ATOM    238 1HG  GLU A  15       2.243   9.157  12.004  1.00  0.00           H  
ATOM    239 2HG  GLU A  15       1.866   7.649  12.838  1.00  0.00           H  
ATOM    240  N   VAL A  16       5.498   7.041   8.976  1.00  0.00           N  
ATOM    241  CA  VAL A  16       6.493   6.154   8.357  1.00  0.00           C  
ATOM    242  C   VAL A  16       7.747   6.963   8.046  1.00  0.00           C  
ATOM    243  O   VAL A  16       8.857   6.448   8.132  1.00  0.00           O  
ATOM    244  CB  VAL A  16       5.995   5.456   7.072  1.00  0.00           C  
ATOM    245  CG1 VAL A  16       6.055   6.353   5.924  1.00  0.00           C  
ATOM    246  CG2 VAL A  16       6.833   4.239   6.790  1.00  0.00           C  
ATOM    247  H   VAL A  16       4.609   7.259   8.521  1.00  0.00           H  
ATOM    248  HA  VAL A  16       6.746   5.374   9.073  1.00  0.00           H  
ATOM    249  HB  VAL A  16       4.951   5.168   7.219  1.00  0.00           H  
ATOM    250 1HG1 VAL A  16       5.694   5.841   5.065  1.00  0.00           H  
ATOM    251 2HG1 VAL A  16       5.476   7.191   6.097  1.00  0.00           H  
ATOM    252 3HG1 VAL A  16       7.079   6.649   5.746  1.00  0.00           H  
ATOM    253 1HG2 VAL A  16       6.459   3.748   5.892  1.00  0.00           H  
ATOM    254 2HG2 VAL A  16       7.857   4.537   6.636  1.00  0.00           H  
ATOM    255 3HG2 VAL A  16       6.777   3.552   7.639  1.00  0.00           H  
ATOM    256  N   ARG A  17       7.575   8.249   7.717  1.00  0.00           N  
ATOM    257  CA  ARG A  17       8.701   9.136   7.490  1.00  0.00           C  
ATOM    258  C   ARG A  17       9.653   9.078   8.662  1.00  0.00           C  
ATOM    259  O   ARG A  17      10.855   8.847   8.492  1.00  0.00           O  
ATOM    260  CB  ARG A  17       8.201  10.561   7.305  1.00  0.00           C  
ATOM    261  CG  ARG A  17       9.241  11.642   7.264  1.00  0.00           C  
ATOM    262  CD  ARG A  17       8.592  13.021   7.218  1.00  0.00           C  
ATOM    263  NE  ARG A  17       7.763  13.318   8.372  1.00  0.00           N  
ATOM    264  CZ  ARG A  17       7.030  14.451   8.491  1.00  0.00           C  
ATOM    265  NH1 ARG A  17       7.091  15.378   7.559  1.00  0.00           N  
ATOM    266  NH2 ARG A  17       6.249  14.642   9.539  1.00  0.00           N  
ATOM    267  H   ARG A  17       6.630   8.618   7.614  1.00  0.00           H  
ATOM    268  HA  ARG A  17       9.220   8.817   6.590  1.00  0.00           H  
ATOM    269 1HB  ARG A  17       7.620  10.617   6.383  1.00  0.00           H  
ATOM    270 2HB  ARG A  17       7.548  10.815   8.096  1.00  0.00           H  
ATOM    271 1HG  ARG A  17       9.840  11.592   8.173  1.00  0.00           H  
ATOM    272 2HG  ARG A  17       9.890  11.507   6.411  1.00  0.00           H  
ATOM    273 1HD  ARG A  17       9.355  13.786   7.139  1.00  0.00           H  
ATOM    274 2HD  ARG A  17       7.939  13.076   6.360  1.00  0.00           H  
ATOM    275  HE  ARG A  17       7.684  12.613   9.101  1.00  0.00           H  
ATOM    276 1HH1 ARG A  17       7.699  15.257   6.758  1.00  0.00           H  
ATOM    277 2HH1 ARG A  17       6.550  16.230   7.654  1.00  0.00           H  
ATOM    278 1HH2 ARG A  17       6.179  13.943  10.264  1.00  0.00           H  
ATOM    279 2HH2 ARG A  17       5.702  15.490   9.610  1.00  0.00           H  
ATOM    280  N   LYS A  18       9.113   9.260   9.867  1.00  0.00           N  
ATOM    281  CA  LYS A  18       9.942   9.217  11.059  1.00  0.00           C  
ATOM    282  C   LYS A  18      10.562   7.836  11.258  1.00  0.00           C  
ATOM    283  O   LYS A  18      11.744   7.712  11.577  1.00  0.00           O  
ATOM    284  CB  LYS A  18       9.104   9.599  12.275  1.00  0.00           C  
ATOM    285  CG  LYS A  18       8.709  11.072  12.320  1.00  0.00           C  
ATOM    286  CD  LYS A  18       8.000  11.421  13.624  1.00  0.00           C  
ATOM    287  CE  LYS A  18       6.586  10.848  13.621  1.00  0.00           C  
ATOM    288  NZ  LYS A  18       5.782  11.266  14.807  1.00  0.00           N  
ATOM    289  H   LYS A  18       8.109   9.448   9.945  1.00  0.00           H  
ATOM    290  HA  LYS A  18      10.751   9.937  10.944  1.00  0.00           H  
ATOM    291 1HB  LYS A  18       8.184   9.006  12.279  1.00  0.00           H  
ATOM    292 2HB  LYS A  18       9.654   9.361  13.186  1.00  0.00           H  
ATOM    293 1HG  LYS A  18       9.598  11.693  12.214  1.00  0.00           H  
ATOM    294 2HG  LYS A  18       8.037  11.281  11.485  1.00  0.00           H  
ATOM    295 1HD  LYS A  18       8.555  11.008  14.468  1.00  0.00           H  
ATOM    296 2HD  LYS A  18       7.946  12.504  13.736  1.00  0.00           H  
ATOM    297 1HE  LYS A  18       6.074  11.183  12.716  1.00  0.00           H  
ATOM    298 2HE  LYS A  18       6.643   9.757  13.606  1.00  0.00           H  
ATOM    299 1HZ  LYS A  18       4.846  10.830  14.702  1.00  0.00           H  
ATOM    300 2HZ  LYS A  18       6.216  10.943  15.654  1.00  0.00           H  
ATOM    301 3HZ  LYS A  18       5.688  12.264  14.833  1.00  0.00           H  
ATOM    302  N   GLU A  19       9.793   6.776  11.013  1.00  0.00           N  
ATOM    303  CA  GLU A  19      10.335   5.435  11.213  1.00  0.00           C  
ATOM    304  C   GLU A  19      11.505   5.121  10.271  1.00  0.00           C  
ATOM    305  O   GLU A  19      12.512   4.519  10.672  1.00  0.00           O  
ATOM    306  CB  GLU A  19       9.228   4.395  11.028  1.00  0.00           C  
ATOM    307  CG  GLU A  19       8.182   4.393  12.120  1.00  0.00           C  
ATOM    308  CD  GLU A  19       7.002   3.488  11.833  1.00  0.00           C  
ATOM    309  OE1 GLU A  19       6.798   3.089  10.703  1.00  0.00           O  
ATOM    310  OE2 GLU A  19       6.292   3.162  12.757  1.00  0.00           O  
ATOM    311  H   GLU A  19       8.816   6.905  10.739  1.00  0.00           H  
ATOM    312  HA  GLU A  19      10.698   5.378  12.236  1.00  0.00           H  
ATOM    313 1HB  GLU A  19       8.737   4.548  10.071  1.00  0.00           H  
ATOM    314 2HB  GLU A  19       9.662   3.411  11.018  1.00  0.00           H  
ATOM    315 1HG  GLU A  19       8.655   4.069  13.048  1.00  0.00           H  
ATOM    316 2HG  GLU A  19       7.827   5.411  12.265  1.00  0.00           H  
ATOM    317  N   VAL A  20      11.408   5.561   9.018  1.00  0.00           N  
ATOM    318  CA  VAL A  20      12.484   5.315   8.064  1.00  0.00           C  
ATOM    319  C   VAL A  20      13.702   6.140   8.458  1.00  0.00           C  
ATOM    320  O   VAL A  20      14.817   5.624   8.539  1.00  0.00           O  
ATOM    321  CB  VAL A  20      12.049   5.650   6.622  1.00  0.00           C  
ATOM    322  CG1 VAL A  20      13.227   5.540   5.677  1.00  0.00           C  
ATOM    323  CG2 VAL A  20      10.959   4.690   6.158  1.00  0.00           C  
ATOM    324  H   VAL A  20      10.558   6.043   8.723  1.00  0.00           H  
ATOM    325  HA  VAL A  20      12.758   4.266   8.100  1.00  0.00           H  
ATOM    326  HB  VAL A  20      11.677   6.669   6.604  1.00  0.00           H  
ATOM    327 1HG1 VAL A  20      12.897   5.792   4.672  1.00  0.00           H  
ATOM    328 2HG1 VAL A  20      14.014   6.227   5.987  1.00  0.00           H  
ATOM    329 3HG1 VAL A  20      13.603   4.520   5.689  1.00  0.00           H  
ATOM    330 1HG2 VAL A  20      10.649   4.944   5.142  1.00  0.00           H  
ATOM    331 2HG2 VAL A  20      11.343   3.669   6.174  1.00  0.00           H  
ATOM    332 3HG2 VAL A  20      10.116   4.766   6.824  1.00  0.00           H  
ATOM    333  N   LEU A  21      13.471   7.397   8.825  1.00  0.00           N  
ATOM    334  CA  LEU A  21      14.539   8.327   9.168  1.00  0.00           C  
ATOM    335  C   LEU A  21      15.335   7.828  10.369  1.00  0.00           C  
ATOM    336  O   LEU A  21      16.568   7.808  10.339  1.00  0.00           O  
ATOM    337  CB  LEU A  21      13.954   9.705   9.507  1.00  0.00           C  
ATOM    338  CG  LEU A  21      14.965  10.848   9.703  1.00  0.00           C  
ATOM    339  CD1 LEU A  21      15.708  10.665  11.024  1.00  0.00           C  
ATOM    340  CD2 LEU A  21      15.915  10.886   8.502  1.00  0.00           C  
ATOM    341  H   LEU A  21      12.517   7.758   8.799  1.00  0.00           H  
ATOM    342  HA  LEU A  21      15.206   8.415   8.313  1.00  0.00           H  
ATOM    343 1HB  LEU A  21      13.266   9.996   8.723  1.00  0.00           H  
ATOM    344 2HB  LEU A  21      13.381   9.611  10.431  1.00  0.00           H  
ATOM    345  HG  LEU A  21      14.436  11.781   9.770  1.00  0.00           H  
ATOM    346 1HD1 LEU A  21      16.407  11.488  11.168  1.00  0.00           H  
ATOM    347 2HD1 LEU A  21      14.991  10.651  11.846  1.00  0.00           H  
ATOM    348 3HD1 LEU A  21      16.257   9.729  11.009  1.00  0.00           H  
ATOM    349 1HD2 LEU A  21      16.625  11.703   8.628  1.00  0.00           H  
ATOM    350 2HD2 LEU A  21      16.455   9.940   8.438  1.00  0.00           H  
ATOM    351 3HD2 LEU A  21      15.341  11.036   7.590  1.00  0.00           H  
ATOM    352  N   GLU A  22      14.637   7.440  11.432  1.00  0.00           N  
ATOM    353  CA  GLU A  22      15.282   7.006  12.663  1.00  0.00           C  
ATOM    354  C   GLU A  22      15.761   5.543  12.640  1.00  0.00           C  
ATOM    355  O   GLU A  22      16.286   5.056  13.643  1.00  0.00           O  
ATOM    356  CB  GLU A  22      14.337   7.206  13.856  1.00  0.00           C  
ATOM    357  CG  GLU A  22      14.008   8.673  14.181  1.00  0.00           C  
ATOM    358  CD  GLU A  22      13.095   8.828  15.401  1.00  0.00           C  
ATOM    359  OE1 GLU A  22      12.211   8.008  15.582  1.00  0.00           O  
ATOM    360  OE2 GLU A  22      13.297   9.748  16.158  1.00  0.00           O  
ATOM    361  H   GLU A  22      13.618   7.471  11.397  1.00  0.00           H  
ATOM    362  HA  GLU A  22      16.157   7.637  12.817  1.00  0.00           H  
ATOM    363 1HB  GLU A  22      13.394   6.693  13.651  1.00  0.00           H  
ATOM    364 2HB  GLU A  22      14.771   6.750  14.743  1.00  0.00           H  
ATOM    365 1HG  GLU A  22      14.935   9.218  14.356  1.00  0.00           H  
ATOM    366 2HG  GLU A  22      13.517   9.113  13.311  1.00  0.00           H  
ATOM    367  N   GLY A  23      15.543   4.820  11.531  1.00  0.00           N  
ATOM    368  CA  GLY A  23      15.962   3.421  11.423  1.00  0.00           C  
ATOM    369  C   GLY A  23      15.051   2.415  12.137  1.00  0.00           C  
ATOM    370  O   GLY A  23      15.460   1.277  12.398  1.00  0.00           O  
ATOM    371  H   GLY A  23      15.130   5.254  10.704  1.00  0.00           H  
ATOM    372 1HA  GLY A  23      16.008   3.162  10.369  1.00  0.00           H  
ATOM    373 2HA  GLY A  23      16.975   3.326  11.808  1.00  0.00           H  
ATOM    374  N   LYS A  24      13.837   2.843  12.485  1.00  0.00           N  
ATOM    375  CA  LYS A  24      12.883   2.013  13.211  1.00  0.00           C  
ATOM    376  C   LYS A  24      12.028   1.203  12.247  1.00  0.00           C  
ATOM    377  O   LYS A  24      11.494   0.148  12.593  1.00  0.00           O  
ATOM    378  CB  LYS A  24      12.017   2.911  14.082  1.00  0.00           C  
ATOM    379  CG  LYS A  24      12.790   3.594  15.206  1.00  0.00           C  
ATOM    380  CD  LYS A  24      11.919   4.571  15.975  1.00  0.00           C  
ATOM    381  CE  LYS A  24      12.694   5.226  17.117  1.00  0.00           C  
ATOM    382  NZ  LYS A  24      11.911   6.311  17.763  1.00  0.00           N  
ATOM    383  H   LYS A  24      13.545   3.772  12.194  1.00  0.00           H  
ATOM    384  HA  LYS A  24      13.432   1.318  13.846  1.00  0.00           H  
ATOM    385 1HB  LYS A  24      11.575   3.681  13.468  1.00  0.00           H  
ATOM    386 2HB  LYS A  24      11.206   2.330  14.519  1.00  0.00           H  
ATOM    387 1HG  LYS A  24      13.175   2.842  15.893  1.00  0.00           H  
ATOM    388 2HG  LYS A  24      13.637   4.139  14.780  1.00  0.00           H  
ATOM    389 1HD  LYS A  24      11.576   5.360  15.295  1.00  0.00           H  
ATOM    390 2HD  LYS A  24      11.049   4.056  16.379  1.00  0.00           H  
ATOM    391 1HE  LYS A  24      12.930   4.469  17.861  1.00  0.00           H  
ATOM    392 2HE  LYS A  24      13.623   5.646  16.730  1.00  0.00           H  
ATOM    393 1HZ  LYS A  24      12.449   6.728  18.503  1.00  0.00           H  
ATOM    394 2HZ  LYS A  24      11.727   7.019  17.039  1.00  0.00           H  
ATOM    395 3HZ  LYS A  24      11.047   5.957  18.130  1.00  0.00           H  
ATOM    396  N   ALA A  25      11.924   1.702  11.024  1.00  0.00           N  
ATOM    397  CA  ALA A  25      11.128   1.073   9.989  1.00  0.00           C  
ATOM    398  C   ALA A  25      11.633  -0.319   9.660  1.00  0.00           C  
ATOM    399  O   ALA A  25      12.836  -0.595   9.671  1.00  0.00           O  
ATOM    400  CB  ALA A  25      11.120   1.919   8.735  1.00  0.00           C  
ATOM    401  H   ALA A  25      12.376   2.591  10.829  1.00  0.00           H  
ATOM    402  HA  ALA A  25      10.105   0.978  10.358  1.00  0.00           H  
ATOM    403 1HB  ALA A  25      10.508   1.443   7.999  1.00  0.00           H  
ATOM    404 2HB  ALA A  25      10.715   2.879   8.944  1.00  0.00           H  
ATOM    405 3HB  ALA A  25      12.117   2.029   8.357  1.00  0.00           H  
ATOM    406  N   ARG A  26      10.697  -1.183   9.329  1.00  0.00           N  
ATOM    407  CA  ARG A  26      10.952  -2.554   8.919  1.00  0.00           C  
ATOM    408  C   ARG A  26      10.150  -2.696   7.652  1.00  0.00           C  
ATOM    409  O   ARG A  26       9.473  -1.732   7.281  1.00  0.00           O  
ATOM    410  CB  ARG A  26      10.518  -3.537   9.997  1.00  0.00           C  
ATOM    411  CG  ARG A  26      11.271  -3.333  11.325  1.00  0.00           C  
ATOM    412  CD  ARG A  26      12.706  -3.717  11.220  1.00  0.00           C  
ATOM    413  NE  ARG A  26      13.415  -3.556  12.489  1.00  0.00           N  
ATOM    414  CZ  ARG A  26      14.085  -2.427  12.869  1.00  0.00           C  
ATOM    415  NH1 ARG A  26      14.151  -1.377  12.077  1.00  0.00           N  
ATOM    416  NH2 ARG A  26      14.684  -2.385  14.046  1.00  0.00           N  
ATOM    417  H   ARG A  26       9.736  -0.875   9.372  1.00  0.00           H  
ATOM    418  HA  ARG A  26      12.011  -2.693   8.698  1.00  0.00           H  
ATOM    419 1HB  ARG A  26       9.449  -3.435  10.182  1.00  0.00           H  
ATOM    420 2HB  ARG A  26      10.699  -4.559   9.656  1.00  0.00           H  
ATOM    421 1HG  ARG A  26      11.213  -2.294  11.641  1.00  0.00           H  
ATOM    422 2HG  ARG A  26      10.815  -3.960  12.090  1.00  0.00           H  
ATOM    423 1HD  ARG A  26      12.780  -4.761  10.916  1.00  0.00           H  
ATOM    424 2HD  ARG A  26      13.194  -3.088  10.477  1.00  0.00           H  
ATOM    425  HE  ARG A  26      13.393  -4.325  13.137  1.00  0.00           H  
ATOM    426 1HH1 ARG A  26      13.686  -1.369  11.164  1.00  0.00           H  
ATOM    427 2HH1 ARG A  26      14.661  -0.530  12.367  1.00  0.00           H  
ATOM    428 1HH2 ARG A  26      14.642  -3.181  14.662  1.00  0.00           H  
ATOM    429 2HH2 ARG A  26      15.183  -1.552  14.328  1.00  0.00           H  
ATOM    430  N   ILE A  27      10.230  -3.803   6.931  1.00  0.00           N  
ATOM    431  CA  ILE A  27       9.399  -3.825   5.747  1.00  0.00           C  
ATOM    432  C   ILE A  27       7.984  -4.062   6.241  1.00  0.00           C  
ATOM    433  O   ILE A  27       7.784  -4.926   7.091  1.00  0.00           O  
ATOM    434  CB  ILE A  27       9.805  -4.919   4.786  1.00  0.00           C  
ATOM    435  CG1 ILE A  27      11.230  -4.791   4.451  1.00  0.00           C  
ATOM    436  CG2 ILE A  27       9.042  -4.763   3.540  1.00  0.00           C  
ATOM    437  CD1 ILE A  27      11.550  -3.504   3.883  1.00  0.00           C  
ATOM    438  H   ILE A  27      10.790  -4.622   7.185  1.00  0.00           H  
ATOM    439  HA  ILE A  27       9.452  -2.864   5.242  1.00  0.00           H  
ATOM    440  HB  ILE A  27       9.622  -5.877   5.225  1.00  0.00           H  
ATOM    441 1HG1 ILE A  27      11.833  -4.936   5.342  1.00  0.00           H  
ATOM    442 2HG1 ILE A  27      11.473  -5.563   3.734  1.00  0.00           H  
ATOM    443 1HG2 ILE A  27       9.351  -5.532   2.840  1.00  0.00           H  
ATOM    444 2HG2 ILE A  27       7.982  -4.848   3.750  1.00  0.00           H  
ATOM    445 3HG2 ILE A  27       9.247  -3.780   3.114  1.00  0.00           H  
ATOM    446 1HD1 ILE A  27      12.606  -3.439   3.636  1.00  0.00           H  
ATOM    447 2HD1 ILE A  27      10.968  -3.355   3.006  1.00  0.00           H  
ATOM    448 3HD1 ILE A  27      11.302  -2.754   4.620  1.00  0.00           H  
ATOM    449  N   GLN A  28       7.019  -3.257   5.796  1.00  0.00           N  
ATOM    450  CA  GLN A  28       5.656  -3.437   6.314  1.00  0.00           C  
ATOM    451  C   GLN A  28       4.547  -2.783   5.486  1.00  0.00           C  
ATOM    452  O   GLN A  28       4.731  -1.727   4.878  1.00  0.00           O  
ATOM    453  CB  GLN A  28       5.595  -2.922   7.776  1.00  0.00           C  
ATOM    454  CG  GLN A  28       4.243  -3.091   8.529  1.00  0.00           C  
ATOM    455  CD  GLN A  28       3.838  -4.549   8.721  1.00  0.00           C  
ATOM    456  OE1 GLN A  28       4.638  -5.359   9.207  1.00  0.00           O  
ATOM    457  NE2 GLN A  28       2.601  -4.883   8.361  1.00  0.00           N  
ATOM    458  H   GLN A  28       7.258  -2.548   5.102  1.00  0.00           H  
ATOM    459  HA  GLN A  28       5.455  -4.504   6.332  1.00  0.00           H  
ATOM    460 1HB  GLN A  28       6.351  -3.419   8.378  1.00  0.00           H  
ATOM    461 2HB  GLN A  28       5.836  -1.861   7.782  1.00  0.00           H  
ATOM    462 1HG  GLN A  28       4.357  -2.657   9.517  1.00  0.00           H  
ATOM    463 2HG  GLN A  28       3.454  -2.581   8.009  1.00  0.00           H  
ATOM    464 1HE2 GLN A  28       2.270  -5.843   8.458  1.00  0.00           H  
ATOM    465 2HE2 GLN A  28       1.954  -4.189   7.972  1.00  0.00           H  
ATOM    466  N   ILE A  29       3.368  -3.404   5.514  1.00  0.00           N  
ATOM    467  CA  ILE A  29       2.154  -2.820   4.943  1.00  0.00           C  
ATOM    468  C   ILE A  29       1.306  -2.221   6.070  1.00  0.00           C  
ATOM    469  O   ILE A  29       0.924  -2.934   7.002  1.00  0.00           O  
ATOM    470  CB  ILE A  29       1.274  -3.890   4.270  1.00  0.00           C  
ATOM    471  CG1 ILE A  29       1.999  -4.590   3.155  1.00  0.00           C  
ATOM    472  CG2 ILE A  29       0.002  -3.234   3.739  1.00  0.00           C  
ATOM    473  CD1 ILE A  29       1.235  -5.818   2.689  1.00  0.00           C  
ATOM    474  H   ILE A  29       3.300  -4.297   5.987  1.00  0.00           H  
ATOM    475  HA  ILE A  29       2.417  -2.033   4.235  1.00  0.00           H  
ATOM    476  HB  ILE A  29       1.001  -4.652   5.008  1.00  0.00           H  
ATOM    477 1HG1 ILE A  29       2.120  -3.901   2.318  1.00  0.00           H  
ATOM    478 2HG1 ILE A  29       2.984  -4.901   3.498  1.00  0.00           H  
ATOM    479 1HG2 ILE A  29      -0.635  -3.984   3.280  1.00  0.00           H  
ATOM    480 2HG2 ILE A  29      -0.536  -2.761   4.556  1.00  0.00           H  
ATOM    481 3HG2 ILE A  29       0.267  -2.480   3.000  1.00  0.00           H  
ATOM    482 1HD1 ILE A  29       1.752  -6.333   1.895  1.00  0.00           H  
ATOM    483 2HD1 ILE A  29       1.125  -6.502   3.536  1.00  0.00           H  
ATOM    484 3HD1 ILE A  29       0.254  -5.509   2.335  1.00  0.00           H  
ATOM    485  N   LYS A  30       1.025  -0.924   6.020  1.00  0.00           N  
ATOM    486  CA  LYS A  30       0.222  -0.315   7.072  1.00  0.00           C  
ATOM    487  C   LYS A  30      -1.089   0.274   6.573  1.00  0.00           C  
ATOM    488  O   LYS A  30      -1.120   1.390   6.055  1.00  0.00           O  
ATOM    489  CB  LYS A  30       1.036   0.741   7.822  1.00  0.00           C  
ATOM    490  CG  LYS A  30       2.197   0.142   8.615  1.00  0.00           C  
ATOM    491  CD  LYS A  30       2.947   1.172   9.440  1.00  0.00           C  
ATOM    492  CE  LYS A  30       4.000   0.488  10.307  1.00  0.00           C  
ATOM    493  NZ  LYS A  30       4.732   1.439  11.177  1.00  0.00           N  
ATOM    494  H   LYS A  30       1.393  -0.340   5.272  1.00  0.00           H  
ATOM    495  HA  LYS A  30      -0.040  -1.089   7.791  1.00  0.00           H  
ATOM    496 1HB  LYS A  30       1.450   1.460   7.109  1.00  0.00           H  
ATOM    497 2HB  LYS A  30       0.388   1.294   8.510  1.00  0.00           H  
ATOM    498 1HG  LYS A  30       1.824  -0.647   9.267  1.00  0.00           H  
ATOM    499 2HG  LYS A  30       2.900  -0.295   7.911  1.00  0.00           H  
ATOM    500 1HD  LYS A  30       3.434   1.895   8.781  1.00  0.00           H  
ATOM    501 2HD  LYS A  30       2.249   1.710  10.084  1.00  0.00           H  
ATOM    502 1HE  LYS A  30       3.498  -0.242  10.937  1.00  0.00           H  
ATOM    503 2HE  LYS A  30       4.717  -0.027   9.669  1.00  0.00           H  
ATOM    504 1HZ  LYS A  30       5.405   0.950  11.744  1.00  0.00           H  
ATOM    505 2HZ  LYS A  30       5.250   2.134  10.638  1.00  0.00           H  
ATOM    506 3HZ  LYS A  30       4.097   1.925  11.786  1.00  0.00           H  
ATOM    507  N   GLU A  31      -2.173  -0.496   6.686  1.00  0.00           N  
ATOM    508  CA  GLU A  31      -3.482  -0.023   6.232  1.00  0.00           C  
ATOM    509  C   GLU A  31      -4.090   0.796   7.354  1.00  0.00           C  
ATOM    510  O   GLU A  31      -4.224   0.293   8.471  1.00  0.00           O  
ATOM    511  CB  GLU A  31      -4.400  -1.185   5.841  1.00  0.00           C  
ATOM    512  CG  GLU A  31      -3.930  -1.976   4.625  1.00  0.00           C  
ATOM    513  CD  GLU A  31      -4.861  -3.102   4.245  1.00  0.00           C  
ATOM    514  OE1 GLU A  31      -5.885  -3.263   4.865  1.00  0.00           O  
ATOM    515  OE2 GLU A  31      -4.517  -3.852   3.367  1.00  0.00           O  
ATOM    516  H   GLU A  31      -2.089  -1.411   7.111  1.00  0.00           H  
ATOM    517  HA  GLU A  31      -3.363   0.625   5.375  1.00  0.00           H  
ATOM    518 1HB  GLU A  31      -4.492  -1.876   6.678  1.00  0.00           H  
ATOM    519 2HB  GLU A  31      -5.397  -0.797   5.622  1.00  0.00           H  
ATOM    520 1HG  GLU A  31      -3.842  -1.293   3.785  1.00  0.00           H  
ATOM    521 2HG  GLU A  31      -2.943  -2.383   4.830  1.00  0.00           H  
ATOM    522  N   SER A  32      -4.413   2.058   7.078  1.00  0.00           N  
ATOM    523  CA  SER A  32      -4.931   2.924   8.133  1.00  0.00           C  
ATOM    524  C   SER A  32      -6.247   3.615   7.814  1.00  0.00           C  
ATOM    525  O   SER A  32      -6.925   4.087   8.729  1.00  0.00           O  
ATOM    526  CB  SER A  32      -3.898   3.978   8.495  1.00  0.00           C  
ATOM    527  OG  SER A  32      -2.745   3.381   9.020  1.00  0.00           O  
ATOM    528  H   SER A  32      -4.308   2.408   6.125  1.00  0.00           H  
ATOM    529  HA  SER A  32      -5.098   2.308   9.017  1.00  0.00           H  
ATOM    530 1HB  SER A  32      -3.637   4.561   7.608  1.00  0.00           H  
ATOM    531 2HB  SER A  32      -4.319   4.665   9.225  1.00  0.00           H  
ATOM    532  HG  SER A  32      -2.194   4.102   9.410  1.00  0.00           H  
ATOM    533  N   VAL A  33      -6.613   3.698   6.533  1.00  0.00           N  
ATOM    534  CA  VAL A  33      -7.795   4.470   6.183  1.00  0.00           C  
ATOM    535  C   VAL A  33      -8.843   3.675   5.423  1.00  0.00           C  
ATOM    536  O   VAL A  33      -8.544   3.022   4.421  1.00  0.00           O  
ATOM    537  CB  VAL A  33      -7.392   5.658   5.309  1.00  0.00           C  
ATOM    538  CG1 VAL A  33      -8.594   6.474   4.956  1.00  0.00           C  
ATOM    539  CG2 VAL A  33      -6.395   6.474   5.997  1.00  0.00           C  
ATOM    540  H   VAL A  33      -6.043   3.288   5.797  1.00  0.00           H  
ATOM    541  HA  VAL A  33      -8.249   4.848   7.100  1.00  0.00           H  
ATOM    542  HB  VAL A  33      -6.979   5.285   4.387  1.00  0.00           H  
ATOM    543 1HG1 VAL A  33      -8.279   7.298   4.318  1.00  0.00           H  
ATOM    544 2HG1 VAL A  33      -9.305   5.853   4.437  1.00  0.00           H  
ATOM    545 3HG1 VAL A  33      -9.048   6.872   5.867  1.00  0.00           H  
ATOM    546 1HG2 VAL A  33      -6.155   7.277   5.347  1.00  0.00           H  
ATOM    547 2HG2 VAL A  33      -6.817   6.857   6.925  1.00  0.00           H  
ATOM    548 3HG2 VAL A  33      -5.507   5.890   6.211  1.00  0.00           H  
ATOM    549  N   ARG A  34     -10.086   3.744   5.894  1.00  0.00           N  
ATOM    550  CA  ARG A  34     -11.206   3.100   5.214  1.00  0.00           C  
ATOM    551  C   ARG A  34     -12.386   4.073   5.138  1.00  0.00           C  
ATOM    552  O   ARG A  34     -12.851   4.563   6.170  1.00  0.00           O  
ATOM    553  CB  ARG A  34     -11.624   1.817   5.927  1.00  0.00           C  
ATOM    554  CG  ARG A  34     -10.552   0.711   5.949  1.00  0.00           C  
ATOM    555  CD  ARG A  34     -11.020  -0.539   6.614  1.00  0.00           C  
ATOM    556  NE  ARG A  34     -12.102  -1.178   5.875  1.00  0.00           N  
ATOM    557  CZ  ARG A  34     -11.937  -2.019   4.826  1.00  0.00           C  
ATOM    558  NH1 ARG A  34     -10.727  -2.320   4.399  1.00  0.00           N  
ATOM    559  NH2 ARG A  34     -12.999  -2.532   4.223  1.00  0.00           N  
ATOM    560  H   ARG A  34     -10.259   4.277   6.735  1.00  0.00           H  
ATOM    561  HA  ARG A  34     -10.900   2.840   4.206  1.00  0.00           H  
ATOM    562 1HB  ARG A  34     -11.886   2.045   6.958  1.00  0.00           H  
ATOM    563 2HB  ARG A  34     -12.511   1.413   5.449  1.00  0.00           H  
ATOM    564 1HG  ARG A  34     -10.256   0.474   4.936  1.00  0.00           H  
ATOM    565 2HG  ARG A  34      -9.681   1.065   6.499  1.00  0.00           H  
ATOM    566 1HD  ARG A  34     -10.191  -1.244   6.681  1.00  0.00           H  
ATOM    567 2HD  ARG A  34     -11.382  -0.307   7.616  1.00  0.00           H  
ATOM    568  HE  ARG A  34     -13.050  -0.975   6.165  1.00  0.00           H  
ATOM    569 1HH1 ARG A  34      -9.916  -1.928   4.849  1.00  0.00           H  
ATOM    570 2HH1 ARG A  34     -10.608  -2.951   3.586  1.00  0.00           H  
ATOM    571 1HH2 ARG A  34     -13.927  -2.299   4.539  1.00  0.00           H  
ATOM    572 2HH2 ARG A  34     -12.881  -3.151   3.405  1.00  0.00           H  
ATOM    573  N   LYS A  35     -12.862   4.362   3.920  1.00  0.00           N  
ATOM    574  CA  LYS A  35     -13.975   5.307   3.730  1.00  0.00           C  
ATOM    575  C   LYS A  35     -15.081   4.729   2.845  1.00  0.00           C  
ATOM    576  O   LYS A  35     -14.819   4.022   1.881  1.00  0.00           O  
ATOM    577  CB  LYS A  35     -13.465   6.622   3.122  1.00  0.00           C  
ATOM    578  CG  LYS A  35     -12.434   7.396   3.970  1.00  0.00           C  
ATOM    579  CD  LYS A  35     -13.052   8.002   5.221  1.00  0.00           C  
ATOM    580  CE  LYS A  35     -12.026   8.833   5.994  1.00  0.00           C  
ATOM    581  NZ  LYS A  35     -12.601   9.413   7.255  1.00  0.00           N  
ATOM    582  H   LYS A  35     -12.416   3.925   3.113  1.00  0.00           H  
ATOM    583  HA  LYS A  35     -14.414   5.523   4.703  1.00  0.00           H  
ATOM    584 1HB  LYS A  35     -13.002   6.421   2.163  1.00  0.00           H  
ATOM    585 2HB  LYS A  35     -14.310   7.284   2.939  1.00  0.00           H  
ATOM    586 1HG  LYS A  35     -11.625   6.736   4.263  1.00  0.00           H  
ATOM    587 2HG  LYS A  35     -12.020   8.202   3.384  1.00  0.00           H  
ATOM    588 1HD  LYS A  35     -13.892   8.641   4.947  1.00  0.00           H  
ATOM    589 2HD  LYS A  35     -13.416   7.204   5.870  1.00  0.00           H  
ATOM    590 1HE  LYS A  35     -11.185   8.194   6.258  1.00  0.00           H  
ATOM    591 2HE  LYS A  35     -11.664   9.649   5.363  1.00  0.00           H  
ATOM    592 1HZ  LYS A  35     -11.854   9.940   7.737  1.00  0.00           H  
ATOM    593 2HZ  LYS A  35     -13.373  10.032   7.040  1.00  0.00           H  
ATOM    594 3HZ  LYS A  35     -12.917   8.672   7.854  1.00  0.00           H  
ATOM    595  N   GLU A  36     -16.330   5.062   3.131  1.00  0.00           N  
ATOM    596  CA  GLU A  36     -17.428   4.554   2.303  1.00  0.00           C  
ATOM    597  C   GLU A  36     -17.366   4.974   0.830  1.00  0.00           C  
ATOM    598  O   GLU A  36     -17.205   6.157   0.517  1.00  0.00           O  
ATOM    599  CB  GLU A  36     -18.770   5.008   2.893  1.00  0.00           C  
ATOM    600  CG  GLU A  36     -20.012   4.483   2.160  1.00  0.00           C  
ATOM    601  CD  GLU A  36     -21.318   4.904   2.814  1.00  0.00           C  
ATOM    602  OE1 GLU A  36     -21.272   5.553   3.832  1.00  0.00           O  
ATOM    603  OE2 GLU A  36     -22.356   4.572   2.289  1.00  0.00           O  
ATOM    604  H   GLU A  36     -16.529   5.651   3.928  1.00  0.00           H  
ATOM    605  HA  GLU A  36     -17.392   3.463   2.332  1.00  0.00           H  
ATOM    606 1HB  GLU A  36     -18.837   4.686   3.932  1.00  0.00           H  
ATOM    607 2HB  GLU A  36     -18.817   6.097   2.885  1.00  0.00           H  
ATOM    608 1HG  GLU A  36     -20.002   4.861   1.136  1.00  0.00           H  
ATOM    609 2HG  GLU A  36     -19.963   3.395   2.113  1.00  0.00           H  
ATOM    610  N   ASP A  37     -17.537   3.992  -0.063  1.00  0.00           N  
ATOM    611  CA  ASP A  37     -17.623   4.217  -1.501  1.00  0.00           C  
ATOM    612  C   ASP A  37     -19.080   4.135  -1.948  1.00  0.00           C  
ATOM    613  O   ASP A  37     -19.623   3.028  -1.995  1.00  0.00           O  
ATOM    614  CB  ASP A  37     -16.766   3.242  -2.315  1.00  0.00           C  
ATOM    615  CG  ASP A  37     -16.855   3.452  -3.841  1.00  0.00           C  
ATOM    616  OD1 ASP A  37     -17.885   3.895  -4.328  1.00  0.00           O  
ATOM    617  OD2 ASP A  37     -15.898   3.147  -4.512  1.00  0.00           O  
ATOM    618  H   ASP A  37     -17.622   3.030   0.269  1.00  0.00           H  
ATOM    619  HA  ASP A  37     -17.214   5.187  -1.698  1.00  0.00           H  
ATOM    620 1HB  ASP A  37     -15.721   3.315  -2.003  1.00  0.00           H  
ATOM    621 2HB  ASP A  37     -17.086   2.260  -2.129  1.00  0.00           H  
ATOM    622  N   PRO A  38     -19.723   5.243  -2.386  1.00  0.00           N  
ATOM    623  CA  PRO A  38     -21.136   5.360  -2.754  1.00  0.00           C  
ATOM    624  C   PRO A  38     -21.703   4.199  -3.588  1.00  0.00           C  
ATOM    625  O   PRO A  38     -22.917   3.994  -3.595  1.00  0.00           O  
ATOM    626  CB  PRO A  38     -21.154   6.666  -3.557  1.00  0.00           C  
ATOM    627  CG  PRO A  38     -20.039   7.490  -2.966  1.00  0.00           C  
ATOM    628  CD  PRO A  38     -18.961   6.501  -2.598  1.00  0.00           C  
ATOM    629  HA  PRO A  38     -21.723   5.477  -1.831  1.00  0.00           H  
ATOM    630 1HB  PRO A  38     -21.002   6.444  -4.626  1.00  0.00           H  
ATOM    631 2HB  PRO A  38     -22.138   7.148  -3.466  1.00  0.00           H  
ATOM    632 1HG  PRO A  38     -19.690   8.230  -3.700  1.00  0.00           H  
ATOM    633 2HG  PRO A  38     -20.405   8.054  -2.096  1.00  0.00           H  
ATOM    634 1HD  PRO A  38     -18.225   6.381  -3.419  1.00  0.00           H  
ATOM    635 2HD  PRO A  38     -18.507   6.856  -1.661  1.00  0.00           H  
ATOM    636  N   GLU A  39     -20.855   3.437  -4.289  1.00  0.00           N  
ATOM    637  CA  GLU A  39     -21.353   2.324  -5.104  1.00  0.00           C  
ATOM    638  C   GLU A  39     -21.660   1.075  -4.253  1.00  0.00           C  
ATOM    639  O   GLU A  39     -22.162   0.075  -4.770  1.00  0.00           O  
ATOM    640  CB  GLU A  39     -20.345   1.935  -6.193  1.00  0.00           C  
ATOM    641  CG  GLU A  39     -20.122   2.986  -7.289  1.00  0.00           C  
ATOM    642  CD  GLU A  39     -19.089   2.549  -8.341  1.00  0.00           C  
ATOM    643  OE1 GLU A  39     -18.555   1.456  -8.224  1.00  0.00           O  
ATOM    644  OE2 GLU A  39     -18.833   3.304  -9.253  1.00  0.00           O  
ATOM    645  H   GLU A  39     -19.840   3.621  -4.259  1.00  0.00           H  
ATOM    646  HA  GLU A  39     -22.277   2.640  -5.585  1.00  0.00           H  
ATOM    647 1HB  GLU A  39     -19.375   1.742  -5.723  1.00  0.00           H  
ATOM    648 2HB  GLU A  39     -20.664   1.010  -6.669  1.00  0.00           H  
ATOM    649 1HG  GLU A  39     -21.069   3.192  -7.783  1.00  0.00           H  
ATOM    650 2HG  GLU A  39     -19.779   3.908  -6.813  1.00  0.00           H  
ATOM    651  N   GLY A  40     -21.355   1.133  -2.952  1.00  0.00           N  
ATOM    652  CA  GLY A  40     -21.567   0.012  -2.033  1.00  0.00           C  
ATOM    653  C   GLY A  40     -20.265  -0.694  -1.641  1.00  0.00           C  
ATOM    654  O   GLY A  40     -20.284  -1.852  -1.218  1.00  0.00           O  
ATOM    655  H   GLY A  40     -20.945   1.989  -2.598  1.00  0.00           H  
ATOM    656 1HA  GLY A  40     -22.061   0.381  -1.135  1.00  0.00           H  
ATOM    657 2HA  GLY A  40     -22.243  -0.706  -2.492  1.00  0.00           H  
ATOM    658  N   GLY A  41     -19.135  -0.021  -1.850  1.00  0.00           N  
ATOM    659  CA  GLY A  41     -17.824  -0.583  -1.525  1.00  0.00           C  
ATOM    660  C   GLY A  41     -17.079   0.251  -0.483  1.00  0.00           C  
ATOM    661  O   GLY A  41     -17.690   1.020   0.275  1.00  0.00           O  
ATOM    662  H   GLY A  41     -19.196   0.942  -2.178  1.00  0.00           H  
ATOM    663 1HA  GLY A  41     -17.931  -1.608  -1.172  1.00  0.00           H  
ATOM    664 2HA  GLY A  41     -17.230  -0.629  -2.436  1.00  0.00           H  
ATOM    665  N   THR A  42     -15.754   0.103  -0.464  1.00  0.00           N  
ATOM    666  CA  THR A  42     -14.909   0.858   0.469  1.00  0.00           C  
ATOM    667  C   THR A  42     -13.629   1.399  -0.195  1.00  0.00           C  
ATOM    668  O   THR A  42     -12.952   0.696  -0.949  1.00  0.00           O  
ATOM    669  CB  THR A  42     -14.559  -0.001   1.708  1.00  0.00           C  
ATOM    670  OG1 THR A  42     -15.779  -0.423   2.344  1.00  0.00           O  
ATOM    671  CG2 THR A  42     -13.735   0.803   2.720  1.00  0.00           C  
ATOM    672  H   THR A  42     -15.344  -0.556  -1.129  1.00  0.00           H  
ATOM    673  HA  THR A  42     -15.474   1.722   0.821  1.00  0.00           H  
ATOM    674  HB  THR A  42     -13.989  -0.878   1.402  1.00  0.00           H  
ATOM    675  HG1 THR A  42     -16.314   0.353   2.559  1.00  0.00           H  
ATOM    676 1HG2 THR A  42     -13.518   0.187   3.576  1.00  0.00           H  
ATOM    677 2HG2 THR A  42     -12.812   1.121   2.277  1.00  0.00           H  
ATOM    678 3HG2 THR A  42     -14.300   1.676   3.039  1.00  0.00           H  
ATOM    679  N   TYR A  43     -13.281   2.649   0.089  1.00  0.00           N  
ATOM    680  CA  TYR A  43     -12.014   3.183  -0.383  1.00  0.00           C  
ATOM    681  C   TYR A  43     -11.004   2.837   0.698  1.00  0.00           C  
ATOM    682  O   TYR A  43     -11.262   3.081   1.879  1.00  0.00           O  
ATOM    683  CB  TYR A  43     -12.047   4.696  -0.575  1.00  0.00           C  
ATOM    684  CG  TYR A  43     -12.920   5.237  -1.642  1.00  0.00           C  
ATOM    685  CD1 TYR A  43     -14.071   5.910  -1.296  1.00  0.00           C  
ATOM    686  CD2 TYR A  43     -12.569   5.078  -2.980  1.00  0.00           C  
ATOM    687  CE1 TYR A  43     -14.872   6.451  -2.279  1.00  0.00           C  
ATOM    688  CE2 TYR A  43     -13.380   5.609  -3.968  1.00  0.00           C  
ATOM    689  CZ  TYR A  43     -14.530   6.300  -3.615  1.00  0.00           C  
ATOM    690  OH  TYR A  43     -15.340   6.844  -4.589  1.00  0.00           O  
ATOM    691  H   TYR A  43     -13.874   3.211   0.682  1.00  0.00           H  
ATOM    692  HA  TYR A  43     -11.715   2.692  -1.310  1.00  0.00           H  
ATOM    693 1HB  TYR A  43     -12.325   5.168   0.359  1.00  0.00           H  
ATOM    694 2HB  TYR A  43     -11.079   5.015  -0.812  1.00  0.00           H  
ATOM    695  HD1 TYR A  43     -14.343   6.030  -0.243  1.00  0.00           H  
ATOM    696  HD2 TYR A  43     -11.657   4.540  -3.247  1.00  0.00           H  
ATOM    697  HE1 TYR A  43     -15.773   6.993  -2.001  1.00  0.00           H  
ATOM    698  HE2 TYR A  43     -13.114   5.490  -5.018  1.00  0.00           H  
ATOM    699  HH  TYR A  43     -14.936   6.711  -5.448  1.00  0.00           H  
ATOM    700  N   VAL A  44      -9.866   2.267   0.323  1.00  0.00           N  
ATOM    701  CA  VAL A  44      -8.881   1.836   1.313  1.00  0.00           C  
ATOM    702  C   VAL A  44      -7.475   2.378   1.059  1.00  0.00           C  
ATOM    703  O   VAL A  44      -6.997   2.394  -0.074  1.00  0.00           O  
ATOM    704  CB  VAL A  44      -8.846   0.299   1.381  1.00  0.00           C  
ATOM    705  CG1 VAL A  44      -7.808  -0.172   2.413  1.00  0.00           C  
ATOM    706  CG2 VAL A  44     -10.226  -0.206   1.738  1.00  0.00           C  
ATOM    707  H   VAL A  44      -9.691   2.101  -0.663  1.00  0.00           H  
ATOM    708  HA  VAL A  44      -9.208   2.195   2.283  1.00  0.00           H  
ATOM    709  HB  VAL A  44      -8.552  -0.104   0.410  1.00  0.00           H  
ATOM    710 1HG1 VAL A  44      -7.797  -1.263   2.449  1.00  0.00           H  
ATOM    711 2HG1 VAL A  44      -6.817   0.178   2.137  1.00  0.00           H  
ATOM    712 3HG1 VAL A  44      -8.072   0.220   3.399  1.00  0.00           H  
ATOM    713 1HG2 VAL A  44     -10.194  -1.276   1.783  1.00  0.00           H  
ATOM    714 2HG2 VAL A  44     -10.522   0.189   2.697  1.00  0.00           H  
ATOM    715 3HG2 VAL A  44     -10.948   0.092   0.986  1.00  0.00           H  
ATOM    716  N   CYS A  45      -6.798   2.838   2.108  1.00  0.00           N  
ATOM    717  CA  CYS A  45      -5.436   3.330   1.903  1.00  0.00           C  
ATOM    718  C   CYS A  45      -4.481   2.980   3.015  1.00  0.00           C  
ATOM    719  O   CYS A  45      -4.828   2.946   4.214  1.00  0.00           O  
ATOM    720  CB  CYS A  45      -5.356   4.837   1.703  1.00  0.00           C  
ATOM    721  SG  CYS A  45      -3.624   5.429   1.312  1.00  0.00           S  
ATOM    722  H   CYS A  45      -7.242   2.845   3.028  1.00  0.00           H  
ATOM    723  HA  CYS A  45      -5.050   2.871   0.994  1.00  0.00           H  
ATOM    724 1HB  CYS A  45      -5.996   5.120   0.889  1.00  0.00           H  
ATOM    725 2HB  CYS A  45      -5.699   5.346   2.578  1.00  0.00           H  
ATOM    726  N   GLY A  46      -3.261   2.694   2.583  1.00  0.00           N  
ATOM    727  CA  GLY A  46      -2.195   2.413   3.505  1.00  0.00           C  
ATOM    728  C   GLY A  46      -0.844   2.859   2.999  1.00  0.00           C  
ATOM    729  O   GLY A  46      -0.682   3.343   1.873  1.00  0.00           O  
ATOM    730  H   GLY A  46      -3.077   2.727   1.575  1.00  0.00           H  
ATOM    731 1HA  GLY A  46      -2.400   2.894   4.461  1.00  0.00           H  
ATOM    732 2HA  GLY A  46      -2.154   1.341   3.679  1.00  0.00           H  
ATOM    733  N   VAL A  47       0.136   2.662   3.850  1.00  0.00           N  
ATOM    734  CA  VAL A  47       1.489   3.079   3.576  1.00  0.00           C  
ATOM    735  C   VAL A  47       2.446   1.894   3.570  1.00  0.00           C  
ATOM    736  O   VAL A  47       2.341   0.977   4.388  1.00  0.00           O  
ATOM    737  CB  VAL A  47       1.895   4.172   4.583  1.00  0.00           C  
ATOM    738  CG1 VAL A  47       3.309   4.610   4.380  1.00  0.00           C  
ATOM    739  CG2 VAL A  47       0.964   5.369   4.395  1.00  0.00           C  
ATOM    740  H   VAL A  47      -0.104   2.243   4.746  1.00  0.00           H  
ATOM    741  HA  VAL A  47       1.511   3.530   2.588  1.00  0.00           H  
ATOM    742  HB  VAL A  47       1.811   3.783   5.599  1.00  0.00           H  
ATOM    743 1HG1 VAL A  47       3.514   5.375   5.108  1.00  0.00           H  
ATOM    744 2HG1 VAL A  47       3.992   3.772   4.519  1.00  0.00           H  
ATOM    745 3HG1 VAL A  47       3.429   5.014   3.378  1.00  0.00           H  
ATOM    746 1HG2 VAL A  47       1.233   6.145   5.087  1.00  0.00           H  
ATOM    747 2HG2 VAL A  47       1.057   5.732   3.396  1.00  0.00           H  
ATOM    748 3HG2 VAL A  47      -0.066   5.079   4.572  1.00  0.00           H  
ATOM    749  N   ILE A  48       3.317   1.872   2.577  1.00  0.00           N  
ATOM    750  CA  ILE A  48       4.296   0.817   2.428  1.00  0.00           C  
ATOM    751  C   ILE A  48       5.650   1.259   2.924  1.00  0.00           C  
ATOM    752  O   ILE A  48       6.210   2.230   2.416  1.00  0.00           O  
ATOM    753  CB  ILE A  48       4.491   0.422   0.955  1.00  0.00           C  
ATOM    754  CG1 ILE A  48       3.197  -0.107   0.328  1.00  0.00           C  
ATOM    755  CG2 ILE A  48       5.598  -0.567   0.849  1.00  0.00           C  
ATOM    756  CD1 ILE A  48       3.326  -0.326  -1.179  1.00  0.00           C  
ATOM    757  H   ILE A  48       3.322   2.649   1.932  1.00  0.00           H  
ATOM    758  HA  ILE A  48       3.979  -0.053   3.002  1.00  0.00           H  
ATOM    759  HB  ILE A  48       4.770   1.294   0.402  1.00  0.00           H  
ATOM    760 1HG1 ILE A  48       2.924  -1.050   0.805  1.00  0.00           H  
ATOM    761 2HG1 ILE A  48       2.396   0.617   0.501  1.00  0.00           H  
ATOM    762 1HG2 ILE A  48       5.760  -0.825  -0.196  1.00  0.00           H  
ATOM    763 2HG2 ILE A  48       6.513  -0.147   1.257  1.00  0.00           H  
ATOM    764 3HG2 ILE A  48       5.324  -1.441   1.415  1.00  0.00           H  
ATOM    765 1HD1 ILE A  48       2.410  -0.683  -1.599  1.00  0.00           H  
ATOM    766 2HD1 ILE A  48       3.581   0.599  -1.664  1.00  0.00           H  
ATOM    767 3HD1 ILE A  48       4.106  -1.055  -1.363  1.00  0.00           H  
ATOM    768  N   SER A  49       6.184   0.545   3.904  1.00  0.00           N  
ATOM    769  CA  SER A  49       7.508   0.844   4.416  1.00  0.00           C  
ATOM    770  C   SER A  49       8.525  -0.050   3.769  1.00  0.00           C  
ATOM    771  O   SER A  49       8.376  -1.275   3.783  1.00  0.00           O  
ATOM    772  CB  SER A  49       7.595   0.641   5.905  1.00  0.00           C  
ATOM    773  OG  SER A  49       8.936   0.728   6.334  1.00  0.00           O  
ATOM    774  H   SER A  49       5.661  -0.238   4.294  1.00  0.00           H  
ATOM    775  HA  SER A  49       7.756   1.880   4.180  1.00  0.00           H  
ATOM    776 1HB  SER A  49       7.003   1.392   6.401  1.00  0.00           H  
ATOM    777 2HB  SER A  49       7.184  -0.330   6.180  1.00  0.00           H  
ATOM    778  HG  SER A  49       9.194  -0.199   6.553  1.00  0.00           H  
ATOM    779  N   LEU A  50       9.580   0.547   3.229  1.00  0.00           N  
ATOM    780  CA  LEU A  50      10.641  -0.242   2.650  1.00  0.00           C  
ATOM    781  C   LEU A  50      11.852  -0.295   3.593  1.00  0.00           C  
ATOM    782  O   LEU A  50      12.955  -0.720   3.213  1.00  0.00           O  
ATOM    783  CB  LEU A  50      10.956   0.298   1.276  1.00  0.00           C  
ATOM    784  CG  LEU A  50       9.760   0.223   0.335  1.00  0.00           C  
ATOM    785  CD1 LEU A  50      10.127   0.785  -0.975  1.00  0.00           C  
ATOM    786  CD2 LEU A  50       9.299  -1.218   0.206  1.00  0.00           C  
ATOM    787  H   LEU A  50       9.663   1.567   3.188  1.00  0.00           H  
ATOM    788  HA  LEU A  50      10.275  -1.252   2.513  1.00  0.00           H  
ATOM    789 1HB  LEU A  50      11.253   1.339   1.367  1.00  0.00           H  
ATOM    790 2HB  LEU A  50      11.760  -0.248   0.859  1.00  0.00           H  
ATOM    791  HG  LEU A  50       8.943   0.825   0.739  1.00  0.00           H  
ATOM    792 1HD1 LEU A  50       9.261   0.729  -1.622  1.00  0.00           H  
ATOM    793 2HD1 LEU A  50      10.427   1.814  -0.855  1.00  0.00           H  
ATOM    794 3HD1 LEU A  50      10.943   0.210  -1.411  1.00  0.00           H  
ATOM    795 1HD2 LEU A  50       8.437  -1.263  -0.453  1.00  0.00           H  
ATOM    796 2HD2 LEU A  50      10.094  -1.815  -0.204  1.00  0.00           H  
ATOM    797 3HD2 LEU A  50       9.023  -1.604   1.185  1.00  0.00           H  
ATOM    798  N   GLY A  51      11.634   0.142   4.838  1.00  0.00           N  
ATOM    799  CA  GLY A  51      12.684   0.096   5.841  1.00  0.00           C  
ATOM    800  C   GLY A  51      13.750   1.136   5.534  1.00  0.00           C  
ATOM    801  O   GLY A  51      13.673   1.812   4.504  1.00  0.00           O  
ATOM    802  H   GLY A  51      10.702   0.462   5.116  1.00  0.00           H  
ATOM    803 1HA  GLY A  51      12.253   0.255   6.822  1.00  0.00           H  
ATOM    804 2HA  GLY A  51      13.120  -0.902   5.840  1.00  0.00           H  
ATOM    805  N   PRO A  52      14.766   1.292   6.399  1.00  0.00           N  
ATOM    806  CA  PRO A  52      15.898   2.171   6.198  1.00  0.00           C  
ATOM    807  C   PRO A  52      16.762   1.730   5.023  1.00  0.00           C  
ATOM    808  O   PRO A  52      17.480   2.546   4.450  1.00  0.00           O  
ATOM    809  CB  PRO A  52      16.650   2.061   7.522  1.00  0.00           C  
ATOM    810  CG  PRO A  52      16.224   0.724   8.102  1.00  0.00           C  
ATOM    811  CD  PRO A  52      14.792   0.559   7.669  1.00  0.00           C  
ATOM    812  HA  PRO A  52      15.538   3.198   6.048  1.00  0.00           H  
ATOM    813 1HB  PRO A  52      17.732   2.118   7.338  1.00  0.00           H  
ATOM    814 2HB  PRO A  52      16.389   2.918   8.152  1.00  0.00           H  
ATOM    815 1HG  PRO A  52      16.878  -0.079   7.730  1.00  0.00           H  
ATOM    816 2HG  PRO A  52      16.328   0.734   9.202  1.00  0.00           H  
ATOM    817 1HD  PRO A  52      14.559  -0.504   7.553  1.00  0.00           H  
ATOM    818 2HD  PRO A  52      14.152   1.048   8.402  1.00  0.00           H  
ATOM    819  N   LYS A  53      16.687   0.442   4.637  1.00  0.00           N  
ATOM    820  CA  LYS A  53      17.472  -0.003   3.490  1.00  0.00           C  
ATOM    821  C   LYS A  53      16.858   0.541   2.219  1.00  0.00           C  
ATOM    822  O   LYS A  53      17.570   0.984   1.319  1.00  0.00           O  
ATOM    823  CB  LYS A  53      17.612  -1.526   3.401  1.00  0.00           C  
ATOM    824  CG  LYS A  53      18.531  -2.165   4.457  1.00  0.00           C  
ATOM    825  CD  LYS A  53      18.698  -3.678   4.203  1.00  0.00           C  
ATOM    826  CE  LYS A  53      19.709  -4.323   5.152  1.00  0.00           C  
ATOM    827  NZ  LYS A  53      19.951  -5.770   4.804  1.00  0.00           N  
ATOM    828  H   LYS A  53      16.101  -0.214   5.127  1.00  0.00           H  
ATOM    829  HA  LYS A  53      18.475   0.416   3.574  1.00  0.00           H  
ATOM    830 1HB  LYS A  53      16.627  -1.973   3.505  1.00  0.00           H  
ATOM    831 2HB  LYS A  53      17.990  -1.800   2.414  1.00  0.00           H  
ATOM    832 1HG  LYS A  53      19.511  -1.687   4.420  1.00  0.00           H  
ATOM    833 2HG  LYS A  53      18.107  -2.011   5.449  1.00  0.00           H  
ATOM    834 1HD  LYS A  53      17.746  -4.174   4.355  1.00  0.00           H  
ATOM    835 2HD  LYS A  53      19.015  -3.847   3.170  1.00  0.00           H  
ATOM    836 1HE  LYS A  53      20.652  -3.784   5.089  1.00  0.00           H  
ATOM    837 2HE  LYS A  53      19.334  -4.264   6.173  1.00  0.00           H  
ATOM    838 1HZ  LYS A  53      20.633  -6.185   5.432  1.00  0.00           H  
ATOM    839 2HZ  LYS A  53      19.101  -6.313   4.852  1.00  0.00           H  
ATOM    840 3HZ  LYS A  53      20.309  -5.811   3.856  1.00  0.00           H  
ATOM    841  N   GLY A  54      15.525   0.528   2.139  1.00  0.00           N  
ATOM    842  CA  GLY A  54      14.861   1.118   1.001  1.00  0.00           C  
ATOM    843  C   GLY A  54      15.125   2.617   1.034  1.00  0.00           C  
ATOM    844  O   GLY A  54      15.456   3.232   0.019  1.00  0.00           O  
ATOM    845  H   GLY A  54      14.934   0.128   2.868  1.00  0.00           H  
ATOM    846 1HA  GLY A  54      15.238   0.681   0.077  1.00  0.00           H  
ATOM    847 2HA  GLY A  54      13.795   0.921   1.058  1.00  0.00           H  
ATOM    848  N   GLY A  55      14.890   3.215   2.220  1.00  0.00           N  
ATOM    849  CA  GLY A  55      15.054   4.650   2.453  1.00  0.00           C  
ATOM    850  C   GLY A  55      13.837   5.402   1.935  1.00  0.00           C  
ATOM    851  O   GLY A  55      13.797   6.635   1.926  1.00  0.00           O  
ATOM    852  H   GLY A  55      14.600   2.641   3.013  1.00  0.00           H  
ATOM    853 1HA  GLY A  55      15.184   4.831   3.520  1.00  0.00           H  
ATOM    854 2HA  GLY A  55      15.954   5.002   1.952  1.00  0.00           H  
ATOM    855  N   LYS A  56      12.870   4.625   1.476  1.00  0.00           N  
ATOM    856  CA  LYS A  56      11.656   5.081   0.847  1.00  0.00           C  
ATOM    857  C   LYS A  56      10.399   4.499   1.452  1.00  0.00           C  
ATOM    858  O   LYS A  56      10.431   3.548   2.251  1.00  0.00           O  
ATOM    859  CB  LYS A  56      11.652   4.691  -0.636  1.00  0.00           C  
ATOM    860  CG  LYS A  56      12.719   5.301  -1.515  1.00  0.00           C  
ATOM    861  CD  LYS A  56      12.485   4.877  -2.960  1.00  0.00           C  
ATOM    862  CE  LYS A  56      13.526   5.443  -3.897  1.00  0.00           C  
ATOM    863  NZ  LYS A  56      13.268   5.042  -5.321  1.00  0.00           N  
ATOM    864  H   LYS A  56      13.011   3.632   1.557  1.00  0.00           H  
ATOM    865  HA  LYS A  56      11.600   6.164   0.947  1.00  0.00           H  
ATOM    866 1HB  LYS A  56      11.780   3.622  -0.710  1.00  0.00           H  
ATOM    867 2HB  LYS A  56      10.682   4.933  -1.078  1.00  0.00           H  
ATOM    868 1HG  LYS A  56      12.675   6.381  -1.453  1.00  0.00           H  
ATOM    869 2HG  LYS A  56      13.707   4.968  -1.193  1.00  0.00           H  
ATOM    870 1HD  LYS A  56      12.496   3.790  -3.030  1.00  0.00           H  
ATOM    871 2HD  LYS A  56      11.499   5.233  -3.280  1.00  0.00           H  
ATOM    872 1HE  LYS A  56      13.517   6.521  -3.821  1.00  0.00           H  
ATOM    873 2HE  LYS A  56      14.509   5.079  -3.600  1.00  0.00           H  
ATOM    874 1HZ  LYS A  56      13.974   5.434  -5.919  1.00  0.00           H  
ATOM    875 2HZ  LYS A  56      13.286   4.039  -5.396  1.00  0.00           H  
ATOM    876 3HZ  LYS A  56      12.338   5.378  -5.637  1.00  0.00           H  
ATOM    877  N   PHE A  57       9.298   5.102   1.054  1.00  0.00           N  
ATOM    878  CA  PHE A  57       7.992   4.580   1.377  1.00  0.00           C  
ATOM    879  C   PHE A  57       7.015   4.959   0.281  1.00  0.00           C  
ATOM    880  O   PHE A  57       7.254   5.894  -0.496  1.00  0.00           O  
ATOM    881  CB  PHE A  57       7.479   5.097   2.719  1.00  0.00           C  
ATOM    882  CG  PHE A  57       7.191   6.543   2.769  1.00  0.00           C  
ATOM    883  CD1 PHE A  57       5.924   7.002   2.465  1.00  0.00           C  
ATOM    884  CD2 PHE A  57       8.141   7.443   3.160  1.00  0.00           C  
ATOM    885  CE1 PHE A  57       5.630   8.324   2.551  1.00  0.00           C  
ATOM    886  CE2 PHE A  57       7.831   8.785   3.247  1.00  0.00           C  
ATOM    887  CZ  PHE A  57       6.578   9.214   2.945  1.00  0.00           C  
ATOM    888  H   PHE A  57       9.393   5.919   0.448  1.00  0.00           H  
ATOM    889  HA  PHE A  57       8.053   3.492   1.416  1.00  0.00           H  
ATOM    890 1HB  PHE A  57       6.562   4.578   2.976  1.00  0.00           H  
ATOM    891 2HB  PHE A  57       8.205   4.865   3.499  1.00  0.00           H  
ATOM    892  HD1 PHE A  57       5.159   6.287   2.159  1.00  0.00           H  
ATOM    893  HD2 PHE A  57       9.131   7.077   3.410  1.00  0.00           H  
ATOM    894  HE1 PHE A  57       4.637   8.667   2.303  1.00  0.00           H  
ATOM    895  HE2 PHE A  57       8.566   9.502   3.555  1.00  0.00           H  
ATOM    896  HZ  PHE A  57       6.344  10.257   3.016  1.00  0.00           H  
ATOM    897  N   HIS A  58       5.901   4.255   0.247  1.00  0.00           N  
ATOM    898  CA  HIS A  58       4.864   4.570  -0.719  1.00  0.00           C  
ATOM    899  C   HIS A  58       3.528   4.726  -0.049  1.00  0.00           C  
ATOM    900  O   HIS A  58       3.259   4.130   0.986  1.00  0.00           O  
ATOM    901  CB  HIS A  58       4.751   3.490  -1.798  1.00  0.00           C  
ATOM    902  CG  HIS A  58       5.937   3.351  -2.667  1.00  0.00           C  
ATOM    903  ND1 HIS A  58       7.111   2.757  -2.249  1.00  0.00           N  
ATOM    904  CD2 HIS A  58       6.130   3.697  -3.949  1.00  0.00           C  
ATOM    905  CE1 HIS A  58       7.979   2.776  -3.242  1.00  0.00           C  
ATOM    906  NE2 HIS A  58       7.409   3.335  -4.275  1.00  0.00           N  
ATOM    907  H   HIS A  58       5.798   3.492   0.915  1.00  0.00           H  
ATOM    908  HA  HIS A  58       5.097   5.514  -1.203  1.00  0.00           H  
ATOM    909 1HB  HIS A  58       4.558   2.557  -1.348  1.00  0.00           H  
ATOM    910 2HB  HIS A  58       3.896   3.720  -2.440  1.00  0.00           H  
ATOM    911  HD2 HIS A  58       5.405   4.188  -4.599  1.00  0.00           H  
ATOM    912  HE1 HIS A  58       8.998   2.402  -3.225  1.00  0.00           H  
ATOM    913  HE2 HIS A  58       7.874   3.496  -5.179  1.00  0.00           H  
ATOM    914  N   VAL A  59       2.680   5.524  -0.648  1.00  0.00           N  
ATOM    915  CA  VAL A  59       1.336   5.683  -0.114  1.00  0.00           C  
ATOM    916  C   VAL A  59       0.414   5.191  -1.210  1.00  0.00           C  
ATOM    917  O   VAL A  59       0.475   5.700  -2.330  1.00  0.00           O  
ATOM    918  CB  VAL A  59       1.087   7.147   0.253  1.00  0.00           C  
ATOM    919  CG1 VAL A  59      -0.288   7.292   0.828  1.00  0.00           C  
ATOM    920  CG2 VAL A  59       2.182   7.633   1.185  1.00  0.00           C  
ATOM    921  H   VAL A  59       2.981   5.986  -1.508  1.00  0.00           H  
ATOM    922  HA  VAL A  59       1.198   5.061   0.770  1.00  0.00           H  
ATOM    923  HB  VAL A  59       1.122   7.717  -0.609  1.00  0.00           H  
ATOM    924 1HG1 VAL A  59      -0.496   8.331   1.069  1.00  0.00           H  
ATOM    925 2HG1 VAL A  59      -1.018   6.933   0.114  1.00  0.00           H  
ATOM    926 3HG1 VAL A  59      -0.342   6.694   1.725  1.00  0.00           H  
ATOM    927 1HG2 VAL A  59       2.023   8.671   1.422  1.00  0.00           H  
ATOM    928 2HG2 VAL A  59       2.185   7.056   2.090  1.00  0.00           H  
ATOM    929 3HG2 VAL A  59       3.144   7.525   0.692  1.00  0.00           H  
ATOM    930  N   VAL A  60      -0.357   4.139  -0.932  1.00  0.00           N  
ATOM    931  CA  VAL A  60      -1.119   3.502  -2.006  1.00  0.00           C  
ATOM    932  C   VAL A  60      -2.620   3.415  -1.694  1.00  0.00           C  
ATOM    933  O   VAL A  60      -3.027   3.013  -0.596  1.00  0.00           O  
ATOM    934  CB  VAL A  60      -0.548   2.095  -2.293  1.00  0.00           C  
ATOM    935  CG1 VAL A  60      -1.301   1.479  -3.454  1.00  0.00           C  
ATOM    936  CG2 VAL A  60       0.973   2.163  -2.573  1.00  0.00           C  
ATOM    937  H   VAL A  60      -0.410   3.785   0.026  1.00  0.00           H  
ATOM    938  HA  VAL A  60      -1.009   4.098  -2.911  1.00  0.00           H  
ATOM    939  HB  VAL A  60      -0.726   1.462  -1.427  1.00  0.00           H  
ATOM    940 1HG1 VAL A  60      -0.927   0.472  -3.644  1.00  0.00           H  
ATOM    941 2HG1 VAL A  60      -2.350   1.436  -3.228  1.00  0.00           H  
ATOM    942 3HG1 VAL A  60      -1.160   2.086  -4.345  1.00  0.00           H  
ATOM    943 1HG2 VAL A  60       1.342   1.163  -2.768  1.00  0.00           H  
ATOM    944 2HG2 VAL A  60       1.159   2.779  -3.438  1.00  0.00           H  
ATOM    945 3HG2 VAL A  60       1.495   2.578  -1.711  1.00  0.00           H  
ATOM    946  N   PHE A  61      -3.431   3.794  -2.689  1.00  0.00           N  
ATOM    947  CA  PHE A  61      -4.881   3.856  -2.569  1.00  0.00           C  
ATOM    948  C   PHE A  61      -5.575   2.787  -3.429  1.00  0.00           C  
ATOM    949  O   PHE A  61      -5.266   2.646  -4.627  1.00  0.00           O  
ATOM    950  CB  PHE A  61      -5.307   5.235  -3.062  1.00  0.00           C  
ATOM    951  CG  PHE A  61      -4.654   6.347  -2.285  1.00  0.00           C  
ATOM    952  CD1 PHE A  61      -3.407   6.782  -2.635  1.00  0.00           C  
ATOM    953  CD2 PHE A  61      -5.246   6.930  -1.232  1.00  0.00           C  
ATOM    954  CE1 PHE A  61      -2.797   7.762  -1.939  1.00  0.00           C  
ATOM    955  CE2 PHE A  61      -4.664   7.915  -0.522  1.00  0.00           C  
ATOM    956  CZ  PHE A  61      -3.425   8.346  -0.862  1.00  0.00           C  
ATOM    957  H   PHE A  61      -3.014   4.084  -3.569  1.00  0.00           H  
ATOM    958  HA  PHE A  61      -5.161   3.713  -1.524  1.00  0.00           H  
ATOM    959 1HB  PHE A  61      -5.046   5.343  -4.107  1.00  0.00           H  
ATOM    960 2HB  PHE A  61      -6.386   5.337  -2.975  1.00  0.00           H  
ATOM    961  HD1 PHE A  61      -2.901   6.328  -3.473  1.00  0.00           H  
ATOM    962  HD2 PHE A  61      -6.171   6.594  -0.942  1.00  0.00           H  
ATOM    963  HE1 PHE A  61      -1.822   8.066  -2.236  1.00  0.00           H  
ATOM    964  HE2 PHE A  61      -5.187   8.324   0.324  1.00  0.00           H  
ATOM    965  HZ  PHE A  61      -2.941   9.132  -0.286  1.00  0.00           H  
ATOM    966  N   HIS A  62      -6.557   2.091  -2.830  1.00  0.00           N  
ATOM    967  CA  HIS A  62      -7.313   1.023  -3.489  1.00  0.00           C  
ATOM    968  C   HIS A  62      -8.831   1.145  -3.345  1.00  0.00           C  
ATOM    969  O   HIS A  62      -9.355   1.758  -2.413  1.00  0.00           O  
ATOM    970  CB  HIS A  62      -6.958  -0.359  -2.907  1.00  0.00           C  
ATOM    971  CG  HIS A  62      -5.532  -0.732  -2.997  1.00  0.00           C  
ATOM    972  ND1 HIS A  62      -4.617  -0.403  -2.025  1.00  0.00           N  
ATOM    973  CD2 HIS A  62      -4.844  -1.378  -3.957  1.00  0.00           C  
ATOM    974  CE1 HIS A  62      -3.428  -0.848  -2.385  1.00  0.00           C  
ATOM    975  NE2 HIS A  62      -3.535  -1.423  -3.560  1.00  0.00           N  
ATOM    976  H   HIS A  62      -6.754   2.274  -1.850  1.00  0.00           H  
ATOM    977  HA  HIS A  62      -7.086   1.024  -4.552  1.00  0.00           H  
ATOM    978 1HB  HIS A  62      -7.252  -0.388  -1.856  1.00  0.00           H  
ATOM    979 2HB  HIS A  62      -7.538  -1.125  -3.427  1.00  0.00           H  
ATOM    980  HD2 HIS A  62      -5.250  -1.773  -4.884  1.00  0.00           H  
ATOM    981  HE1 HIS A  62      -2.507  -0.734  -1.827  1.00  0.00           H  
ATOM    982  HE2 HIS A  62      -2.742  -1.825  -4.098  1.00  0.00           H  
ATOM    983  N   LYS A  63      -9.541   0.510  -4.263  1.00  0.00           N  
ATOM    984  CA  LYS A  63     -10.989   0.381  -4.189  1.00  0.00           C  
ATOM    985  C   LYS A  63     -11.412  -1.053  -3.916  1.00  0.00           C  
ATOM    986  O   LYS A  63     -10.996  -1.966  -4.636  1.00  0.00           O  
ATOM    987  CB  LYS A  63     -11.635   0.824  -5.497  1.00  0.00           C  
ATOM    988  CG  LYS A  63     -13.156   0.704  -5.547  1.00  0.00           C  
ATOM    989  CD  LYS A  63     -13.687   1.162  -6.904  1.00  0.00           C  
ATOM    990  CE  LYS A  63     -15.203   0.944  -7.029  1.00  0.00           C  
ATOM    991  NZ  LYS A  63     -15.718   1.377  -8.360  1.00  0.00           N  
ATOM    992  H   LYS A  63      -9.047   0.073  -5.037  1.00  0.00           H  
ATOM    993  HA  LYS A  63     -11.363   1.001  -3.373  1.00  0.00           H  
ATOM    994 1HB  LYS A  63     -11.407   1.864  -5.663  1.00  0.00           H  
ATOM    995 2HB  LYS A  63     -11.214   0.252  -6.326  1.00  0.00           H  
ATOM    996 1HG  LYS A  63     -13.451  -0.334  -5.383  1.00  0.00           H  
ATOM    997 2HG  LYS A  63     -13.605   1.321  -4.759  1.00  0.00           H  
ATOM    998 1HD  LYS A  63     -13.476   2.225  -7.030  1.00  0.00           H  
ATOM    999 2HD  LYS A  63     -13.182   0.610  -7.697  1.00  0.00           H  
ATOM   1000 1HE  LYS A  63     -15.427  -0.115  -6.891  1.00  0.00           H  
ATOM   1001 2HE  LYS A  63     -15.713   1.511  -6.260  1.00  0.00           H  
ATOM   1002 1HZ  LYS A  63     -16.738   1.224  -8.395  1.00  0.00           H  
ATOM   1003 2HZ  LYS A  63     -15.538   2.360  -8.487  1.00  0.00           H  
ATOM   1004 3HZ  LYS A  63     -15.273   0.850  -9.090  1.00  0.00           H  
ATOM   1005  N   GLU A  64     -12.247  -1.247  -2.892  1.00  0.00           N  
ATOM   1006  CA  GLU A  64     -12.839  -2.551  -2.610  1.00  0.00           C  
ATOM   1007  C   GLU A  64     -14.238  -2.557  -3.207  1.00  0.00           C  
ATOM   1008  O   GLU A  64     -15.140  -1.845  -2.749  1.00  0.00           O  
ATOM   1009  CB  GLU A  64     -12.888  -2.884  -1.114  1.00  0.00           C  
ATOM   1010  CG  GLU A  64     -11.526  -3.091  -0.454  1.00  0.00           C  
ATOM   1011  CD  GLU A  64     -11.626  -3.528   1.020  1.00  0.00           C  
ATOM   1012  OE1 GLU A  64     -12.719  -3.689   1.510  1.00  0.00           O  
ATOM   1013  OE2 GLU A  64     -10.598  -3.699   1.648  1.00  0.00           O  
ATOM   1014  H   GLU A  64     -12.504  -0.464  -2.296  1.00  0.00           H  
ATOM   1015  HA  GLU A  64     -12.256  -3.326  -3.111  1.00  0.00           H  
ATOM   1016 1HB  GLU A  64     -13.390  -2.077  -0.587  1.00  0.00           H  
ATOM   1017 2HB  GLU A  64     -13.478  -3.788  -0.965  1.00  0.00           H  
ATOM   1018 1HG  GLU A  64     -10.977  -3.850  -1.013  1.00  0.00           H  
ATOM   1019 2HG  GLU A  64     -10.966  -2.158  -0.518  1.00  0.00           H  
ATOM   1020  N   ASP A  65     -14.380  -3.304  -4.288  1.00  0.00           N  
ATOM   1021  CA  ASP A  65     -15.584  -3.398  -5.096  1.00  0.00           C  
ATOM   1022  C   ASP A  65     -16.723  -3.983  -4.263  1.00  0.00           C  
ATOM   1023  O   ASP A  65     -16.462  -4.847  -3.425  1.00  0.00           O  
ATOM   1024  CB  ASP A  65     -15.336  -4.307  -6.309  1.00  0.00           C  
ATOM   1025  CG  ASP A  65     -16.409  -4.230  -7.377  1.00  0.00           C  
ATOM   1026  OD1 ASP A  65     -16.255  -3.440  -8.284  1.00  0.00           O  
ATOM   1027  OD2 ASP A  65     -17.411  -4.908  -7.251  1.00  0.00           O  
ATOM   1028  H   ASP A  65     -13.591  -3.886  -4.566  1.00  0.00           H  
ATOM   1029  HA  ASP A  65     -15.824  -2.401  -5.447  1.00  0.00           H  
ATOM   1030 1HB  ASP A  65     -14.374  -4.056  -6.757  1.00  0.00           H  
ATOM   1031 2HB  ASP A  65     -15.269  -5.330  -5.972  1.00  0.00           H  
ATOM   1032  N   PRO A  66     -17.984  -3.550  -4.438  1.00  0.00           N  
ATOM   1033  CA  PRO A  66     -19.160  -4.135  -3.811  1.00  0.00           C  
ATOM   1034  C   PRO A  66     -19.196  -5.677  -3.932  1.00  0.00           C  
ATOM   1035  O   PRO A  66     -19.735  -6.353  -3.053  1.00  0.00           O  
ATOM   1036  CB  PRO A  66     -20.293  -3.485  -4.609  1.00  0.00           C  
ATOM   1037  CG  PRO A  66     -19.743  -2.135  -5.017  1.00  0.00           C  
ATOM   1038  CD  PRO A  66     -18.289  -2.363  -5.292  1.00  0.00           C  
ATOM   1039  HA  PRO A  66     -19.198  -3.825  -2.755  1.00  0.00           H  
ATOM   1040 1HB  PRO A  66     -20.558  -4.120  -5.468  1.00  0.00           H  
ATOM   1041 2HB  PRO A  66     -21.191  -3.397  -3.978  1.00  0.00           H  
ATOM   1042 1HG  PRO A  66     -20.285  -1.764  -5.902  1.00  0.00           H  
ATOM   1043 2HG  PRO A  66     -19.906  -1.406  -4.243  1.00  0.00           H  
ATOM   1044 1HD  PRO A  66     -18.161  -2.562  -6.354  1.00  0.00           H  
ATOM   1045 2HD  PRO A  66     -17.733  -1.475  -4.956  1.00  0.00           H  
ATOM   1046  N   GLU A  67     -18.615  -6.249  -5.009  1.00  0.00           N  
ATOM   1047  CA  GLU A  67     -18.611  -7.706  -5.189  1.00  0.00           C  
ATOM   1048  C   GLU A  67     -17.424  -8.421  -4.510  1.00  0.00           C  
ATOM   1049  O   GLU A  67     -17.279  -9.637  -4.641  1.00  0.00           O  
ATOM   1050  CB  GLU A  67     -18.651  -8.086  -6.675  1.00  0.00           C  
ATOM   1051  CG  GLU A  67     -19.952  -7.695  -7.389  1.00  0.00           C  
ATOM   1052  CD  GLU A  67     -20.027  -8.160  -8.842  1.00  0.00           C  
ATOM   1053  OE1 GLU A  67     -19.095  -8.776  -9.310  1.00  0.00           O  
ATOM   1054  OE2 GLU A  67     -21.031  -7.906  -9.471  1.00  0.00           O  
ATOM   1055  H   GLU A  67     -18.174  -5.680  -5.743  1.00  0.00           H  
ATOM   1056  HA  GLU A  67     -19.523  -8.094  -4.735  1.00  0.00           H  
ATOM   1057 1HB  GLU A  67     -17.824  -7.593  -7.192  1.00  0.00           H  
ATOM   1058 2HB  GLU A  67     -18.511  -9.161  -6.782  1.00  0.00           H  
ATOM   1059 1HG  GLU A  67     -20.793  -8.114  -6.839  1.00  0.00           H  
ATOM   1060 2HG  GLU A  67     -20.040  -6.607  -7.358  1.00  0.00           H  
ATOM   1061  N   GLY A  68     -16.565  -7.677  -3.806  1.00  0.00           N  
ATOM   1062  CA  GLY A  68     -15.417  -8.257  -3.100  1.00  0.00           C  
ATOM   1063  C   GLY A  68     -14.093  -8.297  -3.876  1.00  0.00           C  
ATOM   1064  O   GLY A  68     -13.117  -8.888  -3.409  1.00  0.00           O  
ATOM   1065  H   GLY A  68     -16.717  -6.673  -3.722  1.00  0.00           H  
ATOM   1066 1HA  GLY A  68     -15.262  -7.682  -2.186  1.00  0.00           H  
ATOM   1067 2HA  GLY A  68     -15.674  -9.265  -2.781  1.00  0.00           H  
ATOM   1068  N   LYS A  69     -14.053  -7.680  -5.045  1.00  0.00           N  
ATOM   1069  CA  LYS A  69     -12.841  -7.624  -5.861  1.00  0.00           C  
ATOM   1070  C   LYS A  69     -12.090  -6.340  -5.524  1.00  0.00           C  
ATOM   1071  O   LYS A  69     -12.679  -5.427  -4.947  1.00  0.00           O  
ATOM   1072  CB  LYS A  69     -13.180  -7.669  -7.351  1.00  0.00           C  
ATOM   1073  CG  LYS A  69     -13.997  -8.890  -7.785  1.00  0.00           C  
ATOM   1074  CD  LYS A  69     -13.230 -10.190  -7.538  1.00  0.00           C  
ATOM   1075  CE  LYS A  69     -13.965 -11.398  -8.115  1.00  0.00           C  
ATOM   1076  NZ  LYS A  69     -13.278 -12.670  -7.774  1.00  0.00           N  
ATOM   1077  H   LYS A  69     -14.897  -7.234  -5.375  1.00  0.00           H  
ATOM   1078  HA  LYS A  69     -12.199  -8.472  -5.615  1.00  0.00           H  
ATOM   1079 1HB  LYS A  69     -13.744  -6.775  -7.623  1.00  0.00           H  
ATOM   1080 2HB  LYS A  69     -12.257  -7.662  -7.932  1.00  0.00           H  
ATOM   1081 1HG  LYS A  69     -14.938  -8.917  -7.223  1.00  0.00           H  
ATOM   1082 2HG  LYS A  69     -14.235  -8.812  -8.846  1.00  0.00           H  
ATOM   1083 1HD  LYS A  69     -12.237 -10.134  -7.995  1.00  0.00           H  
ATOM   1084 2HD  LYS A  69     -13.099 -10.341  -6.464  1.00  0.00           H  
ATOM   1085 1HE  LYS A  69     -14.982 -11.426  -7.722  1.00  0.00           H  
ATOM   1086 2HE  LYS A  69     -14.006 -11.304  -9.199  1.00  0.00           H  
ATOM   1087 1HZ  LYS A  69     -13.768 -13.449  -8.164  1.00  0.00           H  
ATOM   1088 2HZ  LYS A  69     -12.305 -12.672  -8.139  1.00  0.00           H  
ATOM   1089 3HZ  LYS A  69     -13.248 -12.760  -6.775  1.00  0.00           H  
ATOM   1090  N   GLU A  70     -10.811  -6.235  -5.878  1.00  0.00           N  
ATOM   1091  CA  GLU A  70     -10.132  -4.971  -5.584  1.00  0.00           C  
ATOM   1092  C   GLU A  70      -9.296  -4.437  -6.744  1.00  0.00           C  
ATOM   1093  O   GLU A  70      -8.767  -5.200  -7.562  1.00  0.00           O  
ATOM   1094  CB  GLU A  70      -9.249  -5.109  -4.335  1.00  0.00           C  
ATOM   1095  CG  GLU A  70      -8.140  -6.138  -4.467  1.00  0.00           C  
ATOM   1096  CD  GLU A  70      -7.239  -6.261  -3.246  1.00  0.00           C  
ATOM   1097  OE1 GLU A  70      -7.461  -5.579  -2.275  1.00  0.00           O  
ATOM   1098  OE2 GLU A  70      -6.323  -7.057  -3.305  1.00  0.00           O  
ATOM   1099  H   GLU A  70     -10.329  -6.997  -6.335  1.00  0.00           H  
ATOM   1100  HA  GLU A  70     -10.890  -4.224  -5.374  1.00  0.00           H  
ATOM   1101 1HB  GLU A  70      -8.793  -4.142  -4.107  1.00  0.00           H  
ATOM   1102 2HB  GLU A  70      -9.872  -5.383  -3.481  1.00  0.00           H  
ATOM   1103 1HG  GLU A  70      -8.590  -7.112  -4.666  1.00  0.00           H  
ATOM   1104 2HG  GLU A  70      -7.547  -5.869  -5.322  1.00  0.00           H  
ATOM   1105  N   GLU A  71      -9.134  -3.110  -6.747  1.00  0.00           N  
ATOM   1106  CA  GLU A  71      -8.388  -2.384  -7.780  1.00  0.00           C  
ATOM   1107  C   GLU A  71      -7.520  -1.244  -7.239  1.00  0.00           C  
ATOM   1108  O   GLU A  71      -7.925  -0.499  -6.348  1.00  0.00           O  
ATOM   1109  CB  GLU A  71      -9.384  -1.806  -8.793  1.00  0.00           C  
ATOM   1110  CG  GLU A  71      -8.758  -1.085  -9.970  1.00  0.00           C  
ATOM   1111  CD  GLU A  71      -9.760  -0.599 -10.974  1.00  0.00           C  
ATOM   1112  OE1 GLU A  71     -10.932  -0.832 -10.796  1.00  0.00           O  
ATOM   1113  OE2 GLU A  71      -9.342   0.012 -11.939  1.00  0.00           O  
ATOM   1114  H   GLU A  71      -9.623  -2.588  -6.017  1.00  0.00           H  
ATOM   1115  HA  GLU A  71      -7.735  -3.092  -8.288  1.00  0.00           H  
ATOM   1116 1HB  GLU A  71     -10.009  -2.610  -9.184  1.00  0.00           H  
ATOM   1117 2HB  GLU A  71     -10.042  -1.098  -8.285  1.00  0.00           H  
ATOM   1118 1HG  GLU A  71      -8.207  -0.223  -9.602  1.00  0.00           H  
ATOM   1119 2HG  GLU A  71      -8.048  -1.751 -10.457  1.00  0.00           H  
ATOM   1120  N   THR A  72      -6.303  -1.110  -7.773  1.00  0.00           N  
ATOM   1121  CA  THR A  72      -5.417  -0.021  -7.352  1.00  0.00           C  
ATOM   1122  C   THR A  72      -5.803   1.254  -8.098  1.00  0.00           C  
ATOM   1123  O   THR A  72      -5.916   1.243  -9.325  1.00  0.00           O  
ATOM   1124  CB  THR A  72      -3.942  -0.373  -7.618  1.00  0.00           C  
ATOM   1125  OG1 THR A  72      -3.635  -1.600  -6.930  1.00  0.00           O  
ATOM   1126  CG2 THR A  72      -3.042   0.758  -7.065  1.00  0.00           C  
ATOM   1127  H   THR A  72      -6.001  -1.750  -8.493  1.00  0.00           H  
ATOM   1128  HA  THR A  72      -5.546   0.164  -6.288  1.00  0.00           H  
ATOM   1129  HB  THR A  72      -3.768  -0.501  -8.684  1.00  0.00           H  
ATOM   1130  HG1 THR A  72      -2.662  -1.800  -6.947  1.00  0.00           H  
ATOM   1131 1HG2 THR A  72      -1.995   0.502  -7.229  1.00  0.00           H  
ATOM   1132 2HG2 THR A  72      -3.269   1.696  -7.570  1.00  0.00           H  
ATOM   1133 3HG2 THR A  72      -3.224   0.871  -5.993  1.00  0.00           H  
ATOM   1134  N   LEU A  73      -6.032   2.337  -7.354  1.00  0.00           N  
ATOM   1135  CA  LEU A  73      -6.464   3.618  -7.922  1.00  0.00           C  
ATOM   1136  C   LEU A  73      -5.364   4.668  -8.031  1.00  0.00           C  
ATOM   1137  O   LEU A  73      -5.325   5.442  -8.998  1.00  0.00           O  
ATOM   1138  CB  LEU A  73      -7.602   4.191  -7.069  1.00  0.00           C  
ATOM   1139  CG  LEU A  73      -9.037   3.773  -7.456  1.00  0.00           C  
ATOM   1140  CD1 LEU A  73      -9.136   2.260  -7.540  1.00  0.00           C  
ATOM   1141  CD2 LEU A  73     -10.001   4.315  -6.392  1.00  0.00           C  
ATOM   1142  H   LEU A  73      -5.893   2.274  -6.346  1.00  0.00           H  
ATOM   1143  HA  LEU A  73      -6.845   3.426  -8.924  1.00  0.00           H  
ATOM   1144 1HB  LEU A  73      -7.437   3.884  -6.033  1.00  0.00           H  
ATOM   1145 2HB  LEU A  73      -7.548   5.279  -7.113  1.00  0.00           H  
ATOM   1146  HG  LEU A  73      -9.292   4.188  -8.430  1.00  0.00           H  
ATOM   1147 1HD1 LEU A  73     -10.149   1.972  -7.813  1.00  0.00           H  
ATOM   1148 2HD1 LEU A  73      -8.459   1.892  -8.297  1.00  0.00           H  
ATOM   1149 3HD1 LEU A  73      -8.880   1.832  -6.585  1.00  0.00           H  
ATOM   1150 1HD2 LEU A  73     -11.024   4.039  -6.649  1.00  0.00           H  
ATOM   1151 2HD2 LEU A  73      -9.743   3.890  -5.418  1.00  0.00           H  
ATOM   1152 3HD2 LEU A  73      -9.922   5.401  -6.347  1.00  0.00           H  
ATOM   1153  N   ALA A  74      -4.499   4.744  -7.018  1.00  0.00           N  
ATOM   1154  CA  ALA A  74      -3.474   5.796  -7.025  1.00  0.00           C  
ATOM   1155  C   ALA A  74      -2.293   5.487  -6.119  1.00  0.00           C  
ATOM   1156  O   ALA A  74      -2.392   4.692  -5.181  1.00  0.00           O  
ATOM   1157  CB  ALA A  74      -4.089   7.135  -6.608  1.00  0.00           C  
ATOM   1158  H   ALA A  74      -4.574   4.082  -6.244  1.00  0.00           H  
ATOM   1159  HA  ALA A  74      -3.087   5.878  -8.039  1.00  0.00           H  
ATOM   1160 1HB  ALA A  74      -3.322   7.910  -6.659  1.00  0.00           H  
ATOM   1161 2HB  ALA A  74      -4.906   7.395  -7.282  1.00  0.00           H  
ATOM   1162 3HB  ALA A  74      -4.466   7.071  -5.597  1.00  0.00           H  
ATOM   1163  N   ARG A  75      -1.160   6.136  -6.377  1.00  0.00           N  
ATOM   1164  CA  ARG A  75      -0.051   6.011  -5.440  1.00  0.00           C  
ATOM   1165  C   ARG A  75       1.014   7.103  -5.506  1.00  0.00           C  
ATOM   1166  O   ARG A  75       1.264   7.722  -6.546  1.00  0.00           O  
ATOM   1167  CB  ARG A  75       0.681   4.683  -5.603  1.00  0.00           C  
ATOM   1168  CG  ARG A  75       1.363   4.469  -6.945  1.00  0.00           C  
ATOM   1169  CD  ARG A  75       2.271   3.265  -6.922  1.00  0.00           C  
ATOM   1170  NE  ARG A  75       2.869   2.998  -8.235  1.00  0.00           N  
ATOM   1171  CZ  ARG A  75       3.921   3.705  -8.747  1.00  0.00           C  
ATOM   1172  NH1 ARG A  75       4.446   4.710  -8.093  1.00  0.00           N  
ATOM   1173  NH2 ARG A  75       4.442   3.421  -9.912  1.00  0.00           N  
ATOM   1174  H   ARG A  75      -1.104   6.762  -7.180  1.00  0.00           H  
ATOM   1175  HA  ARG A  75      -0.482   6.039  -4.444  1.00  0.00           H  
ATOM   1176 1HB  ARG A  75       1.458   4.620  -4.841  1.00  0.00           H  
ATOM   1177 2HB  ARG A  75       0.002   3.856  -5.441  1.00  0.00           H  
ATOM   1178 1HG  ARG A  75       0.611   4.317  -7.720  1.00  0.00           H  
ATOM   1179 2HG  ARG A  75       1.964   5.348  -7.185  1.00  0.00           H  
ATOM   1180 1HD  ARG A  75       3.073   3.417  -6.199  1.00  0.00           H  
ATOM   1181 2HD  ARG A  75       1.689   2.387  -6.634  1.00  0.00           H  
ATOM   1182  HE  ARG A  75       2.494   2.186  -8.767  1.00  0.00           H  
ATOM   1183 1HH1 ARG A  75       4.089   4.982  -7.190  1.00  0.00           H  
ATOM   1184 2HH1 ARG A  75       5.227   5.224  -8.544  1.00  0.00           H  
ATOM   1185 1HH2 ARG A  75       4.093   2.654 -10.457  1.00  0.00           H  
ATOM   1186 2HH2 ARG A  75       5.231   4.003 -10.249  1.00  0.00           H  
ATOM   1187  N   PHE A  76       1.728   7.242  -4.392  1.00  0.00           N  
ATOM   1188  CA  PHE A  76       2.880   8.133  -4.278  1.00  0.00           C  
ATOM   1189  C   PHE A  76       4.150   7.335  -4.001  1.00  0.00           C  
ATOM   1190  O   PHE A  76       4.113   6.397  -3.202  1.00  0.00           O  
ATOM   1191  CB  PHE A  76       2.771   9.000  -3.038  1.00  0.00           C  
ATOM   1192  CG  PHE A  76       1.675  10.014  -2.845  1.00  0.00           C  
ATOM   1193  CD1 PHE A  76       0.451   9.632  -2.386  1.00  0.00           C  
ATOM   1194  CD2 PHE A  76       1.918  11.356  -2.976  1.00  0.00           C  
ATOM   1195  CE1 PHE A  76      -0.505  10.554  -2.068  1.00  0.00           C  
ATOM   1196  CE2 PHE A  76       0.967  12.265  -2.654  1.00  0.00           C  
ATOM   1197  CZ  PHE A  76      -0.237  11.856  -2.191  1.00  0.00           C  
ATOM   1198  H   PHE A  76       1.425   6.710  -3.575  1.00  0.00           H  
ATOM   1199  HA  PHE A  76       2.997   8.718  -5.191  1.00  0.00           H  
ATOM   1200 1HB  PHE A  76       2.760   8.346  -2.177  1.00  0.00           H  
ATOM   1201 2HB  PHE A  76       3.705   9.547  -2.986  1.00  0.00           H  
ATOM   1202  HD1 PHE A  76       0.251   8.580  -2.274  1.00  0.00           H  
ATOM   1203  HD2 PHE A  76       2.875  11.686  -3.315  1.00  0.00           H  
ATOM   1204  HE1 PHE A  76      -1.470  10.248  -1.700  1.00  0.00           H  
ATOM   1205  HE2 PHE A  76       1.160  13.313  -2.753  1.00  0.00           H  
ATOM   1206  HZ  PHE A  76      -0.988  12.588  -1.929  1.00  0.00           H  
ATOM   1207  N   GLU A  77       5.286   7.789  -4.538  1.00  0.00           N  
ATOM   1208  CA  GLU A  77       6.606   7.270  -4.155  1.00  0.00           C  
ATOM   1209  C   GLU A  77       7.442   8.367  -3.552  1.00  0.00           C  
ATOM   1210  O   GLU A  77       7.694   9.389  -4.210  1.00  0.00           O  
ATOM   1211  CB  GLU A  77       7.401   6.674  -5.322  1.00  0.00           C  
ATOM   1212  CG  GLU A  77       8.821   6.182  -4.876  1.00  0.00           C  
ATOM   1213  CD  GLU A  77       9.598   5.380  -5.918  1.00  0.00           C  
ATOM   1214  OE1 GLU A  77      10.662   5.806  -6.329  1.00  0.00           O  
ATOM   1215  OE2 GLU A  77       9.150   4.300  -6.245  1.00  0.00           O  
ATOM   1216  H   GLU A  77       5.231   8.524  -5.236  1.00  0.00           H  
ATOM   1217  HA  GLU A  77       6.476   6.503  -3.391  1.00  0.00           H  
ATOM   1218 1HB  GLU A  77       6.855   5.859  -5.786  1.00  0.00           H  
ATOM   1219 2HB  GLU A  77       7.549   7.442  -6.071  1.00  0.00           H  
ATOM   1220 1HG  GLU A  77       9.399   7.066  -4.644  1.00  0.00           H  
ATOM   1221 2HG  GLU A  77       8.743   5.621  -3.951  1.00  0.00           H  
ATOM   1222  N   PHE A  78       7.905   8.139  -2.323  1.00  0.00           N  
ATOM   1223  CA  PHE A  78       8.696   9.130  -1.630  1.00  0.00           C  
ATOM   1224  C   PHE A  78      10.040   8.629  -1.068  1.00  0.00           C  
ATOM   1225  O   PHE A  78      10.172   7.475  -0.650  1.00  0.00           O  
ATOM   1226  CB  PHE A  78       7.956   9.654  -0.430  1.00  0.00           C  
ATOM   1227  CG  PHE A  78       6.619  10.401  -0.567  1.00  0.00           C  
ATOM   1228  CD1 PHE A  78       5.420   9.738  -0.416  1.00  0.00           C  
ATOM   1229  CD2 PHE A  78       6.577  11.773  -0.779  1.00  0.00           C  
ATOM   1230  CE1 PHE A  78       4.231  10.436  -0.439  1.00  0.00           C  
ATOM   1231  CE2 PHE A  78       5.394  12.459  -0.809  1.00  0.00           C  
ATOM   1232  CZ  PHE A  78       4.222  11.791  -0.633  1.00  0.00           C  
ATOM   1233  H   PHE A  78       7.666   7.275  -1.830  1.00  0.00           H  
ATOM   1234  HA  PHE A  78       8.897   9.937  -2.324  1.00  0.00           H  
ATOM   1235 1HB  PHE A  78       7.791   8.819   0.244  1.00  0.00           H  
ATOM   1236 2HB  PHE A  78       8.629  10.277   0.035  1.00  0.00           H  
ATOM   1237  HD1 PHE A  78       5.423   8.658  -0.249  1.00  0.00           H  
ATOM   1238  HD2 PHE A  78       7.504  12.315  -0.913  1.00  0.00           H  
ATOM   1239  HE1 PHE A  78       3.291   9.912  -0.300  1.00  0.00           H  
ATOM   1240  HE2 PHE A  78       5.392  13.537  -0.965  1.00  0.00           H  
ATOM   1241  HZ  PHE A  78       3.278  12.336  -0.646  1.00  0.00           H  
ATOM   1242  N   LYS A  79      11.012   9.549  -0.965  1.00  0.00           N  
ATOM   1243  CA  LYS A  79      12.312   9.286  -0.316  1.00  0.00           C  
ATOM   1244  C   LYS A  79      12.473  10.047   0.999  1.00  0.00           C  
ATOM   1245  O   LYS A  79      12.205  11.245   1.065  1.00  0.00           O  
ATOM   1246  CB  LYS A  79      13.477   9.647  -1.229  1.00  0.00           C  
ATOM   1247  CG  LYS A  79      14.843   9.429  -0.605  1.00  0.00           C  
ATOM   1248  CD  LYS A  79      15.966   9.853  -1.538  1.00  0.00           C  
ATOM   1249  CE  LYS A  79      17.309   9.753  -0.820  1.00  0.00           C  
ATOM   1250  NZ  LYS A  79      18.424  10.306  -1.625  1.00  0.00           N  
ATOM   1251  H   LYS A  79      10.828  10.474  -1.358  1.00  0.00           H  
ATOM   1252  HA  LYS A  79      12.376   8.226  -0.079  1.00  0.00           H  
ATOM   1253 1HB  LYS A  79      13.443   9.016  -2.087  1.00  0.00           H  
ATOM   1254 2HB  LYS A  79      13.398  10.672  -1.562  1.00  0.00           H  
ATOM   1255 1HG  LYS A  79      14.931  10.026   0.305  1.00  0.00           H  
ATOM   1256 2HG  LYS A  79      14.959   8.374  -0.338  1.00  0.00           H  
ATOM   1257 1HD  LYS A  79      15.977   9.214  -2.421  1.00  0.00           H  
ATOM   1258 2HD  LYS A  79      15.806  10.888  -1.858  1.00  0.00           H  
ATOM   1259 1HE  LYS A  79      17.241  10.303   0.113  1.00  0.00           H  
ATOM   1260 2HE  LYS A  79      17.518   8.708  -0.595  1.00  0.00           H  
ATOM   1261 1HZ  LYS A  79      19.284  10.234  -1.092  1.00  0.00           H  
ATOM   1262 2HZ  LYS A  79      18.512   9.803  -2.491  1.00  0.00           H  
ATOM   1263 3HZ  LYS A  79      18.233  11.288  -1.815  1.00  0.00           H  
ATOM   1264  N   VAL A  80      12.934   9.365   2.047  1.00  0.00           N  
ATOM   1265  CA  VAL A  80      13.108  10.022   3.345  1.00  0.00           C  
ATOM   1266  C   VAL A  80      14.567  10.364   3.642  1.00  0.00           C  
ATOM   1267  O   VAL A  80      15.424   9.477   3.679  1.00  0.00           O  
ATOM   1268  CB  VAL A  80      12.617   9.094   4.463  1.00  0.00           C  
ATOM   1269  CG1 VAL A  80      12.801   9.757   5.814  1.00  0.00           C  
ATOM   1270  CG2 VAL A  80      11.204   8.741   4.222  1.00  0.00           C  
ATOM   1271  H   VAL A  80      13.166   8.375   1.953  1.00  0.00           H  
ATOM   1272  HA  VAL A  80      12.524  10.943   3.355  1.00  0.00           H  
ATOM   1273  HB  VAL A  80      13.219   8.193   4.458  1.00  0.00           H  
ATOM   1274 1HG1 VAL A  80      12.464   9.078   6.588  1.00  0.00           H  
ATOM   1275 2HG1 VAL A  80      13.851   9.987   5.962  1.00  0.00           H  
ATOM   1276 3HG1 VAL A  80      12.218  10.678   5.855  1.00  0.00           H  
ATOM   1277 1HG2 VAL A  80      10.852   8.072   4.996  1.00  0.00           H  
ATOM   1278 2HG2 VAL A  80      10.629   9.638   4.234  1.00  0.00           H  
ATOM   1279 3HG2 VAL A  80      11.122   8.254   3.250  1.00  0.00           H  
ATOM   1280  N   GLU A  81      14.856  11.652   3.848  1.00  0.00           N  
ATOM   1281  CA  GLU A  81      16.230  12.057   4.141  1.00  0.00           C  
ATOM   1282  C   GLU A  81      16.275  13.368   4.926  1.00  0.00           C  
ATOM   1283  O   GLU A  81      15.630  14.349   4.566  1.00  0.00           O  
ATOM   1284  CB  GLU A  81      17.015  12.185   2.828  1.00  0.00           C  
ATOM   1285  CG  GLU A  81      18.507  12.480   2.968  1.00  0.00           C  
ATOM   1286  CD  GLU A  81      19.226  12.479   1.626  1.00  0.00           C  
ATOM   1287  OE1 GLU A  81      18.557  12.415   0.616  1.00  0.00           O  
ATOM   1288  OE2 GLU A  81      20.431  12.524   1.611  1.00  0.00           O  
ATOM   1289  H   GLU A  81      14.107  12.346   3.806  1.00  0.00           H  
ATOM   1290  HA  GLU A  81      16.695  11.282   4.750  1.00  0.00           H  
ATOM   1291 1HB  GLU A  81      16.920  11.259   2.268  1.00  0.00           H  
ATOM   1292 2HB  GLU A  81      16.574  12.974   2.220  1.00  0.00           H  
ATOM   1293 1HG  GLU A  81      18.634  13.456   3.436  1.00  0.00           H  
ATOM   1294 2HG  GLU A  81      18.956  11.732   3.621  1.00  0.00           H  
ATOM   1295  N   GLY A  82      17.003  13.392   6.040  1.00  0.00           N  
ATOM   1296  CA  GLY A  82      17.132  14.634   6.810  1.00  0.00           C  
ATOM   1297  C   GLY A  82      15.844  14.986   7.558  1.00  0.00           C  
ATOM   1298  O   GLY A  82      15.677  16.105   8.041  1.00  0.00           O  
ATOM   1299  H   GLY A  82      17.505  12.565   6.330  1.00  0.00           H  
ATOM   1300 1HA  GLY A  82      17.951  14.532   7.522  1.00  0.00           H  
ATOM   1301 2HA  GLY A  82      17.398  15.449   6.137  1.00  0.00           H  
ATOM   1302  N   GLY A  83      14.924  14.031   7.622  1.00  0.00           N  
ATOM   1303  CA  GLY A  83      13.611  14.220   8.220  1.00  0.00           C  
ATOM   1304  C   GLY A  83      12.603  14.806   7.229  1.00  0.00           C  
ATOM   1305  O   GLY A  83      11.448  15.036   7.588  1.00  0.00           O  
ATOM   1306  H   GLY A  83      15.146  13.137   7.216  1.00  0.00           H  
ATOM   1307 1HA  GLY A  83      13.235  13.265   8.578  1.00  0.00           H  
ATOM   1308 2HA  GLY A  83      13.698  14.876   9.085  1.00  0.00           H  
ATOM   1309  N   LYS A  84      13.033  15.052   5.987  1.00  0.00           N  
ATOM   1310  CA  LYS A  84      12.166  15.616   4.956  1.00  0.00           C  
ATOM   1311  C   LYS A  84      11.821  14.529   3.956  1.00  0.00           C  
ATOM   1312  O   LYS A  84      12.573  13.555   3.818  1.00  0.00           O  
ATOM   1313  CB  LYS A  84      12.859  16.787   4.269  1.00  0.00           C  
ATOM   1314  CG  LYS A  84      13.289  17.891   5.229  1.00  0.00           C  
ATOM   1315  CD  LYS A  84      12.079  18.543   5.892  1.00  0.00           C  
ATOM   1316  CE  LYS A  84      12.487  19.696   6.801  1.00  0.00           C  
ATOM   1317  NZ  LYS A  84      11.306  20.344   7.434  1.00  0.00           N  
ATOM   1318  H   LYS A  84      13.999  14.853   5.728  1.00  0.00           H  
ATOM   1319  HA  LYS A  84      11.239  15.966   5.411  1.00  0.00           H  
ATOM   1320 1HB  LYS A  84      13.749  16.425   3.748  1.00  0.00           H  
ATOM   1321 2HB  LYS A  84      12.185  17.224   3.524  1.00  0.00           H  
ATOM   1322 1HG  LYS A  84      13.944  17.472   6.000  1.00  0.00           H  
ATOM   1323 2HG  LYS A  84      13.842  18.651   4.681  1.00  0.00           H  
ATOM   1324 1HD  LYS A  84      11.401  18.925   5.119  1.00  0.00           H  
ATOM   1325 2HD  LYS A  84      11.537  17.801   6.480  1.00  0.00           H  
ATOM   1326 1HE  LYS A  84      13.143  19.315   7.582  1.00  0.00           H  
ATOM   1327 2HE  LYS A  84      13.024  20.441   6.217  1.00  0.00           H  
ATOM   1328 1HZ  LYS A  84      11.595  21.102   8.020  1.00  0.00           H  
ATOM   1329 2HZ  LYS A  84      10.699  20.709   6.681  1.00  0.00           H  
ATOM   1330 3HZ  LYS A  84      10.789  19.673   7.974  1.00  0.00           H  
ATOM   1331  N   VAL A  85      10.701  14.672   3.243  1.00  0.00           N  
ATOM   1332  CA  VAL A  85      10.365  13.642   2.268  1.00  0.00           C  
ATOM   1333  C   VAL A  85      10.265  14.107   0.817  1.00  0.00           C  
ATOM   1334  O   VAL A  85       9.404  14.899   0.465  1.00  0.00           O  
ATOM   1335  CB  VAL A  85       9.044  13.041   2.651  1.00  0.00           C  
ATOM   1336  CG1 VAL A  85       8.708  12.104   1.760  1.00  0.00           C  
ATOM   1337  CG2 VAL A  85       9.135  12.457   3.933  1.00  0.00           C  
ATOM   1338  H   VAL A  85      10.062  15.457   3.392  1.00  0.00           H  
ATOM   1339  HA  VAL A  85      11.121  12.871   2.329  1.00  0.00           H  
ATOM   1340  HB  VAL A  85       8.307  13.801   2.622  1.00  0.00           H  
ATOM   1341 1HG1 VAL A  85       7.747  11.689   2.013  1.00  0.00           H  
ATOM   1342 2HG1 VAL A  85       8.673  12.574   0.808  1.00  0.00           H  
ATOM   1343 3HG1 VAL A  85       9.477  11.329   1.773  1.00  0.00           H  
ATOM   1344 1HG2 VAL A  85       8.177  12.019   4.205  1.00  0.00           H  
ATOM   1345 2HG2 VAL A  85       9.900  11.699   3.918  1.00  0.00           H  
ATOM   1346 3HG2 VAL A  85       9.405  13.234   4.621  1.00  0.00           H  
ATOM   1347  N   GLU A  86      11.092  13.556  -0.046  1.00  0.00           N  
ATOM   1348  CA  GLU A  86      11.087  13.979  -1.436  1.00  0.00           C  
ATOM   1349  C   GLU A  86      10.070  13.190  -2.246  1.00  0.00           C  
ATOM   1350  O   GLU A  86      10.078  11.961  -2.220  1.00  0.00           O  
ATOM   1351  CB  GLU A  86      12.484  13.805  -2.037  1.00  0.00           C  
ATOM   1352  CG  GLU A  86      12.652  14.312  -3.461  1.00  0.00           C  
ATOM   1353  CD  GLU A  86      14.064  14.101  -3.995  1.00  0.00           C  
ATOM   1354  OE1 GLU A  86      14.888  13.605  -3.262  1.00  0.00           O  
ATOM   1355  OE2 GLU A  86      14.312  14.439  -5.129  1.00  0.00           O  
ATOM   1356  H   GLU A  86      11.737  12.841   0.281  1.00  0.00           H  
ATOM   1357  HA  GLU A  86      10.820  15.030  -1.479  1.00  0.00           H  
ATOM   1358 1HB  GLU A  86      13.215  14.311  -1.408  1.00  0.00           H  
ATOM   1359 2HB  GLU A  86      12.734  12.756  -2.044  1.00  0.00           H  
ATOM   1360 1HG  GLU A  86      11.945  13.793  -4.107  1.00  0.00           H  
ATOM   1361 2HG  GLU A  86      12.410  15.373  -3.488  1.00  0.00           H  
ATOM   1362  N   LEU A  87       9.195  13.878  -2.982  1.00  0.00           N  
ATOM   1363  CA  LEU A  87       8.246  13.150  -3.828  1.00  0.00           C  
ATOM   1364  C   LEU A  87       8.926  12.838  -5.137  1.00  0.00           C  
ATOM   1365  O   LEU A  87       9.392  13.741  -5.832  1.00  0.00           O  
ATOM   1366  CB  LEU A  87       6.951  13.942  -4.088  1.00  0.00           C  
ATOM   1367  CG  LEU A  87       5.913  13.232  -5.051  1.00  0.00           C  
ATOM   1368  CD1 LEU A  87       5.426  11.942  -4.428  1.00  0.00           C  
ATOM   1369  CD2 LEU A  87       4.731  14.161  -5.306  1.00  0.00           C  
ATOM   1370  H   LEU A  87       9.198  14.889  -2.965  1.00  0.00           H  
ATOM   1371  HA  LEU A  87       7.985  12.207  -3.350  1.00  0.00           H  
ATOM   1372 1HB  LEU A  87       6.458  14.123  -3.138  1.00  0.00           H  
ATOM   1373 2HB  LEU A  87       7.212  14.904  -4.528  1.00  0.00           H  
ATOM   1374  HG  LEU A  87       6.403  12.991  -5.997  1.00  0.00           H  
ATOM   1375 1HD1 LEU A  87       4.717  11.451  -5.090  1.00  0.00           H  
ATOM   1376 2HD1 LEU A  87       6.260  11.293  -4.253  1.00  0.00           H  
ATOM   1377 3HD1 LEU A  87       4.956  12.167  -3.502  1.00  0.00           H  
ATOM   1378 1HD2 LEU A  87       4.025  13.683  -5.969  1.00  0.00           H  
ATOM   1379 2HD2 LEU A  87       4.247  14.384  -4.375  1.00  0.00           H  
ATOM   1380 3HD2 LEU A  87       5.085  15.085  -5.764  1.00  0.00           H  
ATOM   1381  N   LEU A  88       9.019  11.557  -5.449  1.00  0.00           N  
ATOM   1382  CA  LEU A  88       9.708  11.119  -6.641  1.00  0.00           C  
ATOM   1383  C   LEU A  88       8.726  10.808  -7.756  1.00  0.00           C  
ATOM   1384  O   LEU A  88       8.986  11.093  -8.926  1.00  0.00           O  
ATOM   1385  CB  LEU A  88      10.519   9.879  -6.304  1.00  0.00           C  
ATOM   1386  CG  LEU A  88      11.560  10.085  -5.213  1.00  0.00           C  
ATOM   1387  CD1 LEU A  88      12.230   8.787  -4.945  1.00  0.00           C  
ATOM   1388  CD2 LEU A  88      12.549  11.146  -5.637  1.00  0.00           C  
ATOM   1389  H   LEU A  88       8.604  10.859  -4.835  1.00  0.00           H  
ATOM   1390  HA  LEU A  88      10.378  11.911  -6.972  1.00  0.00           H  
ATOM   1391 1HB  LEU A  88       9.835   9.097  -5.973  1.00  0.00           H  
ATOM   1392 2HB  LEU A  88      11.027   9.534  -7.202  1.00  0.00           H  
ATOM   1393  HG  LEU A  88      11.068  10.408  -4.289  1.00  0.00           H  
ATOM   1394 1HD1 LEU A  88      12.960   8.920  -4.180  1.00  0.00           H  
ATOM   1395 2HD1 LEU A  88      11.491   8.056  -4.626  1.00  0.00           H  
ATOM   1396 3HD1 LEU A  88      12.717   8.438  -5.852  1.00  0.00           H  
ATOM   1397 1HD2 LEU A  88      13.289  11.292  -4.844  1.00  0.00           H  
ATOM   1398 2HD2 LEU A  88      13.054  10.837  -6.550  1.00  0.00           H  
ATOM   1399 3HD2 LEU A  88      12.025  12.086  -5.817  1.00  0.00           H  
ATOM   1400  N   GLU A  89       7.590  10.227  -7.385  1.00  0.00           N  
ATOM   1401  CA  GLU A  89       6.590   9.853  -8.382  1.00  0.00           C  
ATOM   1402  C   GLU A  89       5.167   9.872  -7.845  1.00  0.00           C  
ATOM   1403  O   GLU A  89       4.895   9.474  -6.714  1.00  0.00           O  
ATOM   1404  CB  GLU A  89       6.912   8.483  -9.000  1.00  0.00           C  
ATOM   1405  CG  GLU A  89       5.942   8.049 -10.097  1.00  0.00           C  
ATOM   1406  CD  GLU A  89       6.358   6.796 -10.827  1.00  0.00           C  
ATOM   1407  OE1 GLU A  89       6.256   5.719 -10.271  1.00  0.00           O  
ATOM   1408  OE2 GLU A  89       6.747   6.915 -11.968  1.00  0.00           O  
ATOM   1409  H   GLU A  89       7.451  10.016  -6.397  1.00  0.00           H  
ATOM   1410  HA  GLU A  89       6.636  10.587  -9.187  1.00  0.00           H  
ATOM   1411 1HB  GLU A  89       7.918   8.496  -9.420  1.00  0.00           H  
ATOM   1412 2HB  GLU A  89       6.889   7.720  -8.233  1.00  0.00           H  
ATOM   1413 1HG  GLU A  89       4.974   7.862  -9.639  1.00  0.00           H  
ATOM   1414 2HG  GLU A  89       5.826   8.862 -10.810  1.00  0.00           H  
ATOM   1415  N   LEU A  90       4.251  10.349  -8.670  1.00  0.00           N  
ATOM   1416  CA  LEU A  90       2.838  10.356  -8.325  1.00  0.00           C  
ATOM   1417  C   LEU A  90       1.965   9.936  -9.501  1.00  0.00           C  
ATOM   1418  O   LEU A  90       2.025  10.532 -10.581  1.00  0.00           O  
ATOM   1419  CB  LEU A  90       2.454  11.735  -7.812  1.00  0.00           C  
ATOM   1420  CG  LEU A  90       1.003  11.966  -7.531  1.00  0.00           C  
ATOM   1421  CD1 LEU A  90       0.518  11.069  -6.433  1.00  0.00           C  
ATOM   1422  CD2 LEU A  90       0.849  13.404  -7.170  1.00  0.00           C  
ATOM   1423  H   LEU A  90       4.539  10.682  -9.580  1.00  0.00           H  
ATOM   1424  HA  LEU A  90       2.677   9.638  -7.523  1.00  0.00           H  
ATOM   1425 1HB  LEU A  90       2.979  11.887  -6.880  1.00  0.00           H  
ATOM   1426 2HB  LEU A  90       2.785  12.487  -8.527  1.00  0.00           H  
ATOM   1427  HG  LEU A  90       0.429  11.738  -8.418  1.00  0.00           H  
ATOM   1428 1HD1 LEU A  90      -0.531  11.243  -6.255  1.00  0.00           H  
ATOM   1429 2HD1 LEU A  90       0.654  10.045  -6.724  1.00  0.00           H  
ATOM   1430 3HD1 LEU A  90       1.076  11.266  -5.546  1.00  0.00           H  
ATOM   1431 1HD2 LEU A  90      -0.182  13.631  -6.996  1.00  0.00           H  
ATOM   1432 2HD2 LEU A  90       1.428  13.630  -6.273  1.00  0.00           H  
ATOM   1433 3HD2 LEU A  90       1.209  13.999  -7.996  1.00  0.00           H  
ATOM   1434  N   LYS A  91       1.164   8.893  -9.277  1.00  0.00           N  
ATOM   1435  CA  LYS A  91       0.285   8.334 -10.297  1.00  0.00           C  
ATOM   1436  C   LYS A  91      -1.152   8.210  -9.803  1.00  0.00           C  
ATOM   1437  O   LYS A  91      -1.402   7.987  -8.617  1.00  0.00           O  
ATOM   1438  CB  LYS A  91       0.787   6.952 -10.730  1.00  0.00           C  
ATOM   1439  CG  LYS A  91       2.202   6.925 -11.338  1.00  0.00           C  
ATOM   1440  CD  LYS A  91       2.247   7.589 -12.716  1.00  0.00           C  
ATOM   1441  CE  LYS A  91       3.643   7.483 -13.334  1.00  0.00           C  
ATOM   1442  NZ  LYS A  91       3.730   8.157 -14.663  1.00  0.00           N  
ATOM   1443  H   LYS A  91       1.178   8.464  -8.351  1.00  0.00           H  
ATOM   1444  HA  LYS A  91       0.285   8.999 -11.160  1.00  0.00           H  
ATOM   1445 1HB  LYS A  91       0.786   6.283  -9.869  1.00  0.00           H  
ATOM   1446 2HB  LYS A  91       0.097   6.541 -11.462  1.00  0.00           H  
ATOM   1447 1HG  LYS A  91       2.885   7.449 -10.680  1.00  0.00           H  
ATOM   1448 2HG  LYS A  91       2.550   5.901 -11.426  1.00  0.00           H  
ATOM   1449 1HD  LYS A  91       1.522   7.115 -13.378  1.00  0.00           H  
ATOM   1450 2HD  LYS A  91       1.988   8.645 -12.616  1.00  0.00           H  
ATOM   1451 1HE  LYS A  91       4.355   7.950 -12.665  1.00  0.00           H  
ATOM   1452 2HE  LYS A  91       3.905   6.432 -13.449  1.00  0.00           H  
ATOM   1453 1HZ  LYS A  91       4.673   8.064 -15.020  1.00  0.00           H  
ATOM   1454 2HZ  LYS A  91       3.083   7.731 -15.306  1.00  0.00           H  
ATOM   1455 3HZ  LYS A  91       3.505   9.135 -14.555  1.00  0.00           H  
ATOM   1456  N   SER A  92      -2.097   8.308 -10.732  1.00  0.00           N  
ATOM   1457  CA  SER A  92      -3.515   8.129 -10.423  1.00  0.00           C  
ATOM   1458  C   SER A  92      -4.317   7.827 -11.669  1.00  0.00           C  
ATOM   1459  O   SER A  92      -4.030   8.358 -12.742  1.00  0.00           O  
ATOM   1460  CB  SER A  92      -4.101   9.371  -9.784  1.00  0.00           C  
ATOM   1461  OG  SER A  92      -5.471   9.197  -9.515  1.00  0.00           O  
ATOM   1462  H   SER A  92      -1.829   8.506 -11.686  1.00  0.00           H  
ATOM   1463  HA  SER A  92      -3.623   7.289  -9.744  1.00  0.00           H  
ATOM   1464 1HB  SER A  92      -3.568   9.624  -8.868  1.00  0.00           H  
ATOM   1465 2HB  SER A  92      -3.986  10.188 -10.471  1.00  0.00           H  
ATOM   1466  HG  SER A  92      -5.856  10.101  -9.504  1.00  0.00           H  
ATOM   1467  N   LYS A  93      -5.383   7.044 -11.512  1.00  0.00           N  
ATOM   1468  CA  LYS A  93      -6.301   6.821 -12.626  1.00  0.00           C  
ATOM   1469  C   LYS A  93      -7.337   7.949 -12.712  1.00  0.00           C  
ATOM   1470  O   LYS A  93      -8.151   7.995 -13.636  1.00  0.00           O  
ATOM   1471  CB  LYS A  93      -7.023   5.479 -12.511  1.00  0.00           C  
ATOM   1472  CG  LYS A  93      -6.126   4.260 -12.618  1.00  0.00           C  
ATOM   1473  CD  LYS A  93      -6.957   2.984 -12.695  1.00  0.00           C  
ATOM   1474  CE  LYS A  93      -6.089   1.747 -12.799  1.00  0.00           C  
ATOM   1475  NZ  LYS A  93      -6.900   0.538 -13.092  1.00  0.00           N  
ATOM   1476  H   LYS A  93      -5.535   6.589 -10.608  1.00  0.00           H  
ATOM   1477  HA  LYS A  93      -5.728   6.821 -13.553  1.00  0.00           H  
ATOM   1478 1HB  LYS A  93      -7.531   5.427 -11.545  1.00  0.00           H  
ATOM   1479 2HB  LYS A  93      -7.784   5.408 -13.286  1.00  0.00           H  
ATOM   1480 1HG  LYS A  93      -5.495   4.339 -13.502  1.00  0.00           H  
ATOM   1481 2HG  LYS A  93      -5.484   4.210 -11.732  1.00  0.00           H  
ATOM   1482 1HD  LYS A  93      -7.569   2.891 -11.790  1.00  0.00           H  
ATOM   1483 2HD  LYS A  93      -7.621   3.024 -13.556  1.00  0.00           H  
ATOM   1484 1HE  LYS A  93      -5.346   1.879 -13.582  1.00  0.00           H  
ATOM   1485 2HE  LYS A  93      -5.579   1.603 -11.848  1.00  0.00           H  
ATOM   1486 1HZ  LYS A  93      -6.308  -0.269 -13.138  1.00  0.00           H  
ATOM   1487 2HZ  LYS A  93      -7.620   0.384 -12.381  1.00  0.00           H  
ATOM   1488 3HZ  LYS A  93      -7.367   0.659 -13.970  1.00  0.00           H  
ATOM   1489  N   ASP A  94      -7.305   8.849 -11.732  1.00  0.00           N  
ATOM   1490  CA  ASP A  94      -8.197   9.989 -11.642  1.00  0.00           C  
ATOM   1491  C   ASP A  94      -7.366  11.264 -11.419  1.00  0.00           C  
ATOM   1492  O   ASP A  94      -6.849  11.468 -10.311  1.00  0.00           O  
ATOM   1493  CB  ASP A  94      -9.210   9.798 -10.515  1.00  0.00           C  
ATOM   1494  CG  ASP A  94     -10.235  10.941 -10.397  1.00  0.00           C  
ATOM   1495  OD1 ASP A  94      -9.987  12.026 -10.914  1.00  0.00           O  
ATOM   1496  OD2 ASP A  94     -11.263  10.714  -9.796  1.00  0.00           O  
ATOM   1497  H   ASP A  94      -6.607   8.743 -11.006  1.00  0.00           H  
ATOM   1498  HA  ASP A  94      -8.775  10.046 -12.557  1.00  0.00           H  
ATOM   1499 1HB  ASP A  94      -9.750   8.862 -10.671  1.00  0.00           H  
ATOM   1500 2HB  ASP A  94      -8.680   9.710  -9.578  1.00  0.00           H  
ATOM   1501  N   PRO A  95      -7.193  12.126 -12.440  1.00  0.00           N  
ATOM   1502  CA  PRO A  95      -6.450  13.377 -12.400  1.00  0.00           C  
ATOM   1503  C   PRO A  95      -6.866  14.282 -11.239  1.00  0.00           C  
ATOM   1504  O   PRO A  95      -6.063  15.077 -10.746  1.00  0.00           O  
ATOM   1505  CB  PRO A  95      -6.796  14.010 -13.752  1.00  0.00           C  
ATOM   1506  CG  PRO A  95      -7.064  12.835 -14.657  1.00  0.00           C  
ATOM   1507  CD  PRO A  95      -7.759  11.821 -13.773  1.00  0.00           C  
ATOM   1508  HA  PRO A  95      -5.375  13.145 -12.347  1.00  0.00           H  
ATOM   1509 1HB  PRO A  95      -7.674  14.669 -13.639  1.00  0.00           H  
ATOM   1510 2HB  PRO A  95      -5.964  14.639 -14.100  1.00  0.00           H  
ATOM   1511 1HG  PRO A  95      -7.681  13.147 -15.513  1.00  0.00           H  
ATOM   1512 2HG  PRO A  95      -6.118  12.451 -15.070  1.00  0.00           H  
ATOM   1513 1HD  PRO A  95      -8.852  11.979 -13.777  1.00  0.00           H  
ATOM   1514 2HD  PRO A  95      -7.467  10.810 -14.111  1.00  0.00           H  
ATOM   1515  N   GLU A  96      -8.120  14.188 -10.776  1.00  0.00           N  
ATOM   1516  CA  GLU A  96      -8.523  15.057  -9.677  1.00  0.00           C  
ATOM   1517  C   GLU A  96      -7.792  14.649  -8.407  1.00  0.00           C  
ATOM   1518  O   GLU A  96      -7.469  15.489  -7.561  1.00  0.00           O  
ATOM   1519  CB  GLU A  96     -10.038  15.042  -9.475  1.00  0.00           C  
ATOM   1520  CG  GLU A  96     -10.833  15.703 -10.618  1.00  0.00           C  
ATOM   1521  CD  GLU A  96     -10.539  17.186 -10.782  1.00  0.00           C  
ATOM   1522  OE1 GLU A  96     -10.629  17.901  -9.814  1.00  0.00           O  
ATOM   1523  OE2 GLU A  96     -10.203  17.601 -11.879  1.00  0.00           O  
ATOM   1524  H   GLU A  96      -8.794  13.495 -11.128  1.00  0.00           H  
ATOM   1525  HA  GLU A  96      -8.230  16.075  -9.916  1.00  0.00           H  
ATOM   1526 1HB  GLU A  96     -10.380  14.011  -9.374  1.00  0.00           H  
ATOM   1527 2HB  GLU A  96     -10.286  15.558  -8.549  1.00  0.00           H  
ATOM   1528 1HG  GLU A  96     -10.584  15.188 -11.549  1.00  0.00           H  
ATOM   1529 2HG  GLU A  96     -11.897  15.563 -10.433  1.00  0.00           H  
ATOM   1530  N   LEU A  97      -7.531  13.346  -8.275  1.00  0.00           N  
ATOM   1531  CA  LEU A  97      -6.861  12.828  -7.102  1.00  0.00           C  
ATOM   1532  C   LEU A  97      -5.382  13.080  -7.259  1.00  0.00           C  
ATOM   1533  O   LEU A  97      -4.673  13.305  -6.283  1.00  0.00           O  
ATOM   1534  CB  LEU A  97      -7.134  11.343  -6.918  1.00  0.00           C  
ATOM   1535  CG  LEU A  97      -8.581  11.006  -6.653  1.00  0.00           C  
ATOM   1536  CD1 LEU A  97      -8.732   9.478  -6.497  1.00  0.00           C  
ATOM   1537  CD2 LEU A  97      -9.046  11.793  -5.434  1.00  0.00           C  
ATOM   1538  H   LEU A  97      -7.776  12.704  -9.027  1.00  0.00           H  
ATOM   1539  HA  LEU A  97      -7.223  13.359  -6.225  1.00  0.00           H  
ATOM   1540 1HB  LEU A  97      -6.832  10.819  -7.817  1.00  0.00           H  
ATOM   1541 2HB  LEU A  97      -6.540  10.986  -6.099  1.00  0.00           H  
ATOM   1542  HG  LEU A  97      -9.183  11.307  -7.517  1.00  0.00           H  
ATOM   1543 1HD1 LEU A  97      -9.772   9.227  -6.334  1.00  0.00           H  
ATOM   1544 2HD1 LEU A  97      -8.385   8.982  -7.399  1.00  0.00           H  
ATOM   1545 3HD1 LEU A  97      -8.146   9.135  -5.659  1.00  0.00           H  
ATOM   1546 1HD2 LEU A  97     -10.081  11.595  -5.245  1.00  0.00           H  
ATOM   1547 2HD2 LEU A  97      -8.463  11.516  -4.572  1.00  0.00           H  
ATOM   1548 3HD2 LEU A  97      -8.918  12.858  -5.625  1.00  0.00           H  
ATOM   1549  N   LYS A  98      -4.906  13.094  -8.506  1.00  0.00           N  
ATOM   1550  CA  LYS A  98      -3.499  13.401  -8.708  1.00  0.00           C  
ATOM   1551  C   LYS A  98      -3.244  14.822  -8.212  1.00  0.00           C  
ATOM   1552  O   LYS A  98      -2.327  15.049  -7.436  1.00  0.00           O  
ATOM   1553  CB  LYS A  98      -3.071  13.262 -10.166  1.00  0.00           C  
ATOM   1554  CG  LYS A  98      -1.580  13.507 -10.395  1.00  0.00           C  
ATOM   1555  CD  LYS A  98      -1.167  13.175 -11.823  1.00  0.00           C  
ATOM   1556  CE  LYS A  98       0.362  13.263 -12.017  1.00  0.00           C  
ATOM   1557  NZ  LYS A  98       0.868  14.674 -12.146  1.00  0.00           N  
ATOM   1558  H   LYS A  98      -5.527  12.866  -9.283  1.00  0.00           H  
ATOM   1559  HA  LYS A  98      -2.896  12.718  -8.109  1.00  0.00           H  
ATOM   1560 1HB  LYS A  98      -3.325  12.290 -10.542  1.00  0.00           H  
ATOM   1561 2HB  LYS A  98      -3.610  13.994 -10.765  1.00  0.00           H  
ATOM   1562 1HG  LYS A  98      -1.346  14.557 -10.188  1.00  0.00           H  
ATOM   1563 2HG  LYS A  98      -1.013  12.892  -9.716  1.00  0.00           H  
ATOM   1564 1HD  LYS A  98      -1.495  12.163 -12.069  1.00  0.00           H  
ATOM   1565 2HD  LYS A  98      -1.649  13.872 -12.507  1.00  0.00           H  
ATOM   1566 1HE  LYS A  98       0.847  12.798 -11.159  1.00  0.00           H  
ATOM   1567 2HE  LYS A  98       0.631  12.710 -12.916  1.00  0.00           H  
ATOM   1568 1HZ  LYS A  98       1.864  14.654 -12.272  1.00  0.00           H  
ATOM   1569 2HZ  LYS A  98       0.441  15.113 -12.943  1.00  0.00           H  
ATOM   1570 3HZ  LYS A  98       0.665  15.248 -11.325  1.00  0.00           H  
ATOM   1571  N   LYS A  99      -4.086  15.774  -8.624  1.00  0.00           N  
ATOM   1572  CA  LYS A  99      -3.911  17.166  -8.199  1.00  0.00           C  
ATOM   1573  C   LYS A  99      -4.049  17.314  -6.676  1.00  0.00           C  
ATOM   1574  O   LYS A  99      -3.282  18.040  -6.027  1.00  0.00           O  
ATOM   1575  CB  LYS A  99      -4.930  18.042  -8.924  1.00  0.00           C  
ATOM   1576  CG  LYS A  99      -4.638  18.226 -10.418  1.00  0.00           C  
ATOM   1577  CD  LYS A  99      -5.617  19.201 -11.067  1.00  0.00           C  
ATOM   1578  CE  LYS A  99      -6.991  18.550 -11.203  1.00  0.00           C  
ATOM   1579  NZ  LYS A  99      -7.971  19.399 -11.942  1.00  0.00           N  
ATOM   1580  H   LYS A  99      -4.841  15.531  -9.269  1.00  0.00           H  
ATOM   1581  HA  LYS A  99      -2.908  17.489  -8.482  1.00  0.00           H  
ATOM   1582 1HB  LYS A  99      -5.924  17.590  -8.832  1.00  0.00           H  
ATOM   1583 2HB  LYS A  99      -4.968  19.024  -8.457  1.00  0.00           H  
ATOM   1584 1HG  LYS A  99      -3.618  18.598 -10.543  1.00  0.00           H  
ATOM   1585 2HG  LYS A  99      -4.714  17.260 -10.916  1.00  0.00           H  
ATOM   1586 1HD  LYS A  99      -5.703  20.099 -10.457  1.00  0.00           H  
ATOM   1587 2HD  LYS A  99      -5.256  19.480 -12.056  1.00  0.00           H  
ATOM   1588 1HE  LYS A  99      -6.882  17.602 -11.730  1.00  0.00           H  
ATOM   1589 2HE  LYS A  99      -7.387  18.352 -10.206  1.00  0.00           H  
ATOM   1590 1HZ  LYS A  99      -8.864  18.869 -11.976  1.00  0.00           H  
ATOM   1591 2HZ  LYS A  99      -8.113  20.270 -11.458  1.00  0.00           H  
ATOM   1592 3HZ  LYS A  99      -7.645  19.577 -12.874  1.00  0.00           H  
ATOM   1593  N   LEU A 100      -4.988  16.571  -6.086  1.00  0.00           N  
ATOM   1594  CA  LEU A 100      -5.186  16.572  -4.642  1.00  0.00           C  
ATOM   1595  C   LEU A 100      -3.880  16.166  -3.971  1.00  0.00           C  
ATOM   1596  O   LEU A 100      -3.355  16.859  -3.089  1.00  0.00           O  
ATOM   1597  CB  LEU A 100      -6.273  15.538  -4.315  1.00  0.00           C  
ATOM   1598  CG  LEU A 100      -6.642  15.284  -2.898  1.00  0.00           C  
ATOM   1599  CD1 LEU A 100      -7.236  16.530  -2.315  1.00  0.00           C  
ATOM   1600  CD2 LEU A 100      -7.611  14.108  -2.878  1.00  0.00           C  
ATOM   1601  H   LEU A 100      -5.621  16.009  -6.658  1.00  0.00           H  
ATOM   1602  HA  LEU A 100      -5.477  17.568  -4.314  1.00  0.00           H  
ATOM   1603 1HB  LEU A 100      -7.180  15.815  -4.851  1.00  0.00           H  
ATOM   1604 2HB  LEU A 100      -5.950  14.592  -4.694  1.00  0.00           H  
ATOM   1605  HG  LEU A 100      -5.755  15.021  -2.318  1.00  0.00           H  
ATOM   1606 1HD1 LEU A 100      -7.528  16.352  -1.292  1.00  0.00           H  
ATOM   1607 2HD1 LEU A 100      -6.504  17.338  -2.352  1.00  0.00           H  
ATOM   1608 3HD1 LEU A 100      -8.113  16.811  -2.893  1.00  0.00           H  
ATOM   1609 1HD2 LEU A 100      -7.891  13.876  -1.871  1.00  0.00           H  
ATOM   1610 2HD2 LEU A 100      -8.501  14.355  -3.455  1.00  0.00           H  
ATOM   1611 3HD2 LEU A 100      -7.122  13.241  -3.321  1.00  0.00           H  
ATOM   1612  N   ALA A 101      -3.355  15.043  -4.445  1.00  0.00           N  
ATOM   1613  CA  ALA A 101      -2.124  14.435  -4.006  1.00  0.00           C  
ATOM   1614  C   ALA A 101      -0.892  15.326  -4.226  1.00  0.00           C  
ATOM   1615  O   ALA A 101      -0.016  15.385  -3.358  1.00  0.00           O  
ATOM   1616  CB  ALA A 101      -1.992  13.127  -4.748  1.00  0.00           C  
ATOM   1617  H   ALA A 101      -3.861  14.551  -5.180  1.00  0.00           H  
ATOM   1618  HA  ALA A 101      -2.200  14.245  -2.938  1.00  0.00           H  
ATOM   1619 1HB  ALA A 101      -1.122  12.618  -4.474  1.00  0.00           H  
ATOM   1620 2HB  ALA A 101      -2.858  12.511  -4.541  1.00  0.00           H  
ATOM   1621 3HB  ALA A 101      -1.956  13.319  -5.790  1.00  0.00           H  
ATOM   1622  N   GLU A 102      -0.828  16.055  -5.351  1.00  0.00           N  
ATOM   1623  CA  GLU A 102       0.330  16.917  -5.601  1.00  0.00           C  
ATOM   1624  C   GLU A 102       0.438  17.975  -4.522  1.00  0.00           C  
ATOM   1625  O   GLU A 102       1.535  18.306  -4.069  1.00  0.00           O  
ATOM   1626  CB  GLU A 102       0.248  17.624  -6.972  1.00  0.00           C  
ATOM   1627  CG  GLU A 102       0.475  16.745  -8.205  1.00  0.00           C  
ATOM   1628  CD  GLU A 102       0.279  17.468  -9.519  1.00  0.00           C  
ATOM   1629  OE1 GLU A 102      -0.156  18.595  -9.506  1.00  0.00           O  
ATOM   1630  OE2 GLU A 102       0.579  16.886 -10.550  1.00  0.00           O  
ATOM   1631  H   GLU A 102      -1.562  15.970  -6.051  1.00  0.00           H  
ATOM   1632  HA  GLU A 102       1.231  16.304  -5.573  1.00  0.00           H  
ATOM   1633 1HB  GLU A 102      -0.739  18.076  -7.075  1.00  0.00           H  
ATOM   1634 2HB  GLU A 102       0.977  18.431  -7.002  1.00  0.00           H  
ATOM   1635 1HG  GLU A 102       1.491  16.359  -8.170  1.00  0.00           H  
ATOM   1636 2HG  GLU A 102      -0.200  15.916  -8.170  1.00  0.00           H  
ATOM   1637  N   LYS A 103      -0.708  18.508  -4.104  1.00  0.00           N  
ATOM   1638  CA  LYS A 103      -0.722  19.523  -3.066  1.00  0.00           C  
ATOM   1639  C   LYS A 103      -0.456  18.928  -1.691  1.00  0.00           C  
ATOM   1640  O   LYS A 103       0.351  19.444  -0.919  1.00  0.00           O  
ATOM   1641  CB  LYS A 103      -2.051  20.274  -3.061  1.00  0.00           C  
ATOM   1642  CG  LYS A 103      -2.126  21.389  -2.018  1.00  0.00           C  
ATOM   1643  CD  LYS A 103      -1.099  22.487  -2.317  1.00  0.00           C  
ATOM   1644  CE  LYS A 103      -1.213  23.660  -1.350  1.00  0.00           C  
ATOM   1645  NZ  LYS A 103      -0.127  24.673  -1.580  1.00  0.00           N  
ATOM   1646  H   LYS A 103      -1.585  18.211  -4.544  1.00  0.00           H  
ATOM   1647  HA  LYS A 103       0.075  20.238  -3.275  1.00  0.00           H  
ATOM   1648 1HB  LYS A 103      -2.229  20.708  -4.045  1.00  0.00           H  
ATOM   1649 2HB  LYS A 103      -2.863  19.565  -2.866  1.00  0.00           H  
ATOM   1650 1HG  LYS A 103      -3.126  21.821  -2.018  1.00  0.00           H  
ATOM   1651 2HG  LYS A 103      -1.929  20.971  -1.031  1.00  0.00           H  
ATOM   1652 1HD  LYS A 103      -0.090  22.070  -2.235  1.00  0.00           H  
ATOM   1653 2HD  LYS A 103      -1.236  22.852  -3.333  1.00  0.00           H  
ATOM   1654 1HE  LYS A 103      -2.180  24.141  -1.481  1.00  0.00           H  
ATOM   1655 2HE  LYS A 103      -1.135  23.291  -0.328  1.00  0.00           H  
ATOM   1656 1HZ  LYS A 103      -0.216  25.430  -0.928  1.00  0.00           H  
ATOM   1657 2HZ  LYS A 103       0.791  24.205  -1.441  1.00  0.00           H  
ATOM   1658 3HZ  LYS A 103      -0.178  25.028  -2.519  1.00  0.00           H  
ATOM   1659  N   TYR A 104      -1.087  17.803  -1.378  1.00  0.00           N  
ATOM   1660  CA  TYR A 104      -0.901  17.245  -0.049  1.00  0.00           C  
ATOM   1661  C   TYR A 104       0.531  16.768   0.187  1.00  0.00           C  
ATOM   1662  O   TYR A 104       1.030  16.795   1.313  1.00  0.00           O  
ATOM   1663  CB  TYR A 104      -1.863  16.112   0.218  1.00  0.00           C  
ATOM   1664  CG  TYR A 104      -3.288  16.516   0.408  1.00  0.00           C  
ATOM   1665  CD1 TYR A 104      -3.621  17.847   0.584  1.00  0.00           C  
ATOM   1666  CD2 TYR A 104      -4.257  15.538   0.473  1.00  0.00           C  
ATOM   1667  CE1 TYR A 104      -4.935  18.197   0.816  1.00  0.00           C  
ATOM   1668  CE2 TYR A 104      -5.567  15.876   0.712  1.00  0.00           C  
ATOM   1669  CZ  TYR A 104      -5.909  17.204   0.886  1.00  0.00           C  
ATOM   1670  OH  TYR A 104      -7.215  17.551   1.143  1.00  0.00           O  
ATOM   1671  H   TYR A 104      -1.737  17.372  -2.038  1.00  0.00           H  
ATOM   1672  HA  TYR A 104      -1.101  18.031   0.678  1.00  0.00           H  
ATOM   1673 1HB  TYR A 104      -1.808  15.374  -0.588  1.00  0.00           H  
ATOM   1674 2HB  TYR A 104      -1.553  15.649   1.126  1.00  0.00           H  
ATOM   1675  HD1 TYR A 104      -2.850  18.615   0.543  1.00  0.00           H  
ATOM   1676  HD2 TYR A 104      -3.973  14.505   0.349  1.00  0.00           H  
ATOM   1677  HE1 TYR A 104      -5.203  19.242   0.957  1.00  0.00           H  
ATOM   1678  HE2 TYR A 104      -6.333  15.101   0.774  1.00  0.00           H  
ATOM   1679  HH  TYR A 104      -7.763  16.756   1.111  1.00  0.00           H  
ATOM   1680  N   ALA A 105       1.236  16.402  -0.881  1.00  0.00           N  
ATOM   1681  CA  ALA A 105       2.625  15.969  -0.787  1.00  0.00           C  
ATOM   1682  C   ALA A 105       3.511  17.045  -0.153  1.00  0.00           C  
ATOM   1683  O   ALA A 105       4.537  16.726   0.463  1.00  0.00           O  
ATOM   1684  CB  ALA A 105       3.172  15.645  -2.158  1.00  0.00           C  
ATOM   1685  H   ALA A 105       0.779  16.367  -1.793  1.00  0.00           H  
ATOM   1686  HA  ALA A 105       2.660  15.078  -0.161  1.00  0.00           H  
ATOM   1687 1HB  ALA A 105       4.199  15.308  -2.071  1.00  0.00           H  
ATOM   1688 2HB  ALA A 105       2.582  14.882  -2.618  1.00  0.00           H  
ATOM   1689 3HB  ALA A 105       3.135  16.544  -2.778  1.00  0.00           H  
ATOM   1690  N   GLU A 106       3.127  18.323  -0.274  1.00  0.00           N  
ATOM   1691  CA  GLU A 106       3.936  19.400   0.276  1.00  0.00           C  
ATOM   1692  C   GLU A 106       4.081  19.256   1.793  1.00  0.00           C  
ATOM   1693  O   GLU A 106       5.069  19.709   2.375  1.00  0.00           O  
ATOM   1694  CB  GLU A 106       3.361  20.781  -0.071  1.00  0.00           C  
ATOM   1695  CG  GLU A 106       3.486  21.173  -1.562  1.00  0.00           C  
ATOM   1696  CD  GLU A 106       2.918  22.568  -1.894  1.00  0.00           C  
ATOM   1697  OE1 GLU A 106       2.255  23.153  -1.059  1.00  0.00           O  
ATOM   1698  OE2 GLU A 106       3.157  23.045  -2.980  1.00  0.00           O  
ATOM   1699  H   GLU A 106       2.244  18.557  -0.735  1.00  0.00           H  
ATOM   1700  HA  GLU A 106       4.919  19.341  -0.176  1.00  0.00           H  
ATOM   1701 1HB  GLU A 106       2.304  20.809   0.195  1.00  0.00           H  
ATOM   1702 2HB  GLU A 106       3.868  21.543   0.520  1.00  0.00           H  
ATOM   1703 1HG  GLU A 106       4.536  21.138  -1.850  1.00  0.00           H  
ATOM   1704 2HG  GLU A 106       2.950  20.423  -2.154  1.00  0.00           H  
ATOM   1705  N   LYS A 107       3.097  18.622   2.445  1.00  0.00           N  
ATOM   1706  CA  LYS A 107       3.096  18.436   3.893  1.00  0.00           C  
ATOM   1707  C   LYS A 107       4.218  17.511   4.370  1.00  0.00           C  
ATOM   1708  O   LYS A 107       4.579  17.521   5.547  1.00  0.00           O  
ATOM   1709  CB  LYS A 107       1.748  17.888   4.345  1.00  0.00           C  
ATOM   1710  CG  LYS A 107       0.619  18.883   4.188  1.00  0.00           C  
ATOM   1711  CD  LYS A 107      -0.706  18.308   4.623  1.00  0.00           C  
ATOM   1712  CE  LYS A 107      -1.799  19.345   4.507  1.00  0.00           C  
ATOM   1713  NZ  LYS A 107      -3.105  18.818   4.919  1.00  0.00           N  
ATOM   1714  H   LYS A 107       2.323  18.220   1.915  1.00  0.00           H  
ATOM   1715  HA  LYS A 107       3.249  19.409   4.360  1.00  0.00           H  
ATOM   1716 1HB  LYS A 107       1.506  16.994   3.771  1.00  0.00           H  
ATOM   1717 2HB  LYS A 107       1.806  17.596   5.394  1.00  0.00           H  
ATOM   1718 1HG  LYS A 107       0.835  19.776   4.772  1.00  0.00           H  
ATOM   1719 2HG  LYS A 107       0.548  19.164   3.133  1.00  0.00           H  
ATOM   1720 1HD  LYS A 107      -0.963  17.456   3.986  1.00  0.00           H  
ATOM   1721 2HD  LYS A 107      -0.646  17.963   5.656  1.00  0.00           H  
ATOM   1722 1HE  LYS A 107      -1.549  20.195   5.137  1.00  0.00           H  
ATOM   1723 2HE  LYS A 107      -1.866  19.677   3.470  1.00  0.00           H  
ATOM   1724 1HZ  LYS A 107      -3.808  19.523   4.830  1.00  0.00           H  
ATOM   1725 2HZ  LYS A 107      -3.385  18.013   4.365  1.00  0.00           H  
ATOM   1726 3HZ  LYS A 107      -3.113  18.470   5.881  1.00  0.00           H  
ATOM   1727  N   LEU A 108       4.728  16.675   3.471  1.00  0.00           N  
ATOM   1728  CA  LEU A 108       5.808  15.757   3.793  1.00  0.00           C  
ATOM   1729  C   LEU A 108       7.137  16.322   3.276  1.00  0.00           C  
ATOM   1730  O   LEU A 108       8.199  16.110   3.876  1.00  0.00           O  
ATOM   1731  CB  LEU A 108       5.494  14.379   3.192  1.00  0.00           C  
ATOM   1732  CG  LEU A 108       4.242  13.689   3.738  1.00  0.00           C  
ATOM   1733  CD1 LEU A 108       3.988  12.438   2.968  1.00  0.00           C  
ATOM   1734  CD2 LEU A 108       4.471  13.344   5.208  1.00  0.00           C  
ATOM   1735  H   LEU A 108       4.395  16.706   2.510  1.00  0.00           H  
ATOM   1736  HA  LEU A 108       5.873  15.657   4.874  1.00  0.00           H  
ATOM   1737 1HB  LEU A 108       5.394  14.478   2.106  1.00  0.00           H  
ATOM   1738 2HB  LEU A 108       6.302  13.718   3.409  1.00  0.00           H  
ATOM   1739  HG  LEU A 108       3.375  14.346   3.637  1.00  0.00           H  
ATOM   1740 1HD1 LEU A 108       3.109  11.957   3.362  1.00  0.00           H  
ATOM   1741 2HD1 LEU A 108       3.827  12.694   1.934  1.00  0.00           H  
ATOM   1742 3HD1 LEU A 108       4.830  11.781   3.054  1.00  0.00           H  
ATOM   1743 1HD2 LEU A 108       3.583  12.842   5.599  1.00  0.00           H  
ATOM   1744 2HD2 LEU A 108       5.331  12.679   5.302  1.00  0.00           H  
ATOM   1745 3HD2 LEU A 108       4.654  14.258   5.773  1.00  0.00           H  
ATOM   1746  N   LEU A 109       7.054  17.069   2.174  1.00  0.00           N  
ATOM   1747  CA  LEU A 109       8.212  17.658   1.504  1.00  0.00           C  
ATOM   1748  C   LEU A 109       8.896  18.811   2.243  1.00  0.00           C  
ATOM   1749  O   LEU A 109      10.129  18.844   2.319  1.00  0.00           O  
ATOM   1750  CB  LEU A 109       7.774  18.152   0.123  1.00  0.00           C  
ATOM   1751  CG  LEU A 109       8.834  18.772  -0.761  1.00  0.00           C  
ATOM   1752  CD1 LEU A 109       9.909  17.739  -1.045  1.00  0.00           C  
ATOM   1753  CD2 LEU A 109       8.172  19.258  -2.044  1.00  0.00           C  
ATOM   1754  H   LEU A 109       6.143  17.192   1.738  1.00  0.00           H  
ATOM   1755  HA  LEU A 109       8.954  16.894   1.390  1.00  0.00           H  
ATOM   1756 1HB  LEU A 109       7.315  17.322  -0.416  1.00  0.00           H  
ATOM   1757 2HB  LEU A 109       7.029  18.909   0.281  1.00  0.00           H  
ATOM   1758  HG  LEU A 109       9.297  19.615  -0.246  1.00  0.00           H  
ATOM   1759 1HD1 LEU A 109      10.681  18.171  -1.679  1.00  0.00           H  
ATOM   1760 2HD1 LEU A 109      10.355  17.408  -0.104  1.00  0.00           H  
ATOM   1761 3HD1 LEU A 109       9.453  16.893  -1.548  1.00  0.00           H  
ATOM   1762 1HD2 LEU A 109       8.922  19.711  -2.694  1.00  0.00           H  
ATOM   1763 2HD2 LEU A 109       7.710  18.411  -2.554  1.00  0.00           H  
ATOM   1764 3HD2 LEU A 109       7.406  19.997  -1.799  1.00  0.00           H  
ATOM   1765  N   GLU A 110       8.108  19.774   2.736  1.00  0.00           N  
ATOM   1766  CA  GLU A 110       8.681  20.960   3.369  1.00  0.00           C  
ATOM   1767  C   GLU A 110       9.053  20.720   4.831  1.00  0.00           C  
ATOM   1768  O   GLU A 110       9.965  21.363   5.351  1.00  0.00           O  
ATOM   1769  OXT GLU A 110       8.503  19.838   5.484  1.00  0.00           O  
ATOM   1770  CB  GLU A 110       7.720  22.156   3.250  1.00  0.00           C  
ATOM   1771  CG  GLU A 110       8.287  23.482   3.807  1.00  0.00           C  
ATOM   1772  CD  GLU A 110       7.362  24.690   3.638  1.00  0.00           C  
ATOM   1773  OE1 GLU A 110       6.339  24.565   3.009  1.00  0.00           O  
ATOM   1774  OE2 GLU A 110       7.697  25.735   4.147  1.00  0.00           O  
ATOM   1775  H   GLU A 110       7.092  19.694   2.646  1.00  0.00           H  
ATOM   1776  HA  GLU A 110       9.594  21.217   2.833  1.00  0.00           H  
ATOM   1777 1HB  GLU A 110       7.463  22.311   2.202  1.00  0.00           H  
ATOM   1778 2HB  GLU A 110       6.793  21.930   3.781  1.00  0.00           H  
ATOM   1779 1HG  GLU A 110       8.495  23.351   4.868  1.00  0.00           H  
ATOM   1780 2HG  GLU A 110       9.232  23.689   3.306  1.00  0.00           H  
TER                                                                             
ATOM   1782  N   ALA B 111       0.956   2.530 -14.346  1.00  0.00           N  
ATOM   1783  CA  ALA B 111       1.705   2.648 -13.101  1.00  0.00           C  
ATOM   1784  C   ALA B 111       2.025   1.275 -12.547  1.00  0.00           C  
ATOM   1785  O   ALA B 111       1.364   0.294 -12.875  1.00  0.00           O  
ATOM   1786  CB  ALA B 111       0.915   3.436 -12.070  1.00  0.00           C  
ATOM   1787 1H   ALA B 111       0.677   3.447 -14.662  1.00  0.00           H  
ATOM   1788 2H   ALA B 111       1.537   2.093 -15.047  1.00  0.00           H  
ATOM   1789 3H   ALA B 111       0.134   1.965 -14.192  1.00  0.00           H  
ATOM   1790  HA  ALA B 111       2.643   3.163 -13.312  1.00  0.00           H  
ATOM   1791 1HB  ALA B 111       1.493   3.528 -11.152  1.00  0.00           H  
ATOM   1792 2HB  ALA B 111       0.699   4.421 -12.467  1.00  0.00           H  
ATOM   1793 3HB  ALA B 111      -0.018   2.918 -11.856  1.00  0.00           H  
ATOM   1794  N   PHE B 112       3.041   1.196 -11.697  1.00  0.00           N  
ATOM   1795  CA  PHE B 112       3.362  -0.081 -11.067  1.00  0.00           C  
ATOM   1796  C   PHE B 112       2.240  -0.524 -10.157  1.00  0.00           C  
ATOM   1797  O   PHE B 112       1.850   0.231  -9.257  1.00  0.00           O  
ATOM   1798  CB  PHE B 112       4.602   0.021 -10.178  1.00  0.00           C  
ATOM   1799  CG  PHE B 112       5.032  -1.275  -9.506  1.00  0.00           C  
ATOM   1800  CD1 PHE B 112       6.022  -2.068 -10.029  1.00  0.00           C  
ATOM   1801  CD2 PHE B 112       4.420  -1.694  -8.339  1.00  0.00           C  
ATOM   1802  CE1 PHE B 112       6.409  -3.235  -9.386  1.00  0.00           C  
ATOM   1803  CE2 PHE B 112       4.806  -2.856  -7.706  1.00  0.00           C  
ATOM   1804  CZ  PHE B 112       5.800  -3.617  -8.222  1.00  0.00           C  
ATOM   1805  H   PHE B 112       3.591   2.013 -11.474  1.00  0.00           H  
ATOM   1806  HA  PHE B 112       3.513  -0.826 -11.841  1.00  0.00           H  
ATOM   1807 1HB  PHE B 112       5.442   0.389 -10.764  1.00  0.00           H  
ATOM   1808 2HB  PHE B 112       4.419   0.730  -9.391  1.00  0.00           H  
ATOM   1809  HD1 PHE B 112       6.525  -1.763 -10.944  1.00  0.00           H  
ATOM   1810  HD2 PHE B 112       3.626  -1.083  -7.915  1.00  0.00           H  
ATOM   1811  HE1 PHE B 112       7.212  -3.838  -9.814  1.00  0.00           H  
ATOM   1812  HE2 PHE B 112       4.327  -3.162  -6.783  1.00  0.00           H  
ATOM   1813  HZ  PHE B 112       6.106  -4.522  -7.711  1.00  0.00           H  
ATOM   1814  N   THR B 113       1.743  -1.730 -10.406  1.00  0.00           N  
ATOM   1815  CA  THR B 113       0.715  -2.369  -9.602  1.00  0.00           C  
ATOM   1816  C   THR B 113       1.093  -3.834  -9.384  1.00  0.00           C  
ATOM   1817  O   THR B 113       1.932  -4.374 -10.105  1.00  0.00           O  
ATOM   1818  CB  THR B 113      -0.689  -2.266 -10.245  1.00  0.00           C  
ATOM   1819  OG1 THR B 113      -0.708  -2.990 -11.483  1.00  0.00           O  
ATOM   1820  CG2 THR B 113      -1.095  -0.806 -10.490  1.00  0.00           C  
ATOM   1821  H   THR B 113       2.115  -2.239 -11.194  1.00  0.00           H  
ATOM   1822  HA  THR B 113       0.670  -1.879  -8.635  1.00  0.00           H  
ATOM   1823  HB  THR B 113      -1.414  -2.717  -9.562  1.00  0.00           H  
ATOM   1824  HG1 THR B 113      -0.536  -3.918 -11.307  1.00  0.00           H  
ATOM   1825 1HG2 THR B 113      -2.093  -0.776 -10.920  1.00  0.00           H  
ATOM   1826 2HG2 THR B 113      -1.090  -0.269  -9.541  1.00  0.00           H  
ATOM   1827 3HG2 THR B 113      -0.402  -0.336 -11.171  1.00  0.00           H  
ATOM   1828  N   VAL B 114       0.431  -4.480  -8.438  1.00  0.00           N  
ATOM   1829  CA  VAL B 114       0.626  -5.922  -8.179  1.00  0.00           C  
ATOM   1830  C   VAL B 114      -0.637  -6.747  -8.450  1.00  0.00           C  
ATOM   1831  O   VAL B 114      -1.747  -6.320  -8.133  1.00  0.00           O  
ATOM   1832  CB  VAL B 114       1.149  -6.167  -6.741  1.00  0.00           C  
ATOM   1833  CG1 VAL B 114       1.199  -7.650  -6.423  1.00  0.00           C  
ATOM   1834  CG2 VAL B 114       2.579  -5.662  -6.630  1.00  0.00           C  
ATOM   1835  H   VAL B 114      -0.219  -3.924  -7.865  1.00  0.00           H  
ATOM   1836  HA  VAL B 114       1.401  -6.281  -8.858  1.00  0.00           H  
ATOM   1837  HB  VAL B 114       0.502  -5.655  -6.028  1.00  0.00           H  
ATOM   1838 1HG1 VAL B 114       1.590  -7.791  -5.411  1.00  0.00           H  
ATOM   1839 2HG1 VAL B 114       0.213  -8.089  -6.484  1.00  0.00           H  
ATOM   1840 3HG1 VAL B 114       1.858  -8.141  -7.145  1.00  0.00           H  
ATOM   1841 1HG2 VAL B 114       2.937  -5.834  -5.617  1.00  0.00           H  
ATOM   1842 2HG2 VAL B 114       3.201  -6.203  -7.340  1.00  0.00           H  
ATOM   1843 3HG2 VAL B 114       2.633  -4.632  -6.854  1.00  0.00           H  
ATOM   1844  N   THR B 115      -0.469  -7.896  -9.114  1.00  0.00           N  
ATOM   1845  CA  THR B 115      -1.595  -8.783  -9.425  1.00  0.00           C  
ATOM   1846  C   THR B 115      -1.481 -10.171  -8.798  1.00  0.00           C  
ATOM   1847  O   THR B 115      -0.455 -10.835  -8.898  1.00  0.00           O  
ATOM   1848  CB  THR B 115      -1.764  -8.948 -10.953  1.00  0.00           C  
ATOM   1849  OG1 THR B 115      -2.052  -7.676 -11.549  1.00  0.00           O  
ATOM   1850  CG2 THR B 115      -2.880  -9.944 -11.281  1.00  0.00           C  
ATOM   1851  H   THR B 115       0.481  -8.169  -9.380  1.00  0.00           H  
ATOM   1852  HA  THR B 115      -2.503  -8.325  -9.036  1.00  0.00           H  
ATOM   1853  HB  THR B 115      -0.834  -9.318 -11.373  1.00  0.00           H  
ATOM   1854  HG1 THR B 115      -2.781  -7.260 -11.080  1.00  0.00           H  
ATOM   1855 1HG2 THR B 115      -2.969 -10.042 -12.361  1.00  0.00           H  
ATOM   1856 2HG2 THR B 115      -2.648 -10.918 -10.855  1.00  0.00           H  
ATOM   1857 3HG2 THR B 115      -3.822  -9.585 -10.871  1.00  0.00           H  
ATOM   1858  N   VAL B 116      -2.551 -10.636  -8.177  1.00  0.00           N  
ATOM   1859  CA  VAL B 116      -2.556 -11.979  -7.614  1.00  0.00           C  
ATOM   1860  C   VAL B 116      -3.429 -12.855  -8.522  1.00  0.00           C  
ATOM   1861  O   VAL B 116      -4.576 -12.489  -8.762  1.00  0.00           O  
ATOM   1862  CB  VAL B 116      -3.098 -11.968  -6.185  1.00  0.00           C  
ATOM   1863  CG1 VAL B 116      -3.129 -13.366  -5.634  1.00  0.00           C  
ATOM   1864  CG2 VAL B 116      -2.207 -11.110  -5.349  1.00  0.00           C  
ATOM   1865  H   VAL B 116      -3.376 -10.059  -8.107  1.00  0.00           H  
ATOM   1866  HA  VAL B 116      -1.538 -12.335  -7.545  1.00  0.00           H  
ATOM   1867  HB  VAL B 116      -4.119 -11.582  -6.185  1.00  0.00           H  
ATOM   1868 1HG1 VAL B 116      -3.529 -13.356  -4.634  1.00  0.00           H  
ATOM   1869 2HG1 VAL B 116      -3.748 -13.970  -6.257  1.00  0.00           H  
ATOM   1870 3HG1 VAL B 116      -2.130 -13.770  -5.620  1.00  0.00           H  
ATOM   1871 1HG2 VAL B 116      -2.572 -11.083  -4.328  1.00  0.00           H  
ATOM   1872 2HG2 VAL B 116      -1.211 -11.527  -5.373  1.00  0.00           H  
ATOM   1873 3HG2 VAL B 116      -2.192 -10.121  -5.756  1.00  0.00           H  
ATOM   1874  N   PRO B 117      -2.914 -13.960  -9.105  1.00  0.00           N  
ATOM   1875  CA  PRO B 117      -3.621 -14.873 -10.004  1.00  0.00           C  
ATOM   1876  C   PRO B 117      -4.968 -15.386  -9.482  1.00  0.00           C  
ATOM   1877  O   PRO B 117      -5.866 -15.681 -10.273  1.00  0.00           O  
ATOM   1878  CB  PRO B 117      -2.626 -16.032 -10.122  1.00  0.00           C  
ATOM   1879  CG  PRO B 117      -1.280 -15.389  -9.937  1.00  0.00           C  
ATOM   1880  CD  PRO B 117      -1.500 -14.331  -8.893  1.00  0.00           C  
ATOM   1881  HA  PRO B 117      -3.755 -14.377 -10.976  1.00  0.00           H  
ATOM   1882 1HB  PRO B 117      -2.844 -16.789  -9.354  1.00  0.00           H  
ATOM   1883 2HB  PRO B 117      -2.739 -16.524 -11.098  1.00  0.00           H  
ATOM   1884 1HG  PRO B 117      -0.538 -16.142  -9.616  1.00  0.00           H  
ATOM   1885 2HG  PRO B 117      -0.917 -14.974 -10.888  1.00  0.00           H  
ATOM   1886 1HD  PRO B 117      -1.361 -14.751  -7.898  1.00  0.00           H  
ATOM   1887 2HD  PRO B 117      -0.810 -13.504  -9.121  1.00  0.00           H  
ATOM   1888  N   LYS B 118      -5.099 -15.514  -8.164  1.00  0.00           N  
ATOM   1889  CA  LYS B 118      -6.326 -16.009  -7.556  1.00  0.00           C  
ATOM   1890  C   LYS B 118      -6.792 -15.099  -6.432  1.00  0.00           C  
ATOM   1891  O   LYS B 118      -5.983 -14.565  -5.680  1.00  0.00           O  
ATOM   1892  CB  LYS B 118      -6.114 -17.420  -7.003  1.00  0.00           C  
ATOM   1893  CG  LYS B 118      -5.780 -18.468  -8.042  1.00  0.00           C  
ATOM   1894  CD  LYS B 118      -5.647 -19.841  -7.414  1.00  0.00           C  
ATOM   1895  CE  LYS B 118      -5.319 -20.892  -8.468  1.00  0.00           C  
ATOM   1896  NZ  LYS B 118      -5.202 -22.252  -7.883  1.00  0.00           N  
ATOM   1897  H   LYS B 118      -4.332 -15.259  -7.565  1.00  0.00           H  
ATOM   1898  HA  LYS B 118      -7.111 -16.033  -8.312  1.00  0.00           H  
ATOM   1899 1HB  LYS B 118      -5.308 -17.408  -6.295  1.00  0.00           H  
ATOM   1900 2HB  LYS B 118      -7.007 -17.745  -6.467  1.00  0.00           H  
ATOM   1901 1HG  LYS B 118      -6.561 -18.490  -8.802  1.00  0.00           H  
ATOM   1902 2HG  LYS B 118      -4.838 -18.216  -8.521  1.00  0.00           H  
ATOM   1903 1HD  LYS B 118      -4.851 -19.822  -6.668  1.00  0.00           H  
ATOM   1904 2HD  LYS B 118      -6.580 -20.105  -6.911  1.00  0.00           H  
ATOM   1905 1HE  LYS B 118      -6.108 -20.897  -9.219  1.00  0.00           H  
ATOM   1906 2HE  LYS B 118      -4.376 -20.632  -8.948  1.00  0.00           H  
ATOM   1907 1HZ  LYS B 118      -4.987 -22.916  -8.614  1.00  0.00           H  
ATOM   1908 2HZ  LYS B 118      -4.465 -22.260  -7.194  1.00  0.00           H  
ATOM   1909 3HZ  LYS B 118      -6.077 -22.503  -7.446  1.00  0.00           H  
ATOM   1910  N   ASP B 119      -8.100 -15.014  -6.237  1.00  0.00           N  
ATOM   1911  CA  ASP B 119      -8.621 -14.235  -5.119  1.00  0.00           C  
ATOM   1912  C   ASP B 119      -8.599 -15.096  -3.865  1.00  0.00           C  
ATOM   1913  O   ASP B 119      -8.463 -14.589  -2.744  1.00  0.00           O  
ATOM   1914  CB  ASP B 119     -10.052 -13.771  -5.400  1.00  0.00           C  
ATOM   1915  CG  ASP B 119     -10.162 -12.794  -6.579  1.00  0.00           C  
ATOM   1916  OD1 ASP B 119      -9.648 -11.708  -6.494  1.00  0.00           O  
ATOM   1917  OD2 ASP B 119     -10.798 -13.150  -7.564  1.00  0.00           O  
ATOM   1918  H   ASP B 119      -8.733 -15.466  -6.881  1.00  0.00           H  
ATOM   1919  HA  ASP B 119      -7.982 -13.364  -4.960  1.00  0.00           H  
ATOM   1920 1HB  ASP B 119     -10.679 -14.639  -5.600  1.00  0.00           H  
ATOM   1921 2HB  ASP B 119     -10.450 -13.285  -4.508  1.00  0.00           H  
ATOM   1922  N   LEU B 120      -8.749 -16.404  -4.076  1.00  0.00           N  
ATOM   1923  CA  LEU B 120      -8.787 -17.352  -2.984  1.00  0.00           C  
ATOM   1924  C   LEU B 120      -7.963 -18.601  -3.291  1.00  0.00           C  
ATOM   1925  O   LEU B 120      -8.062 -19.196  -4.368  1.00  0.00           O  
ATOM   1926  CB  LEU B 120     -10.242 -17.738  -2.657  1.00  0.00           C  
ATOM   1927  CG  LEU B 120     -10.459 -18.652  -1.410  1.00  0.00           C  
ATOM   1928  CD1 LEU B 120     -11.811 -18.319  -0.805  1.00  0.00           C  
ATOM   1929  CD2 LEU B 120     -10.416 -20.138  -1.806  1.00  0.00           C  
ATOM   1930  H   LEU B 120      -8.836 -16.737  -5.021  1.00  0.00           H  
ATOM   1931  HA  LEU B 120      -8.368 -16.868  -2.120  1.00  0.00           H  
ATOM   1932 1HB  LEU B 120     -10.809 -16.823  -2.493  1.00  0.00           H  
ATOM   1933 2HB  LEU B 120     -10.662 -18.253  -3.518  1.00  0.00           H  
ATOM   1934  HG  LEU B 120      -9.678 -18.452  -0.670  1.00  0.00           H  
ATOM   1935 1HD1 LEU B 120     -11.981 -18.931   0.065  1.00  0.00           H  
ATOM   1936 2HD1 LEU B 120     -11.832 -17.270  -0.522  1.00  0.00           H  
ATOM   1937 3HD1 LEU B 120     -12.593 -18.512  -1.538  1.00  0.00           H  
ATOM   1938 1HD2 LEU B 120     -10.571 -20.752  -0.921  1.00  0.00           H  
ATOM   1939 2HD2 LEU B 120     -11.198 -20.344  -2.533  1.00  0.00           H  
ATOM   1940 3HD2 LEU B 120      -9.460 -20.380  -2.239  1.00  0.00           H  
ATOM   1941  N   TYR B 121      -7.157 -18.985  -2.315  1.00  0.00           N  
ATOM   1942  CA  TYR B 121      -6.330 -20.177  -2.360  1.00  0.00           C  
ATOM   1943  C   TYR B 121      -6.838 -21.156  -1.318  1.00  0.00           C  
ATOM   1944  O   TYR B 121      -7.370 -20.741  -0.288  1.00  0.00           O  
ATOM   1945  CB  TYR B 121      -4.879 -19.815  -2.056  1.00  0.00           C  
ATOM   1946  CG  TYR B 121      -4.155 -19.002  -3.111  1.00  0.00           C  
ATOM   1947  CD1 TYR B 121      -4.374 -17.652  -3.211  1.00  0.00           C  
ATOM   1948  CD2 TYR B 121      -3.214 -19.607  -3.921  1.00  0.00           C  
ATOM   1949  CE1 TYR B 121      -3.655 -16.893  -4.125  1.00  0.00           C  
ATOM   1950  CE2 TYR B 121      -2.495 -18.861  -4.828  1.00  0.00           C  
ATOM   1951  CZ  TYR B 121      -2.701 -17.511  -4.930  1.00  0.00           C  
ATOM   1952  OH  TYR B 121      -1.934 -16.773  -5.807  1.00  0.00           O  
ATOM   1953  H   TYR B 121      -7.135 -18.406  -1.478  1.00  0.00           H  
ATOM   1954  HA  TYR B 121      -6.408 -20.641  -3.342  1.00  0.00           H  
ATOM   1955 1HB  TYR B 121      -4.855 -19.251  -1.140  1.00  0.00           H  
ATOM   1956 2HB  TYR B 121      -4.308 -20.728  -1.882  1.00  0.00           H  
ATOM   1957  HD1 TYR B 121      -5.111 -17.187  -2.562  1.00  0.00           H  
ATOM   1958  HD2 TYR B 121      -3.024 -20.677  -3.830  1.00  0.00           H  
ATOM   1959  HE1 TYR B 121      -3.825 -15.820  -4.196  1.00  0.00           H  
ATOM   1960  HE2 TYR B 121      -1.741 -19.348  -5.449  1.00  0.00           H  
ATOM   1961  HH  TYR B 121      -2.172 -15.840  -5.726  1.00  0.00           H  
ATOM   1962  N   VAL B 122      -6.675 -22.440  -1.576  1.00  0.00           N  
ATOM   1963  CA  VAL B 122      -7.078 -23.437  -0.602  1.00  0.00           C  
ATOM   1964  C   VAL B 122      -6.097 -24.594  -0.560  1.00  0.00           C  
ATOM   1965  O   VAL B 122      -5.608 -25.049  -1.598  1.00  0.00           O  
ATOM   1966  CB  VAL B 122      -8.509 -23.920  -0.911  1.00  0.00           C  
ATOM   1967  CG1 VAL B 122      -8.565 -24.504  -2.300  1.00  0.00           C  
ATOM   1968  CG2 VAL B 122      -8.949 -24.963   0.122  1.00  0.00           C  
ATOM   1969  H   VAL B 122      -6.253 -22.732  -2.445  1.00  0.00           H  
ATOM   1970  HA  VAL B 122      -7.088 -22.968   0.374  1.00  0.00           H  
ATOM   1971  HB  VAL B 122      -9.185 -23.065  -0.874  1.00  0.00           H  
ATOM   1972 1HG1 VAL B 122      -9.583 -24.828  -2.518  1.00  0.00           H  
ATOM   1973 2HG1 VAL B 122      -8.262 -23.747  -3.023  1.00  0.00           H  
ATOM   1974 3HG1 VAL B 122      -7.891 -25.358  -2.360  1.00  0.00           H  
ATOM   1975 1HG2 VAL B 122      -9.965 -25.281  -0.096  1.00  0.00           H  
ATOM   1976 2HG2 VAL B 122      -8.293 -25.828   0.085  1.00  0.00           H  
ATOM   1977 3HG2 VAL B 122      -8.912 -24.531   1.121  1.00  0.00           H  
ATOM   1978  N   VAL B 123      -5.825 -25.064   0.648  1.00  0.00           N  
ATOM   1979  CA  VAL B 123      -4.919 -26.182   0.863  1.00  0.00           C  
ATOM   1980  C   VAL B 123      -5.428 -27.118   1.944  1.00  0.00           C  
ATOM   1981  O   VAL B 123      -5.898 -26.682   2.979  1.00  0.00           O  
ATOM   1982  CB  VAL B 123      -3.560 -25.599   1.254  1.00  0.00           C  
ATOM   1983  CG1 VAL B 123      -3.741 -24.778   2.462  1.00  0.00           C  
ATOM   1984  CG2 VAL B 123      -2.526 -26.683   1.536  1.00  0.00           C  
ATOM   1985  H   VAL B 123      -6.267 -24.599   1.448  1.00  0.00           H  
ATOM   1986  HA  VAL B 123      -4.822 -26.738  -0.069  1.00  0.00           H  
ATOM   1987  HB  VAL B 123      -3.218 -24.959   0.449  1.00  0.00           H  
ATOM   1988 1HG1 VAL B 123      -2.795 -24.357   2.705  1.00  0.00           H  
ATOM   1989 2HG1 VAL B 123      -4.466 -23.982   2.275  1.00  0.00           H  
ATOM   1990 3HG1 VAL B 123      -4.091 -25.408   3.281  1.00  0.00           H  
ATOM   1991 1HG2 VAL B 123      -1.581 -26.227   1.819  1.00  0.00           H  
ATOM   1992 2HG2 VAL B 123      -2.864 -27.298   2.349  1.00  0.00           H  
ATOM   1993 3HG2 VAL B 123      -2.376 -27.295   0.648  1.00  0.00           H  
ATOM   1994  N   GLU B 124      -5.297 -28.415   1.739  1.00  0.00           N  
ATOM   1995  CA  GLU B 124      -5.736 -29.338   2.775  1.00  0.00           C  
ATOM   1996  C   GLU B 124      -4.863 -29.211   4.016  1.00  0.00           C  
ATOM   1997  O   GLU B 124      -3.654 -29.008   3.909  1.00  0.00           O  
ATOM   1998  CB  GLU B 124      -5.720 -30.776   2.255  1.00  0.00           C  
ATOM   1999  CG  GLU B 124      -6.755 -31.050   1.156  1.00  0.00           C  
ATOM   2000  CD  GLU B 124      -6.793 -32.496   0.692  1.00  0.00           C  
ATOM   2001  OE1 GLU B 124      -6.161 -33.321   1.307  1.00  0.00           O  
ATOM   2002  OE2 GLU B 124      -7.458 -32.766  -0.282  1.00  0.00           O  
ATOM   2003  H   GLU B 124      -4.904 -28.758   0.875  1.00  0.00           H  
ATOM   2004  HA  GLU B 124      -6.760 -29.082   3.055  1.00  0.00           H  
ATOM   2005 1HB  GLU B 124      -4.731 -31.007   1.855  1.00  0.00           H  
ATOM   2006 2HB  GLU B 124      -5.907 -31.464   3.081  1.00  0.00           H  
ATOM   2007 1HG  GLU B 124      -7.741 -30.779   1.533  1.00  0.00           H  
ATOM   2008 2HG  GLU B 124      -6.537 -30.408   0.304  1.00  0.00           H  
ATOM   2009  N   TYR B 125      -5.464 -29.365   5.186  1.00  0.00           N  
ATOM   2010  CA  TYR B 125      -4.708 -29.291   6.427  1.00  0.00           C  
ATOM   2011  C   TYR B 125      -3.533 -30.261   6.429  1.00  0.00           C  
ATOM   2012  O   TYR B 125      -3.688 -31.441   6.109  1.00  0.00           O  
ATOM   2013  CB  TYR B 125      -5.655 -29.579   7.592  1.00  0.00           C  
ATOM   2014  CG  TYR B 125      -5.016 -29.640   8.943  1.00  0.00           C  
ATOM   2015  CD1 TYR B 125      -4.610 -28.503   9.575  1.00  0.00           C  
ATOM   2016  CD2 TYR B 125      -4.867 -30.868   9.565  1.00  0.00           C  
ATOM   2017  CE1 TYR B 125      -4.047 -28.583  10.842  1.00  0.00           C  
ATOM   2018  CE2 TYR B 125      -4.307 -30.946  10.817  1.00  0.00           C  
ATOM   2019  CZ  TYR B 125      -3.900 -29.803  11.454  1.00  0.00           C  
ATOM   2020  OH  TYR B 125      -3.346 -29.872  12.710  1.00  0.00           O  
ATOM   2021  H   TYR B 125      -6.463 -29.519   5.214  1.00  0.00           H  
ATOM   2022  HA  TYR B 125      -4.302 -28.282   6.532  1.00  0.00           H  
ATOM   2023 1HB  TYR B 125      -6.426 -28.808   7.622  1.00  0.00           H  
ATOM   2024 2HB  TYR B 125      -6.158 -30.529   7.417  1.00  0.00           H  
ATOM   2025  HD1 TYR B 125      -4.737 -27.543   9.079  1.00  0.00           H  
ATOM   2026  HD2 TYR B 125      -5.196 -31.775   9.059  1.00  0.00           H  
ATOM   2027  HE1 TYR B 125      -3.726 -27.690  11.360  1.00  0.00           H  
ATOM   2028  HE2 TYR B 125      -4.191 -31.914  11.304  1.00  0.00           H  
ATOM   2029  HH  TYR B 125      -3.362 -30.784  13.015  1.00  0.00           H  
ATOM   2030  N   GLY B 126      -2.349 -29.742   6.767  1.00  0.00           N  
ATOM   2031  CA  GLY B 126      -1.114 -30.518   6.840  1.00  0.00           C  
ATOM   2032  C   GLY B 126      -0.324 -30.533   5.523  1.00  0.00           C  
ATOM   2033  O   GLY B 126       0.834 -30.956   5.496  1.00  0.00           O  
ATOM   2034  H   GLY B 126      -2.289 -28.751   7.008  1.00  0.00           H  
ATOM   2035 1HA  GLY B 126      -0.485 -30.101   7.630  1.00  0.00           H  
ATOM   2036 2HA  GLY B 126      -1.351 -31.539   7.134  1.00  0.00           H  
ATOM   2037  N   SER B 127      -0.946 -30.071   4.437  1.00  0.00           N  
ATOM   2038  CA  SER B 127      -0.302 -30.018   3.128  1.00  0.00           C  
ATOM   2039  C   SER B 127       0.384 -28.679   2.966  1.00  0.00           C  
ATOM   2040  O   SER B 127       0.265 -27.818   3.838  1.00  0.00           O  
ATOM   2041  CB  SER B 127      -1.290 -30.272   2.003  1.00  0.00           C  
ATOM   2042  OG  SER B 127      -1.791 -31.581   2.058  1.00  0.00           O  
ATOM   2043  H   SER B 127      -1.911 -29.742   4.504  1.00  0.00           H  
ATOM   2044  HA  SER B 127       0.462 -30.795   3.083  1.00  0.00           H  
ATOM   2045 1HB  SER B 127      -2.108 -29.573   2.072  1.00  0.00           H  
ATOM   2046 2HB  SER B 127      -0.806 -30.104   1.045  1.00  0.00           H  
ATOM   2047  HG  SER B 127      -2.280 -31.647   2.888  1.00  0.00           H  
ATOM   2048  N   ASN B 128       1.157 -28.525   1.899  1.00  0.00           N  
ATOM   2049  CA  ASN B 128       1.879 -27.281   1.667  1.00  0.00           C  
ATOM   2050  C   ASN B 128       1.116 -26.407   0.662  1.00  0.00           C  
ATOM   2051  O   ASN B 128       0.321 -26.929  -0.126  1.00  0.00           O  
ATOM   2052  CB  ASN B 128       3.260 -27.605   1.139  1.00  0.00           C  
ATOM   2053  CG  ASN B 128       4.027 -28.612   2.024  1.00  0.00           C  
ATOM   2054  OD1 ASN B 128       3.979 -28.668   3.269  1.00  0.00           O  
ATOM   2055  ND2 ASN B 128       4.774 -29.444   1.346  1.00  0.00           N  
ATOM   2056  H   ASN B 128       1.232 -29.276   1.225  1.00  0.00           H  
ATOM   2057  HA  ASN B 128       1.953 -26.722   2.600  1.00  0.00           H  
ATOM   2058 1HB  ASN B 128       3.179 -28.007   0.130  1.00  0.00           H  
ATOM   2059 2HB  ASN B 128       3.839 -26.680   1.076  1.00  0.00           H  
ATOM   2060 1HD2 ASN B 128       5.316 -30.137   1.824  1.00  0.00           H  
ATOM   2061 2HD2 ASN B 128       4.807 -29.389   0.347  1.00  0.00           H  
ATOM   2062  N   MET B 129       1.390 -25.098   0.644  1.00  0.00           N  
ATOM   2063  CA  MET B 129       0.766 -24.229  -0.360  1.00  0.00           C  
ATOM   2064  C   MET B 129       1.709 -23.148  -0.865  1.00  0.00           C  
ATOM   2065  O   MET B 129       2.624 -22.716  -0.153  1.00  0.00           O  
ATOM   2066  CB  MET B 129      -0.448 -23.511   0.212  1.00  0.00           C  
ATOM   2067  CG  MET B 129      -0.130 -22.501   1.301  1.00  0.00           C  
ATOM   2068  SD  MET B 129      -1.621 -21.771   2.017  1.00  0.00           S  
ATOM   2069  CE  MET B 129      -0.921 -20.713   3.245  1.00  0.00           C  
ATOM   2070  H   MET B 129       2.018 -24.711   1.347  1.00  0.00           H  
ATOM   2071  HA  MET B 129       0.469 -24.838  -1.213  1.00  0.00           H  
ATOM   2072 1HB  MET B 129      -0.990 -23.002  -0.585  1.00  0.00           H  
ATOM   2073 2HB  MET B 129      -1.100 -24.234   0.642  1.00  0.00           H  
ATOM   2074 1HG  MET B 129       0.471 -22.952   2.081  1.00  0.00           H  
ATOM   2075 2HG  MET B 129       0.459 -21.693   0.860  1.00  0.00           H  
ATOM   2076 1HE  MET B 129      -1.706 -20.190   3.769  1.00  0.00           H  
ATOM   2077 2HE  MET B 129      -0.350 -21.306   3.957  1.00  0.00           H  
ATOM   2078 3HE  MET B 129      -0.271 -19.991   2.759  1.00  0.00           H  
ATOM   2079  N   THR B 130       1.440 -22.664  -2.079  1.00  0.00           N  
ATOM   2080  CA  THR B 130       2.174 -21.524  -2.609  1.00  0.00           C  
ATOM   2081  C   THR B 130       1.202 -20.421  -3.033  1.00  0.00           C  
ATOM   2082  O   THR B 130       0.214 -20.689  -3.719  1.00  0.00           O  
ATOM   2083  CB  THR B 130       3.081 -21.913  -3.797  1.00  0.00           C  
ATOM   2084  OG1 THR B 130       4.017 -22.914  -3.372  1.00  0.00           O  
ATOM   2085  CG2 THR B 130       3.873 -20.676  -4.286  1.00  0.00           C  
ATOM   2086  H   THR B 130       0.699 -23.076  -2.628  1.00  0.00           H  
ATOM   2087  HA  THR B 130       2.804 -21.140  -1.826  1.00  0.00           H  
ATOM   2088  HB  THR B 130       2.476 -22.304  -4.613  1.00  0.00           H  
ATOM   2089  HG1 THR B 130       4.508 -22.576  -2.619  1.00  0.00           H  
ATOM   2090 1HG2 THR B 130       4.519 -20.956  -5.119  1.00  0.00           H  
ATOM   2091 2HG2 THR B 130       3.188 -19.905  -4.617  1.00  0.00           H  
ATOM   2092 3HG2 THR B 130       4.484 -20.287  -3.468  1.00  0.00           H  
ATOM   2093  N   ILE B 131       1.495 -19.190  -2.615  1.00  0.00           N  
ATOM   2094  CA  ILE B 131       0.692 -18.013  -2.951  1.00  0.00           C  
ATOM   2095  C   ILE B 131       1.546 -17.072  -3.799  1.00  0.00           C  
ATOM   2096  O   ILE B 131       2.693 -16.796  -3.440  1.00  0.00           O  
ATOM   2097  CB  ILE B 131       0.187 -17.309  -1.681  1.00  0.00           C  
ATOM   2098  CG1 ILE B 131      -0.676 -18.282  -0.849  1.00  0.00           C  
ATOM   2099  CG2 ILE B 131      -0.646 -16.127  -2.063  1.00  0.00           C  
ATOM   2100  CD1 ILE B 131      -1.026 -17.778   0.521  1.00  0.00           C  
ATOM   2101  H   ILE B 131       2.326 -19.080  -2.036  1.00  0.00           H  
ATOM   2102  HA  ILE B 131      -0.160 -18.322  -3.539  1.00  0.00           H  
ATOM   2103  HB  ILE B 131       1.031 -16.992  -1.079  1.00  0.00           H  
ATOM   2104 1HG1 ILE B 131      -1.599 -18.485  -1.392  1.00  0.00           H  
ATOM   2105 2HG1 ILE B 131      -0.134 -19.218  -0.727  1.00  0.00           H  
ATOM   2106 1HG2 ILE B 131      -0.999 -15.638  -1.163  1.00  0.00           H  
ATOM   2107 2HG2 ILE B 131      -0.079 -15.433  -2.654  1.00  0.00           H  
ATOM   2108 3HG2 ILE B 131      -1.472 -16.462  -2.632  1.00  0.00           H  
ATOM   2109 1HD1 ILE B 131      -1.617 -18.533   1.021  1.00  0.00           H  
ATOM   2110 2HD1 ILE B 131      -0.123 -17.599   1.091  1.00  0.00           H  
ATOM   2111 3HD1 ILE B 131      -1.598 -16.852   0.443  1.00  0.00           H  
ATOM   2112  N   GLU B 132       1.034 -16.599  -4.946  1.00  0.00           N  
ATOM   2113  CA  GLU B 132       1.909 -15.790  -5.809  1.00  0.00           C  
ATOM   2114  C   GLU B 132       1.398 -14.390  -6.142  1.00  0.00           C  
ATOM   2115  O   GLU B 132       0.193 -14.157  -6.193  1.00  0.00           O  
ATOM   2116  CB  GLU B 132       2.171 -16.553  -7.113  1.00  0.00           C  
ATOM   2117  CG  GLU B 132       2.866 -17.899  -6.903  1.00  0.00           C  
ATOM   2118  CD  GLU B 132       3.214 -18.638  -8.172  1.00  0.00           C  
ATOM   2119  OE1 GLU B 132       2.913 -18.151  -9.232  1.00  0.00           O  
ATOM   2120  OE2 GLU B 132       3.807 -19.694  -8.076  1.00  0.00           O  
ATOM   2121  H   GLU B 132       0.072 -16.797  -5.224  1.00  0.00           H  
ATOM   2122  HA  GLU B 132       2.859 -15.661  -5.301  1.00  0.00           H  
ATOM   2123 1HB  GLU B 132       1.228 -16.729  -7.631  1.00  0.00           H  
ATOM   2124 2HB  GLU B 132       2.802 -15.946  -7.767  1.00  0.00           H  
ATOM   2125 1HG  GLU B 132       3.756 -17.735  -6.331  1.00  0.00           H  
ATOM   2126 2HG  GLU B 132       2.206 -18.527  -6.311  1.00  0.00           H  
ATOM   2127  N   CYS B 133       2.350 -13.474  -6.381  1.00  0.00           N  
ATOM   2128  CA  CYS B 133       2.045 -12.103  -6.794  1.00  0.00           C  
ATOM   2129  C   CYS B 133       2.898 -11.664  -7.985  1.00  0.00           C  
ATOM   2130  O   CYS B 133       4.129 -11.684  -7.923  1.00  0.00           O  
ATOM   2131  CB  CYS B 133       2.305 -11.140  -5.649  1.00  0.00           C  
ATOM   2132  SG  CYS B 133       1.380 -11.458  -4.172  1.00  0.00           S  
ATOM   2133  H   CYS B 133       3.319 -13.762  -6.292  1.00  0.00           H  
ATOM   2134  HA  CYS B 133       0.993 -12.050  -7.078  1.00  0.00           H  
ATOM   2135 1HB  CYS B 133       3.341 -11.197  -5.390  1.00  0.00           H  
ATOM   2136 2HB  CYS B 133       2.102 -10.135  -5.969  1.00  0.00           H  
ATOM   2137  N   LYS B 134       2.254 -11.186  -9.038  1.00  0.00           N  
ATOM   2138  CA  LYS B 134       2.932 -10.731 -10.248  1.00  0.00           C  
ATOM   2139  C   LYS B 134       3.228  -9.246 -10.211  1.00  0.00           C  
ATOM   2140  O   LYS B 134       2.363  -8.439  -9.847  1.00  0.00           O  
ATOM   2141  CB  LYS B 134       2.114 -11.050 -11.496  1.00  0.00           C  
ATOM   2142  CG  LYS B 134       2.813 -10.662 -12.800  1.00  0.00           C  
ATOM   2143  CD  LYS B 134       2.003 -11.069 -14.018  1.00  0.00           C  
ATOM   2144  CE  LYS B 134       2.703 -10.640 -15.300  1.00  0.00           C  
ATOM   2145  NZ  LYS B 134       1.929 -11.023 -16.511  1.00  0.00           N  
ATOM   2146  H   LYS B 134       1.246 -11.158  -9.020  1.00  0.00           H  
ATOM   2147  HA  LYS B 134       3.879 -11.257 -10.326  1.00  0.00           H  
ATOM   2148 1HB  LYS B 134       1.910 -12.120 -11.530  1.00  0.00           H  
ATOM   2149 2HB  LYS B 134       1.161 -10.537 -11.448  1.00  0.00           H  
ATOM   2150 1HG  LYS B 134       2.964  -9.583 -12.828  1.00  0.00           H  
ATOM   2151 2HG  LYS B 134       3.795 -11.148 -12.834  1.00  0.00           H  
ATOM   2152 1HD  LYS B 134       1.877 -12.153 -14.024  1.00  0.00           H  
ATOM   2153 2HD  LYS B 134       1.018 -10.603 -13.972  1.00  0.00           H  
ATOM   2154 1HE  LYS B 134       2.832  -9.559 -15.288  1.00  0.00           H  
ATOM   2155 2HE  LYS B 134       3.686 -11.113 -15.341  1.00  0.00           H  
ATOM   2156 1HZ  LYS B 134       2.425 -10.721 -17.337  1.00  0.00           H  
ATOM   2157 2HZ  LYS B 134       1.814 -12.027 -16.536  1.00  0.00           H  
ATOM   2158 3HZ  LYS B 134       1.021 -10.581 -16.484  1.00  0.00           H  
ATOM   2159  N   PHE B 135       4.441  -8.865 -10.598  1.00  0.00           N  
ATOM   2160  CA  PHE B 135       4.752  -7.450 -10.606  1.00  0.00           C  
ATOM   2161  C   PHE B 135       5.505  -7.025 -11.875  1.00  0.00           C  
ATOM   2162  O   PHE B 135       6.169  -7.851 -12.499  1.00  0.00           O  
ATOM   2163  CB  PHE B 135       5.555  -7.159  -9.357  1.00  0.00           C  
ATOM   2164  CG  PHE B 135       6.926  -7.803  -9.246  1.00  0.00           C  
ATOM   2165  CD1 PHE B 135       8.058  -7.100  -9.585  1.00  0.00           C  
ATOM   2166  CD2 PHE B 135       7.080  -9.114  -8.785  1.00  0.00           C  
ATOM   2167  CE1 PHE B 135       9.300  -7.659  -9.433  1.00  0.00           C  
ATOM   2168  CE2 PHE B 135       8.329  -9.675  -8.635  1.00  0.00           C  
ATOM   2169  CZ  PHE B 135       9.433  -8.948  -8.952  1.00  0.00           C  
ATOM   2170  H   PHE B 135       5.132  -9.568 -10.868  1.00  0.00           H  
ATOM   2171  HA  PHE B 135       3.815  -6.918 -10.515  1.00  0.00           H  
ATOM   2172 1HB  PHE B 135       5.695  -6.110  -9.297  1.00  0.00           H  
ATOM   2173 2HB  PHE B 135       4.977  -7.451  -8.492  1.00  0.00           H  
ATOM   2174  HD1 PHE B 135       7.961  -6.080  -9.950  1.00  0.00           H  
ATOM   2175  HD2 PHE B 135       6.191  -9.699  -8.528  1.00  0.00           H  
ATOM   2176  HE1 PHE B 135      10.175  -7.075  -9.687  1.00  0.00           H  
ATOM   2177  HE2 PHE B 135       8.433 -10.696  -8.264  1.00  0.00           H  
ATOM   2178  HZ  PHE B 135      10.403  -9.386  -8.827  1.00  0.00           H  
ATOM   2179  N   PRO B 136       5.361  -5.767 -12.329  1.00  0.00           N  
ATOM   2180  CA  PRO B 136       6.135  -5.150 -13.390  1.00  0.00           C  
ATOM   2181  C   PRO B 136       7.622  -5.143 -13.123  1.00  0.00           C  
ATOM   2182  O   PRO B 136       8.069  -4.839 -12.016  1.00  0.00           O  
ATOM   2183  CB  PRO B 136       5.583  -3.727 -13.421  1.00  0.00           C  
ATOM   2184  CG  PRO B 136       4.184  -3.859 -12.894  1.00  0.00           C  
ATOM   2185  CD  PRO B 136       4.246  -4.938 -11.854  1.00  0.00           C  
ATOM   2186  HA  PRO B 136       5.920  -5.671 -14.335  1.00  0.00           H  
ATOM   2187 1HB  PRO B 136       6.216  -3.071 -12.815  1.00  0.00           H  
ATOM   2188 2HB  PRO B 136       5.617  -3.338 -14.449  1.00  0.00           H  
ATOM   2189 1HG  PRO B 136       3.849  -2.919 -12.478  1.00  0.00           H  
ATOM   2190 2HG  PRO B 136       3.491  -4.103 -13.712  1.00  0.00           H  
ATOM   2191 1HD  PRO B 136       4.421  -4.541 -10.853  1.00  0.00           H  
ATOM   2192 2HD  PRO B 136       3.289  -5.473 -11.931  1.00  0.00           H  
ATOM   2193  N   VAL B 137       8.380  -5.406 -14.170  1.00  0.00           N  
ATOM   2194  CA  VAL B 137       9.826  -5.400 -14.114  1.00  0.00           C  
ATOM   2195  C   VAL B 137      10.391  -4.498 -15.228  1.00  0.00           C  
ATOM   2196  O   VAL B 137      10.143  -4.738 -16.409  1.00  0.00           O  
ATOM   2197  CB  VAL B 137      10.335  -6.852 -14.223  1.00  0.00           C  
ATOM   2198  CG1 VAL B 137      11.763  -6.849 -14.217  1.00  0.00           C  
ATOM   2199  CG2 VAL B 137       9.817  -7.702 -13.042  1.00  0.00           C  
ATOM   2200  H   VAL B 137       7.935  -5.641 -15.046  1.00  0.00           H  
ATOM   2201  HA  VAL B 137      10.136  -4.998 -13.150  1.00  0.00           H  
ATOM   2202  HB  VAL B 137      10.004  -7.281 -15.167  1.00  0.00           H  
ATOM   2203 1HG1 VAL B 137      12.140  -7.858 -14.326  1.00  0.00           H  
ATOM   2204 2HG1 VAL B 137      12.055  -6.254 -15.059  1.00  0.00           H  
ATOM   2205 3HG1 VAL B 137      12.141  -6.414 -13.297  1.00  0.00           H  
ATOM   2206 1HG2 VAL B 137      10.199  -8.719 -13.129  1.00  0.00           H  
ATOM   2207 2HG2 VAL B 137      10.163  -7.263 -12.122  1.00  0.00           H  
ATOM   2208 3HG2 VAL B 137       8.729  -7.732 -13.038  1.00  0.00           H  
ATOM   2209  N   GLU B 138      11.137  -3.457 -14.845  1.00  0.00           N  
ATOM   2210  CA  GLU B 138      11.704  -2.460 -15.777  1.00  0.00           C  
ATOM   2211  C   GLU B 138      12.745  -2.984 -16.783  1.00  0.00           C  
ATOM   2212  O   GLU B 138      12.831  -2.522 -17.921  1.00  0.00           O  
ATOM   2213  CB  GLU B 138      12.370  -1.342 -14.972  1.00  0.00           C  
ATOM   2214  CG  GLU B 138      11.421  -0.453 -14.189  1.00  0.00           C  
ATOM   2215  CD  GLU B 138      12.149   0.596 -13.373  1.00  0.00           C  
ATOM   2216  OE1 GLU B 138      13.351   0.518 -13.272  1.00  0.00           O  
ATOM   2217  OE2 GLU B 138      11.500   1.478 -12.862  1.00  0.00           O  
ATOM   2218  H   GLU B 138      11.296  -3.333 -13.854  1.00  0.00           H  
ATOM   2219  HA  GLU B 138      10.876  -2.039 -16.350  1.00  0.00           H  
ATOM   2220 1HB  GLU B 138      13.075  -1.781 -14.263  1.00  0.00           H  
ATOM   2221 2HB  GLU B 138      12.945  -0.707 -15.646  1.00  0.00           H  
ATOM   2222 1HG  GLU B 138      10.744   0.043 -14.882  1.00  0.00           H  
ATOM   2223 2HG  GLU B 138      10.825  -1.078 -13.521  1.00  0.00           H  
ATOM   2224  N   LYS B 139      13.562  -3.905 -16.313  1.00  0.00           N  
ATOM   2225  CA  LYS B 139      14.685  -4.512 -17.022  1.00  0.00           C  
ATOM   2226  C   LYS B 139      14.879  -5.826 -16.316  1.00  0.00           C  
ATOM   2227  O   LYS B 139      14.308  -5.973 -15.246  1.00  0.00           O  
ATOM   2228  CB  LYS B 139      15.937  -3.641 -16.929  1.00  0.00           C  
ATOM   2229  CG  LYS B 139      16.447  -3.459 -15.502  1.00  0.00           C  
ATOM   2230  CD  LYS B 139      17.681  -2.573 -15.444  1.00  0.00           C  
ATOM   2231  CE  LYS B 139      18.212  -2.478 -14.016  1.00  0.00           C  
ATOM   2232  NZ  LYS B 139      19.427  -1.620 -13.924  1.00  0.00           N  
ATOM   2233  H   LYS B 139      13.387  -4.215 -15.372  1.00  0.00           H  
ATOM   2234  HA  LYS B 139      14.421  -4.698 -18.063  1.00  0.00           H  
ATOM   2235 1HB  LYS B 139      16.737  -4.086 -17.518  1.00  0.00           H  
ATOM   2236 2HB  LYS B 139      15.728  -2.655 -17.346  1.00  0.00           H  
ATOM   2237 1HG  LYS B 139      15.660  -3.011 -14.893  1.00  0.00           H  
ATOM   2238 2HG  LYS B 139      16.694  -4.435 -15.081  1.00  0.00           H  
ATOM   2239 1HD  LYS B 139      18.458  -2.990 -16.086  1.00  0.00           H  
ATOM   2240 2HD  LYS B 139      17.432  -1.572 -15.800  1.00  0.00           H  
ATOM   2241 1HE  LYS B 139      17.435  -2.063 -13.375  1.00  0.00           H  
ATOM   2242 2HE  LYS B 139      18.460  -3.482 -13.664  1.00  0.00           H  
ATOM   2243 1HZ  LYS B 139      19.743  -1.590 -12.961  1.00  0.00           H  
ATOM   2244 2HZ  LYS B 139      20.158  -2.005 -14.507  1.00  0.00           H  
ATOM   2245 3HZ  LYS B 139      19.206  -0.685 -14.236  1.00  0.00           H  
ATOM   2246  N   GLN B 140      15.684  -6.764 -16.824  1.00  0.00           N  
ATOM   2247  CA  GLN B 140      15.789  -8.014 -16.061  1.00  0.00           C  
ATOM   2248  C   GLN B 140      15.982  -7.671 -14.599  1.00  0.00           C  
ATOM   2249  O   GLN B 140      16.879  -6.910 -14.224  1.00  0.00           O  
ATOM   2250  CB  GLN B 140      16.893  -8.940 -16.566  1.00  0.00           C  
ATOM   2251  CG  GLN B 140      17.009 -10.245 -15.742  1.00  0.00           C  
ATOM   2252  CD  GLN B 140      15.746 -11.135 -15.869  1.00  0.00           C  
ATOM   2253  OE1 GLN B 140      15.268 -11.393 -16.979  1.00  0.00           O  
ATOM   2254  NE2 GLN B 140      15.216 -11.596 -14.718  1.00  0.00           N  
ATOM   2255  H   GLN B 140      16.172  -6.634 -17.698  1.00  0.00           H  
ATOM   2256  HA  GLN B 140      14.846  -8.553 -16.151  1.00  0.00           H  
ATOM   2257 1HB  GLN B 140      16.707  -9.206 -17.606  1.00  0.00           H  
ATOM   2258 2HB  GLN B 140      17.852  -8.424 -16.521  1.00  0.00           H  
ATOM   2259 1HG  GLN B 140      17.864 -10.814 -16.102  1.00  0.00           H  
ATOM   2260 2HG  GLN B 140      17.150  -9.992 -14.687  1.00  0.00           H  
ATOM   2261 1HE2 GLN B 140      14.362 -12.176 -14.716  1.00  0.00           H  
ATOM   2262 2HE2 GLN B 140      15.663 -11.378 -13.847  1.00  0.00           H  
ATOM   2263  N   LEU B 141      15.111  -8.257 -13.795  1.00  0.00           N  
ATOM   2264  CA  LEU B 141      14.990  -7.955 -12.393  1.00  0.00           C  
ATOM   2265  C   LEU B 141      16.233  -8.081 -11.557  1.00  0.00           C  
ATOM   2266  O   LEU B 141      16.841  -9.151 -11.463  1.00  0.00           O  
ATOM   2267  CB  LEU B 141      13.965  -8.905 -11.813  1.00  0.00           C  
ATOM   2268  CG  LEU B 141      13.642  -8.718 -10.415  1.00  0.00           C  
ATOM   2269  CD1 LEU B 141      12.961  -7.467 -10.244  1.00  0.00           C  
ATOM   2270  CD2 LEU B 141      12.850  -9.803 -10.039  1.00  0.00           C  
ATOM   2271  H   LEU B 141      14.449  -8.900 -14.204  1.00  0.00           H  
ATOM   2272  HA  LEU B 141      14.627  -6.932 -12.313  1.00  0.00           H  
ATOM   2273 1HB  LEU B 141      13.043  -8.813 -12.371  1.00  0.00           H  
ATOM   2274 2HB  LEU B 141      14.332  -9.923 -11.931  1.00  0.00           H  
ATOM   2275  HG  LEU B 141      14.541  -8.685  -9.823  1.00  0.00           H  
ATOM   2276 1HD1 LEU B 141      12.712  -7.307  -9.211  1.00  0.00           H  
ATOM   2277 2HD1 LEU B 141      13.621  -6.729 -10.574  1.00  0.00           H  
ATOM   2278 3HD1 LEU B 141      12.069  -7.459 -10.843  1.00  0.00           H  
ATOM   2279 1HD2 LEU B 141      12.567  -9.758  -9.035  1.00  0.00           H  
ATOM   2280 2HD2 LEU B 141      11.961  -9.794 -10.667  1.00  0.00           H  
ATOM   2281 3HD2 LEU B 141      13.417 -10.709 -10.205  1.00  0.00           H  
ATOM   2282  N   ASP B 142      16.539  -6.983 -10.869  1.00  0.00           N  
ATOM   2283  CA  ASP B 142      17.650  -6.909  -9.951  1.00  0.00           C  
ATOM   2284  C   ASP B 142      17.180  -7.175  -8.518  1.00  0.00           C  
ATOM   2285  O   ASP B 142      16.603  -6.300  -7.857  1.00  0.00           O  
ATOM   2286  CB  ASP B 142      18.329  -5.543 -10.031  1.00  0.00           C  
ATOM   2287  CG  ASP B 142      19.585  -5.467  -9.188  1.00  0.00           C  
ATOM   2288  OD1 ASP B 142      19.888  -6.447  -8.519  1.00  0.00           O  
ATOM   2289  OD2 ASP B 142      20.236  -4.445  -9.217  1.00  0.00           O  
ATOM   2290  H   ASP B 142      15.998  -6.141 -11.051  1.00  0.00           H  
ATOM   2291  HA  ASP B 142      18.376  -7.676 -10.225  1.00  0.00           H  
ATOM   2292 1HB  ASP B 142      18.588  -5.331 -11.070  1.00  0.00           H  
ATOM   2293 2HB  ASP B 142      17.634  -4.770  -9.706  1.00  0.00           H  
ATOM   2294  N   LEU B 143      17.481  -8.363  -8.008  1.00  0.00           N  
ATOM   2295  CA  LEU B 143      17.058  -8.731  -6.662  1.00  0.00           C  
ATOM   2296  C   LEU B 143      17.719  -7.847  -5.598  1.00  0.00           C  
ATOM   2297  O   LEU B 143      17.249  -7.799  -4.465  1.00  0.00           O  
ATOM   2298  CB  LEU B 143      17.319 -10.214  -6.364  1.00  0.00           C  
ATOM   2299  CG  LEU B 143      16.137 -11.171  -6.691  1.00  0.00           C  
ATOM   2300  CD1 LEU B 143      15.769 -11.026  -8.152  1.00  0.00           C  
ATOM   2301  CD2 LEU B 143      16.519 -12.608  -6.338  1.00  0.00           C  
ATOM   2302  H   LEU B 143      17.984  -9.028  -8.582  1.00  0.00           H  
ATOM   2303  HA  LEU B 143      15.986  -8.588  -6.607  1.00  0.00           H  
ATOM   2304 1HB  LEU B 143      18.177 -10.535  -6.952  1.00  0.00           H  
ATOM   2305 2HB  LEU B 143      17.568 -10.322  -5.313  1.00  0.00           H  
ATOM   2306  HG  LEU B 143      15.271 -10.887  -6.109  1.00  0.00           H  
ATOM   2307 1HD1 LEU B 143      14.928 -11.676  -8.388  1.00  0.00           H  
ATOM   2308 2HD1 LEU B 143      15.497 -10.002  -8.335  1.00  0.00           H  
ATOM   2309 3HD1 LEU B 143      16.619 -11.294  -8.780  1.00  0.00           H  
ATOM   2310 1HD2 LEU B 143      15.685 -13.278  -6.564  1.00  0.00           H  
ATOM   2311 2HD2 LEU B 143      17.387 -12.908  -6.923  1.00  0.00           H  
ATOM   2312 3HD2 LEU B 143      16.757 -12.672  -5.275  1.00  0.00           H  
ATOM   2313  N   ALA B 144      18.823  -7.157  -5.954  1.00  0.00           N  
ATOM   2314  CA  ALA B 144      19.539  -6.285  -5.026  1.00  0.00           C  
ATOM   2315  C   ALA B 144      18.840  -4.929  -4.869  1.00  0.00           C  
ATOM   2316  O   ALA B 144      19.251  -4.103  -4.056  1.00  0.00           O  
ATOM   2317  CB  ALA B 144      20.960  -6.067  -5.490  1.00  0.00           C  
ATOM   2318  H   ALA B 144      19.170  -7.189  -6.922  1.00  0.00           H  
ATOM   2319  HA  ALA B 144      19.573  -6.773  -4.065  1.00  0.00           H  
ATOM   2320 1HB  ALA B 144      21.484  -5.442  -4.771  1.00  0.00           H  
ATOM   2321 2HB  ALA B 144      21.465  -7.026  -5.578  1.00  0.00           H  
ATOM   2322 3HB  ALA B 144      20.949  -5.571  -6.462  1.00  0.00           H  
ATOM   2323  N   ALA B 145      17.822  -4.674  -5.690  1.00  0.00           N  
ATOM   2324  CA  ALA B 145      17.035  -3.447  -5.611  1.00  0.00           C  
ATOM   2325  C   ALA B 145      15.639  -3.755  -5.045  1.00  0.00           C  
ATOM   2326  O   ALA B 145      15.031  -2.942  -4.346  1.00  0.00           O  
ATOM   2327  CB  ALA B 145      16.940  -2.815  -6.981  1.00  0.00           C  
ATOM   2328  H   ALA B 145      17.557  -5.367  -6.386  1.00  0.00           H  
ATOM   2329  HA  ALA B 145      17.530  -2.758  -4.928  1.00  0.00           H  
ATOM   2330 1HB  ALA B 145      16.363  -1.896  -6.926  1.00  0.00           H  
ATOM   2331 2HB  ALA B 145      17.944  -2.599  -7.351  1.00  0.00           H  
ATOM   2332 3HB  ALA B 145      16.461  -3.505  -7.639  1.00  0.00           H  
ATOM   2333  N   LEU B 146      15.149  -4.936  -5.402  1.00  0.00           N  
ATOM   2334  CA  LEU B 146      13.827  -5.486  -5.079  1.00  0.00           C  
ATOM   2335  C   LEU B 146      13.493  -5.753  -3.610  1.00  0.00           C  
ATOM   2336  O   LEU B 146      14.297  -6.344  -2.877  1.00  0.00           O  
ATOM   2337  CB  LEU B 146      13.705  -6.808  -5.812  1.00  0.00           C  
ATOM   2338  CG  LEU B 146      12.431  -7.592  -5.674  1.00  0.00           C  
ATOM   2339  CD1 LEU B 146      11.271  -6.895  -6.297  1.00  0.00           C  
ATOM   2340  CD2 LEU B 146      12.669  -8.841  -6.327  1.00  0.00           C  
ATOM   2341  H   LEU B 146      15.738  -5.512  -6.002  1.00  0.00           H  
ATOM   2342  HA  LEU B 146      13.082  -4.790  -5.463  1.00  0.00           H  
ATOM   2343 1HB  LEU B 146      13.892  -6.639  -6.874  1.00  0.00           H  
ATOM   2344 2HB  LEU B 146      14.491  -7.442  -5.430  1.00  0.00           H  
ATOM   2345  HG  LEU B 146      12.202  -7.751  -4.628  1.00  0.00           H  
ATOM   2346 1HD1 LEU B 146      10.378  -7.509  -6.192  1.00  0.00           H  
ATOM   2347 2HD1 LEU B 146      11.115  -5.951  -5.795  1.00  0.00           H  
ATOM   2348 3HD1 LEU B 146      11.471  -6.728  -7.343  1.00  0.00           H  
ATOM   2349 1HD2 LEU B 146      11.797  -9.446  -6.264  1.00  0.00           H  
ATOM   2350 2HD2 LEU B 146      12.903  -8.625  -7.329  1.00  0.00           H  
ATOM   2351 3HD2 LEU B 146      13.504  -9.337  -5.868  1.00  0.00           H  
ATOM   2352  N   ILE B 147      12.288  -5.323  -3.201  1.00  0.00           N  
ATOM   2353  CA  ILE B 147      11.751  -5.620  -1.868  1.00  0.00           C  
ATOM   2354  C   ILE B 147      10.388  -6.348  -1.920  1.00  0.00           C  
ATOM   2355  O   ILE B 147       9.477  -5.954  -2.655  1.00  0.00           O  
ATOM   2356  CB  ILE B 147      11.651  -4.362  -0.994  1.00  0.00           C  
ATOM   2357  CG1 ILE B 147      13.041  -3.783  -0.767  1.00  0.00           C  
ATOM   2358  CG2 ILE B 147      10.973  -4.677   0.304  1.00  0.00           C  
ATOM   2359  CD1 ILE B 147      13.056  -2.476  -0.058  1.00  0.00           C  
ATOM   2360  H   ILE B 147      11.717  -4.784  -3.858  1.00  0.00           H  
ATOM   2361  HA  ILE B 147      12.451  -6.289  -1.374  1.00  0.00           H  
ATOM   2362  HB  ILE B 147      11.082  -3.617  -1.518  1.00  0.00           H  
ATOM   2363 1HG1 ILE B 147      13.600  -4.488  -0.201  1.00  0.00           H  
ATOM   2364 2HG1 ILE B 147      13.533  -3.641  -1.727  1.00  0.00           H  
ATOM   2365 1HG2 ILE B 147      10.905  -3.777   0.880  1.00  0.00           H  
ATOM   2366 2HG2 ILE B 147       9.977  -5.060   0.111  1.00  0.00           H  
ATOM   2367 3HG2 ILE B 147      11.542  -5.422   0.851  1.00  0.00           H  
ATOM   2368 1HD1 ILE B 147      14.084  -2.139   0.069  1.00  0.00           H  
ATOM   2369 2HD1 ILE B 147      12.509  -1.755  -0.657  1.00  0.00           H  
ATOM   2370 3HD1 ILE B 147      12.589  -2.581   0.924  1.00  0.00           H  
ATOM   2371  N   VAL B 148      10.280  -7.452  -1.166  1.00  0.00           N  
ATOM   2372  CA  VAL B 148       9.066  -8.285  -1.109  1.00  0.00           C  
ATOM   2373  C   VAL B 148       8.620  -8.561   0.348  1.00  0.00           C  
ATOM   2374  O   VAL B 148       9.443  -8.869   1.219  1.00  0.00           O  
ATOM   2375  CB  VAL B 148       9.271  -9.624  -1.882  1.00  0.00           C  
ATOM   2376  CG1 VAL B 148       8.031 -10.484  -1.776  1.00  0.00           C  
ATOM   2377  CG2 VAL B 148       9.596  -9.347  -3.357  1.00  0.00           C  
ATOM   2378  H   VAL B 148      11.074  -7.698  -0.575  1.00  0.00           H  
ATOM   2379  HA  VAL B 148       8.263  -7.744  -1.606  1.00  0.00           H  
ATOM   2380  HB  VAL B 148      10.071 -10.169  -1.446  1.00  0.00           H  
ATOM   2381 1HG1 VAL B 148       8.204 -11.407  -2.304  1.00  0.00           H  
ATOM   2382 2HG1 VAL B 148       7.825 -10.704  -0.734  1.00  0.00           H  
ATOM   2383 3HG1 VAL B 148       7.177  -9.959  -2.215  1.00  0.00           H  
ATOM   2384 1HG2 VAL B 148       9.739 -10.283  -3.873  1.00  0.00           H  
ATOM   2385 2HG2 VAL B 148       8.774  -8.805  -3.810  1.00  0.00           H  
ATOM   2386 3HG2 VAL B 148      10.498  -8.761  -3.429  1.00  0.00           H  
ATOM   2387  N   TYR B 149       7.313  -8.465   0.625  1.00  0.00           N  
ATOM   2388  CA  TYR B 149       6.838  -8.717   1.993  1.00  0.00           C  
ATOM   2389  C   TYR B 149       5.495  -9.421   2.074  1.00  0.00           C  
ATOM   2390  O   TYR B 149       4.557  -9.094   1.341  1.00  0.00           O  
ATOM   2391  CB  TYR B 149       6.716  -7.394   2.716  1.00  0.00           C  
ATOM   2392  CG  TYR B 149       6.367  -7.453   4.162  1.00  0.00           C  
ATOM   2393  CD1 TYR B 149       7.366  -7.728   5.036  1.00  0.00           C  
ATOM   2394  CD2 TYR B 149       5.067  -7.202   4.624  1.00  0.00           C  
ATOM   2395  CE1 TYR B 149       7.126  -7.768   6.360  1.00  0.00           C  
ATOM   2396  CE2 TYR B 149       4.809  -7.246   5.991  1.00  0.00           C  
ATOM   2397  CZ  TYR B 149       5.849  -7.534   6.863  1.00  0.00           C  
ATOM   2398  OH  TYR B 149       5.657  -7.586   8.246  1.00  0.00           O  
ATOM   2399  H   TYR B 149       6.668  -8.180  -0.112  1.00  0.00           H  
ATOM   2400  HA  TYR B 149       7.566  -9.349   2.503  1.00  0.00           H  
ATOM   2401 1HB  TYR B 149       7.635  -6.887   2.611  1.00  0.00           H  
ATOM   2402 2HB  TYR B 149       5.962  -6.814   2.235  1.00  0.00           H  
ATOM   2403  HD1 TYR B 149       8.370  -7.908   4.664  1.00  0.00           H  
ATOM   2404  HD2 TYR B 149       4.266  -6.975   3.921  1.00  0.00           H  
ATOM   2405  HE1 TYR B 149       7.951  -7.976   7.029  1.00  0.00           H  
ATOM   2406  HE2 TYR B 149       3.806  -7.056   6.375  1.00  0.00           H  
ATOM   2407  HH  TYR B 149       5.045  -6.877   8.530  1.00  0.00           H  
ATOM   2408  N   TRP B 150       5.404 -10.398   2.981  1.00  0.00           N  
ATOM   2409  CA  TRP B 150       4.148 -11.112   3.181  1.00  0.00           C  
ATOM   2410  C   TRP B 150       3.755 -11.220   4.652  1.00  0.00           C  
ATOM   2411  O   TRP B 150       4.604 -11.478   5.526  1.00  0.00           O  
ATOM   2412  CB  TRP B 150       4.274 -12.521   2.641  1.00  0.00           C  
ATOM   2413  CG  TRP B 150       4.519 -12.657   1.152  1.00  0.00           C  
ATOM   2414  CD1 TRP B 150       5.697 -12.505   0.483  1.00  0.00           C  
ATOM   2415  CD2 TRP B 150       3.570 -13.078   0.174  1.00  0.00           C  
ATOM   2416  NE1 TRP B 150       5.537 -12.809  -0.834  1.00  0.00           N  
ATOM   2417  CE2 TRP B 150       4.256 -13.175  -1.046  1.00  0.00           C  
ATOM   2418  CE3 TRP B 150       2.226 -13.400   0.229  1.00  0.00           C  
ATOM   2419  CZ2 TRP B 150       3.639 -13.596  -2.189  1.00  0.00           C  
ATOM   2420  CZ3 TRP B 150       1.613 -13.809  -0.910  1.00  0.00           C  
ATOM   2421  CH2 TRP B 150       2.302 -13.915  -2.092  1.00  0.00           C  
ATOM   2422  H   TRP B 150       6.221 -10.638   3.547  1.00  0.00           H  
ATOM   2423  HA  TRP B 150       3.362 -10.582   2.652  1.00  0.00           H  
ATOM   2424 1HB  TRP B 150       5.037 -13.018   3.170  1.00  0.00           H  
ATOM   2425 2HB  TRP B 150       3.351 -13.053   2.866  1.00  0.00           H  
ATOM   2426  HD1 TRP B 150       6.637 -12.202   0.932  1.00  0.00           H  
ATOM   2427  HE1 TRP B 150       6.262 -12.784  -1.532  1.00  0.00           H  
ATOM   2428  HE3 TRP B 150       1.675 -13.325   1.169  1.00  0.00           H  
ATOM   2429  HZ2 TRP B 150       4.158 -13.683  -3.145  1.00  0.00           H  
ATOM   2430  HZ3 TRP B 150       0.566 -14.043  -0.845  1.00  0.00           H  
ATOM   2431  HH2 TRP B 150       1.783 -14.244  -2.985  1.00  0.00           H  
ATOM   2432  N   GLU B 151       2.445 -11.150   4.898  1.00  0.00           N  
ATOM   2433  CA  GLU B 151       1.903 -11.307   6.253  1.00  0.00           C  
ATOM   2434  C   GLU B 151       0.494 -11.914   6.277  1.00  0.00           C  
ATOM   2435  O   GLU B 151      -0.263 -11.794   5.313  1.00  0.00           O  
ATOM   2436  CB  GLU B 151       1.871  -9.959   6.971  1.00  0.00           C  
ATOM   2437  CG  GLU B 151       0.950  -8.949   6.329  1.00  0.00           C  
ATOM   2438  CD  GLU B 151       0.931  -7.644   7.041  1.00  0.00           C  
ATOM   2439  OE1 GLU B 151       1.687  -7.490   7.966  1.00  0.00           O  
ATOM   2440  OE2 GLU B 151       0.155  -6.800   6.674  1.00  0.00           O  
ATOM   2441  H   GLU B 151       1.825 -10.949   4.108  1.00  0.00           H  
ATOM   2442  HA  GLU B 151       2.565 -11.959   6.808  1.00  0.00           H  
ATOM   2443 1HB  GLU B 151       1.542 -10.104   8.002  1.00  0.00           H  
ATOM   2444 2HB  GLU B 151       2.877  -9.538   7.006  1.00  0.00           H  
ATOM   2445 1HG  GLU B 151       1.289  -8.785   5.304  1.00  0.00           H  
ATOM   2446 2HG  GLU B 151      -0.059  -9.362   6.294  1.00  0.00           H  
ATOM   2447  N   MET B 152       0.130 -12.550   7.392  1.00  0.00           N  
ATOM   2448  CA  MET B 152      -1.236 -13.066   7.575  1.00  0.00           C  
ATOM   2449  C   MET B 152      -1.940 -12.459   8.757  1.00  0.00           C  
ATOM   2450  O   MET B 152      -1.463 -12.598   9.873  1.00  0.00           O  
ATOM   2451  CB  MET B 152      -1.260 -14.552   7.813  1.00  0.00           C  
ATOM   2452  CG  MET B 152      -2.638 -14.999   8.101  1.00  0.00           C  
ATOM   2453  SD  MET B 152      -2.769 -16.672   8.429  1.00  0.00           S  
ATOM   2454  CE  MET B 152      -4.436 -16.635   8.920  1.00  0.00           C  
ATOM   2455  H   MET B 152       0.818 -12.637   8.143  1.00  0.00           H  
ATOM   2456  HA  MET B 152      -1.822 -12.832   6.694  1.00  0.00           H  
ATOM   2457 1HB  MET B 152      -0.939 -15.074   6.938  1.00  0.00           H  
ATOM   2458 2HB  MET B 152      -0.599 -14.821   8.637  1.00  0.00           H  
ATOM   2459 1HG  MET B 152      -3.006 -14.469   8.968  1.00  0.00           H  
ATOM   2460 2HG  MET B 152      -3.286 -14.758   7.254  1.00  0.00           H  
ATOM   2461 1HE  MET B 152      -4.747 -17.626   9.210  1.00  0.00           H  
ATOM   2462 2HE  MET B 152      -4.553 -15.967   9.765  1.00  0.00           H  
ATOM   2463 3HE  MET B 152      -5.038 -16.282   8.095  1.00  0.00           H  
ATOM   2464  N   GLU B 153      -3.061 -11.787   8.540  1.00  0.00           N  
ATOM   2465  CA  GLU B 153      -3.783 -11.138   9.636  1.00  0.00           C  
ATOM   2466  C   GLU B 153      -2.833 -10.301  10.526  1.00  0.00           C  
ATOM   2467  O   GLU B 153      -2.998 -10.244  11.744  1.00  0.00           O  
ATOM   2468  CB  GLU B 153      -4.519 -12.201  10.472  1.00  0.00           C  
ATOM   2469  CG  GLU B 153      -5.594 -13.036   9.701  1.00  0.00           C  
ATOM   2470  CD  GLU B 153      -6.903 -12.307   9.442  1.00  0.00           C  
ATOM   2471  OE1 GLU B 153      -7.208 -11.388  10.170  1.00  0.00           O  
ATOM   2472  OE2 GLU B 153      -7.598 -12.672   8.508  1.00  0.00           O  
ATOM   2473  H   GLU B 153      -3.441 -11.761   7.595  1.00  0.00           H  
ATOM   2474  HA  GLU B 153      -4.524 -10.465   9.206  1.00  0.00           H  
ATOM   2475 1HB  GLU B 153      -3.802 -12.896  10.893  1.00  0.00           H  
ATOM   2476 2HB  GLU B 153      -5.021 -11.714  11.307  1.00  0.00           H  
ATOM   2477 1HG  GLU B 153      -5.178 -13.336   8.737  1.00  0.00           H  
ATOM   2478 2HG  GLU B 153      -5.801 -13.940  10.267  1.00  0.00           H  
ATOM   2479  N   GLY B 154      -1.843  -9.647   9.901  1.00  0.00           N  
ATOM   2480  CA  GLY B 154      -0.838  -8.822  10.584  1.00  0.00           C  
ATOM   2481  C   GLY B 154       0.375  -9.608  11.136  1.00  0.00           C  
ATOM   2482  O   GLY B 154       1.300  -9.013  11.694  1.00  0.00           O  
ATOM   2483  H   GLY B 154      -1.776  -9.743   8.899  1.00  0.00           H  
ATOM   2484 1HA  GLY B 154      -0.476  -8.066   9.884  1.00  0.00           H  
ATOM   2485 2HA  GLY B 154      -1.318  -8.284  11.399  1.00  0.00           H  
ATOM   2486  N   LYS B 155       0.381 -10.928  10.974  1.00  0.00           N  
ATOM   2487  CA  LYS B 155       1.454 -11.794  11.461  1.00  0.00           C  
ATOM   2488  C   LYS B 155       2.538 -11.936  10.404  1.00  0.00           C  
ATOM   2489  O   LYS B 155       2.282 -12.404   9.294  1.00  0.00           O  
ATOM   2490  CB  LYS B 155       0.910 -13.193  11.787  1.00  0.00           C  
ATOM   2491  CG  LYS B 155      -0.148 -13.240  12.892  1.00  0.00           C  
ATOM   2492  CD  LYS B 155      -0.610 -14.684  13.171  1.00  0.00           C  
ATOM   2493  CE  LYS B 155      -1.543 -15.212  12.062  1.00  0.00           C  
ATOM   2494  NZ  LYS B 155      -2.096 -16.571  12.385  1.00  0.00           N  
ATOM   2495  H   LYS B 155      -0.405 -11.367  10.525  1.00  0.00           H  
ATOM   2496  HA  LYS B 155       1.894 -11.351  12.354  1.00  0.00           H  
ATOM   2497 1HB  LYS B 155       0.483 -13.637  10.895  1.00  0.00           H  
ATOM   2498 2HB  LYS B 155       1.729 -13.833  12.088  1.00  0.00           H  
ATOM   2499 1HG  LYS B 155       0.249 -12.801  13.804  1.00  0.00           H  
ATOM   2500 2HG  LYS B 155      -1.015 -12.650  12.572  1.00  0.00           H  
ATOM   2501 1HD  LYS B 155       0.266 -15.335  13.227  1.00  0.00           H  
ATOM   2502 2HD  LYS B 155      -1.130 -14.723  14.125  1.00  0.00           H  
ATOM   2503 1HE  LYS B 155      -2.368 -14.517  11.931  1.00  0.00           H  
ATOM   2504 2HE  LYS B 155      -0.985 -15.273  11.125  1.00  0.00           H  
ATOM   2505 1HZ  LYS B 155      -2.702 -16.876  11.623  1.00  0.00           H  
ATOM   2506 2HZ  LYS B 155      -1.339 -17.234  12.487  1.00  0.00           H  
ATOM   2507 3HZ  LYS B 155      -2.627 -16.532  13.239  1.00  0.00           H  
ATOM   2508  N   ASN B 156       3.763 -11.555  10.733  1.00  0.00           N  
ATOM   2509  CA  ASN B 156       4.832 -11.618   9.738  1.00  0.00           C  
ATOM   2510  C   ASN B 156       5.092 -13.024   9.248  1.00  0.00           C  
ATOM   2511  O   ASN B 156       5.336 -13.937  10.044  1.00  0.00           O  
ATOM   2512  CB  ASN B 156       6.114 -11.046  10.303  1.00  0.00           C  
ATOM   2513  CG  ASN B 156       7.258 -10.989   9.300  1.00  0.00           C  
ATOM   2514  OD1 ASN B 156       7.966 -11.969   9.048  1.00  0.00           O  
ATOM   2515  ND2 ASN B 156       7.457  -9.865   8.731  1.00  0.00           N  
ATOM   2516  H   ASN B 156       3.949 -11.181  11.655  1.00  0.00           H  
ATOM   2517  HA  ASN B 156       4.530 -11.021   8.871  1.00  0.00           H  
ATOM   2518 1HB  ASN B 156       5.928 -10.036  10.668  1.00  0.00           H  
ATOM   2519 2HB  ASN B 156       6.429 -11.643  11.156  1.00  0.00           H  
ATOM   2520 1HD2 ASN B 156       8.201  -9.769   8.075  1.00  0.00           H  
ATOM   2521 2HD2 ASN B 156       6.855  -9.078   8.902  1.00  0.00           H  
ATOM   2522  N   ILE B 157       5.100 -13.191   7.930  1.00  0.00           N  
ATOM   2523  CA  ILE B 157       5.398 -14.484   7.354  1.00  0.00           C  
ATOM   2524  C   ILE B 157       6.813 -14.456   6.804  1.00  0.00           C  
ATOM   2525  O   ILE B 157       7.672 -15.230   7.230  1.00  0.00           O  
ATOM   2526  CB  ILE B 157       4.406 -14.812   6.235  1.00  0.00           C  
ATOM   2527  CG1 ILE B 157       3.047 -14.882   6.738  1.00  0.00           C  
ATOM   2528  CG2 ILE B 157       4.697 -16.085   5.672  1.00  0.00           C  
ATOM   2529  CD1 ILE B 157       2.062 -14.946   5.653  1.00  0.00           C  
ATOM   2530  H   ILE B 157       4.887 -12.416   7.299  1.00  0.00           H  
ATOM   2531  HA  ILE B 157       5.337 -15.248   8.125  1.00  0.00           H  
ATOM   2532  HB  ILE B 157       4.450 -14.054   5.465  1.00  0.00           H  
ATOM   2533 1HG1 ILE B 157       2.945 -15.772   7.311  1.00  0.00           H  
ATOM   2534 2HG1 ILE B 157       2.846 -14.045   7.377  1.00  0.00           H  
ATOM   2535 1HG2 ILE B 157       3.977 -16.276   4.904  1.00  0.00           H  
ATOM   2536 2HG2 ILE B 157       5.679 -16.075   5.261  1.00  0.00           H  
ATOM   2537 3HG2 ILE B 157       4.622 -16.844   6.447  1.00  0.00           H  
ATOM   2538 1HD1 ILE B 157       1.087 -15.020   6.076  1.00  0.00           H  
ATOM   2539 2HD1 ILE B 157       2.126 -14.053   5.036  1.00  0.00           H  
ATOM   2540 3HD1 ILE B 157       2.257 -15.806   5.049  1.00  0.00           H  
ATOM   2541  N   ILE B 158       7.045 -13.591   5.815  1.00  0.00           N  
ATOM   2542  CA  ILE B 158       8.378 -13.423   5.235  1.00  0.00           C  
ATOM   2543  C   ILE B 158       8.759 -11.971   4.917  1.00  0.00           C  
ATOM   2544  O   ILE B 158       7.914 -11.140   4.558  1.00  0.00           O  
ATOM   2545  CB  ILE B 158       8.590 -14.360   4.024  1.00  0.00           C  
ATOM   2546  CG1 ILE B 158       7.507 -14.166   3.056  1.00  0.00           C  
ATOM   2547  CG2 ILE B 158       8.706 -15.823   4.403  1.00  0.00           C  
ATOM   2548  CD1 ILE B 158       7.702 -14.919   1.783  1.00  0.00           C  
ATOM   2549  H   ILE B 158       6.285 -12.976   5.523  1.00  0.00           H  
ATOM   2550  HA  ILE B 158       9.088 -13.759   5.985  1.00  0.00           H  
ATOM   2551  HB  ILE B 158       9.520 -14.068   3.527  1.00  0.00           H  
ATOM   2552 1HG1 ILE B 158       6.601 -14.513   3.518  1.00  0.00           H  
ATOM   2553 2HG1 ILE B 158       7.411 -13.109   2.843  1.00  0.00           H  
ATOM   2554 1HG2 ILE B 158       8.868 -16.365   3.511  1.00  0.00           H  
ATOM   2555 2HG2 ILE B 158       9.538 -15.977   5.081  1.00  0.00           H  
ATOM   2556 3HG2 ILE B 158       7.820 -16.183   4.864  1.00  0.00           H  
ATOM   2557 1HD1 ILE B 158       6.875 -14.780   1.115  1.00  0.00           H  
ATOM   2558 2HD1 ILE B 158       8.574 -14.568   1.329  1.00  0.00           H  
ATOM   2559 3HD1 ILE B 158       7.795 -15.974   2.000  1.00  0.00           H  
ATOM   2560  N   GLN B 159      10.064 -11.697   4.968  1.00  0.00           N  
ATOM   2561  CA  GLN B 159      10.619 -10.380   4.644  1.00  0.00           C  
ATOM   2562  C   GLN B 159      11.865 -10.475   3.758  1.00  0.00           C  
ATOM   2563  O   GLN B 159      12.887 -11.046   4.150  1.00  0.00           O  
ATOM   2564  CB  GLN B 159      10.961  -9.636   5.948  1.00  0.00           C  
ATOM   2565  CG  GLN B 159      11.577  -8.250   5.782  1.00  0.00           C  
ATOM   2566  CD  GLN B 159      11.878  -7.561   7.160  1.00  0.00           C  
ATOM   2567  OE1 GLN B 159      11.550  -6.388   7.468  1.00  0.00           O  
ATOM   2568  NE2 GLN B 159      12.524  -8.336   8.027  1.00  0.00           N  
ATOM   2569  H   GLN B 159      10.697 -12.429   5.266  1.00  0.00           H  
ATOM   2570  HA  GLN B 159       9.867  -9.810   4.095  1.00  0.00           H  
ATOM   2571 1HB  GLN B 159      10.055  -9.523   6.545  1.00  0.00           H  
ATOM   2572 2HB  GLN B 159      11.650 -10.233   6.526  1.00  0.00           H  
ATOM   2573 1HG  GLN B 159      12.516  -8.347   5.234  1.00  0.00           H  
ATOM   2574 2HG  GLN B 159      10.893  -7.654   5.217  1.00  0.00           H  
ATOM   2575 1HE2 GLN B 159      12.759  -7.988   8.933  1.00  0.00           H  
ATOM   2576 2HE2 GLN B 159      12.778  -9.310   7.799  1.00  0.00           H  
ATOM   2577  N   PHE B 160      11.798  -9.873   2.573  1.00  0.00           N  
ATOM   2578  CA  PHE B 160      12.910  -9.906   1.624  1.00  0.00           C  
ATOM   2579  C   PHE B 160      13.349  -8.539   1.158  1.00  0.00           C  
ATOM   2580  O   PHE B 160      12.553  -7.765   0.617  1.00  0.00           O  
ATOM   2581  CB  PHE B 160      12.491 -10.702   0.412  1.00  0.00           C  
ATOM   2582  CG  PHE B 160      13.451 -10.680  -0.737  1.00  0.00           C  
ATOM   2583  CD1 PHE B 160      14.554 -11.492  -0.785  1.00  0.00           C  
ATOM   2584  CD2 PHE B 160      13.226  -9.805  -1.796  1.00  0.00           C  
ATOM   2585  CE1 PHE B 160      15.396 -11.435  -1.870  1.00  0.00           C  
ATOM   2586  CE2 PHE B 160      14.073  -9.751  -2.858  1.00  0.00           C  
ATOM   2587  CZ  PHE B 160      15.151 -10.563  -2.904  1.00  0.00           C  
ATOM   2588  H   PHE B 160      10.936  -9.414   2.274  1.00  0.00           H  
ATOM   2589  HA  PHE B 160      13.753 -10.393   2.104  1.00  0.00           H  
ATOM   2590 1HB  PHE B 160      12.358 -11.738   0.716  1.00  0.00           H  
ATOM   2591 2HB  PHE B 160      11.549 -10.339   0.083  1.00  0.00           H  
ATOM   2592  HD1 PHE B 160      14.753 -12.181   0.038  1.00  0.00           H  
ATOM   2593  HD2 PHE B 160      12.364  -9.152  -1.771  1.00  0.00           H  
ATOM   2594  HE1 PHE B 160      16.264 -12.075  -1.907  1.00  0.00           H  
ATOM   2595  HE2 PHE B 160      13.890  -9.060  -3.659  1.00  0.00           H  
ATOM   2596  HZ  PHE B 160      15.822 -10.516  -3.752  1.00  0.00           H  
ATOM   2597  N   VAL B 161      14.630  -8.249   1.366  1.00  0.00           N  
ATOM   2598  CA  VAL B 161      15.171  -6.961   0.991  1.00  0.00           C  
ATOM   2599  C   VAL B 161      16.502  -7.038   0.270  1.00  0.00           C  
ATOM   2600  O   VAL B 161      17.501  -7.472   0.844  1.00  0.00           O  
ATOM   2601  CB  VAL B 161      15.371  -6.090   2.256  1.00  0.00           C  
ATOM   2602  CG1 VAL B 161      15.939  -4.732   1.888  1.00  0.00           C  
ATOM   2603  CG2 VAL B 161      14.074  -5.918   2.971  1.00  0.00           C  
ATOM   2604  H   VAL B 161      15.235  -8.961   1.773  1.00  0.00           H  
ATOM   2605  HA  VAL B 161      14.459  -6.479   0.328  1.00  0.00           H  
ATOM   2606  HB  VAL B 161      16.089  -6.578   2.916  1.00  0.00           H  
ATOM   2607 1HG1 VAL B 161      16.070  -4.153   2.783  1.00  0.00           H  
ATOM   2608 2HG1 VAL B 161      16.892  -4.858   1.397  1.00  0.00           H  
ATOM   2609 3HG1 VAL B 161      15.268  -4.208   1.234  1.00  0.00           H  
ATOM   2610 1HG2 VAL B 161      14.234  -5.306   3.857  1.00  0.00           H  
ATOM   2611 2HG2 VAL B 161      13.377  -5.421   2.304  1.00  0.00           H  
ATOM   2612 3HG2 VAL B 161      13.670  -6.876   3.276  1.00  0.00           H  
ATOM   2613  N   HIS B 162      16.544  -6.556  -0.957  1.00  0.00           N  
ATOM   2614  CA  HIS B 162      17.795  -6.452  -1.688  1.00  0.00           C  
ATOM   2615  C   HIS B 162      18.619  -7.740  -1.761  1.00  0.00           C  
ATOM   2616  O   HIS B 162      19.841  -7.715  -1.602  1.00  0.00           O  
ATOM   2617  CB  HIS B 162      18.631  -5.334  -1.066  1.00  0.00           C  
ATOM   2618  CG  HIS B 162      17.924  -4.026  -1.114  1.00  0.00           C  
ATOM   2619  ND1 HIS B 162      18.438  -2.871  -0.564  1.00  0.00           N  
ATOM   2620  CD2 HIS B 162      16.743  -3.688  -1.667  1.00  0.00           C  
ATOM   2621  CE1 HIS B 162      17.597  -1.876  -0.784  1.00  0.00           C  
ATOM   2622  NE2 HIS B 162      16.567  -2.347  -1.458  1.00  0.00           N  
ATOM   2623  H   HIS B 162      15.684  -6.270  -1.428  1.00  0.00           H  
ATOM   2624  HA  HIS B 162      17.556  -6.153  -2.703  1.00  0.00           H  
ATOM   2625 1HB  HIS B 162      18.883  -5.568  -0.034  1.00  0.00           H  
ATOM   2626 2HB  HIS B 162      19.565  -5.235  -1.617  1.00  0.00           H  
ATOM   2627  HD2 HIS B 162      16.066  -4.358  -2.197  1.00  0.00           H  
ATOM   2628  HE1 HIS B 162      17.736  -0.842  -0.476  1.00  0.00           H  
ATOM   2629  HE2 HIS B 162      15.774  -1.811  -1.786  1.00  0.00           H  
ATOM   2630  N   GLY B 163      17.957  -8.860  -1.999  1.00  0.00           N  
ATOM   2631  CA  GLY B 163      18.613 -10.152  -2.134  1.00  0.00           C  
ATOM   2632  C   GLY B 163      18.680 -10.946  -0.830  1.00  0.00           C  
ATOM   2633  O   GLY B 163      18.931 -12.159  -0.863  1.00  0.00           O  
ATOM   2634  H   GLY B 163      16.955  -8.802  -2.121  1.00  0.00           H  
ATOM   2635 1HA  GLY B 163      18.103 -10.736  -2.896  1.00  0.00           H  
ATOM   2636 2HA  GLY B 163      19.624  -9.990  -2.504  1.00  0.00           H  
ATOM   2637  N   GLU B 164      18.424 -10.289   0.305  1.00  0.00           N  
ATOM   2638  CA  GLU B 164      18.482 -10.949   1.603  1.00  0.00           C  
ATOM   2639  C   GLU B 164      17.112 -11.321   2.141  1.00  0.00           C  
ATOM   2640  O   GLU B 164      16.154 -10.559   2.023  1.00  0.00           O  
ATOM   2641  CB  GLU B 164      19.158 -10.031   2.632  1.00  0.00           C  
ATOM   2642  CG  GLU B 164      20.620  -9.715   2.359  1.00  0.00           C  
ATOM   2643  CD  GLU B 164      21.240  -8.772   3.391  1.00  0.00           C  
ATOM   2644  OE1 GLU B 164      20.530  -8.254   4.241  1.00  0.00           O  
ATOM   2645  OE2 GLU B 164      22.424  -8.558   3.319  1.00  0.00           O  
ATOM   2646  H   GLU B 164      18.210  -9.292   0.279  1.00  0.00           H  
ATOM   2647  HA  GLU B 164      19.068 -11.862   1.501  1.00  0.00           H  
ATOM   2648 1HB  GLU B 164      18.618  -9.085   2.674  1.00  0.00           H  
ATOM   2649 2HB  GLU B 164      19.092 -10.488   3.621  1.00  0.00           H  
ATOM   2650 1HG  GLU B 164      21.185 -10.646   2.343  1.00  0.00           H  
ATOM   2651 2HG  GLU B 164      20.694  -9.261   1.368  1.00  0.00           H  
ATOM   2652  N   GLU B 165      17.033 -12.461   2.810  1.00  0.00           N  
ATOM   2653  CA  GLU B 165      15.799 -12.834   3.489  1.00  0.00           C  
ATOM   2654  C   GLU B 165      16.066 -12.722   4.983  1.00  0.00           C  
ATOM   2655  O   GLU B 165      17.070 -13.238   5.478  1.00  0.00           O  
ATOM   2656  CB  GLU B 165      15.316 -14.233   3.070  1.00  0.00           C  
ATOM   2657  CG  GLU B 165      13.996 -14.653   3.725  1.00  0.00           C  
ATOM   2658  CD  GLU B 165      13.419 -15.967   3.209  1.00  0.00           C  
ATOM   2659  OE1 GLU B 165      14.029 -16.993   3.376  1.00  0.00           O  
ATOM   2660  OE2 GLU B 165      12.336 -15.917   2.666  1.00  0.00           O  
ATOM   2661  H   GLU B 165      17.842 -13.063   2.870  1.00  0.00           H  
ATOM   2662  HA  GLU B 165      15.016 -12.123   3.235  1.00  0.00           H  
ATOM   2663 1HB  GLU B 165      15.179 -14.261   1.987  1.00  0.00           H  
ATOM   2664 2HB  GLU B 165      16.071 -14.974   3.328  1.00  0.00           H  
ATOM   2665 1HG  GLU B 165      14.177 -14.747   4.778  1.00  0.00           H  
ATOM   2666 2HG  GLU B 165      13.262 -13.857   3.584  1.00  0.00           H  
ATOM   2667  N   ASP B 166      15.200 -12.004   5.687  1.00  0.00           N  
ATOM   2668  CA  ASP B 166      15.396 -11.766   7.113  1.00  0.00           C  
ATOM   2669  C   ASP B 166      14.171 -12.125   7.922  1.00  0.00           C  
ATOM   2670  O   ASP B 166      13.203 -11.365   8.020  1.00  0.00           O  
ATOM   2671  CB  ASP B 166      15.758 -10.313   7.398  1.00  0.00           C  
ATOM   2672  CG  ASP B 166      16.026 -10.093   8.890  1.00  0.00           C  
ATOM   2673  OD1 ASP B 166      15.964 -11.063   9.629  1.00  0.00           O  
ATOM   2674  OD2 ASP B 166      16.247  -8.958   9.304  1.00  0.00           O  
ATOM   2675  H   ASP B 166      14.381 -11.618   5.212  1.00  0.00           H  
ATOM   2676  HA  ASP B 166      16.217 -12.395   7.454  1.00  0.00           H  
ATOM   2677 1HB  ASP B 166      16.651 -10.042   6.830  1.00  0.00           H  
ATOM   2678 2HB  ASP B 166      14.950  -9.660   7.072  1.00  0.00           H  
ATOM   2679  N   LEU B 167      14.239 -13.290   8.539  1.00  0.00           N  
ATOM   2680  CA  LEU B 167      13.132 -13.840   9.282  1.00  0.00           C  
ATOM   2681  C   LEU B 167      13.257 -13.638  10.790  1.00  0.00           C  
ATOM   2682  O   LEU B 167      12.502 -14.223  11.560  1.00  0.00           O  
ATOM   2683  CB  LEU B 167      12.990 -15.307   8.899  1.00  0.00           C  
ATOM   2684  CG  LEU B 167      12.743 -15.471   7.404  1.00  0.00           C  
ATOM   2685  CD1 LEU B 167      12.628 -16.926   7.036  1.00  0.00           C  
ATOM   2686  CD2 LEU B 167      11.497 -14.696   7.013  1.00  0.00           C  
ATOM   2687  H   LEU B 167      15.090 -13.830   8.449  1.00  0.00           H  
ATOM   2688  HA  LEU B 167      12.224 -13.329   8.957  1.00  0.00           H  
ATOM   2689 1HB  LEU B 167      13.909 -15.832   9.153  1.00  0.00           H  
ATOM   2690 2HB  LEU B 167      12.170 -15.757   9.442  1.00  0.00           H  
ATOM   2691  HG  LEU B 167      13.589 -15.066   6.872  1.00  0.00           H  
ATOM   2692 1HD1 LEU B 167      12.472 -17.019   5.957  1.00  0.00           H  
ATOM   2693 2HD1 LEU B 167      13.543 -17.445   7.312  1.00  0.00           H  
ATOM   2694 3HD1 LEU B 167      11.791 -17.372   7.557  1.00  0.00           H  
ATOM   2695 1HD2 LEU B 167      11.353 -14.797   5.939  1.00  0.00           H  
ATOM   2696 2HD2 LEU B 167      10.632 -15.097   7.538  1.00  0.00           H  
ATOM   2697 3HD2 LEU B 167      11.615 -13.645   7.266  1.00  0.00           H  
ATOM   2698  N   LYS B 168      14.163 -12.760  11.248  1.00  0.00           N  
ATOM   2699  CA  LYS B 168      14.283 -12.531  12.702  1.00  0.00           C  
ATOM   2700  C   LYS B 168      12.998 -11.924  13.285  1.00  0.00           C  
ATOM   2701  O   LYS B 168      12.778 -11.954  14.496  1.00  0.00           O  
ATOM   2702  CB  LYS B 168      15.485 -11.650  13.065  1.00  0.00           C  
ATOM   2703  CG  LYS B 168      15.387 -10.168  12.722  1.00  0.00           C  
ATOM   2704  CD  LYS B 168      16.687  -9.454  13.114  1.00  0.00           C  
ATOM   2705  CE  LYS B 168      16.676  -7.965  12.774  1.00  0.00           C  
ATOM   2706  NZ  LYS B 168      16.712  -7.734  11.305  1.00  0.00           N  
ATOM   2707  H   LYS B 168      14.780 -12.244  10.600  1.00  0.00           H  
ATOM   2708  HA  LYS B 168      14.431 -13.498  13.183  1.00  0.00           H  
ATOM   2709 1HB  LYS B 168      15.679 -11.728  14.132  1.00  0.00           H  
ATOM   2710 2HB  LYS B 168      16.367 -12.030  12.546  1.00  0.00           H  
ATOM   2711 1HG  LYS B 168      15.191 -10.030  11.663  1.00  0.00           H  
ATOM   2712 2HG  LYS B 168      14.568  -9.729  13.285  1.00  0.00           H  
ATOM   2713 1HD  LYS B 168      16.860  -9.575  14.182  1.00  0.00           H  
ATOM   2714 2HD  LYS B 168      17.511  -9.920  12.573  1.00  0.00           H  
ATOM   2715 1HE  LYS B 168      15.778  -7.506  13.182  1.00  0.00           H  
ATOM   2716 2HE  LYS B 168      17.551  -7.497  13.223  1.00  0.00           H  
ATOM   2717 1HZ  LYS B 168      16.713  -6.759  11.100  1.00  0.00           H  
ATOM   2718 2HZ  LYS B 168      17.531  -8.156  10.889  1.00  0.00           H  
ATOM   2719 3HZ  LYS B 168      15.898  -8.163  10.847  1.00  0.00           H  
ATOM   2720  N   VAL B 169      12.161 -11.373  12.407  1.00  0.00           N  
ATOM   2721  CA  VAL B 169      10.892 -10.752  12.746  1.00  0.00           C  
ATOM   2722  C   VAL B 169       9.701 -11.679  12.453  1.00  0.00           C  
ATOM   2723  O   VAL B 169       8.548 -11.282  12.621  1.00  0.00           O  
ATOM   2724  CB  VAL B 169      10.712  -9.477  11.905  1.00  0.00           C  
ATOM   2725  CG1 VAL B 169      11.843  -8.485  12.162  1.00  0.00           C  
ATOM   2726  CG2 VAL B 169      10.694  -9.876  10.434  1.00  0.00           C  
ATOM   2727  H   VAL B 169      12.436 -11.389  11.435  1.00  0.00           H  
ATOM   2728  HA  VAL B 169      10.898 -10.501  13.806  1.00  0.00           H  
ATOM   2729  HB  VAL B 169       9.771  -9.001  12.176  1.00  0.00           H  
ATOM   2730 1HG1 VAL B 169      11.688  -7.592  11.554  1.00  0.00           H  
ATOM   2731 2HG1 VAL B 169      11.856  -8.210  13.217  1.00  0.00           H  
ATOM   2732 3HG1 VAL B 169      12.787  -8.943  11.892  1.00  0.00           H  
ATOM   2733 1HG2 VAL B 169      10.541  -8.993   9.821  1.00  0.00           H  
ATOM   2734 2HG2 VAL B 169      11.644 -10.352  10.167  1.00  0.00           H  
ATOM   2735 3HG2 VAL B 169       9.890 -10.574  10.262  1.00  0.00           H  
ATOM   2736  N   GLN B 170       9.983 -12.897  11.984  1.00  0.00           N  
ATOM   2737  CA  GLN B 170       8.961 -13.873  11.605  1.00  0.00           C  
ATOM   2738  C   GLN B 170       8.099 -14.313  12.782  1.00  0.00           C  
ATOM   2739  O   GLN B 170       8.601 -14.616  13.871  1.00  0.00           O  
ATOM   2740  CB  GLN B 170       9.646 -15.058  10.906  1.00  0.00           C  
ATOM   2741  CG  GLN B 170       8.744 -16.120  10.353  1.00  0.00           C  
ATOM   2742  CD  GLN B 170       9.497 -17.211   9.529  1.00  0.00           C  
ATOM   2743  OE1 GLN B 170      10.423 -17.887  10.009  1.00  0.00           O  
ATOM   2744  NE2 GLN B 170       9.080 -17.351   8.278  1.00  0.00           N  
ATOM   2745  H   GLN B 170      10.953 -13.186  11.890  1.00  0.00           H  
ATOM   2746  HA  GLN B 170       8.292 -13.415  10.890  1.00  0.00           H  
ATOM   2747 1HB  GLN B 170      10.211 -14.669  10.072  1.00  0.00           H  
ATOM   2748 2HB  GLN B 170      10.347 -15.527  11.584  1.00  0.00           H  
ATOM   2749 1HG  GLN B 170       8.249 -16.615  11.188  1.00  0.00           H  
ATOM   2750 2HG  GLN B 170       7.999 -15.649   9.712  1.00  0.00           H  
ATOM   2751 1HE2 GLN B 170       9.487 -18.042   7.630  1.00  0.00           H  
ATOM   2752 2HE2 GLN B 170       8.349 -16.731   7.942  1.00  0.00           H  
ATOM   2753  N   HIS B 171       6.783 -14.369  12.568  1.00  0.00           N  
ATOM   2754  CA  HIS B 171       5.878 -14.798  13.622  1.00  0.00           C  
ATOM   2755  C   HIS B 171       6.237 -16.211  14.029  1.00  0.00           C  
ATOM   2756  O   HIS B 171       6.616 -17.031  13.190  1.00  0.00           O  
ATOM   2757  CB  HIS B 171       4.410 -14.708  13.185  1.00  0.00           C  
ATOM   2758  CG  HIS B 171       3.415 -14.912  14.309  1.00  0.00           C  
ATOM   2759  ND1 HIS B 171       3.049 -16.166  14.788  1.00  0.00           N  
ATOM   2760  CD2 HIS B 171       2.731 -14.010  15.055  1.00  0.00           C  
ATOM   2761  CE1 HIS B 171       2.182 -16.011  15.784  1.00  0.00           C  
ATOM   2762  NE2 HIS B 171       1.973 -14.716  15.960  1.00  0.00           N  
ATOM   2763  H   HIS B 171       6.386 -14.112  11.663  1.00  0.00           H  
ATOM   2764  HA  HIS B 171       6.005 -14.158  14.495  1.00  0.00           H  
ATOM   2765 1HB  HIS B 171       4.226 -13.738  12.724  1.00  0.00           H  
ATOM   2766 2HB  HIS B 171       4.216 -15.459  12.440  1.00  0.00           H  
ATOM   2767  HD2 HIS B 171       2.774 -12.924  14.956  1.00  0.00           H  
ATOM   2768  HE1 HIS B 171       1.718 -16.814  16.358  1.00  0.00           H  
ATOM   2769  HE2 HIS B 171       1.356 -14.303  16.650  1.00  0.00           H  
ATOM   2770  N   SER B 172       6.092 -16.515  15.315  1.00  0.00           N  
ATOM   2771  CA  SER B 172       6.417 -17.839  15.833  1.00  0.00           C  
ATOM   2772  C   SER B 172       5.787 -18.972  15.014  1.00  0.00           C  
ATOM   2773  O   SER B 172       6.432 -19.991  14.756  1.00  0.00           O  
ATOM   2774  CB  SER B 172       5.949 -17.956  17.272  1.00  0.00           C  
ATOM   2775  OG  SER B 172       6.662 -17.087  18.113  1.00  0.00           O  
ATOM   2776  H   SER B 172       5.764 -15.803  15.952  1.00  0.00           H  
ATOM   2777  HA  SER B 172       7.498 -17.949  15.817  1.00  0.00           H  
ATOM   2778 1HB  SER B 172       4.884 -17.727  17.323  1.00  0.00           H  
ATOM   2779 2HB  SER B 172       6.078 -18.983  17.610  1.00  0.00           H  
ATOM   2780  HG  SER B 172       6.339 -17.255  19.003  1.00  0.00           H  
ATOM   2781  N   SER B 173       4.549 -18.777  14.554  1.00  0.00           N  
ATOM   2782  CA  SER B 173       3.823 -19.799  13.806  1.00  0.00           C  
ATOM   2783  C   SER B 173       4.419 -20.154  12.436  1.00  0.00           C  
ATOM   2784  O   SER B 173       4.051 -21.178  11.857  1.00  0.00           O  
ATOM   2785  CB  SER B 173       2.378 -19.377  13.656  1.00  0.00           C  
ATOM   2786  OG  SER B 173       2.275 -18.209  12.906  1.00  0.00           O  
ATOM   2787  H   SER B 173       4.081 -17.890  14.739  1.00  0.00           H  
ATOM   2788  HA  SER B 173       3.834 -20.708  14.408  1.00  0.00           H  
ATOM   2789 1HB  SER B 173       1.824 -20.175  13.162  1.00  0.00           H  
ATOM   2790 2HB  SER B 173       1.933 -19.225  14.637  1.00  0.00           H  
ATOM   2791  HG  SER B 173       2.576 -17.495  13.499  1.00  0.00           H  
ATOM   2792  N   TYR B 174       5.311 -19.314  11.908  1.00  0.00           N  
ATOM   2793  CA  TYR B 174       5.923 -19.562  10.613  1.00  0.00           C  
ATOM   2794  C   TYR B 174       7.395 -19.932  10.727  1.00  0.00           C  
ATOM   2795  O   TYR B 174       8.091 -20.117   9.707  1.00  0.00           O  
ATOM   2796  CB  TYR B 174       5.731 -18.348   9.711  1.00  0.00           C  
ATOM   2797  CG  TYR B 174       4.296 -18.118   9.441  1.00  0.00           C  
ATOM   2798  CD1 TYR B 174       3.676 -16.975   9.896  1.00  0.00           C  
ATOM   2799  CD2 TYR B 174       3.575 -19.094   8.796  1.00  0.00           C  
ATOM   2800  CE1 TYR B 174       2.323 -16.806   9.707  1.00  0.00           C  
ATOM   2801  CE2 TYR B 174       2.239 -18.935   8.612  1.00  0.00           C  
ATOM   2802  CZ  TYR B 174       1.609 -17.807   9.062  1.00  0.00           C  
ATOM   2803  OH  TYR B 174       0.273 -17.691   8.892  1.00  0.00           O  
ATOM   2804  H   TYR B 174       5.595 -18.487  12.428  1.00  0.00           H  
ATOM   2805  HA  TYR B 174       5.412 -20.403  10.154  1.00  0.00           H  
ATOM   2806 1HB  TYR B 174       6.132 -17.460  10.199  1.00  0.00           H  
ATOM   2807 2HB  TYR B 174       6.248 -18.486   8.797  1.00  0.00           H  
ATOM   2808  HD1 TYR B 174       4.255 -16.220  10.406  1.00  0.00           H  
ATOM   2809  HD2 TYR B 174       4.067 -20.004   8.454  1.00  0.00           H  
ATOM   2810  HE1 TYR B 174       1.822 -15.907  10.071  1.00  0.00           H  
ATOM   2811  HE2 TYR B 174       1.658 -19.718   8.120  1.00  0.00           H  
ATOM   2812  HH  TYR B 174      -0.128 -18.605   8.909  1.00  0.00           H  
ATOM   2813  N   ARG B 175       7.888 -20.107  11.956  1.00  0.00           N  
ATOM   2814  CA  ARG B 175       9.298 -20.416  12.082  1.00  0.00           C  
ATOM   2815  C   ARG B 175       9.549 -21.791  11.517  1.00  0.00           C  
ATOM   2816  O   ARG B 175       8.900 -22.767  11.883  1.00  0.00           O  
ATOM   2817  CB  ARG B 175       9.764 -20.352  13.527  1.00  0.00           C  
ATOM   2818  CG  ARG B 175       9.629 -18.987  14.177  1.00  0.00           C  
ATOM   2819  CD  ARG B 175      10.576 -17.987  13.637  1.00  0.00           C  
ATOM   2820  NE  ARG B 175      10.420 -16.694  14.285  1.00  0.00           N  
ATOM   2821  CZ  ARG B 175      11.094 -16.257  15.351  1.00  0.00           C  
ATOM   2822  NH1 ARG B 175      12.020 -16.994  15.936  1.00  0.00           N  
ATOM   2823  NH2 ARG B 175      10.799 -15.060  15.793  1.00  0.00           N  
ATOM   2824  H   ARG B 175       7.308 -20.005  12.793  1.00  0.00           H  
ATOM   2825  HA  ARG B 175       9.872 -19.695  11.512  1.00  0.00           H  
ATOM   2826 1HB  ARG B 175       9.177 -21.051  14.123  1.00  0.00           H  
ATOM   2827 2HB  ARG B 175      10.807 -20.656  13.590  1.00  0.00           H  
ATOM   2828 1HG  ARG B 175       8.636 -18.614  13.952  1.00  0.00           H  
ATOM   2829 2HG  ARG B 175       9.760 -19.064  15.256  1.00  0.00           H  
ATOM   2830 1HD  ARG B 175      11.599 -18.322  13.780  1.00  0.00           H  
ATOM   2831 2HD  ARG B 175      10.383 -17.855  12.579  1.00  0.00           H  
ATOM   2832  HE  ARG B 175       9.722 -16.041  13.916  1.00  0.00           H  
ATOM   2833 1HH1 ARG B 175      12.234 -17.914  15.578  1.00  0.00           H  
ATOM   2834 2HH1 ARG B 175      12.514 -16.635  16.739  1.00  0.00           H  
ATOM   2835 1HH2 ARG B 175      10.057 -14.547  15.295  1.00  0.00           H  
ATOM   2836 2HH2 ARG B 175      11.272 -14.667  16.590  1.00  0.00           H  
ATOM   2837  N   GLN B 176      10.491 -21.857  10.591  1.00  0.00           N  
ATOM   2838  CA  GLN B 176      10.846 -23.088   9.893  1.00  0.00           C  
ATOM   2839  C   GLN B 176       9.682 -23.649   9.052  1.00  0.00           C  
ATOM   2840  O   GLN B 176       9.691 -24.834   8.700  1.00  0.00           O  
ATOM   2841  CB  GLN B 176      11.337 -24.159  10.885  1.00  0.00           C  
ATOM   2842  CG  GLN B 176      12.508 -23.717  11.761  1.00  0.00           C  
ATOM   2843  CD  GLN B 176      13.773 -23.453  10.969  1.00  0.00           C  
ATOM   2844  OE1 GLN B 176      14.325 -24.352  10.326  1.00  0.00           O  
ATOM   2845  NE2 GLN B 176      14.242 -22.210  11.010  1.00  0.00           N  
ATOM   2846  H   GLN B 176      10.972 -21.002  10.338  1.00  0.00           H  
ATOM   2847  HA  GLN B 176      11.663 -22.863   9.210  1.00  0.00           H  
ATOM   2848 1HB  GLN B 176      10.527 -24.494  11.526  1.00  0.00           H  
ATOM   2849 2HB  GLN B 176      11.670 -25.030  10.322  1.00  0.00           H  
ATOM   2850 1HG  GLN B 176      12.237 -22.805  12.287  1.00  0.00           H  
ATOM   2851 2HG  GLN B 176      12.720 -24.508  12.482  1.00  0.00           H  
ATOM   2852 1HE2 GLN B 176      15.075 -21.973  10.506  1.00  0.00           H  
ATOM   2853 2HE2 GLN B 176      13.768 -21.511  11.541  1.00  0.00           H  
ATOM   2854  N   ARG B 177       8.691 -22.801   8.718  1.00  0.00           N  
ATOM   2855  CA  ARG B 177       7.576 -23.221   7.871  1.00  0.00           C  
ATOM   2856  C   ARG B 177       7.352 -22.312   6.660  1.00  0.00           C  
ATOM   2857  O   ARG B 177       6.904 -22.799   5.612  1.00  0.00           O  
ATOM   2858  CB  ARG B 177       6.285 -23.337   8.665  1.00  0.00           C  
ATOM   2859  CG  ARG B 177       6.290 -24.435   9.732  1.00  0.00           C  
ATOM   2860  CD  ARG B 177       6.351 -25.784   9.070  1.00  0.00           C  
ATOM   2861  NE  ARG B 177       6.306 -26.914  10.012  1.00  0.00           N  
ATOM   2862  CZ  ARG B 177       7.381 -27.478  10.594  1.00  0.00           C  
ATOM   2863  NH1 ARG B 177       8.606 -27.032  10.350  1.00  0.00           N  
ATOM   2864  NH2 ARG B 177       7.200 -28.500  11.415  1.00  0.00           N  
ATOM   2865  H   ARG B 177       8.707 -21.848   9.072  1.00  0.00           H  
ATOM   2866  HA  ARG B 177       7.804 -24.217   7.495  1.00  0.00           H  
ATOM   2867 1HB  ARG B 177       6.079 -22.398   9.160  1.00  0.00           H  
ATOM   2868 2HB  ARG B 177       5.453 -23.542   7.985  1.00  0.00           H  
ATOM   2869 1HG  ARG B 177       7.150 -24.318  10.392  1.00  0.00           H  
ATOM   2870 2HG  ARG B 177       5.370 -24.380  10.316  1.00  0.00           H  
ATOM   2871 1HD  ARG B 177       5.532 -25.868   8.385  1.00  0.00           H  
ATOM   2872 2HD  ARG B 177       7.278 -25.859   8.507  1.00  0.00           H  
ATOM   2873  HE  ARG B 177       5.380 -27.339  10.220  1.00  0.00           H  
ATOM   2874 1HH1 ARG B 177       8.766 -26.248   9.697  1.00  0.00           H  
ATOM   2875 2HH1 ARG B 177       9.398 -27.468  10.793  1.00  0.00           H  
ATOM   2876 1HH2 ARG B 177       6.256 -28.841  11.595  1.00  0.00           H  
ATOM   2877 2HH2 ARG B 177       7.988 -28.940  11.857  1.00  0.00           H  
ATOM   2878  N   ALA B 178       7.636 -20.998   6.788  1.00  0.00           N  
ATOM   2879  CA  ALA B 178       7.412 -20.096   5.643  1.00  0.00           C  
ATOM   2880  C   ALA B 178       8.723 -19.566   5.034  1.00  0.00           C  
ATOM   2881  O   ALA B 178       9.655 -19.192   5.760  1.00  0.00           O  
ATOM   2882  CB  ALA B 178       6.562 -18.915   6.038  1.00  0.00           C  
ATOM   2883  H   ALA B 178       7.961 -20.630   7.682  1.00  0.00           H  
ATOM   2884  HA  ALA B 178       6.887 -20.658   4.884  1.00  0.00           H  
ATOM   2885 1HB  ALA B 178       6.393 -18.319   5.150  1.00  0.00           H  
ATOM   2886 2HB  ALA B 178       5.617 -19.256   6.441  1.00  0.00           H  
ATOM   2887 3HB  ALA B 178       7.076 -18.328   6.769  1.00  0.00           H  
ATOM   2888  N   ARG B 179       8.740 -19.439   3.693  1.00  0.00           N  
ATOM   2889  CA  ARG B 179       9.894 -18.883   2.953  1.00  0.00           C  
ATOM   2890  C   ARG B 179       9.530 -18.214   1.611  1.00  0.00           C  
ATOM   2891  O   ARG B 179       8.488 -18.513   1.011  1.00  0.00           O  
ATOM   2892  CB  ARG B 179      10.903 -19.976   2.650  1.00  0.00           C  
ATOM   2893  CG  ARG B 179      10.393 -21.069   1.701  1.00  0.00           C  
ATOM   2894  CD  ARG B 179      11.440 -22.096   1.434  1.00  0.00           C  
ATOM   2895  NE  ARG B 179      10.972 -23.147   0.543  1.00  0.00           N  
ATOM   2896  CZ  ARG B 179      11.747 -24.103   0.001  1.00  0.00           C  
ATOM   2897  NH1 ARG B 179      13.041 -24.140   0.237  1.00  0.00           N  
ATOM   2898  NH2 ARG B 179      11.178 -25.001  -0.772  1.00  0.00           N  
ATOM   2899  H   ARG B 179       7.930 -19.791   3.178  1.00  0.00           H  
ATOM   2900  HA  ARG B 179      10.383 -18.141   3.586  1.00  0.00           H  
ATOM   2901 1HB  ARG B 179      11.790 -19.529   2.196  1.00  0.00           H  
ATOM   2902 2HB  ARG B 179      11.215 -20.452   3.580  1.00  0.00           H  
ATOM   2903 1HG  ARG B 179       9.521 -21.563   2.140  1.00  0.00           H  
ATOM   2904 2HG  ARG B 179      10.109 -20.614   0.748  1.00  0.00           H  
ATOM   2905 1HD  ARG B 179      12.300 -21.615   0.968  1.00  0.00           H  
ATOM   2906 2HD  ARG B 179      11.745 -22.555   2.373  1.00  0.00           H  
ATOM   2907  HE  ARG B 179       9.971 -23.201   0.317  1.00  0.00           H  
ATOM   2908 1HH1 ARG B 179      13.464 -23.444   0.832  1.00  0.00           H  
ATOM   2909 2HH1 ARG B 179      13.607 -24.865  -0.178  1.00  0.00           H  
ATOM   2910 1HH2 ARG B 179      10.163 -24.931  -0.917  1.00  0.00           H  
ATOM   2911 2HH2 ARG B 179      11.719 -25.734  -1.199  1.00  0.00           H  
ATOM   2912  N   LEU B 180      10.419 -17.327   1.118  1.00  0.00           N  
ATOM   2913  CA  LEU B 180      10.226 -16.712  -0.207  1.00  0.00           C  
ATOM   2914  C   LEU B 180      10.900 -17.543  -1.290  1.00  0.00           C  
ATOM   2915  O   LEU B 180      12.105 -17.816  -1.243  1.00  0.00           O  
ATOM   2916  CB  LEU B 180      10.807 -15.278  -0.297  1.00  0.00           C  
ATOM   2917  CG  LEU B 180      10.549 -14.505  -1.667  1.00  0.00           C  
ATOM   2918  CD1 LEU B 180       9.066 -14.277  -1.878  1.00  0.00           C  
ATOM   2919  CD2 LEU B 180      11.189 -13.174  -1.613  1.00  0.00           C  
ATOM   2920  H   LEU B 180      11.237 -17.054   1.677  1.00  0.00           H  
ATOM   2921  HA  LEU B 180       9.158 -16.670  -0.423  1.00  0.00           H  
ATOM   2922 1HB  LEU B 180      10.489 -14.678   0.521  1.00  0.00           H  
ATOM   2923 2HB  LEU B 180      11.891 -15.371  -0.202  1.00  0.00           H  
ATOM   2924  HG  LEU B 180      10.942 -15.091  -2.499  1.00  0.00           H  
ATOM   2925 1HD1 LEU B 180       8.906 -13.749  -2.815  1.00  0.00           H  
ATOM   2926 2HD1 LEU B 180       8.579 -15.211  -1.906  1.00  0.00           H  
ATOM   2927 3HD1 LEU B 180       8.666 -13.688  -1.054  1.00  0.00           H  
ATOM   2928 1HD2 LEU B 180      10.997 -12.637  -2.530  1.00  0.00           H  
ATOM   2929 2HD2 LEU B 180      10.759 -12.624  -0.786  1.00  0.00           H  
ATOM   2930 3HD2 LEU B 180      12.254 -13.286  -1.467  1.00  0.00           H  
ATOM   2931  N   LEU B 181      10.147 -17.924  -2.303  1.00  0.00           N  
ATOM   2932  CA  LEU B 181      10.714 -18.735  -3.361  1.00  0.00           C  
ATOM   2933  C   LEU B 181      11.395 -17.806  -4.350  1.00  0.00           C  
ATOM   2934  O   LEU B 181      10.902 -17.558  -5.449  1.00  0.00           O  
ATOM   2935  CB  LEU B 181       9.624 -19.548  -4.042  1.00  0.00           C  
ATOM   2936  CG  LEU B 181       8.845 -20.494  -3.127  1.00  0.00           C  
ATOM   2937  CD1 LEU B 181       7.765 -21.187  -3.955  1.00  0.00           C  
ATOM   2938  CD2 LEU B 181       9.811 -21.480  -2.481  1.00  0.00           C  
ATOM   2939  H   LEU B 181       9.163 -17.661  -2.336  1.00  0.00           H  
ATOM   2940  HA  LEU B 181      11.454 -19.411  -2.937  1.00  0.00           H  
ATOM   2941 1HB  LEU B 181       8.933 -18.876  -4.482  1.00  0.00           H  
ATOM   2942 2HB  LEU B 181      10.071 -20.141  -4.839  1.00  0.00           H  
ATOM   2943  HG  LEU B 181       8.345 -19.918  -2.339  1.00  0.00           H  
ATOM   2944 1HD1 LEU B 181       7.185 -21.863  -3.355  1.00  0.00           H  
ATOM   2945 2HD1 LEU B 181       7.105 -20.434  -4.379  1.00  0.00           H  
ATOM   2946 3HD1 LEU B 181       8.235 -21.749  -4.759  1.00  0.00           H  
ATOM   2947 1HD2 LEU B 181       9.265 -22.144  -1.830  1.00  0.00           H  
ATOM   2948 2HD2 LEU B 181      10.312 -22.061  -3.253  1.00  0.00           H  
ATOM   2949 3HD2 LEU B 181      10.553 -20.931  -1.898  1.00  0.00           H  
ATOM   2950  N   LYS B 182      12.574 -17.329  -3.946  1.00  0.00           N  
ATOM   2951  CA  LYS B 182      13.293 -16.246  -4.622  1.00  0.00           C  
ATOM   2952  C   LYS B 182      13.571 -16.504  -6.090  1.00  0.00           C  
ATOM   2953  O   LYS B 182      13.610 -15.573  -6.887  1.00  0.00           O  
ATOM   2954  CB  LYS B 182      14.628 -15.968  -3.934  1.00  0.00           C  
ATOM   2955  CG  LYS B 182      14.531 -15.341  -2.562  1.00  0.00           C  
ATOM   2956  CD  LYS B 182      15.905 -14.880  -2.091  1.00  0.00           C  
ATOM   2957  CE  LYS B 182      16.838 -16.047  -1.824  1.00  0.00           C  
ATOM   2958  NZ  LYS B 182      18.178 -15.587  -1.341  1.00  0.00           N  
ATOM   2959  H   LYS B 182      12.893 -17.656  -3.033  1.00  0.00           H  
ATOM   2960  HA  LYS B 182      12.683 -15.353  -4.542  1.00  0.00           H  
ATOM   2961 1HB  LYS B 182      15.183 -16.900  -3.836  1.00  0.00           H  
ATOM   2962 2HB  LYS B 182      15.221 -15.302  -4.561  1.00  0.00           H  
ATOM   2963 1HG  LYS B 182      13.873 -14.479  -2.616  1.00  0.00           H  
ATOM   2964 2HG  LYS B 182      14.112 -16.055  -1.849  1.00  0.00           H  
ATOM   2965 1HD  LYS B 182      16.354 -14.236  -2.849  1.00  0.00           H  
ATOM   2966 2HD  LYS B 182      15.797 -14.316  -1.166  1.00  0.00           H  
ATOM   2967 1HE  LYS B 182      16.392 -16.696  -1.070  1.00  0.00           H  
ATOM   2968 2HE  LYS B 182      16.971 -16.614  -2.746  1.00  0.00           H  
ATOM   2969 1HZ  LYS B 182      18.772 -16.384  -1.177  1.00  0.00           H  
ATOM   2970 2HZ  LYS B 182      18.605 -14.989  -2.040  1.00  0.00           H  
ATOM   2971 3HZ  LYS B 182      18.069 -15.069  -0.481  1.00  0.00           H  
ATOM   2972  N   ASP B 183      13.719 -17.757  -6.479  1.00  0.00           N  
ATOM   2973  CA  ASP B 183      13.991 -18.073  -7.874  1.00  0.00           C  
ATOM   2974  C   ASP B 183      12.888 -17.539  -8.799  1.00  0.00           C  
ATOM   2975  O   ASP B 183      13.164 -17.135  -9.934  1.00  0.00           O  
ATOM   2976  CB  ASP B 183      14.108 -19.585  -8.066  1.00  0.00           C  
ATOM   2977  CG  ASP B 183      15.386 -20.184  -7.473  1.00  0.00           C  
ATOM   2978  OD1 ASP B 183      16.287 -19.446  -7.143  1.00  0.00           O  
ATOM   2979  OD2 ASP B 183      15.442 -21.383  -7.352  1.00  0.00           O  
ATOM   2980  H   ASP B 183      13.653 -18.494  -5.793  1.00  0.00           H  
ATOM   2981  HA  ASP B 183      14.934 -17.605  -8.157  1.00  0.00           H  
ATOM   2982 1HB  ASP B 183      13.247 -20.072  -7.607  1.00  0.00           H  
ATOM   2983 2HB  ASP B 183      14.079 -19.814  -9.131  1.00  0.00           H  
ATOM   2984  N   GLN B 184      11.641 -17.482  -8.304  1.00  0.00           N  
ATOM   2985  CA  GLN B 184      10.510 -17.057  -9.126  1.00  0.00           C  
ATOM   2986  C   GLN B 184      10.464 -15.550  -9.283  1.00  0.00           C  
ATOM   2987  O   GLN B 184       9.766 -15.025 -10.162  1.00  0.00           O  
ATOM   2988  CB  GLN B 184       9.182 -17.546  -8.534  1.00  0.00           C  
ATOM   2989  CG  GLN B 184       8.992 -19.054  -8.568  1.00  0.00           C  
ATOM   2990  CD  GLN B 184       7.659 -19.495  -7.965  1.00  0.00           C  
ATOM   2991  OE1 GLN B 184       7.590 -19.910  -6.814  1.00  0.00           O  
ATOM   2992  NE2 GLN B 184       6.598 -19.394  -8.752  1.00  0.00           N  
ATOM   2993  H   GLN B 184      11.464 -17.729  -7.331  1.00  0.00           H  
ATOM   2994  HA  GLN B 184      10.625 -17.493 -10.116  1.00  0.00           H  
ATOM   2995 1HB  GLN B 184       9.117 -17.221  -7.489  1.00  0.00           H  
ATOM   2996 2HB  GLN B 184       8.352 -17.078  -9.065  1.00  0.00           H  
ATOM   2997 1HG  GLN B 184       9.034 -19.391  -9.603  1.00  0.00           H  
ATOM   2998 2HG  GLN B 184       9.795 -19.513  -7.989  1.00  0.00           H  
ATOM   2999 1HE2 GLN B 184       5.661 -19.656  -8.419  1.00  0.00           H  
ATOM   3000 2HE2 GLN B 184       6.691 -19.043  -9.678  1.00  0.00           H  
ATOM   3001  N   LEU B 185      11.281 -14.841  -8.509  1.00  0.00           N  
ATOM   3002  CA  LEU B 185      11.302 -13.405  -8.614  1.00  0.00           C  
ATOM   3003  C   LEU B 185      11.807 -13.061  -9.995  1.00  0.00           C  
ATOM   3004  O   LEU B 185      11.355 -12.096 -10.598  1.00  0.00           O  
ATOM   3005  CB  LEU B 185      12.212 -12.794  -7.544  1.00  0.00           C  
ATOM   3006  CG  LEU B 185      11.714 -12.963  -6.126  1.00  0.00           C  
ATOM   3007  CD1 LEU B 185      12.785 -12.480  -5.147  1.00  0.00           C  
ATOM   3008  CD2 LEU B 185      10.422 -12.225  -5.974  1.00  0.00           C  
ATOM   3009  H   LEU B 185      11.899 -15.294  -7.839  1.00  0.00           H  
ATOM   3010  HA  LEU B 185      10.289 -13.021  -8.495  1.00  0.00           H  
ATOM   3011 1HB  LEU B 185      13.195 -13.249  -7.616  1.00  0.00           H  
ATOM   3012 2HB  LEU B 185      12.312 -11.733  -7.733  1.00  0.00           H  
ATOM   3013  HG  LEU B 185      11.529 -14.015  -5.942  1.00  0.00           H  
ATOM   3014 1HD1 LEU B 185      12.458 -12.611  -4.142  1.00  0.00           H  
ATOM   3015 2HD1 LEU B 185      13.691 -13.057  -5.298  1.00  0.00           H  
ATOM   3016 3HD1 LEU B 185      12.991 -11.450  -5.313  1.00  0.00           H  
ATOM   3017 1HD2 LEU B 185      10.043 -12.370  -4.965  1.00  0.00           H  
ATOM   3018 2HD2 LEU B 185      10.552 -11.182  -6.159  1.00  0.00           H  
ATOM   3019 3HD2 LEU B 185       9.725 -12.626  -6.700  1.00  0.00           H  
ATOM   3020  N   SER B 186      12.699 -13.893 -10.549  1.00  0.00           N  
ATOM   3021  CA  SER B 186      13.302 -13.624 -11.845  1.00  0.00           C  
ATOM   3022  C   SER B 186      12.279 -13.639 -12.983  1.00  0.00           C  
ATOM   3023  O   SER B 186      12.571 -13.168 -14.090  1.00  0.00           O  
ATOM   3024  CB  SER B 186      14.410 -14.628 -12.120  1.00  0.00           C  
ATOM   3025  OG  SER B 186      13.904 -15.931 -12.289  1.00  0.00           O  
ATOM   3026  H   SER B 186      12.975 -14.749 -10.064  1.00  0.00           H  
ATOM   3027  HA  SER B 186      13.749 -12.630 -11.807  1.00  0.00           H  
ATOM   3028 1HB  SER B 186      14.947 -14.330 -13.019  1.00  0.00           H  
ATOM   3029 2HB  SER B 186      15.121 -14.619 -11.296  1.00  0.00           H  
ATOM   3030  HG  SER B 186      13.658 -16.258 -11.392  1.00  0.00           H  
ATOM   3031  N   LEU B 187      11.089 -14.201 -12.710  1.00  0.00           N  
ATOM   3032  CA  LEU B 187      10.001 -14.318 -13.658  1.00  0.00           C  
ATOM   3033  C   LEU B 187       8.980 -13.194 -13.455  1.00  0.00           C  
ATOM   3034  O   LEU B 187       7.957 -13.143 -14.143  1.00  0.00           O  
ATOM   3035  CB  LEU B 187       9.314 -15.665 -13.431  1.00  0.00           C  
ATOM   3036  CG  LEU B 187      10.229 -16.882 -13.569  1.00  0.00           C  
ATOM   3037  CD1 LEU B 187       9.443 -18.138 -13.233  1.00  0.00           C  
ATOM   3038  CD2 LEU B 187      10.796 -16.928 -14.973  1.00  0.00           C  
ATOM   3039  H   LEU B 187      10.905 -14.552 -11.774  1.00  0.00           H  
ATOM   3040  HA  LEU B 187      10.401 -14.261 -14.668  1.00  0.00           H  
ATOM   3041 1HB  LEU B 187       8.893 -15.674 -12.428  1.00  0.00           H  
ATOM   3042 2HB  LEU B 187       8.503 -15.769 -14.149  1.00  0.00           H  
ATOM   3043  HG  LEU B 187      11.053 -16.800 -12.850  1.00  0.00           H  
ATOM   3044 1HD1 LEU B 187      10.098 -19.006 -13.312  1.00  0.00           H  
ATOM   3045 2HD1 LEU B 187       9.063 -18.063 -12.212  1.00  0.00           H  
ATOM   3046 3HD1 LEU B 187       8.610 -18.244 -13.926  1.00  0.00           H  
ATOM   3047 1HD2 LEU B 187      11.457 -17.790 -15.070  1.00  0.00           H  
ATOM   3048 2HD2 LEU B 187       9.983 -17.012 -15.694  1.00  0.00           H  
ATOM   3049 3HD2 LEU B 187      11.361 -16.014 -15.165  1.00  0.00           H  
ATOM   3050  N   GLY B 188       9.251 -12.308 -12.488  1.00  0.00           N  
ATOM   3051  CA  GLY B 188       8.340 -11.231 -12.121  1.00  0.00           C  
ATOM   3052  C   GLY B 188       7.262 -11.715 -11.151  1.00  0.00           C  
ATOM   3053  O   GLY B 188       6.217 -11.079 -11.008  1.00  0.00           O  
ATOM   3054  H   GLY B 188      10.119 -12.378 -11.964  1.00  0.00           H  
ATOM   3055 1HA  GLY B 188       8.911 -10.427 -11.656  1.00  0.00           H  
ATOM   3056 2HA  GLY B 188       7.875 -10.816 -13.014  1.00  0.00           H  
ATOM   3057  N   ASN B 189       7.489 -12.859 -10.486  1.00  0.00           N  
ATOM   3058  CA  ASN B 189       6.478 -13.389  -9.575  1.00  0.00           C  
ATOM   3059  C   ASN B 189       6.961 -13.661  -8.151  1.00  0.00           C  
ATOM   3060  O   ASN B 189       7.771 -14.556  -7.917  1.00  0.00           O  
ATOM   3061  CB  ASN B 189       5.894 -14.665 -10.151  1.00  0.00           C  
ATOM   3062  CG  ASN B 189       5.109 -14.440 -11.430  1.00  0.00           C  
ATOM   3063  OD1 ASN B 189       4.020 -13.860 -11.418  1.00  0.00           O  
ATOM   3064  ND2 ASN B 189       5.646 -14.890 -12.532  1.00  0.00           N  
ATOM   3065  H   ASN B 189       8.359 -13.378 -10.594  1.00  0.00           H  
ATOM   3066  HA  ASN B 189       5.682 -12.658  -9.496  1.00  0.00           H  
ATOM   3067 1HB  ASN B 189       6.706 -15.368 -10.355  1.00  0.00           H  
ATOM   3068 2HB  ASN B 189       5.238 -15.127  -9.407  1.00  0.00           H  
ATOM   3069 1HD2 ASN B 189       5.179 -14.763 -13.407  1.00  0.00           H  
ATOM   3070 2HD2 ASN B 189       6.527 -15.360 -12.503  1.00  0.00           H  
ATOM   3071  N   ALA B 190       6.485 -12.878  -7.189  1.00  0.00           N  
ATOM   3072  CA  ALA B 190       6.848 -13.136  -5.807  1.00  0.00           C  
ATOM   3073  C   ALA B 190       6.132 -14.393  -5.436  1.00  0.00           C  
ATOM   3074  O   ALA B 190       5.015 -14.618  -5.904  1.00  0.00           O  
ATOM   3075  CB  ALA B 190       6.474 -12.005  -4.877  1.00  0.00           C  
ATOM   3076  H   ALA B 190       5.808 -12.159  -7.420  1.00  0.00           H  
ATOM   3077  HA  ALA B 190       7.908 -13.329  -5.742  1.00  0.00           H  
ATOM   3078 1HB  ALA B 190       6.740 -12.278  -3.867  1.00  0.00           H  
ATOM   3079 2HB  ALA B 190       7.004 -11.098  -5.165  1.00  0.00           H  
ATOM   3080 3HB  ALA B 190       5.417 -11.849  -4.932  1.00  0.00           H  
ATOM   3081  N   ALA B 191       6.706 -15.204  -4.577  1.00  0.00           N  
ATOM   3082  CA  ALA B 191       5.966 -16.393  -4.215  1.00  0.00           C  
ATOM   3083  C   ALA B 191       6.261 -16.851  -2.811  1.00  0.00           C  
ATOM   3084  O   ALA B 191       7.399 -17.120  -2.424  1.00  0.00           O  
ATOM   3085  CB  ALA B 191       6.276 -17.487  -5.212  1.00  0.00           C  
ATOM   3086  H   ALA B 191       7.623 -15.016  -4.203  1.00  0.00           H  
ATOM   3087  HA  ALA B 191       4.907 -16.163  -4.260  1.00  0.00           H  
ATOM   3088 1HB  ALA B 191       5.702 -18.377  -4.971  1.00  0.00           H  
ATOM   3089 2HB  ALA B 191       6.019 -17.152  -6.219  1.00  0.00           H  
ATOM   3090 3HB  ALA B 191       7.312 -17.710  -5.181  1.00  0.00           H  
ATOM   3091  N   LEU B 192       5.192 -16.984  -2.065  1.00  0.00           N  
ATOM   3092  CA  LEU B 192       5.218 -17.416  -0.691  1.00  0.00           C  
ATOM   3093  C   LEU B 192       4.916 -18.860  -0.533  1.00  0.00           C  
ATOM   3094  O   LEU B 192       3.859 -19.316  -0.963  1.00  0.00           O  
ATOM   3095  CB  LEU B 192       4.184 -16.642   0.111  1.00  0.00           C  
ATOM   3096  CG  LEU B 192       3.876 -17.198   1.482  1.00  0.00           C  
ATOM   3097  CD1 LEU B 192       5.075 -17.133   2.385  1.00  0.00           C  
ATOM   3098  CD2 LEU B 192       2.712 -16.423   2.045  1.00  0.00           C  
ATOM   3099  H   LEU B 192       4.285 -16.774  -2.482  1.00  0.00           H  
ATOM   3100  HA  LEU B 192       6.212 -17.223  -0.285  1.00  0.00           H  
ATOM   3101 1HB  LEU B 192       4.576 -15.658   0.266  1.00  0.00           H  
ATOM   3102 2HB  LEU B 192       3.264 -16.569  -0.461  1.00  0.00           H  
ATOM   3103  HG  LEU B 192       3.598 -18.245   1.370  1.00  0.00           H  
ATOM   3104 1HD1 LEU B 192       4.827 -17.567   3.330  1.00  0.00           H  
ATOM   3105 2HD1 LEU B 192       5.907 -17.682   1.961  1.00  0.00           H  
ATOM   3106 3HD1 LEU B 192       5.342 -16.110   2.510  1.00  0.00           H  
ATOM   3107 1HD2 LEU B 192       2.439 -16.818   2.996  1.00  0.00           H  
ATOM   3108 2HD2 LEU B 192       2.994 -15.386   2.156  1.00  0.00           H  
ATOM   3109 3HD2 LEU B 192       1.871 -16.500   1.369  1.00  0.00           H  
ATOM   3110  N   GLN B 193       5.822 -19.586   0.097  1.00  0.00           N  
ATOM   3111  CA  GLN B 193       5.551 -20.976   0.348  1.00  0.00           C  
ATOM   3112  C   GLN B 193       5.430 -21.218   1.826  1.00  0.00           C  
ATOM   3113  O   GLN B 193       6.301 -20.822   2.609  1.00  0.00           O  
ATOM   3114  CB  GLN B 193       6.627 -21.883  -0.219  1.00  0.00           C  
ATOM   3115  CG  GLN B 193       6.327 -23.362  -0.012  1.00  0.00           C  
ATOM   3116  CD  GLN B 193       7.336 -24.278  -0.665  1.00  0.00           C  
ATOM   3117  OE1 GLN B 193       8.555 -24.144  -0.474  1.00  0.00           O  
ATOM   3118  NE2 GLN B 193       6.842 -25.224  -1.457  1.00  0.00           N  
ATOM   3119  H   GLN B 193       6.700 -19.169   0.411  1.00  0.00           H  
ATOM   3120  HA  GLN B 193       4.603 -21.242  -0.109  1.00  0.00           H  
ATOM   3121 1HB  GLN B 193       6.707 -21.702  -1.259  1.00  0.00           H  
ATOM   3122 2HB  GLN B 193       7.587 -21.644   0.235  1.00  0.00           H  
ATOM   3123 1HG  GLN B 193       6.324 -23.572   1.058  1.00  0.00           H  
ATOM   3124 2HG  GLN B 193       5.339 -23.579  -0.430  1.00  0.00           H  
ATOM   3125 1HE2 GLN B 193       7.452 -25.861  -1.927  1.00  0.00           H  
ATOM   3126 2HE2 GLN B 193       5.850 -25.296  -1.591  1.00  0.00           H  
ATOM   3127  N   ILE B 194       4.334 -21.857   2.202  1.00  0.00           N  
ATOM   3128  CA  ILE B 194       4.117 -22.237   3.581  1.00  0.00           C  
ATOM   3129  C   ILE B 194       3.887 -23.721   3.631  1.00  0.00           C  
ATOM   3130  O   ILE B 194       3.007 -24.259   2.947  1.00  0.00           O  
ATOM   3131  CB  ILE B 194       2.958 -21.480   4.265  1.00  0.00           C  
ATOM   3132  CG1 ILE B 194       3.256 -19.988   4.275  1.00  0.00           C  
ATOM   3133  CG2 ILE B 194       2.771 -21.987   5.700  1.00  0.00           C  
ATOM   3134  CD1 ILE B 194       2.162 -19.142   4.813  1.00  0.00           C  
ATOM   3135  H   ILE B 194       3.656 -22.126   1.485  1.00  0.00           H  
ATOM   3136  HA  ILE B 194       5.017 -22.026   4.151  1.00  0.00           H  
ATOM   3137  HB  ILE B 194       2.045 -21.637   3.701  1.00  0.00           H  
ATOM   3138 1HG1 ILE B 194       4.128 -19.833   4.872  1.00  0.00           H  
ATOM   3139 2HG1 ILE B 194       3.468 -19.665   3.268  1.00  0.00           H  
ATOM   3140 1HG2 ILE B 194       1.948 -21.453   6.176  1.00  0.00           H  
ATOM   3141 2HG2 ILE B 194       2.548 -23.054   5.692  1.00  0.00           H  
ATOM   3142 3HG2 ILE B 194       3.689 -21.820   6.267  1.00  0.00           H  
ATOM   3143 1HD1 ILE B 194       2.471 -18.118   4.806  1.00  0.00           H  
ATOM   3144 2HD1 ILE B 194       1.283 -19.253   4.216  1.00  0.00           H  
ATOM   3145 3HD1 ILE B 194       1.944 -19.436   5.826  1.00  0.00           H  
ATOM   3146  N   THR B 195       4.701 -24.396   4.412  1.00  0.00           N  
ATOM   3147  CA  THR B 195       4.567 -25.824   4.513  1.00  0.00           C  
ATOM   3148  C   THR B 195       3.787 -26.196   5.757  1.00  0.00           C  
ATOM   3149  O   THR B 195       3.707 -25.394   6.689  1.00  0.00           O  
ATOM   3150  CB  THR B 195       5.964 -26.452   4.482  1.00  0.00           C  
ATOM   3151  OG1 THR B 195       6.722 -25.966   5.588  1.00  0.00           O  
ATOM   3152  CG2 THR B 195       6.663 -26.059   3.182  1.00  0.00           C  
ATOM   3153  H   THR B 195       5.433 -23.905   4.929  1.00  0.00           H  
ATOM   3154  HA  THR B 195       4.016 -26.178   3.653  1.00  0.00           H  
ATOM   3155  HB  THR B 195       5.888 -27.532   4.552  1.00  0.00           H  
ATOM   3156  HG1 THR B 195       6.823 -24.999   5.490  1.00  0.00           H  
ATOM   3157 1HG2 THR B 195       7.659 -26.495   3.158  1.00  0.00           H  
ATOM   3158 2HG2 THR B 195       6.089 -26.421   2.334  1.00  0.00           H  
ATOM   3159 3HG2 THR B 195       6.743 -24.972   3.128  1.00  0.00           H  
ATOM   3160  N   ASP B 196       3.243 -27.422   5.785  1.00  0.00           N  
ATOM   3161  CA  ASP B 196       2.504 -27.904   6.960  1.00  0.00           C  
ATOM   3162  C   ASP B 196       1.440 -26.891   7.367  1.00  0.00           C  
ATOM   3163  O   ASP B 196       1.421 -26.431   8.510  1.00  0.00           O  
ATOM   3164  CB  ASP B 196       3.492 -28.131   8.110  1.00  0.00           C  
ATOM   3165  CG  ASP B 196       2.993 -28.864   9.347  1.00  0.00           C  
ATOM   3166  OD1 ASP B 196       1.983 -29.545   9.341  1.00  0.00           O  
ATOM   3167  OD2 ASP B 196       3.662 -28.698  10.358  1.00  0.00           O  
ATOM   3168  H   ASP B 196       3.352 -28.009   4.960  1.00  0.00           H  
ATOM   3169  HA  ASP B 196       2.013 -28.844   6.703  1.00  0.00           H  
ATOM   3170 1HB  ASP B 196       4.379 -28.641   7.732  1.00  0.00           H  
ATOM   3171 2HB  ASP B 196       3.799 -27.171   8.458  1.00  0.00           H  
ATOM   3172  N   VAL B 197       0.566 -26.529   6.431  1.00  0.00           N  
ATOM   3173  CA  VAL B 197      -0.393 -25.470   6.685  1.00  0.00           C  
ATOM   3174  C   VAL B 197      -1.406 -25.894   7.744  1.00  0.00           C  
ATOM   3175  O   VAL B 197      -1.991 -26.986   7.684  1.00  0.00           O  
ATOM   3176  CB  VAL B 197      -1.099 -25.082   5.380  1.00  0.00           C  
ATOM   3177  CG1 VAL B 197      -2.131 -24.046   5.668  1.00  0.00           C  
ATOM   3178  CG2 VAL B 197      -0.080 -24.581   4.379  1.00  0.00           C  
ATOM   3179  H   VAL B 197       0.582 -26.979   5.516  1.00  0.00           H  
ATOM   3180  HA  VAL B 197       0.147 -24.595   7.058  1.00  0.00           H  
ATOM   3181  HB  VAL B 197      -1.605 -25.960   4.969  1.00  0.00           H  
ATOM   3182 1HG1 VAL B 197      -2.640 -23.755   4.784  1.00  0.00           H  
ATOM   3183 2HG1 VAL B 197      -2.846 -24.436   6.383  1.00  0.00           H  
ATOM   3184 3HG1 VAL B 197      -1.628 -23.185   6.080  1.00  0.00           H  
ATOM   3185 1HG2 VAL B 197      -0.588 -24.338   3.470  1.00  0.00           H  
ATOM   3186 2HG2 VAL B 197       0.420 -23.703   4.771  1.00  0.00           H  
ATOM   3187 3HG2 VAL B 197       0.658 -25.354   4.181  1.00  0.00           H  
ATOM   3188  N   LYS B 198      -1.603 -25.034   8.737  1.00  0.00           N  
ATOM   3189  CA  LYS B 198      -2.492 -25.357   9.840  1.00  0.00           C  
ATOM   3190  C   LYS B 198      -3.859 -24.708   9.694  1.00  0.00           C  
ATOM   3191  O   LYS B 198      -4.042 -23.784   8.919  1.00  0.00           O  
ATOM   3192  CB  LYS B 198      -1.877 -24.926  11.166  1.00  0.00           C  
ATOM   3193  CG  LYS B 198      -0.480 -25.494  11.453  1.00  0.00           C  
ATOM   3194  CD  LYS B 198      -0.430 -27.032  11.511  1.00  0.00           C  
ATOM   3195  CE  LYS B 198       0.951 -27.481  12.002  1.00  0.00           C  
ATOM   3196  NZ  LYS B 198       1.164 -28.972  11.928  1.00  0.00           N  
ATOM   3197  H   LYS B 198      -1.108 -24.131   8.740  1.00  0.00           H  
ATOM   3198  HA  LYS B 198      -2.619 -26.430   9.854  1.00  0.00           H  
ATOM   3199 1HB  LYS B 198      -1.792 -23.835  11.178  1.00  0.00           H  
ATOM   3200 2HB  LYS B 198      -2.531 -25.214  11.986  1.00  0.00           H  
ATOM   3201 1HG  LYS B 198       0.202 -25.162  10.659  1.00  0.00           H  
ATOM   3202 2HG  LYS B 198      -0.118 -25.094  12.399  1.00  0.00           H  
ATOM   3203 1HD  LYS B 198      -1.198 -27.415  12.180  1.00  0.00           H  
ATOM   3204 2HD  LYS B 198      -0.596 -27.445  10.508  1.00  0.00           H  
ATOM   3205 1HE  LYS B 198       1.724 -26.987  11.409  1.00  0.00           H  
ATOM   3206 2HE  LYS B 198       1.049 -27.172  13.039  1.00  0.00           H  
ATOM   3207 1HZ  LYS B 198       2.088 -29.186  12.282  1.00  0.00           H  
ATOM   3208 2HZ  LYS B 198       0.480 -29.454  12.469  1.00  0.00           H  
ATOM   3209 3HZ  LYS B 198       1.124 -29.291  10.946  1.00  0.00           H  
ATOM   3210  N   LEU B 199      -4.835 -25.127  10.489  1.00  0.00           N  
ATOM   3211  CA  LEU B 199      -6.158 -24.506  10.404  1.00  0.00           C  
ATOM   3212  C   LEU B 199      -6.056 -23.017  10.762  1.00  0.00           C  
ATOM   3213  O   LEU B 199      -6.789 -22.169  10.253  1.00  0.00           O  
ATOM   3214  CB  LEU B 199      -7.123 -25.213  11.358  1.00  0.00           C  
ATOM   3215  CG  LEU B 199      -7.412 -26.671  11.000  1.00  0.00           C  
ATOM   3216  CD1 LEU B 199      -8.286 -27.297  12.054  1.00  0.00           C  
ATOM   3217  CD2 LEU B 199      -8.034 -26.743   9.622  1.00  0.00           C  
ATOM   3218  H   LEU B 199      -4.679 -25.892  11.130  1.00  0.00           H  
ATOM   3219  HA  LEU B 199      -6.528 -24.599   9.383  1.00  0.00           H  
ATOM   3220 1HB  LEU B 199      -6.706 -25.186  12.363  1.00  0.00           H  
ATOM   3221 2HB  LEU B 199      -8.070 -24.674  11.361  1.00  0.00           H  
ATOM   3222  HG  LEU B 199      -6.499 -27.210  10.999  1.00  0.00           H  
ATOM   3223 1HD1 LEU B 199      -8.462 -28.344  11.803  1.00  0.00           H  
ATOM   3224 2HD1 LEU B 199      -7.788 -27.236  13.022  1.00  0.00           H  
ATOM   3225 3HD1 LEU B 199      -9.237 -26.769  12.100  1.00  0.00           H  
ATOM   3226 1HD2 LEU B 199      -8.218 -27.783   9.355  1.00  0.00           H  
ATOM   3227 2HD2 LEU B 199      -8.977 -26.196   9.609  1.00  0.00           H  
ATOM   3228 3HD2 LEU B 199      -7.361 -26.301   8.896  1.00  0.00           H  
ATOM   3229  N   GLN B 200      -5.064 -22.705  11.595  1.00  0.00           N  
ATOM   3230  CA  GLN B 200      -4.757 -21.365  12.081  1.00  0.00           C  
ATOM   3231  C   GLN B 200      -4.209 -20.467  10.969  1.00  0.00           C  
ATOM   3232  O   GLN B 200      -4.066 -19.255  11.158  1.00  0.00           O  
ATOM   3233  CB  GLN B 200      -3.724 -21.437  13.210  1.00  0.00           C  
ATOM   3234  CG  GLN B 200      -4.218 -22.105  14.481  1.00  0.00           C  
ATOM   3235  CD  GLN B 200      -3.136 -22.173  15.559  1.00  0.00           C  
ATOM   3236  OE1 GLN B 200      -1.937 -22.179  15.261  1.00  0.00           O  
ATOM   3237  NE2 GLN B 200      -3.558 -22.225  16.818  1.00  0.00           N  
ATOM   3238  H   GLN B 200      -4.497 -23.464  11.935  1.00  0.00           H  
ATOM   3239  HA  GLN B 200      -5.675 -20.916  12.459  1.00  0.00           H  
ATOM   3240 1HB  GLN B 200      -2.846 -21.982  12.857  1.00  0.00           H  
ATOM   3241 2HB  GLN B 200      -3.399 -20.430  13.465  1.00  0.00           H  
ATOM   3242 1HG  GLN B 200      -5.059 -21.534  14.874  1.00  0.00           H  
ATOM   3243 2HG  GLN B 200      -4.533 -23.121  14.245  1.00  0.00           H  
ATOM   3244 1HE2 GLN B 200      -2.895 -22.270  17.566  1.00  0.00           H  
ATOM   3245 2HE2 GLN B 200      -4.538 -22.218  17.018  1.00  0.00           H  
ATOM   3246  N   ASP B 201      -3.855 -21.073   9.830  1.00  0.00           N  
ATOM   3247  CA  ASP B 201      -3.329 -20.358   8.687  1.00  0.00           C  
ATOM   3248  C   ASP B 201      -4.431 -19.977   7.700  1.00  0.00           C  
ATOM   3249  O   ASP B 201      -4.146 -19.391   6.654  1.00  0.00           O  
ATOM   3250  CB  ASP B 201      -2.247 -21.181   7.990  1.00  0.00           C  
ATOM   3251  CG  ASP B 201      -0.981 -21.309   8.819  1.00  0.00           C  
ATOM   3252  OD1 ASP B 201      -0.522 -20.306   9.327  1.00  0.00           O  
ATOM   3253  OD2 ASP B 201      -0.466 -22.412   8.951  1.00  0.00           O  
ATOM   3254  H   ASP B 201      -3.993 -22.072   9.719  1.00  0.00           H  
ATOM   3255  HA  ASP B 201      -2.864 -19.450   9.049  1.00  0.00           H  
ATOM   3256 1HB  ASP B 201      -2.641 -22.164   7.810  1.00  0.00           H  
ATOM   3257 2HB  ASP B 201      -2.004 -20.748   7.027  1.00  0.00           H  
ATOM   3258  N   ALA B 202      -5.691 -20.302   8.016  1.00  0.00           N  
ATOM   3259  CA  ALA B 202      -6.781 -19.869   7.149  1.00  0.00           C  
ATOM   3260  C   ALA B 202      -7.099 -18.415   7.492  1.00  0.00           C  
ATOM   3261  O   ALA B 202      -7.088 -18.042   8.665  1.00  0.00           O  
ATOM   3262  CB  ALA B 202      -8.004 -20.748   7.325  1.00  0.00           C  
ATOM   3263  H   ALA B 202      -5.913 -20.827   8.866  1.00  0.00           H  
ATOM   3264  HA  ALA B 202      -6.447 -19.915   6.112  1.00  0.00           H  
ATOM   3265 1HB  ALA B 202      -8.795 -20.395   6.666  1.00  0.00           H  
ATOM   3266 2HB  ALA B 202      -7.760 -21.769   7.083  1.00  0.00           H  
ATOM   3267 3HB  ALA B 202      -8.337 -20.696   8.360  1.00  0.00           H  
ATOM   3268  N   GLY B 203      -7.423 -17.597   6.496  1.00  0.00           N  
ATOM   3269  CA  GLY B 203      -7.720 -16.186   6.759  1.00  0.00           C  
ATOM   3270  C   GLY B 203      -7.127 -15.263   5.697  1.00  0.00           C  
ATOM   3271  O   GLY B 203      -6.906 -15.668   4.551  1.00  0.00           O  
ATOM   3272  H   GLY B 203      -7.464 -17.972   5.553  1.00  0.00           H  
ATOM   3273 1HA  GLY B 203      -8.801 -16.048   6.793  1.00  0.00           H  
ATOM   3274 2HA  GLY B 203      -7.340 -15.901   7.739  1.00  0.00           H  
ATOM   3275  N   VAL B 204      -6.931 -13.992   6.052  1.00  0.00           N  
ATOM   3276  CA  VAL B 204      -6.446 -13.020   5.074  1.00  0.00           C  
ATOM   3277  C   VAL B 204      -4.944 -12.751   5.089  1.00  0.00           C  
ATOM   3278  O   VAL B 204      -4.343 -12.397   6.108  1.00  0.00           O  
ATOM   3279  CB  VAL B 204      -7.195 -11.692   5.233  1.00  0.00           C  
ATOM   3280  CG1 VAL B 204      -6.627 -10.661   4.280  1.00  0.00           C  
ATOM   3281  CG2 VAL B 204      -8.663 -11.926   4.927  1.00  0.00           C  
ATOM   3282  H   VAL B 204      -7.129 -13.674   7.009  1.00  0.00           H  
ATOM   3283  HA  VAL B 204      -6.694 -13.403   4.083  1.00  0.00           H  
ATOM   3284  HB  VAL B 204      -7.078 -11.322   6.255  1.00  0.00           H  
ATOM   3285 1HG1 VAL B 204      -7.168  -9.725   4.392  1.00  0.00           H  
ATOM   3286 2HG1 VAL B 204      -5.572 -10.492   4.496  1.00  0.00           H  
ATOM   3287 3HG1 VAL B 204      -6.733 -11.038   3.263  1.00  0.00           H  
ATOM   3288 1HG2 VAL B 204      -9.207 -10.993   5.038  1.00  0.00           H  
ATOM   3289 2HG2 VAL B 204      -8.766 -12.295   3.903  1.00  0.00           H  
ATOM   3290 3HG2 VAL B 204      -9.062 -12.665   5.623  1.00  0.00           H  
ATOM   3291  N   TYR B 205      -4.366 -12.884   3.906  1.00  0.00           N  
ATOM   3292  CA  TYR B 205      -2.960 -12.689   3.633  1.00  0.00           C  
ATOM   3293  C   TYR B 205      -2.736 -11.425   2.834  1.00  0.00           C  
ATOM   3294  O   TYR B 205      -3.571 -11.024   2.020  1.00  0.00           O  
ATOM   3295  CB  TYR B 205      -2.444 -13.903   2.868  1.00  0.00           C  
ATOM   3296  CG  TYR B 205      -2.238 -15.109   3.689  1.00  0.00           C  
ATOM   3297  CD1 TYR B 205      -3.318 -15.806   4.158  1.00  0.00           C  
ATOM   3298  CD2 TYR B 205      -0.961 -15.583   3.900  1.00  0.00           C  
ATOM   3299  CE1 TYR B 205      -3.127 -16.947   4.869  1.00  0.00           C  
ATOM   3300  CE2 TYR B 205      -0.778 -16.750   4.598  1.00  0.00           C  
ATOM   3301  CZ  TYR B 205      -1.860 -17.424   5.082  1.00  0.00           C  
ATOM   3302  OH  TYR B 205      -1.699 -18.582   5.770  1.00  0.00           O  
ATOM   3303  H   TYR B 205      -4.948 -13.168   3.123  1.00  0.00           H  
ATOM   3304  HA  TYR B 205      -2.431 -12.594   4.570  1.00  0.00           H  
ATOM   3305 1HB  TYR B 205      -3.169 -14.167   2.123  1.00  0.00           H  
ATOM   3306 2HB  TYR B 205      -1.510 -13.656   2.361  1.00  0.00           H  
ATOM   3307  HD1 TYR B 205      -4.331 -15.445   3.973  1.00  0.00           H  
ATOM   3308  HD2 TYR B 205      -0.102 -15.036   3.503  1.00  0.00           H  
ATOM   3309  HE1 TYR B 205      -3.982 -17.484   5.253  1.00  0.00           H  
ATOM   3310  HE2 TYR B 205       0.217 -17.131   4.765  1.00  0.00           H  
ATOM   3311  HH  TYR B 205      -2.568 -18.848   6.152  1.00  0.00           H  
ATOM   3312  N   ARG B 206      -1.592 -10.808   3.043  1.00  0.00           N  
ATOM   3313  CA  ARG B 206      -1.237  -9.647   2.261  1.00  0.00           C  
ATOM   3314  C   ARG B 206       0.119  -9.836   1.620  1.00  0.00           C  
ATOM   3315  O   ARG B 206       1.009 -10.494   2.173  1.00  0.00           O  
ATOM   3316  CB  ARG B 206      -1.255  -8.381   3.094  1.00  0.00           C  
ATOM   3317  CG  ARG B 206      -2.621  -7.949   3.610  1.00  0.00           C  
ATOM   3318  CD  ARG B 206      -2.513  -6.730   4.445  1.00  0.00           C  
ATOM   3319  NE  ARG B 206      -3.807  -6.190   4.817  1.00  0.00           N  
ATOM   3320  CZ  ARG B 206      -4.552  -6.602   5.864  1.00  0.00           C  
ATOM   3321  NH1 ARG B 206      -4.131  -7.591   6.623  1.00  0.00           N  
ATOM   3322  NH2 ARG B 206      -5.704  -6.007   6.132  1.00  0.00           N  
ATOM   3323  H   ARG B 206      -0.966 -11.158   3.763  1.00  0.00           H  
ATOM   3324  HA  ARG B 206      -1.969  -9.528   1.467  1.00  0.00           H  
ATOM   3325 1HB  ARG B 206      -0.587  -8.474   3.934  1.00  0.00           H  
ATOM   3326 2HB  ARG B 206      -0.903  -7.575   2.473  1.00  0.00           H  
ATOM   3327 1HG  ARG B 206      -3.278  -7.736   2.763  1.00  0.00           H  
ATOM   3328 2HG  ARG B 206      -3.055  -8.743   4.217  1.00  0.00           H  
ATOM   3329 1HD  ARG B 206      -1.966  -6.963   5.358  1.00  0.00           H  
ATOM   3330 2HD  ARG B 206      -1.976  -5.962   3.893  1.00  0.00           H  
ATOM   3331  HE  ARG B 206      -4.166  -5.412   4.253  1.00  0.00           H  
ATOM   3332 1HH1 ARG B 206      -3.250  -8.039   6.411  1.00  0.00           H  
ATOM   3333 2HH1 ARG B 206      -4.686  -7.900   7.406  1.00  0.00           H  
ATOM   3334 1HH2 ARG B 206      -6.018  -5.206   5.553  1.00  0.00           H  
ATOM   3335 2HH2 ARG B 206      -6.260  -6.306   6.912  1.00  0.00           H  
ATOM   3336  N   CYS B 207       0.260  -9.231   0.450  1.00  0.00           N  
ATOM   3337  CA  CYS B 207       1.466  -9.301  -0.363  1.00  0.00           C  
ATOM   3338  C   CYS B 207       1.911  -7.949  -0.876  1.00  0.00           C  
ATOM   3339  O   CYS B 207       1.144  -7.279  -1.558  1.00  0.00           O  
ATOM   3340  CB  CYS B 207       1.129 -10.152  -1.573  1.00  0.00           C  
ATOM   3341  SG  CYS B 207       2.404 -10.419  -2.753  1.00  0.00           S  
ATOM   3342  H   CYS B 207      -0.553  -8.740   0.076  1.00  0.00           H  
ATOM   3343  HA  CYS B 207       2.268  -9.754   0.223  1.00  0.00           H  
ATOM   3344 1HB  CYS B 207       0.802 -11.118  -1.225  1.00  0.00           H  
ATOM   3345 2HB  CYS B 207       0.284  -9.698  -2.094  1.00  0.00           H  
ATOM   3346  N   MET B 208       3.161  -7.561  -0.598  1.00  0.00           N  
ATOM   3347  CA  MET B 208       3.686  -6.272  -1.069  1.00  0.00           C  
ATOM   3348  C   MET B 208       4.953  -6.432  -1.863  1.00  0.00           C  
ATOM   3349  O   MET B 208       5.851  -7.198  -1.491  1.00  0.00           O  
ATOM   3350  CB  MET B 208       3.980  -5.338   0.103  1.00  0.00           C  
ATOM   3351  CG  MET B 208       4.481  -3.922  -0.242  1.00  0.00           C  
ATOM   3352  SD  MET B 208       6.284  -3.798  -0.621  1.00  0.00           S  
ATOM   3353  CE  MET B 208       7.052  -3.967   0.965  1.00  0.00           C  
ATOM   3354  H   MET B 208       3.743  -8.160  -0.014  1.00  0.00           H  
ATOM   3355  HA  MET B 208       2.954  -5.813  -1.725  1.00  0.00           H  
ATOM   3356 1HB  MET B 208       3.091  -5.187   0.634  1.00  0.00           H  
ATOM   3357 2HB  MET B 208       4.685  -5.796   0.767  1.00  0.00           H  
ATOM   3358 1HG  MET B 208       3.929  -3.553  -1.103  1.00  0.00           H  
ATOM   3359 2HG  MET B 208       4.257  -3.278   0.595  1.00  0.00           H  
ATOM   3360 1HE  MET B 208       8.121  -3.908   0.846  1.00  0.00           H  
ATOM   3361 2HE  MET B 208       6.725  -3.184   1.635  1.00  0.00           H  
ATOM   3362 3HE  MET B 208       6.793  -4.914   1.378  1.00  0.00           H  
ATOM   3363  N   ILE B 209       5.013  -5.710  -2.977  1.00  0.00           N  
ATOM   3364  CA  ILE B 209       6.194  -5.738  -3.819  1.00  0.00           C  
ATOM   3365  C   ILE B 209       6.636  -4.339  -4.229  1.00  0.00           C  
ATOM   3366  O   ILE B 209       5.809  -3.506  -4.624  1.00  0.00           O  
ATOM   3367  CB  ILE B 209       5.977  -6.583  -5.072  1.00  0.00           C  
ATOM   3368  CG1 ILE B 209       5.535  -7.987  -4.679  1.00  0.00           C  
ATOM   3369  CG2 ILE B 209       7.286  -6.665  -5.847  1.00  0.00           C  
ATOM   3370  CD1 ILE B 209       5.152  -8.787  -5.807  1.00  0.00           C  
ATOM   3371  H   ILE B 209       4.223  -5.105  -3.210  1.00  0.00           H  
ATOM   3372  HA  ILE B 209       7.009  -6.185  -3.252  1.00  0.00           H  
ATOM   3373  HB  ILE B 209       5.221  -6.149  -5.699  1.00  0.00           H  
ATOM   3374 1HG1 ILE B 209       6.340  -8.484  -4.141  1.00  0.00           H  
ATOM   3375 2HG1 ILE B 209       4.662  -7.936  -4.041  1.00  0.00           H  
ATOM   3376 1HG2 ILE B 209       7.141  -7.266  -6.689  1.00  0.00           H  
ATOM   3377 2HG2 ILE B 209       7.611  -5.683  -6.168  1.00  0.00           H  
ATOM   3378 3HG2 ILE B 209       8.053  -7.106  -5.219  1.00  0.00           H  
ATOM   3379 1HD1 ILE B 209       4.858  -9.728  -5.465  1.00  0.00           H  
ATOM   3380 2HD1 ILE B 209       4.331  -8.321  -6.342  1.00  0.00           H  
ATOM   3381 3HD1 ILE B 209       5.989  -8.882  -6.433  1.00  0.00           H  
ATOM   3382  N   SER B 210       7.943  -4.086  -4.138  1.00  0.00           N  
ATOM   3383  CA  SER B 210       8.497  -2.818  -4.582  1.00  0.00           C  
ATOM   3384  C   SER B 210       9.685  -2.964  -5.536  1.00  0.00           C  
ATOM   3385  O   SER B 210      10.720  -3.559  -5.203  1.00  0.00           O  
ATOM   3386  CB  SER B 210       8.929  -1.979  -3.405  1.00  0.00           C  
ATOM   3387  OG  SER B 210       9.549  -0.804  -3.857  1.00  0.00           O  
ATOM   3388  H   SER B 210       8.558  -4.797  -3.747  1.00  0.00           H  
ATOM   3389  HA  SER B 210       7.717  -2.284  -5.114  1.00  0.00           H  
ATOM   3390 1HB  SER B 210       8.059  -1.732  -2.804  1.00  0.00           H  
ATOM   3391 2HB  SER B 210       9.603  -2.536  -2.782  1.00  0.00           H  
ATOM   3392  HG  SER B 210       9.097  -0.567  -4.683  1.00  0.00           H  
ATOM   3393  N   TYR B 211       9.492  -2.459  -6.757  1.00  0.00           N  
ATOM   3394  CA  TYR B 211      10.502  -2.450  -7.810  1.00  0.00           C  
ATOM   3395  C   TYR B 211       9.985  -1.541  -8.909  1.00  0.00           C  
ATOM   3396  O   TYR B 211       9.019  -1.884  -9.572  1.00  0.00           O  
ATOM   3397  CB  TYR B 211      10.708  -3.851  -8.386  1.00  0.00           C  
ATOM   3398  CG  TYR B 211      11.890  -3.974  -9.317  1.00  0.00           C  
ATOM   3399  CD1 TYR B 211      13.143  -4.105  -8.757  1.00  0.00           C  
ATOM   3400  CD2 TYR B 211      11.741  -3.959 -10.710  1.00  0.00           C  
ATOM   3401  CE1 TYR B 211      14.244  -4.230  -9.552  1.00  0.00           C  
ATOM   3402  CE2 TYR B 211      12.877  -4.080 -11.519  1.00  0.00           C  
ATOM   3403  CZ  TYR B 211      14.123  -4.215 -10.922  1.00  0.00           C  
ATOM   3404  OH  TYR B 211      15.259  -4.375 -11.663  1.00  0.00           O  
ATOM   3405  H   TYR B 211       8.612  -1.971  -6.930  1.00  0.00           H  
ATOM   3406  HA  TYR B 211      11.439  -2.049  -7.422  1.00  0.00           H  
ATOM   3407 1HB  TYR B 211      10.845  -4.532  -7.588  1.00  0.00           H  
ATOM   3408 2HB  TYR B 211       9.812  -4.158  -8.927  1.00  0.00           H  
ATOM   3409  HD1 TYR B 211      13.252  -4.120  -7.678  1.00  0.00           H  
ATOM   3410  HD2 TYR B 211      10.749  -3.857 -11.153  1.00  0.00           H  
ATOM   3411  HE1 TYR B 211      15.215  -4.352  -9.108  1.00  0.00           H  
ATOM   3412  HE2 TYR B 211      12.791  -4.079 -12.603  1.00  0.00           H  
ATOM   3413  HH  TYR B 211      15.042  -4.327 -12.603  1.00  0.00           H  
ATOM   3414  N   GLY B 212      10.610  -0.398  -9.149  1.00  0.00           N  
ATOM   3415  CA  GLY B 212      10.034   0.479 -10.173  1.00  0.00           C  
ATOM   3416  C   GLY B 212       8.681   1.053  -9.702  1.00  0.00           C  
ATOM   3417  O   GLY B 212       7.790   1.314 -10.512  1.00  0.00           O  
ATOM   3418  H   GLY B 212      11.436  -0.132  -8.632  1.00  0.00           H  
ATOM   3419 1HA  GLY B 212      10.726   1.293 -10.392  1.00  0.00           H  
ATOM   3420 2HA  GLY B 212       9.898  -0.079 -11.099  1.00  0.00           H  
ATOM   3421  N   GLY B 213       8.530   1.212  -8.385  1.00  0.00           N  
ATOM   3422  CA  GLY B 213       7.286   1.666  -7.759  1.00  0.00           C  
ATOM   3423  C   GLY B 213       6.804   0.572  -6.808  1.00  0.00           C  
ATOM   3424  O   GLY B 213       7.492  -0.437  -6.635  1.00  0.00           O  
ATOM   3425  H   GLY B 213       9.318   1.003  -7.794  1.00  0.00           H  
ATOM   3426 1HA  GLY B 213       7.459   2.595  -7.214  1.00  0.00           H  
ATOM   3427 2HA  GLY B 213       6.533   1.862  -8.518  1.00  0.00           H  
ATOM   3428  N   ALA B 214       5.648   0.751  -6.164  1.00  0.00           N  
ATOM   3429  CA  ALA B 214       5.213  -0.288  -5.227  1.00  0.00           C  
ATOM   3430  C   ALA B 214       3.702  -0.385  -5.114  1.00  0.00           C  
ATOM   3431  O   ALA B 214       2.975   0.568  -5.395  1.00  0.00           O  
ATOM   3432  CB  ALA B 214       5.789  -0.064  -3.850  1.00  0.00           C  
ATOM   3433  H   ALA B 214       5.094   1.579  -6.314  1.00  0.00           H  
ATOM   3434  HA  ALA B 214       5.586  -1.234  -5.597  1.00  0.00           H  
ATOM   3435 1HB  ALA B 214       5.494  -0.885  -3.204  1.00  0.00           H  
ATOM   3436 2HB  ALA B 214       6.865  -0.019  -3.906  1.00  0.00           H  
ATOM   3437 3HB  ALA B 214       5.410   0.848  -3.460  1.00  0.00           H  
ATOM   3438  N   ASP B 215       3.256  -1.558  -4.672  1.00  0.00           N  
ATOM   3439  CA  ASP B 215       1.845  -1.880  -4.443  1.00  0.00           C  
ATOM   3440  C   ASP B 215       1.696  -3.110  -3.562  1.00  0.00           C  
ATOM   3441  O   ASP B 215       2.659  -3.843  -3.317  1.00  0.00           O  
ATOM   3442  CB  ASP B 215       1.135  -2.168  -5.776  1.00  0.00           C  
ATOM   3443  CG  ASP B 215      -0.413  -2.085  -5.777  1.00  0.00           C  
ATOM   3444  OD1 ASP B 215      -0.976  -1.791  -4.744  1.00  0.00           O  
ATOM   3445  OD2 ASP B 215      -1.010  -2.468  -6.785  1.00  0.00           O  
ATOM   3446  H   ASP B 215       3.964  -2.278  -4.508  1.00  0.00           H  
ATOM   3447  HA  ASP B 215       1.367  -1.035  -3.948  1.00  0.00           H  
ATOM   3448 1HB  ASP B 215       1.518  -1.481  -6.531  1.00  0.00           H  
ATOM   3449 2HB  ASP B 215       1.384  -3.137  -6.078  1.00  0.00           H  
ATOM   3450  N   TYR B 216       0.467  -3.353  -3.122  1.00  0.00           N  
ATOM   3451  CA  TYR B 216       0.167  -4.566  -2.373  1.00  0.00           C  
ATOM   3452  C   TYR B 216      -1.243  -5.091  -2.616  1.00  0.00           C  
ATOM   3453  O   TYR B 216      -2.151  -4.340  -2.968  1.00  0.00           O  
ATOM   3454  CB  TYR B 216       0.413  -4.359  -0.867  1.00  0.00           C  
ATOM   3455  CG  TYR B 216      -0.420  -3.314  -0.217  1.00  0.00           C  
ATOM   3456  CD1 TYR B 216      -1.642  -3.619   0.348  1.00  0.00           C  
ATOM   3457  CD2 TYR B 216       0.065  -2.040  -0.163  1.00  0.00           C  
ATOM   3458  CE1 TYR B 216      -2.376  -2.613   0.954  1.00  0.00           C  
ATOM   3459  CE2 TYR B 216      -0.644  -1.034   0.435  1.00  0.00           C  
ATOM   3460  CZ  TYR B 216      -1.865  -1.314   0.991  1.00  0.00           C  
ATOM   3461  OH  TYR B 216      -2.580  -0.319   1.580  1.00  0.00           O  
ATOM   3462  H   TYR B 216      -0.270  -2.695  -3.379  1.00  0.00           H  
ATOM   3463  HA  TYR B 216       0.845  -5.328  -2.736  1.00  0.00           H  
ATOM   3464 1HB  TYR B 216       0.241  -5.293  -0.337  1.00  0.00           H  
ATOM   3465 2HB  TYR B 216       1.445  -4.088  -0.716  1.00  0.00           H  
ATOM   3466  HD1 TYR B 216      -2.026  -4.642   0.313  1.00  0.00           H  
ATOM   3467  HD2 TYR B 216       1.011  -1.845  -0.596  1.00  0.00           H  
ATOM   3468  HE1 TYR B 216      -3.346  -2.836   1.400  1.00  0.00           H  
ATOM   3469  HE2 TYR B 216      -0.244  -0.019   0.470  1.00  0.00           H  
ATOM   3470  HH  TYR B 216      -3.423  -0.670   1.887  1.00  0.00           H  
ATOM   3471  N   LYS B 217      -1.415  -6.400  -2.400  1.00  0.00           N  
ATOM   3472  CA  LYS B 217      -2.698  -7.077  -2.612  1.00  0.00           C  
ATOM   3473  C   LYS B 217      -3.181  -7.930  -1.448  1.00  0.00           C  
ATOM   3474  O   LYS B 217      -2.386  -8.405  -0.627  1.00  0.00           O  
ATOM   3475  CB  LYS B 217      -2.605  -7.953  -3.853  1.00  0.00           C  
ATOM   3476  CG  LYS B 217      -2.267  -7.185  -5.106  1.00  0.00           C  
ATOM   3477  CD  LYS B 217      -3.394  -6.300  -5.563  1.00  0.00           C  
ATOM   3478  CE  LYS B 217      -4.449  -7.088  -6.300  1.00  0.00           C  
ATOM   3479  NZ  LYS B 217      -5.396  -6.193  -6.979  1.00  0.00           N  
ATOM   3480  H   LYS B 217      -0.596  -6.929  -2.104  1.00  0.00           H  
ATOM   3481  HA  LYS B 217      -3.460  -6.315  -2.785  1.00  0.00           H  
ATOM   3482 1HB  LYS B 217      -1.832  -8.705  -3.699  1.00  0.00           H  
ATOM   3483 2HB  LYS B 217      -3.555  -8.473  -4.008  1.00  0.00           H  
ATOM   3484 1HG  LYS B 217      -1.389  -6.579  -4.951  1.00  0.00           H  
ATOM   3485 2HG  LYS B 217      -2.057  -7.873  -5.910  1.00  0.00           H  
ATOM   3486 1HD  LYS B 217      -3.862  -5.840  -4.685  1.00  0.00           H  
ATOM   3487 2HD  LYS B 217      -3.012  -5.497  -6.195  1.00  0.00           H  
ATOM   3488 1HE  LYS B 217      -3.975  -7.736  -7.036  1.00  0.00           H  
ATOM   3489 2HE  LYS B 217      -4.999  -7.703  -5.584  1.00  0.00           H  
ATOM   3490 1HZ  LYS B 217      -6.109  -6.729  -7.455  1.00  0.00           H  
ATOM   3491 2HZ  LYS B 217      -5.822  -5.606  -6.276  1.00  0.00           H  
ATOM   3492 3HZ  LYS B 217      -4.899  -5.617  -7.645  1.00  0.00           H  
ATOM   3493  N   ARG B 218      -4.502  -8.131  -1.398  1.00  0.00           N  
ATOM   3494  CA  ARG B 218      -5.167  -8.996  -0.422  1.00  0.00           C  
ATOM   3495  C   ARG B 218      -5.478 -10.392  -0.995  1.00  0.00           C  
ATOM   3496  O   ARG B 218      -6.026 -10.517  -2.091  1.00  0.00           O  
ATOM   3497  CB  ARG B 218      -6.449  -8.323   0.027  1.00  0.00           C  
ATOM   3498  CG  ARG B 218      -7.243  -9.031   1.069  1.00  0.00           C  
ATOM   3499  CD  ARG B 218      -8.423  -8.215   1.447  1.00  0.00           C  
ATOM   3500  NE  ARG B 218      -9.287  -8.869   2.411  1.00  0.00           N  
ATOM   3501  CZ  ARG B 218     -10.422  -8.319   2.876  1.00  0.00           C  
ATOM   3502  NH1 ARG B 218     -10.775  -7.125   2.447  1.00  0.00           N  
ATOM   3503  NH2 ARG B 218     -11.177  -8.965   3.749  1.00  0.00           N  
ATOM   3504  H   ARG B 218      -5.101  -7.667  -2.090  1.00  0.00           H  
ATOM   3505  HA  ARG B 218      -4.511  -9.117   0.441  1.00  0.00           H  
ATOM   3506 1HB  ARG B 218      -6.214  -7.332   0.414  1.00  0.00           H  
ATOM   3507 2HB  ARG B 218      -7.098  -8.182  -0.839  1.00  0.00           H  
ATOM   3508 1HG  ARG B 218      -7.570 -10.007   0.708  1.00  0.00           H  
ATOM   3509 2HG  ARG B 218      -6.611  -9.148   1.935  1.00  0.00           H  
ATOM   3510 1HD  ARG B 218      -8.081  -7.276   1.883  1.00  0.00           H  
ATOM   3511 2HD  ARG B 218      -9.010  -8.002   0.554  1.00  0.00           H  
ATOM   3512  HE  ARG B 218      -9.027  -9.788   2.746  1.00  0.00           H  
ATOM   3513 1HH1 ARG B 218     -10.191  -6.638   1.773  1.00  0.00           H  
ATOM   3514 2HH1 ARG B 218     -11.624  -6.686   2.780  1.00  0.00           H  
ATOM   3515 1HH2 ARG B 218     -10.905  -9.883   4.071  1.00  0.00           H  
ATOM   3516 2HH2 ARG B 218     -12.028  -8.542   4.090  1.00  0.00           H  
ATOM   3517  N   ILE B 219      -5.116 -11.432  -0.247  1.00  0.00           N  
ATOM   3518  CA  ILE B 219      -5.324 -12.836  -0.611  1.00  0.00           C  
ATOM   3519  C   ILE B 219      -6.146 -13.628   0.425  1.00  0.00           C  
ATOM   3520  O   ILE B 219      -5.822 -13.622   1.613  1.00  0.00           O  
ATOM   3521  CB  ILE B 219      -3.965 -13.543  -0.786  1.00  0.00           C  
ATOM   3522  CG1 ILE B 219      -3.114 -12.838  -1.844  1.00  0.00           C  
ATOM   3523  CG2 ILE B 219      -4.199 -14.980  -1.120  1.00  0.00           C  
ATOM   3524  CD1 ILE B 219      -2.099 -11.848  -1.265  1.00  0.00           C  
ATOM   3525  H   ILE B 219      -4.648 -11.242   0.629  1.00  0.00           H  
ATOM   3526  HA  ILE B 219      -5.860 -12.869  -1.560  1.00  0.00           H  
ATOM   3527  HB  ILE B 219      -3.414 -13.469   0.119  1.00  0.00           H  
ATOM   3528 1HG1 ILE B 219      -2.570 -13.587  -2.419  1.00  0.00           H  
ATOM   3529 2HG1 ILE B 219      -3.777 -12.296  -2.516  1.00  0.00           H  
ATOM   3530 1HG2 ILE B 219      -3.269 -15.493  -1.231  1.00  0.00           H  
ATOM   3531 2HG2 ILE B 219      -4.769 -15.459  -0.331  1.00  0.00           H  
ATOM   3532 3HG2 ILE B 219      -4.759 -15.019  -2.048  1.00  0.00           H  
ATOM   3533 1HD1 ILE B 219      -1.542 -11.390  -2.078  1.00  0.00           H  
ATOM   3534 2HD1 ILE B 219      -2.612 -11.072  -0.698  1.00  0.00           H  
ATOM   3535 3HD1 ILE B 219      -1.411 -12.372  -0.604  1.00  0.00           H  
ATOM   3536  N   THR B 220      -7.199 -14.329   0.000  1.00  0.00           N  
ATOM   3537  CA  THR B 220      -7.945 -15.140   0.968  1.00  0.00           C  
ATOM   3538  C   THR B 220      -7.462 -16.593   0.938  1.00  0.00           C  
ATOM   3539  O   THR B 220      -7.269 -17.150  -0.142  1.00  0.00           O  
ATOM   3540  CB  THR B 220      -9.459 -15.096   0.695  1.00  0.00           C  
ATOM   3541  OG1 THR B 220      -9.931 -13.743   0.808  1.00  0.00           O  
ATOM   3542  CG2 THR B 220     -10.198 -15.983   1.702  1.00  0.00           C  
ATOM   3543  H   THR B 220      -7.493 -14.325  -0.982  1.00  0.00           H  
ATOM   3544  HA  THR B 220      -7.769 -14.750   1.971  1.00  0.00           H  
ATOM   3545  HB  THR B 220      -9.660 -15.454  -0.316  1.00  0.00           H  
ATOM   3546  HG1 THR B 220      -9.565 -13.216   0.091  1.00  0.00           H  
ATOM   3547 1HG2 THR B 220     -11.265 -15.940   1.504  1.00  0.00           H  
ATOM   3548 2HG2 THR B 220      -9.857 -17.014   1.607  1.00  0.00           H  
ATOM   3549 3HG2 THR B 220     -10.000 -15.626   2.714  1.00  0.00           H  
ATOM   3550  N   VAL B 221      -7.208 -17.179   2.111  1.00  0.00           N  
ATOM   3551  CA  VAL B 221      -6.775 -18.572   2.184  1.00  0.00           C  
ATOM   3552  C   VAL B 221      -7.667 -19.455   3.051  1.00  0.00           C  
ATOM   3553  O   VAL B 221      -7.972 -19.127   4.201  1.00  0.00           O  
ATOM   3554  CB  VAL B 221      -5.353 -18.662   2.733  1.00  0.00           C  
ATOM   3555  CG1 VAL B 221      -4.917 -20.128   2.870  1.00  0.00           C  
ATOM   3556  CG2 VAL B 221      -4.408 -17.910   1.808  1.00  0.00           C  
ATOM   3557  H   VAL B 221      -7.312 -16.646   2.973  1.00  0.00           H  
ATOM   3558  HA  VAL B 221      -6.772 -18.973   1.177  1.00  0.00           H  
ATOM   3559  HB  VAL B 221      -5.340 -18.226   3.716  1.00  0.00           H  
ATOM   3560 1HG1 VAL B 221      -3.922 -20.159   3.277  1.00  0.00           H  
ATOM   3561 2HG1 VAL B 221      -5.586 -20.656   3.542  1.00  0.00           H  
ATOM   3562 3HG1 VAL B 221      -4.930 -20.612   1.891  1.00  0.00           H  
ATOM   3563 1HG2 VAL B 221      -3.416 -17.970   2.214  1.00  0.00           H  
ATOM   3564 2HG2 VAL B 221      -4.426 -18.355   0.831  1.00  0.00           H  
ATOM   3565 3HG2 VAL B 221      -4.706 -16.867   1.734  1.00  0.00           H  
ATOM   3566  N   LYS B 222      -8.065 -20.595   2.503  1.00  0.00           N  
ATOM   3567  CA  LYS B 222      -8.855 -21.563   3.249  1.00  0.00           C  
ATOM   3568  C   LYS B 222      -8.021 -22.810   3.529  1.00  0.00           C  
ATOM   3569  O   LYS B 222      -7.150 -23.159   2.722  1.00  0.00           O  
ATOM   3570  CB  LYS B 222     -10.122 -21.915   2.474  1.00  0.00           C  
ATOM   3571  CG  LYS B 222     -11.027 -20.721   2.166  1.00  0.00           C  
ATOM   3572  CD  LYS B 222     -11.606 -20.105   3.441  1.00  0.00           C  
ATOM   3573  CE  LYS B 222     -12.606 -18.992   3.132  1.00  0.00           C  
ATOM   3574  NZ  LYS B 222     -13.155 -18.370   4.379  1.00  0.00           N  
ATOM   3575  H   LYS B 222      -7.806 -20.784   1.534  1.00  0.00           H  
ATOM   3576  HA  LYS B 222      -9.139 -21.131   4.207  1.00  0.00           H  
ATOM   3577 1HB  LYS B 222      -9.846 -22.355   1.522  1.00  0.00           H  
ATOM   3578 2HB  LYS B 222     -10.697 -22.657   3.028  1.00  0.00           H  
ATOM   3579 1HG  LYS B 222     -10.443 -19.963   1.643  1.00  0.00           H  
ATOM   3580 2HG  LYS B 222     -11.841 -21.040   1.517  1.00  0.00           H  
ATOM   3581 1HD  LYS B 222     -12.105 -20.880   4.027  1.00  0.00           H  
ATOM   3582 2HD  LYS B 222     -10.793 -19.690   4.041  1.00  0.00           H  
ATOM   3583 1HE  LYS B 222     -12.108 -18.224   2.547  1.00  0.00           H  
ATOM   3584 2HE  LYS B 222     -13.429 -19.402   2.549  1.00  0.00           H  
ATOM   3585 1HZ  LYS B 222     -13.808 -17.640   4.134  1.00  0.00           H  
ATOM   3586 2HZ  LYS B 222     -13.629 -19.075   4.927  1.00  0.00           H  
ATOM   3587 3HZ  LYS B 222     -12.397 -17.977   4.920  1.00  0.00           H  
ATOM   3588  N   VAL B 223      -8.279 -23.449   4.669  1.00  0.00           N  
ATOM   3589  CA  VAL B 223      -7.552 -24.653   5.033  1.00  0.00           C  
ATOM   3590  C   VAL B 223      -8.534 -25.702   5.549  1.00  0.00           C  
ATOM   3591  O   VAL B 223      -9.110 -26.445   4.755  1.00  0.00           O  
ATOM   3592  OXT VAL B 223      -9.028 -25.526   6.663  1.00  0.00           O  
ATOM   3593  CB  VAL B 223      -6.489 -24.363   6.124  1.00  0.00           C  
ATOM   3594  CG1 VAL B 223      -5.721 -25.655   6.444  1.00  0.00           C  
ATOM   3595  CG2 VAL B 223      -5.535 -23.240   5.675  1.00  0.00           C  
ATOM   3596  H   VAL B 223      -8.997 -23.096   5.286  1.00  0.00           H  
ATOM   3597  HA  VAL B 223      -7.054 -25.036   4.152  1.00  0.00           H  
ATOM   3598  HB  VAL B 223      -6.993 -24.057   7.037  1.00  0.00           H  
ATOM   3599 1HG1 VAL B 223      -4.995 -25.471   7.222  1.00  0.00           H  
ATOM   3600 2HG1 VAL B 223      -6.413 -26.419   6.770  1.00  0.00           H  
ATOM   3601 3HG1 VAL B 223      -5.203 -25.998   5.544  1.00  0.00           H  
ATOM   3602 1HG2 VAL B 223      -4.811 -23.052   6.465  1.00  0.00           H  
ATOM   3603 2HG2 VAL B 223      -5.023 -23.543   4.771  1.00  0.00           H  
ATOM   3604 3HG2 VAL B 223      -6.081 -22.332   5.481  1.00  0.00           H  
TER                                                                             
# All scores below are weighted scores, not raw scores.
#BEGIN_POSE_ENERGIES_TABLE ./short_relax/pdl1_inp_1_RF_complex_multichain.pdb
label fa_atr fa_rep fa_sol fa_intra_rep fa_intra_sol_xover4 lk_ball_wtd fa_elec hbond_sr_bb hbond_lr_bb hbond_bb_sc hbond_sc dslf_fa13 omega fa_dun p_aa_pp yhh_planarity ref rama_prepro cart_bonded total
weights 1 0.55 1 0.005 1 1 1 1 1 1 1 1.25 0.4 0.7 0.6 0.625 1 0.45 0.5 NA
pose -1347.23 153.097 753.895 3.04147 43.4407 -20.2145 -497.205 -66.4085 -105.806 -50.2251 -39.3355 -0.61843 2.59433 280.797 -56.778 0.43137 35.5533 -21.34 111.831 -820.485
ASP:NtermProteinFull_1 -3.26768 0.09403 4.54984 0.0051 0.56772 -0.12437 -3.20602 0 0 -0.60829 0 0 -0.00842 2.06411 0 0 -2.14574 0 0.10874 -1.97098
LEU_2 -6.13081 0.86419 1.23558 0.0427 0.10085 -0.11422 -1.21167 0 0 0 0 0 -0.03488 0.11512 -0.23483 0 1.66147 -0.17078 0.67838 -3.19891
GLU_3 -4.70088 0.40257 4.15141 0.00478 0.21794 -0.05566 -2.28786 0 0 -0.60829 0 0 0.02542 2.74906 -0.24744 0 -2.72453 -0.35487 0.69609 -2.73226
GLU_4 -4.79244 0.17631 5.43544 0.0049 0.23234 -0.50087 -1.67799 0 0 0 0 0 -0.00532 2.6221 -0.29529 0 -2.72453 -0.3874 0.20656 -1.70619
PHE_5 -11.5726 1.9778 3.32644 0.0287 0.15752 -0.23982 -1.32171 0 0 0 0 0 0.08238 1.96934 -0.48866 0 1.21829 -0.15728 0.68072 -4.33888
PHE_6 -10.751 1.03653 1.35235 0.02469 0.20344 -0.26495 -1.62792 0 0 0 0 0 -0.02911 3.46961 0.06669 0 1.21829 -0.04588 0.81532 -4.53194
GLU_7 -5.79977 0.5496 7.10201 0.00793 0.8526 0.34182 -5.18103 0 0 0 -0.61615 0 -0.02016 3.05597 -0.08959 0 -2.72453 -0.16448 0.44189 -2.24389
GLU_8 -5.67661 0.35565 5.9203 0.00511 0.2425 -0.12183 -3.97042 0 0 0 -0.59471 0 -0.04687 2.98049 -0.31931 0 -2.72453 -0.33149 0.40987 -3.87185
CYS:disulfide_9 -7.46819 0.83012 3.44519 0.00252 0.0437 -0.22461 -1.50447 0 0 0 0 -0.48913 0.13344 1.81264 0.3152 0 3.25479 -0.16923 0.34122 0.32321
LEU_10 -8.31334 1.22939 2.55846 0.03482 0.09224 -0.15853 -1.56811 0 0 0 0 0 0.31831 0.14443 -0.2857 0 1.66147 -0.0874 0.64692 -3.72704
LYS_11 -5.59804 0.53586 6.72129 0.02392 0.41617 0.1025 -3.89603 0 0 0 -0.77415 0 0.17744 2.91394 -0.05571 0 -0.71458 -0.42822 0.74879 0.17319
GLU_12 -6.48216 0.54756 6.05908 0.00896 0.96056 -0.21858 -2.86911 0 0 0 -0.38845 0 0.07822 3.32259 -0.30413 0 -2.72453 -0.51836 0.35842 -2.16993
ALA_13 -6.95895 1.37499 2.20653 0.00139 0 0.02416 -1.66354 0 0 0 0 0 0.04919 0 -0.33329 0 1.32468 -0.57867 0.38166 -4.17184
GLU_14 -7.11065 0.55634 7.61611 0.00443 0.2249 -0.05789 -4.63207 0 0 0 -0.77415 0 0.01505 2.50221 -0.25948 0 -2.72453 -0.58645 0.39232 -4.83385
GLU_15 -5.35696 0.34885 6.49624 0.00575 0.71468 -0.08516 -3.67809 0 0 0 -0.65074 0 -0.03235 2.837 -0.27763 0 -2.72453 -0.4467 0.40138 -2.44825
VAL_16 -7.87492 1.41108 2.8679 0.02417 0.06987 -0.16821 -1.90708 0 0 0 0 0 0.12659 1.19644 0.02992 0 2.64269 -0.24748 0.56297 -1.26606
ARG_17 -9.42665 1.20368 6.32989 0.0193 0.43435 -0.30676 -3.26786 0 0 0 0 0 0.00928 2.1885 -0.1179 0 -0.09474 0.06129 0.54103 -2.42659
LYS_18 -5.89919 0.23373 6.77889 0.01265 0.21811 -0.06416 -4.08033 0 0 0 -0.65074 0 -0.03237 2.22724 -0.00403 0 -0.71458 -0.05335 0.38769 -1.64044
GLU_19 -7.45971 0.65692 7.7456 0.006 0.25998 0.00259 -5.99881 0 0 0 -0.44536 0 0.00688 2.61906 -0.26041 0 -2.72453 -0.44203 0.30219 -5.73162
VAL_20 -7.66546 0.52998 2.11747 0.01667 0.05048 -0.50223 -1.4986 0 0 0 0 0 -0.02602 -0.01884 -0.32308 0 2.64269 -0.29569 0.34435 -4.62829
LEU_21 -5.44593 0.39799 2.62391 0.08572 0.32664 -0.10583 -0.41226 0 0 0 0 0 -0.0029 3.26152 -0.19386 0 1.66147 -0.01786 0.28228 2.4609
GLU_22 -4.42157 0.18091 4.78758 0.00593 0.2906 -0.09823 -2.94871 0 0 0 -0.39075 0 -0.06033 3.04383 -0.086 0 -2.72453 -0.15271 0.24602 -2.32795
GLY_23 -2.74519 0.17721 2.80111 7e-05 0 0.03694 -1.12276 0 0 -0.62168 0 0 -0.12403 0 -1.32604 0 0.79816 -0.62302 0.3245 -2.42473
LYS_24 -4.76821 0.22532 5.34498 0.00838 0.13581 -0.02192 -2.81309 0 0 0 -0.39075 0 -0.01772 1.09603 -0.17919 0 -0.71458 -0.55822 0.27295 -2.38021
ALA_25 -5.57402 0.91101 2.69996 0.00146 0 -0.14864 -1.77294 0 0 -0.34364 0 0 -0.03395 0 -0.14636 0 1.32468 -0.53192 0.26154 -3.35284
ARG_26 -5.25045 0.19807 5.28019 0.01861 0.67419 0.09748 -3.54035 0 0 -1.33905 0 0 -0.00667 1.47484 0.02818 0 -0.09474 -0.25129 1.00185 -1.70914
ILE_27 -8.53897 1.7177 0.8109 0.08982 0.09005 -0.12395 -0.93327 0 0 -0.83872 0 0 -0.02077 1.23131 -0.43988 0 2.30374 -0.08421 1.44477 -3.29148
GLN_28 -6.97359 0.5258 6.26077 0.00636 0.39802 0.43422 -3.76031 0 0 -0.73776 -1.41395 0 0.15862 3.34787 0.0068 0 -1.45095 0.03072 0.92311 -2.24426
ILE_29 -7.32235 0.76884 1.82693 0.03359 0.08795 -0.22595 -0.94965 0 0 -0.73776 0 0 -0.01516 0.26259 -0.67394 0 2.30374 0.04633 0.66925 -3.92559
LYS_30 -5.35611 0.54628 6.24317 0.00837 0.1463 0.29177 -5.43891 0 0 0 -0.44536 0 0.09387 1.3645 0.25483 0 -0.71458 0.29024 0.5005 -2.21514
GLU_31 -3.89675 0.3061 3.68938 0.00529 0.28122 -0.19983 -2.46966 0 0 0 -0.82595 0 -0.03293 2.99356 0.1283 0 -2.72453 0.51835 0.33813 -1.8893
SER_32 -2.54195 0.17289 2.84355 0.0017 0.02891 -0.07561 -1.14455 0 0 0 -0.38845 0 -0.02794 1.00936 -0.0713 0 -0.28969 0.31394 0.39626 0.22713
VAL_33 -6.91231 1.02726 2.03111 0.02562 0.04637 0.16712 -1.54639 0 0 0 0 0 0.04912 0.13079 -0.78195 0 2.64269 0.12363 0.41932 -2.57761
ARG_34 -4.85175 0.49087 3.14215 0.01409 0.43559 0.06453 -2.53381 0 0 0 -1.33465 0 -0.0385 2.33045 -0.06251 0 -0.09474 -0.06758 0.2876 -2.21826
LYS_35 -6.43745 0.3069 6.27525 0.00908 0.2081 0.03697 -4.98953 0 0 0 -0.59471 0 0.00855 1.53427 0.03309 0 -0.71458 0.0723 0.2552 -3.99655
GLU_36 -2.42777 0.085 1.45541 0.00756 0.31932 -0.18902 -0.72092 0 0 0 0 0 0.13865 2.38374 -0.02225 0 -2.72453 -0.3358 0.27022 -1.76039
ASP_37 -7.16321 1.24275 7.90686 0.01035 0.73378 0.01811 -4.08032 0 0 -0.7704 0 0 -0.04308 2.13925 -0.37521 0 -2.14574 -0.42828 0.95694 -1.99821
PRO_38 -2.40269 0.5621 1.69647 0.00219 0.03606 0.08778 -0.03059 0 0 0 0 0 -0.23661 0.20912 -1.12087 0 -1.64321 0.52792 1.10555 -1.20679
GLU_39 -2.97303 0.39848 4.33042 0.00552 0.2966 0.13448 -3.33914 0 0 -0.7704 -0.56608 0 -0.05643 2.44549 -0.09973 0 -2.72453 0.46544 0.38285 -2.07007
GLY_40 -2.09656 0.30981 1.81049 8e-05 0 -0.16051 -0.91018 0 0 0 0 0 -0.13673 0 -1.51376 0 0.79816 -0.09374 0.20402 -1.78892
GLY_41 -3.47504 0.39652 3.08892 6e-05 0 -0.11216 -2.01668 0 0 0 0 0 0.01996 0 -0.86363 0 0.79816 0.39197 0.12541 -1.6465
THR_42 -6.32285 0.35138 3.81278 0.0064 0.04861 -0.32111 -2.32685 0 0 0 0 0 0.13829 0.17326 -0.03979 0 1.15175 0.35645 0.1898 -2.78189
TYR_43 -9.19686 1.14507 3.44406 0.02064 0.22213 -0.27691 -2.82602 0 0 0 0 0 0.0597 2.2191 -0.05558 0.00315 0.58223 -0.04494 0.54682 -4.15739
VAL_44 -7.08685 0.83918 3.37956 0.01735 0.0393 -0.25864 -2.29442 0 0 0 0 0 -0.05702 0.12936 -0.73227 0 2.64269 -0.27753 0.54667 -3.11262
CYS:disulfide_45 -7.5594 1.1245 2.66791 0.00315 0.02709 0.14942 -3.05539 0 0 0 0 -0.48913 -0.00808 0.33932 -0.03198 0 3.25479 0.08161 0.58518 -2.91101
GLY_46 -4.51434 0.54968 2.92297 7e-05 0 0.04152 -1.91355 0 0 0 0 0 0.01699 0 -0.09194 0 0.79816 0.69198 0.54469 -0.95377
VAL_47 -7.76933 0.79466 1.43851 0.01561 0.03591 0.09535 -2.02084 0 0 0 0 0 -0.06037 0.05468 -0.77097 0 2.64269 0.30264 0.41814 -4.82334
ILE_48 -8.71322 1.17266 1.78823 0.03921 0.08869 -0.03353 -1.99249 0 0 0 0 0 0.12658 0.27084 -0.67767 0 2.30374 -0.39468 0.4793 -5.54233
SER_49 -5.75687 0.47701 4.39622 0.00288 0.06825 0.24305 -2.82688 0 0 -1.3007 0 0 0.03912 0.43941 0.47621 0 -0.28969 -0.14029 0.69834 -3.47394
LEU_50 -8.3645 1.04968 1.42577 0.03883 0.10306 -0.10574 -1.76323 0 0 0 0 0 0.00238 0.0547 -0.01914 0 1.66147 -0.08889 0.81162 -5.194
GLY_51 -4.39625 0.49621 3.39753 0.00018 0 -0.28598 -1.1025 0 0 -0.92697 0 0 0.15977 0 -1.44459 0 0.79816 -0.23566 0.85864 -2.68146
PRO_52 -4.02888 0.47 1.7845 0.00264 0.04552 -0.09963 0.47941 0 0 0 0 0 0.00545 0.27647 -0.11441 0 -1.64321 -0.23253 0.69801 -2.35666
LYS_53 -3.47433 0.40346 3.53991 0.00595 0.09611 -0.53532 -1.7733 0 0 0 0 0 0.29681 1.35957 -0.09437 0 -0.71458 -0.27025 0.38777 -0.77256
GLY_54 -3.21723 0.3555 2.31334 0.00011 0 -0.37143 -0.08556 0 0 0 0 0 -0.02804 0 0.45769 0 0.79816 0.35749 0.36458 0.9446
GLY_55 -3.40126 0.14319 2.91422 4e-05 0 -0.09799 -2.02953 0 0 0 0 0 -0.0552 0 -1.39179 0 0.79816 -0.05347 0.30128 -2.87234
LYS_56 -6.5824 0.66657 5.03448 0.00782 0.10766 -0.37195 -2.99275 0 0 0 -0.43731 0 0.20949 0.94354 0.17161 0 -0.71458 -0.40875 0.52325 -3.84333
PHE_57 -10.4952 1.50875 0.9464 0.02866 0.49636 0.00841 -2.12226 0 0 0 0 0 -0.01207 1.05189 -0.50385 0 1.21829 -0.05334 0.5792 -7.34877
HIS_58 -10.3578 1.30178 6.23804 0.00352 0.4112 0.02174 -3.06802 0 0 0 -0.99406 0 -0.00481 1.71987 -0.16577 0 -0.30065 -0.24205 0.39576 -5.04121
VAL_59 -8.73829 1.24598 0.19433 0.01709 0.04273 0.03856 -2.35222 0 0 0 0 0 0.26854 0.07039 -0.66445 0 2.64269 -0.22434 0.69084 -6.76813
VAL_60 -8.17864 0.78817 2.29773 0.01637 0.03884 -0.29364 -1.73342 0 0 0 0 0 0.06067 0.27732 -0.77268 0 2.64269 -0.30305 0.64298 -4.51668
PHE_61 -11.9061 1.97275 1.31389 0.03323 0.33319 -0.23245 -3.05541 0 0 0 0 0 -0.0199 1.81388 -0.08711 0 1.21829 -0.25969 0.62447 -8.25093
HIS_62 -8.3571 0.57976 6.1309 0.00359 0.43076 -0.16625 -3.86511 0 0 0 -0.91459 0 0.11742 2.00024 -0.19552 0 -0.30065 -0.17903 0.77515 -3.94044
LYS_63 -5.93362 0.45992 5.75715 0.01035 0.18104 0.28317 -5.3491 0 0 0 -0.56608 0 0.29198 1.21084 0.31706 0 -0.71458 -0.05882 0.41781 -3.69288
GLU_64 -5.4099 0.30235 5.66239 0.00474 0.26142 0.27651 -4.97693 0 0 0 -1.33465 0 -0.05714 2.99949 0.29624 0 -2.72453 0.19434 0.38143 -4.12424
ASP_65 -5.34307 0.77862 6.08021 0.00292 0.39993 -0.15899 -3.73859 0 0 -1.04701 0 0 0.14234 2.96953 0.06051 0 -2.14574 0.04314 1.0205 -0.93569
PRO_66 -4.31612 0.66547 2.79821 0.00217 0.0342 -0.30818 -0.06055 0 0 0 0 0 -0.17411 0.13337 -0.81079 0 -1.64321 0.09834 1.01509 -2.56611
GLU_67 -2.28116 0.27329 2.48378 0.00627 0.30953 -0.11103 -1.09212 0 0 -1.04701 0 0 -0.03609 2.4184 -0.05818 0 -2.72453 -0.00241 0.43204 -1.42923
GLY_68 -1.70617 0.08322 1.79185 6e-05 0 -0.13215 -0.90345 0 0 0 0 0 -0.12118 0 -1.48491 0 0.79816 -0.54057 0.34237 -1.87275
LYS_69 -3.75011 0.32726 4.991 0.01136 0.27777 -0.05094 -4.68446 0 0 0 0 0 -0.02092 1.23266 -0.06794 0 -0.71458 -0.33247 0.39381 -2.38758
GLU_70 -3.85725 0.29166 4.93227 0.00868 0.44349 -0.0226 -3.45612 0 0 -1.08442 0 0 0.10779 3.31121 -0.04079 0 -2.72453 -0.02263 0.43214 -1.68111
GLU_71 -4.41558 0.22439 4.72246 0.00777 0.30066 0.20847 -4.11773 0 0 0 -0.6222 0 -0.01167 2.57078 -0.10401 0 -2.72453 0.064 0.31555 -3.58163
THR_72 -5.18092 0.37862 3.08554 0.0066 0.053 -0.35558 -1.79691 0 0 0 -0.71014 0 -0.01396 0.13928 0.04246 0 1.15175 0.07725 0.25521 -2.86778
LEU_73 -6.01525 0.44931 2.20288 0.01773 0.07539 -0.13185 -1.76893 0 0 0 0 0 -0.04285 2.53465 -0.2535 0 1.66147 0.11782 0.2934 -0.85974
ALA_74 -4.8464 0.31301 2.04227 0.00123 0 0.2355 -2.05222 0 0 0 0 0 0.0856 0 -0.54897 0 1.32468 0.10414 0.32267 -3.01849
ARG_75 -9.3154 0.82483 7.52315 0.01708 0.67016 0.6596 -4.36762 0 0 -0.7601 -1.08276 0 0.02599 1.68973 -0.07077 0 -0.09474 0.0153 0.70873 -3.55682
PHE_76 -10.6112 2.23224 0.16378 0.02751 0.20114 0.28771 -2.4037 0 0 0 0 0 0.47245 1.43186 -0.27915 0 1.21829 -0.10601 1.87475 -5.49029
GLU_77 -7.80125 0.68534 7.29049 0.00901 0.29661 0.28159 -6.88834 0 0 0 -1.43137 0 -0.06193 3.35516 0.34946 0 -2.72453 0.02668 1.6681 -4.94498
PHE_78 -11.623 2.15266 0.8945 0.02231 0.18088 -0.00955 -2.40477 0 0 0 0 0 0.0736 1.46566 -0.29722 0 1.21829 0.00314 1.20661 -7.11686
LYS_79 -6.21812 0.61243 5.20323 0.01255 0.16828 -0.19502 -4.10989 0 0 0 0 0 -0.02941 1.54715 0.27424 0 -0.71458 -0.16619 1.02228 -2.59305
VAL_80 -6.70923 0.73107 0.29144 0.02447 0.05026 -0.07434 -1.09 0 0 0 0 0 -0.01112 0.02517 -0.56433 0 2.64269 -0.17629 0.27089 -4.58931
GLU_81 -3.37885 0.29794 3.89638 0.00592 0.2947 -0.24259 -2.03792 0 0 0 0 0 -0.022 2.40487 -0.09734 0 -2.72453 0.20542 0.24696 -1.15105
GLY_82 -1.4907 0.11458 1.04365 6e-05 0 -0.11911 0.40845 0 0 0 0 0 -0.07199 0 -1.22335 0 0.79816 -0.02219 0.15497 -0.40747
GLY_83 -2.43965 0.392 1.87584 6e-05 0 -0.35831 -0.0076 0 0 0 0 0 -0.13998 0 -1.44683 0 0.79816 -0.8878 0.07133 -2.14278
LYS_84 -4.87918 0.33891 5.7549 0.01445 0.29176 0.03718 -5.53535 0 0 -0.74077 0 0 0.02865 1.22777 -0.05685 0 -0.71458 -0.53988 0.235 -4.53798
VAL_85 -8.10847 2.36074 1.05994 0.06852 0.05834 -0.18289 -1.36273 0 0 0 0 0 -0.03776 0.00699 -0.68338 0 2.64269 -0.18886 1.11009 -3.25677
GLU_86 -5.05691 0.45972 3.52456 0.00704 0.33138 -0.10971 -2.4059 0 0 0 0 0 0.03236 2.46975 0.09615 0 -2.72453 -0.16704 1.00083 -2.54229
LEU_87 -6.55863 0.67614 0.18963 0.01476 0.08741 -0.30627 0.11598 0 0 0 0 0 -0.04888 0.36207 -0.25432 0 1.66147 -0.09204 0.2691 -3.88358
LEU_88 -5.49687 0.35312 2.68116 0.02236 0.07867 -0.28584 -0.84183 0 0 0 0 0 -0.01777 0.17426 -0.26909 0 1.66147 0.02395 0.28783 -1.62859
GLU_89 -5.15307 0.32356 5.46522 0.00593 0.22269 0.27958 -3.65357 0 0 0 -1.08276 0 -0.01309 3.06791 -0.18197 0 -2.72453 0.24825 0.23296 -2.96289
LEU_90 -7.05843 1.01622 0.56744 0.01959 0.10262 -0.24012 -0.89672 0 0 0 0 0 -0.03064 0.27029 -0.16636 0 1.66147 0.35458 0.29582 -4.10423
LYS_91 -5.08622 0.24593 4.03711 0.00981 0.21538 -0.23353 -2.06055 0 0 0 0 0 -0.00164 1.43118 0.00487 0 -0.71458 0.12089 0.22749 -1.80386
SER_92 -4.13036 0.33365 3.44275 0.00214 0.05035 -0.11043 -0.70024 0 0 -1.08494 0 0 0.05721 0.30292 -0.43529 0 -0.28969 -0.06487 0.26101 -2.36581
LYS_93 -2.81205 0.09513 3.49386 0.0076 0.14397 0.3934 -3.30069 0 0 0 -0.6222 0 -0.02862 1.27377 -0.08551 0 -0.71458 -0.23953 0.33218 -2.06328
ASP_94 -5.13581 0.76486 6.06329 0.00725 0.65515 0.15592 -4.00598 0 0 -1.64755 0 0 0.06348 1.68534 -0.54112 0 -2.14574 -0.17913 0.76277 -3.49727
PRO_95 -3.95126 0.50712 3.18785 0.00221 0.03572 -0.07555 -1.16485 0 0 0 0 0 -0.18773 0.12878 -0.6478 0 -1.64321 0.14393 0.89293 -2.77185
GLU_96 -4.62197 0.34124 5.64669 0.00638 0.75255 0.06448 -4.30071 0 0 -0.56261 -0.65543 0 -0.03378 2.68482 -0.35038 0 -2.72453 -0.14756 0.3597 -3.5411
LEU_97 -7.916 0.95649 3.11237 0.03436 0.08506 -0.12738 -1.73795 0 0 0 0 0 0.21285 0.18723 -0.27133 0 1.66147 -0.31959 0.33321 -3.7892
LYS_98 -7.30017 0.6373 6.61772 0.00874 0.22598 0.0545 -3.39055 0 0 0 -0.39131 0 0.0031 2.05268 0.06775 0 -0.71458 -0.12981 0.45058 -1.80808
LYS_99 -5.6359 0.24664 6.49228 0.01269 0.22037 -0.28799 -3.95643 0 0 0 -0.65543 0 0.10572 2.19741 -0.02799 0 -0.71458 -0.26039 0.37279 -1.8908
LEU_100 -8.08129 0.79079 3.02586 0.01558 0.12036 -0.2186 -1.66022 0 0 0 0 0 0.02616 0.31242 -0.1699 0 1.66147 -0.1223 0.57414 -3.72554
ALA_101 -6.52403 1.16936 2.51048 0.00182 0 -0.06484 -2.07884 0 0 0 0 0 -0.0225 0 -0.28437 0 1.32468 -0.13485 0.76757 -3.33552
GLU_102 -5.44065 0.39386 5.54165 0.00463 0.23247 -0.03696 -3.08422 0 0 0 -0.39131 0 -0.00315 2.5446 -0.25459 0 -2.72453 -0.50934 0.45159 -3.27595
LYS_103 -4.50872 0.30014 5.32051 0.0165 0.55275 -0.00429 -3.39003 0 0 0 -0.70725 0 -0.03168 1.92255 -0.08331 0 -0.71458 -0.2865 0.27677 -1.33714
TYR_104 -8.54268 0.88034 4.47343 0.04683 0.23352 -0.24409 -1.75271 0 0 0 0 0 0.05105 3.16264 0.05725 0.00249 0.58223 -0.15148 0.41834 -0.78285
ALA_105 -5.09036 0.61068 2.81136 0.0016 0 -0.09328 -2.63571 0 0 0 0 0 -0.10401 0 -0.25795 0 1.32468 -0.42537 0.38207 -3.47628
GLU_106 -4.81718 0.49795 5.67004 0.00439 0.22915 0.01368 -3.29141 0 0 0 -0.70725 0 -0.07897 2.72328 -0.32496 0 -2.72453 -0.61689 0.25864 -3.16405
LYS_107 -3.87382 0.63735 5.31286 0.00864 0.14531 0.41274 -4.54933 0 0 0 -0.61615 0 -0.02236 0.87724 -0.03012 0 -0.71458 -0.6118 0.36763 -2.6564
LEU_108 -7.86762 0.78231 1.86028 0.01769 0.07404 -0.32355 -1.36512 0 0 0 0 0 -0.02662 0.13818 -0.25919 0 1.66147 -0.25163 0.41587 -5.1439
LEU_109 -4.68512 0.51547 3.33888 0.01902 0.19085 -0.08081 -0.621 0 0 0 0 0 0.00341 0.50934 -0.18422 0 1.66147 0.07065 0.40542 1.14337
GLU:CtermProteinFull_110 -2.14328 0.09197 3.95679 0.00708 0.53151 0.26972 -3.65682 0 0 -0.74077 0 0 0 2.49487 0 0 -2.72453 0.03752 0.38422 -1.49173
ALA:NtermProteinFull_111 -2.07148 0.11999 0.57018 0.00143 0 -0.13285 0.27318 0 0 0 0 0 0.06146 0 0 0 1.32468 0 0.05986 0.20645
PHE_112 -10.9986 1.39026 3.45756 0.03033 0.15248 -0.15593 -0.97238 0 0 -0.7601 0 0 0.11147 2.35491 0.13304 0 1.21829 -0.12021 0.32113 -3.83773
THR_113 -4.5683 0.45769 2.7769 0.0046 0.07843 -0.12375 -0.83084 0 0 0 0 0 0.00612 0.05079 -0.3701 0 1.15175 -0.34566 0.3843 -1.32808
VAL_114 -7.3631 1.04045 1.83192 0.01601 0.03826 -0.39374 -2.12909 0 0 -0.94832 0 0 -0.05813 0.16805 -0.74399 0 2.64269 -0.36411 0.43187 -5.83121
THR_115 -4.09577 0.32179 2.70905 0.01157 0.05651 -0.04018 -1.96595 0 0 0 0 0 0.01771 0.06047 -0.2061 0 1.15175 -0.09893 0.42659 -1.6515
VAL_116 -6.1269 1.26629 0.54133 0.01906 0.04425 -0.08074 0.16689 0 0 0 0 0 -0.03819 0.01505 -0.62523 0 2.64269 -0.12482 0.98227 -1.31802
PRO_117 -3.09164 0.53552 1.32407 0.00241 0.03559 -0.17468 -0.0822 0 0 0 0 0 -0.1709 0.10489 -0.51698 0 -1.64321 -0.12154 1.04008 -2.75859
LYS_118 -4.44378 0.53268 2.68477 0.00775 0.12794 -0.39984 0.10787 0 0 0 0 0 0.00616 0.97676 0.00786 0 -0.71458 -0.02617 0.28186 -0.8507
ASP_119 -2.42544 0.19645 3.71155 0.0025 0.27239 -0.1791 -4.27935 0 0 0 0 0 -0.03044 1.85958 -0.32103 0 -2.14574 -0.21703 0.18331 -3.37235
LEU_120 -5.39059 0.55211 1.73356 0.01601 0.1367 -0.41698 -0.37032 0 0 0 0 0 0.01573 1.49681 -0.10156 0 1.66147 -0.02191 0.22082 -0.46814
TYR_121 -9.37311 1.06427 3.5906 0.02269 0.21213 -0.02115 -2.4841 0 0 -1.12847 0 0 0.00471 1.68533 -0.3706 0.00152 0.58223 -0.00454 0.39771 -5.82077
VAL_122 -3.1009 0.34734 0.6627 0.0206 0.069 -0.15034 -0.37315 0 0 0 0 0 -0.01462 0.634 -0.28681 0 2.64269 -0.12454 0.33149 0.65748
VAL_123 -6.51169 1.02262 0.56733 0.03616 0.07221 -0.11973 -0.6257 0 0 0 0 0 -0.02659 0.79116 -0.36793 0 2.64269 -0.01518 0.39094 -2.14371
GLU_124 -2.81681 0.27767 2.38871 0.0053 0.24244 -0.22117 -1.41915 0 0 0 0 0 -0.02674 2.80712 -0.01907 0 -2.72453 -0.25932 0.35009 -1.41547
TYR_125 -4.99041 0.56445 1.78201 0.02321 0.13027 -0.17095 -0.2203 0 0 0 0 0 -0.0865 1.54128 0.03195 0.00189 0.58223 -0.43294 0.14847 -1.09534
GLY_126 -2.51106 0.04355 2.47813 6e-05 0 -0.0066 -1.21576 0 0 0 0 0 -0.10816 0 -1.47684 0 0.79816 -0.5814 0.17969 -2.40023
SER_127 -4.12207 0.28585 4.0918 0.00128 0.01987 -0.30159 -2.61179 0 0 0 0 0 0.02206 1.50782 -0.36922 0 -0.28969 -0.44608 0.17887 -2.0329
ASN_128 -4.27655 0.35835 2.30775 0.00474 0.25436 -0.30567 -1.24322 0 0 -0.88354 0 0 0.00112 2.1197 0.08096 0 -1.34026 0.02115 0.31942 -2.58169
MET_129 -7.41441 0.78278 1.24605 0.0111 0.15071 0.1597 -2.07314 0 0 0 0 0 0.08629 1.83984 -0.09652 0 1.65735 0.1078 0.39154 -3.15092
THR_130 -4.19884 0.45369 1.50139 0.00718 0.05127 -0.22729 -0.78632 0 0 0 0 0 -0.02978 0.05916 -0.18853 0 1.15175 0.07025 0.26379 -1.87229
ILE_131 -8.67575 1.30719 0.46095 0.02411 0.06686 -0.04906 -2.08482 0 0 0 0 0 0.14399 0.25192 -0.7643 0 2.30374 -0.15782 0.37946 -6.79351
GLU_132 -5.79339 0.6347 3.763 0.00642 0.25454 -0.07342 -2.32864 0 0 -1.12847 -0.49866 0 -0.00074 2.43056 0.06066 0 -2.72453 -0.18737 0.50135 -5.08398
CYS:disulfide_133 -6.76477 0.93792 2.12356 0.00297 0.01446 0.10043 -2.29474 0 0 0 0 0.17991 -0.0275 0.88273 -0.05916 0 3.25479 0.27794 0.37705 -0.99442
LYS_134 -4.91738 0.32561 3.65807 0.00971 0.14165 0.14715 -2.73505 0 0 0 0 0 -0.03771 1.22377 0.09902 0 -0.71458 0.20473 0.20642 -2.38857
PHE_135 -10.0765 1.69929 -0.03274 0.02422 0.50675 -0.04662 -1.50371 0 0 0 0 0 0.20497 2.1628 -0.23369 0 1.21829 0.17266 0.99004 -4.91424
PRO_136 -4.35018 0.87111 1.64932 0.00307 0.07063 -0.10814 -0.3876 0 0 0 0 0 -0.05553 0.13321 -0.89213 0 -1.64321 -0.12567 1.11185 -3.72327
VAL_137 -4.97526 0.74654 -0.34819 0.02157 0.04606 -0.07661 0.29885 0 0 0 0 0 -0.05012 0.03508 -0.62323 0 2.64269 -0.47091 0.50898 -2.24455
GLU_138 -2.21295 0.05691 1.49996 0.00636 0.27881 -0.17109 -0.27401 0 0 0 0 0 -0.0278 2.50752 -0.30855 0 -2.72453 -0.38193 0.62275 -1.12856
LYS_139 -3.09327 0.80229 2.88047 0.01314 0.25009 -0.07872 -0.5877 0 0 0 0 0 0.04942 0.63219 0.33193 0 -0.71458 -0.09508 1.03614 1.42632
GLN_140 -2.71716 0.42047 2.59802 0.01023 0.45949 -0.15109 -0.93458 0 0 -0.87072 0 0 0.46156 2.17358 0.0648 0 -1.45095 0.22452 1.05885 1.34702
LEU_141 -8.24783 1.8317 -0.02758 0.0412 0.13116 -0.33977 -0.04438 0 0 0 0 0 0.05216 0.25268 -0.10616 0 1.66147 -0.02922 1.28037 -3.54421
ASP_142 -5.17148 0.37369 4.9209 0.00798 0.65341 -0.05736 -3.32364 0 0 -1.64058 0 0 -0.00574 1.72795 -0.6653 0 -2.14574 -0.20591 1.00875 -4.52307
LEU_143 -6.94472 0.68109 2.06051 0.0178 0.09087 -0.02899 -0.3372 0 0 0 0 0 -0.06808 2.63601 -0.06985 0 1.66147 -0.2333 0.24831 -0.28609
ALA_144 -3.66672 0.59644 2.90725 0.00184 0 -0.42428 -1.30318 0 0 -0.51012 0 0 0.08392 0 -0.03383 0 1.32468 -0.37883 0.30852 -1.0943
ALA_145 -3.68267 0.32801 2.51977 0.00139 0 -0.39328 -0.5747 0 0 0 0 0 -0.03203 0 0.52407 0 1.32468 0.20083 0.37197 0.58802
LEU_146 -9.76945 1.29419 1.07284 0.02219 0.09553 -0.34277 -1.87615 0 0 0 0 0 0.2043 0.59659 -0.12691 0 1.66147 0.19512 0.9855 -5.98755
ILE_147 -9.45328 1.10751 1.24203 0.03018 0.06424 0.24376 -2.41607 0 0 0 0 0 -0.05287 0.24542 -0.71397 0 2.30374 -0.44199 0.97208 -6.86922
VAL_148 -7.65832 0.76057 0.37145 0.01455 0.03782 0.20734 -2.21148 0 0 0 0 0 -0.0493 0.10768 -0.7048 0 2.64269 -0.30408 0.41678 -6.36908
TYR_149 -10.7729 1.16735 5.20876 0.02321 0.08965 -0.02391 -3.06321 0 0 0 -1.41384 0 -0.01872 1.59525 -0.21912 0.24864 0.58223 -0.06437 0.70008 -5.96094
TRP_150 -14.3645 1.82345 2.76066 0.02256 0.25439 -0.18485 -2.54973 0 0 0 0 0 -0.0033 1.22995 -0.08624 0 2.26099 0.15219 0.99945 -7.68503
GLU_151 -7.92534 0.55068 6.94378 0.0115 0.48931 0.08259 -4.07888 0 0 0 -0.84999 0 0.02646 2.56383 0.0045 0 -2.72453 0.12196 0.59218 -4.19193
MET_152 -11.396 1.51632 5.8713 0.03483 0.09873 -0.18132 -2.25415 0 0 0 0 0 -0.06713 1.78205 0.24957 0 1.65735 0.45878 0.70977 -1.5199
GLU_153 -4.22123 0.32394 3.81515 0.00753 0.62403 -0.04211 -2.08645 0 0 -1.04119 0 0 -0.01377 3.19876 0.0111 0 -2.72453 0.46585 0.74222 -0.9407
GLY_154 -1.99552 0.25398 2.09496 5e-05 0 -0.28199 -0.32465 0 0 0 0 0 -0.14171 0 -1.4393 0 0.79816 -0.43806 0.26375 -1.21033
LYS_155 -7.37036 0.43429 6.93312 0.01069 0.25131 -0.26667 -2.9837 0 0 0 0 0 -0.05779 2.46555 0.14999 0 -0.71458 -0.48957 0.26409 -1.37363
ASN_156 -6.86443 0.60183 5.63843 0.00559 0.49069 -0.37812 -2.23835 0 0 0 -0.84988 0 0.01642 2.08152 -0.02055 0 -1.34026 -0.07723 0.2747 -2.65963
ILE_157 -10.4307 1.65587 1.3056 0.068 0.06047 -0.07996 -1.36362 0 0 -0.48572 0 0 0.13542 0.3901 -0.50901 0 2.30374 0.15467 0.6513 -6.14388
ILE_158 -9.26825 1.78067 1.4767 0.03826 0.10901 -0.14913 -0.97717 0 0 0 0 0 -0.03805 0.68279 0.08364 0 2.30374 0.25453 1.06524 -2.63803
GLN_159 -6.84302 0.43469 4.63727 0.01057 0.31566 0.25262 -3.45582 0 0 -1.58322 0 0 -0.04058 3.93131 0.06668 0 -1.45095 0.30092 0.7929 -2.63096
PHE_160 -11.0139 1.3036 2.71992 0.02797 0.21441 0.04387 -2.31205 0 0 0 0 0 -0.05366 2.65994 -0.1074 0 1.21829 0.32848 0.46314 -4.50739
VAL_161 -7.02245 0.97447 2.05963 0.02032 0.05274 -0.30898 -1.604 0 0 0 0 0 0.3862 0.02452 -0.39613 0 2.64269 0.04589 0.43112 -2.69398
HIS_162 -7.84198 0.80914 4.39647 0.02008 0.46015 -0.64398 -1.56004 0 0 0 0 0 -0.06654 2.49415 -0.41156 0 -0.30065 -0.19457 0.39815 -2.44118
GLY_163 -2.9668 0.33267 2.55124 8e-05 0 -0.26595 -0.87549 0 0 0 0 0 -0.13517 0 -1.48474 0 0.79816 -0.53059 0.26778 -2.30883
GLU_164 -3.80149 0.30488 4.99556 0.00559 0.27428 -0.41903 -3.5808 0 0 0 0 0 0.0961 2.41515 0.08189 0 -2.72453 -0.35735 0.19137 -2.51838
GLU_165 -4.17001 0.237 3.49082 0.00461 0.22305 -0.21133 -2.25448 0 0 -0.94797 0 0 0.02715 3.11626 0.32602 0 -2.72453 0.08988 0.31726 -2.47627
ASP_166 -4.54727 0.58969 6.46434 0.01225 0.73785 0.55053 -6.92346 0 0 -1.32779 0 0 -0.02571 1.69627 -0.55373 0 -2.14574 0.19172 0.35352 -4.92754
LEU_167 -6.48808 0.86554 3.00633 0.04582 0.11043 -0.4587 -0.70529 0 0 0 0 0 -0.04568 0.0768 -0.02809 0 1.66147 -0.07733 0.53617 -1.50061
LYS_168 -3.20006 0.53902 4.41128 0.00969 0.26475 0.15254 -4.85032 0 0 -0.58329 0 0 -0.06881 2.41305 -0.0251 0 -0.71458 -0.38221 0.66421 -1.36981
VAL_169 -4.47664 0.58415 2.16763 0.0256 0.05066 -0.56844 -0.13853 0 0 0 0 0 -0.02347 0.01824 0.27043 0 2.64269 -0.22166 0.40255 0.7332
GLN_170 -9.95994 0.9111 7.59075 0.0056 0.13856 -0.32404 -4.7143 0 0 -1.90054 0 0 -0.05234 2.7764 0.10225 0 -1.45095 -0.22479 0.40665 -6.69558
HIS_171 -7.47533 0.47543 7.00312 0.00404 0.29854 0.15151 -3.54248 0 0 -1.14938 -0.69992 0 -0.00276 1.13974 -0.0404 0 -0.30065 -0.43141 0.37822 -4.19176
SER_172 -3.07893 0.3094 3.24189 0.0015 0.02414 -0.21897 -0.43377 0 0 0 0 0 -0.06196 0.56826 0.27218 0 -0.28969 -0.08368 0.18264 0.43301
SER_173 -3.43557 0.22496 3.69961 0.00164 0.05112 0.19928 -0.81922 0 0 -1.14938 -0.69992 0 -0.06932 0.15736 -0.32811 0 -0.28969 -0.14092 0.27348 -2.32468
TYR_174 -11.0306 0.89569 5.76382 0.02925 0.33442 -0.3995 -3.78587 0 0 0 -0.54118 0 -0.03955 1.71125 -0.29075 0.15764 0.58223 -0.45036 0.69573 -6.36782
ARG_175 -6.45398 0.68779 6.43202 0.01707 0.38897 -0.32093 -2.65406 0 0 -0.82788 0 0 -0.03866 3.35223 0.02371 0 -0.09474 -0.28886 0.79098 1.01364
GLN_176 -2.30434 0.22981 2.3357 0.00945 0.68851 -0.01796 -0.62464 0 0 -0.37719 0 0 -0.02137 1.84193 0.06109 0 -1.45095 -0.04761 0.37657 0.69899
ARG_177 -6.44146 0.56969 6.14117 0.02286 0.71022 0.12515 -4.24891 0 0 -0.37719 -0.85142 0 0.09028 1.54495 -0.2564 0 -0.09474 0.34363 0.4074 -2.31477
ALA_178 -4.95776 0.72592 0.82066 0.00156 0 0.03315 -1.05545 0 0 -0.58693 0 0 -0.00693 0 0.2615 0 1.32468 0.49654 0.53535 -2.40772
ARG_179 -5.6924 0.35186 3.96178 0.01435 0.35438 0.32572 -3.72964 0 0 0 -1.31919 0 0.0114 1.51627 -0.08183 0 -0.09474 0.17961 0.49676 -3.70566
LEU_180 -7.96323 1.10812 1.02817 0.01495 0.07899 -0.16967 -2.18761 0 0 -0.94797 0 0 -0.05257 0.56595 -0.34486 0 1.66147 -0.08958 0.67049 -6.62734
LEU_181 -6.83535 0.65132 3.14589 0.02057 0.09856 0.08231 -1.6796 0 0 0 0 0 0.27751 0.28726 -0.02935 0 1.66147 0.06563 0.78068 -1.47309
LYS_182 -5.5796 0.74368 3.65253 0.01449 0.2217 -0.31477 -2.24172 0 0 0 0 0 -0.08399 2.29086 -0.06692 0 -0.71458 -0.07325 0.53865 -1.61291
ASP_183 -2.39152 0.2942 2.83765 0.00374 0.29858 -0.00116 -1.2911 0 0 0 0 0 -0.06228 1.35679 -0.00157 0 -2.14574 -0.37209 0.29649 -1.178
GLN_184 -6.7998 0.65001 5.8384 0.00562 0.19614 -0.06884 -3.61785 0 0 0 -0.49866 0 0.00232 3.17384 -0.13218 0 -1.45095 -0.43194 0.30714 -2.82674
LEU_185 -9.51163 1.91928 1.43381 0.02599 0.07842 -0.37896 -1.76243 0 0 0 0 0 -0.04564 0.1383 -0.30934 0 1.66147 -0.43832 0.49874 -6.69031
SER_186 -3.51578 0.28697 3.36086 0.00156 0.05386 -0.035 -1.48611 0 0 -0.87072 0 0 -0.07579 0.08979 -0.33972 0 -0.28969 -0.42485 0.47015 -2.77447
LEU_187 -3.83925 0.36327 2.95089 0.02003 0.09817 -0.21486 -0.37873 0 0 0 0 0 -0.00392 0.11692 -0.1488 0 1.66147 -0.47663 0.27272 0.42128
GLY_188 -4.21145 0.34186 3.20095 7e-05 0 -0.21419 -2.01494 0 0 0 0 0 -0.1251 0 -1.4006 0 0.79816 -0.57715 0.21685 -3.98553
ASN_189 -6.33141 0.27222 5.27752 0.00469 0.28231 -0.59111 -0.97864 0 0 0 0 0 0.21629 2.24007 -0.25829 0 -1.34026 -0.22882 0.2731 -1.16233
ALA_190 -5.37232 0.65002 1.35865 0.00156 0 0.23266 -1.7469 0 0 0 0 0 -0.00636 0 -0.08876 0 1.32468 -0.17423 0.62472 -3.19628
ALA_191 -5.71248 0.74064 1.75189 0.00165 0 -0.22211 -1.57993 0 0 0 0 0 -0.04033 0 0.05634 0 1.32468 0.11471 0.66167 -2.90327
LEU_192 -9.84004 1.44383 0.893 0.02923 0.14233 -0.01192 -2.53624 0 0 0 0 0 0.0962 1.12262 -0.37256 0 1.66147 0.37783 0.5476 -6.44666
GLN_193 -7.15804 0.74961 4.73297 0.00906 0.18975 0.26461 -3.58745 0 0 0 -1.31919 0 0.07437 2.61681 0.31391 0 -1.45095 0.02602 0.48056 -4.05796
ILE_194 -8.61938 0.85065 1.02782 0.02512 0.06758 -0.04992 -2.27576 0 0 0 0 0 -0.06243 0.22064 -0.68058 0 2.30374 -0.08786 0.42964 -6.85075
THR_195 -5.5538 0.51802 3.6348 0.00904 0.08056 -0.20532 -1.46188 0 0 0 0 0 -0.01409 0.04914 -0.24899 0 1.15175 -0.20434 0.45075 -1.79437
ASP_196 -4.92951 0.4435 6.59673 0.00621 0.7829 0.11462 -5.58519 0 0 -0.88354 -1.24295 0 0.21995 1.83314 -0.57548 0 -2.14574 -0.0863 0.52001 -4.93162
VAL_197 -8.36497 0.91877 1.88248 0.02065 0.04215 -0.06138 -2.85622 0 0 0 0 0 -0.01352 0.0875 -0.30269 0 2.64269 -0.2725 0.45398 -5.82305
LYS_198 -6.8785 0.94125 6.88172 0.01013 0.25569 -0.05381 -5.70923 0 0 -1.03695 -0.39154 0 -0.02163 1.31564 -0.05896 0 -0.71458 -0.16412 0.41031 -5.21458
LEU_199 -4.34098 0.55935 1.64872 0.02297 0.07771 -0.27364 -0.36072 0 0 0 0 0 -0.04588 0.2275 -0.25713 0 1.66147 -0.08709 0.50149 -0.66624
GLN_200 -2.646 0.36539 2.61759 0.00695 0.20996 -0.25103 -0.32981 0 0 0 0 0 -0.04322 2.31706 -0.08164 0 -1.45095 -0.32258 0.27389 0.66559
ASP_201 -6.98894 0.86278 6.31429 0.00444 0.33007 -0.10154 -4.97924 0 0 -1.84952 -0.54118 0 0.17616 2.25674 -0.29223 0 -2.14574 -0.50337 0.21539 -7.2419
ALA_202 -4.16213 0.43508 1.63513 0.0013 0 -0.17011 -0.71949 0 0 0 0 0 0.05394 0 0.087 0 1.32468 -0.45918 0.28096 -1.69281
GLY_203 -3.36629 0.12801 2.5857 5e-05 0 0.11382 -2.1532 0 0 0 0 0 -0.05743 0 -1.51866 0 0.79816 0.37337 0.20186 -2.89461
VAL_204 -5.65234 0.32416 3.22539 0.02413 0.04753 -0.11935 -2.6966 0 0 -1.04119 0 0 -0.0435 0.03397 -0.54482 0 2.64269 0.28298 0.3658 -3.15115
TYR_205 -11.7158 1.42737 3.28019 0.0287 0.22 0.00809 -3.4897 0 0 -0.81257 0 0 0.01752 2.43474 -0.36425 0.01337 0.58223 -0.30943 0.60848 -8.07104
ARG_206 -7.0219 0.59027 5.71573 0.01304 0.3526 0.08969 -4.20331 0 0 0 -0.82595 0 0.10299 1.88547 -0.17342 0 -0.09474 -0.20845 0.5317 -3.24626
CYS:disulfide_207 -6.41187 0.76491 2.13157 0.00415 0.03974 0.14001 -2.21794 0 0 0 0 0.17991 -0.01727 0.2077 -0.08373 0 3.25479 0.20893 0.61358 -1.18553
MET_208 -9.94019 1.55188 2.76137 0.01116 0.20603 0.13485 -2.32423 0 0 0 0 0 -0.02453 2.4961 0.1214 0 1.65735 0.40474 0.60436 -2.33971
ILE_209 -9.33512 1.69725 0.39922 0.03199 0.0676 0.02818 -1.94305 0 0 0 0 0 0.00797 0.38039 -0.44023 0 2.30374 0.03069 0.59045 -6.1809
SER_210 -5.49422 0.60225 3.40769 0.00276 0.06881 0.06166 -2.61808 0 0 0 0 0 0.05635 0.21568 0.1878 0 -0.28969 0.18239 0.61688 -2.99971
TYR_211 -9.01161 1.19557 3.35002 0.02222 0.15862 -0.03441 -0.71753 0 0 -1.13047 0 0 -0.05164 1.53373 -0.19378 0.00171 0.58223 1.34469 0.76088 -2.18977
GLY_212 -1.8527 0.10718 1.74021 8e-05 0 -0.17128 -0.46024 0 0 0 0 0 -0.05588 0 -0.9467 0 0.79816 0.7728 0.53246 0.46409
GLY_213 -4.17077 0.34142 3.1223 0.00024 0 -0.13314 -1.268 0 0 0 0 0 -0.06318 0 -1.5155 0 0.79816 0.00277 0.22932 -2.65638
ALA_214 -5.81012 0.78046 1.83758 0.0015 0 -0.31899 -0.62348 0 0 0 0 0 0.00241 0 -0.51253 0 1.32468 0.30753 0.37807 -2.63289
ASP_215 -7.73298 0.60474 7.08818 0.00345 0.30154 0.39869 -6.33308 0 0 -1.49463 -1.62473 0 0.03548 2.14314 0.05832 0 -2.14574 0.08991 0.55578 -8.05194
TYR_216 -8.99954 1.0493 4.03452 0.02473 0.5126 -0.30832 -1.60311 0 0 -0.54631 0 0 0.10743 1.24019 -0.21259 0.00096 0.58223 0.00011 0.55616 -3.56166
LYS_217 -7.44137 0.70934 6.81944 0.02348 0.26799 -0.19244 -4.06964 0 0 0 0 0 0.00753 3.04878 0.02195 0 -0.71458 -0.1611 0.4347 -1.24592
ARG_218 -4.24147 0.24321 3.24453 0.01449 0.26247 -0.27201 -2.09803 0 0 -1.08442 0 0 -0.04022 1.5413 0.06387 0 -0.09474 -0.057 0.42947 -2.08854
ILE_219 -8.66463 0.91167 1.29154 0.02882 0.11347 -0.22758 -2.42383 0 0 0 0 0 0.0054 2.40023 -0.72158 0 2.30374 -0.17046 0.49394 -4.65927
THR_220 -5.26203 0.55563 2.79471 0.00963 0.05241 -0.1581 -2.51041 0 0 0 0 0 -0.03396 0.07039 -0.0507 0 1.15175 -0.12493 0.39945 -3.10616
VAL_221 -8.02223 1.12095 1.27674 0.02079 0.04544 -0.08309 -2.20249 0 0 0 0 0 0.02022 0.05258 -0.78471 0 2.64269 -0.15215 0.23649 -5.82877
LYS_222 -5.44282 0.49332 2.48265 0.01202 0.25299 -0.04473 -2.10275 0 0 0 0 0 0.0289 1.30439 0.04762 0 -0.71458 -0.25711 0.18007 -3.76004
VAL:CtermProteinFull_223 -6.80707 0.71845 0.14815 0.01479 0.12104 -0.43278 -0.5121 0 0 0 0 0 0 0.11359 0 0 2.64269 -0.06136 0.29053 -3.76408
#END_POSE_ENERGIES_TABLE ./short_relax/pdl1_inp_1_RF_complex_multichain.pdb
