# Supplementary material for: Scaffolding protein functional sites using deep learning
Source: Science. Author manuscript; Available in PMC 2022 Oct 31. (PMC9621694; doi:10.1126/science.abn2100)
Supplement: Data S1 [file NIHMS1830590-supplement-Data_S1.zip › rsvf-ii_118_AF.pdb]

ATOM      1  N   PRO A   1       5.130   1.826 -22.313  1.00  0.00           N  
ATOM      2  CA  PRO A   1       5.506   3.015 -23.081  1.00  0.00           C  
ATOM      3  C   PRO A   1       4.298   3.774 -23.624  1.00  0.00           C  
ATOM      4  O   PRO A   1       4.332   5.003 -23.729  1.00  0.00           O  
ATOM      5  CB  PRO A   1       6.351   2.444 -24.224  1.00  0.00           C  
ATOM      6  CG  PRO A   1       6.813   1.112 -23.729  1.00  0.00           C  
ATOM      7  CD  PRO A   1       5.828   0.613 -22.710  1.00  0.00           C  
ATOM      8  N   LYS A   2       3.265   2.987 -23.908  1.00  0.00           N  
ATOM      9  CA  LYS A   2       2.047   3.558 -24.476  1.00  0.00           C  
ATOM     10  C   LYS A   2       1.366   4.499 -23.486  1.00  0.00           C  
ATOM     11  O   LYS A   2       0.886   5.568 -23.868  1.00  0.00           O  
ATOM     12  CB  LYS A   2       1.079   2.449 -24.896  1.00  0.00           C  
ATOM     13  CG  LYS A   2      -0.144   2.949 -25.651  1.00  0.00           C  
ATOM     14  CD  LYS A   2      -1.048   1.798 -26.073  1.00  0.00           C  
ATOM     15  CE  LYS A   2      -2.321   2.300 -26.739  1.00  0.00           C  
ATOM     16  NZ  LYS A   2      -3.235   1.178 -27.107  1.00  0.00           N1+
ATOM     17  N   GLU A   3       1.394   4.142 -22.225  1.00  0.00           N  
ATOM     18  CA  GLU A   3       0.713   4.955 -21.221  1.00  0.00           C  
ATOM     19  C   GLU A   3       1.448   6.272 -20.987  1.00  0.00           C  
ATOM     20  O   GLU A   3       0.819   7.313 -20.792  1.00  0.00           O  
ATOM     21  CB  GLU A   3       0.581   4.185 -19.905  1.00  0.00           C  
ATOM     22  CG  GLU A   3      -0.295   2.944 -20.004  1.00  0.00           C  
ATOM     23  CD  GLU A   3      -1.744   3.258 -20.340  1.00  0.00           C  
ATOM     24  OE1 GLU A   3      -2.421   2.409 -20.964  1.00  0.00           O  
ATOM     25  OE2 GLU A   3      -2.207   4.364 -19.979  1.00  0.00           O1-
ATOM     26  N   LEU A   4       2.767   6.168 -20.958  1.00  0.00           N  
ATOM     27  CA  LEU A   4       3.560   7.388 -20.843  1.00  0.00           C  
ATOM     28  C   LEU A   4       3.292   8.323 -22.018  1.00  0.00           C  
ATOM     29  O   LEU A   4       3.119   9.529 -21.829  1.00  0.00           O  
ATOM     30  CB  LEU A   4       5.052   7.053 -20.772  1.00  0.00           C  
ATOM     31  CG  LEU A   4       5.993   8.214 -20.447  1.00  0.00           C  
ATOM     32  CD1 LEU A   4       5.750   8.713 -19.028  1.00  0.00           C  
ATOM     33  CD2 LEU A   4       7.447   7.792 -20.630  1.00  0.00           C  
ATOM     34  N   ASP A   5       3.192   7.716 -23.185  1.00  0.00           N  
ATOM     35  CA  ASP A   5       2.856   8.517 -24.358  1.00  0.00           C  
ATOM     36  C   ASP A   5       1.485   9.170 -24.203  1.00  0.00           C  
ATOM     37  O   ASP A   5       1.302  10.336 -24.562  1.00  0.00           O  
ATOM     38  CB  ASP A   5       2.888   7.657 -25.623  1.00  0.00           C  
ATOM     39  CG  ASP A   5       4.296   7.274 -26.044  1.00  0.00           C  
ATOM     40  OD1 ASP A   5       5.245   8.039 -25.768  1.00  0.00           O  
ATOM     41  OD2 ASP A   5       4.458   6.197 -26.659  1.00  0.00           O1-
ATOM     42  N   ASN A   6       0.591   8.422 -23.675  1.00  0.00           N  
ATOM     43  CA  ASN A   6      -0.749   8.951 -23.445  1.00  0.00           C  
ATOM     44  C   ASN A   6      -0.731  10.116 -22.460  1.00  0.00           C  
ATOM     45  O   ASN A   6      -1.425  11.115 -22.659  1.00  0.00           O  
ATOM     46  CB  ASN A   6      -1.684   7.847 -22.945  1.00  0.00           C  
ATOM     47  CG  ASN A   6      -2.082   6.878 -24.041  1.00  0.00           C  
ATOM     48  ND2 ASN A   6      -2.513   5.685 -23.649  1.00  0.00           N  
ATOM     49  OD1 ASN A   6      -2.002   7.199 -25.230  1.00  0.00           O  
ATOM     50  N   ALA A   7       0.065   9.942 -21.375  1.00  0.00           N  
ATOM     51  CA  ALA A   7       0.176  11.012 -20.388  1.00  0.00           C  
ATOM     52  C   ALA A   7       0.768  12.274 -21.011  1.00  0.00           C  
ATOM     53  O   ALA A   7       0.299  13.383 -20.746  1.00  0.00           O  
ATOM     54  CB  ALA A   7       1.026  10.559 -19.204  1.00  0.00           C  
ATOM     55  N   LEU A   8       1.738  12.060 -21.892  1.00  0.00           N  
ATOM     56  CA  LEU A   8       2.357  13.179 -22.594  1.00  0.00           C  
ATOM     57  C   LEU A   8       1.338  13.903 -23.468  1.00  0.00           C  
ATOM     58  O   LEU A   8       1.289  15.135 -23.481  1.00  0.00           O  
ATOM     59  CB  LEU A   8       3.527  12.692 -23.453  1.00  0.00           C  
ATOM     60  CG  LEU A   8       4.839  12.415 -22.716  1.00  0.00           C  
ATOM     61  CD1 LEU A   8       5.805  11.657 -23.620  1.00  0.00           C  
ATOM     62  CD2 LEU A   8       5.465  13.717 -22.228  1.00  0.00           C  
ATOM     63  N   ASN A   9       0.574  13.137 -24.151  1.00  0.00           N  
ATOM     64  CA  ASN A   9      -0.431  13.727 -25.029  1.00  0.00           C  
ATOM     65  C   ASN A   9      -1.468  14.521 -24.241  1.00  0.00           C  
ATOM     66  O   ASN A   9      -1.870  15.610 -24.655  1.00  0.00           O  
ATOM     67  CB  ASN A   9      -1.115  12.644 -25.867  1.00  0.00           C  
ATOM     68  CG  ASN A   9      -0.219  12.101 -26.963  1.00  0.00           C  
ATOM     69  ND2 ASN A   9      -0.445  10.850 -27.347  1.00  0.00           N  
ATOM     70  OD1 ASN A   9       0.669  12.799 -27.459  1.00  0.00           O  
ATOM     71  N   GLN A  10      -1.809  13.955 -23.104  1.00  0.00           N  
ATOM     72  CA  GLN A  10      -2.799  14.647 -22.283  1.00  0.00           C  
ATOM     73  C   GLN A  10      -2.235  15.950 -21.723  1.00  0.00           C  
ATOM     74  O   GLN A  10      -2.922  16.973 -21.705  1.00  0.00           O  
ATOM     75  CB  GLN A  10      -3.274  13.747 -21.142  1.00  0.00           C  
ATOM     76  CG  GLN A  10      -4.755  13.893 -20.819  1.00  0.00           C  
ATOM     77  CD  GLN A  10      -5.205  12.978 -19.696  1.00  0.00           C  
ATOM     78  NE2 GLN A  10      -6.491  12.650 -19.676  1.00  0.00           N  
ATOM     79  OE1 GLN A  10      -4.400  12.568 -18.853  1.00  0.00           O  
ATOM     80  N   ALA A  11      -1.012  15.854 -21.252  1.00  0.00           N  
ATOM     81  CA  ALA A  11      -0.362  17.059 -20.743  1.00  0.00           C  
ATOM     82  C   ALA A  11      -0.266  18.131 -21.827  1.00  0.00           C  
ATOM     83  O   ALA A  11      -0.510  19.311 -21.564  1.00  0.00           O  
ATOM     84  CB  ALA A  11       1.027  16.727 -20.204  1.00  0.00           C  
ATOM     85  N   GLU A  12       0.038  17.736 -23.041  1.00  0.00           N  
ATOM     86  CA  GLU A  12       0.117  18.654 -24.173  1.00  0.00           C  
ATOM     87  C   GLU A  12      -1.245  19.268 -24.481  1.00  0.00           C  
ATOM     88  O   GLU A  12      -1.345  20.468 -24.747  1.00  0.00           O  
ATOM     89  CB  GLU A  12       0.661  17.935 -25.412  1.00  0.00           C  
ATOM     90  CG  GLU A  12       0.922  18.857 -26.593  1.00  0.00           C  
ATOM     91  CD  GLU A  12       1.516  18.139 -27.794  1.00  0.00           C  
ATOM     92  OE1 GLU A  12       2.479  18.662 -28.399  1.00  0.00           O  
ATOM     93  OE2 GLU A  12       1.013  17.044 -28.134  1.00  0.00           O1-
ATOM     94  N   ASP A  13      -2.167  18.419 -24.433  1.00  0.00           N  
ATOM     95  CA  ASP A  13      -3.528  18.887 -24.672  1.00  0.00           C  
ATOM     96  C   ASP A  13      -3.943  19.927 -23.634  1.00  0.00           C  
ATOM     97  O   ASP A  13      -4.555  20.942 -23.973  1.00  0.00           O  
ATOM     98  CB  ASP A  13      -4.510  17.713 -24.662  1.00  0.00           C  
ATOM     99  CG  ASP A  13      -5.911  18.107 -25.097  1.00  0.00           C  
ATOM    100  OD1 ASP A  13      -6.094  18.518 -26.263  1.00  0.00           O  
ATOM    101  OD2 ASP A  13      -6.840  18.008 -24.267  1.00  0.00           O1-
ATOM    102  N   LEU A  14      -3.581  19.676 -22.444  1.00  0.00           N  
ATOM    103  CA  LEU A  14      -3.905  20.599 -21.363  1.00  0.00           C  
ATOM    104  C   LEU A  14      -3.163  21.921 -21.536  1.00  0.00           C  
ATOM    105  O   LEU A  14      -3.735  22.992 -21.321  1.00  0.00           O  
ATOM    106  CB  LEU A  14      -3.558  19.981 -20.006  1.00  0.00           C  
ATOM    107  CG  LEU A  14      -4.551  18.957 -19.453  1.00  0.00           C  
ATOM    108  CD1 LEU A  14      -3.942  18.212 -18.271  1.00  0.00           C  
ATOM    109  CD2 LEU A  14      -5.854  19.640 -19.049  1.00  0.00           C  
ATOM    110  N   ALA A  15      -1.952  21.825 -21.994  1.00  0.00           N  
ATOM    111  CA  ALA A  15      -1.136  23.019 -22.196  1.00  0.00           C  
ATOM    112  C   ALA A  15      -1.730  23.913 -23.279  1.00  0.00           C  
ATOM    113  O   ALA A  15      -1.615  25.140 -23.213  1.00  0.00           O  
ATOM    114  CB  ALA A  15       0.296  22.630 -22.558  1.00  0.00           C  
ATOM    115  N   GLN A  16      -2.519  23.298 -24.170  1.00  0.00           N  
ATOM    116  CA  GLN A  16      -3.082  24.034 -25.298  1.00  0.00           C  
ATOM    117  C   GLN A  16      -4.457  24.599 -24.954  1.00  0.00           C  
ATOM    118  O   GLN A  16      -4.858  25.637 -25.484  1.00  0.00           O  
ATOM    119  CB  GLN A  16      -3.178  23.134 -26.531  1.00  0.00           C  
ATOM    120  CG  GLN A  16      -1.826  22.740 -27.111  1.00  0.00           C  
ATOM    121  CD  GLN A  16      -1.949  21.907 -28.373  1.00  0.00           C  
ATOM    122  NE2 GLN A  16      -0.832  21.709 -29.063  1.00  0.00           N  
ATOM    123  OE1 GLN A  16      -3.039  21.445 -28.723  1.00  0.00           O  
ATOM    124  N   ARG A  17      -5.162  23.900 -24.051  1.00  0.00           N  
ATOM    125  CA  ARG A  17      -6.558  24.226 -23.773  1.00  0.00           C  
ATOM    126  C   ARG A  17      -6.664  25.314 -22.711  1.00  0.00           C  
ATOM    127  O   ARG A  17      -7.584  26.135 -22.745  1.00  0.00           O  
ATOM    128  CB  ARG A  17      -7.322  22.979 -23.324  1.00  0.00           C  
ATOM    129  CG  ARG A  17      -7.577  21.977 -24.440  1.00  0.00           C  
ATOM    130  CD  ARG A  17      -8.349  20.763 -23.943  1.00  0.00           C  
ATOM    131  NE  ARG A  17      -8.647  19.833 -25.028  1.00  0.00           N  
ATOM    132  CZ  ARG A  17      -9.438  18.769 -24.917  1.00  0.00           C  
ATOM    133  NH1 ARG A  17     -10.025  18.477 -23.763  1.00  0.00           N1+
ATOM    134  NH2 ARG A  17      -9.642  17.989 -25.969  1.00  0.00           N  
ATOM    135  N   ASP A  18      -5.713  25.302 -21.946  1.00  0.00           N  
ATOM    136  CA  ASP A  18      -5.820  26.217 -20.814  1.00  0.00           C  
ATOM    137  C   ASP A  18      -4.547  27.046 -20.656  1.00  0.00           C  
ATOM    138  O   ASP A  18      -3.555  26.568 -20.102  1.00  0.00           O  
ATOM    139  CB  ASP A  18      -6.110  25.446 -19.526  1.00  0.00           C  
ATOM    140  CG  ASP A  18      -6.558  26.343 -18.385  1.00  0.00           C  
ATOM    141  OD1 ASP A  18      -6.268  27.558 -18.416  1.00  0.00           O  
ATOM    142  OD2 ASP A  18      -7.205  25.829 -17.448  1.00  0.00           O1-
ATOM    143  N   PRO A  19      -4.601  28.343 -21.205  1.00  0.00           N  
ATOM    144  CA  PRO A  19      -3.405  29.186 -21.137  1.00  0.00           C  
ATOM    145  C   PRO A  19      -2.915  29.400 -19.706  1.00  0.00           C  
ATOM    146  O   PRO A  19      -1.721  29.613 -19.485  1.00  0.00           O  
ATOM    147  CB  PRO A  19      -3.869  30.505 -21.759  1.00  0.00           C  
ATOM    148  CG  PRO A  19      -5.083  30.148 -22.554  1.00  0.00           C  
ATOM    149  CD  PRO A  19      -5.687  28.905 -21.968  1.00  0.00           C  
ATOM    150  N   LYS A  20      -3.823  29.353 -18.755  1.00  0.00           N  
ATOM    151  CA  LYS A  20      -3.462  29.596 -17.361  1.00  0.00           C  
ATOM    152  C   LYS A  20      -2.670  28.425 -16.786  1.00  0.00           C  
ATOM    153  O   LYS A  20      -1.894  28.597 -15.844  1.00  0.00           O  
ATOM    154  CB  LYS A  20      -4.714  29.846 -16.519  1.00  0.00           C  
ATOM    155  CG  LYS A  20      -5.401  31.172 -16.808  1.00  0.00           C  
ATOM    156  CD  LYS A  20      -6.588  31.402 -15.881  1.00  0.00           C  
ATOM    157  CE  LYS A  20      -7.300  32.711 -16.196  1.00  0.00           C  
ATOM    158  NZ  LYS A  20      -8.452  32.949 -15.277  1.00  0.00           N1+
ATOM    159  N   GLN A  21      -2.891  27.299 -17.362  1.00  0.00           N  
ATOM    160  CA  GLN A  21      -2.211  26.117 -16.846  1.00  0.00           C  
ATOM    161  C   GLN A  21      -1.055  25.706 -17.754  1.00  0.00           C  
ATOM    162  O   GLN A  21      -0.429  24.665 -17.540  1.00  0.00           O  
ATOM    163  CB  GLN A  21      -3.195  24.955 -16.692  1.00  0.00           C  
ATOM    164  CG  GLN A  21      -4.290  25.210 -15.666  1.00  0.00           C  
ATOM    165  CD  GLN A  21      -5.074  23.957 -15.321  1.00  0.00           C  
ATOM    166  NE2 GLN A  21      -6.395  24.079 -15.273  1.00  0.00           N  
ATOM    167  OE1 GLN A  21      -4.496  22.888 -15.100  1.00  0.00           O  
ATOM    168  N   ARG A  22      -0.874  26.503 -18.809  1.00  0.00           N  
ATOM    169  CA  ARG A  22       0.144  26.200 -19.810  1.00  0.00           C  
ATOM    170  C   ARG A  22       1.497  25.948 -19.155  1.00  0.00           C  
ATOM    171  O   ARG A  22       2.194  24.992 -19.505  1.00  0.00           O  
ATOM    172  CB  ARG A  22       0.257  27.341 -20.824  1.00  0.00           C  
ATOM    173  CG  ARG A  22       1.184  27.039 -21.990  1.00  0.00           C  
ATOM    174  CD  ARG A  22       1.233  28.190 -22.985  1.00  0.00           C  
ATOM    175  NE  ARG A  22       2.301  28.012 -23.964  1.00  0.00           N  
ATOM    176  CZ  ARG A  22       2.350  28.612 -25.151  1.00  0.00           C  
ATOM    177  NH1 ARG A  22       1.387  29.445 -25.529  1.00  0.00           N1+
ATOM    178  NH2 ARG A  22       3.368  28.377 -25.964  1.00  0.00           N  
ATOM    179  N   ASP A  23       1.864  26.736 -18.196  1.00  0.00           N  
ATOM    180  CA  ASP A  23       3.177  26.618 -17.569  1.00  0.00           C  
ATOM    181  C   ASP A  23       3.307  25.298 -16.813  1.00  0.00           C  
ATOM    182  O   ASP A  23       4.303  24.587 -16.963  1.00  0.00           O  
ATOM    183  CB  ASP A  23       3.427  27.794 -16.622  1.00  0.00           C  
ATOM    184  CG  ASP A  23       3.656  29.105 -17.352  1.00  0.00           C  
ATOM    185  OD1 ASP A  23       4.209  29.091 -18.472  1.00  0.00           O  
ATOM    186  OD2 ASP A  23       3.283  30.163 -16.801  1.00  0.00           O1-
ATOM    187  N   LYS A  24       2.249  24.998 -16.072  1.00  0.00           N  
ATOM    188  CA  LYS A  24       2.277  23.768 -15.287  1.00  0.00           C  
ATOM    189  C   LYS A  24       2.199  22.539 -16.188  1.00  0.00           C  
ATOM    190  O   LYS A  24       2.922  21.562 -15.980  1.00  0.00           O  
ATOM    191  CB  LYS A  24       1.129  23.750 -14.277  1.00  0.00           C  
ATOM    192  CG  LYS A  24       1.321  24.701 -13.104  1.00  0.00           C  
ATOM    193  CD  LYS A  24       0.180  24.590 -12.102  1.00  0.00           C  
ATOM    194  CE  LYS A  24       0.342  25.581 -10.957  1.00  0.00           C  
ATOM    195  NZ  LYS A  24      -0.782  25.484  -9.977  1.00  0.00           N1+
ATOM    196  N   ALA A  25       1.284  22.647 -17.121  1.00  0.00           N  
ATOM    197  CA  ALA A  25       1.144  21.541 -18.065  1.00  0.00           C  
ATOM    198  C   ALA A  25       2.440  21.310 -18.835  1.00  0.00           C  
ATOM    199  O   ALA A  25       2.827  20.165 -19.083  1.00  0.00           O  
ATOM    200  CB  ALA A  25      -0.006  21.811 -19.033  1.00  0.00           C  
ATOM    201  N   GLN A  26       3.076  22.432 -19.195  1.00  0.00           N  
ATOM    202  CA  GLN A  26       4.363  22.321 -19.872  1.00  0.00           C  
ATOM    203  C   GLN A  26       5.410  21.681 -18.963  1.00  0.00           C  
ATOM    204  O   GLN A  26       6.229  20.881 -19.420  1.00  0.00           O  
ATOM    205  CB  GLN A  26       4.845  23.695 -20.339  1.00  0.00           C  
ATOM    206  CG  GLN A  26       6.015  23.639 -21.313  1.00  0.00           C  
ATOM    207  CD  GLN A  26       5.666  22.936 -22.611  1.00  0.00           C  
ATOM    208  NE2 GLN A  26       6.626  22.202 -23.164  1.00  0.00           N  
ATOM    209  OE1 GLN A  26       4.543  23.050 -23.111  1.00  0.00           O  
ATOM    210  N   GLN A  27       5.348  22.065 -17.720  1.00  0.00           N  
ATOM    211  CA  GLN A  27       6.247  21.466 -16.738  1.00  0.00           C  
ATOM    212  C   GLN A  27       6.016  19.962 -16.627  1.00  0.00           C  
ATOM    213  O   GLN A  27       6.971  19.186 -16.557  1.00  0.00           O  
ATOM    214  CB  GLN A  27       6.067  22.127 -15.371  1.00  0.00           C  
ATOM    215  CG  GLN A  27       7.137  21.746 -14.357  1.00  0.00           C  
ATOM    216  CD  GLN A  27       6.997  22.494 -13.045  1.00  0.00           C  
ATOM    217  NE2 GLN A  27       7.914  22.242 -12.117  1.00  0.00           N  
ATOM    218  OE1 GLN A  27       6.072  23.293 -12.866  1.00  0.00           O  
ATOM    219  N   LEU A  28       4.783  19.611 -16.543  1.00  0.00           N  
ATOM    220  CA  LEU A  28       4.414  18.201 -16.487  1.00  0.00           C  
ATOM    221  C   LEU A  28       4.928  17.455 -17.713  1.00  0.00           C  
ATOM    222  O   LEU A  28       5.533  16.389 -17.588  1.00  0.00           O  
ATOM    223  CB  LEU A  28       2.895  18.048 -16.380  1.00  0.00           C  
ATOM    224  CG  LEU A  28       2.360  16.616 -16.324  1.00  0.00           C  
ATOM    225  CD1 LEU A  28       2.884  15.904 -15.081  1.00  0.00           C  
ATOM    226  CD2 LEU A  28       0.835  16.613 -16.346  1.00  0.00           C  
ATOM    227  N   LYS A  29       4.719  18.116 -18.860  1.00  0.00           N  
ATOM    228  CA  LYS A  29       5.190  17.538 -20.115  1.00  0.00           C  
ATOM    229  C   LYS A  29       6.701  17.329 -20.091  1.00  0.00           C  
ATOM    230  O   LYS A  29       7.193  16.266 -20.476  1.00  0.00           O  
ATOM    231  CB  LYS A  29       4.804  18.430 -21.295  1.00  0.00           C  
ATOM    232  CG  LYS A  29       5.166  17.850 -22.654  1.00  0.00           C  
ATOM    233  CD  LYS A  29       4.795  18.800 -23.786  1.00  0.00           C  
ATOM    234  CE  LYS A  29       5.364  18.335 -25.119  1.00  0.00           C  
ATOM    235  NZ  LYS A  29       5.085  19.312 -26.213  1.00  0.00           N1+
ATOM    236  N   ASN A  30       7.457  18.282 -19.704  1.00  0.00           N  
ATOM    237  CA  ASN A  30       8.912  18.197 -19.649  1.00  0.00           C  
ATOM    238  C   ASN A  30       9.373  17.092 -18.704  1.00  0.00           C  
ATOM    239  O   ASN A  30      10.281  16.326 -19.035  1.00  0.00           O  
ATOM    240  CB  ASN A  30       9.513  19.540 -19.227  1.00  0.00           C  
ATOM    241  CG  ASN A  30       9.379  20.602 -20.300  1.00  0.00           C  
ATOM    242  ND2 ASN A  30       9.379  21.864 -19.889  1.00  0.00           N  
ATOM    243  OD1 ASN A  30       9.277  20.291 -21.490  1.00  0.00           O  
ATOM    244  N   LYS A  31       8.741  17.031 -17.622  1.00  0.00           N  
ATOM    245  CA  LYS A  31       9.099  16.003 -16.648  1.00  0.00           C  
ATOM    246  C   LYS A  31       8.767  14.609 -17.173  1.00  0.00           C  
ATOM    247  O   LYS A  31       9.520  13.660 -16.948  1.00  0.00           O  
ATOM    248  CB  LYS A  31       8.381  16.247 -15.320  1.00  0.00           C  
ATOM    249  CG  LYS A  31       8.954  17.401 -14.510  1.00  0.00           C  
ATOM    250  CD  LYS A  31      10.266  17.016 -13.840  1.00  0.00           C  
ATOM    251  CE  LYS A  31      10.784  18.130 -12.939  1.00  0.00           C  
ATOM    252  NZ  LYS A  31      12.144  17.824 -12.406  1.00  0.00           N1+
ATOM    253  N   LEU A  32       7.696  14.474 -17.825  1.00  0.00           N  
ATOM    254  CA  LEU A  32       7.321  13.202 -18.435  1.00  0.00           C  
ATOM    255  C   LEU A  32       8.343  12.784 -19.488  1.00  0.00           C  
ATOM    256  O   LEU A  32       8.714  11.611 -19.566  1.00  0.00           O  
ATOM    257  CB  LEU A  32       5.931  13.300 -19.067  1.00  0.00           C  
ATOM    258  CG  LEU A  32       4.744  13.246 -18.104  1.00  0.00           C  
ATOM    259  CD1 LEU A  32       3.464  13.675 -18.816  1.00  0.00           C  
ATOM    260  CD2 LEU A  32       4.592  11.847 -17.519  1.00  0.00           C  
ATOM    261  N   LYS A  33       8.831  13.741 -20.248  1.00  0.00           N  
ATOM    262  CA  LYS A  33       9.833  13.471 -21.275  1.00  0.00           C  
ATOM    263  C   LYS A  33      11.142  12.992 -20.653  1.00  0.00           C  
ATOM    264  O   LYS A  33      11.767  12.056 -21.155  1.00  0.00           O  
ATOM    265  CB  LYS A  33      10.081  14.718 -22.124  1.00  0.00           C  
ATOM    266  CG  LYS A  33       8.964  15.031 -23.107  1.00  0.00           C  
ATOM    267  CD  LYS A  33       9.312  16.222 -23.991  1.00  0.00           C  
ATOM    268  CE  LYS A  33       8.203  16.522 -24.990  1.00  0.00           C  
ATOM    269  NZ  LYS A  33       8.529  17.705 -25.840  1.00  0.00           N1+
ATOM    270  N   GLU A  34      11.449  13.672 -19.632  1.00  0.00           N  
ATOM    271  CA  GLU A  34      12.660  13.274 -18.921  1.00  0.00           C  
ATOM    272  C   GLU A  34      12.532  11.862 -18.359  1.00  0.00           C  
ATOM    273  O   GLU A  34      13.478  11.073 -18.422  1.00  0.00           O  
ATOM    274  CB  GLU A  34      12.973  14.264 -17.795  1.00  0.00           C  
ATOM    275  CG  GLU A  34      13.448  15.623 -18.285  1.00  0.00           C  
ATOM    276  CD  GLU A  34      13.841  16.564 -17.157  1.00  0.00           C  
ATOM    277  OE1 GLU A  34      14.876  17.256 -17.276  1.00  0.00           O  
ATOM    278  OE2 GLU A  34      13.107  16.607 -16.144  1.00  0.00           O1-
ATOM    279  N   ALA A  35      11.381  11.670 -17.834  1.00  0.00           N  
ATOM    280  CA  ALA A  35      11.108  10.335 -17.306  1.00  0.00           C  
ATOM    281  C   ALA A  35      11.218   9.279 -18.402  1.00  0.00           C  
ATOM    282  O   ALA A  35      11.794   8.210 -18.187  1.00  0.00           O  
ATOM    283  CB  ALA A  35       9.724  10.290 -16.664  1.00  0.00           C  
ATOM    284  N   LYS A  36      10.643   9.619 -19.525  1.00  0.00           N  
ATOM    285  CA  LYS A  36      10.718   8.704 -20.661  1.00  0.00           C  
ATOM    286  C   LYS A  36      12.168   8.430 -21.051  1.00  0.00           C  
ATOM    287  O   LYS A  36      12.549   7.280 -21.278  1.00  0.00           O  
ATOM    288  CB  LYS A  36       9.951   9.267 -21.856  1.00  0.00           C  
ATOM    289  CG  LYS A  36       9.843   8.306 -23.031  1.00  0.00           C  
ATOM    290  CD  LYS A  36       8.998   8.890 -24.156  1.00  0.00           C  
ATOM    291  CE  LYS A  36       8.935   7.952 -25.354  1.00  0.00           C  
ATOM    292  NZ  LYS A  36       8.127   8.531 -26.469  1.00  0.00           N1+
ATOM    293  N   LYS A  37      12.953   9.462 -21.173  1.00  0.00           N  
ATOM    294  CA  LYS A  37      14.364   9.336 -21.524  1.00  0.00           C  
ATOM    295  C   LYS A  37      15.117   8.509 -20.486  1.00  0.00           C  
ATOM    296  O   LYS A  37      15.938   7.659 -20.837  1.00  0.00           O  
ATOM    297  CB  LYS A  37      15.009  10.716 -21.661  1.00  0.00           C  
ATOM    298  CG  LYS A  37      16.415  10.688 -22.246  1.00  0.00           C  
ATOM    299  CD  LYS A  37      16.962  12.093 -22.452  1.00  0.00           C  
ATOM    300  CE  LYS A  37      18.382  12.066 -23.003  1.00  0.00           C  
ATOM    301  NZ  LYS A  37      18.926  13.443 -23.200  1.00  0.00           N1+
ATOM    302  N   TYR A  38      14.803   8.825 -19.302  1.00  0.00           N  
ATOM    303  CA  TYR A  38      15.437   8.097 -18.209  1.00  0.00           C  
ATOM    304  C   TYR A  38      15.134   6.607 -18.297  1.00  0.00           C  
ATOM    305  O   TYR A  38      16.033   5.774 -18.156  1.00  0.00           O  
ATOM    306  CB  TYR A  38      14.971   8.645 -16.856  1.00  0.00           C  
ATOM    307  CG  TYR A  38      15.613   7.965 -15.672  1.00  0.00           C  
ATOM    308  CD1 TYR A  38      14.959   6.937 -14.996  1.00  0.00           C  
ATOM    309  CD2 TYR A  38      16.874   8.348 -15.226  1.00  0.00           C  
ATOM    310  CE1 TYR A  38      15.547   6.308 -13.903  1.00  0.00           C  
ATOM    311  CE2 TYR A  38      17.470   7.727 -14.133  1.00  0.00           C  
ATOM    312  CZ  TYR A  38      16.800   6.709 -13.480  1.00  0.00           C  
ATOM    313  OH  TYR A  38      17.386   6.090 -12.398  1.00  0.00           O  
ATOM    314  N   LEU A  39      13.992   6.253 -18.548  1.00  0.00           N  
ATOM    315  CA  LEU A  39      13.566   4.861 -18.653  1.00  0.00           C  
ATOM    316  C   LEU A  39      14.229   4.178 -19.844  1.00  0.00           C  
ATOM    317  O   LEU A  39      14.600   3.004 -19.764  1.00  0.00           O  
ATOM    318  CB  LEU A  39      12.043   4.775 -18.781  1.00  0.00           C  
ATOM    319  CG  LEU A  39      11.234   5.173 -17.546  1.00  0.00           C  
ATOM    320  CD1 LEU A  39       9.743   5.172 -17.866  1.00  0.00           C  
ATOM    321  CD2 LEU A  39      11.536   4.234 -16.383  1.00  0.00           C  
ATOM    322  N   GLU A  40      14.382   4.939 -20.865  1.00  0.00           N  
ATOM    323  CA  GLU A  40      14.995   4.400 -22.075  1.00  0.00           C  
ATOM    324  C   GLU A  40      16.481   4.123 -21.864  1.00  0.00           C  
ATOM    325  O   GLU A  40      17.037   3.197 -22.459  1.00  0.00           O  
ATOM    326  CB  GLU A  40      14.801   5.361 -23.251  1.00  0.00           C  
ATOM    327  CG  GLU A  40      13.358   5.468 -23.725  1.00  0.00           C  
ATOM    328  CD  GLU A  40      13.180   6.427 -24.890  1.00  0.00           C  
ATOM    329  OE1 GLU A  40      12.236   6.241 -25.692  1.00  0.00           O  
ATOM    330  OE2 GLU A  40      13.992   7.372 -25.006  1.00  0.00           O1-
ATOM    331  N   THR A  41      17.034   4.889 -20.989  1.00  0.00           N  
ATOM    332  CA  THR A  41      18.467   4.719 -20.773  1.00  0.00           C  
ATOM    333  C   THR A  41      18.729   3.770 -19.607  1.00  0.00           C  
ATOM    334  O   THR A  41      19.851   3.289 -19.432  1.00  0.00           O  
ATOM    335  CB  THR A  41      19.154   6.070 -20.503  1.00  0.00           C  
ATOM    336  CG2 THR A  41      18.964   7.029 -21.674  1.00  0.00           C  
ATOM    337  OG1 THR A  41      18.593   6.659 -19.323  1.00  0.00           O  
ATOM    338  N   HIS A  42      17.709   3.534 -18.808  1.00  0.00           N  
ATOM    339  CA  HIS A  42      17.851   2.617 -17.682  1.00  0.00           C  
ATOM    340  C   HIS A  42      16.793   1.520 -17.728  1.00  0.00           C  
ATOM    341  O   HIS A  42      15.860   1.517 -16.922  1.00  0.00           O  
ATOM    342  CB  HIS A  42      17.762   3.378 -16.357  1.00  0.00           C  
ATOM    343  CG  HIS A  42      18.861   4.373 -16.162  1.00  0.00           C  
ATOM    344  CD2 HIS A  42      20.024   4.290 -15.476  1.00  0.00           C  
ATOM    345  ND1 HIS A  42      18.826   5.637 -16.711  1.00  0.00           N  
ATOM    346  CE1 HIS A  42      19.924   6.290 -16.369  1.00  0.00           C  
ATOM    347  NE2 HIS A  42      20.667   5.494 -15.619  1.00  0.00           N  
ATOM    348  N   PRO A  43      16.798   0.667 -18.604  1.00  0.00           N  
ATOM    349  CA  PRO A  43      15.763  -0.357 -18.765  1.00  0.00           C  
ATOM    350  C   PRO A  43      15.680  -1.304 -17.569  1.00  0.00           C  
ATOM    351  O   PRO A  43      14.657  -1.964 -17.371  1.00  0.00           O  
ATOM    352  CB  PRO A  43      16.202  -1.108 -20.025  1.00  0.00           C  
ATOM    353  CG  PRO A  43      17.660  -0.807 -20.160  1.00  0.00           C  
ATOM    354  CD  PRO A  43      17.930   0.535 -19.542  1.00  0.00           C  
ATOM    355  N   ASN A  44      16.660  -1.188 -16.643  1.00  0.00           N  
ATOM    356  CA  ASN A  44      16.687  -2.150 -15.545  1.00  0.00           C  
ATOM    357  C   ASN A  44      16.374  -1.483 -14.209  1.00  0.00           C  
ATOM    358  O   ASN A  44      16.644  -2.050 -13.148  1.00  0.00           O  
ATOM    359  CB  ASN A  44      18.043  -2.854 -15.482  1.00  0.00           C  
ATOM    360  CG  ASN A  44      18.307  -3.723 -16.696  1.00  0.00           C  
ATOM    361  ND2 ASN A  44      19.560  -3.768 -17.133  1.00  0.00           N  
ATOM    362  OD1 ASN A  44      17.391  -4.349 -17.237  1.00  0.00           O  
ATOM    363  N   SER A  45      15.912  -0.146 -14.325  1.00  0.00           N  
ATOM    364  CA  SER A  45      15.552   0.585 -13.115  1.00  0.00           C  
ATOM    365  C   SER A  45      14.310  -0.009 -12.458  1.00  0.00           C  
ATOM    366  O   SER A  45      13.452  -0.574 -13.139  1.00  0.00           O  
ATOM    367  CB  SER A  45      15.315   2.062 -13.430  1.00  0.00           C  
ATOM    368  OG  SER A  45      16.502   2.670 -13.911  1.00  0.00           O  
ATOM    369  N   SER A  46      14.337  -0.186 -11.122  1.00  0.00           N  
ATOM    370  CA  SER A  46      13.241  -0.752 -10.340  1.00  0.00           C  
ATOM    371  C   SER A  46      12.076   0.226 -10.234  1.00  0.00           C  
ATOM    372  O   SER A  46      12.243   1.427 -10.456  1.00  0.00           O  
ATOM    373  CB  SER A  46      13.724  -1.136  -8.941  1.00  0.00           C  
ATOM    374  OG  SER A  46      13.976   0.019  -8.160  1.00  0.00           O  
ATOM    375  N   PHE A  47      10.921  -0.215 -10.115  1.00  0.00           N  
ATOM    376  CA  PHE A  47       9.699   0.560  -9.941  1.00  0.00           C  
ATOM    377  C   PHE A  47       9.898   1.661  -8.906  1.00  0.00           C  
ATOM    378  O   PHE A  47       9.522   2.812  -9.135  1.00  0.00           O  
ATOM    379  CB  PHE A  47       8.538  -0.349  -9.525  1.00  0.00           C  
ATOM    380  CG  PHE A  47       7.275   0.396  -9.185  1.00  0.00           C  
ATOM    381  CD1 PHE A  47       6.896   0.581  -7.861  1.00  0.00           C  
ATOM    382  CD2 PHE A  47       6.467   0.910 -10.190  1.00  0.00           C  
ATOM    383  CE1 PHE A  47       5.728   1.270  -7.544  1.00  0.00           C  
ATOM    384  CE2 PHE A  47       5.298   1.600  -9.881  1.00  0.00           C  
ATOM    385  CZ  PHE A  47       4.930   1.778  -8.557  1.00  0.00           C  
ATOM    386  N   GLU A  48      10.568   1.306  -7.801  1.00  0.00           N  
ATOM    387  CA  GLU A  48      10.743   2.219  -6.675  1.00  0.00           C  
ATOM    388  C   GLU A  48      11.614   3.412  -7.062  1.00  0.00           C  
ATOM    389  O   GLU A  48      11.318   4.549  -6.690  1.00  0.00           O  
ATOM    390  CB  GLU A  48      11.357   1.486  -5.479  1.00  0.00           C  
ATOM    391  CG  GLU A  48      10.411   0.499  -4.811  1.00  0.00           C  
ATOM    392  CD  GLU A  48      10.951  -0.922  -4.781  1.00  0.00           C  
ATOM    393  OE1 GLU A  48      10.275  -1.816  -4.224  1.00  0.00           O  
ATOM    394  OE2 GLU A  48      12.060  -1.143  -5.316  1.00  0.00           O1-
ATOM    395  N   GLU A  49      12.691   3.144  -7.976  1.00  0.00           N  
ATOM    396  CA  GLU A  49      13.557   4.229  -8.429  1.00  0.00           C  
ATOM    397  C   GLU A  49      12.831   5.142  -9.413  1.00  0.00           C  
ATOM    398  O   GLU A  49      13.002   6.362  -9.378  1.00  0.00           O  
ATOM    399  CB  GLU A  49      14.829   3.668  -9.072  1.00  0.00           C  
ATOM    400  CG  GLU A  49      15.792   3.036  -8.078  1.00  0.00           C  
ATOM    401  CD  GLU A  49      17.063   2.512  -8.727  1.00  0.00           C  
ATOM    402  OE1 GLU A  49      18.143   2.591  -8.097  1.00  0.00           O  
ATOM    403  OE2 GLU A  49      16.980   2.018  -9.873  1.00  0.00           O1-
ATOM    404  N   LEU A  50      11.896   4.441 -10.072  1.00  0.00           N  
ATOM    405  CA  LEU A  50      11.156   5.166 -11.099  1.00  0.00           C  
ATOM    406  C   LEU A  50      10.068   6.033 -10.474  1.00  0.00           C  
ATOM    407  O   LEU A  50       9.872   7.180 -10.882  1.00  0.00           O  
ATOM    408  CB  LEU A  50      10.534   4.190 -12.101  1.00  0.00           C  
ATOM    409  CG  LEU A  50      11.505   3.477 -13.043  1.00  0.00           C  
ATOM    410  CD1 LEU A  50      10.780   2.384 -13.824  1.00  0.00           C  
ATOM    411  CD2 LEU A  50      12.158   4.475 -13.993  1.00  0.00           C  
ATOM    412  N   ILE A  51       9.447   5.520  -9.403  1.00  0.00           N  
ATOM    413  CA  ILE A  51       8.362   6.262  -8.769  1.00  0.00           C  
ATOM    414  C   ILE A  51       8.932   7.452  -8.002  1.00  0.00           C  
ATOM    415  O   ILE A  51       8.341   8.535  -7.994  1.00  0.00           O  
ATOM    416  CB  ILE A  51       7.537   5.360  -7.826  1.00  0.00           C  
ATOM    417  CG1 ILE A  51       6.654   4.404  -8.636  1.00  0.00           C  
ATOM    418  CG2 ILE A  51       6.691   6.209  -6.871  1.00  0.00           C  
ATOM    419  CD1 ILE A  51       5.530   5.094  -9.398  1.00  0.00           C  
ATOM    420  N   ALA A  52      10.137   7.224  -7.314  1.00  0.00           N  
ATOM    421  CA  ALA A  52      10.738   8.337  -6.583  1.00  0.00           C  
ATOM    422  C   ALA A  52      11.015   9.516  -7.510  1.00  0.00           C  
ATOM    423  O   ALA A  52      10.802  10.672  -7.136  1.00  0.00           O  
ATOM    424  CB  ALA A  52      12.028   7.888  -5.899  1.00  0.00           C  
ATOM    425  N   ASP A  53      11.364   9.213  -8.695  1.00  0.00           N  
ATOM    426  CA  ASP A  53      11.658  10.255  -9.674  1.00  0.00           C  
ATOM    427  C   ASP A  53      10.372  10.856 -10.238  1.00  0.00           C  
ATOM    428  O   ASP A  53      10.334  12.037 -10.586  1.00  0.00           O  
ATOM    429  CB  ASP A  53      12.521   9.699 -10.808  1.00  0.00           C  
ATOM    430  CG  ASP A  53      13.989   9.590 -10.438  1.00  0.00           C  
ATOM    431  OD1 ASP A  53      14.477  10.411  -9.632  1.00  0.00           O  
ATOM    432  OD2 ASP A  53      14.666   8.677 -10.960  1.00  0.00           O1-
ATOM    433  N   LEU A  54       9.259  10.091 -10.007  1.00  0.00           N  
ATOM    434  CA  LEU A  54       8.004  10.535 -10.602  1.00  0.00           C  
ATOM    435  C   LEU A  54       7.131  11.239  -9.567  1.00  0.00           C  
ATOM    436  O   LEU A  54       6.127  11.863  -9.917  1.00  0.00           O  
ATOM    437  CB  LEU A  54       7.246   9.350 -11.204  1.00  0.00           C  
ATOM    438  CG  LEU A  54       7.814   8.769 -12.500  1.00  0.00           C  
ATOM    439  CD1 LEU A  54       7.081   7.485 -12.872  1.00  0.00           C  
ATOM    440  CD2 LEU A  54       7.722   9.790 -13.629  1.00  0.00           C  
ATOM    441  N   ALA A  55       7.522  11.208  -8.321  1.00  0.00           N  
ATOM    442  CA  ALA A  55       6.749  11.861  -7.268  1.00  0.00           C  
ATOM    443  C   ALA A  55       6.494  13.328  -7.603  1.00  0.00           C  
ATOM    444  O   ALA A  55       5.413  13.855  -7.328  1.00  0.00           O  
ATOM    445  CB  ALA A  55       7.469  11.743  -5.927  1.00  0.00           C  
ATOM    446  N   ASP A  56       7.563  13.900  -8.225  1.00  0.00           N  
ATOM    447  CA  ASP A  56       7.398  15.292  -8.632  1.00  0.00           C  
ATOM    448  C   ASP A  56       6.299  15.431  -9.682  1.00  0.00           C  
ATOM    449  O   ASP A  56       5.556  16.415  -9.684  1.00  0.00           O  
ATOM    450  CB  ASP A  56       8.716  15.854  -9.171  1.00  0.00           C  
ATOM    451  CG  ASP A  56       9.728  16.145  -8.077  1.00  0.00           C  
ATOM    452  OD1 ASP A  56       9.328  16.317  -6.906  1.00  0.00           O  
ATOM    453  OD2 ASP A  56      10.936  16.206  -8.390  1.00  0.00           O1-
ATOM    454  N   LEU A  57       6.138  14.397 -10.505  1.00  0.00           N  
ATOM    455  CA  LEU A  57       5.123  14.411 -11.552  1.00  0.00           C  
ATOM    456  C   LEU A  57       3.723  14.348 -10.952  1.00  0.00           C  
ATOM    457  O   LEU A  57       2.826  15.080 -11.379  1.00  0.00           O  
ATOM    458  CB  LEU A  57       5.331  13.241 -12.517  1.00  0.00           C  
ATOM    459  CG  LEU A  57       6.536  13.341 -13.455  1.00  0.00           C  
ATOM    460  CD1 LEU A  57       6.755  12.018 -14.179  1.00  0.00           C  
ATOM    461  CD2 LEU A  57       6.343  14.478 -14.453  1.00  0.00           C  
ATOM    462  N   ILE A  58       3.631  13.537  -9.951  1.00  0.00           N  
ATOM    463  CA  ILE A  58       2.349  13.389  -9.269  1.00  0.00           C  
ATOM    464  C   ILE A  58       1.977  14.703  -8.583  1.00  0.00           C  
ATOM    465  O   ILE A  58       0.826  15.140  -8.651  1.00  0.00           O  
ATOM    466  CB  ILE A  58       2.386  12.238  -8.239  1.00  0.00           C  
ATOM    467  CG1 ILE A  58       2.559  10.891  -8.951  1.00  0.00           C  
ATOM    468  CG2 ILE A  58       1.119  12.244  -7.378  1.00  0.00           C  
ATOM    469  CD1 ILE A  58       2.785   9.718  -8.007  1.00  0.00           C  
ATOM    470  N   GLU A  59       3.032  15.318  -8.031  1.00  0.00           N  
ATOM    471  CA  GLU A  59       2.780  16.587  -7.353  1.00  0.00           C  
ATOM    472  C   GLU A  59       2.365  17.669  -8.346  1.00  0.00           C  
ATOM    473  O   GLU A  59       1.456  18.456  -8.070  1.00  0.00           O  
ATOM    474  CB  GLU A  59       4.019  17.035  -6.573  1.00  0.00           C  
ATOM    475  CG  GLU A  59       3.778  18.240  -5.675  1.00  0.00           C  
ATOM    476  CD  GLU A  59       4.986  18.610  -4.829  1.00  0.00           C  
ATOM    477  OE1 GLU A  59       4.937  19.638  -4.118  1.00  0.00           O  
ATOM    478  OE2 GLU A  59       5.990  17.866  -4.881  1.00  0.00           O1-
ATOM    479  N   ILE A  60       2.924  17.700  -9.504  1.00  0.00           N  
ATOM    480  CA  ILE A  60       2.575  18.674 -10.532  1.00  0.00           C  
ATOM    481  C   ILE A  60       1.152  18.416 -11.026  1.00  0.00           C  
ATOM    482  O   ILE A  60       0.357  19.348 -11.160  1.00  0.00           O  
ATOM    483  CB  ILE A  60       3.569  18.630 -11.714  1.00  0.00           C  
ATOM    484  CG1 ILE A  60       4.961  19.080 -11.257  1.00  0.00           C  
ATOM    485  CG2 ILE A  60       3.068  19.495 -12.874  1.00  0.00           C  
ATOM    486  CD1 ILE A  60       6.063  18.811 -12.273  1.00  0.00           C  
ATOM    487  N   ALA A  61       0.919  17.123 -11.245  1.00  0.00           N  
ATOM    488  CA  ALA A  61      -0.423  16.769 -11.701  1.00  0.00           C  
ATOM    489  C   ALA A  61      -1.480  17.221 -10.697  1.00  0.00           C  
ATOM    490  O   ALA A  61      -2.526  17.748 -11.085  1.00  0.00           O  
ATOM    491  CB  ALA A  61      -0.525  15.263 -11.934  1.00  0.00           C  
ATOM    492  N   ARG A  62      -1.144  17.133  -9.431  1.00  0.00           N  
ATOM    493  CA  ARG A  62      -2.078  17.513  -8.376  1.00  0.00           C  
ATOM    494  C   ARG A  62      -2.244  19.028  -8.311  1.00  0.00           C  
ATOM    495  O   ARG A  62      -3.269  19.526  -7.842  1.00  0.00           O  
ATOM    496  CB  ARG A  62      -1.606  16.979  -7.022  1.00  0.00           C  
ATOM    497  CG  ARG A  62      -1.852  15.491  -6.828  1.00  0.00           C  
ATOM    498  CD  ARG A  62      -1.464  15.033  -5.429  1.00  0.00           C  
ATOM    499  NE  ARG A  62      -1.656  13.596  -5.258  1.00  0.00           N  
ATOM    500  CZ  ARG A  62      -1.307  12.907  -4.176  1.00  0.00           C  
ATOM    501  NH1 ARG A  62      -0.737  13.514  -3.141  1.00  0.00           N1+
ATOM    502  NH2 ARG A  62      -1.529  11.601  -4.127  1.00  0.00           N  
ATOM    503  N   SER A  63      -1.280  19.703  -8.764  1.00  0.00           N  
ATOM    504  CA  SER A  63      -1.293  21.158  -8.667  1.00  0.00           C  
ATOM    505  C   SER A  63      -2.028  21.785  -9.847  1.00  0.00           C  
ATOM    506  O   SER A  63      -2.291  22.989  -9.853  1.00  0.00           O  
ATOM    507  CB  SER A  63       0.134  21.704  -8.597  1.00  0.00           C  
ATOM    508  OG  SER A  63       0.773  21.605  -9.858  1.00  0.00           O  
ATOM    509  N   LEU A  64      -2.385  20.902 -10.825  1.00  0.00           N  
ATOM    510  CA  LEU A  64      -3.103  21.399 -11.994  1.00  0.00           C  
ATOM    511  C   LEU A  64      -4.537  21.771 -11.634  1.00  0.00           C  
ATOM    512  O   LEU A  64      -5.164  21.111 -10.802  1.00  0.00           O  
ATOM    513  CB  LEU A  64      -3.101  20.351 -13.111  1.00  0.00           C  
ATOM    514  CG  LEU A  64      -1.766  20.119 -13.820  1.00  0.00           C  
ATOM    515  CD1 LEU A  64      -1.840  18.871 -14.693  1.00  0.00           C  
ATOM    516  CD2 LEU A  64      -1.384  21.338 -14.652  1.00  0.00           C  
ATOM    517  N   GLU A  65      -4.792  23.031 -11.842  1.00  0.00           N  
ATOM    518  CA  GLU A  65      -6.152  23.498 -11.587  1.00  0.00           C  
ATOM    519  C   GLU A  65      -7.136  22.903 -12.590  1.00  0.00           C  
ATOM    520  O   GLU A  65      -7.717  23.626 -13.402  1.00  0.00           O  
ATOM    521  CB  GLU A  65      -6.214  25.027 -11.634  1.00  0.00           C  
ATOM    522  CG  GLU A  65      -5.402  25.709 -10.542  1.00  0.00           C  
ATOM    523  CD  GLU A  65      -5.571  27.220 -10.523  1.00  0.00           C  
ATOM    524  OE1 GLU A  65      -5.731  27.799  -9.425  1.00  0.00           O  
ATOM    525  OE2 GLU A  65      -5.544  27.828 -11.616  1.00  0.00           O1-
ATOM    526  N   THR A  66      -7.113  21.586 -12.819  1.00  0.00           N  
ATOM    527  CA  THR A  66      -8.036  20.840 -13.666  1.00  0.00           C  
ATOM    528  C   THR A  66      -9.023  20.041 -12.819  1.00  0.00           C  
ATOM    529  O   THR A  66      -9.028  20.154 -11.592  1.00  0.00           O  
ATOM    530  CB  THR A  66      -7.280  19.888 -14.613  1.00  0.00           C  
ATOM    531  CG2 THR A  66      -6.576  18.782 -13.833  1.00  0.00           C  
ATOM    532  OG1 THR A  66      -8.211  19.296 -15.528  1.00  0.00           O  
ATOM    533  N   THR A  67     -10.025  19.410 -13.511  1.00  0.00           N  
ATOM    534  CA  THR A  67     -11.010  18.646 -12.753  1.00  0.00           C  
ATOM    535  C   THR A  67     -10.345  17.484 -12.021  1.00  0.00           C  
ATOM    536  O   THR A  67      -9.317  16.970 -12.464  1.00  0.00           O  
ATOM    537  CB  THR A  67     -12.125  18.109 -13.669  1.00  0.00           C  
ATOM    538  CG2 THR A  67     -12.839  19.246 -14.391  1.00  0.00           C  
ATOM    539  OG1 THR A  67     -11.553  17.225 -14.641  1.00  0.00           O  
ATOM    540  N   PRO A  68     -10.683  17.229 -10.822  1.00  0.00           N  
ATOM    541  CA  PRO A  68     -10.151  16.086 -10.076  1.00  0.00           C  
ATOM    542  C   PRO A  68     -10.092  14.811 -10.915  1.00  0.00           C  
ATOM    543  O   PRO A  68      -9.163  14.013 -10.764  1.00  0.00           O  
ATOM    544  CB  PRO A  68     -11.140  15.931  -8.917  1.00  0.00           C  
ATOM    545  CG  PRO A  68     -11.694  17.303  -8.701  1.00  0.00           C  
ATOM    546  CD  PRO A  68     -11.776  17.998 -10.030  1.00  0.00           C  
ATOM    547  N   ASP A  69     -11.057  14.643 -11.781  1.00  0.00           N  
ATOM    548  CA  ASP A  69     -11.069  13.478 -12.660  1.00  0.00           C  
ATOM    549  C   ASP A  69      -9.862  13.483 -13.595  1.00  0.00           C  
ATOM    550  O   ASP A  69      -9.236  12.444 -13.816  1.00  0.00           O  
ATOM    551  CB  ASP A  69     -12.364  13.433 -13.474  1.00  0.00           C  
ATOM    552  CG  ASP A  69     -13.563  12.989 -12.654  1.00  0.00           C  
ATOM    553  OD1 ASP A  69     -13.466  11.975 -11.931  1.00  0.00           O  
ATOM    554  OD2 ASP A  69     -14.616  13.659 -12.736  1.00  0.00           O1-
ATOM    555  N   ASP A  70      -9.539  14.646 -14.099  1.00  0.00           N  
ATOM    556  CA  ASP A  70      -8.392  14.771 -14.991  1.00  0.00           C  
ATOM    557  C   ASP A  70      -7.082  14.553 -14.236  1.00  0.00           C  
ATOM    558  O   ASP A  70      -6.172  13.891 -14.739  1.00  0.00           O  
ATOM    559  CB  ASP A  70      -8.386  16.142 -15.669  1.00  0.00           C  
ATOM    560  CG  ASP A  70      -9.461  16.282 -16.733  1.00  0.00           C  
ATOM    561  OD1 ASP A  70      -9.910  15.254 -17.286  1.00  0.00           O  
ATOM    562  OD2 ASP A  70      -9.860  17.431 -17.024  1.00  0.00           O1-
ATOM    563  N   GLN A  71      -7.091  15.050 -12.982  1.00  0.00           N  
ATOM    564  CA  GLN A  71      -5.915  14.853 -12.141  1.00  0.00           C  
ATOM    565  C   GLN A  71      -5.684  13.372 -11.857  1.00  0.00           C  
ATOM    566  O   GLN A  71      -4.560  12.879 -11.976  1.00  0.00           O  
ATOM    567  CB  GLN A  71      -6.060  15.623 -10.827  1.00  0.00           C  
ATOM    568  CG  GLN A  71      -6.007  17.136 -10.993  1.00  0.00           C  
ATOM    569  CD  GLN A  71      -6.341  17.878  -9.712  1.00  0.00           C  
ATOM    570  NE2 GLN A  71      -6.254  19.204  -9.755  1.00  0.00           N  
ATOM    571  OE1 GLN A  71      -6.674  17.266  -8.693  1.00  0.00           O  
ATOM    572  N   MET A  72      -6.866  12.684 -11.442  1.00  0.00           N  
ATOM    573  CA  MET A  72      -6.769  11.270 -11.093  1.00  0.00           C  
ATOM    574  C   MET A  72      -6.380  10.433 -12.308  1.00  0.00           C  
ATOM    575  O   MET A  72      -5.602   9.485 -12.190  1.00  0.00           O  
ATOM    576  CB  MET A  72      -8.093  10.767 -10.514  1.00  0.00           C  
ATOM    577  CG  MET A  72      -8.399  11.305  -9.126  1.00  0.00           C  
ATOM    578  SD  MET A  72      -7.055  10.958  -7.925  1.00  0.00           S  
ATOM    579  CE  MET A  72      -7.401   9.216  -7.553  1.00  0.00           C  
ATOM    580  N   SER A  73      -6.843  10.882 -13.459  1.00  0.00           N  
ATOM    581  CA  SER A  73      -6.521  10.158 -14.685  1.00  0.00           C  
ATOM    582  C   SER A  73      -5.047  10.313 -15.047  1.00  0.00           C  
ATOM    583  O   SER A  73      -4.390   9.340 -15.422  1.00  0.00           O  
ATOM    584  CB  SER A  73      -7.393  10.649 -15.841  1.00  0.00           C  
ATOM    585  OG  SER A  73      -8.755  10.332 -15.614  1.00  0.00           O  
ATOM    586  N   LEU A  74      -4.483  11.485 -14.844  1.00  0.00           N  
ATOM    587  CA  LEU A  74      -3.082  11.743 -15.157  1.00  0.00           C  
ATOM    588  C   LEU A  74      -2.162  10.977 -14.212  1.00  0.00           C  
ATOM    589  O   LEU A  74      -1.188  10.362 -14.651  1.00  0.00           O  
ATOM    590  CB  LEU A  74      -2.781  13.243 -15.075  1.00  0.00           C  
ATOM    591  CG  LEU A  74      -3.303  14.102 -16.229  1.00  0.00           C  
ATOM    592  CD1 LEU A  74      -3.196  15.582 -15.876  1.00  0.00           C  
ATOM    593  CD2 LEU A  74      -2.537  13.796 -17.511  1.00  0.00           C  
ATOM    594  N   ILE A  75      -2.565  11.043 -13.021  1.00  0.00           N  
ATOM    595  CA  ILE A  75      -1.786  10.323 -12.019  1.00  0.00           C  
ATOM    596  C   ILE A  75      -1.822   8.826 -12.316  1.00  0.00           C  
ATOM    597  O   ILE A  75      -0.788   8.155 -12.279  1.00  0.00           O  
ATOM    598  CB  ILE A  75      -2.308  10.599 -10.591  1.00  0.00           C  
ATOM    599  CG1 ILE A  75      -2.092  12.070 -10.218  1.00  0.00           C  
ATOM    600  CG2 ILE A  75      -1.629   9.671  -9.579  1.00  0.00           C  
ATOM    601  CD1 ILE A  75      -2.788  12.491  -8.931  1.00  0.00           C  
ATOM    602  N   SER A  76      -2.976   8.333 -12.618  1.00  0.00           N  
ATOM    603  CA  SER A  76      -3.137   6.919 -12.940  1.00  0.00           C  
ATOM    604  C   SER A  76      -2.295   6.527 -14.150  1.00  0.00           C  
ATOM    605  O   SER A  76      -1.631   5.489 -14.139  1.00  0.00           O  
ATOM    606  CB  SER A  76      -4.607   6.593 -13.205  1.00  0.00           C  
ATOM    607  OG  SER A  76      -4.773   5.216 -13.492  1.00  0.00           O  
ATOM    608  N   TYR A  77      -2.324   7.370 -15.134  1.00  0.00           N  
ATOM    609  CA  TYR A  77      -1.563   7.081 -16.344  1.00  0.00           C  
ATOM    610  C   TYR A  77      -0.072   6.990 -16.043  1.00  0.00           C  
ATOM    611  O   TYR A  77       0.613   6.088 -16.531  1.00  0.00           O  
ATOM    612  CB  TYR A  77      -1.816   8.155 -17.408  1.00  0.00           C  
ATOM    613  CG  TYR A  77      -3.126   7.989 -18.139  1.00  0.00           C  
ATOM    614  CD1 TYR A  77      -3.440   6.794 -18.782  1.00  0.00           C  
ATOM    615  CD2 TYR A  77      -4.051   9.025 -18.189  1.00  0.00           C  
ATOM    616  CE1 TYR A  77      -4.645   6.636 -19.459  1.00  0.00           C  
ATOM    617  CE2 TYR A  77      -5.259   8.880 -18.862  1.00  0.00           C  
ATOM    618  CZ  TYR A  77      -5.547   7.683 -19.494  1.00  0.00           C  
ATOM    619  OH  TYR A  77      -6.741   7.533 -20.163  1.00  0.00           O  
ATOM    620  N   VAL A  78       0.368   7.917 -15.229  1.00  0.00           N  
ATOM    621  CA  VAL A  78       1.788   7.953 -14.893  1.00  0.00           C  
ATOM    622  C   VAL A  78       2.170   6.690 -14.125  1.00  0.00           C  
ATOM    623  O   VAL A  78       3.159   6.031 -14.454  1.00  0.00           O  
ATOM    624  CB  VAL A  78       2.144   9.208 -14.066  1.00  0.00           C  
ATOM    625  CG1 VAL A  78       3.582   9.130 -13.558  1.00  0.00           C  
ATOM    626  CG2 VAL A  78       1.936  10.473 -14.898  1.00  0.00           C  
ATOM    627  N   ILE A  79       1.371   6.256 -13.191  1.00  0.00           N  
ATOM    628  CA  ILE A  79       1.645   5.094 -12.354  1.00  0.00           C  
ATOM    629  C   ILE A  79       1.613   3.826 -13.205  1.00  0.00           C  
ATOM    630  O   ILE A  79       2.499   2.976 -13.096  1.00  0.00           O  
ATOM    631  CB  ILE A  79       0.634   4.984 -11.190  1.00  0.00           C  
ATOM    632  CG1 ILE A  79       0.814   6.154 -10.215  1.00  0.00           C  
ATOM    633  CG2 ILE A  79       0.786   3.642 -10.469  1.00  0.00           C  
ATOM    634  CD1 ILE A  79      -0.244   6.216  -9.123  1.00  0.00           C  
ATOM    635  N   LYS A  80       0.605   3.768 -14.035  1.00  0.00           N  
ATOM    636  CA  LYS A  80       0.482   2.603 -14.906  1.00  0.00           C  
ATOM    637  C   LYS A  80       1.664   2.506 -15.865  1.00  0.00           C  
ATOM    638  O   LYS A  80       2.174   1.412 -16.120  1.00  0.00           O  
ATOM    639  CB  LYS A  80      -0.829   2.659 -15.695  1.00  0.00           C  
ATOM    640  CG  LYS A  80      -2.063   2.321 -14.870  1.00  0.00           C  
ATOM    641  CD  LYS A  80      -3.325   2.334 -15.723  1.00  0.00           C  
ATOM    642  CE  LYS A  80      -4.563   2.025 -14.893  1.00  0.00           C  
ATOM    643  NZ  LYS A  80      -5.810   2.094 -15.712  1.00  0.00           N1+
ATOM    644  N   ALA A  81       2.138   3.637 -16.357  1.00  0.00           N  
ATOM    645  CA  ALA A  81       3.256   3.669 -17.296  1.00  0.00           C  
ATOM    646  C   ALA A  81       4.540   3.172 -16.638  1.00  0.00           C  
ATOM    647  O   ALA A  81       5.271   2.366 -17.219  1.00  0.00           O  
ATOM    648  CB  ALA A  81       3.452   5.083 -17.839  1.00  0.00           C  
ATOM    649  N   VAL A  82       4.684   3.605 -15.434  1.00  0.00           N  
ATOM    650  CA  VAL A  82       5.890   3.224 -14.709  1.00  0.00           C  
ATOM    651  C   VAL A  82       5.846   1.734 -14.377  1.00  0.00           C  
ATOM    652  O   VAL A  82       6.844   1.026 -14.534  1.00  0.00           O  
ATOM    653  CB  VAL A  82       6.061   4.053 -13.417  1.00  0.00           C  
ATOM    654  CG1 VAL A  82       7.272   3.567 -12.619  1.00  0.00           C  
ATOM    655  CG2 VAL A  82       6.199   5.538 -13.750  1.00  0.00           C  
ATOM    656  N   LYS A  83       4.682   1.274 -13.965  1.00  0.00           N  
ATOM    657  CA  LYS A  83       4.509  -0.136 -13.630  1.00  0.00           C  
ATOM    658  C   LYS A  83       4.767  -1.025 -14.843  1.00  0.00           C  
ATOM    659  O   LYS A  83       5.436  -2.055 -14.733  1.00  0.00           O  
ATOM    660  CB  LYS A  83       3.103  -0.390 -13.084  1.00  0.00           C  
ATOM    661  CG  LYS A  83       2.910  -1.779 -12.493  1.00  0.00           C  
ATOM    662  CD  LYS A  83       1.539  -1.925 -11.845  1.00  0.00           C  
ATOM    663  CE  LYS A  83       1.328  -3.328 -11.290  1.00  0.00           C  
ATOM    664  NZ  LYS A  83      -0.024  -3.482 -10.676  1.00  0.00           N1+
ATOM    665  N   GLN A  84       4.243  -0.634 -15.920  1.00  0.00           N  
ATOM    666  CA  GLN A  84       4.391  -1.412 -17.144  1.00  0.00           C  
ATOM    667  C   GLN A  84       5.845  -1.439 -17.608  1.00  0.00           C  
ATOM    668  O   GLN A  84       6.348  -2.481 -18.033  1.00  0.00           O  
ATOM    669  CB  GLN A  84       3.498  -0.850 -18.251  1.00  0.00           C  
ATOM    670  CG  GLN A  84       3.456  -1.712 -19.506  1.00  0.00           C  
ATOM    671  CD  GLN A  84       2.438  -1.227 -20.520  1.00  0.00           C  
ATOM    672  NE2 GLN A  84       2.228  -2.010 -21.572  1.00  0.00           N  
ATOM    673  OE1 GLN A  84       1.843  -0.156 -20.356  1.00  0.00           O  
ATOM    674  N   TRP A  85       6.404  -0.288 -17.557  1.00  0.00           N  
ATOM    675  CA  TRP A  85       7.805  -0.217 -17.963  1.00  0.00           C  
ATOM    676  C   TRP A  85       8.683  -1.048 -17.035  1.00  0.00           C  
ATOM    677  O   TRP A  85       9.555  -1.789 -17.494  1.00  0.00           O  
ATOM    678  CB  TRP A  85       8.287   1.236 -17.977  1.00  0.00           C  
ATOM    679  CG  TRP A  85       9.530   1.457 -18.785  1.00  0.00           C  
ATOM    680  CD1 TRP A  85      10.815   1.175 -18.413  1.00  0.00           C  
ATOM    681  CD2 TRP A  85       9.606   2.012 -20.102  1.00  0.00           C  
ATOM    682  CE2 TRP A  85      10.970   2.035 -20.468  1.00  0.00           C  
ATOM    683  CE3 TRP A  85       8.652   2.490 -21.009  1.00  0.00           C  
ATOM    684  NE1 TRP A  85      11.686   1.521 -19.421  1.00  0.00           N  
ATOM    685  CZ2 TRP A  85      11.403   2.520 -21.704  1.00  0.00           C  
ATOM    686  CZ3 TRP A  85       9.085   2.971 -22.240  1.00  0.00           C  
ATOM    687  CH2 TRP A  85      10.448   2.982 -22.573  1.00  0.00           C  
ATOM    688  N   ALA A  86       8.539  -0.925 -15.805  1.00  0.00           N  
ATOM    689  CA  ALA A  86       9.305  -1.692 -14.827  1.00  0.00           C  
ATOM    690  C   ALA A  86       9.096  -3.192 -15.020  1.00  0.00           C  
ATOM    691  O   ALA A  86      10.026  -3.983 -14.846  1.00  0.00           O  
ATOM    692  CB  ALA A  86       8.917  -1.283 -13.409  1.00  0.00           C  
ATOM    693  N   SER A  87       7.905  -3.570 -15.433  1.00  0.00           N  
ATOM    694  CA  SER A  87       7.568  -4.981 -15.578  1.00  0.00           C  
ATOM    695  C   SER A  87       7.994  -5.515 -16.942  1.00  0.00           C  
ATOM    696  O   SER A  87       8.370  -6.682 -17.067  1.00  0.00           O  
ATOM    697  CB  SER A  87       6.067  -5.197 -15.383  1.00  0.00           C  
ATOM    698  OG  SER A  87       5.671  -4.834 -14.071  1.00  0.00           O  
ATOM    699  N   ASN A  88       7.975  -4.682 -17.877  1.00  0.00           N  
ATOM    700  CA  ASN A  88       8.305  -5.081 -19.241  1.00  0.00           C  
ATOM    701  C   ASN A  88       8.971  -3.946 -20.013  1.00  0.00           C  
ATOM    702  O   ASN A  88       8.338  -3.304 -20.852  1.00  0.00           O  
ATOM    703  CB  ASN A  88       7.052  -5.560 -19.979  1.00  0.00           C  
ATOM    704  CG  ASN A  88       6.533  -6.882 -19.449  1.00  0.00           C  
ATOM    705  ND2 ASN A  88       5.214  -7.033 -19.422  1.00  0.00           N  
ATOM    706  OD1 ASN A  88       7.310  -7.760 -19.065  1.00  0.00           O  
ATOM    707  N   PRO A  89      10.211  -3.659 -19.729  1.00  0.00           N  
ATOM    708  CA  PRO A  89      10.841  -2.527 -20.414  1.00  0.00           C  
ATOM    709  C   PRO A  89      10.941  -2.734 -21.924  1.00  0.00           C  
ATOM    710  O   PRO A  89      11.018  -3.874 -22.391  1.00  0.00           O  
ATOM    711  CB  PRO A  89      12.231  -2.458 -19.779  1.00  0.00           C  
ATOM    712  CG  PRO A  89      12.427  -3.797 -19.144  1.00  0.00           C  
ATOM    713  CD  PRO A  89      11.082  -4.439 -18.958  1.00  0.00           C  
ATOM    714  N   PRO A  90      10.502  -1.764 -22.754  1.00  0.00           N  
ATOM    715  CA  PRO A  90      10.669  -1.979 -24.193  1.00  0.00           C  
ATOM    716  C   PRO A  90      12.110  -2.307 -24.578  1.00  0.00           C  
ATOM    717  O   PRO A  90      13.046  -1.910 -23.878  1.00  0.00           O  
ATOM    718  CB  PRO A  90      10.233  -0.644 -24.802  1.00  0.00           C  
ATOM    719  CG  PRO A  90      10.076   0.276 -23.634  1.00  0.00           C  
ATOM    720  CD  PRO A  90      10.197  -0.531 -22.373  1.00  0.00           C  
ATOM    721  N   PRO A  91      12.246  -3.386 -25.496  1.00  0.00           N  
ATOM    722  CA  PRO A  91      13.595  -3.731 -25.954  1.00  0.00           C  
ATOM    723  C   PRO A  91      14.432  -2.502 -26.298  1.00  0.00           C  
ATOM    724  O   PRO A  91      13.883  -1.442 -26.605  1.00  0.00           O  
ATOM    725  CB  PRO A  91      13.337  -4.584 -27.198  1.00  0.00           C  
ATOM    726  CG  PRO A  91      11.866  -4.477 -27.438  1.00  0.00           C  
ATOM    727  CD  PRO A  91      11.249  -3.729 -26.291  1.00  0.00           C  
TER   
END
