# Supplementary material for: Scaffolding protein functional sites using deep learning
Source: Science. Author manuscript; Available in PMC 2022 Oct 31. (PMC9621694; doi:10.1126/science.abn2100)
Supplement: Data S1 [file NIHMS1830590-supplement-Data_S1.zip › rsvf-ii_118_RF.pdb]

ATOM      1  N   PRO A   1       5.146   0.919 -22.217  1.00  0.00           N  
ATOM      2  CA  PRO A   1       5.469   2.335 -22.148  1.00  0.00           C  
ATOM      3  C   PRO A   1       4.497   3.207 -22.934  1.00  0.00           C  
ATOM      4  O   PRO A   1       4.511   4.433 -22.793  1.00  0.00           O  
ATOM      5  CB  PRO A   1       6.859   2.388 -22.784  1.00  0.00           C  
ATOM      6  CG  PRO A   1       6.800   1.307 -23.830  1.00  0.00           C  
ATOM      7  CD  PRO A   1       5.989   0.196 -23.176  1.00  0.00           C  
ATOM      8 1H   PRO A   1       4.290   0.712 -21.818  1.00  0.00           H  
ATOM      9 2H   PRO A   1       5.744   0.819 -21.097  1.00  0.00           H  
ATOM     10  HA  PRO A   1       5.504   2.644 -21.092  1.00  0.00           H  
ATOM     11 1HB  PRO A   1       7.046   3.386 -23.207  1.00  0.00           H  
ATOM     12 2HB  PRO A   1       7.629   2.208 -22.021  1.00  0.00           H  
ATOM     13 1HG  PRO A   1       6.330   1.693 -24.747  1.00  0.00           H  
ATOM     14 2HG  PRO A   1       7.815   0.989 -24.105  1.00  0.00           H  
ATOM     15 1HD  PRO A   1       5.362  -0.320 -23.917  1.00  0.00           H  
ATOM     16 2HD  PRO A   1       6.647  -0.506 -22.640  1.00  0.00           H  
ATOM     17  N   LYS A   2       3.618   2.588 -23.734  1.00  0.00           N  
ATOM     18  CA  LYS A   2       2.639   3.340 -24.538  1.00  0.00           C  
ATOM     19  C   LYS A   2       1.801   4.264 -23.661  1.00  0.00           C  
ATOM     20  O   LYS A   2       1.415   5.356 -24.073  1.00  0.00           O  
ATOM     21  CB  LYS A   2       1.731   2.403 -25.329  1.00  0.00           C  
ATOM     22  CG  LYS A   2       0.751   3.121 -26.253  1.00  0.00           C  
ATOM     23  CD  LYS A   2      -0.054   2.129 -27.089  1.00  0.00           C  
ATOM     24  CE  LYS A   2      -1.043   2.843 -28.001  1.00  0.00           C  
ATOM     25  NZ  LYS A   2      -1.826   1.884 -28.831  1.00  0.00           N1+
ATOM     26  H   LYS A   2       3.624   1.582 -23.812  1.00  0.00           H  
ATOM     27  HA  LYS A   2       3.184   3.965 -25.248  1.00  0.00           H  
ATOM     28 1HB  LYS A   2       2.336   1.728 -25.933  1.00  0.00           H  
ATOM     29 2HB  LYS A   2       1.147   1.794 -24.635  1.00  0.00           H  
ATOM     30 1HG  LYS A   2       0.062   3.723 -25.652  1.00  0.00           H  
ATOM     31 2HG  LYS A   2       1.300   3.786 -26.918  1.00  0.00           H  
ATOM     32 1HD  LYS A   2       0.624   1.529 -27.698  1.00  0.00           H  
ATOM     33 2HD  LYS A   2      -0.606   1.462 -26.425  1.00  0.00           H  
ATOM     34 1HE  LYS A   2      -1.730   3.429 -27.391  1.00  0.00           H  
ATOM     35 2HE  LYS A   2      -0.496   3.518 -28.661  1.00  0.00           H  
ATOM     36 1HZ  LYS A   2      -2.469   2.394 -29.421  1.00  0.00           H  
ATOM     37 2HZ  LYS A   2      -1.195   1.346 -29.408  1.00  0.00           H  
ATOM     38 3HZ  LYS A   2      -2.345   1.260 -28.229  1.00  0.00           H  
ATOM     39  N   GLU A   3       1.527   3.819 -22.447  1.00  0.00           N  
ATOM     40  CA  GLU A   3       0.738   4.586 -21.511  1.00  0.00           C  
ATOM     41  C   GLU A   3       1.451   5.913 -21.173  1.00  0.00           C  
ATOM     42  O   GLU A   3       0.790   6.914 -20.903  1.00  0.00           O  
ATOM     43  CB  GLU A   3       0.482   3.737 -20.270  1.00  0.00           C  
ATOM     44  CG  GLU A   3      -0.419   2.511 -20.499  1.00  0.00           C  
ATOM     45  CD  GLU A   3      -1.858   2.790 -20.870  1.00  0.00           C  
ATOM     46  OE1 GLU A   3      -2.526   3.483 -20.148  1.00  0.00           O  
ATOM     47  OE2 GLU A   3      -2.281   2.303 -21.892  1.00  0.00           O1-
ATOM     48  H   GLU A   3       1.875   2.913 -22.168  1.00  0.00           H  
ATOM     49  HA  GLU A   3      -0.219   4.818 -21.972  1.00  0.00           H  
ATOM     50 1HB  GLU A   3       1.415   3.341 -19.921  1.00  0.00           H  
ATOM     51 2HB  GLU A   3       0.053   4.347 -19.474  1.00  0.00           H  
ATOM     52 1HG  GLU A   3       0.027   1.934 -21.304  1.00  0.00           H  
ATOM     53 2HG  GLU A   3      -0.393   1.899 -19.596  1.00  0.00           H  
ATOM     54  N   LEU A   4       2.795   5.937 -21.175  1.00  0.00           N  
ATOM     55  CA  LEU A   4       3.489   7.179 -20.869  1.00  0.00           C  
ATOM     56  C   LEU A   4       3.255   8.102 -22.052  1.00  0.00           C  
ATOM     57  O   LEU A   4       2.937   9.273 -21.871  1.00  0.00           O  
ATOM     58  CB  LEU A   4       4.992   6.980 -20.584  1.00  0.00           C  
ATOM     59  CG  LEU A   4       5.736   8.238 -20.147  1.00  0.00           C  
ATOM     60  CD1 LEU A   4       5.081   8.844 -18.902  1.00  0.00           C  
ATOM     61  CD2 LEU A   4       7.111   7.871 -19.800  1.00  0.00           C  
ATOM     62  H   LEU A   4       3.329   5.124 -21.449  1.00  0.00           H  
ATOM     63  HA  LEU A   4       3.040   7.625 -19.984  1.00  0.00           H  
ATOM     64 1HB  LEU A   4       5.113   6.257 -19.806  1.00  0.00           H  
ATOM     65 2HB  LEU A   4       5.471   6.601 -21.489  1.00  0.00           H  
ATOM     66  HG  LEU A   4       5.731   8.959 -20.950  1.00  0.00           H  
ATOM     67 1HD1 LEU A   4       5.643   9.732 -18.605  1.00  0.00           H  
ATOM     68 2HD1 LEU A   4       4.062   9.116 -19.124  1.00  0.00           H  
ATOM     69 3HD1 LEU A   4       5.091   8.118 -18.089  1.00  0.00           H  
ATOM     70 1HD2 LEU A   4       7.645   8.763 -19.490  1.00  0.00           H  
ATOM     71 2HD2 LEU A   4       7.095   7.151 -18.989  1.00  0.00           H  
ATOM     72 3HD2 LEU A   4       7.583   7.428 -20.667  1.00  0.00           H  
ATOM     73  N   ASP A   5       3.348   7.573 -23.283  1.00  0.00           N  
ATOM     74  CA  ASP A   5       3.081   8.445 -24.436  1.00  0.00           C  
ATOM     75  C   ASP A   5       1.667   9.016 -24.335  1.00  0.00           C  
ATOM     76  O   ASP A   5       1.435  10.187 -24.658  1.00  0.00           O  
ATOM     77  CB  ASP A   5       3.248   7.732 -25.787  1.00  0.00           C  
ATOM     78  CG  ASP A   5       4.706   7.485 -26.250  1.00  0.00           C  
ATOM     79  OD1 ASP A   5       5.624   8.068 -25.705  1.00  0.00           O  
ATOM     80  OD2 ASP A   5       4.890   6.731 -27.178  1.00  0.00           O1-
ATOM     81  H   ASP A   5       3.599   6.587 -23.384  1.00  0.00           H  
ATOM     82  HA  ASP A   5       3.787   9.273 -24.412  1.00  0.00           H  
ATOM     83 1HB  ASP A   5       2.741   6.768 -25.739  1.00  0.00           H  
ATOM     84 2HB  ASP A   5       2.739   8.315 -26.556  1.00  0.00           H  
ATOM     85  N   ASN A   6       0.720   8.206 -23.851  1.00  0.00           N  
ATOM     86  CA  ASN A   6      -0.634   8.707 -23.680  1.00  0.00           C  
ATOM     87  C   ASN A   6      -0.627   9.840 -22.642  1.00  0.00           C  
ATOM     88  O   ASN A   6      -1.285  10.865 -22.840  1.00  0.00           O  
ATOM     89  CB  ASN A   6      -1.575   7.600 -23.253  1.00  0.00           C  
ATOM     90  CG  ASN A   6      -1.889   6.595 -24.332  1.00  0.00           C  
ATOM     91  ND2 ASN A   6      -2.349   5.444 -23.912  1.00  0.00           N  
ATOM     92  OD1 ASN A   6      -1.725   6.843 -25.535  1.00  0.00           O  
ATOM     93  H   ASN A   6       0.949   7.234 -23.634  1.00  0.00           H  
ATOM     94  HA  ASN A   6      -0.977   9.123 -24.627  1.00  0.00           H  
ATOM     95 1HB  ASN A   6      -1.158   7.075 -22.409  1.00  0.00           H  
ATOM     96 2HB  ASN A   6      -2.509   8.047 -22.918  1.00  0.00           H  
ATOM     97 1HD2 ASN A   6      -2.583   4.722 -24.559  1.00  0.00           H  
ATOM     98 2HD2 ASN A   6      -2.470   5.285 -22.927  1.00  0.00           H  
ATOM     99  N   ALA A   7       0.161   9.687 -21.563  1.00  0.00           N  
ATOM    100  CA  ALA A   7       0.266  10.729 -20.538  1.00  0.00           C  
ATOM    101  C   ALA A   7       0.816  12.020 -21.132  1.00  0.00           C  
ATOM    102  O   ALA A   7       0.344  13.115 -20.806  1.00  0.00           O  
ATOM    103  CB  ALA A   7       1.176  10.293 -19.407  1.00  0.00           C  
ATOM    104  H   ALA A   7       0.671   8.812 -21.440  1.00  0.00           H  
ATOM    105  HA  ALA A   7      -0.735  10.916 -20.150  1.00  0.00           H  
ATOM    106 1HB  ALA A   7       1.226  11.066 -18.657  1.00  0.00           H  
ATOM    107 2HB  ALA A   7       0.822   9.390 -18.956  1.00  0.00           H  
ATOM    108 3HB  ALA A   7       2.156  10.127 -19.790  1.00  0.00           H  
ATOM    109  N   LEU A   8       1.787  11.886 -22.039  1.00  0.00           N  
ATOM    110  CA  LEU A   8       2.386  13.048 -22.679  1.00  0.00           C  
ATOM    111  C   LEU A   8       1.335  13.788 -23.479  1.00  0.00           C  
ATOM    112  O   LEU A   8       1.215  15.016 -23.388  1.00  0.00           O  
ATOM    113  CB  LEU A   8       3.538  12.635 -23.620  1.00  0.00           C  
ATOM    114  CG  LEU A   8       4.927  12.610 -23.026  1.00  0.00           C  
ATOM    115  CD1 LEU A   8       5.145  13.906 -22.367  1.00  0.00           C  
ATOM    116  CD2 LEU A   8       5.065  11.439 -22.089  1.00  0.00           C  
ATOM    117  H   LEU A   8       2.131  10.948 -22.254  1.00  0.00           H  
ATOM    118  HA  LEU A   8       2.767  13.715 -21.908  1.00  0.00           H  
ATOM    119 1HB  LEU A   8       3.333  11.643 -23.990  1.00  0.00           H  
ATOM    120 2HB  LEU A   8       3.549  13.315 -24.471  1.00  0.00           H  
ATOM    121  HG  LEU A   8       5.675  12.511 -23.812  1.00  0.00           H  
ATOM    122 1HD1 LEU A   8       6.127  13.927 -21.938  1.00  0.00           H  
ATOM    123 2HD1 LEU A   8       5.055  14.683 -23.105  1.00  0.00           H  
ATOM    124 3HD1 LEU A   8       4.408  14.053 -21.593  1.00  0.00           H  
ATOM    125 1HD2 LEU A   8       6.067  11.426 -21.657  1.00  0.00           H  
ATOM    126 2HD2 LEU A   8       4.318  11.507 -21.302  1.00  0.00           H  
ATOM    127 3HD2 LEU A   8       4.909  10.529 -22.651  1.00  0.00           H  
ATOM    128  N   ASN A   9       0.539  13.033 -24.235  1.00  0.00           N  
ATOM    129  CA  ASN A   9      -0.500  13.641 -25.042  1.00  0.00           C  
ATOM    130  C   ASN A   9      -1.535  14.333 -24.157  1.00  0.00           C  
ATOM    131  O   ASN A   9      -1.963  15.448 -24.459  1.00  0.00           O  
ATOM    132  CB  ASN A   9      -1.137  12.591 -25.933  1.00  0.00           C  
ATOM    133  CG  ASN A   9      -0.229  12.169 -27.063  1.00  0.00           C  
ATOM    134  ND2 ASN A   9      -0.497  11.017 -27.620  1.00  0.00           N  
ATOM    135  OD1 ASN A   9       0.714  12.881 -27.434  1.00  0.00           O  
ATOM    136  H   ASN A   9       0.686  12.023 -24.267  1.00  0.00           H  
ATOM    137  HA  ASN A   9      -0.046  14.406 -25.672  1.00  0.00           H  
ATOM    138 1HB  ASN A   9      -1.382  11.713 -25.335  1.00  0.00           H  
ATOM    139 2HB  ASN A   9      -2.069  12.979 -26.345  1.00  0.00           H  
ATOM    140 1HD2 ASN A   9       0.071  10.680 -28.371  1.00  0.00           H  
ATOM    141 2HD2 ASN A   9      -1.264  10.470 -27.291  1.00  0.00           H  
ATOM    142  N   GLN A  10      -1.886  13.723 -23.020  1.00  0.00           N  
ATOM    143  CA  GLN A  10      -2.866  14.351 -22.141  1.00  0.00           C  
ATOM    144  C   GLN A  10      -2.319  15.645 -21.549  1.00  0.00           C  
ATOM    145  O   GLN A  10      -3.038  16.644 -21.446  1.00  0.00           O  
ATOM    146  CB  GLN A  10      -3.254  13.405 -21.006  1.00  0.00           C  
ATOM    147  CG  GLN A  10      -4.039  12.180 -21.423  1.00  0.00           C  
ATOM    148  CD  GLN A  10      -5.437  12.484 -21.914  1.00  0.00           C  
ATOM    149  NE2 GLN A  10      -5.761  12.031 -23.121  1.00  0.00           N  
ATOM    150  OE1 GLN A  10      -6.221  13.127 -21.209  1.00  0.00           O  
ATOM    151  H   GLN A  10      -1.509  12.800 -22.801  1.00  0.00           H  
ATOM    152  HA  GLN A  10      -3.754  14.588 -22.727  1.00  0.00           H  
ATOM    153 1HB  GLN A  10      -2.347  13.054 -20.515  1.00  0.00           H  
ATOM    154 2HB  GLN A  10      -3.836  13.945 -20.262  1.00  0.00           H  
ATOM    155 1HG  GLN A  10      -3.508  11.674 -22.220  1.00  0.00           H  
ATOM    156 2HG  GLN A  10      -4.110  11.539 -20.560  1.00  0.00           H  
ATOM    157 1HE2 GLN A  10      -6.672  12.211 -23.497  1.00  0.00           H  
ATOM    158 2HE2 GLN A  10      -5.093  11.521 -23.661  1.00  0.00           H  
ATOM    159  N   ALA A  11      -1.029  15.656 -21.197  1.00  0.00           N  
ATOM    160  CA  ALA A  11      -0.425  16.860 -20.648  1.00  0.00           C  
ATOM    161  C   ALA A  11      -0.482  17.995 -21.671  1.00  0.00           C  
ATOM    162  O   ALA A  11      -0.775  19.142 -21.318  1.00  0.00           O  
ATOM    163  CB  ALA A  11       1.003  16.582 -20.231  1.00  0.00           C  
ATOM    164  H   ALA A  11      -0.471  14.806 -21.286  1.00  0.00           H  
ATOM    165  HA  ALA A  11      -0.996  17.163 -19.772  1.00  0.00           H  
ATOM    166 1HB  ALA A  11       1.445  17.484 -19.801  1.00  0.00           H  
ATOM    167 2HB  ALA A  11       1.011  15.783 -19.492  1.00  0.00           H  
ATOM    168 3HB  ALA A  11       1.582  16.275 -21.102  1.00  0.00           H  
ATOM    169  N   GLU A  12      -0.266  17.665 -22.951  1.00  0.00           N  
ATOM    170  CA  GLU A  12      -0.320  18.673 -24.003  1.00  0.00           C  
ATOM    171  C   GLU A  12      -1.760  19.154 -24.240  1.00  0.00           C  
ATOM    172  O   GLU A  12      -2.007  20.359 -24.373  1.00  0.00           O  
ATOM    173  CB  GLU A  12       0.287  18.127 -25.300  1.00  0.00           C  
ATOM    174  CG  GLU A  12       0.305  19.135 -26.464  1.00  0.00           C  
ATOM    175  CD  GLU A  12       1.180  20.374 -26.239  1.00  0.00           C  
ATOM    176  OE1 GLU A  12       2.047  20.350 -25.384  1.00  0.00           O  
ATOM    177  OE2 GLU A  12       0.968  21.346 -26.935  1.00  0.00           O1-
ATOM    178  H   GLU A  12      -0.017  16.700 -23.185  1.00  0.00           H  
ATOM    179  HA  GLU A  12       0.275  19.527 -23.682  1.00  0.00           H  
ATOM    180 1HB  GLU A  12       1.310  17.798 -25.111  1.00  0.00           H  
ATOM    181 2HB  GLU A  12      -0.279  17.252 -25.622  1.00  0.00           H  
ATOM    182 1HG  GLU A  12       0.651  18.622 -27.359  1.00  0.00           H  
ATOM    183 2HG  GLU A  12      -0.721  19.455 -26.641  1.00  0.00           H  
ATOM    184  N   ASP A  13      -2.730  18.229 -24.249  1.00  0.00           N  
ATOM    185  CA  ASP A  13      -4.118  18.643 -24.453  1.00  0.00           C  
ATOM    186  C   ASP A  13      -4.545  19.594 -23.345  1.00  0.00           C  
ATOM    187  O   ASP A  13      -5.266  20.563 -23.582  1.00  0.00           O  
ATOM    188  CB  ASP A  13      -5.081  17.451 -24.465  1.00  0.00           C  
ATOM    189  CG  ASP A  13      -5.031  16.567 -25.741  1.00  0.00           C  
ATOM    190  OD1 ASP A  13      -4.444  16.966 -26.721  1.00  0.00           O  
ATOM    191  OD2 ASP A  13      -5.644  15.518 -25.722  1.00  0.00           O1-
ATOM    192  H   ASP A  13      -2.496  17.241 -24.145  1.00  0.00           H  
ATOM    193  HA  ASP A  13      -4.189  19.167 -25.406  1.00  0.00           H  
ATOM    194 1HB  ASP A  13      -4.852  16.813 -23.607  1.00  0.00           H  
ATOM    195 2HB  ASP A  13      -6.098  17.813 -24.332  1.00  0.00           H  
ATOM    196  N   LEU A  14      -4.077  19.318 -22.130  1.00  0.00           N  
ATOM    197  CA  LEU A  14      -4.358  20.142 -20.972  1.00  0.00           C  
ATOM    198  C   LEU A  14      -3.708  21.511 -21.130  1.00  0.00           C  
ATOM    199  O   LEU A  14      -4.343  22.548 -20.917  1.00  0.00           O  
ATOM    200  CB  LEU A  14      -3.829  19.447 -19.711  1.00  0.00           C  
ATOM    201  CG  LEU A  14      -4.030  20.149 -18.391  1.00  0.00           C  
ATOM    202  CD1 LEU A  14      -5.502  20.341 -18.165  1.00  0.00           C  
ATOM    203  CD2 LEU A  14      -3.402  19.303 -17.289  1.00  0.00           C  
ATOM    204  H   LEU A  14      -3.512  18.477 -21.999  1.00  0.00           H  
ATOM    205  HA  LEU A  14      -5.434  20.270 -20.888  1.00  0.00           H  
ATOM    206 1HB  LEU A  14      -4.296  18.465 -19.642  1.00  0.00           H  
ATOM    207 2HB  LEU A  14      -2.764  19.294 -19.830  1.00  0.00           H  
ATOM    208  HG  LEU A  14      -3.557  21.132 -18.415  1.00  0.00           H  
ATOM    209 1HD1 LEU A  14      -5.663  20.855 -17.234  1.00  0.00           H  
ATOM    210 2HD1 LEU A  14      -5.893  20.937 -18.967  1.00  0.00           H  
ATOM    211 3HD1 LEU A  14      -6.008  19.375 -18.142  1.00  0.00           H  
ATOM    212 1HD2 LEU A  14      -3.553  19.790 -16.344  1.00  0.00           H  
ATOM    213 2HD2 LEU A  14      -3.877  18.321 -17.270  1.00  0.00           H  
ATOM    214 3HD2 LEU A  14      -2.332  19.186 -17.483  1.00  0.00           H  
ATOM    215  N   ALA A  15      -2.444  21.522 -21.558  1.00  0.00           N  
ATOM    216  CA  ALA A  15      -1.691  22.758 -21.702  1.00  0.00           C  
ATOM    217  C   ALA A  15      -2.353  23.744 -22.647  1.00  0.00           C  
ATOM    218  O   ALA A  15      -2.314  24.955 -22.430  1.00  0.00           O  
ATOM    219  CB  ALA A  15      -0.279  22.472 -22.217  1.00  0.00           C  
ATOM    220  H   ALA A  15      -1.966  20.638 -21.731  1.00  0.00           H  
ATOM    221  HA  ALA A  15      -1.656  23.207 -20.722  1.00  0.00           H  
ATOM    222 1HB  ALA A  15       0.279  23.402 -22.277  1.00  0.00           H  
ATOM    223 2HB  ALA A  15       0.237  21.785 -21.559  1.00  0.00           H  
ATOM    224 3HB  ALA A  15      -0.345  22.024 -23.208  1.00  0.00           H  
ATOM    225  N   GLN A  16      -3.010  23.234 -23.675  1.00  0.00           N  
ATOM    226  CA  GLN A  16      -3.635  24.101 -24.660  1.00  0.00           C  
ATOM    227  C   GLN A  16      -4.998  24.678 -24.237  1.00  0.00           C  
ATOM    228  O   GLN A  16      -5.593  25.452 -24.988  1.00  0.00           O  
ATOM    229  CB  GLN A  16      -3.789  23.348 -25.985  1.00  0.00           C  
ATOM    230  CG  GLN A  16      -2.464  22.998 -26.664  1.00  0.00           C  
ATOM    231  CD  GLN A  16      -2.656  22.258 -27.987  1.00  0.00           C  
ATOM    232  NE2 GLN A  16      -1.614  21.567 -28.442  1.00  0.00           N  
ATOM    233  OE1 GLN A  16      -3.732  22.316 -28.600  1.00  0.00           O  
ATOM    234  H   GLN A  16      -3.005  22.219 -23.813  1.00  0.00           H  
ATOM    235  HA  GLN A  16      -2.965  24.942 -24.829  1.00  0.00           H  
ATOM    236 1HB  GLN A  16      -4.321  22.409 -25.795  1.00  0.00           H  
ATOM    237 2HB  GLN A  16      -4.390  23.936 -26.674  1.00  0.00           H  
ATOM    238 1HG  GLN A  16      -1.914  23.916 -26.862  1.00  0.00           H  
ATOM    239 2HG  GLN A  16      -1.882  22.353 -26.000  1.00  0.00           H  
ATOM    240 1HE2 GLN A  16      -1.680  21.066 -29.300  1.00  0.00           H  
ATOM    241 2HE2 GLN A  16      -0.733  21.538 -27.909  1.00  0.00           H  
ATOM    242  N   ARG A  17      -5.506  24.312 -23.056  1.00  0.00           N  
ATOM    243  CA  ARG A  17      -6.814  24.809 -22.622  1.00  0.00           C  
ATOM    244  C   ARG A  17      -6.820  26.230 -22.018  1.00  0.00           C  
ATOM    245  O   ARG A  17      -7.778  26.979 -22.208  1.00  0.00           O  
ATOM    246  CB  ARG A  17      -7.395  23.894 -21.562  1.00  0.00           C  
ATOM    247  CG  ARG A  17      -7.785  22.519 -22.008  1.00  0.00           C  
ATOM    248  CD  ARG A  17      -8.309  21.766 -20.862  1.00  0.00           C  
ATOM    249  NE  ARG A  17      -8.588  20.378 -21.161  1.00  0.00           N  
ATOM    250  CZ  ARG A  17      -8.910  19.477 -20.214  1.00  0.00           C  
ATOM    251  NH1 ARG A  17      -8.986  19.871 -18.964  1.00  0.00           N1+
ATOM    252  NH2 ARG A  17      -9.146  18.215 -20.527  1.00  0.00           N  
ATOM    253  H   ARG A  17      -4.988  23.675 -22.447  1.00  0.00           H  
ATOM    254  HA  ARG A  17      -7.475  24.802 -23.489  1.00  0.00           H  
ATOM    255 1HB  ARG A  17      -6.662  23.772 -20.762  1.00  0.00           H  
ATOM    256 2HB  ARG A  17      -8.273  24.364 -21.122  1.00  0.00           H  
ATOM    257 1HG  ARG A  17      -8.548  22.574 -22.783  1.00  0.00           H  
ATOM    258 2HG  ARG A  17      -6.908  22.005 -22.388  1.00  0.00           H  
ATOM    259 1HD  ARG A  17      -7.594  21.807 -20.061  1.00  0.00           H  
ATOM    260 2HD  ARG A  17      -9.235  22.231 -20.531  1.00  0.00           H  
ATOM    261  HE  ARG A  17      -8.525  20.070 -22.124  1.00  0.00           H  
ATOM    262 1HH1 ARG A  17      -8.802  20.830 -18.725  1.00  0.00           H  
ATOM    263 2HH1 ARG A  17      -9.218  19.203 -18.208  1.00  0.00           H  
ATOM    264 1HH2 ARG A  17      -9.087  17.911 -21.486  1.00  0.00           H  
ATOM    265 2HH2 ARG A  17      -9.389  17.548 -19.788  1.00  0.00           H  
ATOM    266  N   ASP A  18      -5.785  26.571 -21.249  1.00  0.00           N  
ATOM    267  CA  ASP A  18      -5.711  27.849 -20.518  1.00  0.00           C  
ATOM    268  C   ASP A  18      -4.250  28.268 -20.277  1.00  0.00           C  
ATOM    269  O   ASP A  18      -3.510  27.471 -19.716  1.00  0.00           O  
ATOM    270  CB  ASP A  18      -6.425  27.744 -19.159  1.00  0.00           C  
ATOM    271  CG  ASP A  18      -6.551  29.097 -18.376  1.00  0.00           C  
ATOM    272  OD1 ASP A  18      -5.536  29.700 -18.028  1.00  0.00           O  
ATOM    273  OD2 ASP A  18      -7.662  29.493 -18.125  1.00  0.00           O1-
ATOM    274  H   ASP A  18      -5.024  25.908 -21.164  1.00  0.00           H  
ATOM    275  HA  ASP A  18      -6.246  28.584 -21.104  1.00  0.00           H  
ATOM    276 1HB  ASP A  18      -7.434  27.353 -19.320  1.00  0.00           H  
ATOM    277 2HB  ASP A  18      -5.906  27.024 -18.530  1.00  0.00           H  
ATOM    278  N   PRO A  19      -3.814  29.500 -20.623  1.00  0.00           N  
ATOM    279  CA  PRO A  19      -2.465  30.038 -20.418  1.00  0.00           C  
ATOM    280  C   PRO A  19      -1.872  29.847 -19.004  1.00  0.00           C  
ATOM    281  O   PRO A  19      -0.651  29.724 -18.856  1.00  0.00           O  
ATOM    282  CB  PRO A  19      -2.680  31.531 -20.704  1.00  0.00           C  
ATOM    283  CG  PRO A  19      -3.798  31.563 -21.708  1.00  0.00           C  
ATOM    284  CD  PRO A  19      -4.732  30.454 -21.287  1.00  0.00           C  
ATOM    285  HA  PRO A  19      -1.797  29.610 -21.176  1.00  0.00           H  
ATOM    286 1HB  PRO A  19      -2.929  32.057 -19.769  1.00  0.00           H  
ATOM    287 2HB  PRO A  19      -1.750  31.976 -21.083  1.00  0.00           H  
ATOM    288 1HG  PRO A  19      -4.285  32.550 -21.696  1.00  0.00           H  
ATOM    289 2HG  PRO A  19      -3.400  31.419 -22.723  1.00  0.00           H  
ATOM    290 1HD  PRO A  19      -5.497  30.821 -20.580  1.00  0.00           H  
ATOM    291 2HD  PRO A  19      -5.162  30.028 -22.205  1.00  0.00           H  
ATOM    292  N   LYS A  20      -2.701  29.830 -17.955  1.00  0.00           N  
ATOM    293  CA  LYS A  20      -2.131  29.682 -16.612  1.00  0.00           C  
ATOM    294  C   LYS A  20      -1.731  28.226 -16.401  1.00  0.00           C  
ATOM    295  O   LYS A  20      -0.601  27.902 -15.992  1.00  0.00           O  
ATOM    296  CB  LYS A  20      -3.146  30.112 -15.552  1.00  0.00           C  
ATOM    297  CG  LYS A  20      -2.638  30.093 -14.117  1.00  0.00           C  
ATOM    298  CD  LYS A  20      -3.729  30.564 -13.158  1.00  0.00           C  
ATOM    299  CE  LYS A  20      -3.242  30.632 -11.722  1.00  0.00           C  
ATOM    300  NZ  LYS A  20      -4.358  30.957 -10.788  1.00  0.00           N1+
ATOM    301  H   LYS A  20      -3.720  29.897 -18.069  1.00  0.00           H  
ATOM    302  HA  LYS A  20      -1.238  30.301 -16.531  1.00  0.00           H  
ATOM    303 1HB  LYS A  20      -3.491  31.121 -15.776  1.00  0.00           H  
ATOM    304 2HB  LYS A  20      -4.020  29.460 -15.608  1.00  0.00           H  
ATOM    305 1HG  LYS A  20      -2.344  29.076 -13.852  1.00  0.00           H  
ATOM    306 2HG  LYS A  20      -1.768  30.743 -14.025  1.00  0.00           H  
ATOM    307 1HD  LYS A  20      -4.082  31.549 -13.461  1.00  0.00           H  
ATOM    308 2HD  LYS A  20      -4.572  29.867 -13.201  1.00  0.00           H  
ATOM    309 1HE  LYS A  20      -2.807  29.676 -11.435  1.00  0.00           H  
ATOM    310 2HE  LYS A  20      -2.481  31.408 -11.645  1.00  0.00           H  
ATOM    311 1HZ  LYS A  20      -4.018  30.997  -9.842  1.00  0.00           H  
ATOM    312 2HZ  LYS A  20      -4.780  31.834 -11.032  1.00  0.00           H  
ATOM    313 3HZ  LYS A  20      -5.056  30.196 -10.858  1.00  0.00           H  
ATOM    314  N   GLN A  21      -2.669  27.340 -16.729  1.00  0.00           N  
ATOM    315  CA  GLN A  21      -2.433  25.922 -16.589  1.00  0.00           C  
ATOM    316  C   GLN A  21      -1.425  25.497 -17.624  1.00  0.00           C  
ATOM    317  O   GLN A  21      -0.708  24.539 -17.401  1.00  0.00           O  
ATOM    318  CB  GLN A  21      -3.715  25.112 -16.750  1.00  0.00           C  
ATOM    319  CG  GLN A  21      -4.719  25.288 -15.633  1.00  0.00           C  
ATOM    320  CD  GLN A  21      -5.982  24.530 -15.911  1.00  0.00           C  
ATOM    321  NE2 GLN A  21      -7.034  24.864 -15.205  1.00  0.00           N  
ATOM    322  OE1 GLN A  21      -6.003  23.650 -16.777  1.00  0.00           O  
ATOM    323  H   GLN A  21      -3.559  27.672 -17.085  1.00  0.00           H  
ATOM    324  HA  GLN A  21      -2.014  25.727 -15.604  1.00  0.00           H  
ATOM    325 1HB  GLN A  21      -4.196  25.394 -17.690  1.00  0.00           H  
ATOM    326 2HB  GLN A  21      -3.466  24.051 -16.820  1.00  0.00           H  
ATOM    327 1HG  GLN A  21      -4.293  24.913 -14.700  1.00  0.00           H  
ATOM    328 2HG  GLN A  21      -4.965  26.349 -15.539  1.00  0.00           H  
ATOM    329 1HE2 GLN A  21      -7.907  24.398 -15.333  1.00  0.00           H  
ATOM    330 2HE2 GLN A  21      -6.971  25.583 -14.508  1.00  0.00           H  
ATOM    331  N   ARG A  22      -1.357  26.229 -18.741  1.00  0.00           N  
ATOM    332  CA  ARG A  22      -0.428  25.947 -19.816  1.00  0.00           C  
ATOM    333  C   ARG A  22       0.972  25.868 -19.315  1.00  0.00           C  
ATOM    334  O   ARG A  22       1.637  24.854 -19.505  1.00  0.00           O  
ATOM    335  CB  ARG A  22      -0.454  27.019 -20.876  1.00  0.00           C  
ATOM    336  CG  ARG A  22       0.473  26.788 -22.022  1.00  0.00           C  
ATOM    337  CD  ARG A  22       0.666  28.023 -22.797  1.00  0.00           C  
ATOM    338  NE  ARG A  22       1.405  29.031 -22.030  1.00  0.00           N  
ATOM    339  CZ  ARG A  22       1.395  30.347 -22.264  1.00  0.00           C  
ATOM    340  NH1 ARG A  22       0.672  30.865 -23.240  1.00  0.00           N1+
ATOM    341  NH2 ARG A  22       2.130  31.110 -21.490  1.00  0.00           N  
ATOM    342  H   ARG A  22      -2.004  26.997 -18.866  1.00  0.00           H  
ATOM    343  HA  ARG A  22      -0.686  25.010 -20.264  1.00  0.00           H  
ATOM    344 1HB  ARG A  22      -1.459  27.126 -21.270  1.00  0.00           H  
ATOM    345 2HB  ARG A  22      -0.160  27.955 -20.444  1.00  0.00           H  
ATOM    346 1HG  ARG A  22       1.436  26.481 -21.630  1.00  0.00           H  
ATOM    347 2HG  ARG A  22       0.075  26.016 -22.677  1.00  0.00           H  
ATOM    348 1HD  ARG A  22       1.230  27.801 -23.700  1.00  0.00           H  
ATOM    349 2HD  ARG A  22      -0.305  28.438 -23.063  1.00  0.00           H  
ATOM    350  HE  ARG A  22       2.005  28.728 -21.235  1.00  0.00           H  
ATOM    351 1HH1 ARG A  22       0.111  30.263 -23.824  1.00  0.00           H  
ATOM    352 2HH1 ARG A  22       0.680  31.861 -23.396  1.00  0.00           H  
ATOM    353 1HH2 ARG A  22       2.681  30.647 -20.735  1.00  0.00           H  
ATOM    354 2HH2 ARG A  22       2.159  32.104 -21.617  1.00  0.00           H  
ATOM    355  N   ASP A  23       1.429  26.910 -18.626  1.00  0.00           N  
ATOM    356  CA  ASP A  23       2.809  26.854 -18.182  1.00  0.00           C  
ATOM    357  C   ASP A  23       3.031  25.668 -17.242  1.00  0.00           C  
ATOM    358  O   ASP A  23       4.041  24.960 -17.343  1.00  0.00           O  
ATOM    359  CB  ASP A  23       3.208  28.143 -17.474  1.00  0.00           C  
ATOM    360  CG  ASP A  23       3.311  29.357 -18.421  1.00  0.00           C  
ATOM    361  OD1 ASP A  23       3.273  29.189 -19.633  1.00  0.00           O  
ATOM    362  OD2 ASP A  23       3.467  30.446 -17.920  1.00  0.00           O1-
ATOM    363  H   ASP A  23       0.835  27.732 -18.468  1.00  0.00           H  
ATOM    364  HA  ASP A  23       3.447  26.723 -19.058  1.00  0.00           H  
ATOM    365 1HB  ASP A  23       2.466  28.367 -16.701  1.00  0.00           H  
ATOM    366 2HB  ASP A  23       4.166  28.000 -16.975  1.00  0.00           H  
ATOM    367  N   LYS A  24       2.070  25.408 -16.356  1.00  0.00           N  
ATOM    368  CA  LYS A  24       2.251  24.285 -15.442  1.00  0.00           C  
ATOM    369  C   LYS A  24       2.190  22.928 -16.166  1.00  0.00           C  
ATOM    370  O   LYS A  24       2.955  22.011 -15.866  1.00  0.00           O  
ATOM    371  CB  LYS A  24       1.219  24.342 -14.339  1.00  0.00           C  
ATOM    372  CG  LYS A  24       1.401  25.449 -13.326  1.00  0.00           C  
ATOM    373  CD  LYS A  24       0.286  25.410 -12.271  1.00  0.00           C  
ATOM    374  CE  LYS A  24       0.530  26.418 -11.150  1.00  0.00           C  
ATOM    375  NZ  LYS A  24      -0.604  26.465 -10.180  1.00  0.00           N1+
ATOM    376  H   LYS A  24       1.236  26.007 -16.305  1.00  0.00           H  
ATOM    377  HA  LYS A  24       3.240  24.370 -14.988  1.00  0.00           H  
ATOM    378 1HB  LYS A  24       0.229  24.433 -14.783  1.00  0.00           H  
ATOM    379 2HB  LYS A  24       1.269  23.442 -13.785  1.00  0.00           H  
ATOM    380 1HG  LYS A  24       2.367  25.340 -12.833  1.00  0.00           H  
ATOM    381 2HG  LYS A  24       1.374  26.413 -13.840  1.00  0.00           H  
ATOM    382 1HD  LYS A  24      -0.672  25.626 -12.745  1.00  0.00           H  
ATOM    383 2HD  LYS A  24       0.235  24.408 -11.827  1.00  0.00           H  
ATOM    384 1HE  LYS A  24       1.432  26.121 -10.616  1.00  0.00           H  
ATOM    385 2HE  LYS A  24       0.679  27.412 -11.574  1.00  0.00           H  
ATOM    386 1HZ  LYS A  24      -0.397  27.124  -9.446  1.00  0.00           H  
ATOM    387 2HZ  LYS A  24      -1.438  26.749 -10.658  1.00  0.00           H  
ATOM    388 3HZ  LYS A  24      -0.770  25.529  -9.763  1.00  0.00           H  
ATOM    389  N   ALA A  25       1.279  22.807 -17.118  1.00  0.00           N  
ATOM    390  CA  ALA A  25       1.107  21.599 -17.905  1.00  0.00           C  
ATOM    391  C   ALA A  25       2.338  21.341 -18.750  1.00  0.00           C  
ATOM    392  O   ALA A  25       2.713  20.192 -18.970  1.00  0.00           O  
ATOM    393  CB  ALA A  25      -0.128  21.694 -18.748  1.00  0.00           C  
ATOM    394  H   ALA A  25       0.683  23.592 -17.317  1.00  0.00           H  
ATOM    395  HA  ALA A  25       1.003  20.773 -17.225  1.00  0.00           H  
ATOM    396 1HB  ALA A  25      -0.265  20.779 -19.323  1.00  0.00           H  
ATOM    397 2HB  ALA A  25      -0.998  21.861 -18.117  1.00  0.00           H  
ATOM    398 3HB  ALA A  25       0.008  22.536 -19.397  1.00  0.00           H  
ATOM    399  N   GLN A  26       2.972  22.408 -19.238  1.00  0.00           N  
ATOM    400  CA  GLN A  26       4.201  22.260 -19.998  1.00  0.00           C  
ATOM    401  C   GLN A  26       5.276  21.698 -19.068  1.00  0.00           C  
ATOM    402  O   GLN A  26       6.075  20.853 -19.476  1.00  0.00           O  
ATOM    403  CB  GLN A  26       4.601  23.583 -20.651  1.00  0.00           C  
ATOM    404  CG  GLN A  26       3.672  23.982 -21.799  1.00  0.00           C  
ATOM    405  CD  GLN A  26       3.963  25.351 -22.366  1.00  0.00           C  
ATOM    406  NE2 GLN A  26       3.546  25.552 -23.613  1.00  0.00           N  
ATOM    407  OE1 GLN A  26       4.550  26.221 -21.720  1.00  0.00           O  
ATOM    408  H   GLN A  26       2.596  23.340 -19.080  1.00  0.00           H  
ATOM    409  HA  GLN A  26       4.030  21.538 -20.793  1.00  0.00           H  
ATOM    410 1HB  GLN A  26       4.569  24.379 -19.903  1.00  0.00           H  
ATOM    411 2HB  GLN A  26       5.619  23.519 -21.027  1.00  0.00           H  
ATOM    412 1HG  GLN A  26       3.799  23.257 -22.600  1.00  0.00           H  
ATOM    413 2HG  GLN A  26       2.649  23.958 -21.460  1.00  0.00           H  
ATOM    414 1HE2 GLN A  26       3.709  26.433 -24.056  1.00  0.00           H  
ATOM    415 2HE2 GLN A  26       3.072  24.819 -24.107  1.00  0.00           H  
ATOM    416  N   GLN A  27       5.279  22.131 -17.797  1.00  0.00           N  
ATOM    417  CA  GLN A  27       6.213  21.559 -16.830  1.00  0.00           C  
ATOM    418  C   GLN A  27       5.943  20.051 -16.714  1.00  0.00           C  
ATOM    419  O   GLN A  27       6.879  19.245 -16.735  1.00  0.00           O  
ATOM    420  CB  GLN A  27       6.084  22.202 -15.443  1.00  0.00           C  
ATOM    421  CG  GLN A  27       7.105  21.711 -14.449  1.00  0.00           C  
ATOM    422  CD  GLN A  27       6.859  22.240 -13.041  1.00  0.00           C  
ATOM    423  NE2 GLN A  27       7.889  22.171 -12.203  1.00  0.00           N  
ATOM    424  OE1 GLN A  27       5.763  22.702 -12.704  1.00  0.00           O  
ATOM    425  H   GLN A  27       4.638  22.874 -17.511  1.00  0.00           H  
ATOM    426  HA  GLN A  27       7.229  21.700 -17.194  1.00  0.00           H  
ATOM    427 1HB  GLN A  27       6.144  23.287 -15.530  1.00  0.00           H  
ATOM    428 2HB  GLN A  27       5.130  21.962 -15.015  1.00  0.00           H  
ATOM    429 1HG  GLN A  27       7.090  20.632 -14.438  1.00  0.00           H  
ATOM    430 2HG  GLN A  27       8.085  22.060 -14.768  1.00  0.00           H  
ATOM    431 1HE2 GLN A  27       7.792  22.499 -11.264  1.00  0.00           H  
ATOM    432 2HE2 GLN A  27       8.760  21.791 -12.513  1.00  0.00           H  
ATOM    433  N   LEU A  28       4.651  19.667 -16.642  1.00  0.00           N  
ATOM    434  CA  LEU A  28       4.306  18.245 -16.558  1.00  0.00           C  
ATOM    435  C   LEU A  28       4.798  17.512 -17.793  1.00  0.00           C  
ATOM    436  O   LEU A  28       5.405  16.451 -17.682  1.00  0.00           O  
ATOM    437  CB  LEU A  28       2.779  18.021 -16.523  1.00  0.00           C  
ATOM    438  CG  LEU A  28       2.028  18.408 -15.324  1.00  0.00           C  
ATOM    439  CD1 LEU A  28       0.532  18.334 -15.579  1.00  0.00           C  
ATOM    440  CD2 LEU A  28       2.372  17.463 -14.291  1.00  0.00           C  
ATOM    441  H   LEU A  28       3.926  20.385 -16.609  1.00  0.00           H  
ATOM    442  HA  LEU A  28       4.774  17.817 -15.672  1.00  0.00           H  
ATOM    443 1HB  LEU A  28       2.332  18.527 -17.350  1.00  0.00           H  
ATOM    444 2HB  LEU A  28       2.602  16.954 -16.669  1.00  0.00           H  
ATOM    445  HG  LEU A  28       2.285  19.428 -15.036  1.00  0.00           H  
ATOM    446 1HD1 LEU A  28      -0.000  18.600 -14.678  1.00  0.00           H  
ATOM    447 2HD1 LEU A  28       0.240  18.994 -16.365  1.00  0.00           H  
ATOM    448 3HD1 LEU A  28       0.281  17.347 -15.858  1.00  0.00           H  
ATOM    449 1HD2 LEU A  28       1.848  17.703 -13.422  1.00  0.00           H  
ATOM    450 2HD2 LEU A  28       2.103  16.457 -14.604  1.00  0.00           H  
ATOM    451 3HD2 LEU A  28       3.434  17.523 -14.117  1.00  0.00           H  
ATOM    452  N   LYS A  29       4.590  18.105 -18.970  1.00  0.00           N  
ATOM    453  CA  LYS A  29       5.015  17.490 -20.217  1.00  0.00           C  
ATOM    454  C   LYS A  29       6.509  17.247 -20.205  1.00  0.00           C  
ATOM    455  O   LYS A  29       6.971  16.153 -20.529  1.00  0.00           O  
ATOM    456  CB  LYS A  29       4.634  18.353 -21.420  1.00  0.00           C  
ATOM    457  CG  LYS A  29       5.014  17.750 -22.745  1.00  0.00           C  
ATOM    458  CD  LYS A  29       4.535  18.585 -23.909  1.00  0.00           C  
ATOM    459  CE  LYS A  29       5.250  19.920 -24.004  1.00  0.00           C  
ATOM    460  NZ  LYS A  29       4.859  20.636 -25.254  1.00  0.00           N1+
ATOM    461  H   LYS A  29       4.088  18.990 -18.995  1.00  0.00           H  
ATOM    462  HA  LYS A  29       4.520  16.528 -20.317  1.00  0.00           H  
ATOM    463 1HB  LYS A  29       3.556  18.536 -21.414  1.00  0.00           H  
ATOM    464 2HB  LYS A  29       5.129  19.319 -21.343  1.00  0.00           H  
ATOM    465 1HG  LYS A  29       6.096  17.613 -22.799  1.00  0.00           H  
ATOM    466 2HG  LYS A  29       4.531  16.794 -22.820  1.00  0.00           H  
ATOM    467 1HD  LYS A  29       4.684  18.034 -24.838  1.00  0.00           H  
ATOM    468 2HD  LYS A  29       3.462  18.776 -23.797  1.00  0.00           H  
ATOM    469 1HE  LYS A  29       4.968  20.530 -23.144  1.00  0.00           H  
ATOM    470 2HE  LYS A  29       6.329  19.770 -23.992  1.00  0.00           H  
ATOM    471 1HZ  LYS A  29       5.314  21.530 -25.306  1.00  0.00           H  
ATOM    472 2HZ  LYS A  29       5.112  20.083 -26.055  1.00  0.00           H  
ATOM    473 3HZ  LYS A  29       3.833  20.763 -25.257  1.00  0.00           H  
ATOM    474  N   ASN A  30       7.276  18.261 -19.820  1.00  0.00           N  
ATOM    475  CA  ASN A  30       8.718  18.121 -19.813  1.00  0.00           C  
ATOM    476  C   ASN A  30       9.154  17.037 -18.833  1.00  0.00           C  
ATOM    477  O   ASN A  30      10.025  16.229 -19.147  1.00  0.00           O  
ATOM    478  CB  ASN A  30       9.363  19.448 -19.482  1.00  0.00           C  
ATOM    479  CG  ASN A  30       9.254  20.434 -20.624  1.00  0.00           C  
ATOM    480  ND2 ASN A  30       9.399  21.696 -20.312  1.00  0.00           N  
ATOM    481  OD1 ASN A  30       9.037  20.057 -21.786  1.00  0.00           O  
ATOM    482  H   ASN A  30       6.849  19.149 -19.551  1.00  0.00           H  
ATOM    483  HA  ASN A  30       9.040  17.812 -20.806  1.00  0.00           H  
ATOM    484 1HB  ASN A  30       8.871  19.874 -18.602  1.00  0.00           H  
ATOM    485 2HB  ASN A  30      10.412  19.296 -19.234  1.00  0.00           H  
ATOM    486 1HD2 ASN A  30       9.334  22.395 -21.021  1.00  0.00           H  
ATOM    487 2HD2 ASN A  30       9.569  21.957 -19.364  1.00  0.00           H  
ATOM    488  N   LYS A  31       8.496  16.958 -17.676  1.00  0.00           N  
ATOM    489  CA  LYS A  31       8.853  15.941 -16.699  1.00  0.00           C  
ATOM    490  C   LYS A  31       8.532  14.552 -17.243  1.00  0.00           C  
ATOM    491  O   LYS A  31       9.327  13.622 -17.098  1.00  0.00           O  
ATOM    492  CB  LYS A  31       8.142  16.205 -15.374  1.00  0.00           C  
ATOM    493  CG  LYS A  31       8.446  15.193 -14.268  1.00  0.00           C  
ATOM    494  CD  LYS A  31       9.907  15.247 -13.852  1.00  0.00           C  
ATOM    495  CE  LYS A  31      10.195  14.286 -12.703  1.00  0.00           C  
ATOM    496  NZ  LYS A  31      11.649  14.261 -12.352  1.00  0.00           N1+
ATOM    497  H   LYS A  31       7.771  17.642 -17.451  1.00  0.00           H  
ATOM    498  HA  LYS A  31       9.928  15.992 -16.527  1.00  0.00           H  
ATOM    499 1HB  LYS A  31       8.420  17.194 -15.012  1.00  0.00           H  
ATOM    500 2HB  LYS A  31       7.072  16.230 -15.552  1.00  0.00           H  
ATOM    501 1HG  LYS A  31       7.820  15.408 -13.399  1.00  0.00           H  
ATOM    502 2HG  LYS A  31       8.213  14.186 -14.621  1.00  0.00           H  
ATOM    503 1HD  LYS A  31      10.540  14.976 -14.701  1.00  0.00           H  
ATOM    504 2HD  LYS A  31      10.161  16.257 -13.537  1.00  0.00           H  
ATOM    505 1HE  LYS A  31       9.624  14.587 -11.830  1.00  0.00           H  
ATOM    506 2HE  LYS A  31       9.888  13.278 -12.991  1.00  0.00           H  
ATOM    507 1HZ  LYS A  31      11.812  13.585 -11.589  1.00  0.00           H  
ATOM    508 2HZ  LYS A  31      12.184  13.947 -13.148  1.00  0.00           H  
ATOM    509 3HZ  LYS A  31      11.963  15.163 -12.066  1.00  0.00           H  
ATOM    510  N   LEU A  32       7.389  14.413 -17.900  1.00  0.00           N  
ATOM    511  CA  LEU A  32       6.998  13.144 -18.484  1.00  0.00           C  
ATOM    512  C   LEU A  32       7.968  12.730 -19.593  1.00  0.00           C  
ATOM    513  O   LEU A  32       8.322  11.553 -19.703  1.00  0.00           O  
ATOM    514  CB  LEU A  32       5.603  13.281 -19.040  1.00  0.00           C  
ATOM    515  CG  LEU A  32       4.511  13.443 -18.057  1.00  0.00           C  
ATOM    516  CD1 LEU A  32       3.248  13.834 -18.758  1.00  0.00           C  
ATOM    517  CD2 LEU A  32       4.300  12.200 -17.375  1.00  0.00           C  
ATOM    518  H   LEU A  32       6.760  15.213 -17.985  1.00  0.00           H  
ATOM    519  HA  LEU A  32       7.006  12.385 -17.705  1.00  0.00           H  
ATOM    520 1HB  LEU A  32       5.588  14.155 -19.657  1.00  0.00           H  
ATOM    521 2HB  LEU A  32       5.390  12.422 -19.608  1.00  0.00           H  
ATOM    522  HG  LEU A  32       4.774  14.199 -17.357  1.00  0.00           H  
ATOM    523 1HD1 LEU A  32       2.467  13.955 -18.025  1.00  0.00           H  
ATOM    524 2HD1 LEU A  32       3.398  14.771 -19.279  1.00  0.00           H  
ATOM    525 3HD1 LEU A  32       2.972  13.063 -19.469  1.00  0.00           H  
ATOM    526 1HD2 LEU A  32       3.498  12.353 -16.675  1.00  0.00           H  
ATOM    527 2HD2 LEU A  32       4.021  11.447 -18.101  1.00  0.00           H  
ATOM    528 3HD2 LEU A  32       5.206  11.898 -16.853  1.00  0.00           H  
ATOM    529  N   LYS A  33       8.430  13.699 -20.403  1.00  0.00           N  
ATOM    530  CA  LYS A  33       9.392  13.391 -21.457  1.00  0.00           C  
ATOM    531  C   LYS A  33      10.691  12.900 -20.834  1.00  0.00           C  
ATOM    532  O   LYS A  33      11.290  11.931 -21.312  1.00  0.00           O  
ATOM    533  CB  LYS A  33       9.695  14.609 -22.341  1.00  0.00           C  
ATOM    534  CG  LYS A  33       8.589  15.034 -23.309  1.00  0.00           C  
ATOM    535  CD  LYS A  33       8.959  16.313 -24.048  1.00  0.00           C  
ATOM    536  CE  LYS A  33      10.121  16.087 -25.012  1.00  0.00           C  
ATOM    537  NZ  LYS A  33      10.446  17.313 -25.793  1.00  0.00           N1+
ATOM    538  H   LYS A  33       8.089  14.655 -20.294  1.00  0.00           H  
ATOM    539  HA  LYS A  33       8.986  12.593 -22.080  1.00  0.00           H  
ATOM    540 1HB  LYS A  33       9.907  15.465 -21.698  1.00  0.00           H  
ATOM    541 2HB  LYS A  33      10.595  14.415 -22.922  1.00  0.00           H  
ATOM    542 1HG  LYS A  33       8.372  14.236 -24.019  1.00  0.00           H  
ATOM    543 2HG  LYS A  33       7.702  15.250 -22.746  1.00  0.00           H  
ATOM    544 1HD  LYS A  33       8.093  16.671 -24.605  1.00  0.00           H  
ATOM    545 2HD  LYS A  33       9.239  17.080 -23.322  1.00  0.00           H  
ATOM    546 1HE  LYS A  33      11.000  15.787 -24.443  1.00  0.00           H  
ATOM    547 2HE  LYS A  33       9.859  15.286 -25.704  1.00  0.00           H  
ATOM    548 1HZ  LYS A  33      11.218  17.121 -26.416  1.00  0.00           H  
ATOM    549 2HZ  LYS A  33       9.641  17.593 -26.333  1.00  0.00           H  
ATOM    550 3HZ  LYS A  33      10.702  18.059 -25.160  1.00  0.00           H  
ATOM    551  N   GLU A  34      11.110  13.536 -19.733  1.00  0.00           N  
ATOM    552  CA  GLU A  34      12.329  13.107 -19.074  1.00  0.00           C  
ATOM    553  C   GLU A  34      12.137  11.711 -18.496  1.00  0.00           C  
ATOM    554  O   GLU A  34      13.041  10.876 -18.583  1.00  0.00           O  
ATOM    555  CB  GLU A  34      12.742  14.093 -17.971  1.00  0.00           C  
ATOM    556  CG  GLU A  34      13.247  15.478 -18.460  1.00  0.00           C  
ATOM    557  CD  GLU A  34      14.527  15.436 -19.281  1.00  0.00           C  
ATOM    558  OE1 GLU A  34      15.482  14.842 -18.843  1.00  0.00           O  
ATOM    559  OE2 GLU A  34      14.546  16.008 -20.362  1.00  0.00           O1-
ATOM    560  H   GLU A  34      10.593  14.343 -19.377  1.00  0.00           H  
ATOM    561  HA  GLU A  34      13.125  13.063 -19.811  1.00  0.00           H  
ATOM    562 1HB  GLU A  34      11.888  14.272 -17.318  1.00  0.00           H  
ATOM    563 2HB  GLU A  34      13.526  13.646 -17.362  1.00  0.00           H  
ATOM    564 1HG  GLU A  34      12.476  15.927 -19.074  1.00  0.00           H  
ATOM    565 2HG  GLU A  34      13.395  16.121 -17.595  1.00  0.00           H  
ATOM    566  N   ALA A  35      10.940  11.427 -17.959  1.00  0.00           N  
ATOM    567  CA  ALA A  35      10.664  10.102 -17.424  1.00  0.00           C  
ATOM    568  C   ALA A  35      10.787   9.065 -18.523  1.00  0.00           C  
ATOM    569  O   ALA A  35      11.382   8.007 -18.322  1.00  0.00           O  
ATOM    570  CB  ALA A  35       9.269  10.034 -16.817  1.00  0.00           C  
ATOM    571  H   ALA A  35      10.235  12.159 -17.884  1.00  0.00           H  
ATOM    572  HA  ALA A  35      11.403   9.885 -16.653  1.00  0.00           H  
ATOM    573 1HB  ALA A  35       9.098   9.039 -16.414  1.00  0.00           H  
ATOM    574 2HB  ALA A  35       9.187  10.775 -16.021  1.00  0.00           H  
ATOM    575 3HB  ALA A  35       8.529  10.244 -17.580  1.00  0.00           H  
ATOM    576  N   LYS A  36      10.287   9.391 -19.716  1.00  0.00           N  
ATOM    577  CA  LYS A  36      10.368   8.451 -20.817  1.00  0.00           C  
ATOM    578  C   LYS A  36      11.808   8.169 -21.169  1.00  0.00           C  
ATOM    579  O   LYS A  36      12.218   7.009 -21.282  1.00  0.00           O  
ATOM    580  CB  LYS A  36       9.631   8.965 -22.055  1.00  0.00           C  
ATOM    581  CG  LYS A  36       9.669   7.971 -23.199  1.00  0.00           C  
ATOM    582  CD  LYS A  36       8.878   8.435 -24.386  1.00  0.00           C  
ATOM    583  CE  LYS A  36       8.995   7.431 -25.515  1.00  0.00           C  
ATOM    584  NZ  LYS A  36       8.194   7.824 -26.674  1.00  0.00           N1+
ATOM    585  H   LYS A  36       9.800  10.281 -19.835  1.00  0.00           H  
ATOM    586  HA  LYS A  36       9.924   7.510 -20.506  1.00  0.00           H  
ATOM    587 1HB  LYS A  36       8.603   9.216 -21.820  1.00  0.00           H  
ATOM    588 2HB  LYS A  36      10.110   9.881 -22.399  1.00  0.00           H  
ATOM    589 1HG  LYS A  36      10.708   7.814 -23.507  1.00  0.00           H  
ATOM    590 2HG  LYS A  36       9.265   7.017 -22.863  1.00  0.00           H  
ATOM    591 1HD  LYS A  36       7.820   8.540 -24.118  1.00  0.00           H  
ATOM    592 2HD  LYS A  36       9.251   9.401 -24.724  1.00  0.00           H  
ATOM    593 1HE  LYS A  36      10.037   7.347 -25.816  1.00  0.00           H  
ATOM    594 2HE  LYS A  36       8.649   6.458 -25.162  1.00  0.00           H  
ATOM    595 1HZ  LYS A  36       8.271   7.135 -27.401  1.00  0.00           H  
ATOM    596 2HZ  LYS A  36       7.215   7.887 -26.374  1.00  0.00           H  
ATOM    597 3HZ  LYS A  36       8.492   8.712 -27.017  1.00  0.00           H  
ATOM    598  N   LYS A  37      12.597   9.229 -21.325  1.00  0.00           N  
ATOM    599  CA  LYS A  37      13.983   9.047 -21.699  1.00  0.00           C  
ATOM    600  C   LYS A  37      14.730   8.251 -20.640  1.00  0.00           C  
ATOM    601  O   LYS A  37      15.547   7.387 -20.976  1.00  0.00           O  
ATOM    602  CB  LYS A  37      14.648  10.400 -21.918  1.00  0.00           C  
ATOM    603  CG  LYS A  37      14.197  11.136 -23.179  1.00  0.00           C  
ATOM    604  CD  LYS A  37      15.065  12.358 -23.424  1.00  0.00           C  
ATOM    605  CE  LYS A  37      14.794  13.417 -22.378  1.00  0.00           C  
ATOM    606  NZ  LYS A  37      15.581  14.665 -22.605  1.00  0.00           N1+
ATOM    607  H   LYS A  37      12.214  10.170 -21.205  1.00  0.00           H  
ATOM    608  HA  LYS A  37      14.016   8.483 -22.632  1.00  0.00           H  
ATOM    609 1HB  LYS A  37      14.426  11.047 -21.063  1.00  0.00           H  
ATOM    610 2HB  LYS A  37      15.728  10.274 -21.961  1.00  0.00           H  
ATOM    611 1HG  LYS A  37      14.259  10.467 -24.038  1.00  0.00           H  
ATOM    612 2HG  LYS A  37      13.160  11.452 -23.058  1.00  0.00           H  
ATOM    613 1HD  LYS A  37      16.117  12.078 -23.384  1.00  0.00           H  
ATOM    614 2HD  LYS A  37      14.849  12.770 -24.408  1.00  0.00           H  
ATOM    615 1HE  LYS A  37      13.731  13.664 -22.388  1.00  0.00           H  
ATOM    616 2HE  LYS A  37      15.051  13.019 -21.394  1.00  0.00           H  
ATOM    617 1HZ  LYS A  37      15.331  15.316 -21.846  1.00  0.00           H  
ATOM    618 2HZ  LYS A  37      16.565  14.465 -22.569  1.00  0.00           H  
ATOM    619 3HZ  LYS A  37      15.349  15.071 -23.493  1.00  0.00           H  
ATOM    620  N   TYR A  38      14.427   8.509 -19.365  1.00  0.00           N  
ATOM    621  CA  TYR A  38      15.049   7.799 -18.262  1.00  0.00           C  
ATOM    622  C   TYR A  38      14.731   6.305 -18.360  1.00  0.00           C  
ATOM    623  O   TYR A  38      15.626   5.466 -18.265  1.00  0.00           O  
ATOM    624  CB  TYR A  38      14.575   8.347 -16.919  1.00  0.00           C  
ATOM    625  CG  TYR A  38      15.259   7.700 -15.755  1.00  0.00           C  
ATOM    626  CD1 TYR A  38      16.483   8.172 -15.295  1.00  0.00           C  
ATOM    627  CD2 TYR A  38      14.693   6.625 -15.177  1.00  0.00           C  
ATOM    628  CE1 TYR A  38      17.113   7.541 -14.230  1.00  0.00           C  
ATOM    629  CE2 TYR A  38      15.314   5.998 -14.125  1.00  0.00           C  
ATOM    630  CZ  TYR A  38      16.507   6.442 -13.647  1.00  0.00           C  
ATOM    631  OH  TYR A  38      17.103   5.784 -12.589  1.00  0.00           O  
ATOM    632  H   TYR A  38      13.753   9.243 -19.148  1.00  0.00           H  
ATOM    633  HA  TYR A  38      16.127   7.922 -18.333  1.00  0.00           H  
ATOM    634 1HB  TYR A  38      14.751   9.422 -16.875  1.00  0.00           H  
ATOM    635 2HB  TYR A  38      13.503   8.188 -16.817  1.00  0.00           H  
ATOM    636  HD1 TYR A  38      16.949   9.036 -15.770  1.00  0.00           H  
ATOM    637  HD2 TYR A  38      13.745   6.263 -15.560  1.00  0.00           H  
ATOM    638  HE1 TYR A  38      18.073   7.905 -13.865  1.00  0.00           H  
ATOM    639  HE2 TYR A  38      14.854   5.143 -13.669  1.00  0.00           H  
ATOM    640  HH  TYR A  38      16.556   5.009 -12.340  1.00  0.00           H  
ATOM    641  N   LEU A  39      13.453   5.969 -18.561  1.00  0.00           N  
ATOM    642  CA  LEU A  39      13.008   4.575 -18.633  1.00  0.00           C  
ATOM    643  C   LEU A  39      13.677   3.825 -19.792  1.00  0.00           C  
ATOM    644  O   LEU A  39      14.009   2.637 -19.673  1.00  0.00           O  
ATOM    645  CB  LEU A  39      11.478   4.548 -18.798  1.00  0.00           C  
ATOM    646  CG  LEU A  39      10.636   4.995 -17.566  1.00  0.00           C  
ATOM    647  CD1 LEU A  39       9.187   5.157 -17.970  1.00  0.00           C  
ATOM    648  CD2 LEU A  39      10.719   3.977 -16.511  1.00  0.00           C  
ATOM    649  H   LEU A  39      12.753   6.710 -18.642  1.00  0.00           H  
ATOM    650  HA  LEU A  39      13.276   4.080 -17.698  1.00  0.00           H  
ATOM    651 1HB  LEU A  39      11.225   5.224 -19.616  1.00  0.00           H  
ATOM    652 2HB  LEU A  39      11.171   3.563 -19.082  1.00  0.00           H  
ATOM    653  HG  LEU A  39      11.011   5.935 -17.188  1.00  0.00           H  
ATOM    654 1HD1 LEU A  39       8.598   5.473 -17.110  1.00  0.00           H  
ATOM    655 2HD1 LEU A  39       9.129   5.913 -18.749  1.00  0.00           H  
ATOM    656 3HD1 LEU A  39       8.804   4.209 -18.346  1.00  0.00           H  
ATOM    657 1HD2 LEU A  39      10.121   4.293 -15.677  1.00  0.00           H  
ATOM    658 2HD2 LEU A  39      10.332   3.074 -16.886  1.00  0.00           H  
ATOM    659 3HD2 LEU A  39      11.755   3.840 -16.206  1.00  0.00           H  
ATOM    660  N   GLU A  40      13.869   4.510 -20.926  1.00  0.00           N  
ATOM    661  CA  GLU A  40      14.521   3.885 -22.073  1.00  0.00           C  
ATOM    662  C   GLU A  40      16.045   3.773 -21.879  1.00  0.00           C  
ATOM    663  O   GLU A  40      16.655   2.763 -22.237  1.00  0.00           O  
ATOM    664  CB  GLU A  40      14.211   4.665 -23.366  1.00  0.00           C  
ATOM    665  CG  GLU A  40      12.743   4.594 -23.848  1.00  0.00           C  
ATOM    666  CD  GLU A  40      12.512   5.319 -25.180  1.00  0.00           C  
ATOM    667  OE1 GLU A  40      13.422   5.961 -25.651  1.00  0.00           O  
ATOM    668  OE2 GLU A  40      11.428   5.216 -25.722  1.00  0.00           O1-
ATOM    669  H   GLU A  40      13.539   5.476 -20.991  1.00  0.00           H  
ATOM    670  HA  GLU A  40      14.122   2.876 -22.181  1.00  0.00           H  
ATOM    671 1HB  GLU A  40      14.450   5.719 -23.208  1.00  0.00           H  
ATOM    672 2HB  GLU A  40      14.849   4.303 -24.171  1.00  0.00           H  
ATOM    673 1HG  GLU A  40      12.455   3.550 -23.958  1.00  0.00           H  
ATOM    674 2HG  GLU A  40      12.104   5.040 -23.084  1.00  0.00           H  
ATOM    675  N   THR A  41      16.650   4.810 -21.294  1.00  0.00           N  
ATOM    676  CA  THR A  41      18.090   4.899 -21.054  1.00  0.00           C  
ATOM    677  C   THR A  41      18.573   3.930 -19.981  1.00  0.00           C  
ATOM    678  O   THR A  41      19.649   3.337 -20.096  1.00  0.00           O  
ATOM    679  CB  THR A  41      18.496   6.318 -20.635  1.00  0.00           C  
ATOM    680  CG2 THR A  41      19.991   6.381 -20.422  1.00  0.00           C  
ATOM    681  OG1 THR A  41      18.125   7.246 -21.660  1.00  0.00           O  
ATOM    682  H   THR A  41      16.087   5.617 -21.032  1.00  0.00           H  
ATOM    683  HA  THR A  41      18.602   4.656 -21.983  1.00  0.00           H  
ATOM    684  HB  THR A  41      17.981   6.581 -19.712  1.00  0.00           H  
ATOM    685  HG1 THR A  41      17.143   7.287 -21.691  1.00  0.00           H  
ATOM    686 1HG2 THR A  41      20.271   7.389 -20.119  1.00  0.00           H  
ATOM    687 2HG2 THR A  41      20.273   5.676 -19.642  1.00  0.00           H  
ATOM    688 3HG2 THR A  41      20.501   6.122 -21.345  1.00  0.00           H  
ATOM    689  N   HIS A  42      17.778   3.788 -18.926  1.00  0.00           N  
ATOM    690  CA  HIS A  42      18.120   3.007 -17.752  1.00  0.00           C  
ATOM    691  C   HIS A  42      17.076   1.915 -17.461  1.00  0.00           C  
ATOM    692  O   HIS A  42      16.390   1.978 -16.437  1.00  0.00           O  
ATOM    693  CB  HIS A  42      18.200   3.942 -16.540  1.00  0.00           C  
ATOM    694  CG  HIS A  42      19.230   5.017 -16.657  1.00  0.00           C  
ATOM    695  CD2 HIS A  42      19.107   6.337 -16.906  1.00  0.00           C  
ATOM    696  ND1 HIS A  42      20.582   4.776 -16.522  1.00  0.00           N  
ATOM    697  CE1 HIS A  42      21.244   5.909 -16.672  1.00  0.00           C  
ATOM    698  NE2 HIS A  42      20.374   6.873 -16.906  1.00  0.00           N  
ATOM    699  H   HIS A  42      16.903   4.307 -18.906  1.00  0.00           H  
ATOM    700  HA  HIS A  42      19.099   2.562 -17.876  1.00  0.00           H  
ATOM    701 1HB  HIS A  42      17.228   4.423 -16.390  1.00  0.00           H  
ATOM    702 2HB  HIS A  42      18.415   3.362 -15.646  1.00  0.00           H  
ATOM    703  HD1 HIS A  42      21.012   3.892 -16.340  1.00  0.00           H  
ATOM    704  HD2 HIS A  42      18.247   6.969 -17.092  1.00  0.00           H  
ATOM    705  HE1 HIS A  42      22.331   5.929 -16.599  1.00  0.00           H  
ATOM    706  N   PRO A  43      16.996   0.845 -18.296  1.00  0.00           N  
ATOM    707  CA  PRO A  43      16.012  -0.230 -18.258  1.00  0.00           C  
ATOM    708  C   PRO A  43      16.066  -1.038 -16.963  1.00  0.00           C  
ATOM    709  O   PRO A  43      15.139  -1.781 -16.649  1.00  0.00           O  
ATOM    710  CB  PRO A  43      16.400  -1.095 -19.455  1.00  0.00           C  
ATOM    711  CG  PRO A  43      17.846  -0.803 -19.701  1.00  0.00           C  
ATOM    712  CD  PRO A  43      18.001   0.656 -19.370  1.00  0.00           C  
ATOM    713  HA  PRO A  43      15.014   0.193 -18.431  1.00  0.00           H  
ATOM    714 1HB  PRO A  43      16.203  -2.161 -19.238  1.00  0.00           H  
ATOM    715 2HB  PRO A  43      15.780  -0.829 -20.312  1.00  0.00           H  
ATOM    716 1HG  PRO A  43      18.472  -1.455 -19.073  1.00  0.00           H  
ATOM    717 2HG  PRO A  43      18.099  -1.031 -20.749  1.00  0.00           H  
ATOM    718 1HD  PRO A  43      19.026   0.813 -19.040  1.00  0.00           H  
ATOM    719 2HD  PRO A  43      17.743   1.263 -20.252  1.00  0.00           H  
ATOM    720  N   ASN A  44      17.186  -0.934 -16.245  1.00  0.00           N  
ATOM    721  CA  ASN A  44      17.391  -1.650 -14.995  1.00  0.00           C  
ATOM    722  C   ASN A  44      17.183  -0.785 -13.735  1.00  0.00           C  
ATOM    723  O   ASN A  44      17.516  -1.218 -12.630  1.00  0.00           O  
ATOM    724  CB  ASN A  44      18.786  -2.245 -14.989  1.00  0.00           C  
ATOM    725  CG  ASN A  44      18.950  -3.331 -16.025  1.00  0.00           C  
ATOM    726  ND2 ASN A  44      20.091  -3.352 -16.672  1.00  0.00           N  
ATOM    727  OD1 ASN A  44      18.049  -4.150 -16.241  1.00  0.00           O  
ATOM    728  H   ASN A  44      17.921  -0.325 -16.566  1.00  0.00           H  
ATOM    729  HA  ASN A  44      16.664  -2.461 -14.946  1.00  0.00           H  
ATOM    730 1HB  ASN A  44      19.515  -1.457 -15.183  1.00  0.00           H  
ATOM    731 2HB  ASN A  44      19.000  -2.657 -14.005  1.00  0.00           H  
ATOM    732 1HD2 ASN A  44      20.260  -4.052 -17.368  1.00  0.00           H  
ATOM    733 2HD2 ASN A  44      20.798  -2.674 -16.465  1.00  0.00           H  
ATOM    734  N   SER A  45      16.647   0.429 -13.884  1.00  0.00           N  
ATOM    735  CA  SER A  45      16.424   1.308 -12.728  1.00  0.00           C  
ATOM    736  C   SER A  45      15.475   0.684 -11.715  1.00  0.00           C  
ATOM    737  O   SER A  45      14.516   0.004 -12.079  1.00  0.00           O  
ATOM    738  CB  SER A  45      15.846   2.634 -13.151  1.00  0.00           C  
ATOM    739  OG  SER A  45      15.609   3.459 -12.036  1.00  0.00           O  
ATOM    740  H   SER A  45      16.404   0.769 -14.816  1.00  0.00           H  
ATOM    741  HA  SER A  45      17.381   1.479 -12.238  1.00  0.00           H  
ATOM    742 1HB  SER A  45      16.534   3.125 -13.837  1.00  0.00           H  
ATOM    743 2HB  SER A  45      14.914   2.471 -13.689  1.00  0.00           H  
ATOM    744  HG  SER A  45      14.985   2.964 -11.468  1.00  0.00           H  
ATOM    745  N   SER A  46      15.717   0.903 -10.431  1.00  0.00           N  
ATOM    746  CA  SER A  46      14.777   0.336  -9.482  1.00  0.00           C  
ATOM    747  C   SER A  46      13.427   1.002  -9.633  1.00  0.00           C  
ATOM    748  O   SER A  46      13.344   2.195  -9.955  1.00  0.00           O  
ATOM    749  CB  SER A  46      15.257   0.526  -8.057  1.00  0.00           C  
ATOM    750  OG  SER A  46      15.250   1.897  -7.682  1.00  0.00           O  
ATOM    751  H   SER A  46      16.517   1.443 -10.132  1.00  0.00           H  
ATOM    752  HA  SER A  46      14.669  -0.730  -9.690  1.00  0.00           H  
ATOM    753 1HB  SER A  46      14.620  -0.041  -7.377  1.00  0.00           H  
ATOM    754 2HB  SER A  46      16.267   0.129  -7.964  1.00  0.00           H  
ATOM    755  HG  SER A  46      15.712   1.943  -6.829  1.00  0.00           H  
ATOM    756  N   PHE A  47      12.383   0.261  -9.278  1.00  0.00           N  
ATOM    757  CA  PHE A  47      11.026   0.773  -9.316  1.00  0.00           C  
ATOM    758  C   PHE A  47      10.909   1.931  -8.346  1.00  0.00           C  
ATOM    759  O   PHE A  47      10.256   2.926  -8.635  1.00  0.00           O  
ATOM    760  CB  PHE A  47      10.025  -0.336  -9.014  1.00  0.00           C  
ATOM    761  CG  PHE A  47       8.587   0.026  -9.267  1.00  0.00           C  
ATOM    762  CD1 PHE A  47       8.135   0.105 -10.571  1.00  0.00           C  
ATOM    763  CD2 PHE A  47       7.682   0.227  -8.243  1.00  0.00           C  
ATOM    764  CE1 PHE A  47       6.823   0.378 -10.858  1.00  0.00           C  
ATOM    765  CE2 PHE A  47       6.352   0.506  -8.530  1.00  0.00           C  
ATOM    766  CZ  PHE A  47       5.928   0.578  -9.844  1.00  0.00           C  
ATOM    767  H   PHE A  47      12.538  -0.701  -9.015  1.00  0.00           H  
ATOM    768  HA  PHE A  47      10.822   1.146 -10.318  1.00  0.00           H  
ATOM    769 1HB  PHE A  47      10.265  -1.209  -9.618  1.00  0.00           H  
ATOM    770 2HB  PHE A  47      10.119  -0.627  -7.968  1.00  0.00           H  
ATOM    771  HD1 PHE A  47       8.845  -0.057 -11.377  1.00  0.00           H  
ATOM    772  HD2 PHE A  47       8.020   0.159  -7.207  1.00  0.00           H  
ATOM    773  HE1 PHE A  47       6.498   0.427 -11.893  1.00  0.00           H  
ATOM    774  HE2 PHE A  47       5.641   0.664  -7.719  1.00  0.00           H  
ATOM    775  HZ  PHE A  47       4.889   0.796 -10.068  1.00  0.00           H  
ATOM    776  N   GLU A  48      11.525   1.788  -7.172  1.00  0.00           N  
ATOM    777  CA  GLU A  48      11.445   2.820  -6.150  1.00  0.00           C  
ATOM    778  C   GLU A  48      12.024   4.155  -6.630  1.00  0.00           C  
ATOM    779  O   GLU A  48      11.445   5.212  -6.349  1.00  0.00           O  
ATOM    780  CB  GLU A  48      12.187   2.360  -4.893  1.00  0.00           C  
ATOM    781  CG  GLU A  48      11.500   1.222  -4.139  1.00  0.00           C  
ATOM    782  CD  GLU A  48      12.294   0.730  -2.948  1.00  0.00           C  
ATOM    783  OE1 GLU A  48      13.415   1.154  -2.786  1.00  0.00           O  
ATOM    784  OE2 GLU A  48      11.777  -0.070  -2.201  1.00  0.00           O1-
ATOM    785  H   GLU A  48      12.057   0.951  -6.997  1.00  0.00           H  
ATOM    786  HA  GLU A  48      10.396   2.975  -5.900  1.00  0.00           H  
ATOM    787 1HB  GLU A  48      13.188   2.024  -5.170  1.00  0.00           H  
ATOM    788 2HB  GLU A  48      12.301   3.200  -4.209  1.00  0.00           H  
ATOM    789 1HG  GLU A  48      10.526   1.567  -3.792  1.00  0.00           H  
ATOM    790 2HG  GLU A  48      11.336   0.395  -4.829  1.00  0.00           H  
ATOM    791  N   GLU A  49      13.126   4.133  -7.403  1.00  0.00           N  
ATOM    792  CA  GLU A  49      13.658   5.406  -7.889  1.00  0.00           C  
ATOM    793  C   GLU A  49      12.666   6.018  -8.866  1.00  0.00           C  
ATOM    794  O   GLU A  49      12.407   7.228  -8.840  1.00  0.00           O  
ATOM    795  CB  GLU A  49      15.005   5.230  -8.601  1.00  0.00           C  
ATOM    796  CG  GLU A  49      15.653   6.543  -9.070  1.00  0.00           C  
ATOM    797  CD  GLU A  49      16.067   7.462  -7.928  1.00  0.00           C  
ATOM    798  OE1 GLU A  49      16.216   6.989  -6.824  1.00  0.00           O  
ATOM    799  OE2 GLU A  49      16.228   8.638  -8.169  1.00  0.00           O1-
ATOM    800  H   GLU A  49      13.614   3.259  -7.621  1.00  0.00           H  
ATOM    801  HA  GLU A  49      13.780   6.084  -7.046  1.00  0.00           H  
ATOM    802 1HB  GLU A  49      15.704   4.724  -7.937  1.00  0.00           H  
ATOM    803 2HB  GLU A  49      14.868   4.589  -9.476  1.00  0.00           H  
ATOM    804 1HG  GLU A  49      16.532   6.303  -9.667  1.00  0.00           H  
ATOM    805 2HG  GLU A  49      14.945   7.065  -9.715  1.00  0.00           H  
ATOM    806  N   LEU A  50      12.084   5.172  -9.710  1.00  0.00           N  
ATOM    807  CA  LEU A  50      11.127   5.656 -10.677  1.00  0.00           C  
ATOM    808  C   LEU A  50       9.894   6.221 -10.018  1.00  0.00           C  
ATOM    809  O   LEU A  50       9.426   7.287 -10.405  1.00  0.00           O  
ATOM    810  CB  LEU A  50      10.749   4.529 -11.604  1.00  0.00           C  
ATOM    811  CG  LEU A  50      11.812   4.129 -12.510  1.00  0.00           C  
ATOM    812  CD1 LEU A  50      11.464   2.896 -13.183  1.00  0.00           C  
ATOM    813  CD2 LEU A  50      11.978   5.211 -13.488  1.00  0.00           C  
ATOM    814  H   LEU A  50      12.334   4.178  -9.690  1.00  0.00           H  
ATOM    815  HA  LEU A  50      11.600   6.446 -11.258  1.00  0.00           H  
ATOM    816 1HB  LEU A  50      10.448   3.665 -11.021  1.00  0.00           H  
ATOM    817 2HB  LEU A  50       9.912   4.856 -12.202  1.00  0.00           H  
ATOM    818  HG  LEU A  50      12.747   3.961 -11.965  1.00  0.00           H  
ATOM    819 1HD1 LEU A  50      12.272   2.658 -13.855  1.00  0.00           H  
ATOM    820 2HD1 LEU A  50      11.344   2.108 -12.444  1.00  0.00           H  
ATOM    821 3HD1 LEU A  50      10.557   3.010 -13.734  1.00  0.00           H  
ATOM    822 1HD2 LEU A  50      12.729   4.906 -14.179  1.00  0.00           H  
ATOM    823 2HD2 LEU A  50      11.052   5.377 -14.010  1.00  0.00           H  
ATOM    824 3HD2 LEU A  50      12.271   6.131 -12.981  1.00  0.00           H  
ATOM    825  N   ILE A  51       9.401   5.570  -8.977  1.00  0.00           N  
ATOM    826  CA  ILE A  51       8.221   6.094  -8.327  1.00  0.00           C  
ATOM    827  C   ILE A  51       8.513   7.425  -7.680  1.00  0.00           C  
ATOM    828  O   ILE A  51       7.674   8.320  -7.742  1.00  0.00           O  
ATOM    829  CB  ILE A  51       7.602   5.117  -7.332  1.00  0.00           C  
ATOM    830  CG1 ILE A  51       7.080   3.902  -8.090  1.00  0.00           C  
ATOM    831  CG2 ILE A  51       6.487   5.813  -6.564  1.00  0.00           C  
ATOM    832  CD1 ILE A  51       6.039   4.260  -9.129  1.00  0.00           C  
ATOM    833  H   ILE A  51       9.819   4.693  -8.675  1.00  0.00           H  
ATOM    834  HA  ILE A  51       7.469   6.261  -9.092  1.00  0.00           H  
ATOM    835  HB  ILE A  51       8.373   4.769  -6.639  1.00  0.00           H  
ATOM    836 1HG1 ILE A  51       7.898   3.410  -8.593  1.00  0.00           H  
ATOM    837 2HG1 ILE A  51       6.642   3.208  -7.379  1.00  0.00           H  
ATOM    838 1HG2 ILE A  51       6.047   5.118  -5.852  1.00  0.00           H  
ATOM    839 2HG2 ILE A  51       6.900   6.670  -6.029  1.00  0.00           H  
ATOM    840 3HG2 ILE A  51       5.722   6.155  -7.262  1.00  0.00           H  
ATOM    841 1HD1 ILE A  51       5.702   3.366  -9.631  1.00  0.00           H  
ATOM    842 2HD1 ILE A  51       5.192   4.741  -8.643  1.00  0.00           H  
ATOM    843 3HD1 ILE A  51       6.477   4.938  -9.853  1.00  0.00           H  
ATOM    844  N   ALA A  52       9.680   7.571  -7.053  1.00  0.00           N  
ATOM    845  CA  ALA A  52      10.023   8.851  -6.458  1.00  0.00           C  
ATOM    846  C   ALA A  52      10.045   9.954  -7.523  1.00  0.00           C  
ATOM    847  O   ALA A  52       9.535  11.057  -7.311  1.00  0.00           O  
ATOM    848  CB  ALA A  52      11.377   8.754  -5.784  1.00  0.00           C  
ATOM    849  H   ALA A  52      10.337   6.789  -6.991  1.00  0.00           H  
ATOM    850  HA  ALA A  52       9.263   9.100  -5.719  1.00  0.00           H  
ATOM    851 1HB  ALA A  52      11.626   9.706  -5.324  1.00  0.00           H  
ATOM    852 2HB  ALA A  52      11.348   7.974  -5.024  1.00  0.00           H  
ATOM    853 3HB  ALA A  52      12.134   8.500  -6.531  1.00  0.00           H  
ATOM    854  N   ASP A  53      10.568   9.639  -8.708  1.00  0.00           N  
ATOM    855  CA  ASP A  53      10.619  10.625  -9.782  1.00  0.00           C  
ATOM    856  C   ASP A  53       9.196  10.946 -10.255  1.00  0.00           C  
ATOM    857  O   ASP A  53       8.847  12.102 -10.547  1.00  0.00           O  
ATOM    858  CB  ASP A  53      11.492  10.081 -10.922  1.00  0.00           C  
ATOM    859  CG  ASP A  53      11.902  11.108 -11.968  1.00  0.00           C  
ATOM    860  OD1 ASP A  53      12.552  12.083 -11.607  1.00  0.00           O  
ATOM    861  OD2 ASP A  53      11.593  10.933 -13.117  1.00  0.00           O1-
ATOM    862  H   ASP A  53      10.987   8.717  -8.851  1.00  0.00           H  
ATOM    863  HA  ASP A  53      11.070  11.537  -9.394  1.00  0.00           H  
ATOM    864 1HB  ASP A  53      12.392   9.628 -10.495  1.00  0.00           H  
ATOM    865 2HB  ASP A  53      10.946   9.276 -11.424  1.00  0.00           H  
ATOM    866  N   LEU A  54       8.350   9.929 -10.280  1.00  0.00           N  
ATOM    867  CA  LEU A  54       6.991  10.127 -10.709  1.00  0.00           C  
ATOM    868  C   LEU A  54       6.190  10.825  -9.620  1.00  0.00           C  
ATOM    869  O   LEU A  54       5.230  11.526  -9.926  1.00  0.00           O  
ATOM    870  CB  LEU A  54       6.397   8.802 -11.149  1.00  0.00           C  
ATOM    871  CG  LEU A  54       7.121   8.244 -12.393  1.00  0.00           C  
ATOM    872  CD1 LEU A  54       6.552   6.906 -12.751  1.00  0.00           C  
ATOM    873  CD2 LEU A  54       7.057   9.268 -13.518  1.00  0.00           C  
ATOM    874  H   LEU A  54       8.676   8.993 -10.047  1.00  0.00           H  
ATOM    875  HA  LEU A  54       7.003  10.776 -11.581  1.00  0.00           H  
ATOM    876 1HB  LEU A  54       6.495   8.085 -10.337  1.00  0.00           H  
ATOM    877 2HB  LEU A  54       5.341   8.936 -11.382  1.00  0.00           H  
ATOM    878  HG  LEU A  54       8.156   8.091 -12.169  1.00  0.00           H  
ATOM    879 1HD1 LEU A  54       7.094   6.518 -13.608  1.00  0.00           H  
ATOM    880 2HD1 LEU A  54       6.674   6.233 -11.906  1.00  0.00           H  
ATOM    881 3HD1 LEU A  54       5.506   6.989 -12.994  1.00  0.00           H  
ATOM    882 1HD2 LEU A  54       7.588   8.884 -14.383  1.00  0.00           H  
ATOM    883 2HD2 LEU A  54       6.060   9.470 -13.778  1.00  0.00           H  
ATOM    884 3HD2 LEU A  54       7.529  10.194 -13.186  1.00  0.00           H  
ATOM    885  N   ALA A  55       6.597  10.697  -8.353  1.00  0.00           N  
ATOM    886  CA  ALA A  55       5.908  11.402  -7.283  1.00  0.00           C  
ATOM    887  C   ALA A  55       5.974  12.899  -7.567  1.00  0.00           C  
ATOM    888  O   ALA A  55       4.992  13.614  -7.378  1.00  0.00           O  
ATOM    889  CB  ALA A  55       6.515  11.077  -5.931  1.00  0.00           C  
ATOM    890  H   ALA A  55       7.372  10.078  -8.128  1.00  0.00           H  
ATOM    891  HA  ALA A  55       4.868  11.097  -7.281  1.00  0.00           H  
ATOM    892 1HB  ALA A  55       5.973  11.609  -5.153  1.00  0.00           H  
ATOM    893 2HB  ALA A  55       6.451  10.002  -5.757  1.00  0.00           H  
ATOM    894 3HB  ALA A  55       7.553  11.384  -5.916  1.00  0.00           H  
ATOM    895  N   ASP A  56       7.122  13.382  -8.075  1.00  0.00           N  
ATOM    896  CA  ASP A  56       7.198  14.800  -8.452  1.00  0.00           C  
ATOM    897  C   ASP A  56       6.213  15.119  -9.583  1.00  0.00           C  
ATOM    898  O   ASP A  56       5.559  16.159  -9.567  1.00  0.00           O  
ATOM    899  CB  ASP A  56       8.616  15.239  -8.830  1.00  0.00           C  
ATOM    900  CG  ASP A  56       9.568  15.429  -7.611  1.00  0.00           C  
ATOM    901  OD1 ASP A  56       9.096  15.458  -6.493  1.00  0.00           O  
ATOM    902  OD2 ASP A  56      10.752  15.594  -7.830  1.00  0.00           O1-
ATOM    903  H   ASP A  56       7.925  12.751  -8.175  1.00  0.00           H  
ATOM    904  HA  ASP A  56       6.904  15.392  -7.585  1.00  0.00           H  
ATOM    905 1HB  ASP A  56       9.051  14.479  -9.478  1.00  0.00           H  
ATOM    906 2HB  ASP A  56       8.570  16.168  -9.397  1.00  0.00           H  
ATOM    907  N   LEU A  57       6.022  14.184 -10.515  1.00  0.00           N  
ATOM    908  CA  LEU A  57       5.074  14.404 -11.621  1.00  0.00           C  
ATOM    909  C   LEU A  57       3.683  14.572 -11.024  1.00  0.00           C  
ATOM    910  O   LEU A  57       2.925  15.473 -11.403  1.00  0.00           O  
ATOM    911  CB  LEU A  57       5.042  13.230 -12.611  1.00  0.00           C  
ATOM    912  CG  LEU A  57       4.188  13.435 -13.876  1.00  0.00           C  
ATOM    913  CD1 LEU A  57       2.678  13.360 -13.537  1.00  0.00           C  
ATOM    914  CD2 LEU A  57       4.551  14.752 -14.485  1.00  0.00           C  
ATOM    915  H   LEU A  57       6.593  13.334 -10.479  1.00  0.00           H  
ATOM    916  HA  LEU A  57       5.345  15.315 -12.147  1.00  0.00           H  
ATOM    917 1HB  LEU A  57       6.062  13.006 -12.920  1.00  0.00           H  
ATOM    918 2HB  LEU A  57       4.642  12.359 -12.110  1.00  0.00           H  
ATOM    919  HG  LEU A  57       4.398  12.642 -14.573  1.00  0.00           H  
ATOM    920 1HD1 LEU A  57       2.095  13.494 -14.447  1.00  0.00           H  
ATOM    921 2HD1 LEU A  57       2.447  12.386 -13.097  1.00  0.00           H  
ATOM    922 3HD1 LEU A  57       2.421  14.144 -12.829  1.00  0.00           H  
ATOM    923 1HD2 LEU A  57       3.967  14.926 -15.383  1.00  0.00           H  
ATOM    924 2HD2 LEU A  57       4.356  15.529 -13.766  1.00  0.00           H  
ATOM    925 3HD2 LEU A  57       5.595  14.743 -14.733  1.00  0.00           H  
ATOM    926  N   ILE A  58       3.340  13.656 -10.129  1.00  0.00           N  
ATOM    927  CA  ILE A  58       2.048  13.638  -9.469  1.00  0.00           C  
ATOM    928  C   ILE A  58       1.796  14.918  -8.687  1.00  0.00           C  
ATOM    929  O   ILE A  58       0.715  15.506  -8.797  1.00  0.00           O  
ATOM    930  CB  ILE A  58       1.979  12.433  -8.528  1.00  0.00           C  
ATOM    931  CG1 ILE A  58       1.938  11.154  -9.359  1.00  0.00           C  
ATOM    932  CG2 ILE A  58       0.820  12.560  -7.584  1.00  0.00           C  
ATOM    933  CD1 ILE A  58       2.164   9.884  -8.591  1.00  0.00           C  
ATOM    934  H   ILE A  58       4.028  12.942  -9.890  1.00  0.00           H  
ATOM    935  HA  ILE A  58       1.277  13.538 -10.230  1.00  0.00           H  
ATOM    936  HB  ILE A  58       2.887  12.391  -7.946  1.00  0.00           H  
ATOM    937 1HG1 ILE A  58       0.990  11.093  -9.801  1.00  0.00           H  
ATOM    938 2HG1 ILE A  58       2.688  11.221 -10.148  1.00  0.00           H  
ATOM    939 1HG2 ILE A  58       0.802  11.704  -6.916  1.00  0.00           H  
ATOM    940 2HG2 ILE A  58       0.930  13.471  -7.000  1.00  0.00           H  
ATOM    941 3HG2 ILE A  58      -0.087  12.603  -8.132  1.00  0.00           H  
ATOM    942 1HD1 ILE A  58       2.094   9.042  -9.271  1.00  0.00           H  
ATOM    943 2HD1 ILE A  58       3.146   9.900  -8.137  1.00  0.00           H  
ATOM    944 3HD1 ILE A  58       1.405   9.789  -7.818  1.00  0.00           H  
ATOM    945  N   GLU A  59       2.786  15.378  -7.923  1.00  0.00           N  
ATOM    946  CA  GLU A  59       2.600  16.618  -7.185  1.00  0.00           C  
ATOM    947  C   GLU A  59       2.437  17.804  -8.130  1.00  0.00           C  
ATOM    948  O   GLU A  59       1.618  18.695  -7.868  1.00  0.00           O  
ATOM    949  CB  GLU A  59       3.733  16.840  -6.193  1.00  0.00           C  
ATOM    950  CG  GLU A  59       3.684  15.880  -4.992  1.00  0.00           C  
ATOM    951  CD  GLU A  59       2.422  16.072  -4.145  1.00  0.00           C  
ATOM    952  OE1 GLU A  59       2.153  17.187  -3.771  1.00  0.00           O  
ATOM    953  OE2 GLU A  59       1.740  15.100  -3.868  1.00  0.00           O1-
ATOM    954  H   GLU A  59       3.659  14.854  -7.847  1.00  0.00           H  
ATOM    955  HA  GLU A  59       1.684  16.527  -6.608  1.00  0.00           H  
ATOM    956 1HB  GLU A  59       4.690  16.695  -6.701  1.00  0.00           H  
ATOM    957 2HB  GLU A  59       3.704  17.863  -5.822  1.00  0.00           H  
ATOM    958 1HG  GLU A  59       3.707  14.853  -5.363  1.00  0.00           H  
ATOM    959 2HG  GLU A  59       4.568  16.035  -4.374  1.00  0.00           H  
ATOM    960  N   ILE A  60       3.152  17.801  -9.257  1.00  0.00           N  
ATOM    961  CA  ILE A  60       2.969  18.896 -10.185  1.00  0.00           C  
ATOM    962  C   ILE A  60       1.529  18.847 -10.671  1.00  0.00           C  
ATOM    963  O   ILE A  60       0.847  19.861 -10.636  1.00  0.00           O  
ATOM    964  CB  ILE A  60       3.887  18.830 -11.415  1.00  0.00           C  
ATOM    965  CG1 ILE A  60       5.342  19.032 -11.074  1.00  0.00           C  
ATOM    966  CG2 ILE A  60       3.476  19.964 -12.383  1.00  0.00           C  
ATOM    967  CD1 ILE A  60       6.246  18.641 -12.235  1.00  0.00           C  
ATOM    968  H   ILE A  60       3.838  17.068  -9.444  1.00  0.00           H  
ATOM    969  HA  ILE A  60       3.138  19.838  -9.670  1.00  0.00           H  
ATOM    970  HB  ILE A  60       3.791  17.860 -11.878  1.00  0.00           H  
ATOM    971 1HG1 ILE A  60       5.507  20.086 -10.850  1.00  0.00           H  
ATOM    972 2HG1 ILE A  60       5.600  18.455 -10.201  1.00  0.00           H  
ATOM    973 1HG2 ILE A  60       4.102  19.934 -13.276  1.00  0.00           H  
ATOM    974 2HG2 ILE A  60       2.438  19.848 -12.660  1.00  0.00           H  
ATOM    975 3HG2 ILE A  60       3.604  20.928 -11.888  1.00  0.00           H  
ATOM    976 1HD1 ILE A  60       7.287  18.815 -11.967  1.00  0.00           H  
ATOM    977 2HD1 ILE A  60       6.102  17.586 -12.466  1.00  0.00           H  
ATOM    978 3HD1 ILE A  60       5.983  19.231 -13.097  1.00  0.00           H  
ATOM    979  N   ALA A  61       1.021  17.658 -11.037  1.00  0.00           N  
ATOM    980  CA  ALA A  61      -0.353  17.560 -11.540  1.00  0.00           C  
ATOM    981  C   ALA A  61      -1.337  18.117 -10.522  1.00  0.00           C  
ATOM    982  O   ALA A  61      -2.257  18.863 -10.865  1.00  0.00           O  
ATOM    983  CB  ALA A  61      -0.701  16.111 -11.856  1.00  0.00           C  
ATOM    984  H   ALA A  61       1.618  16.830 -11.019  1.00  0.00           H  
ATOM    985  HA  ALA A  61      -0.426  18.139 -12.448  1.00  0.00           H  
ATOM    986 1HB  ALA A  61      -1.716  16.053 -12.250  1.00  0.00           H  
ATOM    987 2HB  ALA A  61       0.001  15.726 -12.594  1.00  0.00           H  
ATOM    988 3HB  ALA A  61      -0.632  15.515 -10.951  1.00  0.00           H  
ATOM    989  N   ARG A  62      -1.092  17.830  -9.251  1.00  0.00           N  
ATOM    990  CA  ARG A  62      -1.941  18.302  -8.171  1.00  0.00           C  
ATOM    991  C   ARG A  62      -1.909  19.828  -8.000  1.00  0.00           C  
ATOM    992  O   ARG A  62      -2.861  20.410  -7.472  1.00  0.00           O  
ATOM    993  CB  ARG A  62      -1.562  17.583  -6.892  1.00  0.00           C  
ATOM    994  CG  ARG A  62      -1.971  16.108  -6.899  1.00  0.00           C  
ATOM    995  CD  ARG A  62      -1.454  15.343  -5.728  1.00  0.00           C  
ATOM    996  NE  ARG A  62      -1.960  13.975  -5.744  1.00  0.00           N  
ATOM    997  CZ  ARG A  62      -1.492  12.944  -5.005  1.00  0.00           C  
ATOM    998  NH1 ARG A  62      -0.467  13.091  -4.187  1.00  0.00           N1+
ATOM    999  NH2 ARG A  62      -2.074  11.760  -5.108  1.00  0.00           N  
ATOM   1000  H   ARG A  62      -0.313  17.209  -9.029  1.00  0.00           H  
ATOM   1001  HA  ARG A  62      -2.964  18.016  -8.408  1.00  0.00           H  
ATOM   1002 1HB  ARG A  62      -0.488  17.632  -6.747  1.00  0.00           H  
ATOM   1003 2HB  ARG A  62      -2.034  18.066  -6.040  1.00  0.00           H  
ATOM   1004 1HG  ARG A  62      -3.061  16.044  -6.896  1.00  0.00           H  
ATOM   1005 2HG  ARG A  62      -1.594  15.636  -7.805  1.00  0.00           H  
ATOM   1006 1HD  ARG A  62      -0.362  15.308  -5.766  1.00  0.00           H  
ATOM   1007 2HD  ARG A  62      -1.769  15.819  -4.803  1.00  0.00           H  
ATOM   1008  HE  ARG A  62      -2.747  13.788  -6.351  1.00  0.00           H  
ATOM   1009 1HH1 ARG A  62       0.031  13.992  -4.096  1.00  0.00           H  
ATOM   1010 2HH1 ARG A  62      -0.139  12.305  -3.651  1.00  0.00           H  
ATOM   1011 1HH2 ARG A  62      -2.860  11.636  -5.731  1.00  0.00           H  
ATOM   1012 2HH2 ARG A  62      -1.735  10.983  -4.561  1.00  0.00           H  
ATOM   1013  N   SER A  63      -0.825  20.483  -8.443  1.00  0.00           N  
ATOM   1014  CA  SER A  63      -0.697  21.934  -8.329  1.00  0.00           C  
ATOM   1015  C   SER A  63      -1.470  22.676  -9.433  1.00  0.00           C  
ATOM   1016  O   SER A  63      -1.531  23.918  -9.425  1.00  0.00           O  
ATOM   1017  CB  SER A  63       0.761  22.371  -8.354  1.00  0.00           C  
ATOM   1018  OG  SER A  63       1.325  22.229  -9.621  1.00  0.00           O  
ATOM   1019  H   SER A  63      -0.055  19.964  -8.871  1.00  0.00           H  
ATOM   1020  HA  SER A  63      -1.118  22.231  -7.369  1.00  0.00           H  
ATOM   1021 1HB  SER A  63       0.842  23.405  -8.030  1.00  0.00           H  
ATOM   1022 2HB  SER A  63       1.321  21.759  -7.646  1.00  0.00           H  
ATOM   1023  HG  SER A  63       1.094  21.326  -9.908  1.00  0.00           H  
ATOM   1024  N   LEU A  64      -2.009  21.945 -10.422  1.00  0.00           N  
ATOM   1025  CA  LEU A  64      -2.748  22.588 -11.508  1.00  0.00           C  
ATOM   1026  C   LEU A  64      -4.222  22.723 -11.131  1.00  0.00           C  
ATOM   1027  O   LEU A  64      -4.842  21.770 -10.654  1.00  0.00           O  
ATOM   1028  CB  LEU A  64      -2.648  21.797 -12.819  1.00  0.00           C  
ATOM   1029  CG  LEU A  64      -1.409  21.984 -13.651  1.00  0.00           C  
ATOM   1030  CD1 LEU A  64      -0.264  21.293 -12.999  1.00  0.00           C  
ATOM   1031  CD2 LEU A  64      -1.646  21.448 -15.020  1.00  0.00           C  
ATOM   1032  H   LEU A  64      -1.937  20.925 -10.414  1.00  0.00           H  
ATOM   1033  HA  LEU A  64      -2.339  23.582 -11.669  1.00  0.00           H  
ATOM   1034 1HB  LEU A  64      -2.761  20.733 -12.604  1.00  0.00           H  
ATOM   1035 2HB  LEU A  64      -3.446  22.107 -13.442  1.00  0.00           H  
ATOM   1036  HG  LEU A  64      -1.186  23.029 -13.719  1.00  0.00           H  
ATOM   1037 1HD1 LEU A  64       0.638  21.398 -13.588  1.00  0.00           H  
ATOM   1038 2HD1 LEU A  64      -0.104  21.710 -12.011  1.00  0.00           H  
ATOM   1039 3HD1 LEU A  64      -0.497  20.260 -12.916  1.00  0.00           H  
ATOM   1040 1HD2 LEU A  64      -0.758  21.592 -15.614  1.00  0.00           H  
ATOM   1041 2HD2 LEU A  64      -1.865  20.390 -14.942  1.00  0.00           H  
ATOM   1042 3HD2 LEU A  64      -2.487  21.969 -15.483  1.00  0.00           H  
ATOM   1043  N   GLU A  65      -4.831  23.876 -11.431  1.00  0.00           N  
ATOM   1044  CA  GLU A  65      -6.242  24.104 -11.078  1.00  0.00           C  
ATOM   1045  C   GLU A  65      -7.178  23.430 -12.066  1.00  0.00           C  
ATOM   1046  O   GLU A  65      -7.876  24.074 -12.849  1.00  0.00           O  
ATOM   1047  CB  GLU A  65      -6.543  25.599 -11.048  1.00  0.00           C  
ATOM   1048  CG  GLU A  65      -5.765  26.380 -10.001  1.00  0.00           C  
ATOM   1049  CD  GLU A  65      -6.102  27.859  -9.988  1.00  0.00           C  
ATOM   1050  OE1 GLU A  65      -5.792  28.529 -10.952  1.00  0.00           O  
ATOM   1051  OE2 GLU A  65      -6.643  28.326  -9.018  1.00  0.00           O1-
ATOM   1052  H   GLU A  65      -4.301  24.619 -11.857  1.00  0.00           H  
ATOM   1053  HA  GLU A  65      -6.426  23.681 -10.090  1.00  0.00           H  
ATOM   1054 1HB  GLU A  65      -6.322  26.033 -12.024  1.00  0.00           H  
ATOM   1055 2HB  GLU A  65      -7.606  25.750 -10.855  1.00  0.00           H  
ATOM   1056 1HG  GLU A  65      -5.982  25.959  -9.019  1.00  0.00           H  
ATOM   1057 2HG  GLU A  65      -4.699  26.254 -10.190  1.00  0.00           H  
ATOM   1058  N   THR A  66      -7.182  22.118 -11.971  1.00  0.00           N  
ATOM   1059  CA  THR A  66      -7.860  21.198 -12.857  1.00  0.00           C  
ATOM   1060  C   THR A  66      -8.872  20.298 -12.179  1.00  0.00           C  
ATOM   1061  O   THR A  66      -8.894  20.161 -10.955  1.00  0.00           O  
ATOM   1062  CB  THR A  66      -6.782  20.369 -13.569  1.00  0.00           C  
ATOM   1063  CG2 THR A  66      -5.975  21.254 -14.443  1.00  0.00           C  
ATOM   1064  OG1 THR A  66      -5.935  19.722 -12.590  1.00  0.00           O  
ATOM   1065  H   THR A  66      -6.572  21.738 -11.253  1.00  0.00           H  
ATOM   1066  HA  THR A  66      -8.392  21.783 -13.608  1.00  0.00           H  
ATOM   1067  HB  THR A  66      -7.255  19.596 -14.180  1.00  0.00           H  
ATOM   1068  HG1 THR A  66      -5.471  20.399 -12.050  1.00  0.00           H  
ATOM   1069 1HG2 THR A  66      -5.211  20.676 -14.939  1.00  0.00           H  
ATOM   1070 2HG2 THR A  66      -6.632  21.707 -15.176  1.00  0.00           H  
ATOM   1071 3HG2 THR A  66      -5.524  22.021 -13.858  1.00  0.00           H  
ATOM   1072  N   THR A  67      -9.726  19.699 -12.994  1.00  0.00           N  
ATOM   1073  CA  THR A  67     -10.711  18.752 -12.525  1.00  0.00           C  
ATOM   1074  C   THR A  67      -9.945  17.531 -11.997  1.00  0.00           C  
ATOM   1075  O   THR A  67      -9.026  17.069 -12.678  1.00  0.00           O  
ATOM   1076  CB  THR A  67     -11.659  18.360 -13.679  1.00  0.00           C  
ATOM   1077  CG2 THR A  67     -12.738  17.412 -13.204  1.00  0.00           C  
ATOM   1078  OG1 THR A  67     -12.291  19.539 -14.190  1.00  0.00           O  
ATOM   1079  H   THR A  67      -9.667  19.881 -13.991  1.00  0.00           H  
ATOM   1080  HA  THR A  67     -11.298  19.222 -11.745  1.00  0.00           H  
ATOM   1081  HB  THR A  67     -11.079  17.885 -14.477  1.00  0.00           H  
ATOM   1082  HG1 THR A  67     -12.827  19.309 -14.959  1.00  0.00           H  
ATOM   1083 1HG2 THR A  67     -13.390  17.156 -14.039  1.00  0.00           H  
ATOM   1084 2HG2 THR A  67     -12.303  16.526 -12.819  1.00  0.00           H  
ATOM   1085 3HG2 THR A  67     -13.323  17.890 -12.424  1.00  0.00           H  
ATOM   1086  N   PRO A  68     -10.256  16.981 -10.809  1.00  0.00           N  
ATOM   1087  CA  PRO A  68      -9.628  15.785 -10.271  1.00  0.00           C  
ATOM   1088  C   PRO A  68      -9.570  14.660 -11.302  1.00  0.00           C  
ATOM   1089  O   PRO A  68      -8.599  13.918 -11.343  1.00  0.00           O  
ATOM   1090  CB  PRO A  68     -10.552  15.444  -9.100  1.00  0.00           C  
ATOM   1091  CG  PRO A  68     -11.066  16.793  -8.640  1.00  0.00           C  
ATOM   1092  CD  PRO A  68     -11.257  17.594  -9.910  1.00  0.00           C  
ATOM   1093  HA  PRO A  68      -8.617  16.038  -9.914  1.00  0.00           H  
ATOM   1094 1HB  PRO A  68     -11.357  14.769  -9.439  1.00  0.00           H  
ATOM   1095 2HB  PRO A  68      -9.989  14.908  -8.320  1.00  0.00           H  
ATOM   1096 1HG  PRO A  68     -11.999  16.670  -8.067  1.00  0.00           H  
ATOM   1097 2HG  PRO A  68     -10.336  17.258  -7.960  1.00  0.00           H  
ATOM   1098 1HD  PRO A  68     -12.275  17.476 -10.292  1.00  0.00           H  
ATOM   1099 2HD  PRO A  68     -10.997  18.644  -9.692  1.00  0.00           H  
ATOM   1100  N   ASP A  69     -10.574  14.568 -12.173  1.00  0.00           N  
ATOM   1101  CA  ASP A  69     -10.612  13.551 -13.218  1.00  0.00           C  
ATOM   1102  C   ASP A  69      -9.433  13.676 -14.189  1.00  0.00           C  
ATOM   1103  O   ASP A  69      -8.922  12.673 -14.697  1.00  0.00           O  
ATOM   1104  CB  ASP A  69     -11.914  13.658 -14.001  1.00  0.00           C  
ATOM   1105  CG  ASP A  69     -13.135  13.221 -13.200  1.00  0.00           C  
ATOM   1106  OD1 ASP A  69     -12.972  12.617 -12.166  1.00  0.00           O  
ATOM   1107  OD2 ASP A  69     -14.222  13.513 -13.628  1.00  0.00           O1-
ATOM   1108  H   ASP A  69     -11.349  15.203 -12.099  1.00  0.00           H  
ATOM   1109  HA  ASP A  69     -10.562  12.572 -12.752  1.00  0.00           H  
ATOM   1110 1HB  ASP A  69     -12.052  14.679 -14.344  1.00  0.00           H  
ATOM   1111 2HB  ASP A  69     -11.845  13.033 -14.892  1.00  0.00           H  
ATOM   1112  N   ASP A  70      -8.989  14.909 -14.453  1.00  0.00           N  
ATOM   1113  CA  ASP A  70      -7.890  15.125 -15.386  1.00  0.00           C  
ATOM   1114  C   ASP A  70      -6.603  14.740 -14.691  1.00  0.00           C  
ATOM   1115  O   ASP A  70      -5.697  14.149 -15.289  1.00  0.00           O  
ATOM   1116  CB  ASP A  70      -7.784  16.599 -15.788  1.00  0.00           C  
ATOM   1117  CG  ASP A  70      -8.931  17.139 -16.637  1.00  0.00           C  
ATOM   1118  OD1 ASP A  70      -9.620  16.390 -17.289  1.00  0.00           O  
ATOM   1119  OD2 ASP A  70      -9.104  18.341 -16.624  1.00  0.00           O1-
ATOM   1120  H   ASP A  70      -9.382  15.707 -13.969  1.00  0.00           H  
ATOM   1121  HA  ASP A  70      -8.028  14.498 -16.266  1.00  0.00           H  
ATOM   1122 1HB  ASP A  70      -7.724  17.203 -14.881  1.00  0.00           H  
ATOM   1123 2HB  ASP A  70      -6.851  16.757 -16.329  1.00  0.00           H  
ATOM   1124  N   GLN A  71      -6.532  15.065 -13.398  1.00  0.00           N  
ATOM   1125  CA  GLN A  71      -5.329  14.766 -12.638  1.00  0.00           C  
ATOM   1126  C   GLN A  71      -5.181  13.265 -12.501  1.00  0.00           C  
ATOM   1127  O   GLN A  71      -4.117  12.708 -12.766  1.00  0.00           O  
ATOM   1128  CB  GLN A  71      -5.408  15.383 -11.241  1.00  0.00           C  
ATOM   1129  CG  GLN A  71      -5.362  16.863 -11.215  1.00  0.00           C  
ATOM   1130  CD  GLN A  71      -5.536  17.419  -9.825  1.00  0.00           C  
ATOM   1131  NE2 GLN A  71      -5.991  18.651  -9.786  1.00  0.00           N  
ATOM   1132  OE1 GLN A  71      -5.277  16.757  -8.804  1.00  0.00           O  
ATOM   1133  H   GLN A  71      -7.322  15.553 -12.967  1.00  0.00           H  
ATOM   1134  HA  GLN A  71      -4.463  15.159 -13.169  1.00  0.00           H  
ATOM   1135 1HB  GLN A  71      -6.329  15.069 -10.757  1.00  0.00           H  
ATOM   1136 2HB  GLN A  71      -4.581  15.014 -10.637  1.00  0.00           H  
ATOM   1137 1HG  GLN A  71      -4.409  17.212 -11.613  1.00  0.00           H  
ATOM   1138 2HG  GLN A  71      -6.187  17.240 -11.831  1.00  0.00           H  
ATOM   1139 1HE2 GLN A  71      -6.143  19.119  -8.917  1.00  0.00           H  
ATOM   1140 2HE2 GLN A  71      -6.167  19.119 -10.669  1.00  0.00           H  
ATOM   1141  N   MET A  72      -6.288  12.596 -12.182  1.00  0.00           N  
ATOM   1142  CA  MET A  72      -6.290  11.159 -12.010  1.00  0.00           C  
ATOM   1143  C   MET A  72      -6.017  10.445 -13.314  1.00  0.00           C  
ATOM   1144  O   MET A  72      -5.310   9.436 -13.322  1.00  0.00           O  
ATOM   1145  CB  MET A  72      -7.610  10.707 -11.390  1.00  0.00           C  
ATOM   1146  CG  MET A  72      -7.764  11.095  -9.915  1.00  0.00           C  
ATOM   1147  SD  MET A  72      -9.221  10.375  -9.136  1.00  0.00           S  
ATOM   1148  CE  MET A  72     -10.515  11.388  -9.840  1.00  0.00           C  
ATOM   1149  H   MET A  72      -7.146  13.108 -12.005  1.00  0.00           H  
ATOM   1150  HA  MET A  72      -5.487  10.901 -11.320  1.00  0.00           H  
ATOM   1151 1HB  MET A  72      -8.437  11.158 -11.942  1.00  0.00           H  
ATOM   1152 2HB  MET A  72      -7.705   9.625 -11.476  1.00  0.00           H  
ATOM   1153 1HG  MET A  72      -6.884  10.760  -9.367  1.00  0.00           H  
ATOM   1154 2HG  MET A  72      -7.822  12.173  -9.821  1.00  0.00           H  
ATOM   1155 1HE  MET A  72     -11.483  11.070  -9.456  1.00  0.00           H  
ATOM   1156 2HE  MET A  72     -10.345  12.425  -9.578  1.00  0.00           H  
ATOM   1157 3HE  MET A  72     -10.510  11.282 -10.918  1.00  0.00           H  
ATOM   1158  N   SER A  73      -6.533  10.967 -14.433  1.00  0.00           N  
ATOM   1159  CA  SER A  73      -6.264  10.326 -15.706  1.00  0.00           C  
ATOM   1160  C   SER A  73      -4.783  10.436 -16.042  1.00  0.00           C  
ATOM   1161  O   SER A  73      -4.145   9.447 -16.413  1.00  0.00           O  
ATOM   1162  CB  SER A  73      -7.079  10.978 -16.805  1.00  0.00           C  
ATOM   1163  OG  SER A  73      -8.453  10.776 -16.601  1.00  0.00           O  
ATOM   1164  H   SER A  73      -7.144  11.784 -14.409  1.00  0.00           H  
ATOM   1165  HA  SER A  73      -6.532   9.272 -15.634  1.00  0.00           H  
ATOM   1166 1HB  SER A  73      -6.866  12.048 -16.828  1.00  0.00           H  
ATOM   1167 2HB  SER A  73      -6.783  10.563 -17.767  1.00  0.00           H  
ATOM   1168  HG  SER A  73      -8.693  11.349 -15.836  1.00  0.00           H  
ATOM   1169  N   LEU A  74      -4.196  11.622 -15.844  1.00  0.00           N  
ATOM   1170  CA  LEU A  74      -2.789  11.785 -16.174  1.00  0.00           C  
ATOM   1171  C   LEU A  74      -1.945  10.872 -15.314  1.00  0.00           C  
ATOM   1172  O   LEU A  74      -1.090  10.139 -15.813  1.00  0.00           O  
ATOM   1173  CB  LEU A  74      -2.298  13.213 -15.937  1.00  0.00           C  
ATOM   1174  CG  LEU A  74      -0.806  13.383 -16.285  1.00  0.00           C  
ATOM   1175  CD1 LEU A  74      -0.643  13.103 -17.766  1.00  0.00           C  
ATOM   1176  CD2 LEU A  74      -0.329  14.752 -15.941  1.00  0.00           C  
ATOM   1177  H   LEU A  74      -4.735  12.426 -15.512  1.00  0.00           H  
ATOM   1178  HA  LEU A  74      -2.640  11.521 -17.219  1.00  0.00           H  
ATOM   1179 1HB  LEU A  74      -2.883  13.897 -16.550  1.00  0.00           H  
ATOM   1180 2HB  LEU A  74      -2.447  13.472 -14.884  1.00  0.00           H  
ATOM   1181  HG  LEU A  74      -0.217  12.647 -15.733  1.00  0.00           H  
ATOM   1182 1HD1 LEU A  74       0.387  13.190 -18.043  1.00  0.00           H  
ATOM   1183 2HD1 LEU A  74      -0.990  12.097 -17.982  1.00  0.00           H  
ATOM   1184 3HD1 LEU A  74      -1.228  13.819 -18.346  1.00  0.00           H  
ATOM   1185 1HD2 LEU A  74       0.726  14.848 -16.204  1.00  0.00           H  
ATOM   1186 2HD2 LEU A  74      -0.916  15.478 -16.502  1.00  0.00           H  
ATOM   1187 3HD2 LEU A  74      -0.455  14.924 -14.872  1.00  0.00           H  
ATOM   1188  N   ILE A  75      -2.206  10.902 -14.012  1.00  0.00           N  
ATOM   1189  CA  ILE A  75      -1.445  10.129 -13.058  1.00  0.00           C  
ATOM   1190  C   ILE A  75      -1.583   8.648 -13.335  1.00  0.00           C  
ATOM   1191  O   ILE A  75      -0.585   7.925 -13.294  1.00  0.00           O  
ATOM   1192  CB  ILE A  75      -1.887  10.458 -11.633  1.00  0.00           C  
ATOM   1193  CG1 ILE A  75      -1.465  11.918 -11.307  1.00  0.00           C  
ATOM   1194  CG2 ILE A  75      -1.277   9.438 -10.661  1.00  0.00           C  
ATOM   1195  CD1 ILE A  75      -2.107  12.471 -10.057  1.00  0.00           C  
ATOM   1196  H   ILE A  75      -2.946  11.511 -13.662  1.00  0.00           H  
ATOM   1197  HA  ILE A  75      -0.397  10.400 -13.157  1.00  0.00           H  
ATOM   1198  HB  ILE A  75      -2.974  10.418 -11.568  1.00  0.00           H  
ATOM   1199 1HG1 ILE A  75      -0.403  11.952 -11.204  1.00  0.00           H  
ATOM   1200 2HG1 ILE A  75      -1.734  12.562 -12.142  1.00  0.00           H  
ATOM   1201 1HG2 ILE A  75      -1.587   9.672  -9.644  1.00  0.00           H  
ATOM   1202 2HG2 ILE A  75      -1.620   8.438 -10.926  1.00  0.00           H  
ATOM   1203 3HG2 ILE A  75      -0.199   9.467 -10.729  1.00  0.00           H  
ATOM   1204 1HD1 ILE A  75      -1.763  13.494  -9.887  1.00  0.00           H  
ATOM   1205 2HD1 ILE A  75      -3.191  12.468 -10.179  1.00  0.00           H  
ATOM   1206 3HD1 ILE A  75      -1.844  11.849  -9.214  1.00  0.00           H  
ATOM   1207  N   SER A  76      -2.801   8.189 -13.629  1.00  0.00           N  
ATOM   1208  CA  SER A  76      -3.022   6.790 -13.925  1.00  0.00           C  
ATOM   1209  C   SER A  76      -2.212   6.363 -15.140  1.00  0.00           C  
ATOM   1210  O   SER A  76      -1.583   5.311 -15.108  1.00  0.00           O  
ATOM   1211  CB  SER A  76      -4.492   6.536 -14.190  1.00  0.00           C  
ATOM   1212  OG  SER A  76      -5.258   6.771 -13.044  1.00  0.00           O  
ATOM   1213  H   SER A  76      -3.603   8.815 -13.637  1.00  0.00           H  
ATOM   1214  HA  SER A  76      -2.705   6.199 -13.067  1.00  0.00           H  
ATOM   1215 1HB  SER A  76      -4.832   7.189 -14.996  1.00  0.00           H  
ATOM   1216 2HB  SER A  76      -4.628   5.509 -14.519  1.00  0.00           H  
ATOM   1217  HG  SER A  76      -5.224   7.743 -12.911  1.00  0.00           H  
ATOM   1218  N   TYR A  77      -2.157   7.189 -16.190  1.00  0.00           N  
ATOM   1219  CA  TYR A  77      -1.349   6.829 -17.358  1.00  0.00           C  
ATOM   1220  C   TYR A  77       0.137   6.715 -16.990  1.00  0.00           C  
ATOM   1221  O   TYR A  77       0.842   5.796 -17.417  1.00  0.00           O  
ATOM   1222  CB  TYR A  77      -1.507   7.868 -18.467  1.00  0.00           C  
ATOM   1223  CG  TYR A  77      -2.758   7.801 -19.298  1.00  0.00           C  
ATOM   1224  CD1 TYR A  77      -3.632   8.873 -19.344  1.00  0.00           C  
ATOM   1225  CD2 TYR A  77      -3.013   6.676 -20.037  1.00  0.00           C  
ATOM   1226  CE1 TYR A  77      -4.769   8.805 -20.122  1.00  0.00           C  
ATOM   1227  CE2 TYR A  77      -4.146   6.602 -20.820  1.00  0.00           C  
ATOM   1228  CZ  TYR A  77      -5.024   7.665 -20.862  1.00  0.00           C  
ATOM   1229  OH  TYR A  77      -6.158   7.600 -21.640  1.00  0.00           O  
ATOM   1230  H   TYR A  77      -2.697   8.058 -16.190  1.00  0.00           H  
ATOM   1231  HA  TYR A  77      -1.680   5.858 -17.725  1.00  0.00           H  
ATOM   1232 1HB  TYR A  77      -1.452   8.866 -18.030  1.00  0.00           H  
ATOM   1233 2HB  TYR A  77      -0.680   7.764 -19.138  1.00  0.00           H  
ATOM   1234  HD1 TYR A  77      -3.420   9.770 -18.766  1.00  0.00           H  
ATOM   1235  HD2 TYR A  77      -2.312   5.842 -20.003  1.00  0.00           H  
ATOM   1236  HE1 TYR A  77      -5.460   9.646 -20.155  1.00  0.00           H  
ATOM   1237  HE2 TYR A  77      -4.340   5.701 -21.406  1.00  0.00           H  
ATOM   1238  HH  TYR A  77      -6.663   8.412 -21.538  1.00  0.00           H  
ATOM   1239  N   VAL A  78       0.605   7.632 -16.151  1.00  0.00           N  
ATOM   1240  CA  VAL A  78       1.996   7.645 -15.718  1.00  0.00           C  
ATOM   1241  C   VAL A  78       2.362   6.421 -14.884  1.00  0.00           C  
ATOM   1242  O   VAL A  78       3.412   5.794 -15.095  1.00  0.00           O  
ATOM   1243  CB  VAL A  78       2.248   8.924 -14.920  1.00  0.00           C  
ATOM   1244  CG1 VAL A  78       3.552   8.905 -14.296  1.00  0.00           C  
ATOM   1245  CG2 VAL A  78       2.149  10.073 -15.849  1.00  0.00           C  
ATOM   1246  H   VAL A  78      -0.022   8.376 -15.833  1.00  0.00           H  
ATOM   1247  HA  VAL A  78       2.626   7.660 -16.609  1.00  0.00           H  
ATOM   1248  HB  VAL A  78       1.502   9.014 -14.139  1.00  0.00           H  
ATOM   1249 1HG1 VAL A  78       3.697   9.832 -13.740  1.00  0.00           H  
ATOM   1250 2HG1 VAL A  78       3.606   8.062 -13.617  1.00  0.00           H  
ATOM   1251 3HG1 VAL A  78       4.309   8.810 -15.071  1.00  0.00           H  
ATOM   1252 1HG2 VAL A  78       2.307  10.989 -15.301  1.00  0.00           H  
ATOM   1253 2HG2 VAL A  78       2.902   9.952 -16.612  1.00  0.00           H  
ATOM   1254 3HG2 VAL A  78       1.186  10.095 -16.310  1.00  0.00           H  
ATOM   1255  N   ILE A  79       1.495   6.073 -13.944  1.00  0.00           N  
ATOM   1256  CA  ILE A  79       1.761   4.935 -13.096  1.00  0.00           C  
ATOM   1257  C   ILE A  79       1.546   3.616 -13.838  1.00  0.00           C  
ATOM   1258  O   ILE A  79       2.318   2.669 -13.679  1.00  0.00           O  
ATOM   1259  CB  ILE A  79       0.989   5.003 -11.784  1.00  0.00           C  
ATOM   1260  CG1 ILE A  79       1.455   6.274 -11.017  1.00  0.00           C  
ATOM   1261  CG2 ILE A  79       1.255   3.739 -10.987  1.00  0.00           C  
ATOM   1262  CD1 ILE A  79       2.971   6.307 -10.754  1.00  0.00           C  
ATOM   1263  H   ILE A  79       0.650   6.629 -13.808  1.00  0.00           H  
ATOM   1264  HA  ILE A  79       2.802   4.992 -12.811  1.00  0.00           H  
ATOM   1265  HB  ILE A  79      -0.080   5.108 -11.989  1.00  0.00           H  
ATOM   1266 1HG1 ILE A  79       1.190   7.155 -11.604  1.00  0.00           H  
ATOM   1267 2HG1 ILE A  79       0.933   6.326 -10.061  1.00  0.00           H  
ATOM   1268 1HG2 ILE A  79       0.712   3.782 -10.045  1.00  0.00           H  
ATOM   1269 2HG2 ILE A  79       0.917   2.881 -11.566  1.00  0.00           H  
ATOM   1270 3HG2 ILE A  79       2.325   3.649 -10.790  1.00  0.00           H  
ATOM   1271 1HD1 ILE A  79       3.240   7.216 -10.223  1.00  0.00           H  
ATOM   1272 2HD1 ILE A  79       3.254   5.443 -10.154  1.00  0.00           H  
ATOM   1273 3HD1 ILE A  79       3.504   6.277 -11.702  1.00  0.00           H  
ATOM   1274  N   LYS A  80       0.516   3.514 -14.667  1.00  0.00           N  
ATOM   1275  CA  LYS A  80       0.385   2.271 -15.402  1.00  0.00           C  
ATOM   1276  C   LYS A  80       1.622   2.068 -16.274  1.00  0.00           C  
ATOM   1277  O   LYS A  80       2.140   0.956 -16.353  1.00  0.00           O  
ATOM   1278  CB  LYS A  80      -0.868   2.260 -16.280  1.00  0.00           C  
ATOM   1279  CG  LYS A  80      -2.193   2.139 -15.546  1.00  0.00           C  
ATOM   1280  CD  LYS A  80      -3.350   2.173 -16.534  1.00  0.00           C  
ATOM   1281  CE  LYS A  80      -4.691   2.058 -15.834  1.00  0.00           C  
ATOM   1282  NZ  LYS A  80      -5.824   2.107 -16.802  1.00  0.00           N1+
ATOM   1283  H   LYS A  80      -0.149   4.269 -14.803  1.00  0.00           H  
ATOM   1284  HA  LYS A  80       0.327   1.447 -14.693  1.00  0.00           H  
ATOM   1285 1HB  LYS A  80      -0.901   3.190 -16.861  1.00  0.00           H  
ATOM   1286 2HB  LYS A  80      -0.802   1.441 -16.995  1.00  0.00           H  
ATOM   1287 1HG  LYS A  80      -2.218   1.196 -14.999  1.00  0.00           H  
ATOM   1288 2HG  LYS A  80      -2.299   2.952 -14.833  1.00  0.00           H  
ATOM   1289 1HD  LYS A  80      -3.313   3.116 -17.092  1.00  0.00           H  
ATOM   1290 2HD  LYS A  80      -3.245   1.355 -17.246  1.00  0.00           H  
ATOM   1291 1HE  LYS A  80      -4.731   1.118 -15.289  1.00  0.00           H  
ATOM   1292 2HE  LYS A  80      -4.794   2.882 -15.127  1.00  0.00           H  
ATOM   1293 1HZ  LYS A  80      -6.699   2.030 -16.304  1.00  0.00           H  
ATOM   1294 2HZ  LYS A  80      -5.797   2.984 -17.306  1.00  0.00           H  
ATOM   1295 3HZ  LYS A  80      -5.739   1.342 -17.456  1.00  0.00           H  
ATOM   1296  N   ALA A  81       2.138   3.146 -16.884  1.00  0.00           N  
ATOM   1297  CA  ALA A  81       3.311   3.028 -17.738  1.00  0.00           C  
ATOM   1298  C   ALA A  81       4.537   2.518 -17.004  1.00  0.00           C  
ATOM   1299  O   ALA A  81       5.263   1.661 -17.527  1.00  0.00           O  
ATOM   1300  CB  ALA A  81       3.654   4.372 -18.316  1.00  0.00           C  
ATOM   1301  H   ALA A  81       1.686   4.058 -16.807  1.00  0.00           H  
ATOM   1302  HA  ALA A  81       3.068   2.330 -18.536  1.00  0.00           H  
ATOM   1303 1HB  ALA A  81       4.500   4.257 -18.980  1.00  0.00           H  
ATOM   1304 2HB  ALA A  81       2.815   4.751 -18.846  1.00  0.00           H  
ATOM   1305 3HB  ALA A  81       3.903   5.064 -17.518  1.00  0.00           H  
ATOM   1306  N   VAL A  82       4.771   3.010 -15.785  1.00  0.00           N  
ATOM   1307  CA  VAL A  82       5.942   2.552 -15.053  1.00  0.00           C  
ATOM   1308  C   VAL A  82       5.763   1.100 -14.632  1.00  0.00           C  
ATOM   1309  O   VAL A  82       6.728   0.333 -14.605  1.00  0.00           O  
ATOM   1310  CB  VAL A  82       6.265   3.475 -13.865  1.00  0.00           C  
ATOM   1311  CG1 VAL A  82       5.304   3.314 -12.742  1.00  0.00           C  
ATOM   1312  CG2 VAL A  82       7.672   3.187 -13.393  1.00  0.00           C  
ATOM   1313  H   VAL A  82       4.160   3.733 -15.393  1.00  0.00           H  
ATOM   1314  HA  VAL A  82       6.797   2.606 -15.725  1.00  0.00           H  
ATOM   1315  HB  VAL A  82       6.184   4.497 -14.203  1.00  0.00           H  
ATOM   1316 1HG1 VAL A  82       5.556   4.003 -11.954  1.00  0.00           H  
ATOM   1317 2HG1 VAL A  82       4.364   3.535 -13.104  1.00  0.00           H  
ATOM   1318 3HG1 VAL A  82       5.319   2.317 -12.358  1.00  0.00           H  
ATOM   1319 1HG2 VAL A  82       7.912   3.852 -12.572  1.00  0.00           H  
ATOM   1320 2HG2 VAL A  82       7.749   2.157 -13.058  1.00  0.00           H  
ATOM   1321 3HG2 VAL A  82       8.355   3.351 -14.219  1.00  0.00           H  
ATOM   1322  N   LYS A  83       4.527   0.701 -14.335  1.00  0.00           N  
ATOM   1323  CA  LYS A  83       4.259  -0.687 -14.013  1.00  0.00           C  
ATOM   1324  C   LYS A  83       4.438  -1.590 -15.243  1.00  0.00           C  
ATOM   1325  O   LYS A  83       4.965  -2.705 -15.127  1.00  0.00           O  
ATOM   1326  CB  LYS A  83       2.881  -0.828 -13.384  1.00  0.00           C  
ATOM   1327  CG  LYS A  83       2.819  -0.262 -11.964  1.00  0.00           C  
ATOM   1328  CD  LYS A  83       1.440  -0.388 -11.361  1.00  0.00           C  
ATOM   1329  CE  LYS A  83       1.429   0.100  -9.918  1.00  0.00           C  
ATOM   1330  NZ  LYS A  83       0.068   0.030  -9.320  1.00  0.00           N1+
ATOM   1331  H   LYS A  83       3.757   1.376 -14.329  1.00  0.00           H  
ATOM   1332  HA  LYS A  83       4.985  -1.006 -13.268  1.00  0.00           H  
ATOM   1333 1HB  LYS A  83       2.152  -0.289 -13.991  1.00  0.00           H  
ATOM   1334 2HB  LYS A  83       2.587  -1.875 -13.360  1.00  0.00           H  
ATOM   1335 1HG  LYS A  83       3.531  -0.795 -11.337  1.00  0.00           H  
ATOM   1336 2HG  LYS A  83       3.099   0.793 -11.989  1.00  0.00           H  
ATOM   1337 1HD  LYS A  83       0.741   0.215 -11.946  1.00  0.00           H  
ATOM   1338 2HD  LYS A  83       1.117  -1.426 -11.393  1.00  0.00           H  
ATOM   1339 1HE  LYS A  83       2.104  -0.522  -9.331  1.00  0.00           H  
ATOM   1340 2HE  LYS A  83       1.782   1.124  -9.883  1.00  0.00           H  
ATOM   1341 1HZ  LYS A  83       0.100   0.356  -8.364  1.00  0.00           H  
ATOM   1342 2HZ  LYS A  83      -0.564   0.612  -9.852  1.00  0.00           H  
ATOM   1343 3HZ  LYS A  83      -0.260  -0.925  -9.338  1.00  0.00           H  
ATOM   1344  N   GLN A  84       4.052  -1.110 -16.442  1.00  0.00           N  
ATOM   1345  CA  GLN A  84       4.256  -1.932 -17.638  1.00  0.00           C  
ATOM   1346  C   GLN A  84       5.744  -2.146 -17.845  1.00  0.00           C  
ATOM   1347  O   GLN A  84       6.193  -3.257 -18.136  1.00  0.00           O  
ATOM   1348  CB  GLN A  84       3.716  -1.266 -18.921  1.00  0.00           C  
ATOM   1349  CG  GLN A  84       2.211  -1.164 -19.066  1.00  0.00           C  
ATOM   1350  CD  GLN A  84       1.781  -0.470 -20.398  1.00  0.00           C  
ATOM   1351  NE2 GLN A  84       0.560  -0.799 -20.814  1.00  0.00           N  
ATOM   1352  OE1 GLN A  84       2.512   0.323 -21.049  1.00  0.00           O  
ATOM   1353  H   GLN A  84       3.593  -0.202 -16.507  1.00  0.00           H  
ATOM   1354  HA  GLN A  84       3.777  -2.899 -17.494  1.00  0.00           H  
ATOM   1355 1HB  GLN A  84       4.107  -0.251 -18.972  1.00  0.00           H  
ATOM   1356 2HB  GLN A  84       4.097  -1.803 -19.786  1.00  0.00           H  
ATOM   1357 1HG  GLN A  84       1.788  -2.167 -19.052  1.00  0.00           H  
ATOM   1358 2HG  GLN A  84       1.814  -0.587 -18.240  1.00  0.00           H  
ATOM   1359 1HE2 GLN A  84       0.188  -0.404 -21.659  1.00  0.00           H  
ATOM   1360 2HE2 GLN A  84       0.003  -1.434 -20.277  1.00  0.00           H  
ATOM   1361  N   TRP A  85       6.509  -1.075 -17.638  1.00  0.00           N  
ATOM   1362  CA  TRP A  85       7.954  -1.091 -17.771  1.00  0.00           C  
ATOM   1363  C   TRP A  85       8.561  -2.065 -16.779  1.00  0.00           C  
ATOM   1364  O   TRP A  85       9.404  -2.877 -17.131  1.00  0.00           O  
ATOM   1365  CB  TRP A  85       8.481   0.314 -17.504  1.00  0.00           C  
ATOM   1366  CG  TRP A  85       9.929   0.506 -17.579  1.00  0.00           C  
ATOM   1367  CD1 TRP A  85      10.664   0.871 -18.657  1.00  0.00           C  
ATOM   1368  CD2 TRP A  85      10.862   0.353 -16.494  1.00  0.00           C  
ATOM   1369  CE2 TRP A  85      12.111   0.675 -16.986  1.00  0.00           C  
ATOM   1370  CE3 TRP A  85      10.734  -0.011 -15.154  1.00  0.00           C  
ATOM   1371  NE1 TRP A  85      11.982   0.996 -18.295  1.00  0.00           N  
ATOM   1372  CZ2 TRP A  85      13.209   0.655 -16.202  1.00  0.00           C  
ATOM   1373  CZ3 TRP A  85      11.864  -0.071 -14.382  1.00  0.00           C  
ATOM   1374  CH2 TRP A  85      13.067   0.260 -14.909  1.00  0.00           C  
ATOM   1375  H   TRP A  85       6.058  -0.188 -17.403  1.00  0.00           H  
ATOM   1376  HA  TRP A  85       8.214  -1.404 -18.783  1.00  0.00           H  
ATOM   1377 1HB  TRP A  85       8.012   1.009 -18.201  1.00  0.00           H  
ATOM   1378 2HB  TRP A  85       8.180   0.621 -16.521  1.00  0.00           H  
ATOM   1379  HD1 TRP A  85      10.267   1.075 -19.649  1.00  0.00           H  
ATOM   1380  HE1 TRP A  85      12.761   1.303 -18.893  1.00  0.00           H  
ATOM   1381  HE3 TRP A  85       9.773  -0.244 -14.730  1.00  0.00           H  
ATOM   1382  HZ2 TRP A  85      14.173   0.927 -16.566  1.00  0.00           H  
ATOM   1383  HZ3 TRP A  85      11.776  -0.368 -13.335  1.00  0.00           H  
ATOM   1384  HH2 TRP A  85      13.937   0.223 -14.294  1.00  0.00           H  
ATOM   1385  N   ALA A  86       8.122  -1.997 -15.524  1.00  0.00           N  
ATOM   1386  CA  ALA A  86       8.645  -2.880 -14.496  1.00  0.00           C  
ATOM   1387  C   ALA A  86       8.364  -4.339 -14.811  1.00  0.00           C  
ATOM   1388  O   ALA A  86       9.208  -5.206 -14.582  1.00  0.00           O  
ATOM   1389  CB  ALA A  86       8.045  -2.506 -13.162  1.00  0.00           C  
ATOM   1390  H   ALA A  86       7.432  -1.293 -15.270  1.00  0.00           H  
ATOM   1391  HA  ALA A  86       9.725  -2.749 -14.456  1.00  0.00           H  
ATOM   1392 1HB  ALA A  86       8.456  -3.137 -12.379  1.00  0.00           H  
ATOM   1393 2HB  ALA A  86       8.276  -1.476 -12.967  1.00  0.00           H  
ATOM   1394 3HB  ALA A  86       6.964  -2.634 -13.205  1.00  0.00           H  
ATOM   1395  N   SER A  87       7.174  -4.606 -15.352  1.00  0.00           N  
ATOM   1396  CA  SER A  87       6.775  -5.955 -15.714  1.00  0.00           C  
ATOM   1397  C   SER A  87       7.600  -6.476 -16.887  1.00  0.00           C  
ATOM   1398  O   SER A  87       7.992  -7.647 -16.913  1.00  0.00           O  
ATOM   1399  CB  SER A  87       5.303  -5.975 -16.068  1.00  0.00           C  
ATOM   1400  OG  SER A  87       4.513  -5.650 -14.953  1.00  0.00           O  
ATOM   1401  H   SER A  87       6.505  -3.849 -15.492  1.00  0.00           H  
ATOM   1402  HA  SER A  87       6.943  -6.605 -14.857  1.00  0.00           H  
ATOM   1403 1HB  SER A  87       5.113  -5.264 -16.868  1.00  0.00           H  
ATOM   1404 2HB  SER A  87       5.035  -6.962 -16.435  1.00  0.00           H  
ATOM   1405  HG  SER A  87       4.673  -4.697 -14.791  1.00  0.00           H  
ATOM   1406  N   ASN A  88       7.869  -5.596 -17.857  1.00  0.00           N  
ATOM   1407  CA  ASN A  88       8.613  -5.939 -19.061  1.00  0.00           C  
ATOM   1408  C   ASN A  88       9.710  -4.919 -19.397  1.00  0.00           C  
ATOM   1409  O   ASN A  88       9.540  -4.145 -20.343  1.00  0.00           O  
ATOM   1410  CB  ASN A  88       7.659  -6.023 -20.238  1.00  0.00           C  
ATOM   1411  CG  ASN A  88       6.597  -7.063 -20.068  1.00  0.00           C  
ATOM   1412  ND2 ASN A  88       5.417  -6.620 -19.710  1.00  0.00           N  
ATOM   1413  OD1 ASN A  88       6.830  -8.261 -20.259  1.00  0.00           O  
ATOM   1414  H   ASN A  88       7.502  -4.648 -17.773  1.00  0.00           H  
ATOM   1415  HA  ASN A  88       9.089  -6.908 -18.915  1.00  0.00           H  
ATOM   1416 1HB  ASN A  88       7.177  -5.052 -20.373  1.00  0.00           H  
ATOM   1417 2HB  ASN A  88       8.222  -6.238 -21.146  1.00  0.00           H  
ATOM   1418 1HD2 ASN A  88       4.661  -7.259 -19.579  1.00  0.00           H  
ATOM   1419 2HD2 ASN A  88       5.277  -5.636 -19.565  1.00  0.00           H  
ATOM   1420  N   PRO A  89      10.835  -4.870 -18.660  1.00  0.00           N  
ATOM   1421  CA  PRO A  89      11.894  -3.902 -18.862  1.00  0.00           C  
ATOM   1422  C   PRO A  89      12.391  -4.043 -20.302  1.00  0.00           C  
ATOM   1423  O   PRO A  89      12.403  -5.161 -20.823  1.00  0.00           O  
ATOM   1424  CB  PRO A  89      12.959  -4.351 -17.857  1.00  0.00           C  
ATOM   1425  CG  PRO A  89      12.187  -5.103 -16.798  1.00  0.00           C  
ATOM   1426  CD  PRO A  89      11.081  -5.810 -17.553  1.00  0.00           C  
ATOM   1427  HA  PRO A  89      11.508  -2.912 -18.604  1.00  0.00           H  
ATOM   1428 1HB  PRO A  89      13.721  -4.962 -18.363  1.00  0.00           H  
ATOM   1429 2HB  PRO A  89      13.477  -3.469 -17.451  1.00  0.00           H  
ATOM   1430 1HG  PRO A  89      12.844  -5.791 -16.253  1.00  0.00           H  
ATOM   1431 2HG  PRO A  89      11.780  -4.391 -16.056  1.00  0.00           H  
ATOM   1432 1HD  PRO A  89      11.404  -6.787 -17.928  1.00  0.00           H  
ATOM   1433 2HD  PRO A  89      10.244  -5.883 -16.880  1.00  0.00           H  
ATOM   1434  N   PRO A  90      12.822  -2.966 -20.973  1.00  0.00           N  
ATOM   1435  CA  PRO A  90      13.367  -3.005 -22.315  1.00  0.00           C  
ATOM   1436  C   PRO A  90      14.597  -3.918 -22.346  1.00  0.00           C  
ATOM   1437  O   PRO A  90      15.288  -4.027 -21.332  1.00  0.00           O  
ATOM   1438  CB  PRO A  90      13.759  -1.545 -22.564  1.00  0.00           C  
ATOM   1439  CG  PRO A  90      12.868  -0.745 -21.633  1.00  0.00           C  
ATOM   1440  CD  PRO A  90      12.675  -1.621 -20.410  1.00  0.00           C  
ATOM   1441  HA  PRO A  90      12.567  -3.324 -22.989  1.00  0.00           H  
ATOM   1442 1HB  PRO A  90      14.832  -1.408 -22.376  1.00  0.00           H  
ATOM   1443 2HB  PRO A  90      13.595  -1.292 -23.621  1.00  0.00           H  
ATOM   1444 1HG  PRO A  90      13.348   0.223 -21.383  1.00  0.00           H  
ATOM   1445 2HG  PRO A  90      11.918  -0.507 -22.130  1.00  0.00           H  
ATOM   1446 1HD  PRO A  90      13.411  -1.432 -19.619  1.00  0.00           H  
ATOM   1447 2HD  PRO A  90      11.649  -1.448 -20.080  1.00  0.00           H  
ATOM   1448  N   PRO A  91      14.886  -4.567 -23.485  1.00  0.00           N  
ATOM   1449  CA  PRO A  91      16.041  -5.409 -23.720  1.00  0.00           C  
ATOM   1450  C   PRO A  91      17.231  -4.559 -24.141  1.00  0.00           C  
ATOM   1451  O   PRO A  91      18.374  -5.012 -24.073  1.00  0.00           O  
ATOM   1452  CB  PRO A  91      15.567  -6.307 -24.865  1.00  0.00           C  
ATOM   1453  CG  PRO A  91      14.587  -5.443 -25.646  1.00  0.00           C  
ATOM   1454  CD  PRO A  91      13.926  -4.540 -24.607  1.00  0.00           C  
ATOM   1455  OXT PRO A  91      17.015  -3.553 -24.814  1.00  0.00           O1-
ATOM   1456  HA  PRO A  91      16.267  -5.989 -22.814  1.00  0.00           H  
ATOM   1457 1HB  PRO A  91      16.426  -6.633 -25.472  1.00  0.00           H  
ATOM   1458 2HB  PRO A  91      15.100  -7.218 -24.458  1.00  0.00           H  
ATOM   1459 1HG  PRO A  91      15.121  -4.874 -26.421  1.00  0.00           H  
ATOM   1460 2HG  PRO A  91      13.859  -6.082 -26.172  1.00  0.00           H  
ATOM   1461 1HD  PRO A  91      13.808  -3.522 -25.004  1.00  0.00           H  
ATOM   1462 2HD  PRO A  91      12.968  -5.000 -24.309  1.00  0.00           H  
TER   
END
